# Supplementary material for: Whole genome variation in 27 Mexican indigenous populations, demographic and biomedical insights
Source: PLoS One. 2021 Apr 8;16(4):e0249773. doi: 10.1371/journal.pone.0249773 (PMC8031408; doi:10.1371/journal.pone.0249773)
Supplement: S2 Material — (XLSX) [file pone.0249773.s002.xlsx]

## Sheet: ST1
S1 Table: Geographic origins, amerindian ancestry, microarray concordance and general variation overview per sample
individual ID	sample	ethnic group	region	language family	state of origin	gps latitude	gps longitude	sex	chrY haplogroup	amerindian ancestry %	total variants	worldwide singletons	novel snv + indel	clinvar pathogenic and likely pato	in gwas catalog	in pgkb	microarray concordance	missing data sites
1	SM-3MG4J	Mayo	Northern	Yuto-Nahua	Sonora	2020-04-27	-109.29	M	Q-M971	91.38	3277623	14132	1141	94	12467	299	99.22	6694
2	SM-3MG4D	Seri	Northern	Seri	Sonora	2020-01-29	-112.11	F	NA	100	3220237	9781	5080	95	12097	275	99.89	2037
3	SM-3MG4E	Seri	Northern	Seri	Sonora	2020-01-29	-112.11	M	Q-M3	100	3136046	9161	4520	106	12001	292	99.6	5192
4	SM-3MG4F	Seri	Northern	Seri	Sonora	2020-01-29	-112.11	M	Q-M3	100	3174354	9730	4705	107	12216	295	99.64	2329
5	SM-3MG4G	Seri	Northern	Seri	Sonora	2020-01-29	-112.11	F	NA	100	3187979	9561	4892	99	12120	285	99.61	4082
6	SM-3MG4A	Tarahumara	Northern	Yuto-Nahua	Chihuahua	27.22	-108.17	F	NA	91.82	3297320	14954	1104	102	12598	315	99.8	3596
7	SM-3MG4B	Tarahumara	Northern	Yuto-Nahua	Chihuahua	27.22	-108.17	F	NA	91.65	3281644	14827	1124	106	12495	308	99.67	3794
8	SM-3MG5L	Chinanteco	Central	Oto-mangue	Oaxaca	16.13	-97.16	M	Q-M3	100	3279232	15646	1748	109	12334	298	99.87	1663
9	SM-3MGPU	Chinanteco	Central	Oto-mangue	Oaxaca	16.13	-97.16	M	Q-M3	100	3167235	14026	1574	104	12127	283	99.48	18046
10	SM-3MG4U	Chinanteco	Central	Oto-mangue	Oaxaca	16.13	-97.16	F	NA	98.71	3280360	15805	1236	94	12386	302	99.17	9885
11	SM-3MG5F	Chocholteco	Central	Oto-mangue	Puebla	16.57	-96.28	F	NA	93.83	3333552	16803	1052	102	12519	300	99.71	1722
12	SM-3MG62	Chontal_Oax	Central	Chontal de Oaxaca	Oaxaca	2020-03-16	-95.67	M	Q-M3	96.32	3304692	16396	1403	111	12597	298	99.86	1298
13	SM-3MG61	Chontal_Oax	Central	Chontal de Oaxaca	Oaxaca	2020-03-16	-95.67	F	NA	94.85	3314812	17493	1395	95	12467	287	99.7	2054
14	SM-3MG5Z	Chontal_Oax	Central	Chontal de Oaxaca	Oaxaca	2020-03-16	-95.67	F	NA	86.46	3340496	16978	1329	112	12756	293	99.58	4468
15	SM-3MG53	Huasteco	Central	Maya	SanLuis	21.37	-99.01	M	Q-M3	100	3265833	15431	1036	105	12435	300	99.7	1990
16	SM-3MG65	Matlalzinca	Central	Oto-mangue	Edo.Mex	2020-01-19	-99.54	F	NA	100	3272901	14406	1510	105	12537	290	99.65	2623
17	SM-3MG66	Matlalzinca	Central	Oto-mangue	Edo.Mex	2020-01-19	-99.54	F	NA	99.77	3292260	13440	1481	119	12447	277	99.61	2450
18	SM-3MG6A	Mazahua	Central	Oto-mangue	Edo.Mex	19	-99.23	F	NA	100	3222426	11857	940	108	12243	287	97.77	16651
19	SM-3MG4K	Mazateco	Central	Oto-mangue	Puebla	18.33	-96.33	M	Q-M3	91.73	3290199	15487	1096	102	12569	327	99.43	4693
20	SM-3MG5N	Mixe	Central	Mixe-Zoque	Oaxaca	16.57	-95.05	M	Q-M3	100	3292014	15126	2078	94	12636	310	99.49	2686
21	SM-3MG5P	Mixe	Central	Mixe-Zoque	Oaxaca	16.57	-95.05	M	Q-M3	100	3282972	15430	2348	102	12685	321	99.82	2060
22	SM-3MG5Q	Mixe	Central	Mixe-Zoque	Oaxaca	16.57	-95.05	F	NA	100	3328154	15998	2490	97	12498	295	99.9	1044
23	SM-3MG5R	Mixe	Central	Mixe-Zoque	Oaxaca	16.57	-95.05	F	NA	100	3299778	15200	2412	103	12411	303	99.9	1657
24	SM-3MG5M	Mixe	Central	Mixe-Zoque	Oaxaca	16.57	-95.05	F	NA	94.57	3296454	17797	1877	107	12454	294	99.77	2587
25	SM-3MG55	Mixteco	Central	Oto-mangue	Oaxaca	17	-97	F	NA	100	3264454	16291	1070	121	12481	305	99.61	5007
26	SM-3MG5G	Mixteco	Central	Oto-mangue	Oaxaca	16.13	-97.16	F	NA	100	3304568	17549	1216	104	12605	283	99.86	1467
27	SM-3MG3L	Nahuatl	Central	Yuto-Nahua	Morelos	18.51	-99.19	M	Q-M3	100	3205048	11759	2226	112	12325	305	99.44	5968
28	SM-3MG3M	Nahuatl	Central	Yuto-Nahua	Morelos	18.51	-99.19	M	Q-M3	100	3246491	13238	2161	92	12370	280	99.71	2172
29	SM-3MG3N	Nahuatl	Central	Yuto-Nahua	Morelos	18.51	-99.19	F	NA	100	3256937	12608	2376	111	12504	307	99.71	4343
30	SM-3MG3O	Nahuatl	Central	Yuto-Nahua	Morelos	18.51	-99.19	M	Q-M3	100	3234143	12590	1896	94	12323	290	99.73	5245
31	SM-3MG4L	Nahuatl	Central	Yuto-Nahua	Puebla	19.49	-97.39	M	Q-M3	100	3262813	12535	2151	104	12592	310	99.23	8113
32	SM-3MG57	Nahuatl	Central	Yuto-Nahua	SanLuis	21.62	-99.02	M	Q-M3	100	3267756	14383	2095	106	12432	306	99.84	2208
33	SM-3MG58	Nahuatl	Central	Yuto-Nahua	SanLuis	21.62	-99.02	F	NA	100	3318113	14076	3148	97	12440	307	99.9	825
34	SM-3MG5A	Nahuatl	Central	Yuto-Nahua	SanLuis	21.62	-99.02	F	NA	100	3334490	15796	2139	109	12666	319	99.89	1522
35	SM-3MG5H	Nahuatl	Central	Yuto-Nahua	SanLuis	21.62	-99.02	F	NA	100	3303841	16520	2286	99	12596	327	99.47	1397
36	SM-3MGPQ	Nahuatl	Central	Yuto-Nahua	SanLuis	21.62	-99.02	M	Q-M3	100	3254250	14976	2418	108	12324	306	99.59	8968
37	SM-3MG59	Nahuatl	Central	Yuto-Nahua	SanLuis	21.62	-99.02	F	NA	98.23	3350406	16833	1719	100	12698	322	60.62	1563
38	SM-3MG4N	Nahuatl	Central	Yuto-Nahua	Puebla	19.49	-97.39	F	NA	98.15	3245469	12977	2155	99	12302	298	99.52	21322
39	SM-3MG4M	Nahuatl	Central	Yuto-Nahua	Puebla	19.49	-97.39	F	NA	95.97	3252130	15523	1152	114	12305	287	98.89	18875
40	SM-3MG4R	Otomi	Central	Oto-mangue	Hidalgo	20.29	-99.13	F	NA	100	3259379	10619	927	114	12395	304	99.31	7033
41	SM-3MG4T	Otomi	Central	Oto-mangue	Hidalgo	20.29	-99.13	F	NA	99.75	3224608	11154	838	116	12381	311	98.48	18920
42	SM-3MG4Q	Otomi	Central	Oto-mangue	Hidalgo	20.29	-99.13	M	Q-M3	99.4	3169592	9938	848	107	12293	290	98.44	29541
43	SM-3MG4P	Otomi	Central	Oto-mangue	Hidalgo	20.29	-99.13	M	Q-M3	98.89	3232977	10305	993	118	12244	300	99.14	13340
44	SM-3MGPW	Otomi	Central	Oto-mangue	Edo.Mex	19.28	-99.32	F	NA	96.55	3269056	10483	1520	105	12457	305	99.76	10480
45	SM-3MG5Y	Otomi	Central	Oto-mangue	Edo.Mex	19.28	-99.32	F	NA	94.55	3299689	11880	1063	120	12566	322	99.72	3541
46	SM-3MGPZ	Otomi	Central	Oto-mangue	Edo.Mex	19.28	-99.32	F	NA	94.41	3303955	9742	1733	102	12576	302	99.78	3691
47	SM-3MGPX	Otomi	Central	Oto-mangue	Edo.Mex	19.28	-99.32	F	NA	91.08	3318610	11549	1128	112	12744	300	99.78	4070
48	SM-3MG52	Pame	Central	Oto-mangue	SanLuis	22.55	-100.55	M	Q-M3	91.5	3312639	12543	1025	118	12735	309	99.65	2133
49	SM-3MG5J	Tacuate	Central	Oto-mangue	Oaxaca	2020-08-16	-97.22	F	NA	98.59	3296722	16715	1448	98	12524	298	99.71	1701
50	SM-3MG56	Tacuate	Central	Oto-mangue	Oaxaca	2020-08-16	-97.22	F	NA	98.15	3322564	16091	1322	104	12478	308	99.56	2496
51	SM-3MG4Y	Totonaco	Central	Oto-mangue	Veracruz	20.43	-97.51	F	NA	98.3	3272513	15986	1062	101	12416	304	99.23	9433
52	SM-3MG51	Totonaco	Central	Oto-mangue	Veracruz	20.43	-97.51	M	E-L798	95.73	3260363	15892	1167	113	12526	306	99.25	5972
53	SM-3MG4X	Totonaco	Central	Oto-mangue	Veracruz	20.43	-97.51	M	Q-M3	91.68	3323628	15636	1153	96	12625	299	99.52	2846
54	SM-3MG5C	Zapoteco	Central	Oto-mangue	Oaxaca	2020-05-16	-97.2	M	Q-M971	100	3254778	15118	1801	100	12644	290	99.4	4456
55	SM-3MG5D	Zapoteco	Central	Oto-mangue	Oaxaca	2020-05-16	-97.2	F	NA	100	3276380	15746	1939	106	12653	310	99.5	3600
56	SM-3MG6B	Zapoteco	Central	Oto-mangue	Oaxaca	2020-05-16	-97.2	F	NA	100	3221422	16636	1206	103	12027	300	99.44	17252
57	SM-3MGPR	Zapoteco	Central	Oto-mangue	Oaxaca	2020-05-16	-97.2	F	NA	97.91	3232826	14384	1841	102	12442	287	99.06	14996
58	SM-3MG46	Kanjobal	Southern	Maya	Chiapas	15.23	-92.11	M	Q-M971	100	3263920	18634	1231	92	12379	266	99.67	3168
59	SM-3MGPL	Kaqchiquel	Southern	Maya	Chiapas	15.36	-92.24	M	J-P58	95.22	3254439	16922	2385	108	12561	294	99.14	10192
60	SM-3MG3U	Kaqchiquel	Southern	Maya	Chiapas	15.36	-92.24	M	Q-M3	93.1	3234746	16254	2183	93	12407	298	99.41	12772
61	SM-3MG3V	Kaqchiquel	Southern	Maya	Chiapas	15.36	-92.24	M	J-Z1297	92.31	3255934	15650	2155	109	12665	302	99.35	8489
62	SM-3MG45	Mame	Southern	Maya	Chiapas	15.36	-92.24	M	Q-M971	98.03	3243718	16398	1823	103	12169	290	99.5	9363
63	SM-3MG3Z	Mame	Southern	Maya	Chiapas	15.36	-92.24	F	NA	97.05	3219937	16725	1771	125	12314	308	98.96	12594
64	SM-3MG5T	Maya	Southern	Maya	Yucatan	2020-08-21	-88.06	M	Q-M3	99.56	3277384	17891	1022	82	12600	299	99.7	5056
65	SM-3MG5V	Maya	Southern	Maya	Yucatan	2020-08-21	-88.06	M	Q-M971	98.92	3295032	18840	1046	100	12629	301	99.72	3193
66	SM-3MG5S	Maya	Southern	Maya	Yucatan	2020-08-21	-88.06	M	Q-M194	86	3403497	19183	1206	100	12842	310	99.95	540
67	SM-3MG5W	Maya	Southern	Maya	Yucatan	2020-08-21	-88.06	F	NA	85.5	3356084	18521	1090	110	12831	314	99.83	2289
68	SM-3MG3R	Mocho	Southern	Maya	Chiapas	15.36	-92.24	F	NA	95.31	3321520	18285	1699	105	12674	294	99.77	2803
69	SM-3MG4V	Popoluca_Sierra	Southern	Mixe-Zoque	Veracruz	18.14	-94.52	M	Q-M971	100	3167294	14628	2866	93	12014	274	98.92	19183
70	SM-3MGPS	Popoluca_Sierra	Southern	Mixe-Zoque	Veracruz	18.14	-94.52	M	Q-M971	100	3244759	14518	2972	106	12219	311	99.82	5152
71	SM-3MGPP	Popoluca_Sierra	Southern	Mixe-Zoque	Veracruz	18.14	-94.52	M	Q-M971	95.84	3234919	15061	2471	103	12244	292	99.27	11993
72	SM-3MG4W	Popoluca_Sierra	Southern	Mixe-Zoque	Veracruz	18.14	-94.52	F	NA	91.13	3295143	14746	3316	112	12773	332	99.23	8613
73	SM-3MG47	Tojolabal	Southern	Maya	Chiapas	2020-05-16	-92	M	Q-M971	100	3262246	17917	1641	108	12654	304	99.78	5441
74	SM-3MG48	Tojolabal	Southern	Maya	Chiapas	2020-05-16	-92	F	NA	97.81	3317046	18713	1833	116	12609	317	99.29	3300
75	SM-3MG3P	Tzotzil	Southern	Maya	Chiapas	15.36	-92.24	M	Q-M971	93.37	3267710	17264	1186	95	12565	305	99.35	7062
76	SM-3MG5O	Zoque	Central	Mixe-Zoque	Oaxaca	2020-11-17	-93.03	M	A1b1-P36.1	100	3276616	18238	1203	95	12525	300	99.7	1408

## Sheet: ST2
S2 Table: Ancestry proportions (Native, YRI, CHB, CEU) for each individual in the study, as calculated by ADMIXTURE
			Global Ancestry
individual	sample	ethnic group	Native MX	YRI	CHB	CEU
1	SM-3MG5L	Chinanteco	100.00	0.00	0.00	0.00
2	SM-3MGPU	Chinanteco	100.00	0.00	0.00	0.00
3	SM-3MG4U	Chinanteco	98.71	0.00	0.00	1.29
4	SM-3MG5F	Chocholteco	93.83	0.00	0.75	5.42
5	SM-3MG5Z	Chontal	86.46	5.47	3.85	4.21
6	SM-3MG61	Chontal	94.85	2.77	0.68	1.71
7	SM-3MG62	Chontal	96.32	0.00	0.00	3.67
8	SM-3MG53	Huasteco	100.00	0.00	0.00	0.00
9	SM-3MG46	Kanjobal	100.00	0.00	0.00	0.00
10	SM-3MG3V	Kaqchiquel	92.31	0.30	0.00	7.40
11	SM-3MG3U	Kaqchiquel	93.10	0.00	1.59	5.31
12	SM-3MGPL	Kaqchiquel	95.22	0.00	2019-01-01	3.77
13	SM-3MG3Z	Mame	97.05	0.00	0.00	2.95
14	SM-3MG45	Mame	98.03	0.00	0.00	1.97
15	SM-3MG65	Matlalzinca	100.00	0.00	0.00	0.00
16	SM-3MG66	Matlalzinca	99.77	0.00	0.23	0.00
17	SM-3MG5W	Maya	85.50	3.97	0.00	10.53
18	SM-3MG5S	Maya	86.00	1.23	1.88	10.89
19	SM-3MG5V	Maya	98.92	0.00	2019-08-01	0.00
20	SM-3MG5T	Maya	99.56	0.00	0.44	0.00
21	SM-3MG4J	Mayo	91.38	0.04	2.21	6.36
22	SM-3MG6A	Mazahua	100.00	0.00	0.00	0.00
23	SM-3MG4K	Mazateco	91.73	0.43	0.35	7.49
24	SM-3MG5N	Mixe	100.00	0.00	0.00	0.00
25	SM-3MG5P	Mixe	100.00	0.00	0.00	0.00
26	SM-3MG5Q	Mixe	100.00	0.00	0.00	0.00
27	SM-3MG5R	Mixe	100.00	0.00	0.00	0.00
28	SM-3MG5M	Mixe	94.57	0.00	1.95	3.48
29	SM-3MG55	Mixteco	100.00	0.00	0.00	0.00
30	SM-3MG5G	Mixteco	100.00	0.00	0.00	0.00
31	SM-3MG3R	Mocho	95.31	0.01	1.26	3.43
32	SM-3MG3L	Nahuatl	100.00	0.00	0.00	0.00
33	SM-3MG3M	Nahuatl	100.00	0.00	0.00	0.00
34	SM-3MG3N	Nahuatl	100.00	0.00	0.00	0.00
35	SM-3MG3O	Nahuatl	100.00	0.00	0.00	0.00
36	SM-3MG4L	Nahuatl	100.00	0.00	0.00	0.00
37	SM-3MG57	Nahuatl	100.00	0.00	0.00	0.00
38	SM-3MG58	Nahuatl	100.00	0.00	0.00	0.00
39	SM-3MG5A	Nahuatl	100.00	0.00	0.00	0.00
40	SM-3MG5H	Nahuatl	100.00	0.00	0.00	0.00
41	SM-3MGPQ	Nahuatl	100.00	0.00	0.00	0.00
42	SM-3MG4M	Nahuatl	95.97	0.00	0.71	3.32
43	SM-3MG4N	Nahuatl	98.15	0.00	0.88	0.97
44	SM-3MG59	Nahuatl	98.23	1.77	0.00	0.00
45	SM-3MG4R	Otomi	100.00	0.00	0.00	0.00
46	SM-3MGPX	Otomi	91.08	0.00	0.00	8.92
47	SM-3MGPZ	Otomi	94.41	0.00	0.00	5.59
48	SM-3MG5Y	Otomi	94.55	0.00	0.00	5.45
49	SM-3MGPW	Otomi	96.55	0.00	0.00	3.45
50	SM-3MG4P	Otomi	98.89	0.00	2019-11-01	0.00
51	SM-3MG4Q	Otomi	99.40	0.00	0.60	0.00
52	SM-3MG4T	Otomi	99.75	0.00	0.24	0.00
53	SM-3MG52	Pame	91.50	0.00	0.00	6.92
54	SM-3MG4V	Popoluca	100.00	0.00	0.00	0.00
55	SM-3MGPS	Popoluca	100.00	0.00	0.00	0.00
56	SM-3MG4W	Popoluca	91.13	0.00	0.50	8.36
57	SM-3MGPP	Popoluca	95.84	4.16	0.00	0.00
58	SM-3MG4D	Seri	100.00	0.00	0.00	0.00
59	SM-3MG4E	Seri	100.00	0.00	0.00	0.00
60	SM-3MG4F	Seri	100.00	0.00	0.00	0.00
61	SM-3MG4G	Seri	100.00	0.00	0.00	0.00
62	SM-3MG56	Tacuate	98.15	1.83	0.02	0.00
63	SM-3MG5J	Tacuate	98.59	1.41	0.00	0.00
64	SM-3MG4B	Tarahumara	91.65	0.00	4.64	3.71
65	SM-3MG4A	Tarahumara	91.82	0.00	4.20	3.98
66	SM-3MG47	Tojolabal	100.00	0.00	0.00	0.00
67	SM-3MG48	Tojolabal	97.81	2019-03-01	1.16	0.00
68	SM-3MG4X	Totonaco	91.68	0.60	0.29	7.43
69	SM-3MG51	Totonaco	95.73	0.00	2.17	2019-11-02
70	SM-3MG4Y	Totonaco	98.30	0.00	0.00	1.70
71	SM-3MG3P	Tzotzil	93.37	1.62	0.42	4.59
72	SM-3MG5C	Zapoteco	100.00	0.00	0.00	0.00
73	SM-3MG5D	Zapoteco	100.00	0.00	0.00	0.00
74	SM-3MG6B	Zapoteco	100.00	0.00	0.00	0.00
75	SM-3MGPR	Zapoteco	97.91	0.00	0.46	1.64
76	SM-3MG5O	Zoque	100.00	0.00	0.00	0.00

## Sheet: ST3
S3 Table: Project sequencing summary, and per sample values of interest
Genome version	GRCh38
Estimated depth of coverage *	24.08 X
Estimated covered genome *	95.09 %
Mean amerindian ancestry	97.22 %
Mean total reads ¶	542,098,707
Mean total variants *†	3,262,160
Mean variant density *†	3.315
Mean transitions/transversions *†	2.127
Mean biomedically relevant variants *†§	12,871
Mean novel variants *†	1,814
Mean singletons *†	14,841
Mean microarray concordance	99 %
Mean missing genotypes *†	6,347
* Only at autosomes, chrX & chrY
† variants passing GATK filters; variants with call rate > 98.5 % (AN >= 150)
§ Genotypes matching with the GWAS catalog, clinvar or PharmGKB registry
¶ Quality reads after QC and trimming

## Sheet: ST4
S4 Table: GRCh38 regions with coverage in this project (100G-MX) and no coverage in gnomAD 2.1
chromosome	window start	window end	mean depth of coverage in 100G-MX	mean depth of coverage in gnomAD	window length
chr1	120200000	120300000	221.781	0	100000
chr1	120300000	120400000	212.893	0	100000
chr1	120400000	120500000	317.453	0	100000
chr1	120500000	120600000	244.327	0	100000
chr1	120600000	120700000	225.699	0	100000
chr1	120700000	120800000	198.503	0	100000
chr1	120800000	120900000	274.843	0	100000
chr1	120900000	121000000	230.807	0	100000
chr1	121800000	121900000	175.395	0	100000
chr1	121900000	122000000	10.1524	0	100000
chr1	122000000	122100000	10.6267	0	100000
chr1	122100000	122200000	805.496	0	100000
chr1	122200000	122300000	82.6	0	100000
chr1	122300000	122400000	160.098	0	100000
chr1	122400000	122500000	175.229	0	100000
chr1	122500000	122600000	100.781	0	100000
chr1	122600000	122700000	150.887	0	100000
chr1	122700000	122800000	100.441	0	100000
chr1	122800000	122900000	116.23	0	100000
chr1	122900000	123000000	101.854	0	100000
chr1	123000000	123100000	105.727	0	100000
chr1	123100000	123200000	127.669	0	100000
chr1	123200000	123300000	964.076	0	100000
chr1	123300000	123400000	673.641	0	100000
chr1	123400000	123500000	867.353	0	100000
chr1	123500000	123600000	122.905	0	100000
chr1	123600000	123700000	124.416	0	100000
chr1	123700000	123800000	965.036	0	100000
chr1	123800000	123900000	922.866	0	100000
chr1	123900000	124000000	980.159	0	100000
chr1	124000000	124100000	106.705	0	100000
chr1	124100000	124200000	127.43	0	100000
chr1	124200000	124300000	122.456	0	100000
chr1	124300000	124400000	127.372	0	100000
chr1	124400000	124500000	148.369	0	100000
chr1	124500000	124600000	145.479	0	100000
chr1	124600000	124700000	186.55	0	100000
chr1	124700000	124800000	272.013	0	100000
chr1	124800000	124900000	36.651	0	100000
chr1	124900000	125000000	348.024	0	100000
chr1	125000000	125100000	340.924	0	100000
chr1	125100000	125200000	1712.34	0	100000
chr1	143100000	143200000	453.942	0	100000
chr1	143200000	143300000	2546.1	0	100000
chr1	144100000	144200000	182.096	0	100000
chr1	144800000	144900000	319.362	0	100000
chr1	146600000	146700000	238.424	0	100000
chr1	146700000	146800000	286.989	0	100000
chr2	89500000	89600000	35.287	0	100000
chr2	89600000	89700000	35.516	0	100000
chr2	92200000	92300000	624.625	0	100000
chr2	92300000	92400000	474.488	0	100000
chr2	92400000	92500000	405.456	0	100000
chr2	92500000	92600000	364.839	0	100000
chr2	92600000	92700000	315.834	0	100000
chr2	92700000	92800000	236.482	0	100000
chr2	92800000	92900000	191.677	0	100000
chr2	92900000	93000000	19.326	0	100000
chr2	93000000	93100000	130.296	0	100000
chr2	93100000	93200000	138.343	0	100000
chr2	93200000	93300000	151.612	0	100000
chr2	93300000	93400000	134.494	0	100000
chr2	93400000	93500000	145.892	0	100000
chr2	93500000	93600000	12.5334	0	100000
chr2	93600000	93700000	12.6312	0	100000
chr2	93700000	93800000	12.7437	0	100000
chr2	93800000	93900000	156.251	0	100000
chr2	93900000	94000000	16.136	0	100000
chr2	94000000	94100000	155.245	0	100000
chr2	94100000	94200000	209.207	0	100000
chr2	94200000	94300000	419.453	0	100000
chr2	94400000	94500000	143.879	0	100000
chr2	94500000	94600000	458.062	0	100000
chr3	90500000	90600000	251.442	0	100000
chr3	90600000	90700000	228.757	0	100000
chr3	90700000	90800000	190.612	0	100000
chr3	90800000	90900000	539.545	0	100000
chr3	90900000	91000000	315.438	0	100000
chr3	91000000	91100000	222.666	0	100000
chr3	91100000	91200000	289.631	0	100000
chr3	91200000	91300000	218.758	0	100000
chr3	91300000	91400000	235.441	0	100000
chr3	91400000	91500000	215.762	0	100000
chr3	91500000	91600000	329.288	0	100000
chr3	91600000	91700000	921.035	0	100000
chr3	91700000	91800000	412.456	0	100000
chr3	91800000	91900000	25.324	0	100000
chr3	91900000	92000000	154.756	0	100000
chr3	92000000	92100000	810.259	0	100000
chr3	92100000	92200000	10.1427	0	100000
chr3	92200000	92300000	735.551	0	100000
chr3	92300000	92400000	816.857	0	100000
chr3	92400000	92500000	620.266	0	100000
chr3	92500000	92600000	595.141	0	100000
chr3	92600000	92700000	414.343	0	100000
chr3	92700000	92800000	587.961	0	100000
chr3	92800000	92900000	6.9863	0	100000
chr3	92900000	93000000	602.511	0	100000
chr3	93000000	93100000	863.439	0	100000
chr3	93100000	93200000	654.515	0	100000
chr3	93200000	93300000	588.499	0	100000
chr3	93300000	93400000	622.054	0	100000
chr3	93400000	93500000	203.848	0	100000
chr3	93500000	93600000	6.5545	0	100000
chr3	93600000	93700000	135.866	0	100000
chr4	49700000	49800000	442.789	0	100000
chr4	49800000	49900000	89.037	0	100000
chr4	49900000	50000000	306.563	0	100000
chr4	50000000	50100000	330.251	0	100000
chr4	50100000	50200000	21.62	0	100000
chr4	50200000	50300000	144.391	0	100000
chr4	50300000	50400000	231.883	0	100000
chr4	50400000	50500000	135.228	0	100000
chr4	50500000	50600000	175.103	0	100000
chr4	50600000	50700000	239.551	0	100000
chr4	50700000	50800000	869.093	0	100000
chr4	50800000	50900000	957.797	0	100000
chr4	50900000	51000000	765.267	0	100000
chr4	51000000	51100000	9.6613	0	100000
chr4	51100000	51200000	10.638	0	100000
chr4	51200000	51300000	952.712	0	100000
chr4	51300000	51400000	728.076	0	100000
chr4	51400000	51500000	10.4388	0	100000
chr4	51500000	51600000	855.231	0	100000
chr4	51600000	51700000	141.225	0	100000
chr4	190200000	190214555	12.0826	0	14555
chr5	46500000	46600000	144.955	0	100000
chr5	46600000	46700000	13.059	0	100000
chr5	46700000	46800000	12.3489	0	100000
chr5	46800000	46900000	722.077	0	100000
chr5	46900000	47000000	10.8924	0	100000
chr5	47000000	47100000	296.908	0	100000
chr5	47100000	47200000	367.742	0	100000
chr5	47200000	47300000	11.4019	0	100000
chr5	47300000	47400000	217.669	0	100000
chr5	49500000	49600000	10.7315	0	100000
chr5	49600000	49700000	523.005	0	100000
chr5	49700000	49800000	486.254	0	100000
chr5	49800000	49900000	625.124	0	100000
chr5	49900000	50000000	738.639	0	100000
chr5	50000000	50100000	573.445	0	100000
chr6	58500000	58600000	387.748	0	100000
chr6	58600000	58700000	886.949	0	100000
chr6	58700000	58800000	365.213	0	100000
chr6	58800000	58900000	210.095	0	100000
chr6	58900000	59000000	188.484	0	100000
chr6	59000000	59100000	12.3444	0	100000
chr6	59100000	59200000	145.634	0	100000
chr6	59200000	59300000	11.5237	0	100000
chr6	59300000	59400000	983.335	0	100000
chr6	59400000	59500000	10.3805	0	100000
chr6	59500000	59600000	12.8707	0	100000
chr6	59600000	59700000	12.2413	0	100000
chr6	59700000	59800000	154.665	0	100000
chr6	59800000	59900000	277.492	0	100000
chr6	60200000	60300000	149.059	0	100000
chr6	60300000	60400000	226.359	0	100000
chr6	60400000	60500000	20.755	0	100000
chr6	60500000	60600000	22.953	0	100000
chr6	60600000	60700000	231.323	0	100000
chr6	60700000	60800000	230.539	0	100000
chr6	60800000	60900000	219.361	0	100000
chr6	60900000	61000000	224.772	0	100000
chr6	61000000	61100000	226.393	0	100000
chr6	95000000	95100000	836.274	0	100000
chr6	95100000	95200000	190.195	0	100000
chr6	95200000	95300000	191.064	0	100000
chr6	169900000	170000000	277.773	0	100000
chr7	58000000	58100000	346.254	0	100000
chr7	58100000	58200000	580.469	0	100000
chr7	58200000	58300000	101.043	0	100000
chr7	58300000	58400000	24.341	0	100000
chr7	58400000	58500000	276.964	0	100000
chr7	58500000	58600000	809.729	0	100000
chr7	58600000	58700000	136.865	0	100000
chr7	58700000	58800000	261.825	0	100000
chr7	58800000	58900000	11.8322	0	100000
chr7	58900000	59000000	816.368	0	100000
chr7	59000000	59100000	764.286	0	100000
chr7	59100000	59200000	12.7067	0	100000
chr7	59200000	59300000	136.453	0	100000
chr7	59300000	59400000	846.846	0	100000
chr7	59400000	59500000	893.041	0	100000
chr7	59500000	59600000	641.374	0	100000
chr7	59600000	59700000	576.996	0	100000
chr7	59700000	59800000	171.476	0	100000
chr7	59800000	59900000	10.167	0	100000
chr7	59900000	60000000	170.542	0	100000
chr7	60000000	60100000	11.5544	0	100000
chr7	60100000	60200000	11.8529	0	100000
chr7	60200000	60300000	12.3353	0	100000
chr7	60300000	60400000	133.801	0	100000
chr7	60400000	60500000	12.2959	0	100000
chr7	60500000	60600000	239.821	0	100000
chr7	60600000	60700000	150.314	0	100000
chr7	60700000	60800000	250.943	0	100000
chr7	60800000	60900000	12.2078	0	100000
chr7	60900000	61000000	287.017	0	100000
chr7	61400000	61500000	168.534	0	100000
chr7	61500000	61600000	998.778	0	100000
chr7	61600000	61700000	156.868	0	100000
chr7	61700000	61800000	302.379	0	100000
chr7	61800000	61900000	249.828	0	100000
chr7	61900000	62000000	184.627	0	100000
chr8	44000000	44100000	409.326	0	100000
chr8	44100000	44200000	604.274	0	100000
chr8	44200000	44300000	361.335	0	100000
chr8	44300000	44400000	271.469	0	100000
chr8	44400000	44500000	183.318	0	100000
chr8	44500000	44600000	18.741	0	100000
chr8	44600000	44700000	12.2142	0	100000
chr8	44700000	44800000	10.6923	0	100000
chr8	44800000	44900000	7.4453	0	100000
chr8	44900000	45000000	10.1977	0	100000
chr8	45000000	45100000	12.1363	0	100000
chr8	45100000	45200000	782.959	0	100000
chr8	45200000	45300000	743.296	0	100000
chr8	45300000	45400000	11.3053	0	100000
chr8	45400000	45500000	626.598	0	100000
chr8	45500000	45600000	10.7556	0	100000
chr8	45600000	45700000	672.041	0	100000
chr8	45700000	45800000	837.546	0	100000
chr8	45800000	45900000	11.671	0	100000
chr9	40700000	40800000	247.826	0	100000
chr9	40800000	40900000	361.624	0	100000
chr9	40900000	41000000	613.358	0	100000
chr9	41000000	41100000	388.712	0	100000
chr9	41400000	41500000	175.356	0	100000
chr9	41500000	41600000	232.797	0	100000
chr9	41600000	41700000	297.983	0	100000
chr9	41700000	41800000	277.692	0	100000
chr9	43300000	43400000	82.106	0	100000
chr9	43400000	43500000	213.778	0	100000
chr9	43500000	43600000	608.779	0	100000
chr9	43600000	43700000	338.176	0	100000
chr9	43700000	43800000	303.186	0	100000
chr9	43800000	43900000	190.046	0	100000
chr9	43900000	44000000	152.571	0	100000
chr9	44000000	44100000	138.608	0	100000
chr9	44100000	44200000	169.789	0	100000
chr9	44200000	44300000	144.277	0	100000
chr9	44300000	44400000	12.4943	0	100000
chr9	44400000	44500000	11.0739	0	100000
chr9	44500000	44600000	10.8671	0	100000
chr9	44600000	44700000	10.212	0	100000
chr9	44700000	44800000	941.133	0	100000
chr9	44800000	44900000	823.937	0	100000
chr9	44900000	45000000	739.016	0	100000
chr9	45000000	45100000	849.723	0	100000
chr9	45100000	45200000	636.066	0	100000
chr9	45200000	45300000	5.7343	0	100000
chr9	45300000	45400000	830.482	0	100000
chr9	45400000	45500000	11.6111	0	100000
chr9	45500000	45600000	316.291	0	100000
chr9	60500000	60600000	181.267	0	100000
chr9	60600000	60700000	144.803	0	100000
chr9	60700000	60800000	686.779	0	100000
chr9	60800000	60900000	4.2313	0	100000
chr9	60900000	61000000	668.108	0	100000
chr9	61000000	61100000	414.838	0	100000
chr9	61100000	61200000	11.3126	0	100000
chr9	61200000	61300000	589.535	0	100000
chr9	61300000	61400000	150.567	0	100000
chr9	61400000	61500000	776.671	0	100000
chr9	62100000	62200000	776.098	0	100000
chr9	64100000	64200000	818.713	0	100000
chr9	64200000	64300000	498.918	0	100000
chr9	65000000	65100000	964.503	0	100000
chr9	65400000	65500000	297.607	0	100000
chr9	65500000	65600000	230.524	0	100000
chr9	65900000	66000000	219.284	0	100000
chr9	66000000	66100000	343.198	0	100000
chr9	66500000	66600000	1.1304	0	100000
chr9	66600000	66700000	143.997	0	100000
chr9	66700000	66800000	150.096	0	100000
chr9	66800000	66900000	236.981	0	100000
chr9	66900000	67000000	225.253	0	100000
chr9	67000000	67100000	190.731	0	100000
chr9	67100000	67200000	198.232	0	100000
chr9	67200000	67300000	159.522	0	100000
chr9	67300000	67400000	251.532	0	100000
chr9	67400000	67500000	206.863	0	100000
chr9	67500000	67600000	138.315	0	100000
chr9	67600000	67700000	219.656	0	100000
chr9	67700000	67800000	315.548	0	100000
chr9	67800000	67900000	15.181	0	100000
chr9	67900000	68000000	2.2726	0	100000
chr9	138300000	138394717	609.693	0	94717
chr10	38900000	39000000	318.681	0	100000
chr10	39000000	39100000	241.516	0	100000
chr10	39100000	39200000	248.074	0	100000
chr10	39200000	39300000	264.921	0	100000
chr10	39300000	39400000	235.583	0	100000
chr10	39400000	39500000	239.414	0	100000
chr10	39500000	39600000	193.088	0	100000
chr10	39600000	39700000	149.037	0	100000
chr10	39700000	39800000	603.682	0	100000
chr10	39800000	39900000	172.244	0	100000
chr10	39900000	40000000	239.858	0	100000
chr10	40000000	40100000	837.879	0	100000
chr10	40100000	40200000	469.757	0	100000
chr10	40200000	40300000	524.058	0	100000
chr10	40300000	40400000	195.698	0	100000
chr10	40400000	40500000	656.321	0	100000
chr10	40500000	40600000	371.461	0	100000
chr10	40600000	40700000	196.592	0	100000
chr10	40700000	40800000	153.912	0	100000
chr10	40800000	40900000	231.583	0	100000
chr10	40900000	41000000	223.428	0	100000
chr10	41000000	41100000	133.982	0	100000
chr10	41100000	41200000	234.807	0	100000
chr10	41200000	41300000	137.184	0	100000
chr10	41300000	41400000	11.2269	0	100000
chr10	41400000	41500000	392.085	0	100000
chr10	41500000	41600000	549.377	0	100000
chr10	41900000	42000000	528.604	0	100000
chr10	42000000	42100000	316.169	0	100000
chr10	46000000	46100000	255.347	0	100000
chr10	46200000	46300000	300.891	0	100000
chr10	47100000	47200000	292.419	0	100000
chr10	47200000	47300000	308.252	0	100000
chr10	47300000	47400000	313.557	0	100000
chr10	47800000	47900000	821.307	0	100000
chr11	51000000	51100000	945.433	0	100000
chr11	51100000	51200000	726.819	0	100000
chr11	51200000	51300000	375.725	0	100000
chr11	51300000	51400000	280.384	0	100000
chr11	51400000	51500000	203.881	0	100000
chr11	51500000	51600000	257.009	0	100000
chr11	51600000	51700000	242.288	0	100000
chr11	51700000	51800000	18.827	0	100000
chr11	51800000	51900000	210.949	0	100000
chr11	51900000	52000000	202.066	0	100000
chr11	52000000	52100000	161.711	0	100000
chr11	52100000	52200000	192.775	0	100000
chr11	52200000	52300000	174.684	0	100000
chr11	52300000	52400000	177.367	0	100000
chr11	52400000	52500000	161.107	0	100000
chr11	52500000	52600000	151.648	0	100000
chr11	52600000	52700000	151.842	0	100000
chr11	52700000	52800000	12.7641	0	100000
chr11	52800000	52900000	144.906	0	100000
chr11	52900000	53000000	145.778	0	100000
chr11	53000000	53100000	142.415	0	100000
chr11	53100000	53200000	12.5253	0	100000
chr11	53200000	53300000	152.294	0	100000
chr11	53300000	53400000	146.632	0	100000
chr11	53400000	53500000	147.044	0	100000
chr11	53500000	53600000	139.315	0	100000
chr11	53600000	53700000	148.768	0	100000
chr11	53700000	53800000	15.939	0	100000
chr11	53800000	53900000	12.7397	0	100000
chr11	53900000	54000000	172.798	0	100000
chr11	54000000	54100000	142.717	0	100000
chr11	54100000	54200000	204.539	0	100000
chr11	54200000	54300000	221.951	0	100000
chr11	54300000	54400000	266.132	0	100000
chr11	54400000	54500000	698.495	0	100000
chr12	34800000	34900000	141.888	0	100000
chr12	34900000	35000000	197.516	0	100000
chr12	35000000	35100000	454.991	0	100000
chr12	35100000	35200000	315.248	0	100000
chr12	35200000	35300000	312.654	0	100000
chr12	35300000	35400000	268.504	0	100000
chr12	35400000	35500000	252.058	0	100000
chr12	35500000	35600000	239.687	0	100000
chr12	35600000	35700000	193.365	0	100000
chr12	35700000	35800000	211.876	0	100000
chr12	35800000	35900000	172.405	0	100000
chr12	35900000	36000000	148.832	0	100000
chr12	36000000	36100000	135.154	0	100000
chr12	36100000	36200000	10.6576	0	100000
chr12	36200000	36300000	12.2786	0	100000
chr12	36300000	36400000	12.3331	0	100000
chr12	36400000	36500000	10.9894	0	100000
chr12	36500000	36600000	137.704	0	100000
chr12	36600000	36700000	11.4697	0	100000
chr12	36700000	36800000	12.4828	0	100000
chr12	36800000	36900000	11.7692	0	100000
chr12	36900000	37000000	142.045	0	100000
chr12	37000000	37100000	183.651	0	100000
chr12	37100000	37200000	199.016	0	100000
chr12	37200000	37300000	256.552	0	100000
chr12	37300000	37400000	280.339	0	100000
chr13	16000000	16100000	270.795	0	100000
chr13	16100000	16200000	842.777	0	100000
chr13	16200000	16300000	946.948	0	100000
chr13	16300000	16400000	131.037	0	100000
chr13	16400000	16500000	161.621	0	100000
chr13	16500000	16600000	128.919	0	100000
chr13	16600000	16700000	116.117	0	100000
chr13	16700000	16800000	117.441	0	100000
chr13	16800000	16900000	107.368	0	100000
chr13	16900000	17000000	979.479	0	100000
chr13	17000000	17100000	111.112	0	100000
chr13	17100000	17200000	118.752	0	100000
chr13	17200000	17300000	117.376	0	100000
chr13	17300000	17400000	143.977	0	100000
chr13	17400000	17500000	215.816	0	100000
chr13	17500000	17600000	157.818	0	100000
chr13	17600000	17700000	144.648	0	100000
chr13	17700000	17800000	121.427	0	100000
chr13	17800000	17900000	102.438	0	100000
chr13	17900000	18000000	107.946	0	100000
chr13	18000000	18100000	940.778	0	100000
chr13	18100000	18200000	959.648	0	100000
chr13	18200000	18300000	307.243	0	100000
chr13	18300000	18400000	179.062	0	100000
chr14	16000000	16100000	157.773	0	100000
chr14	16100000	16200000	218.033	0	100000
chr14	16400000	16500000	230.742	0	100000
chr14	18800000	18900000	904.272	0	100000
chr15	17000000	17100000	488.827	0	100000
chr15	17100000	17200000	131.049	0	100000
chr15	17200000	17300000	223.641	0	100000
chr15	17300000	17400000	199.782	0	100000
chr15	17400000	17500000	689.651	0	100000
chr15	17500000	17600000	108.805	0	100000
chr15	17600000	17700000	613.507	0	100000
chr15	17700000	17800000	480.704	0	100000
chr15	17800000	17900000	138.902	0	100000
chr15	17900000	18000000	215.338	0	100000
chr15	18000000	18100000	148.471	0	100000
chr15	18100000	18200000	154.297	0	100000
chr15	18200000	18300000	369.318	0	100000
chr15	18300000	18400000	326.609	0	100000
chr15	18400000	18500000	430.024	0	100000
chr15	18500000	18600000	246.916	0	100000
chr15	18600000	18700000	998.072	0	100000
chr15	18700000	18800000	166.109	0	100000
chr15	18800000	18900000	10.4689	0	100000
chr15	18900000	19000000	9.3751	0	100000
chr15	19000000	19100000	772.095	0	100000
chr15	19100000	19200000	845.748	0	100000
chr15	19200000	19300000	558.463	0	100000
chr15	19300000	19400000	8.3486	0	100000
chr15	19400000	19500000	592.973	0	100000
chr15	19500000	19600000	11.1164	0	100000
chr15	19600000	19700000	11.4883	0	100000
chr15	21500000	21600000	194.919	0	100000
chr15	21600000	21700000	225.205	0	100000
chr15	21700000	21800000	217.269	0	100000
chr15	22900000	23000000	194.642	0	100000
chr16	34300000	34400000	806.361	0	100000
chr16	34400000	34500000	12.7899	0	100000
chr16	34500000	34600000	1134.66	0	100000
chr16	34600000	34700000	344.156	0	100000
chr16	34700000	34800000	298.281	0	100000
chr16	34800000	34900000	172.997	0	100000
chr16	36100000	36200000	316.728	0	100000
chr16	36200000	36300000	164.623	0	100000
chr16	36300000	36400000	230.555	0	100000
chr16	36400000	36500000	579.392	0	100000
chr16	36500000	36600000	368.771	0	100000
chr16	36600000	36700000	155.231	0	100000
chr16	36700000	36800000	141.538	0	100000
chr16	36800000	36900000	949.792	0	100000
chr16	36900000	37000000	793.478	0	100000
chr16	37000000	37100000	713.471	0	100000
chr16	37100000	37200000	465.928	0	100000
chr16	37200000	37300000	647.792	0	100000
chr16	37300000	37400000	479.506	0	100000
chr16	37400000	37500000	364.398	0	100000
chr16	37500000	37600000	428.395	0	100000
chr16	37600000	37700000	561.255	0	100000
chr16	37700000	37800000	546.236	0	100000
chr16	37800000	37900000	645.045	0	100000
chr16	37900000	38000000	640.723	0	100000
chr16	38000000	38100000	542.597	0	100000
chr16	38100000	38200000	7.8142	0	100000
chr16	38200000	38300000	142.881	0	100000
chr16	46300000	46400000	2193.83	0	100000
chr17	0	100000	142.138	0	100000
chr17	21700000	21800000	376.546	0	100000
chr17	21800000	21900000	289.762	0	100000
chr17	21900000	22000000	30.649	0	100000
chr17	22000000	22100000	158.188	0	100000
chr17	22800000	22900000	568.248	0	100000
chr17	22900000	23000000	251.716	0	100000
chr17	23000000	23100000	651.322	0	100000
chr17	23100000	23200000	318.296	0	100000
chr17	23200000	23300000	110.687	0	100000
chr17	23300000	23400000	290.482	0	100000
chr17	23400000	23500000	179.131	0	100000
chr17	23500000	23600000	12.254	0	100000
chr17	23600000	23700000	13.399	0	100000
chr17	23700000	23800000	854.979	0	100000
chr17	23800000	23900000	784.745	0	100000
chr17	23900000	24000000	748.055	0	100000
chr17	24000000	24100000	796.893	0	100000
chr17	24100000	24200000	135.036	0	100000
chr17	24200000	24300000	583.467	0	100000
chr17	24300000	24400000	5.6391	0	100000
chr17	24400000	24500000	15.019	0	100000
chr17	24500000	24600000	649.898	0	100000
chr17	24600000	24700000	415.889	0	100000
chr17	24700000	24800000	169.013	0	100000
chr17	24800000	24900000	621.342	0	100000
chr17	24900000	25000000	503.488	0	100000
chr17	25000000	25100000	12.494	0	100000
chr17	25100000	25200000	135.328	0	100000
chr17	25200000	25300000	163.745	0	100000
chr17	25300000	25400000	183.083	0	100000
chr17	25400000	25500000	10.3124	0	100000
chr17	25500000	25600000	144.672	0	100000
chr17	25600000	25700000	753.127	0	100000
chr17	25700000	25800000	140.794	0	100000
chr17	25800000	25900000	562.266	0	100000
chr17	25900000	26000000	484.672	0	100000
chr17	26000000	26100000	250.321	0	100000
chr17	26100000	26200000	12.188	0	100000
chr17	26200000	26300000	488.088	0	100000
chr17	26300000	26400000	5.5553	0	100000
chr17	26400000	26500000	665.483	0	100000
chr17	26500000	26600000	420.104	0	100000
chr17	26600000	26700000	283.278	0	100000
chr17	26700000	26800000	32.308	0	100000
chr17	26800000	26900000	118.736	0	100000
chr17	35700000	35800000	26.781	0	100000
chr17	35800000	35900000	193.594	0	100000
chr17	35900000	36000000	207.765	0	100000
chr17	36000000	36100000	196.466	0	100000
chr17	36100000	36200000	371.561	0	100000
chr17	36200000	36300000	456.873	0	100000
chr17	36300000	36400000	466.019	0	100000
chr17	36400000	36500000	189.383	0	100000
chr17	36500000	36600000	208.152	0	100000
chr17	36600000	36700000	217.695	0	100000
chr17	36700000	36800000	193.044	0	100000
chr17	36800000	36900000	214.383	0	100000
chr17	36900000	37000000	188.917	0	100000
chr17	37000000	37100000	203.585	0	100000
chr17	37100000	37200000	181.085	0	100000
chr17	37200000	37300000	162.434	0	100000
chr17	37300000	37400000	151.292	0	100000
chr17	37400000	37500000	161.857	0	100000
chr17	37500000	37600000	186.019	0	100000
chr17	37600000	37700000	190.425	0	100000
chr17	37700000	37800000	211.554	0	100000
chr17	37800000	37900000	166.869	0	100000
chr17	37900000	38000000	193.798	0	100000
chr17	38000000	38100000	706.368	0	100000
chr17	38100000	38200000	5.308	0	100000
chr17	38200000	38300000	167.739	0	100000
chr17	38300000	38400000	194.509	0	100000
chr17	38400000	38500000	222.385	0	100000
chr17	38500000	38600000	229.837	0	100000
chr17	38600000	38700000	190.655	0	100000
chr17	38700000	38800000	242.841	0	100000
chr18	15500000	15600000	423.304	0	100000
chr18	15600000	15700000	216.342	0	100000
chr18	15700000	15800000	282.812	0	100000
chr18	15800000	15900000	370.206	0	100000
chr18	15900000	16000000	135.112	0	100000
chr18	16000000	16100000	448.844	0	100000
chr18	16100000	16200000	324.097	0	100000
chr18	16200000	16300000	274.995	0	100000
chr18	16300000	16400000	205.024	0	100000
chr18	16400000	16500000	233.447	0	100000
chr18	16500000	16600000	142.309	0	100000
chr18	16600000	16700000	140.286	0	100000
chr18	16700000	16800000	12.7906	0	100000
chr18	16800000	16900000	152.205	0	100000
chr18	16900000	17000000	138.227	0	100000
chr18	17000000	17100000	12.8232	0	100000
chr18	17100000	17200000	996.438	0	100000
chr18	17200000	17300000	10.1644	0	100000
chr18	17300000	17400000	793.964	0	100000
chr18	17400000	17500000	886.114	0	100000
chr18	17500000	17600000	935.535	0	100000
chr18	17600000	17700000	805.646	0	100000
chr18	17700000	17800000	986.023	0	100000
chr18	17800000	17900000	743.427	0	100000
chr18	17900000	18000000	739.552	0	100000
chr18	18000000	18100000	753.078	0	100000
chr18	18100000	18200000	847.638	0	100000
chr18	18200000	18300000	799.295	0	100000
chr18	18300000	18400000	875.397	0	100000
chr18	18400000	18500000	712.009	0	100000
chr18	18500000	18600000	973.225	0	100000
chr18	18600000	18700000	723.098	0	100000
chr18	18700000	18800000	814.746	0	100000
chr18	18800000	18900000	938.935	0	100000
chr18	18900000	19000000	764.953	0	100000
chr18	19000000	19100000	628.777	0	100000
chr18	19100000	19200000	806.683	0	100000
chr18	19200000	19300000	907.018	0	100000
chr18	19300000	19400000	10.4677	0	100000
chr18	19400000	19500000	941.664	0	100000
chr18	19500000	19600000	686.106	0	100000
chr18	19600000	19700000	649.145	0	100000
chr18	19700000	19800000	748.701	0	100000
chr18	19800000	19900000	778.486	0	100000
chr18	19900000	20000000	765.317	0	100000
chr18	20000000	20100000	787.279	0	100000
chr18	20100000	20200000	863.033	0	100000
chr18	20200000	20300000	854.791	0	100000
chr18	20300000	20400000	10.7873	0	100000
chr18	20400000	20500000	143.233	0	100000
chr18	20500000	20600000	196.053	0	100000
chr18	20600000	20700000	254.943	0	100000
chr18	20700000	20800000	10.3357	0	100000
chr18	20800000	20900000	139.285	0	100000
chr19	24800000	24900000	7.6935	0	100000
chr19	24900000	25000000	188.324	0	100000
chr20	26400000	26500000	664.724	0	100000
chr20	26500000	26600000	496.383	0	100000
chr20	26600000	26700000	583.593	0	100000
chr20	26700000	26800000	397.593	0	100000
chr20	26800000	26900000	319.884	0	100000
chr20	26900000	27000000	231.329	0	100000
chr20	27000000	27100000	155.237	0	100000
chr20	27100000	27200000	14.378	0	100000
chr20	27200000	27300000	10.2711	0	100000
chr20	27300000	27400000	6.6263	0	100000
chr20	27400000	27500000	669.048	0	100000
chr20	27500000	27600000	673.177	0	100000
chr20	27600000	27700000	751.249	0	100000
chr20	27700000	27800000	935.046	0	100000
chr20	27800000	27900000	491.351	0	100000
chr20	27900000	28000000	694.294	0	100000
chr20	28000000	28100000	883.246	0	100000
chr20	28100000	28200000	705.732	0	100000
chr20	28200000	28300000	640.295	0	100000
chr20	28300000	28400000	780.837	0	100000
chr20	28400000	28500000	287.68	0	100000
chr20	28500000	28600000	856.214	0	100000
chr20	28600000	28700000	564.423	0	100000
chr20	28700000	28800000	317.396	0	100000
chr20	28800000	28900000	428.118	0	100000
chr20	28900000	29000000	223.451	0	100000
chr20	29000000	29100000	488.777	0	100000
chr20	29100000	29200000	241.299	0	100000
chr20	29200000	29300000	427.879	0	100000
chr20	29300000	29400000	424.316	0	100000
chr20	29400000	29500000	338.723	0	100000
chr20	29500000	29600000	342.487	0	100000
chr20	29600000	29700000	25.974	0	100000
chr20	29700000	29800000	309.558	0	100000
chr20	29800000	29900000	481.146	0	100000
chr20	29900000	30000000	231.299	0	100000
chr20	30000000	30100000	464.265	0	100000
chr20	30500000	30600000	249.022	0	100000
chr20	30600000	30700000	299.858	0	100000
chr20	30700000	30800000	135.057	0	100000
chr20	30800000	30900000	468.904	0	100000
chr20	30900000	31000000	34.251	0	100000
chr20	31000000	31100000	144.291	0	100000
chr20	31100000	31200000	261.153	0	100000
chr21	5000000	5100000	12.3689	0	100000
chr21	5100000	5200000	10.9985	0	100000
chr21	5200000	5300000	535.018	0	100000
chr21	5300000	5400000	362.261	0	100000
chr21	5400000	5500000	241.867	0	100000
chr21	5500000	5600000	300.114	0	100000
chr21	5600000	5700000	133.046	0	100000
chr21	5700000	5800000	436.199	0	100000
chr21	5800000	5900000	705.097	0	100000
chr21	5900000	6000000	362.807	0	100000
chr21	6000000	6100000	141.325	0	100000
chr21	6100000	6200000	928.025	0	100000
chr21	6200000	6300000	292.463	0	100000
chr21	6300000	6400000	308.067	0	100000
chr21	6400000	6500000	12.4821	0	100000
chr21	6500000	6600000	167.302	0	100000
chr21	6600000	6700000	10.6657	0	100000
chr21	6700000	6800000	78.786	0	100000
chr21	6800000	6900000	12.6727	0	100000
chr21	6900000	7000000	655.659	0	100000
chr21	7000000	7100000	346.087	0	100000
chr21	7100000	7200000	590.488	0	100000
chr21	7200000	7300000	568.613	0	100000
chr21	7300000	7400000	143.391	0	100000
chr21	7400000	7500000	575.139	0	100000
chr21	7500000	7600000	188.386	0	100000
chr21	7600000	7700000	216.527	0	100000
chr21	7700000	7800000	131.736	0	100000
chr21	7800000	7900000	136.839	0	100000
chr21	7900000	8000000	808.722	0	100000
chr21	8000000	8100000	201.725	0	100000
chr21	8100000	8200000	677.226	0	100000
chr21	8200000	8300000	1440.84	0	100000
chr21	8300000	8400000	11.9897	0	100000
chr21	8400000	8500000	187.664	0	100000
chr21	9500000	9600000	309.315	0	100000
chr21	9600000	9700000	460.764	0	100000
chr21	9700000	9800000	676.885	0	100000
chr21	10200000	10300000	1.7247	0	100000
chr21	10300000	10400000	910.277	0	100000
chr21	10600000	10700000	818.875	0	100000
chr21	10700000	10800000	92.909	0	100000
chr21	10800000	10900000	209.549	0	100000
chr22	10500000	10600000	542.587	0	100000
chr22	10600000	10700000	149.143	0	100000
chr22	10700000	10800000	73.195	0	100000
chr22	10800000	10900000	10.9705	0	100000
chr22	10900000	11000000	231.651	0	100000
chr22	11000000	11100000	536.939	0	100000
chr22	11200000	11300000	217.488	0	100000
chr22	11300000	11400000	533.095	0	100000
chr22	11400000	11500000	130.826	0	100000
chr22	11500000	11600000	34.641	0	100000
chr22	11600000	11700000	207.694	0	100000
chr22	11700000	11800000	137.584	0	100000
chr22	11800000	11900000	325.831	0	100000
chr22	11900000	12000000	256.777	0	100000
chr22	12000000	12100000	18.142	0	100000
chr22	12100000	12200000	369.576	0	100000
chr22	12200000	12300000	223.101	0	100000
chr22	12300000	12400000	537.482	0	100000
chr22	12400000	12500000	29.13	0	100000
chr22	12500000	12600000	572.184	0	100000
chr22	12600000	12700000	296.322	0	100000
chr22	12700000	12800000	157.935	0	100000
chr22	12800000	12900000	145.783	0	100000
chr22	12900000	13000000	109.031	0	100000
chr22	15100000	15200000	762.956	0	100000
chr22	16000000	16100000	245.687	0	100000
chr22	16100000	16200000	20.982	0	100000
chr22	16200000	16300000	210.193	0	100000
chr22	18300000	18400000	983.077	0	100000
chr22	18400000	18500000	932.192	0	100000
chr22	18500000	18600000	188.575	0	100000
chr22	18600000	18700000	990.999	0	100000
chrX	100000	200000	549.264	0	100000
chrX	2100000	2200000	172.467	0	100000
chrX	58600000	58700000	336.005	0	100000
chrX	58700000	58800000	781.212	0	100000
chrX	58800000	58900000	35.729	0	100000
chrX	58900000	59000000	391.052	0	100000
chrX	59000000	59100000	240.864	0	100000
chrX	59100000	59200000	21.618	0	100000
chrX	59200000	59300000	212.778	0	100000
chrX	59300000	59400000	166.554	0	100000
chrX	59400000	59500000	11.5203	0	100000
chrX	59500000	59600000	137.345	0	100000
chrX	59600000	59700000	10.7885	0	100000
chrX	59700000	59800000	893.012	0	100000
chrX	59800000	59900000	579.002	0	100000
chrX	59900000	60000000	6.929	0	100000
chrX	60000000	60100000	656.133	0	100000
chrX	60100000	60200000	421.362	0	100000
chrX	60200000	60300000	721.577	0	100000
chrX	60300000	60400000	540.035	0	100000
chrX	60400000	60500000	777.162	0	100000
chrX	60500000	60600000	576.577	0	100000
chrX	60600000	60700000	682.254	0	100000
chrX	60700000	60800000	3.8891	0	100000
chrX	60800000	60900000	455.943	0	100000
chrX	60900000	61000000	661.811	0	100000
chrX	61000000	61100000	563.977	0	100000
chrX	61100000	61200000	475.043	0	100000
chrX	61200000	61300000	479.174	0	100000
chrX	61300000	61400000	4.8569	0	100000
chrX	61400000	61500000	397.071	0	100000
chrX	61500000	61600000	339.138	0	100000
chrX	61600000	61700000	588.502	0	100000
chrX	61700000	61800000	466.937	0	100000
chrX	61800000	61900000	615.493	0	100000
chrX	61900000	62000000	471.254	0	100000
chrX	62000000	62100000	508.153	0	100000
chrX	62100000	62200000	601.878	0	100000
chrX	62200000	62300000	614.484	0	100000
chrX	62300000	62400000	15.281	0	100000
chrY	2700000	2800000	963.959	0	100000
chrY	2800000	2900000	556.332	0	100000
chrY	2900000	3000000	460.003	0	100000
chrY	3000000	3100000	566.425	0	100000
chrY	3100000	3200000	5.2658	0	100000
chrY	3200000	3300000	588.572	0	100000
chrY	3300000	3400000	510.998	0	100000
chrY	3400000	3500000	583.406	0	100000
chrY	3500000	3600000	527.467	0	100000
chrY	3600000	3700000	556.318	0	100000
chrY	3700000	3800000	522.066	0	100000
chrY	3800000	3900000	519.703	0	100000
chrY	3900000	4000000	4.9622	0	100000
chrY	4000000	4100000	487.081	0	100000
chrY	4100000	4200000	474.374	0	100000
chrY	4200000	4300000	534.024	0	100000
chrY	4300000	4400000	506.539	0	100000
chrY	4400000	4500000	525.723	0	100000
chrY	4500000	4600000	615.962	0	100000
chrY	4600000	4700000	529.789	0	100000
chrY	4700000	4800000	549.926	0	100000
chrY	4800000	4900000	596.463	0	100000
chrY	4900000	5000000	621.092	0	100000
chrY	5000000	5100000	488.421	0	100000
chrY	5100000	5200000	517.607	0	100000
chrY	5200000	5300000	5.6237	0	100000
chrY	5300000	5400000	486.815	0	100000
chrY	5400000	5500000	505.696	0	100000
chrY	5500000	5600000	497.463	0	100000
chrY	5600000	5700000	565.176	0	100000
chrY	5700000	5800000	586.707	0	100000
chrY	5800000	5900000	591.271	0	100000
chrY	5900000	6000000	547.856	0	100000
chrY	6000000	6100000	490.837	0	100000
chrY	6100000	6200000	574.399	0	100000
chrY	6200000	6300000	152.217	0	100000
chrY	6300000	6400000	6.8147	0	100000
chrY	6400000	6500000	758.869	0	100000
chrY	6500000	6600000	553.697	0	100000
chrY	6600000	6700000	537.464	0	100000
chrY	6700000	6800000	521.243	0	100000
chrY	6800000	6900000	576.712	0	100000
chrY	6900000	7000000	637.027	0	100000
chrY	7000000	7100000	673.998	0	100000
chrY	7100000	7200000	682.945	0	100000
chrY	7200000	7300000	592.399	0	100000
chrY	7300000	7400000	602.102	0	100000
chrY	7400000	7500000	556.057	0	100000
chrY	7500000	7600000	603.641	0	100000
chrY	7600000	7700000	611.829	0	100000
chrY	7700000	7800000	611.646	0	100000
chrY	7800000	7900000	647.103	0	100000
chrY	7900000	8000000	643.608	0	100000
chrY	8000000	8100000	653.449	0	100000
chrY	8100000	8200000	528.493	0	100000
chrY	8200000	8300000	514.913	0	100000
chrY	8300000	8400000	653.845	0	100000
chrY	8400000	8500000	639.427	0	100000
chrY	8500000	8600000	735.955	0	100000
chrY	8600000	8700000	770.902	0	100000
chrY	8700000	8800000	722.602	0	100000
chrY	8800000	8900000	539.453	0	100000
chrY	8900000	9000000	589.829	0	100000
chrY	9000000	9100000	351.484	0	100000
chrY	9100000	9200000	495.058	0	100000
chrY	9200000	9300000	649.785	0	100000
chrY	9300000	9400000	198.992	0	100000
chrY	9400000	9500000	329.766	0	100000
chrY	9500000	9600000	10.9135	0	100000
chrY	9600000	9700000	568.132	0	100000
chrY	9700000	9800000	792.045	0	100000
chrY	9800000	9900000	590.839	0	100000
chrY	9900000	10000000	606.362	0	100000
chrY	10000000	10100000	647.395	0	100000
chrY	10100000	10200000	897.797	0	100000
chrY	10200000	10300000	31.317	0	100000
chrY	10300000	10400000	24.666	0	100000
chrY	10400000	10500000	509.054	0	100000
chrY	10500000	10600000	329.641	0	100000
chrY	10600000	10700000	188.497	0	100000
chrY	10700000	10800000	183.357	0	100000
chrY	10800000	10900000	24.353	0	100000
chrY	10900000	11000000	28.676	0	100000
chrY	11000000	11100000	179.018	0	100000
chrY	11100000	11200000	178.964	0	100000
chrY	11200000	11300000	30.997	0	100000
chrY	11300000	11400000	109.96	0	100000
chrY	11400000	11500000	931.595	0	100000
chrY	11500000	11600000	54.201	0	100000
chrY	11600000	11700000	828.115	0	100000
chrY	11700000	11800000	216.299	0	100000
chrY	11800000	11900000	636.594	0	100000
chrY	11900000	12000000	604.432	0	100000
chrY	12000000	12100000	601.064	0	100000
chrY	12100000	12200000	564.186	0	100000
chrY	12200000	12300000	611.627	0	100000
chrY	12300000	12400000	6.4604	0	100000
chrY	12400000	12500000	621.791	0	100000
chrY	12500000	12600000	606.364	0	100000
chrY	12600000	12700000	529.234	0	100000
chrY	12700000	12800000	4.6226	0	100000
chrY	12800000	12900000	483.775	0	100000
chrY	12900000	13000000	535.226	0	100000
chrY	13000000	13100000	524.013	0	100000
chrY	13100000	13200000	5.6225	0	100000
chrY	13200000	13300000	515.524	0	100000
chrY	13300000	13400000	465.116	0	100000
chrY	13400000	13500000	499.611	0	100000
chrY	13500000	13600000	596.674	0	100000
chrY	13600000	13700000	645.459	0	100000
chrY	13700000	13800000	607.266	0	100000
chrY	13800000	13900000	576.943	0	100000
chrY	13900000	14000000	5.6249	0	100000
chrY	14000000	14100000	562.272	0	100000
chrY	14100000	14200000	5.2533	0	100000
chrY	14200000	14300000	531.113	0	100000
chrY	14300000	14400000	610.441	0	100000
chrY	14400000	14500000	517.229	0	100000
chrY	14500000	14600000	597.301	0	100000
chrY	14600000	14700000	547.604	0	100000
chrY	14700000	14800000	504.483	0	100000
chrY	14800000	14900000	535.961	0	100000
chrY	14900000	15000000	538.715	0	100000
chrY	15000000	15100000	511.744	0	100000
chrY	15100000	15200000	529.215	0	100000
chrY	15200000	15300000	571.133	0	100000
chrY	15300000	15400000	644.752	0	100000
chrY	15400000	15500000	601.075	0	100000
chrY	15500000	15600000	572.756	0	100000
chrY	15600000	15700000	571.015	0	100000
chrY	15700000	15800000	563.785	0	100000
chrY	15800000	15900000	556.402	0	100000
chrY	15900000	16000000	530.129	0	100000
chrY	16000000	16100000	5.7451	0	100000
chrY	16100000	16200000	556.509	0	100000
chrY	16200000	16300000	531.497	0	100000
chrY	16300000	16400000	539.647	0	100000
chrY	16400000	16500000	520.923	0	100000
chrY	16500000	16600000	470.262	0	100000
chrY	16600000	16700000	525.896	0	100000
chrY	16700000	16800000	5.021	0	100000
chrY	16800000	16900000	505.895	0	100000
chrY	16900000	17000000	5.8952	0	100000
chrY	17000000	17100000	601.839	0	100000
chrY	17100000	17200000	555.475	0	100000
chrY	17200000	17300000	470.508	0	100000
chrY	17300000	17400000	554.185	0	100000
chrY	17400000	17500000	549.535	0	100000
chrY	17500000	17600000	5.8193	0	100000
chrY	17600000	17700000	5.5986	0	100000
chrY	17700000	17800000	516.842	0	100000
chrY	17800000	17900000	552.498	0	100000
chrY	17900000	18000000	576.756	0	100000
chrY	18000000	18100000	565.459	0	100000
chrY	18100000	18200000	508.948	0	100000
chrY	18200000	18300000	582.291	0	100000
chrY	18300000	18400000	569.223	0	100000
chrY	18400000	18500000	523.989	0	100000
chrY	18500000	18600000	531.115	0	100000
chrY	18600000	18700000	571.447	0	100000
chrY	18700000	18800000	551.291	0	100000
chrY	18800000	18900000	511.916	0	100000
chrY	18900000	19000000	518.678	0	100000
chrY	19000000	19100000	597.835	0	100000
chrY	19100000	19200000	629.328	0	100000
chrY	19200000	19300000	555.512	0	100000
chrY	19300000	19400000	496.709	0	100000
chrY	19400000	19500000	613.085	0	100000
chrY	19500000	19600000	539.194	0	100000
chrY	19600000	19700000	569.587	0	100000
chrY	19700000	19800000	523.078	0	100000
chrY	19800000	19900000	542.595	0	100000
chrY	19900000	20000000	527.609	0	100000
chrY	20000000	20100000	699.459	0	100000
chrY	20100000	20200000	9.529	0	100000
chrY	20200000	20300000	574.387	0	100000
chrY	20300000	20400000	736.045	0	100000
chrY	20400000	20500000	548.112	0	100000
chrY	20500000	20600000	542.631	0	100000
chrY	20600000	20700000	562.925	0	100000
chrY	20700000	20800000	6.2368	0	100000
chrY	20800000	20900000	550.455	0	100000
chrY	20900000	21000000	622.213	0	100000
chrY	21000000	21100000	690.645	0	100000
chrY	21100000	21200000	542.892	0	100000
chrY	21200000	21300000	502.832	0	100000
chrY	21300000	21400000	499.528	0	100000
chrY	21400000	21500000	6.1167	0	100000
chrY	21500000	21600000	6.7705	0	100000
chrY	21600000	21700000	551.862	0	100000
chrY	21700000	21800000	297.659	0	100000
chrY	21800000	21900000	828.708	0	100000
chrY	21900000	22000000	667.933	0	100000
chrY	22000000	22100000	814.949	0	100000
chrY	22100000	22200000	6.9664	0	100000
chrY	22200000	22300000	506.796	0	100000
chrY	22300000	22400000	538.537	0	100000
chrY	22400000	22500000	721.588	0	100000
chrY	22500000	22600000	794.096	0	100000
chrY	22600000	22700000	762.887	0	100000
chrY	22700000	22800000	695.243	0	100000
chrY	22800000	22900000	843.792	0	100000
chrY	22900000	23000000	901.398	0	100000
chrY	23000000	23100000	902.023	0	100000
chrY	23100000	23200000	727.242	0	100000
chrY	23200000	23300000	6.41	0	100000
chrY	23300000	23400000	783.722	0	100000
chrY	23400000	23500000	502.196	0	100000
chrY	23500000	23600000	456.077	0	100000
chrY	23600000	23700000	337.392	0	100000
chrY	23700000	23800000	520.237	0	100000
chrY	23800000	23900000	546.229	0	100000
chrY	23900000	24000000	496.117	0	100000
chrY	24000000	24100000	539.095	0	100000
chrY	24100000	24200000	678.616	0	100000
chrY	24200000	24300000	616.139	0	100000
chrY	24300000	24400000	566.513	0	100000
chrY	24400000	24500000	215.243	0	100000
chrY	24500000	24600000	216.354	0	100000
chrY	24600000	24700000	185.932	0	100000
chrY	24700000	24800000	231.851	0	100000
chrY	24800000	24900000	285.838	0	100000
chrY	24900000	25000000	393.191	0	100000
chrY	25000000	25100000	993.525	0	100000
chrY	25100000	25200000	943.851	0	100000
chrY	25200000	25300000	790.714	0	100000
chrY	25300000	25400000	655.922	0	100000
chrY	25400000	25500000	632.508	0	100000
chrY	25500000	25600000	467.763	0	100000
chrY	25600000	25700000	535.232	0	100000
chrY	25700000	25800000	524.079	0	100000
chrY	25800000	25900000	547.817	0	100000
chrY	25900000	26000000	447.495	0	100000
chrY	26000000	26100000	289.587	0	100000
chrY	26100000	26200000	190.433	0	100000
chrY	26200000	26300000	561.232	0	100000
chrY	26300000	26400000	489.387	0	100000
chrY	26400000	26500000	578.482	0	100000
chrY	26500000	26600000	550.249	0	100000
chrY	26600000	26700000	248.084	0	100000
chrY	56600000	56700000	618.524	0	100000
chrY	56700000	56800000	389.548	0	100000
chrY	56800000	56900000	987.742	0	100000
				Total uncovered genome in gnomAD	100609272

## Sheet: ST5
S5 Table: Variant Effect predictor Consequence Summary for total SNV and INDEL
category	consequence	SNV	INDEL
noncoding	Intron	4351234	564245
noncoding	Intergenic	2664301	323314
noncoding	Upstream gene	493129	68767
noncoding	Downstream gene	473432	65967
noncoding	Regulatory region	419649	52243
noncoding	3 prime UTR	73787	11570
noncoding	Noncoding transcript	59054	5224
coding	Missense	33574	0
coding	Synonymous	29516	0
noncoding	TF binding site	19540	2467
noncoding	5 prime UTR	13005	1794
noncoding	Splicing region	7196	825
coding	Start | stop codon	545	21
noncoding	Mature miRNA	26	1
coding	Coding sequence	2	4
coding	Frameshift	0	632
coding	Inframe ins | del	0	1149
coding	Protein altering	0	4

## Sheet: ST6
S6 Table: novel variants in 100G-MX
CHROM, POS, and REF are reported in GRCh38
NatMex AF = Allele Frequency in 100G-MX
VEP Existing variarion = Annotation from Variant Effect Predictor about co-located variants, taken from VEP b95
World AF = Frequency of existing variant in 1000 Genomes, taken from VEP b95
mean depts of coverage for indels were calculated as the mean of each site affected by the insertion or deletion (gnomAD data was taken from version 2.1)
CHROM	POS	REF	ALT	NatMex AF	VEP Existing variation	HGNC Gene Symbol	ENSEMBL Gene ID	World AF	mean depth of coverage in gnomAD	mean depth of coverage in 100G-MX
chr1	806855	G	A	0.013	NA	AL669831.4	ENSG00000230092	NA	31.42	25.86
chr1	907876	C	G	0.013	NA	AL645608.2	ENSG00000230699	NA	29	21.21
chr1	912972	G	T	0.019	NA	AL645608.2	ENSG00000230699	NA	33.84	35.92
chr1	937311	G	T	0.013	NA	SAMD11	ENSG00000187634	NA	30.64	28.3
chr1	1085193	G	A	0.013	NA	C1orf159	ENSG00000131591	NA	31.41	28.99
chr1	1179598	C	A	0.013	NA	TTLL10	ENSG00000162571	NA	34.76	32.32
chr1	1216342	A	C	0.026	NA	TNFRSF4	ENSG00000186827	NA	32.27	26.93
chr1	1351714	C	G	0.026	NA	DVL1	ENSG00000107404	NA	32.84	37.71
chr1	1407730	C	T	0.026	NA	MRPL20	ENSG00000242485	NA	31.5	29.72
chr1	1464210	A	C	0.019	NA	ATAD3C	ENSG00000215915	NA	24.79	8.08
chr1	1505618	A	G	0.026	NA	AL645728.2	ENSG00000284740	NA	29.95	34.14
chr1	1621466	C	G	0.013	NA	MIB2	ENSG00000197530	NA	34.24	31.46
chr1	1948078	G	C	0.013	NA	CFAP74	ENSG00000142609	NA	28.51	20.53
chr1	2081691	T	C	0.013	NA	PRKCZ	ENSG00000067606	NA	31.51	33.04
chr1	2121189	A	G	0.013	NA	PRKCZ	ENSG00000067606	NA	32.27	30.16
chr1	2156320	G	T	0.013	NA	PRKCZ	ENSG00000067606	NA	32.45	27.91
chr1	2220773	A	C	0.013	NA	AL590822.1	ENSG00000234396	NA	34.52	27.95
chr1	2222282	T	A	0.013	NA	AL590822.1	ENSG00000234396	NA	22.56	7.79
chr1	2242227	G	C	0.013	NA	SKI	ENSG00000157933	NA	33.49	32.25
chr1	2290102	G	A	0.013	NA	SKI	ENSG00000157933	NA	31.01	22.66
chr1	2325183	C	T	0.026	NA	MORN1	ENSG00000116151	NA	26.42	15.95
chr1	2428759	C	G	0.013	NA	PLCH2	ENSG00000149527	NA	34.46	35.21
chr1	2864056	C	A	0.013	NA	NA	NA	NA	35.08	18.07
chr1	2941528	T	G	0.013	NA	NA	NA	NA	33.59	37.21
chr1	3027178	C	T	0.013	NA	ACTRT2	ENSG00000169717	NA	31.4	41.87
chr1	3103987	C	A	0.013	NA	PRDM16	ENSG00000142611	NA	34.03	27.5
chr1	3190829	A	G	0.013	NA	PRDM16	ENSG00000142611	NA	34.74	26.97
chr1	3245873	C	T	0.019	NA	PRDM16	ENSG00000142611	NA	33.27	35.8
chr1	3294155	A	G	0.013	NA	PRDM16	ENSG00000142611	NA	31.57	34.49
chr1	3300876	C	T	0.013	NA	PRDM16	ENSG00000142611	NA	32.15	36.39
chr1	3387690	C	T	0.026	NA	PRDM16	ENSG00000142611	NA	33.83	28.42
chr1	3419086	T	A	0.013	NA	PRDM16	ENSG00000142611	NA	33.12	31.25
chr1	3419087	G	T	0.013	NA	PRDM16	ENSG00000142611	NA	32.88	31.29
chr1	3421783	G	A	0.013	NA	PRDM16	ENSG00000142611	NA	36.84	41.78
chr1	3552851	G	A	0.013	NA	MEGF6	ENSG00000162591	NA	29.15	29.53
chr1	3564894	C	G	0.013	NA	MEGF6	ENSG00000162591	NA	32.31	30.99
chr1	3688116	C	A	0.013	NA	TP73	ENSG00000078900	NA	30.16	28.88
chr1	3960017	C	G	0.013	NA	LINC01346	ENSG00000233304	NA	32.69	28.39
chr1	3977881	G	T	0.013	NA	AL805961.1	ENSG00000284668	NA	29.72	16.5
chr1	4401370	C	A	0.013	NA	NA	NA	NA	31.73	33.41
chr1	4486986	C	T	0.013	NA	AL355602.1	ENSG00000284694	NA	31.64	36.84
chr1	4539100	G	A	0.013	NA	NA	NA	NA	32.44	24.45
chr1	4770209	G	A	0.013	NA	AJAP1	ENSG00000196581	NA	30.51	29.45
chr1	4904735	T	C	0.013	NA	NA	NA	NA	31.53	22.96
chr1	4918526	G	C	0.013	NA	NA	NA	NA	32.85	32.62
chr1	5059890	A	T	0.013	NA	NA	NA	NA	29.42	19.96
chr1	5136701	A	T	0.013	NA	NA	NA	NA	31.01	29.18
chr1	5179269	C	G	0.013	NA	NA	NA	NA	32.62	26.34
chr1	5272570	G	A	0.013	NA	NA	NA	NA	33.37	37.7
chr1	5365761	T	C	0.026	NA	NA	NA	NA	34.15	35.03
chr1	5670092	G	A	0.013	NA	AL365255.1	ENSG00000236948	NA	30.3	19.2
chr1	5740365	C	G	0.013	NA	NA	NA	NA	32.5	37.43
chr1	5777271	A	G	0.019	NA	NA	NA	NA	28.38	14.58
chr1	5911887	C	T	0.013	NA	NPHP4	ENSG00000131697	NA	32.81	29.05
chr1	5942401	G	A	0.013	NA	NPHP4	ENSG00000131697	NA	24.7	12.7
chr1	5991938	G	A	0.013	NA	NPHP4	ENSG00000131697	NA	15.37	12.42
chr1	6002412	C	T	0.019	NA	KCNAB2	ENSG00000069424	NA	32.53	36.54
chr1	6075781	C	T	0.013	NA	KCNAB2	ENSG00000069424	NA	31.88	20.2
chr1	6218081	T	C	0.019	NA	ICMT	ENSG00000116237	NA	35.45	33.32
chr1	6247382	C	T	0.013	NA	GPR153	ENSG00000158292	NA	31.21	32.57
chr1	6348864	A	G	0.019	NA	ACOT7	ENSG00000097021	NA	32.24	39.43
chr1	6379992	G	A	0.013	NA	ACOT7	ENSG00000097021	NA	30.95	27.51
chr1	6555322	G	T	0.013	NA	TAS1R1	ENSG00000173662	NA	34.26	35.12
chr1	6584615	G	A	0.013	NA	ZBTB48	ENSG00000204859	NA	35.02	36.97
chr1	6804012	C	T	0.013	NA	CAMTA1	ENSG00000171735	NA	27.07	14.47
chr1	6810479	C	G	0.013	NA	CAMTA1	ENSG00000171735	NA	31.58	32.74
chr1	6812653	C	T	0.013	NA	CAMTA1	ENSG00000171735	NA	30.98	13.03
chr1	6943639	A	C	0.019	NA	CAMTA1	ENSG00000171735	NA	27.76	17.95
chr1	6977369	G	A	0.013	NA	CAMTA1	ENSG00000171735	NA	26.3	8.88
chr1	6993220	A	T	0.013	NA	CAMTA1	ENSG00000171735	NA	31.61	17.8
chr1	7000181	G	A	0.013	NA	CAMTA1	ENSG00000171735	NA	31.23	32.13
chr1	7003229	G	T	0.019	NA	CAMTA1	ENSG00000171735	NA	33.33	34.45
chr1	7066523	C	T	0.013	NA	CAMTA1	ENSG00000171735	NA	35.05	33.41
chr1	7067034	G	A	0.013	NA	CAMTA1	ENSG00000171735	NA	33.58	39.43
chr1	7072943	G	C	0.013	NA	CAMTA1	ENSG00000171735	NA	32.24	38.12
chr1	7118763	T	C	0.013	NA	CAMTA1	ENSG00000171735	NA	31.38	27.25
chr1	7225612	A	G	0.013	NA	CAMTA1	ENSG00000171735	NA	32.84	37.24
chr1	7273521	G	A	0.013	NA	CAMTA1	ENSG00000171735	NA	31.78	24.39
chr1	7278464	A	C	0.013	NA	CAMTA1	ENSG00000171735	NA	32.95	28.17
chr1	7313469	G	A	0.013	NA	CAMTA1	ENSG00000171735	NA	31.89	30.46
chr1	7342542	C	G	0.019	NA	CAMTA1	ENSG00000171735	NA	31.77	35.62
chr1	7509141	G	A	0.013	NA	CAMTA1	ENSG00000171735	NA	32.08	34.86
chr1	7636915	A	T	0.013	NA	CAMTA1	ENSG00000171735	NA	32.14	32.37
chr1	7705281	G	C	0.019	NA	CAMTA1	ENSG00000171735	NA	21.73	12.26
chr1	7724550	G	C	0.019	NA	CAMTA1	ENSG00000171735	NA	31.27	24.42
chr1	7737681	G	C	0.013	NA	CAMTA1	ENSG00000171735	NA	32.55	30.96
chr1	7773184	C	A	0.013	NA	VAMP3	ENSG00000049245	NA	31.85	29.57
chr1	7869660	A	C	0.013	NA	NA	NA	NA	33	35.12
chr1	7879325	C	G	0.013	NA	NA	NA	NA	32.78	24.12
chr1	7902836	A	G	0.019	NA	NA	NA	NA	31	34.71
chr1	8030661	A	G	0.013	NA	ERRFI1	ENSG00000116285	NA	32.14	24.39
chr1	8077193	G	C	0.013	NA	AL034417.2	ENSG00000238290	NA	30.83	28.33
chr1	8083696	C	T	0.013	NA	AL034417.2	ENSG00000238290	NA	33.61	34.51
chr1	8091571	G	A	0.019	NA	AL034417.2	ENSG00000238290	NA	31.81	31.05
chr1	8101274	A	C	0.013	NA	AL034417.2	ENSG00000238290	NA	26.31	12.83
chr1	8107624	T	C	0.013	NA	AL034417.2	ENSG00000238290	NA	33.08	9.05
chr1	8136917	T	C	0.019	NA	NA	NA	NA	32.78	26.55
chr1	8206140	A	T	0.013	NA	LINC01714	ENSG00000227634	NA	26.86	8.91
chr1	8221224	G	C	0.019	NA	AL358876.2	ENSG00000233645	NA	32.07	21.17
chr1	8455597	G	A	0.013	NA	RERE	ENSG00000142599	NA	31.6	30.93
chr1	8504908	T	C	0.013	NA	RERE	ENSG00000142599	NA	30.57	19.3
chr1	8520501	A	C	0.019	NA	RERE	ENSG00000142599	NA	29.07	20.43
chr1	8794593	T	G	0.013	NA	RERE	ENSG00000142599	NA	28.88	14.96
chr1	8955011	G	C	0.019	NA	CA6	ENSG00000131686	NA	32.59	22.08
chr1	9103537	G	A	0.013	NA	GPR157	ENSG00000180758	NA	32.65	30.82
chr1	9124637	C	T	0.019	NA	GPR157	ENSG00000180758	NA	31.68	37.86
chr1	9212320	T	C	0.019	NA	NA	NA	NA	25.42	12.74
chr1	9229148	A	G	0.013	NA	NA	NA	NA	30.01	27.33
chr1	9297551	G	A	0.019	NA	SPSB1	ENSG00000171621	NA	31.2	34.86
chr1	9315842	G	A	0.019	NA	SPSB1	ENSG00000171621	NA	34.55	28.37
chr1	9439229	G	C	0.019	NA	RNA5SP40	ENSG00000252956	NA	31.46	45.57
chr1	9459140	A	G	0.013	NA	NA	NA	NA	31.83	19.54
chr1	9466000	C	A	0.013	NA	NA	NA	NA	31.66	28.86
chr1	9468359	A	G	0.013	NA	NA	NA	NA	33.04	37.93
chr1	9506691	G	A	0.019	NA	AL928921.1	ENSG00000235263	NA	32.37	32.75
chr1	9535839	G	C	0.013	NA	SLC25A33	ENSG00000171612	NA	21.24	15.92
chr1	9547462	A	G	0.019	NA	SLC25A33	ENSG00000171612	NA	30.61	11.99
chr1	9635077	A	G	0.019	NA	NA	NA	NA	29.06	21.13
chr1	9657662	T	C	0.013	NA	PIK3CD	ENSG00000171608	NA	30.38	23.21
chr1	9662889	A	T	0.013	NA	PIK3CD	ENSG00000171608	NA	29.61	21.45
chr1	9859850	A	G	0.013	NA	CTNNBIP1	ENSG00000178585	NA	32.45	44.41
chr1	9866392	A	C	0.013	NA	CTNNBIP1	ENSG00000178585	NA	31.94	33.13
chr1	9992436	T	G	0.019	NA	RBP7	ENSG00000162444	NA	30.27	26.43
chr1	10005486	G	A	0.019	NA	RBP7	ENSG00000162444	NA	29.28	16.62
chr1	10019929	A	G	0.013	NA	RBP7	ENSG00000162444	NA	33.85	22.18
chr1	10097787	G	A	0.013	NA	UBE4B	ENSG00000130939	NA	30.33	22.38
chr1	10097788	C	A	0.013	NA	UBE4B	ENSG00000130939	NA	30.43	22.43
chr1	10155651	T	C	0.013	NA	UBE4B	ENSG00000130939	NA	32.52	35.43
chr1	10231222	A	G	0.013	NA	KIF1B	ENSG00000054523	NA	30.74	19.5
chr1	10241254	C	G	0.013	NA	KIF1B	ENSG00000054523	NA	29.31	23.72
chr1	10602943	C	G	0.013	NA	PEX14	ENSG00000142655	NA	30.99	26.83
chr1	10610740	G	A	0.013	NA	PEX14	ENSG00000142655	NA	29.9	26.57
chr1	10690065	G	T	0.013	NA	CASZ1	ENSG00000130940	NA	35.07	40.37
chr1	10799265	C	T	0.013	NA	CASZ1	ENSG00000130940	NA	32	30.57
chr1	10816946	G	A	0.013	NA	NA	NA	NA	34.7	36.83
chr1	10888182	T	C	0.019	NA	NA	NA	NA	24.77	9.17
chr1	10898262	T	C	0.019	NA	HSPE1P24	ENSG00000225158	NA	30.27	25.36
chr1	11184013	T	C	0.013	NA	MTOR	ENSG00000198793	NA	32.58	20.01
chr1	11371640	T	G	0.013	NA	NA	NA	NA	29.38	11.45
chr1	11491724	C	G	0.013	NA	DISP3	ENSG00000204624	NA	31.42	32.04
chr1	11494022	T	C	0.013	NA	DISP3	ENSG00000204624	NA	32.61	41.93
chr1	11617858	A	G	0.013	NA	LINC01647	ENSG00000235643	NA	31.49	43.93
chr1	11698200	A	G	0.013	NA	DRAXIN	ENSG00000162490	NA	32.57	34.36
chr1	11830206	G	C	0.013	NA	CLCN6	ENSG00000011021	NA	30.78	25.3
chr1	11932539	G	A	0.013	NA	PLOD1	ENSG00000083444	NA	31.25	18.46
chr1	11946272	G	C	0.019	NA	PLOD1	ENSG00000083444	NA	31.31	41.42
chr1	11970331	G	A	0.013	NA	PLOD1	ENSG00000083444	NA	31.26	23.42
chr1	12046503	G	A	0.019	NA	NA	NA	NA	33.01	41.86
chr1	12072245	G	A	0.019	NA	TNFRSF8	ENSG00000120949	NA	32.82	41.75
chr1	12233351	C	T	0.019	NA	VPS13D	ENSG00000048707	NA	32.27	28.59
chr1	12244156	G	T	0.013	NA	VPS13D	ENSG00000048707	NA	32.86	24.54
chr1	12325063	G	C	0.019	NA	VPS13D	ENSG00000048707	NA	29.91	28.04
chr1	12398289	A	C	0.019	NA	VPS13D	ENSG00000048707	NA	29.59	22.86
chr1	12454435	G	A	0.019	NA	VPS13D	ENSG00000048707	NA	33.35	30.61
chr1	12461204	T	C	0.019	NA	VPS13D	ENSG00000048707	NA	34.46	36.5
chr1	12463637	C	A	0.013	NA	VPS13D	ENSG00000048707	NA	27.14	18.03
chr1	12463638	C	A	0.013	NA	VPS13D	ENSG00000048707	NA	27.5	18.11
chr1	12552563	C	T	0.013	NA	NA	NA	NA	31.42	25.78
chr1	12559551	A	G	0.013	NA	NA	NA	NA	30.77	33.91
chr1	12618230	C	T	0.013	NA	DHRS3	ENSG00000162496	NA	31.19	22.16
chr1	12630997	G	C	0.019	NA	NA	NA	NA	32.19	42.21
chr1	12638208	G	A	0.019	NA	NA	NA	NA	31.55	40.46
chr1	12655260	G	A	0.019	NA	AADACL4	ENSG00000204518	NA	30.23	20.66
chr1	12657000	G	A	0.013	NA	AADACL4	ENSG00000204518	NA	27.84	19.32
chr1	12678555	A	G	0.019	NA	NA	NA	NA	32.89	37.68
chr1	13377662	G	C	0.026	NA	NA	NA	NA	4.15	15.66
chr1	13379988	T	A	0.013	NA	NA	NA	NA	4.31	8.03
chr1	13379989	C	A	0.013	NA	NA	NA	NA	4.26	8.16
chr1	13443912	G	C	0.013	NA	NA	NA	NA	8.94	32.8
chr1	13469049	C	G	0.013	NA	NA	NA	NA	30.99	31.63
chr1	13469050	T	A	0.013	NA	NA	NA	NA	31.35	31.45
chr1	13587544	C	T	0.013	NA	PDPN	ENSG00000162493	NA	31.88	32.93
chr1	13612367	T	G	0.013	NA	PDPN	ENSG00000162493	NA	32.42	26.72
chr1	13766038	A	G	0.013	NA	PRDM2	ENSG00000116731	NA	31.76	27.87
chr1	13807229	T	A	0.013	NA	PRDM2	ENSG00000116731	NA	32.65	35.18
chr1	13875072	G	A	0.013	NA	NA	NA	NA	31.92	32.25
chr1	14051026	G	A	0.013	NA	KAZN	ENSG00000189337	NA	32.14	25.68
chr1	14299378	C	A	0.013	NA	KAZN	ENSG00000189337	NA	30.36	27.67
chr1	14360340	C	A	0.013	NA	KAZN-AS1	ENSG00000234593	NA	31.16	25.49
chr1	14405375	A	G	0.013	NA	KAZN	ENSG00000189337	NA	32	29.54
chr1	14459261	G	T	0.013	NA	KAZN	ENSG00000189337	NA	28.18	21.41
chr1	14568724	G	A	0.013	NA	KAZN	ENSG00000189337	NA	32.19	39.29
chr1	14573509	T	C	0.013	NA	KAZN	ENSG00000189337	NA	30.36	23.88
chr1	14615496	C	G	0.013	NA	KAZN	ENSG00000189337	NA	30.23	22.09
chr1	14750023	G	A	0.013	NA	KAZN	ENSG00000189337	NA	29.31	24.45
chr1	14981130	G	A	0.013	NA	KAZN	ENSG00000189337	NA	31.52	33.54
chr1	14996800	C	G	0.013	NA	KAZN	ENSG00000189337	NA	31.5	31.11
chr1	15043086	A	G	0.013	NA	KAZN	ENSG00000189337	NA	33.3	35.21
chr1	15071202	G	T	0.013	NA	KAZN	ENSG00000189337	NA	32.41	19.12
chr1	15106319	G	A	0.013	NA	KAZN	ENSG00000189337	NA	31.18	33.16
chr1	15176578	C	T	0.019	NA	TMEM51	ENSG00000171729	NA	31.19	42.04
chr1	15411336	C	T	0.013	NA	EFHD2	ENSG00000142634	NA	30.84	18.96
chr1	15499530	T	C	0.013	NA	CASP9	ENSG00000132906	NA	33.26	24.3
chr1	15748468	G	A	0.013	NA	TMEM82	ENSG00000162460	NA	29.1	23.12
chr1	15772235	G	A	0.013	NA	FBLIM1	ENSG00000162458	NA	33	34.38
chr1	15945482	G	C	0.013	NA	ZBTB17	ENSG00000116809	NA	33.5	35.61
chr1	15981984	C	G	0.013	NA	NA	NA	NA	31.65	25.04
chr1	16037036	C	G	0.013	NA	CLCNKA	ENSG00000186510	NA	43.92	33.76
chr1	16179997	A	C	0.019	NA	NA	NA	NA	33.23	26.63
chr1	16247802	C	T	0.013	NA	FBXO42	ENSG00000037637	NA	30.75	26.89
chr1	16363434	C	T	0.013	NA	SZRD1	ENSG00000055070	NA	30.63	30.89
chr1	16364961	C	T	0.019	NA	SZRD1	ENSG00000055070	NA	24.34	15.24
chr1	16436037	G	A	0.019	NA	SPATA21	ENSG00000187144	NA	27.96	19.17
chr1	16473106	C	T	0.013	NA	CROCCP3	ENSG00000080947	NA	32.49	32.71
chr1	16482892	G	C	0.013	NA	CROCCP3	ENSG00000080947	NA	22.19	13
chr1	16628391	C	G	0.013	NA	CROCCP2	ENSG00000215908	NA	90.16	91.09
chr1	16856402	G	A	0.013	NA	BX284668.3	ENSG00000230239	NA	31.9	30.37
chr1	16858776	C	A	0.013	NA	BX284668.3	ENSG00000230239	NA	36.56	31.51
chr1	16888099	T	C	0.013	NA	BX284668.5	ENSG00000238142	NA	49.14	21.68
chr1	17242317	T	C	0.013	NA	PADI1	ENSG00000142623	NA	34.98	37.12
chr1	17260074	C	A	0.013	NA	PADI3	ENSG00000142619	NA	31.26	41.2
chr1	17268181	T	G	0.019	NA	PADI3	ENSG00000142619	NA	34.01	26.16
chr1	17285299	A	G	0.013	NA	PADI3	ENSG00000142619	NA	32.85	36.61
chr1	17314904	G	T	0.013	NA	PADI4	ENSG00000159339	NA	33.7	40.32
chr1	17326768	C	T	0.013	NA	PADI4	ENSG00000159339	NA	31.57	17.64
chr1	17329379	T	C	0.019	NA	PADI4	ENSG00000159339	NA	29.23	14.41
chr1	17407866	C	G	0.013	NA	RCC2	ENSG00000179051	NA	30.96	25.17
chr1	17428494	T	C	0.013	NA	RCC2	ENSG00000179051	NA	34.39	40.82
chr1	17505074	G	C	0.013	NA	NA	NA	NA	28.33	28.17
chr1	17731539	G	C	0.013	NA	AL136529.1	ENSG00000236648	NA	31.6	40.32
chr1	17832412	T	C	0.013	NA	NA	NA	NA	32.36	32.8
chr1	17850966	G	T	0.013	NA	NA	NA	NA	34.59	36.49
chr1	17958080	T	C	0.032	NA	NA	NA	NA	33.9	39.88
chr1	17977009	A	G	0.013	NA	NA	NA	NA	33.39	26.78
chr1	18005588	C	T	0.032	NA	NA	NA	NA	32.95	41.78
chr1	18024035	A	T	0.032	NA	AL357509.1	ENSG00000284653	NA	31.33	18.25
chr1	18113383	G	A	0.013	NA	IGSF21	ENSG00000117154	NA	30.5	35.21
chr1	18147901	G	A	0.013	NA	IGSF21	ENSG00000117154	NA	29.02	24.53
chr1	18204642	C	T	0.013	NA	IGSF21	ENSG00000117154	NA	30.99	38.21
chr1	18629409	C	T	0.032	NA	PAX7	ENSG00000009709	NA	31.74	27.99
chr1	18633028	C	G	0.032	NA	PAX7	ENSG00000009709	NA	31.55	29.3
chr1	18786669	A	C	0.013	NA	NA	NA	NA	32.16	26.24
chr1	18804610	A	G	0.013	NA	NA	NA	NA	29.48	38.75
chr1	18808439	G	A	0.032	NA	NA	NA	NA	30.75	43.8
chr1	18850585	G	A	0.013	NA	TAS1R2	ENSG00000179002	NA	35.36	42.16
chr1	18901486	C	A	0.013	NA	ALDH4A1	ENSG00000159423	NA	31.58	34.07
chr1	19054036	G	A	0.013	NA	NA	NA	NA	33.27	33.21
chr1	19152579	T	C	0.013	NA	UBR4	ENSG00000127481	NA	32.24	32.95
chr1	19160497	A	T	0.013	NA	UBR4	ENSG00000127481	NA	29.61	26.11
chr1	19218540	T	C	0.013	NA	EMC1	ENSG00000127463	NA	33.05	20.99
chr1	19287218	G	A	0.013	NA	AKR7A3	ENSG00000162482	NA	26.48	17.29
chr1	19294765	C	T	0.013	NA	AL035413.1	ENSG00000270728	NA	31.05	38.59
chr1	19349334	G	A	0.026	NA	CAPZB	ENSG00000077549	NA	30.57	27.46
chr1	19357356	C	T	0.013	NA	CAPZB	ENSG00000077549	NA	30.14	31.83
chr1	19373305	C	T	0.013	NA	CAPZB	ENSG00000077549	NA	32.52	32.04
chr1	19495937	T	C	0.013	NA	MICOS10	ENSG00000173436	NA	30.64	21.16
chr1	19561400	A	C	0.013	NA	MICOS10	ENSG00000173436	NA	29.03	16.87
chr1	19590838	C	G	0.013	NA	AL031727.2	ENSG00000235185	NA	30.25	17.64
chr1	19726866	T	G	0.013	NA	TMCO4	ENSG00000162542	NA	33.93	36.43
chr1	19967823	A	C	0.026	NA	RN7SL304P	ENSG00000242688	NA	33.05	39.55
chr1	20094938	G	A	0.013	NA	PLA2G5	ENSG00000127472	NA	32.71	27.11
chr1	20125017	G	A	0.013	NA	NA	NA	NA	32.28	34.71
chr1	20134459	T	C	0.013	NA	PLA2G2F	ENSG00000158786	NA	32.09	22.99
chr1	20141147	A	T	0.013	NA	PLA2G2F	ENSG00000158786	NA	35.16	44.18
chr1	20224972	A	G	0.019	NA	NA	NA	NA	30.57	29.63
chr1	20229091	T	C	0.013	NA	NA	NA	NA	31.48	36.24
chr1	20282716	G	T	0.013	NA	NA	NA	NA	31.58	34.38
chr1	20402819	T	C	0.013	NA	LINC01141	ENSG00000236963	NA	32.79	40.25
chr1	20404127	A	G	0.013	NA	LINC01141	ENSG00000236963	NA	31.75	37.84
chr1	20534397	G	C	0.013	NA	NA	NA	NA	32.89	36.26
chr1	20641421	A	G	0.013	NA	PINK1	ENSG00000158828	NA	31.05	39.66
chr1	20776858	C	A	0.013	NA	HP1BP3	ENSG00000127483	NA	32.96	22.2
chr1	20788192	C	G	0.013	NA	HP1BP3	ENSG00000127483	NA	32.04	37.64
chr1	20824059	C	T	0.026	NA	EIF4G3	ENSG00000075151	NA	32.41	27.71
chr1	20902335	T	A	0.013	NA	EIF4G3	ENSG00000075151	NA	31.88	17.37
chr1	20990693	A	G	0.013	NA	EIF4G3	ENSG00000075151	NA	32.3	19.61
chr1	21125556	T	C	0.013	NA	EIF4G3	ENSG00000075151	NA	26.27	10.55
chr1	21129777	C	T	0.019	NA	EIF4G3	ENSG00000075151	NA	30.24	32.07
chr1	21253381	A	G	0.013	NA	ECE1	ENSG00000117298	NA	30.34	18.7
chr1	21331479	G	C	0.013	NA	ECE1	ENSG00000117298	NA	30.04	15.05
chr1	21348681	A	C	0.019	NA	ECE1	ENSG00000117298	NA	21.59	8.32
chr1	21453454	G	T	0.013	NA	NBPF3	ENSG00000142794	NA	31.99	38.09
chr1	21463460	A	G	0.013	NA	NBPF3	ENSG00000142794	NA	46.79	29.13
chr1	21473974	T	C	0.013	NA	NBPF3	ENSG00000142794	NA	31.49	36.37
chr1	21487953	G	A	0.013	NA	NBPF3	ENSG00000142794	NA	24.28	12.16
chr1	21542858	A	T	0.013	NA	ALPL	ENSG00000162551	NA	31.69	24.03
chr1	21595669	C	T	0.013	NA	RAP1GAP	ENSG00000076864	NA	33.29	32.12
chr1	21600302	A	C	0.013	NA	RAP1GAP	ENSG00000076864	NA	32.96	39.61
chr1	21939452	G	A	0.013	NA	HSPG2	ENSG00000142798	NA	32.94	26.71
chr1	22032990	G	A	0.013	NA	CDC42	ENSG00000070831	NA	29.02	30.18
chr1	22101313	C	A	0.013	NA	CDC42	ENSG00000070831	NA	32.34	32.04
chr1	22194228	A	G	0.013	NA	NA	NA	NA	31.21	24.51
chr1	22223221	T	C	0.026	NA	NA	NA	NA	32.82	38.83
chr1	22332600	G	T	0.013	NA	NA	NA	NA	33.54	37.87
chr1	22384974	G	T	0.013	NA	NA	NA	NA	31.83	37.25
chr1	22509884	C	G	0.013	NA	ZBTB40	ENSG00000184677	NA	32.4	32.64
chr1	22512744	G	C	0.013	NA	ZBTB40	ENSG00000184677	NA	30.98	35.37
chr1	22632181	C	T	0.013	NA	C1QA	ENSG00000173372	NA	32.53	22.05
chr1	22660059	G	A	0.013	NA	C1QB	ENSG00000173369	NA	31.59	30.39
chr1	22854403	T	G	0.013	NA	EPHB2	ENSG00000133216	NA	31.37	35.36
chr1	22927221	T	A	0.013	NA	NA	NA	NA	31.91	23.05
chr1	22959794	C	T	0.013	NA	LACTBL1	ENSG00000215906	NA	32.57	37.07
chr1	22986808	G	A	0.019	NA	NA	NA	NA	30.38	27.91
chr1	23273741	A	G	0.013	NA	NA	NA	NA	30.67	24.34
chr1	23363991	G	T	0.013	NA	ZNF436	ENSG00000125945	NA	29.72	15.45
chr1	23741585	C	A	0.026	NA	ELOA	ENSG00000011007	NA	29.28	15.68
chr1	23788738	A	G	0.013	NA	LYPLA2	ENSG00000011009	NA	30.07	20.54
chr1	23834082	G	A	0.013	NA	HMGCL	ENSG00000117305	NA	29.53	11.05
chr1	23941474	C	T	0.013	NA	NA	NA	NA	2.55	8.24
chr1	24356376	A	G	0.013	NA	STPG1	ENSG00000001460	NA	29.63	16.21
chr1	24405631	T	C	0.013	NA	STPG1	ENSG00000001460	NA	32.08	17.04
chr1	24870225	T	A	0.013	NA	NA	NA	NA	28.37	14.51
chr1	24904711	C	T	0.013	NA	RUNX3	ENSG00000020633	NA	28.81	29.62
chr1	25071412	G	T	0.019	NA	AL050344.1	ENSG00000233755	NA	32.45	41.99
chr1	25126777	G	A	0.019	NA	AL121994.1	ENSG00000233419	NA	33.27	34.95
chr1	25304469	G	C	0.019	NA	RHD	ENSG00000187010	NA	19.82	19.28
chr1	25318257	G	A	0.019	NA	RHD	ENSG00000187010	NA	20.05	16.28
chr1	25436316	T	A	0.013	NA	MACO1	ENSG00000204178	NA	31.59	19.86
chr1	25459790	A	G	0.019	NA	MACO1	ENSG00000204178	NA	31.8	21.29
chr1	25970894	C	A	0.013	NA	PAFAH2	ENSG00000158006	NA	31.94	26.92
chr1	26018634	C	G	0.013	NA	EXTL1	ENSG00000158008	NA	31.75	26.12
chr1	26119214	C	T	0.013	NA	PDIK1L	ENSG00000175087	NA	32.38	29.03
chr1	26201432	C	T	0.013	COSM309872	CATSPER4	ENSG00000188782	NA	27.58	24.39
chr1	26282236	C	T	0.013	NA	SH3BGRL3	ENSG00000142669	NA	30.44	26.09
chr1	26471558	G	A	0.013	NA	HMGN2	ENSG00000198830	NA	32.41	29.89
chr1	26700691	C	T	0.013	NA	ARID1A	ENSG00000117713	NA	32.92	25.55
chr1	26731395	G	A	0.013	NA	ARID1A	ENSG00000117713	NA	28.23	23.88
chr1	26734398	G	T	0.013	NA	ARID1A	ENSG00000117713	NA	23.11	9.07
chr1	26790984	G	C	0.013	NA	PIGV	ENSG00000060642	NA	33.04	42.51
chr1	26841278	C	T	0.019	NA	ZDHHC18	ENSG00000204160	NA	32.23	19.92
chr1	26905653	T	G	0.013	NA	NUDC	ENSG00000090273	NA	31.22	24.29
chr1	26906064	C	T	0.013	NA	NUDC	ENSG00000090273	NA	31.47	23.32
chr1	26959295	C	G	0.013	NA	KDF1	ENSG00000175707	NA	30.42	32.86
chr1	27004630	C	A	0.013	NA	TENT5B	ENSG00000158246	NA	32.31	34.64
chr1	27060726	C	G	0.013	NA	NA	NA	NA	32.26	26.47
chr1	27067016	G	C	0.013	NA	NA	NA	NA	31.16	29
chr1	27090210	C	T	0.013	NA	NA	NA	NA	32.91	30.47
chr1	27381112	C	T	0.013	NA	CD164L2	ENSG00000174950	NA	31.5	34.8
chr1	27400057	C	T	0.013	NA	WASF2	ENSG00000158195	NA	33.29	45.88
chr1	27428437	C	A	0.013	NA	WASF2	ENSG00000158195	NA	32.03	36.8
chr1	27433013	T	C	0.013	NA	WASF2	ENSG00000158195	NA	33.56	21.28
chr1	27466092	A	G	0.013	NA	WASF2	ENSG00000158195	NA	31.96	23.03
chr1	27676685	C	T	0.013	NA	IFI6	ENSG00000126709	NA	29.96	28.86
chr1	27688375	A	G	0.013	NA	AL445490.1	ENSG00000225886	NA	32.5	27.28
chr1	27858376	T	C	0.013	NA	NA	NA	NA	31.23	37.46
chr1	27873806	A	T	0.013	NA	THEMIS2	ENSG00000130775	NA	30.89	30.38
chr1	27950302	C	T	0.013	NA	SMPDL3B	ENSG00000130768	NA	32.27	38.36
chr1	28005137	A	C	0.013	NA	EYA3	ENSG00000158161	NA	31.68	24.95
chr1	28052047	C	G	0.013	NA	EYA3	ENSG00000158161	NA	27.96	14.87
chr1	28071815	C	T	0.013	NA	EYA3	ENSG00000158161	NA	32.59	19.38
chr1	28388674	A	G	0.013	NA	PHACTR4	ENSG00000204138	NA	31.15	22.87
chr1	28414057	T	C	0.013	NA	PHACTR4	ENSG00000204138	NA	31.9	18.09
chr1	28445991	A	G	0.013	NA	PHACTR4	ENSG00000204138	NA	33.06	17.76
chr1	28454895	G	A	0.013	NA	PHACTR4	ENSG00000204138	NA	30.62	32.42
chr1	28858697	C	A	0.013	NA	OPRD1	ENSG00000116329	NA	28.1	19.75
chr1	28955739	A	G	0.013	NA	EPB41	ENSG00000159023	NA	30.8	25.17
chr1	29496259	T	C	0.013	NA	AL671862.1	ENSG00000225011	NA	33.82	23.49
chr1	29539332	C	G	0.019	NA	NA	NA	NA	31.96	43.3
chr1	29587755	C	T	0.019	NA	NA	NA	NA	33.58	33.71
chr1	29682945	T	C	0.013	NA	NA	NA	NA	33.62	27.3
chr1	29687746	C	T	0.013	NA	NA	NA	NA	23.85	12.28
chr1	29827312	G	T	0.019	NA	NA	NA	NA	30.39	24.64
chr1	30035281	T	C	0.019	NA	LINC01648	ENSG00000233399	NA	33.17	42.2
chr1	30173644	A	T	0.013	NA	NA	NA	NA	31.55	33.68
chr1	30177965	G	A	0.013	NA	NA	NA	NA	31.74	12.51
chr1	30283896	C	A	0.013	NA	NA	NA	NA	31.29	26.92
chr1	30314421	G	A	0.019	NA	NA	NA	NA	31.25	36.21
chr1	30318986	C	T	0.013	NA	NA	NA	NA	31.07	29.32
chr1	30471601	C	G	0.013	NA	NA	NA	NA	32.02	32.01
chr1	30539109	C	T	0.013	NA	NA	NA	NA	32.37	30.72
chr1	30826176	T	C	0.026	NA	LINC01778	ENSG00000223382	NA	33.6	36
chr1	30842113	T	C	0.013	NA	RN7SKP91	ENSG00000222784	NA	31.65	32.67
chr1	30879972	C	T	0.013	NA	SDC3	ENSG00000162512	NA	31.33	42.24
chr1	30993685	C	T	0.013	NA	PUM1	ENSG00000134644	NA	31.04	18.91
chr1	31027017	G	C	0.013	NA	PUM1	ENSG00000134644	NA	29.46	13.45
chr1	31108795	C	T	0.013	NA	AC114495.1	ENSG00000225142	NA	31.7	18.33
chr1	31118911	G	A	0.013	NA	NA	NA	NA	32.35	18.59
chr1	31200156	G	C	0.013	NA	NKAIN1	ENSG00000084628	NA	32.37	26.63
chr1	31224664	T	A	0.013	NA	NKAIN1	ENSG00000084628	NA	34.24	36.21
chr1	31228780	G	C	0.013	NA	NKAIN1	ENSG00000084628	NA	30.48	24.54
chr1	31232630	C	T	0.013	NA	NKAIN1	ENSG00000084628	NA	22.74	11.86
chr1	31240864	C	G	0.013	NA	NKAIN1	ENSG00000084628	NA	32.22	26.37
chr1	31337779	C	T	0.013	NA	ZCCHC17	ENSG00000121766	NA	30.66	26
chr1	31384233	G	C	0.013	NA	NA	NA	NA	31.41	31.75
chr1	31401330	A	T	0.013	NA	NA	NA	NA	27.2	16.68
chr1	31437310	C	T	0.013	NA	SERINC2	ENSG00000168528	NA	32.65	34.87
chr1	31471434	T	C	0.013	NA	NA	NA	NA	33.07	30.62
chr1	31708857	C	T	0.013	NA	COL16A1	ENSG00000084636	NA	30.66	35.47
chr1	31772801	C	T	0.013	NA	NA	NA	NA	30.27	31.2
chr1	31819676	C	T	0.013	NA	SPOCD1	ENSG00000134668	NA	27.86	19.97
chr1	31912059	A	T	0.013	NA	PTP4A2	ENSG00000184007	NA	32.88	23.29
chr1	31929528	G	A	0.013	NA	PTP4A2	ENSG00000184007	NA	31.14	15.46
chr1	32078001	G	T	0.013	NA	TMEM39B	ENSG00000121775	NA	29.98	35.72
chr1	32125217	A	T	0.013	NA	KPNA6	ENSG00000025800	NA	36.12	16.76
chr1	32137362	A	T	0.013	NA	KPNA6	ENSG00000025800	NA	29.46	18.32
chr1	32199512	A	G	0.019	NA	TXLNA	ENSG00000084652	NA	32.65	35.62
chr1	32336742	C	A	0.013	NA	MARCKSL1	ENSG00000175130	NA	31.48	31.14
chr1	32342260	G	T	0.013	NA	NA	NA	NA	33.19	40.05
chr1	32437164	A	G	0.013	NA	NA	NA	NA	30.86	31.91
chr1	32502483	T	C	0.013	NA	AL033529.1	ENSG00000254553	NA	32.85	21.83
chr1	32587852	C	T	0.013	NA	ZBTB8A	ENSG00000160062	NA	29.09	22.3
chr1	32619214	A	G	0.013	NA	ZBTB8OS	ENSG00000176261	NA	31.96	33.43
chr1	32764452	A	G	0.013	NA	KIAA1522	ENSG00000162522	NA	28.57	13.41
chr1	33121464	G	A	0.013	NA	AZIN2	ENSG00000142920	NA	31.83	28.86
chr1	33373227	C	G	0.013	NA	PHC2	ENSG00000134686	NA	30.05	29.64
chr1	33393729	C	A	0.013	NA	PHC2	ENSG00000134686	NA	24.45	23.76
chr1	33420542	C	T	0.013	NA	PHC2	ENSG00000134686	NA	30.8	26.53
chr1	33542186	A	G	0.013	NA	CSMD2	ENSG00000121904	NA	33.95	35.91
chr1	33547272	T	C	0.013	NA	CSMD2	ENSG00000121904	NA	32.88	32.82
chr1	33892973	G	T	0.013	NA	CSMD2	ENSG00000121904	NA	32.48	26.86
chr1	33927064	A	G	0.013	NA	CSMD2	ENSG00000121904	NA	31.73	38.5
chr1	34220790	C	T	0.013	NA	C1orf94	ENSG00000142698	NA	32.06	33.99
chr1	34261688	G	A	0.013	NA	NA	NA	NA	32.6	33.43
chr1	34276003	C	T	0.013	NA	AC115286.1	ENSG00000270241	NA	32.19	40.7
chr1	34429153	C	T	0.013	NA	NA	NA	NA	30.14	37.99
chr1	34438567	C	A	0.013	NA	NA	NA	NA	31.86	36.43
chr1	34496892	A	C	0.013	NA	NA	NA	NA	28.4	23.58
chr1	34703464	G	A	0.013	NA	NA	NA	NA	31.72	40.2
chr1	34731148	C	A	0.013	NA	SMIM12	ENSG00000163866	NA	30.51	30.83
chr1	34783122	C	T	0.013	NA	GJB3	ENSG00000188910	NA	29.53	14.39
chr1	35062538	T	C	0.013	NA	ZMYM1	ENSG00000197056	NA	33.75	25.54
chr1	35130544	C	T	0.013	NA	NA	NA	NA	28.56	29.08
chr1	35238574	G	A	0.013	NA	NA	NA	NA	26.43	14.22
chr1	35277995	G	A	0.013	NA	ZMYM4	ENSG00000146463	NA	30.91	29.05
chr1	35315574	T	G	0.019	NA	ZMYM4	ENSG00000146463	NA	32.72	17.62
chr1	35338276	G	A	0.013	NA	ZMYM4	ENSG00000146463	NA	32.15	30.91
chr1	35441199	G	C	0.013	NA	KIAA0319L	ENSG00000142687	NA	32.2	37.71
chr1	35650608	A	G	0.045	NA	NA	NA	NA	33.52	30.21
chr1	35843397	G	C	0.019	NA	2019-08-04	ENSG00000134698	NA	30.92	19.57
chr1	35875453	G	T	0.013	NA	AL139286.1	ENSG00000271164	NA	28.81	15.14
chr1	36383516	C	A	0.013	NA	STK40	ENSG00000196182	NA	32.17	38.75
chr1	36393297	T	C	0.013	NA	LSM10	ENSG00000181817	NA	31.57	30.55
chr1	36510846	G	C	0.013	NA	NA	NA	NA	26.56	16.64
chr1	36586012	A	G	0.019	NA	NA	NA	NA	32.82	32.11
chr1	36606170	C	T	0.026	NA	NA	NA	NA	31.4	40.32
chr1	36732618	C	T	0.019	NA	NA	NA	NA	33.02	41.93
chr1	36826224	A	G	0.013	NA	GRIK3	ENSG00000163873	NA	34.21	30.11
chr1	36868778	C	T	0.013	NA	GRIK3	ENSG00000163873	NA	33.75	39.01
chr1	36895867	C	T	0.026	NA	GRIK3	ENSG00000163873	NA	30.9	18.13
chr1	36939346	G	C	0.026	NA	GRIK3	ENSG00000163873	NA	33.15	38.18
chr1	37034313	T	C	0.013	NA	GRIK3	ENSG00000163873	NA	23.14	23.63
chr1	37042825	T	C	0.013	NA	NA	NA	NA	32.82	41.88
chr1	37084364	G	A	0.019	NA	NA	NA	NA	30.84	26.97
chr1	37166703	C	G	0.026	NA	NA	NA	NA	31.32	19.71
chr1	37207942	G	A	0.019	NA	RNU6-636P	ENSG00000207328	NA	32.14	34.72
chr1	37244315	A	G	0.019	NA	NA	NA	NA	30.92	32.37
chr1	37272021	C	T	0.013	NA	AL353604.1	ENSG00000223944	NA	33.36	34.55
chr1	37281326	T	C	0.026	NA	AL353604.1	ENSG00000223944	NA	32.25	15.11
chr1	37553306	T	C	0.026	NA	SNIP1	ENSG00000163877	NA	33.48	29.29
chr1	37566051	G	A	0.013	NA	GNL2	ENSG00000134697	NA	31.28	39.78
chr1	37650724	C	T	0.026	NA	NA	NA	NA	34.5	35.79
chr1	37674303	C	T	0.019	NA	NA	NA	NA	31.29	31.12
chr1	37674407	C	A	0.019	NA	NA	NA	NA	32.35	31.61
chr1	37677283	G	C	0.013	NA	C1orf109	ENSG00000116922	NA	32.64	38.38
chr1	37937343	A	G	0.019	NA	INPP5B	ENSG00000204084	NA	30.54	14.57
chr1	37972491	A	G	0.013	NA	SF3A3	ENSG00000183431	NA	33	31.2
chr1	38022580	C	G	0.026	NA	UTP11	ENSG00000183520	NA	29.35	21.93
chr1	38285198	A	G	0.019	NA	NA	NA	NA	28.89	28.57
chr1	38343047	G	T	0.026	NA	NA	NA	NA	28.67	26.01
chr1	38692694	G	A	0.019	NA	NA	NA	NA	30.93	23.01
chr1	38819042	C	A	0.013	NA	AL354702.2	ENSG00000284632	NA	32.23	28.7
chr1	38853562	A	G	0.026	NA	RRAGC	ENSG00000116954	NA	29.56	15.51
chr1	38965616	A	G	0.013	NA	NA	NA	NA	29.97	15.21
chr1	39015778	C	T	0.013	NA	NA	NA	NA	32.49	22.21
chr1	39169263	C	A	0.013	NA	MACF1	ENSG00000127603	NA	30.51	26.08
chr1	39214028	T	C	0.026	NA	MACF1	ENSG00000127603	NA	33.03	35.67
chr1	39302533	G	A	0.026	NA	MACF1	ENSG00000127603	NA	31.67	19.13
chr1	39388776	C	T	0.026	NA	MACF1	ENSG00000127603	NA	28.96	17.63
chr1	39406668	A	C	0.013	NA	MACF1	ENSG00000127603	NA	23.12	14
chr1	39717025	G	A	0.013	NA	AL035404.1	ENSG00000225333	NA	33.13	29.18
chr1	39960046	A	G	0.013	NA	MFSD2A	ENSG00000168389	NA	35.33	38.51
chr1	40245016	G	A	0.026	NA	TMCO2	ENSG00000188800	NA	31.95	23.61
chr1	40246065	T	C	0.013	NA	TMCO2	ENSG00000188800	NA	31.09	29
chr1	40362371	G	T	0.019	NA	AL031985.1	ENSG00000213172	NA	32.29	39.83
chr1	40397370	A	T	0.013	NA	SMAP2	ENSG00000084070	NA	31.31	30.14
chr1	40904451	A	G	0.013	NA	NA	NA	NA	29.61	13.32
chr1	41648299	C	T	0.013	NA	HIVEP3	ENSG00000127124	NA	32.77	38.96
chr1	41699787	G	T	0.013	NA	HIVEP3	ENSG00000127124	NA	29.7	27.58
chr1	41879537	G	A	0.013	NA	HIVEP3	ENSG00000127124	NA	32.59	35.82
chr1	41887733	C	T	0.013	NA	HIVEP3	ENSG00000127124	NA	32.45	26.8
chr1	41926347	T	C	0.013	NA	HIVEP3	ENSG00000127124	NA	32.96	29.29
chr1	42069570	A	G	0.013	NA	NA	NA	NA	33.1	19.51
chr1	42131346	C	A	0.013	NA	NA	NA	NA	30.41	34.26
chr1	42164788	T	G	0.013	NA	GUCA2A	ENSG00000197273	NA	30.6	27.16
chr1	42201163	T	C	0.013	NA	FOXJ3	ENSG00000198815	NA	32.14	17.92
chr1	42209833	T	C	0.013	NA	FOXJ3	ENSG00000198815	NA	31.35	40.92
chr1	42348801	C	A	0.013	NA	NA	NA	NA	31.35	30.75
chr1	42412832	T	C	0.013	NA	RIMKLA	ENSG00000177181	NA	31.57	32.28
chr1	42559338	C	T	0.013	NA	CCDC30	ENSG00000186409	NA	31.54	27.29
chr1	42560724	G	T	0.013	NA	CCDC30	ENSG00000186409	NA	30.55	19.92
chr1	42564373	C	T	0.013	NA	CCDC30	ENSG00000186409	NA	30.45	26.04
chr1	42580040	A	G	0.019	NA	CCDC30	ENSG00000186409	NA	30.36	23.62
chr1	42816007	C	T	0.013	NA	SVBP	ENSG00000177868	NA	31	25.95
chr1	42857303	C	T	0.013	NA	ZNF691	ENSG00000164011	NA	31.75	40.62
chr1	42862865	G	T	0.026	NA	NA	NA	NA	30.91	32.18
chr1	42951407	G	A	0.013	NA	SLC2A1	ENSG00000117394	NA	31.8	29.64
chr1	42967406	C	A	0.013	NA	SLC2A1-AS1	ENSG00000227533	NA	33.37	39.46
chr1	43068870	T	G	0.019	NA	NA	NA	NA	34.2	33.51
chr1	43093425	C	A	0.013	NA	NA	NA	NA	30.11	18.24
chr1	43184352	G	A	0.013	NA	CFAP57	ENSG00000243710	NA	31.36	24.29
chr1	43345843	T	C	0.013	NA	MPL	ENSG00000117400	NA	32.08	23.96
chr1	43367641	G	C	0.013	NA	CDC20	ENSG00000117399	NA	29.76	15.63
chr1	43454542	T	C	0.013	NA	SZT2	ENSG00000198198	NA	34.01	34.87
chr1	43486574	A	G	0.013	NA	NA	NA	NA	30.95	22.29
chr1	43513368	C	T	0.019	NA	NA	NA	NA	31.95	41.63
chr1	43602462	G	C	0.013	NA	PTPRF	ENSG00000142949	NA	31.93	33.28
chr1	43618347	A	G	0.013	NA	PTPRF	ENSG00000142949	NA	33.33	33.41
chr1	43735892	G	A	0.013	NA	AL451062.3	ENSG00000284989	NA	33.15	32.38
chr1	43738145	G	C	0.013	NA	AL451062.3	ENSG00000284989	NA	30.7	17.75
chr1	43744117	T	C	0.013	NA	AL451062.3	ENSG00000284989	NA	31.96	19.18
chr1	43788896	A	G	0.019	NA	AL451062.3	ENSG00000284989	NA	26.38	14.55
chr1	43827754	C	T	0.013	NA	AL451062.3	ENSG00000284989	NA	31.03	18.09
chr1	43897783	G	A	0.013	NA	AL451062.3	ENSG00000284989	NA	32.13	42.04
chr1	44114967	C	A	0.013	NA	KLF17	ENSG00000171872	NA	31.33	24.04
chr1	44122947	G	A	0.013	NA	KLF17	ENSG00000171872	NA	32.48	21.11
chr1	44295018	C	T	0.019	NA	ERI3	ENSG00000117419	NA	32.54	38.72
chr1	44579936	G	T	0.019	NA	RNF220	ENSG00000187147	NA	23.1	13.41
chr1	44776440	T	C	0.019	NA	RPS8	ENSG00000142937	NA	32.33	29.61
chr1	44825149	T	C	0.013	NA	PTCH2	ENSG00000117425	NA	33.44	19.58
chr1	44878029	A	T	0.026	NA	EIF2B3	ENSG00000070785	NA	32.69	44.05
chr1	44892427	A	T	0.026	NA	EIF2B3	ENSG00000070785	NA	28.19	17.95
chr1	45002012	C	T	0.013	NA	HECTD3	ENSG00000126107	NA	30.31	35.46
chr1	45186144	C	T	0.019	NA	ZSWIM5	ENSG00000162415	NA	22.06	18.8
chr1	45258634	T	G	0.013	NA	ZSWIM5	ENSG00000162415	NA	30.69	42.82
chr1	45374119	C	T	0.013	NA	TESK2	ENSG00000070759	NA	33.45	31.62
chr1	45504718	A	G	0.019	NA	MMACHC	ENSG00000132763	NA	28.89	20.82
chr1	45773238	G	A	0.013	NA	NA	NA	NA	26.72	16.87
chr1	45926766	A	T	0.013	NA	MAST2	ENSG00000086015	NA	27.22	9.11
chr1	46403319	G	A	0.013	NA	FAAH	ENSG00000117480	NA	28.93	18.29
chr1	46482918	G	T	0.013	NA	FAAHP1	ENSG00000232022	NA	32.19	41.26
chr1	46750596	C	A	0.019	NA	NA	NA	NA	33.54	32.87
chr1	46915678	G	A	0.013	NA	NA	NA	NA	29.05	21
chr1	47279529	G	T	0.013	NA	STIL	ENSG00000123473	NA	26.01	14.38
chr1	47383726	C	T	0.013	NA	CMPK1	ENSG00000162368	NA	29.25	30.58
chr1	47447459	A	G	0.013	NA	NA	NA	NA	31.3	37.11
chr1	47774254	G	C	0.013	NA	TRABD2B	ENSG00000269113	NA	32.42	35.99
chr1	48545079	G	A	0.019	NA	AGBL4	ENSG00000186094	NA	32.18	35.7
chr1	48585645	G	A	0.019	NA	AGBL4	ENSG00000186094	NA	31.79	41.37
chr1	48659518	A	G	0.013	NA	AGBL4	ENSG00000186094	NA	33.37	37.43
chr1	49074302	G	T	0.019	NA	AGBL4	ENSG00000186094	NA	31.57	35.89
chr1	49217642	C	T	0.019	NA	AGBL4	ENSG00000186094	NA	31.95	23.91
chr1	49385514	G	A	0.019	NA	AGBL4	ENSG00000186094	NA	29.6	13.83
chr1	49404486	G	C	0.019	NA	AGBL4	ENSG00000186094	NA	31.64	29.09
chr1	49585834	G	C	0.013	NA	AGBL4	ENSG00000186094	NA	31.34	16.04
chr1	49657184	A	G	0.013	NA	AGBL4	ENSG00000186094	NA	31.26	30.24
chr1	49866812	C	T	0.019	NA	AGBL4	ENSG00000186094	NA	26.7	9.54
chr1	49899058	T	G	0.019	NA	AGBL4	ENSG00000186094	NA	30.62	18.21
chr1	50325921	G	C	0.013	NA	AL596275.2	ENSG00000284696	NA	32.08	27.78
chr1	50344108	C	A	0.013	NA	NA	NA	NA	34.74	46.22
chr1	50344558	C	T	0.013	NA	NA	NA	NA	33.4	39.66
chr1	50369578	G	A	0.019	NA	NA	NA	NA	30.7	35.22
chr1	50493117	C	T	0.013	NA	FAF1	ENSG00000185104	NA	25.25	12.24
chr1	50595500	T	A	0.013	NA	FAF1	ENSG00000185104	NA	31.69	25.82
chr1	50706683	A	C	0.019	NA	FAF1	ENSG00000185104	NA	31.97	12.07
chr1	51004717	C	G	0.013	NA	NA	NA	NA	30.67	24.67
chr1	51562340	G	A	0.019	NA	AC104170.1	ENSG00000227070	NA	30.87	31.28
chr1	51606882	C	T	0.013	NA	OSBPL9	ENSG00000117859	NA	25.05	9.13
chr1	51719947	C	T	0.013	NA	OSBPL9	ENSG00000117859	NA	31.08	24.41
chr1	52235198	T	C	0.013	NA	ZFYVE9	ENSG00000157077	NA	31.61	15.36
chr1	52427381	A	G	0.013	NA	TUT4	ENSG00000134744	NA	30.62	31.08
chr1	52538274	T	C	0.013	NA	TUT4	ENSG00000134744	NA	30.29	13.13
chr1	52570894	C	T	0.019	NA	EEF1GP7	ENSG00000236290	NA	28.64	18.43
chr1	52782544	A	G	0.013	NA	ZYG11B	ENSG00000162378	NA	30.61	10.51
chr1	53302490	G	C	0.013	NA	LRP8	ENSG00000157193	NA	29.71	32.83
chr1	53340803	C	T	0.013	NA	LINC01771	ENSG00000225675	NA	32.33	43.03
chr1	53650109	A	C	0.019	NA	GLIS1	ENSG00000174332	NA	31.77	28.26
chr1	54318061	C	T	0.013	NA	SSBP3	ENSG00000157216	NA	31.82	30.03
chr1	54383891	G	C	0.013	NA	SSBP3	ENSG00000157216	NA	28.09	13.76
chr1	54601847	T	A	0.019	NA	ACOT11	ENSG00000162390	NA	34.31	36.92
chr1	54793823	G	T	0.019	NA	TTC22	ENSG00000006555	NA	32.7	38.11
chr1	54796579	C	T	0.019	NA	TTC22	ENSG00000006555	NA	32.25	21.34
chr1	54896199	G	T	0.013	NA	NA	NA	NA	25.95	8.89
chr1	54918708	T	G	0.019	NA	NA	NA	NA	31.94	35.47
chr1	55157494	A	C	0.019	NA	USP24	ENSG00000162402	NA	31.25	15.2
chr1	55259289	C	T	0.013	NA	MIR4422HG	ENSG00000231090	NA	31.8	31.36
chr1	55271017	G	T	0.019	NA	MIR4422HG	ENSG00000231090	NA	31.08	32.09
chr1	55420062	C	T	0.019	NA	AL603840.1	ENSG00000234810	NA	25.82	8.41
chr1	55611013	C	G	0.013	NA	AL603840.1	ENSG00000234810	NA	31.05	31.8
chr1	55623879	G	C	0.013	NA	AL603840.1	ENSG00000234810	NA	32.05	19.78
chr1	55805183	G	C	0.019	NA	AL603840.1	ENSG00000234810	NA	31.82	38.86
chr1	55943562	T	C	0.019	NA	LINC01753	ENSG00000230250	NA	28.14	13.66
chr1	56019991	G	C	0.013	NA	AL603840.1	ENSG00000234810	NA	30.78	13
chr1	56247959	C	T	0.013	NA	AC119674.2	ENSG00000284686	NA	27.72	11.93
chr1	56286672	C	T	0.013	NA	AC119674.2	ENSG00000284686	NA	31.55	37.41
chr1	56287739	G	A	0.013	NA	AC119674.2	ENSG00000284686	NA	31.41	32.09
chr1	56364926	G	T	0.013	NA	AC119674.2	ENSG00000284686	NA	31.17	23.89
chr1	56416372	G	A	0.013	NA	AC119674.2	ENSG00000284686	NA	28.97	26.68
chr1	56538330	G	C	0.013	NA	PLPP3	ENSG00000162407	NA	31.59	34.37
chr1	56551326	G	C	0.013	NA	PLPP3	ENSG00000162407	NA	27.3	25
chr1	56742439	T	G	0.019	NA	FYB2	ENSG00000187889	NA	30.65	18.11
chr1	56812029	G	C	0.013	NA	FYB2	ENSG00000187889	NA	30.89	16.83
chr1	56954631	A	G	0.019	NA	C8B	ENSG00000021852	NA	32.87	39.11
chr1	56955422	A	G	0.013	NA	C8B	ENSG00000021852	NA	31.88	25.74
chr1	57008991	C	A	0.013	NA	DAB1	ENSG00000173406	NA	33.35	32.58
chr1	57153418	C	T	0.013	NA	DAB1	ENSG00000173406	NA	30.04	16.08
chr1	57641007	A	C	0.019	NA	DAB1	ENSG00000173406	NA	33.01	28.17
chr1	57719947	C	T	0.019	NA	DAB1	ENSG00000173406	NA	31.92	27.34
chr1	57722167	C	A	0.013	NA	DAB1	ENSG00000173406	NA	31.83	33.72
chr1	57747548	G	A	0.013	NA	DAB1	ENSG00000173406	NA	28.08	22.54
chr1	57862282	A	G	0.013	NA	DAB1-AS1	ENSG00000226759	NA	33.55	23.84
chr1	57912078	T	C	0.013	NA	DAB1	ENSG00000173406	NA	32.48	26.09
chr1	57948838	G	T	0.013	NA	DAB1	ENSG00000173406	NA	32.27	29.67
chr1	58061555	G	T	0.013	NA	AL445193.2	ENSG00000235038	NA	31.55	32.39
chr1	58154755	A	G	0.013	NA	DAB1	ENSG00000173406	NA	30.88	24.25
chr1	58273010	T	A	0.013	NA	DAB1	ENSG00000173406	NA	9.9	33.97
chr1	59052151	A	G	0.019	NA	AL592431.1	ENSG00000235215	NA	29.56	25.5
chr1	59106315	G	A	0.019	NA	LINC01358	ENSG00000237352	NA	30.37	31.87
chr1	59110353	T	C	0.013	NA	LINC01358	ENSG00000237352	NA	31.89	34.2
chr1	59118306	C	T	0.013	NA	LINC01358	ENSG00000237352	NA	30.5	14.29
chr1	59390793	C	G	0.013	NA	FGGY	ENSG00000172456	NA	31.16	26.45
chr1	59427420	C	T	0.013	NA	FGGY	ENSG00000172456	NA	31.96	42.13
chr1	59515557	C	T	0.013	NA	FGGY	ENSG00000172456	NA	31.08	27.01
chr1	60047184	C	T	0.013	NA	C1orf87	ENSG00000162598	NA	31.29	16.46
chr1	60069804	C	T	0.013	NA	C1orf87	ENSG00000162598	NA	31.04	28.14
chr1	60222714	G	C	0.013	NA	NA	NA	NA	28.39	13.82
chr1	60284872	A	T	0.019	NA	NA	NA	NA	31.35	14.54
chr1	60432340	T	C	0.013	NA	NA	NA	NA	29.4	24.14
chr1	60435512	C	T	0.013	NA	NA	NA	NA	31.41	30.88
chr1	60514530	A	C	0.013	NA	LINC01748	ENSG00000226476	NA	30.49	18.61
chr1	60655072	A	T	0.013	NA	AC099792.1	ENSG00000231252	NA	31.45	16.53
chr1	60856541	A	G	0.013	NA	AC099792.1	ENSG00000231252	NA	32.09	32.62
chr1	60955361	T	C	0.013	NA	NFIA-AS2	ENSG00000237928	NA	31.1	31.45
chr1	60969787	A	G	0.013	NA	NFIA-AS2	ENSG00000237928	NA	32.85	23.21
chr1	61136501	A	G	0.013	NA	NFIA	ENSG00000162599	NA	33.65	19.99
chr1	61164653	G	A	0.013	NA	NFIA	ENSG00000162599	NA	29	18.82
chr1	61286525	A	T	0.013	NA	NFIA	ENSG00000162599	NA	30.85	19.71
chr1	61298469	G	T	0.013	NA	NFIA	ENSG00000162599	NA	31.98	26.92
chr1	61299557	G	T	0.013	NA	NFIA	ENSG00000162599	NA	32.95	24.68
chr1	61387381	T	C	0.013	NA	NFIA	ENSG00000162599	NA	29.73	22.04
chr1	61698239	A	G	0.013	NA	TM2D1	ENSG00000162604	NA	30.92	22.18
chr1	61718914	T	C	0.019	NA	TM2D1	ENSG00000162604	NA	31.13	15.41
chr1	61832450	T	G	0.013	NA	PATJ	ENSG00000132849	NA	32.31	10.25
chr1	61981646	A	T	0.013	NA	PATJ	ENSG00000132849	NA	26.73	14.99
chr1	62002776	G	A	0.013	NA	PATJ	ENSG00000132849	NA	27.06	17.47
chr1	62170264	A	G	0.013	NA	PATJ	ENSG00000132849	NA	29.33	25.57
chr1	62171128	C	G	0.019	NA	PATJ	ENSG00000132849	NA	30.57	22.38
chr1	62172504	A	C	0.013	NA	PATJ	ENSG00000132849	NA	33.22	41.83
chr1	62199749	A	G	0.013	NA	L1TD1	ENSG00000240563	NA	30.88	21.32
chr1	62209852	C	T	0.013	NA	L1TD1	ENSG00000240563	NA	32.04	22.53
chr1	62213817	C	A	0.013	NA	L1TD1	ENSG00000240563	NA	31.82	38.82
chr1	62335064	G	T	0.013	NA	NA	NA	NA	32.06	30.71
chr1	62457234	A	G	0.013	NA	DOCK7	ENSG00000116641	NA	32.08	23.5
chr1	62481621	C	A	0.013	NA	DOCK7	ENSG00000116641	NA	28.28	15.76
chr1	62511694	T	A	0.013	NA	DOCK7	ENSG00000116641	NA	32.06	13.55
chr1	62519379	C	T	0.013	NA	DOCK7	ENSG00000116641	NA	31.14	21.97
chr1	62536707	C	T	0.013	NA	DOCK7	ENSG00000116641	NA	31.44	16.22
chr1	62872008	G	A	0.013	NA	NA	NA	NA	22.08	9.32
chr1	62941981	C	A	0.013	NA	NA	NA	NA	29.05	25.37
chr1	62976872	C	T	0.013	NA	LINC01739	ENSG00000229537	NA	31.81	15.59
chr1	63059628	C	T	0.013	NA	NA	NA	NA	31.79	30.93
chr1	63105535	A	C	0.013	NA	NA	NA	NA	29.86	21
chr1	63251607	G	A	0.013	NA	AC096543.2	ENSG00000228734	NA	30.12	23.79
chr1	63271473	A	T	0.013	NA	LINC00466	ENSG00000224209	NA	29.76	21.21
chr1	63343594	T	C	0.013	NA	NA	NA	NA	30.37	27.99
chr1	63419734	T	A	0.013	NA	ALG6	ENSG00000088035	NA	31.71	19.51
chr1	63441461	C	T	0.013	NA	ALG6	ENSG00000088035	NA	30.27	25.87
chr1	63784189	A	G	0.013	NA	ROR1	ENSG00000185483	NA	31.9	16.7
chr1	63854757	A	G	0.019	NA	ROR1	ENSG00000185483	NA	30.95	21.32
chr1	64247966	A	G	0.013	NA	UBE2U	ENSG00000177414	NA	29.31	24.16
chr1	64260813	T	C	0.013	NA	UBE2U	ENSG00000177414	NA	32.12	18.16
chr1	64354905	C	A	0.013	NA	NA	NA	NA	31.28	39.76
chr1	64354922	C	G	0.013	NA	NA	NA	NA	31.95	39.71
chr1	64398754	T	A	0.013	NA	NA	NA	NA	30.2	19.95
chr1	64411868	A	G	0.019	NA	NA	NA	NA	31.69	17.8
chr1	64726347	A	T	0.013	NA	NA	NA	NA	31.55	24.7
chr1	64818774	A	G	0.013	NA	RAVER2	ENSG00000162437	NA	31.17	31.51
chr1	65070763	G	A	0.013	NA	AL357078.1	ENSG00000231485	NA	30.95	19.14
chr1	65075250	A	T	0.019	NA	AL357078.2	ENSG00000235804	NA	32.62	40.08
chr1	65123601	T	C	0.013	NA	NA	NA	NA	31.34	29.8
chr1	65161259	A	G	0.013	NA	AK4	ENSG00000162433	NA	30.24	27.08
chr1	65180734	A	G	0.013	NA	AK4	ENSG00000162433	NA	31.54	20.99
chr1	65270931	G	A	0.019	NA	DNAJC6	ENSG00000116675	NA	30.25	18.59
chr1	65364115	T	A	0.013	NA	DNAJC6	ENSG00000116675	NA	30.91	19.55
chr1	65470353	A	T	0.019	NA	LEPR	ENSG00000116678	NA	32.49	27.28
chr1	65525590	C	T	0.013	NA	LEPR	ENSG00000116678	NA	30.2	24.75
chr1	65540395	C	G	0.013	NA	LEPR	ENSG00000116678	NA	31.14	34.59
chr1	65627231	T	C	0.019	NA	LEPR	ENSG00000116678	NA	32.6	19.86
chr1	65790114	G	C	0.013	NA	PDE4B	ENSG00000184588	NA	32.97	39.16
chr1	65942452	T	C	0.013	NA	PDE4B	ENSG00000184588	NA	31.17	14.96
chr1	66056655	A	G	0.013	NA	PDE4B	ENSG00000184588	NA	30.71	23.49
chr1	66213891	A	G	0.013	NA	PDE4B	ENSG00000184588	NA	32.98	18.74
chr1	66218304	G	C	0.013	NA	PDE4B	ENSG00000184588	NA	31.89	41.66
chr1	66432045	C	T	0.013	NA	NA	NA	NA	31.98	46.79
chr1	66542839	G	T	0.013	NA	SGIP1	ENSG00000118473	NA	30.36	27.75
chr1	66594435	T	C	0.013	NA	SGIP1	ENSG00000118473	NA	30.73	20.92
chr1	66597710	C	A	0.013	NA	SGIP1	ENSG00000118473	NA	31	29.29
chr1	66705244	C	T	0.013	NA	SGIP1	ENSG00000118473	NA	31.82	27.74
chr1	66737803	T	C	0.013	NA	SGIP1	ENSG00000118473	NA	32.91	26.01
chr1	66808439	A	G	0.013	NA	WDR78	ENSG00000152763	NA	32.83	16.25
chr1	66953499	T	A	0.019	NA	MIER1	ENSG00000198160	NA	30.15	16.72
chr1	67024689	C	T	0.013	NA	SLC35D1	ENSG00000116704	NA	30.39	29.29
chr1	67100586	C	T	0.013	NA	C1orf141	ENSG00000203963	NA	30.41	18.42
chr1	67216180	C	A	0.013	NA	IL23R	ENSG00000162594	NA	32.34	24.3
chr1	67260527	C	T	0.013	NA	IL23R	ENSG00000162594	NA	29.2	22.21
chr1	67368153	A	G	0.013	NA	IL12RB2	ENSG00000081985	NA	32.79	35.59
chr1	67421303	C	T	0.013	NA	SERBP1	ENSG00000142864	NA	30.43	20.13
chr1	67496046	T	G	0.013	NA	NA	NA	NA	32.42	33.07
chr1	67497442	T	A	0.013	NA	NA	NA	NA	29.8	18.63
chr1	67568695	G	A	0.013	NA	NA	NA	NA	31.23	33.08
chr1	67572274	A	C	0.013	NA	NA	NA	NA	33.39	29.88
chr1	67588365	T	C	0.013	NA	NA	NA	NA	31.53	25.14
chr1	67788725	C	A	0.013	NA	GNG12	ENSG00000172380	NA	31.3	18.57
chr1	67798340	T	C	0.013	NA	GNG12	ENSG00000172380	NA	31.55	30.37
chr1	67827240	T	G	0.013	NA	GNG12	ENSG00000172380	NA	31.22	28.2
chr1	68001916	A	C	0.013	NA	GNG12-AS1	ENSG00000232284	NA	29.33	21.58
chr1	68018418	G	A	0.013	NA	GNG12-AS1	ENSG00000232284	NA	31.92	33.21
chr1	68060750	C	T	0.013	NA	GNG12-AS1	ENSG00000232284	NA	32.33	22.2
chr1	68105019	G	T	0.013	NA	WLS	ENSG00000116729	NA	33.77	33.46
chr1	68106307	C	T	0.013	NA	WLS	ENSG00000116729	NA	30.55	27.78
chr1	68214344	C	T	0.013	NA	WLS	ENSG00000116729	NA	29.29	14.84
chr1	68281921	G	T	0.013	NA	COX6B1P7	ENSG00000225242	NA	31.48	26.11
chr1	68473725	A	G	0.013	NA	DEPDC1	ENSG00000024526	NA	31.27	16.26
chr1	68666304	C	A	0.013	NA	NA	NA	NA	31.46	16.08
chr1	68694649	G	A	0.013	NA	AL033530.1	ENSG00000285407	NA	31.43	25.68
chr1	68821734	A	T	0.013	NA	AL033530.1	ENSG00000285407	NA	31.11	15.55
chr1	68835038	C	G	0.013	NA	AL033530.1	ENSG00000285407	NA	32.93	31.05
chr1	68848433	A	G	0.013	NA	AL033530.1	ENSG00000285407	NA	32.28	24.49
chr1	68982866	A	G	0.013	NA	AL691520.1	ENSG00000285473	NA	31.89	31.22
chr1	68986363	T	G	0.026	NA	AL691520.1	ENSG00000285473	NA	30.58	25.18
chr1	69108521	A	G	0.013	NA	LINC01707	ENSG00000223883	NA	30.93	28.2
chr1	69121925	C	T	0.013	NA	LINC01707	ENSG00000223883	NA	31.4	22.08
chr1	69214331	T	C	0.013	NA	AL512271.1	ENSG00000235446	NA	33.06	19.11
chr1	69235496	A	C	0.013	NA	AL512271.1	ENSG00000235446	NA	30.57	11.68
chr1	69346925	G	T	0.013	NA	NA	NA	NA	31.39	20.71
chr1	69390390	C	A	0.013	NA	NA	NA	NA	31.74	26.29
chr1	69528038	A	G	0.013	NA	NA	NA	NA	33.11	29.87
chr1	69599769	T	A	0.013	NA	LRRC7	ENSG00000033122	NA	30.3	21.8
chr1	69611467	G	T	0.013	NA	SGO1P1	ENSG00000270615	NA	31.77	22.66
chr1	69751580	G	T	0.013	NA	LRRC7	ENSG00000033122	NA	31.94	25.74
chr1	69827447	C	T	0.013	NA	LRRC7	ENSG00000033122	NA	33.1	12.78
chr1	69962387	G	C	0.013	NA	LRRC7	ENSG00000033122	NA	31.63	27.04
chr1	70202050	T	C	0.013	NA	LRRC40	ENSG00000066557	NA	32.27	19.75
chr1	70265120	C	G	0.013	NA	ANKRD13C	ENSG00000118454	NA	31.15	26.33
chr1	70602503	G	T	0.013	NA	NA	NA	NA	31.45	17.79
chr1	70645942	A	G	0.013	NA	NA	NA	NA	32.23	35.24
chr1	70664821	G	A	0.013	NA	CASP3P1	ENSG00000237033	NA	30.21	12.95
chr1	70718664	T	C	0.013	NA	LINC01788	ENSG00000229051	NA	32.31	22.37
chr1	70720925	G	A	0.019	NA	LINC01788	ENSG00000229051	NA	29.65	31.75
chr1	70720927	T	A	0.019	NA	LINC01788	ENSG00000229051	NA	29.74	31.88
chr1	70722689	T	C	0.019	NA	LINC01788	ENSG00000229051	NA	32.81	28.79
chr1	70771902	A	G	0.013	NA	LINC01788	ENSG00000229051	NA	29.86	25.05
chr1	70817031	G	T	0.058	NA	NA	NA	NA	21.09	12.13
chr1	70817155	C	A	0.065	NA	NA	NA	NA	18.6	6.62
chr1	71226098	G	A	0.013	NA	ZRANB2-AS2	ENSG00000229956	NA	31.59	16.46
chr1	71228712	A	G	0.013	NA	ZRANB2-AS2	ENSG00000229956	NA	32.93	34.05
chr1	71235875	C	A	0.013	NA	ZRANB2-AS2	ENSG00000229956	NA	29.75	25.76
chr1	71374962	G	A	0.013	NA	ZRANB2-AS2	ENSG00000229956	NA	30.42	20.14
chr1	71558005	T	C	0.013	NA	NEGR1	ENSG00000172260	NA	30.7	22.01
chr1	71679097	A	G	0.013	NA	NEGR1	ENSG00000172260	NA	31.52	28.46
chr1	71790641	A	T	0.013	NA	NEGR1	ENSG00000172260	NA	31.73	21.62
chr1	71809219	G	A	0.013	NA	NEGR1	ENSG00000172260	NA	30.85	24.89
chr1	71863049	A	C	0.013	NA	NEGR1	ENSG00000172260	NA	32.57	33.11
chr1	71914046	A	G	0.013	NA	NEGR1	ENSG00000172260	NA	30.81	22.97
chr1	72157121	T	C	0.013	NA	NEGR1	ENSG00000172260	NA	30.8	25.61
chr1	72286185	G	A	0.019	NA	NEGR1	ENSG00000172260	NA	29.94	18.25
chr1	72353220	T	C	0.013	NA	NA	NA	NA	31.1	23.12
chr1	72572369	A	G	0.013	NA	NA	NA	NA	32.98	32.49
chr1	72779444	T	G	0.013	NA	AL583808.1	ENSG00000225087	NA	30.34	20.3
chr1	72855352	T	A	0.013	NA	AL583808.1	ENSG00000225087	NA	32.05	26.39
chr1	73169877	C	T	0.013	NA	NA	NA	NA	30.44	14.67
chr1	73288450	T	C	0.013	NA	NA	NA	NA	30.18	14.47
chr1	73457454	C	T	0.013	NA	NA	NA	NA	29.66	24.74
chr1	73549547	T	A	0.032	NA	NA	NA	NA	15.67	21.21
chr1	74022980	C	T	0.013	NA	LRRIQ3	ENSG00000162620	NA	30.7	19.39
chr1	74193028	C	T	0.013	NA	LRRIQ3	ENSG00000162620	NA	31.02	21.82
chr1	74423684	G	C	0.013	NA	TNNI3K	ENSG00000116783	NA	32.11	23.47
chr1	74459880	G	C	0.013	NA	TNNI3K	ENSG00000116783	NA	30.61	15.93
chr1	74590582	T	C	0.013	NA	ERICH3	ENSG00000178965	NA	30.96	28.53
chr1	74724995	A	T	0.013	NA	CRYZ	ENSG00000116791	NA	32.74	24
chr1	74805569	A	G	0.013	NA	NA	NA	NA	33.24	11.37
chr1	74834993	C	T	0.019	NA	NA	NA	NA	31.61	27.13
chr1	74845349	G	A	0.013	NA	NA	NA	NA	31.03	21.54
chr1	74856541	A	T	0.013	NA	NA	NA	NA	31.54	23.45
chr1	74858357	T	A	0.013	NA	NA	NA	NA	33.93	31.87
chr1	74917129	G	C	0.013	NA	NA	NA	NA	30.94	31.72
chr1	74966545	T	A	0.013	NA	AC133865.1	ENSG00000229943	NA	31.59	16.46
chr1	75002066	A	T	0.013	NA	NA	NA	NA	32.08	25.46
chr1	75031710	A	G	0.013	NA	NA	NA	NA	31.63	20.3
chr1	75059307	A	G	0.013	NA	NA	NA	NA	30.73	21.33
chr1	75133034	T	C	0.013	NA	LHX8	ENSG00000162624	NA	32.78	27.87
chr1	75300920	T	G	0.013	NA	SLC44A5	ENSG00000137968	NA	31.94	14.58
chr1	75341274	G	A	0.013	NA	SLC44A5	ENSG00000137968	NA	31.44	31.17
chr1	75352025	T	A	0.026	NA	SLC44A5	ENSG00000137968	NA	27.09	15.82
chr1	75448378	G	A	0.013	NA	SLC44A5	ENSG00000137968	NA	31.16	31.18
chr1	75550686	G	A	0.013	NA	SLC44A5	ENSG00000137968	NA	31.71	24.21
chr1	75645610	G	T	0.013	NA	AL137803.1	ENSG00000230863	NA	28.27	25.76
chr1	76057079	T	C	0.013	NA	AC092813.2	ENSG00000230027	NA	28.33	19.12
chr1	76084460	G	A	0.013	NA	ST6GALNAC3	ENSG00000184005	NA	31.8	35.74
chr1	76127011	C	T	0.013	NA	ST6GALNAC3	ENSG00000184005	NA	32.97	33.63
chr1	76133572	C	G	0.013	NA	ST6GALNAC3	ENSG00000184005	NA	33.21	38.62
chr1	76267400	C	T	0.013	NA	ST6GALNAC3	ENSG00000184005	NA	31.22	26.75
chr1	76396709	A	G	0.013	NA	ST6GALNAC3	ENSG00000184005	NA	31.37	25.01
chr1	76432164	G	A	0.013	NA	ST6GALNAC3	ENSG00000184005	NA	31.92	20.54
chr1	76522431	T	A	0.013	NA	ST6GALNAC3	ENSG00000184005	NA	30.07	16.96
chr1	76546435	T	A	0.013	NA	ST6GALNAC3	ENSG00000184005	NA	31.38	22.8
chr1	76591933	A	T	0.013	NA	ST6GALNAC3	ENSG00000184005	NA	32.85	26.47
chr1	76906953	G	A	0.013	NA	ST6GALNAC5	ENSG00000117069	NA	30.2	28.76
chr1	76959100	C	T	0.013	NA	ST6GALNAC5	ENSG00000117069	NA	31.81	29.61
chr1	77025611	T	G	0.013	NA	ST6GALNAC5	ENSG00000117069	NA	31.32	23.2
chr1	77050733	T	C	0.013	NA	ST6GALNAC5	ENSG00000117069	NA	33.77	19.01
chr1	77097444	G	A	0.013	NA	PIGK	ENSG00000142892	NA	31.86	28.78
chr1	77107091	A	C	0.013	NA	PIGK	ENSG00000142892	NA	30.95	23.89
chr1	77213614	A	G	0.013	NA	PIGK	ENSG00000142892	NA	31.39	13.88
chr1	77266329	T	C	0.026	NA	NA	NA	NA	28.76	27.38
chr1	77271906	G	T	0.013	NA	NA	NA	NA	31.36	33.28
chr1	77331942	T	A	0.013	NA	AK5	ENSG00000154027	NA	29.4	15.86
chr1	77341369	C	T	0.013	NA	AK5	ENSG00000154027	NA	31.34	30.8
chr1	77414583	G	T	0.013	NA	AK5	ENSG00000154027	NA	31.25	21.54
chr1	77602954	C	G	0.013	NA	AC118549.1	ENSG00000036549	NA	27.54	11.36
chr1	77629528	G	A	0.013	NA	AC118549.1	ENSG00000036549	NA	29.75	26.57
chr1	77697651	A	C	0.013	NA	USP33	ENSG00000077254	NA	31.9	19.42
chr1	77790689	C	T	0.013	NA	MIGA1	ENSG00000180488	NA	25.7	11.68
chr1	77826794	G	T	0.013	NA	MIGA1	ENSG00000180488	NA	26.89	12.22
chr1	77880644	T	C	0.013	NA	MIGA1	ENSG00000180488	NA	31.14	10.72
chr1	77932587	T	A	0.013	NA	NEXN	ENSG00000162614	NA	30.86	18.04
chr1	77948885	G	A	0.013	NA	FUBP1	ENSG00000162613	NA	29.91	16.66
chr1	78052813	T	C	0.013	NA	GIPC2	ENSG00000137960	NA	30.93	22.2
chr1	78077958	G	T	0.013	NA	GIPC2	ENSG00000137960	NA	26.02	15.53
chr1	78198757	A	G	0.013	NA	NA	NA	NA	33.3	23.75
chr1	78210340	C	G	0.013	NA	NA	NA	NA	31.43	23.62
chr1	78233354	A	G	0.013	NA	AC096531.2	ENSG00000237413	NA	31.05	25.21
chr1	78312210	C	T	0.013	NA	AC096531.1	ENSG00000227556	NA	31.4	30.55
chr1	78358234	A	G	0.013	NA	PTGFR	ENSG00000122420	NA	32.4	26.49
chr1	78435531	A	G	0.013	NA	PTGFR	ENSG00000122420	NA	30.47	20.76
chr1	78491018	C	T	0.013	NA	PTGFR	ENSG00000122420	NA	32.1	29.47
chr1	78526464	A	G	0.013	NA	PTGFR	ENSG00000122420	NA	31.95	30.53
chr1	78660042	A	G	0.019	NA	IFI44	ENSG00000137965	NA	31.32	31.38
chr1	78692577	G	T	0.013	NA	NA	NA	NA	33.08	34.68
chr1	78702780	G	A	0.013	NA	NA	NA	NA	32.33	47.38
chr1	78771894	A	G	0.013	NA	NA	NA	NA	32.52	16.71
chr1	78943613	G	A	0.013	NA	ADGRL4	ENSG00000162618	NA	31.55	18.89
chr1	78953307	G	A	0.013	NA	ADGRL4	ENSG00000162618	NA	31.32	16.75
chr1	79033237	A	C	0.013	NA	NA	NA	NA	32.88	18.61
chr1	79111472	T	C	0.013	NA	NA	NA	NA	32.22	14.87
chr1	79118237	C	T	0.026	NA	NA	NA	NA	31.93	18.55
chr1	79139700	G	C	0.013	NA	NA	NA	NA	32.23	18.39
chr1	79229805	A	G	0.013	NA	NA	NA	NA	31.45	29.42
chr1	79363728	A	T	0.013	NA	NA	NA	NA	32.71	26.87
chr1	79540306	A	G	0.013	NA	NA	NA	NA	33.16	20.71
chr1	79549391	C	G	0.013	NA	NA	NA	NA	30.85	35.59
chr1	79594211	C	G	0.013	NA	NA	NA	NA	28.89	29.01
chr1	79619965	C	T	0.013	NA	NA	NA	NA	32.44	25.86
chr1	79764773	C	T	0.013	NA	NA	NA	NA	31.08	21.97
chr1	79874355	T	G	0.013	NA	NA	NA	NA	31.23	31.01
chr1	79876392	C	T	0.013	NA	NA	NA	NA	31.12	42.47
chr1	79973283	A	T	0.013	NA	AC099671.1	ENSG00000285409	NA	31.09	14.62
chr1	80039550	T	C	0.013	NA	AC099671.1	ENSG00000285409	NA	31.81	16.49
chr1	80113893	C	G	0.013	NA	AC098657.2	ENSG00000260322	NA	32.35	30.36
chr1	80126558	C	T	0.013	NA	AC098657.3	ENSG00000277670	NA	31.98	29.84
chr1	80280750	G	A	0.013	NA	HMGB1P18	ENSG00000236407	NA	31.7	25.72
chr1	80302325	T	C	0.013	NA	NA	NA	NA	31.95	25.61
chr1	80370856	G	C	0.013	NA	AL606519.1	ENSG00000225598	NA	32.09	21.83
chr1	80519853	A	G	0.013	NA	NA	NA	NA	31.12	16.24
chr1	80530866	T	C	0.013	NA	LINC01781	ENSG00000234184	NA	32.17	18.07
chr1	80590728	A	G	0.013	NA	LINC01781	ENSG00000234184	NA	30	12.34
chr1	80630850	C	A	0.013	NA	LINC01781	ENSG00000234184	NA	33.04	27.86
chr1	80698597	A	G	0.013	NA	NA	NA	NA	32.4	18.95
chr1	80705789	G	C	0.013	NA	NA	NA	NA	31.75	20.46
chr1	80732802	G	A	0.013	NA	NA	NA	NA	31.26	28.67
chr1	80763717	A	G	0.013	NA	NA	NA	NA	32.03	29.17
chr1	80786339	C	A	0.013	NA	NA	NA	NA	32.35	28.07
chr1	80822768	T	C	0.013	NA	NA	NA	NA	33.08	16.72
chr1	80852125	C	T	0.013	NA	NA	NA	NA	30.99	13.54
chr1	80988473	A	C	0.013	NA	NA	NA	NA	31.08	13.32
chr1	81284275	G	T	0.013	NA	NA	NA	NA	31.53	22.09
chr1	81400309	G	C	0.019	NA	ADGRL2	ENSG00000117114	NA	31	39.3
chr1	81446507	T	C	0.013	NA	ADGRL2	ENSG00000117114	NA	31.05	30.04
chr1	81456367	T	A	0.013	NA	ADGRL2	ENSG00000117114	NA	29.28	12.24
chr1	81532722	C	A	0.013	NA	ADGRL2	ENSG00000117114	NA	28.91	17.08
chr1	81542394	C	G	0.013	NA	ADGRL2	ENSG00000117114	NA	32.53	35.8
chr1	81560663	G	A	0.013	NA	ADGRL2	ENSG00000117114	NA	31.52	26.55
chr1	81604264	C	T	0.013	NA	ADGRL2	ENSG00000117114	NA	30.53	25.96
chr1	81614122	C	A	0.013	NA	ADGRL2	ENSG00000117114	NA	32.12	27.25
chr1	81616340	C	T	0.013	NA	ADGRL2	ENSG00000117114	NA	30.69	36.22
chr1	81698584	A	G	0.013	NA	ADGRL2	ENSG00000117114	NA	31.06	16.78
chr1	81889137	A	G	0.013	NA	ADGRL2	ENSG00000117114	NA	32.12	21.96
chr1	82001568	C	G	0.013	NA	NA	NA	NA	30.35	26.11
chr1	82056129	C	T	0.013	NA	NA	NA	NA	19.36	6.96
chr1	82088210	T	A	0.013	NA	NA	NA	NA	29.12	15.28
chr1	82112682	G	C	0.013	NA	NA	NA	NA	32.06	21.97
chr1	82127207	A	G	0.013	NA	NA	NA	NA	31.07	21.29
chr1	82208334	A	T	0.013	NA	AL157944.1	ENSG00000233290	NA	32.22	22
chr1	82265225	C	T	0.013	NA	AL157944.1	ENSG00000233290	NA	31.24	22.86
chr1	82323764	C	T	0.013	NA	AL157944.1	ENSG00000233290	NA	30.94	22.87
chr1	82345434	T	A	0.013	NA	AL157944.1	ENSG00000233290	NA	31.87	25.05
chr1	82350440	C	A	0.013	NA	AL157944.1	ENSG00000233290	NA	30.54	39.51
chr1	82377923	T	C	0.013	NA	AL157944.1	ENSG00000233290	NA	32.35	23.38
chr1	82461192	T	C	0.013	NA	AL157944.1	ENSG00000233290	NA	32.9	21.16
chr1	82491102	A	T	0.013	NA	AL157944.1	ENSG00000233290	NA	32.43	36.95
chr1	82556123	C	T	0.013	NA	AL157944.1	ENSG00000233290	NA	32.28	30.37
chr1	82614255	T	C	0.019	NA	AL157944.1	ENSG00000233290	NA	33.65	30.46
chr1	82697556	A	G	0.013	NA	AL157944.1	ENSG00000233290	NA	30.61	15.41
chr1	82724781	C	G	0.013	NA	AL157944.1	ENSG00000233290	NA	33.1	22.16
chr1	82735787	G	A	0.013	NA	AL157944.1	ENSG00000233290	NA	30.5	16.64
chr1	82797574	T	C	0.013	NA	AL157944.1	ENSG00000233290	NA	32.61	20.41
chr1	82843740	C	T	0.013	NA	AL157944.1	ENSG00000233290	NA	30.88	26.17
chr1	82853292	G	A	0.013	NA	NA	NA	NA	30.36	22.89
chr1	83119450	G	A	0.013	NA	LINC01362	ENSG00000230817	NA	31.57	22.29
chr1	83129130	A	G	0.013	NA	LINC01362	ENSG00000230817	NA	31.94	18.53
chr1	83449793	T	C	0.013	NA	LINC01712	ENSG00000231364	NA	30.01	31.67
chr1	83495146	G	A	0.013	NA	NA	NA	NA	31.23	17.26
chr1	83557753	T	C	0.013	NA	NA	NA	NA	32.68	31.13
chr1	83578689	A	T	0.013	NA	LINC01725	ENSG00000233008	NA	31.55	24.37
chr1	83743478	A	G	0.013	NA	LINC01725	ENSG00000233008	NA	32.32	23.51
chr1	83861789	C	T	0.013	NA	TTLL7	ENSG00000137941	NA	31.59	25.97
chr1	83866345	G	C	0.013	NA	TTLL7	ENSG00000137941	NA	31.43	14.45
chr1	84044934	T	C	0.013	NA	AC104454.2	ENSG00000285201	NA	30.81	18.41
chr1	84107525	A	G	0.013	NA	PRKACB	ENSG00000142875	NA	31.56	23
chr1	84120101	T	A	0.013	NA	PRKACB	ENSG00000142875	NA	31.72	25.41
chr1	84254708	T	C	0.013	NA	NA	NA	NA	31.72	30.96
chr1	84338672	A	C	0.019	NA	SAMD13	ENSG00000203943	NA	28.29	20.83
chr1	84461717	A	T	0.026	NA	NA	NA	NA	29.85	27.51
chr1	84552197	A	C	0.019	NA	CTBS	ENSG00000117151	NA	31.56	22.29
chr1	84566536	C	G	0.013	NA	CTBS	ENSG00000117151	NA	32.93	23.57
chr1	84667755	T	C	0.026	NA	SSX2IP	ENSG00000117155	NA	32.49	33.68
chr1	84685918	A	T	0.013	NA	SSX2IP	ENSG00000117155	NA	32.46	22.61
chr1	84694495	G	C	0.013	NA	SSX2IP	ENSG00000117155	NA	33.05	32.59
chr1	84698309	G	A	0.013	NA	NA	NA	NA	31.64	27.43
chr1	84732467	G	T	0.013	NA	NA	NA	NA	29.14	19.92
chr1	84805057	G	A	0.013	NA	NA	NA	NA	31.94	30.55
chr1	84833051	G	T	0.026	NA	LPAR3	ENSG00000171517	NA	31.67	19.84
chr1	84836760	A	G	0.026	NA	LPAR3	ENSG00000171517	NA	31.46	13.97
chr1	84875450	T	C	0.013	NA	LPAR3	ENSG00000171517	NA	29.81	23.13
chr1	84943769	A	G	0.013	NA	MCOLN2	ENSG00000153898	NA	31.67	42.08
chr1	84994547	T	C	0.013	NA	MCOLN2	ENSG00000153898	NA	33.59	35.39
chr1	85091049	A	G	0.013	NA	WDR63	ENSG00000162643	NA	31.65	16.91
chr1	85167426	A	G	0.013	NA	SYDE2	ENSG00000097096	NA	30.77	18.84
chr1	85217614	A	G	0.013	NA	NA	NA	NA	32.91	20.95
chr1	85236484	T	C	0.013	NA	NA	NA	NA	34.2	24.87
chr1	85417328	T	C	0.013	NA	DDAH1	ENSG00000153904	NA	29.05	32.74
chr1	85439916	T	G	0.013	NA	DDAH1	ENSG00000153904	NA	32.7	19.75
chr1	85453339	G	C	0.013	NA	DDAH1	ENSG00000153904	NA	31.53	32.89
chr1	85457639	C	T	0.013	NA	DDAH1	ENSG00000153904	NA	33.55	29.37
chr1	85463691	G	A	0.026	NA	DDAH1	ENSG00000153904	NA	32.94	24.89
chr1	85476926	C	T	0.026	NA	DDAH1	ENSG00000153904	NA	31.85	25.39
chr1	85485632	C	T	0.013	NA	DDAH1	ENSG00000153904	NA	31.86	26.09
chr1	85613959	C	A	0.013	NA	NA	NA	NA	26.1	13.55
chr1	85638532	C	T	0.026	NA	NA	NA	NA	32.02	26.43
chr1	85713556	A	T	0.026	NA	NA	NA	NA	30.46	32.64
chr1	85873950	A	G	0.013	NA	COL24A1	ENSG00000171502	NA	30.23	13.08
chr1	86039872	C	A	0.013	NA	COL24A1	ENSG00000171502	NA	31.28	26.89
chr1	86069611	A	G	0.013	NA	COL24A1	ENSG00000171502	NA	31.1	28.51
chr1	86185412	T	C	0.019	NA	NA	NA	NA	31.66	24.36
chr1	86189797	A	T	0.013	NA	NA	NA	NA	33.66	34.45
chr1	86337324	T	A	0.013	NA	NA	NA	NA	32.49	21.95
chr1	86411693	G	C	0.013	NA	NA	NA	NA	30.93	45.21
chr1	86640438	C	G	0.013	NA	CLCA3P	ENSG00000153923	NA	30.95	23.88
chr1	86678438	A	G	0.019	NA	CLCA4-AS1	ENSG00000236915	NA	29.16	12.18
chr1	86715612	G	A	0.013	NA	SH3GLB1	ENSG00000097033	NA	31.7	22.83
chr1	86877790	G	C	0.013	NA	SELENOF	ENSG00000183291	NA	31.95	23.93
chr1	86887434	A	C	0.013	NA	SELENOF	ENSG00000183291	NA	30.84	18.49
chr1	86901866	A	G	0.019	NA	SELENOF	ENSG00000183291	NA	32.47	24.09
chr1	86924680	T	G	0.013	NA	HS2ST1	ENSG00000153936	NA	31.4	36.64
chr1	86943127	G	T	0.026	NA	HS2ST1	ENSG00000153936	NA	31.97	13.24
chr1	87039279	T	A	0.013	NA	HS2ST1	ENSG00000153936	NA	33.12	35.07
chr1	87180519	G	C	0.013	NA	NA	NA	NA	33.37	42.2
chr1	87285891	T	C	0.013	NA	NA	NA	NA	31.35	21.97
chr1	87476282	G	T	0.013	NA	NA	NA	NA	32.07	38.82
chr1	87541581	A	G	0.013	NA	NA	NA	NA	31.37	23.26
chr1	87742716	G	A	0.026	NA	PKN2-AS1	ENSG00000237505	NA	29.91	24.54
chr1	87788530	C	T	0.013	NA	PKN2-AS1	ENSG00000237505	NA	30.69	23.03
chr1	87798160	G	A	0.026	NA	PKN2-AS1	ENSG00000237505	NA	31.54	30.75
chr1	87820624	G	A	0.019	NA	PKN2-AS1	ENSG00000237505	NA	32.29	27.61
chr1	87849564	T	G	0.013	NA	PKN2-AS1	ENSG00000237505	NA	23.48	14.42
chr1	87898844	C	T	0.013	NA	PKN2-AS1	ENSG00000237505	NA	32.27	27.28
chr1	88055390	G	A	0.013	NA	PKN2-AS1	ENSG00000237505	NA	30.91	19.82
chr1	88076967	A	C	0.019	NA	PKN2-AS1	ENSG00000237505	NA	32.65	28.96
chr1	88087174	G	A	0.013	NA	PKN2-AS1	ENSG00000237505	NA	31.96	26.76
chr1	88108507	T	C	0.013	NA	PKN2-AS1	ENSG00000237505	NA	32.43	14.29
chr1	88324268	C	T	0.026	NA	PKN2-AS1	ENSG00000237505	NA	31.76	27.49
chr1	88404362	C	T	0.026	NA	PKN2-AS1	ENSG00000237505	NA	32.53	21.96
chr1	88450099	G	A	0.013	NA	PKN2-AS1	ENSG00000237505	NA	31.52	36.16
chr1	88497553	G	A	0.013	NA	AC093578.1	ENSG00000230053	NA	30.08	15.33
chr1	88558445	A	C	0.013	NA	PKN2-AS1	ENSG00000237505	NA	30.18	26.62
chr1	88613450	C	T	0.013	NA	PKN2-AS1	ENSG00000237505	NA	31.57	21.83
chr1	88746152	G	A	0.013	NA	PKN2	ENSG00000065243	NA	32.26	17.07
chr1	88776824	C	T	0.013	NA	PKN2	ENSG00000065243	NA	28.31	19.63
chr1	88794297	G	A	0.026	NA	PKN2	ENSG00000065243	NA	25.67	14.93
chr1	88992431	C	T	0.013	NA	KYAT3	ENSG00000137944	NA	31.49	27.64
chr1	89001882	C	T	0.026	NA	GBP3	ENSG00000117226	NA	30.55	31.05
chr1	89019854	T	C	0.013	NA	GBP3	ENSG00000117226	NA	32.59	15.88
chr1	89041472	G	A	0.013	NA	NA	NA	NA	34.21	29.67
chr1	89052827	C	G	0.013	NA	GBP1	ENSG00000117228	NA	32.59	28.61
chr1	89087707	C	A	0.013	NA	NA	NA	NA	29.62	20.62
chr1	89111289	T	C	0.013	NA	GBP2	ENSG00000162645	NA	31.26	22.97
chr1	89335961	G	C	0.013	NA	BX119321.1	ENSG00000233235	NA	30.15	28.63
chr1	89380230	A	G	0.013	NA	GBP6	ENSG00000183347	NA	33.51	24.39
chr1	89398106	T	C	0.013	NA	CAPNS1P1	ENSG00000215874	NA	31.07	19.38
chr1	89406370	G	A	0.013	NA	GBP1P1	ENSG00000225492	NA	30.97	20.91
chr1	89441970	T	A	0.013	NA	NA	NA	NA	31.38	30.04
chr1	89538989	T	G	0.019	NA	LRRC8B	ENSG00000197147	NA	31.16	22.22
chr1	89543687	G	T	0.013	NA	LRRC8B	ENSG00000197147	NA	25.03	6.32
chr1	89578310	G	A	0.013	NA	LRRC8B	ENSG00000197147	NA	31.66	17.72
chr1	89723595	T	A	0.013	NA	LRRC8C	ENSG00000171488	NA	31.36	25.87
chr1	89897998	A	G	0.013	NA	LRRC8D	ENSG00000171492	NA	31.6	35.43
chr1	89948797	A	G	0.013	NA	NA	NA	NA	32.82	25.71
chr1	90031922	C	A	0.013	NA	ZNF326	ENSG00000162664	NA	32.02	27.53
chr1	90070808	A	T	0.013	NA	NA	NA	NA	30.45	28.42
chr1	90132457	T	G	0.013	NA	NA	NA	NA	28.29	22.41
chr1	90133480	C	T	0.013	NA	NA	NA	NA	33.05	34.8
chr1	90152412	A	T	0.013	NA	NA	NA	NA	31.53	26.24
chr1	90238176	G	T	0.013	NA	NA	NA	NA	30.77	22.84
chr1	90275291	T	A	0.013	NA	NA	NA	NA	32.33	38.11
chr1	90365336	C	T	0.013	NA	NA	NA	NA	29.76	31.28
chr1	90466013	T	C	0.013	NA	NA	NA	NA	33.38	26.12
chr1	90471003	T	C	0.013	NA	NA	NA	NA	31.91	24.7
chr1	90530413	C	A	0.013	NA	AC092783.1	ENSG00000229201	NA	31.46	27.22
chr1	90580636	C	T	0.013	NA	NA	NA	NA	31.67	38.68
chr1	90583009	A	C	0.013	NA	NA	NA	NA	31.69	32.96
chr1	90595859	C	T	0.013	NA	NA	NA	NA	32.05	29.41
chr1	90596970	G	A	0.013	NA	NA	NA	NA	28.84	11.88
chr1	90619253	C	T	0.013	NA	NA	NA	NA	32.95	24.62
chr1	90651525	A	G	0.013	NA	NA	NA	NA	31.6	26.89
chr1	90948371	A	C	0.013	NA	ZNF644	ENSG00000122482	NA	32.31	34.05
chr1	90986863	A	G	0.013	NA	ZNF644	ENSG00000122482	NA	29.19	10.59
chr1	91033613	G	A	0.013	NA	NA	NA	NA	30.18	27.89
chr1	91075951	A	G	0.013	NA	NA	NA	NA	32	36.82
chr1	91095578	C	G	0.013	NA	NA	NA	NA	26.68	13.86
chr1	91219946	G	T	0.026	NA	NA	NA	NA	30.91	22.7
chr1	91237046	T	C	0.013	NA	NA	NA	NA	33.91	23.57
chr1	91243980	G	A	0.013	NA	NA	NA	NA	32.94	20.17
chr1	91246079	C	A	0.013	NA	NA	NA	NA	30.27	16.99
chr1	91371080	G	C	0.064	NA	HFM1	ENSG00000162669	NA	24.33	25.46
chr1	91416759	C	A	0.013	NA	NA	NA	NA	33.5	34
chr1	91469867	C	T	0.013	NA	NA	NA	NA	30.64	24.07
chr1	91489624	T	A	0.013	NA	NA	NA	NA	32.85	20.25
chr1	91584045	A	G	0.013	NA	NA	NA	NA	30.56	25.41
chr1	91747281	C	G	0.013	NA	TGFBR3	ENSG00000069702	NA	32.74	39.7
chr1	91805033	T	C	0.013	NA	TGFBR3	ENSG00000069702	NA	33.48	43.87
chr1	91851600	A	G	0.019	NA	TGFBR3	ENSG00000069702	NA	32.51	34.28
chr1	91897825	C	A	0.013	NA	TGFBR3	ENSG00000069702	NA	29.59	15.79
chr1	91913556	G	T	0.013	NA	NA	NA	NA	30.4	19.86
chr1	91967823	A	G	0.013	NA	BRDT	ENSG00000137948	NA	32.53	27.39
chr1	91980092	G	A	0.013	NA	BRDT	ENSG00000137948	NA	31.73	17.92
chr1	92029710	T	C	0.026	NA	EPHX4	ENSG00000172031	NA	29.43	30.14
chr1	92066082	A	G	0.026	NA	EPHX4	ENSG00000172031	NA	33.44	18.12
chr1	92130263	C	T	0.013	NA	PRKAR1AP1	ENSG00000233401	NA	31.12	21.3
chr1	92232071	G	C	0.013	NA	C1orf146	ENSG00000203910	NA	30.95	11.01
chr1	92547231	C	T	0.013	NA	EVI5	ENSG00000067208	NA	30.38	28.92
chr1	92569310	G	C	0.013	NA	EVI5	ENSG00000067208	NA	31.54	19.43
chr1	92650901	T	C	0.013	NA	EVI5	ENSG00000067208	NA	30.97	18.54
chr1	92658542	C	T	0.013	NA	EVI5	ENSG00000067208	NA	30.68	20.34
chr1	92763147	T	C	0.013	NA	EVI5	ENSG00000067208	NA	29.18	15.36
chr1	92793447	A	G	0.013	NA	EVI5	ENSG00000067208	NA	33.35	23.59
chr1	92800702	T	C	0.013	NA	NA	NA	NA	29.9	11.42
chr1	92868078	C	T	0.013	NA	DIPK1A	ENSG00000154511	NA	32.27	31.09
chr1	92979845	T	G	0.013	NA	RN7SL692P	ENSG00000239710	NA	31.42	20.64
chr1	93086616	T	A	0.013	NA	MTF2	ENSG00000143033	NA	29.17	20.12
chr1	93243843	T	A	0.013	NA	CCDC18	ENSG00000122483	NA	32.03	35.28
chr1	93295742	A	C	0.013	NA	CCDC18-AS1	ENSG00000223745	NA	30.3	14.2
chr1	93464252	A	T	0.013	NA	FNBP1L	ENSG00000137942	NA	33.02	23.51
chr1	93492660	C	A	0.013	NA	FNBP1L	ENSG00000137942	NA	28.87	16.64
chr1	93493413	G	A	0.013	NA	FNBP1L	ENSG00000137942	NA	31.9	25.58
chr1	93517630	C	T	0.013	NA	FNBP1L	ENSG00000137942	NA	33.53	26.14
chr1	93652374	G	A	0.013	NA	BCAR3	ENSG00000137936	NA	32.12	20.25
chr1	93761434	G	C	0.013	NA	BCAR3	ENSG00000137936	NA	31.4	38.64
chr1	93779253	G	A	0.013	NA	BCAR3	ENSG00000137936	NA	30.34	29.28
chr1	93780202	A	G	0.013	NA	BCAR3	ENSG00000137936	NA	30.92	36.01
chr1	93964460	G	A	0.013	NA	NA	NA	NA	32.31	34.05
chr1	94071157	T	C	0.013	NA	ABCA4	ENSG00000198691	NA	32.5	31.91
chr1	94148108	C	T	0.013	NA	AC093579.1	ENSG00000233482	NA	32.03	7.78
chr1	94165188	T	C	0.013	NA	ARHGAP29	ENSG00000137962	NA	32.86	39.84
chr1	94248708	T	G	0.013	NA	AC097059.1	ENSG00000226835	NA	34.01	20.72
chr1	94301731	G	T	0.013	NA	AC097059.1	ENSG00000226835	NA	31.29	39.41
chr1	94303543	T	C	0.026	NA	AC097059.1	ENSG00000226835	NA	32.32	21.59
chr1	94558617	G	A	0.026	NA	NA	NA	NA	32.08	27.58
chr1	94659723	T	G	0.013	NA	SLC44A3-AS1	ENSG00000224081	NA	30.48	27.12
chr1	94752413	A	G	0.013	NA	SLC44A3-AS1	ENSG00000224081	NA	30.99	23.36
chr1	94855092	G	A	0.013	NA	SLC44A3	ENSG00000143036	NA	31.42	37.82
chr1	94882562	C	T	0.013	NA	SLC44A3	ENSG00000143036	NA	31.86	45.04
chr1	95113280	G	C	0.013	NA	TMEM56	ENSG00000152078	NA	28.94	19.68
chr1	95128325	G	A	0.013	NA	TMEM56	ENSG00000152078	NA	31.82	14.53
chr1	95274274	A	C	0.013	NA	AC092802.2	ENSG00000228852	NA	32.15	22.5
chr1	95304318	A	G	0.013	NA	NA	NA	NA	33.59	31.18
chr1	95413947	C	A	0.013	NA	NA	NA	NA	31.78	17.86
chr1	95482792	C	T	0.013	NA	LINC01761	ENSG00000233907	NA	31.52	29.91
chr1	95496090	G	A	0.013	NA	NA	NA	NA	32.27	29.24
chr1	95699356	A	G	0.013	NA	LINC02607	ENSG00000228971	NA	31.77	27
chr1	95897144	C	T	0.013	NA	NA	NA	NA	31.39	24.61
chr1	95897669	C	T	0.013	NA	NA	NA	NA	32.39	23.37
chr1	96003648	A	G	0.013	NA	AC099566.1	ENSG00000237435	NA	33.19	27.24
chr1	96010888	A	G	0.013	NA	AC099566.1	ENSG00000237435	NA	32.98	29.68
chr1	96116247	A	T	0.013	NA	NA	NA	NA	31.05	16.16
chr1	96189192	T	A	0.013	NA	NA	NA	NA	32.41	16.55
chr1	96221846	A	G	0.013	NA	RNU1-130P	ENSG00000200800	NA	33.34	23.18
chr1	96258264	A	G	0.013	NA	LINC01787	ENSG00000231987	NA	28.01	14.08
chr1	96321446	T	G	0.013	NA	LINC01787	ENSG00000231987	NA	31.69	18.89
chr1	96322601	A	G	0.013	NA	LINC01787	ENSG00000231987	NA	30.79	18.93
chr1	96350359	C	T	0.013	NA	LINC01787	ENSG00000231987	NA	24.86	15.43
chr1	96736420	C	A	0.013	NA	PTBP2	ENSG00000117569	NA	29.61	23.68
chr1	96737914	C	A	0.013	NA	PTBP2	ENSG00000117569	NA	29.57	14.89
chr1	96744690	G	A	0.013	NA	PTBP2	ENSG00000117569	NA	30.14	19.86
chr1	96753483	A	G	0.013	NA	PTBP2	ENSG00000117569	NA	31.01	24.45
chr1	96790593	T	C	0.013	NA	PTBP2	ENSG00000117569	NA	33	21.29
chr1	96826220	A	G	0.013	NA	PTBP2	ENSG00000117569	NA	30.84	25.32
chr1	96852570	A	G	0.013	NA	NA	NA	NA	29.39	15.36
chr1	97014800	G	A	0.013	NA	NA	NA	NA	31.93	36.68
chr1	97049657	G	T	0.013	NA	NA	NA	NA	31.73	17.36
chr1	97103616	T	C	0.013	NA	DPYD	ENSG00000188641	NA	32.67	25.29
chr1	97161860	T	C	0.013	NA	DPYD	ENSG00000188641	NA	25.13	20.57
chr1	97161887	C	A	0.013	NA	DPYD	ENSG00000188641	NA	27.07	24.51
chr1	97161900	C	T	0.013	NA	DPYD	ENSG00000188641	NA	27.76	26.79
chr1	97161901	T	G	0.013	NA	DPYD	ENSG00000188641	NA	28.35	26.79
chr1	97181330	C	A	0.013	NA	DPYD	ENSG00000188641	NA	31.3	33.67
chr1	97220275	A	G	0.013	NA	DPYD	ENSG00000188641	NA	31.03	29.18
chr1	97241380	C	T	0.013	NA	DPYD	ENSG00000188641	NA	31.31	26.79
chr1	97315636	A	C	0.013	NA	DPYD	ENSG00000188641	NA	31.81	29.76
chr1	97343737	G	C	0.013	NA	DPYD	ENSG00000188641	NA	30.45	14.92
chr1	97370021	C	A	0.013	NA	DPYD	ENSG00000188641	NA	33.04	26.59
chr1	97370273	G	T	0.013	NA	DPYD	ENSG00000188641	NA	31.67	29.17
chr1	97383541	C	T	0.013	NA	DPYD	ENSG00000188641	NA	28.64	16.54
chr1	97384768	T	A	0.013	NA	DPYD	ENSG00000188641	NA	30.7	23.58
chr1	97448203	C	T	0.013	NA	DPYD	ENSG00000188641	NA	29.34	18.16
chr1	97484170	C	A	0.013	NA	DPYD	ENSG00000188641	NA	30.68	22.95
chr1	97544178	G	A	0.013	NA	DPYD	ENSG00000188641	NA	31.67	32.43
chr1	97556675	A	G	0.013	NA	DPYD	ENSG00000188641	NA	23.29	24.34
chr1	97556679	A	C	0.013	NA	DPYD	ENSG00000188641	NA	23.39	24.91
chr1	97593471	G	C	0.013	NA	DPYD	ENSG00000188641	NA	33.03	30.64
chr1	97605510	T	C	0.013	NA	DPYD	ENSG00000188641	NA	31.16	23.89
chr1	97821128	C	T	0.013	NA	DPYD	ENSG00000188641	NA	26.39	11.67
chr1	97822780	A	T	0.013	NA	DPYD	ENSG00000188641	NA	30.82	21.66
chr1	97835731	A	T	0.013	NA	DPYD	ENSG00000188641	NA	32.01	15.42
chr1	97859251	C	T	0.013	NA	DPYD	ENSG00000188641	NA	30.56	18.46
chr1	97922475	C	T	0.013	NA	DPYD	ENSG00000188641	NA	32.32	30.29
chr1	97927884	C	T	0.013	NA	DPYD	ENSG00000188641	NA	31.52	24.24
chr1	97943796	C	T	0.013	NA	MIR137HG	ENSG00000225206	NA	30.59	31.33
chr1	97963854	G	T	0.013	NA	BX005019.1	ENSG00000259946	NA	30.66	15.66
chr1	98046210	G	C	0.013	NA	MIR137HG	ENSG00000225206	NA	32.43	30.79
chr1	98048842	G	C	0.013	NA	MIR137HG	ENSG00000225206	NA	28.88	32.04
chr1	98083139	G	A	0.013	NA	NA	NA	NA	30.41	13.13
chr1	98127546	T	A	0.013	NA	NA	NA	NA	32.82	17.53
chr1	98134157	C	T	0.019	NA	NA	NA	NA	30.39	19.53
chr1	98151098	G	A	0.013	NA	NA	NA	NA	29.91	18.04
chr1	98164383	A	G	0.013	NA	NA	NA	NA	30.76	17.05
chr1	98173199	C	T	0.013	NA	NA	NA	NA	30.82	30.49
chr1	98274645	C	T	0.013	NA	LINC01776	ENSG00000226053	NA	31.8	27.64
chr1	98340321	C	T	0.013	NA	NA	NA	NA	32.45	36.79
chr1	98545338	A	G	0.013	NA	NA	NA	NA	32.95	23.8
chr1	98548822	A	T	0.013	NA	NA	NA	NA	30.76	23.45
chr1	98564283	C	T	0.013	NA	NA	NA	NA	30.51	26.33
chr1	98684068	C	T	0.013	NA	SNX7	ENSG00000162627	NA	30.7	31.05
chr1	98707836	C	T	0.019	NA	SNX7	ENSG00000162627	NA	31.1	25.64
chr1	98727026	C	G	0.013	NA	SNX7	ENSG00000162627	NA	30.53	25.84
chr1	98731135	C	A	0.026	NA	SNX7	ENSG00000162627	NA	27.03	5.82
chr1	98808545	A	G	0.013	NA	NA	NA	NA	30.5	35.14
chr1	98988018	T	G	0.013	NA	PLPPR5	ENSG00000117598	NA	32.9	18.28
chr1	99051849	C	T	0.013	NA	AL445433.2	ENSG00000232825	NA	33.02	37.86
chr1	99249305	T	G	0.013	NA	NA	NA	NA	30.8	14.57
chr1	99270921	A	G	0.013	NA	PLPPR4	ENSG00000117600	NA	31.89	22.07
chr1	99308009	T	G	0.013	NA	PLPPR4	ENSG00000117600	NA	32.73	19.42
chr1	99400991	A	G	0.019	NA	NA	NA	NA	30.18	24.13
chr1	99424628	A	C	0.013	NA	NA	NA	NA	32.85	29.28
chr1	99463775	C	T	0.013	NA	AL365220.1	ENSG00000233983	NA	32.27	26.43
chr1	99478035	G	A	0.013	NA	LINC01708	ENSG00000224445	NA	29.93	16.95
chr1	99760076	A	C	0.013	NA	FRRS1	ENSG00000156869	NA	32.19	25.05
chr1	99840052	G	A	0.013	NA	AC096949.1	ENSG00000231996	NA	31	19.26
chr1	99866935	C	T	0.013	NA	AGL	ENSG00000162688	NA	27.94	12.86
chr1	99901863	G	C	0.013	NA	AGL	ENSG00000162688	NA	27.79	7.96
chr1	99909693	C	T	0.013	NA	AGL	ENSG00000162688	NA	27.02	11.59
chr1	99924791	A	C	0.013	NA	AGL	ENSG00000162688	NA	32.09	22.07
chr1	99995683	T	C	0.013	NA	AC118553.2	ENSG00000283761	NA	31.64	20.75
chr1	99996244	T	C	0.026	NA	AC118553.2	ENSG00000283761	NA	32.64	20.16
chr1	99997107	C	T	0.026	NA	AC118553.2	ENSG00000283761	NA	26.47	20.88
chr1	100016699	G	C	0.013	NA	AC118553.2	ENSG00000283761	NA	31.07	13.72
chr1	100020342	G	A	0.013	NA	AC118553.2	ENSG00000283761	NA	29.45	18.68
chr1	100045168	T	G	0.013	NA	MFSD14A	ENSG00000156875	NA	32.33	25.75
chr1	100279671	C	T	0.013	NA	RTCA	ENSG00000137996	NA	28.3	15.51
chr1	100343937	C	T	0.013	NA	AC104457.2	ENSG00000223906	NA	30.93	25.74
chr1	100358722	T	A	0.013	NA	CDC14A	ENSG00000079335	NA	33.18	17.29
chr1	100540628	T	A	0.013	NA	GPR88	ENSG00000181656	NA	31.43	21.34
chr1	100594001	G	A	0.013	NA	NA	NA	NA	30.29	26.66
chr1	100616585	G	C	0.013	NA	NA	NA	NA	31.18	26.13
chr1	100616775	T	A	0.013	NA	NA	NA	NA	31.59	20.78
chr1	100620870	A	T	0.013	NA	NA	NA	NA	30.8	31.91
chr1	100847658	C	T	0.013	NA	NA	NA	NA	30.61	23.5
chr1	100967841	A	C	0.013	NA	SLC30A7	ENSG00000162695	NA	30.37	20.78
chr1	100971937	A	G	0.013	NA	SLC30A7	ENSG00000162695	NA	33.34	21.07
chr1	101166225	C	A	0.013	NA	NA	NA	NA	31.17	23.96
chr1	101306616	C	T	0.013	NA	NA	NA	NA	32.2	36.43
chr1	101326978	T	C	0.013	NA	LINC01307	ENSG00000231671	NA	32.36	26.45
chr1	101416281	T	C	0.013	NA	NA	NA	NA	27.02	18.92
chr1	101449425	T	C	0.013	NA	NA	NA	NA	31.37	21.72
chr1	101482269	C	T	0.013	NA	NA	NA	NA	30.23	17.07
chr1	101497229	C	T	0.013	NA	NA	NA	NA	31.87	14.41
chr1	101556484	T	G	0.013	NA	NA	NA	NA	32.83	28.09
chr1	101646477	G	A	0.013	NA	LINC01709	ENSG00000226715	NA	30.33	21.45
chr1	101646480	A	C	0.013	NA	LINC01709	ENSG00000226715	NA	30.66	21.33
chr1	101661233	C	T	0.013	NA	LINC01709	ENSG00000226715	NA	31.59	17.32
chr1	101934625	A	G	0.026	NA	OLFM3	ENSG00000118733	NA	30.81	18.28
chr1	101966467	C	A	0.013	NA	OLFM3	ENSG00000118733	NA	32.79	30.55
chr1	102059946	T	C	0.019	NA	NA	NA	NA	32.15	26.16
chr1	102062348	C	T	0.019	NA	NA	NA	NA	30.46	19.64
chr1	102131788	T	C	0.013	NA	NA	NA	NA	29.69	17.74
chr1	102131914	A	C	0.013	NA	NA	NA	NA	30.66	17.11
chr1	102190674	C	T	0.013	NA	NA	NA	NA	31.75	24.11
chr1	102250950	G	A	0.013	NA	AC114485.1	ENSG00000233359	NA	32.07	21.26
chr1	102343895	G	T	0.019	NA	AC114485.1	ENSG00000233359	NA	19.31	25.14
chr1	102461162	G	T	0.026	NA	NA	NA	NA	29.61	21.3
chr1	102530617	G	T	0.013	NA	NA	NA	NA	30.38	22.67
chr1	102540215	T	A	0.013	NA	NA	NA	NA	31.69	20.14
chr1	102773388	A	T	0.013	NA	AC099567.1	ENSG00000230864	NA	29.56	24.34
chr1	102801350	G	A	0.013	NA	AC099567.1	ENSG00000230864	NA	30.6	19.72
chr1	102811144	A	G	0.019	NA	AC099567.1	ENSG00000230864	NA	29.87	28.61
chr1	102849915	G	A	0.013	NA	AC099567.1	ENSG00000230864	NA	31.35	18.18
chr1	102864825	G	C	0.013	NA	NA	NA	NA	32.36	19.83
chr1	102892001	A	T	0.013	NA	COL11A1	ENSG00000060718	NA	31.74	29.16
chr1	102945679	G	C	0.013	NA	COL11A1	ENSG00000060718	NA	30.8	13.01
chr1	102970651	G	A	0.013	NA	COL11A1	ENSG00000060718	NA	30.42	15.95
chr1	102986676	A	G	0.013	NA	COL11A1	ENSG00000060718	NA	32.56	15.86
chr1	103074428	A	G	0.013	NA	COL11A1	ENSG00000060718	NA	32.12	26.34
chr1	103088037	C	T	0.019	NA	COL11A1	ENSG00000060718	NA	31.31	25.67
chr1	103129668	A	T	0.013	NA	NA	NA	NA	32.88	23
chr1	103287302	C	T	0.013	NA	NA	NA	NA	30.41	29.03
chr1	103399678	C	A	0.013	NA	NA	NA	NA	0	21.11
chr1	103455865	T	G	0.013	NA	AC095032.1	ENSG00000224613	NA	0	31.43
chr1	103470889	A	C	0.019	NA	AC095032.1	ENSG00000224613	NA	32.94	26.29
chr1	103515082	T	C	0.013	NA	AC095032.1	ENSG00000224613	NA	32.48	18.34
chr1	103568181	A	T	0.013	NA	AMY2B	ENSG00000240038	NA	34.2	16.96
chr1	103612793	C	T	0.026	NA	AMY2A	ENSG00000243480	NA	27.31	18.08
chr1	103795558	C	T	0.013	NA	NA	NA	NA	31.3	23.79
chr1	103932958	A	G	0.013	NA	NA	NA	NA	33.41	32.03
chr1	103968071	C	T	0.013	NA	NA	NA	NA	31.41	17.08
chr1	103989631	T	C	0.013	NA	NA	NA	NA	31.98	9.2
chr1	104044948	G	A	0.019	NA	NA	NA	NA	30.21	33.95
chr1	104169578	G	A	0.019	NA	AC092506.1	ENSG00000215869	NA	31.51	14.64
chr1	104210169	T	A	0.026	NA	AC092506.1	ENSG00000215869	NA	27.94	8.25
chr1	104236963	T	C	0.013	NA	NA	NA	NA	32.1	32.84
chr1	104807984	C	G	0.013	NA	NA	NA	NA	28.9	10.49
chr1	104840215	G	A	0.013	NA	NA	NA	NA	31.9	17.04
chr1	104954751	C	T	0.013	NA	NA	NA	NA	27.12	14.26
chr1	105091958	C	T	0.013	NA	NA	NA	NA	31.95	13.13
chr1	105171767	T	A	0.013	NA	NA	NA	NA	30.88	20.53
chr1	105270465	C	T	0.026	NA	NA	NA	NA	31.88	22.36
chr1	105402211	C	A	0.019	NA	NA	NA	NA	31.78	17.5
chr1	105458855	A	C	0.026	NA	NA	NA	NA	30.18	21.38
chr1	105586005	C	T	0.019	NA	LINC01676	ENSG00000230768	NA	30.48	21
chr1	105771942	A	G	0.013	NA	NA	NA	NA	31.23	11.53
chr1	105779504	G	A	0.013	NA	NA	NA	NA	30.69	39.61
chr1	105823082	G	T	0.013	NA	NA	NA	NA	31.9	35.08
chr1	105850074	A	G	0.013	NA	NA	NA	NA	33.32	26.16
chr1	105860727	G	A	0.013	NA	NA	NA	NA	30.82	27.28
chr1	105875225	T	A	0.019	NA	NA	NA	NA	29.73	14.49
chr1	105976945	C	G	0.013	NA	LINC01677	ENSG00000233047	NA	33.18	45.14
chr1	106027100	A	G	0.026	NA	LINC01677	ENSG00000233047	NA	30.36	17.93
chr1	106045893	G	A	0.013	NA	AL355306.2	ENSG00000237480	NA	30.49	17.17
chr1	106082702	A	G	0.013	NA	AL355306.2	ENSG00000237480	NA	29.8	17.05
chr1	106097504	C	T	0.019	NA	AL355306.2	ENSG00000237480	NA	31.57	18.75
chr1	106162945	C	G	0.013	NA	NA	NA	NA	32.01	20.21
chr1	106217376	A	G	0.013	NA	NA	NA	NA	30.88	15.36
chr1	106247857	C	A	0.013	NA	NA	NA	NA	30.96	21.25
chr1	106247998	A	C	0.013	NA	NA	NA	NA	30.44	18.61
chr1	106494778	C	T	0.013	NA	NA	NA	NA	30.97	12.01
chr1	106501279	G	C	0.026	NA	NA	NA	NA	29.67	26.29
chr1	106559802	C	A	0.013	NA	NA	NA	NA	31.03	20.76
chr1	106621601	A	G	0.013	NA	NA	NA	NA	32.38	24.99
chr1	106754683	A	T	0.019	NA	NA	NA	NA	32.53	29.13
chr1	106770869	T	A	0.013	NA	NA	NA	NA	31.86	14.63
chr1	106892508	T	C	0.013	NA	NA	NA	NA	33.04	38.89
chr1	106933705	A	G	0.013	NA	NA	NA	NA	27.7	25.26
chr1	106965843	C	T	0.013	NA	NA	NA	NA	31.38	26.57
chr1	106987721	G	A	0.013	NA	NA	NA	NA	31.59	25.93
chr1	106990028	A	T	0.013	NA	NA	NA	NA	31.51	22.26
chr1	107003695	A	G	0.013	NA	NA	NA	NA	32.67	19.84
chr1	107181558	T	G	0.032	NA	NTNG1	ENSG00000162631	NA	27.97	16
chr1	107241545	A	G	0.013	NA	NTNG1	ENSG00000162631	NA	32	28.24
chr1	107255777	A	G	0.013	NA	NTNG1	ENSG00000162631	NA	31.66	20.88
chr1	107343283	T	C	0.013	NA	NTNG1	ENSG00000162631	NA	31.13	29.54
chr1	107354195	G	A	0.013	NA	NTNG1	ENSG00000162631	NA	28.33	22.82
chr1	107507051	A	C	0.026	NA	AC114491.1	ENSG00000224550	NA	31.76	21.62
chr1	107547468	G	T	0.013	NA	NA	NA	NA	31.95	32.24
chr1	107550612	G	A	0.013	NA	NA	NA	NA	30.79	35.11
chr1	107563183	T	C	0.013	NA	NA	NA	NA	30.71	26.24
chr1	107571742	T	C	0.013	NA	VAV3	ENSG00000134215	NA	32.9	22.13
chr1	107649397	T	A	0.013	NA	VAV3	ENSG00000134215	NA	32.71	31.61
chr1	107754849	C	T	0.013	NA	VAV3	ENSG00000134215	NA	31.87	31.67
chr1	107768674	C	T	0.013	NA	VAV3	ENSG00000134215	NA	31.61	12.86
chr1	107810122	C	T	0.013	NA	VAV3	ENSG00000134215	NA	32.86	25.5
chr1	107845247	C	T	0.013	NA	VAV3	ENSG00000134215	NA	31.95	31.84
chr1	107847673	A	C	0.013	NA	VAV3	ENSG00000134215	NA	30.7	23.55
chr1	108326854	A	G	0.019	NA	SLC25A24P1	ENSG00000241361	NA	30.62	23.46
chr1	108330823	A	G	0.026	NA	SLC25A24P1	ENSG00000241361	NA	31.47	17
chr1	108525930	A	G	0.019	NA	NA	NA	NA	30.93	28.74
chr1	108543468	T	C	0.013	NA	NA	NA	NA	31.74	28.11
chr1	108650735	G	C	0.013	NA	HENMT1	ENSG00000162639	NA	29.56	32.49
chr1	108782334	T	G	0.013	NA	STXBP3	ENSG00000116266	NA	30.93	17.75
chr1	108834193	T	G	0.019	NA	AL449266.1	ENSG00000274068	NA	29.92	25.41
chr1	108910599	T	C	0.019	NA	AL449266.1	ENSG00000274068	NA	30.88	19.07
chr1	108958735	C	A	0.019	NA	AL449266.1	ENSG00000274068	NA	29.83	25.97
chr1	109025097	G	A	0.013	NA	WDR47	ENSG00000085433	NA	30.5	26.82
chr1	109110203	C	G	0.013	NA	KIAA1324	ENSG00000116299	NA	32.6	41.54
chr1	109114848	C	G	0.013	NA	KIAA1324	ENSG00000116299	NA	30.44	37.88
chr1	109186547	A	G	0.013	NA	KIAA1324	ENSG00000116299	NA	31.39	39.03
chr1	109329826	G	C	0.013	NA	SORT1	ENSG00000134243	NA	31.1	29.62
chr1	109462893	T	C	0.013	NA	SYPL2	ENSG00000143028	NA	25.88	16.99
chr1	109466755	C	T	0.026	NA	SYPL2	ENSG00000143028	NA	29.46	29.3
chr1	109506455	G	T	0.026	NA	AMIGO1	ENSG00000181754	NA	32.55	42.83
chr1	109528270	C	T	0.013	NA	NA	NA	NA	32.23	45.71
chr1	109572866	G	A	0.019	NA	GNAI3	ENSG00000065135	NA	31.57	28.67
chr1	109577417	C	T	0.026	NA	GNAI3	ENSG00000065135	NA	26.58	14.32
chr1	109600925	T	C	0.019	NA	GNAI3	ENSG00000065135	NA	32.22	25.5
chr1	109612587	T	C	0.013	NA	GNAI3	ENSG00000065135	NA	31.51	40.54
chr1	109628551	G	A	0.013	NA	AMPD2	ENSG00000116337	NA	30.35	32.57
chr1	109840036	G	T	0.019	NA	LINC01768	ENSG00000228420	NA	31.91	27.45
chr1	109864930	G	C	0.013	NA	LINC01768	ENSG00000228420	NA	33	40.33
chr1	109938442	T	C	0.026	NA	NA	NA	NA	30.5	15.38
chr1	110020196	T	A	0.013	NA	AHCYL1	ENSG00000168710	NA	32.33	22.74
chr1	110197731	C	G	0.019	NA	SLC6A17	ENSG00000197106	NA	33.76	34.17
chr1	110208204	G	C	0.013	NA	KCNC4	ENSG00000116396	NA	31.54	46.36
chr1	110455640	G	A	0.013	NA	PROK1	ENSG00000143125	NA	33.55	34.82
chr1	110470276	T	A	0.013	NA	AL358215.3	ENSG00000283999	NA	32.36	27.91
chr1	110554131	A	G	0.038	NA	KCNA2	ENSG00000177301	NA	26.5	8.54
chr1	110607325	C	T	0.013	NA	KCNA2	ENSG00000177301	NA	26.01	21.28
chr1	110642870	C	T	0.013	NA	NA	NA	NA	30.19	32.13
chr1	110646174	T	C	0.013	NA	NA	NA	NA	31.67	26.26
chr1	110664996	C	A	0.013	NA	NA	NA	NA	30.45	27.89
chr1	110711808	A	G	0.013	NA	NA	NA	NA	31.76	17.21
chr1	110748045	C	T	0.013	NA	NA	NA	NA	31.17	24.03
chr1	110772301	T	C	0.038	NA	NA	NA	NA	30.9	34.67
chr1	110817584	T	C	0.013	NA	NA	NA	NA	29.24	22.21
chr1	110942614	T	A	0.013	NA	LRIF1	ENSG00000121931	NA	31.4	25.14
chr1	110974224	C	A	0.013	NA	NA	NA	NA	32.15	20.39
chr1	111123991	C	T	0.013	NA	DRAM2	ENSG00000156171	NA	32.15	30.96
chr1	111221718	T	C	0.032	NA	CHI3L2	ENSG00000064886	NA	31.39	39.75
chr1	111252179	G	A	0.013	NA	CHIAP1	ENSG00000236040	NA	31.35	34.97
chr1	111289990	G	C	0.032	NA	CHIA	ENSG00000134216	NA	31.97	27.62
chr1	111331508	T	A	0.013	NA	NA	NA	NA	31.91	14.74
chr1	111576547	C	A	0.026	NA	RAP1A	ENSG00000116473	NA	31.54	28.8
chr1	111580657	G	A	0.013	NA	RAP1A	ENSG00000116473	NA	27.1	17.34
chr1	111955281	G	A	0.026	NA	KCND3	ENSG00000171385	NA	32.7	28.58
chr1	111961060	C	T	0.013	NA	KCND3	ENSG00000171385	NA	32.37	32.3
chr1	111973438	A	G	0.026	NA	KCND3	ENSG00000171385	NA	34.22	32.18
chr1	112008034	A	G	0.013	NA	NA	NA	NA	31.27	27.28
chr1	112023105	C	T	0.013	NA	NA	NA	NA	25.8	19.13
chr1	112030405	A	G	0.026	NA	NA	NA	NA	31.5	34.34
chr1	112117159	G	C	0.013	NA	NA	NA	NA	29.33	18.51
chr1	112162862	C	T	0.013	NA	NA	NA	NA	27.51	19.38
chr1	112194444	A	T	0.013	NA	AL445426.1	ENSG00000231246	NA	31.52	13.87
chr1	112246569	C	A	0.013	NA	AL445426.1	ENSG00000231246	NA	32.39	25.63
chr1	112247443	G	A	0.013	NA	AL445426.1	ENSG00000231246	NA	32.58	38.07
chr1	112347522	T	C	0.013	NA	AL445426.1	ENSG00000231246	NA	33.01	32.49
chr1	112366372	G	A	0.013	NA	RF01210	ENSG00000238761	NA	32.03	24.11
chr1	112386968	C	T	0.013	NA	NA	NA	NA	31.34	27.57
chr1	112404087	A	C	0.019	NA	CTTNBP2NL	ENSG00000143079	NA	32.77	31.32
chr1	112479599	A	G	0.026	NA	WNT2B	ENSG00000134245	NA	31.57	20.82
chr1	112497434	G	T	0.013	NA	WNT2B	ENSG00000134245	NA	31.32	36.3
chr1	112522579	A	G	0.013	NA	WNT2B	ENSG00000134245	NA	33.56	32.84
chr1	112670566	A	G	0.013	NA	CAPZA1	ENSG00000116489	NA	28.66	18.45
chr1	112674789	G	A	0.013	NA	MOV10	ENSG00000155363	NA	29.44	30.92
chr1	112766041	C	T	0.026	NA	NA	NA	NA	31.95	31.22
chr1	112775579	A	G	0.026	NA	NA	NA	NA	32.51	33.09
chr1	112813782	C	T	0.013	NA	NA	NA	NA	30.7	38.57
chr1	112846738	G	A	0.013	NA	LINC01356	ENSG00000215866	NA	32.28	22.49
chr1	112922559	A	G	0.013	NA	SLC16A1	ENSG00000155380	NA	31.49	27.78
chr1	113024676	A	G	0.013	NA	AL357055.3	ENSG00000238198	NA	31.85	22.29
chr1	113028889	C	T	0.013	NA	AL357055.3	ENSG00000238198	NA	31.61	20.96
chr1	113142716	C	G	0.013	NA	NA	NA	NA	31.32	39.5
chr1	113170872	T	C	0.013	NA	AL357055.1	ENSG00000233839	NA	31.84	34.17
chr1	113189247	A	G	0.013	NA	NA	NA	NA	28.42	18.78
chr1	113234519	G	A	0.013	NA	NA	NA	NA	32.45	32.3
chr1	113332880	C	A	0.013	NA	NA	NA	NA	31.37	34.96
chr1	113578793	T	C	0.019	NA	MAGI3	ENSG00000081026	NA	31.04	10.75
chr1	113598707	G	C	0.019	NA	MAGI3	ENSG00000081026	NA	29.78	20.96
chr1	113658074	T	C	0.013	NA	MAGI3	ENSG00000081026	NA	32.46	24.33
chr1	113976422	T	C	0.019	NA	OLFML3	ENSG00000116774	NA	30.7	24.18
chr1	114037277	C	T	0.019	NA	AL591742.2	ENSG00000282048	NA	31.89	37.7
chr1	114146734	A	G	0.013	NA	SYT6	ENSG00000134207	NA	33.23	33.21
chr1	114230594	T	G	0.019	NA	AL121999.1	ENSG00000232895	NA	31.6	26.53
chr1	114263010	G	T	0.026	NA	AL121999.1	ENSG00000232895	NA	30.47	31.21
chr1	114786825	T	C	0.019	NA	NA	NA	NA	32.41	27.63
chr1	114797202	A	G	0.013	NA	NA	NA	NA	31.19	16.7
chr1	114820144	G	A	0.013	NA	NA	NA	NA	30.91	34.72
chr1	114900166	T	C	0.019	NA	SYCP1	ENSG00000198765	NA	32.76	17.47
chr1	115118576	A	G	0.019	NA	NA	NA	NA	33.69	29.21
chr1	115121551	C	A	0.019	NA	NA	NA	NA	28.74	19.99
chr1	115243814	G	A	0.026	NA	NA	NA	NA	30.88	25.89
chr1	115362603	A	G	0.026	NA	NGF-AS1	ENSG00000228035	NA	31.88	30.43
chr1	115550279	G	T	0.026	NA	NA	NA	NA	31.35	38.91
chr1	115664954	A	G	0.013	NA	VANGL1	ENSG00000173218	NA	32.77	26.05
chr1	115738140	C	T	0.013	NA	CASQ2	ENSG00000118729	NA	32.19	37.74
chr1	115865000	T	G	0.019	NA	NA	NA	NA	30.71	25.17
chr1	115910962	T	C	0.013	NA	NA	NA	NA	33.3	28.08
chr1	115984897	A	T	0.013	NA	SLC22A15	ENSG00000163393	NA	32.12	12.58
chr1	116059108	T	C	0.013	NA	SLC22A15	ENSG00000163393	NA	31.36	19.41
chr1	116075286	C	T	0.019	NA	NA	NA	NA	30.83	28.57
chr1	116136590	C	T	0.019	NA	MAB21L3	ENSG00000173212	NA	28.74	32.92
chr1	116167564	T	C	0.019	NA	LINC01779	ENSG00000235933	NA	30.46	24.89
chr1	116379082	G	A	0.013	NA	ATP1A1	ENSG00000163399	NA	31.07	25.04
chr1	116431868	A	G	0.026	NA	AL136376.1	ENSG00000230381	NA	29.9	16.96
chr1	116493821	T	C	0.026	NA	AL390066.1	ENSG00000224950	NA	33.56	33.3
chr1	116556370	A	C	0.019	NA	CD58	ENSG00000116815	NA	28.95	7.37
chr1	116667709	C	G	0.019	NA	IGSF3	ENSG00000143061	NA	27.6	18.51
chr1	116685485	C	T	0.019	NA	NA	NA	NA	34.86	32.25
chr1	116725745	C	T	0.032	NA	NA	NA	NA	21.13	9.53
chr1	116740778	A	T	0.032	NA	NEFHP1	ENSG00000223489	NA	32.95	33.28
chr1	116740787	T	G	0.032	NA	NEFHP1	ENSG00000223489	NA	33.39	32.76
chr1	116750824	A	G	0.019	NA	CD2	ENSG00000116824	NA	28.75	16.86
chr1	116782808	A	C	0.013	NA	NA	NA	NA	31.97	28.66
chr1	116829242	C	A	0.013	NA	NA	NA	NA	31.6	31.04
chr1	116875515	C	T	0.013	NA	NA	NA	NA	29.2	29.47
chr1	117030140	C	A	0.013	NA	CD101	ENSG00000134256	NA	30.86	25.28
chr1	117137018	T	A	0.019	NA	RPS15AP9	ENSG00000228453	NA	30.92	33.09
chr1	117140279	G	A	0.013	NA	VTCN1	ENSG00000134258	NA	32.47	27.41
chr1	117358420	C	A	0.013	NA	NA	NA	NA	32.21	30.84
chr1	117487334	A	T	0.013	NA	MAN1A2	ENSG00000198162	NA	30.48	25.2
chr1	117534940	C	A	0.013	NA	NA	NA	NA	29.65	32.57
chr1	117588981	A	G	0.013	NA	NA	NA	NA	34.65	43.41
chr1	117601128	C	G	0.026	NA	TENT5C	ENSG00000183508	NA	34.31	38.42
chr1	117657177	A	G	0.013	NA	NA	NA	NA	32.66	38.5
chr1	117747185	C	G	0.013	NA	NA	NA	NA	30.67	36.42
chr1	117835746	T	C	0.013	NA	NA	NA	NA	32.3	24.5
chr1	117917705	G	C	0.019	NA	GDAP2	ENSG00000196505	NA	30.64	20.59
chr1	117935462	A	G	0.026	NA	WDR3	ENSG00000065183	NA	30.23	14.05
chr1	117975965	C	G	0.013	NA	SPAG17	ENSG00000155761	NA	31.73	20.17
chr1	118210708	A	G	0.013	NA	NA	NA	NA	33.08	36.88
chr1	118248409	T	G	0.013	NA	NA	NA	NA	32.3	18.68
chr1	118650020	A	G	0.013	NA	NA	NA	NA	31.84	26.95
chr1	118741951	A	G	0.013	NA	NA	NA	NA	32.33	22.25
chr1	118768895	A	G	0.013	NA	NA	NA	NA	31.25	15.79
chr1	118773387	C	T	0.019	NA	NA	NA	NA	32.89	26.71
chr1	118836422	C	A	0.013	NA	NA	NA	NA	28.06	25.88
chr1	118906167	T	C	0.019	NA	TBX15	ENSG00000092607	NA	32.32	25.46
chr1	118973748	C	G	0.019	NA	TBX15	ENSG00000092607	NA	29.72	29.72
chr1	118973749	G	C	0.019	NA	TBX15	ENSG00000092607	NA	28.63	29.89
chr1	119097469	A	T	0.013	NA	WARS2	ENSG00000116874	NA	31.89	23.5
chr1	119114447	G	A	0.019	NA	WARS2	ENSG00000116874	NA	31.96	28.24
chr1	119501086	C	T	0.019	NA	GAPDHP58	ENSG00000229570	NA	29.49	25.64
chr1	119528149	T	C	0.013	NA	NA	NA	NA	33.54	28.01
chr1	119691050	G	T	0.013	NA	PHGDH	ENSG00000092621	NA	30.53	11.5
chr1	119717056	A	G	0.019	NA	PHGDH	ENSG00000092621	NA	26.29	7.22
chr1	119765816	C	T	0.013	NA	HMGCS2	ENSG00000134240	NA	33.34	23.32
chr1	120116910	C	T	0.013	NA	NA	NA	NA	23.95	6.24
chr1	120812409	A	G	0.026	NA	NBPF26	ENSG00000273136	NA	0	24.71
chr1	120833933	A	C	0.019	NA	NBPF26	ENSG00000273136	NA	0	57
chr1	120833941	A	G	0.071	NA	NBPF26	ENSG00000273136	NA	0	53.22
chr1	121020836	G	A	0.013	NA	AC241377.2	ENSG00000275585	NA	0	21.43
chr1	121738474	T	A	0.013	NA	NA	NA	NA	84.05	27.83
chr1	121754344	G	C	0.019	NA	NA	NA	NA	0	183.22
chr1	121768690	C	T	0.013	NA	NA	NA	NA	0	211.08
chr1	121774601	C	A	0.013	NA	NA	NA	NA	0	940.12
chr1	122262786	G	C	0.013	NA	NA	NA	NA	0	342.37
chr1	122386961	A	G	0.026	NA	NA	NA	NA	0	34.93
chr1	122397964	T	A	0.013	NA	NA	NA	NA	0	17.93
chr1	122397967	T	A	0.013	NA	NA	NA	NA	0	18.16
chr1	122541174	A	T	0.038	NA	NA	NA	NA	0	60.39
chr1	122541189	T	C	0.038	NA	NA	NA	NA	0	63.22
chr1	122546471	T	A	0.026	NA	NA	NA	NA	0	69.53
chr1	122553358	T	G	0.013	NA	NA	NA	NA	0	82.68
chr1	122558676	T	C	0.013	NA	NA	NA	NA	0	208.33
chr1	122560693	C	A	0.013	NA	NA	NA	NA	0	185.46
chr1	122577798	G	C	0.071	NA	NA	NA	NA	0	27.24
chr1	122577901	G	A	0.045	NA	NA	NA	NA	0	27.62
chr1	122577907	T	A	0.013	NA	NA	NA	NA	0	27.64
chr1	122577933	C	G	0.045	NA	NA	NA	NA	0	27.22
chr1	122672881	G	C	0.013	NA	NA	NA	NA	0	78.92
chr1	122678757	T	C	0.013	NA	NA	NA	NA	0	73.72
chr1	122684765	T	G	0.013	NA	NA	NA	NA	0	60.24
chr1	122686403	T	A	0.065	NA	NA	NA	NA	0	18.3
chr1	122686500	A	T	0.032	NA	NA	NA	NA	0	142.09
chr1	122686502	A	C	0.032	NA	NA	NA	NA	0	145.45
chr1	122709747	A	C	0.013	NA	NA	NA	NA	0	107
chr1	122714136	G	T	0.026	NA	NA	NA	NA	0	79.97
chr1	122765514	G	T	0.013	NA	NA	NA	NA	0	61.13
chr1	122808677	G	A	0.013	NA	NA	NA	NA	0	19.76
chr1	122823403	G	A	0.019	NA	NA	NA	NA	0	113
chr1	122830816	G	T	0.026	NA	NA	NA	NA	0	53.04
chr1	122834655	A	T	0.013	NA	NA	NA	NA	0	63.57
chr1	122842085	G	T	0.019	NA	NA	NA	NA	0	103.36
chr1	122861529	G	A	0.019	NA	NA	NA	NA	0	76.97
chr1	122867047	T	C	0.013	NA	NA	NA	NA	0	145.11
chr1	122867047	T	G	0.013	NA	NA	NA	NA	0	145.11
chr1	122896391	T	G	0.051	NA	NA	NA	NA	0	80.22
chr1	122906703	T	G	0.013	NA	NA	NA	NA	0	20
chr1	122906704	T	A	0.013	NA	NA	NA	NA	0	19.83
chr1	122906707	A	C	0.013	NA	NA	NA	NA	0	19.28
chr1	122908185	T	A	0.013	NA	NA	NA	NA	0	46.42
chr1	122923717	C	T	0.013	NA	NA	NA	NA	0	22.68
chr1	122927677	G	A	0.033	NA	NA	NA	NA	0	37.39
chr1	122933028	C	A	0.013	NA	NA	NA	NA	0	235.09
chr1	122947264	A	G	0.013	NA	NA	NA	NA	0	50.79
chr1	122949193	A	C	0.013	NA	NA	NA	NA	0	49.84
chr1	122949287	A	G	0.019	NA	NA	NA	NA	0	41.82
chr1	122990043	C	G	0.013	NA	NA	NA	NA	0	38.36
chr1	122998454	C	G	0.013	NA	NA	NA	NA	0	62.84
chr1	123006167	G	T	0.019	NA	NA	NA	NA	0	170.62
chr1	123009098	A	G	0.026	NA	NA	NA	NA	0	48.34
chr1	123037208	G	A	0.026	NA	NA	NA	NA	0	77.58
chr1	123055651	T	C	0.051	NA	NA	NA	NA	0	182.92
chr1	123055652	T	G	0.051	NA	NA	NA	NA	0	186.7
chr1	123066741	A	C	0.013	NA	NA	NA	NA	0	14.74
chr1	123099454	A	T	0.019	NA	NA	NA	NA	0	148.95
chr1	123142242	C	A	0.019	NA	NA	NA	NA	0	59.13
chr1	123185708	C	T	0.013	NA	NA	NA	NA	0	109.29
chr1	123248162	T	G	0.019	NA	NA	NA	NA	0	218.99
chr1	123264149	C	A	0.019	NA	NA	NA	NA	0	45.92
chr1	123290657	C	T	0.052	NA	NA	NA	NA	0	269.22
chr1	123297710	G	C	0.013	NA	NA	NA	NA	0	2089.54
chr1	123322505	G	A	0.045	NA	NA	NA	NA	0	43.7
chr1	123335086	T	C	0.013	NA	NA	NA	NA	0	51.18
chr1	123357937	T	G	0.013	NA	NA	NA	NA	0	29.8
chr1	123410149	T	A	0.013	NA	NA	NA	NA	0	117.37
chr1	123416584	G	T	0.013	NA	NA	NA	NA	0	228.12
chr1	123433954	T	C	0.026	NA	NA	NA	NA	0	44.91
chr1	123436631	T	A	0.019	NA	NA	NA	NA	0	76.2
chr1	123436864	C	G	0.013	NA	NA	NA	NA	0	164.54
chr1	123438600	C	G	0.019	NA	NA	NA	NA	0	220.78
chr1	123460877	A	G	0.038	NA	NA	NA	NA	0	166.58
chr1	123548975	C	A	0.026	NA	NA	NA	NA	0	23.34
chr1	123591807	T	G	0.019	NA	NA	NA	NA	0	48.7
chr1	123631511	T	G	0.032	NA	NA	NA	NA	0	47.7
chr1	123631522	A	T	0.045	NA	NA	NA	NA	0	45.46
chr1	123655715	A	T	0.013	NA	NA	NA	NA	0	57.47
chr1	123659208	C	T	0.013	NA	NA	NA	NA	0	53.91
chr1	123693595	G	T	0.026	NA	NA	NA	NA	0	59.18
chr1	123698074	C	G	0.013	NA	NA	NA	NA	0	154.26
chr1	123734408	A	C	0.078	NA	NA	NA	NA	0	42.03
chr1	123734408	A	G	0.013	NA	NA	NA	NA	0	42.03
chr1	123750464	C	G	0.019	NA	NA	NA	NA	0	32.21
chr1	123759538	T	G	0.026	NA	NA	NA	NA	0	131.97
chr1	123767775	C	A	0.026	NA	NA	NA	NA	0	177.16
chr1	123777500	G	T	0.013	NA	NA	NA	NA	0	101.46
chr1	123782507	T	C	0.026	NA	NA	NA	NA	0	55.11
chr1	123814928	A	C	0.019	NA	NA	NA	NA	0	43.72
chr1	123819247	T	G	0.045	NA	NA	NA	NA	0	27
chr1	123819248	T	C	0.045	NA	NA	NA	NA	0	27.07
chr1	123835086	C	G	0.013	NA	NA	NA	NA	0	33.99
chr1	123835162	G	A	0.013	NA	NA	NA	NA	0	29.22
chr1	123837404	A	G	0.013	NA	NA	NA	NA	0	58.46
chr1	123850936	A	C	0.013	NA	NA	NA	NA	0	58.93
chr1	123853464	T	A	0.026	NA	NA	NA	NA	0	61.67
chr1	123862743	G	T	0.019	NA	NA	NA	NA	0	72.24
chr1	123871671	C	G	0.019	NA	NA	NA	NA	0	35
chr1	123871700	T	C	0.032	NA	NA	NA	NA	0	40.04
chr1	123881018	T	C	0.032	NA	NA	NA	NA	0	16.39
chr1	123881530	G	T	0.013	NA	NA	NA	NA	0	54.04
chr1	123881541	T	G	0.013	NA	NA	NA	NA	0	62.58
chr1	123903242	T	G	0.083	NA	NA	NA	NA	0	78.41
chr1	123914013	G	T	0.019	NA	NA	NA	NA	0	24.28
chr1	123926928	C	T	0.013	NA	NA	NA	NA	0	53.97
chr1	123926948	C	G	0.013	NA	NA	NA	NA	0	89.38
chr1	123935306	T	G	0.013	NA	NA	NA	NA	0	44.05
chr1	123944206	C	G	0.051	NA	NA	NA	NA	0	60.13
chr1	123945864	C	T	0.019	NA	NA	NA	NA	0	69.76
chr1	124003387	G	T	0.019	NA	NA	NA	NA	0	57.51
chr1	124007572	C	G	0.013	NA	NA	NA	NA	0	443.84
chr1	124018296	C	G	0.051	NA	NA	NA	NA	0	76.71
chr1	124051820	G	A	0.013	NA	NA	NA	NA	0	250.67
chr1	124054123	C	A	0.013	NA	NA	NA	NA	0	57.5
chr1	124067119	C	G	0.013	NA	NA	NA	NA	0	83.61
chr1	124078779	C	G	0.019	NA	NA	NA	NA	0	97.49
chr1	124084244	G	A	0.032	NA	NA	NA	NA	0	259.63
chr1	124084889	A	G	0.026	NA	NA	NA	NA	0	30.37
chr1	124124220	C	A	0.019	NA	NA	NA	NA	0	36.28
chr1	124158399	C	T	0.019	NA	NA	NA	NA	0	45.61
chr1	124186898	A	C	0.013	NA	NA	NA	NA	0	34.92
chr1	124190840	A	T	0.013	NA	NA	NA	NA	0	35.51
chr1	124198910	A	C	0.038	NA	NA	NA	NA	0	53.8
chr1	124234751	T	C	0.071	NA	NA	NA	NA	0	63.25
chr1	124254329	C	A	0.019	NA	NA	NA	NA	0	62.26
chr1	124258881	G	A	0.019	NA	NA	NA	NA	0	122.42
chr1	124260287	C	G	0.013	NA	NA	NA	NA	0	152
chr1	124296904	C	T	0.013	NA	NA	NA	NA	0	67.96
chr1	124314275	A	G	0.038	NA	NA	NA	NA	0	54.92
chr1	124314276	G	C	0.038	NA	NA	NA	NA	0	54.07
chr1	124315080	G	C	0.026	NA	NA	NA	NA	0	104.95
chr1	124327487	G	T	0.013	NA	NA	NA	NA	0	105.51
chr1	124353367	C	T	0.013	NA	NA	NA	NA	0	157.71
chr1	124361638	G	C	0.026	NA	NA	NA	NA	0	88.72
chr1	124364852	G	T	0.032	NA	NA	NA	NA	0	108.43
chr1	124369082	T	G	0.019	NA	NA	NA	NA	0	70.13
chr1	124376543	T	C	0.026	NA	NA	NA	NA	0	120.71
chr1	124412689	G	C	0.013	NA	NA	NA	NA	0	69.96
chr1	124413894	G	C	0.013	NA	NA	NA	NA	0	74.36
chr1	124416161	C	A	0.013	NA	NA	NA	NA	0	44.45
chr1	124428267	G	T	0.071	NA	NA	NA	NA	0	33.71
chr1	124428352	C	T	0.013	NA	NA	NA	NA	0	42.05
chr1	124428371	G	A	0.038	NA	NA	NA	NA	0	41.62
chr1	124428380	C	A	0.013	NA	NA	NA	NA	0	40.3
chr1	124428382	A	T	0.013	NA	NA	NA	NA	0	39.91
chr1	124448396	G	A	0.013	NA	NA	NA	NA	0	69.99
chr1	124473979	C	G	0.026	NA	NA	NA	NA	0	21.34
chr1	124474225	A	G	0.013	NA	NA	NA	NA	0	17.83
chr1	124589591	A	T	0.013	NA	NA	NA	NA	0	88.87
chr1	124600337	A	G	0.026	NA	NA	NA	NA	0	50.83
chr1	124624225	G	T	0.019	NA	NA	NA	NA	0	121.96
chr1	124641716	C	A	0.013	NA	NA	NA	NA	0	30.45
chr1	124645604	G	C	0.013	NA	NA	NA	NA	0	92.28
chr1	124649477	C	A	0.065	NA	NA	NA	NA	0	53.14
chr1	124649477	C	G	0.032	NA	NA	NA	NA	0	53.14
chr1	124706909	T	C	0.013	NA	NA	NA	NA	0	78.24
chr1	124708618	G	C	0.038	NA	NA	NA	NA	0	588.03
chr1	124719980	G	C	0.013	NA	NA	NA	NA	0	418.79
chr1	124719985	T	C	0.032	NA	NA	NA	NA	0	352.14
chr1	124722338	C	G	0.019	NA	NA	NA	NA	0	174.03
chr1	124750462	G	T	0.013	NA	NA	NA	NA	0	122.29
chr1	124751595	T	C	0.019	NA	NA	NA	NA	0	185.39
chr1	124880209	C	G	0.077	NA	NA	NA	NA	0	46.62
chr1	124976308	C	T	0.013	NA	NA	NA	NA	0	31.71
chr1	124981091	T	G	0.013	NA	NA	NA	NA	0	25.5
chr1	125016699	T	C	0.013	NA	NA	NA	NA	0	32.99
chr1	125042234	G	A	0.013	NA	NA	NA	NA	0	41.03
chr1	125046415	G	A	0.013	NA	NA	NA	NA	0	21.59
chr1	125061818	T	C	0.013	NA	NA	NA	NA	0	27.62
chr1	125068065	T	G	0.019	NA	NA	NA	NA	0	23.01
chr1	125069201	C	T	0.013	NA	NA	NA	NA	0	58.25
chr1	125119340	C	A	0.013	NA	NA	NA	NA	0	17.95
chr1	125125649	C	T	0.013	NA	NA	NA	NA	0	40.67
chr1	125160630	C	T	0.013	NA	NA	NA	NA	0	28.57
chr1	125175049	A	G	0.038	NA	NA	NA	NA	0	74.08
chr1	125175075	A	T	0.038	NA	NA	NA	NA	0	70.83
chr1	143205644	C	A	0.051	NA	NA	NA	NA	0	122.64
chr1	143216228	C	T	0.013	NA	NA	NA	NA	0	132.08
chr1	143251351	T	A	0.019	NA	NA	NA	NA	0	141.45
chr1	143272608	T	A	0.096	NA	NA	NA	NA	0	73.28
chr1	143674173	C	T	0.013	NA	NA	NA	NA	28.72	36.03
chr1	143734871	C	T	0.013	NA	AC239800.2	ENSG00000232721	NA	18.28	5.47
chr1	143747587	T	C	0.013	NA	AC239800.1	ENSG00000223779	NA	32.35	46.47
chr1	143850413	C	A	0.019	NA	AC239798.3	ENSG00000237503	NA	29.51	20.57
chr1	144103467	T	C	0.045	NA	NA	NA	NA	0	60.05
chr1	144120313	A	C	0.026	NA	NA	NA	NA	0	30.63
chr1	144120337	C	A	0.109	NA	NA	NA	NA	0	31.46
chr1	145832750	G	A	0.019	NA	POLR3C	ENSG00000186141	NA	31.27	31.87
chr1	145889391	C	T	0.013	NA	ITGA10	ENSG00000143127	NA	26.5	9.62
chr1	146477869	A	G	0.013	NA	HYDIN2	ENSG00000276975	NA	0	28.04
chr1	146546779	C	T	0.032	NA	HYDIN2	ENSG00000276975	NA	0	14.83
chr1	146578487	A	G	0.013	NA	HYDIN2	ENSG00000276975	NA	0	40.53
chr1	146970787	C	G	0.013	NA	NBPF12	ENSG00000268043	NA	7.38	43.86
chr1	147002619	T	C	0.019	NA	AC244394.2	ENSG00000234225	NA	44.02	16.96
chr1	147019036	T	C	0.013	NA	NBPF13P	ENSG00000227242	NA	29.49	36.45
chr1	147128406	A	T	0.013	NA	AC241584.2	ENSG00000283342	NA	32.14	24.04
chr1	147309279	G	A	0.013	NA	LINC00624	ENSG00000278811	NA	32.39	29.41
chr1	147473829	A	G	0.013	NA	LINC00624	ENSG00000278811	NA	32.88	31.54
chr1	147543468	A	C	0.013	NA	BCL9	ENSG00000116128	NA	32.82	26.12
chr1	147549009	C	T	0.038	NA	BCL9	ENSG00000116128	NA	17.63	6.36
chr1	147562952	G	A	0.013	NA	BCL9	ENSG00000116128	NA	31.69	37.04
chr1	147753808	C	T	0.013	NA	GJA5	ENSG00000265107	NA	31.44	31.74
chr1	147784554	C	T	0.013	NA	AC241644.2	ENSG00000234190	NA	31.86	35.72
chr1	147791343	C	T	0.013	NA	AC241644.2	ENSG00000234190	NA	30.48	30.09
chr1	147847709	G	T	0.013	NA	NA	NA	NA	31.59	29.67
chr1	147924641	C	T	0.013	NA	GPR89B	ENSG00000188092	NA	30.08	24.33
chr1	148413506	C	T	0.013	NA	LINC01138	ENSG00000274020	NA	0	29.61
chr1	148990142	C	G	0.013	NA	PDE4DIP	ENSG00000178104	NA	31.64	30.18
chr1	148990143	A	T	0.013	NA	PDE4DIP	ENSG00000178104	NA	31.88	30.13
chr1	149093351	G	C	0.013	NA	NBPF9	ENSG00000269713	NA	28.82	41.33
chr1	149207650	G	T	0.013	NA	AC245297.3	ENSG00000274265	NA	45.27	17.13
chr1	149881861	A	G	0.013	NA	HIST2H2BE	ENSG00000184678	NA	31.59	35.54
chr1	150056419	T	A	0.013	NA	AC244033.2	ENSG00000285184	NA	32.26	16.75
chr1	150133668	G	A	0.013	NA	VPS45	ENSG00000136631	NA	32.02	32.63
chr1	150183136	G	A	0.013	NA	AC242988.2	ENSG00000285554	NA	24.96	8.75
chr1	150193552	A	G	0.013	NA	NA	NA	NA	30.41	17.37
chr1	150200071	C	A	0.013	NA	NA	NA	NA	30.53	27.24
chr1	150259456	C	G	0.013	NA	CA14	ENSG00000118298	NA	28.94	34.09
chr1	150353480	A	G	0.019	NA	PRPF3	ENSG00000117360	NA	29.21	22.68
chr1	150446168	A	C	0.013	NA	RPRD2	ENSG00000163125	NA	30.57	11.75
chr1	150458582	G	A	0.019	NA	RPRD2	ENSG00000163125	NA	31.42	11.82
chr1	150499150	C	T	0.013	NA	TARS2	ENSG00000143374	NA	29.34	28.83
chr1	150520825	C	T	0.019	NA	FALEC	ENSG00000228126	NA	15.96	7.63
chr1	150525483	G	A	0.013	NA	NA	NA	NA	28.89	15.43
chr1	150585885	C	T	0.013	NA	NA	NA	NA	25.03	18.8
chr1	150720790	C	T	0.013	NA	HORMAD1	ENSG00000143452	NA	31.7	21.36
chr1	150721409	G	A	0.013	NA	HORMAD1	ENSG00000143452	NA	30.32	26.01
chr1	150736818	C	G	0.013	NA	CTSS	ENSG00000163131	NA	29.08	14.87
chr1	150769055	A	G	0.026	NA	CTSS	ENSG00000163131	NA	31.58	22.78
chr1	150882755	G	A	0.013	NA	CTXND2	ENSG00000283324	NA	29.32	17.18
chr1	151243603	G	A	0.013	NA	PIP5K1A	ENSG00000143398	NA	31.86	35.55
chr1	151326466	A	C	0.013	NA	PI4KB	ENSG00000143393	NA	32.74	31.83
chr1	152032511	G	A	0.013	NA	S100A11	ENSG00000163191	NA	33.48	25.07
chr1	152252039	G	T	0.013	NA	FLG-AS1	ENSG00000237975	NA	31.08	23.68
chr1	152377078	A	G	0.013	NA	FLG-AS1	ENSG00000237975	NA	31.82	22.79
chr1	152444974	A	C	0.013	NA	FLG-AS1	ENSG00000237975	NA	32.75	21.68
chr1	152570967	A	G	0.013	NA	LCE3E	ENSG00000185966	NA	32.22	19.99
chr1	152717231	G	T	0.013	NA	C1orf68	ENSG00000198854	NA	32.41	34.34
chr1	152851030	G	A	0.013	NA	NA	NA	NA	30.78	34.68
chr1	152880552	G	A	0.013	NA	SMCP	ENSG00000163206	NA	30.55	33.88
chr1	152907011	A	G	0.013	NA	IVL	ENSG00000163207	NA	32.5	23.07
chr1	152952161	G	T	0.013	NA	SPRR5	ENSG00000283227	NA	33.18	39.38
chr1	153069447	G	C	0.013	NA	SPRR2B	ENSG00000196805	NA	31.1	22.07
chr1	153104436	C	G	0.013	NA	SPRR2E	ENSG00000203785	NA	31.93	24.12
chr1	153133558	C	T	0.013	NA	NA	NA	NA	31.57	38.82
chr1	153597589	G	A	0.013	NA	BX470102.2	ENSG00000285867	NA	29.66	29.97
chr1	153612537	A	G	0.013	NA	S100A16	ENSG00000188643	NA	29.76	29.05
chr1	153639289	G	A	0.013	NA	CHTOP	ENSG00000160679	NA	31.23	20.93
chr1	153922930	G	C	0.013	NA	GATAD2B	ENSG00000143614	NA	28.9	27.47
chr1	154186927	A	G	0.013	NA	TPM3	ENSG00000143549	NA	31.46	30.16
chr1	154458483	T	C	0.013	NA	IL6R	ENSG00000160712	NA	32.13	31.93
chr1	154535011	G	A	0.013	NA	TDRD10	ENSG00000163239	NA	31.48	25.24
chr1	154641980	A	T	0.013	NA	NA	NA	NA	30.22	17.62
chr1	154659483	T	C	0.026	NA	NA	NA	NA	32.43	25.05
chr1	154685562	G	C	0.013	NA	NA	NA	NA	26.33	14.75
chr1	154756535	C	T	0.013	NA	KCNN3	ENSG00000143603	NA	26.52	23.13
chr1	154842897	C	T	0.013	NA	KCNN3	ENSG00000143603	NA	31.65	36.89
chr1	154872783	T	C	0.013	NA	KCNN3	ENSG00000143603	NA	32.8	35.92
chr1	154888712	G	T	0.013	NA	NA	NA	NA	30.53	31.14
chr1	154908643	C	A	0.013	NA	NA	NA	NA	31.42	29.76
chr1	154917257	C	T	0.013	NA	NA	NA	NA	29.7	27.47
chr1	155374808	C	T	0.013	NA	ASH1L	ENSG00000116539	NA	30.54	21
chr1	155461472	T	A	0.013	NA	ASH1L	ENSG00000116539	NA	31.29	20
chr1	155541850	G	A	0.013	NA	ASH1L	ENSG00000116539	NA	30.57	19.39
chr1	155557927	T	C	0.013	NA	ASH1L	ENSG00000116539	NA	30.91	23.96
chr1	155880889	A	C	0.013	NA	SYT11	ENSG00000132718	NA	32.91	33.78
chr1	156143973	A	T	0.013	NA	LMNA	ENSG00000160789	NA	33.79	40.11
chr1	156211554	A	G	0.013	NA	SLC25A44	ENSG00000160785	NA	32.29	45.57
chr1	156245040	G	T	0.013	NA	SMG5	ENSG00000198952	NA	34.01	32.41
chr1	156289338	G	A	0.013	NA	TMEM79	ENSG00000163472	NA	29.51	15.53
chr1	156309090	C	G	0.013	NA	CCT3	ENSG00000163468	NA	32.84	37.3
chr1	156357991	C	G	0.013	NA	CCT3	ENSG00000163468	NA	30.38	20.97
chr1	156451402	A	G	0.019	NA	AL139412.1	ENSG00000236947	NA	33.26	30.7
chr1	156484164	T	G	0.013	NA	MEF2D	ENSG00000116604	NA	34.91	35.84
chr1	156494539	G	A	0.013	NA	MEF2D	ENSG00000116604	NA	29.69	33.36
chr1	156523995	G	A	0.013	NA	IQGAP3	ENSG00000183856	NA	30.92	24.36
chr1	156631637	T	C	0.013	NA	NA	NA	NA	28.11	24.87
chr1	156740874	T	C	0.013	NA	MRPL24	ENSG00000143314	NA	32.92	37.55
chr1	156878380	A	C	0.013	NA	NTRK1	ENSG00000198400	NA	32.6	39.63
chr1	156922992	C	G	0.013	NA	LRRC71	ENSG00000160838	NA	33.05	37.04
chr1	157046085	C	A	0.013	NA	ARHGEF11	ENSG00000132694	NA	24.48	13.43
chr1	157131476	A	G	0.013	NA	ETV3	ENSG00000117036	NA	31.5	24.29
chr1	157152528	A	C	0.013	NA	NA	NA	NA	33.24	25.93
chr1	157214351	A	G	0.013	NA	NA	NA	NA	30.79	14.55
chr1	157216533	T	G	0.013	NA	NA	NA	NA	30.68	27.42
chr1	157219058	G	T	0.013	NA	NA	NA	NA	32.47	38.99
chr1	157242417	C	T	0.013	NA	NA	NA	NA	27.27	24.05
chr1	157298615	G	T	0.013	NA	AL138900.3	ENSG00000286073	NA	30.68	26.43
chr1	157307040	T	G	0.013	NA	AL138900.3	ENSG00000286073	NA	31.96	31.88
chr1	157420594	T	C	0.013	NA	AL732406.1	ENSG00000286151	NA	32.95	34.62
chr1	157462132	A	G	0.013	NA	NA	NA	NA	31.21	32.28
chr1	157470279	A	T	0.013	NA	NA	NA	NA	34.37	37.96
chr1	157470283	G	A	0.013	NA	NA	NA	NA	33.93	38.24
chr1	157518183	G	C	0.019	NA	FCRL5	ENSG00000143297	NA	32.45	34.95
chr1	157599758	C	T	0.013	NA	FCRL4	ENSG00000163518	NA	30.55	28.67
chr1	157800937	G	A	0.013	NA	FCRL1	ENSG00000163534	NA	26.27	26.83
chr1	157903089	A	G	0.013	NA	CD5L	ENSG00000073754	NA	31.8	29.91
chr1	157936403	A	G	0.013	NA	AL139010.1	ENSG00000236957	NA	30.56	17.28
chr1	157957928	A	G	0.013	NA	NA	NA	NA	33.38	24.68
chr1	158227717	C	T	0.013	NA	NA	NA	NA	32.72	34.7
chr1	158277322	C	T	0.013	NA	NA	NA	NA	16.45	5.76
chr1	158303971	T	A	0.013	NA	NA	NA	NA	29.78	23.18
chr1	158373409	T	C	0.013	NA	NA	NA	NA	31.25	32.75
chr1	158409174	T	G	0.013	NA	NA	NA	NA	29.65	13.97
chr1	158446230	A	G	0.013	NA	OR10T1P	ENSG00000203758	NA	31.28	17.55
chr1	158501856	A	C	0.013	NA	NA	NA	NA	26.64	22.37
chr1	158510169	A	G	0.013	NA	OR10R1P	ENSG00000227445	NA	31.71	28.42
chr1	158510725	T	C	0.013	NA	OR10R1P	ENSG00000227445	NA	30.83	23.91
chr1	158698975	G	A	0.013	NA	OR6K2	ENSG00000196171	NA	31.76	23.29
chr1	158820921	T	G	0.026	NA	NA	NA	NA	31.52	26.13
chr1	158836302	C	A	0.013	NA	MNDA	ENSG00000163563	NA	30.37	17.24
chr1	158989023	C	A	0.013	NA	NA	NA	NA	30.64	23.8
chr1	159005999	G	T	0.013	NA	IFI16	ENSG00000163565	NA	31.52	35.39
chr1	159033046	A	G	0.013	NA	IFI16	ENSG00000163565	NA	30.04	22.45
chr1	159040740	G	A	0.013	NA	IFI16	ENSG00000163565	NA	31.59	22.59
chr1	159095559	T	C	0.013	NA	AIM2	ENSG00000163568	NA	32.17	22.75
chr1	159110578	C	T	0.013	NA	AIM2	ENSG00000163568	NA	30.94	19.57
chr1	159181823	C	A	0.013	NA	CADM3	ENSG00000162706	NA	29.58	36.37
chr1	159319118	T	A	0.013	NA	OR10J3	ENSG00000196266	NA	31.23	19.62
chr1	159324862	T	C	0.013	NA	NA	NA	NA	31.75	27.88
chr1	159325109	A	G	0.013	NA	NA	NA	NA	31.5	22.7
chr1	159342808	G	A	0.013	NA	AL513323.1	ENSG00000228560	NA	31.58	27.39
chr1	159375850	C	A	0.013	NA	AL513323.1	ENSG00000228560	NA	29.47	20.42
chr1	159433644	C	G	0.013	NA	OR10J4	ENSG00000249730	NA	30.75	34
chr1	159474046	T	C	0.019	NA	AL513323.1	ENSG00000228560	NA	31.71	6.57
chr1	159541116	G	A	0.013	NA	NA	NA	NA	30.93	26.83
chr1	159601170	T	C	0.013	NA	OR10J6P	ENSG00000158731	NA	31.57	25.3
chr1	159610390	T	C	0.013	NA	NA	NA	NA	32.48	31.8
chr1	159621926	G	A	0.013	NA	NA	NA	NA	32.04	31.95
chr1	159936157	C	T	0.013	NA	IGSF9	ENSG00000085552	NA	32.48	39.16
chr1	160112795	G	A	0.013	NA	ATP1A2	ENSG00000018625	NA	29.71	32.74
chr1	160129946	G	A	0.013	NA	ATP1A2	ENSG00000018625	NA	31.24	33.28
chr1	160149372	A	G	0.013	NA	ATP1A4	ENSG00000132681	NA	31.75	23.01
chr1	160260245	T	G	0.032	NA	DCAF8	ENSG00000132716	NA	29.3	15.37
chr1	160279238	C	T	0.013	NA	PEX19	ENSG00000162735	NA	32.01	36.72
chr1	160341352	T	C	0.013	NA	NCSTN	ENSG00000162736	NA	32.4	23.21
chr1	160513470	C	T	0.013	NA	SLAMF6	ENSG00000162739	NA	31.61	26.97
chr1	160515784	G	T	0.013	NA	SLAMF6	ENSG00000162739	NA	31.19	24.95
chr1	160564086	A	G	0.013	NA	CD84	ENSG00000066294	NA	33.8	25.89
chr1	160673706	G	A	0.013	NA	AL121985.1	ENSG00000228863	NA	32.46	40.14
chr1	160802504	C	T	0.019	NA	LY9	ENSG00000122224	NA	29.74	19.75
chr1	160907301	T	A	0.013	NA	NA	NA	NA	31.55	20.29
chr1	160910674	T	C	0.013	NA	NA	NA	NA	32.49	26.57
chr1	160935496	C	T	0.013	NA	AL354714.1	ENSG00000198358	NA	27.69	21.04
chr1	160941218	T	C	0.019	NA	ITLN2	ENSG00000158764	NA	32.69	40.33
chr1	160980381	C	T	0.013	NA	NA	NA	NA	31.18	22.55
chr1	160992052	C	G	0.026	NA	F11R	ENSG00000158769	NA	25.64	8.43
chr1	160992568	T	C	0.013	NA	F11R	ENSG00000158769	NA	31.18	22.96
chr1	161039590	G	A	0.013	NA	USF1	ENSG00000158773	NA	33.57	40.96
chr1	161074947	A	G	0.013	NA	NECTIN4	ENSG00000143217	NA	32.85	25.43
chr1	161239072	A	G	0.026	NA	NR1I3	ENSG00000143257	NA	26.58	9.36
chr1	161393578	A	C	0.013	NA	NA	NA	NA	34.7	32.01
chr1	161437563	A	G	0.013	NA	AL831711.1	ENSG00000283317	NA	31.63	22.12
chr1	161478410	A	C	0.013	NA	NA	NA	NA	32.38	39.42
chr1	161754954	C	T	0.013	NA	DUSP12	ENSG00000081721	NA	31.19	26.28
chr1	161788468	G	A	0.013	NA	ATF6	ENSG00000118217	NA	30.09	14.11
chr1	161807619	A	G	0.026	NA	ATF6	ENSG00000118217	NA	31.26	22.59
chr1	161875911	A	T	0.013	NA	ATF6	ENSG00000118217	NA	32.85	24.21
chr1	161886003	C	G	0.019	NA	ATF6	ENSG00000118217	NA	32.59	23.37
chr1	161990365	A	G	0.013	NA	OLFML2B	ENSG00000162745	NA	31.95	16.79
chr1	162046076	A	T	0.013	NA	NA	NA	NA	30.02	23.05
chr1	162107065	A	C	0.013	NA	NOS1AP	ENSG00000198929	NA	32.14	18.66
chr1	162175407	A	G	0.013	NA	NOS1AP	ENSG00000198929	NA	32.89	21.46
chr1	162234584	C	T	0.013	NA	NOS1AP	ENSG00000198929	NA	30.97	30.08
chr1	162423036	G	A	0.019	NA	NA	NA	NA	30.32	23.2
chr1	162492079	C	T	0.019	NA	NA	NA	NA	31.68	30.88
chr1	162504058	G	C	0.019	NA	UHMK1	ENSG00000152332	NA	30.71	16.34
chr1	162646589	G	A	0.019	NA	DDR2	ENSG00000162733	NA	31.27	31.09
chr1	162737449	T	A	0.013	NA	DDR2	ENSG00000162733	NA	16.04	22.72
chr1	162786397	T	C	0.013	NA	DDR2	ENSG00000162733	NA	31.53	21.12
chr1	162805978	T	C	0.019	NA	HSD17B7	ENSG00000132196	NA	32.2	24.22
chr1	162823014	T	C	0.013	NA	AL392003.2	ENSG00000230739	NA	31.08	29.79
chr1	162867975	G	A	0.019	NA	CCDC190	ENSG00000185860	NA	32.17	18.8
chr1	162875347	T	C	0.013	NA	NA	NA	NA	31.74	27.13
chr1	162904952	T	C	0.013	NA	NA	NA	NA	31.89	48.07
chr1	163008994	C	G	0.013	NA	NA	NA	NA	25.89	7.59
chr1	163019299	T	C	0.013	NA	NA	NA	NA	31.84	24.18
chr1	163030959	G	A	0.013	NA	NA	NA	NA	31.84	22.79
chr1	163101914	T	C	0.013	NA	NA	NA	NA	32.19	30.12
chr1	163224285	T	C	0.013	NA	RGS5	ENSG00000143248	NA	30.36	19.89
chr1	163323427	C	A	0.013	NA	NUF2	ENSG00000143228	NA	31.99	33.62
chr1	163398699	A	T	0.013	NA	NA	NA	NA	32.78	23.12
chr1	163565894	A	G	0.026	NA	NA	NA	NA	31.77	13.34
chr1	163596911	G	A	0.013	NA	NA	NA	NA	32.41	27.83
chr1	163623187	T	C	0.013	NA	NA	NA	NA	31.73	26.89
chr1	163719136	T	G	0.013	NA	NA	NA	NA	31.73	21.51
chr1	163832455	C	T	0.013	NA	NA	NA	NA	31.21	28.37
chr1	163982619	A	G	0.013	NA	NA	NA	NA	32.25	13.46
chr1	164137243	T	C	0.013	NA	NA	NA	NA	31.51	22.28
chr1	164171009	A	T	0.013	NA	NA	NA	NA	32.04	26.54
chr1	164171021	C	A	0.013	NA	NA	NA	NA	31.73	26.28
chr1	164171047	A	T	0.013	NA	NA	NA	NA	31.91	26.93
chr1	164202892	A	G	0.013	NA	NA	NA	NA	31.02	10.08
chr1	164619276	A	T	0.013	NA	PBX1	ENSG00000185630	NA	32.2	35.17
chr1	164667968	C	T	0.013	NA	PBX1	ENSG00000185630	NA	32.46	44.18
chr1	164688930	G	A	0.019	NA	PBX1	ENSG00000185630	NA	32.3	30.51
chr1	164748637	G	C	0.019	NA	PBX1	ENSG00000185630	NA	33.09	35.61
chr1	164812233	T	C	0.013	NA	PBX1	ENSG00000185630	NA	32.36	23.78
chr1	164854447	C	A	0.019	NA	PBX1	ENSG00000185630	NA	31.2	21.25
chr1	164924599	A	C	0.013	NA	AL390119.1	ENSG00000225487	NA	30.81	22.54
chr1	165048603	G	T	0.013	NA	NA	NA	NA	31.02	32.25
chr1	165086567	G	C	0.013	NA	NA	NA	NA	31.71	29.47
chr1	165163400	A	G	0.026	NA	NA	NA	NA	33.03	32.46
chr1	165229317	C	A	0.013	NA	LMX1A	ENSG00000162761	NA	31.31	29.08
chr1	165231507	C	T	0.013	NA	LMX1A	ENSG00000162761	NA	29	16.3
chr1	165239866	G	A	0.013	NA	LMX1A	ENSG00000162761	NA	33.12	25.83
chr1	165324948	T	C	0.013	NA	LMX1A	ENSG00000162761	NA	31.51	23.51
chr1	165403423	C	T	0.013	NA	RXRG	ENSG00000143171	NA	33.59	26.38
chr1	165536653	C	T	0.026	NA	LRRC52-AS1	ENSG00000237463	NA	24.33	8.95
chr1	165536654	A	T	0.026	NA	LRRC52-AS1	ENSG00000237463	NA	24.87	9.3
chr1	165618423	A	G	0.013	NA	AL356441.1	ENSG00000236206	NA	31.31	23.55
chr1	165634885	A	G	0.013	NA	MGST3	ENSG00000143198	NA	25.34	21.37
chr1	165680155	T	G	0.013	NA	ALDH9A1	ENSG00000143149	NA	32.91	23.86
chr1	165810277	A	G	0.013	NA	TMCO1	ENSG00000143183	NA	31.64	18.38
chr1	165967645	G	C	0.026	NA	NA	NA	NA	31.52	28.07
chr1	165980239	C	T	0.013	NA	NA	NA	NA	31.06	22.58
chr1	166008998	C	T	0.013	NA	NA	NA	NA	31.75	42.39
chr1	166055497	G	T	0.013	NA	FAM78B	ENSG00000188859	NA	26.09	24.08
chr1	166100005	T	C	0.013	NA	FAM78B	ENSG00000188859	NA	31.98	27.13
chr1	166136982	G	A	0.019	NA	FAM78B	ENSG00000188859	NA	32.97	40.76
chr1	166203403	A	G	0.013	NA	NA	NA	NA	28.76	23.97
chr1	166251941	A	G	0.013	NA	NA	NA	NA	32.19	39.01
chr1	166408472	C	T	0.013	NA	AL583804.1	ENSG00000225325	NA	29.95	29.28
chr1	166511139	A	G	0.032	NA	NA	NA	NA	24.08	11.79
chr1	166521843	A	G	0.013	NA	NA	NA	NA	30.3	21.43
chr1	166725002	T	C	0.026	NA	NA	NA	NA	30.03	24.91
chr1	166745440	A	T	0.026	NA	RPL4P2	ENSG00000232341	NA	30.75	23.53
chr1	166884210	T	C	0.019	NA	NA	NA	NA	30.05	22.22
chr1	167047446	A	C	0.013	NA	NA	NA	NA	32.3	34.07
chr1	167056812	T	A	0.013	NA	GPA33	ENSG00000143167	NA	19.2	9.92
chr1	167096723	A	C	0.013	NA	DUSP27	ENSG00000198842	NA	32.87	35.59
chr1	167096828	T	C	0.013	NA	DUSP27	ENSG00000198842	NA	30.82	27.92
chr1	167206336	C	G	0.013	NA	NA	NA	NA	31.61	32.05
chr1	167293250	C	T	0.013	NA	POU2F1	ENSG00000143190	NA	31.51	24.99
chr1	167362566	C	A	0.013	NA	POU2F1	ENSG00000143190	NA	30.38	33.83
chr1	167538753	C	T	0.013	NA	CREG1	ENSG00000143162	NA	31.19	26.24
chr1	167660925	G	A	0.013	NA	RCSD1	ENSG00000198771	NA	29.79	21.04
chr1	167959201	A	G	0.019	NA	DCAF6	ENSG00000143164	NA	32.94	27.91
chr1	168115310	T	C	0.019	NA	GPR161	ENSG00000143147	NA	30.79	27.49
chr1	168120308	T	A	0.013	NA	GPR161	ENSG00000143147	NA	32.64	36.79
chr1	168432912	G	T	0.013	NA	AL023755.1	ENSG00000228697	NA	22.5	7.75
chr1	168515927	A	G	0.019	NA	NA	NA	NA	31.83	17.53
chr1	168528479	A	G	0.019	NA	NA	NA	NA	32.4	15.14
chr1	168685119	T	C	0.013	NA	NA	NA	NA	31.12	18.58
chr1	168860752	C	G	0.019	NA	AL135926.1	ENSG00000285622	NA	30.64	27.13
chr1	168929165	T	G	0.019	NA	LINC00970	ENSG00000203601	NA	32.07	27.38
chr1	169033557	T	C	0.013	NA	LINC00970	ENSG00000203601	NA	31.65	22.43
chr1	169097014	G	C	0.019	NA	AL135926.1	ENSG00000285622	NA	28.7	25.54
chr1	169108812	T	C	0.019	NA	ATP1B1	ENSG00000143153	NA	32.57	40.91
chr1	169126160	G	C	0.013	NA	ATP1B1	ENSG00000143153	NA	31.51	20.32
chr1	169320378	A	T	0.013	NA	NME7	ENSG00000143156	NA	31.43	20.89
chr1	169385471	C	G	0.019	NA	BLZF1	ENSG00000117475	NA	31.39	23.84
chr1	169435181	A	G	0.013	NA	CCDC181	ENSG00000117477	NA	32.05	17.3
chr1	169444443	C	T	0.019	NA	CCDC181	ENSG00000117477	NA	31.23	22.05
chr1	169445092	A	G	0.013	NA	CCDC181	ENSG00000117477	NA	31.62	30.63
chr1	169522062	C	T	0.013	NA	F5	ENSG00000198734	NA	30.89	20.47
chr1	169548403	C	T	0.019	NA	F5	ENSG00000198734	NA	29.3	22.38
chr1	169706830	T	C	0.013	NA	SELL	ENSG00000188404	NA	32.63	29.92
chr1	169750623	T	C	0.013	NA	C1orf112	ENSG00000000460	NA	31.88	21.5
chr1	169819412	G	C	0.019	NA	C1orf112	ENSG00000000460	NA	32.02	26.71
chr1	169880606	A	G	0.013	NA	SCYL3	ENSG00000000457	NA	20.79	8.39
chr1	169920627	C	T	0.013	NA	KIFAP3	ENSG00000075945	NA	31.37	19.07
chr1	169982486	G	A	0.013	NA	KIFAP3	ENSG00000075945	NA	31.77	23.04
chr1	170002492	A	G	0.013	NA	KIFAP3	ENSG00000075945	NA	31.64	20.09
chr1	170004915	C	T	0.019	NA	KIFAP3	ENSG00000075945	NA	26.89	20.83
chr1	170124394	T	G	0.013	NA	NA	NA	NA	31.59	17.33
chr1	170131199	G	A	0.013	NA	NA	NA	NA	32	25.43
chr1	170140632	G	C	0.019	NA	NA	NA	NA	33.03	23.11
chr1	170285449	T	C	0.013	NA	LINC01142	ENSG00000224286	NA	31.52	30.13
chr1	170338782	A	G	0.019	NA	NA	NA	NA	32.34	16.93
chr1	170503940	A	G	0.013	NA	GORAB-AS1	ENSG00000231407	NA	32.94	23.13
chr1	170695397	G	T	0.013	NA	PRRX1	ENSG00000116132	NA	32.26	31.49
chr1	170705655	A	G	0.013	NA	PRRX1	ENSG00000116132	NA	30.91	15.14
chr1	170932962	T	G	0.013	NA	MROH9	ENSG00000117501	NA	31.9	27.51
chr1	170933425	C	G	0.013	NA	MROH9	ENSG00000117501	NA	26.05	11.26
chr1	170994191	T	G	0.013	NA	MROH9	ENSG00000117501	NA	31.7	21.28
chr1	171017624	A	T	0.013	NA	MROH9	ENSG00000117501	NA	30.59	35.25
chr1	171037387	G	T	0.026	NA	MROH9	ENSG00000117501	NA	25.88	11.76
chr1	171170450	G	T	0.013	NA	NA	NA	NA	32.69	27.14
chr1	171248272	T	C	0.013	NA	AL445673.1	ENSG00000231424	NA	33.08	19.39
chr1	171257539	G	A	0.013	NA	FMO1	ENSG00000010932	NA	28.92	24.22
chr1	171338528	C	T	0.013	NA	FMO4	ENSG00000076258	NA	32.5	33.36
chr1	171419451	C	T	0.013	NA	NA	NA	NA	31.62	16.93
chr1	171495044	A	G	0.013	NA	PRRC2C	ENSG00000117523	NA	33.19	24.96
chr1	171657596	T	C	0.013	NA	MYOC	ENSG00000034971	NA	33.11	22.7
chr1	171692905	T	A	0.038	NA	NA	NA	NA	28.44	34.49
chr1	171692964	G	A	0.045	NA	NA	NA	NA	28.01	30.08
chr1	171721852	G	A	0.013	NA	VAMP4	ENSG00000117533	NA	29.88	30.14
chr1	171813928	G	A	0.013	NA	EEF1AKNMT	ENSG00000010165	NA	30.44	25.43
chr1	171824529	G	A	0.013	NA	AL031864.2	ENSG00000224600	NA	32.57	26.64
chr1	171942144	T	C	0.013	NA	DNM3	ENSG00000197959	NA	28	13.79
chr1	172052820	C	T	0.013	NA	DNM3	ENSG00000197959	NA	31.89	25.54
chr1	172067259	T	G	0.026	NA	DNM3	ENSG00000197959	NA	31.98	20.43
chr1	172118672	C	A	0.013	NA	DNM3	ENSG00000197959	NA	29.94	18.74
chr1	172204685	T	C	0.013	NA	DNM3	ENSG00000197959	NA	32.89	25.76
chr1	172262190	C	T	0.013	NA	DNM3	ENSG00000197959	NA	30.98	44.61
chr1	172322046	T	A	0.013	NA	DNM3	ENSG00000197959	NA	31.16	20.33
chr1	172398005	C	T	0.013	NA	DNM3	ENSG00000197959	NA	32.29	19.68
chr1	172398426	T	A	0.013	NA	DNM3	ENSG00000197959	NA	32.51	28.76
chr1	172440450	A	G	0.013	NA	PIGC	ENSG00000135845	NA	34.06	30.93
chr1	172452553	A	C	0.013	NA	C1orf105	ENSG00000180999	NA	32.45	27.12
chr1	172807270	A	G	0.026	NA	AL031599.1	ENSG00000224228	NA	25.48	20.03
chr1	172917681	C	T	0.019	NA	AL031599.1	ENSG00000224228	NA	28.15	10.29
chr1	172982660	T	G	0.013	NA	AL031599.1	ENSG00000224228	NA	30.88	31.42
chr1	172982661	T	C	0.013	NA	AL031599.1	ENSG00000224228	NA	30.89	31.42
chr1	173074928	A	T	0.013	NA	NA	NA	NA	31.99	30.12
chr1	173397733	G	A	0.013	NA	NA	NA	NA	31.04	31.26
chr1	173444012	A	C	0.013	NA	AL645568.1	ENSG00000203739	NA	33.33	30.43
chr1	173626059	T	C	0.019	NA	ANKRD45	ENSG00000183831	NA	31.51	14.08
chr1	173711449	G	A	0.013	NA	KLHL20	ENSG00000076321	NA	32.75	33.62
chr1	173767833	G	A	0.013	NA	KLHL20	ENSG00000076321	NA	31.29	20.29
chr1	174085587	T	C	0.013	NA	RPL30P1	ENSG00000225713	NA	32.73	25.43
chr1	174170202	C	G	0.013	NA	RABGAP1L	ENSG00000152061	NA	31.4	27.3
chr1	174203705	C	T	0.013	NA	RABGAP1L	ENSG00000152061	NA	31.37	25.59
chr1	174362416	T	A	0.013	NA	RABGAP1L	ENSG00000152061	NA	31.98	26.78
chr1	174394669	G	T	0.013	NA	RABGAP1L	ENSG00000152061	NA	29.6	9.53
chr1	174514871	T	C	0.013	NA	RABGAP1L	ENSG00000152061	NA	32.13	13.36
chr1	174620583	C	A	0.013	NA	RABGAP1L	ENSG00000152061	NA	31.04	29.46
chr1	174654158	A	G	0.013	NA	RABGAP1L	ENSG00000152061	NA	31.69	30.96
chr1	174664769	C	T	0.013	NA	RABGAP1L	ENSG00000152061	NA	17.46	6.83
chr1	174859166	C	T	0.013	NA	RABGAP1L	ENSG00000152061	NA	32.08	27.37
chr1	175021080	T	G	0.013	NA	MRPS14	ENSG00000120333	NA	32.62	31.12
chr1	175438422	A	G	0.013	NA	TNR	ENSG00000116147	NA	31.99	32.22
chr1	175568950	A	G	0.013	NA	TNR	ENSG00000116147	NA	29.82	17.45
chr1	176137778	A	G	0.013	NA	COP1	ENSG00000143207	NA	31.46	16.57
chr1	176151101	A	C	0.013	NA	COP1	ENSG00000143207	NA	29.95	16.17
chr1	176436850	A	T	0.013	NA	NA	NA	NA	31.41	35.26
chr1	176788510	A	G	0.013	NA	PAPPA2	ENSG00000116183	NA	33.89	29.5
chr1	176992655	A	T	0.013	NA	ASTN1	ENSG00000152092	NA	31.32	26.53
chr1	177110234	T	A	0.019	NA	ASTN1	ENSG00000152092	NA	34.03	19.2
chr1	177453239	G	A	0.013	NA	AL122019.1	ENSG00000227579	NA	31.55	24.26
chr1	177565985	G	C	0.019	NA	AL122019.1	ENSG00000227579	NA	30.35	28.05
chr1	177565991	G	A	0.019	NA	AL122019.1	ENSG00000227579	NA	30.43	28.87
chr1	177804541	T	A	0.013	NA	NA	NA	NA	31.74	31.33
chr1	177878392	A	T	0.013	NA	NA	NA	NA	30.73	14.86
chr1	177991688	A	G	0.013	NA	CRYZL2P-SEC16B	ENSG00000254154	NA	31.32	30.84
chr1	178037690	C	T	0.013	NA	CRYZL2P	ENSG00000242193	NA	31.98	26.53
chr1	178054170	C	T	0.013	NA	NA	NA	NA	25.72	14.05
chr1	178184885	A	G	0.013	NA	RASAL2	ENSG00000075391	NA	30.99	17.05
chr1	178287922	A	G	0.013	NA	RASAL2	ENSG00000075391	NA	30.44	12.82
chr1	178658201	G	A	0.013	NA	NA	NA	NA	31.5	33.36
chr1	178860643	C	T	0.013	NA	ANGPTL1	ENSG00000116194	NA	31.99	20.53
chr1	178986194	T	C	0.019	NA	NA	NA	NA	31.84	25.34
chr1	179252068	T	C	0.013	NA	COX5BP8	ENSG00000223794	NA	33.01	26.3
chr1	179255646	G	A	0.013	NA	COX5BP8	ENSG00000223794	NA	32.68	35.91
chr1	179285460	C	A	0.013	NA	NA	NA	NA	26.24	21.05
chr1	179377665	T	C	0.013	NA	AXDND1	ENSG00000162779	NA	32.32	19.36
chr1	179385067	C	T	0.013	NA	AXDND1	ENSG00000162779	NA	31.76	14.08
chr1	179578223	G	T	0.013	NA	NPHS2	ENSG00000116218	NA	32.81	24.93
chr1	179685397	G	A	0.013	NA	TDRD5	ENSG00000162782	NA	30.83	27.99
chr1	179701639	A	T	0.013	NA	NA	NA	NA	32.45	15.22
chr1	179714140	C	T	0.013	NA	NA	NA	NA	28.93	11.68
chr1	179720936	T	A	0.019	NA	NA	NA	NA	32.46	28.11
chr1	179734457	C	A	0.013	NA	AL359853.3	ENSG00000243062	NA	31.86	20.88
chr1	179767415	C	T	0.013	NA	FAM163A	ENSG00000143340	NA	29.89	36.11
chr1	179781821	C	G	0.013	NA	FAM163A	ENSG00000143340	NA	26.43	16.93
chr1	179872148	A	G	0.013	NA	TOR1AIP2	ENSG00000169905	NA	32.47	27.84
chr1	179876958	A	G	0.013	NA	TOR1AIP2	ENSG00000169905	NA	28.26	12.24
chr1	179906384	T	C	0.013	NA	TOR1AIP1	ENSG00000143337	NA	30.65	14.93
chr1	180115269	A	T	0.013	NA	CEP350	ENSG00000135837	NA	34.45	30.11
chr1	180126699	G	A	0.013	NA	AL390718.1	ENSG00000261817	NA	31.95	31.22
chr1	180268143	G	A	0.013	NA	LHX4	ENSG00000121454	NA	33.42	41.95
chr1	180314053	C	G	0.013	NA	ACBD6	ENSG00000230124	NA	29.25	14.54
chr1	180362942	A	G	0.013	NA	ACBD6	ENSG00000230124	NA	32.9	23.14
chr1	180396730	T	G	0.019	NA	ACBD6	ENSG00000230124	NA	31.85	22.61
chr1	180422647	G	A	0.019	NA	ACBD6	ENSG00000230124	NA	32.89	30.78
chr1	180461860	C	T	0.013	NA	ACBD6	ENSG00000230124	NA	30.52	30.03
chr1	180595420	G	C	0.013	NA	NA	NA	NA	33.55	28.22
chr1	180618100	A	G	0.013	NA	NA	NA	NA	31.21	43.04
chr1	180645765	C	A	0.019	NA	XPR1	ENSG00000143324	NA	32.65	29.58
[truncated: 42,125 more rows]

## Sheet: ST7
S7 Table: Variant Effect predictor Consequence Summary for novel SNV with NatMex Allele Frequency > 5%
category	consequence	SNV with AF > 5%
coding	Coding sequence	0
coding	Frameshift	0
coding	Inframe ins | del	0
coding	Missense	0
coding	Protein altering	0
coding	Start | stop codon	0
coding	Synonymous	0
noncoding	3 prime UTR	2
noncoding	5 prime UTR	0
noncoding	Downstream gene	5
noncoding	Intergenic	243
noncoding	Intron	44
noncoding	Mature miRNA	0
noncoding	Noncoding transcript	0
noncoding	Regulatory region	10
noncoding	Splice region	0
noncoding	TF binding site	2
noncoding	Upstream gene variant	8

## Sheet: ST8
S8 Table: Genes with the highest number of SNV and Indel with NatMex Allele Frequency > 5%, in GeneHancer elements
Gene	Number of common variants (NatMex AF > 5%)
MICALCL	521
CMIP	382
MBP	332
NCOR2	330
TNS3	327
LOXL2	321
SMAD3	321
RIN3	306
SVIL	299
FNDC3B	276
ATXN1	265
AFAP1	262
TRIO	258
ETV6	251
RPTOR	240
DAPK1	237
KALRN	234
IGF1R	227
TNS1	222
BCL2	213

## Sheet: ST9
S9 Table: Variant Effect predictor Consequence Summary for SNV in selection signals
category	consequence	Selection Signals SNV
coding	Coding sequence	0
coding	Frameshift	0
coding	Inframe ins | del	0
coding	Missense	7
coding	Protein altering	0
coding	Start | stop codon	0
coding	Synonymous	8
noncoding	3 prime UTR	14
noncoding	5 prime UTR	3
noncoding	Downstream gene	131
noncoding	Intergenic	553
noncoding	Intron	888
noncoding	Mature miRNA	0
noncoding	Noncoding transcript	19
noncoding	Regulatory region	81
noncoding	Splice region	1
noncoding	TF binding site	3
noncoding	Upstream gene variant	102

## Sheet: ST10
S10 Table: Selection signals with a registry in GWAS Catalog
rsID	Ref/Alt Allele	Consequence	Gene	Trait	Study	P-value	N	Ancestry	NatMex_AF	gnomAD latino AF	gnomAD EAS AF	gnomAD nonFinnish Eur AF	gnomAD AFR AF	1000g AMR AF	1000g EAS AF	1000g EUR AF	1000g AFR AF
rs6961069	C/T	Intronic	CD36	increased platelet count	GCST004603	4e-12	166066	European	0.365	0.416076	0.669459	0.411305	0.515427	0.4697	0.6905	0.4622	0.7496
rs9895848	C/T	Intronic	MINK1	increased lymphocyte counts	GCST004627	1e-14	171643	European	0.513	0.326241	0.068299	0.343368	0.0812644	0.3213	0.0595	0.3221	0.0295
rs6002333	C/T	Intronic	ZC3H7B	increased eosinophil percentage	GCST004600	2e-09	172378	European	0.942	0.562648	0.0720721	0.233519	0.083161	0.5259	0.0754	0.2584	0.059
rs2483058	G/C	Intronic	SRGAP2	increased cholesterol levels	GCST001704	9e-07	1720	European	0.506	-	-	-	-	0.5519	0.7192	0.3857	0.6921
rs12485003	G/A	Intronic	TNRC6B	increased blood pressure	GCST007269	1e-16	459777	European, African, Asian, Native American	0.692	0.0203168	0.097561	0.100221	0.0203168	0.2363	0.1002	0.0765	0.0839
rs11940694	A/G	Intronic	KLB	Alcohol consumption	GCST006718	5e-17	141932	European	0.237	0.406619	0.426357	0.602547	0.579383	0.4352	0.4352	0.6123	0.5703
					GCST006717	1e-09	121604	European
rs2413631	G/A	Intronic	RBX1	Psychological depressive symptoms	GCST007340	3e-08	2370390	European	0.929	0.549528	0.041184	0.22817	0.0530547	0.5159	0.0288	0.2485	0.0189
				Anxiety	GCST006478	9e-11	449484	European
				Worry measurement	GCST006950	2e-08	372869	European
				Cognitive performance	GCST006572	2e-08	449484	European
				Neuroticism measurement	GCST007339	3e-08	2370390	European
rs72887147	C/T	Intergenic	-	increased body mass index	GCST004519	2e-06	71412	African	0.699	0.354953	0.160462	0.191507	0.0945262	0.3112	0.1528	0.165	0.0832
rs202629	C/T	Intergenic	-	Cannabis dependence measurement	GCST005128	3e-06	8050	European	0.173	0.492823	0.942581	0.80528	0.721861	0.5303	0.9435	0.7773	0.7156

[truncated: 9 more sheets: ST11, ST12, ST13, ST14, ST15, ST16, ST17, ST18, ST19]
