# Supplementary material for: Whole genome variation in 27 Mexican indigenous populations, demographic and biomedical insights
Source: PLoS One. 2021 Apr 8;16(4):e0249773. doi: 10.1371/journal.pone.0249773 (PMC8031408; doi:10.1371/journal.pone.0249773)
Supplement: S2 Data — (ZIP) [file pone.0249773.s004.zip › INDEL/commonfreq/76g.indel.common_freq.clinvar.tsv]

CHROM	POS	ID	REF	ALT	AC	AN	DP	AF_mx	Allele	Consequence	IMPACT	SYMBOL	Gene	Feature_type	Feature	BIOTYPE	EXON	INTRON	HGVSc	HGVSp	cDNA_position	CDS_position	Protein_position	Amino_acids	Codons	Existing_variation	DISTANCE	STRAND	FLAGS	VARIANT_CLASS	SYMBOL_SOURCE	HGNC_ID	CANONICAL	TSL	APPRIS	CCDS	ENSP	SWISSPROT	TREMBL	UNIPARC	SOURCE	GENE_PHENO	SIFT	PolyPhen	DOMAINS	HGVS_OFFSET	HGVSg	AF	AFR_AF
chr1	1043223	rs35881187	CCT	C	135	152	1765	0.878	-	intron_variant	MODIFIER	AGRN	ENSG00000188157	Transcript	ENST00000379370.7	protein_coding	0	7/35	ENST00000379370.7:c.1385-15_1385-14del	0	0	0	0	0	0	rs35881187	0	1	0	deletion	HGNC	HGNC:329	YES	1	P1	CCDS30551.1	ENSP00000368678	O00468	0	UPI00001D7C8B	0	1	0	0	0	0	chr1:g.1043224_1043225del	0.4792	0.0348
chr1	9244919	rs139855605	CCCCAGGCA	C	87	152	2825	0.577	-	splice_acceptor_variant&coding_sequence_variant&intron_variant	HIGH	H6PD	ENSG00000049239	Transcript	ENST00000602477.1	protein_coding	2/5	1/4	ENST00000602477.1:c.27_34del	ENSP00000473348.1:p.Pro10ValfsTer38	?-178/5590	?-26/2409	?-9/802	0	0	rs139855605	0	1	0	deletion	HGNC	HGNC:4795	YES	1	A2	CCDS72697.1	ENSP00000473348	0	R4GMU1	UPI0000D61E40	0	1	0	0	0	8	chr1:g.9244928_9244935del	0.1082	0.0106
chr1	10376866	0	C	CAT	23	152	1681	0.154	AT	3_prime_UTR_variant	MODIFIER	KIF1B	ENSG00000054523	Transcript	ENST00000263934.10	protein_coding	47/47	0	ENST00000263934.10:c.*281_*282dup	0	5745-5746/6816	0	0	0	0	rs1491275845	0	1	0	insertion	HGNC	HGNC:16636	YES	1	0	CCDS111.1	ENSP00000263934	O60333	0	UPI000013EE7E	0	1	0	0	0	3	chr1:g.10376868_10376869dup	0	0
chr1	11024947	rs3059695	A	ATGTTT	152	152	1542	1	TGTTT	3_prime_UTR_variant	MODIFIER	TARDBP	ENSG00000120948	Transcript	ENST00000240185.7	protein_coding	6/6	0	ENST00000240185.7:c.*2294_*2295insGTTTT	0	3894-3895/5367	0	0	0	0	rs5772439	0	1	0	insertion	HGNC	HGNC:11571	YES	1	P1	CCDS122.1	ENSP00000240185	Q13148	A0A024R4E2	UPI0000136B42	0	1	0	0	0	1	chr1:g.11024948_11024949insGTTTT	0	0.9909
chr1	11287098	rs3063961	C	CTGTT	25	152	2521	0.16	TGTT	3_prime_UTR_variant	MODIFIER	UBIAD1	ENSG00000120942	Transcript	ENST00000376810.5	protein_coding	2/2	0	ENST00000376810.5:c.*969_*970insTTTG	0	2310-2311/3646	0	0	0	0	rs1232648140	0	1	0	insertion	HGNC	HGNC:30791	YES	1	P1	CCDS129.1	ENSP00000366006	Q9Y5Z9	0	UPI0000073E35	0	1	0	0	0	2	chr1:g.11287100_11287101insTTTG	0	0.9002
chr1	11787277	rs35134728	G	GGAA	141	152	2354	0.929	GAA	intron_variant	MODIFIER	C1orf167	ENSG00000215910	Transcript	ENST00000433342.5	protein_coding	0	16/20	ENST00000433342.5:c.3640-108_3640-106dup	0	0	0	0	0	0	rs35134728	0	1	0	insertion	HGNC	HGNC:25262	YES	5	P1	0	ENSP00000414909	Q5SNV9	0	UPI0000DD7886	0	0	0	0	0	5	chr1:g.11787280_11787282dup	0.5701	0.3805
chr1	18872187	rs11311839	GC	G	106	152	2597	0.699	-	3_prime_UTR_variant	MODIFIER	ALDH4A1	ENSG00000159423	Transcript	ENST00000375341.8	protein_coding	15/15	0	ENST00000375341.8:c.*657del	0	2381/3139	0	0	0	0	rs11311839	0	-1	0	deletion	HGNC	HGNC:406	YES	1	P1	CCDS188.1	ENSP00000364490	P30038	A0A024RAD8	UPI000007418C	0	1	0	0	0	0	chr1:g.18872193del	0.4677	0.202
chr1	20651361	rs3077908	A	ATTC	51	152	2167	0.333	TTC	3_prime_UTR_variant	MODIFIER	PINK1	ENSG00000158828	Transcript	ENST00000321556.5	protein_coding	8/8	0	ENST00000321556.5:c.*673_*675dup	0	2507-2508/2657	0	0	0	0	rs1261098589	0	1	0	insertion	HGNC	HGNC:14581	YES	1	P1	CCDS211.1	ENSP00000364204	Q9BXM7	0	UPI0000035BA9	0	1	0	0	0	5	chr1:g.20651364_20651366dup	0	0.3192
chr1	20651414	rs34361349	A	AAGAG	20	152	2073	0.141	AGAG	3_prime_UTR_variant	MODIFIER	PINK1	ENSG00000158828	Transcript	ENST00000321556.5	protein_coding	8/8	0	ENST00000321556.5:c.*725_*728dup	0	2560-2561/2657	0	0	0	0	rs34361349	0	1	0	insertion	HGNC	HGNC:14581	YES	1	P1	CCDS211.1	ENSP00000364204	Q9BXM7	0	UPI0000035BA9	0	1	0	0	0	5	chr1:g.20651416_20651419dup	0.1318	0.0113
chr1	25567436	0	AT	A	58	152	1714	0.378	-	3_prime_UTR_variant	MODIFIER	LDLRAP1	ENSG00000157978	Transcript	ENST00000374338.4	protein_coding	9/9	0	ENST00000374338.4:c.*449del	0	1491/2940	0	0	0	0	rs1428507778	0	1	0	deletion	HGNC	HGNC:18640	YES	1	P1	CCDS30639.1	ENSP00000363458	Q5SW96	0	UPI0000470235	0	1	0	0	0	4	chr1:g.25567441del	0	0.4236
chr1	25567977	rs10635955	C	CTG	152	152	2303	1	TG	3_prime_UTR_variant	MODIFIER	LDLRAP1	ENSG00000157978	Transcript	ENST00000374338.4	protein_coding	9/9	0	ENST00000374338.4:c.*985_*986insTG	0	2031-2032/2940	0	0	0	0	rs10635955	0	1	0	insertion	HGNC	HGNC:18640	YES	1	P1	CCDS30639.1	ENSP00000363458	Q5SW96	0	UPI0000470235	0	1	0	0	0	0	chr1:g.25567977_25567978insTG	0.9034	0.7927
chr1	25817946	0	TC	T	152	152	2169	1	-	upstream_gene_variant	MODIFIER	MTFR1L	ENSG00000117640	Transcript	ENST00000374301.7	protein_coding	0	0	0	0	0	0	0	0	0	rs1384687304	2246	1	0	deletion	HGNC	HGNC:28836	YES	1	P1	CCDS41284.1	ENSP00000363419	Q9H019	A0A0S2Z5H6	UPI000006D344	0	0	0	0	0	0	chr1:g.25817954del	0	0.4644
chr1	40073531	rs397730033	A	ATGAT	76	152	2214	0.506	TGAT	3_prime_UTR_variant	MODIFIER	PPT1	ENSG00000131238	Transcript	ENST00000642050.1	protein_coding	9/9	0	ENST00000642050.1:c.*526_*529dup	0	1939-1940/4010	0	0	0	0	rs1475500814	0	-1	0	insertion	HGNC	HGNC:9325	YES	0	P2	CCDS447.1	ENSP00000493153	P50897	0	UPI0000132113	0	1	0	0	0	0	chr1:g.40073532_40073535dup	0	0.4448
chr1	42959040	rs28365848	CT	C	36	152	1726	0.231	-	5_prime_UTR_variant	MODIFIER	SLC2A1	ENSG00000117394	Transcript	ENST00000426263.8	protein_coding	1/10	0	ENST00000426263.8:c.-390del	0	136/3670	0	0	0	0	rs28365848	0	-1	0	deletion	HGNC	HGNC:11005	YES	1	P1	CCDS477.1	ENSP00000416293	P11166	0	UPI00002058B9	0	1	0	0	0	0	chr1:g.42959041del	0.232	0.2595
chr1	45507763	rs3215980	A	AT	151	152	2834	0.994	T	intron_variant	MODIFIER	MMACHC	ENSG00000132763	Transcript	ENST00000401061.9	protein_coding	0	2/3	ENST00000401061.9:c.276+214dup	0	0	0	0	0	0	rs3215980	0	1	0	insertion	HGNC	HGNC:24525	YES	2	P1	CCDS41324.1	ENSP00000383840	Q9Y4U1	0	UPI00001C1D6D	0	1	0	0	0	1	chr1:g.45507764dup	0.8257	0.8623
chr1	45510591	rs5773883	C	CT	151	152	2943	0.994	T	3_prime_UTR_variant	MODIFIER	MMACHC	ENSG00000132763	Transcript	ENST00000401061.9	protein_coding	4/4	0	ENST00000401061.9:c.*1376_*1377insT	0	2258-2259/5049	0	0	0	0	rs5773883	0	1	0	insertion	HGNC	HGNC:24525	YES	2	P1	CCDS41324.1	ENSP00000383840	Q9Y4U1	0	UPI00001C1D6D	0	1	0	0	0	0	chr1:g.45510591_45510592insT	0.7438	0.59
chr1	46815074	rs3215983	GAT	G	50	152	2644	0.327	-	frameshift_variant&splice_region_variant	HIGH	CYP4B1	ENSG00000142973	Transcript	ENST00000371923.8	protein_coding	8/12	0	ENST00000371923.8:c.884_885del	ENSP00000360991.4:p.Asp295GlyfsTer3	920-921/2110	884-885/1539	295/512	D/X	gAT/g	rs3215983&COSM1343170	0	1	0	deletion	HGNC	HGNC:2644	YES	1	A1	CCDS41328.1	ENSP00000360991	P13584	0	UPI0000073C54	0	0	0	0	hmmpanther:PTHR24291:SF19&hmmpanther:PTHR24291&Gene3D:1.10.630.10&Pfam_domain:PF00067&Superfamily_domains:SSF48264	0	chr1:g.46815075_46815076del	0.1354	0.0386
chr1	47250368	rs75930208	TAA	T	66	152	1173	0.429	-	3_prime_UTR_variant	MODIFIER	STIL	ENSG00000123473	Transcript	ENST00000371877.7	protein_coding	17/17	0	ENST00000371877.7:c.*766_*767del	0	4781-4782/5009	0	0	0	0	rs75930208	0	-1	0	deletion	HGNC	HGNC:10879	YES	1	A2	CCDS41329.1	ENSP00000360944	Q15468	0	UPI00002042D5	0	1	0	0	0	0	chr1:g.47250371_47250372del	0.3926	0.1188
chr1	55052517	rs397735050	AC	A	128	152	2144	0.846	-	intron_variant	MODIFIER	PCSK9	ENSG00000169174	Transcript	ENST00000302118.5	protein_coding	0	4/11	ENST00000302118.5:c.657+114del	0	0	0	0	0	0	rs1262501881	0	1	0	deletion	HGNC	HGNC:20001	YES	1	P1	CCDS603.1	ENSP00000303208	Q8NBP7	0	UPI00001615E1	0	1	0	0	0	7	chr1:g.55052525del	0	0
chr1	63438175	rs397821582	A	AT	22	152	962	0.147	T	3_prime_UTR_variant	MODIFIER	ALG6	ENSG00000088035	Transcript	ENST00000371108.8	protein_coding	15/15	0	ENST00000371108.8:c.*1156dup	0	2984-2985/3371	0	0	0	0	rs1321072319	0	1	0	insertion	HGNC	HGNC:23157	YES	1	P1	CCDS30735.1	ENSP00000360149	Q9Y672	0	UPI00001E057D	0	1	0	0	0	1	chr1:g.63438176dup	0	0.4259
chr1	65637072	rs75054066	A	ATTACT	26	152	1486	0.167	TTACT	3_prime_UTR_variant	MODIFIER	LEPR	ENSG00000116678	Transcript	ENST00000349533.10	protein_coding	20/20	0	ENST00000349533.10:c.*60_*61insCTTTA	0	3740-3741/8227	0	0	0	0	rs1354092236	0	1	0	insertion	HGNC	HGNC:6554	YES	1	P3	CCDS631.1	ENSP00000330393	P48357	0	UPI000014C37B	0	1	0	0	0	3	chr1:g.65637075_65637076insCTTTA	0	0.3079
chr1	65637359	0	AAC	A	107	152	1474	0.712	-	3_prime_UTR_variant	MODIFIER	LEPR	ENSG00000116678	Transcript	ENST00000349533.10	protein_coding	20/20	0	ENST00000349533.10:c.*362_*363del	0	4028-4029/8227	0	0	0	0	rs1467435266	0	1	0	deletion	HGNC	HGNC:6554	YES	1	P3	CCDS631.1	ENSP00000330393	P48357	0	UPI000014C37B	0	1	0	0	0	17	chr1:g.65637377_65637378del	0	0.4508
chr1	70438840	0	T	TTGTG	121	152	1750	0.795	TGTG	intron_variant	MODIFIER	CTH	ENSG00000116761	Transcript	ENST00000370938.7	protein_coding	0	11/11	ENST00000370938.7:c.1191+40_1191+43dup	0	0	0	0	0	0	rs112004441	0	1	0	insertion	HGNC	HGNC:2501	YES	1	P1	CCDS650.1	ENSP00000359976	P32929	0	UPI00001275DE	0	1	0	0	0	29	chr1:g.70438866_70438869dup	0	0.3177
chr1	70438840	0	T	TTGTGTG	10	152	1750	0.064	TGTGTG	intron_variant	MODIFIER	CTH	ENSG00000116761	Transcript	ENST00000370938.7	protein_coding	0	11/11	ENST00000370938.7:c.1191+38_1191+43dup	0	0	0	0	0	0	rs112004441	0	1	0	insertion	HGNC	HGNC:2501	YES	1	P1	CCDS650.1	ENSP00000359976	P32929	0	UPI00001275DE	0	1	0	0	0	29	chr1:g.70438864_70438869dup	0.2622	0.3419
chr1	75728544	rs796117827	GT	G	152	152	1236	1	-	intron_variant	MODIFIER	ACADM	ENSG00000117054	Transcript	ENST00000370834.9	protein_coding	0	2/12	ENST00000370834.9:c.118+60del	0	0	0	0	0	0	rs1242587397	0	1	0	deletion	HGNC	HGNC:89	YES	1	0	CCDS72807.1	ENSP00000359871	0	Q5T4U5	UPI0000470C0B	0	1	0	0	0	3	chr1:g.75728548del	0	1
chr1	77558660	rs6485	C	CTAT	144	152	1358	0.949	TAT	inframe_insertion	MODERATE	AK5	ENSG00000154027	Transcript	ENST00000354567.7	protein_coding	14/14	0	ENST00000354567.7:c.1681_1683dup	ENSP00000346577.2:p.Ile561dup	1974-1975/3280	1679-1680/1689	560/562	S/SI	tct/tcTATt	rs79671213	0	1	0	insertion	HGNC	HGNC:365	YES	1	P1	CCDS675.1	ENSP00000346577	Q9Y6K8	0	UPI0000167E20	0	0	0	0	PDB-ENSP_mappings:2bwj.A&PDB-ENSP_mappings:2bwj.B&PDB-ENSP_mappings:2bwj.C&PDB-ENSP_mappings:2bwj.D&PDB-ENSP_mappings:2bwj.E&PDB-ENSP_mappings:2bwj.F&Gene3D:3.40.50.300&Superfamily_domains:SSF52540&TIGRFAM_domain:TIGR01360	4	chr1:g.77558662_77558664dup	0	0.326
chr1	92478757	0	C	CAGAG	13	150	1863	0.084	AGAG	splice_region_variant&intron_variant	LOW	GFI1	ENSG00000162676	Transcript	ENST00000294702.6	protein_coding	0	5/6	ENST00000294702.6:c.925-8_925-5dup	0	0	0	0	0	0	rs371078453	0	-1	0	insertion	HGNC	HGNC:4237	YES	2	P1	CCDS30773.1	ENSP00000294702	Q99684	0	UPI000006D7FD	0	1	0	0	0	0	chr1:g.92478791_92478794dup	0	0
chr1	92478757	0	C	CAGAGAGAG	11	150	1863	0.071	AGAGAGAG	splice_region_variant&intron_variant	LOW	GFI1	ENSG00000162676	Transcript	ENST00000294702.6	protein_coding	0	5/6	ENST00000294702.6:c.925-12_925-5dup	0	0	0	0	0	0	rs371078453	0	-1	0	insertion	HGNC	HGNC:4237	YES	2	P1	CCDS30773.1	ENSP00000294702	Q99684	0	UPI000006D7FD	0	1	0	0	0	0	chr1:g.92478787_92478794dup	0	0
chr1	92478757	0	CAGAGAG	C	8	150	1863	0.065	-	splice_region_variant&intron_variant	LOW	GFI1	ENSG00000162676	Transcript	ENST00000294702.6	protein_coding	0	5/6	ENST00000294702.6:c.925-10_925-5del	0	0	0	0	0	0	rs200902533	0	-1	0	deletion	HGNC	HGNC:4237	YES	2	P1	CCDS30773.1	ENSP00000294702	Q99684	0	UPI000006D7FD	0	1	0	0	0	0	chr1:g.92478789_92478794del	0	0
chr1	94021729	rs55860151	AAC	A	21	152	1515	0.135	-	intron_variant	MODIFIER	ABCA4	ENSG00000198691	Transcript	ENST00000370225.4	protein_coding	0	33/49	ENST00000370225.4:c.4774-17_4774-16del	0	0	0	0	0	0	rs55860151	0	-1	0	deletion	HGNC	HGNC:34	YES	1	P1	CCDS747.1	ENSP00000359245	P78363	0	UPI000012511C	0	1	0	0	0	0	chr1:g.94021731_94021732del	0.224	0.0136
chr1	103005900	0	CCAT	C	148	150	929	0.987	-	intron_variant	MODIFIER	COL11A1	ENSG00000060718	Transcript	ENST00000370096.9	protein_coding	0	17/66	ENST00000370096.9:c.1792-12_1792-10del	0	0	0	0	0	0	rs71752747	0	-1	0	deletion	HGNC	HGNC:2186	YES	1	P2	CCDS778.1	ENSP00000359114	P12107	0	UPI00002053EF	0	1	0	0	0	0	chr1:g.103005930_103005932del	0	0
chr1	108922543	rs35029887	ACTT	A	29	152	1666	0.192	-	intron_variant	MODIFIER	AL449266.1	ENSG00000274068	Transcript	ENST00000357393.5	protein_coding	0	1/5	ENST00000357393.5:c.114+40815_114+40817del	0	0	0	0	0	0	rs35029887&COSM5713033	0	-1	cds_end_NF	deletion	Clone_based_ensembl_gene	0	YES	4	P1	0	ENSP00000349968	0	F8W8V4	UPI0004620C48	0	0	0	0	0	0	chr1:g.108922548_108922550del	0	0
chr1	113116443	rs398053355	ACT	A	124	152	2140	0.821	-	splice_region_variant&intron_variant	LOW	LRIG2	ENSG00000198799	Transcript	ENST00000361127.6	protein_coding	0	16/17	ENST00000361127.6:c.2680+10_2680+11del	0	0	0	0	0	0	rs1335238686&COSM5021190	0	1	0	deletion	HGNC	HGNC:20889	YES	1	P1	CCDS30808.1	ENSP00000355396	O94898	0	UPI000006F613	0	1	0	0	0	2	chr1:g.113116446_113116447del	0	0.5408
chr1	115692561	rs3841008	GA	G	32	152	2538	0.212	-	3_prime_UTR_variant	MODIFIER	VANGL1	ENSG00000173218	Transcript	ENST00000355485.7	protein_coding	8/8	0	ENST00000355485.7:c.*1183del	0	3012/8671	0	0	0	0	rs3841008	0	1	0	deletion	HGNC	HGNC:15512	YES	1	P3	CCDS883.1	ENSP00000347672	Q8TAA9	A0A024R0E3	UPI0000070B72	0	1	0	0	0	0	chr1:g.115692562del	0.2704	0.2708
chr1	115698135	rs5777244	T	TC	26	152	1410	0.179	C	downstream_gene_variant	MODIFIER	CASQ2	ENSG00000118729	Transcript	ENST00000261448.5	protein_coding	0	0	0	0	0	0	0	0	0	rs5777244	1871	-1	0	insertion	HGNC	HGNC:1513	YES	1	P1	CCDS884.1	ENSP00000261448	O14958	0	UPI0000126F16	0	1	0	0	0	0	chr1:g.115698142dup	0.1757	0.2534
chr1	115700116	rs56839330	CAT	C	31	152	1224	0.205	-	3_prime_UTR_variant	MODIFIER	CASQ2	ENSG00000118729	Transcript	ENST00000261448.5	protein_coding	11/11	0	ENST00000261448.5:c.*1123_*1124del	0	2563-2564/2674	0	0	0	0	rs56839330	0	-1	0	deletion	HGNC	HGNC:1513	YES	1	P1	CCDS884.1	ENSP00000261448	O14958	0	UPI0000126F16	0	1	0	0	0	0	chr1:g.115700117_115700118del	0.2526	0.2073
chr1	115700223	0	AT	A	41	150	851	0.279	-	3_prime_UTR_variant	MODIFIER	CASQ2	ENSG00000118729	Transcript	ENST00000261448.5	protein_coding	11/11	0	ENST00000261448.5:c.*1017del	0	2457/2674	0	0	0	0	rs11347859	0	-1	0	deletion	HGNC	HGNC:1513	YES	1	P1	CCDS884.1	ENSP00000261448	O14958	0	UPI0000126F16	0	1	0	0	0	0	chr1:g.115700236del	0.3974	0.3616
chr1	115768745	0	G	GCACACA	19	152	2047	0.122	CACACA	5_prime_UTR_variant	MODIFIER	CASQ2	ENSG00000118729	Transcript	ENST00000261448.5	protein_coding	1/11	0	ENST00000261448.5:c.-210_-205dup	0	36-37/2674	0	0	0	0	rs146969305	0	-1	0	insertion	HGNC	HGNC:1513	YES	1	P1	CCDS884.1	ENSP00000261448	O14958	0	UPI0000126F16	0	1	0	0	0	0	chr1:g.115768757_115768762dup	0	0
chr1	115768745	0	G	GCACACACA	47	152	2047	0.308	CACACACA	5_prime_UTR_variant	MODIFIER	CASQ2	ENSG00000118729	Transcript	ENST00000261448.5	protein_coding	1/11	0	ENST00000261448.5:c.-212_-205dup	0	36-37/2674	0	0	0	0	rs146969305	0	-1	0	insertion	HGNC	HGNC:1513	YES	1	P1	CCDS884.1	ENSP00000261448	O14958	0	UPI0000126F16	0	1	0	0	0	0	chr1:g.115768755_115768762dup	0	0
chr1	150487417	rs3840448	CTGTT	C	51	152	2294	0.327	-	5_prime_UTR_variant	MODIFIER	TARS2	ENSG00000143374	Transcript	ENST00000369064.8	protein_coding	1/18	0	0	0	?-3/2727	0	0	0	0	rs3840448	0	1	0	deletion	HGNC	HGNC:30740	YES	1	P1	CCDS952.1	ENSP00000358060	Q9BW92	0	UPI00000492D1	0	1	0	0	0	0	chr1:g.150487420_150487423del	0.0725	0.1694
chr1	154582475	rs113414804	A	AGGGGCATG	151	152	2246	0.994	GGGGCATG	downstream_gene_variant	MODIFIER	CHRNB2	ENSG00000160716	Transcript	ENST00000368476.3	protein_coding	0	0	0	0	0	0	0	0	0	rs113414804	2449	1	0	insertion	HGNC	HGNC:1962	YES	1	P2	CCDS1070.1	ENSP00000357461	P17787	Q5SXY3	UPI000012526E	0	1	0	0	0	0	chr1:g.154582481_154582488dup	0	0
chr1	154869723	0	G	GGCTGCTGCTGCT	25	152	2349	0.16	GCTGCTGCTGCT	inframe_insertion	MODERATE	KCNN3	ENSG00000143603	Transcript	ENST00000618040.4	protein_coding	1/9	0	ENST00000618040.4:c.230_241dup	ENSP00000481848.1:p.Gln77_Gln80dup	555-556/13057	241-242/2241	81/746	P/QQQQP	cca/cAGCAGCAGCAGCca	rs3831942	0	-1	0	insertion	HGNC	HGNC:6292	YES	5	0	CCDS72928.1	ENSP00000481848	0	A0A087WYJ0	UPI0001F936D2	0	0	0	0	hmmpanther:PTHR10153&hmmpanther:PTHR10153:SF40&MobiDB_lite:mobidb-lite&MobiDB_lite:mobidb-lite&Low_complexity_(Seg):seg	0	chr1:g.154869755_154869766dup	0	0
chr1	154869723	0	G	GGCTGCTGCTGCTGCTGCT	13	152	2349	0.083	GCTGCTGCTGCTGCTGCT	inframe_insertion	MODERATE	KCNN3	ENSG00000143603	Transcript	ENST00000618040.4	protein_coding	1/9	0	ENST00000618040.4:c.224_241dup	ENSP00000481848.1:p.Gln75_Gln80dup	555-556/13057	241-242/2241	81/746	P/QQQQQQP	cca/cAGCAGCAGCAGCAGCAGCca	rs3831942	0	-1	0	insertion	HGNC	HGNC:6292	YES	5	0	CCDS72928.1	ENSP00000481848	0	A0A087WYJ0	UPI0001F936D2	0	0	0	0	hmmpanther:PTHR10153&hmmpanther:PTHR10153:SF40&MobiDB_lite:mobidb-lite&MobiDB_lite:mobidb-lite&Low_complexity_(Seg):seg	0	chr1:g.154869749_154869766dup	0	0
chr1	158611131	0	GCA	G	125	150	1206	0.831	-	3_prime_UTR_variant	MODIFIER	SPTA1	ENSG00000163554	Transcript	ENST00000643759.1	protein_coding	52/52	0	ENST00000643759.1:c.*131_*132del	0	7589-7590/8016	0	0	0	0	rs66981873	0	-1	0	deletion	HGNC	HGNC:11272	YES	0	P1	CCDS41423.1	ENSP00000495214	P02549	0	UPI0000458906	0	1	0	0	0	0	chr1:g.158611165_158611166del	0	0
chr1	160039373	0	GAC	G	12	152	1826	0.077	-	3_prime_UTR_variant	MODIFIER	KCNJ10	ENSG00000177807	Transcript	ENST00000368089.4	protein_coding	2/2	0	ENST00000368089.4:c.*2018_*2019del	0	3620-3621/5528	0	0	0	0	rs72013077	0	-1	0	deletion	HGNC	HGNC:6256	YES	1	P1	CCDS1193.1	ENSP00000357068	P78508	0	UPI000012D8A6	0	1	0	0	0	0	chr1:g.160039423_160039424del	0	0
chr1	160039373	0	GACAC	G	38	152	1826	0.25	-	3_prime_UTR_variant	MODIFIER	KCNJ10	ENSG00000177807	Transcript	ENST00000368089.4	protein_coding	2/2	0	ENST00000368089.4:c.*2016_*2019del	0	3618-3621/5528	0	0	0	0	rs374594439	0	-1	0	deletion	HGNC	HGNC:6256	YES	1	P1	CCDS1193.1	ENSP00000357068	P78508	0	UPI000012D8A6	0	1	0	0	0	0	chr1:g.160039421_160039424del	0.2965	0.3828
chr1	160039373	0	GACACACAC	G	11	152	1826	0.071	-	3_prime_UTR_variant	MODIFIER	KCNJ10	ENSG00000177807	Transcript	ENST00000368089.4	protein_coding	2/2	0	ENST00000368089.4:c.*2012_*2019del	0	3614-3621/5528	0	0	0	0	rs886045403	0	-1	0	deletion	HGNC	HGNC:6256	YES	1	P1	CCDS1193.1	ENSP00000357068	P78508	0	UPI000012D8A6	0	1	0	0	0	0	chr1:g.160039417_160039424del	0	0
chr1	160120891	rs373796693	CCCTT	C	151	152	1855	0.994	-	intron_variant	MODIFIER	ATP1A2	ENSG00000018625	Transcript	ENST00000361216.7	protein_coding	0	1/22	ENST00000361216.7:c.13-11_13-8del	0	0	0	0	0	0	rs1375211271	0	1	0	deletion	HGNC	HGNC:800	YES	1	P1	CCDS1196.1	ENSP00000354490	P50993	A0A0S2Z3W6	UPI0000124FC1	0	1	0	0	0	3	chr1:g.160120895_160120898del	0	0.3707
chr1	160139618	rs397775888	A	AC	27	152	2299	0.173	C	intron_variant	MODIFIER	ATP1A2	ENSG00000018625	Transcript	ENST00000361216.7	protein_coding	0	20/22	ENST00000361216.7:c.2841-20dup	0	0	0	0	0	0	rs1301522897	0	1	0	insertion	HGNC	HGNC:800	YES	1	P1	CCDS1196.1	ENSP00000354490	P50993	A0A0S2Z3W6	UPI0000124FC1	0	1	0	0	0	2	chr1:g.160139620dup	0	0.0998
chr1	161214269	0	C	CTG	66	152	1975	0.436	TG	3_prime_UTR_variant	MODIFIER	NDUFS2	ENSG00000158864	Transcript	ENST00000367993.7	protein_coding	15/15	0	ENST00000367993.7:c.*106_*107dup	0	1916-1917/2042	0	0	0	0	rs10629771	0	1	0	insertion	HGNC	HGNC:7708	YES	1	P1	CCDS1224.1	ENSP00000356972	O75306	0	UPI00001308D2	0	1	0	0	0	31	chr1:g.161214299_161214300dup	0	0
chr1	161214269	0	C	CTGTGTG	37	152	1975	0.237	TGTGTG	3_prime_UTR_variant	MODIFIER	NDUFS2	ENSG00000158864	Transcript	ENST00000367993.7	protein_coding	15/15	0	ENST00000367993.7:c.*102_*107dup	0	1916-1917/2042	0	0	0	0	rs10629771	0	1	0	insertion	HGNC	HGNC:7708	YES	1	P1	CCDS1224.1	ENSP00000356972	O75306	0	UPI00001308D2	0	1	0	0	0	31	chr1:g.161214295_161214300dup	0	0
chr1	161223055	0	CCACACA	C	63	152	2423	0.417	-	splice_region_variant&intron_variant	LOW	APOA2	ENSG00000158874	Transcript	ENST00000367990.7	protein_coding	0	2/3	ENST00000367990.7:c.53-11_53-6del	0	0	0	0	0	0	rs141599125	0	-1	0	deletion	HGNC	HGNC:601	YES	1	P1	CCDS1226.1	ENSP00000356969	P02652	0	UPI0000125BE4	0	1	0	0	0	0	chr1:g.161223089_161223094del	0	0
chr1	168293284	0	A	AGT	74	150	1478	0.494	GT	splice_region_variant&intron_variant	LOW	TBX19	ENSG00000143178	Transcript	ENST00000367821.8	protein_coding	0	3/7	ENST00000367821.8:c.603+47_603+48dup	0	0	0	0	0	0	rs746838916	0	1	0	insertion	HGNC	HGNC:11596	YES	1	P1	CCDS1272.1	ENSP00000356795	O60806	0	UPI000003176C	0	1	0	0	0	42	chr1:g.168293325_168293326dup	0	0
chr1	168293284	0	A	AGTGT	26	150	1478	0.182	GTGT	splice_region_variant&intron_variant	LOW	TBX19	ENSG00000143178	Transcript	ENST00000367821.8	protein_coding	0	3/7	ENST00000367821.8:c.603+45_603+48dup	0	0	0	0	0	0	rs746838916	0	1	0	insertion	HGNC	HGNC:11596	YES	1	P1	CCDS1272.1	ENSP00000356795	O60806	0	UPI000003176C	0	1	0	0	0	42	chr1:g.168293323_168293326dup	0	0
chr1	168313920	0	AAAAG	A	67	152	1866	0.442	-	3_prime_UTR_variant	MODIFIER	TBX19	ENSG00000143178	Transcript	ENST00000367821.8	protein_coding	8/8	0	ENST00000367821.8:c.*942_*945del	0	2480-2483/2985	0	0	0	0	rs1209306500	0	1	0	deletion	HGNC	HGNC:11596	YES	1	P1	CCDS1272.1	ENSP00000356795	O60806	0	UPI000003176C	0	1	0	0	0	23	chr1:g.168313944_168313947del	0	0.5514
chr1	171116174	rs397820586	A	AT	80	152	1499	0.526	T	intron_variant	MODIFIER	FMO3	ENSG00000007933	Transcript	ENST00000367755.9	protein_coding	0	7/8	ENST00000367755.9:c.1184-32dup	0	0	0	0	0	0	rs1398887399	0	1	0	insertion	HGNC	HGNC:3771	YES	1	P1	CCDS1292.1	ENSP00000356729	P31513	A0A024R8Z4	UPI000016A103	0	1	0	0	0	2	chr1:g.171116176dup	0	0.4584
chr1	172666616	0	G	GGT	28	152	1490	0.179	GT	3_prime_UTR_variant	MODIFIER	FASLG	ENSG00000117560	Transcript	ENST00000367721.3	protein_coding	4/4	0	ENST00000367721.3:c.*631_*632dup	0	1545-1546/1805	0	0	0	0	rs10640513	0	1	0	insertion	HGNC	HGNC:11936	YES	1	P1	CCDS1304.1	ENSP00000356694	P48023	Q53ZZ1	UPI000000D91A	0	1	0	0	0	32	chr1:g.172666647_172666648dup	0	0.2534
chr1	182382495	rs3028837	T	TAAATGA	114	152	2358	0.744	AAATGA	3_prime_UTR_variant	MODIFIER	GLUL	ENSG00000135821	Transcript	ENST00000311223.9	protein_coding	8/8	0	ENST00000311223.9:c.*1909_*1910insTCATTT	0	3928-3929/4719	0	0	0	0	rs3028837	0	-1	0	insertion	HGNC	HGNC:4341	YES	1	P1	CCDS1344.1	ENSP00000307900	P15104	A8YXX4	UPI000012B6E3	0	1	0	0	0	0	chr1:g.182382496_182382497insAATGAA	0	0.9705
chr1	193125238	rs80356645	TTATC	T	28	152	1204	0.186	-	intron_variant	MODIFIER	CDC73	ENSG00000134371	Transcript	ENST00000650099.1	protein_coding	0	2/16	ENST00000650099.1:c.237+29_237+32del	0	0	0	0	0	0	rs1400090904	0	1	0	deletion	HGNC	HGNC:16783	YES	0	P1	CCDS1382.1	ENSP00000498073	Q6P1J9	0	UPI0000021592	0	1	0	0	0	7	chr1:g.193125246_193125249del	0	0.003
chr1	201372047	rs45533739	CAGAAG	C	119	152	3141	0.788	-	splice_region_variant&intron_variant	LOW	TNNT2	ENSG00000118194	Transcript	ENST00000236918.11	protein_coding	0	2/15	ENST00000236918.11:c.53-11_53-7del	0	0	0	0	0	0	rs45533739	0	-1	0	deletion	HGNC	HGNC:11949	YES	5	A2	CCDS73003.1	ENSP00000236918	P45379	0	UPI0000186843	0	1	0	0	0	0	chr1:g.201372053_201372057del	0.5204	0.2791
chr1	202602977	rs55968420	GCC	G	138	152	1710	0.897	-	intron_variant	MODIFIER	SYT2	ENSG00000143858	Transcript	ENST00000367268.5	protein_coding	0	4/8	ENST00000367268.5:c.465+20_465+21del	0	0	0	0	0	0	rs55968420&TMP_ESP_1_202572106_202572107	0	-1	0	deletion	HGNC	HGNC:11510	YES	1	P1	CCDS1427.1	ENSP00000356237	Q8N9I0	A0A024R9B3	UPI000006E8FC	0	1	0	0	0	0	chr1:g.202602983_202602984del	0.6368	0.5333
chr1	203217822	rs3831317	C	CAGACCATGGCCCCGCCCAGTCCCT	40	152	2031	0.256	AGACCATGGCCCCGCCCAGTCCCT	stop_gained	HIGH	CHIT1	ENSG00000133063	Transcript	ENST00000367229.6	protein_coding	10/11	0	ENST00000367229.6:c.1049_1072dup	ENSP00000356198.1:p.Val357_Trp358insTer	1109-1110/2248	1072-1073/1401	358/466	W/*GLGGAMVW	tgg/tAGGGACTGGGCGGGGCCATGGTCTgg	rs150192398	0	-1	0	insertion	HGNC	HGNC:1936	YES	1	P1	CCDS1436.1	ENSP00000356198	Q13231	0	UPI00000399C1	0	1	0	0	PDB-ENSP_mappings:1guv.A&PDB-ENSP_mappings:1hki.A&PDB-ENSP_mappings:1hkj.A&PDB-ENSP_mappings:1hkk.A&PDB-ENSP_mappings:1hkm.A&PDB-ENSP_mappings:1lg1.A&PDB-ENSP_mappings:1lg2.A&PDB-ENSP_mappings:1lq0.A&PDB-ENSP_mappings:1waw.A&PDB-ENSP_mappings:1wb0.A&Gene3D:3.20.20.80&PDB-ENSP_mappings:4wjx.A&PDB-ENSP_mappings:4wk9.A&PDB-ENSP_mappings:4wka.A&PDB-ENSP_mappings:4wkf.A&PDB-ENSP_mappings:4wkh.A&PDB-EN…	0	chr1:g.203217823_203217846dup	0.2891	0.0242
chr1	204190483	rs71745629	CT	C	41	150	1429	0.279	-	frameshift_variant&stop_lost	HIGH	KISS1	ENSG00000170498	Transcript	ENST00000367194.5	protein_coding	3/3	0	ENST00000367194.5:c.417del	ENSP00000356162.4:p.Ter139TrpfsTer8	571/714	417/417	139/138	*/X	tgA/tg	rs71745629&COSM425060&COSM6374790	0	-1	0	deletion	HGNC	HGNC:6341	YES	1	P2	CCDS41454.1	ENSP00000356162	Q15726	0	UPI000007059D	0	1	0	0	0	0	chr1:g.204190484del	0.2218	0.0809
chr1	209618670	rs397807887	A	AC	152	152	2533	1	C	intron_variant	MODIFIER	LAMB3	ENSG00000196878	Transcript	ENST00000391911.5	protein_coding	0	17/21	ENST00000391911.5:c.2702-12dup	0	0	0	0	0	0	rs1418651256	0	-1	0	insertion	HGNC	HGNC:6490	YES	1	P1	CCDS1487.1	ENSP00000375778	Q13751	A0A0S2Z3R6	UPI000012E76F	0	1	0	0	0	0	chr1:g.209618671dup	0	0.9977
chr1	209706871	rs45487298	C	CA	34	152	2370	0.218	A	intron_variant	MODIFIER	HSD11B1	ENSG00000117594	Transcript	ENST00000367028.6	protein_coding	0	4/6	ENST00000367028.6:c.331+53dup	0	0	0	0	0	0	rs72215241	0	1	0	insertion	HGNC	HGNC:5208	YES	5	P1	CCDS1489.1	ENSP00000355995	P28845	X5D2L1	UPI000004C796	0	1	0	0	0	2	chr1:g.209706873dup	0.1981	0.1823
chr1	209786741	rs141112353	TA	T	37	152	1885	0.263	-	3_prime_UTR_variant	MODIFIER	IRF6	ENSG00000117595	Transcript	ENST00000367021.8	protein_coding	9/9	0	ENST00000367021.8:c.*1678del	0	3353/4478	0	0	0	0	rs141112353	0	-1	0	deletion	HGNC	HGNC:6121	YES	1	P1	CCDS1492.1	ENSP00000355988	O14896	G0Z349	UPI000012D88D	0	1	0	0	0	0	chr1:g.209786745del	0.1673	0.202
chr1	211477728	rs142577368	C	CAG	27	152	1629	0.173	AG	3_prime_UTR_variant	MODIFIER	RD3	ENSG00000198570	Transcript	ENST00000367002.4	protein_coding	3/3	0	ENST00000367002.4:c.*1307_*1308insCT	0	3059-3060/4266	0	0	0	0	rs142577368	0	-1	0	insertion	HGNC	HGNC:19689	YES	1	P1	CCDS1498.1	ENSP00000355969	Q7Z3Z2	0	UPI00001BB29F	0	1	0	0	0	0	chr1:g.211477729_211477730insGA	0.2476	0.3646
chr1	211491956	rs11463656	A	AG	111	152	2185	0.737	G	5_prime_UTR_variant	MODIFIER	RD3	ENSG00000198570	Transcript	ENST00000367002.4	protein_coding	1/3	0	ENST00000367002.4:c.-204_-203insC	0	961-962/4266	0	0	0	0	rs11463656	0	-1	0	insertion	HGNC	HGNC:19689	YES	1	P1	CCDS1498.1	ENSP00000355969	Q7Z3Z2	0	UPI00001BB29F	0	1	0	0	0	0	chr1:g.211491956_211491957insG	0.739	0.8162
chr1	211492048	0	GGT	G	35	152	1886	0.224	-	5_prime_UTR_variant	MODIFIER	RD3	ENSG00000198570	Transcript	ENST00000367002.4	protein_coding	1/3	0	ENST00000367002.4:c.-297_-296del	0	868-869/4266	0	0	0	0	rs34485370	0	-1	0	deletion	HGNC	HGNC:19689	YES	1	P1	CCDS1498.1	ENSP00000355969	Q7Z3Z2	0	UPI00001BB29F	0	1	0	0	0	0	chr1:g.211492091_211492092del	0	0
chr1	211492048	0	GGTGTGTGTGTGT	G	71	152	1886	0.481	-	5_prime_UTR_variant	MODIFIER	RD3	ENSG00000198570	Transcript	ENST00000367002.4	protein_coding	1/3	0	ENST00000367002.4:c.-307_-296del	0	858-869/4266	0	0	0	0	rs879176665	0	-1	0	deletion	HGNC	HGNC:19689	YES	1	P1	CCDS1498.1	ENSP00000355969	Q7Z3Z2	0	UPI00001BB29F	0	1	0	0	0	0	chr1:g.211492081_211492092del	0	0
chr1	212895200	rs41301015	C	CTGAT	124	152	1251	0.821	TGAT	intron_variant	MODIFIER	FLVCR1	ENSG00000162769	Transcript	ENST00000366971.9	protein_coding	0	9/9	ENST00000366971.9:c.1594-13_1594-10dup	0	0	0	0	0	0	rs146462077	0	1	0	insertion	HGNC	HGNC:24682	YES	1	P1	CCDS1510.1	ENSP00000355938	Q9Y5Y0	0	UPI000006D3BB	0	1	0	0	0	6	chr1:g.212895203_212895206dup	0.2849	0.171
chr1	212898419	0	A	ATAAT	123	152	1224	0.814	TAAT	3_prime_UTR_variant	MODIFIER	FLVCR1	ENSG00000162769	Transcript	ENST00000366971.9	protein_coding	10/10	0	ENST00000366971.9:c.*3130_*3131insAATT	0	4975-4976/5919	0	0	0	0	rs10655434	0	1	0	insertion	HGNC	HGNC:24682	YES	1	P1	CCDS1510.1	ENSP00000355938	Q9Y5Y0	0	UPI000006D3BB	0	1	0	0	0	1	chr1:g.212898420_212898421insAATT	0.4489	0.643
chr1	218346056	0	GCA	G	10	152	1191	0.064	-	upstream_gene_variant	MODIFIER	TGFB2	ENSG00000092969	Transcript	ENST00000366929.4	protein_coding	0	0	0	0	0	0	0	0	0	rs151329324	177	1	0	deletion	HGNC	HGNC:11768	YES	1	0	CCDS44318.1	ENSP00000355896	P61812	0	UPI000016B0C1	0	1	0	0	0	0	chr1:g.218346080_218346081del	0.0389	0.053
chr1	218346586	rs10482719	A	AAAAC	49	152	1269	0.327	AAAC	5_prime_UTR_variant	MODIFIER	TGFB2	ENSG00000092969	Transcript	ENST00000366929.4	protein_coding	1/8	0	ENST00000366929.4:c.-113_-110dup	0	352-353/5053	0	0	0	0	rs113711540	0	1	0	insertion	HGNC	HGNC:11768	YES	1	0	CCDS44318.1	ENSP00000355896	P61812	0	UPI000016B0C1	0	1	0	0	0	6	chr1:g.218346589_218346592dup	0.4239	0.6831
chr1	218405343	0	T	TTTGTTG	14	152	2097	0.09	TTGTTG	intron_variant	MODIFIER	TGFB2	ENSG00000092969	Transcript	ENST00000366929.4	protein_coding	0	3/7	ENST00000366929.4:c.594+38_594+43dup	0	0	0	0	0	0	rs10482769&TMP_ESP_1_218578686_218578694	0	1	0	insertion	HGNC	HGNC:11768	YES	1	0	CCDS44318.1	ENSP00000355896	P61812	0	UPI000016B0C1	0	1	0	0	0	32	chr1:g.218405370_218405375dup	0	0
chr1	219914320	rs59755757	TG	T	30	152	1221	0.192	-	downstream_gene_variant	MODIFIER	SLC30A10	ENSG00000196660	Transcript	ENST00000366926.3	protein_coding	0	0	0	0	0	0	0	0	0	rs59755757	833	-1	0	deletion	HGNC	HGNC:25355	YES	1	P1	CCDS31026.1	ENSP00000355893	Q6XR72	0	UPI000040E993	0	1	0	0	0	0	chr1:g.219914322del	0.1328	0.0174
chr1	220148325	rs3217443	TAAG	T	13	152	1262	0.083	-	3_prime_UTR_variant	MODIFIER	RAB3GAP2	ENSG00000118873	Transcript	ENST00000358951.7	protein_coding	35/35	0	ENST00000358951.7:c.*2923_*2925del	0	7221-7223/7256	0	0	0	0	rs3217443	0	-1	0	deletion	HGNC	HGNC:17168	YES	1	P1	CCDS31028.1	ENSP00000351832	Q9H2M9	0	UPI0000072269	0	1	0	0	0	0	chr1:g.220148329_220148331del	0.0917	0.0696
chr1	220196403	0	TA	T	70	150	777	0.481	-	splice_region_variant&intron_variant	LOW	RAB3GAP2	ENSG00000118873	Transcript	ENST00000358951.7	protein_coding	0	9/34	ENST00000358951.7:c.812-6del	0	0	0	0	0	0	rs35396665&TMP_ESP_1_220369746_220369747	0	-1	0	deletion	HGNC	HGNC:17168	YES	1	P1	CCDS31028.1	ENSP00000351832	Q9H2M9	0	UPI0000072269	0	1	0	0	0	0	chr1:g.220196415del	0.3041	0.2867
chr1	226987122	rs11420839	A	AT	18	152	2162	0.115	T	3_prime_UTR_variant	MODIFIER	COQ8A	ENSG00000163050	Transcript	ENST00000366779.5	protein_coding	20/20	0	ENST00000366779.5:c.*389dup	0	5100-5101/5523	0	0	0	0	rs11420839	0	1	0	insertion	HGNC	HGNC:16812	YES	2	P1	CCDS1557.1	ENSP00000355741	Q8NI60	A0A024R3S3	UPI0000126D6B	0	1	0	0	0	4	chr1:g.226987126dup	0.2927	0.2731
chr1	226987544	rs3215920	C	CT	16	152	2149	0.103	T	3_prime_UTR_variant	MODIFIER	COQ8A	ENSG00000163050	Transcript	ENST00000366779.5	protein_coding	20/20	0	ENST00000366779.5:c.*807_*808insT	0	5522-5523/5523	0	0	0	0	rs3215920	0	1	0	insertion	HGNC	HGNC:16812	YES	2	P1	CCDS1557.1	ENSP00000355741	Q8NI60	A0A024R3S3	UPI0000126D6B	0	1	0	0	0	0	chr1:g.226987547dup	0.2548	0.1354
chr1	229431936	rs59228224	TC	T	33	150	1399	0.214	-	intron_variant	MODIFIER	ACTA1	ENSG00000143632	Transcript	ENST00000366684.7	protein_coding	0	5/6	ENST00000366684.7:c.809-35del	0	0	0	0	0	0	rs59228224	0	-1	0	deletion	HGNC	HGNC:129	YES	1	P1	CCDS1578.1	ENSP00000355645	P68133	0	UPI0000000860	0	1	0	0	0	0	chr1:g.229431937del	0.2095	0.2844
chr1	235663082	0	TA	T	11	152	894	0.071	-	splice_region_variant&intron_variant	LOW	LYST	ENSG00000143669	Transcript	ENST00000389793.6	protein_coding	0	52/52	ENST00000389793.6:c.11268-5del	0	0	0	0	0	0	rs36014994&COSM5491310	0	-1	0	deletion	HGNC	HGNC:1968	YES	5	P1	CCDS31062.1	ENSP00000374443	Q99698	0	UPI000020509E	0	1	0	0	0	0	chr1:g.235663095del	0	0.7368
chr1	235775088	0	T	TA	8	150	545	0.052	A	splice_region_variant&intron_variant	LOW	LYST	ENSG00000143669	Transcript	ENST00000389793.6	protein_coding	0	17/52	ENST00000389793.6:c.5461-3dup	0	0	0	0	0	0	rs557545474	0	-1	0	insertion	HGNC	HGNC:1968	YES	5	P1	CCDS31062.1	ENSP00000374443	Q99698	0	UPI000020509E	0	1	0	0	0	0	chr1:g.235775099dup	0	0
chr1	236686571	0	G	GCGCCCGC	23	150	1223	0.149	CGCCCGC	5_prime_UTR_variant	MODIFIER	ACTN2	ENSG00000077522	Transcript	ENST00000366578.6	protein_coding	1/21	0	ENST00000366578.6:c.-84_-78dup	0	73-74/4872	0	0	0	0	rs901340700	0	1	0	insertion	HGNC	HGNC:164	YES	1	P3	CCDS1613.1	ENSP00000355537	P35609	0	UPI0000125088	0	1	0	0	0	25	chr1:g.236686590_236686596dup	0	0
chr1	237589774	0	AT	A	113	152	1447	0.75	-	intron_variant	MODIFIER	RYR2	ENSG00000198626	Transcript	ENST00000366574.7	protein_coding	0	29/104	ENST00000366574.7:c.3599-9del	0	0	0	0	0	0	rs1285785325&TMP_ESP_1_237753075_237753075	0	1	0	deletion	HGNC	HGNC:10484	YES	1	0	CCDS55691.1	ENSP00000355533	Q92736	0	UPI0000DD0308	0	1	0	0	0	9	chr1:g.237589784del	0	0.0499
chr1	237833534	rs10667874	G	GAAAC	19	152	1291	0.122	AAAC	3_prime_UTR_variant	MODIFIER	RYR2	ENSG00000198626	Transcript	ENST00000366574.7	protein_coding	105/105	0	ENST00000366574.7:c.*890_*893dup	0	16129-16130/16583	0	0	0	0	rs1234036282	0	1	0	insertion	HGNC	HGNC:10484	YES	1	0	CCDS55691.1	ENSP00000355533	Q92736	0	UPI0000DD0308	0	1	0	0	0	6	chr1:g.237833537_237833540dup	0	0.5643
chr1	247448679	rs796764638	TC	T	24	152	2175	0.154	-	downstream_gene_variant	MODIFIER	OR2B11	ENSG00000177535	Transcript	ENST00000641149.1	protein_coding	0	0	0	0	0	0	0	0	0	rs1425712400	438	-1	0	deletion	HGNC	HGNC:31249	YES	0	P1	CCDS31090.1	ENSP00000492892	Q5JQS5	A0A126GVY5	UPI0000418F50	0	0	0	0	0	0	chr1:g.247448681del	0	0.3631
chr1	247448849	rs397821684	C	CT	50	152	1289	0.333	T	downstream_gene_variant	MODIFIER	OR2B11	ENSG00000177535	Transcript	ENST00000641149.1	protein_coding	0	0	0	0	0	0	0	0	0	rs1229350926	268	-1	0	insertion	HGNC	HGNC:31249	YES	0	P1	CCDS31090.1	ENSP00000492892	Q5JQS5	A0A126GVY5	UPI0000418F50	0	0	0	0	0	0	chr1:g.247448855dup	0	0.6936
chr2	10043621	0	TGCC	T	18	152	1371	0.115	-	5_prime_UTR_variant	MODIFIER	KLF11	ENSG00000172059	Transcript	ENST00000305883.6	protein_coding	1/4	0	ENST00000305883.6:c.-80_-78del	0	73-75/4035	0	0	0	0	rs372827624	0	1	0	deletion	HGNC	HGNC:11811	YES	1	P3	CCDS1668.1	ENSP00000307023	O14901	Q53QU8	UPI000012DEDA	0	1	0	0	0	15	chr2:g.10043637_10043639del	0.2857	0.3759
chr2	21043879	0	C	CCAGCAG	10	150	2079	0.065	CAGCAG	inframe_insertion	MODERATE	APOB	ENSG00000084674	Transcript	ENST00000233242.5	protein_coding	1/29	0	ENST00000233242.5:c.61_66dup	ENSP00000233242.1:p.Leu21_Leu22dup	194-195/14121	66-67/13692	22-23/4563	-/LL	-/CTGCTG	rs745520533	0	-1	0	insertion	HGNC	HGNC:603	YES	1	P1	CCDS1703.1	ENSP00000233242	P04114	0	UPI0004620B75	0	1	0	0	hmmpanther:PTHR13769&hmmpanther:PTHR13769:SF1&Cleavage_site_(Signalp):SignalP-noTM&Transmembrane_helices:TMhelix&Low_complexity_(Seg):seg	0	chr2:g.21043893_21043898dup	0	0
chr2	26254257	rs3839049	G	GACT	58	152	996	0.372	ACT	inframe_insertion	MODERATE	HADHB	ENSG00000138029	Transcript	ENST00000317799.10	protein_coding	2/16	0	ENST00000317799.10:c.5_7dup	ENSP00000325136.5:p.Thr2dup	63-64/1997	3-4/1425	1-2/474	-/T	-/ACT	rs1064793144	0	1	0	insertion	HGNC	HGNC:4803	YES	1	P1	CCDS1722.1	ENSP00000325136	P55084	0	UPI0000129B6F	0	1	0	0	PDB-ENSP_mappings:5zqz.B&PDB-ENSP_mappings:5zqz.D&PDB-ENSP_mappings:5zrv.B&PDB-ENSP_mappings:5zrv.D&PDB-ENSP_mappings:5zrv.F&PDB-ENSP_mappings:5zrv.H	4	chr2:g.26254259_26254261dup	0	0.8767
chr2	29065060	0	C	CGCT	18	152	2124	0.128	GCT	inframe_insertion	MODERATE	PCARE	ENSG00000179270	Transcript	ENST00000331664.6	protein_coding	2/2	0	ENST00000331664.6:c.3673_3675dup	ENSP00000332809.4:p.Ser1225dup	3937-3938/7303	3675-3676/3867	1225-1226/1288	-/S	-/AGC	rs139768554	0	-1	0	insertion	HGNC	HGNC:34383	YES	2	P1	CCDS42669.1	ENSP00000332809	A6NGG8	0	UPI0000251DD8	0	1	0	0	Pfam_domain:PF15449&hmmpanther:PTHR22017&MobiDB_lite:mobidb-lite&MobiDB_lite:mobidb-lite	0	chr2:g.29065069_29065071dup	0.3736	0.5257
chr2	29193159	rs397706189	C	CATTG	139	152	2338	0.917	ATTG	3_prime_UTR_variant	MODIFIER	ALK	ENSG00000171094	Transcript	ENST00000389048.8	protein_coding	29/29	0	ENST00000389048.8:c.*61_*64dup	0	5854-5855/6240	0	0	0	0	rs1391843363	0	-1	0	insertion	HGNC	HGNC:427	YES	1	P2	CCDS33172.1	ENSP00000373700	Q9UM73	0	UPI00001684DA	0	1	0	0	0	0	chr2:g.29193160_29193163dup	0	0.1755
chr2	32156658	rs3040810	A	AAGG	152	152	1315	1	AGG	3_prime_UTR_variant	MODIFIER	SPAST	ENSG00000021574	Transcript	ENST00000315285.8	protein_coding	17/17	0	ENST00000315285.8:c.*2164_*2165insGAG	0	4298-4299/5277	0	0	0	0	rs1335501964	0	1	0	insertion	HGNC	HGNC:11233	YES	1	P4	CCDS1778.1	ENSP00000320885	Q9UBP0	E5KRP5	UPI0000038A6B	0	1	0	0	0	2	chr2:g.32156660_32156661insGAG	0	0.9508
chr2	38070511	rs4646431	C	CA	142	152	1227	0.929	A	3_prime_UTR_variant	MODIFIER	CYP1B1	ENSG00000138061	Transcript	ENST00000610745.5	protein_coding	3/3	0	ENST00000610745.5:c.*210dup	0	2215-2216/5218	0	0	0	0	rs4646431	0	-1	0	insertion	HGNC	HGNC:2597	YES	1	P1	CCDS1793.1	ENSP00000478561	Q16678	0	UPI0000169C18	0	1	0	0	0	0	chr2:g.38070518dup	0	0.0507
chr2	38983578	rs3832123	T	TTA	147	152	1810	0.968	TA	3_prime_UTR_variant	MODIFIER	SOS1	ENSG00000115904	Transcript	ENST00000426016.5	protein_coding	24/24	0	ENST00000426016.5:c.*2244_*2245dup	0	6334-6335/8517	0	0	0	0	rs3832123	0	-1	0	insertion	HGNC	HGNC:11187	YES	2	P2	CCDS1802.1	ENSP00000387784	Q07889	0	UPI0000135CF0	0	1	0	0	0	0	chr2:g.38983580_38983581dup	0.7476	0.4418
chr2	38984217	rs34248802	TA	T	152	152	1711	1	-	3_prime_UTR_variant	MODIFIER	SOS1	ENSG00000115904	Transcript	ENST00000426016.5	protein_coding	24/24	0	ENST00000426016.5:c.*1606del	0	5695/8517	0	0	0	0	rs34248802	0	-1	0	deletion	HGNC	HGNC:11187	YES	2	P2	CCDS1802.1	ENSP00000387784	Q07889	0	UPI0000135CF0	0	1	0	0	0	0	chr2:g.38984220del	0.8976	0.941
chr2	38985424	rs144104838	T	TTG	145	152	986	0.955	TG	3_prime_UTR_variant	MODIFIER	SOS1	ENSG00000115904	Transcript	ENST00000426016.5	protein_coding	24/24	0	ENST00000426016.5:c.*399_*400insCA	0	4488-4489/8517	0	0	0	0	rs144104838	0	-1	0	insertion	HGNC	HGNC:11187	YES	2	P2	CCDS1802.1	ENSP00000387784	Q07889	0	UPI0000135CF0	0	1	0	0	0	0	chr2:g.38985425_38985426insGT	0	0.9584
chr2	38989556	rs5830550	TA	T	152	152	982	1	-	intron_variant	MODIFIER	SOS1	ENSG00000115904	Transcript	ENST00000426016.5	protein_coding	0	21/23	ENST00000426016.5:c.3347-243del	0	0	0	0	0	0	rs5830550	0	-1	0	deletion	HGNC	HGNC:11187	YES	2	P2	CCDS1802.1	ENSP00000387784	Q07889	0	UPI0000135CF0	0	1	0	0	0	0	chr2:g.38989563del	0.8996	0.9433
chr2	38997474	rs869215095	G	GT	146	152	1089	0.962	T	intron_variant	MODIFIER	SOS1	ENSG00000115904	Transcript	ENST00000426016.5	protein_coding	0	18/23	ENST00000426016.5:c.2792-50dup	0	0	0	0	0	0	rs1393556122	0	-1	0	insertion	HGNC	HGNC:11187	YES	2	P2	CCDS1802.1	ENSP00000387784	Q07889	0	UPI0000135CF0	0	1	0	0	0	0	chr2:g.38997481dup	0	0.5703
chr2	39058410	rs148203100	TAAAC	T	149	152	1351	0.981	-	intron_variant	MODIFIER	SOS1	ENSG00000115904	Transcript	ENST00000426016.5	protein_coding	0	4/23	ENST00000426016.5:c.345+259_345+262del	0	0	0	0	0	0	rs148203100	0	-1	0	deletion	HGNC	HGNC:11187	YES	2	P2	CCDS1802.1	ENSP00000387784	Q07889	0	UPI0000135CF0	0	1	0	0	0	0	chr2:g.39058414_39058417del	0.8908	0.975
chr2	43874398	rs138296512	A	AT	54	152	1631	0.346	T	intron_variant	MODIFIER	ABCG8	ENSG00000143921	Transcript	ENST00000645013.1	protein_coding	0	9/12	ENST00000645013.1:c.1412-9_1412-8insT	0	0	0	0	0	0	rs138296512&TMP_ESP_2_44101538_44101539	0	1	0	insertion	HGNC	HGNC:13887	YES	0	P1	CCDS1815.1	ENSP00000496450	Q9H221	0	UPI000004C4CD	0	1	0	0	0	0	chr2:g.43874398_43874399insT	0.2298	0.2156
chr2	46356142	rs35508970	C	CT	67	152	1984	0.436	T	intron_variant	MODIFIER	EPAS1	ENSG00000116016	Transcript	ENST00000263734.5	protein_coding	0	2/15	ENST00000263734.5:c.218-9_218-8insT	0	0	0	0	0	0	rs35508970	0	1	0	insertion	HGNC	HGNC:3374	YES	1	P1	CCDS1825.1	ENSP00000263734	Q99814	0	UPI000013D44F	0	1	0	0	0	0	chr2:g.46356142_46356143insT	0	0.708
chr2	47805735	rs1805181	ACTAT	A	45	152	875	0.308	-	intron_variant	MODIFIER	MSH6	ENSG00000116062	Transcript	ENST00000234420.9	protein_coding	0	7/9	ENST00000234420.9:c.3646+35_3646+38del	0	0	0	0	0	0	rs2234731	0	1	0	deletion	HGNC	HGNC:7329	YES	1	P2	CCDS1836.1	ENSP00000234420	P52701	0	UPI00000405F8	0	1	0	0	0	6	chr2:g.47805742_47805745del	0.7622	0.8283
chr2	48713933	rs111834744	CA	C	41	152	2078	0.276	-	intron_variant&NMD_transcript_variant	MODIFIER	AC073082.1	ENSG00000279956	Transcript	ENST00000602369.3	nonsense_mediated_decay	0	6/12	ENST00000602369.3:c.530+52del	0	0	0	0	0	0	rs111834744	0	-1	0	deletion	Clone_based_ensembl_gene	0	YES	5	P1	0	ENSP00000473498	0	R4GN57	UPI00004A23A9	0	0	0	0	0	0	chr2:g.48713934del	0.1488	0.1785
chr2	49920697	0	CGTGTGT	C	8	150	1062	0.052	-	3_prime_UTR_variant	MODIFIER	NRXN1	ENSG00000179915	Transcript	ENST00000404971.5	protein_coding	24/24	0	ENST00000404971.5:c.*1241_*1246del	0	7225-7230/7578	0	0	0	0	rs368179294	0	-1	0	deletion	HGNC	HGNC:8008	YES	1	0	CCDS46282.1	ENSP00000385142	Q9ULB1	0	UPI00015A218A	0	1	0	0	0	0	chr2:g.49920739_49920744del	0	0
chr2	49920697	0	CGTGTGTGTGT	C	38	150	1062	0.253	-	3_prime_UTR_variant	MODIFIER	NRXN1	ENSG00000179915	Transcript	ENST00000404971.5	protein_coding	24/24	0	ENST00000404971.5:c.*1237_*1246del	0	7221-7230/7578	0	0	0	0	rs886056162	0	-1	0	deletion	HGNC	HGNC:8008	YES	1	0	CCDS46282.1	ENSP00000385142	Q9ULB1	0	UPI00015A218A	0	1	0	0	0	0	chr2:g.49920735_49920744del	0	0
chr2	55673096	0	G	GA	18	152	885	0.115	A	intron_variant	MODIFIER	PNPT1	ENSG00000138035	Transcript	ENST00000447944.7	protein_coding	0	8/27	ENST00000447944.7:c.680-18dup	0	0	0	0	0	0	rs146633902&TMP_ESP_2_55900232_55900232	0	-1	0	insertion	HGNC	HGNC:23166	YES	1	P1	CCDS1856.1	ENSP00000400646	Q8TCS8	0	UPI000020848E	0	1	0	0	0	0	chr2:g.55673106dup	0.0655	0.0166
chr2	68218181	rs3039851	ATTAAT	A	14	152	1088	0.109	-	intron_variant	MODIFIER	PPP3R1	ENSG00000221823	Transcript	ENST00000234310.8	protein_coding	0	1/5	ENST00000234310.8:c.4-1055_4-1051del	0	0	0	0	0	0	rs3039851	0	-1	0	deletion	HGNC	HGNC:9317	YES	1	P1	CCDS46310.1	ENSP00000234310	P63098	0	UPI00000012AE	0	0	0	0	0	0	chr2:g.68218186_68218190del	0.1168	0.2572
chr2	73385903	0	T	TGGA	34	150	1112	0.234	GGA	inframe_insertion	MODERATE	ALMS1	ENSG00000116127	Transcript	ENST00000613296.5	protein_coding	1/23	0	ENST00000613296.5:c.72_74dup	ENSP00000482968.1:p.Glu28dup	68-69/12848	35-36/12507	12/4168	L/LE	ctg/ctGGAg	rs764804760	0	1	0	insertion	HGNC	HGNC:428	YES	1	P2	CCDS42697.1	ENSP00000482968	Q8TCU4	0	UPI00046209B2	0	1	0	0	MobiDB_lite:mobidb-lite&MobiDB_lite:mobidb-lite&Coiled-coils_(Ncoils):Coil	39	chr2:g.73385940_73385942dup	0	0
chr2	73385903	0	T	TGGAGGA	11	150	1112	0.071	GGAGGA	inframe_insertion	MODERATE	ALMS1	ENSG00000116127	Transcript	ENST00000613296.5	protein_coding	1/23	0	ENST00000613296.5:c.69_74dup	ENSP00000482968.1:p.Glu27_Glu28dup	68-69/12848	35-36/12507	12/4168	L/LEE	ctg/ctGGAGGAg	rs764804760	0	1	0	insertion	HGNC	HGNC:428	YES	1	P2	CCDS42697.1	ENSP00000482968	Q8TCU4	0	UPI00046209B2	0	1	0	0	MobiDB_lite:mobidb-lite&MobiDB_lite:mobidb-lite&Coiled-coils_(Ncoils):Coil	39	chr2:g.73385937_73385942dup	0	0
chr2	73385903	0	TGGA	T	38	150	1112	0.253	-	inframe_deletion	MODERATE	ALMS1	ENSG00000116127	Transcript	ENST00000613296.5	protein_coding	1/23	0	ENST00000613296.5:c.72_74del	ENSP00000482968.1:p.Glu28del	69-71/12848	36-38/12507	12-13/4168	LE/L	ctGGAg/ctg	rs772724963	0	1	0	deletion	HGNC	HGNC:428	YES	1	P2	CCDS42697.1	ENSP00000482968	Q8TCU4	0	UPI00046209B2	0	1	0	0	MobiDB_lite:mobidb-lite&MobiDB_lite:mobidb-lite&Coiled-coils_(Ncoils):Coil&Low_complexity_(Seg):seg	36	chr2:g.73385940_73385942del	0	0
chr2	73385903	0	TGGAGGA	T	33	150	1112	0.221	-	inframe_deletion	MODERATE	ALMS1	ENSG00000116127	Transcript	ENST00000613296.5	protein_coding	1/23	0	ENST00000613296.5:c.69_74del	ENSP00000482968.1:p.Glu27_Glu28del	69-74/12848	36-41/12507	12-14/4168	LEE/L	ctGGAGGAg/ctg	rs1375323490	0	1	0	deletion	HGNC	HGNC:428	YES	1	P2	CCDS42697.1	ENSP00000482968	Q8TCU4	0	UPI00046209B2	0	1	0	0	MobiDB_lite:mobidb-lite&MobiDB_lite:mobidb-lite&Coiled-coils_(Ncoils):Coil&Low_complexity_(Seg):seg	33	chr2:g.73385937_73385942del	0	0.9183
chr2	73448097	rs34628045	TCTC	T	33	152	1652	0.218	-	inframe_deletion	MODERATE	ALMS1	ENSG00000116127	Transcript	ENST00000613296.5	protein_coding	8/23	0	ENST00000613296.5:c.1574_1576del	ENSP00000482968.1:p.Pro525del	1604-1606/12848	1571-1573/12507	524-525/4168	SP/S	tCTCct/tct	rs1314235932	0	1	0	deletion	HGNC	HGNC:428	YES	1	P2	CCDS42697.1	ENSP00000482968	Q8TCU4	0	UPI00046209B2	0	1	0	0	0	3	chr2:g.73448101_73448103del	0	0
chr2	85546531	rs10700825	C	CTG	19	152	1914	0.122	TG	3_prime_UTR_variant	MODIFIER	GGCX	ENSG00000115486	Transcript	ENST00000233838.9	protein_coding	15/15	0	ENST00000233838.9:c.*3401_*3402dup	0	5744-5745/7556	0	0	0	0	rs1446509493	0	-1	0	insertion	HGNC	HGNC:4247	YES	1	P1	CCDS1978.1	ENSP00000233838	P38435	0	UPI0000000DD6	0	1	0	0	0	0	chr2:g.85546532_85546533dup	0	0.7814
chr2	85549367	0	C	CTTTA	19	152	1855	0.122	TTTA	3_prime_UTR_variant	MODIFIER	GGCX	ENSG00000115486	Transcript	ENST00000233838.9	protein_coding	15/15	0	ENST00000233838.9:c.*563_*566dup	0	2908-2909/7556	0	0	0	0	rs5832649	0	-1	0	insertion	HGNC	HGNC:4247	YES	1	P1	CCDS1978.1	ENSP00000233838	P38435	0	UPI0000000DD6	0	1	0	0	0	0	chr2:g.85549379_85549382dup	0	0.7209
chr2	86214211	rs397794472	C	CTGTT	121	152	2054	0.801	TGTT	downstream_gene_variant	MODIFIER	MRPL35	ENSG00000132313	Transcript	ENST00000337109.9	protein_coding	0	0	0	0	0	0	0	0	0	rs1199705505	421	1	0	insertion	HGNC	HGNC:14489	YES	1	P1	CCDS1988.1	ENSP00000338389	Q9NZE8	0	UPI000004A028	0	0	0	0	0	0	chr2:g.86214212_86214215dup	0	0.0295
chr2	88627211	0	CCAG	C	151	152	2128	0.994	-	inframe_deletion	MODERATE	EIF2AK3	ENSG00000172071	Transcript	ENST00000303236.8	protein_coding	1/17	0	ENST00000303236.8:c.61_63del	ENSP00000307235.3:p.Leu21del	251-253/4537	61-63/3351	21/1116	L/-	CTG/-	rs72416210&COSM5862969&COSM5862970	0	-1	0	deletion	HGNC	HGNC:3255	YES	1	P1	CCDS33241.1	ENSP00000307235	Q9NZJ5	0	UPI000013E87D	0	1	0	0	Low_complexity_(Seg):seg&Transmembrane_helices:TMhelix&Cleavage_site_(Signalp):SignalP-noTM	0	chr2:g.88627234_88627236del	0.7965	0.8941
chr2	112028946	rs147500027	A	AT	95	152	1196	0.628	T	3_prime_UTR_variant	MODIFIER	MERTK	ENSG00000153208	Transcript	ENST00000295408.8	protein_coding	19/19	0	ENST00000295408.8:c.*85dup	0	3339-3340/3954	0	0	0	0	rs147500027	0	1	0	insertion	HGNC	HGNC:7027	YES	1	P2	CCDS2094.1	ENSP00000295408	Q12866	0	UPI000013E252	0	1	0	0	0	3	chr2:g.112028949dup	0.1873	0.0303
chr2	120992007	0	T	TAC	27	152	1728	0.173	AC	3_prime_UTR_variant	MODIFIER	GLI2	ENSG00000074047	Transcript	ENST00000452319.5	protein_coding	14/14	0	ENST00000452319.5:c.*1375_*1376dup	0	6153-6154/6799	0	0	0	0	rs878912620	0	1	0	insertion	HGNC	HGNC:4318	YES	5	P1	CCDS33283.1	ENSP00000390436	P10070	0	UPI000053FCB4	0	1	0	0	0	44	chr2:g.120992050_120992051dup	0	0
chr2	120992007	0	T	TACAC	8	152	1728	0.051	ACAC	3_prime_UTR_variant	MODIFIER	GLI2	ENSG00000074047	Transcript	ENST00000452319.5	protein_coding	14/14	0	ENST00000452319.5:c.*1373_*1376dup	0	6153-6154/6799	0	0	0	0	rs878912620	0	1	0	insertion	HGNC	HGNC:4318	YES	5	P1	CCDS33283.1	ENSP00000390436	P10070	0	UPI000053FCB4	0	1	0	0	0	44	chr2:g.120992048_120992051dup	0	0
chr2	120992007	0	T	TACACAC	21	152	1728	0.147	ACACAC	3_prime_UTR_variant	MODIFIER	GLI2	ENSG00000074047	Transcript	ENST00000452319.5	protein_coding	14/14	0	ENST00000452319.5:c.*1371_*1376dup	0	6153-6154/6799	0	0	0	0	rs878912620	0	1	0	insertion	HGNC	HGNC:4318	YES	5	P1	CCDS33283.1	ENSP00000390436	P10070	0	UPI000053FCB4	0	1	0	0	0	44	chr2:g.120992046_120992051dup	0	0
chr2	120992007	0	TAC	T	9	152	1728	0.058	-	3_prime_UTR_variant	MODIFIER	GLI2	ENSG00000074047	Transcript	ENST00000452319.5	protein_coding	14/14	0	ENST00000452319.5:c.*1375_*1376del	0	6154-6155/6799	0	0	0	0	rs878975646	0	1	0	deletion	HGNC	HGNC:4318	YES	5	P1	CCDS33283.1	ENSP00000390436	P10070	0	UPI000053FCB4	0	1	0	0	0	42	chr2:g.120992050_120992051del	0	0
chr2	127048046	0	AT	A	21	152	895	0.141	-	3_prime_UTR_variant	MODIFIER	BIN1	ENSG00000136717	Transcript	ENST00000316724.10	protein_coding	19/19	0	ENST00000316724.10:c.*479del	0	2472/2487	0	0	0	0	rs367627116	0	-1	0	deletion	HGNC	HGNC:1052	YES	1	0	CCDS2138.1	ENSP00000316779	O00499	A0A024RAF1	UPI0000001303	0	1	0	0	0	0	chr2:g.127048056del	0.0511	0.0825
chr2	135787878	rs140433552	AAC	A	18	152	2152	0.122	-	3_prime_UTR_variant	MODIFIER	LCT	ENSG00000115850	Transcript	ENST00000264162.7	protein_coding	17/17	0	ENST00000264162.7:c.*444_*445del	0	6243-6244/6273	0	0	0	0	rs140433552	0	-1	0	deletion	HGNC	HGNC:6530	YES	1	P1	CCDS2178.1	ENSP00000264162	P09848	0	UPI000013D4D2	0	1	0	0	0	0	chr2:g.135787882_135787883del	0.2191	0.2398
chr2	151531901	rs56026241	AT	A	128	152	1778	0.84	-	splice_region_variant&intron_variant	LOW	NEB	ENSG00000183091	Transcript	ENST00000618972.4	protein_coding	0	144/182	ENST00000618972.4:c.21523-6del	0	0	0	0	0	0	rs56026241	0	-1	0	deletion	HGNC	HGNC:7720	YES	5	A2	CCDS74588.1	ENSP00000484342	0	A0A087X1N7	UPI0004E4CCB0	0	1	0	0	0	0	chr2:g.151531903del	0.4912	0.3502
chr2	151591331	rs11436831	G	GC	40	152	2701	0.263	C	intron_variant	MODIFIER	NEB	ENSG00000183091	Transcript	ENST00000618972.4	protein_coding	0	96/182	ENST00000618972.4:c.14934+16_14934+17insG	0	0	0	0	0	0	rs11436831	0	-1	0	insertion	HGNC	HGNC:7720	YES	5	A2	CCDS74588.1	ENSP00000484342	0	A0A087X1N7	UPI0004E4CCB0	0	1	0	0	0	0	chr2:g.151591331_151591332insC	0.1554	0.0371
chr2	151717388	rs397718862	A	AGGC	145	152	1951	0.955	GGC	intron_variant	MODIFIER	NEB	ENSG00000183091	Transcript	ENST00000618972.4	protein_coding	0	10/182	ENST00000618972.4:c.822+25_822+27dup	0	0	0	0	0	0	rs1473811003&TMP_ESP_2_152573903_152573903	0	-1	0	insertion	HGNC	HGNC:7720	YES	5	A2	CCDS74588.1	ENSP00000484342	0	A0A087X1N7	UPI0004E4CCB0	0	1	0	0	0	0	chr2:g.151717389_151717391dup	0	0.27
chr2	156325324	0	CTG	C	8	152	1149	0.051	-	3_prime_UTR_variant	MODIFIER	NR4A2	ENSG00000153234	Transcript	ENST00000339562.9	protein_coding	8/8	0	ENST00000339562.9:c.*418_*419del	0	2583-2584/3472	0	0	0	0	rs3832066	0	-1	0	deletion	HGNC	HGNC:7981	YES	1	P1	CCDS2201.1	ENSP00000344479	P43354	F1D8N6	UPI0000036A18	0	1	0	0	0	0	chr2:g.156325344_156325345del	0.3526	0.2867
chr2	166196045	rs145255931	CTTAAAAAAGTT	C	23	152	1423	0.147	-	3_prime_UTR_variant	MODIFIER	SCN9A	ENSG00000169432	Transcript	ENST00000409672.5	protein_coding	27/27	0	ENST00000409672.5:c.*2616_*2626del	0	8897-8907/9768	0	0	0	0	rs145255931	0	-1	0	deletion	HGNC	HGNC:10597	YES	5	P2	CCDS46441.1	ENSP00000386306	Q15858	0	UPI0000140AC7	0	1	0	0	0	0	chr2:g.166196048_166196058del	0.4838	0.5794
chr2	166198424	rs143461219	G	GAATC	46	152	1362	0.295	AATC	3_prime_UTR_variant	MODIFIER	SCN9A	ENSG00000169432	Transcript	ENST00000409672.5	protein_coding	27/27	0	ENST00000409672.5:c.*244_*247dup	0	6528-6529/9768	0	0	0	0	rs143461219	0	-1	0	insertion	HGNC	HGNC:10597	YES	5	P2	CCDS46441.1	ENSP00000386306	Q15858	0	UPI0000140AC7	0	1	0	0	0	0	chr2:g.166198426_166198429dup	0	0.7716
chr2	172504272	rs61499296	A	AT	17	152	845	0.109	T	3_prime_UTR_variant	MODIFIER	ITGA6	ENSG00000091409	Transcript	ENST00000409080.6	protein_coding	25/25	0	ENST00000409080.6:c.*20_*21insT	0	3499-3500/5686	0	0	0	0	rs61499296	0	1	0	insertion	HGNC	HGNC:6142	YES	2	A1	CCDS46451.1	ENSP00000386896	P23229	0	UPI0000EA87E5	0	1	0	0	0	0	chr2:g.172504272_172504273insT	0.1058	0.0628
chr2	172505961	0	T	TA	9	152	1180	0.058	A	3_prime_UTR_variant	MODIFIER	ITGA6	ENSG00000091409	Transcript	ENST00000409080.6	protein_coding	25/25	0	ENST00000409080.6:c.*1717dup	0	5188-5189/5686	0	0	0	0	rs139972066	0	1	0	insertion	HGNC	HGNC:6142	YES	2	A1	CCDS46451.1	ENSP00000386896	P23229	0	UPI0000EA87E5	0	1	0	0	0	8	chr2:g.172505969dup	0.0737	0.0015
chr2	174759379	rs34695580	GA	G	38	152	1197	0.244	-	intron_variant&non_coding_transcript_variant	MODIFIER	AC010894.3	ENSG00000236449	Transcript	ENST00000442996.1	antisense	0	3/3	ENST00000442996.1:n.322-13361del	0	0	0	0	0	0	rs34695580&TMP_ESP_2_175624108_175624108	0	1	0	deletion	Clone_based_ensembl_gene	0	YES	1	0	0	0	0	0	0	0	0	0	0	0	8	chr2:g.174759388del	0.2754	0.0431
chr2	178526912	0	C	CT	95	152	1179	0.628	T	3_prime_UTR_variant	MODIFIER	TTN	ENSG00000155657	Transcript	ENST00000589042.5	protein_coding	363/363	0	ENST00000589042.5:c.*99dup	0	108300-108301/109224	0	0	0	0	rs1268844057	0	-1	0	insertion	HGNC	HGNC:12403	YES	5	A2	CCDS59435.1	ENSP00000467141	0	A0A0A0MTS7	UPI00046209C6	0	1	0	0	0	0	chr2:g.178526920dup	0	0.5681
chr2	178702075	0	T	TA	56	150	979	0.377	A	intron_variant	MODIFIER	TTN	ENSG00000155657	Transcript	ENST00000589042.5	protein_coding	0	108/362	ENST00000589042.5:c.30512-10dup	0	0	0	0	0	0	rs397517532&TMP_ESP_2_179566803_179566803	0	-1	0	insertion	HGNC	HGNC:12403	YES	5	A2	CCDS59435.1	ENSP00000467141	0	A0A0A0MTS7	UPI00046209C6	0	1	0	0	0	0	chr2:g.178702085dup	0.1302	0.2224
chr2	178713381	0	T	TACAAA	88	152	1383	0.583	ACAAA	intron_variant	MODIFIER	TTN	ENSG00000155657	Transcript	ENST00000589042.5	protein_coding	0	92/362	ENST00000589042.5:c.26762-14_26762-10dup	0	0	0	0	0	0	rs71393436&TMP_ESP_2_179578109_179578123	0	-1	0	insertion	HGNC	HGNC:12403	YES	5	A2	CCDS59435.1	ENSP00000467141	0	A0A0A0MTS7	UPI00046209C6	0	1	0	0	0	0	chr2:g.178713408_178713412dup	0.3554	0.289
chr2	181537710	0	GT	G	29	152	1044	0.186	-	3_prime_UTR_variant	MODIFIER	ITGA4	ENSG00000115232	Transcript	ENST00000397033.7	protein_coding	28/28	0	ENST00000397033.7:c.*2190del	0	5552/6781	0	0	0	0	rs74486071	0	1	0	deletion	HGNC	HGNC:6140	YES	1	P1	CCDS42788.1	ENSP00000380227	P13612	0	UPI000052D444	0	0	0	0	0	6	chr2:g.181537717del	0.151	0.1619
chr2	189580769	0	T	TCCG	124	152	1702	0.814	CCG	5_prime_UTR_variant	MODIFIER	SLC40A1	ENSG00000138449	Transcript	ENST00000261024.6	protein_coding	1/8	0	ENST00000261024.6:c.-312_-310dup	0	118-119/3442	0	0	0	0	rs3833570	0	-1	0	insertion	HGNC	HGNC:10909	YES	1	P1	CCDS2299.1	ENSP00000261024	Q9NP59	0	UPI0000034CC2	0	1	0	0	0	0	chr2:g.189580788_189580790dup	0	0.2179
chr2	201220328	rs41351949	TG	T	29	152	1517	0.186	-	3_prime_UTR_variant	MODIFIER	CASP10	ENSG00000003400	Transcript	ENST00000286186.10	protein_coding	10/10	0	ENST00000286186.10:c.*2594del	0	4592/5928	0	0	0	0	rs41351949	0	1	0	deletion	HGNC	HGNC:1500	YES	1	P4	CCDS2340.1	ENSP00000286186	Q92851	A0A0S2Z3Z5	UPI0000074732	0	1	0	0	0	6	chr2:g.201220335del	0	0
chr2	202376545	0	G	GGCA	19	152	1082	0.122	GCA	upstream_gene_variant	MODIFIER	BMPR2	ENSG00000204217	Transcript	ENST00000374580.8	protein_coding	0	0	0	0	0	0	0	0	0	rs568136148	390	1	0	insertion	HGNC	HGNC:1078	YES	1	P1	CCDS33361.1	ENSP00000363708	Q13873	0	UPI0000126A3B	0	1	0	0	0	0	chr2:g.202376554_202376556dup	0.0008	0
chr2	202563766	rs146406897	TAAC	T	39	152	1280	0.263	-	3_prime_UTR_variant	MODIFIER	BMPR2	ENSG00000204217	Transcript	ENST00000374580.8	protein_coding	13/13	0	ENST00000374580.8:c.*3823_*3825del	0	7477-7479/11461	0	0	0	0	rs1462709938	0	1	0	deletion	HGNC	HGNC:1078	YES	1	P1	CCDS33361.1	ENSP00000363708	Q13873	0	UPI0000126A3B	0	1	0	0	0	2	chr2:g.202563769_202563771del	0	0.0068
chr2	208146053	rs3214759	GC	G	13	152	2353	0.083	-	intron_variant	MODIFIER	CRYGB	ENSG00000182187	Transcript	ENST00000260988.5	protein_coding	0	1/2	ENST00000260988.5:c.10-38del	0	0	0	0	0	0	rs3214759&CD1211657&TMP_ESP_2_209010778_209010779	0	-1	0	deletion	HGNC	HGNC:2409	YES	1	P1	CCDS2380.1	ENSP00000260988	P07316	0	UPI00001AE7E2	0	1	0	0	0	0	chr2:g.208146058del	0.135	0.1762
chr2	210556728	rs61509952	A	ATCT	93	152	1721	0.609	TCT	inframe_insertion	MODERATE	CPS1	ENSG00000021826	Transcript	ENST00000430249.6	protein_coding	2/39	0	ENST00000430249.6:c.15_16insTTC	ENSP00000402608.2:p.Ile5_Lys6insPhe	68-69/5698	13-14/4521	5/1506	I/IF	atc/aTCTtc	rs1225612781	0	1	0	insertion	HGNC	HGNC:2323	YES	1	0	CCDS46505.1	ENSP00000402608	P31327	0	UPI000166C19F	0	1	0	0	0	2	chr2:g.210556730_210556731insTTC	0	0.5968
chr2	214931578	0	G	GACAA	63	152	2115	0.404	ACAA	3_prime_UTR_variant	MODIFIER	ABCA12	ENSG00000144452	Transcript	ENST00000272895.12	protein_coding	53/53	0	ENST00000272895.12:c.*1052_*1055dup	0	9261-9262/9298	0	0	0	0	rs71399158	0	-1	0	insertion	HGNC	HGNC:14637	YES	1	P1	CCDS33372.1	ENSP00000272895	Q86UK0	0	UPI000019AB7A	0	1	0	0	0	0	chr2:g.214931582_214931585dup	0.3015	0.0651
chr2	218781824	rs397795841	A	AC	150	150	1368	1	C	upstream_gene_variant	MODIFIER	CYP27A1	ENSG00000135929	Transcript	ENST00000258415.9	protein_coding	0	0	0	0	0	0	0	0	0	rs1267799973	322	1	0	insertion	HGNC	HGNC:2605	YES	1	P1	CCDS2423.1	ENSP00000258415	Q02318	0	UPI00001281BD	0	1	0	0	0	0	chr2:g.218781826dup	0	1
chr2	224470508	rs5839066	TA	T	41	152	1691	0.282	-	3_prime_UTR_variant	MODIFIER	CUL3	ENSG00000036257	Transcript	ENST00000264414.9	protein_coding	16/16	0	ENST00000264414.9:c.*3736del	0	6397/6756	0	0	0	0	rs5839066	0	-1	0	deletion	HGNC	HGNC:2553	YES	1	P1	CCDS2462.1	ENSP00000264414	Q13618	A0A024R475	UPI0000001C83	0	1	0	0	0	0	chr2:g.224470510del	0.2328	0.2542
chr2	227006550	0	A	AT	97	152	1280	0.635	T	3_prime_UTR_variant	MODIFIER	COL4A4	ENSG00000081052	Transcript	ENST00000396625.4	protein_coding	48/48	0	ENST00000396625.4:c.*774dup	0	6178-6179/10018	0	0	0	0	rs59918285	0	-1	0	insertion	HGNC	HGNC:2206	YES	5	P1	CCDS42828.1	ENSP00000379866	P53420	0	UPI000013D987	0	1	0	0	0	0	chr2:g.227006558dup	0	0.6437
chr2	227696084	rs11334205	GA	G	152	152	1942	1	-	splice_region_variant&intron_variant	LOW	SLC19A3	ENSG00000135917	Transcript	ENST00000644224.2	protein_coding	0	3/5	ENST00000644224.2:c.980-4del	0	0	0	0	0	0	rs11334205	0	-1	0	deletion	HGNC	HGNC:16266	YES	0	P2	CCDS2468.1	ENSP00000495385	Q9BZV2	0	UPI000004DAE9	0	1	0	0	0	0	chr2:g.227696092del	0.9413	0.7882
chr2	232336711	rs373401005	GT	G	10	152	1383	0.064	-	3_prime_UTR_variant	MODIFIER	DIS3L2	ENSG00000144535	Transcript	ENST00000325385.11	protein_coding	21/21	0	ENST00000325385.11:c.*86del	0	3016/3501	0	0	0	0	rs373401005	0	1	0	deletion	HGNC	HGNC:28648	YES	5	P1	CCDS42834.1	ENSP00000315569	Q8IYB7	0	UPI000004BF03	0	1	0	0	0	4	chr2:g.232336716del	0.0146	0.0015
chr2	232847517	rs775324034	A	AG	18	152	1572	0.128	G	frameshift_variant	HIGH	GIGYF2	ENSG00000204120	Transcript	ENST00000409451.7	protein_coding	29/31	0	ENST00000409451.7:c.3693_3694insG	ENSP00000387170.3:p.Gln1232AlafsTer46	3919-3920/5937	3693-3694/3963	1231-1232/1320	-/X	-/G	rs775324034	0	1	0	insertion	HGNC	HGNC:11960	YES	1	A2	CCDS46542.1	ENSP00000387170	Q6Y7W6	0	UPI00003FEC8F	0	1	0	0	hmmpanther:PTHR14445&hmmpanther:PTHR14445:SF38&MobiDB_lite:mobidb-lite&Low_complexity_(Seg):seg	0	chr2:g.232847517_232847518insG	0	0
chr2	233671807	0	AT	A	52	152	1396	0.34	-	intron_variant	MODIFIER	UGT1A10	ENSG00000242515	Transcript	ENST00000344644.9	protein_coding	0	1/4	ENST00000344644.9:c.855+34440del	0	0	0	0	0	0	rs3832043	0	1	0	deletion	HGNC	HGNC:12531	YES	1	P1	CCDS33403.1	ENSP00000343838	Q9HAW8	Q5DT02	UPI000006D7E8	0	0	0	0	0	9	chr2:g.233671817del	0.5538	0.5363
chr2	233760233	0	C	CAT	41	152	1238	0.269	AT	intron_variant	MODIFIER	UGT1A4	ENSG00000244474	Transcript	ENST00000373409.7	protein_coding	0	1/4	ENST00000373409.7:c.868-6787_868-6786dup	0	0	0	0	0	0	rs34983651	0	1	0	insertion	HGNC	HGNC:12536	YES	1	P1	CCDS33405.1	ENSP00000362508	P22310	0	UPI0000001044	0	0	0	0	0	15	chr2:g.233760247_233760248dup	0.3253	0.4266
chr2	239959194	rs138899326	A	AT	11	152	2141	0.071	T	3_prime_UTR_variant	MODIFIER	NDUFA10	ENSG00000130414	Transcript	ENST00000252711.7	protein_coding	10/10	0	ENST00000252711.7:c.*1923_*1924insA	0	3032-3033/4855	0	0	0	0	rs138899326	0	-1	0	insertion	HGNC	HGNC:7684	YES	1	P2	CCDS2531.1	ENSP00000252711	O95299	A0A024R4B3	UPI000013090A	0	1	0	0	0	0	chr2:g.239959194_239959195insT	0.119	0.0242
chr2	239961190	rs138479490	TG	T	51	152	2249	0.346	-	splice_region_variant&intron_variant	LOW	NDUFA10	ENSG00000130414	Transcript	ENST00000252711.7	protein_coding	0	9/9	ENST00000252711.7:c.1000-5del	0	0	0	0	0	0	rs138479490	0	-1	0	deletion	HGNC	HGNC:7684	YES	1	P2	CCDS2531.1	ENSP00000252711	O95299	A0A024R4B3	UPI000013090A	0	1	0	0	0	0	chr2:g.239961195del	0.2474	0.093
chr2	240594824	rs3842570	A	AGATGATTCTGTCCCAGGAGCCGGGAGGAGGGT	50	152	1358	0.321	GATGATTCTGTCCCAGGAGCCGGGAGGAGGGT	intron_variant	MODIFIER	CAPN10	ENSG00000142330	Transcript	ENST00000391984.7	protein_coding	0	6/11	ENST00000391984.7:c.997+136_998-148dup	0	0	0	0	0	0	rs150701228	0	1	0	insertion	HGNC	HGNC:1477	YES	1	P2	CCDS42838.1	ENSP00000375844	Q9HC96	0	UPI00001AE96D	0	1	0	0	0	52	chr2:g.240594845_240594876dup	0	0
chr2	240757423	0	ATCC	A	35	152	1536	0.224	-	inframe_deletion	MODERATE	KIF1A	ENSG00000130294	Transcript	ENST00000498729.8	protein_coding	27/49	0	ENST00000498729.8:c.2751_2753del	ENSP00000438388.1:p.Glu917del	2998-3000/9218	2751-2753/5376	917-918/1791	ED/D	gaGGAt/gat	rs10594016&COSM5058789	0	-1	0	deletion	HGNC	HGNC:888	YES	5	A1	CCDS58757.1	ENSP00000438388	Q12756	0	UPI0002065B81	0	1	0	0	Coiled-coils_(Ncoils):Coil&hmmpanther:PTHR24115&hmmpanther:PTHR24115:SF361&MobiDB_lite:mobidb-lite&MobiDB_lite:mobidb-lite&Low_complexity_(Seg):seg	0	chr2:g.240757454_240757456del	0	0
chr2	240869408	rs180177209	AGGCCTCCCT	A	17	152	2274	0.115	-	intron_variant	MODIFIER	AGXT	ENSG00000172482	Transcript	ENST00000307503.4	protein_coding	0	2/10	ENST00000307503.4:c.358+56_358+64del	0	0	0	0	0	0	rs1382375929	0	1	0	deletion	HGNC	HGNC:341	YES	1	P1	CCDS2543.1	ENSP00000302620	P21549	0	UPI0000135E9B	0	1	0	0	0	9	chr2:g.240869418_240869426del	0	0.1044
chr3	4361680	rs71873849	TCTCA	T	124	152	1697	0.808	-	3_prime_UTR_variant	MODIFIER	SUMF1	ENSG00000144455	Transcript	ENST00000272902.10	protein_coding	9/9	0	ENST00000272902.10:c.*460_*463del	0	1609-1612/2147	0	0	0	0	rs71873849	0	-1	0	deletion	HGNC	HGNC:20376	YES	1	P1	CCDS2564.1	ENSP00000272902	Q8NBK3	0	UPI0000040734	0	1	0	0	0	0	chr3:g.4361683_4361686del	0.7047	0.7201
chr3	10035158	rs55973240	CTT	C	33	152	1222	0.212	-	intron_variant	MODIFIER	FANCD2	ENSG00000144554	Transcript	ENST00000287647.7	protein_coding	0	5/42	ENST00000287647.7:c.378-6_378-5del	0	0	0	0	0	0	rs35198440&rs55973240	0	1	0	deletion	HGNC	HGNC:3585	YES	1	P3	CCDS2595.1	ENSP00000287647	Q9BXW9	0	UPI000006F678	0	1	0	0	0	8	chr3:g.10035167_10035168del	0.2129	0.4705
chr3	14142556	rs141474582	AAAAAC	A	19	152	1375	0.122	-	3_prime_UTR_variant	MODIFIER	TMEM43	ENSG00000170876	Transcript	ENST00000306077.4	protein_coding	12/12	0	ENST00000306077.4:c.*771_*775del	0	2219-2223/3341	0	0	0	0	rs141474582	0	1	0	deletion	HGNC	HGNC:28472	YES	1	P1	CCDS2618.1	ENSP00000303992	Q9BTV4	A0A024R2F9	UPI0000048F42	0	1	0	0	0	9	chr3:g.14142566_14142570del	0.1396	0.0484
chr3	15521729	0	T	TTG	56	152	2147	0.372	TG	upstream_gene_variant	MODIFIER	COLQ	ENSG00000206561	Transcript	ENST00000383788.10	protein_coding	0	0	0	0	0	0	0	0	0	rs1179837883	23	-1	0	insertion	HGNC	HGNC:2226	YES	1	0	CCDS33709.1	ENSP00000373298	Q9Y215	0	UPI000013F74C	0	1	0	0	0	0	chr3:g.15521744_15521745dup	0	0
chr3	15521759	rs201205850	GTC	G	11	152	1883	0.071	-	upstream_gene_variant	MODIFIER	COLQ	ENSG00000206561	Transcript	ENST00000383788.10	protein_coding	0	0	0	0	0	0	0	0	0	rs201205850	54	-1	0	deletion	HGNC	HGNC:2226	YES	1	0	CCDS33709.1	ENSP00000373298	Q9Y215	0	UPI000013F74C	0	1	0	0	0	0	chr3:g.15521761_15521762del	0.4097	0.5257
chr3	24120222	rs139700964	AG	A	31	152	2286	0.199	-	3_prime_UTR_variant	MODIFIER	THRB	ENSG00000151090	Transcript	ENST00000396671.7	protein_coding	10/10	0	ENST00000396671.7:c.*2661del	0	4332/7402	0	0	0	0	rs139700964	0	-1	0	deletion	HGNC	HGNC:11799	YES	5	0	CCDS2641.1	ENSP00000379904	P10828	F1D8N7	UPI0000136D26	0	1	0	0	0	0	chr3:g.24120224del	0.1697	0.2088
chr3	24229009	rs3836253	G	GA	23	152	837	0.147	A	intron_variant	MODIFIER	THRB	ENSG00000151090	Transcript	ENST00000396671.7	protein_coding	0	2/9	ENST00000396671.7:c.-42-9dup	0	0	0	0	0	0	rs3836253	0	-1	0	insertion	HGNC	HGNC:11799	YES	5	0	CCDS2641.1	ENSP00000379904	P10828	F1D8N7	UPI0000136D26	0	1	0	0	0	0	chr3:g.24229015dup	0	0
chr3	27721936	rs1553745484	G	GCGGCGC	149	152	1561	0.981	CGGCGC	inframe_insertion	MODERATE	EOMES	ENSG00000163508	Transcript	ENST00000449599.3	protein_coding	1/6	0	ENST00000449599.3:c.358_359insGCGCCG	ENSP00000388620.1:p.Ala119_Ala120insGlyAla	376-377/2829	358-359/2118	120/705	A/GAA	gcc/gGCGCCGcc	rs1553745484&rs368178421&TMP_ESP_3_27763428_27763427	0	-1	0	insertion	HGNC	HGNC:3372	YES	1	A1	CCDS63585.1	ENSP00000388620	O95936	0	UPI00004DEF82	0	1	0	0	hmmpanther:PTHR11267&hmmpanther:PTHR11267:SF13&Low_complexity_(Seg):seg	0	chr3:g.27721937_27721938insGGCGCC	0	0.3147
chr3	38484675	rs397989264	CAA	C	12	152	818	0.077	-	3_prime_UTR_variant	MODIFIER	ACVR2B	ENSG00000114739	Transcript	ENST00000352511.5	protein_coding	11/11	0	ENST00000352511.5:c.*1346_*1347del	0	3316-3317/11782	0	0	0	0	rs1236775877	0	1	0	deletion	HGNC	HGNC:174	YES	1	P1	CCDS2679.1	ENSP00000340361	Q13705	0	UPI00001AF0AE	0	1	0	0	0	2	chr3:g.38484678_38484679del	0	0.025
chr3	38548867	rs397763929	C	CT	44	152	2040	0.301	T	3_prime_UTR_variant	MODIFIER	SCN5A	ENSG00000183873	Transcript	ENST00000413689.5	protein_coding	28/28	0	ENST00000413689.5:c.*1453dup	0	7698-7699/8504	0	0	0	0	rs1399973729	0	-1	0	insertion	HGNC	HGNC:10593	YES	5	A2	CCDS46799.1	ENSP00000410257	0	H9KVD2	UPI0001572CC8	0	1	0	0	0	0	chr3:g.38548868dup	0	0.5333
chr3	39397153	rs34288981	AT	A	44	150	1439	0.299	-	3_prime_UTR_variant	MODIFIER	SLC25A38	ENSG00000144659	Transcript	ENST00000273158.9	protein_coding	7/7	0	ENST00000273158.9:c.*642del	0	1950/2147	0	0	0	0	rs34288981	0	1	0	deletion	HGNC	HGNC:26054	YES	1	P1	CCDS2685.1	ENSP00000273158	Q96DW6	A0A024R2L5	UPI0000070F35	0	1	0	0	0	8	chr3:g.39397162del	0.2512	0.1528
chr3	43720290	rs34011416	A	AG	17	152	1294	0.109	G	3_prime_UTR_variant	MODIFIER	ABHD5	ENSG00000011198	Transcript	ENST00000644371.1	protein_coding	7/7	0	ENST00000644371.1:c.*1758_*1759insG	0	2931-2932/5366	0	0	0	0	rs34011416	0	1	0	insertion	HGNC	HGNC:21396	YES	0	P1	CCDS2711.1	ENSP00000495778	Q8WTS1	A0A0S2Z5D6	UPI00000411E4	0	1	0	0	0	0	chr3:g.43720290_43720291insG	0.0895	0.0946
chr3	45757190	rs57468640	CTT	C	145	152	1947	0.955	-	3_prime_UTR_variant	MODIFIER	SLC6A20	ENSG00000163817	Transcript	ENST00000358525.9	protein_coding	11/11	0	ENST00000358525.9:c.*1786_*1787del	0	3682-3683/5425	0	0	0	0	rs57468640	0	-1	0	deletion	HGNC	HGNC:30927	YES	1	P1	CCDS43077.1	ENSP00000346298	Q9NP91	0	UPI0000046064	0	1	0	0	0	0	chr3:g.45757194_45757195del	0.9619	0.9902
chr3	45918507	rs11349487	TA	T	25	152	1756	0.16	-	3_prime_UTR_variant	MODIFIER	FYCO1	ENSG00000163820	Transcript	ENST00000296137.7	protein_coding	18/18	0	ENST00000296137.7:c.*3257del	0	7909/8514	0	0	0	0	rs11349487	0	-1	0	deletion	HGNC	HGNC:14673	YES	1	P2	CCDS2734.1	ENSP00000296137	Q9BQS8	0	UPI000013E307	0	1	0	0	0	0	chr3:g.45918509del	0.4044	0.7602
chr3	46709583	0	TAAG	T	134	152	2083	0.885	-	downstream_gene_variant	MODIFIER	PRSS50	ENSG00000283706	Transcript	ENST00000315170.13	protein_coding	0	0	0	0	0	0	0	0	0	rs10578999&COSM4589991	2531	-1	0	deletion	EntrezGene	HGNC:17910	YES	1	P1	CCDS2745.1	ENSP00000326598	0	A0A140VJY3	UPI0000037465	0	0	0	0	0	0	chr3:g.46709608_46709610del	0.736	0.8359
chr3	47005686	rs5848810	A	AG	63	152	2011	0.423	G	intron_variant	MODIFIER	NBEAL2	ENSG00000160796	Transcript	ENST00000450053.7	protein_coding	0	41/53	ENST00000450053.7:c.6692-47dup	0	0	0	0	0	0	rs5848810	0	1	0	insertion	HGNC	HGNC:31928	YES	2	P2	CCDS46817.1	ENSP00000415034	Q6ZNJ1	0	UPI000022C020	0	1	0	0	0	5	chr3:g.47005691dup	0.5533	0.5212
chr3	47009418	rs397708574	AG	A	65	152	1712	0.436	-	3_prime_UTR_variant	MODIFIER	NBEAL2	ENSG00000160796	Transcript	ENST00000450053.7	protein_coding	54/54	0	ENST00000450053.7:c.*104del	0	8543/8827	0	0	0	0	rs1309582131	0	1	0	deletion	HGNC	HGNC:31928	YES	2	P2	CCDS46817.1	ENSP00000415034	Q6ZNJ1	0	UPI000022C020	0	1	0	0	0	5	chr3:g.47009424del	0	0.2171
chr3	48565090	rs138595277	G	GGGC	152	152	1692	1	GGC	intron_variant	MODIFIER	COL7A1	ENSG00000114270	Transcript	ENST00000328333.12	protein_coding	0	116/117	ENST00000328333.12:c.8620+18_8620+19insGCC	0	0	0	0	0	0	rs138595277	0	-1	0	insertion	HGNC	HGNC:2214	YES	1	P1	CCDS2773.1	ENSP00000332371	Q02388	0	UPI0000126D20	0	1	0	0	0	0	chr3:g.48565091_48565092insGCG	0	1
chr3	55467815	rs397795589	C	CA	32	152	1012	0.205	A	3_prime_UTR_variant	MODIFIER	WNT5A	ENSG00000114251	Transcript	ENST00000264634.8	protein_coding	5/5	0	ENST00000264634.8:c.*2276dup	0	4076-4077/6176	0	0	0	0	rs1263642645	0	-1	0	insertion	HGNC	HGNC:12784	YES	1	P1	CCDS46850.1	ENSP00000264634	P41221	A0A384N611	UPI0000231C66	0	1	0	0	0	0	chr3:g.55467816dup	0	0.2005
chr3	55469281	rs3836397	AT	A	32	152	1200	0.205	-	3_prime_UTR_variant	MODIFIER	WNT5A	ENSG00000114251	Transcript	ENST00000264634.8	protein_coding	5/5	0	ENST00000264634.8:c.*810del	0	2610/6176	0	0	0	0	rs3836397	0	-1	0	deletion	HGNC	HGNC:12784	YES	1	P1	CCDS46850.1	ENSP00000264634	P41221	A0A384N611	UPI0000231C66	0	1	0	0	0	0	chr3:g.55469282del	0.1228	0.1762
chr3	56557250	0	T	TGGGGTAAGCA	119	152	1933	0.782	GGGGTAAGCA	stop_gained&frameshift_variant	HIGH	CCDC66	ENSG00000180376	Transcript	ENST00000394672.7	protein_coding	1/18	0	ENST00000394672.7:c.11+7_11+16dup	0	78-79/3096	8-9/2847	3/948	L/LG*AX	ttg/ttGGGGTAAGCAg	rs150150392	0	1	0	insertion	HGNC	HGNC:27709	YES	1	A2	CCDS46852.1	ENSP00000378167	A2RUB6	0	UPI000020ADBC	0	0	0	0	hmmpanther:PTHR22736	19	chr3:g.56557260_56557269dup	0	0.5998
chr3	63912684	0	G	GGCAGCA	27	152	1170	0.173	GCAGCA	inframe_insertion	MODERATE	ATXN7	ENSG00000285258	Transcript	ENST00000295900.10	protein_coding	3/13	0	ENST00000295900.10:c.113_118dup	ENSP00000295900.6:p.Gln38_Gln39dup	636-637/7224	86-87/2679	29/892	R/RQQ	cgg/cgGCAGCAg	rs576518931	0	1	0	insertion	HGNC	HGNC:10560	YES	1	P2	CCDS43102.1	ENSP00000295900	0	0	UPI0000126640	0	1	0	0	hmmpanther:PTHR15117&hmmpanther:PTHR15117:SF2&MobiDB_lite:mobidb-lite&Low_complexity_(Seg):seg	32	chr3:g.63912711_63912716dup	0.0214	0.0091
chr3	67498302	rs150352166	AAAG	A	58	152	1760	0.378	-	splice_region_variant&intron_variant	LOW	SUCLG2	ENSG00000172340	Transcript	ENST00000493112.5	protein_coding	0	7/10	ENST00000493112.5:c.758-10_758-8del	0	0	0	0	0	0	rs150352166	0	-1	0	deletion	HGNC	HGNC:11450	YES	1	0	CCDS54605.1	ENSP00000419325	Q96I99	0	UPI000189265B	0	0	0	0	0	0	chr3:g.67498308_67498310del	0.1967	0.2436
chr3	77617785	rs78824327	CA	C	15	152	1715	0.096	-	intron_variant	MODIFIER	ROBO2	ENSG00000185008	Transcript	ENST00000487694.7	protein_coding	0	23/26	ENST00000487694.7:c.3602+13del	0	0	0	0	0	0	rs78824327	0	1	0	deletion	HGNC	HGNC:10250	YES	5	A2	CCDS54609.1	ENSP00000417335	Q9HCK4	0	UPI0000D891EC	0	1	0	0	0	0	chr3:g.77617786del	0.1206	0.1475
chr3	98580104	rs3840202	T	TTAAGAA	56	152	1197	0.372	TAAGAA	3_prime_UTR_variant	MODIFIER	CPOX	ENSG00000080819	Transcript	ENST00000264193.3	protein_coding	7/7	0	ENST00000264193.3:c.*578_*579insTTCTTA	0	2162-2163/2821	0	0	0	0	rs3840202	0	-1	0	insertion	HGNC	HGNC:2321	YES	1	P1	CCDS2932.1	ENSP00000264193	P36551	0	UPI0000073C93	0	1	0	0	0	0	chr3:g.98580106_98580107insAGAATA	0.7242	0.8926
chr3	113657263	0	TTGC	T	89	152	2805	0.583	-	inframe_deletion	MODERATE	USF3	ENSG00000176542	Transcript	ENST00000316407.9	protein_coding	7/7	0	ENST00000316407.9:c.4416_4418del	ENSP00000320794.4:p.Gln1478del	4823-4825/13704	4416-4418/6738	1472-1473/2245	QQ/Q	caGCAa/caa	rs10606566&COSM1484461	0	-1	0	deletion	HGNC	HGNC:30494	YES	5	P2	CCDS43133.1	ENSP00000320794	Q68DE3	0	UPI0004438052	0	0	0	0	hmmpanther:PTHR11742&hmmpanther:PTHR11742:SF2&Low_complexity_(Seg):seg&MobiDB_lite:mobidb-lite&MobiDB_lite:mobidb-lite&Coiled-coils_(Ncoils):Coil	0	chr3:g.113657298_113657300del	0	0
chr3	119417249	rs11391882	A	AC	102	152	1874	0.679	C	3_prime_UTR_variant	MODIFIER	ARHGAP31	ENSG00000031081	Transcript	ENST00000264245.8	protein_coding	12/12	0	ENST00000264245.8:c.*985_*986insC	0	5852-5853/9317	0	0	0	0	rs11391882	0	1	0	insertion	HGNC	HGNC:29216	YES	1	P1	CCDS43135.1	ENSP00000264245	Q2M1Z3	0	UPI00001C1DFD	0	1	0	0	0	0	chr3:g.119417249_119417250insC	0.7804	0.8162
chr3	121835005	rs72421117	GCTCCCA	G	134	152	1854	0.878	-	5_prime_UTR_variant	MODIFIER	IQCB1	ENSG00000173226	Transcript	ENST00000310864.11	protein_coding	1/15	0	ENST00000310864.11:c.-147_-142del	0	50-55/2577	0	0	0	0	rs72421117	0	-1	0	deletion	HGNC	HGNC:28949	YES	1	P1	CCDS33837.1	ENSP00000311505	Q15051	0	UPI0000139154	0	1	0	0	0	0	chr3:g.121835007_121835012del	0	0.7579
chr3	122285371	rs33974189	T	TA	77	152	1708	0.494	A	3_prime_UTR_variant	MODIFIER	CASR	ENSG00000036828	Transcript	ENST00000498619.4	protein_coding	7/7	0	ENST00000498619.4:c.*188dup	0	3885-3886/5009	0	0	0	0	rs33974189	0	1	0	insertion	HGNC	HGNC:1514	YES	1	A2	CCDS54632.1	ENSP00000420194	P41180	E7ENE0	UPI000020A065	0	1	0	0	0	8	chr3:g.122285379dup	0.3516	0.0666
chr3	124744139	rs3836305	CT	C	8	152	2214	0.051	-	3_prime_UTR_variant	MODIFIER	UMPS	ENSG00000114491	Transcript	ENST00000232607.7	protein_coding	6/6	0	ENST00000232607.7:c.*56del	0	1519/6652	0	0	0	0	rs3836305	0	1	0	deletion	HGNC	HGNC:12563	YES	1	P1	CCDS3029.1	ENSP00000232607	P11172	A8K5J1	UPI0000001223	0	1	0	0	0	0	chr3:g.124744140del	0.0847	0.0076
chr3	124746755	0	TTGTGTG	T	21	152	2089	0.135	-	3_prime_UTR_variant	MODIFIER	UMPS	ENSG00000114491	Transcript	ENST00000232607.7	protein_coding	6/6	0	ENST00000232607.7:c.*2708_*2713del	0	4135-4140/6652	0	0	0	0	rs781129592	0	1	0	deletion	HGNC	HGNC:12563	YES	1	P1	CCDS3029.1	ENSP00000232607	P11172	A8K5J1	UPI0000001223	0	1	0	0	0	36	chr3:g.124746792_124746797del	0	0
chr3	124747013	rs10631393	T	TTTTG	79	152	1953	0.519	TTTG	3_prime_UTR_variant	MODIFIER	UMPS	ENSG00000114491	Transcript	ENST00000232607.7	protein_coding	6/6	0	ENST00000232607.7:c.*2938_*2941dup	0	4392-4393/6652	0	0	0	0	rs10631393	0	1	0	insertion	HGNC	HGNC:12563	YES	1	P1	CCDS3029.1	ENSP00000232607	P11172	A8K5J1	UPI0000001223	0	1	0	0	0	12	chr3:g.124747022_124747025dup	0.1861	0.1505
chr3	124747266	rs11443775	C	CA	79	152	2177	0.519	A	3_prime_UTR_variant	MODIFIER	UMPS	ENSG00000114491	Transcript	ENST00000232607.7	protein_coding	6/6	0	ENST00000232607.7:c.*3183dup	0	4645-4646/6652	0	0	0	0	rs11443775	0	1	0	insertion	HGNC	HGNC:12563	YES	1	P1	CCDS3029.1	ENSP00000232607	P11172	A8K5J1	UPI0000001223	0	1	0	0	0	1	chr3:g.124747267dup	0.1861	0.1505
chr3	128879626	rs397874507	CGT	C	51	152	2212	0.333	-	5_prime_UTR_variant	MODIFIER	ACAD9	ENSG00000177646	Transcript	ENST00000308982.12	protein_coding	1/18	0	ENST00000308982.12:c.-57_-56del	0	8-9/2445	0	0	0	0	rs1184559789	0	1	0	deletion	HGNC	HGNC:21497	YES	1	P1	CCDS3053.1	ENSP00000312618	Q9H845	0	UPI00000498C3	0	1	0	0	0	8	chr3:g.128879635_128879636del	0	0.7042
chr3	149167992	0	A	AT	20	152	1034	0.128	T	downstream_gene_variant	MODIFIER	CP	ENSG00000047457	Transcript	ENST00000264613.11	protein_coding	0	0	0	0	0	0	0	0	0	rs1299377512&TMP_ESP_3_148885780_148885780	4504	-1	0	insertion	HGNC	HGNC:2295	YES	1	P1	CCDS3141.1	ENSP00000264613	P00450	0	UPI000045718B	0	1	0	0	0	0	chr3:g.149168002dup	0	0.6293
chr3	149172318	0	T	TCACA	12	152	1200	0.077	CACA	downstream_gene_variant	MODIFIER	CP	ENSG00000047457	Transcript	ENST00000264613.11	protein_coding	0	0	0	0	0	0	0	0	0	rs374839757	178	-1	0	insertion	HGNC	HGNC:2295	YES	1	P1	CCDS3141.1	ENSP00000264613	P00450	0	UPI000045718B	0	1	0	0	0	0	chr3:g.149172353_149172356dup	0	0
chr3	149172318	0	T	TCACACA	15	152	1200	0.096	CACACA	downstream_gene_variant	MODIFIER	CP	ENSG00000047457	Transcript	ENST00000264613.11	protein_coding	0	0	0	0	0	0	0	0	0	rs374839757	178	-1	0	insertion	HGNC	HGNC:2295	YES	1	P1	CCDS3141.1	ENSP00000264613	P00450	0	UPI000045718B	0	1	0	0	0	0	chr3:g.149172351_149172356dup	0	0
chr3	158691918	rs367730845	TTTG	T	8	152	1088	0.058	-	downstream_gene_variant	MODIFIER	RARRES1	ENSG00000118849	Transcript	ENST00000237696.10	protein_coding	0	0	0	0	0	0	0	0	0	rs1356490431	4971	-1	0	deletion	HGNC	HGNC:9867	YES	1	P1	CCDS3184.1	ENSP00000237696	P49788	0	UPI000006E088	0	0	0	0	0	0	chr3:g.158691921_158691923del	0	0.1059
chr3	165068841	rs11313475	TA	T	100	150	812	0.675	-	intron_variant	MODIFIER	SI	ENSG00000090402	Transcript	ENST00000264382.8	protein_coding	0	4/47	ENST00000264382.8:c.374-11del	0	0	0	0	0	0	rs11313475	0	-1	0	deletion	HGNC	HGNC:10856	YES	1	P1	CCDS3196.1	ENSP00000264382	P14410	0	UPI000022C287	0	1	0	0	0	0	chr3:g.165068849del	0.6362	0.5325
chr3	165773088	0	G	GA	148	152	977	0.974	A	3_prime_UTR_variant	MODIFIER	BCHE	ENSG00000114200	Transcript	ENST00000264381.8	protein_coding	4/4	0	ENST00000264381.8:c.*293dup	0	2220-2221/2405	0	0	0	0	rs3836432	0	-1	0	insertion	HGNC	HGNC:983	YES	1	P1	CCDS3198.1	ENSP00000264381	P06276	0	UPI0000127866	0	1	0	0	0	0	chr3:g.165773093dup	0	0.7398
chr3	184145296	rs398063089	AAG	A	71	152	2381	0.462	-	3_prime_UTR_variant	MODIFIER	EIF2B5	ENSG00000145191	Transcript	ENST00000273783.8	protein_coding	16/16	0	ENST00000273783.8:c.*360_*361del	0	2642-2643/2656	0	0	0	0	rs1197300510	0	1	0	deletion	HGNC	HGNC:3261	YES	1	P2	CCDS3252.1	ENSP00000273783	Q13144	0	UPI000013D9CF	0	1	0	0	0	6	chr3:g.184145303_184145304del	0	0.4175
chr4	3492722	rs34230391	AC	A	37	152	2428	0.244	-	intron_variant	MODIFIER	DOK7	ENSG00000175920	Transcript	ENST00000340083.6	protein_coding	0	6/6	ENST00000340083.6:c.773-32del	0	0	0	0	0	0	rs34230391&TMP_ESP_4_3494450_3494451	0	1	0	deletion	HGNC	HGNC:26594	YES	1	P1	CCDS3370.2	ENSP00000344432	Q18PE1	0	UPI0000DA4A17	0	1	0	0	0	4	chr4:g.3492727del	0.3712	0.2867
chr4	5802102	rs398092136	AC	A	56	152	1746	0.365	-	intron_variant	MODIFIER	EVC	ENSG00000072840	Transcript	ENST00000264956.11	protein_coding	0	16/20	ENST00000264956.11:c.2449+15del	0	0	0	0	0	0	rs1064793555	0	1	0	deletion	HGNC	HGNC:3497	YES	1	P3	CCDS3383.1	ENSP00000264956	P57679	0	UPI000012A2A5	0	1	0	0	0	6	chr4:g.5802109del	0	0.1331
chr4	5812880	rs397690241	CT	C	48	152	2655	0.321	-	3_prime_UTR_variant	MODIFIER	EVC	ENSG00000072840	Transcript	ENST00000264956.11	protein_coding	21/21	0	ENST00000264956.11:c.*1845del	0	5003/6427	0	0	0	0	rs1434572526	0	1	0	deletion	HGNC	HGNC:3497	YES	1	P3	CCDS3383.1	ENSP00000264956	P57679	0	UPI000012A2A5	0	1	0	0	0	1	chr4:g.5812882del	0	0.3124
chr4	15511381	rs386833764	GGAA	G	14	152	2129	0.09	-	inframe_deletion	MODERATE	CC2D2A	ENSG00000048342	Transcript	ENST00000424120.5	protein_coding	8/37	0	ENST00000424120.5:c.685_687del	ENSP00000403465.1:p.Glu229del	930-932/5249	676-678/4863	226/1620	E/-	GAA/-	rs1159391633&COSM5713105&COSM5713106	0	1	0	deletion	HGNC	HGNC:29253	YES	5	P1	CCDS47026.1	ENSP00000403465	Q9P2K1	0	UPI000023731A	0	1	0	0	MobiDB_lite:mobidb-lite&Low_complexity_(Seg):seg&hmmpanther:PTHR20837&hmmpanther:PTHR20837:SF7&Pfam_domain:PF17661	9	chr4:g.15511391_15511393del	0	0.003
chr4	26397981	rs77056130	C	CA	19	152	1766	0.122	A	intron_variant	MODIFIER	RBPJ	ENSG00000168214	Transcript	ENST00000342295.5	protein_coding	0	3/11	ENST00000342295.5:c.99-8189dup	0	0	0	0	0	0	rs77056130	0	1	0	insertion	HGNC	HGNC:5724	YES	5	0	CCDS3437.1	ENSP00000345206	Q06330	0	UPI000020BDF1	0	1	0	0	0	5	chr4:g.26397986dup	0.0226	0
chr4	54229321	rs1799767	CAG	C	107	152	1329	0.712	-	5_prime_UTR_variant	MODIFIER	PDGFRA	ENSG00000134853	Transcript	ENST00000257290.10	protein_coding	1/23	0	ENST00000257290.10:c.-104_-103del	0	30-31/6378	0	0	0	0	rs113739379	0	1	0	deletion	HGNC	HGNC:8803	YES	1	P1	CCDS3495.1	ENSP00000257290	P16234	0	UPI0000131793	0	1	0	0	0	2	chr4:g.54229324_54229325del	0.2812	0.3457
chr4	55370431	0	TCA	T	78	152	1334	0.519	-	3_prime_UTR_variant	MODIFIER	SRD5A3	ENSG00000128039	Transcript	ENST00000264228.9	protein_coding	5/5	0	ENST00000264228.9:c.*381_*382del	0	1393-1394/4061	0	0	0	0	rs1273911489	0	1	0	deletion	HGNC	HGNC:25812	YES	1	P1	CCDS3498.1	ENSP00000264228	Q9H8P0	0	UPI0000043F70	0	1	0	0	0	40	chr4:g.55370472_55370473del	0	0.2405
chr4	55425453	rs35154686	CAA	C	91	152	1306	0.609	-	3_prime_UTR_variant	MODIFIER	TMEM165	ENSG00000134851	Transcript	ENST00000381334.10	protein_coding	6/6	0	ENST00000381334.10:c.*2_*3del	0	1210-1211/1931	0	0	0	0	rs35154686	0	1	0	deletion	HGNC	HGNC:30760	YES	1	P1	CCDS3499.1	ENSP00000370736	Q9HC07	0	UPI0000035F63	0	1	0	0	0	0	chr4:g.55425454_55425455del	0.3554	0.1604
chr4	67755867	0	CA	C	121	150	931	0.812	-	upstream_gene_variant	MODIFIER	GNRHR	ENSG00000109163	Transcript	ENST00000226413.4	protein_coding	0	0	0	0	0	0	0	0	0	rs34993359	1508	-1	0	deletion	HGNC	HGNC:4421	YES	1	P1	CCDS3517.1	ENSP00000226413	P30968	0	UPI000004EEC8	0	1	0	0	0	0	chr4:g.67755877del	0.4675	0.1929
chr4	70646715	rs151139669	CT	C	19	152	1079	0.122	-	3_prime_UTR_variant	MODIFIER	ENAM	ENSG00000132464	Transcript	ENST00000396073.3	protein_coding	9/9	0	ENST00000396073.3:c.*1861del	0	5571/5679	0	0	0	0	rs151139669	0	1	0	deletion	HGNC	HGNC:3344	YES	1	P1	CCDS3544.2	ENSP00000379383	Q9NRM1	0	UPI000013CE60	0	1	0	0	0	0	chr4:g.70646716del	0.0931	0.2118
chr4	71567925	rs138389345	TG	T	40	152	1300	0.256	-	3_prime_UTR_variant	MODIFIER	SLC4A4	ENSG00000080493	Transcript	ENST00000425175.5	protein_coding	25/25	0	ENST00000425175.5:c.*33del	0	3435/7596	0	0	0	0	rs138389345	0	1	0	deletion	HGNC	HGNC:11030	YES	5	A2	CCDS47071.1	ENSP00000393557	Q9Y6R1	A5JJ20	UPI000152897D	0	1	0	0	0	0	chr4:g.71567926del	0.2432	0.0333
chr4	78374264	rs398092530	C	CTG	35	152	2354	0.224	TG	intron_variant	MODIFIER	FRAS1	ENSG00000138759	Transcript	ENST00000512123.4	protein_coding	0	25/73	ENST00000512123.4:c.3151+14_3151+15dup	0	0	0	0	0	0	rs1341786028	0	1	0	insertion	HGNC	HGNC:19185	YES	5	P1	CCDS54771.1	ENSP00000422834	Q86XX4	0	UPI000021D4C2	0	1	0	0	0	2	chr4:g.78374265_78374266dup	0	0.4811
chr4	78521645	0	GT	G	38	150	820	0.266	-	intron_variant	MODIFIER	FRAS1	ENSG00000138759	Transcript	ENST00000512123.4	protein_coding	0	68/73	ENST00000512123.4:c.10648+25del	0	0	0	0	0	0	rs1269443199	0	1	0	deletion	HGNC	HGNC:19185	YES	5	P1	CCDS54771.1	ENSP00000422834	Q86XX4	0	UPI000021D4C2	0	1	0	0	0	9	chr4:g.78521655del	0	0.593
chr4	78541639	rs397752464	A	AT	11	152	2410	0.071	T	3_prime_UTR_variant	MODIFIER	FRAS1	ENSG00000138759	Transcript	ENST00000512123.4	protein_coding	74/74	0	ENST00000512123.4:c.*518dup	0	13241-13242/15871	0	0	0	0	rs1466288456	0	1	0	insertion	HGNC	HGNC:19185	YES	5	P1	CCDS54771.1	ENSP00000422834	Q86XX4	0	UPI000021D4C2	0	1	0	0	0	3	chr4:g.78541642dup	0	0.3162
chr4	78543946	rs397724155	A	ATTTT	74	152	1833	0.487	TTTT	3_prime_UTR_variant	MODIFIER	FRAS1	ENSG00000138759	Transcript	ENST00000512123.4	protein_coding	74/74	0	ENST00000512123.4:c.*2824_*2825insTTTT	0	15548-15549/15871	0	0	0	0	rs1380314936	0	1	0	insertion	HGNC	HGNC:19185	YES	5	P1	CCDS54771.1	ENSP00000422834	Q86XX4	0	UPI000021D4C2	0	1	0	0	0	2	chr4:g.78543948_78543949insTTTT	0	0.5613
chr4	80072788	rs80314910	CTT	C	58	152	1966	0.372	-	upstream_gene_variant	MODIFIER	ANTXR2	ENSG00000163297	Transcript	ENST00000307333.7	protein_coding	0	0	0	0	0	0	0	0	0	rs80314910	226	-1	0	deletion	HGNC	HGNC:21732	YES	1	0	CCDS47086.1	ENSP00000306185	P58335	0	UPI000036725D	0	1	0	0	0	0	chr4:g.80072789_80072790del	0.1148	0.0325
chr4	87650292	rs36089093	CA	C	40	152	1689	0.282	-	upstream_gene_variant	MODIFIER	DMP1	ENSG00000152592	Transcript	ENST00000339673.10	protein_coding	0	0	0	0	0	0	0	0	0	rs36089093	14	1	0	deletion	HGNC	HGNC:2932	YES	1	P3	CCDS3623.1	ENSP00000340935	Q13316	0	UPI00001294DE	0	1	0	0	0	0	chr4:g.87650294del	0.125	0.0159
chr4	102632290	0	GA	G	140	150	1117	0.935	-	intron_variant	MODIFIER	MANBA	ENSG00000109323	Transcript	ENST00000226578.9	protein_coding	0	16/16	ENST00000226578.9:c.2416-10del	0	0	0	0	0	0	rs5860729	0	-1	0	deletion	HGNC	HGNC:6831	YES	1	P2	CCDS3658.1	ENSP00000226578	O00462	0	UPI000013C8A2	0	1	0	0	0	0	chr4:g.102632301del	0	0.6589
chr4	113365201	0	ATG	A	116	152	1417	0.763	-	intron_variant	MODIFIER	ANK2	ENSG00000145362	Transcript	ENST00000357077.9	protein_coding	0	41/45	ENST00000357077.9:c.11032+49_11032+50del	0	0	0	0	0	0	rs796789489	0	1	0	deletion	HGNC	HGNC:493	YES	1	P3	CCDS3702.1	ENSP00000349588	Q01484	0	UPI0000441EF3	0	1	0	0	0	29	chr4:g.113365231_113365232del	0	0
chr4	118280376	rs3083027	GTT	G	61	152	1581	0.391	-	3_prime_UTR_variant	MODIFIER	PRSS12	ENSG00000164099	Transcript	ENST00000296498.3	protein_coding	13/13	0	ENST00000296498.3:c.*1558_*1559del	0	4469-4470/4809	0	0	0	0	rs3083027	0	-1	0	deletion	HGNC	HGNC:9477	YES	1	P1	CCDS3709.1	ENSP00000296498	P56730	0	UPI000013E34B	0	1	0	0	0	0	chr4:g.118280378_118280379del	0.2312	0.0439
chr4	118335462	0	C	CT	24	150	966	0.156	T	intron_variant	MODIFIER	PRSS12	ENSG00000164099	Transcript	ENST00000296498.3	protein_coding	0	3/12	ENST00000296498.3:c.820+10dup	0	0	0	0	0	0	rs3215324	0	-1	0	insertion	HGNC	HGNC:9477	YES	1	P1	CCDS3709.1	ENSP00000296498	P56730	0	UPI000013E34B	0	1	0	0	0	0	chr4:g.118335470dup	0.0996	0.0318
chr4	121825130	rs3217754	TC	T	102	152	1668	0.679	-	3_prime_UTR_variant	MODIFIER	BBS7	ENSG00000138686	Transcript	ENST00000264499.8	protein_coding	19/19	0	ENST00000264499.8:c.*729del	0	3061/3752	0	0	0	0	rs3217754	0	-1	0	deletion	HGNC	HGNC:18758	YES	1	P1	CCDS3724.1	ENSP00000264499	Q8IWZ6	0	UPI00001684D7	0	1	0	0	0	0	chr4:g.121825135del	0.2768	0.0234
chr4	145657377	0	C	CT	11	150	744	0.071	T	3_prime_UTR_variant	MODIFIER	MMAA	ENSG00000151611	Transcript	ENST00000281317.9	protein_coding	7/7	0	ENST00000281317.9:c.*1952dup	0	4410-4411/7068	0	0	0	0	rs150630369	0	1	0	insertion	HGNC	HGNC:18871	YES	2	P1	CCDS3766.1	ENSP00000281317	Q8IVH4	0	UPI000005032D	0	1	0	0	0	9	chr4:g.145657386dup	0.1076	0.1415
chr4	154569497	rs140114081	TTTTG	T	18	152	1239	0.115	-	intron_variant	MODIFIER	FGB	ENSG00000171564	Transcript	ENST00000302068.8	protein_coding	0	6/7	ENST00000302068.8:c.959-13_959-10del	0	0	0	0	0	0	rs140114081	0	1	0	deletion	HGNC	HGNC:3662	YES	1	P1	CCDS3786.1	ENSP00000306099	P02675	V9HVY1	UPI000012A778	0	1	0	0	0	3	chr4:g.154569501_154569504del	0.1378	0.0189
chr4	154584089	rs148317511	A	AGAAGACAGAGTGCTCCCATTCCCACTTC	15	152	1391	0.115	GAAGACAGAGTGCTCCCATTCCCACTTC	3_prime_UTR_variant	MODIFIER	FGA	ENSG00000171560	Transcript	ENST00000302053.7	protein_coding	6/6	0	ENST00000302053.7:c.*7_*34dup	0	2714-2715/3678	0	0	0	0	rs533633927	0	-1	0	insertion	HGNC	HGNC:3661	YES	2	P1	CCDS3787.1	ENSP00000306361	P02671	0	UPI000012A75A	0	1	0	0	0	0	chr4:g.154584090_154584117dup	0.3263	0.4297
chr4	154751392	rs372786858	G	GTTTGTTGTGCTGAGT	92	152	1655	0.603	TTTGTTGTGCTGAGT	3_prime_UTR_variant	MODIFIER	LRAT	ENSG00000121207	Transcript	ENST00000336356.4	protein_coding	3/3	0	ENST00000336356.4:c.*2258_*2259insTGTTGTGCTGAGTTT	0	3173-3174/4901	0	0	0	0	rs372786858	0	1	0	insertion	HGNC	HGNC:6685	YES	1	P1	CCDS3789.1	ENSP00000337224	O95237	0	UPI0000072711	0	1	0	0	0	2	chr4:g.154751394_154751395insTGTTGTGCTGAGTTT	0.1396	0.0734
chr4	168925208	0	GCT	G	131	152	1801	0.859	-	intron_variant	MODIFIER	PALLD	ENSG00000129116	Transcript	ENST00000505667.6	protein_coding	0	20/21	ENST00000505667.6:c.3359-14_3359-13del	0	0	0	0	0	0	rs1371420095	0	1	0	deletion	HGNC	HGNC:17068	YES	1	A2	CCDS54818.1	ENSP00000425556	Q8WX93	0	UPI000189A85C	0	1	0	0	0	10	chr4:g.168925219_168925220del	0	0.4228
chr4	168926511	rs28364802	A	AAAT	9	152	852	0.058	AAT	3_prime_UTR_variant	MODIFIER	PALLD	ENSG00000129116	Transcript	ENST00000505667.6	protein_coding	22/22	0	ENST00000505667.6:c.*336_*338dup	0	3928-3929/5858	0	0	0	0	rs1473156319	0	1	0	insertion	HGNC	HGNC:17068	YES	1	A2	CCDS54818.1	ENSP00000425556	Q8WX93	0	UPI000189A85C	0	1	0	0	0	7	chr4:g.168926516_168926518dup	0	0
chr4	186211698	rs58524374	T	TACAC	127	152	1015	0.833	ACAC	3_prime_UTR_variant	MODIFIER	CYP4V2	ENSG00000145476	Transcript	ENST00000378802.5	protein_coding	11/11	0	ENST00000378802.5:c.*1061_*1064dup	0	2892-2893/4657	0	0	0	0	rs1236396785	0	1	0	insertion	HGNC	HGNC:23198	YES	1	P1	CCDS34119.1	ENSP00000368079	Q6ZWL3	0	UPI00002372FE	0	1	0	0	0	7	chr4:g.186211702_186211705dup	0	0
chr5	218266	0	T	TC	16	152	1684	0.109	C	upstream_gene_variant	MODIFIER	SDHA	ENSG00000073578	Transcript	ENST00000264932.11	protein_coding	0	0	0	0	0	0	0	0	0	rs1261496427	53	1	0	insertion	HGNC	HGNC:10680	YES	1	P1	CCDS3853.1	ENSP00000264932	P31040	A0A024QZ30	UPI0000000C2C	0	1	0	0	0	0	chr5:g.218272dup	0	0.6218
chr5	7900883	rs36045697	TC	T	9	152	1069	0.064	-	3_prime_UTR_variant	MODIFIER	MTRR	ENSG00000124275	Transcript	ENST00000264668.6	protein_coding	15/15	0	ENST00000264668.6:c.*826del	0	3034/3274	0	0	0	0	rs36045697	0	1	0	deletion	HGNC	HGNC:7473	YES	1	P3	CCDS3874.1	ENSP00000264668	Q9UBK8	0	UPI000013D550	0	1	0	0	0	0	chr5:g.7900884del	0.4862	0.4569
chr5	10265774	rs70943997	C	CTCTAT	124	152	2062	0.808	TCTAT	3_prime_UTR_variant	MODIFIER	CCT5	ENSG00000150753	Transcript	ENST00000280326.9	protein_coding	11/11	0	ENST00000280326.9:c.*994_*995insATTCT	0	2678-2679/3293	0	0	0	0	rs112586209	0	1	0	insertion	HGNC	HGNC:1618	YES	1	P1	CCDS3877.1	ENSP00000280326	P48643	V9HW37	UPI0000001C34	0	1	0	0	0	3	chr5:g.10265777_10265778insATTCT	0	0.3759
chr5	13867994	0	TA	T	26	152	1207	0.173	-	splice_region_variant&intron_variant	LOW	DNAH5	ENSG00000039139	Transcript	ENST00000265104.4	protein_coding	0	24/78	ENST00000265104.4:c.3835-3del	0	0	0	0	0	0	rs35398031&CD154532&TMP_ESP_5_13868104_13868104&COSM5511353	0	-1	0	deletion	HGNC	HGNC:2950	YES	1	P1	CCDS3882.1	ENSP00000265104	Q8TE73	0	UPI0000110101	0	1	0	0	0	0	chr5:g.13868003del	0.3485	0.2731
chr5	14705915	rs34917282	GT	G	29	152	2110	0.192	-	3_prime_UTR_variant	MODIFIER	ANKH	ENSG00000154122	Transcript	ENST00000284268.8	protein_coding	12/12	0	ENST00000284268.8:c.*5281del	0	7091/8207	0	0	0	0	rs34917282	0	-1	0	deletion	HGNC	HGNC:15492	YES	1	P1	CCDS3885.1	ENSP00000284268	Q9HCJ1	0	UPI000003F535	0	1	0	0	0	0	chr5:g.14705917del	0.0447	0.0015
chr5	14709303	rs34294961	A	AT	120	152	1435	0.788	T	3_prime_UTR_variant	MODIFIER	ANKH	ENSG00000154122	Transcript	ENST00000284268.8	protein_coding	12/12	0	ENST00000284268.8:c.*1893dup	0	3703-3704/8207	0	0	0	0	rs34294961	0	-1	0	insertion	HGNC	HGNC:15492	YES	1	P1	CCDS3885.1	ENSP00000284268	Q9HCJ1	0	UPI000003F535	0	1	0	0	0	0	chr5:g.14709305dup	0	0.4811
chr5	14710254	rs71603731	G	GACTT	29	152	2074	0.192	ACTT	3_prime_UTR_variant	MODIFIER	ANKH	ENSG00000154122	Transcript	ENST00000284268.8	protein_coding	12/12	0	ENST00000284268.8:c.*939_*942dup	0	2752-2753/8207	0	0	0	0	rs71603731	0	-1	0	insertion	HGNC	HGNC:15492	YES	1	P1	CCDS3885.1	ENSP00000284268	Q9HCJ1	0	UPI000003F535	0	1	0	0	0	0	chr5:g.14710256_14710259dup	0.0567	0.034
chr5	14871511	rs139106733	AGGGGCGAC	A	82	152	1374	0.526	-	5_prime_UTR_variant	MODIFIER	ANKH	ENSG00000154122	Transcript	ENST00000284268.8	protein_coding	1/12	0	ENST00000284268.8:c.-72_-65del	0	260-267/8207	0	0	0	0	rs139106733	0	-1	0	deletion	HGNC	HGNC:15492	YES	1	P1	CCDS3885.1	ENSP00000284268	Q9HCJ1	0	UPI000003F535	0	1	0	0	0	0	chr5:g.14871527_14871534del	0.3998	0.4274
chr5	35876818	0	G	GGAAA	23	152	1277	0.154	GAAA	3_prime_UTR_variant	MODIFIER	IL7R	ENSG00000168685	Transcript	ENST00000303115.8	protein_coding	8/8	0	ENST00000303115.8:c.*342_*345dup	0	1799-1800/4584	0	0	0	0	rs1397104607	0	1	0	insertion	HGNC	HGNC:6024	YES	1	P2	CCDS3911.1	ENSP00000306157	P16871	0	UPI000013E861	0	1	0	0	0	13	chr5:g.35876828_35876831dup	0	0.1278
chr5	35878386	rs33994244	GC	G	24	152	1125	0.16	-	3_prime_UTR_variant	MODIFIER	IL7R	ENSG00000168685	Transcript	ENST00000303115.8	protein_coding	8/8	0	ENST00000303115.8:c.*1902del	0	3368/4584	0	0	0	0	rs33994244	0	1	0	deletion	HGNC	HGNC:6024	YES	1	P2	CCDS3911.1	ENSP00000306157	P16871	0	UPI000013E861	0	1	0	0	0	1	chr5:g.35878388del	0.1286	0.1278
chr5	37815487	0	TTCC	T	77	152	2362	0.5	-	downstream_gene_variant	MODIFIER	GDNF	ENSG00000168621	Transcript	ENST00000427982.5	protein_coding	0	0	0	0	0	0	0	0	0	rs150577324	161	-1	0	deletion	HGNC	HGNC:4232	YES	1	0	CCDS54845.1	ENSP00000409007	P39905	0	UPI0000E20965	0	1	0	0	0	0	chr5:g.37815520_37815522del	0.2173	0.1884
chr5	38477954	rs796517933	CAA	C	10	150	955	0.065	-	3_prime_UTR_variant	MODIFIER	LIFR	ENSG00000113594	Transcript	ENST00000453190.7	protein_coding	20/20	0	ENST00000453190.7:c.*3639_*3640del	0	7265-7266/10553	0	0	0	0	rs796517933	0	-1	0	deletion	HGNC	HGNC:6597	YES	2	P1	CCDS3927.1	ENSP00000398368	P42702	0	UPI000004CAC2	0	1	0	0	0	0	chr5:g.38477959_38477960del	0.113	0.3835
chr5	38528849	0	GAC	G	9	152	1332	0.058	-	intron_variant	MODIFIER	LIFR	ENSG00000113594	Transcript	ENST00000453190.7	protein_coding	0	2/19	ENST00000453190.7:c.143-11_143-10del	0	0	0	0	0	0	rs34759137	0	-1	0	deletion	HGNC	HGNC:6597	YES	2	P1	CCDS3927.1	ENSP00000398368	P42702	0	UPI000004CAC2	0	1	0	0	0	0	chr5:g.38528877_38528878del	0	0
chr5	41870266	rs368390833	T	TC	28	152	2040	0.192	C	intron_variant	MODIFIER	OXCT1	ENSG00000083720	Transcript	ENST00000196371.10	protein_coding	0	1/16	ENST00000196371.10:c.78+14dup	0	0	0	0	0	0	rs368390833	0	-1	0	insertion	HGNC	HGNC:8527	YES	1	P1	CCDS3937.1	ENSP00000196371	P55809	A0A024R040	UPI0000000C9A	0	1	0	0	0	0	chr5:g.41870271dup	0	0
chr5	42719966	rs11369980	T	TA	150	150	960	1	A	3_prime_UTR_variant	MODIFIER	GHR	ENSG00000112964	Transcript	ENST00000620156.4	protein_coding	10/10	0	ENST00000620156.4:c.*542_*543insA	0	2617-2618/4529	0	0	0	0	rs11369980	0	1	0	insertion	HGNC	HGNC:4263	YES	5	A2	CCDS75239.1	ENSP00000483403	0	A0A087X0H5	UPI0002104C22	0	1	0	0	0	0	chr5:g.42719966_42719967insA	0.8195	0.6974
chr5	42720921	0	TTTG	T	152	152	1634	1	-	3_prime_UTR_variant	MODIFIER	GHR	ENSG00000112964	Transcript	ENST00000620156.4	protein_coding	10/10	0	ENST00000620156.4:c.*1516_*1518del	0	3573-3575/4529	0	0	0	0	rs1176850093	0	1	0	deletion	HGNC	HGNC:4263	YES	5	A2	CCDS75239.1	ENSP00000483403	0	A0A087X0H5	UPI0002104C22	0	1	0	0	0	18	chr5:g.42720940_42720942del	0	0.59
chr5	53091071	rs199677547	TAAC	T	89	152	1192	0.583	-	3_prime_UTR_variant	MODIFIER	ITGA2	ENSG00000164171	Transcript	ENST00000296585.10	protein_coding	30/30	0	ENST00000296585.10:c.*475_*477del	0	4136-4138/7843	0	0	0	0	rs199677547	0	1	0	deletion	HGNC	HGNC:6137	YES	1	P1	CCDS3957.1	ENSP00000296585	P17301	0	UPI0000169C36	0	1	0	0	0	2	chr5:g.53091074_53091076del	0.3315	0.2806
chr5	53092356	rs3212655	GA	G	17	152	1436	0.109	-	3_prime_UTR_variant	MODIFIER	ITGA2	ENSG00000164171	Transcript	ENST00000296585.10	protein_coding	30/30	0	ENST00000296585.10:c.*1764del	0	5421/7843	0	0	0	0	rs3212655	0	1	0	deletion	HGNC	HGNC:6137	YES	1	P1	CCDS3957.1	ENSP00000296585	P17301	0	UPI0000169C36	0	1	0	0	0	6	chr5:g.53092363del	0.0379	0.0151
chr5	53093103	0	TCAAA	T	68	152	1255	0.449	-	3_prime_UTR_variant	MODIFIER	ITGA2	ENSG00000164171	Transcript	ENST00000296585.10	protein_coding	30/30	0	ENST00000296585.10:c.*2517_*2520del	0	6168-6171/7843	0	0	0	0	rs72277253	0	1	0	deletion	HGNC	HGNC:6137	YES	1	P1	CCDS3957.1	ENSP00000296585	P17301	0	UPI0000169C36	0	1	0	0	0	12	chr5:g.53093116_53093119del	0.144	0.0779
chr5	53093481	rs6149022	G	GGTATGTTTAGC	118	152	1966	0.769	GTATGTTTAGC	3_prime_UTR_variant	MODIFIER	ITGA2	ENSG00000164171	Transcript	ENST00000296585.10	protein_coding	30/30	0	ENST00000296585.10:c.*2883_*2893dup	0	6545-6546/7843	0	0	0	0	rs1371429515	0	1	0	insertion	HGNC	HGNC:6137	YES	1	P1	CCDS3957.1	ENSP00000296585	P17301	0	UPI0000169C36	0	1	0	0	0	11	chr5:g.53093482_53093492dup	0	0
chr5	53093981	rs59915734	T	TAAAG	113	150	791	0.747	AAAG	3_prime_UTR_variant	MODIFIER	ITGA2	ENSG00000164171	Transcript	ENST00000296585.10	protein_coding	30/30	0	ENST00000296585.10:c.*3385_*3386insGAAA	0	7045-7046/7843	0	0	0	0	rs1352217802	0	1	0	insertion	HGNC	HGNC:6137	YES	1	P1	CCDS3957.1	ENSP00000296585	P17301	0	UPI0000169C36	0	1	0	0	0	3	chr5:g.53093984_53093985insGAAA	0	0.7867
chr5	53098188	rs3839261	GC	G	13	152	886	0.083	-	3_prime_UTR_variant	MODIFIER	MOCS2	ENSG00000164172	Transcript	ENST00000396954.8	protein_coding	7/7	0	ENST00000396954.8:c.*413del	0	1656/4166	0	0	0	0	rs3839261	0	-1	0	deletion	HGNC	HGNC:7193	YES	1	P1	CCDS3958.1	ENSP00000380157	O96007	A0A024QZS1	UPI000000DB29	0	1	0	0	0	0	chr5:g.53098189del	0.152	0.2239
chr5	53658638	rs140172554	G	GT	11	152	708	0.071	T	intron_variant	MODIFIER	NDUFS4	ENSG00000164258	Transcript	ENST00000296684.10	protein_coding	0	4/4	ENST00000296684.10:c.424+19dup	0	0	0	0	0	0	rs140172554	0	1	0	insertion	HGNC	HGNC:7711	YES	1	P1	CCDS3960.1	ENSP00000296684	O43181	A0A0S2Z433	UPI0000130A98	0	1	0	0	0	5	chr5:g.53658643dup	0.1486	0.1331
chr5	56882021	0	TCAA	T	62	152	2668	0.404	-	inframe_deletion	MODERATE	MAP3K1	ENSG00000095015	Transcript	ENST00000399503.4	protein_coding	14/20	0	ENST00000399503.4:c.2845_2847del	ENSP00000382423.3:p.Thr949del	2847-2849/7036	2822-2824/4539	941-942/1512	ST/S	tCAAca/tca	rs5868032&COSM4594439	0	1	0	deletion	HGNC	HGNC:6848	YES	1	P1	CCDS43318.1	ENSP00000382423	Q13233	0	UPI000015153B	0	1	0	0	hmmpanther:PTHR24361&hmmpanther:PTHR24361:SF414&MobiDB_lite:mobidb-lite&MobiDB_lite:mobidb-lite&Low_complexity_(Seg):seg	23	chr5:g.56882045_56882047del	0	0
chr5	58972882	rs66487103	TAATA	T	49	152	1030	0.321	-	3_prime_UTR_variant	MODIFIER	PDE4D	ENSG00000113448	Transcript	ENST00000340635.11	protein_coding	15/15	0	ENST00000340635.11:c.*1778_*1781del	0	4312-4315/8160	0	0	0	0	rs66487103	0	-1	0	deletion	HGNC	HGNC:8783	YES	1	0	CCDS47213.1	ENSP00000345502	Q08499	A0A140VJR0	UPI0000050EB1	0	1	0	0	0	0	chr5:g.58972887_58972890del	0.1633	0.1513
chr5	58973788	rs3839217	T	TAAAG	48	152	1217	0.314	AAAG	3_prime_UTR_variant	MODIFIER	PDE4D	ENSG00000113448	Transcript	ENST00000340635.11	protein_coding	15/15	0	ENST00000340635.11:c.*872_*875dup	0	3409-3410/8160	0	0	0	0	rs140301103	0	-1	0	insertion	HGNC	HGNC:8783	YES	1	0	CCDS47213.1	ENSP00000345502	Q08499	A0A140VJR0	UPI0000050EB1	0	1	0	0	0	0	chr5:g.58973790_58973793dup	0.1627	0.1498
chr5	58973846	rs67531361	G	GGAA	46	152	1169	0.301	GAA	3_prime_UTR_variant	MODIFIER	PDE4D	ENSG00000113448	Transcript	ENST00000340635.11	protein_coding	15/15	0	ENST00000340635.11:c.*815_*817dup	0	3351-3352/8160	0	0	0	0	rs139587044	0	-1	0	insertion	HGNC	HGNC:8783	YES	1	0	CCDS47213.1	ENSP00000345502	Q08499	A0A140VJR0	UPI0000050EB1	0	1	0	0	0	0	chr5:g.58973848_58973850dup	0.1623	0.1498
chr5	58974312	rs35684984	CAAAT	C	50	152	1726	0.327	-	3_prime_UTR_variant	MODIFIER	PDE4D	ENSG00000113448	Transcript	ENST00000340635.11	protein_coding	15/15	0	ENST00000340635.11:c.*348_*351del	0	2882-2885/8160	0	0	0	0	rs35684984	0	-1	0	deletion	HGNC	HGNC:8783	YES	1	0	CCDS47213.1	ENSP00000345502	Q08499	A0A140VJR0	UPI0000050EB1	0	1	0	0	0	0	chr5:g.58974316_58974319del	0	0
chr5	61332326	0	GGGCGGC	G	8	152	1850	0.058	-	inframe_deletion	MODERATE	ZSWIM6	ENSG00000130449	Transcript	ENST00000252744.6	protein_coding	1/14	0	ENST00000252744.6:c.69_74del	ENSP00000252744.5:p.Gly25_Gly26del	70-75/5518	55-60/3648	19-20/1215	GG/-	GGCGGC/-	rs1208171207&TMP_ESP_5_60628154_60628159	0	1	0	deletion	HGNC	HGNC:29316	YES	5	P1	CCDS47215.1	ENSP00000252744	Q9HCJ5	0	UPI0001837EA2	0	1	0	0	Low_complexity_(Seg):seg&MobiDB_lite:mobidb-lite	14	chr5:g.61332341_61332346del	0	0.0083
chr5	61332354	0	A	AGCG	50	152	1588	0.34	GCG	inframe_insertion	MODERATE	ZSWIM6	ENSG00000130449	Transcript	ENST00000252744.6	protein_coding	1/14	0	ENST00000252744.6:c.98_100dup	ENSP00000252744.5:p.Gly33dup	97-98/5518	82-83/3648	28/1215	S/SG	agc/aGCGgc	rs528020839	0	1	0	insertion	HGNC	HGNC:29316	YES	5	P1	CCDS47215.1	ENSP00000252744	Q9HCJ5	0	UPI0001837EA2	0	1	0	0	Low_complexity_(Seg):seg&MobiDB_lite:mobidb-lite	18	chr5:g.61332370_61332372dup	0.0741	0.0076
chr5	74715459	rs78084621	CT	C	54	152	1304	0.359	-	intron_variant	MODIFIER	HEXB	ENSG00000049860	Transcript	ENST00000261416.12	protein_coding	0	7/13	ENST00000261416.12:c.902-48del	0	0	0	0	0	0	rs78084621	0	1	0	deletion	HGNC	HGNC:4879	YES	1	P1	CCDS4022.1	ENSP00000261416	P07686	0	UPI000013D183	0	1	0	0	0	2	chr5:g.74715462del	0.1695	0.2103
chr5	74721255	rs56312827	CTG	C	32	152	1050	0.205	-	3_prime_UTR_variant	MODIFIER	HEXB	ENSG00000049860	Transcript	ENST00000261416.12	protein_coding	14/14	0	ENST00000261416.12:c.*82_*83del	0	1780-1781/1812	0	0	0	0	rs1224557367	0	1	0	deletion	HGNC	HGNC:4879	YES	1	P1	CCDS4022.1	ENSP00000261416	P07686	0	UPI000013D183	0	1	0	0	0	1	chr5:g.74721257_74721258del	0	0.0061
chr5	74726021	rs5868753	TACTCAA	T	56	152	2015	0.372	-	inframe_deletion	MODERATE	GFM2	ENSG00000164347	Transcript	ENST00000509430.5	protein_coding	19/22	0	ENST00000509430.5:c.1826_1831del	ENSP00000427004.1:p.Phe609_Glu610del	2136-2141/3047	1826-1831/2340	609-611/779	FEY/Y	tTTGAGTat/tat	rs5868753&COSM5713114	0	-1	0	deletion	HGNC	HGNC:29682	YES	1	P1	CCDS4023.1	ENSP00000427004	Q969S9	A0A024RAK1	UPI0000129CA7	0	0	0	0	Gene3D:3.30.230.10&HAMAP:MF_03059&Pfam_domain:PF03764&hmmpanther:PTHR43261&hmmpanther:PTHR43261:SF1&SMART_domains:SM00889&Superfamily_domains:SSF54211&Conserved_Domains:cd01693	0	chr5:g.74726028_74726033del	0.3824	0.7572
chr5	78228244	0	T	TA	30	152	1057	0.192	A	splice_region_variant&intron_variant	LOW	AP3B1	ENSG00000132842	Transcript	ENST00000255194.10	protein_coding	0	3/26	ENST00000255194.10:c.280-6dup	0	0	0	0	0	0	rs5868908&TMP_ESP_5_77524069_77524069	0	-1	0	insertion	HGNC	HGNC:566	YES	1	P3	CCDS4041.1	ENSP00000255194	O00203	A0A0S2Z5J4	UPI00001AE77D	0	1	0	0	0	0	chr5:g.78228253dup	0.3251	0.3495
chr5	78985560	0	T	TA	20	152	933	0.128	A	upstream_gene_variant	MODIFIER	ARSB	ENSG00000113273	Transcript	ENST00000264914.10	protein_coding	0	0	0	0	0	0	0	0	0	rs1215467898	250	-1	0	insertion	HGNC	HGNC:714	YES	1	P1	CCDS4043.1	ENSP00000264914	P15848	A0A024RAJ9	UPI00001260A3	0	1	0	0	0	0	chr5:g.78985570dup	0	0.2602
chr5	78986086	rs1255033691	C	CTG	152	152	2097	1	TG	upstream_gene_variant	MODIFIER	ARSB	ENSG00000113273	Transcript	ENST00000264914.10	protein_coding	0	0	0	0	0	0	0	0	0	rs1255033691	776	-1	0	insertion	HGNC	HGNC:714	YES	1	P1	CCDS4043.1	ENSP00000264914	P15848	A0A024RAJ9	UPI00001260A3	0	1	0	0	0	0	chr5:g.78986087_78986088dup	0	0.9909
chr5	80654905	rs1554066076	G	GCCGCAGCGC	25	152	1189	0.167	CCGCAGCGC	inframe_insertion	MODERATE	MSH3	ENSG00000113318	Transcript	ENST00000265081.7	protein_coding	1/24	0	ENST00000265081.7:c.181_189dup	ENSP00000265081.6:p.Ala61_Pro63dup	254-255/4443	178-179/3414	60/1137	A/AAAP	gcc/gCCGCAGCGCcc	rs758718643	0	1	0	insertion	HGNC	HGNC:7326	YES	1	P1	CCDS34195.1	ENSP00000265081	P20585	0	UPI0000DBEE85	0	1	0	0	MobiDB_lite:mobidb-lite&Low_complexity_(Seg):seg	11	chr5:g.80654908_80654916dup	0	0
chr5	83581975	rs397998455	CT	C	115	152	1646	0.75	-	3_prime_UTR_variant	MODIFIER	VCAN	ENSG00000038427	Transcript	ENST00000265077.8	protein_coding	15/15	0	ENST00000265077.8:c.*1548del	0	12019/12345	0	0	0	0	rs1400306031	0	1	0	deletion	HGNC	HGNC:2464	YES	1	P3	CCDS4060.1	ENSP00000265077	P13611	A0A024RAQ9	UPI000013178B	0	1	0	0	0	6	chr5:g.83581982del	0	0.7716
chr5	88720787	rs3841445	AT	A	33	152	970	0.224	-	3_prime_UTR_variant	MODIFIER	MEF2C	ENSG00000081189	Transcript	ENST00000340208.9	protein_coding	12/12	0	ENST00000340208.9:c.*1816del	0	3645/6192	0	0	0	0	rs3841445	0	-1	0	deletion	HGNC	HGNC:6996	YES	1	A2	CCDS54878.1	ENSP00000340874	Q06413	0	UPI0000D9B539	0	1	0	0	0	0	chr5:g.88720795del	0.4828	0.3109
chr5	90756446	rs34894132	T	TC	131	150	1041	0.87	C	splice_region_variant&intron_variant	LOW	ADGRV1	ENSG00000164199	Transcript	ENST00000405460.9	protein_coding	0	55/89	ENST00000405460.9:c.11581-3dup	0	0	0	0	0	0	rs34894132&TMP_ESP_5_90052264_90052264	0	1	0	insertion	HGNC	HGNC:17416	YES	1	P1	CCDS47246.1	ENSP00000384582	Q8WXG9	0	UPI00002127A7	0	1	0	0	0	5	chr5:g.90756451dup	0.3852	0.1846
chr5	96392174	0	GT	G	15	152	742	0.096	-	3_prime_UTR_variant	MODIFIER	PCSK1	ENSG00000175426	Transcript	ENST00000311106.8	protein_coding	14/14	0	ENST00000311106.8:c.*826del	0	3294/5136	0	0	0	0	rs34572181	0	-1	0	deletion	HGNC	HGNC:8743	YES	1	P1	CCDS4081.1	ENSP00000308024	P29120	0	UPI000013F0F5	0	1	0	0	0	0	chr5:g.96392185del	0.3035	0.3147
chr5	96392261	rs5869716	C	CAGA	17	152	956	0.109	AGA	3_prime_UTR_variant	MODIFIER	PCSK1	ENSG00000175426	Transcript	ENST00000311106.8	protein_coding	14/14	0	ENST00000311106.8:c.*737_*739dup	0	3207-3208/5136	0	0	0	0	rs5869716	0	-1	0	insertion	HGNC	HGNC:8743	YES	1	P1	CCDS4081.1	ENSP00000308024	P29120	0	UPI000013F0F5	0	1	0	0	0	0	chr5:g.96392264_96392266dup	0.3223	0.4047
chr5	112844531	0	C	CA	124	152	1040	0.808	A	intron_variant&NMD_transcript_variant	MODIFIER	AC008575.1	ENSG00000258864	Transcript	ENST00000520401.1	nonsense_mediated_decay	0	3/7	ENST00000520401.1:c.231-12109dup	0	0	0	0	0	0	rs1168121791	0	1	cds_start_NF	insertion	Clone_based_ensembl_gene	0	YES	3	P1	0	ENSP00000454861	0	H3BNH8	UPI000268B493	0	0	0	0	0	9	chr5:g.112844540dup	0	0.4803
chr5	119542238	rs34381335	T	TA	131	152	1163	0.865	A	3_prime_UTR_variant	MODIFIER	HSD17B4	ENSG00000133835	Transcript	ENST00000414835.7	protein_coding	25/25	0	ENST00000414835.7:c.*250dup	0	2787-2788/2881	0	0	0	0	rs149778406	0	1	0	insertion	HGNC	HGNC:5213	YES	2	0	CCDS56379.1	ENSP00000411960	P51659	G5E9S2	UPI0001AE7403	0	1	0	0	0	6	chr5:g.119542244dup	0.5639	0.6392
chr5	126543262	0	CA	C	32	152	1532	0.205	-	3_prime_UTR_variant	MODIFIER	ALDH7A1	ENSG00000164904	Transcript	ENST00000409134.8	protein_coding	18/18	0	ENST00000409134.8:c.*1702del	0	3343/4765	0	0	0	0	rs5871218	0	-1	0	deletion	HGNC	HGNC:877	YES	1	P2	CCDS4137.2	ENSP00000387123	P49419	0	UPI0000D4C5DE	0	1	0	0	0	0	chr5:g.126543270del	0.5705	0.6936
chr5	127460839	rs397809018	TCA	T	51	152	1007	0.34	-	3_prime_UTR_variant	MODIFIER	MEGF10	ENSG00000145794	Transcript	ENST00000503335.7	protein_coding	25/25	0	ENST00000503335.7:c.*3524_*3525del	0	7224-7225/7606	0	0	0	0	rs1164535208	0	1	0	deletion	HGNC	HGNC:29634	YES	1	P1	CCDS4142.1	ENSP00000423354	Q96KG7	0	UPI000006F868	0	1	0	0	0	2	chr5:g.127460842_127460843del	0	0.3472
chr5	132394360	rs142209594	CA	C	126	152	2575	0.827	-	downstream_gene_variant	MODIFIER	SLC22A5	ENSG00000197375	Transcript	ENST00000435065.6	protein_coding	0	0	0	0	0	0	0	0	0	rs1439408432	89	1	0	deletion	HGNC	HGNC:10969	YES	1	0	CCDS78058.1	ENSP00000402760	O76082	0	UPI0000EFD9B4	0	1	0	0	0	0	chr5:g.132394364del	0	0.4962
chr5	132868755	rs67367845	AG	A	40	152	1599	0.282	-	3_prime_UTR_variant	MODIFIER	UQCRQ	ENSG00000164405	Transcript	ENST00000378670.8	protein_coding	3/3	0	ENST00000378670.8:c.*1175del	0	1482/1573	0	0	0	0	rs67367845	0	1	0	deletion	HGNC	HGNC:29594	YES	1	P1	CCDS34237.1	ENSP00000367939	O14949	0	UPI000015D476	0	1	0	0	0	1	chr5:g.132868757del	0.4253	0.298
chr5	137621777	0	TAC	T	98	152	2251	0.635	-	3_prime_UTR_variant	MODIFIER	KLHL3	ENSG00000146021	Transcript	ENST00000309755.9	protein_coding	15/15	0	ENST00000309755.9:c.*319_*320del	0	2526-2527/6805	0	0	0	0	rs3839339	0	-1	0	deletion	HGNC	HGNC:6354	YES	1	P3	CCDS4192.1	ENSP00000312397	Q9UH77	0	UPI000012DE05	0	1	0	0	0	0	chr5:g.137621802_137621803del	0	0
chr5	146129125	rs67107752	AAAAAAG	A	98	152	1153	0.654	-	splice_region_variant&intron_variant	LOW	LARS	ENSG00000133706	Transcript	ENST00000394434.7	protein_coding	0	25/31	ENST00000394434.7:c.2629-13_2629-8del	0	0	0	0	0	0	rs1209676497&COSM1619790	0	-1	0	deletion	HGNC	HGNC:6512	YES	1	P1	CCDS34265.1	ENSP00000377954	Q9P2J5	0	UPI0000037316	0	1	0	0	0	0	chr5:g.146129131_146129136del	0	0.0076
chr5	148137351	rs397704765	A	ACTC	17	152	1863	0.109	CTC	downstream_gene_variant	MODIFIER	SPINK5	ENSG00000133710	Transcript	ENST00000359874.7	protein_coding	0	0	0	0	0	0	0	0	0	rs1199993187	62	1	0	insertion	HGNC	HGNC:15464	YES	1	A2	CCDS47300.1	ENSP00000352936	Q9NQ38	0	UPI000020CF25	0	1	0	0	0	0	chr5:g.148137352_148137354dup	0	0.6097
chr5	148982157	0	A	AT	36	150	827	0.234	T	intron_variant&non_coding_transcript_variant	MODIFIER	SH3TC2	ENSG00000169247	Transcript	ENST00000510350.1	processed_transcript	0	1/1	ENST00000510350.1:n.231+24723dup	0	0	0	0	0	0	rs55932017	0	-1	0	insertion	HGNC	HGNC:29427	0	3	0	0	0	0	0	0	0	1	0	0	0	0	chr5:g.148982167dup	0.481	0.2927
chr5	148983225	rs146796490	CGTTT	C	76	152	1983	0.513	-	intron_variant&non_coding_transcript_variant	MODIFIER	SH3TC2	ENSG00000169247	Transcript	ENST00000510350.1	processed_transcript	0	1/1	ENST00000510350.1:n.231+23652_231+23655del	0	0	0	0	0	0	rs146796490	0	-1	0	deletion	HGNC	HGNC:29427	0	3	0	0	0	0	0	0	0	1	0	0	0	0	chr5:g.148983234_148983237del	0.0695	0.0038
chr5	148987809	0	CTG	C	98	152	1956	0.647	-	intron_variant&non_coding_transcript_variant	MODIFIER	SH3TC2	ENSG00000169247	Transcript	ENST00000510350.1	processed_transcript	0	1/1	ENST00000510350.1:n.231+19070_231+19071del	0	0	0	0	0	0	rs71957589	0	-1	0	deletion	HGNC	HGNC:29427	0	3	0	0	0	0	0	0	0	1	0	0	0	0	chr5:g.148987855_148987856del	0.5347	0.3071
chr5	148987809	0	CTGTG	C	23	152	1956	0.154	-	intron_variant&non_coding_transcript_variant	MODIFIER	SH3TC2	ENSG00000169247	Transcript	ENST00000510350.1	processed_transcript	0	1/1	ENST00000510350.1:n.231+19068_231+19071del	0	0	0	0	0	0	rs878950160	0	-1	0	deletion	HGNC	HGNC:29427	0	3	0	0	0	0	0	0	0	1	0	0	0	0	chr5:g.148987853_148987856del	0	0
chr5	148994600	0	ATGGT	A	92	152	1665	0.596	-	intron_variant&non_coding_transcript_variant	MODIFIER	SH3TC2	ENSG00000169247	Transcript	ENST00000510350.1	processed_transcript	0	1/1	ENST00000510350.1:n.231+12277_231+12280del	0	0	0	0	0	0	rs72253703	0	-1	0	deletion	HGNC	HGNC:29427	0	3	0	0	0	0	0	0	0	1	0	0	0	0	chr5:g.148994658_148994661del	0	0
chr5	148994600	0	ATGGTTGGT	A	30	152	1665	0.199	-	intron_variant&non_coding_transcript_variant	MODIFIER	SH3TC2	ENSG00000169247	Transcript	ENST00000510350.1	processed_transcript	0	1/1	ENST00000510350.1:n.231+12273_231+12280del	0	0	0	0	0	0	rs886060140	0	-1	0	deletion	HGNC	HGNC:29427	0	3	0	0	0	0	0	0	0	1	0	0	0	0	chr5:g.148994654_148994661del	0	0
chr5	148994697	0	A	AGGAT	78	152	1824	0.526	GGAT	intron_variant&non_coding_transcript_variant	MODIFIER	SH3TC2	ENSG00000169247	Transcript	ENST00000510350.1	processed_transcript	0	1/1	ENST00000510350.1:n.231+12180_231+12183dup	0	0	0	0	0	0	rs886060144	0	-1	0	insertion	HGNC	HGNC:29427	0	3	0	0	0	0	0	0	0	1	0	0	0	0	chr5:g.148994735_148994738dup	0	0
chr5	150053837	rs3216780	G	GC	49	152	2121	0.327	C	3_prime_UTR_variant	MODIFIER	CSF1R	ENSG00000182578	Transcript	ENST00000286301.7	protein_coding	22/22	0	ENST00000286301.7:c.*231_*232insG	0	3442-3443/3989	0	0	0	0	rs3216780	0	-1	0	insertion	HGNC	HGNC:2433	YES	1	P1	CCDS4302.1	ENSP00000286301	P07333	0	UPI000004984A	0	1	0	0	0	0	chr5:g.150053837_150053838insC	0.4523	0.2549
chr5	150113286	0	TCTCTTC	T	29	152	2236	0.192	-	5_prime_UTR_variant	MODIFIER	CSF1R	ENSG00000182578	Transcript	ENST00000286301.7	protein_coding	1/22	0	ENST00000286301.7:c.-212_-207del	0	81-86/3989	0	0	0	0	rs796927717	0	-1	0	deletion	HGNC	HGNC:2433	YES	1	P1	CCDS4302.1	ENSP00000286301	P07333	0	UPI000004984A	0	1	0	0	0	0	chr5:g.150113305_150113310del	0.2494	0.4735
chr5	151268681	rs397883774	C	CA	25	152	1376	0.173	A	3_prime_UTR_variant	MODIFIER	GM2A	ENSG00000196743	Transcript	ENST00000357164.3	protein_coding	4/4	0	ENST00000357164.3:c.*1239dup	0	2137-2138/3896	0	0	0	0	rs1287573440	0	1	0	insertion	HGNC	HGNC:4367	YES	1	P1	CCDS4313.1	ENSP00000349687	P17900	0	UPI00001AEC37	0	1	0	0	0	9	chr5:g.151268690dup	0	0.4924
chr5	151268723	rs397716595	T	TC	24	152	1617	0.16	C	3_prime_UTR_variant	MODIFIER	GM2A	ENSG00000196743	Transcript	ENST00000357164.3	protein_coding	4/4	0	ENST00000357164.3:c.*1274dup	0	2179-2180/3896	0	0	0	0	rs1356752715	0	1	0	insertion	HGNC	HGNC:4367	YES	1	P1	CCDS4313.1	ENSP00000349687	P17900	0	UPI00001AEC37	0	1	0	0	0	2	chr5:g.151268725dup	0	0.062
chr5	151270164	rs35384604	TAATA	T	20	152	1784	0.135	-	3_prime_UTR_variant	MODIFIER	GM2A	ENSG00000196743	Transcript	ENST00000357164.3	protein_coding	4/4	0	ENST00000357164.3:c.*2717_*2720del	0	3621-3624/3896	0	0	0	0	rs1180521084	0	1	0	deletion	HGNC	HGNC:4367	YES	1	P1	CCDS4313.1	ENSP00000349687	P17900	0	UPI00001AEC37	0	1	0	0	0	3	chr5:g.151270168_151270171del	0	0.0711
chr5	156763161	rs397841758	G	GA	14	152	2290	0.09	A	downstream_gene_variant	MODIFIER	SGCD	ENSG00000170624	Transcript	ENST00000337851.8	protein_coding	0	0	0	0	0	0	0	0	0	rs1362633676	3557	1	0	insertion	HGNC	HGNC:10807	YES	1	P4	CCDS47325.1	ENSP00000338343	Q92629	0	UPI00001678CF	0	1	0	0	0	0	chr5:g.156763162dup	0	0.6067
chr5	159315199	rs34324765	AT	A	34	150	989	0.234	-	3_prime_UTR_variant	MODIFIER	IL12B	ENSG00000113302	Transcript	ENST00000231228.2	protein_coding	8/8	0	ENST00000231228.2:c.*901del	0	2344/2761	0	0	0	0	rs34324765	0	-1	0	deletion	HGNC	HGNC:5970	YES	1	P1	CCDS4346.1	ENSP00000231228	P29460	0	UPI00000358B7	0	1	0	0	0	0	chr5:g.159315210del	0.1625	0.3026
chr5	162155487	rs34705786	CAT	C	33	152	922	0.212	-	3_prime_UTR_variant	MODIFIER	GABRG2	ENSG00000113327	Transcript	ENST00000414552.6	protein_coding	11/11	0	ENST00000414552.6:c.*2120_*2121del	0	3893-3894/3927	0	0	0	0	rs34705786	0	1	0	deletion	HGNC	HGNC:4087	YES	1	0	CCDS47333.1	ENSP00000410732	P18507	0	UPI00017503BD	0	1	0	0	0	0	chr5:g.162155488_162155489del	0.3023	0.2451
chr5	168431457	0	TCTGG	T	44	152	2186	0.282	-	intron_variant	MODIFIER	WWC1	ENSG00000113645	Transcript	ENST00000521089.5	protein_coding	0	15/22	ENST00000521089.5:c.2280+57_2280+60del	0	0	0	0	0	0	rs377710964	0	1	0	deletion	HGNC	HGNC:29435	YES	2	A2	CCDS54945.1	ENSP00000427772	Q8IX03	0	UPI00017A7149	0	1	0	0	0	43	chr5:g.168431501_168431504del	0	0
chr5	170109541	0	C	CT	42	152	1681	0.276	T	3_prime_UTR_variant	MODIFIER	FOXI1	ENSG00000168269	Transcript	ENST00000306268.8	protein_coding	2/2	0	ENST00000306268.8:c.*938dup	0	2128-2129/2321	0	0	0	0	rs3839285	0	1	0	insertion	HGNC	HGNC:3815	YES	1	P1	CCDS4372.1	ENSP00000304286	Q12951	E0XEN6	UPI000013EB16	0	1	0	0	0	8	chr5:g.170109549dup	0.354	0.5719
chr5	172335438	rs386405693	A	AC	99	152	2539	0.641	C	3_prime_UTR_variant	MODIFIER	SH3PXD2B	ENSG00000174705	Transcript	ENST00000311601.6	protein_coding	13/13	0	ENST00000311601.6:c.*2930dup	0	5839-5840/7779	0	0	0	0	rs1180449047	0	-1	0	insertion	HGNC	HGNC:29242	YES	1	P1	CCDS34291.1	ENSP00000309714	A1X283	0	UPI000020C12E	0	1	0	0	0	0	chr5:g.172335440dup	0	0.4735
chr5	172336529	rs397720891	G	GT	98	152	2161	0.635	T	3_prime_UTR_variant	MODIFIER	SH3PXD2B	ENSG00000174705	Transcript	ENST00000311601.6	protein_coding	13/13	0	ENST00000311601.6:c.*1839dup	0	4748-4749/7779	0	0	0	0	rs1167281818	0	-1	0	insertion	HGNC	HGNC:29242	YES	1	P1	CCDS34291.1	ENSP00000309714	A1X283	0	UPI000020C12E	0	1	0	0	0	0	chr5:g.172336530dup	0	0.4728
chr5	172337097	rs5873310	G	GC	98	152	2324	0.635	C	3_prime_UTR_variant	MODIFIER	SH3PXD2B	ENSG00000174705	Transcript	ENST00000311601.6	protein_coding	13/13	0	ENST00000311601.6:c.*1271_*1272insG	0	4180-4181/7779	0	0	0	0	rs5873310	0	-1	0	insertion	HGNC	HGNC:29242	YES	1	P1	CCDS34291.1	ENSP00000309714	A1X283	0	UPI000020C12E	0	1	0	0	0	0	chr5:g.172337097_172337098insC	0	0.6256
chr5	174730580	rs397692104	G	GA	152	152	796	1	A	3_prime_UTR_variant	MODIFIER	MSX2	ENSG00000120149	Transcript	ENST00000239243.7	protein_coding	2/2	0	ENST00000239243.7:c.*1006dup	0	1879-1880/2195	0	0	0	0	rs1398879830	0	1	0	insertion	HGNC	HGNC:7392	YES	1	P1	CCDS4392.1	ENSP00000239243	P35548	0	UPI000013CA79	0	1	0	0	0	9	chr5:g.174730589dup	0	0.9735
chr5	174730663	0	T	TG	12	152	888	0.077	G	3_prime_UTR_variant	MODIFIER	MSX2	ENSG00000120149	Transcript	ENST00000239243.7	protein_coding	2/2	0	ENST00000239243.7:c.*1086dup	0	1962-1963/2195	0	0	0	0	rs145784193	0	1	0	insertion	HGNC	HGNC:7392	YES	1	P1	CCDS4392.1	ENSP00000239243	P35548	0	UPI000013CA79	0	1	0	0	0	6	chr5:g.174730669dup	0.0723	0.0227
chr5	179345258	0	G	GGCA	29	152	1818	0.192	GCA	inframe_insertion	MODERATE	ADAMTS2	ENSG00000087116	Transcript	ENST00000251582.12	protein_coding	1/22	0	ENST00000251582.12:c.68_70dup	ENSP00000251582.7:p.Leu23dup	203-204/6783	70-71/3636	24/1211	P/LP	ccg/cTGCcg	rs568040559&TMP_ESP_5_178772260_178772262	0	-1	0	insertion	HGNC	HGNC:218	YES	1	P2	CCDS4444.1	ENSP00000251582	O95450	0	UPI00001AE729	0	1	0	0	Cleavage_site_(Signalp):SignalP-noTM&Low_complexity_(Seg):seg	0	chr5:g.179345282_179345284dup	0.1805	0.1135
chr5	179836767	0	C	CTG	12	152	2254	0.083	TG	3_prime_UTR_variant	MODIFIER	SQSTM1	ENSG00000161011	Transcript	ENST00000389805.9	protein_coding	8/8	0	ENST00000389805.9:c.*187_*188dup	0	1529-1530/2840	0	0	0	0	rs1491433353	0	1	0	insertion	HGNC	HGNC:11280	YES	1	P1	CCDS34317.1	ENSP00000374455	Q13501	0	UPI0000071099	0	1	0	0	0	14	chr5:g.179836780_179836781dup	0	0.0726
chr6	1611567	0	G	GGGC	59	152	1368	0.391	GGC	inframe_insertion	MODERATE	FOXC1	ENSG00000054598	Transcript	ENST00000645831.2	protein_coding	1/1	0	ENST00000645831.2:c.1139_1141dup	ENSP00000493906.1:p.Gly380dup	1653-1654/3983	1122-1123/1662	374-375/553	-/G	-/GGC	rs545470261	0	1	0	insertion	HGNC	HGNC:3800	YES	0	P1	CCDS4473.1	ENSP00000493906	Q12948	W6CJ52	UPI000012ADC5	0	1	0	0	hmmpanther:PTHR11829&hmmpanther:PTHR11829:SF166&Low_complexity_(Seg):seg	19	chr6:g.1611584_1611586dup	0.1522	0.0287
chr6	1611782	0	A	ACGG	65	150	1100	0.435	CGG	inframe_insertion	MODERATE	FOXC1	ENSG00000054598	Transcript	ENST00000645831.2	protein_coding	1/1	0	ENST00000645831.2:c.1359_1361dup	ENSP00000493906.1:p.Gly456dup	1868-1869/3983	1337-1338/1662	446/553	H/HG	cac/caCGGc	rs572346201&TMP_ESP_6_1612018_1612020	0	1	0	insertion	HGNC	HGNC:3800	YES	0	P1	CCDS4473.1	ENSP00000493906	Q12948	W6CJ52	UPI000012ADC5	0	1	0	0	hmmpanther:PTHR11829&hmmpanther:PTHR11829:SF166&MobiDB_lite:mobidb-lite&Low_complexity_(Seg):seg	24	chr6:g.1611804_1611806dup	0	0
chr6	7541915	rs17133512	C	CA	42	152	1908	0.282	A	5_prime_UTR_variant	MODIFIER	DSP	ENSG00000096696	Transcript	ENST00000379802.8	protein_coding	1/24	0	ENST00000379802.8:c.1dup	ENSP00000369129.3:p.Met1?	245-246/9697	-/8616	-/2871	0	0	rs17133512	0	1	0	insertion	HGNC	HGNC:3052	YES	1	P3	CCDS4501.1	ENSP00000369129	P15924	0	UPI000013C67F	0	1	0	0	0	1	chr6:g.7541916dup	0.1997	0.2186
chr6	16327684	0	A	ATGC	17	152	2041	0.109	TGC	inframe_insertion	MODERATE	ATXN1	ENSG00000124788	Transcript	ENST00000244769.8	protein_coding	8/9	0	ENST00000244769.8:c.624_626dup	ENSP00000244769.3:p.Gln208dup	1563-1564/10602	626-627/2448	209/815	H/QH	cat/caGCAt	rs864309555	0	-1	0	insertion	HGNC	HGNC:10548	YES	1	P1	CCDS34342.1	ENSP00000244769	P54253	0	UPI000013CB8B	0	1	0	0	hmmpanther:PTHR13392&hmmpanther:PTHR13392:SF5&Low_complexity_(Seg):seg&MobiDB_lite:mobidb-lite&Coiled-coils_(Ncoils):Coil	0	chr6:g.16327722_16327724dup	0	0
chr6	16327684	0	ATGC	A	41	152	2041	0.263	-	inframe_deletion	MODERATE	ATXN1	ENSG00000124788	Transcript	ENST00000244769.8	protein_coding	8/9	0	ENST00000244769.8:c.624_626del	ENSP00000244769.3:p.Gln208del	1561-1563/10602	624-626/2448	208-209/815	QH/H	caGCAt/cat	rs797045409&COSM3718908	0	-1	0	deletion	HGNC	HGNC:10548	YES	1	P1	CCDS34342.1	ENSP00000244769	P54253	0	UPI000013CB8B	0	1	0	0	hmmpanther:PTHR13392&hmmpanther:PTHR13392:SF5&Low_complexity_(Seg):seg&MobiDB_lite:mobidb-lite&Coiled-coils_(Ncoils):Coil	0	chr6:g.16327722_16327724del	0	0
chr6	35823388	0	TAC	T	78	150	1321	0.526	-	3_prime_UTR_variant	MODIFIER	LHFPL5	ENSG00000197753	Transcript	ENST00000651132.1	protein_coding	7/7	0	ENST00000651132.1:c.*459_*460del	0	1490-1491/2142	0	0	0	0	rs1197943258	0	1	0	deletion	HGNC	HGNC:21253	YES	0	P1	CCDS4812.1	ENSP00000498322	0	0	UPI000006E12D	0	1	0	0	0	35	chr6:g.35823424_35823425del	0	0
chr6	35823631	rs147136847	A	AG	41	152	1345	0.263	G	3_prime_UTR_variant	MODIFIER	LHFPL5	ENSG00000197753	Transcript	ENST00000651132.1	protein_coding	7/7	0	ENST00000651132.1:c.*672dup	0	1732-1733/2142	0	0	0	0	rs147136847	0	1	0	insertion	HGNC	HGNC:21253	YES	0	P1	CCDS4812.1	ENSP00000498322	0	0	UPI000006E12D	0	1	0	0	0	6	chr6:g.35823637dup	0.2718	0.2262
chr6	35823858	0	AT	A	37	150	963	0.24	-	3_prime_UTR_variant	MODIFIER	LHFPL5	ENSG00000197753	Transcript	ENST00000651132.1	protein_coding	7/7	0	ENST00000651132.1:c.*904del	0	1960/2142	0	0	0	0	rs1223441312	0	1	0	deletion	HGNC	HGNC:21253	YES	0	P1	CCDS4812.1	ENSP00000498322	0	0	UPI000006E12D	0	1	0	0	0	10	chr6:g.35823869del	0	0.3419
chr6	38917234	rs11291395	TA	T	31	152	1412	0.199	-	splice_region_variant&intron_variant	LOW	DNAH8	ENSG00000124721	Transcript	ENST00000327475.10	protein_coding	0	68/92	ENST00000327475.10:c.10141-4del	0	0	0	0	0	0	rs11291395&COSM5943709&COSM5943710&COSM5943711	0	1	0	deletion	HGNC	HGNC:2952	YES	5	P2	CCDS75447.1	ENSP00000333363	0	A0A075B6F3	UPI000179A984	0	0	0	0	0	0	chr6:g.38917235del	0.4932	0.7557
chr6	39904578	rs112997952	G	GAAAT	10	152	2134	0.064	AAAT	3_prime_UTR_variant	MODIFIER	MOCS1	ENSG00000124615	Transcript	ENST00000340692.10	protein_coding	11/11	0	ENST00000340692.10:c.*1775_*1778dup	0	3734-3735/4143	0	0	0	0	rs112997952	0	-1	0	insertion	HGNC	HGNC:7190	YES	5	P1	CCDS87394.1	ENSP00000344794	Q9NZB8	0	UPI000019B3D7	0	1	0	0	0	0	chr6:g.39904582_39904585dup	0.3021	0.4138
chr6	42963889	rs144286892	GTTTA	G	74	152	2081	0.5	-	3_prime_UTR_variant	MODIFIER	PEX6	ENSG00000124587	Transcript	ENST00000304611.13	protein_coding	17/17	0	ENST00000304611.13:c.*442_*445del	0	3416-3419/3444	0	0	0	0	rs144286892	0	-1	0	deletion	HGNC	HGNC:8859	YES	1	P1	CCDS4877.1	ENSP00000303511	Q13608	A0A024RD09	UPI00001316EC	0	1	0	0	0	0	chr6:g.42963895_42963898del	0	0.9788
chr6	44298911	rs34687863	C	CTT	152	152	2765	1	TT	3_prime_UTR_variant	MODIFIER	AARS2	ENSG00000124608	Transcript	ENST00000244571.5	protein_coding	22/22	0	ENST00000244571.5:c.*1635_*1636insAA	0	4617-4618/4798	0	0	0	0	rs34687863	0	-1	0	insertion	HGNC	HGNC:21022	YES	1	P1	CCDS34464.1	ENSP00000244571	Q5JTZ9	0	UPI00001C1E5A	0	1	0	0	0	0	chr6:g.44298912_44298913insTT	0.8694	0.5976
chr6	44299262	0	CT	C	152	152	1649	1	-	3_prime_UTR_variant	MODIFIER	AARS2	ENSG00000124608	Transcript	ENST00000244571.5	protein_coding	22/22	0	ENST00000244571.5:c.*1284del	0	4266/4798	0	0	0	0	rs35562884	0	-1	0	deletion	HGNC	HGNC:21022	YES	1	P1	CCDS34464.1	ENSP00000244571	Q5JTZ9	0	UPI00001C1E5A	0	1	0	0	0	0	chr6:g.44299270del	0.8714	0.6051
chr6	44299913	rs112092257	T	TAGGGCACCCATACC	152	152	1666	1	AGGGCACCCATACC	3_prime_UTR_variant	MODIFIER	AARS2	ENSG00000124608	Transcript	ENST00000244571.5	protein_coding	22/22	0	ENST00000244571.5:c.*633_*634insGGTATGGGTGCCCT	0	3615-3616/4798	0	0	0	0	rs112092257	0	-1	0	insertion	HGNC	HGNC:21022	YES	1	P1	CCDS34464.1	ENSP00000244571	Q5JTZ9	0	UPI00001C1E5A	0	1	0	0	0	0	chr6:g.44299916_44299917insGCACCCATACCAGG	0	0.9614
chr6	44299991	rs111990690	A	ATTTAT	152	152	1216	1	TTTAT	3_prime_UTR_variant	MODIFIER	AARS2	ENSG00000124608	Transcript	ENST00000244571.5	protein_coding	22/22	0	ENST00000244571.5:c.*555_*556insATAAA	0	3537-3538/4798	0	0	0	0	rs111990690	0	-1	0	insertion	HGNC	HGNC:21022	YES	1	P1	CCDS34464.1	ENSP00000244571	Q5JTZ9	0	UPI00001C1E5A	0	1	0	0	0	0	chr6:g.44299993_44299994insTATTT	0	0.674
chr6	45903262	rs3831297	CAG	C	16	152	1998	0.103	-	splice_region_variant&intron_variant	LOW	CLIC5	ENSG00000112782	Transcript	ENST00000185206.12	protein_coding	0	5/5	ENST00000185206.12:c.1066-9_1066-8del	0	0	0	0	0	0	rs35735653&COSM5021207&COSM5021208	0	-1	0	deletion	HGNC	HGNC:13517	YES	1	0	CCDS47438.1	ENSP00000185206	Q9NZA1	0	UPI000013C5ED	0	1	0	0	0	0	chr6:g.45903266_45903267del	0.3534	0.2564
chr6	47626447	rs138722443	A	AT	11	152	1201	0.071	T	3_prime_UTR_variant	MODIFIER	CD2AP	ENSG00000198087	Transcript	ENST00000359314.5	protein_coding	18/18	0	ENST00000359314.5:c.*2228dup	0	4596-4597/5412	0	0	0	0	rs540299946	0	1	0	insertion	HGNC	HGNC:14258	YES	1	P1	CCDS34472.1	ENSP00000352264	Q9Y5K6	0	UPI000006F8C1	0	1	0	0	0	8	chr6:g.47626455dup	0.3027	0.2141
chr6	49430620	rs71777574	G	GT	12	150	775	0.078	T	3_prime_UTR_variant	MODIFIER	MMUT	ENSG00000146085	Transcript	ENST00000274813.4	protein_coding	13/13	0	ENST00000274813.4:c.*1107dup	0	3550-3551/3811	0	0	0	0	rs71777574	0	-1	0	insertion	HGNC	HGNC:7526	YES	1	P1	CCDS4924.1	ENSP00000274813	P22033	A0A024RD82	UPI000013DA28	0	1	0	0	0	0	chr6:g.49430621dup	0.3291	0.4024
chr6	50823871	0	CACAA	C	14	152	1808	0.09	-	splice_region_variant&intron_variant	LOW	TFAP2B	ENSG00000008196	Transcript	ENST00000393655.4	protein_coding	0	2/6	ENST00000393655.4:c.540+28_540+31del	0	0	0	0	0	0	rs1266525601	0	1	0	deletion	HGNC	HGNC:11743	YES	1	P1	CCDS4934.2	ENSP00000377265	Q92481	0	UPI000020DE90	0	1	0	0	0	21	chr6:g.50823893_50823896del	0	0.8048
chr6	52494089	rs58779695	T	TCA	150	152	1559	0.981	CA	3_prime_UTR_variant	MODIFIER	EFHC1	ENSG00000096093	Transcript	ENST00000371068.11	protein_coding	11/11	0	ENST00000371068.11:c.*1749_*1750insAC	0	3740-3741/6849	0	0	0	0	rs77236493	0	1	0	insertion	HGNC	HGNC:16406	YES	1	P1	CCDS4942.1	ENSP00000360107	Q5JVL4	B2CKC5	UPI0000141099	0	1	0	0	0	1	chr6:g.52494090_52494091insAC	0.8996	0.8404
chr6	53269306	rs3830806	C	CACAG	83	152	1957	0.551	ACAG	intron_variant	MODIFIER	ELOVL5	ENSG00000012660	Transcript	ENST00000370918.8	protein_coding	0	8/8	ENST00000370918.8:c.838-40_838-37dup	0	0	0	0	0	0	rs3830806	0	-1	0	insertion	HGNC	HGNC:21308	YES	2	0	CCDS56433.1	ENSP00000359956	Q9NYP7	0	UPI0001AE72A0	0	1	0	0	0	0	chr6:g.53269307_53269310dup	0.598	0.9425
chr6	53544653	0	C	CCCT	9	152	1451	0.058	CCT	5_prime_UTR_variant	MODIFIER	GCLC	ENSG00000001084	Transcript	ENST00000229416.10	protein_coding	1/16	0	ENST00000229416.10:c.-11_-9dup	0	476-477/3813	0	0	0	0	rs146955698	0	-1	0	insertion	HGNC	HGNC:4311	YES	1	P1	CCDS4952.1	ENSP00000229416	P48506	Q14TF0	UPI000000D970	0	1	0	0	0	0	chr6:g.53544674_53544676dup	0	0
chr6	64307084	0	TGA	T	100	152	1139	0.647	-	splice_region_variant&intron_variant	LOW	EYS	ENSG00000188107	Transcript	ENST00000370621.7	protein_coding	0	29/43	ENST00000370621.7:c.6079-4_6079-3del	0	0	0	0	0	0	rs35395170&COSM6242757	0	-1	0	deletion	HGNC	HGNC:21555	YES	1	A2	CCDS78156.1	ENSP00000359655	Q5T1H1	0	UPI0001AE72B3	0	1	0	0	0	0	chr6:g.64307105_64307106del	0.6751	0.6967
chr6	64593094	rs139235690	ATATCT	A	18	152	1363	0.115	-	intron_variant	MODIFIER	EYS	ENSG00000188107	Transcript	ENST00000370621.7	protein_coding	0	25/43	ENST00000370621.7:c.3877+18_3877+22del	0	0	0	0	0	0	rs139235690	0	-1	0	deletion	HGNC	HGNC:21555	YES	1	A2	CCDS78156.1	ENSP00000359655	Q5T1H1	0	UPI0001AE72B3	0	1	0	0	0	0	chr6:g.64593097_64593101del	0.0911	0.0061
chr6	75848543	0	A	AT	9	152	1017	0.064	T	intron_variant	MODIFIER	MYO6	ENSG00000196586	Transcript	ENST00000369977.8	protein_coding	0	11/34	ENST00000369977.8:c.1078+19dup	0	0	0	0	0	0	rs144408691&TMP_ESP_6_76558261_76558265	0	1	0	insertion	HGNC	HGNC:7605	YES	1	0	CCDS34487.1	ENSP00000358994	Q9UM54	0	UPI00000727CF	0	1	0	0	0	7	chr6:g.75848550dup	0.1396	0.1203
chr6	75861098	rs3831003	ATG	A	15	152	1563	0.096	-	splice_region_variant&intron_variant	LOW	MYO6	ENSG00000196586	Transcript	ENST00000369977.8	protein_coding	0	15/34	ENST00000369977.8:c.1546+7_1546+8del	0	0	0	0	0	0	rs1175125377	0	1	0	deletion	HGNC	HGNC:7605	YES	1	0	CCDS34487.1	ENSP00000358994	Q9UM54	0	UPI00000727CF	0	1	0	0	0	3	chr6:g.75861102_75861103del	0	0
chr6	75916148	rs3834289	TA	T	14	152	1056	0.09	-	downstream_gene_variant	MODIFIER	IMPG1	ENSG00000112706	Transcript	ENST00000369950.8	protein_coding	0	0	0	0	0	0	0	0	0	rs3834289	4965	-1	0	deletion	HGNC	HGNC:6055	YES	1	P3	CCDS4985.1	ENSP00000358966	Q17R60	0	UPI0000073F12	0	1	0	0	0	0	chr6:g.75916151del	0.0387	0
chr6	75919434	rs10547766	CAATT	C	63	152	1531	0.41	-	downstream_gene_variant	MODIFIER	IMPG1	ENSG00000112706	Transcript	ENST00000369950.8	protein_coding	0	0	0	0	0	0	0	0	0	rs10547766	1676	-1	0	deletion	HGNC	HGNC:6055	YES	1	P3	CCDS4985.1	ENSP00000358966	Q17R60	0	UPI0000073F12	0	1	0	0	0	0	chr6:g.75919439_75919442del	0.3249	0.2564
chr6	79915812	rs140197858	CAT	C	25	150	975	0.182	-	3_prime_UTR_variant	MODIFIER	ELOVL4	ENSG00000118402	Transcript	ENST00000369816.5	protein_coding	6/6	0	ENST00000369816.5:c.*794_*795del	0	2013-2014/3013	0	0	0	0	rs140197858	0	-1	0	deletion	HGNC	HGNC:14415	YES	1	P1	CCDS4992.1	ENSP00000358831	Q9GZR5	0	UPI0000049DA1	0	1	0	0	0	0	chr6:g.79915813_79915814del	0.2288	0.2005
chr6	81752010	0	ACCGCCGAAGTCGCCG	A	39	152	1987	0.263	-	inframe_deletion	MODERATE	TENT5A	ENSG00000112773	Transcript	ENST00000320172.11	protein_coding	2/3	0	ENST00000320172.11:c.117_131del	ENSP00000318298.6:p.Asp41_Gly45del	405-419/5582	117-131/1329	39-44/442	GGDFGG/G	ggCGGCGACTTCGGCGGt/ggt	rs771239762&COSM4593568&COSM4593569	0	-1	0	deletion	HGNC	HGNC:18345	YES	1	P2	CCDS34489.1	ENSP00000318298	Q96IP4	0	UPI000006E9BA	0	1	0	0	hmmpanther:PTHR12974&hmmpanther:PTHR12974:SF25&Low_complexity_(Seg):seg	0	chr6:g.81752058_81752072del	0	0
chr6	87508882	rs10638303	C	CCACT	105	152	1541	0.692	CACT	intron_variant	MODIFIER	SLC35A1	ENSG00000164414	Transcript	ENST00000369552.9	protein_coding	0	6/7	ENST00000369552.9:c.752-157_752-156insCTCA	0	0	0	0	0	0	rs1458110610	0	1	0	insertion	HGNC	HGNC:11021	YES	1	P1	CCDS5010.1	ENSP00000358565	P78382	0	UPI0000127BDD	0	1	0	0	0	2	chr6:g.87508884_87508885insCTCA	0	0.4569
chr6	100767347	0	TA	T	150	152	996	0.987	-	splice_region_variant&intron_variant	LOW	ASCC3	ENSG00000112249	Transcript	ENST00000369162.7	protein_coding	0	8/41	ENST00000369162.7:c.1396-3del	0	0	0	0	0	0	rs11345864	0	-1	0	deletion	HGNC	HGNC:18697	YES	5	P1	CCDS5046.1	ENSP00000358159	Q8N3C0	0	UPI000014145A	0	1	0	0	0	0	chr6:g.100767357del	0.9696	0.8896
chr6	107154074	0	T	TA	14	152	836	0.09	A	3_prime_UTR_variant	MODIFIER	PDSS2	ENSG00000164494	Transcript	ENST00000369037.9	protein_coding	8/8	0	ENST00000369037.9:c.*544dup	0	2023-2024/3536	0	0	0	0	rs35619837	0	-1	0	insertion	HGNC	HGNC:23041	YES	1	P1	CCDS5059.1	ENSP00000358033	Q86YH6	0	UPI000013E3B4	0	1	0	0	0	0	chr6:g.107154084dup	0.1815	0.0257
chr6	107868129	rs10685655	T	TGTC	137	152	991	0.904	GTC	3_prime_UTR_variant	MODIFIER	SEC63	ENSG00000025796	Transcript	ENST00000369002.9	protein_coding	21/21	0	ENST00000369002.9:c.*3574_*3575insGAC	0	6056-6057/6430	0	0	0	0	rs10685655	0	-1	0	insertion	HGNC	HGNC:21082	YES	1	P1	CCDS5061.1	ENSP00000357998	Q9UGP8	A0A0S2Z5M1	UPI000000DBBB	0	1	0	0	0	0	chr6:g.107868131_107868132insCGT	0.9293	0.9834
chr6	108043343	rs140320992	CT	C	91	152	1469	0.603	-	3_prime_UTR_variant	MODIFIER	OSTM1	ENSG00000081087	Transcript	ENST00000193322.8	protein_coding	6/6	0	ENST00000193322.8:c.*1441del	0	2536/4471	0	0	0	0	rs140320992	0	-1	0	deletion	HGNC	HGNC:21652	YES	1	P1	CCDS5062.1	ENSP00000193322	Q86WC4	0	UPI00000472C4	0	1	0	0	0	0	chr6:g.108043347del	0.1256	0.1861
chr6	111591982	rs142054894	A	AGGT	8	152	2381	0.051	GGT	inframe_insertion	MODERATE	TRAF3IP2	ENSG00000056972	Transcript	ENST00000340026.10	protein_coding	3/10	0	ENST00000340026.10:c.129_131dup	ENSP00000345984.6:p.Pro44dup	726-727/2785	131-132/1725	44/574	P/PP	cct/ccACCt	rs142054894	0	-1	0	insertion	HGNC	HGNC:1343	YES	1	P4	CCDS5092.1	ENSP00000345984	O43734	0	UPI000013DDEF	0	1	0	0	Low_complexity_(Seg):seg&MobiDB_lite:mobidb-lite&hmmpanther:PTHR34257	0	chr6:g.111591986_111591988dup	0.0054	0
chr6	116120066	rs140722	T	TGGG	152	152	1857	1	GGG	3_prime_UTR_variant	MODIFIER	COL10A1	ENSG00000123500	Transcript	ENST00000327673.4	protein_coding	2/2	0	ENST00000327673.4:c.*6_*7insCCC	0	2457-2458/3498	0	0	0	0	rs111661664	0	-1	0	insertion	HGNC	HGNC:2185	YES	1	P1	CCDS5105.1	ENSP00000327368	Q03692	0	UPI0000126D28	0	1	0	0	0	0	chr6:g.116120067_116120068insGGG	0	0.9947
chr6	121447998	rs397824185	T	TA	121	152	2357	0.801	A	3_prime_UTR_variant	MODIFIER	GJA1	ENSG00000152661	Transcript	ENST00000649132.1	protein_coding	2/2	0	ENST00000649132.1:c.*3dup	0	1423-1424/3152	0	0	0	0	rs1374297715&CI1211009	0	1	0	insertion	HGNC	HGNC:4274	YES	0	P1	CCDS5123.1	ENSP00000497788	P17302	0	UPI000013DCEC	0	1	0	0	0	1	chr6:g.121447999dup	0	0.0053
chr6	121448759	0	A	AT	11	152	1011	0.071	T	3_prime_UTR_variant	MODIFIER	GJA1	ENSG00000152661	Transcript	ENST00000649132.1	protein_coding	2/2	0	ENST00000649132.1:c.*773dup	0	2184-2185/3152	0	0	0	0	rs1316057253	0	1	0	insertion	HGNC	HGNC:4274	YES	0	P1	CCDS5123.1	ENSP00000497788	P17302	0	UPI000013DCEC	0	1	0	0	0	10	chr6:g.121448769dup	0	0.7776
chr6	129312825	rs372962551	TTG	T	66	152	1684	0.429	-	intron_variant	MODIFIER	LAMA2	ENSG00000196569	Transcript	ENST00000421865.2	protein_coding	0	22/64	ENST00000421865.2:c.3175-32_3175-31del	0	0	0	0	0	0	rs1319347696	0	1	0	deletion	HGNC	HGNC:6482	YES	5	P2	CCDS5138.1	ENSP00000400365	P24043	0	UPI00003673E0	0	1	0	0	0	3	chr6:g.129312829_129312830del	0	0.0794
chr6	129391480	rs398123376	AC	A	12	152	1298	0.077	-	intron_variant	MODIFIER	LAMA2	ENSG00000196569	Transcript	ENST00000421865.2	protein_coding	0	35/64	ENST00000421865.2:c.5072-6del	0	0	0	0	0	0	rs1414156180	0	1	0	deletion	HGNC	HGNC:6482	YES	5	P2	CCDS5138.1	ENSP00000400365	P24043	0	UPI00003673E0	0	1	0	0	0	4	chr6:g.129391485del	0	0
chr6	129516535	rs371188338	AAAT	A	127	152	1104	0.833	-	3_prime_UTR_variant	MODIFIER	LAMA2	ENSG00000196569	Transcript	ENST00000421865.2	protein_coding	65/65	0	ENST00000421865.2:c.*193_*195del	0	9607-9609/9640	0	0	0	0	rs1297397326	0	1	0	deletion	HGNC	HGNC:6482	YES	5	P2	CCDS5138.1	ENSP00000400365	P24043	0	UPI00003673E0	0	1	0	0	0	4	chr6:g.129516540_129516542del	0	0.5499
chr6	131847856	0	G	GGT	21	152	1038	0.141	GT	intron_variant	MODIFIER	ENPP1	ENSG00000197594	Transcript	ENST00000647893.1	protein_coding	0	2/24	ENST00000647893.1:c.313+45_313+46dup	0	0	0	0	0	0	rs879243445	0	1	0	insertion	HGNC	HGNC:3356	YES	0	P1	CCDS5150.2	ENSP00000498074	P22413	0	UPI00001303F0	0	1	0	0	0	38	chr6:g.131847893_131847894dup	0	0
chr6	131847856	0	GGT	G	20	152	1038	0.128	-	intron_variant	MODIFIER	ENPP1	ENSG00000197594	Transcript	ENST00000647893.1	protein_coding	0	2/24	ENST00000647893.1:c.313+45_313+46del	0	0	0	0	0	0	rs1491040948&rs1491343991	0	1	0	deletion	HGNC	HGNC:3356	YES	0	P1	CCDS5150.2	ENSP00000498074	P22413	0	UPI00001303F0	0	1	0	0	0	36	chr6:g.131847893_131847894del	0	0
chr6	131882330	rs397832689	AT	A	68	152	850	0.455	-	intron_variant	MODIFIER	ENPP1	ENSG00000197594	Transcript	ENST00000647893.1	protein_coding	0	20/24	ENST00000647893.1:c.2101-11del	0	0	0	0	0	0	rs1392795786	0	1	0	deletion	HGNC	HGNC:3356	YES	0	P1	CCDS5150.2	ENSP00000498074	P22413	0	UPI00001303F0	0	1	0	0	0	3	chr6:g.131882334del	0	0.857
chr6	131893751	rs3035998	C	CTTTCT	12	152	1068	0.077	TTTCT	3_prime_UTR_variant	MODIFIER	ENPP1	ENSG00000197594	Transcript	ENST00000647893.1	protein_coding	25/25	0	ENST00000647893.1:c.*3252_*3256dup	0	6034-6035/7438	0	0	0	0	rs3035998	0	1	0	insertion	HGNC	HGNC:3356	YES	0	P1	CCDS5150.2	ENSP00000498074	P22413	0	UPI00001303F0	0	1	0	0	0	16	chr6:g.131893763_131893767dup	0	0.003
chr6	143462894	rs397705490	AT	A	125	150	961	0.838	-	intron_variant	MODIFIER	PEX3	ENSG00000034693	Transcript	ENST00000367591.5	protein_coding	0	2/11	ENST00000367591.5:c.206-14del	0	0	0	0	0	0	rs1415718603	0	1	0	deletion	HGNC	HGNC:8858	YES	1	P1	CCDS5199.1	ENSP00000356563	P56589	0	UPI00001316E1	0	1	0	0	0	7	chr6:g.143462902del	0	0.8139
chr6	144188708	rs397725572	T	TA	8	150	554	0.052	A	downstream_gene_variant	MODIFIER	STX11	ENSG00000135604	Transcript	ENST00000367568.4	protein_coding	0	0	0	0	0	0	0	0	0	rs1458335647	338	1	0	insertion	HGNC	HGNC:11429	YES	1	P1	CCDS5205.1	ENSP00000356540	O75558	0	UPI0000001C25	0	1	0	0	0	0	chr6:g.144188712dup	0	0.8918
chr6	150398686	rs61597872	CTT	C	48	150	903	0.325	-	3_prime_UTR_variant	MODIFIER	IYD	ENSG00000009765	Transcript	ENST00000229447.9	protein_coding	6/6	0	ENST00000229447.9:c.*560_*561del	0	1572-1573/7513	0	0	0	0	rs1449789680	0	1	0	deletion	HGNC	HGNC:21071	YES	1	0	CCDS55067.1	ENSP00000229447	Q6PHW0	0	UPI000020D099	0	1	0	0	0	10	chr6:g.150398697_150398698del	0	0.4123
chr6	150400588	rs796388912	CA	C	77	152	1833	0.513	-	3_prime_UTR_variant	MODIFIER	IYD	ENSG00000009765	Transcript	ENST00000229447.9	protein_coding	6/6	0	ENST00000229447.9:c.*2458del	0	3474/7513	0	0	0	0	rs1407751954	0	1	0	deletion	HGNC	HGNC:21071	YES	1	0	CCDS55067.1	ENSP00000229447	Q6PHW0	0	UPI000020D099	0	1	0	0	0	6	chr6:g.150400595del	0	0.441
chr6	150402911	rs11268976	A	ACTGGGGGTGATTCAC	125	152	1514	0.827	CTGGGGGTGATTCAC	3_prime_UTR_variant	MODIFIER	IYD	ENSG00000009765	Transcript	ENST00000229447.9	protein_coding	6/6	0	ENST00000229447.9:c.*4776_*4777insGGGGGTGATTCACCT	0	5796-5797/7513	0	0	0	0	rs1219565909	0	1	0	insertion	HGNC	HGNC:21071	YES	1	0	CCDS55067.1	ENSP00000229447	Q6PHW0	0	UPI000020D099	0	1	0	0	0	2	chr6:g.150402913_150402914insGGGGGTGATTCACCT	0	0.9932
chr6	150403950	rs397768020	TA	T	38	152	1154	0.25	-	3_prime_UTR_variant	MODIFIER	IYD	ENSG00000009765	Transcript	ENST00000229447.9	protein_coding	6/6	0	ENST00000229447.9:c.*5818del	0	6836/7513	0	0	0	0	rs1258814657	0	1	0	deletion	HGNC	HGNC:21071	YES	1	0	CCDS55067.1	ENSP00000229447	Q6PHW0	0	UPI000020D099	0	1	0	0	0	4	chr6:g.150403955del	0	0.2443
chr6	152139913	rs147380321	CTGTT	C	94	152	2458	0.628	-	intron_variant	MODIFIER	SYNE1	ENSG00000131018	Transcript	ENST00000367255.10	protein_coding	0	140/145	ENST00000367255.10:c.25458+33_25458+36del	0	0	0	0	0	0	rs147380321	0	-1	0	deletion	HGNC	HGNC:17089	YES	1	P4	CCDS5236.2	ENSP00000356224	Q8NF91	0	UPI000204AF58	0	1	0	0	0	0	chr6:g.152139917_152139920del	0	0
chr6	152236976	rs36215566	T	TA	106	152	2008	0.692	A	intron_variant	MODIFIER	SYNE1	ENSG00000131018	Transcript	ENST00000367255.10	protein_coding	0	108/145	ENST00000367255.10:c.20068-29dup	0	0	0	0	0	0	rs36215566	0	-1	0	insertion	HGNC	HGNC:17089	YES	1	P4	CCDS5236.2	ENSP00000356224	Q8NF91	0	UPI000204AF58	0	1	0	0	0	0	chr6:g.152236983dup	0.2103	0.0575
chr6	152350784	rs5880967	G	GA	98	152	1382	0.641	A	intron_variant	MODIFIER	SYNE1	ENSG00000131018	Transcript	ENST00000367255.10	protein_coding	0	70/145	ENST00000367255.10:c.11581-15dup	0	0	0	0	0	0	rs5880967	0	-1	0	insertion	HGNC	HGNC:17089	YES	1	P4	CCDS5236.2	ENSP00000356224	Q8NF91	0	UPI000204AF58	0	1	0	0	0	0	chr6:g.152350793dup	0	0.5189
chr6	152430083	rs71659863	ATAG	A	10	150	787	0.065	-	intron_variant	MODIFIER	SYNE1	ENSG00000131018	Transcript	ENST00000367255.10	protein_coding	0	36/145	ENST00000367255.10:c.4788+26_4788+28del	0	0	0	0	0	0	rs71659863	0	-1	0	deletion	HGNC	HGNC:17089	YES	1	P4	CCDS5236.2	ENSP00000356224	Q8NF91	0	UPI000204AF58	0	1	0	0	0	0	chr6:g.152430087_152430089del	0	0
chr6	160139865	rs35854239	CTGGTAAGT	C	145	152	1614	0.955	-	splice_donor_variant&coding_sequence_variant&intron_variant	HIGH	SLC22A1	ENSG00000175003	Transcript	ENST00000366963.9	protein_coding	7/11	7/10	ENST00000366963.9:c.1276+9_1276+16del	0	1396-?/1922	1275-?/1665	425-?/554	0	0	rs113569197&COSM1163664	0	1	0	deletion	HGNC	HGNC:10963	YES	1	P1	CCDS5274.1	ENSP00000355930	O15245	0	UPI0000070FB1	0	0	0	0	0	10	chr6:g.160139876_160139883del	0.6895	0.7413
chr6	170561949	rs71815788	GCAA	G	136	152	2740	0.885	-	inframe_deletion	MODERATE	TBP	ENSG00000112592	Transcript	ENST00000230354.10	protein_coding	3/8	0	ENST00000230354.10:c.216_218del	ENSP00000230354.5:p.Gln95del	450-452/1861	214-216/1020	72/339	Q/-	CAA/-	rs71815788&COSM69132	0	1	0	deletion	HGNC	HGNC:11588	YES	1	P3	CCDS5315.1	ENSP00000230354	P20226	0	UPI0000136C3F	0	1	0	0	PDB-ENSP_mappings:5fur.A&PDB-ENSP_mappings:5iy6.P&PDB-ENSP_mappings:5iy7.P&PDB-ENSP_mappings:5iy8.P&PDB-ENSP_mappings:5iy9.P&PDB-ENSP_mappings:5iya.P&PDB-ENSP_mappings:5iyb.P&PDB-ENSP_mappings:5iyc.P&PDB-ENSP_mappings:5iyd.P&Coiled-coils_(Ncoils):Coil&hmmpanther:PTHR10126&hmmpanther:PTHR10126:SF20&Low_complexity_(Seg):seg	2	chr6:g.170561952_170561954del	0	0
chr7	2513247	0	A	AGATG	14	152	2644	0.09	GATG	upstream_gene_variant	MODIFIER	LFNG	ENSG00000106003	Transcript	ENST00000402045.5	protein_coding	0	0	0	0	0	0	0	0	0	rs34637446	4615	1	0	insertion	HGNC	HGNC:6560	0	1	0	CCDS55082.1	ENSP00000384786	Q8NES3	0	UPI000002AD38	0	1	0	0	0	0	chr7:g.2513272_2513275dup	0	0
chr7	2513247	0	AGATG	A	18	152	2644	0.115	-	upstream_gene_variant	MODIFIER	LFNG	ENSG00000106003	Transcript	ENST00000402045.5	protein_coding	0	0	0	0	0	0	0	0	0	rs764380644	4612	1	0	deletion	HGNC	HGNC:6560	0	1	0	CCDS55082.1	ENSP00000384786	Q8NES3	0	UPI000002AD38	0	1	0	0	0	0	chr7:g.2513272_2513275del	0	0
chr7	16308637	0	A	AAAC	20	152	2093	0.128	AAC	intron_variant	MODIFIER	ISPD	ENSG00000214960	Transcript	ENST00000407010.7	protein_coding	0	3/9	ENST00000407010.7:c.685-13_685-11dup	0	0	0	0	0	0	rs142647500&TMP_ESP_7_16348263_16348265	0	-1	0	insertion	HGNC	HGNC:37276	YES	5	P5	0	ENSP00000385478	A4D126	0	UPI00015CFC06	0	1	0	0	0	0	chr7:g.16308652_16308654dup	0.0731	0.0855
chr7	21619936	rs57952953	A	ATTAAT	41	152	998	0.263	TTAAT	intron_variant	MODIFIER	DNAH11	ENSG00000105877	Transcript	ENST00000409508.8	protein_coding	0	24/81	ENST00000409508.8:c.4378-17_4378-16insATTTA	0	0	0	0	0	0	rs112373177	0	1	0	insertion	HGNC	HGNC:2942	YES	5	P2	CCDS64602.1	ENSP00000475939	Q96DT5	0	UPI0002B8CE70	0	1	0	0	0	3	chr7:g.21619939_21619940insATTTA	0	0.5363
chr7	21867834	rs5882827	G	GT	57	152	1623	0.372	T	intron_variant	MODIFIER	DNAH11	ENSG00000105877	Transcript	ENST00000409508.8	protein_coding	0	71/81	ENST00000409508.8:c.11691-20dup	0	0	0	0	0	0	rs5882827	0	1	0	insertion	HGNC	HGNC:2942	YES	5	P2	CCDS64602.1	ENSP00000475939	Q96DT5	0	UPI0002B8CE70	0	1	0	0	0	5	chr7:g.21867839dup	0	0
chr7	21901757	rs113860457	CTCCAGTG	C	75	152	1533	0.487	-	3_prime_UTR_variant	MODIFIER	DNAH11	ENSG00000105877	Transcript	ENST00000409508.8	protein_coding	82/82	0	ENST00000409508.8:c.*513_*519del	0	14262-14268/14343	0	0	0	0	rs113860457	0	1	0	deletion	HGNC	HGNC:2942	YES	5	P2	CCDS64602.1	ENSP00000475939	Q96DT5	0	UPI0002B8CE70	0	1	0	0	0	9	chr7:g.21901767_21901773del	0	0.3601
chr7	24698520	rs77276759	AT	A	16	152	1617	0.103	-	3_prime_UTR_variant	MODIFIER	GSDME	ENSG00000105928	Transcript	ENST00000342947.9	protein_coding	10/10	0	ENST00000342947.9:c.*505del	0	2248/2414	0	0	0	0	rs77276759	0	-1	0	deletion	HGNC	HGNC:2810	YES	1	P1	CCDS5389.1	ENSP00000339587	O60443	A0A024RA58	UPI00001291FC	0	1	0	0	0	0	chr7:g.24698524del	0.0984	0.1641
chr7	25121995	rs141609926	A	ATGTT	66	152	824	0.436	TGTT	3_prime_UTR_variant	MODIFIER	CYCS	ENSG00000172115	Transcript	ENST00000305786.6	protein_coding	3/3	0	ENST00000305786.6:c.*1702_*1705dup	0	2193-2194/4098	0	0	0	0	rs141609926	0	-1	0	insertion	HGNC	HGNC:19986	YES	1	P1	CCDS5393.1	ENSP00000307786	P99999	G4XXL9	UPI000013EAA0	0	1	0	0	0	0	chr7:g.25121997_25122000dup	0.4311	0.5643
chr7	34153398	0	G	GTA	8	152	740	0.051	TA	3_prime_UTR_variant	MODIFIER	BMPER	ENSG00000164619	Transcript	ENST00000649409.2	protein_coding	15/15	0	ENST00000649409.2:c.*136_*137dup	0	2258-2259/5287	0	0	0	0	rs1162040187	0	1	0	insertion	HGNC	HGNC:24154	YES	0	P1	CCDS5442.1	ENSP00000497748	Q8N8U9	A0A090N7U6	UPI000006D462	0	1	0	0	0	12	chr7:g.34153409_34153410dup	0	0.0106
chr7	36407740	rs61549495	A	ACTT	103	152	1371	0.679	CTT	inframe_insertion	MODERATE	ANLN	ENSG00000011426	Transcript	ENST00000265748.7	protein_coding	5/24	0	ENST00000265748.7:c.883_885dup	ENSP00000265748.2:p.Ser295dup	1045-1046/4731	880-881/3375	294/1124	T/TS	act/aCTTct	rs1190501632	0	1	0	insertion	HGNC	HGNC:14082	YES	1	P3	CCDS5447.1	ENSP00000265748	Q9NQW6	A0A024RA49	UPI00001A95DE	0	1	0	0	hmmpanther:PTHR21538:SF23&hmmpanther:PTHR21538&MobiDB_lite:mobidb-lite&MobiDB_lite:mobidb-lite	5	chr7:g.36407743_36407745dup	0	0.3374
chr7	37864463	rs3841582	TAAC	T	21	152	1174	0.135	-	intron_variant	MODIFIER	NME8	ENSG00000086288	Transcript	ENST00000199447.8	protein_coding	0	9/17	ENST00000199447.8:c.528+46_528+48del	0	0	0	0	0	0	rs3841582	0	1	0	deletion	HGNC	HGNC:16473	YES	1	P1	CCDS5452.1	ENSP00000199447	Q8N427	0	UPI00000700CB	0	1	0	0	0	3	chr7:g.37864467_37864469del	0.4395	0.2617
chr7	44144376	rs55714218	TG	T	52	152	2208	0.34	-	upstream_gene_variant	MODIFIER	MYL7	ENSG00000106631	Transcript	ENST00000223364.7	protein_coding	0	0	0	0	0	0	0	0	0	rs55714218	3045	-1	0	deletion	HGNC	HGNC:21719	YES	1	P1	CCDS5478.1	ENSP00000223364	Q01449	0	UPI000006FF43	0	0	0	0	0	0	chr7:g.44144377del	0.4111	0.7209
chr7	50561042	rs3837091	CCTCT	C	65	152	2192	0.417	-	intron_variant	MODIFIER	DDC	ENSG00000132437	Transcript	ENST00000444124.7	protein_coding	0	1/14	ENST00000444124.7:c.-29+4239_-29+4242del	0	0	0	0	0	0	rs3837091	0	-1	0	deletion	HGNC	HGNC:2719	YES	1	P1	CCDS5511.1	ENSP00000403644	P20711	A0A0S2Z3N4	UPI000013F150	0	1	0	0	0	0	chr7:g.50561050_50561053del	0.2929	0.1846
chr7	56021238	rs368626187	G	GA	46	152	1588	0.308	A	splice_region_variant&intron_variant	LOW	PSPH	ENSG00000146733	Transcript	ENST00000395471.7	protein_coding	0	3/7	ENST00000395471.7:c.-19-8dup	0	0	0	0	0	0	rs368626187	0	-1	0	insertion	HGNC	HGNC:9577	YES	1	P1	CCDS5522.1	ENSP00000378854	P78330	A0A024RDL3	UPI000013DA6D	0	1	0	0	0	0	chr7:g.56021244dup	0	0
chr7	65979372	rs3830444	T	TGA	88	152	2510	0.577	GA	intron_variant	MODIFIER	GUSB	ENSG00000169919	Transcript	ENST00000304895.9	protein_coding	0	4/11	ENST00000304895.9:c.724+25_724+26dup	0	0	0	0	0	0	rs139791587	0	-1	0	insertion	HGNC	HGNC:4696	YES	1	P1	CCDS5530.1	ENSP00000302728	P08236	0	UPI000013E9E0	0	1	0	0	0	0	chr7:g.65979376_65979377dup	0	0
chr7	66638448	rs57580125	C	CAGGA	12	152	2524	0.077	AGGA	intron_variant&NMD_transcript_variant	MODIFIER	AC027644.4	ENSG00000284461	Transcript	ENST00000503687.2	nonsense_mediated_decay	0	2/12	ENST00000503687.2:c.323+18_323+21dup	0	0	0	0	0	0	rs57580125	0	1	0	insertion	Clone_based_ensembl_gene	0	YES	2	P1	0	ENSP00000421074	0	E9PHB8	UPI0001D3B64E	0	0	0	0	0	4	chr7:g.66638449_66638452dup	0.1254	0.059
chr7	66643165	rs35961913	CACA	C	63	152	2174	0.417	-	intron_variant&NMD_transcript_variant	MODIFIER	AC027644.4	ENSG00000284461	Transcript	ENST00000503687.2	nonsense_mediated_decay	0	3/12	ENST00000503687.2:c.397+4241_397+4243del	0	0	0	0	0	0	rs1213997796	0	1	0	deletion	Clone_based_ensembl_gene	0	YES	2	P1	0	ENSP00000421074	0	E9PHB8	UPI0001D3B64E	0	0	0	0	0	4	chr7:g.66643170_66643172del	0	0.6891
chr7	74053320	0	C	CTG	14	152	1704	0.09	TG	intron_variant	MODIFIER	ELN	ENSG00000049540	Transcript	ENST00000358929.8	protein_coding	0	18/33	ENST00000358929.8:c.1096+49_1096+50dup	0	0	0	0	0	0	rs782441301	0	1	0	insertion	HGNC	HGNC:3327	YES	5	A2	CCDS75616.1	ENSP00000351807	P15502	F8WAH6	UPI0001AE70FA	0	1	0	0	0	39	chr7:g.74053358_74053359dup	0	0
chr7	74053320	0	CTGTG	C	97	152	1704	0.635	-	intron_variant	MODIFIER	ELN	ENSG00000049540	Transcript	ENST00000358929.8	protein_coding	0	18/33	ENST00000358929.8:c.1096+47_1096+50del	0	0	0	0	0	0	rs66498390	0	1	0	deletion	HGNC	HGNC:3327	YES	5	A2	CCDS75616.1	ENSP00000351807	P15502	F8WAH6	UPI0001AE70FA	0	1	0	0	0	35	chr7:g.74053356_74053359del	0	0
chr7	74069201	rs34208922	C	CA	8	152	1884	0.051	A	3_prime_UTR_variant	MODIFIER	ELN	ENSG00000049540	Transcript	ENST00000358929.8	protein_coding	34/34	0	ENST00000358929.8:c.*501_*502insA	0	3261-3262/3967	0	0	0	0	rs34208922	0	1	0	insertion	HGNC	HGNC:3327	YES	5	A2	CCDS75616.1	ENSP00000351807	P15502	F8WAH6	UPI0001AE70FA	0	1	0	0	0	0	chr7:g.74069201_74069202insA	0.2901	0.5545
chr7	75981033	rs72557912	CCT	C	17	152	2177	0.109	-	intron_variant	MODIFIER	POR	ENSG00000127948	Transcript	ENST00000461988.6	protein_coding	0	5/15	ENST00000461988.6:c.517-14_517-13del	0	0	0	0	0	0	rs72557912&rs886062439	0	1	0	deletion	HGNC	HGNC:9208	YES	1	P1	CCDS5579.1	ENSP00000419970	P16435	0	UPI000013D5F4	0	1	0	0	0	0	chr7:g.75981034_75981035del	0.0096	0
chr7	92022864	rs10644111	A	AAAC	26	152	1349	0.173	AAC	inframe_insertion	MODERATE	AKAP9	ENSG00000127914	Transcript	ENST00000356239.7	protein_coding	14/50	0	ENST00000356239.7:c.4004_4006dup	ENSP00000348573.3:p.Lys1335_Leu1336insGln	4236-4237/12471	4003-4004/11724	1335/3907	K/KQ	aaa/aAACaa	rs10644111	0	1	0	insertion	HGNC	HGNC:379	YES	1	P2	CCDS5622.1	ENSP00000348573	Q99996	0	UPI000002A38D	0	1	0	0	Coiled-coils_(Ncoils):Coil&hmmpanther:PTHR44981	3	chr7:g.92022865_92022867dup	0.4247	0.6657
chr7	94431047	rs3917	A	AGTTGTCC	149	152	1317	0.981	GTTGTCC	3_prime_UTR_variant	MODIFIER	COL1A2	ENSG00000164692	Transcript	ENST00000297268.10	protein_coding	52/52	0	ENST00000297268.10:c.*654_*655insGTTGTCC	0	5226-5227/5411	0	0	0	0	rs3917	0	1	0	insertion	HGNC	HGNC:2198	YES	1	P1	CCDS34682.1	ENSP00000297268	P08123	A0A0S2Z3H5	UPI00003B0CFC	0	1	0	0	0	0	chr7:g.94431047_94431048insGTTGTCC	0	0.9002
chr7	101138430	0	T	TCGCGCCCCC	131	152	1475	0.865	CGCGCCCCC	3_prime_UTR_variant	MODIFIER	SERPINE1	ENSG00000106366	Transcript	ENST00000223095.4	protein_coding	9/9	0	ENST00000223095.4:c.*997_*1005dup	0	2354-2355/3190	0	0	0	0	rs1346719592	0	1	0	insertion	HGNC	HGNC:8583	YES	1	P1	CCDS5711.1	ENSP00000223095	P05121	A0A024QYT5	UPI0000000CAB	0	1	0	0	0	17	chr7:g.101138439_101138447dup	0	0.9009
chr7	103989356	0	T	TGCCGCC	93	152	1437	0.615	GCCGCC	5_prime_UTR_variant	MODIFIER	RELN	ENSG00000189056	Transcript	ENST00000428762.6	protein_coding	1/65	0	ENST00000428762.6:c.-6_-1dup	0	302-303/11708	-/10383	-/3460	0	0	rs587780434	0	-1	0	insertion	HGNC	HGNC:9957	YES	5	A1	CCDS47680.1	ENSP00000392423	P78509	0	UPI00001678BC	0	1	0	0	0	0	chr7:g.103989377_103989382dup	0	0.469
chr7	103989356	0	T	TGCCGCCGCCGCCGCC	13	152	1437	0.083	GCCGCCGCCGCCGCC	5_prime_UTR_variant	MODIFIER	RELN	ENSG00000189056	Transcript	ENST00000428762.6	protein_coding	1/65	0	ENST00000428762.6:c.-15_-1dup	0	302-303/11708	-/10383	-/3460	0	0	rs587780434	0	-1	0	insertion	HGNC	HGNC:9957	YES	5	A1	CCDS47680.1	ENSP00000392423	P78509	0	UPI00001678BC	0	1	0	0	0	0	chr7:g.103989368_103989382dup	0	0
chr7	107202238	rs10699573	A	ATCTT	21	152	1617	0.135	TCTT	3_prime_UTR_variant	MODIFIER	HBP1	ENSG00000105856	Transcript	ENST00000222574.9	protein_coding	11/11	0	ENST00000222574.9:c.*809_*812dup	0	2550-2551/2834	0	0	0	0	rs10699573	0	1	0	insertion	HGNC	HGNC:23200	YES	1	P1	CCDS5741.1	ENSP00000222574	O60381	A0A024R722	UPI000006DC04	0	0	0	0	0	5	chr7:g.107202240_107202243dup	0.1306	0.0144
chr7	117536514	0	AGATT	A	78	152	1311	0.506	-	intron_variant	MODIFIER	CFTR	ENSG00000001626	Transcript	ENST00000003084.10	protein_coding	0	6/26	ENST00000003084.10:c.744-9_744-6del	0	0	0	0	0	0	rs1432807327&TMP_ESP_7_117176569_117176576	0	1	0	deletion	HGNC	HGNC:1884	YES	1	P1	CCDS5773.1	ENSP00000003084	P13569	A0A024R730	UPI000013C4D4	0	1	0	0	0	24	chr7:g.117536539_117536542del	0	0
chr7	117548606	0	A	ATG	70	152	962	0.455	TG	intron_variant	MODIFIER	CFTR	ENSG00000001626	Transcript	ENST00000003084.10	protein_coding	0	9/26	ENST00000003084.10:c.1210-13_1210-12dup	0	0	0	0	0	0	rs3832534	0	1	0	insertion	HGNC	HGNC:1884	YES	1	P1	CCDS5773.1	ENSP00000003084	P13569	A0A024R730	UPI000013C4D4	0	1	0	0	0	23	chr7:g.117548628_117548629dup	0	0.0779
chr7	117548606	0	ATG	A	8	152	962	0.064	-	intron_variant	MODIFIER	CFTR	ENSG00000001626	Transcript	ENST00000003084.10	protein_coding	0	9/26	ENST00000003084.10:c.1210-13_1210-12del	0	0	0	0	0	0	rs1480000265	0	1	0	deletion	HGNC	HGNC:1884	YES	1	P1	CCDS5773.1	ENSP00000003084	P13569	A0A024R730	UPI000013C4D4	0	1	0	0	0	21	chr7:g.117548628_117548629del	0	0.5
chr7	117667232	0	GT	G	64	152	1773	0.423	-	3_prime_UTR_variant	MODIFIER	CFTR	ENSG00000001626	Transcript	ENST00000003084.10	protein_coding	27/27	0	ENST00000003084.10:c.*133del	0	4700/6132	0	0	0	0	rs1465204806	0	1	0	deletion	HGNC	HGNC:1884	YES	1	P1	CCDS5773.1	ENSP00000003084	P13569	A0A024R730	UPI000013C4D4	0	1	0	0	0	8	chr7:g.117667241del	0	0.8775
chr7	127610393	rs59241875	CAT	C	13	152	1342	0.083	-	3_prime_UTR_variant	MODIFIER	PAX4	ENSG00000106331	Transcript	ENST00000341640.6	protein_coding	9/9	0	ENST00000341640.6:c.*669_*670del	0	1907-1908/2010	0	0	0	0	rs59241875	0	-1	0	deletion	HGNC	HGNC:8618	YES	1	P2	CCDS5797.1	ENSP00000339906	O43316	0	UPI000013C824	0	1	0	0	0	0	chr7:g.127610396_127610397del	0.0741	0.2163
chr7	127610546	0	A	AGT	79	150	1244	0.532	GT	3_prime_UTR_variant	MODIFIER	PAX4	ENSG00000106331	Transcript	ENST00000341640.6	protein_coding	9/9	0	ENST00000341640.6:c.*516_*517dup	0	1755-1756/2010	0	0	0	0	rs36159526	0	-1	0	insertion	HGNC	HGNC:8618	YES	1	P2	CCDS5797.1	ENSP00000339906	O43316	0	UPI000013C824	0	1	0	0	0	0	chr7:g.127610570_127610571dup	0	0
chr7	127610587	rs66998513	G	GCATA	24	152	1307	0.154	CATA	3_prime_UTR_variant	MODIFIER	PAX4	ENSG00000106331	Transcript	ENST00000341640.6	protein_coding	9/9	0	ENST00000341640.6:c.*473_*476dup	0	1714-1715/2010	0	0	0	0	rs66998513	0	-1	0	insertion	HGNC	HGNC:8618	YES	1	P2	CCDS5797.1	ENSP00000339906	O43316	0	UPI000013C824	0	1	0	0	0	0	chr7:g.127610592_127610595dup	0	0.6649
chr7	130395364	0	G	GA	23	152	1079	0.16	A	3_prime_UTR_variant	MODIFIER	CEP41	ENSG00000106477	Transcript	ENST00000223208.10	protein_coding	11/11	0	ENST00000223208.10:c.*3526dup	0	4698-4699/6292	0	0	0	0	rs3839655	0	-1	0	insertion	HGNC	HGNC:12370	YES	1	P1	CCDS5821.1	ENSP00000223208	Q9BYV8	0	UPI000006D546	0	1	0	0	0	0	chr7:g.130395372dup	0.363	0.5068
chr7	147108136	rs35167289	T	TG	128	152	1411	0.84	G	intron_variant	MODIFIER	CNTNAP2	ENSG00000174469	Transcript	ENST00000649351.1	protein_coding	0	4/23	ENST00000649351.1:c.551-11_551-10insG	0	0	0	0	0	0	rs35167289	0	1	0	insertion	HGNC	HGNC:13830	YES	0	P1	CCDS5889.1	ENSP00000496805	Q9UHC6	A0A090N7T7	UPI00001285FA	0	1	0	0	0	0	chr7:g.147108136_147108137insG	0.3793	0.4433
chr7	148807624	rs3217095	AG	A	120	152	1089	0.788	-	3_prime_UTR_variant	MODIFIER	EZH2	ENSG00000106462	Transcript	ENST00000320356.6	protein_coding	20/20	0	ENST00000320356.6:c.*21del	0	2399/2639	0	0	0	0	rs3217095	0	-1	0	deletion	HGNC	HGNC:3527	YES	1	P3	CCDS5891.1	ENSP00000320147	Q15910	A0A090N8E9	UPI000006D77C	0	1	0	0	0	0	chr7:g.148807630del	0.771	0.9788
chr7	151187179	0	C	CAG	25	152	2120	0.167	AG	5_prime_UTR_variant	MODIFIER	ASB10	ENSG00000146926	Transcript	ENST00000420175.3	protein_coding	1/6	0	ENST00000420175.3:c.-51_-50dup	0	71-72/1793	0	0	0	0	rs34383739	0	-1	0	insertion	HGNC	HGNC:17185	YES	1	P1	CCDS47750.2	ENSP00000391137	Q8WXI3	0	UPI000020F32F	0	1	0	0	0	0	chr7:g.151187196_151187197dup	0.1957	0.2179
chr7	151595309	rs35348247	A	AT	118	152	1774	0.776	T	intron_variant	MODIFIER	PRKAG2	ENSG00000106617	Transcript	ENST00000287878.9	protein_coding	0	6/15	ENST00000287878.9:c.864+35_864+36insA	0	0	0	0	0	0	rs35348247	0	-1	0	insertion	HGNC	HGNC:9386	YES	1	P3	CCDS5928.1	ENSP00000287878	Q9UGJ0	A0A090N8Q6	UPI00001250B5	0	1	0	0	0	0	chr7:g.151595309_151595310insT	0	0.6884
chr7	156682292	rs35765850	G	GT	17	152	1632	0.115	T	3_prime_UTR_variant	MODIFIER	LMBR1	ENSG00000105983	Transcript	ENST00000353442.9	protein_coding	17/17	0	ENST00000353442.9:c.*1785dup	0	3495-3496/7997	0	0	0	0	rs35765850	0	-1	0	insertion	HGNC	HGNC:13243	YES	1	P1	CCDS5945.1	ENSP00000326604	Q8WVP7	0	UPI000005340E	0	1	0	0	0	0	chr7:g.156682293dup	0.0479	0.1067
chr7	156893207	rs528727956	T	TCGGGGGCGGGG	18	152	1755	0.115	CGGGGGCGGGG	5_prime_UTR_variant	MODIFIER	LMBR1	ENSG00000105983	Transcript	ENST00000353442.9	protein_coding	1/17	0	ENST00000353442.9:c.-225_-215dup	0	23-24/7997	0	0	0	0	rs528727956	0	-1	0	insertion	HGNC	HGNC:13243	YES	1	P1	CCDS5945.1	ENSP00000326604	Q8WVP7	0	UPI000005340E	0	1	0	0	0	0	chr7:g.156893220_156893230dup	0.001	0.0023
chr8	10610119	rs146656804	T	TTTC	10	152	2375	0.064	TTC	inframe_insertion	MODERATE	RP1L1	ENSG00000183638	Transcript	ENST00000382483.4	protein_coding	4/4	0	ENST00000382483.4:c.3978_3979insGAA	ENSP00000371923.3:p.Lys1326_Thr1327insGlu	4243-4244/8014	3978-3979/7203	1326-1327/2400	-/E	-/GAA	rs146656804	0	-1	0	insertion	HGNC	HGNC:15946	YES	1	P1	CCDS43708.1	ENSP00000371923	Q8IWN7	0	UPI00001AF9CC	0	1	0	0	hmmpanther:PTHR23005&hmmpanther:PTHR23005:SF3&Low_complexity_(Seg):seg&MobiDB_lite:mobidb-lite&MobiDB_lite:mobidb-lite	0	chr8:g.10610121_10610122insCTT	0	0
chr8	15766099	rs55894244	G	GTT	9	152	1138	0.058	TT	downstream_gene_variant	MODIFIER	TUSC3	ENSG00000104723	Transcript	ENST00000503731.5	protein_coding	0	0	0	0	0	0	0	0	0	rs55894244	1640	1	0	insertion	HGNC	HGNC:30242	YES	1	P4	CCDS5994.1	ENSP00000424544	Q13454	0	UPI000012FC21	0	1	0	0	0	0	chr8:g.15766099_15766100insTT	0.1148	0.0091
chr8	15766519	0	G	GA	9	152	1407	0.058	A	downstream_gene_variant	MODIFIER	TUSC3	ENSG00000104723	Transcript	ENST00000503731.5	protein_coding	0	0	0	0	0	0	0	0	0	rs1231277415	2060	1	0	insertion	HGNC	HGNC:30242	YES	1	P4	CCDS5994.1	ENSP00000424544	Q13454	0	UPI000012FC21	0	1	0	0	0	0	chr8:g.15766524dup	0	0.0998
chr8	18056822	rs35838806	ACTTC	A	61	152	1167	0.397	-	3_prime_UTR_variant	MODIFIER	ASAH1	ENSG00000104763	Transcript	ENST00000381733.9	protein_coding	14/14	0	ENST00000381733.9:c.*708_*711del	0	2141-2144/2512	0	0	0	0	rs35838806	0	-1	0	deletion	HGNC	HGNC:735	YES	1	P4	CCDS6005.1	ENSP00000371152	Q13510	0	UPI0000210A34	0	1	0	0	0	0	chr8:g.18056826_18056829del	0.2758	0.4244
chr8	27469321	rs139680977	AGG	A	90	152	2054	0.596	-	intron_variant	MODIFIER	CHRNA2	ENSG00000120903	Transcript	ENST00000407991.3	protein_coding	0	4/6	ENST00000407991.3:c.339+12_339+13del	0	0	0	0	0	0	rs139680977&rs3832545	0	-1	0	deletion	HGNC	HGNC:1956	YES	5	P3	CCDS6059.1	ENSP00000385026	Q15822	0	UPI000013CA9F	0	1	0	0	0	0	chr8:g.27469326_27469327del	0.508	0.4917
chr8	27479259	rs1554517016	CACACAT	C	39	152	2000	0.256	-	5_prime_UTR_variant	MODIFIER	CHRNA2	ENSG00000120903	Transcript	ENST00000407991.3	protein_coding	1/7	0	0	0	?-2/4037	0	0	0	0	rs1554517016&rs886062852	0	-1	0	deletion	HGNC	HGNC:1956	YES	5	P3	CCDS6059.1	ENSP00000385026	Q15822	0	UPI000013CA9F	0	1	0	0	0	0	chr8:g.27479265_27479270del	0	0
chr8	27803549	0	T	TAC	112	152	921	0.744	AC	3_prime_UTR_variant	MODIFIER	ESCO2	ENSG00000171320	Transcript	ENST00000305188.12	protein_coding	11/11	0	ENST00000305188.12:c.*128_*129dup	0	2155-2156/3922	0	0	0	0	rs144484866	0	1	0	insertion	HGNC	HGNC:27230	YES	1	P2	CCDS34872.1	ENSP00000306999	Q56NI9	0	UPI0000160D17	0	1	0	0	0	18	chr8:g.27803566_27803567dup	0	0
chr8	27803549	0	T	TACAC	25	152	921	0.16	ACAC	3_prime_UTR_variant	MODIFIER	ESCO2	ENSG00000171320	Transcript	ENST00000305188.12	protein_coding	11/11	0	ENST00000305188.12:c.*126_*129dup	0	2155-2156/3922	0	0	0	0	rs144484866	0	1	0	insertion	HGNC	HGNC:27230	YES	1	P2	CCDS34872.1	ENSP00000306999	Q56NI9	0	UPI0000160D17	0	1	0	0	0	18	chr8:g.27803564_27803567dup	0	0
chr8	31100837	0	CT	C	149	150	1176	0.994	-	intron_variant	MODIFIER	WRN	ENSG00000165392	Transcript	ENST00000298139.6	protein_coding	0	17/34	ENST00000298139.6:c.1982-5del	0	0	0	0	0	0	rs1389212709	0	1	0	deletion	HGNC	HGNC:12791	YES	1	P1	CCDS6082.1	ENSP00000298139	Q14191	0	UPI000013E49D	0	1	0	0	0	6	chr8:g.31100844del	0	0.9304
chr8	39026823	rs10651669	G	GTTCT	152	152	1916	1	TTCT	intron_variant	MODIFIER	ADAM9	ENSG00000168615	Transcript	ENST00000487273.7	protein_coding	0	11/21	ENST00000487273.7:c.1130+15_1130+18dup	0	0	0	0	0	0	rs1316311063	0	1	0	insertion	HGNC	HGNC:216	YES	1	P1	CCDS6112.1	ENSP00000419446	Q13443	0	UPI0000048D87	0	1	0	0	0	5	chr8:g.39026825_39026828dup	0	0
chr8	41655129	0	G	GGTGT	76	152	1041	0.513	GTGT	3_prime_UTR_variant	MODIFIER	ANK1	ENSG00000029534	Transcript	ENST00000265709.13	protein_coding	43/43	0	ENST00000265709.13:c.*594_*597dup	0	6573-6574/8478	0	0	0	0	rs373938111	0	-1	0	insertion	HGNC	HGNC:492	YES	1	A2	CCDS47849.1	ENSP00000265709	P16157	0	UPI0000E4453A	0	1	0	0	0	0	chr8:g.41655150_41655153dup	0	0
chr8	41655129	0	GGT	G	53	152	1041	0.34	-	3_prime_UTR_variant	MODIFIER	ANK1	ENSG00000029534	Transcript	ENST00000265709.13	protein_coding	43/43	0	ENST00000265709.13:c.*596_*597del	0	6572-6573/8478	0	0	0	0	rs33981001	0	-1	0	deletion	HGNC	HGNC:492	YES	1	A2	CCDS47849.1	ENSP00000265709	P16157	0	UPI0000E4453A	0	1	0	0	0	0	chr8:g.41655152_41655153del	0.4635	0.3396
chr8	60800567	rs5891777	A	ATGGACT	131	152	1957	0.865	TGGACT	intron_variant	MODIFIER	CHD7	ENSG00000171316	Transcript	ENST00000423902.7	protein_coding	0	5/37	ENST00000423902.7:c.2376+43_2376+48dup	0	0	0	0	0	0	rs5891777	0	1	0	insertion	HGNC	HGNC:20626	YES	5	P1	CCDS47865.1	ENSP00000392028	Q9P2D1	0	UPI0000251DA6	0	1	0	0	0	6	chr8:g.60800568_60800573dup	0	0.739
chr8	63066099	rs398123340	TA	T	152	152	1412	1	-	splice_region_variant&intron_variant	LOW	TTPA	ENSG00000137561	Transcript	ENST00000260116.4	protein_coding	0	2/4	ENST00000260116.4:c.359-3del	0	0	0	0	0	0	rs398123340	0	-1	0	deletion	HGNC	HGNC:12404	YES	1	P1	CCDS6178.1	ENSP00000260116	P49638	0	UPI00001377AC	0	1	0	0	0	0	chr8:g.63066107del	1	1
chr8	71197771	rs553875263	A	ATGAT	14	152	1524	0.09	TGAT	3_prime_UTR_variant	MODIFIER	EYA1	ENSG00000104313	Transcript	ENST00000645793.1	protein_coding	21/21	0	ENST00000645793.1:c.*1565_*1568dup	0	3993-3994/4254	0	0	0	0	rs553875263	0	-1	0	insertion	HGNC	HGNC:3519	YES	0	P2	CCDS34906.1	ENSP00000496255	Q99502	A0A024R813	UPI000012A3B3	0	1	0	0	0	0	chr8:g.71197777_71197780dup	0.0226	0.0023
chr8	71198117	rs574723016	TTAA	T	10	152	1194	0.064	-	3_prime_UTR_variant	MODIFIER	EYA1	ENSG00000104313	Transcript	ENST00000645793.1	protein_coding	21/21	0	ENST00000645793.1:c.*1220_*1222del	0	3645-3647/4254	0	0	0	0	rs574723016	0	-1	0	deletion	HGNC	HGNC:3519	YES	0	P2	CCDS34906.1	ENSP00000496255	Q99502	A0A024R813	UPI000012A3B3	0	1	0	0	0	0	chr8:g.71198122_71198124del	0.0028	0
chr8	71198827	rs146202037	GTTTT	G	19	152	1123	0.128	-	3_prime_UTR_variant	MODIFIER	EYA1	ENSG00000104313	Transcript	ENST00000645793.1	protein_coding	21/21	0	ENST00000645793.1:c.*509_*512del	0	2934-2937/4254	0	0	0	0	rs146202037	0	-1	0	deletion	HGNC	HGNC:3519	YES	0	P2	CCDS34906.1	ENSP00000496255	Q99502	A0A024R813	UPI000012A3B3	0	1	0	0	0	0	chr8:g.71198831_71198834del	0.0315	0
chr8	74350409	rs201803887	GGGA	G	22	152	1340	0.141	-	5_prime_UTR_variant	MODIFIER	GDAP1	ENSG00000104381	Transcript	ENST00000220822.11	protein_coding	1/6	0	ENST00000220822.11:c.-51_-49del	0	29-31/3666	0	0	0	0	rs201803887	0	1	0	deletion	HGNC	HGNC:15968	YES	1	P1	CCDS34911.1	ENSP00000220822	Q8TB36	0	UPI00001AE62B	0	1	0	0	0	1	chr8:g.74350411_74350413del	0.008	0
chr8	86574893	rs3217489	CAT	C	15	152	1820	0.103	-	3_prime_UTR_variant	MODIFIER	CNGB3	ENSG00000170289	Transcript	ENST00000320005.5	protein_coding	18/18	0	ENST00000320005.5:c.*909_*910del	0	3387-3388/4347	0	0	0	0	rs3217489	0	-1	0	deletion	HGNC	HGNC:2153	YES	1	P1	CCDS6244.1	ENSP00000316605	Q9NQW8	0	UPI000014076F	0	1	0	0	0	0	chr8:g.86574894_86574895del	0.0843	0.0794
chr8	95041554	rs79118993	GCT	G	123	152	1266	0.814	-	intron_variant	MODIFIER	NDUFAF6	ENSG00000156170	Transcript	ENST00000396124.9	protein_coding	0	3/8	ENST00000396124.9:c.421-13_421-12del	0	0	0	0	0	0	rs79118993	0	1	0	deletion	HGNC	HGNC:28625	YES	2	P1	CCDS6266.2	ENSP00000379430	Q330K2	0	UPI0000F0A5CF	0	1	0	0	0	2	chr8:g.95041557_95041558del	0.7708	0.5431
chr8	99875913	rs71274940	C	CCAA	17	152	2038	0.109	CAA	3_prime_UTR_variant	MODIFIER	VPS13B	ENSG00000132549	Transcript	ENST00000358544.6	protein_coding	62/62	0	ENST00000358544.6:c.*250_*252dup	0	12427-12428/14094	0	0	0	0	rs1368193637	0	1	0	insertion	HGNC	HGNC:2183	YES	1	P4	CCDS6280.1	ENSP00000351346	Q7Z7G8	0	UPI00001D2D35	0	1	0	0	0	5	chr8:g.99875916_99875918dup	0	0.1097
chr8	99876094	rs10542428	CTAT	C	114	152	1997	0.75	-	3_prime_UTR_variant	MODIFIER	VPS13B	ENSG00000132549	Transcript	ENST00000358544.6	protein_coding	62/62	0	ENST00000358544.6:c.*434_*436del	0	12609-12611/14094	0	0	0	0	rs1448500985	0	1	0	deletion	HGNC	HGNC:2183	YES	1	P4	CCDS6280.1	ENSP00000351346	Q7Z7G8	0	UPI00001D2D35	0	1	0	0	0	5	chr8:g.99876100_99876102del	0	0.7761
chr8	99876261	rs397791669	C	CTT	17	152	1762	0.109	TT	3_prime_UTR_variant	MODIFIER	VPS13B	ENSG00000132549	Transcript	ENST00000358544.6	protein_coding	62/62	0	ENST00000358544.6:c.*597_*598dup	0	12775-12776/14094	0	0	0	0	rs1309575521	0	1	0	insertion	HGNC	HGNC:2183	YES	1	P4	CCDS6280.1	ENSP00000351346	Q7Z7G8	0	UPI00001D2D35	0	1	0	0	0	3	chr8:g.99876263_99876264dup	0	0.1067
chr8	99876364	rs60078732	CTGA	C	16	152	1668	0.103	-	3_prime_UTR_variant	MODIFIER	VPS13B	ENSG00000132549	Transcript	ENST00000358544.6	protein_coding	62/62	0	ENST00000358544.6:c.*703_*705del	0	12879-12881/14094	0	0	0	0	rs1376543787	0	1	0	deletion	HGNC	HGNC:2183	YES	1	P4	CCDS6280.1	ENSP00000351346	Q7Z7G8	0	UPI00001D2D35	0	1	0	0	0	4	chr8:g.99876369_99876371del	0	0.4274
chr8	100194231	rs56246127	A	AGAC	31	152	1248	0.199	GAC	inframe_insertion	MODERATE	SPAG1	ENSG00000104450	Transcript	ENST00000388798.6	protein_coding	10/19	0	ENST00000388798.6:c.1059_1060insGAC	ENSP00000373450.2:p.Lys353_Ser354insAsp	1250-1251/3852	1059-1060/2781	353-354/926	-/D	-/GAC	rs56246127	0	1	0	insertion	HGNC	HGNC:11212	YES	1	P1	CCDS34930.1	ENSP00000373450	Q07617	0	UPI000016783D	0	1	0	0	Gene3D:1.25.40.10&hmmpanther:PTHR22904&hmmpanther:PTHR22904:SF310&MobiDB_lite:mobidb-lite&MobiDB_lite:mobidb-lite	0	chr8:g.100194231_100194232insGAC	0.1504	0.0537
chr8	115412042	rs11401905	A	AC	126	152	1021	0.833	C	3_prime_UTR_variant	MODIFIER	TRPS1	ENSG00000104447	Transcript	ENST00000395715.7	protein_coding	7/7	0	ENST00000395715.7:c.*1980_*1981insG	0	6443-6444/9990	0	0	0	0	rs11401905	0	-1	0	insertion	HGNC	HGNC:12340	YES	1	P3	CCDS6318.2	ENSP00000379065	Q9UHF7	0	UPI00002104B8	0	1	0	0	0	0	chr8:g.115412042_115412043insC	0	0.9395
chr8	115623645	rs35329862	T	TA	31	152	1412	0.199	A	5_prime_UTR_variant	MODIFIER	TRPS1	ENSG00000104447	Transcript	ENST00000395715.7	protein_coding	2/7	0	ENST00000395715.7:c.-9dup	0	570-571/9990	0	0	0	0	rs35329862	0	-1	0	insertion	HGNC	HGNC:12340	YES	1	P3	CCDS6318.2	ENSP00000379065	Q9UHF7	0	UPI00002104B8	0	1	0	0	0	0	chr8:g.115623646dup	0	0
chr8	125043973	rs11370883	G	GC	152	152	1634	1	C	intron_variant	MODIFIER	WASHC5	ENSG00000164961	Transcript	ENST00000318410.12	protein_coding	0	22/28	ENST00000318410.12:c.2770+18_2770+19insG	0	0	0	0	0	0	rs11370883	0	-1	0	insertion	HGNC	HGNC:28984	YES	1	P1	CCDS6355.1	ENSP00000318016	Q12768	0	UPI000013943B	0	1	0	0	0	0	chr8:g.125043973_125043974insC	1	1
chr8	132124279	rs35772668	AT	A	58	152	1115	0.391	-	3_prime_UTR_variant	MODIFIER	KCNQ3	ENSG00000184156	Transcript	ENST00000388996.10	protein_coding	15/15	0	ENST00000388996.10:c.*4982del	0	8164/11583	0	0	0	0	rs35772668	0	-1	0	deletion	HGNC	HGNC:6297	YES	1	P3	CCDS34943.1	ENSP00000373648	O43525	0	UPI00001279F0	0	1	0	0	0	0	chr8:g.132124286del	0.1268	0.2413
chr8	132124515	rs112550767	C	CCTGT	9	152	1934	0.064	CTGT	3_prime_UTR_variant	MODIFIER	KCNQ3	ENSG00000184156	Transcript	ENST00000388996.10	protein_coding	15/15	0	ENST00000388996.10:c.*4746_*4747insACAG	0	7928-7929/11583	0	0	0	0	rs112550767	0	-1	0	insertion	HGNC	HGNC:6297	YES	1	P3	CCDS34943.1	ENSP00000373648	O43525	0	UPI00001279F0	0	1	0	0	0	0	chr8:g.132124517_132124518insGTCT	0.2863	0.1725
chr8	132128507	0	A	ATG	14	152	1560	0.096	TG	3_prime_UTR_variant	MODIFIER	KCNQ3	ENSG00000184156	Transcript	ENST00000388996.10	protein_coding	15/15	0	ENST00000388996.10:c.*753_*754dup	0	3936-3937/11583	0	0	0	0	rs886062685	0	-1	0	insertion	HGNC	HGNC:6297	YES	1	P3	CCDS34943.1	ENSP00000373648	O43525	0	UPI00001279F0	0	1	0	0	0	0	chr8:g.132128545_132128546dup	0	0
chr8	132128507	0	A	ATGTG	51	152	1560	0.34	TGTG	3_prime_UTR_variant	MODIFIER	KCNQ3	ENSG00000184156	Transcript	ENST00000388996.10	protein_coding	15/15	0	ENST00000388996.10:c.*751_*754dup	0	3936-3937/11583	0	0	0	0	rs886062685	0	-1	0	insertion	HGNC	HGNC:6297	YES	1	P3	CCDS34943.1	ENSP00000373648	O43525	0	UPI00001279F0	0	1	0	0	0	0	chr8:g.132128543_132128546dup	0	0
chr8	132128507	0	ATG	A	42	152	1560	0.269	-	3_prime_UTR_variant	MODIFIER	KCNQ3	ENSG00000184156	Transcript	ENST00000388996.10	protein_coding	15/15	0	ENST00000388996.10:c.*753_*754del	0	3935-3936/11583	0	0	0	0	rs35230760	0	-1	0	deletion	HGNC	HGNC:6297	YES	1	P3	CCDS34943.1	ENSP00000373648	O43525	0	UPI00001279F0	0	1	0	0	0	0	chr8:g.132128545_132128546del	0.1486	0.1286
chr8	139612555	rs79186831	A	AG	152	152	2058	1	G	downstream_gene_variant	MODIFIER	KCNK9	ENSG00000169427	Transcript	ENST00000648164.1	protein_coding	0	0	0	0	0	0	0	0	0	rs79186831	4565	-1	0	insertion	HGNC	HGNC:6283	YES	0	P1	CCDS6377.1	ENSP00000498198	Q9NPC2	A0A024R9H3	UPI000000D8AC	0	1	0	0	0	0	chr8:g.139612556dup	0	1
chr8	142911685	rs3839864	G	GGGA	95	152	2385	0.615	GGA	3_prime_UTR_variant	MODIFIER	CYP11B2	ENSG00000179142	Transcript	ENST00000323110.2	protein_coding	9/9	0	ENST00000323110.2:c.*292_*294dup	0	1809-1810/2936	0	0	0	0	rs142951814	0	-1	0	insertion	HGNC	HGNC:2592	YES	1	P1	CCDS6393.1	ENSP00000325822	P19099	0	UPI00001282CF	0	1	0	0	0	0	chr8:g.142911687_142911689dup	0.7748	0.944
chr8	143931520	rs35671527	A	AC	20	152	1862	0.135	C	intron_variant	MODIFIER	PLEC	ENSG00000178209	Transcript	ENST00000322810.8	protein_coding	0	19/31	ENST00000322810.8:c.2715+13dup	0	0	0	0	0	0	rs35671527	0	-1	0	insertion	HGNC	HGNC:9069	YES	1	P4	CCDS43772.1	ENSP00000323856	Q15149	0	UPI0000233FCD	0	1	0	0	0	0	chr8:g.143931525dup	0.2712	0.2073
chr8	144513027	rs548804317	TGGTGCA	T	9	152	2131	0.058	-	inframe_deletion	MODERATE	RECQL4	ENSG00000160957	Transcript	ENST00000617875.5	protein_coding	15/21	0	ENST00000617875.5:c.2569_2574del	ENSP00000482313.1:p.Cys857_Thr858del	2618-2623/3819	2569-2574/3627	857-858/1208	CT/-	TGCACC/-	rs548804317&TMP_ESP_8_145738411_145738416&COSM4587929	0	-1	0	deletion	HGNC	HGNC:9949	YES	1	P1	CCDS75804.1	ENSP00000482313	O94761	0	UPI0000E5E124	0	1	0	0	Gene3D:3.40.50.300&PDB-ENSP_mappings:5lst.A&hmmpanther:PTHR13710&hmmpanther:PTHR13710:SF108	0	chr8:g.144513042_144513047del	0.0038	0.0008
chr9	2039776	0	ACAG	A	48	152	2201	0.321	-	inframe_deletion	MODERATE	SMARCA2	ENSG00000080503	Transcript	ENST00000382203.5	protein_coding	4/34	0	ENST00000382203.5:c.705_707del	ENSP00000371638.1:p.Gln238del	876-878/5867	667-669/4773	223/1590	Q/-	CAG/-	rs1376725065&COSM2156556&COSM2156557	0	1	0	deletion	HGNC	HGNC:11098	YES	1	P4	CCDS34977.1	ENSP00000371638	P51531	0	UPI00001AE8EB	0	1	0	0	MobiDB_lite:mobidb-lite&MobiDB_lite:mobidb-lite&Coiled-coils_(Ncoils):Coil&Low_complexity_(Seg):seg	38	chr9:g.2039815_2039817del	0	0
chr9	2622146	0	A	ACGG	52	150	1526	0.344	CGG	5_prime_UTR_variant	MODIFIER	VLDLR	ENSG00000147852	Transcript	ENST00000382100.8	protein_coding	1/19	0	ENST00000382100.8:c.-21_-19dup	0	360-361/9213	0	0	0	0	rs555425887&TMP_ESP_9_2622147_2622155	0	1	0	insertion	HGNC	HGNC:12698	YES	1	P3	CCDS6446.1	ENSP00000371532	P98155	0	UPI0000055935	0	1	0	0	0	25	chr9:g.2622169_2622171dup	0	0
chr9	2622146	0	ACGGCGGCGG	A	64	150	1526	0.429	-	5_prime_UTR_variant	MODIFIER	VLDLR	ENSG00000147852	Transcript	ENST00000382100.8	protein_coding	1/19	0	ENST00000382100.8:c.-27_-19del	0	361-369/9213	0	0	0	0	rs369552432&TMP_ESP_9_2622147_2622155	0	1	0	deletion	HGNC	HGNC:12698	YES	1	P3	CCDS6446.1	ENSP00000371532	P98155	0	UPI0000055935	0	1	0	0	0	16	chr9:g.2622163_2622171del	0.3063	0.1475
chr9	3825431	0	A	AT	12	152	954	0.077	T	3_prime_UTR_variant	MODIFIER	GLIS3	ENSG00000107249	Transcript	ENST00000381971.8	protein_coding	11/11	0	ENST00000381971.8:c.*2840dup	0	6379-6380/7684	0	0	0	0	rs142133114	0	-1	0	insertion	HGNC	HGNC:28510	YES	5	A2	CCDS43784.1	ENSP00000371398	Q8NEA6	0	UPI0000DA4C5E	0	1	0	0	0	0	chr9:g.3825441dup	0.122	0.0166
chr9	3826471	rs34028765	T	TG	151	152	2398	0.994	G	3_prime_UTR_variant	MODIFIER	GLIS3	ENSG00000107249	Transcript	ENST00000381971.8	protein_coding	11/11	0	ENST00000381971.8:c.*1800_*1801insC	0	5339-5340/7684	0	0	0	0	rs34028765	0	-1	0	insertion	HGNC	HGNC:28510	YES	5	A2	CCDS43784.1	ENSP00000371398	Q8NEA6	0	UPI0000DA4C5E	0	1	0	0	0	0	chr9:g.3826471_3826472insG	0.9677	0.8812
chr9	3827607	0	A	AT	47	152	1010	0.308	T	3_prime_UTR_variant	MODIFIER	GLIS3	ENSG00000107249	Transcript	ENST00000381971.8	protein_coding	11/11	0	ENST00000381971.8:c.*664dup	0	4203-4204/7684	0	0	0	0	rs5896025	0	-1	0	insertion	HGNC	HGNC:28510	YES	5	A2	CCDS43784.1	ENSP00000371398	Q8NEA6	0	UPI0000DA4C5E	0	1	0	0	0	0	chr9:g.3827616dup	0	0.6384
chr9	5128080	0	TTG	T	59	152	997	0.385	-	3_prime_UTR_variant	MODIFIER	JAK2	ENSG00000096968	Transcript	ENST00000381652.3	protein_coding	25/25	0	ENST00000381652.3:c.*1329_*1330del	0	5183-5184/5285	0	0	0	0	rs1263740555	0	1	0	deletion	HGNC	HGNC:6192	YES	1	P1	CCDS6457.1	ENSP00000371067	O60674	0	UPI000012DA9E	0	1	0	0	0	39	chr9:g.5128120_5128121del	0	0
chr9	5128080	0	TTGTGTG	T	54	152	997	0.346	-	3_prime_UTR_variant	MODIFIER	JAK2	ENSG00000096968	Transcript	ENST00000381652.3	protein_coding	25/25	0	ENST00000381652.3:c.*1325_*1330del	0	5183-5188/5285	0	0	0	0	rs139964957	0	1	0	deletion	HGNC	HGNC:6192	YES	1	P1	CCDS6457.1	ENSP00000371067	O60674	0	UPI000012DA9E	0	1	0	0	0	35	chr9:g.5128116_5128121del	0	0
chr9	6553514	0	A	AT	82	152	1339	0.532	T	splice_region_variant&intron_variant	LOW	GLDC	ENSG00000178445	Transcript	ENST00000321612.7	protein_coding	0	19/24	ENST00000321612.7:c.2316-6dup	0	0	0	0	0	0	rs3215923&TMP_ESP_9_6553515_6553515	0	-1	0	insertion	HGNC	HGNC:4313	YES	1	P1	CCDS34987.1	ENSP00000370737	P23378	0	UPI0000684276	0	1	0	0	0	0	chr9:g.6553522dup	0.2426	0.1483
chr9	12708958	rs147565972	T	TA	46	152	1386	0.308	A	intron_variant	MODIFIER	TYRP1	ENSG00000107165	Transcript	ENST00000388918.9	protein_coding	0	7/7	ENST00000388918.9:c.1409-18dup	0	0	0	0	0	0	rs147565972	0	1	0	insertion	HGNC	HGNC:12450	YES	1	P1	CCDS34990.1	ENSP00000373570	P17643	0	UPI0000039DCA	0	1	0	0	0	1	chr9:g.12708959dup	0.2598	0.1142
chr9	12709474	rs71329877	ATAAG	A	145	152	1321	0.955	-	3_prime_UTR_variant	MODIFIER	TYRP1	ENSG00000107165	Transcript	ENST00000388918.9	protein_coding	8/8	0	ENST00000388918.9:c.*298_*301del	0	2036-2039/2851	0	0	0	0	rs1361461170	0	1	0	deletion	HGNC	HGNC:12450	YES	1	P1	CCDS34990.1	ENSP00000373570	P17643	0	UPI0000039DCA	0	1	0	0	0	5	chr9:g.12709480_12709483del	0	0.9531
chr9	12709648	rs71329878	AAATT	A	44	152	1228	0.295	-	3_prime_UTR_variant	MODIFIER	TYRP1	ENSG00000107165	Transcript	ENST00000388918.9	protein_coding	8/8	0	ENST00000388918.9:c.*472_*475del	0	2210-2213/2851	0	0	0	0	rs1474074970	0	1	0	deletion	HGNC	HGNC:12450	YES	1	P1	CCDS34990.1	ENSP00000373570	P17643	0	UPI0000039DCA	0	1	0	0	0	5	chr9:g.12709654_12709657del	0	0.1097
chr9	27109315	rs3837240	T	TG	50	152	2456	0.333	G	upstream_gene_variant	MODIFIER	TEK	ENSG00000120156	Transcript	ENST00000380036.9	protein_coding	0	0	0	0	0	0	0	0	0	rs72535318	134	1	0	insertion	HGNC	HGNC:11724	YES	1	P1	CCDS6519.1	ENSP00000369375	Q02763	0	UPI000021121E	0	1	0	0	0	0	chr9:g.27109316dup	0.2346	0.1286
chr9	33166713	0	C	CG	15	152	1931	0.096	G	intron_variant	MODIFIER	B4GALT1	ENSG00000086062	Transcript	ENST00000379731.4	protein_coding	0	1/5	ENST00000379731.4:c.412+44dup	0	0	0	0	0	0	rs111399879&TMP_ESP_9_33166712_33166712	0	-1	0	insertion	HGNC	HGNC:924	YES	1	P1	CCDS6535.1	ENSP00000369055	P15291	0	UPI000002D22E	0	1	0	0	0	0	chr9:g.33166720dup	0.03	0.0174
chr9	35061696	rs11272867	G	GACAGTACACAA	113	152	2540	0.75	ACAGTACACAA	splice_region_variant&intron_variant	LOW	VCP	ENSG00000165280	Transcript	ENST00000358901.11	protein_coding	0	9/16	ENST00000358901.11:c.1082-18_1082-8dup	0	0	0	0	0	0	rs11272867	0	-1	0	insertion	HGNC	HGNC:12666	YES	1	P1	CCDS6573.1	ENSP00000351777	P55072	V9HW80	UPI000005FB2E	0	1	0	0	0	0	chr9:g.35061700_35061710dup	0.4083	0.2095
chr9	35079976	rs16935545	T	TA	25	152	1580	0.16	A	5_prime_UTR_variant	MODIFIER	FANCG	ENSG00000221829	Transcript	ENST00000378643.7	protein_coding	1/14	0	ENST00000378643.7:c.-453_-452insT	0	40-41/2631	0	0	0	0	rs16935545	0	-1	0	insertion	HGNC	HGNC:3588	YES	1	P1	CCDS6574.1	ENSP00000367910	O15287	Q53XM5	UPI0000000CB4	0	1	0	0	0	0	chr9:g.35079976_35079977insA	0.2065	0.2678
chr9	35683243	0	T	TG	58	152	1673	0.391	G	downstream_gene_variant	MODIFIER	CA9	ENSG00000107159	Transcript	ENST00000378357.9	protein_coding	0	0	0	0	0	0	0	0	0	rs35401252&TMP_ESP_9_35683241_35683241	2084	1	0	insertion	HGNC	HGNC:1383	YES	1	P1	CCDS6585.1	ENSP00000367608	Q16790	A0A0S2Z3D0	UPI000013E02C	0	0	0	0	0	0	chr9:g.35683251dup	0	0.1505
chr9	35684825	0	C	CG	88	152	1577	0.571	G	downstream_gene_variant	MODIFIER	CA9	ENSG00000107159	Transcript	ENST00000378357.9	protein_coding	0	0	0	0	0	0	0	0	0	rs3215700&TMP_ESP_9_35684823_35684823	3666	1	0	insertion	HGNC	HGNC:1383	YES	1	P1	CCDS6585.1	ENSP00000367608	Q16790	A0A0S2Z3D0	UPI000013E02C	0	0	0	0	0	0	chr9:g.35684833dup	0	0
chr9	35739118	rs3833700	G	GC	81	152	2309	0.532	C	downstream_gene_variant	MODIFIER	CREB3	ENSG00000107175	Transcript	ENST00000353704.3	protein_coding	0	0	0	0	0	0	0	0	0	rs3833700	2119	1	0	insertion	HGNC	HGNC:2347	YES	1	P1	CCDS6588.1	ENSP00000342136	O43889	0	UPI0000073728	0	0	0	0	0	0	chr9:g.35739118_35739119insC	0.7105	0.77
chr9	35807404	rs58759471	AGCTGGGGCC	A	30	152	2132	0.199	-	splice_region_variant&intron_variant	LOW	NPR2	ENSG00000159899	Transcript	ENST00000342694.6	protein_coding	0	18/21	ENST00000342694.6:c.2712+11_2712+19del	0	0	0	0	0	0	rs1484470564	0	1	0	deletion	HGNC	HGNC:7944	YES	1	P1	CCDS6590.1	ENSP00000341083	P20594	0	UPI0000125B42	0	1	0	0	0	4	chr9:g.35807409_35807417del	0	0.1218
chr9	36215168	rs199874473	C	CA	18	152	1065	0.122	A	downstream_gene_variant	MODIFIER	CLTA	ENSG00000122705	Transcript	ENST00000242285.10	protein_coding	0	0	0	0	0	0	0	0	0	rs199874473	3109	1	0	insertion	HGNC	HGNC:2090	YES	1	P4	CCDS6601.1	ENSP00000242285	P09496	0	UPI0000127A9E	0	0	0	0	0	0	chr9:g.36215177dup	0.0497	0.0015
chr9	37422883	0	CG	C	33	152	1852	0.218	-	intron_variant	MODIFIER	GRHPR	ENSG00000137106	Transcript	ENST00000318158.11	protein_coding	0	1/8	ENST00000318158.11:c.83+52del	0	0	0	0	0	0	rs35891798	0	1	0	deletion	HGNC	HGNC:4570	YES	1	P1	CCDS6609.1	ENSP00000313432	Q9UBQ7	A0A384N605	UPI0000073E2F	0	1	0	0	0	1	chr9:g.37422885del	0.1196	0.0651
chr9	38396323	rs796888788	AG	A	8	152	1969	0.051	-	frameshift_variant	HIGH	ALDH1B1	ENSG00000137124	Transcript	ENST00000377698.4	protein_coding	2/2	0	ENST00000377698.4:c.578del	ENSP00000366927.3:p.Gly193ValfsTer16	691/3028	576/1554	192/517	Q/X	caG/ca	rs1207531521	0	1	0	deletion	HGNC	HGNC:407	YES	1	P1	CCDS6615.1	ENSP00000366927	P30837	A0A384MTJ7	UPI0000073000	0	0	0	0	Gene3D:3.40.605.10&Pfam_domain:PF00171&hmmpanther:PTHR11699&hmmpanther:PTHR11699:SF207&Superfamily_domains:SSF53720&Conserved_Domains:cd07141	2	chr9:g.38396326del	0	0
chr9	77307929	0	C	CT	101	152	984	0.654	T	intron_variant	MODIFIER	VPS13A	ENSG00000197969	Transcript	ENST00000644843.1	protein_coding	0	34/71	ENST00000644843.1:c.3961-6dup	0	0	0	0	0	0	rs529017808&TMP_ESP_9_79922846_79922846	0	1	0	insertion	HGNC	HGNC:1908	YES	0	P4	CCDS6655.1	ENSP00000494809	Q96RL7	0	UPI0000210B7A	0	1	0	0	0	10	chr9:g.77307939dup	0.2514	0.0492
chr9	91723486	rs140581955	GCTCT	G	103	152	2035	0.686	-	3_prime_UTR_variant	MODIFIER	ROR2	ENSG00000169071	Transcript	ENST00000375708.4	protein_coding	9/9	0	ENST00000375708.4:c.*172_*175del	0	3269-3272/4158	0	0	0	0	rs140581955	0	-1	0	deletion	HGNC	HGNC:10257	YES	1	P2	CCDS6691.1	ENSP00000364860	Q01974	0	UPI000013E8CA	0	1	0	0	0	0	chr9:g.91723489_91723492del	0.384	0.323
chr9	94603132	0	CT	C	126	152	1759	0.833	-	downstream_gene_variant	MODIFIER	FBP1	ENSG00000165140	Transcript	ENST00000415431.5	protein_coding	0	0	0	0	0	0	0	0	0	rs11351544	8	-1	0	deletion	HGNC	HGNC:3606	YES	2	P1	CCDS6712.1	ENSP00000408025	P09467	0	UPI0000070F7C	0	1	0	0	0	0	chr9:g.94603140del	0.4866	0.472
chr9	94605616	rs28369760	TAAGA	T	40	152	2185	0.276	-	intron_variant	MODIFIER	FBP1	ENSG00000165140	Transcript	ENST00000415431.5	protein_coding	0	6/7	ENST00000415431.5:c.706-44_706-41del	0	0	0	0	0	0	rs28369760	0	-1	0	deletion	HGNC	HGNC:3606	YES	2	P1	CCDS6712.1	ENSP00000408025	P09467	0	UPI0000070F7C	0	1	0	0	0	0	chr9:g.94605621_94605624del	0.1238	0.0802
chr9	95444488	rs531572088	GACAC	G	36	152	1916	0.237	-	3_prime_UTR_variant	MODIFIER	PTCH1	ENSG00000185920	Transcript	ENST00000331920.10	protein_coding	24/24	0	ENST00000331920.10:c.*1901_*1904del	0	6545-6548/8057	0	0	0	0	rs531572088	0	-1	0	deletion	HGNC	HGNC:9585	YES	5	P3	CCDS6714.1	ENSP00000332353	Q13635	0	UPI00001AFF9C	0	1	0	0	0	0	chr9:g.95444497_95444500del	0.0065	0.0008
chr9	96301920	rs8190483	C	CA	15	152	1683	0.096	A	intron_variant	MODIFIER	HSD17B3	ENSG00000130948	Transcript	ENST00000375263.8	protein_coding	0	1/10	ENST00000375263.8:c.154+30dup	0	0	0	0	0	0	rs1228993708&TMP_ESP_9_99064203_99064203	0	-1	0	insertion	HGNC	HGNC:5212	YES	1	P1	CCDS6716.1	ENSP00000364412	P37058	Q6FH62	UPI0000001643	0	1	0	0	0	0	chr9:g.96301927dup	0	0.0303
chr9	97854418	0	AGCCGCC	A	102	150	1311	0.682	-	inframe_deletion	MODERATE	FOXE1	ENSG00000178919	Transcript	ENST00000375123.4	protein_coding	1/1	0	ENST00000375123.4:c.532_537del	ENSP00000364265.3:p.Ala178_Ala179del	1166-1171/3462	505-510/1122	169-170/373	AA/-	GCCGCC/-	rs1458980722&COSM1724903	0	1	0	deletion	HGNC	HGNC:3806	YES	0	P1	CCDS35078.1	ENSP00000364265	O00358	0	UPI0000167B2F	0	1	0	0	hmmpanther:PTHR11829&hmmpanther:PTHR11829:SF156&Low_complexity_(Seg):seg	27	chr9:g.97854446_97854451del	0	0
chr9	104903754	rs1799777	G	GC	41	152	2055	0.276	C	5_prime_UTR_variant	MODIFIER	ABCA1	ENSG00000165029	Transcript	ENST00000374736.8	protein_coding	2/50	0	ENST00000374736.8:c.-76dup	0	238-239/10408	0	0	0	0	rs1799777	0	-1	0	insertion	HGNC	HGNC:29	YES	1	P1	CCDS6762.1	ENSP00000363868	O95477	0	UPI000013E441	0	1	0	0	0	0	chr9:g.104903756dup	0.1418	0.0061
chr9	114505401	rs150944893	AGCCTCCGC	A	59	152	2083	0.397	-	5_prime_UTR_variant	MODIFIER	WHRN	ENSG00000095397	Transcript	ENST00000362057.4	protein_coding	1/12	0	ENST00000362057.4:c.-608_-601del	0	65-72/4070	0	0	0	0	rs150944893	0	-1	0	deletion	HGNC	HGNC:16361	YES	1	P1	CCDS6806.1	ENSP00000354623	Q9P202	0	UPI00003519A7	0	1	0	0	0	0	chr9:g.114505407_114505414del	0.2762	0.2519
chr9	121332699	0	A	AGT	13	152	759	0.083	GT	3_prime_UTR_variant	MODIFIER	GSN	ENSG00000148180	Transcript	ENST00000373818.8	protein_coding	17/17	0	ENST00000373818.8:c.*115_*116dup	0	2514-2515/2657	0	0	0	0	rs147410423	0	1	0	insertion	HGNC	HGNC:4620	YES	1	P4	CCDS6828.1	ENSP00000362924	P06396	A0A384MEF1	UPI000012B3B4	0	1	0	0	0	20	chr9:g.121332718_121332719dup	0	0
chr9	121332699	0	A	AGTGT	55	152	759	0.359	GTGT	3_prime_UTR_variant	MODIFIER	GSN	ENSG00000148180	Transcript	ENST00000373818.8	protein_coding	17/17	0	ENST00000373818.8:c.*113_*116dup	0	2514-2515/2657	0	0	0	0	rs147410423	0	1	0	insertion	HGNC	HGNC:4620	YES	1	P4	CCDS6828.1	ENSP00000362924	P06396	A0A384MEF1	UPI000012B3B4	0	1	0	0	0	20	chr9:g.121332716_121332719dup	0.1104	0.0643
chr9	122629491	0	C	CA	11	152	2218	0.071	A	frameshift_variant	HIGH	OR1B1	ENSG00000280094	Transcript	ENST00000623530.1	protein_coding	1/1	0	ENST00000623530.1:c.44dup	ENSP00000485577.1:p.Leu15PhefsTer9	82-83/995	44-45/957	15/318	L/FX	ttg/ttTg	rs11421222	0	-1	0	insertion	HGNC	HGNC:8181	YES	0	P1	0	ENSP00000485577	Q8NGR6	0	UPI0000041DFF	0	0	0	0	hmmpanther:PTHR26451&hmmpanther:PTHR26451:SF95&Superfamily_domains:SSF81321	0	chr9:g.122629498dup	0.4085	0.3888
chr9	126697837	0	CTGTTT	C	18	152	2036	0.115	-	3_prime_UTR_variant	MODIFIER	LMX1B	ENSG00000136944	Transcript	ENST00000355497.9	protein_coding	8/8	0	ENST00000355497.9:c.*1437_*1441del	0	2615-2619/5809	0	0	0	0	rs1335448514	0	1	0	deletion	HGNC	HGNC:6654	YES	1	0	CCDS55343.1	ENSP00000347684	O60663	0	UPI0001CE94D0	0	1	0	0	0	50	chr9:g.126697888_126697892del	0	0
chr9	126699039	rs398069012	CTT	C	19	152	2371	0.135	-	3_prime_UTR_variant	MODIFIER	LMX1B	ENSG00000136944	Transcript	ENST00000355497.9	protein_coding	8/8	0	ENST00000355497.9:c.*2590_*2591del	0	3817-3818/5809	0	0	0	0	rs1436391876	0	1	0	deletion	HGNC	HGNC:6654	YES	1	0	CCDS55343.1	ENSP00000347684	O60663	0	UPI0001CE94D0	0	1	0	0	0	1	chr9:g.126699041_126699042del	0	0.3911
chr9	127815213	rs41514846	CAGTT	C	14	152	2156	0.09	-	downstream_gene_variant	MODIFIER	FPGS	ENSG00000136877	Transcript	ENST00000373247.6	protein_coding	0	0	0	0	0	0	0	0	0	rs41514846	1145	1	0	deletion	HGNC	HGNC:3824	YES	1	P4	CCDS35148.1	ENSP00000362344	Q05932	0	UPI000012AB4D	0	0	0	0	0	0	chr9:g.127815220_127815223del	0.0801	0.0431
chr9	128515490	rs372645952	CTTATTTT	C	49	152	1016	0.314	-	intron_variant	MODIFIER	GLE1	ENSG00000119392	Transcript	ENST00000309971.8	protein_coding	0	2/15	ENST00000309971.8:c.322-35_322-29del	0	0	0	0	0	0	rs1222661850	0	1	0	deletion	HGNC	HGNC:4315	YES	1	P1	CCDS35154.1	ENSP00000308622	Q53GS7	0	UPI000013EF77	0	1	0	0	0	3	chr9:g.128515494_128515500del	0	0.3714
chr9	129813147	rs3842225	GC	G	14	152	2075	0.09	-	3_prime_UTR_variant	MODIFIER	TOR1A	ENSG00000136827	Transcript	ENST00000351698.5	protein_coding	5/5	0	ENST00000351698.5:c.*824del	0	1874/2080	0	0	0	0	rs3842225	0	-1	0	deletion	HGNC	HGNC:3098	YES	1	P1	CCDS6930.1	ENSP00000345719	O14656	0	UPI00001370F5	0	1	0	0	0	0	chr9:g.129813148del	0.1567	0.0144
chr9	130681605	0	T	TCGC	119	152	1487	0.782	CGC	inframe_insertion	MODERATE	PRDM12	ENSG00000130711	Transcript	ENST00000253008.2	protein_coding	5/5	0	ENST00000253008.2:c.1074_1076dup	ENSP00000253008.2:p.Ala359dup	1100-1101/2476	1040-1041/1104	347/367	L/LA	ctc/ctCGCc	rs1470588454	0	1	0	insertion	HGNC	HGNC:13997	YES	1	P1	CCDS6934.1	ENSP00000253008	Q9H4Q4	0	UPI0000132184	0	1	0	0	Low_complexity_(Seg):seg&hmmpanther:PTHR45217&PIRSF_domain:PIRSF037163	36	chr9:g.130681639_130681641dup	0	0
chr9	130681605	0	TCGCCGCCGCCGCCGC	T	10	152	1487	0.064	-	inframe_deletion	MODERATE	PRDM12	ENSG00000130711	Transcript	ENST00000253008.2	protein_coding	5/5	0	ENST00000253008.2:c.1062_1076del	ENSP00000253008.2:p.Ala355_Ala359del	1101-1115/2476	1041-1055/1104	347-352/367	LAAAAA/L	ctCGCCGCCGCCGCCGCc/ctc	rs1314667355	0	1	0	deletion	HGNC	HGNC:13997	YES	1	P1	CCDS6934.1	ENSP00000253008	Q9H4Q4	0	UPI0000132184	0	1	0	0	Low_complexity_(Seg):seg&hmmpanther:PTHR45217&PIRSF_domain:PIRSF037163	21	chr9:g.130681627_130681641del	0	0
chr9	132298067	rs3831154	C	CA	19	152	1986	0.122	A	intron_variant	MODIFIER	SETX	ENSG00000107290	Transcript	ENST00000224140.6	protein_coding	0	13/25	ENST00000224140.6:c.5781+12dup	0	0	0	0	0	0	rs3831154	0	-1	0	insertion	HGNC	HGNC:445	YES	1	P1	CCDS6947.1	ENSP00000224140	Q7Z333	0	UPI0000210D28	0	1	0	0	0	0	chr9:g.132298068dup	0.374	0.4463
chr9	132895945	0	GA	G	47	152	2433	0.314	-	3_prime_UTR_variant	MODIFIER	TSC1	ENSG00000165699	Transcript	ENST00000298552.8	protein_coding	23/23	0	ENST00000298552.8:c.*289del	0	4018/8616	0	0	0	0	rs11323835	0	-1	0	deletion	HGNC	HGNC:12362	YES	1	P3	CCDS6956.1	ENSP00000298552	Q92574	X5D9D2	UPI000013773E	0	1	0	0	0	0	chr9:g.132895948del	0.4391	0.1369
chr9	133356366	0	G	GCCCCGCACCCCGCA	61	152	1638	0.397	CCCCGCACCCCGCA	intron_variant	MODIFIER	SURF1	ENSG00000148290	Transcript	ENST00000371974.8	protein_coding	0	1/8	ENST00000371974.8:c.54+20_54+33dup	0	0	0	0	0	0	rs1176328810	0	-1	0	insertion	HGNC	HGNC:11474	YES	1	P1	CCDS6966.1	ENSP00000361042	Q15526	E5KRX5	UPI000013622E	0	1	0	0	0	0	chr9:g.133356377_133356390dup	0	0
chr9	133575149	rs67336169	GC	G	36	152	1995	0.231	-	downstream_gene_variant	MODIFIER	FAM163B	ENSG00000196990	Transcript	ENST00000356873.7	protein_coding	0	0	0	0	0	0	0	0	0	rs1288838293	3265	-1	0	deletion	HGNC	HGNC:33277	YES	1	P1	CCDS35171.1	ENSP00000349336	P0C2L3	0	UPI00004577D5	0	0	0	0	0	0	chr9:g.133575155del	0	0.0885
chr9	134843386	0	GCTAT	G	58	152	1527	0.378	-	3_prime_UTR_variant	MODIFIER	COL5A1	ENSG00000130635	Transcript	ENST00000371817.7	protein_coding	66/66	0	ENST00000371817.7:c.*1090_*1093del	0	7015-7018/8471	0	0	0	0	rs1472202078	0	1	0	deletion	HGNC	HGNC:2209	YES	1	P3	CCDS6982.1	ENSP00000360882	P20908	A0A024R8E5	UPI0000210EE3	0	1	0	0	0	6	chr9:g.134843393_134843396del	0	0.6089
chr9	135714735	rs141291153	C	CGG	39	152	1768	0.263	GG	intron_variant	MODIFIER	KCNT1	ENSG00000107147	Transcript	ENST00000371757.7	protein_coding	0	2/30	ENST00000371757.7:c.254+18_254+19dup	0	0	0	0	0	0	rs141291153	0	1	0	insertion	HGNC	HGNC:18865	YES	1	P3	CCDS35175.2	ENSP00000360822	Q5JUK3	0	UPI000192C42B	0	1	0	0	0	4	chr9:g.135714738_135714739dup	0.2969	0.413
chr9	135786170	0	CGCCCT	C	19	152	1355	0.122	-	intron_variant	MODIFIER	KCNT1	ENSG00000107147	Transcript	ENST00000371757.7	protein_coding	0	28/30	ENST00000371757.7:c.3178-7_3178-3del	0	0	0	0	0	0	rs1196758219&TMP_ESP_9_138678017_138678026	0	1	0	deletion	HGNC	HGNC:18865	YES	1	P3	CCDS35175.2	ENSP00000360822	Q5JUK3	0	UPI000192C42B	0	1	0	0	0	19	chr9:g.135786190_135786194del	0	0
chr9	136438597	rs5901103	GCCCT	G	152	152	2225	1	-	splice_region_variant&intron_variant	LOW	INPP5E	ENSG00000148384	Transcript	ENST00000371712.4	protein_coding	0	1/9	ENST00000371712.4:c.812+7_812+10del	0	0	0	0	0	0	rs5901103	0	-1	0	deletion	HGNC	HGNC:21474	YES	1	P1	CCDS7000.1	ENSP00000360777	Q9NRR6	0	UPI000014053C	0	1	0	0	0	0	chr9:g.136438602_136438605del	0.9623	0.9962
chr9	137834335	rs10667884	T	TTC	99	152	2354	0.641	TC	intron_variant	MODIFIER	EHMT1	ENSG00000181090	Transcript	ENST00000460843.6	protein_coding	0	25/26	ENST00000460843.6:c.3541-11_3541-10dup	0	0	0	0	0	0	rs10667884	0	1	0	insertion	HGNC	HGNC:24650	YES	5	P2	CCDS7050.2	ENSP00000417980	Q9H9B1	0	UPI000194EC2D	0	1	0	0	0	4	chr9:g.137834338_137834339dup	0.2045	0.4735
chr10	8074278	0	G	GA	130	150	733	0.857	A	3_prime_UTR_variant	MODIFIER	GATA3	ENSG00000107485	Transcript	ENST00000379328.9	protein_coding	6/6	0	ENST00000379328.9:c.*265dup	0	2163-2164/3083	0	0	0	0	rs3839918	0	1	0	insertion	HGNC	HGNC:4172	YES	1	A1	CCDS31143.1	ENSP00000368632	P23771	0	UPI000002AA34	0	1	0	0	0	10	chr10:g.8074288dup	0	0
chr10	13278111	0	GT	G	36	152	731	0.237	-	3_prime_UTR_variant	MODIFIER	PHYH	ENSG00000107537	Transcript	ENST00000263038.9	protein_coding	9/9	0	ENST00000263038.9:c.*189del	0	1228/1541	0	0	0	0	rs3839912	0	-1	0	deletion	HGNC	HGNC:8940	YES	1	P2	CCDS7097.1	ENSP00000263038	O14832	0	UPI0000131215	0	1	0	0	0	0	chr10:g.13278121del	0.631	0.7458
chr10	18540237	rs201149401	A	AAGTT	27	150	801	0.175	AGTT	3_prime_UTR_variant	MODIFIER	CACNB2	ENSG00000165995	Transcript	ENST00000324631.12	protein_coding	14/14	0	ENST00000324631.12:c.*516_*519dup	0	2556-2557/5876	0	0	0	0	rs201149401	0	1	0	insertion	HGNC	HGNC:1402	YES	1	0	CCDS7125.1	ENSP00000320025	Q08289	0	UPI00001AEA80	0	1	0	0	0	6	chr10:g.18540240_18540243dup	0.0174	0.0015
chr10	18541052	rs33980121	A	ATGTT	124	152	1787	0.821	TGTT	downstream_gene_variant	MODIFIER	NSUN6	ENSG00000241058	Transcript	ENST00000377304.7	protein_coding	0	0	0	0	0	0	0	0	0	rs1449323926	4508	-1	0	insertion	HGNC	HGNC:23529	YES	1	P1	CCDS7130.1	ENSP00000366519	Q8TEA1	0	UPI0000073CED	0	0	0	0	0	0	chr10:g.18541054_18541057dup	0	0.6188
chr10	26704668	rs34296355	AT	A	37	152	950	0.237	-	splice_region_variant&intron_variant	LOW	PDSS1	ENSG00000148459	Transcript	ENST00000376215.10	protein_coding	0	2/11	ENST00000376215.10:c.163-5del	0	0	0	0	0	0	rs34296355&COSM6490652	0	1	0	deletion	HGNC	HGNC:17759	YES	1	P1	CCDS31168.1	ENSP00000365388	Q5T2R2	0	UPI000013DB22	0	1	0	0	0	3	chr10:g.26704672del	0.2374	0.0635
chr10	27004354	rs112091269	CA	C	15	150	845	0.117	-	3_prime_UTR_variant	MODIFIER	ANKRD26	ENSG00000107890	Transcript	ENST00000376087.4	protein_coding	34/34	0	ENST00000376087.4:c.*1235del	0	6534/6591	0	0	0	0	rs112091269	0	-1	0	deletion	HGNC	HGNC:29186	YES	5	P2	CCDS41499.1	ENSP00000365255	Q9UPS8	0	UPI000006FC41	0	1	0	0	0	0	chr10:g.27004355del	0.1426	0.0492
chr10	27004774	rs397845107	G	GA	17	152	1743	0.109	A	3_prime_UTR_variant	MODIFIER	ANKRD26	ENSG00000107890	Transcript	ENST00000376087.4	protein_coding	34/34	0	ENST00000376087.4:c.*815dup	0	6114-6115/6591	0	0	0	0	rs1232348384	0	-1	0	insertion	HGNC	HGNC:29186	YES	5	P2	CCDS41499.1	ENSP00000365255	Q9UPS8	0	UPI000006FC41	0	1	0	0	0	0	chr10:g.27004775dup	0	0.1823
chr10	27005520	rs3215884	CAT	C	15	152	862	0.115	-	3_prime_UTR_variant	MODIFIER	ANKRD26	ENSG00000107890	Transcript	ENST00000376087.4	protein_coding	34/34	0	ENST00000376087.4:c.*68_*69del	0	5367-5368/6591	0	0	0	0	rs3215884	0	-1	0	deletion	HGNC	HGNC:29186	YES	5	P2	CCDS41499.1	ENSP00000365255	Q9UPS8	0	UPI000006FC41	0	1	0	0	0	0	chr10:g.27005521_27005522del	0.1418	0.0461
chr10	27053356	rs138423863	CTCT	C	9	152	633	0.058	-	inframe_deletion	MODERATE	ANKRD26	ENSG00000107890	Transcript	ENST00000376087.4	protein_coding	16/34	0	ENST00000376087.4:c.1596_1598del	ENSP00000365255.4:p.Glu533del	1762-1764/6591	1596-1598/5133	532-533/1710	EE/E	gaAGAg/gag	rs138423863&COSM327997	0	-1	0	deletion	HGNC	HGNC:29186	YES	5	P2	CCDS41499.1	ENSP00000365255	Q9UPS8	0	UPI000006FC41	0	1	0	0	hmmpanther:PTHR24147&hmmpanther:PTHR24147:SF21&Low_complexity_(Seg):seg&MobiDB_lite:mobidb-lite&MobiDB_lite:mobidb-lite&Coiled-coils_(Ncoils):Coil	0	chr10:g.27053363_27053365del	0.0677	0.0053
chr10	27533727	rs142609338	T	TA	13	152	1310	0.083	A	splice_region_variant&intron_variant	LOW	RAB18	ENSG00000099246	Transcript	ENST00000621805.4	protein_coding	0	5/7	ENST00000621805.4:c.347-7dup	0	0	0	0	0	0	rs142609338	0	1	0	insertion	HGNC	HGNC:14244	YES	1	0	CCDS73081.1	ENSP00000478479	Q9NP72	0	UPI000022894E	0	1	0	0	0	1	chr10:g.27533728dup	0.0929	0.0076
chr10	53866870	0	G	GA	87	150	913	0.571	A	intron_variant	MODIFIER	PCDH15	ENSG00000150275	Transcript	ENST00000373957.7	protein_coding	0	27/34	ENST00000373957.7:c.3517-14dup	0	0	0	0	0	0	rs5785023&TMP_ESP_10_55626631_55626631	0	-1	0	insertion	HGNC	HGNC:14674	YES	5	A2	CCDS73137.1	ENSP00000363068	0	A2A3D8	UPI0001884901	0	1	0	0	0	0	chr10:g.53866879dup	0	0.3487
chr10	54132840	0	T	TAC	59	152	1614	0.378	AC	intron_variant	MODIFIER	PCDH15	ENSG00000150275	Transcript	ENST00000373957.7	protein_coding	0	16/34	ENST00000373957.7:c.1932+33_1932+34dup	0	0	0	0	0	0	rs5785040	0	-1	0	insertion	HGNC	HGNC:14674	YES	5	A2	CCDS73137.1	ENSP00000363068	0	A2A3D8	UPI0001884901	0	1	0	0	0	0	chr10:g.54132861_54132862dup	0	0.1987
chr10	63208190	rs139722368	ACTAAAC	A	27	152	2171	0.179	-	inframe_deletion	MODERATE	JMJD1C	ENSG00000171988	Transcript	ENST00000399262.7	protein_coding	10/26	0	ENST00000399262.7:c.3473_3478del	ENSP00000382204.2:p.Gly1158_Leu1159del	3788-3793/8758	3473-3478/7623	1158-1160/2540	GLV/V	gGTTTAGta/gta	rs139722368&COSM1163671&COSM150849	0	-1	0	deletion	HGNC	HGNC:12313	YES	5	P3	CCDS41532.1	ENSP00000382204	Q15652	0	UPI0000198BEF	0	1	0	0	hmmpanther:PTHR12549&hmmpanther:PTHR12549:SF6	0	chr10:g.63208193_63208198del	0.0719	0.0023
chr10	68199588	rs11279655	GCTGGGA	G	60	152	2184	0.404	-	intron_variant	MODIFIER	MYPN	ENSG00000138347	Transcript	ENST00000358913.9	protein_coding	0	17/19	ENST00000358913.9:c.3493+15_3493+20del	0	0	0	0	0	0	rs11279655&TMP_ESP_10_69959346_69959351	0	1	0	deletion	HGNC	HGNC:23246	YES	1	P1	CCDS7275.1	ENSP00000351790	Q86TC9	0	UPI00002288CF	0	1	0	0	0	1	chr10:g.68199590_68199595del	0.3582	0.2806
chr10	71397276	0	C	CCGAGG	29	152	1478	0.186	CGAGG	5_prime_UTR_variant	MODIFIER	CDH23	ENSG00000107736	Transcript	ENST00000224721.11	protein_coding	1/70	0	ENST00000224721.11:c.-35_-31dup	0	343-344/11124	0	0	0	0	rs1359892277	0	1	0	insertion	HGNC	HGNC:13733	YES	5	P2	CCDS86100.1	ENSP00000224721	Q9H251	A0A0A0MQS6	UPI000175EE48	0	1	0	0	0	17	chr10:g.71397289_71397293dup	0	0.0303
chr10	71796045	0	A	AGAG	24	152	1396	0.16	GAG	intron_variant	MODIFIER	CDH23	ENSG00000107736	Transcript	ENST00000224721.11	protein_coding	0	48/69	ENST00000224721.11:c.6713-1036_6713-1034dup	0	0	0	0	0	0	rs1055230739	0	1	0	insertion	HGNC	HGNC:13733	YES	5	P2	CCDS86100.1	ENSP00000224721	Q9H251	A0A0A0MQS6	UPI000175EE48	0	1	0	0	0	25	chr10:g.71796068_71796070dup	0	0
chr10	73917408	rs2227574	TG	T	10	152	985	0.064	-	upstream_gene_variant	MODIFIER	C10orf55	ENSG00000222047	Transcript	ENST00000412307.3	protein_coding	0	0	0	0	0	0	0	0	0	rs2227574	767	-1	0	deletion	HGNC	HGNC:31008	YES	5	P1	CCDS53541.1	ENSP00000409225	Q5SWW7	0	UPI0000470217	0	0	0	0	0	0	chr10:g.73917409del	0.3666	0.4463
chr10	74119157	rs397804906	C	CTA	41	152	1817	0.276	TA	downstream_gene_variant	MODIFIER	AP3M1	ENSG00000185009	Transcript	ENST00000355264.8	protein_coding	0	0	0	0	0	0	0	0	0	rs1428835003	1097	-1	0	insertion	HGNC	HGNC:569	YES	1	P1	CCDS7342.1	ENSP00000347408	Q9Y2T2	A0A024QZR5	UPI00000012A0	0	0	0	0	0	0	chr10:g.74119159_74119160dup	0	0.416
chr10	75022147	0	GGAA	G	57	152	1760	0.372	-	inframe_deletion	MODERATE	KAT6B	ENSG00000156650	Transcript	ENST00000287239.10	protein_coding	16/18	0	ENST00000287239.10:c.3310_3312del	ENSP00000287239.4:p.Glu1104del	3803-3805/8314	3289-3291/6222	1097/2073	E/-	GAA/-	rs71929101&COSM111693	0	1	0	deletion	HGNC	HGNC:17582	YES	1	P3	CCDS7345.1	ENSP00000287239	Q8WYB5	0	UPI000013DEA0	0	1	0	0	Coiled-coils_(Ncoils):Coil&hmmpanther:PTHR10615&hmmpanther:PTHR10615:SF73&MobiDB_lite:mobidb-lite&MobiDB_lite:mobidb-lite&Low_complexity_(Seg):seg	21	chr10:g.75022169_75022171del	0.4597	0.8464
chr10	76887152	0	T	TA	43	152	1042	0.276	A	3_prime_UTR_variant	MODIFIER	KCNMA1	ENSG00000156113	Transcript	ENST00000286628.14	protein_coding	28/28	0	ENST00000286628.14:c.*113dup	0	3990-3991/6261	0	0	0	0	rs144100057	0	-1	0	insertion	HGNC	HGNC:6284	YES	1	A2	CCDS60569.1	ENSP00000286628	Q12791	0	UPI00003519E7	0	1	0	0	0	0	chr10:g.76887161dup	0.0194	0.0015
chr10	77637737	rs545094311	T	TGCTGCC	35	150	1059	0.234	GCTGCC	5_prime_UTR_variant	MODIFIER	KCNMA1	ENSG00000156113	Transcript	ENST00000286628.14	protein_coding	1/28	0	ENST00000286628.14:c.-101_-96dup	0	71-72/6261	0	0	0	0	rs545094311	0	-1	0	insertion	HGNC	HGNC:6284	YES	1	A2	CCDS60569.1	ENSP00000286628	Q12791	0	UPI00003519E7	0	1	0	0	0	0	chr10:g.77637740_77637745dup	0.1146	0.0068
chr10	80272181	rs145159688	C	CCCAGCCTGAA	90	152	2173	0.596	CCAGCCTGAA	3_prime_UTR_variant	MODIFIER	MAT1A	ENSG00000151224	Transcript	ENST00000372213.8	protein_coding	9/9	0	ENST00000372213.8:c.*1599_*1600insTTCAGGCTGG	0	3022-3023/3384	0	0	0	0	rs145159688	0	-1	0	insertion	HGNC	HGNC:6903	YES	1	P1	CCDS7365.1	ENSP00000361287	Q00266	0	UPI000012EFF3	0	1	0	0	0	0	chr10:g.80272186_80272187insCTGAACCAGC	0.49	0.5386
chr10	80272785	rs5786439	TG	T	59	152	2895	0.391	-	3_prime_UTR_variant	MODIFIER	MAT1A	ENSG00000151224	Transcript	ENST00000372213.8	protein_coding	9/9	0	ENST00000372213.8:c.*995del	0	2418/3384	0	0	0	0	rs5786439	0	-1	0	deletion	HGNC	HGNC:6903	YES	1	P1	CCDS7365.1	ENSP00000361287	Q00266	0	UPI000012EFF3	0	1	0	0	0	0	chr10:g.80272786del	0.1018	0.0083
chr10	80289495	0	T	TTTCTTC	132	152	1563	0.865	TTCTTC	5_prime_UTR_variant	MODIFIER	MAT1A	ENSG00000151224	Transcript	ENST00000372213.8	protein_coding	1/9	0	ENST00000372213.8:c.-78_-73dup	0	163-164/3384	0	0	0	0	rs145126070	0	-1	0	insertion	HGNC	HGNC:6903	YES	1	P1	CCDS7365.1	ENSP00000361287	Q00266	0	UPI000012EFF3	0	1	0	0	0	0	chr10:g.80289510_80289515dup	0	0.7958
chr10	84258737	rs34014972	C	CA	9	152	1877	0.058	A	3_prime_UTR_variant	MODIFIER	RGR	ENSG00000148604	Transcript	ENST00000359452.9	protein_coding	7/7	0	ENST00000359452.9:c.*99dup	0	998-999/2221	0	0	0	0	rs34014972	0	1	0	insertion	HGNC	HGNC:9990	YES	1	P2	CCDS7374.1	ENSP00000352427	P47804	A0A0S2Z498	UPI0000072293	0	1	0	0	0	1	chr10:g.84258738dup	0.116	0.0946
chr10	86699239	0	TTC	T	74	152	1750	0.494	-	intron_variant	MODIFIER	LDB3	ENSG00000122367	Transcript	ENST00000429277.6	protein_coding	0	8/13	ENST00000429277.6:c.1100+6696_1100+6697del	0	0	0	0	0	0	rs1306128693	0	1	0	deletion	HGNC	HGNC:15710	YES	2	A2	CCDS53550.1	ENSP00000401437	O75112	0	UPI00017A876A	0	1	0	0	0	27	chr10:g.86699267_86699268del	0	0.1263
chr10	86699239	0	TTCTCTC	T	64	152	1750	0.417	-	intron_variant	MODIFIER	LDB3	ENSG00000122367	Transcript	ENST00000429277.6	protein_coding	0	8/13	ENST00000429277.6:c.1100+6692_1100+6697del	0	0	0	0	0	0	rs1340352720	0	1	0	deletion	HGNC	HGNC:15710	YES	2	A2	CCDS53550.1	ENSP00000401437	O75112	0	UPI00017A876A	0	1	0	0	0	23	chr10:g.86699263_86699268del	0	0.5015
chr10	87864103	rs71022512	CT	C	150	150	1058	1	-	5_prime_UTR_variant	MODIFIER	PTEN	ENSG00000171862	Transcript	ENST00000371953.8	protein_coding	1/9	0	ENST00000371953.8:c.-366del	0	480/8515	0	0	0	0	rs71022512	0	1	0	deletion	HGNC	HGNC:9588	YES	1	P1	CCDS31238.1	ENSP00000361021	P60484	F6KD01	UPI00001328C5	0	1	0	0	0	0	chr10:g.87864104del	1	1
chr10	101010536	0	T	TGCTGCG	45	152	2096	0.301	GCTGCG	downstream_gene_variant	MODIFIER	LZTS2	ENSG00000107816	Transcript	ENST00000370220.1	protein_coding	0	0	0	0	0	0	0	0	0	rs200896335	2700	1	0	insertion	HGNC	HGNC:29381	YES	1	P1	CCDS7507.1	ENSP00000359240	Q9BRK4	0	UPI00001BD944	0	0	0	0	0	0	chr10:g.101010552_101010557dup	0.2468	0.0847
chr10	101020597	rs77484072	TG	T	56	152	2114	0.359	-	intron_variant	MODIFIER	PDZD7	ENSG00000186862	Transcript	ENST00000619208.6	protein_coding	0	7/16	ENST00000619208.6:c.928+20del	0	0	0	0	0	0	rs77484072	0	-1	0	deletion	HGNC	HGNC:26257	YES	5	P1	CCDS73182.1	ENSP00000480489	Q9H5P4	0	UPI0001D15DE5	0	1	0	0	0	0	chr10:g.101020600del	0.4816	0.7057
chr10	104031871	rs113786874	CA	C	34	152	1893	0.218	-	3_prime_UTR_variant	MODIFIER	COL17A1	ENSG00000065618	Transcript	ENST00000353479.10	protein_coding	56/56	0	ENST00000353479.10:c.*363del	0	5103/5689	0	0	0	0	rs113786874	0	-1	0	deletion	HGNC	HGNC:2194	YES	1	P2	CCDS7554.1	ENSP00000340937	Q9UMD9	0	UPI000006DB58	0	1	0	0	0	0	chr10:g.104031872del	0.2466	0.3472
chr10	113588967	rs3832698	GA	G	87	152	2258	0.583	-	3_prime_UTR_variant	MODIFIER	HABP2	ENSG00000148702	Transcript	ENST00000351270.4	protein_coding	13/13	0	ENST00000351270.4:c.*599del	0	2351/2985	0	0	0	0	rs3832698&TMP_ESP_10_115348727_115348728	0	1	0	deletion	HGNC	HGNC:4798	YES	1	P1	CCDS7577.1	ENSP00000277903	Q14520	0	UPI0000049411	0	1	0	0	0	0	chr10:g.113588968del	0.3476	0.3782
chr10	119677519	rs3981124	CTTG	C	72	152	1854	0.462	-	3_prime_UTR_variant	MODIFIER	BAG3	ENSG00000151929	Transcript	ENST00000369085.7	protein_coding	4/4	0	ENST00000369085.7:c.*243_*245del	0	2272-2274/2571	0	0	0	0	rs1244823173	0	1	0	deletion	HGNC	HGNC:939	YES	1	P1	CCDS7615.1	ENSP00000358081	O95817	0	UPI0000000C7A	0	1	0	0	0	5	chr10:g.119677525_119677527del	0	0.4342
chr10	119677585	rs796515184	CTT	C	48	152	1569	0.321	-	3_prime_UTR_variant	MODIFIER	BAG3	ENSG00000151929	Transcript	ENST00000369085.7	protein_coding	4/4	0	ENST00000369085.7:c.*306_*307del	0	2338-2339/2571	0	0	0	0	rs1488033257	0	1	0	deletion	HGNC	HGNC:939	YES	1	P1	CCDS7615.1	ENSP00000358081	O95817	0	UPI0000000C7A	0	1	0	0	0	2	chr10:g.119677588_119677589del	0	0.1649
chr10	121478354	rs566259479	ATTTAT	A	12	152	1635	0.09	-	downstream_gene_variant	MODIFIER	FGFR2	ENSG00000066468	Transcript	ENST00000457416.6	protein_coding	0	0	0	0	0	0	0	0	0	rs566259479	1498	-1	0	deletion	HGNC	HGNC:3689	YES	1	P3	CCDS7620.2	ENSP00000410294	P21802	0	UPI000002A99A	0	1	0	0	0	0	chr10:g.121478358_121478362del	0.0044	0
chr11	824987	rs398054898	CTGCA	C	133	152	1803	0.878	-	3_prime_UTR_variant	MODIFIER	PNPLA2	ENSG00000177666	Transcript	ENST00000336615.9	protein_coding	10/10	0	ENST00000336615.9:c.*130_*133del	0	1831-1834/2416	0	0	0	0	rs1438885490	0	1	0	deletion	HGNC	HGNC:30802	YES	1	P1	CCDS7718.1	ENSP00000337701	Q96AD5	0	UPI000003731E	0	1	0	0	0	4	chr11:g.824992_824995del	0	0.7073
chr11	1233859	0	CCCCTG	C	111	152	1945	0.737	-	intron_variant	MODIFIER	MUC5B	ENSG00000117983	Transcript	ENST00000529681.5	protein_coding	0	19/48	ENST00000529681.5:c.2377+30_2377+34del	0	0	0	0	0	0	rs147340559	0	1	0	deletion	HGNC	HGNC:7516	YES	5	P1	CCDS44515.2	ENSP00000436812	Q9HC84	0	UPI0001DD21C7	0	1	0	0	0	18	chr11:g.1233878_1233882del	0.4563	0.298
chr11	2168699	rs200462975	GAGAA	G	27	152	1110	0.173	-	intron_variant	MODIFIER	TH	ENSG00000180176	Transcript	ENST00000381178.5	protein_coding	0	3/13	ENST00000381178.5:c.406-38_406-35del	0	0	0	0	0	0	rs200462975	0	-1	0	deletion	HGNC	HGNC:11782	YES	1	0	CCDS7731.1	ENSP00000370571	P07101	0	UPI00001412DD	0	1	0	0	0	0	chr11:g.2168703_2168706del	0	0
chr11	4368174	rs11310407	AG	A	88	152	2764	0.59	-	frameshift_variant	HIGH	OR52B4	ENSG00000221996	Transcript	ENST00000624801.3	protein_coding	1/1	0	ENST00000624801.3:c.121del	ENSP00000485530.1:p.Leu41PhefsTer44	212/1124	121/945	41/314	L/X	Ctt/tt	rs11310407&COSM4792396&COSM5713186	0	-1	0	deletion	HGNC	HGNC:15209	YES	0	P1	0	ENSP00000485530	Q8NGK2	A0A126GW82	UPI000013F0A2	0	0	0	0	Transmembrane_helices:TMhelix&Conserved_Domains:cd15221&hmmpanther:PTHR26450&hmmpanther:PTHR26450:SF89&Gene3D:1.20.1070.10&Pfam_domain:PF13853&Superfamily_domains:SSF81321&Prints_domain:PR00237	0	chr11:g.4368177del	0.3197	0.1422
chr11	9850233	0	AGATT	A	28	152	2266	0.179	-	intron_variant	MODIFIER	SBF2	ENSG00000133812	Transcript	ENST00000256190.12	protein_coding	0	21/39	ENST00000256190.12:c.2611-19_2611-16del	0	0	0	0	0	0	rs202029370&TMP_ESP_11_9871781_9871784	0	-1	0	deletion	HGNC	HGNC:2135	YES	1	P1	CCDS31427.1	ENSP00000256190	Q86WG5	0	UPI00000622D5	0	1	0	0	0	0	chr11:g.9850252_9850255del	0.0182	0.0038
chr11	17493912	rs10626485	C	CTGTT	152	152	1944	1	TGTT	3_prime_UTR_variant	MODIFIER	USH1C	ENSG00000006611	Transcript	ENST00000005226.12	protein_coding	27/27	0	ENST00000005226.12:c.*419_*420insAACA	0	3228-3229/3241	0	0	0	0	rs10649542	0	-1	0	insertion	HGNC	HGNC:12597	YES	5	0	CCDS7825.1	ENSP00000005226	Q9Y6N9	0	UPI00001D965A	0	1	0	0	0	0	chr11:g.17493913_17493914insGTTT	0	0.9266
chr11	17526854	rs5789990	CG	C	66	152	2227	0.436	-	intron_variant	MODIFIER	USH1C	ENSG00000006611	Transcript	ENST00000005226.12	protein_coding	0	6/26	ENST00000005226.12:c.522-45del	0	0	0	0	0	0	rs5789990	0	-1	0	deletion	HGNC	HGNC:12597	YES	5	0	CCDS7825.1	ENSP00000005226	Q9Y6N9	0	UPI00001D965A	0	1	0	0	0	0	chr11:g.17526855del	0.3413	0.2587
chr11	22281521	rs398015552	GA	G	65	152	1329	0.436	-	3_prime_UTR_variant	MODIFIER	ANO5	ENSG00000171714	Transcript	ENST00000324559.8	protein_coding	22/22	0	ENST00000324559.8:c.*1762del	0	4816/6651	0	0	0	0	rs1452318759	0	1	0	deletion	HGNC	HGNC:27337	YES	1	P1	CCDS31444.1	ENSP00000315371	Q75V66	0	UPI000035B19B	0	1	0	0	0	5	chr11:g.22281527del	0	0.3298
chr11	22281654	rs397786204	TAAGA	T	65	152	1255	0.436	-	3_prime_UTR_variant	MODIFIER	ANO5	ENSG00000171714	Transcript	ENST00000324559.8	protein_coding	22/22	0	ENST00000324559.8:c.*1894_*1897del	0	4949-4952/6651	0	0	0	0	rs1322269468	0	1	0	deletion	HGNC	HGNC:27337	YES	1	P1	CCDS31444.1	ENSP00000315371	Q75V66	0	UPI000035B19B	0	1	0	0	0	4	chr11:g.22281659_22281662del	0	0.2663
chr11	31786687	rs34919147	T	TAAAA	50	152	1547	0.34	AAAA	3_prime_UTR_variant	MODIFIER	PAX6	ENSG00000007372	Transcript	ENST00000640368.1	protein_coding	14/14	0	ENST00000640368.1:c.*3246_*3247insTTTT	0	5069-5070/6975	0	0	0	0	rs34919147	0	-1	0	insertion	HGNC	HGNC:8620	YES	5	P4	CCDS31452.1	ENSP00000492024	P26367	F1T0F8	UPI000002B0A0	0	1	0	0	0	0	chr11:g.31786688_31786689insAAAA	0.4946	0.4501
chr11	32388003	0	A	AAC	9	152	1236	0.058	AC	3_prime_UTR_variant	MODIFIER	WT1	ENSG00000184937	Transcript	ENST00000379079.7	protein_coding	10/10	0	ENST00000379079.7:c.*1053_*1054dup	0	2240-2241/2469	0	0	0	0	rs878917290	0	-1	0	insertion	HGNC	HGNC:12796	YES	1	P4	CCDS55751.1	ENSP00000368370	P19544	0	UPI00005190F6	0	1	0	0	0	0	chr11:g.32388036_32388037dup	0	0
chr11	32388003	0	AACACAC	A	83	152	1236	0.545	-	3_prime_UTR_variant	MODIFIER	WT1	ENSG00000184937	Transcript	ENST00000379079.7	protein_coding	10/10	0	ENST00000379079.7:c.*1049_*1054del	0	2235-2240/2469	0	0	0	0	rs147708114	0	-1	0	deletion	HGNC	HGNC:12796	YES	1	P4	CCDS55751.1	ENSP00000368370	P19544	0	UPI00005190F6	0	1	0	0	0	0	chr11:g.32388032_32388037del	0	0
chr11	32388079	rs5030326	A	AT	86	152	1406	0.564	T	3_prime_UTR_variant	MODIFIER	WT1	ENSG00000184937	Transcript	ENST00000379079.7	protein_coding	10/10	0	ENST00000379079.7:c.*978dup	0	2164-2165/2469	0	0	0	0	rs5030326	0	-1	0	insertion	HGNC	HGNC:12796	YES	1	P4	CCDS55751.1	ENSP00000368370	P19544	0	UPI00005190F6	0	1	0	0	0	0	chr11:g.32388086dup	0.2796	0.0552
chr11	46703166	rs148055528	CAGTGGTGACAGA	C	99	152	2715	0.654	-	inframe_deletion	MODERATE	ZNF408	ENSG00000175213	Transcript	ENST00000311764.2	protein_coding	4/5	0	ENST00000311764.2:c.581_592del	ENSP00000309606.2:p.Val194_Val197del	806-817/2442	576-587/2163	192-196/720	AVVTE/A	gcAGTGGTGACAGAa/gca	rs148055528&COSM927264	0	1	0	deletion	HGNC	HGNC:20041	YES	1	P1	CCDS7923.1	ENSP00000309606	Q9H9D4	0	UPI0000132189	0	1	0	0	hmmpanther:PTHR45251&Low_complexity_(Seg):seg	5	chr11:g.46703172_46703183del	0.2181	0.0061
chr11	47349933	rs11570050	AG	A	70	152	2114	0.455	-	intron_variant	MODIFIER	MYBPC3	ENSG00000134571	Transcript	ENST00000545968.5	protein_coding	0	4/34	ENST00000545968.5:c.506-12del	0	0	0	0	0	0	rs11570050	0	-1	0	deletion	HGNC	HGNC:7551	YES	5	P2	CCDS53621.1	ENSP00000442795	Q14896	0	UPI000006EEAA	0	1	0	0	0	0	chr11:g.47349937del	0.6108	0.3555
chr11	47408641	0	T	TCGC	55	152	1593	0.353	CGC	5_prime_UTR_variant	MODIFIER	SLC39A13	ENSG00000165915	Transcript	ENST00000362021.9	protein_coding	1/10	0	ENST00000362021.9:c.-14_-12dup	0	52-53/2330	0	0	0	0	rs551004316	0	1	0	insertion	HGNC	HGNC:20859	YES	1	0	CCDS44592.1	ENSP00000354689	Q96H72	0	UPI00004564C5	0	1	0	0	0	18	chr11:g.47408657_47408659dup	0.2933	0.1997
chr11	47441931	rs34729771	AG	A	70	152	2234	0.449	-	intron_variant	MODIFIER	RAPSN	ENSG00000165917	Transcript	ENST00000298854.7	protein_coding	0	3/7	ENST00000298854.7:c.691-11del	0	0	0	0	0	0	rs34729771	0	-1	0	deletion	HGNC	HGNC:9863	YES	1	P1	CCDS7936.1	ENSP00000298854	Q13702	A0A0S2Z4F8	UPI0000071D46	0	1	0	0	0	0	chr11:g.47441933del	0.6108	0.2965
chr11	61398259	rs11382548	C	CA	148	152	2614	0.974	A	splice_acceptor_variant	HIGH	TMEM216	ENSG00000187049	Transcript	ENST00000334888.9	protein_coding	0	4/4	ENST00000334888.9:c.432-2_432-1insA	0	0	0	0	0	0	rs11382548	0	1	0	insertion	HGNC	HGNC:25018	YES	2	A2	CCDS86205.1	ENSP00000334844	Q9P0N5	0	UPI0001CB7F8C	0	1	0	0	0	0	chr11:g.61398259_61398260insA	0.8558	0.7436
chr11	61835024	0	CCTCCCTGCCTCCCCAGGGACTT	C	145	150	1047	0.968	-	intron_variant	MODIFIER	FADS2	ENSG00000134824	Transcript	ENST00000278840.9	protein_coding	0	1/11	ENST00000278840.9:c.208-2713_208-2692del	0	0	0	0	0	0	rs1352854090	0	1	0	deletion	HGNC	HGNC:3575	YES	1	P1	CCDS8012.1	ENSP00000278840	O95864	0	UPI000003405E	0	0	0	0	0	40	chr11:g.61835065_61835086del	0	0.2587
chr11	61958127	rs1805182	A	ATCCTCCTCC	140	152	2647	0.917	TCCTCCTCC	intron_variant	MODIFIER	BEST1	ENSG00000167995	Transcript	ENST00000449131.6	protein_coding	0	5/8	ENST00000449131.6:c.535-12_535-4dup	0	0	0	0	0	0	rs113492158	0	1	0	insertion	HGNC	HGNC:12703	YES	1	0	CCDS44623.1	ENSP00000399709	O76090	0	UPI0000232791	0	1	0	0	0	15	chr11:g.61958134_61958142dup	0	0
chr11	64601841	rs398048295	AG	A	63	152	2190	0.423	-	3_prime_UTR_variant	MODIFIER	SLC22A12	ENSG00000197891	Transcript	ENST00000377574.6	protein_coding	10/10	0	ENST00000377574.6:c.*294del	0	2290/2792	0	0	0	0	rs1368249082	0	1	0	deletion	HGNC	HGNC:17989	YES	1	P1	CCDS8075.1	ENSP00000366797	Q96S37	0	UPI0000040C17	0	1	0	0	0	3	chr11:g.64601845del	0	0.0681
chr11	64804025	rs143341556	CGAG	C	62	152	2398	0.417	-	upstream_gene_variant	MODIFIER	MAP4K2	ENSG00000168067	Transcript	ENST00000294066.7	protein_coding	0	0	0	0	0	0	0	0	0	rs143341556	812	-1	0	deletion	HGNC	HGNC:6864	YES	1	P3	CCDS8082.1	ENSP00000294066	Q12851	A0A024R567	UPI000013E13D	0	0	0	0	0	0	chr11:g.64804032_64804034del	0.0783	0.0015
chr11	65557854	0	C	CCAGCAG	12	152	1445	0.077	CAGCAG	inframe_insertion	MODERATE	LTBP3	ENSG00000168056	Transcript	ENST00000301873.9	protein_coding	1/28	0	ENST00000301873.9:c.100_105dup	ENSP00000301873.5:p.Leu34_Leu35dup	374-375/4443	105-106/3912	35-36/1303	-/LL	-/CTGCTG	rs535365850	0	-1	0	insertion	HGNC	HGNC:6716	YES	2	P1	CCDS44647.1	ENSP00000301873	Q9NS15	0	UPI00003667EB	0	1	0	0	Low_complexity_(Seg):seg&Transmembrane_helices:TMhelix&Cleavage_site_(Signalp):SignalP-TM	0	chr11:g.65557880_65557885dup	0.0517	0.0182
chr11	66026403	rs3841469	CA	C	98	152	2561	0.641	-	5_prime_UTR_variant	MODIFIER	CATSPER1	ENSG00000175294	Transcript	ENST00000312106.5	protein_coding	1/12	0	ENST00000312106.5:c.-25del	0	114/2619	0	0	0	0	rs3841469	0	-1	0	deletion	HGNC	HGNC:17116	YES	1	P1	CCDS8127.1	ENSP00000309052	Q8NEC5	0	UPI000045651C	0	1	0	0	0	0	chr11:g.66026407del	0.1683	0.0189
chr11	68039676	rs5792431	A	AC	152	152	1814	1	C	intron_variant	MODIFIER	TCIRG1	ENSG00000110719	Transcript	ENST00000265686.8	protein_coding	0	1/19	ENST00000265686.8:c.-5+560dup	0	0	0	0	0	0	rs5792431	0	1	0	insertion	HGNC	HGNC:11647	YES	1	P1	CCDS8177.1	ENSP00000265686	Q13488	A0A024R5E5	UPI000006EC9A	0	1	0	0	0	3	chr11:g.68039679dup	0	1
chr11	68312746	0	C	CGCT	8	152	1015	0.051	GCT	inframe_insertion	MODERATE	LRP5	ENSG00000162337	Transcript	ENST00000294304.12	protein_coding	1/23	0	ENST00000294304.12:c.58_60dup	ENSP00000294304.6:p.Leu20dup	156-157/5177	32-33/4848	11/1615	P/PL	ccg/ccGCTg	rs564221347	0	1	0	insertion	HGNC	HGNC:6697	YES	1	P1	CCDS8181.1	ENSP00000294304	O75197	0	UPI0000073246	0	1	0	0	PIRSF_domain:PIRSF036314&Low_complexity_(Seg):seg&Cleavage_site_(Signalp):SignalP-noTM	28	chr11:g.68312772_68312774dup	0.0711	0.143
chr11	71435202	rs141483210	AAGCAAGGAACAG	A	26	152	2543	0.167	-	3_prime_UTR_variant	MODIFIER	DHCR7	ENSG00000172893	Transcript	ENST00000355527.7	protein_coding	9/9	0	ENST00000355527.7:c.*161_*172del	0	1866-1877/2666	0	0	0	0	rs141483210	0	-1	0	deletion	HGNC	HGNC:2860	YES	1	P1	CCDS8200.1	ENSP00000347717	Q9UBM7	A0A024R5F7	UPI00000310C7	0	1	0	0	0	0	chr11:g.71435206_71435217del	0.3544	0.3759
chr11	74455736	0	G	GT	13	150	725	0.091	T	3_prime_UTR_variant	MODIFIER	KCNE3	ENSG00000175538	Transcript	ENST00000310128.8	protein_coding	3/3	0	ENST00000310128.8:c.*1515dup	0	2247-2248/3143	0	0	0	0	rs41315535	0	-1	0	insertion	HGNC	HGNC:6243	YES	1	P1	CCDS8232.1	ENSP00000310557	Q9Y6H6	Q6IAE6	UPI000012F15C	0	1	0	0	0	0	chr11:g.74455745dup	0.2863	0.5628
chr11	75572751	0	AT	A	64	152	1208	0.423	-	3_prime_UTR_variant	MODIFIER	SERPINH1	ENSG00000149257	Transcript	ENST00000524558.5	protein_coding	5/5	0	ENST00000524558.5:c.*678del	0	3361/3391	0	0	0	0	rs1177229108	0	1	0	deletion	HGNC	HGNC:1546	YES	2	P1	CCDS8239.1	ENSP00000434412	P50454	A0A024R5K8	UPI00001271B6	0	1	0	0	0	9	chr11:g.75572761del	0	0.3147
chr11	77184725	rs111033223	GGGAGGCGGGGACACCAGGGCCT	G	78	152	1785	0.513	-	intron_variant	MODIFIER	MYO7A	ENSG00000137474	Transcript	ENST00000409709.9	protein_coding	0	27/48	ENST00000409709.9:c.3503+12_3503+33del	0	0	0	0	0	0	rs143953991	0	1	0	deletion	HGNC	HGNC:7606	YES	1	0	CCDS53683.1	ENSP00000386331	Q13402	0	UPI00001FAFE6	0	1	0	0	0	1	chr11:g.77184727_77184748del	0.4059	0
chr11	85648050	rs201491180	A	AGACC	71	152	1879	0.474	GACC	5_prime_UTR_variant	MODIFIER	TMEM126A	ENSG00000171202	Transcript	ENST00000304511.7	protein_coding	1/5	0	ENST00000304511.7:c.-46_-45insACCG	0	84-85/759	0	0	0	0	rs1342681851	0	1	0	insertion	HGNC	HGNC:25382	YES	1	P1	CCDS8268.1	ENSP00000306887	Q9H061	0	UPI0000037C1F	0	1	0	0	0	1	chr11:g.85648051_85648052insACCG	0	0.4198
chr11	86947201	0	TCAAA	T	21	152	1981	0.135	-	3_prime_UTR_variant	MODIFIER	FZD4	ENSG00000174804	Transcript	ENST00000531380.2	protein_coding	2/2	0	ENST00000531380.2:c.*3937_*3940del	0	5861-5864/7387	0	0	0	0	rs34325935	0	-1	0	deletion	HGNC	HGNC:4042	YES	1	P1	CCDS8279.1	ENSP00000434034	Q9ULV1	0	UPI00000701D4	0	1	0	0	0	0	chr11:g.86947233_86947236del	0	0
chr11	86947201	0	TCAAACAAA	T	63	152	1981	0.423	-	3_prime_UTR_variant	MODIFIER	FZD4	ENSG00000174804	Transcript	ENST00000531380.2	protein_coding	2/2	0	ENST00000531380.2:c.*3933_*3940del	0	5857-5864/7387	0	0	0	0	rs142117741	0	-1	0	deletion	HGNC	HGNC:4042	YES	1	P1	CCDS8279.1	ENSP00000434034	Q9ULV1	0	UPI00000701D4	0	1	0	0	0	0	chr11:g.86947229_86947236del	0	0
chr11	86947201	0	TCAAACAAACAAA	T	14	152	1981	0.09	-	3_prime_UTR_variant	MODIFIER	FZD4	ENSG00000174804	Transcript	ENST00000531380.2	protein_coding	2/2	0	ENST00000531380.2:c.*3929_*3940del	0	5853-5864/7387	0	0	0	0	rs796825654	0	-1	0	deletion	HGNC	HGNC:4042	YES	1	P1	CCDS8279.1	ENSP00000434034	Q9ULV1	0	UPI00000701D4	0	1	0	0	0	0	chr11:g.86947225_86947236del	0	0
chr11	94419465	0	G	GGAGAGA	27	152	749	0.186	GAGAGA	3_prime_UTR_variant	MODIFIER	MRE11	ENSG00000020922	Transcript	ENST00000323929.7	protein_coding	20/20	0	ENST00000323929.7:c.*654_*659dup	0	3009-3010/6897	0	0	0	0	rs373002609	0	-1	0	insertion	HGNC	HGNC:7230	YES	1	P3	CCDS8299.1	ENSP00000325863	P49959	A0A024R395	UPI000012F4D3	0	1	0	0	0	0	chr11:g.94419490_94419495dup	0	0
chr11	95834061	rs142663762	AAAG	A	45	152	1106	0.295	-	3_prime_UTR_variant	MODIFIER	MTMR2	ENSG00000087053	Transcript	ENST00000346299.9	protein_coding	15/15	0	ENST00000346299.9:c.*1226_*1228del	0	3499-3501/4681	0	0	0	0	rs142663762	0	-1	0	deletion	HGNC	HGNC:7450	YES	1	P1	CCDS8305.1	ENSP00000345752	Q13614	0	UPI00001AF36F	0	1	0	0	0	0	chr11:g.95834064_95834066del	0.1629	0.3797
chr11	101452244	rs145266305	C	CTAAA	152	152	1250	1	TAAA	3_prime_UTR_variant	MODIFIER	TRPC6	ENSG00000137672	Transcript	ENST00000344327.8	protein_coding	13/13	0	ENST00000344327.8:c.*710_*711insTTTA	0	4010-4011/4691	0	0	0	0	rs145266305	0	-1	0	insertion	HGNC	HGNC:12338	YES	1	P1	CCDS8311.1	ENSP00000340913	Q9Y210	0	UPI00001374BA	0	1	0	0	0	0	chr11:g.101452246_101452247insAATA	0	0.9917
chr11	102792745	rs17884110	A	AG	11	152	1552	0.071	G	splice_region_variant&intron_variant	LOW	MMP1	ENSG00000196611	Transcript	ENST00000315274.7	protein_coding	0	6/9	ENST00000315274.7:c.900-8dup	0	0	0	0	0	0	rs17884110	0	-1	0	insertion	HGNC	HGNC:7155	YES	1	P1	CCDS8322.1	ENSP00000322788	P03956	0	UPI00000422BA	0	1	0	0	0	0	chr11:g.102792746dup	0.2514	0.2398
chr11	108148166	rs112801981	AAATT	A	23	152	1507	0.154	-	downstream_gene_variant	MODIFIER	ACAT1	ENSG00000075239	Transcript	ENST00000265838.8	protein_coding	0	0	0	0	0	0	0	0	0	rs112801981	391	1	0	deletion	HGNC	HGNC:93	YES	1	P1	CCDS8339.1	ENSP00000265838	P24752	A0A140VJX1	UPI0000136E41	0	1	0	0	0	0	chr11:g.108148177_108148180del	0.2043	0.208
chr11	108280980	0	T	TA	90	152	911	0.59	A	intron_variant	MODIFIER	ATM	ENSG00000149311	Transcript	ENST00000278616.8	protein_coding	0	23/62	ENST00000278616.8:c.3403-13dup	0	0	0	0	0	0	rs3218681	0	1	0	insertion	HGNC	HGNC:795	YES	5	P1	CCDS31669.1	ENSP00000278616	Q13315	A0A024R3C7	UPI000016B511	0	1	0	0	0	2	chr11:g.108280982dup	0	0.438
chr11	110230554	0	T	TTCTC	60	150	1111	0.403	TCTC	intron_variant	MODIFIER	RDX	ENSG00000137710	Transcript	ENST00000405097.5	protein_coding	0	14/15	ENST00000405097.5:c.1748+1315_1748+1318dup	0	0	0	0	0	0	rs149832663	0	-1	0	insertion	HGNC	HGNC:9944	YES	1	A2	CCDS58174.1	ENSP00000384136	P35241	0	UPI0000EE3914	0	1	0	0	0	0	chr11:g.110230561_110230564dup	0	0
chr11	110230945	rs35381725	GA	G	100	152	1092	0.654	-	intron_variant	MODIFIER	RDX	ENSG00000137710	Transcript	ENST00000405097.5	protein_coding	0	14/15	ENST00000405097.5:c.1748+927del	0	0	0	0	0	0	rs35381725	0	-1	0	deletion	HGNC	HGNC:9944	YES	1	A2	CCDS58174.1	ENSP00000384136	P35241	0	UPI0000EE3914	0	1	0	0	0	0	chr11:g.110230949del	0.7326	0.8472
chr11	118136502	rs66491110	G	GA	42	152	2291	0.288	A	3_prime_UTR_variant	MODIFIER	SCN4B	ENSG00000177098	Transcript	ENST00000324727.8	protein_coding	5/5	0	ENST00000324727.8:c.*524dup	0	1358-1359/4484	0	0	0	0	rs66491110	0	-1	0	insertion	HGNC	HGNC:10592	YES	1	P1	CCDS8389.1	ENSP00000322460	Q8IWT1	B0YJ93	UPI00000532AE	0	1	0	0	0	0	chr11:g.118136504dup	0.0313	0.0008
chr11	118344360	rs60810919	AGGCT	A	16	152	2485	0.103	-	5_prime_UTR_variant	MODIFIER	CD3G	ENSG00000160654	Transcript	ENST00000532917.2	protein_coding	1/7	0	ENST00000532917.2:c.-46_-43del	0	18-21/2690	0	0	0	0	rs1462837367	0	1	0	deletion	HGNC	HGNC:1675	YES	1	P1	CCDS8395.1	ENSP00000431445	P09693	B0YIY5	UPI000012735F	0	1	0	0	0	17	chr11:g.118344378_118344381del	0	0.329
chr11	119346388	rs143351376	A	ATAC	12	152	2310	0.09	TAC	intron_variant	MODIFIER	MFRP	ENSG00000235718	Transcript	ENST00000619721.6	protein_coding	0	1/14	ENST00000619721.6:c.55-17_55-15dup	0	0	0	0	0	0	rs143351376	0	-1	0	insertion	HGNC	HGNC:18121	YES	1	P1	CCDS8421.1	ENSP00000481824	Q9BY79	0	UPI0000072615	0	1	0	0	0	0	chr11:g.119346390_119346392dup	0.015	0.0015
chr11	124880551	rs56085444	CCGGAGT	C	26	152	1872	0.167	-	downstream_gene_variant	MODIFIER	ROBO4	ENSG00000154133	Transcript	ENST00000306534.7	protein_coding	0	0	0	0	0	0	0	0	0	rs1318635553&COSM5825672	3134	-1	0	deletion	HGNC	HGNC:17985	YES	1	P1	CCDS8455.1	ENSP00000304945	Q8WZ75	0	UPI000004A023	0	0	0	0	0	0	chr11:g.124880559_124880564del	0	0.6664
chr11	125995077	0	AAAC	A	49	152	1689	0.333	-	intron_variant	MODIFIER	CDON	ENSG00000064309	Transcript	ENST00000392693.7	protein_coding	0	12/19	ENST00000392693.7:c.2363-28_2363-26del	0	0	0	0	0	0	rs138741332&TMP_ESP_11_125864973_125864975	0	-1	0	deletion	HGNC	HGNC:17104	YES	1	A2	CCDS58192.1	ENSP00000376458	Q4KMG0	0	UPI0000E0013A	0	1	0	0	0	0	chr11:g.125995089_125995091del	0.2763	0.1135
chr11	126021208	rs3832751	C	CA	48	152	1609	0.314	A	intron_variant	MODIFIER	CDON	ENSG00000064309	Transcript	ENST00000392693.7	protein_coding	0	3/19	ENST00000392693.7:c.349+39dup	0	0	0	0	0	0	rs3832751	0	-1	0	insertion	HGNC	HGNC:17104	YES	1	A2	CCDS58192.1	ENSP00000376458	Q4KMG0	0	UPI0000E0013A	0	1	0	0	0	0	chr11:g.126021210dup	0.2774	0.4879
chr11	128917106	rs397799938	T	TC	123	152	2753	0.814	C	3_prime_UTR_variant	MODIFIER	KCNJ5	ENSG00000120457	Transcript	ENST00000529694.6	protein_coding	3/3	0	ENST00000529694.6:c.*378dup	0	2011-2012/6068	0	0	0	0	rs1273753909	0	1	0	insertion	HGNC	HGNC:6266	YES	1	P1	CCDS8479.1	ENSP00000433295	P48544	0	UPI000013D428	0	1	0	0	0	3	chr11:g.128917109dup	0	0.8918
chr11	128917590	0	GTGTTT	G	69	152	2034	0.462	-	3_prime_UTR_variant	MODIFIER	KCNJ5	ENSG00000120457	Transcript	ENST00000529694.6	protein_coding	3/3	0	ENST00000529694.6:c.*901_*905del	0	2496-2500/6068	0	0	0	0	rs1179038179	0	1	0	deletion	HGNC	HGNC:6266	YES	1	P1	CCDS8479.1	ENSP00000433295	P48544	0	UPI000013D428	0	1	0	0	0	41	chr11:g.128917632_128917636del	0	0
chr11	128917590	0	GTGTTTTGTTT	G	51	152	2034	0.333	-	3_prime_UTR_variant	MODIFIER	KCNJ5	ENSG00000120457	Transcript	ENST00000529694.6	protein_coding	3/3	0	ENST00000529694.6:c.*896_*905del	0	2496-2505/6068	0	0	0	0	rs36205004	0	1	0	deletion	HGNC	HGNC:6266	YES	1	P1	CCDS8479.1	ENSP00000433295	P48544	0	UPI000013D428	0	1	0	0	0	36	chr11:g.128917627_128917636del	0.7949	0.671
chr11	134144778	rs3216140	C	CCT	21	152	2172	0.141	CT	intron_variant	MODIFIER	JAM3	ENSG00000166086	Transcript	ENST00000299106.8	protein_coding	0	4/8	ENST00000299106.8:c.410-14_410-13insCT	0	0	0	0	0	0	rs3216140&TMP_ESP_11_134014674_134014674	0	1	0	insertion	HGNC	HGNC:15532	YES	1	P1	CCDS8494.2	ENSP00000299106	Q9BX67	0	UPI0000034063	0	1	0	0	0	0	chr11:g.134144778_134144779insCT	0	0
chr12	1792226	rs77487055	T	TCTC	45	152	2585	0.295	CTC	downstream_gene_variant	MODIFIER	ADIPOR2	ENSG00000006831	Transcript	ENST00000357103.5	protein_coding	0	0	0	0	0	0	0	0	0	rs77487055	3552	1	0	insertion	HGNC	HGNC:24041	YES	1	P1	CCDS8511.1	ENSP00000349616	Q86V24	0	UPI000019273B	0	0	0	0	0	0	chr12:g.1792227_1792228insTCC	0.3734	0.1218
chr12	1792452	rs57667551	CG	C	45	152	2165	0.295	-	downstream_gene_variant	MODIFIER	ADIPOR2	ENSG00000006831	Transcript	ENST00000357103.5	protein_coding	0	0	0	0	0	0	0	0	0	rs57667551	3779	1	0	deletion	HGNC	HGNC:24041	YES	1	P1	CCDS8511.1	ENSP00000349616	Q86V24	0	UPI000019273B	0	0	0	0	0	0	chr12:g.1792458del	0.374	0.1218
chr12	2691850	rs71057834	C	CGCCGCCGGGAAGGG	152	152	2296	1	GCCGCCGGGAAGGG	downstream_gene_variant	MODIFIER	CACNA1C	ENSG00000151067	Transcript	ENST00000347598.8	protein_coding	0	0	0	0	0	0	0	0	0	rs1195633484	557	1	0	insertion	HGNC	HGNC:1390	YES	1	P4	CCDS44788.1	ENSP00000266376	Q13936	0	UPI0000E593E5	0	1	0	0	0	0	chr12:g.2691858_2691859insGAAGGGGCCGCCGG	0	0.9841
chr12	2695101	rs11353034	CT	C	40	152	2608	0.269	-	downstream_gene_variant	MODIFIER	CACNA1C	ENSG00000151067	Transcript	ENST00000347598.8	protein_coding	0	0	0	0	0	0	0	0	0	rs11353034	3809	1	0	deletion	HGNC	HGNC:1390	YES	1	P4	CCDS44788.1	ENSP00000266376	Q13936	0	UPI0000E593E5	0	1	0	0	0	0	chr12:g.2695102del	0.1072	0.1929
chr12	6052797	rs10622288	G	GAGA	131	152	1667	0.865	AGA	intron_variant	MODIFIER	VWF	ENSG00000110799	Transcript	ENST00000261405.9	protein_coding	0	15/51	ENST00000261405.9:c.1946-17_1946-15dup	0	0	0	0	0	0	rs10622633	0	-1	0	insertion	HGNC	HGNC:12726	YES	1	P1	CCDS8539.1	ENSP00000261405	P04275	0	UPI00001AE7EE	0	1	0	0	0	0	chr12:g.6052800_6052802dup	0	0.8865
chr12	6944654	rs199730337	TGGGTCAGACGCGGGAAGGC	T	28	152	2080	0.186	-	splice_region_variant&intron_variant	LOW	C12orf57	ENSG00000111678	Transcript	ENST00000229281.6	protein_coding	0	2/2	ENST00000229281.6:c.229+25_229+43del	0	0	0	0	0	0	rs199730337&rs864309627&COSM5413643	0	1	0	deletion	HGNC	HGNC:29521	YES	1	P1	CCDS8571.1	ENSP00000229281	Q99622	0	UPI0000126B9B	0	1	0	0	0	22	chr12:g.6944677_6944695del	0.0547	0
chr12	8839526	rs55754466	C	CT	152	152	1950	1	T	intron_variant	MODIFIER	A2ML1	ENSG00000166535	Transcript	ENST00000299698.12	protein_coding	0	10/35	ENST00000299698.12:c.1080+304_1080+305insT	0	0	0	0	0	0	rs55754466	0	1	0	insertion	HGNC	HGNC:23336	YES	1	P1	CCDS8596.2	ENSP00000299698	A8K2U0	0	UPI000022904E	0	1	0	0	0	0	chr12:g.8839526_8839527insT	0.9341	0
chr12	8839534	rs60993517	TAGA	T	151	152	1946	0.994	-	intron_variant	MODIFIER	A2ML1	ENSG00000166535	Transcript	ENST00000299698.12	protein_coding	0	10/35	ENST00000299698.12:c.1080+318_1080+320del	0	0	0	0	0	0	rs68054526	0	1	0	deletion	HGNC	HGNC:23336	YES	1	P1	CCDS8596.2	ENSP00000299698	A8K2U0	0	UPI000022904E	0	1	0	0	0	5	chr12:g.8839540_8839542del	0.8269	0
chr12	8857942	rs142794811	G	GT	35	152	2600	0.224	T	splice_region_variant&intron_variant	LOW	A2ML1	ENSG00000166535	Transcript	ENST00000299698.12	protein_coding	0	25/35	ENST00000299698.12:c.3108-3dup	0	0	0	0	0	0	rs142794811	0	1	0	insertion	HGNC	HGNC:23336	YES	1	P1	CCDS8596.2	ENSP00000299698	A8K2U0	0	UPI000022904E	0	1	0	0	0	1	chr12:g.8857943dup	0.026	0
chr12	14681487	rs56944147	GA	G	152	152	1930	1	-	intron_variant	MODIFIER	GUCY2C	ENSG00000070019	Transcript	ENST00000261170.5	protein_coding	0	4/26	ENST00000261170.5:c.612-11del	0	0	0	0	0	0	rs56944147	0	-1	0	deletion	HGNC	HGNC:4688	YES	1	P1	CCDS8664.1	ENSP00000261170	P25092	0	UPI000013D135	0	1	0	0	0	0	chr12:g.14681492del	0.9261	0.7474
chr12	21647017	rs200371155	CTG	C	14	152	1710	0.09	-	splice_acceptor_variant&intron_variant	HIGH	LDHB	ENSG00000111716	Transcript	ENST00000396076.5	protein_coding	0	2/7	ENST00000396076.5:c.130-3_130-2del	0	0	0	0	0	0	rs200371155	0	-1	0	deletion	HGNC	HGNC:6541	YES	5	P1	CCDS8691.1	ENSP00000379386	P07195	Q5U077	UPI000013C8F6	0	1	0	0	0	0	chr12:g.21647019_21647020del	0.0036	0.0008
chr12	25205728	rs34719539	CTT	C	90	152	1299	0.59	-	downstream_gene_variant	MODIFIER	ETFRF1	ENSG00000205707	Transcript	ENST00000381356.8	protein_coding	0	0	0	0	0	0	0	0	0	rs57698689	715	1	0	deletion	HGNC	HGNC:27052	YES	1	P2	CCDS53764.1	ENSP00000370761	Q6IPR1	0	UPI000013F600	0	0	0	0	0	0	chr12:g.25205735_25205736del	0.5464	0.261
chr12	25206530	rs34176876	TA	T	93	152	1246	0.609	-	downstream_gene_variant	MODIFIER	ETFRF1	ENSG00000205707	Transcript	ENST00000381356.8	protein_coding	0	0	0	0	0	0	0	0	0	rs34176876	1517	1	0	deletion	HGNC	HGNC:27052	YES	1	P2	CCDS53764.1	ENSP00000370761	Q6IPR1	0	UPI000013F600	0	0	0	0	0	0	chr12:g.25206532del	0.5485	0.2791
chr12	32644452	rs144034303	TA	T	37	152	1031	0.237	-	downstream_gene_variant	MODIFIER	FGD4	ENSG00000139132	Transcript	ENST00000525053.5	protein_coding	0	0	0	0	0	0	0	0	0	rs144034303	3716	1	0	deletion	HGNC	HGNC:19125	YES	2	A2	CCDS76545.1	ENSP00000433666	0	E9PJX4	UPI0001F78470	0	1	0	0	0	0	chr12:g.32644453del	0.0669	0.0484
chr12	32791224	rs11476598	CA	C	40	152	1417	0.256	-	3_prime_UTR_variant	MODIFIER	PKP2	ENSG00000057294	Transcript	ENST00000070846.10	protein_coding	14/14	0	ENST00000070846.10:c.*1199del	0	3870/4241	0	0	0	0	rs11476598	0	-1	0	deletion	HGNC	HGNC:9024	YES	1	0	CCDS8731.1	ENSP00000070846	Q99959	0	UPI000013C576	0	1	0	0	0	0	chr12:g.32791226del	0.4637	0.5696
chr12	32796095	rs149968852	A	AG	26	152	2206	0.167	G	intron_variant	MODIFIER	PKP2	ENSG00000057294	Transcript	ENST00000070846.10	protein_coding	0	12/13	ENST00000070846.10:c.2489+13_2489+14insC	0	0	0	0	0	0	rs149968852	0	-1	0	insertion	HGNC	HGNC:9024	YES	1	0	CCDS8731.1	ENSP00000070846	Q99959	0	UPI000013C576	0	1	0	0	0	0	chr12:g.32796095_32796096insG	0.3183	0.2995
chr12	40287340	0	C	CT	13	152	1200	0.083	T	intron_variant	MODIFIER	LRRK2	ENSG00000188906	Transcript	ENST00000298910.12	protein_coding	0	19/50	ENST00000298910.12:c.2501-9dup	0	0	0	0	0	0	rs1429478461	0	1	0	insertion	HGNC	HGNC:18618	YES	1	P1	CCDS31774.1	ENSP00000298910	Q5S007	0	UPI00006C128E	0	1	0	0	0	2	chr12:g.40287342dup	0	0.2912
chr12	40287550	0	T	TA	22	152	930	0.149	A	intron_variant	MODIFIER	LRRK2	ENSG00000188906	Transcript	ENST00000298910.12	protein_coding	0	20/50	ENST00000298910.12:c.2689+20dup	0	0	0	0	0	0	rs532723771&TMP_ESP_12_40681353_40681353	0	1	0	insertion	HGNC	HGNC:18618	YES	1	P1	CCDS31774.1	ENSP00000298910	Q5S007	0	UPI00006C128E	0	1	0	0	0	9	chr12:g.40287559dup	0.1102	0.1876
chr12	48918910	rs146370108	CAG	C	85	152	1734	0.571	-	intron_variant	MODIFIER	AC073610.3	ENSG00000272822	Transcript	ENST00000398092.4	protein_coding	0	4/4	ENST00000398092.4:c.385-15004_385-15003del	0	0	0	0	0	0	rs146370108	0	-1	0	deletion	Clone_based_ensembl_gene	0	YES	3	P1	0	ENSP00000438507	0	F5H423	UPI000204AB2B	0	0	0	0	0	0	chr12:g.48918911_48918912del	0.1174	0.0053
chr12	49022263	rs34546217	TC	T	23	152	2713	0.147	-	intron_variant	MODIFIER	KMT2D	ENSG00000167548	Transcript	ENST00000301067.11	protein_coding	0	52/53	ENST00000301067.11:c.16412+16del	0	0	0	0	0	0	rs34546217	0	-1	0	deletion	HGNC	HGNC:7133	YES	5	P1	CCDS44873.1	ENSP00000301067	O14686	0	UPI0000EE84D6	0	1	0	0	0	0	chr12:g.49022265del	0.2746	0.0234
chr12	49957896	rs72283122	TTCTC	T	48	152	2398	0.308	-	3_prime_UTR_variant	MODIFIER	AQP2	ENSG00000167580	Transcript	ENST00000199280.3	protein_coding	4/4	0	ENST00000199280.3:c.*2292_*2295del	0	3190-3193/4174	0	0	0	0	rs1307969325	0	1	0	deletion	HGNC	HGNC:634	YES	1	P1	CCDS8792.1	ENSP00000199280	P41181	0	UPI000000D9DF	0	1	0	0	0	3	chr12:g.49957900_49957903del	0	0.0908
chr12	52314306	rs11285858	TC	T	9	152	2471	0.058	-	3_prime_UTR_variant	MODIFIER	KRT83	ENSG00000170523	Transcript	ENST00000293670.3	protein_coding	9/9	0	ENST00000293670.3:c.*324del	0	1869/1875	0	0	0	0	rs11285858	0	-1	0	deletion	HGNC	HGNC:6460	YES	1	P1	CCDS8823.1	ENSP00000293670	P78385	0	UPI0000070AF2	0	1	0	0	0	0	chr12:g.52314310del	0.3694	0.4788
chr12	52675438	rs267607656	CACCTCCGGAGCCGTAGCTGCT	C	61	152	1427	0.404	-	inframe_deletion	MODERATE	KRT1	ENSG00000167768	Transcript	ENST00000252244.3	protein_coding	9/9	0	ENST00000252244.3:c.1669_1689del	ENSP00000252244.3:p.Ser557_Gly563del	1728-1748/2451	1669-1689/1935	557-563/644	SSYGSGG/-	AGCAGCTACGGCTCCGGAGGT/-	rs1482415904&COSM1362564	0	-1	0	deletion	HGNC	HGNC:6412	YES	1	P1	CCDS8836.1	ENSP00000252244	P04264	0	UPI000013CD4D	0	1	0	0	hmmpanther:PTHR23239:SF95&hmmpanther:PTHR23239&Pfam_domain:PF16210&Low_complexity_(Seg):seg	0	chr12:g.52675451_52675471del	0	0.4372
chr12	52898449	rs267607664	TG	T	27	152	1495	0.173	-	intron_variant	MODIFIER	KRT8	ENSG00000170421	Transcript	ENST00000552150.5	protein_coding	0	8/8	ENST00000552150.5:c.1345+11del	0	0	0	0	0	0	rs1295712798	0	-1	0	deletion	HGNC	HGNC:6446	YES	1	A2	CCDS58234.1	ENSP00000449404	P05787	0	UPI0001892789	0	1	0	0	0	0	chr12:g.52898452del	0	0.0038
chr12	53326934	rs4020526	C	CTTGAT	152	152	2616	1	TTGAT	3_prime_UTR_variant	MODIFIER	AC073611.1	ENSG00000170374	Transcript	ENST00000536324.4	protein_coding	3/3	0	ENST00000536324.4:c.*1211_*1212insATCAA	0	2763-2764/3123	0	0	0	0	rs4020526	0	-1	0	insertion	Clone_based_ensembl_gene	0	YES	2	P3	CCDS44897.1	ENSP00000443827	Q8TDD2	0	UPI000000D7AE	0	1	0	0	0	0	chr12:g.53326936_53326937insGATTT	0.9611	0.8593
chr12	56450516	rs3840772	GAA	G	27	152	2495	0.179	-	3_prime_UTR_variant	MODIFIER	MIP	ENSG00000135517	Transcript	ENST00000652304.1	protein_coding	4/4	0	ENST00000652304.1:c.*762_*763del	0	1598-1599/2614	0	0	0	0	rs3840772	0	-1	0	deletion	HGNC	HGNC:7103	YES	0	P1	CCDS8919.1	ENSP00000498622	0	0	UPI000012F154	0	1	0	0	0	0	chr12:g.56450517_56450518del	0.0214	0
chr12	66347491	rs148261691	TTTTA	T	9	152	959	0.064	-	3_prime_UTR_variant	MODIFIER	HELB	ENSG00000127311	Transcript	ENST00000247815.8	protein_coding	13/13	0	ENST00000247815.8:c.*9393_*9396del	0	12713-12716/12866	0	0	0	0	rs148261691	0	1	0	deletion	HGNC	HGNC:17196	YES	1	P1	CCDS8976.1	ENSP00000247815	Q8NG08	0	UPI000013CC2D	0	0	0	0	0	3	chr12:g.66347495_66347498del	0.0094	0
chr12	66347757	0	AT	A	124	152	741	0.814	-	downstream_gene_variant	MODIFIER	HELB	ENSG00000127311	Transcript	ENST00000247815.8	protein_coding	0	0	0	0	0	0	0	0	0	rs35499444	113	1	0	deletion	HGNC	HGNC:17196	YES	1	P1	CCDS8976.1	ENSP00000247815	Q8NG08	0	UPI000013CC2D	0	0	0	0	0	0	chr12:g.66347767del	0.5018	0.3835
chr12	88084539	rs11356711	TA	T	152	152	1341	1	-	intron_variant	MODIFIER	CEP290	ENSG00000198707	Transcript	ENST00000552810.6	protein_coding	0	35/53	ENST00000552810.6:c.4704+46del	0	0	0	0	0	0	rs11356711	0	-1	0	deletion	HGNC	HGNC:29021	YES	1	P2	CCDS55858.1	ENSP00000448012	O15078	0	UPI0000D60D15	0	1	0	0	0	0	chr12:g.88084546del	0.7644	0.3245
chr12	88089495	rs10717563	TA	T	150	150	1052	1	-	intron_variant	MODIFIER	CEP290	ENSG00000198707	Transcript	ENST00000552810.6	protein_coding	0	30/53	ENST00000552810.6:c.3574-9del	0	0	0	0	0	0	rs10717563	0	-1	0	deletion	HGNC	HGNC:29021	YES	1	P2	CCDS55858.1	ENSP00000448012	O15078	0	UPI0000D60D15	0	1	0	0	0	0	chr12:g.88089503del	0.8736	0.6747
chr12	101629407	rs200288633	ATCCTTTTCC	A	18	152	1847	0.115	-	intron_variant	MODIFIER	MYBPC1	ENSG00000196091	Transcript	ENST00000452455.6	protein_coding	0	3/29	ENST00000452455.6:c.104-20_104-12del	0	0	0	0	0	0	rs200288633	0	1	0	deletion	HGNC	HGNC:7549	YES	2	A2	CCDS58268.1	ENSP00000400908	Q00872	0	UPI0001AE6B26	0	1	0	0	0	6	chr12:g.101629414_101629422del	0.013	0
chr12	101746272	rs59855215	C	CCT	18	152	1795	0.122	CT	3_prime_UTR_variant	MODIFIER	GNPTAB	ENSG00000111670	Transcript	ENST00000299314.12	protein_coding	21/21	0	ENST00000299314.12:c.*890_*891dup	0	4946-4947/5720	0	0	0	0	rs59855215	0	-1	0	insertion	HGNC	HGNC:29670	YES	1	P1	CCDS9088.1	ENSP00000299314	Q3T906	0	UPI000004CC0C	0	1	0	0	0	0	chr12:g.101746275_101746276dup	0.0982	0.0174
chr12	101830713	0	AGCC	A	88	152	1685	0.571	-	5_prime_UTR_variant	MODIFIER	GNPTAB	ENSG00000111670	Transcript	ENST00000299314.12	protein_coding	1/21	0	ENST00000299314.12:c.-41_-39del	0	244-246/5720	0	0	0	0	rs76300806&TMP_ESP_12_102224492_102224494	0	-1	0	deletion	HGNC	HGNC:29670	YES	1	P1	CCDS9088.1	ENSP00000299314	Q3T906	0	UPI000004CC0C	0	1	0	0	0	0	chr12:g.101830735_101830737del	0.7023	0.8631
chr12	102958393	0	C	CGCA	22	152	1749	0.141	GCA	inframe_insertion	MODERATE	ASCL1	ENSG00000139352	Transcript	ENST00000266744.4	protein_coding	1/2	0	ENST00000266744.4:c.184_186dup	ENSP00000266744.3:p.Gln62dup	720-721/2481	149-150/711	50/236	A/AQ	gcg/gcGCAg	rs3832799	0	1	0	insertion	HGNC	HGNC:738	YES	1	P1	CCDS31886.1	ENSP00000266744	P50553	0	UPI0000047FC7	0	1	0	0	hmmpanther:PTHR13935&hmmpanther:PTHR13935:SF66&Low_complexity_(Seg):seg&MobiDB_lite:mobidb-lite&MobiDB_lite:mobidb-lite&Coiled-coils_(Ncoils):Coil	37	chr12:g.102958428_102958430dup	0	0
chr12	108562750	rs60547936	A	AG	152	152	2017	1	G	intron_variant	MODIFIER	ISCU	ENSG00000136003	Transcript	ENST00000311893.13	protein_coding	0	1/4	ENST00000311893.13:c.114+17dup	0	0	0	0	0	0	rs60547936	0	1	0	insertion	HGNC	HGNC:29882	YES	1	P1	CCDS44966.1	ENSP00000310623	Q9H1K1	0	UPI000021CA9A	0	1	0	0	0	3	chr12:g.108562753dup	0.9998	0.9992
chr12	109556648	0	TCA	T	16	152	1969	0.103	-	3_prime_UTR_variant	MODIFIER	MMAB	ENSG00000139428	Transcript	ENST00000545712.7	protein_coding	9/9	0	ENST00000545712.7:c.*378_*379del	0	1155-1156/4090	0	0	0	0	rs765911196	0	-1	0	deletion	HGNC	HGNC:19331	YES	1	P1	CCDS9131.1	ENSP00000445920	Q96EY8	0	UPI0000073CBF	0	1	0	0	0	0	chr12:g.109556692_109556693del	0	0
chr12	109596630	rs397714540	T	TG	19	152	2162	0.128	G	3_prime_UTR_variant	MODIFIER	MVK	ENSG00000110921	Transcript	ENST00000228510.8	protein_coding	11/11	0	ENST00000228510.8:c.*58dup	0	1338-1339/2833	0	0	0	0	rs1164249484	0	1	0	insertion	HGNC	HGNC:7530	YES	1	P1	CCDS9132.1	ENSP00000228510	Q03426	B2RDU6	UPI000012DE5B	0	1	0	0	0	5	chr12:g.109596635dup	0	0.1815
chr12	110913225	rs3833910	TC	T	69	152	2617	0.449	-	intron_variant	MODIFIER	MYL2	ENSG00000111245	Transcript	ENST00000228841.12	protein_coding	0	5/6	ENST00000228841.12:c.353+20del	0	0	0	0	0	0	rs3833910&TMP_ESP_12_111351030_111351031	0	-1	0	deletion	HGNC	HGNC:7583	YES	1	P1	CCDS31901.1	ENSP00000228841	P10916	Q6IB42	UPI0000000DF6	0	1	0	0	0	0	chr12:g.110913230del	0.2526	0.18
chr12	111598949	0	GGCT	G	140	152	1859	0.923	-	inframe_deletion	MODERATE	ATXN2	ENSG00000204842	Transcript	ENST00000377617.7	protein_coding	1/25	0	ENST00000377617.7:c.563_565del	ENSP00000366843.3:p.Gln188del	725-727/4702	563-565/3942	188-189/1313	QP/P	cAGCcg/ccg	rs10560189&COSM404975	0	-1	0	deletion	HGNC	HGNC:10555	YES	1	P3	CCDS31902.1	ENSP00000366843	Q99700	0	UPI0000DBEEFC	0	1	0	0	Superfamily_domains:SSF81995&MobiDB_lite:mobidb-lite&MobiDB_lite:mobidb-lite&Coiled-coils_(Ncoils):Coil&Low_complexity_(Seg):seg	0	chr12:g.111598975_111598977del	0.9511	0.8729
chr12	112506946	0	TTGA	T	62	152	2441	0.41	-	downstream_gene_variant	MODIFIER	PTPN11	ENSG00000179295	Transcript	ENST00000635625.1	protein_coding	0	0	0	0	0	0	0	0	0	rs1186210777	2183	1	0	deletion	HGNC	HGNC:9644	YES	5	A1	CCDS81741.1	ENSP00000489597	Q06124	0	UPI000041C017	0	1	0	0	0	0	chr12:g.112506991_112506993del	0	0.907
chr12	114684071	0	G	GGAGA	106	152	1533	0.692	GAGA	upstream_gene_variant	MODIFIER	TBX3	ENSG00000135111	Transcript	ENST00000257566.7	protein_coding	0	0	0	0	0	0	0	0	0	rs112192237	481	-1	0	insertion	HGNC	HGNC:11602	YES	1	0	CCDS9176.1	ENSP00000257566	O15119	A0A024RBL6	UPI0000136AA0	0	1	0	0	0	0	chr12:g.114684092_114684095dup	0	0.2156
chr12	114684071	0	G	GGAGAGA	9	152	1533	0.064	GAGAGA	upstream_gene_variant	MODIFIER	TBX3	ENSG00000135111	Transcript	ENST00000257566.7	protein_coding	0	0	0	0	0	0	0	0	0	rs112192237	481	-1	0	insertion	HGNC	HGNC:11602	YES	1	0	CCDS9176.1	ENSP00000257566	O15119	A0A024RBL6	UPI0000136AA0	0	1	0	0	0	0	chr12:g.114684090_114684095dup	0	0
chr12	118068522	0	TTCCTCC	T	37	152	1593	0.237	-	inframe_deletion	MODERATE	VSIG10	ENSG00000176834	Transcript	ENST00000359236.10	protein_coding	8/9	0	ENST00000359236.10:c.1416_1421del	ENSP00000352172.5:p.Glu473_Glu474del	1756-1761/5009	1416-1421/1623	472-474/540	EEE/E	gaGGAGGAa/gaa	rs72125532&TMP_ESP_12_118506328_118506336&COSM5495723	0	-1	0	deletion	HGNC	HGNC:26078	YES	1	P1	CCDS44992.1	ENSP00000352172	Q8N0Z9	0	UPI000007385F	0	0	0	0	Coiled-coils_(Ncoils):Coil&hmmpanther:PTHR44905&MobiDB_lite:mobidb-lite&MobiDB_lite:mobidb-lite&Low_complexity_(Seg):seg	0	chr12:g.118068543_118068548del	0.3251	0.3737
chr12	120996827	rs58371019	C	CTCATTCAT	151	152	2181	0.994	TCATTCAT	intron_variant	MODIFIER	HNF1A	ENSG00000135100	Transcript	ENST00000544413.2	protein_coding	0	6/9	ENST00000544413.2:c.1309+94_1309+101dup	0	0	0	0	0	0	rs58371019	0	1	0	insertion	HGNC	HGNC:11621	YES	1	0	CCDS76611.1	ENSP00000438804	0	F5H0K0	UPI000204ABCC	0	1	0	0	0	16	chr12:g.120996836_120996843dup	0	0
chr12	123257723	rs202152701	TAAAG	T	8	152	1530	0.051	-	3_prime_UTR_variant	MODIFIER	C12orf65	ENSG00000130921	Transcript	ENST00000253233.5	protein_coding	3/3	0	ENST00000253233.5:c.*696_*699del	0	1838-1841/2073	0	0	0	0	rs202152701	0	1	0	deletion	HGNC	HGNC:26784	YES	1	P1	CCDS9244.1	ENSP00000253233	Q9H3J6	0	UPI000006ECC8	0	1	0	0	0	3	chr12:g.123257727_123257730del	0.0933	0.0424
chr12	123257739	rs148010033	GTAC	G	8	152	1656	0.051	-	3_prime_UTR_variant	MODIFIER	C12orf65	ENSG00000130921	Transcript	ENST00000253233.5	protein_coding	3/3	0	ENST00000253233.5:c.*711_*713del	0	1854-1856/2073	0	0	0	0	rs148010033	0	1	0	deletion	HGNC	HGNC:26784	YES	1	P1	CCDS9244.1	ENSP00000253233	Q9H3J6	0	UPI000006ECC8	0	1	0	0	0	2	chr12:g.123257742_123257744del	0.0933	0.0424
chr12	123708040	rs56918215	T	TCTCA	9	152	552	0.058	CTCA	upstream_gene_variant	MODIFIER	ATP6V0A2	ENSG00000185344	Transcript	ENST00000330342.8	protein_coding	0	0	0	0	0	0	0	0	0	rs1488442774	4312	1	0	insertion	HGNC	HGNC:18481	YES	1	P1	CCDS9254.1	ENSP00000332247	Q9Y487	0	UPI00001AFC09	0	1	0	0	0	0	chr12:g.123708043_123708044insACTC	0	0.7443
chr12	132618993	rs200710959	CGCGGGGCGCGGGGT	C	127	150	1084	0.851	-	downstream_gene_variant	MODIFIER	POLE	ENSG00000177084	Transcript	ENST00000320574.9	protein_coding	0	0	0	0	0	0	0	0	0	rs200710959	4755	-1	0	deletion	HGNC	HGNC:9177	YES	1	P2	CCDS9278.1	ENSP00000322570	Q07864	0	UPI00001FBF97	0	1	0	0	0	0	chr12:g.132619017_132619030del	0.4982	0.5371
chr13	20138607	rs144410256	CA	C	109	152	1440	0.724	-	3_prime_UTR_variant	MODIFIER	GJA3	ENSG00000121743	Transcript	ENST00000241125.4	protein_coding	2/2	0	ENST00000241125.4:c.*3373del	0	4861/5214	0	0	0	0	rs144410256	0	-1	0	deletion	HGNC	HGNC:4277	YES	3	P1	CCDS9289.1	ENSP00000241125	Q9Y6H8	0	UPI0000052BDE	0	1	0	0	0	0	chr13:g.20138609del	0.2678	0.087
chr13	20141791	rs35815144	TCA	T	109	152	2221	0.724	-	3_prime_UTR_variant	MODIFIER	GJA3	ENSG00000121743	Transcript	ENST00000241125.4	protein_coding	2/2	0	ENST00000241125.4:c.*188_*189del	0	1676-1677/5214	0	0	0	0	rs35815144	0	-1	0	deletion	HGNC	HGNC:4277	YES	3	P1	CCDS9289.1	ENSP00000241125	Q9Y6H8	0	UPI0000052BDE	0	1	0	0	0	0	chr13:g.20141794_20141795del	0.2422	0.0393
chr13	21671788	0	C	CTT	66	152	1455	0.436	TT	5_prime_UTR_variant	MODIFIER	FGF9	ENSG00000102678	Transcript	ENST00000382353.5	protein_coding	1/3	0	ENST00000382353.5:c.-118_-117dup	0	406-407/4220	0	0	0	0	rs10624265	0	1	0	insertion	HGNC	HGNC:3687	YES	1	P1	CCDS9298.1	ENSP00000371790	P31371	0	UPI00000374AF	0	1	0	0	0	8	chr13:g.21671795_21671796dup	0.2808	0.0234
chr13	21701709	0	ATG	A	9	152	1731	0.058	-	3_prime_UTR_variant	MODIFIER	FGF9	ENSG00000102678	Transcript	ENST00000382353.5	protein_coding	3/3	0	ENST00000382353.5:c.*304_*305del	0	1432-1433/4220	0	0	0	0	rs879147393	0	1	0	deletion	HGNC	HGNC:3687	YES	1	P1	CCDS9298.1	ENSP00000371790	P31371	0	UPI00000374AF	0	1	0	0	0	29	chr13:g.21701739_21701740del	0	0
chr13	24882493	rs397718122	G	GT	96	152	1179	0.641	T	3_prime_UTR_variant	MODIFIER	CENPJ	ENSG00000151849	Transcript	ENST00000381884.9	protein_coding	17/17	0	ENST00000381884.9:c.*683dup	0	4867-4868/5082	0	0	0	0	rs1311298549	0	-1	0	insertion	HGNC	HGNC:17272	YES	1	P1	CCDS9310.1	ENSP00000371308	Q9HC77	0	UPI000013DC8A	0	1	0	0	0	0	chr13:g.24882494dup	0	0.1437
chr13	24882866	rs796638364	ACTT	A	18	152	1025	0.115	-	3_prime_UTR_variant	MODIFIER	CENPJ	ENSG00000151849	Transcript	ENST00000381884.9	protein_coding	17/17	0	ENST00000381884.9:c.*308_*310del	0	4492-4494/5082	0	0	0	0	rs796638364	0	-1	0	deletion	HGNC	HGNC:17272	YES	1	P1	CCDS9310.1	ENSP00000371308	Q9HC77	0	UPI000013DC8A	0	1	0	0	0	0	chr13:g.24882870_24882872del	0.1587	0.0877
chr13	24884094	rs34991318	AGTT	A	128	152	1683	0.846	-	intron_variant	MODIFIER	CENPJ	ENSG00000151849	Transcript	ENST00000381884.9	protein_coding	0	15/16	ENST00000381884.9:c.3704-14_3704-12del	0	0	0	0	0	0	rs34991318	0	-1	0	deletion	HGNC	HGNC:17272	YES	1	P1	CCDS9310.1	ENSP00000371308	Q9HC77	0	UPI000013DC8A	0	1	0	0	0	0	chr13:g.24884098_24884100del	0.5164	0.2905
chr13	32317314	rs11571577	CAAGT	C	41	152	1223	0.269	-	intron_variant	MODIFIER	BRCA2	ENSG00000139618	Transcript	ENST00000380152.7	protein_coding	0	2/26	ENST00000380152.7:c.67+788_67+791del	0	0	0	0	0	0	rs11571577	0	1	0	deletion	HGNC	HGNC:1101	YES	5	P1	CCDS9344.1	ENSP00000369497	P51587	0	UPI00001FCBCC	0	1	0	0	0	0	chr13:g.32317315_32317318del	0.2584	0.1172
chr13	32341273	rs11571661	CAATT	C	29	152	1452	0.199	-	intron_variant	MODIFIER	BRCA2	ENSG00000139618	Transcript	ENST00000380152.7	protein_coding	0	11/26	ENST00000380152.7:c.6841+80_6841+83del	0	0	0	0	0	0	rs1451057775	0	1	0	deletion	HGNC	HGNC:1101	YES	5	P1	CCDS9344.1	ENSP00000369497	P51587	0	UPI00001FCBCC	0	1	0	0	0	2	chr13:g.32341276_32341279del	0	0.2088
chr13	32364618	rs3092990	C	CT	43	152	1525	0.282	T	intron_variant	MODIFIER	BRCA2	ENSG00000139618	Transcript	ENST00000380152.7	protein_coding	0	18/26	ENST00000380152.7:c.8331+1086dup	0	0	0	0	0	0	rs3092990	0	1	0	insertion	HGNC	HGNC:1101	YES	5	P1	CCDS9344.1	ENSP00000369497	P51587	0	UPI00001FCBCC	0	1	0	0	0	1	chr13:g.32364619dup	0.2105	0.0862
chr13	32367440	0	GA	G	11	150	796	0.071	-	intron_variant	MODIFIER	BRCA2	ENSG00000139618	Transcript	ENST00000380152.7	protein_coding	0	18/26	ENST00000380152.7:c.8332-2952del	0	0	0	0	0	0	rs1455793304	0	1	0	deletion	HGNC	HGNC:1101	YES	5	P1	CCDS9344.1	ENSP00000369497	P51587	0	UPI00001FCBCC	0	1	0	0	0	9	chr13:g.32367450del	0	0.0356
chr13	32367579	rs61340698	A	AGATGGCTTG	83	152	1626	0.551	GATGGCTTG	intron_variant	MODIFIER	BRCA2	ENSG00000139618	Transcript	ENST00000380152.7	protein_coding	0	18/26	ENST00000380152.7:c.8332-2823_8332-2822insGATGGCTTG	0	0	0	0	0	0	rs61340698	0	1	0	insertion	HGNC	HGNC:1101	YES	5	P1	CCDS9344.1	ENSP00000369497	P51587	0	UPI00001FCBCC	0	1	0	0	0	0	chr13:g.32367579_32367580insGATGGCTTG	0.5178	0.5333
chr13	32369205	rs68016733	TAA	T	9	152	957	0.058	-	intron_variant	MODIFIER	BRCA2	ENSG00000139618	Transcript	ENST00000380152.7	protein_coding	0	18/26	ENST00000380152.7:c.8332-1195_8332-1194del	0	0	0	0	0	0	rs68016733	0	1	0	deletion	HGNC	HGNC:1101	YES	5	P1	CCDS9344.1	ENSP00000369497	P51587	0	UPI00001FCBCC	0	1	0	0	0	1	chr13:g.32369207_32369208del	0.0385	0.0076
chr13	32369218	rs200007569	AT	A	10	152	952	0.064	-	intron_variant	MODIFIER	BRCA2	ENSG00000139618	Transcript	ENST00000380152.7	protein_coding	0	18/26	ENST00000380152.7:c.8332-1173del	0	0	0	0	0	0	rs200007569	0	1	0	deletion	HGNC	HGNC:1101	YES	5	P1	CCDS9344.1	ENSP00000369497	P51587	0	UPI00001FCBCC	0	1	0	0	0	10	chr13:g.32369229del	0.0897	0.0575
chr13	32386567	rs56213495	AAAAACCATTTGTATGAAGCAGAAAAAAAATG	A	23	150	1256	0.156	-	intron_variant	MODIFIER	BRCA2	ENSG00000139618	Transcript	ENST00000380152.7	protein_coding	0	24/26	ENST00000380152.7:c.9256+6423_9256+6453del	0	0	0	0	0	0	rs56213495	0	1	0	deletion	HGNC	HGNC:1101	YES	5	P1	CCDS9344.1	ENSP00000369497	P51587	0	UPI00001FCBCC	0	1	0	0	0	0	chr13:g.32386568_32386598del	0.2252	0.1838
chr13	32387052	rs397751953	G	GC	152	152	1740	1	C	intron_variant	MODIFIER	BRCA2	ENSG00000139618	Transcript	ENST00000380152.7	protein_coding	0	24/26	ENST00000380152.7:c.9256+6908dup	0	0	0	0	0	0	rs1175986615	0	1	0	insertion	HGNC	HGNC:1101	YES	5	P1	CCDS9344.1	ENSP00000369497	P51587	0	UPI00001FCBCC	0	1	0	0	0	1	chr13:g.32387053dup	0	0.9138
chr13	32397569	rs398022220	AT	A	86	152	1569	0.571	-	downstream_gene_variant	MODIFIER	N4BP2L1	ENSG00000139597	Transcript	ENST00000380130.7	protein_coding	0	0	0	0	0	0	0	0	0	rs1392296089	3153	-1	0	deletion	HGNC	HGNC:25037	YES	1	P1	CCDS9345.2	ENSP00000369473	Q5TBK1	A0A024RDR5	UPI000003CA35	0	0	0	0	0	0	chr13:g.32397578del	0	0.5121
chr13	32399599	0	AT	A	24	150	783	0.169	-	downstream_gene_variant	MODIFIER	N4BP2L1	ENSG00000139597	Transcript	ENST00000380130.7	protein_coding	0	0	0	0	0	0	0	0	0	rs139813105	1123	-1	0	deletion	HGNC	HGNC:25037	YES	1	P1	CCDS9345.2	ENSP00000369473	Q5TBK1	A0A024RDR5	UPI000003CA35	0	0	0	0	0	0	chr13:g.32399609del	0.231	0.1989
chr13	36302234	rs150662490	TTATC	T	74	150	972	0.481	-	3_prime_UTR_variant	MODIFIER	SPART	ENSG00000133104	Transcript	ENST00000451493.5	protein_coding	9/9	0	ENST00000451493.5:c.*2127_*2130del	0	4346-4349/4944	0	0	0	0	rs150662490	0	-1	0	deletion	HGNC	HGNC:18514	YES	1	P1	CCDS9356.1	ENSP00000414147	Q8N0X7	A0A024RDV9	UPI000006F5EE	0	1	0	0	0	0	chr13:g.36302238_36302241del	0.2869	0.1324
chr13	36827780	rs398022347	GT	G	121	152	1300	0.782	-	3_prime_UTR_variant	MODIFIER	RFXAP	ENSG00000133111	Transcript	ENST00000255476.2	protein_coding	3/3	0	ENST00000255476.2:c.*33del	0	981/2304	0	0	0	0	rs1243323037	0	1	0	deletion	HGNC	HGNC:9988	YES	1	P1	CCDS9359.1	ENSP00000255476	O00287	0	UPI0000133812	0	1	0	0	0	5	chr13:g.36827786del	0	0.7005
chr13	36844905	rs60270973	AGTT	A	30	152	1113	0.205	-	downstream_gene_variant	MODIFIER	SMAD9-IT1	ENSG00000236711	Transcript	ENST00000437983.2	sense_intronic	0	0	0	0	0	0	0	0	0	rs60270973	4458	-1	0	deletion	HGNC	HGNC:39963	YES	3	0	0	0	0	0	0	0	0	0	0	0	0	chr13:g.36844906_36844908del	0.3209	0.4455
chr13	36845499	rs113075847	AAATGTT	A	32	152	1562	0.224	-	downstream_gene_variant	MODIFIER	SMAD9-IT1	ENSG00000236711	Transcript	ENST00000437983.2	sense_intronic	0	0	0	0	0	0	0	0	0	rs113075847	3861	-1	0	deletion	HGNC	HGNC:39963	YES	3	0	0	0	0	0	0	0	0	0	0	0	0	chr13:g.36845501_36845506del	0.3213	0.447
chr13	36920187	0	AGCGGCG	A	60	152	1618	0.391	-	5_prime_UTR_variant	MODIFIER	SMAD9	ENSG00000120693	Transcript	ENST00000379826.4	protein_coding	1/7	0	ENST00000379826.4:c.-264_-259del	0	80-85/5592	0	0	0	0	rs770040180	0	-1	0	deletion	HGNC	HGNC:6774	YES	5	0	CCDS45032.1	ENSP00000369154	O15198	0	UPI0000135A85	0	1	0	0	0	0	chr13:g.36920211_36920216del	0	0
chr13	38886402	0	AT	A	112	152	770	0.737	-	3_prime_UTR_variant	MODIFIER	FREM2	ENSG00000150893	Transcript	ENST00000280481.9	protein_coding	24/24	0	ENST00000280481.9:c.*5627del	0	15394/16122	0	0	0	0	rs5802961	0	1	0	deletion	HGNC	HGNC:25396	YES	1	P1	CCDS31960.1	ENSP00000280481	Q5SZK8	0	UPI000443805C	0	1	0	0	0	11	chr13:g.38886414del	0.7486	0.826
chr13	39655705	rs67765306	A	AG	123	152	2088	0.808	G	5_prime_UTR_variant	MODIFIER	COG6	ENSG00000133103	Transcript	ENST00000455146.8	protein_coding	1/19	0	ENST00000455146.8:c.-17dup	0	44-45/3574	0	0	0	0	rs67765306	0	1	0	insertion	HGNC	HGNC:18621	YES	1	P1	CCDS9370.1	ENSP00000397441	Q9Y2V7	A0A024RDW5	UPI000019271E	0	1	0	0	0	5	chr13:g.39655710dup	0.4437	0.3533
chr13	48037782	0	A	AGGAGTC	12	152	2202	0.077	GGAGTC	inframe_insertion	MODERATE	NUDT15	ENSG00000136159	Transcript	ENST00000258662.3	protein_coding	1/3	0	ENST00000258662.3:c.50_55dup	ENSP00000258662.1:p.Gly17_Val18dup	57-58/1938	36-37/495	12-13/164	-/GV	-/GGAGTC	rs1272632214&TMP_ESP_13_48611919_48611924	0	1	0	insertion	HGNC	HGNC:23063	YES	1	P1	CCDS9407.1	ENSP00000258662	Q9NV35	0	UPI000006EA15	0	1	0	0	Gene3D:3.90.79.10&PDB-ENSP_mappings:5bon.A&PDB-ENSP_mappings:5bon.B&PDB-ENSP_mappings:5bon.C&PDB-ENSP_mappings:5bon.D&PDB-ENSP_mappings:5bon.E&PDB-ENSP_mappings:5bon.F&PDB-ENSP_mappings:5bon.G&PDB-ENSP_mappings:5bon.H&PDB-ENSP_mappings:5lpg.A&PDB-ENSP_mappings:5lpg.B&PROSITE_profiles:PS51462&hmmpanther:PTHR16099&hmmpanther:PTHR16099:SF5&Superfamily_domains:SSF55811&Low_complexity_(Seg):seg	19	chr13:g.48037796_48037801dup	0	0.0015
chr13	52011455	rs148013251	T	TCGGCG	40	152	1921	0.256	CGGCG	upstream_gene_variant	MODIFIER	ALG11	ENSG00000253710	Transcript	ENST00000521508.2	protein_coding	0	0	0	0	0	0	0	0	0	rs148013251	942	1	0	insertion	HGNC	HGNC:32456	YES	1	P1	CCDS31977.1	ENSP00000430236	Q2TAA5	0	UPI000044C60E	0	1	0	0	0	0	chr13:g.52011460_52011464dup	0.3704	0.1006
chr13	59810926	rs10665848	A	ATTAC	152	152	967	1	TTAC	splice_region_variant&intron_variant	LOW	DIAPH3	ENSG00000139734	Transcript	ENST00000400324.8	protein_coding	0	24/27	ENST00000400324.8:c.3028-4_3028-3insGTAA	0	0	0	0	0	0	rs10665848	0	-1	0	insertion	HGNC	HGNC:15480	YES	1	P3	CCDS41898.1	ENSP00000383178	Q9NSV4	0	UPI0000DAC774	0	1	0	0	0	0	chr13:g.59810926_59810927insTTAC	0	0.8177
chr13	83877373	0	TA	T	33	152	963	0.224	-	3_prime_UTR_variant	MODIFIER	SLITRK1	ENSG00000178235	Transcript	ENST00000377084.3	protein_coding	1/1	0	ENST00000377084.3:c.*2043del	0	5020/5189	0	0	0	0	rs66938370	0	-1	0	deletion	HGNC	HGNC:20297	YES	0	P1	CCDS9464.1	ENSP00000366288	Q96PX8	0	UPI0000035971	0	1	0	0	0	0	chr13:g.83877382del	0.5316	0.9062
chr13	101721440	rs10626847	C	CTTTA	44	152	1457	0.288	TTTA	downstream_gene_variant	MODIFIER	ITGBL1	ENSG00000198542	Transcript	ENST00000376180.8	protein_coding	0	0	0	0	0	0	0	0	0	rs10626847	4994	1	0	insertion	HGNC	HGNC:6164	YES	1	P1	CCDS9499.1	ENSP00000365351	O95965	A0A024RDW7	UPI0000073C95	0	0	0	0	0	0	chr13:g.101721444_101721447dup	0.4169	0.2882
chr13	110211627	rs3832900	CAAAAT	C	20	152	963	0.141	-	intron_variant	MODIFIER	COL4A1	ENSG00000187498	Transcript	ENST00000375820.10	protein_coding	0	8/51	ENST00000375820.10:c.468+15_468+19del	0	0	0	0	0	0	rs3832900	0	-1	0	deletion	HGNC	HGNC:2202	YES	1	P1	CCDS9511.1	ENSP00000364979	P02462	0	UPI000004981D	0	1	0	0	0	0	chr13:g.110211638_110211642del	0.0689	0.1399
chr14	20477705	rs397807669	T	TG	26	152	2245	0.167	G	downstream_gene_variant	MODIFIER	PNP	ENSG00000198805	Transcript	ENST00000361505.9	protein_coding	0	0	0	0	0	0	0	0	0	rs1262039028	611	1	0	insertion	HGNC	HGNC:7892	YES	1	P1	CCDS9552.1	ENSP00000354532	P00491	V9HWH6	UPI00001FCF7D	0	1	0	0	0	0	chr14:g.20477706dup	0	0.1725
chr14	21310558	rs398099213	AAAT	A	80	150	1018	0.519	-	intron_variant	MODIFIER	RPGRIP1	ENSG00000092200	Transcript	ENST00000400017.6	protein_coding	0	6/23	ENST00000400017.6:c.907-16_907-14del	0	0	0	0	0	0	rs1369595680	0	1	0	deletion	HGNC	HGNC:13436	YES	1	P2	CCDS45080.1	ENSP00000382895	Q96KN7	0	UPI0000071B81	0	1	0	0	0	9	chr14:g.21310568_21310570del	0	0.093
chr14	22771504	rs148216086	T	TAGC	30	152	2307	0.192	AGC	downstream_gene_variant	MODIFIER	SLC7A7	ENSG00000155465	Transcript	ENST00000397532.7	protein_coding	0	0	0	0	0	0	0	0	0	rs148216086	1720	-1	0	insertion	HGNC	HGNC:11065	YES	1	P1	CCDS9574.1	ENSP00000380666	Q9UM01	A0A0S2Z502	UPI000000CC04	0	1	0	0	0	0	chr14:g.22771515_22771517dup	0.2111	0.1596
chr14	34711471	rs5807790	AT	A	32	152	1527	0.218	-	3_prime_UTR_variant	MODIFIER	CFL2	ENSG00000165410	Transcript	ENST00000298159.10	protein_coding	4/4	0	ENST00000298159.10:c.*1393del	0	2044/6747	0	0	0	0	rs5807790	0	-1	0	deletion	HGNC	HGNC:1875	YES	1	P1	CCDS9649.1	ENSP00000298159	Q9Y281	Q549N0	UPI0000001236	0	1	0	0	0	0	chr14:g.34711473del	0.6595	0.8026
chr14	35401929	rs145753299	TTTC	T	81	150	1069	0.539	-	3_prime_UTR_variant	MODIFIER	NFKBIA	ENSG00000100906	Transcript	ENST00000216797.9	protein_coding	6/6	0	ENST00000216797.9:c.*81_*83del	0	1137-1139/1558	0	0	0	0	rs145753299	0	-1	0	deletion	HGNC	HGNC:7797	YES	1	P1	CCDS9656.1	ENSP00000216797	P25963	0	UPI000004F0A9	0	1	0	0	0	0	chr14:g.35401935_35401937del	0.1418	0.0408
chr14	36516985	rs140427692	A	AC	16	152	877	0.115	C	upstream_gene_variant	MODIFIER	SFTA3	ENSG00000229415	Transcript	ENST00000518529.6	protein_coding	0	0	0	0	0	0	0	0	0	rs140427692	3156	-1	0	insertion	HGNC	HGNC:18387	YES	1	P1	CCDS45097.1	ENSP00000428331	P0C7M3	0	UPI0000252004	0	0	0	0	0	0	chr14:g.36516989dup	0.1338	0.0136
chr14	36657666	rs397830943	A	AC	25	152	1958	0.173	C	upstream_gene_variant	MODIFIER	PAX9	ENSG00000198807	Transcript	ENST00000361487.6	protein_coding	0	0	0	0	0	0	0	0	0	rs1298097137	4198	1	0	insertion	HGNC	HGNC:8623	YES	1	P1	CCDS9662.1	ENSP00000355245	P55771	Q2L4T1	UPI0000131377	0	1	0	0	0	0	chr14:g.36657668dup	0	0.4365
chr14	45185207	rs796584585	TCTTA	T	32	150	956	0.208	-	splice_region_variant&intron_variant	LOW	FANCM	ENSG00000187790	Transcript	ENST00000267430.10	protein_coding	0	17/22	ENST00000267430.10:c.4516-5_4516-2del	0	0	0	0	0	0	rs1483011920	0	1	0	deletion	HGNC	HGNC:23168	YES	1	P3	CCDS32070.1	ENSP00000267430	Q8IYD8	0	UPI000059F032	0	1	0	0	0	4	chr14:g.45185212_45185215del	0	0.5681
chr14	50160204	rs60130456	ACAG	A	87	152	1011	0.571	-	intron_variant	MODIFIER	SOS2	ENSG00000100485	Transcript	ENST00000216373.10	protein_coding	0	9/22	ENST00000216373.10:c.1197-121_1197-119del	0	0	0	0	0	0	rs66710272	0	-1	0	deletion	HGNC	HGNC:11188	YES	1	P1	CCDS9697.1	ENSP00000216373	Q07890	0	UPI000013C6E8	0	1	0	0	0	0	chr14:g.50160207_50160209del	0.273	0.3124
chr14	50182288	rs111808923	T	TCAAGCAGTCC	52	152	1287	0.359	CAAGCAGTCC	intron_variant	MODIFIER	SOS2	ENSG00000100485	Transcript	ENST00000216373.10	protein_coding	0	6/22	ENST00000216373.10:c.858+174_858+175insGGACTGCTTG	0	0	0	0	0	0	rs111808923	0	-1	0	insertion	HGNC	HGNC:11188	YES	1	P1	CCDS9697.1	ENSP00000216373	Q07890	0	UPI000013C6E8	0	1	0	0	0	0	chr14:g.50182288_50182289insCAAGCAGTCC	0.3211	0.4153
chr14	50905380	rs3216001	CA	C	138	152	1676	0.91	-	3_prime_UTR_variant	MODIFIER	PYGL	ENSG00000100504	Transcript	ENST00000216392.8	protein_coding	20/20	0	ENST00000216392.8:c.*11del	0	2635/2799	0	0	0	0	rs3216001	0	-1	0	deletion	HGNC	HGNC:9725	YES	1	P1	CCDS32080.1	ENSP00000216392	P06737	0	UPI000011136E	0	1	0	0	0	0	chr14:g.50905382del	0.4589	0.503
chr14	50908981	rs11414268	T	TA	123	152	1274	0.814	A	intron_variant	MODIFIER	PYGL	ENSG00000100504	Transcript	ENST00000216392.8	protein_coding	0	17/19	ENST00000216392.8:c.2178-27dup	0	0	0	0	0	0	rs1249208808	0	-1	0	insertion	HGNC	HGNC:9725	YES	1	P1	CCDS32080.1	ENSP00000216392	P06737	0	UPI000011136E	0	1	0	0	0	0	chr14:g.50908988dup	0	0.4985
chr14	50911872	rs11356035	CT	C	138	152	2585	0.91	-	splice_acceptor_variant	HIGH	PYGL	ENSG00000100504	Transcript	ENST00000216392.8	protein_coding	0	15/19	ENST00000216392.8:c.1828-2del	0	0	0	0	0	0	rs11356035&COSM1263632&COSM5828113	0	-1	0	deletion	HGNC	HGNC:9725	YES	1	P1	CCDS32080.1	ENSP00000216392	P06737	0	UPI000011136E	0	1	0	0	0	0	chr14:g.50911875del	0.5519	0.7133
chr14	53152762	0	T	TGCCGCC	152	152	1615	1	GCCGCC	inframe_insertion	MODERATE	DDHD1	ENSG00000100523	Transcript	ENST00000323669.9	protein_coding	1/13	0	ENST00000323669.9:c.331_336dup	ENSP00000327104.5:p.Gly111_Gly112dup	336-337/5503	336-337/2703	112-113/900	-/GG	-/GGCGGC	rs140904345	0	-1	0	insertion	HGNC	HGNC:19714	YES	2	A2	CCDS53895.1	ENSP00000327104	Q8NEL9	0	UPI00001D7B55	0	1	0	0	Low_complexity_(Seg):seg	0	chr14:g.53152771_53152776dup	0	0.4962
chr14	56801394	rs3215889	TG	T	8	152	1892	0.051	-	3_prime_UTR_variant	MODIFIER	OTX2	ENSG00000165588	Transcript	ENST00000339475.9	protein_coding	5/5	0	ENST00000339475.9:c.*340del	0	1511/3001	0	0	0	0	rs3215889	0	-1	0	deletion	HGNC	HGNC:8522	YES	1	P3	CCDS9728.1	ENSP00000343819	P32243	F1T0D1	UPI000000161B	0	1	0	0	0	0	chr14:g.56801395del	0.0491	0.0136
chr14	73696287	0	A	AT	49	152	1121	0.314	T	3_prime_UTR_variant	MODIFIER	DNAL1	ENSG00000119661	Transcript	ENST00000553645.7	protein_coding	8/8	0	ENST00000553645.7:c.*353dup	0	972-973/8417	0	0	0	0	rs76960001	0	1	0	insertion	HGNC	HGNC:23247	YES	1	P1	CCDS45134.1	ENSP00000452037	Q4LDG9	0	UPI000004470E	0	1	0	0	0	8	chr14:g.73696295dup	0.2476	0.0091
chr14	73700358	0	GA	G	114	150	1305	0.766	-	3_prime_UTR_variant	MODIFIER	DNAL1	ENSG00000119661	Transcript	ENST00000553645.7	protein_coding	8/8	0	ENST00000553645.7:c.*4427del	0	5044/8417	0	0	0	0	rs1307379177	0	1	0	deletion	HGNC	HGNC:23247	YES	1	P1	CCDS45134.1	ENSP00000452037	Q4LDG9	0	UPI000004470E	0	1	0	0	0	10	chr14:g.73700369del	0	0.9667
chr14	73701381	rs11287416	TA	T	67	152	2157	0.455	-	3_prime_UTR_variant	MODIFIER	DNAL1	ENSG00000119661	Transcript	ENST00000553645.7	protein_coding	8/8	0	ENST00000553645.7:c.*5441del	0	6067/8417	0	0	0	0	rs11287416	0	1	0	deletion	HGNC	HGNC:23247	YES	1	P1	CCDS45134.1	ENSP00000452037	Q4LDG9	0	UPI000004470E	0	1	0	0	0	1	chr14:g.73701383del	0.2159	0.3911
chr14	73702078	0	G	GGTGT	36	152	1250	0.231	GTGT	3_prime_UTR_variant	MODIFIER	DNAL1	ENSG00000119661	Transcript	ENST00000553645.7	protein_coding	8/8	0	ENST00000553645.7:c.*6160_*6163dup	0	6763-6764/8417	0	0	0	0	rs144103307	0	1	0	insertion	HGNC	HGNC:23247	YES	1	P1	CCDS45134.1	ENSP00000452037	Q4LDG9	0	UPI000004470E	0	1	0	0	0	27	chr14:g.73702102_73702105dup	0	0
chr14	73702078	0	GGT	G	64	152	1250	0.436	-	3_prime_UTR_variant	MODIFIER	DNAL1	ENSG00000119661	Transcript	ENST00000553645.7	protein_coding	8/8	0	ENST00000553645.7:c.*6162_*6163del	0	6764-6765/8417	0	0	0	0	rs1491271495	0	1	0	deletion	HGNC	HGNC:23247	YES	1	P1	CCDS45134.1	ENSP00000452037	Q4LDG9	0	UPI000004470E	0	1	0	0	0	25	chr14:g.73702104_73702105del	0	0
chr14	75015740	rs5809689	AG	A	16	152	1967	0.103	-	downstream_gene_variant	MODIFIER	EIF2B2	ENSG00000119718	Transcript	ENST00000266126.10	protein_coding	0	0	0	0	0	0	0	0	0	rs5809689	3375	1	0	deletion	HGNC	HGNC:3258	YES	1	P1	CCDS9836.1	ENSP00000266126	P49770	Q53XC2	UPI0000000CB9	0	1	0	0	0	0	chr14:g.75015742del	0.3616	0.4251
chr14	75578850	rs1322268460	GTC	G	18	152	2190	0.115	-	5_prime_UTR_variant	MODIFIER	FLVCR2	ENSG00000119686	Transcript	ENST00000238667.9	protein_coding	1/10	0	ENST00000238667.9:c.-119_-118del	0	232-233/3629	0	0	0	0	rs1322268460&rs1491144860	0	1	0	deletion	HGNC	HGNC:20105	YES	1	P1	CCDS9844.1	ENSP00000238667	Q9UPI3	0	UPI0000073CD6	0	1	0	0	0	3	chr14:g.75578854_75578855del	0	0.2526
chr14	77507610	rs58831828	G	GCA	152	152	1469	1	CA	3_prime_UTR_variant	MODIFIER	SPTLC2	ENSG00000100596	Transcript	ENST00000216484.6	protein_coding	12/12	0	ENST00000216484.6:c.*4673_*4674insTG	0	6556-6557/8170	0	0	0	0	rs58831828	0	-1	0	insertion	HGNC	HGNC:11278	YES	1	P1	CCDS9865.1	ENSP00000216484	O15270	A0A024R6H1	UPI0000000C6B	0	1	0	0	0	0	chr14:g.77507610_77507611insCA	0.8512	0.5847
chr14	77508194	rs149064904	AT	A	51	152	1746	0.346	-	3_prime_UTR_variant	MODIFIER	SPTLC2	ENSG00000100596	Transcript	ENST00000216484.6	protein_coding	12/12	0	ENST00000216484.6:c.*4089del	0	5972/8170	0	0	0	0	rs149064904	0	-1	0	deletion	HGNC	HGNC:11278	YES	1	P1	CCDS9865.1	ENSP00000216484	O15270	A0A024R6H1	UPI0000000C6B	0	1	0	0	0	0	chr14:g.77508199del	0.0545	0.0061
chr14	77509371	rs145606197	TCTC	T	49	152	1233	0.333	-	3_prime_UTR_variant	MODIFIER	SPTLC2	ENSG00000100596	Transcript	ENST00000216484.6	protein_coding	12/12	0	ENST00000216484.6:c.*2910_*2912del	0	4793-4795/8170	0	0	0	0	rs145606197	0	-1	0	deletion	HGNC	HGNC:11278	YES	1	P1	CCDS9865.1	ENSP00000216484	O15270	A0A024R6H1	UPI0000000C6B	0	1	0	0	0	0	chr14:g.77509374_77509376del	0.0545	0.0061
chr14	81108343	0	T	TTCTC	86	152	1065	0.558	TCTC	intron_variant	MODIFIER	TSHR	ENSG00000165409	Transcript	ENST00000541158.6	protein_coding	0	8/10	ENST00000541158.6:c.615-22_615-19dup	0	0	0	0	0	0	rs3837640	0	1	0	insertion	HGNC	HGNC:12373	YES	5	P1	CCDS9872.1	ENSP00000441235	0	A0A0A0MTJ0	UPI000013E4A2	0	1	0	0	0	13	chr14:g.81108353_81108356dup	0	0.6286
chr14	81145506	rs3214569	A	AT	135	152	1700	0.878	T	3_prime_UTR_variant	MODIFIER	TSHR	ENSG00000165409	Transcript	ENST00000541158.6	protein_coding	11/11	0	ENST00000541158.6:c.*1154dup	0	3770-3771/4566	0	0	0	0	rs3214569	0	1	0	insertion	HGNC	HGNC:12373	YES	5	P1	CCDS9872.1	ENSP00000441235	0	A0A0A0MTJ0	UPI000013E4A2	0	1	0	0	0	1	chr14:g.81145507dup	0.8476	0.8555
chr14	89955920	rs35210768	G	GGCC	76	150	2049	0.494	GCC	upstream_gene_variant	MODIFIER	EFCAB11	ENSG00000140025	Transcript	ENST00000316738.12	protein_coding	0	0	0	0	0	0	0	0	0	rs1301989653	1190	-1	0	insertion	HGNC	HGNC:20357	YES	2	P1	CCDS9887.1	ENSP00000326267	Q9BUY7	0	UPI0000035D9C	0	0	0	0	0	0	chr14:g.89955925_89955927dup	0	0.0023
chr14	90043748	rs397897279	CA	C	11	152	1456	0.083	-	3_prime_UTR_variant	MODIFIER	TDP1	ENSG00000042088	Transcript	ENST00000335725.8	protein_coding	17/17	0	ENST00000335725.8:c.*608del	0	2683/3702	0	0	0	0	rs1266710392	0	1	0	deletion	HGNC	HGNC:18884	YES	1	P3	CCDS9888.1	ENSP00000337353	Q9NUW8	A0A024R6L5	UPI00000737ED	0	1	0	0	0	2	chr14:g.90043751del	0	0.3109
chr14	101983001	rs3830914	C	CT	33	152	1645	0.212	T	intron_variant	MODIFIER	DYNC1H1	ENSG00000197102	Transcript	ENST00000360184.10	protein_coding	0	5/77	ENST00000360184.10:c.962-15dup	0	0	0	0	0	0	rs3830914	0	1	0	insertion	HGNC	HGNC:2961	YES	1	P1	CCDS9966.1	ENSP00000348965	Q14204	0	UPI00001B515A	0	1	0	0	0	3	chr14:g.101983004dup	0.2418	0.3994
chr14	102438214	rs3831019	CCCCGCTCCCTGCT	C	14	152	1955	0.09	-	intron_variant	MODIFIER	TECPR2	ENSG00000196663	Transcript	ENST00000359520.12	protein_coding	0	10/19	ENST00000359520.12:c.2578+30_2578+42del	0	0	0	0	0	0	rs142320181	0	1	0	deletion	HGNC	HGNC:19957	YES	1	P1	CCDS32162.1	ENSP00000352510	O15040	0	UPI00001FDC38	0	1	0	0	0	20	chr14:g.102438235_102438247del	0.1593	0.0673
chr14	104711014	rs3840006	CA	C	123	152	2072	0.814	-	splice_region_variant&intron_variant	LOW	INF2	ENSG00000203485	Transcript	ENST00000392634.9	protein_coding	0	14/22	ENST00000392634.9:c.2310+8del	0	0	0	0	0	0	rs3840006&COSM5362333&COSM5362334&COSM5362335	0	1	0	deletion	HGNC	HGNC:23791	YES	5	P3	CCDS9989.2	ENSP00000376410	Q27J81	0	UPI000156D0FB	0	1	0	0	0	0	chr14:g.104711015del	0.6949	0.6694
chr15	22786677	0	AGCG	A	87	150	1241	0.578	-	inframe_deletion	MODERATE	NIPA1	ENSG00000170113	Transcript	ENST00000337435.9	protein_coding	1/5	0	ENST00000337435.9:c.45_47del	ENSP00000337452.4:p.Ala16del	35-37/6553	22-24/990	8/329	A/-	GCG/-	rs1356211578	0	1	0	deletion	HGNC	HGNC:17043	YES	1	P4	CCDS73691.1	ENSP00000337452	Q7RTP0	0	UPI00001D9756	0	1	0	0	hmmpanther:PTHR12570&hmmpanther:PTHR12570:SF17&Low_complexity_(Seg):seg	23	chr15:g.22786701_22786703del	0	0
chr15	22824672	rs10611411	CTG	C	147	152	1602	0.968	-	3_prime_UTR_variant	MODIFIER	NIPA1	ENSG00000170113	Transcript	ENST00000337435.9	protein_coding	5/5	0	ENST00000337435.9:c.*435_*436del	0	1437-1438/6553	0	0	0	0	rs1400943219	0	1	0	deletion	HGNC	HGNC:17043	YES	1	P4	CCDS73691.1	ENSP00000337452	Q7RTP0	0	UPI00001D9756	0	1	0	0	0	1	chr15:g.22824674_22824675del	0	0
chr15	22826297	rs3057642	C	CTT	147	152	1493	0.968	TT	3_prime_UTR_variant	MODIFIER	NIPA1	ENSG00000170113	Transcript	ENST00000337435.9	protein_coding	5/5	0	ENST00000337435.9:c.*2058_*2059insTT	0	3061-3062/6553	0	0	0	0	rs3057642	0	1	0	insertion	HGNC	HGNC:17043	YES	1	P4	CCDS73691.1	ENSP00000337452	Q7RTP0	0	UPI00001D9756	0	1	0	0	0	0	chr15:g.22826297_22826298insTT	0.7214	0.5424
chr15	34230734	rs143386876	GAGAC	G	28	152	1694	0.186	-	downstream_gene_variant	MODIFIER	EMC4	ENSG00000128463	Transcript	ENST00000267750.9	protein_coding	0	0	0	0	0	0	0	0	0	rs143386876	579	1	0	deletion	HGNC	HGNC:28032	YES	1	P1	CCDS10035.1	ENSP00000267750	Q5J8M3	A0A024R9N3	UPI00000708AF	0	0	0	0	0	0	chr15:g.34230740_34230743del	0.2149	0.1467
chr15	34231916	rs61577073	ATT	A	28	152	1573	0.186	-	downstream_gene_variant	MODIFIER	EMC4	ENSG00000128463	Transcript	ENST00000267750.9	protein_coding	0	0	0	0	0	0	0	0	0	rs61577073	1761	1	0	deletion	HGNC	HGNC:28032	YES	1	P1	CCDS10035.1	ENSP00000267750	Q5J8M3	A0A024R9N3	UPI00000708AF	0	0	0	0	0	0	chr15:g.34231917_34231918del	0.1769	0.1309
chr15	34789493	rs34323254	CT	C	21	152	2394	0.141	-	3_prime_UTR_variant	MODIFIER	ACTC1	ENSG00000159251	Transcript	ENST00000290378.5	protein_coding	7/7	0	ENST00000290378.5:c.*918del	0	2295/3694	0	0	0	0	rs34323254	0	-1	0	deletion	HGNC	HGNC:143	YES	1	P1	CCDS10041.1	ENSP00000290378	P68032	0	UPI0000003F15	0	1	0	0	0	0	chr15:g.34789494del	0.1454	0.0726
chr15	34791307	0	T	TCA	8	152	1867	0.058	CA	intron_variant	MODIFIER	ACTC1	ENSG00000159251	Transcript	ENST00000290378.5	protein_coding	0	5/6	ENST00000290378.5:c.809-14_809-13dup	0	0	0	0	0	0	rs767357797	0	-1	0	insertion	HGNC	HGNC:143	YES	1	P1	CCDS10041.1	ENSP00000290378	P68032	0	UPI0000003F15	0	1	0	0	0	0	chr15:g.34791352_34791353dup	0	0
chr15	34791307	0	T	TCACA	9	152	1867	0.058	CACA	intron_variant	MODIFIER	ACTC1	ENSG00000159251	Transcript	ENST00000290378.5	protein_coding	0	5/6	ENST00000290378.5:c.809-16_809-13dup	0	0	0	0	0	0	rs767357797	0	-1	0	insertion	HGNC	HGNC:143	YES	1	P1	CCDS10041.1	ENSP00000290378	P68032	0	UPI0000003F15	0	1	0	0	0	0	chr15:g.34791350_34791353dup	0	0
chr15	34791307	0	TCACA	T	10	152	1867	0.064	-	intron_variant	MODIFIER	ACTC1	ENSG00000159251	Transcript	ENST00000290378.5	protein_coding	0	5/6	ENST00000290378.5:c.809-16_809-13del	0	0	0	0	0	0	rs572654192	0	-1	0	deletion	HGNC	HGNC:143	YES	1	P1	CCDS10041.1	ENSP00000290378	P68032	0	UPI0000003F15	0	1	0	0	0	0	chr15:g.34791350_34791353del	0.2448	0.3169
chr15	38253023	rs531519324	TG	T	9	152	1384	0.058	-	5_prime_UTR_variant	MODIFIER	SPRED1	ENSG00000166068	Transcript	ENST00000299084.9	protein_coding	1/7	0	ENST00000299084.9:c.-156del	0	189/7270	0	0	0	0	rs531519324	0	1	0	deletion	HGNC	HGNC:20249	YES	1	P1	CCDS32193.1	ENSP00000299084	Q7Z699	0	UPI0000072FBD	0	1	0	0	0	6	chr15:g.38253030del	0.0038	0
chr15	38322682	rs3841233	TAAGAGCTTGAAGG	T	44	152	1418	0.282	-	intron_variant	MODIFIER	SPRED1	ENSG00000166068	Transcript	ENST00000299084.9	protein_coding	0	3/6	ENST00000299084.9:c.376+279_376+291del	0	0	0	0	0	0	rs143164403	0	1	0	deletion	HGNC	HGNC:20249	YES	1	P1	CCDS32193.1	ENSP00000299084	Q7Z699	0	UPI0000072FBD	0	1	0	0	0	5	chr15:g.38322688_38322700del	0.3778	0.2791
chr15	40035006	rs138634589	ATCTTT	A	11	152	1251	0.077	-	downstream_gene_variant	MODIFIER	SRP14	ENSG00000140319	Transcript	ENST00000267884.10	protein_coding	0	0	0	0	0	0	0	0	0	rs138634589	728	-1	0	deletion	HGNC	HGNC:11299	YES	1	P1	CCDS42017.1	ENSP00000267884	P37108	0	UPI0000001C32	0	0	0	0	0	0	chr15:g.40035018_40035022del	0.022	0
chr15	40420149	0	AG	A	116	152	1903	0.756	-	3_prime_UTR_variant	MODIFIER	IVD	ENSG00000128928	Transcript	ENST00000651168.1	protein_coding	12/12	0	ENST00000651168.1:c.*1893del	0	3502/4665	0	0	0	0	rs1259692630	0	1	0	deletion	HGNC	HGNC:6186	YES	0	P2	CCDS10057.2	ENSP00000499074	0	0	UPI0000D4AF3D	0	1	0	0	0	6	chr15:g.40420156del	0	0.1573
chr15	40421291	rs5812161	CA	C	116	152	1872	0.756	-	3_prime_UTR_variant	MODIFIER	IVD	ENSG00000128928	Transcript	ENST00000651168.1	protein_coding	12/12	0	ENST00000651168.1:c.*3036del	0	4644/4665	0	0	0	0	rs1267649714	0	1	0	deletion	HGNC	HGNC:6186	YES	0	P2	CCDS10057.2	ENSP00000499074	0	0	UPI0000D4AF3D	0	1	0	0	0	7	chr15:g.40421299del	0	0.1581
chr15	45361374	rs35410548	C	CTG	146	152	1054	0.962	TG	3_prime_UTR_variant	MODIFIER	GATM	ENSG00000171766	Transcript	ENST00000396659.8	protein_coding	9/9	0	ENST00000396659.8:c.*734_*735insCA	0	2097-2098/2348	0	0	0	0	rs35410548	0	-1	0	insertion	HGNC	HGNC:4175	YES	1	P1	CCDS10122.1	ENSP00000379895	P50440	A0A140VK19	UPI0000111EFD	0	1	0	0	0	0	chr15:g.45361375_45361376insGT	0	0.9213
chr15	48448739	rs55649234	G	GA	17	150	960	0.123	A	intron_variant	MODIFIER	FBN1	ENSG00000166147	Transcript	ENST00000316623.9	protein_coding	0	46/65	ENST00000316623.9:c.5671+28dup	0	0	0	0	0	0	rs55649234	0	-1	0	insertion	EntrezGene	0	YES	1	P1	CCDS32232.1	ENSP00000325527	P35555	0	UPI0000EE4EBC	0	1	0	0	0	0	chr15:g.48448746dup	0.0425	0.0076
chr15	48463253	0	T	TA	18	152	1539	0.128	A	intron_variant	MODIFIER	FBN1	ENSG00000166147	Transcript	ENST00000316623.9	protein_coding	0	41/65	ENST00000316623.9:c.5066-14dup	0	0	0	0	0	0	rs1294966328	0	-1	0	insertion	EntrezGene	0	YES	1	P1	CCDS32232.1	ENSP00000325527	P35555	0	UPI0000EE4EBC	0	1	0	0	0	0	chr15:g.48463261dup	0	0.0325
chr15	51208549	rs3217422	A	AT	15	152	1825	0.103	T	3_prime_UTR_variant	MODIFIER	CYP19A1	ENSG00000137869	Transcript	ENST00000396402.5	protein_coding	10/10	0	ENST00000396402.5:c.*2258_*2259insA	0	3924-3925/4417	0	0	0	0	rs3217422	0	-1	0	insertion	HGNC	HGNC:2594	YES	1	P1	CCDS10139.1	ENSP00000379683	P11511	A0A024R5S8	UPI000013D0D7	0	1	0	0	0	0	chr15:g.51208549_51208550insT	0.4042	0.3593
chr15	53523330	0	A	AAGAG	12	152	1391	0.077	AGAG	intron_variant	MODIFIER	WDR72	ENSG00000166415	Transcript	ENST00000396328.5	protein_coding	0	18/19	ENST00000396328.5:c.3149-12_3149-9dup	0	0	0	0	0	0	rs139512794	0	-1	0	insertion	HGNC	HGNC:26790	YES	1	P2	CCDS10151.1	ENSP00000379619	Q3MJ13	0	UPI00001D777D	0	1	0	0	0	0	chr15:g.53523350_53523353dup	0.1512	0.0961
chr15	53699950	rs34118367	G	GA	13	152	1623	0.083	A	splice_region_variant&intron_variant	LOW	WDR72	ENSG00000166415	Transcript	ENST00000396328.5	protein_coding	0	12/19	ENST00000396328.5:c.1570-6dup	0	0	0	0	0	0	rs34118367	0	-1	0	insertion	HGNC	HGNC:26790	YES	1	P2	CCDS10151.1	ENSP00000379619	Q3MJ13	0	UPI00001D777D	0	1	0	0	0	0	chr15:g.53699956dup	0.0038	0
chr15	53716692	rs34828731	GA	G	20	152	2155	0.128	-	splice_region_variant&intron_variant	LOW	WDR72	ENSG00000166415	Transcript	ENST00000396328.5	protein_coding	0	3/19	ENST00000396328.5:c.261-8del	0	0	0	0	0	0	rs34828731	0	-1	0	deletion	HGNC	HGNC:26790	YES	1	P2	CCDS10151.1	ENSP00000379619	Q3MJ13	0	UPI00001D777D	0	1	0	0	0	0	chr15:g.53716694del	0.3664	0.3427
chr15	66387311	rs730880340	T	TC	35	152	1698	0.224	C	5_prime_UTR_variant	MODIFIER	MAP2K1	ENSG00000169032	Transcript	ENST00000307102.9	protein_coding	1/11	0	ENST00000307102.9:c.-31dup	0	495-496/3410	0	0	0	0	rs1201062376&TMP_ESP_15_66679650_66679650	0	1	0	insertion	HGNC	HGNC:6840	YES	1	P1	CCDS10216.1	ENSP00000302486	Q02750	A4QPA9	UPI000013EBC9	0	1	0	0	0	6	chr15:g.66387317dup	0	0.0938
chr15	66443587	rs72531931	C	CAG	152	152	1608	1	AG	intron_variant	MODIFIER	MAP2K1	ENSG00000169032	Transcript	ENST00000307102.9	protein_coding	0	4/10	ENST00000307102.9:c.516+230_516+231insAG	0	0	0	0	0	0	rs72531931	0	1	0	insertion	HGNC	HGNC:6840	YES	1	P1	CCDS10216.1	ENSP00000302486	Q02750	A4QPA9	UPI000013EBC9	0	1	0	0	0	0	chr15:g.66443587_66443588insAG	0	0.9145
chr15	68207979	0	G	GAC	98	152	2041	0.641	AC	3_prime_UTR_variant	MODIFIER	CLN6	ENSG00000128973	Transcript	ENST00000249806.11	protein_coding	7/7	0	ENST00000249806.11:c.*159_*160dup	0	1240-1241/2228	0	0	0	0	rs138882836&rs780072735	0	-1	0	insertion	HGNC	HGNC:2077	YES	1	P1	CCDS10227.1	ENSP00000249806	Q9NWW5	A0A024R601	UPI000006D91F	0	1	0	0	0	0	chr15:g.68207998_68207999dup	0.3345	0.093
chr15	68207979	0	GACAC	G	43	152	2041	0.288	-	3_prime_UTR_variant	MODIFIER	CLN6	ENSG00000128973	Transcript	ENST00000249806.11	protein_coding	7/7	0	ENST00000249806.11:c.*157_*160del	0	1237-1240/2228	0	0	0	0	rs780072735	0	-1	0	deletion	HGNC	HGNC:2077	YES	1	P1	CCDS10227.1	ENSP00000249806	Q9NWW5	A0A024R601	UPI000006D91F	0	1	0	0	0	0	chr15:g.68207996_68207999del	0	0
chr15	77037329	rs147238110	TCTC	T	37	152	2294	0.237	-	downstream_gene_variant	MODIFIER	TSPAN3	ENSG00000140391	Transcript	ENST00000267970.8	protein_coding	0	0	0	0	0	0	0	0	0	rs147238110	4072	-1	0	deletion	HGNC	HGNC:17752	YES	1	P1	CCDS10292.1	ENSP00000267970	O60637	0	UPI000004BA5D	0	0	0	0	0	0	chr15:g.77037332_77037334del	0.1282	0.0091
chr15	80186257	rs200464452	AC	A	26	152	2214	0.167	-	3_prime_UTR_variant	MODIFIER	FAH	ENSG00000103876	Transcript	ENST00000407106.5	protein_coding	15/15	0	ENST00000407106.5:c.*51del	0	1464/2152	0	0	0	0	rs200464452	0	1	0	deletion	HGNC	HGNC:3579	YES	5	P1	CCDS10314.1	ENSP00000385080	P16930	A0A384P5L6	UPI000012A422	0	1	0	0	0	2	chr15:g.80186260del	0.1124	0.0552
chr15	89314480	rs55725136	A	ATACAAG	67	152	1744	0.455	TACAAG	downstream_gene_variant	MODIFIER	POLG	ENSG00000140521	Transcript	ENST00000268124.9	protein_coding	0	0	0	0	0	0	0	0	0	rs1165583605	1824	-1	0	insertion	HGNC	HGNC:9179	YES	1	P1	CCDS10350.1	ENSP00000268124	P54098	E5KNU5	UPI000000D9E8	0	1	0	0	0	0	chr15:g.89314485_89314486insGTACAA	0	0.8449
chr15	89316701	rs3087377	A	AC	68	152	2556	0.462	C	3_prime_UTR_variant	MODIFIER	POLG	ENSG00000140521	Transcript	ENST00000268124.9	protein_coding	23/23	0	ENST00000268124.9:c.*49dup	0	4103-4104/4500	0	0	0	0	rs3087377	0	-1	0	insertion	HGNC	HGNC:9179	YES	1	P1	CCDS10350.1	ENSP00000268124	P54098	E5KNU5	UPI000000D9E8	0	1	0	0	0	0	chr15:g.89316703dup	0.2893	0.1203
chr15	89321085	rs2307433	G	GCTAC	69	152	2507	0.468	CTAC	intron_variant	MODIFIER	POLG	ENSG00000140521	Transcript	ENST00000268124.9	protein_coding	0	17/22	ENST00000268124.9:c.2734+39_2734+40insGTAG	0	0	0	0	0	0	rs2307433	0	-1	0	insertion	HGNC	HGNC:9179	YES	1	P1	CCDS10350.1	ENSP00000268124	P54098	E5KNU5	UPI000000D9E8	0	1	0	0	0	0	chr15:g.89321087_89321088insACCT	0.5583	0.8396
chr15	89630503	rs35820949	C	CAG	58	152	2279	0.385	AG	intron_variant	MODIFIER	KIF7	ENSG00000166813	Transcript	ENST00000394412.8	protein_coding	0	15/18	ENST00000394412.8:c.3112-11_3112-10insCT	0	0	0	0	0	0	rs35820949	0	-1	0	insertion	HGNC	HGNC:30497	YES	5	P1	CCDS32325.2	ENSP00000377934	Q2M1P5	0	UPI00015F81C7	0	1	0	0	0	0	chr15:g.89630503_89630504insAG	0.4922	0.5847
chr15	89776889	0	GAGGGGCAGGGGCAAGGGCAGGGGC	G	127	150	2118	0.851	-	inframe_deletion	MODERATE	MESP2	ENSG00000188095	Transcript	ENST00000341735.5	protein_coding	1/2	0	ENST00000341735.5:c.558_581del	ENSP00000342392.3:p.Gln198_Gly205del	559-582/1640	533-556/1194	178-186/397	EGQGQGQGQ/E	gAGGGGCAGGGGCAAGGGCAGGGGCag/gag	rs200021459&COSM128727	0	1	0	deletion	HGNC	HGNC:29659	YES	1	P1	CCDS42078.1	ENSP00000342392	Q0VG99	0	UPI00006E232B	0	1	0	0	hmmpanther:PTHR20937&hmmpanther:PTHR20937:SF14&MobiDB_lite:mobidb-lite&MobiDB_lite:mobidb-lite&Low_complexity_(Seg):seg	25	chr15:g.89776915_89776938del	0.6963	0.4168
chr15	89776903	rs56192595	AGGGCAGGGGCAG	A	17	152	2116	0.109	-	inframe_deletion	MODERATE	MESP2	ENSG00000188095	Transcript	ENST00000341735.5	protein_coding	1/2	0	ENST00000341735.5:c.558_569del	ENSP00000342392.3:p.Gln202_Gly205del	573-584/1640	547-558/1194	183-186/397	GQGQ/-	GGGCAGGGGCAG/-	rs1287930093&COSM1290455	0	1	0	deletion	HGNC	HGNC:29659	YES	1	P1	CCDS42078.1	ENSP00000342392	Q0VG99	0	UPI00006E232B	0	1	0	0	hmmpanther:PTHR20937&hmmpanther:PTHR20937:SF14&MobiDB_lite:mobidb-lite&MobiDB_lite:mobidb-lite&Low_complexity_(Seg):seg	11	chr15:g.89776915_89776926del	0	0
chr15	90803400	rs11377009	C	CA	141	152	1469	0.929	A	intron_variant	MODIFIER	BLM	ENSG00000197299	Transcript	ENST00000355112.8	protein_coding	0	17/21	ENST00000355112.8:c.3359-121_3359-120insA	0	0	0	0	0	0	rs11377009	0	1	0	insertion	HGNC	HGNC:1058	YES	1	P1	CCDS10363.1	ENSP00000347232	P54132	0	UPI00001269FA	0	1	0	0	0	0	chr15:g.90803400_90803401insA	0.7031	0.6422
chr15	90815041	rs10685387	G	GGAA	141	152	2190	0.929	GAA	intron_variant	MODIFIER	BLM	ENSG00000197299	Transcript	ENST00000355112.8	protein_coding	0	21/21	ENST00000355112.8:c.4077-59_4077-57dup	0	0	0	0	0	0	rs10685387	0	1	0	insertion	HGNC	HGNC:1058	YES	1	P1	CCDS10363.1	ENSP00000347232	P54132	0	UPI00001269FA	0	1	0	0	0	4	chr15:g.90815043_90815045dup	0	0.6218
chr15	98957858	rs45484096	CCT	C	24	152	1948	0.167	-	3_prime_UTR_variant	MODIFIER	IGF1R	ENSG00000140443	Transcript	ENST00000650285.1	protein_coding	21/21	0	ENST00000650285.1:c.*417_*418del	0	5564-5565/12235	0	0	0	0	rs45484096	0	1	0	deletion	HGNC	HGNC:5465	YES	0	P3	CCDS10378.1	ENSP00000497069	P08069	0	UPI000012D3EA	0	1	0	0	0	0	chr15:g.98957859_98957860del	0.1951	0.3162
chr15	98958700	0	GA	G	72	150	737	0.481	-	3_prime_UTR_variant	MODIFIER	IGF1R	ENSG00000140443	Transcript	ENST00000650285.1	protein_coding	21/21	0	ENST00000650285.1:c.*1268del	0	6406/12235	0	0	0	0	rs1183216263	0	1	0	deletion	HGNC	HGNC:5465	YES	0	P3	CCDS10378.1	ENSP00000497069	P08069	0	UPI000012D3EA	0	1	0	0	0	9	chr15:g.98958710del	0	0.2595
chr15	98959970	0	GGT	G	130	152	1155	0.859	-	3_prime_UTR_variant	MODIFIER	IGF1R	ENSG00000140443	Transcript	ENST00000650285.1	protein_coding	21/21	0	ENST00000650285.1:c.*2541_*2542del	0	7676-7677/12235	0	0	0	0	rs1365890598	0	1	0	deletion	HGNC	HGNC:5465	YES	0	P3	CCDS10378.1	ENSP00000497069	P08069	0	UPI000012D3EA	0	1	0	0	0	12	chr15:g.98959983_98959984del	0	0.4773
chr15	98960292	0	C	CTT	55	152	1224	0.365	TT	3_prime_UTR_variant	MODIFIER	IGF1R	ENSG00000140443	Transcript	ENST00000650285.1	protein_coding	21/21	0	ENST00000650285.1:c.*2856_*2857dup	0	7997-7998/12235	0	0	0	0	rs1452112097	0	1	0	insertion	HGNC	HGNC:5465	YES	0	P3	CCDS10378.1	ENSP00000497069	P08069	0	UPI000012D3EA	0	1	0	0	0	7	chr15:g.98960298_98960299dup	0	0.3071
chr15	98960297	rs375554267	TTTG	T	48	152	1190	0.308	-	3_prime_UTR_variant	MODIFIER	IGF1R	ENSG00000140443	Transcript	ENST00000650285.1	protein_coding	21/21	0	ENST00000650285.1:c.*2858_*2860del	0	8003-8005/12235	0	0	0	0	rs1156409779	0	1	0	deletion	HGNC	HGNC:5465	YES	0	P3	CCDS10378.1	ENSP00000497069	P08069	0	UPI000012D3EA	0	1	0	0	0	2	chr15:g.98960300_98960302del	0	0.0938
chr15	98960461	rs397824885	A	AT	24	152	1631	0.167	T	3_prime_UTR_variant	MODIFIER	IGF1R	ENSG00000140443	Transcript	ENST00000650285.1	protein_coding	21/21	0	ENST00000650285.1:c.*3020dup	0	8166-8167/12235	0	0	0	0	rs1320324100	0	1	0	insertion	HGNC	HGNC:5465	YES	0	P3	CCDS10378.1	ENSP00000497069	P08069	0	UPI000012D3EA	0	1	0	0	0	1	chr15:g.98960462dup	0	0.1611
chr15	98960905	0	G	GC	23	152	1864	0.16	C	3_prime_UTR_variant	MODIFIER	IGF1R	ENSG00000140443	Transcript	ENST00000650285.1	protein_coding	21/21	0	ENST00000650285.1:c.*3471dup	0	8610-8611/12235	0	0	0	0	rs3833014	0	1	0	insertion	HGNC	HGNC:5465	YES	0	P3	CCDS10378.1	ENSP00000497069	P08069	0	UPI000012D3EA	0	1	0	0	0	8	chr15:g.98960913dup	0.0665	0.0961
chr15	99712504	0	CCAGCAG	C	42	152	1683	0.295	-	inframe_deletion	MODERATE	MEF2A	ENSG00000068305	Transcript	ENST00000557942.5	protein_coding	12/12	0	ENST00000557942.5:c.1280_1285del	ENSP00000453095.1:p.Gln427_Gln428del	1494-1499/5413	1252-1257/1518	418-419/505	QQ/-	CAGCAG/-	rs3138597&TMP_ESP_15_100252710_100252724&COSM1477902&COSM1477903&COSM1477904	0	1	0	deletion	HGNC	HGNC:6993	YES	5	0	CCDS81920.1	ENSP00000453095	Q02078	A0A0S2Z4N0	UPI000002ADD2	0	1	0	0	MobiDB_lite:mobidb-lite&Low_complexity_(Seg):seg	28	chr15:g.99712533_99712538del	0	0
chr15	99973167	rs10549565	ACCTT	A	76	152	2403	0.5	-	3_prime_UTR_variant	MODIFIER	ADAMTS17	ENSG00000140470	Transcript	ENST00000268070.9	protein_coding	22/22	0	ENST00000268070.9:c.*1231_*1234del	0	4595-4598/6329	0	0	0	0	rs10549565	0	-1	0	deletion	HGNC	HGNC:17109	YES	1	P1	CCDS10383.1	ENSP00000268070	Q8TE56	0	UPI00001AE929	0	1	0	0	0	0	chr15:g.99973173_99973176del	0	0.612
chr15	99973382	rs11277519	CTGGGCT	C	75	152	2371	0.494	-	3_prime_UTR_variant	MODIFIER	ADAMTS17	ENSG00000140470	Transcript	ENST00000268070.9	protein_coding	22/22	0	ENST00000268070.9:c.*1014_*1019del	0	4378-4383/6329	0	0	0	0	rs11277519	0	-1	0	deletion	HGNC	HGNC:17109	YES	1	P1	CCDS10383.1	ENSP00000268070	Q8TE56	0	UPI00001AE929	0	1	0	0	0	0	chr15:g.99973385_99973390del	0.5873	0.6135
chr15	99973989	rs71151926	C	CAGAATAAAGCCTTT	74	152	1852	0.487	AGAATAAAGCCTTT	3_prime_UTR_variant	MODIFIER	ADAMTS17	ENSG00000140470	Transcript	ENST00000268070.9	protein_coding	22/22	0	ENST00000268070.9:c.*399_*412dup	0	3776-3777/6329	0	0	0	0	rs1188492480	0	-1	0	insertion	HGNC	HGNC:17109	YES	1	P1	CCDS10383.1	ENSP00000268070	Q8TE56	0	UPI00001AE929	0	1	0	0	0	0	chr15:g.99973990_99974003dup	0	0.6067
chr15	100341917	rs150933882	GC	G	86	152	2055	0.564	-	5_prime_UTR_variant	MODIFIER	ADAMTS17	ENSG00000140470	Transcript	ENST00000268070.9	protein_coding	1/22	0	ENST00000268070.9:c.-19del	0	58/6329	0	0	0	0	rs150933882&TMP_ESP_15_100882123_100882123	0	-1	0	deletion	HGNC	HGNC:17109	YES	1	P1	CCDS10383.1	ENSP00000268070	Q8TE56	0	UPI00001AE929	0	1	0	0	0	0	chr15:g.100341924del	0.1933	0.2398
chr16	3242304	rs34895148	C	CAGT	138	150	657	0.922	AGT	3_prime_UTR_variant	MODIFIER	MEFV	ENSG00000103313	Transcript	ENST00000219596.5	protein_coding	10/10	0	ENST00000219596.5:c.*836_*837insACT	0	3222-3223/3499	0	0	0	0	rs34895148	0	-1	0	insertion	HGNC	HGNC:6998	YES	1	P2	CCDS10498.1	ENSP00000219596	O15553	0	UPI000004C0CA	0	1	0	0	0	0	chr16:g.3242304_3242305insAGT	0	0.6672
chr16	5027394	rs71402581	TGGGAGGA	T	22	152	2288	0.141	-	intron_variant	MODIFIER	NAGPA	ENSG00000103174	Transcript	ENST00000312251.8	protein_coding	0	7/9	ENST00000312251.8:c.1175-22_1175-16del	0	0	0	0	0	0	rs71402581	0	-1	0	deletion	HGNC	HGNC:17378	YES	1	P1	CCDS10527.1	ENSP00000310998	Q9UK23	0	UPI000013F295	0	0	0	0	0	0	chr16:g.5027410_5027416del	0.3676	0.3737
chr16	5072071	rs35400794	G	GGTCT	51	152	1878	0.34	GTCT	intron_variant	MODIFIER	ALG1	ENSG00000033011	Transcript	ENST00000262374.9	protein_coding	0	1/12	ENST00000262374.9:c.208+16_208+19dup	0	0	0	0	0	0	rs112683515	0	1	0	insertion	HGNC	HGNC:18294	YES	1	P3	CCDS10528.1	ENSP00000262374	Q9BT22	0	UPI000003B09B	0	1	0	0	0	5	chr16:g.5072073_5072076dup	0.5835	0.5507
chr16	5084897	rs59332251	C	CTA	65	152	2494	0.417	TA	3_prime_UTR_variant	MODIFIER	ALG1	ENSG00000033011	Transcript	ENST00000262374.9	protein_coding	13/13	0	ENST00000262374.9:c.*17_*18dup	0	1442-1443/2132	0	0	0	0	rs59332251	0	1	0	insertion	HGNC	HGNC:18294	YES	1	P3	CCDS10528.1	ENSP00000262374	Q9BT22	0	UPI000003B09B	0	1	0	0	0	2	chr16:g.5084898_5084899dup	0	0
chr16	8811020	rs1799772	T	TATG	75	152	2111	0.5	ATG	intron_variant	MODIFIER	PMM2	ENSG00000140650	Transcript	ENST00000268261.9	protein_coding	0	4/7	ENST00000268261.9:c.348-58_348-56dup	0	0	0	0	0	0	rs34742119	0	1	0	insertion	HGNC	HGNC:9115	YES	1	P1	CCDS10536.1	ENSP00000268261	O15305	A0A0S2Z4J6	UPI00000302B7	0	1	0	0	0	3	chr16:g.8811021_8811023dup	0	0.6536
chr16	11549054	0	T	TA	43	152	810	0.282	A	3_prime_UTR_variant	MODIFIER	LITAF	ENSG00000189067	Transcript	ENST00000571688.5	protein_coding	4/4	0	ENST00000571688.5:c.*582dup	0	1299-1300/2632	0	0	0	0	rs71406254	0	-1	0	insertion	HGNC	HGNC:16841	YES	1	P1	CCDS32386.1	ENSP00000459533	Q99732	0	UPI000007094D	0	1	0	0	0	0	chr16:g.11549064dup	0.3732	0.4334
chr16	13950918	0	GC	G	15	152	1252	0.096	-	3_prime_UTR_variant	MODIFIER	ERCC4	ENSG00000175595	Transcript	ENST00000311895.7	protein_coding	11/11	0	ENST00000311895.7:c.*2577del	0	5332/6758	0	0	0	0	rs61422086	0	1	0	deletion	HGNC	HGNC:3436	YES	1	P1	CCDS32390.1	ENSP00000310520	Q92889	A0A1W1GSK9	UPI0000161BBF	0	1	0	0	0	5	chr16:g.13950924del	0.2596	0.2284
chr16	23523835	rs11300207	CT	C	131	152	2448	0.865	-	downstream_gene_variant	MODIFIER	EARS2	ENSG00000103356	Transcript	ENST00000563232.1	protein_coding	0	0	0	0	0	0	0	0	0	rs11300207	1188	-1	0	deletion	HGNC	HGNC:29419	YES	1	A2	CCDS76844.1	ENSP00000456218	Q5JPH6	0	UPI000019839B	0	1	0	0	0	0	chr16:g.23523837del	0.8277	0.9047
chr16	23523986	rs3071379	CTCTGT	C	114	152	2660	0.756	-	downstream_gene_variant	MODIFIER	EARS2	ENSG00000103356	Transcript	ENST00000563232.1	protein_coding	0	0	0	0	0	0	0	0	0	rs3071379	1033	-1	0	deletion	HGNC	HGNC:29419	YES	1	A2	CCDS76844.1	ENSP00000456218	Q5JPH6	0	UPI000019839B	0	1	0	0	0	0	chr16:g.23523988_23523992del	0.6731	0.5106
chr16	28939253	0	A	AGTGT	9	152	2381	0.058	GTGT	3_prime_UTR_variant	MODIFIER	CD19	ENSG00000177455	Transcript	ENST00000324662.8	protein_coding	15/15	0	ENST00000324662.8:c.*149_*152dup	0	1835-1836/1922	0	0	0	0	rs10633752	0	1	0	insertion	HGNC	HGNC:1633	YES	1	A2	CCDS53998.1	ENSP00000313419	P15391	0	UPI0000E02929	0	1	0	0	0	24	chr16:g.28939274_28939277dup	0	0
chr16	28939253	0	A	AGTGTGT	15	152	2381	0.109	GTGTGT	3_prime_UTR_variant	MODIFIER	CD19	ENSG00000177455	Transcript	ENST00000324662.8	protein_coding	15/15	0	ENST00000324662.8:c.*147_*152dup	0	1835-1836/1922	0	0	0	0	rs10633752	0	1	0	insertion	HGNC	HGNC:1633	YES	1	A2	CCDS53998.1	ENSP00000313419	P15391	0	UPI0000E02929	0	1	0	0	0	24	chr16:g.28939272_28939277dup	0	0
chr16	29805249	rs201550112	CTCCT	C	48	152	2255	0.333	-	intron_variant	MODIFIER	KIF22	ENSG00000079616	Transcript	ENST00000160827.8	protein_coding	0	13/13	ENST00000160827.8:c.1951-13_1951-10del	0	0	0	0	0	0	rs201550112	0	1	0	deletion	HGNC	HGNC:6391	YES	1	P1	CCDS10653.1	ENSP00000160827	Q14807	0	UPI00000012C0	0	1	0	0	0	0	chr16:g.29805250_29805253del	0.0226	0
chr16	30086868	0	GTGA	G	48	152	1960	0.308	-	intron_variant	MODIFIER	TBX6	ENSG00000149922	Transcript	ENST00000395224.6	protein_coding	0	6/8	ENST00000395224.6:c.840-20_840-18del	0	0	0	0	0	0	rs3833842&TMP_ESP_16_30098190_30098195	0	-1	0	deletion	HGNC	HGNC:11605	YES	1	P1	CCDS10670.1	ENSP00000378650	O95947	0	UPI000013DBC7	0	1	0	0	0	0	chr16:g.30086883_30086885del	0.3243	0.1619
chr16	47650775	rs3830242	TATTA	T	126	152	1376	0.833	-	intron_variant	MODIFIER	PHKB	ENSG00000102893	Transcript	ENST00000323584.10	protein_coding	0	19/30	ENST00000323584.10:c.1881-52_1881-49del	0	0	0	0	0	0	rs1158594561	0	1	0	deletion	HGNC	HGNC:8927	YES	1	P3	CCDS10729.1	ENSP00000313504	Q93100	0	UPI0000141140	0	1	0	0	0	3	chr16:g.47650779_47650782del	0	0.1384
chr16	51136523	0	CA	C	113	152	1186	0.744	-	3_prime_UTR_variant	MODIFIER	SALL1	ENSG00000103449	Transcript	ENST00000251020.8	protein_coding	3/3	0	ENST00000251020.8:c.*588del	0	4597/5146	0	0	0	0	rs35929381	0	-1	0	deletion	HGNC	HGNC:10524	YES	1	P3	CCDS10747.1	ENSP00000251020	Q9NSC2	0	UPI000013CCD8	0	1	0	0	0	0	chr16:g.51136532del	0.5511	0.1014
chr16	54113294	rs5816925	CG	C	62	152	2417	0.417	-	3_prime_UTR_variant	MODIFIER	FTO	ENSG00000140718	Transcript	ENST00000471389.6	protein_coding	9/9	0	ENST00000471389.6:c.*1380del	0	2927/11573	0	0	0	0	rs5816925	0	1	0	deletion	HGNC	HGNC:24678	YES	1	P1	CCDS32448.1	ENSP00000418823	Q9C0B1	0	UPI000013D7B3	0	1	0	0	0	0	chr16:g.54113295del	0.5435	0.5847
chr16	57883269	rs144307949	TTTTG	T	34	152	2453	0.218	-	3_prime_UTR_variant	MODIFIER	CNGB1	ENSG00000070729	Transcript	ENST00000251102.12	protein_coding	33/33	0	ENST00000251102.12:c.*891_*894del	0	4708-4711/5641	0	0	0	0	rs144307949	0	-1	0	deletion	HGNC	HGNC:2151	YES	1	P3	CCDS42169.1	ENSP00000251102	Q14028	0	UPI000013CCDF	0	1	0	0	0	0	chr16:g.57883275_57883278del	0.365	0.1354
chr16	68823641	rs34939176	C	CA	25	152	1545	0.167	A	intron_variant	MODIFIER	CDH1	ENSG00000039068	Transcript	ENST00000261769.10	protein_coding	0	13/15	ENST00000261769.10:c.2164+17dup	0	0	0	0	0	0	rs1370519975	0	1	0	insertion	HGNC	HGNC:1748	YES	1	P2	CCDS10869.1	ENSP00000261769	P12830	A0A0U2ZQU7	UPI00000341EF	0	1	0	0	0	2	chr16:g.68823643dup	0	0.0015
chr16	75475414	rs5817947	CAG	C	122	152	3096	0.795	-	3_prime_UTR_variant	MODIFIER	CHST6	ENSG00000183196	Transcript	ENST00000332272.9	protein_coding	3/3	0	ENST00000332272.9:c.*3225_*3226del	0	5006-5007/8370	0	0	0	0	rs5817947	0	-1	0	deletion	HGNC	HGNC:6938	YES	3	P1	CCDS10918.1	ENSP00000328983	Q9GZX3	0	UPI00000467C8	0	1	0	0	0	0	chr16:g.75475417_75475418del	0.5343	0.4977
chr16	75478398	rs11436257	G	GC	122	152	2578	0.795	C	3_prime_UTR_variant	MODIFIER	CHST6	ENSG00000183196	Transcript	ENST00000332272.9	protein_coding	3/3	0	ENST00000332272.9:c.*242_*243insG	0	2023-2024/8370	0	0	0	0	rs11436257	0	-1	0	insertion	HGNC	HGNC:6938	YES	3	P1	CCDS10918.1	ENSP00000328983	Q9GZX3	0	UPI00000467C8	0	1	0	0	0	0	chr16:g.75478398_75478399insC	0.5567	0.4508
chr16	79599908	0	TGCC	T	127	152	2004	0.821	-	5_prime_UTR_variant	MODIFIER	MAF	ENSG00000178573	Transcript	ENST00000326043.5	protein_coding	1/2	0	ENST00000326043.5:c.-9_-7del	0	827-829/2669	0	0	0	0	rs5818251	0	-1	0	deletion	HGNC	HGNC:6776	YES	1	P3	CCDS10928.1	ENSP00000327048	O75444	0	UPI000012EB25	0	1	0	0	0	0	chr16:g.79599932_79599934del	0.8087	0.8419
chr16	81379041	rs3214897	GT	G	9	152	675	0.058	-	3_prime_UTR_variant	MODIFIER	GAN	ENSG00000261609	Transcript	ENST00000568107.3	protein_coding	11/11	0	ENST00000568107.3:c.*1455del	0	3407/15249	0	0	0	0	rs3214897	0	1	0	deletion	HGNC	HGNC:4137	YES	1	P1	CCDS10935.1	ENSP00000476795	Q9H2C0	A0A0S2Z4W2	UPI000000DAB6	0	1	0	0	0	9	chr16:g.81379051del	0	0
chr16	86513394	rs11392376	C	CT	57	152	1329	0.391	T	3_prime_UTR_variant	MODIFIER	FOXF1	ENSG00000103241	Transcript	ENST00000262426.6	protein_coding	2/2	0	ENST00000262426.6:c.*309_*310insT	0	1492-1493/3520	0	0	0	0	rs11392376	0	1	0	insertion	HGNC	HGNC:3809	YES	1	P1	CCDS10957.2	ENSP00000262426	Q12946	0	UPI000059D3CC	0	1	0	0	0	0	chr16:g.86513394_86513395insT	0	0
chr16	87604287	0	C	CCTGCTG	8	152	2490	0.051	CTGCTG	intron_variant	MODIFIER	JPH3	ENSG00000154118	Transcript	ENST00000284262.3	protein_coding	0	1/4	ENST00000284262.3:c.382+796_382+801dup	0	0	0	0	0	0	rs543846456	0	1	0	insertion	HGNC	HGNC:14203	YES	1	P1	CCDS10962.1	ENSP00000284262	Q8WXH2	0	UPI000012DAC4	0	1	0	0	0	42	chr16:g.87604324_87604329dup	0	0
chr16	89737927	rs17233826	CT	C	130	152	2391	0.859	-	3_prime_UTR_variant	MODIFIER	FANCA	ENSG00000187741	Transcript	ENST00000389301.8	protein_coding	43/43	0	ENST00000389301.8:c.*673del	0	5073/5452	0	0	0	0	rs17233826	0	-1	0	deletion	HGNC	HGNC:3582	YES	1	P3	CCDS32515.1	ENSP00000373952	O15360	0	UPI0000520A1A	0	1	0	0	0	0	chr16:g.89737928del	0	0
chr16	89816740	rs11275235	A	AGGCCTTGCGTCGT	113	152	2239	0.75	GGCCTTGCGTCGT	upstream_gene_variant	MODIFIER	FANCA	ENSG00000187741	Transcript	ENST00000389301.8	protein_coding	0	0	0	0	0	0	0	0	0	rs11275235	93	-1	0	insertion	HGNC	HGNC:3582	YES	1	P3	CCDS32515.1	ENSP00000373952	O15360	0	UPI0000520A1A	0	1	0	0	0	0	chr16:g.89816745_89816757dup	0	0.4455
chr16	90043348	rs3833069	G	GC	97	152	1981	0.647	C	3_prime_UTR_variant	MODIFIER	GAS8	ENSG00000141013	Transcript	ENST00000268699.9	protein_coding	11/11	0	ENST00000268699.9:c.*9dup	0	1482-1483/3094	0	0	0	0	rs3833069	0	1	0	insertion	HGNC	HGNC:4166	YES	1	P1	CCDS10992.1	ENSP00000268699	O95995	A0A384MR00	UPI0000070A4C	0	1	0	0	0	6	chr16:g.90043354dup	0.4874	0.6354
chr17	2685428	rs58458769	TAA	T	33	152	1505	0.237	-	3_prime_UTR_variant	MODIFIER	PAFAH1B1	ENSG00000007168	Transcript	ENST00000397195.10	protein_coding	11/11	0	ENST00000397195.10:c.*3627_*3628del	0	5403-5404/5589	0	0	0	0	rs58458769	0	1	0	deletion	HGNC	HGNC:8574	YES	1	P1	CCDS32528.1	ENSP00000380378	P43034	0	UPI0000163BF4	0	1	0	0	0	0	chr17:g.2685429_2685430del	0	0
chr17	3512325	rs57868197	TC	T	152	152	1950	1	-	downstream_gene_variant	MODIFIER	TRPV3	ENSG00000167723	Transcript	ENST00000301365.8	protein_coding	0	0	0	0	0	0	0	0	0	rs57868197	864	-1	0	deletion	HGNC	HGNC:18084	YES	1	A1	CCDS58500.1	ENSP00000301365	Q8NET8	0	UPI0000200627	0	1	0	0	0	0	chr17:g.3512326del	0.9463	0.8048
chr17	3661399	rs1355863772	T	TGTC	52	152	2328	0.34	GTC	downstream_gene_variant	MODIFIER	TAX1BP3	ENSG00000213977	Transcript	ENST00000225525.4	protein_coding	0	0	0	0	0	0	0	0	0	rs1355863772	1495	-1	0	insertion	HGNC	HGNC:30684	YES	1	P1	CCDS11032.1	ENSP00000225525	O14907	0	UPI000006E07B	0	0	0	0	0	0	chr17:g.3661400_3661402dup	0	0.1097
chr17	3661542	rs397857879	ACT	A	52	152	2437	0.34	-	downstream_gene_variant	MODIFIER	TAX1BP3	ENSG00000213977	Transcript	ENST00000225525.4	protein_coding	0	0	0	0	0	0	0	0	0	rs1293779085	1351	-1	0	deletion	HGNC	HGNC:30684	YES	1	P1	CCDS11032.1	ENSP00000225525	O14907	0	UPI000006E07B	0	0	0	0	0	0	chr17:g.3661545_3661546del	0	0.1112
chr17	3662751	rs397702352	T	TC	99	152	2028	0.654	C	downstream_gene_variant	MODIFIER	TAX1BP3	ENSG00000213977	Transcript	ENST00000225525.4	protein_coding	0	0	0	0	0	0	0	0	0	rs1307915066	143	-1	0	insertion	HGNC	HGNC:30684	YES	1	P1	CCDS11032.1	ENSP00000225525	O14907	0	UPI000006E07B	0	0	0	0	0	0	chr17:g.3662752dup	0	0.7224
chr17	3690982	rs3215407	TG	T	148	152	1936	0.962	-	frameshift_variant&NMD_transcript_variant	HIGH	P2RX5-TAX1BP3	ENSG00000257950	Transcript	ENST00000550383.1	nonsense_mediated_decay	3/15	0	ENST00000550383.1:c.333del	ENSP00000455681.1:p.Asn112ThrfsTer36	522/5905	333/1299	111/432	P/X	ccC/cc	rs3215407&CD054974&COSM3722925	0	-1	0	deletion	HGNC	HGNC:49191	YES	2	P1	0	ENSP00000455681	0	0	UPI000153D49F	0	0	0	0	0	0	chr17:g.3690987del	0.5735	0.1702
chr17	4744855	rs575052082	CCT	C	15	152	2229	0.096	-	upstream_gene_variant	MODIFIER	CXCL16	ENSG00000161921	Transcript	ENST00000293778.11	protein_coding	0	0	0	0	0	0	0	0	0	rs575052082	4928	-1	0	deletion	HGNC	HGNC:16642	YES	1	P1	CCDS11052.1	ENSP00000293778	Q9H2A7	0	UPI000013E11E	0	0	0	0	0	0	chr17:g.4744860_4744861del	0.0036	0
chr17	6451782	rs61555153	GT	G	118	152	1506	0.782	-	3_prime_UTR_variant	MODIFIER	PITPNM3	ENSG00000091622	Transcript	ENST00000262483.13	protein_coding	20/20	0	ENST00000262483.13:c.*3555del	0	6629/7149	0	0	0	0	rs61555153	0	-1	0	deletion	HGNC	HGNC:21043	YES	1	P3	CCDS11076.1	ENSP00000262483	Q9BZ71	0	UPI000022A281	0	1	0	0	0	0	chr17:g.6451785del	0.8858	0.9607
chr17	6453000	rs144836655	CTT	C	47	150	1409	0.313	-	3_prime_UTR_variant	MODIFIER	PITPNM3	ENSG00000091622	Transcript	ENST00000262483.13	protein_coding	20/20	0	ENST00000262483.13:c.*2336_*2337del	0	5410-5411/7149	0	0	0	0	rs144836655	0	-1	0	deletion	HGNC	HGNC:21043	YES	1	P3	CCDS11076.1	ENSP00000262483	Q9BZ71	0	UPI000022A281	0	1	0	0	0	0	chr17:g.6453002_6453003del	0.3462	0.2731
chr17	6453002	0	TTC	T	68	152	1441	0.462	-	3_prime_UTR_variant	MODIFIER	PITPNM3	ENSG00000091622	Transcript	ENST00000262483.13	protein_coding	20/20	0	ENST00000262483.13:c.*2334_*2335del	0	5408-5409/7149	0	0	0	0	rs112833778	0	-1	0	deletion	HGNC	HGNC:21043	YES	1	P3	CCDS11076.1	ENSP00000262483	Q9BZ71	0	UPI000022A281	0	1	0	0	0	0	chr17:g.6453022_6453023del	0	0
chr17	6454755	rs57661669	A	AC	121	152	2263	0.801	C	3_prime_UTR_variant	MODIFIER	PITPNM3	ENSG00000091622	Transcript	ENST00000262483.13	protein_coding	20/20	0	ENST00000262483.13:c.*582dup	0	3656-3657/7149	0	0	0	0	rs57661669	0	-1	0	insertion	HGNC	HGNC:21043	YES	1	P3	CCDS11076.1	ENSP00000262483	Q9BZ71	0	UPI000022A281	0	1	0	0	0	0	chr17:g.6454760dup	0	0.8805
chr17	6455647	rs759362748	CGGAGGGCAGG	C	29	152	816	0.186	-	splice_region_variant&intron_variant	LOW	PITPNM3	ENSG00000091622	Transcript	ENST00000262483.13	protein_coding	0	19/19	ENST00000262483.13:c.2620-14_2620-5del	0	0	0	0	0	0	rs759362748	0	-1	0	deletion	HGNC	HGNC:21043	YES	1	P3	CCDS11076.1	ENSP00000262483	Q9BZ71	0	UPI000022A281	0	1	0	0	0	0	chr17:g.6455669_6455678del	0	0
chr17	7219921	rs6145976	T	TGGGCGTGCAGGACGC	51	152	2077	0.346	GGGCGTGCAGGACGC	intron_variant	MODIFIER	ACADVL	ENSG00000072778	Transcript	ENST00000543245.6	protein_coding	0	2/20	ENST00000543245.6:c.132-200_132-186dup	0	0	0	0	0	0	rs139223575	0	1	0	insertion	HGNC	HGNC:92	YES	2	0	CCDS58509.1	ENSP00000438689	P49748	0	UPI0002064F84	0	1	0	0	0	15	chr17:g.7219922_7219936dup	0.471	0.2988
chr17	7676325	rs59758982	CCCCCAGCCCTCCAGGT	C	152	152	1614	0.994	-	intron_variant	MODIFIER	TP53	ENSG00000141510	Transcript	ENST00000269305.8	protein_coding	0	3/10	ENST00000269305.8:c.96+41_97-54del	0	0	0	0	0	0	rs1376609066	0	-1	0	deletion	HGNC	HGNC:11998	YES	1	P3	CCDS11118.1	ENSP00000269305	P04637	K7PPA8	UPI000002ED67	0	1	0	0	0	0	chr17:g.7676351_7676366del	0	0.5182
chr17	7846859	0	T	TACCACC	48	150	1581	0.312	ACCACC	inframe_insertion	MODERATE	KDM6B	ENSG00000132510	Transcript	ENST00000254846.9	protein_coding	9/22	0	ENST00000254846.9:c.786_791dup	ENSP00000254846.5:p.Pro263_Pro264dup	1141-1142/6713	752-753/5049	251/1682	L/LPP	tta/ttACCACCa	rs779500270	0	1	0	insertion	HGNC	HGNC:29012	YES	1	P3	CCDS32552.1	ENSP00000254846	O15054	0	UPI00006C175B	0	1	0	0	hmmpanther:PTHR14017&hmmpanther:PTHR14017:SF5&Low_complexity_(Seg):seg	39	chr17:g.7846893_7846898dup	0	0
chr17	7846859	0	TACCACC	T	67	150	1581	0.461	-	inframe_deletion	MODERATE	KDM6B	ENSG00000132510	Transcript	ENST00000254846.9	protein_coding	9/22	0	ENST00000254846.9:c.786_791del	ENSP00000254846.5:p.Pro263_Pro264del	1142-1147/6713	753-758/5049	251-253/1682	LPP/L	ttACCACCa/tta	rs1425988643	0	1	0	deletion	HGNC	HGNC:29012	YES	1	P3	CCDS32552.1	ENSP00000254846	O15054	0	UPI00006C175B	0	1	0	0	hmmpanther:PTHR14017&hmmpanther:PTHR14017:SF5&Low_complexity_(Seg):seg	33	chr17:g.7846893_7846898del	0	0
chr17	7848540	0	TCACCAC	T	64	152	956	0.436	-	inframe_deletion	MODERATE	KDM6B	ENSG00000132510	Transcript	ENST00000254846.9	protein_coding	11/22	0	ENST00000254846.9:c.2280_2285del	ENSP00000254846.5:p.Thr761_Thr762del	2642-2647/6713	2253-2258/5049	751-753/1682	VTT/V	gtCACCACc/gtc	rs1488980808&TMP_ESP_17_7751859_7751867&COSM5853687&COSM985382	0	1	0	deletion	HGNC	HGNC:29012	YES	1	P3	CCDS32552.1	ENSP00000254846	O15054	0	UPI00006C175B	0	1	0	0	hmmpanther:PTHR14017&hmmpanther:PTHR14017:SF5&Low_complexity_(Seg):seg&MobiDB_lite:mobidb-lite&MobiDB_lite:mobidb-lite	27	chr17:g.7848568_7848573del	0	0.0068
chr17	10630278	rs397750512	C	CT	87	152	2383	0.558	T	intron_variant	MODIFIER	MYH3	ENSG00000109063	Transcript	ENST00000583535.6	protein_coding	0	37/40	ENST00000583535.6:c.5457+9dup	0	0	0	0	0	0	rs1248610738	0	-1	0	insertion	HGNC	HGNC:7573	YES	5	P1	CCDS11157.1	ENSP00000464317	P11055	0	UPI000013C892	0	1	0	0	0	0	chr17:g.10630279dup	0	0.239
chr17	10641379	0	GA	G	48	152	971	0.308	-	splice_region_variant&intron_variant	LOW	MYH3	ENSG00000109063	Transcript	ENST00000583535.6	protein_coding	0	17/40	ENST00000583535.6:c.1960-8del	0	0	0	0	0	0	rs3216884&COSM6490673	0	-1	0	deletion	HGNC	HGNC:7573	YES	5	P1	CCDS11157.1	ENSP00000464317	P11055	0	UPI000013C892	0	1	0	0	0	0	chr17:g.10641389del	0.4979	0.2398
chr17	13005729	rs3217019	A	AATC	43	152	2745	0.276	ATC	intron_variant	MODIFIER	ELAC2	ENSG00000006744	Transcript	ENST00000338034.9	protein_coding	0	10/23	ENST00000338034.9:c.870+21_870+23dup	0	0	0	0	0	0	rs3217019	0	-1	0	insertion	HGNC	HGNC:14198	YES	1	P3	CCDS11164.1	ENSP00000337445	Q9BQ52	A0A0S2Z5M8	UPI000004A07E	0	1	0	0	0	0	chr17:g.13005731_13005733dup	0.1979	0.177
chr17	14206798	rs144296730	A	ACCC	15	152	2057	0.096	CCC	intron_variant	MODIFIER	COX10	ENSG00000006695	Transcript	ENST00000261643.8	protein_coding	0	6/6	ENST00000261643.8:c.929-9_929-7dup	0	0	0	0	0	0	rs144296730&TMP_ESP_17_14110116_14110115	0	1	0	insertion	HGNC	HGNC:2260	YES	1	P1	CCDS11166.1	ENSP00000261643	Q12887	0	UPI000013D1C8	0	1	0	0	0	5	chr17:g.14206801_14206803dup	0.0795	0.053
chr17	14207351	0	GTT	G	9	150	576	0.058	-	3_prime_UTR_variant	MODIFIER	COX10	ENSG00000006695	Transcript	ENST00000261643.8	protein_coding	7/7	0	ENST00000261643.8:c.*151_*152del	0	1573-1574/2898	0	0	0	0	rs200239586	0	1	0	deletion	HGNC	HGNC:2260	YES	1	P1	CCDS11166.1	ENSP00000261643	Q12887	0	UPI000013D1C8	0	1	0	0	0	12	chr17:g.14207364_14207365del	0.2021	0.1172
chr17	14208043	rs397763766	CCT	C	17	152	2432	0.109	-	3_prime_UTR_variant	MODIFIER	COX10	ENSG00000006695	Transcript	ENST00000261643.8	protein_coding	7/7	0	ENST00000261643.8:c.*833_*834del	0	2265-2266/2898	0	0	0	0	rs1270985756	0	1	0	deletion	HGNC	HGNC:2260	YES	1	P1	CCDS11166.1	ENSP00000261643	Q12887	0	UPI000013D1C8	0	1	0	0	0	2	chr17:g.14208046_14208047del	0	0.112
chr17	15230388	rs71699667	CAG	C	64	152	1907	0.436	-	3_prime_UTR_variant	MODIFIER	PMP22	ENSG00000109099	Transcript	ENST00000312280.9	protein_coding	5/5	0	ENST00000312280.9:c.*527_*528del	0	1217-1218/1828	0	0	0	0	rs71699667	0	-1	0	deletion	HGNC	HGNC:9118	YES	1	P1	CCDS11168.1	ENSP00000308937	Q01453	Q6FH25	UPI0000131C8E	0	1	0	0	0	0	chr17:g.15230391_15230392del	0.3193	0.1815
chr17	15230797	rs112829799	TGTTTG	T	12	152	1633	0.077	-	3_prime_UTR_variant	MODIFIER	PMP22	ENSG00000109099	Transcript	ENST00000312280.9	protein_coding	5/5	0	ENST00000312280.9:c.*115_*119del	0	805-809/1828	0	0	0	0	rs112829799	0	-1	0	deletion	HGNC	HGNC:9118	YES	1	P1	CCDS11168.1	ENSP00000308937	Q01453	Q6FH25	UPI0000131C8E	0	1	0	0	0	0	chr17:g.15230808_15230812del	0.0375	0.0113
chr17	16939458	rs150068036	CTCA	C	15	152	1035	0.096	-	3_prime_UTR_variant	MODIFIER	TNFRSF13B	ENSG00000240505	Transcript	ENST00000261652.6	protein_coding	5/5	0	ENST00000261652.6:c.*86_*88del	0	981-983/1357	0	0	0	0	rs150068036	0	-1	0	deletion	HGNC	HGNC:18153	YES	1	P2	CCDS11181.1	ENSP00000261652	O14836	Q4ACX1	UPI00000347FC	0	1	0	0	0	0	chr17:g.16939460_16939462del	0	0
chr17	17793784	rs35068024	AGC	A	122	152	1958	0.801	-	frameshift_variant	HIGH	RAI1	ENSG00000108557	Transcript	ENST00000353383.6	protein_coding	3/6	0	ENST00000353383.6:c.837_838del	ENSP00000323074.4:p.Gln280AlafsTer108	1321-1322/7677	837-838/5721	279-280/1906	QQ/QX	caGCag/caag	rs35068024&COSM1479305&COSM4594482	0	1	0	deletion	HGNC	HGNC:9834	YES	1	P1	CCDS11188.1	ENSP00000323074	Q7Z5J4	0	UPI0000200AAF	0	1	0	0	hmmpanther:PTHR14955:SF6&hmmpanther:PTHR14955&Low_complexity_(Seg):seg&MobiDB_lite:mobidb-lite&Coiled-coils_(Ncoils):Coil	0	chr17:g.17793785_17793786del	0	0
chr17	17793787	rs34083643	AG	A	122	152	1968	0.801	-	frameshift_variant	HIGH	RAI1	ENSG00000108557	Transcript	ENST00000353383.6	protein_coding	3/6	0	ENST00000353383.6:c.840del	ENSP00000323074.4:p.Gln280HisfsTer84	1324/7677	840/5721	280/1906	Q/X	caG/ca	rs34083643&COSM146277&COSM4422927	0	1	0	deletion	HGNC	HGNC:9834	YES	1	P1	CCDS11188.1	ENSP00000323074	Q7Z5J4	0	UPI0000200AAF	0	1	0	0	hmmpanther:PTHR14955:SF6&hmmpanther:PTHR14955&Low_complexity_(Seg):seg&MobiDB_lite:mobidb-lite&Coiled-coils_(Ncoils):Coil	0	chr17:g.17793788del	0	0
chr17	19677447	rs4646805	TAC	T	75	152	1485	0.494	-	downstream_gene_variant	MODIFIER	SLC47A2	ENSG00000180638	Transcript	ENST00000325411.9	protein_coding	0	0	0	0	0	0	0	0	0	rs1303005518	839	-1	0	deletion	HGNC	HGNC:26439	YES	1	P3	CCDS11211.1	ENSP00000326671	Q86VL8	0	UPI0000190813	0	0	0	0	0	0	chr17:g.19677451_19677452del	0	0.1225
chr17	31218969	rs398119783	A	AT	52	152	1269	0.353	T	intron_variant	MODIFIER	NF1	ENSG00000196712	Transcript	ENST00000358273.8	protein_coding	0	13/57	ENST00000358273.8:c.1528-29dup	0	0	0	0	0	0	rs1483270125&TMP_ESP_17_29545988_29545988	0	1	0	insertion	HGNC	HGNC:7765	YES	1	A2	CCDS42292.1	ENSP00000351015	P21359	0	UPI000012FFAE	0	1	0	0	0	7	chr17:g.31218976dup	0	0.2572
chr17	35574898	rs35050283	TTAAG	T	87	152	1380	0.564	-	3_prime_UTR_variant	MODIFIER	PEX12	ENSG00000108733	Transcript	ENST00000613219.4	protein_coding	3/3	0	ENST00000613219.4:c.*880_*883del	0	2576-2579/2682	0	0	0	0	rs35050283	0	-1	0	deletion	HGNC	HGNC:8854	YES	1	P1	CCDS11296.1	ENSP00000482609	O00623	0	UPI0000131703	0	1	0	0	0	0	chr17:g.35574900_35574903del	0.4465	0.3759
chr17	41786567	rs67537421	TGC	T	53	150	1806	0.357	-	intron_variant	MODIFIER	JUP	ENSG00000173801	Transcript	ENST00000393931.8	protein_coding	0	1/13	ENST00000393931.8:c.-9+19_-9+20del	0	0	0	0	0	0	rs1343323757	0	-1	0	deletion	HGNC	HGNC:6207	YES	1	P1	CCDS11407.1	ENSP00000377508	P14923	A0A0S2Z487	UPI0000073ED4	0	1	0	0	0	0	chr17:g.41786570_41786571del	0	0
chr17	41820469	0	C	CG	11	152	1573	0.083	G	intron_variant	MODIFIER	FKBP10	ENSG00000141756	Transcript	ENST00000321562.8	protein_coding	0	7/9	ENST00000321562.8:c.1256+17dup	0	0	0	0	0	0	rs1452137352&TMP_ESP_17_39976722_39976722	0	1	0	insertion	HGNC	HGNC:18169	YES	1	P1	CCDS11409.1	ENSP00000317232	Q96AY3	A0A024R1W3	UPI000012A80A	0	1	0	0	0	9	chr17:g.41820478dup	0	0.0023
chr17	41823015	rs3835085	GCTC	G	150	152	1968	0.987	-	3_prime_UTR_variant	MODIFIER	FKBP10	ENSG00000141756	Transcript	ENST00000321562.8	protein_coding	10/10	0	ENST00000321562.8:c.*610_*612del	0	2461-2463/2662	0	0	0	0	rs71643344	0	1	0	deletion	HGNC	HGNC:18169	YES	1	P1	CCDS11409.1	ENSP00000317232	Q96AY3	A0A024R1W3	UPI000012A80A	0	1	0	0	0	2	chr17:g.41823018_41823020del	0.7861	0
chr17	42912970	rs397717945	TTTTTAGAA	T	54	152	1054	0.359	-	3_prime_UTR_variant	MODIFIER	G6PC	ENSG00000131482	Transcript	ENST00000253801.6	protein_coding	5/5	0	ENST00000253801.6:c.*1553_*1560del	0	2698-2705/3096	0	0	0	0	rs1384184340	0	1	0	deletion	HGNC	HGNC:4056	YES	1	P1	CCDS11446.1	ENSP00000253801	P35575	0	UPI000013CDF5	0	1	0	0	0	8	chr17:g.42912979_42912986del	0	0.6679
chr17	43039999	rs35578914	C	CAT	18	152	2132	0.128	AT	downstream_gene_variant	MODIFIER	BRCA1	ENSG00000012048	Transcript	ENST00000471181.7	protein_coding	0	0	0	0	0	0	0	0	0	rs35578914	4295	-1	0	insertion	HGNC	HGNC:1100	YES	1	P4	CCDS11456.2	ENSP00000418960	P38398	0	UPI0000E0360B	0	1	0	0	0	0	chr17:g.43040003_43040004dup	0.3421	0.2186
chr17	43062192	rs8176263	CAA	C	18	152	1034	0.128	-	intron_variant	MODIFIER	BRCA1	ENSG00000012048	Transcript	ENST00000471181.7	protein_coding	0	19/23	ENST00000471181.7:c.5256+1139_5256+1140del	0	0	0	0	0	0	rs8176263	0	-1	0	deletion	HGNC	HGNC:1100	YES	1	P4	CCDS11456.2	ENSP00000418960	P38398	0	UPI0000E0360B	0	1	0	0	0	0	chr17:g.43062193_43062194del	0.3265	0.1626
chr17	43071521	rs8176218	G	GAATGTTCACTGTAACAATGCTTGT	28	150	882	0.188	AATGTTCACTGTAACAATGCTTGT	intron_variant	MODIFIER	BRCA1	ENSG00000012048	Transcript	ENST00000471181.7	protein_coding	0	15/23	ENST00000471181.7:c.4739-284_4739-283insACAAGCATTGTTACAGTGAACATT	0	0	0	0	0	0	rs8176218	0	-1	0	insertion	HGNC	HGNC:1100	YES	1	P4	CCDS11456.2	ENSP00000418960	P38398	0	UPI0000E0360B	0	1	0	0	0	0	chr17:g.43071524_43071525insGTTCACTGTAACAATGCTTGTAAT	0.3546	0.2209
chr17	43074719	rs34250703	GGGGTT	G	47	152	2399	0.314	-	intron_variant	MODIFIER	BRCA1	ENSG00000012048	Transcript	ENST00000471181.7	protein_coding	0	14/23	ENST00000471181.7:c.4548-203_4548-199del	0	0	0	0	0	0	rs34250703	0	-1	0	deletion	HGNC	HGNC:1100	YES	1	P4	CCDS11456.2	ENSP00000418960	P38398	0	UPI0000E0360B	0	1	0	0	0	0	chr17:g.43074727_43074731del	0.3349	0.1558
chr17	43075066	0	C	CGGAA	47	152	1292	0.314	GGAA	intron_variant	MODIFIER	BRCA1	ENSG00000012048	Transcript	ENST00000471181.7	protein_coding	0	14/23	ENST00000471181.7:c.4548-549_4548-546dup	0	0	0	0	0	0	rs8176207	0	-1	0	insertion	HGNC	HGNC:1100	YES	1	P4	CCDS11456.2	ENSP00000418960	P38398	0	UPI0000E0360B	0	1	0	0	0	0	chr17:g.43075083_43075086dup	0	0
chr17	43078088	0	CT	C	15	150	731	0.104	-	intron_variant	MODIFIER	BRCA1	ENSG00000012048	Transcript	ENST00000471181.7	protein_coding	0	13/23	ENST00000471181.7:c.4423+1245del	0	0	0	0	0	0	rs35184764	0	-1	0	deletion	HGNC	HGNC:1100	YES	1	P4	CCDS11456.2	ENSP00000418960	P38398	0	UPI0000E0360B	0	1	0	0	0	0	chr17:g.43078102del	0.5509	0.8767
chr17	43086109	0	T	TACACAC	27	150	867	0.188	ACACAC	intron_variant	MODIFIER	BRCA1	ENSG00000012048	Transcript	ENST00000471181.7	protein_coding	0	11/23	ENST00000471181.7:c.4186-3540_4186-3535dup	0	0	0	0	0	0	rs376686434	0	-1	0	insertion	HGNC	HGNC:1100	YES	1	P4	CCDS11456.2	ENSP00000418960	P38398	0	UPI0000E0360B	0	1	0	0	0	0	chr17:g.43086143_43086148dup	0.1208	0.115
chr17	43087898	0	AT	A	19	150	634	0.123	-	intron_variant	MODIFIER	BRCA1	ENSG00000012048	Transcript	ENST00000471181.7	protein_coding	0	11/23	ENST00000471181.7:c.4185+3045del	0	0	0	0	0	0	rs144110800	0	-1	0	deletion	HGNC	HGNC:1100	YES	1	P4	CCDS11456.2	ENSP00000418960	P38398	0	UPI0000E0360B	0	1	0	0	0	0	chr17:g.43087911del	0.1957	0.118
chr17	43095105	rs5820483	A	ACCT	47	152	1406	0.314	CCT	intron_variant	MODIFIER	BRCA1	ENSG00000012048	Transcript	ENST00000471181.7	protein_coding	0	9/23	ENST00000471181.7:c.671-248_671-246dup	0	0	0	0	0	0	rs5820483	0	-1	0	insertion	HGNC	HGNC:1100	YES	1	P4	CCDS11456.2	ENSP00000418960	P38398	0	UPI0000E0360B	0	1	0	0	0	0	chr17:g.43095106_43095108dup	0	0
chr17	43097346	rs8176144	TA	T	43	152	959	0.288	-	intron_variant	MODIFIER	BRCA1	ENSG00000012048	Transcript	ENST00000471181.7	protein_coding	0	7/23	ENST00000471181.7:c.548-58del	0	0	0	0	0	0	rs8176144	0	-1	0	deletion	HGNC	HGNC:1100	YES	1	P4	CCDS11456.2	ENSP00000418960	P38398	0	UPI0000E0360B	0	1	0	0	0	0	chr17:g.43097353del	0.3349	0.1573
chr17	43112723	rs55820479	TGA	T	45	152	822	0.301	-	intron_variant	MODIFIER	BRCA1	ENSG00000012048	Transcript	ENST00000471181.7	protein_coding	0	3/23	ENST00000471181.7:c.134+3001_134+3002del	0	0	0	0	0	0	rs55820479	0	-1	0	deletion	HGNC	HGNC:1100	YES	1	P4	CCDS11456.2	ENSP00000418960	P38398	0	UPI0000E0360B	0	1	0	0	0	0	chr17:g.43112724_43112725del	0.4948	0.7262
chr17	43112726	rs374842106	CT	C	45	152	816	0.301	-	intron_variant	MODIFIER	BRCA1	ENSG00000012048	Transcript	ENST00000471181.7	protein_coding	0	3/23	ENST00000471181.7:c.134+2999del	0	0	0	0	0	0	rs374842106	0	-1	0	deletion	HGNC	HGNC:1100	YES	1	P4	CCDS11456.2	ENSP00000418960	P38398	0	UPI0000E0360B	0	1	0	0	0	0	chr17:g.43112727del	0.4948	0.7262
chr17	43112738	rs67177158	TGAAAC	T	44	150	795	0.299	-	intron_variant	MODIFIER	BRCA1	ENSG00000012048	Transcript	ENST00000471181.7	protein_coding	0	3/23	ENST00000471181.7:c.134+2983_134+2987del	0	0	0	0	0	0	rs67177158	0	-1	0	deletion	HGNC	HGNC:1100	YES	1	P4	CCDS11456.2	ENSP00000418960	P38398	0	UPI0000E0360B	0	1	0	0	0	0	chr17:g.43112739_43112743del	0.4972	0.7292
chr17	43754075	rs17881550	G	GC	103	152	1171	0.686	C	3_prime_UTR_variant	MODIFIER	SOST	ENSG00000167941	Transcript	ENST00000301691.3	protein_coding	2/2	0	ENST00000301691.3:c.*1266_*1267insG	0	1958-1959/2296	0	0	0	0	rs17881550	0	-1	0	insertion	HGNC	HGNC:13771	YES	1	P1	CCDS11468.1	ENSP00000301691	Q9BQB4	0	UPI0000035BBE	0	1	0	0	0	0	chr17:g.43754075_43754076insC	0	0.6445
chr17	50184820	rs3840870	G	GTGCT	106	152	1850	0.705	TGCT	3_prime_UTR_variant	MODIFIER	COL1A1	ENSG00000108821	Transcript	ENST00000225964.9	protein_coding	51/51	0	ENST00000225964.9:c.*681_*682insAGCA	0	5195-5196/6727	0	0	0	0	rs112626388	0	-1	0	insertion	HGNC	HGNC:2197	YES	1	P1	CCDS11561.1	ENSP00000225964	P02452	0	UPI0000DACAC3	0	1	0	0	0	0	chr17:g.50184822_50184823insCTTG	0.5803	0.5257
chr17	50199698	0	AGCCCCAG	A	73	152	1661	0.468	-	intron_variant	MODIFIER	COL1A1	ENSG00000108821	Transcript	ENST00000225964.9	protein_coding	0	2/50	ENST00000225964.9:c.298+48_298+54del	0	0	0	0	0	0	rs568513037	0	-1	0	deletion	HGNC	HGNC:2197	YES	1	P1	CCDS11561.1	ENSP00000225964	P02452	0	UPI0000DACAC3	0	1	0	0	0	0	chr17:g.50199732_50199738del	0.2151	0.3464
chr17	58244090	0	G	GAC	9	150	2155	0.071	AC	intron_variant	MODIFIER	LPO	ENSG00000167419	Transcript	ENST00000262290.8	protein_coding	0	3/12	ENST00000262290.8:c.164+50_164+51dup	0	0	0	0	0	0	rs745495653	0	1	0	insertion	HGNC	HGNC:6678	YES	1	P1	CCDS32689.1	ENSP00000262290	P22079	0	UPI0000131631	0	0	0	0	0	42	chr17:g.58244131_58244132dup	0	0
chr17	59106909	rs35129177	A	AG	21	152	2314	0.135	G	upstream_gene_variant	MODIFIER	TRIM37	ENSG00000108395	Transcript	ENST00000262294.12	protein_coding	0	0	0	0	0	0	0	0	0	rs35129177	29	-1	0	insertion	HGNC	HGNC:7523	YES	1	P1	CCDS32694.1	ENSP00000262294	O94972	0	UPI0000167B57	0	1	0	0	0	0	chr17:g.59106913dup	0.2202	0.3638
chr17	61483613	0	A	AGT	97	152	1710	0.647	GT	3_prime_UTR_variant	MODIFIER	TBX4	ENSG00000121075	Transcript	ENST00000393853.8	protein_coding	9/9	0	ENST00000393853.8:c.*136_*137dup	0	1901-1902/3398	0	0	0	0	rs149977669	0	1	0	insertion	HGNC	HGNC:11603	YES	1	A2	CCDS82180.1	ENSP00000377435	P57082	0	UPI0001565771	0	1	0	0	0	40	chr17:g.61483652_61483653dup	0.4175	0.4312
chr17	61681210	rs10601136	GGACA	G	9	152	1758	0.058	-	downstream_gene_variant	MODIFIER	BRIP1	ENSG00000136492	Transcript	ENST00000259008.6	protein_coding	0	0	0	0	0	0	0	0	0	rs10601136	52	-1	0	deletion	HGNC	HGNC:20473	YES	1	P2	CCDS11631.1	ENSP00000259008	Q9BX63	0	UPI000013D01F	0	1	0	0	0	0	chr17:g.61681211_61681214del	0.388	0.5159
chr17	63498093	0	A	ACT	110	152	2112	0.718	CT	intron_variant&NMD_transcript_variant	MODIFIER	AC113554.1	ENSG00000264813	Transcript	ENST00000577647.2	nonsense_mediated_decay	0	13/30	ENST00000577647.2:c.1969+1111_1969+1112dup	0	0	0	0	0	0	rs1245057250	0	1	0	insertion	Clone_based_ensembl_gene	0	YES	2	P1	0	ENSP00000464149	0	F6X3S4	UPI000013FDBD	0	0	0	0	0	4	chr17:g.63498096_63498097dup	0	0.6165
chr17	63939080	0	G	GCA	58	152	2607	0.385	CA	3_prime_UTR_variant	MODIFIER	SCN4A	ENSG00000007314	Transcript	ENST00000435607.3	protein_coding	24/24	0	ENST00000435607.3:c.*1689_*1690dup	0	7278-7279/7805	0	0	0	0	rs1491132752	0	-1	0	insertion	HGNC	HGNC:10591	YES	1	P1	CCDS45761.1	ENSP00000396320	P35499	0	UPI0000201254	0	1	0	0	0	0	chr17:g.63939092_63939093dup	0	0.8669
chr17	63939367	0	C	CACACATATAT	58	152	2053	0.385	ACACATATAT	3_prime_UTR_variant	MODIFIER	SCN4A	ENSG00000007314	Transcript	ENST00000435607.3	protein_coding	24/24	0	ENST00000435607.3:c.*1394_*1403dup	0	6991-6992/7805	0	0	0	0	rs112489358	0	-1	0	insertion	HGNC	HGNC:10591	YES	1	P1	CCDS45761.1	ENSP00000396320	P35499	0	UPI0000201254	0	1	0	0	0	0	chr17:g.63939381_63939390dup	0.3746	0.1324
chr17	64482911	rs60611997	T	TA	31	152	1553	0.212	A	splice_region_variant&intron_variant	LOW	POLG2	ENSG00000256525	Transcript	ENST00000539111.7	protein_coding	0	6/7	ENST00000539111.7:c.1191+7dup	0	0	0	0	0	0	rs70937066	0	-1	0	insertion	HGNC	HGNC:9180	YES	1	P1	CCDS32706.1	ENSP00000442563	Q9UHN1	E5KS15	UPI000012974A	0	1	0	0	0	0	chr17:g.64482913dup	0.2646	0.7133
chr17	68523716	rs3841514	C	CT	23	152	1939	0.147	T	intron_variant	MODIFIER	PRKAR1A	ENSG00000108946	Transcript	ENST00000392711.5	protein_coding	0	3/10	ENST00000392711.5:c.349-5dup	0	0	0	0	0	0	rs1487783457	0	1	0	insertion	HGNC	HGNC:9388	YES	5	P1	CCDS11678.1	ENSP00000376475	P10644	B2R5T5	UPI0000001C57	0	1	0	0	0	4	chr17:g.68523720dup	0	0.2632
chr17	68531025	0	G	GT	14	150	668	0.091	T	downstream_gene_variant	MODIFIER	FAM20A	ENSG00000108950	Transcript	ENST00000592554.2	protein_coding	0	0	0	0	0	0	0	0	0	rs1267904391	4090	-1	0	insertion	HGNC	HGNC:23015	YES	1	P1	CCDS11679.1	ENSP00000468308	Q96MK3	L8B8N7	UPI00001AE65B	0	1	0	0	0	0	chr17:g.68531036dup	0	0.2746
chr17	69149049	rs3842375	TGA	T	53	152	1861	0.353	-	frameshift_variant	HIGH	ABCA10	ENSG00000154263	Transcript	ENST00000269081.8	protein_coding	39/40	0	ENST00000269081.8:c.4515_4516del	ENSP00000269081.4:p.Gln1506GlyfsTer12	5425-5426/6362	4515-4516/4632	1505-1506/1543	SQ/SX	tcTCag/tcag	rs3842375&COSM150869	0	-1	0	deletion	HGNC	HGNC:30	YES	1	P1	CCDS11684.1	ENSP00000269081	Q8WWZ4	0	UPI000013D7F6	0	0	0	0	hmmpanther:PTHR19229&hmmpanther:PTHR19229:SF163	0	chr17:g.69149055_69149056del	0.0881	0.0711
chr17	74274284	rs5822035	GAGCCGCGACC	G	96	152	1656	0.641	-	5_prime_UTR_variant	MODIFIER	DNAI2	ENSG00000171595	Transcript	ENST00000311014.11	protein_coding	1/14	0	ENST00000311014.11:c.-72_-63del	0	52-61/2292	0	0	0	0	rs5822035	0	1	0	deletion	HGNC	HGNC:18744	0	1	P3	CCDS11697.1	ENSP00000308312	Q9GZS0	0	UPI000013EC1D	0	1	0	0	0	0	chr17:g.74274285_74274294del	0.383	0.0953
chr17	74309977	rs35732837	CCT	C	152	152	2270	1	-	intron_variant	MODIFIER	DNAI2	ENSG00000171595	Transcript	ENST00000446837.2	protein_coding	0	9/12	ENST00000446837.2:c.1348-34_1348-33del	0	0	0	0	0	0	rs1306036940	0	1	0	deletion	HGNC	HGNC:18744	YES	1	P3	CCDS11697.1	ENSP00000400252	Q9GZS0	0	UPI000013EC1D	0	1	0	0	0	5	chr17:g.74309983_74309984del	0	0.3608
chr17	75517101	0	CGCCCTCCCT	C	9	152	1892	0.058	-	intron_variant	MODIFIER	TSEN54	ENSG00000182173	Transcript	ENST00000333213.11	protein_coding	0	3/10	ENST00000333213.11:c.286-41_286-33del	0	0	0	0	0	0	rs1165693995	0	1	0	deletion	HGNC	HGNC:27561	YES	1	P1	CCDS11724.1	ENSP00000327487	Q7Z6J9	0	UPI00001C1FD2	0	1	0	0	0	18	chr17:g.75517120_75517128del	0	0.4334
chr17	75942275	0	C	CA	13	152	850	0.083	A	upstream_gene_variant	MODIFIER	FBF1	ENSG00000188878	Transcript	ENST00000636174.1	protein_coding	0	0	0	0	0	0	0	0	0	rs59512794	1332	-1	0	insertion	HGNC	HGNC:24674	YES	5	P2	CCDS45779.2	ENSP00000490726	Q8TES7	0	UPI00020F7A46	0	0	0	0	0	0	chr17:g.75942282dup	0.1793	0.1755
chr17	80107727	rs3071247	A	AGCAGCGG	41	152	2173	0.269	GCAGCGG	splice_region_variant&intron_variant	LOW	GAA	ENSG00000171298	Transcript	ENST00000302262.8	protein_coding	0	4/19	ENST00000302262.8:c.858+7_858+8insAGCGGGC	0	0	0	0	0	0	rs3071247	0	1	0	insertion	HGNC	HGNC:4065	YES	1	P1	CCDS32760.1	ENSP00000305692	P10253	0	UPI00000744FF	0	1	0	0	0	2	chr17:g.80107729_80107730insAGCGGGC	0	0.5083
chr17	80119469	rs865903736	C	CG	8	152	1884	0.051	G	3_prime_UTR_variant	MODIFIER	GAA	ENSG00000171298	Transcript	ENST00000302262.8	protein_coding	20/20	0	ENST00000302262.8:c.*139dup	0	3339-3340/3751	0	0	0	0	rs1258061839	0	1	0	insertion	HGNC	HGNC:4065	YES	1	P1	CCDS32760.1	ENSP00000305692	P10253	0	UPI00000744FF	0	1	0	0	0	1	chr17:g.80119470dup	0	0.0946
chr17	80213922	rs34029730	CAG	C	111	152	2187	0.731	-	intron_variant	MODIFIER	SGSH	ENSG00000181523	Transcript	ENST00000326317.11	protein_coding	0	5/7	ENST00000326317.11:c.664-39_664-38del	0	0	0	0	0	0	rs34029730	0	-1	0	deletion	HGNC	HGNC:10818	YES	1	P1	CCDS11770.1	ENSP00000314606	P51688	0	UPI000000DBD0	0	1	0	0	0	0	chr17:g.80213924_80213925del	0.3508	0.1914
chr17	81510872	rs59886367	GC	G	85	152	2362	0.551	-	intron_variant	MODIFIER	ACTG1	ENSG00000184009	Transcript	ENST00000575842.5	protein_coding	0	4/4	ENST00000575842.5:c.985-40del	0	0	0	0	0	0	rs59886367	0	-1	0	deletion	HGNC	HGNC:144	YES	1	P1	CCDS11782.1	ENSP00000458162	P63261	0	UPI0000000C38	0	1	0	0	0	0	chr17:g.81510878del	0.4391	0.2496
chr18	673443	rs11280056	TTTAAAG	T	48	152	1230	0.308	-	3_prime_UTR_variant	MODIFIER	TYMS	ENSG00000176890	Transcript	ENST00000323274.15	protein_coding	7/7	0	ENST00000323274.15:c.*450_*455del	0	1479-1484/1613	0	0	0	0	rs151264360	0	1	0	deletion	HGNC	HGNC:12441	YES	1	P1	CCDS11821.1	ENSP00000315644	P04818	Q53Y97	UPI0000001225	0	1	0	0	0	3	chr18:g.673447_673452del	0.492	0.5673
chr18	2918094	rs55834965	GAA	G	9	152	2090	0.058	-	3_prime_UTR_variant	MODIFIER	LPIN2	ENSG00000101577	Transcript	ENST00000261596.8	protein_coding	20/20	0	ENST00000261596.8:c.*2197_*2198del	0	5127-5128/6229	0	0	0	0	rs55834965	0	-1	0	deletion	HGNC	HGNC:14450	YES	1	P1	CCDS11829.1	ENSP00000261596	Q92539	0	UPI000012E865	0	1	0	0	0	0	chr18:g.2918098_2918099del	0.113	0.236
chr18	2919345	rs3840906	C	CT	80	152	2153	0.538	T	3_prime_UTR_variant	MODIFIER	LPIN2	ENSG00000101577	Transcript	ENST00000261596.8	protein_coding	20/20	0	ENST00000261596.8:c.*947dup	0	3877-3878/6229	0	0	0	0	rs3840906	0	-1	0	insertion	HGNC	HGNC:14450	YES	1	P1	CCDS11829.1	ENSP00000261596	Q92539	0	UPI000012E865	0	1	0	0	0	0	chr18:g.2919347dup	0.3265	0.2065
chr18	13883627	0	ACT	A	16	150	1338	0.11	-	3_prime_UTR_variant	MODIFIER	MC2R	ENSG00000185231	Transcript	ENST00000327606.3	protein_coding	2/2	0	ENST00000327606.3:c.*996_*997del	0	2071-2072/3656	0	0	0	0	rs886053640	0	-1	0	deletion	HGNC	HGNC:6930	YES	1	P1	CCDS11869.1	ENSP00000333821	Q01718	0	UPI00000503E5	0	1	0	0	0	0	chr18:g.13883656_13883657del	0	0
chr18	31548455	rs10645928	C	CTG	84	152	1110	0.558	TG	3_prime_UTR_variant	MODIFIER	DSG2	ENSG00000046604	Transcript	ENST00000261590.13	protein_coding	15/15	0	ENST00000261590.13:c.*1714_*1715dup	0	5144-5145/5697	0	0	0	0	rs1393613518	0	1	0	insertion	HGNC	HGNC:3049	YES	1	P1	CCDS42423.1	ENSP00000261590	Q14126	0	UPI0000048E38	0	1	0	0	0	3	chr18:g.31548457_31548458dup	0	0.7103
chr18	44876705	rs3085861	C	CTCTT	70	152	2520	0.449	TCTT	intron_variant	MODIFIER	SETBP1	ENSG00000152217	Transcript	ENST00000649279.1	protein_coding	0	3/5	ENST00000649279.1:c.540+7422_540+7423insTCTT	0	0	0	0	0	0	rs3085861	0	1	0	insertion	HGNC	HGNC:15573	YES	0	P3	CCDS11923.2	ENSP00000497406	Q9Y6X0	0	UPI0000201C54	0	1	0	0	0	0	chr18:g.44876705_44876706insTCTT	0.4938	0.5098
chr18	46483755	rs143514947	AC	A	25	152	2454	0.16	-	intron_variant	MODIFIER	LOXHD1	ENSG00000167210	Transcript	ENST00000536736.5	protein_coding	0	38/39	ENST00000536736.5:c.5997-11del	0	0	0	0	0	0	rs143514947	0	-1	0	deletion	HGNC	HGNC:26521	YES	5	P2	CCDS11929.2	ENSP00000444586	0	F5GZB4	UPI0001A595CE	0	1	0	0	0	0	chr18:g.46483756del	0	0
chr18	49826361	rs34922262	CT	C	91	152	1813	0.596	-	3_prime_UTR_variant	MODIFIER	MYO5B	ENSG00000167306	Transcript	ENST00000285039.12	protein_coding	40/40	0	ENST00000285039.12:c.*109del	0	6010/9583	0	0	0	0	rs34922262	0	-1	0	deletion	HGNC	HGNC:7603	YES	1	P1	CCDS42436.1	ENSP00000285039	Q9ULV0	0	UPI00001D7B21	0	1	0	0	0	0	chr18:g.49826362del	0.135	0.0287
chr18	49879055	rs397841722	T	TGAG	52	152	2578	0.346	GAG	inframe_insertion	MODERATE	MYO5B	ENSG00000167306	Transcript	ENST00000285039.12	protein_coding	24/40	0	ENST00000285039.12:c.3163_3165dup	ENSP00000285039.6:p.Leu1055dup	3519-3520/9583	3165-3166/5547	1055-1056/1848	-/L	-/CTC	rs1447252262	0	-1	0	insertion	HGNC	HGNC:7603	YES	1	P1	CCDS42436.1	ENSP00000285039	Q9ULV0	0	UPI00001D7B21	0	1	0	0	Low_complexity_(Seg):seg&Coiled-coils_(Ncoils):Coil&hmmpanther:PTHR13140:SF356&hmmpanther:PTHR13140	0	chr18:g.49879056_49879058dup	0	0.3638
chr18	51084327	rs78989198	CAAGAA	C	52	152	1462	0.333	-	3_prime_UTR_variant	MODIFIER	SMAD4	ENSG00000141646	Transcript	ENST00000342988.7	protein_coding	12/12	0	ENST00000342988.7:c.*5863_*5867del	0	8058-8062/8769	0	0	0	0	rs1360028934	0	1	0	deletion	HGNC	HGNC:6770	YES	5	P1	CCDS11950.1	ENSP00000341551	Q13485	A0A024R274	UPI0000053431	0	1	0	0	0	2	chr18:g.51084330_51084334del	0	0.2095
chr18	55226273	0	AT	A	51	152	863	0.34	-	downstream_gene_variant	MODIFIER	TCF4	ENSG00000196628	Transcript	ENST00000398339.5	protein_coding	0	0	0	0	0	0	0	0	0	rs71674214	1662	-1	0	deletion	HGNC	HGNC:11634	YES	1	0	CCDS58631.1	ENSP00000381382	0	E9PH57	UPI0000EE5B9B	0	1	0	0	0	0	chr18:g.55226284del	0.346	0.3033
chr18	57545828	rs201434287	A	AG	19	152	1498	0.122	G	3_prime_UTR_variant	MODIFIER	FECH	ENSG00000066926	Transcript	ENST00000652755.1	protein_coding	11/11	0	ENST00000652755.1:c.*4883_*4884insC	0	6255-6256/7695	0	0	0	0	rs201434287	0	-1	0	insertion	HGNC	HGNC:3647	YES	0	A2	CCDS32836.1	ENSP00000498358	0	0	UPI00004E55EB	0	1	0	0	0	0	chr18:g.57545828_57545829insG	0.0096	0
chr18	59354506	rs3835325	AAC	A	27	152	975	0.173	-	intron_variant	MODIFIER	LMAN1	ENSG00000074695	Transcript	ENST00000251047.6	protein_coding	0	4/12	ENST00000251047.6:c.539+11_539+12del	0	0	0	0	0	0	rs3835325	0	-1	0	deletion	HGNC	HGNC:6631	YES	1	P1	CCDS11974.1	ENSP00000251047	P49257	A0A024R2A7	UPI000012A0DD	0	1	0	0	0	0	chr18:g.59354513_59354514del	0.0962	0.0303
chr18	59431481	rs66482821	TG	T	102	152	1957	0.667	-	3_prime_UTR_variant	MODIFIER	CCBE1	ENSG00000183287	Transcript	ENST00000649564.1	protein_coding	12/12	0	ENST00000649564.1:c.*4426del	0	5860/6403	0	0	0	0	rs66482821	0	-1	0	deletion	HGNC	HGNC:29426	YES	0	P1	CCDS32838.1	ENSP00000497183	Q6UXH8	0	UPI000004C616	0	1	0	0	0	0	chr18:g.59431485del	0.5713	0.4977
chr18	59433269	0	AT	A	82	150	680	0.539	-	3_prime_UTR_variant	MODIFIER	CCBE1	ENSG00000183287	Transcript	ENST00000649564.1	protein_coding	12/12	0	ENST00000649564.1:c.*2638del	0	4072/6403	0	0	0	0	rs5825337	0	-1	0	deletion	HGNC	HGNC:29426	YES	0	P1	CCDS32838.1	ENSP00000497183	Q6UXH8	0	UPI000004C616	0	1	0	0	0	0	chr18:g.59433282del	0.8119	0.8502
chr18	70196614	rs58913700	T	TCTC	152	152	1520	1	CTC	inframe_insertion	MODERATE	RTTN	ENSG00000176225	Transcript	ENST00000640769.1	protein_coding	7/49	0	ENST00000640769.1:c.725_727dup	ENSP00000491507.1:p.Gly242dup	1014-1015/8088	727-728/6681	243/2226	D/GD	gat/gGAGat	rs74941514	0	-1	0	insertion	HGNC	HGNC:18654	YES	2	P2	CCDS42443.1	ENSP00000491507	Q86VV8	0	UPI0000201E92	0	1	0	0	hmmpanther:PTHR31691&Superfamily_domains:SSF48371&Superfamily_domains:SSF48371	0	chr18:g.70196616_70196618dup	0	0.8275
chr19	1219444	0	G	GCGGGGGC	39	152	1648	0.263	CGGGGGC	intron_variant	MODIFIER	STK11	ENSG00000118046	Transcript	ENST00000326873.11	protein_coding	0	3/9	ENST00000326873.11:c.464+40_464+46dup	0	0	0	0	0	0	rs1265886176	0	1	0	insertion	HGNC	HGNC:11389	YES	1	P2	CCDS45896.1	ENSP00000324856	Q15831	A0A0S2Z4D1	UPI0000136105	0	1	0	0	0	15	chr19:g.1219453_1219459dup	0	0.2163
chr19	4123546	rs757105280	TCCGAGGGCCCCCTGCCCCGTCCTCCC	T	8	150	605	0.052	-	intron_variant	MODIFIER	MAP2K2	ENSG00000126934	Transcript	ENST00000262948.9	protein_coding	0	1/10	ENST00000262948.9:c.92+212_92+237del	0	0	0	0	0	0	rs757105280	0	-1	0	deletion	HGNC	HGNC:6842	YES	1	P1	CCDS12120.1	ENSP00000262948	P36507	0	UPI000012F489	0	1	0	0	0	0	chr19:g.4123580_4123605del	0	0
chr19	7115639	rs3833238	GT	G	20	152	2379	0.128	-	3_prime_UTR_variant	MODIFIER	INSR	ENSG00000171105	Transcript	ENST00000302850.10	protein_coding	22/22	0	ENST00000302850.10:c.*1416del	0	6088/9463	0	0	0	0	rs3833238	0	-1	0	deletion	HGNC	HGNC:6091	YES	1	P3	CCDS12176.1	ENSP00000303830	P06213	0	UPI000020324D	0	1	0	0	0	0	chr19:g.7115641del	0.3325	0.3411
chr19	7116767	0	TG	T	124	152	991	0.821	-	3_prime_UTR_variant	MODIFIER	INSR	ENSG00000171105	Transcript	ENST00000302850.10	protein_coding	22/22	0	ENST00000302850.10:c.*288del	0	4960/9463	0	0	0	0	rs35434645	0	-1	0	deletion	HGNC	HGNC:6091	YES	1	P3	CCDS12176.1	ENSP00000303830	P06213	0	UPI000020324D	0	1	0	0	0	0	chr19:g.7116773del	0.4395	0.2368
chr19	7561127	rs11307097	AC	A	35	152	1732	0.231	-	intron_variant	MODIFIER	PNPLA6	ENSG00000032444	Transcript	ENST00000414982.7	protein_coding	0	32/33	ENST00000414982.7:c.3943+23del	0	0	0	0	0	0	rs11307097	0	1	0	deletion	HGNC	HGNC:16268	YES	2	0	CCDS54206.1	ENSP00000407509	Q8IY17	0	UPI0001AE63FF	0	1	0	0	0	5	chr19:g.7561133del	0.5865	0.7141
chr19	8580654	0	A	AG	31	150	1079	0.201	G	upstream_gene_variant	MODIFIER	MYO1F	ENSG00000142347	Transcript	ENST00000338257.12	protein_coding	0	0	0	0	0	0	0	0	0	rs151216219	3077	-1	0	insertion	HGNC	HGNC:7600	YES	1	P1	CCDS42494.1	ENSP00000344871	O00160	0	UPI00001678F0	0	0	0	0	0	0	chr19:g.8580661dup	0.0809	0.0287
chr19	8585059	rs138501563	G	GAGGGGGC	44	152	2183	0.295	AGGGGGC	splice_region_variant&intron_variant	LOW	ADAMTS10	ENSG00000142303	Transcript	ENST00000597188.6	protein_coding	0	24/25	ENST00000597188.6:c.3043-12_3043-6dup	0	0	0	0	0	0	rs138501563	0	-1	0	insertion	HGNC	HGNC:13201	YES	5	P1	CCDS12206.1	ENSP00000471851	0	A0A0A0MQW6	UPI00025D3090	0	1	0	0	0	0	chr19:g.8585061_8585067dup	0.1478	0.1165
chr19	10160070	0	GA	G	22	150	805	0.149	-	splice_region_variant&intron_variant	LOW	DNMT1	ENSG00000130816	Transcript	ENST00000359526.9	protein_coding	0	14/40	ENST00000359526.9:c.1044-8del	0	0	0	0	0	0	rs59599980&rs796846833&COSM5909706	0	-1	0	deletion	HGNC	HGNC:2976	YES	1	A2	CCDS45958.1	ENSP00000352516	P26358	0	UPI000002A823	0	1	0	0	0	0	chr19:g.10160081del	0.7284	0.7254
chr19	10160070	0	GAA	G	52	150	805	0.344	-	splice_region_variant&intron_variant	LOW	DNMT1	ENSG00000130816	Transcript	ENST00000359526.9	protein_coding	0	14/40	ENST00000359526.9:c.1044-9_1044-8del	0	0	0	0	0	0	rs59599980&COSM328005	0	-1	0	deletion	HGNC	HGNC:2976	YES	1	A2	CCDS45958.1	ENSP00000352516	P26358	0	UPI000002A823	0	1	0	0	0	0	chr19:g.10160080_10160081del	0.4853	0.1672
chr19	11436201	rs143936796	GTCC	G	20	152	2015	0.141	-	upstream_gene_variant	MODIFIER	CCDC151	ENSG00000198003	Transcript	ENST00000356392.9	protein_coding	0	0	0	0	0	0	0	0	0	rs143936796	1081	-1	0	deletion	HGNC	HGNC:28303	YES	1	P3	CCDS42501.1	ENSP00000348757	A5D8V7	0	UPI000040CC83	0	1	0	0	0	0	chr19:g.11436206_11436208del	0.0118	0.0023
chr19	11447525	0	AGAG	A	58	152	1570	0.397	-	downstream_gene_variant	MODIFIER	ELAVL3	ENSG00000196361	Transcript	ENST00000359227.8	protein_coding	0	0	0	0	0	0	0	0	0	rs3217229&COSM438565&COSM5713331	3798	-1	0	deletion	HGNC	HGNC:3314	YES	3	P3	CCDS32912.1	ENSP00000352162	Q14576	0	UPI0000129E75	0	0	0	0	0	0	chr19:g.11447555_11447557del	0.4493	0.559
chr19	13207858	0	C	CCTG	10	150	1117	0.065	CTG	inframe_insertion	MODERATE	CACNA1A	ENSG00000141837	Transcript	ENST00000638029.1	protein_coding	48/48	0	ENST00000638029.1:c.6991_6993dup	ENSP00000489829.1:p.Gln2331dup	7229-7230/7814	6993-6994/7539	2331-2332/2512	-/Q	-/CAG	rs753460234	0	-1	0	insertion	HGNC	HGNC:1388	YES	5	A2	CCDS82300.1	ENSP00000489829	0	A0A087WW63	UPI000152B4F1	0	1	0	0	MobiDB_lite:mobidb-lite&MobiDB_lite:mobidb-lite	0	chr19:g.13207896_13207898dup	0	0
chr19	13207858	0	CCTGCTG	C	56	150	1117	0.39	-	inframe_deletion	MODERATE	CACNA1A	ENSG00000141837	Transcript	ENST00000638029.1	protein_coding	48/48	0	ENST00000638029.1:c.6988_6993del	ENSP00000489829.1:p.Gln2330_Gln2331del	7224-7229/7814	6988-6993/7539	2330-2331/2512	QQ/-	CAGCAG/-	rs16054&TMP_ESP_19_13318673_13318681	0	-1	0	deletion	HGNC	HGNC:1388	YES	5	A2	CCDS82300.1	ENSP00000489829	0	A0A087WW63	UPI000152B4F1	0	1	0	0	MobiDB_lite:mobidb-lite&MobiDB_lite:mobidb-lite&Low_complexity_(Seg):seg	0	chr19:g.13207893_13207898del	0	0
chr19	15540728	rs537649124	GCC	G	129	152	1871	0.853	-	intron_variant	MODIFIER	CYP4F22	ENSG00000171954	Transcript	ENST00000269703.8	protein_coding	0	8/13	ENST00000269703.8:c.939+15_939+16del	0	0	0	0	0	0	rs1302300501	0	1	0	deletion	HGNC	HGNC:26820	YES	2	P1	CCDS12331.1	ENSP00000269703	Q6NT55	0	UPI000013D84B	0	1	0	0	0	3	chr19:g.15540732_15540733del	0	0.6967
chr19	17824777	rs10672762	A	AAC	48	152	2083	0.321	AC	downstream_gene_variant	MODIFIER	JAK3	ENSG00000105639	Transcript	ENST00000458235.5	protein_coding	0	0	0	0	0	0	0	0	0	rs10672762	8	-1	0	insertion	HGNC	HGNC:6193	YES	5	P2	CCDS12366.1	ENSP00000391676	P52333	A0A024R7M7	UPI0000071146	0	1	0	0	0	0	chr19:g.17824778_17824779insCA	0.3878	0.4667
chr19	29699615	rs35973369	A	AC	30	152	1094	0.199	C	downstream_gene_variant	MODIFIER	C19orf12	ENSG00000131943	Transcript	ENST00000392278.2	protein_coding	0	0	0	0	0	0	0	0	0	rs35973369	2787	-1	0	insertion	HGNC	HGNC:25443	YES	2	0	CCDS42542.1	ENSP00000376103	Q9NSK7	0	UPI0000DB2738	0	1	0	0	0	0	chr19:g.29699615_29699616insC	0.6649	0.8865
chr19	29699921	rs35730141	G	GA	28	152	1642	0.179	A	downstream_gene_variant	MODIFIER	C19orf12	ENSG00000131943	Transcript	ENST00000392278.2	protein_coding	0	0	0	0	0	0	0	0	0	rs35730141	2481	-1	0	insertion	HGNC	HGNC:25443	YES	2	0	CCDS42542.1	ENSP00000376103	Q9NSK7	0	UPI0000DB2738	0	1	0	0	0	0	chr19:g.29699925dup	0.2632	0.1316
chr19	33301825	0	G	GGCGGGT	14	152	1513	0.09	GCGGGT	inframe_insertion	MODERATE	CEBPA	ENSG00000245848	Transcript	ENST00000498907.3	protein_coding	1/1	0	ENST00000498907.3:c.584_589dup	ENSP00000427514.1:p.His195_Pro196dup	709-710/2601	589-590/1077	197/358	P/HPP	ccg/cACCCGCcg	rs762459325	0	-1	0	insertion	HGNC	HGNC:1833	YES	0	P1	CCDS54243.1	ENSP00000427514	P49715	0	UPI0000167F92	0	1	0	0	PIRSF_domain:PIRSF005879&hmmpanther:PTHR23334&hmmpanther:PTHR23334:SF5&Low_complexity_(Seg):seg	0	chr19:g.33301841_33301846dup	0	0
chr19	33387006	rs140842	G	GAAAGT	10	152	1976	0.064	AAAGT	downstream_gene_variant	MODIFIER	CEBPG	ENSG00000153879	Transcript	ENST00000585933.2	protein_coding	0	0	0	0	0	0	0	0	0	rs140842	4320	1	0	insertion	HGNC	HGNC:1837	YES	2	P1	CCDS12432.1	ENSP00000466022	P53567	0	UPI00001274A6	0	0	0	0	0	0	chr19:g.33387008_33387012dup	0.2576	0.4213
chr19	33387165	rs16426	G	GTAAT	60	152	2032	0.385	TAAT	downstream_gene_variant	MODIFIER	CEBPG	ENSG00000153879	Transcript	ENST00000585933.2	protein_coding	0	0	0	0	0	0	0	0	0	rs16426	4479	1	0	insertion	HGNC	HGNC:1837	YES	2	P1	CCDS12432.1	ENSP00000466022	P53567	0	UPI00001274A6	0	0	0	0	0	0	chr19:g.33387169_33387172dup	0.0883	0.0053
chr19	38504715	rs796750554	ACCT	A	73	152	2259	0.468	-	intron_variant	MODIFIER	RYR1	ENSG00000196218	Transcript	ENST00000359596.7	protein_coding	0	50/105	ENST00000359596.7:c.8068-29_8068-27del	0	0	0	0	0	0	rs1158678580	0	1	0	deletion	HGNC	HGNC:10483	YES	5	P3	CCDS33011.1	ENSP00000352608	P21817	0	UPI0000D7E62F	0	1	0	0	0	3	chr19:g.38504719_38504721del	0	0.5182
chr19	38507857	rs5828009	G	GC	72	152	2123	0.462	C	intron_variant	MODIFIER	RYR1	ENSG00000196218	Transcript	ENST00000359596.7	protein_coding	0	58/105	ENST00000359596.7:c.8932+34dup	0	0	0	0	0	0	rs5828009	0	1	0	insertion	HGNC	HGNC:10483	YES	5	P3	CCDS33011.1	ENSP00000352608	P21817	0	UPI0000D7E62F	0	1	0	0	0	4	chr19:g.38507861dup	0.4059	0.4856
chr19	40394272	0	TTCC	T	61	152	1940	0.397	-	upstream_gene_variant	MODIFIER	HIPK4	ENSG00000160396	Transcript	ENST00000291823.2	protein_coding	0	0	0	0	0	0	0	0	0	rs139624657&TMP_ESP_19_40900180_40900185&COSM1724622	4086	-1	0	deletion	HGNC	HGNC:19007	YES	1	P1	CCDS12555.1	ENSP00000291823	Q8NE63	A0A140VJL1	UPI000006DCD3	0	0	0	0	0	0	chr19:g.40394293_40394295del	0	0
chr19	41116202	rs3833221	G	GC	13	152	2490	0.096	C	frameshift_variant	HIGH	CYP2F1	ENSG00000197446	Transcript	ENST00000331105.7	protein_coding	2/10	0	ENST00000331105.7:c.15dup	ENSP00000333534.2:p.Thr6HisfsTer22	86-87/1847	14-15/1476	5/491	S/SX	agc/agCc	rs3833221&CI071425	0	1	0	insertion	HGNC	HGNC:2632	YES	1	P1	CCDS12572.1	ENSP00000333534	P24903	0	UPI000013C622	0	0	0	0	hmmpanther:PTHR24300&hmmpanther:PTHR24300:SF275&Cleavage_site_(Signalp):SignalP-noTM	1	chr19:g.41116203dup	0.272	0.4251
chr19	41422962	rs3217385	G	GC	42	152	1745	0.276	C	intron_variant	MODIFIER	BCKDHA	ENSG00000248098	Transcript	ENST00000269980.7	protein_coding	0	7/8	ENST00000269980.7:c.996-33dup	0	0	0	0	0	0	rs3217385	0	1	0	insertion	HGNC	HGNC:986	YES	1	P1	CCDS12581.1	ENSP00000269980	P12694	A0A024R0K3	UPI0000130BC4	0	1	0	0	0	3	chr19:g.41422965dup	0.617	0.8548
chr19	44274642	rs59660444	CG	C	74	152	1929	0.5	-	frameshift_variant	HIGH	ZNF233	ENSG00000159915	Transcript	ENST00000391958.6	protein_coding	5/5	0	ENST00000391958.6:c.1983del	ENSP00000375820.1:p.Leu662CysfsTer44	2110/2784	1983/2013	661/670	S/X	tcG/tc	rs59660444&COSM1394419&COSM4998455	0	1	0	deletion	HGNC	HGNC:30946	YES	2	P1	CCDS33047.1	ENSP00000375820	A6NK53	0	UPI000049DEBE	0	0	0	0	hmmpanther:PTHR24377:SF705&hmmpanther:PTHR24377&Gene3D:3.30.160.60&Low_complexity_(Seg):seg	0	chr19:g.44274643del	0.3183	0.6536
chr19	44949437	rs150448996	G	GT	79	152	1888	0.506	T	downstream_gene_variant	MODIFIER	APOC4	ENSG00000267467	Transcript	ENST00000592954.2	protein_coding	0	0	0	0	0	0	0	0	0	rs150448996	3941	1	0	insertion	HGNC	HGNC:611	YES	1	P1	CCDS12649.1	ENSP00000468236	P55056	0	UPI0000125C2A	0	0	0	0	0	0	chr19:g.44949437_44949438insT	0.3285	0.2466
chr19	45363958	rs766117419	T	TG	53	152	1936	0.346	G	intron_variant	MODIFIER	ERCC2	ENSG00000104884	Transcript	ENST00000391945.9	protein_coding	0	10/22	ENST00000391945.9:c.949+27dup	0	0	0	0	0	0	rs1278007690	0	-1	0	insertion	HGNC	HGNC:3434	YES	1	P1	CCDS33049.1	ENSP00000375809	P18074	0	UPI0000139012	0	1	0	0	0	0	chr19:g.45363964dup	0	0.854
chr19	45549362	rs68079762	TCAGGG	T	150	152	1876	0.987	-	intron_variant	MODIFIER	OPA3	ENSG00000125741	Transcript	ENST00000323060.3	protein_coding	0	1/1	ENST00000323060.3:c.143-19911_143-19907del	0	0	0	0	0	0	rs68079762	0	-1	0	deletion	HGNC	HGNC:8142	YES	1	A2	CCDS33052.1	ENSP00000319817	Q9H6K4	0	UPI0000140FD5	0	1	0	0	0	0	chr19:g.45549379_45549383del	0	0.7519
chr19	45550397	rs542311224	G	GGCT	150	152	2890	0.987	GCT	intron_variant	MODIFIER	OPA3	ENSG00000125741	Transcript	ENST00000323060.3	protein_coding	0	1/1	ENST00000323060.3:c.143-20944_143-20942dup	0	0	0	0	0	0	rs542311224	0	-1	0	insertion	HGNC	HGNC:8142	YES	1	A2	CCDS33052.1	ENSP00000319817	Q9H6K4	0	UPI0000140FD5	0	1	0	0	0	0	chr19:g.45550401_45550403dup	0	0.7534
chr19	45552219	rs74313320	G	GT	26	152	2129	0.179	T	intron_variant	MODIFIER	OPA3	ENSG00000125741	Transcript	ENST00000323060.3	protein_coding	0	1/1	ENST00000323060.3:c.143-22764dup	0	0	0	0	0	0	rs74313320	0	-1	0	insertion	HGNC	HGNC:8142	YES	1	A2	CCDS33052.1	ENSP00000319817	Q9H6K4	0	UPI0000140FD5	0	1	0	0	0	0	chr19:g.45552226dup	0.3183	0.1362
chr19	47840274	rs398059782	CAAG	C	50	152	2490	0.321	-	3_prime_UTR_variant	MODIFIER	CRX	ENSG00000105392	Transcript	ENST00000221996.12	protein_coding	4/4	0	ENST00000221996.12:c.*314_*316del	0	1317-1319/4366	0	0	0	0	rs1198464143	0	1	0	deletion	HGNC	HGNC:2383	YES	2	P1	CCDS12706.1	ENSP00000221996	O43186	0	UPI00001284E0	0	1	0	0	0	6	chr19:g.47840281_47840283del	0	0.1573
chr19	47841857	0	TA	T	49	152	848	0.314	-	3_prime_UTR_variant	MODIFIER	CRX	ENSG00000105392	Transcript	ENST00000221996.12	protein_coding	4/4	0	ENST00000221996.12:c.*1900del	0	2900/4366	0	0	0	0	rs1170804978	0	1	0	deletion	HGNC	HGNC:2383	YES	2	P1	CCDS12706.1	ENSP00000221996	O43186	0	UPI00001284E0	0	1	0	0	0	9	chr19:g.47841867del	0	0.2844
chr19	49154453	0	ACAT	A	88	152	1930	0.564	-	inframe_deletion	MODERATE	HRC	ENSG00000130528	Transcript	ENST00000252825.9	protein_coding	1/6	0	ENST00000252825.9:c.782_784del	ENSP00000252825.3:p.Asp261del	941-943/2357	782-784/2100	261-262/699	DV/V	gATGtc/gtc	rs66501117&COSM1631013	0	-1	0	deletion	HGNC	HGNC:5178	YES	1	P1	CCDS12759.1	ENSP00000252825	P23327	0	UPI0000135F21	0	0	0	0	hmmpanther:PTHR15054&MobiDB_lite:mobidb-lite&MobiDB_lite:mobidb-lite&Low_complexity_(Seg):seg	0	chr19:g.49154494_49154496del	0.3822	0.3185
chr19	51501537	rs66949844	G	GC	133	152	2765	0.878	C	frameshift_variant	HIGH	SIGLEC12	ENSG00000254521	Transcript	ENST00000291707.7	protein_coding	1/8	0	ENST00000291707.7:c.196dup	ENSP00000291707.3:p.Ala66GlyfsTer50	252-253/2121	196-197/1788	66/595	A/GX	gca/gGca	rs66949844	0	-1	0	insertion	HGNC	HGNC:15482	YES	1	P1	CCDS12833.1	ENSP00000291707	Q96PQ1	0	UPI0000135992	0	0	0	0	PROSITE_profiles:PS50835&hmmpanther:PTHR12035:SF53&hmmpanther:PTHR12035&Pfam_domain:PF07686&Gene3D:2.60.40.10&SMART_domains:SM00409&SMART_domains:SM00408&Superfamily_domains:SSF48726	0	chr19:g.51501540dup	0	0.5953
chr19	52300416	rs3217319	CTG	C	93	152	2297	0.609	-	downstream_gene_variant	MODIFIER	ZNF766	ENSG00000196214	Transcript	ENST00000439461.6	protein_coding	0	0	0	0	0	0	0	0	0	rs3217319&COSM5713359	4371	1	0	deletion	HGNC	HGNC:28063	YES	1	P2	CCDS46163.1	ENSP00000409652	Q5HY98	0	UPI0000202AF7	0	0	0	0	0	0	chr19:g.52300421_52300422del	0.599	0.3177
chr19	53793724	rs34860841	AC	A	65	150	741	0.435	-	downstream_gene_variant	MODIFIER	NLRP12	ENSG00000142405	Transcript	ENST00000391773.5	protein_coding	0	0	0	0	0	0	0	0	0	rs34860841	18	-1	0	deletion	HGNC	HGNC:22938	YES	1	A2	CCDS62785.1	ENSP00000375653	P59046	0	UPI0000132BB3	0	1	0	0	0	0	chr19:g.53793725del	0.4275	0.5545
chr19	55133961	rs36210101	GGTGGGGAC	G	18	152	2338	0.128	-	intron_variant	MODIFIER	TNNT1	ENSG00000105048	Transcript	ENST00000588981.6	protein_coding	0	12/13	ENST00000588981.6:c.751-42_751-35del	0	0	0	0	0	0	rs36210101	0	-1	0	deletion	HGNC	HGNC:11948	YES	1	P3	CCDS12917.1	ENSP00000467176	P13805	0	UPI000016A37B	0	1	0	0	0	0	chr19:g.55133971_55133978del	0.1448	0.3744
chr19	57231146	rs74179426	G	GC	46	152	1243	0.308	C	5_prime_UTR_variant	MODIFIER	AURKC	ENSG00000105146	Transcript	ENST00000302804.11	protein_coding	1/7	0	ENST00000302804.11:c.-99dup	0	84-85/1247	0	0	0	0	rs1222518063	0	1	0	insertion	HGNC	HGNC:11391	YES	1	P3	CCDS33128.1	ENSP00000302898	Q9UQB9	0	UPI000013610A	0	1	0	0	0	4	chr19:g.57231150dup	0	0
chr20	145669	rs11467417	ACC	A	68	152	2514	0.455	-	frameshift_variant	HIGH	DEFB126	ENSG00000125788	Transcript	ENST00000382398.4	protein_coding	2/2	0	ENST00000382398.4:c.317_318del	ENSP00000371835.3:p.Pro106ArgfsTer?	353-354/434	314-315/336	105/111	T/X	aCC/a	rs11467417&COSM1413284	0	1	0	deletion	HGNC	HGNC:15900	YES	1	P1	CCDS12990.1	ENSP00000371835	Q9BYW3	A0A384MDP8	UPI000013CBC7	0	0	0	0	hmmpanther:PTHR15001&hmmpanther:PTHR15001:SF0&Low_complexity_(Seg):seg	3	chr20:g.145673_145674del	0	0
chr20	761009	rs3215628	CG	C	36	152	2144	0.25	-	3_prime_UTR_variant	MODIFIER	SLC52A3	ENSG00000101276	Transcript	ENST00000488495.2	protein_coding	5/5	0	ENST00000488495.2:c.*16del	0	2174/3065	0	0	0	0	rs3215628	0	-1	0	deletion	HGNC	HGNC:16187	YES	3	P2	CCDS13007.1	ENSP00000494009	Q9NQ40	0	UPI000002A74E	0	1	0	0	0	0	chr20:g.761013del	0	0
chr20	764018	rs3833341	A	ACAGGTCAAT	21	152	1807	0.135	CAGGTCAAT	intron_variant	MODIFIER	SLC52A3	ENSG00000101276	Transcript	ENST00000488495.2	protein_coding	0	2/4	ENST00000488495.2:c.568-16_568-15insATTGACCTG	0	0	0	0	0	0	rs3833341	0	-1	0	insertion	HGNC	HGNC:16187	YES	3	P2	CCDS13007.1	ENSP00000494009	Q9NQ40	0	UPI000002A74E	0	1	0	0	0	0	chr20:g.764021_764022insGTCAATCAG	0	0
chr20	3668985	rs17548837	ATCTGGACT	A	24	152	2279	0.154	-	frameshift_variant	HIGH	ADAM33	ENSG00000149451	Transcript	ENST00000356518.6	protein_coding	22/22	0	ENST00000356518.6:c.2412_2419del	ENSP00000348912.2:p.Gln804HisfsTer13	2654-2661/3677	2412-2419/2442	804-807/813	QVQM/HX	caAGTCCAGAtg/catg	rs146576636&COSM4659399	0	-1	0	deletion	HGNC	HGNC:15478	YES	1	P3	CCDS13058.1	ENSP00000348912	Q9BZ11	0	UPI0000048F2A	0	0	0	0	MobiDB_lite:mobidb-lite	0	chr20:g.3668987_3668994del	0.0705	0.056
chr20	6075395	rs397756084	T	TA	152	152	2053	1	A	3_prime_UTR_variant	MODIFIER	FERMT1	ENSG00000101311	Transcript	ENST00000217289.8	protein_coding	15/15	0	ENST00000217289.8:c.*1777dup	0	4600-4601/5151	0	0	0	0	rs1167716594	0	-1	0	insertion	HGNC	HGNC:15889	YES	1	P1	CCDS13098.1	ENSP00000217289	Q9BQL6	0	UPI00001285DD	0	1	0	0	0	0	chr20:g.6075396dup	0	1
chr20	8883801	rs78940282	AACTT	A	23	152	1065	0.147	-	3_prime_UTR_variant	MODIFIER	PLCB1	ENSG00000182621	Transcript	ENST00000338037.11	protein_coding	32/32	0	ENST00000338037.11:c.*1954_*1957del	0	5990-5993/7088	0	0	0	0	rs1348650523	0	1	0	deletion	HGNC	HGNC:15917	YES	1	P4	CCDS13102.1	ENSP00000338185	Q9NQ66	0	UPI0000131A8F	0	1	0	0	0	1	chr20:g.8883803_8883806del	0	0.2315
chr20	10434132	rs16996729	C	CCAGGCCGCCA	10	152	1832	0.077	CAGGCCGCCA	5_prime_UTR_variant	MODIFIER	MKKS	ENSG00000125863	Transcript	ENST00000347364.7	protein_coding	1/6	0	ENST00000347364.7:c.-683_-674dup	0	90-91/6714	0	0	0	0	rs16996729	0	-1	0	insertion	HGNC	HGNC:7108	YES	1	P1	CCDS13111.1	ENSP00000246062	Q9NPJ1	0	UPI000012F199	0	1	0	0	0	0	chr20:g.10434134_10434143dup	0.0541	0.0446
chr20	10638291	0	TA	T	72	152	942	0.481	-	3_prime_UTR_variant	MODIFIER	JAG1	ENSG00000101384	Transcript	ENST00000254958.10	protein_coding	26/26	0	ENST00000254958.10:c.*1206del	0	5332/5940	0	0	0	0	rs34134142	0	-1	0	deletion	HGNC	HGNC:6188	YES	1	P1	CCDS13112.1	ENSP00000254958	P78504	0	UPI00000498B5	0	1	0	0	0	0	chr20:g.10638302del	0.3149	0.3116
chr20	10638641	rs3840074	C	CA	72	152	1330	0.481	A	3_prime_UTR_variant	MODIFIER	JAG1	ENSG00000101384	Transcript	ENST00000254958.10	protein_coding	26/26	0	ENST00000254958.10:c.*856dup	0	4982-4983/5940	0	0	0	0	rs3840074	0	-1	0	insertion	HGNC	HGNC:6188	YES	1	P1	CCDS13112.1	ENSP00000254958	P78504	0	UPI00000498B5	0	1	0	0	0	0	chr20:g.10638648dup	0.2524	0.2254
chr20	10641432	0	CA	C	66	152	1182	0.442	-	intron_variant	MODIFIER	JAG1	ENSG00000101384	Transcript	ENST00000254958.10	protein_coding	0	23/25	ENST00000254958.10:c.2916+27del	0	0	0	0	0	0	rs3215563&rs548554451&TMP_ESP_20_10622081_10622081	0	-1	0	deletion	HGNC	HGNC:6188	YES	1	P1	CCDS13112.1	ENSP00000254958	P78504	0	UPI00000498B5	0	1	0	0	0	0	chr20:g.10641442del	0.2159	0.056
chr20	18561055	rs397793825	T	TA	39	152	1186	0.256	A	3_prime_UTR_variant	MODIFIER	SEC23B	ENSG00000101310	Transcript	ENST00000377475.8	protein_coding	20/20	0	ENST00000377475.8:c.*318dup	0	3124-3125/3484	0	0	0	0	rs1167536466	0	1	0	insertion	HGNC	HGNC:10702	YES	1	P1	CCDS13137.1	ENSP00000366695	Q15437	0	UPI0000135455	0	1	0	0	0	3	chr20:g.18561058dup	0	0.211
chr20	25082347	rs144366921	GCCCACCCCAC	G	80	152	1250	0.519	-	5_prime_UTR_variant	MODIFIER	VSX1	ENSG00000100987	Transcript	ENST00000376709.8	protein_coding	1/5	0	ENST00000376709.8:c.-261_-252del	0	9-18/2192	0	0	0	0	rs144366921	0	-1	0	deletion	HGNC	HGNC:12723	YES	1	P3	CCDS13168.1	ENSP00000365899	Q9NZR4	0	UPI0000138E43	0	1	0	0	0	0	chr20:g.25082361_25082370del	0.226	0.1921
chr20	25300523	rs58058232	CCT	C	59	152	2088	0.391	-	downstream_gene_variant	MODIFIER	PYGB	ENSG00000100994	Transcript	ENST00000216962.9	protein_coding	0	0	0	0	0	0	0	0	0	rs58058232	2512	1	0	deletion	HGNC	HGNC:9723	YES	1	P1	CCDS13171.1	ENSP00000216962	P11216	0	UPI0000131A0A	0	0	0	0	0	0	chr20:g.25300524_25300525del	0.1038	0.1188
chr20	25390742	rs3833297	G	GGCCTCCGCC	114	152	1897	0.75	GCCTCCGCC	5_prime_UTR_variant	MODIFIER	ABHD12	ENSG00000100997	Transcript	ENST00000376542.7	protein_coding	1/13	0	ENST00000376542.7:c.-40_-39insGGCGGAGGC	0	241-242/1725	0	0	0	0	rs145380090&TMP_ESP_20_25371379_25371378	0	-1	0	insertion	HGNC	HGNC:15868	YES	1	0	CCDS13172.1	ENSP00000365725	Q8N2K0	0	UPI000006F03A	0	1	0	0	0	0	chr20:g.25390746_25390747insCCGCCGCCT	0	0.7292
chr20	32809213	0	AT	A	145	152	1561	0.955	-	3_prime_UTR_variant	MODIFIER	DNMT3B	ENSG00000088305	Transcript	ENST00000328111.6	protein_coding	23/23	0	ENST00000328111.6:c.*1318del	0	4194/4336	0	0	0	0	rs1190885393	0	1	0	deletion	HGNC	HGNC:2979	YES	1	P4	CCDS13205.1	ENSP00000328547	Q9UBC3	0	UPI0000001046	0	1	0	0	0	7	chr20:g.32809221del	0	0.8805
chr20	40686286	rs3215567	GA	G	18	150	565	0.117	-	3_prime_UTR_variant	MODIFIER	MAFB	ENSG00000204103	Transcript	ENST00000373313.3	protein_coding	1/1	0	ENST00000373313.3:c.*1592del	0	2950/3389	0	0	0	0	rs3215567	0	-1	0	deletion	HGNC	HGNC:6408	YES	0	P1	CCDS13311.1	ENSP00000362410	Q9Y5Q3	0	UPI000012EB1D	0	1	0	0	0	0	chr20:g.40686296del	0.3826	0.6717
chr20	45324679	rs33961254	CAG	C	39	152	2669	0.269	-	downstream_gene_variant	MODIFIER	SDC4	ENSG00000124145	Transcript	ENST00000372733.3	protein_coding	0	0	0	0	0	0	0	0	0	rs33961254	607	-1	0	deletion	HGNC	HGNC:10661	YES	1	P1	CCDS13350.1	ENSP00000361818	P31431	0	UPI000003B45C	0	1	0	0	0	0	chr20:g.45324681_45324682del	0.1651	0.1853
chr20	45340366	rs148973596	CT	C	25	152	2491	0.16	-	intron_variant	MODIFIER	SDC4	ENSG00000124145	Transcript	ENST00000372733.3	protein_coding	0	1/4	ENST00000372733.3:c.61-4447del	0	0	0	0	0	0	rs148973596	0	-1	0	deletion	HGNC	HGNC:10661	YES	1	P1	CCDS13350.1	ENSP00000361818	P31431	0	UPI000003B45C	0	1	0	0	0	0	chr20:g.45340368del	0.0234	0.0008
chr20	45891598	0	CCTG	C	127	152	2389	0.827	-	upstream_gene_variant	MODIFIER	NEURL2	ENSG00000124257	Transcript	ENST00000372518.4	protein_coding	0	0	0	0	0	0	0	0	0	rs1457838268&COSM443915	312	-1	0	deletion	HGNC	HGNC:16156	YES	1	P1	CCDS13384.1	ENSP00000361596	Q9BR09	0	UPI000003499E	0	0	0	0	0	0	chr20:g.45891622_45891624del	0	0.6868
chr20	45894803	rs3215446	TC	T	121	152	2333	0.788	-	upstream_gene_variant	MODIFIER	NEURL2	ENSG00000124257	Transcript	ENST00000372518.4	protein_coding	0	0	0	0	0	0	0	0	0	rs3215446	3517	-1	0	deletion	HGNC	HGNC:16156	YES	1	P1	CCDS13384.1	ENSP00000361596	Q9BR09	0	UPI000003499E	0	0	0	0	0	0	chr20:g.45894808del	0.3906	0.1513
chr20	58447656	0	GTGTGTGCA	G	68	152	2332	0.449	-	3_prime_UTR_variant	MODIFIER	VAPB	ENSG00000124164	Transcript	ENST00000475243.5	protein_coding	6/6	0	ENST00000475243.5:c.*3444_*3451del	0	4492-4499/7936	0	0	0	0	rs1382102242	0	1	0	deletion	HGNC	HGNC:12649	YES	1	P1	CCDS33498.1	ENSP00000417175	O95292	Q53XM7	UPI0000048ED2	0	1	0	0	0	22	chr20:g.58447679_58447686del	0	0.9501
chr20	62830443	rs397840562	T	TG	15	152	1732	0.103	G	intron_variant	MODIFIER	COL9A3	ENSG00000092758	Transcript	ENST00000649368.1	protein_coding	0	23/31	ENST00000649368.1:c.1215+36dup	0	0	0	0	0	0	rs1399928016&TMP_ESP_20_61461796_61461796	0	1	0	insertion	HGNC	HGNC:2219	YES	0	P1	CCDS13505.1	ENSP00000496793	Q14050	0	UPI0000126D51	0	1	0	0	0	6	chr20:g.62830449dup	0	0.3011
chr21	32631618	rs57257560	A	AAGTATT	50	152	2353	0.333	AGTATT	inframe_insertion	MODERATE	SYNJ1	ENSG00000159082	Transcript	ENST00000433931.6	protein_coding	32/32	0	ENST00000433931.6:c.4215_4216insAATACT	ENSP00000409667.2:p.Val1405_Leu1406insAsnThr	4223-4224/4852	4215-4216/4839	1405-1406/1612	-/NT	-/AATACT	rs71640263	0	-1	0	insertion	HGNC	HGNC:11503	YES	1	P4	CCDS33539.2	ENSP00000409667	0	J3KQV8	UPI0001A47572	0	1	0	0	0	0	chr21:g.32631619_32631620insGTATTA	0.5711	0.7269
chr21	41740054	rs34075882	A	ACT	67	152	2032	0.442	CT	3_prime_UTR_variant	MODIFIER	RIPK4	ENSG00000183421	Transcript	ENST00000332512.8	protein_coding	8/8	0	ENST00000332512.8:c.*782_*783dup	0	3149-3150/3831	0	0	0	0	rs1300509425	0	-1	0	insertion	HGNC	HGNC:496	YES	1	P1	CCDS13675.1	ENSP00000332454	P57078	0	UPI000002A3C9	0	1	0	0	0	0	chr21:g.41740055_41740056dup	0	0.2284
chr21	42372183	rs34908991	AC	A	80	152	2608	0.532	-	3_prime_UTR_variant	MODIFIER	TMPRSS3	ENSG00000160183	Transcript	ENST00000291532.8	protein_coding	13/13	0	ENST00000291532.8:c.*578del	0	2899/3196	0	0	0	0	rs34908991	0	-1	0	deletion	HGNC	HGNC:11877	YES	1	P3	CCDS13686.1	ENSP00000291532	P57727	0	UPI0000047B13	0	1	0	0	0	0	chr21:g.42372187del	0.2258	0.1195
chr21	42383199	rs34966432	C	CTA	16	152	2373	0.103	TA	splice_acceptor_variant	HIGH	TMPRSS3	ENSG00000160183	Transcript	ENST00000291532.8	protein_coding	0	7/12	ENST00000291532.8:c.617-3_617-2dup	0	0	0	0	0	0	rs1292673484	0	-1	0	insertion	HGNC	HGNC:11877	YES	1	P3	CCDS13686.1	ENSP00000291532	P57727	0	UPI0000047B13	0	1	0	0	0	0	chr21:g.42383201_42383202dup	0	0.118
chr21	44287632	rs3214074	CA	C	21	152	2257	0.135	-	intron_variant	MODIFIER	AIRE	ENSG00000160224	Transcript	ENST00000291582.6	protein_coding	0	4/13	ENST00000291582.6:c.538+42del	0	0	0	0	0	0	rs3214074	0	1	0	deletion	HGNC	HGNC:360	YES	1	P1	CCDS13706.1	ENSP00000291582	O43918	0	UPI0000030FA6	0	1	0	0	0	0	chr21:g.44287633del	0	0
chr21	44888935	0	C	CG	35	152	1633	0.224	G	intron_variant	MODIFIER	ITGB2	ENSG00000160255	Transcript	ENST00000397850.6	protein_coding	0	14/16	ENST00000397850.6:c.1878-41dup	0	0	0	0	0	0	rs71334036	0	-1	0	insertion	HGNC	HGNC:6155	YES	5	P2	CCDS13716.1	ENSP00000380948	P05107	0	UPI0000000C70	0	1	0	0	0	0	chr21:g.44888940dup	0.1282	0.053
chr21	45492744	rs11267376	G	GCCCGCCACTGCCCT	59	152	1968	0.404	CCCGCCACTGCCCT	intron_variant	MODIFIER	COL18A1	ENSG00000182871	Transcript	ENST00000359759.8	protein_coding	0	23/40	ENST00000359759.8:c.3459+35_3459+36insCCACTGCCCTCCCG	0	0	0	0	0	0	rs11270246	0	1	0	insertion	HGNC	HGNC:2195	YES	5	A2	CCDS77643.1	ENSP00000352798	P39060	0	UPI0001838820	0	1	0	0	0	4	chr21:g.45492748_45492749insCCACTGCCCTCCCG	0.5236	0.7141
chr21	45496602	rs397867048	AC	A	57	152	2273	0.378	-	intron_variant	MODIFIER	COL18A1	ENSG00000182871	Transcript	ENST00000359759.8	protein_coding	0	29/40	ENST00000359759.8:c.3822+37del	0	0	0	0	0	0	rs1489958419	0	1	0	deletion	HGNC	HGNC:2195	YES	5	A2	CCDS77643.1	ENSP00000352798	P39060	0	UPI0001838820	0	1	0	0	0	2	chr21:g.45496605del	0	0.621
chr21	45504511	0	CGGCCCCCCA	C	148	152	1775	0.974	-	inframe_deletion	MODERATE	COL18A1	ENSG00000182871	Transcript	ENST00000359759.8	protein_coding	33/41	0	ENST00000359759.8:c.4083_4091del	ENSP00000352798.4:p.Pro1362_Pro1364del	4069-4077/6586	4069-4077/5265	1357-1359/1754	GPP/-	GGCCCCCCA/-	rs149296338&TMP_ESP_21_46924426_46924443&COSM1031439&COSM4594451&COSM5713378	0	1	0	deletion	HGNC	HGNC:2195	YES	5	A2	CCDS77643.1	ENSP00000352798	P39060	0	UPI0001838820	0	1	0	0	hmmpanther:PTHR45362&Low_complexity_(Seg):seg	14	chr21:g.45504526_45504534del	0	0
chr21	45509608	rs3835286	GC	G	60	152	1723	0.391	-	downstream_gene_variant	MODIFIER	SLC19A1	ENSG00000173638	Transcript	ENST00000311124.9	protein_coding	0	0	0	0	0	0	0	0	0	rs3835286	2956	-1	0	deletion	HGNC	HGNC:10937	YES	1	P3	CCDS13725.1	ENSP00000308895	P41440	0	UPI000012AA0F	0	1	0	0	0	0	chr21:g.45509615del	0.5549	0.6694
chr21	45513546	rs78063943	C	CCA	62	152	2355	0.404	CA	3_prime_UTR_variant	MODIFIER	SLC19A1	ENSG00000173638	Transcript	ENST00000311124.9	protein_coding	6/6	0	ENST00000311124.9:c.*2111_*2112insTG	0	4009-4010/4991	0	0	0	0	rs78063943	0	-1	0	insertion	HGNC	HGNC:10937	YES	1	P3	CCDS13725.1	ENSP00000308895	P41440	0	UPI000012AA0F	0	1	0	0	0	0	chr21:g.45513546_45513547insCA	0	0.7398
chr21	45990464	rs398123629	GAATGGGGCGA	G	11	152	531	0.071	-	intron_variant	MODIFIER	COL6A1	ENSG00000142156	Transcript	ENST00000361866.7	protein_coding	0	13/34	ENST00000361866.7:c.1002+43_1002+52del	0	0	0	0	0	0	rs398123629&TMP_ESP_21_47410379_47410423	0	1	0	deletion	HGNC	HGNC:2211	YES	1	P2	CCDS13727.1	ENSP00000355180	P12109	A0A384P5H7	UPI000019B179	0	1	0	0	0	0	chr21:g.45990465_45990474del	0.4533	0.4372
chr21	45997518	rs3216137	A	AG	145	152	2058	0.955	G	intron_variant	MODIFIER	COL6A1	ENSG00000142156	Transcript	ENST00000361866.7	protein_coding	0	21/34	ENST00000361866.7:c.1461+41dup	0	0	0	0	0	0	rs3216137	0	1	0	insertion	HGNC	HGNC:2211	YES	1	P2	CCDS13727.1	ENSP00000355180	P12109	A0A384P5H7	UPI000019B179	0	1	0	0	0	6	chr21:g.45997524dup	0	0.6906
chr21	46125455	0	A	AC	22	152	1812	0.141	C	intron_variant	MODIFIER	COL6A2	ENSG00000142173	Transcript	ENST00000300527.8	protein_coding	0	24/27	ENST00000300527.8:c.1817-3dup	0	0	0	0	0	0	rs149954350&TMP_ESP_21_47545370_47545370	0	1	0	insertion	HGNC	HGNC:2212	YES	1	P1	CCDS13728.1	ENSP00000300527	P12110	A0A384MDP3	UPI00001AECE0	0	1	0	0	0	7	chr21:g.46125462dup	0.1569	0.0809
chr21	46302071	0	A	ATGG	96	152	2442	0.622	TGG	downstream_gene_variant	MODIFIER	YBEY	ENSG00000182362	Transcript	ENST00000329319.7	protein_coding	0	0	0	0	0	0	0	0	0	rs71318063&TMP_ESP_21_47721986_47721988	4320	1	0	insertion	HGNC	HGNC:1299	YES	1	P1	CCDS33591.1	ENSP00000329614	P58557	0	UPI00001C2046	0	0	0	0	0	0	chr21:g.46302092_46302094dup	0.276	0.1384
chr21	46324123	rs397802954	CG	C	117	152	1916	0.763	-	upstream_gene_variant	MODIFIER	PCNT	ENSG00000160299	Transcript	ENST00000359568.10	protein_coding	0	0	0	0	0	0	0	0	0	rs1167563605	32	1	0	deletion	HGNC	HGNC:16068	YES	1	P1	CCDS33592.1	ENSP00000352572	O95613	0	UPI00001AEB88	0	1	0	0	0	0	chr21:g.46324129del	0	0.9198
chr22	17113082	rs398040433	AG	A	87	152	929	0.577	-	downstream_gene_variant	MODIFIER	TMEM121B	ENSG00000183307	Transcript	ENST00000331437.3	protein_coding	0	0	0	0	0	0	0	0	0	rs1278923678	3217	-1	0	deletion	HGNC	HGNC:1844	YES	0	P1	CCDS13740.1	ENSP00000329318	Q9BXQ6	0	UPI0000127513	0	0	0	0	0	0	chr22:g.17113085del	0	0.0023
chr22	18089605	rs361782	C	CTTGG	77	152	2777	0.494	TTGG	3_prime_UTR_variant	MODIFIER	PEX26	ENSG00000215193	Transcript	ENST00000329627.11	protein_coding	6/6	0	ENST00000329627.11:c.*1532_*1535dup	0	2654-2655/18445	0	0	0	0	rs1303845227	0	1	0	insertion	HGNC	HGNC:22965	YES	1	P1	CCDS13750.1	ENSP00000331106	Q7Z412	A0A024R100	UPI000000DBD1	0	1	0	0	0	5	chr22:g.18089607_18089610dup	0	0.8245
chr22	18089733	rs361571	T	TCTCA	152	152	1534	1	CTCA	3_prime_UTR_variant	MODIFIER	PEX26	ENSG00000215193	Transcript	ENST00000329627.11	protein_coding	6/6	0	ENST00000329627.11:c.*1661_*1662insACTC	0	2782-2783/18445	0	0	0	0	rs1232771969	0	1	0	insertion	HGNC	HGNC:22965	YES	1	P1	CCDS13750.1	ENSP00000331106	Q7Z412	A0A024R100	UPI000000DBD1	0	1	0	0	0	3	chr22:g.18089736_18089737insACTC	0	0.9985
chr22	19968739	0	G	GC	65	152	1777	0.442	C	downstream_gene_variant	MODIFIER	ARVCF	ENSG00000099889	Transcript	ENST00000263207.8	protein_coding	0	0	0	0	0	0	0	0	0	rs1463843951	1156	-1	0	insertion	HGNC	HGNC:728	YES	1	P2	CCDS13771.1	ENSP00000263207	O00192	0	UPI00001260C8	0	1	0	0	0	0	chr22:g.19968746dup	0	0.3979
chr22	20888349	rs371833796	ACACACACT	A	84	152	2118	0.551	-	3_prime_UTR_variant	MODIFIER	SNAP29	ENSG00000099940	Transcript	ENST00000215730.12	protein_coding	5/5	0	ENST00000215730.12:c.*515_*522del	0	1395-1402/4259	0	0	0	0	rs1454642137	0	1	0	deletion	HGNC	HGNC:11133	YES	1	P1	CCDS13784.1	ENSP00000215730	O95721	0	UPI0000135B00	0	1	0	0	0	1	chr22:g.20888351_20888358del	0	0
chr22	24526079	0	T	TA	20	150	781	0.13	A	3_prime_UTR_variant	MODIFIER	UPB1	ENSG00000100024	Transcript	ENST00000326010.9	protein_coding	10/10	0	ENST00000326010.9:c.*296dup	0	1784-1785/2290	0	0	0	0	rs537126481	0	1	0	insertion	HGNC	HGNC:16297	YES	1	P1	CCDS13827.1	ENSP00000324343	Q9UBR1	A0A024R1H3	UPI0000126B4C	0	1	0	0	0	11	chr22:g.24526090dup	0.1627	0.1467
chr22	30626828	rs397940476	C	CA	20	152	2035	0.128	A	3_prime_UTR_variant	MODIFIER	TCN2	ENSG00000185339	Transcript	ENST00000215838.7	protein_coding	9/9	0	ENST00000215838.7:c.*313dup	0	2085-2086/2535	0	0	0	0	rs1271320118	0	1	0	insertion	HGNC	HGNC:11653	YES	1	P2	CCDS13881.1	ENSP00000215838	P20062	0	UPI0000167BDB	0	1	0	0	0	6	chr22:g.30626834dup	0	0.1649
chr22	32861391	rs55686145	C	CAGA	41	152	2126	0.263	AGA	3_prime_UTR_variant	MODIFIER	TIMP3	ENSG00000100234	Transcript	ENST00000266085.6	protein_coding	5/5	0	ENST00000266085.6:c.*2017_*2019dup	0	2951-2952/4603	0	0	0	0	rs1212038986	0	1	0	insertion	HGNC	HGNC:11822	YES	1	P1	CCDS13911.1	ENSP00000266085	P35625	0	UPI000005F30A	0	1	0	0	0	5	chr22:g.32861394_32861396dup	0	0.3306
chr22	36312004	rs3842715	CTCCTGTGA	C	52	152	2457	0.333	-	intron_variant	MODIFIER	MYH9	ENSG00000100345	Transcript	ENST00000216181.10	protein_coding	0	14/40	ENST00000216181.10:c.1728+37_1728+44del	0	0	0	0	0	0	rs3842715	0	-1	0	deletion	HGNC	HGNC:7579	YES	1	P1	CCDS13927.1	ENSP00000216181	P35579	A0A024R1N1	UPI000012FB80	0	1	0	0	0	0	chr22:g.36312005_36312012del	0.3011	0.0507
chr22	37069345	0	CTGGGG	C	18	150	1387	0.117	-	splice_acceptor_variant&intron_variant	HIGH	TMPRSS6	ENSG00000187045	Transcript	ENST00000406856.7	protein_coding	0	15/18	ENST00000406856.7:c.1842-6_1842-2del	0	0	0	0	0	0	rs200434923&COSM1484216&COSM4770668	0	-1	0	deletion	HGNC	HGNC:16517	YES	1	0	CCDS74857.1	ENSP00000384964	Q8IU80	0	UPI00003765A8	0	1	0	0	0	0	chr22:g.37069373_37069377del	0.45	0.7504
chr22	37723747	rs55745992	TCAA	T	56	152	1475	0.372	-	3_prime_UTR_variant&NMD_transcript_variant	MODIFIER	Z83844.1	ENSG00000100101	Transcript	ENST00000455236.4	nonsense_mediated_decay	13/13	0	ENST00000455236.4:c.*1529_*1531del	0	2149-2151/4904	0	0	0	0	rs1312509553&COSM5713391	0	1	cds_start_NF	deletion	Clone_based_ensembl_gene	0	YES	5	P1	0	ENSP00000477208	0	V9GYY5	UPI0001611103	0	0	0	0	0	1	chr22:g.37723749_37723751del	0	0.1536
chr22	37755093	rs34655947	TG	T	35	152	2136	0.224	-	splice_region_variant&intron_variant	LOW	TRIOBP	ENSG00000100106	Transcript	ENST00000406386.9	protein_coding	0	13/23	ENST00000406386.9:c.5488-7del	0	0	0	0	0	0	rs34655947	0	1	0	deletion	HGNC	HGNC:17009	YES	5	0	CCDS43015.1	ENSP00000384312	Q9H2D6	0	UPI000067CB88	0	1	0	0	0	0	chr22:g.37755094del	0.0395	0.0348
chr22	37765828	0	T	TG	108	152	1989	0.705	G	intron_variant	MODIFIER	TRIOBP	ENSG00000100106	Transcript	ENST00000406386.9	protein_coding	0	18/23	ENST00000406386.9:c.6472+19dup	0	0	0	0	0	0	rs1160079195&TMP_ESP_22_38161836_38161836	0	1	0	insertion	HGNC	HGNC:17009	YES	5	0	CCDS43015.1	ENSP00000384312	Q9H2D6	0	UPI000067CB88	0	1	0	0	0	8	chr22:g.37765836dup	0	0.671
chr22	38111973	rs139718702	AGGCGG	A	10	152	2272	0.064	-	3_prime_UTR_variant	MODIFIER	PLA2G6	ENSG00000184381	Transcript	ENST00000332509.7	protein_coding	17/17	0	ENST00000332509.7:c.*183_*187del	0	2788-2792/3271	0	0	0	0	rs139718702	0	-1	0	deletion	HGNC	HGNC:9039	YES	1	P1	CCDS13967.1	ENSP00000333142	O60733	0	UPI00001310F3	0	1	0	0	0	0	chr22:g.38111976_38111980del	0.0861	0.0219
chr22	41178965	rs35508493	TGTA	T	128	152	1759	0.833	-	3_prime_UTR_variant	MODIFIER	EP300	ENSG00000100393	Transcript	ENST00000263253.9	protein_coding	31/31	0	ENST00000263253.9:c.*13_*15del	0	7668-7670/8779	0	0	0	0	rs35508493	0	1	0	deletion	HGNC	HGNC:3373	YES	1	P1	CCDS14010.1	ENSP00000263253	Q09472	0	UPI00001AE876	0	1	0	0	0	3	chr22:g.41178969_41178971del	0.2476	0.1104
chr22	42058489	0	GA	G	148	150	847	0.987	-	3_prime_UTR_variant	MODIFIER	NAGA	ENSG00000198951	Transcript	ENST00000396398.7	protein_coding	9/9	0	ENST00000396398.7:c.*1789del	0	3558/3694	0	0	0	0	rs10713176	0	-1	0	deletion	HGNC	HGNC:7631	YES	1	P1	CCDS14030.1	ENSP00000379680	P17050	A0A024R1Q5	UPI000012FD03	0	1	0	0	0	0	chr22:g.42058500del	0.9763	0.6959
chr22	50059601	0	G	GC	18	152	2042	0.135	C	3_prime_UTR_variant	MODIFIER	MLC1	ENSG00000100427	Transcript	ENST00000311597.9	protein_coding	12/12	0	ENST00000311597.9:c.*1981dup	0	3722-3723/3933	0	0	0	0	rs145385166	0	-1	0	insertion	HGNC	HGNC:17082	YES	1	P1	CCDS14083.1	ENSP00000310375	Q15049	A0A024R4V4	UPI000004AD09	0	1	0	0	0	0	chr22:g.50059605dup	0.1322	0.059
chr22	50060214	rs200990035	A	AT	14	152	2204	0.09	T	3_prime_UTR_variant	MODIFIER	MLC1	ENSG00000100427	Transcript	ENST00000311597.9	protein_coding	12/12	0	ENST00000311597.9:c.*1368dup	0	3109-3110/3933	0	0	0	0	rs200990035	0	-1	0	insertion	HGNC	HGNC:17082	YES	1	P1	CCDS14083.1	ENSP00000310375	Q15049	A0A024R4V4	UPI000004AD09	0	1	0	0	0	0	chr22:g.50060216dup	0.023	0
chr22	50061205	rs141063000	T	TGACCCCC	12	152	1959	0.096	GACCCCC	3_prime_UTR_variant	MODIFIER	MLC1	ENSG00000100427	Transcript	ENST00000311597.9	protein_coding	12/12	0	ENST00000311597.9:c.*377_*378insGGGGGTC	0	2118-2119/3933	0	0	0	0	rs141063000	0	-1	0	insertion	HGNC	HGNC:17082	YES	1	P1	CCDS14083.1	ENSP00000310375	Q15049	A0A024R4V4	UPI000004AD09	0	1	0	0	0	0	chr22:g.50061206_50061207insACCCCCG	0.1304	0.059
chr22	50085821	rs137931	G	GC	122	152	2111	0.808	C	5_prime_UTR_variant	MODIFIER	MLC1	ENSG00000100427	Transcript	ENST00000311597.9	protein_coding	1/12	0	ENST00000311597.9:c.-527dup	0	81-82/3933	0	0	0	0	rs137931	0	-1	0	insertion	HGNC	HGNC:17082	YES	1	P1	CCDS14083.1	ENSP00000310375	Q15049	A0A024R4V4	UPI000004AD09	0	1	0	0	0	0	chr22:g.50085823dup	0.6719	0.5658
chr22	50447464	rs56853707	CCA	C	87	152	1694	0.583	-	intron_variant	MODIFIER	SBF1	ENSG00000100241	Transcript	ENST00000380817.8	protein_coding	0	39/40	ENST00000380817.8:c.5452-13_5452-12del	0	0	0	0	0	0	rs56853707	0	-1	0	deletion	HGNC	HGNC:10542	YES	1	P2	CCDS14091.2	ENSP00000370196	O95248	0	UPI00001D69ED	0	1	0	0	0	0	chr22:g.50447467_50447468del	0.4127	0.1407
chrX	644919	rs369390009	A	AAG	34	152	1996	0.218	AG	3_prime_UTR_variant	MODIFIER	SHOX	ENSG00000185960	Transcript	ENST00000381578.6	protein_coding	6/6	0	ENST00000381578.6:c.*284_*285dup	0	1853-1854/3757	0	0	0	0	rs1296601431	0	1	0	insertion	HGNC	HGNC:10853	YES	5	P1	CCDS14107.1	ENSP00000370990	O15266	A0A024R385	UPI0000053471	0	1	0	0	0	2	chrX:g.644920_644921dup	0	0
chrX	17687730	rs5901624	C	CT	152	152	1776	1	T	intron_variant	MODIFIER	NHS	ENSG00000188158	Transcript	ENST00000380060.7	protein_coding	0	1/7	ENST00000380060.7:c.566-10dup	0	0	0	0	0	0	rs5901624	0	1	0	insertion	HGNC	HGNC:7820	YES	1	P3	CCDS14181.1	ENSP00000369400	Q6T4R5	0	UPI00001DFBF3	0	1	0	0	0	2	chrX:g.17687732dup	0	0
chrX	31120866	0	T	TATCA	19	152	1257	0.122	ATCA	3_prime_UTR_variant	MODIFIER	DMD	ENSG00000198947	Transcript	ENST00000357033.8	protein_coding	79/79	0	ENST00000357033.8:c.*1049_*1052dup	0	12317-12318/13956	0	0	0	0	rs111646375	0	-1	0	insertion	HGNC	HGNC:2928	YES	1	P3	CCDS14233.1	ENSP00000354923	0	A0A075B6G3	UPI000049E111	0	1	0	0	0	0	chrX:g.31120884_31120887dup	0	0
chrX	38561512	0	TGCC	T	27	150	791	0.188	-	5_prime_UTR_variant	MODIFIER	TSPAN7	ENSG00000156298	Transcript	ENST00000378482.6	protein_coding	1/8	0	ENST00000378482.6:c.-15_-13del	0	144-146/1909	0	0	0	0	rs1480578695&TMP_ESP_X_38420766_38420771	0	1	0	deletion	HGNC	HGNC:11854	YES	1	P1	CCDS14248.1	ENSP00000367743	P41732	0	UPI000013683C	0	1	0	0	0	19	chrX:g.38561532_38561534del	0	0.5992
chrX	47482600	rs372112867	T	TGCGTGCGCGC	50	150	1375	0.338	GCGTGCGCGC	5_prime_UTR_variant	MODIFIER	ZNF41	ENSG00000147124	Transcript	ENST00000377065.8	protein_coding	1/5	0	ENST00000377065.8:c.-295_-294insGCGCGCACGC	0	346-347/4531	0	0	0	0	rs372112867	0	-1	0	insertion	HGNC	HGNC:13107	YES	1	P1	CCDS14279.1	ENSP00000366265	P51814	A0A024R1C4	UPI0000001C0E	0	1	0	0	0	0	chrX:g.47482609_47482610insCGCGTGCGCG	0	0
chrX	49219808	rs375791434	CA	C	22	152	870	0.141	-	intron_variant	MODIFIER	CACNA1F	ENSG00000102001	Transcript	ENST00000376265.2	protein_coding	0	19/47	ENST00000376265.2:c.2420-19del	0	0	0	0	0	0	rs375791434&TMP_ESP_X_49076268_49076268	0	-1	0	deletion	HGNC	HGNC:1393	YES	1	P3	CCDS35253.1	ENSP00000365441	O60840	0	UPI0000072854	0	1	0	0	0	0	chrX:g.49219817del	0.0334	0.002
chrX	70028046	rs10579679	CCT	C	20	152	1336	0.128	-	intron_variant	MODIFIER	EDA	ENSG00000158813	Transcript	ENST00000374552.9	protein_coding	0	4/7	ENST00000374552.9:c.706+11_706+12del	0	0	0	0	0	0	rs10579679	0	1	0	deletion	HGNC	HGNC:3157	YES	1	P3	CCDS14394.1	ENSP00000363680	Q92838	0	UPI0000052244	0	1	0	0	0	0	chrX:g.70028047_70028048del	0.3907	0.6062
chrX	71132767	0	C	CCTCTT	24	152	1964	0.154	CTCTT	intron_variant	MODIFIER	MED12	ENSG00000184634	Transcript	ENST00000374080.8	protein_coding	0	31/44	ENST00000374080.8:c.4416-20_4416-16dup	0	0	0	0	0	0	rs1219529434	0	1	0	insertion	HGNC	HGNC:11957	YES	1	P2	CCDS43970.1	ENSP00000363193	Q93074	0	UPI00004257E2	0	1	0	0	0	62	chrX:g.71132825_71132829dup	0	0
chrX	71132767	0	CCTCTT	C	17	152	1964	0.122	-	intron_variant	MODIFIER	MED12	ENSG00000184634	Transcript	ENST00000374080.8	protein_coding	0	31/44	ENST00000374080.8:c.4416-20_4416-16del	0	0	0	0	0	0	rs1275874779	0	1	0	deletion	HGNC	HGNC:11957	YES	1	P2	CCDS43970.1	ENSP00000363193	Q93074	0	UPI00004257E2	0	1	0	0	0	57	chrX:g.71132825_71132829del	0	0
chrX	78023474	rs371747549	AT	A	21	150	755	0.136	-	intron_variant	MODIFIER	ATP7A	ENSG00000165240	Transcript	ENST00000341514.11	protein_coding	0	14/22	ENST00000341514.11:c.2916+2402del	0	0	0	0	0	0	rs1207371468	0	1	0	deletion	HGNC	HGNC:869	YES	1	P1	CCDS35339.1	ENSP00000345728	Q04656	0	UPI000044D414	0	1	0	0	0	6	chrX:g.78023481del	0	0
chrX	80676332	0	CGTGT	C	130	152	1397	0.859	-	3_prime_UTR_variant	MODIFIER	BRWD3	ENSG00000165288	Transcript	ENST00000373275.4	protein_coding	41/41	0	ENST00000373275.4:c.*273_*276del	0	5899-5902/11381	0	0	0	0	rs35220611	0	-1	0	deletion	HGNC	HGNC:17342	YES	1	P1	CCDS14447.1	ENSP00000362372	Q6RI45	0	UPI000045785B	0	1	0	0	0	0	chrX:g.80676341_80676344del	0.5142	0.34
chrX	101345993	rs4024308	G	GATC	110	152	1163	0.731	ATC	3_prime_UTR_variant	MODIFIER	TIMM8A	ENSG00000126953	Transcript	ENST00000372902.4	protein_coding	2/2	0	ENST00000372902.4:c.*503_*505dup	0	877-878/1210	0	0	0	0	rs1331509900	0	-1	0	insertion	HGNC	HGNC:11817	YES	1	P1	CCDS14481.1	ENSP00000361993	O60220	0	UPI000012D5E9	0	1	0	0	0	0	chrX:g.101345995_101345997dup	0	0.8694
chrX	101401885	rs5903184	AGGCTG	A	35	152	1805	0.224	-	intron_variant	MODIFIER	RPL36A-HNRNPH2	ENSG00000257529	Transcript	ENST00000409170.3	protein_coding	0	4/4	ENST00000409170.3:c.300+6431_300+6435del	0	0	0	0	0	0	rs5903184	0	1	0	deletion	HGNC	HGNC:48349	YES	4	P1	0	ENSP00000386655	0	H7BZ11	UPI0001D3B45D	0	0	0	0	0	2	chrX:g.101401888_101401892del	0.1571	0
chrX	120427852	rs199705754	GAAC	G	8	152	967	0.051	-	3_prime_UTR_variant	MODIFIER	LAMP2	ENSG00000005893	Transcript	ENST00000434600.6	protein_coding	9/9	0	ENST00000434600.6:c.*629_*631del	0	2061-2063/2089	0	0	0	0	rs199705754	0	-1	0	deletion	HGNC	HGNC:6501	YES	1	A2	CCDS48159.1	ENSP00000408411	P13473	0	UPI0000211E47	0	1	0	0	0	0	chrX:g.120427864_120427866del	0.0381	0.003
chrX	123909474	rs79291374	TGTATA	T	38	152	988	0.269	-	3_prime_UTR_variant	MODIFIER	XIAP	ENSG00000101966	Transcript	ENST00000371199.7	protein_coding	7/7	0	ENST00000371199.7:c.*2296_*2300del	0	4087-4091/8591	0	0	0	0	rs1407881922	0	1	0	deletion	HGNC	HGNC:592	YES	1	P1	CCDS14606.1	ENSP00000360242	P98170	0	UPI000000162A	0	1	0	0	0	2	chrX:g.123909477_123909481del	0	0.1605
chrX	124371589	rs67202578	GA	G	23	150	670	0.149	-	downstream_gene_variant	MODIFIER	TENM1	ENSG00000009694	Transcript	ENST00000422452.2	protein_coding	0	0	0	0	0	0	0	0	0	rs67202578	4318	-1	0	deletion	HGNC	HGNC:8117	YES	1	P1	CCDS55488.1	ENSP00000403954	Q9UKZ4	0	UPI0000211B6A	0	1	0	0	0	0	chrX:g.124371594del	0.1348	0.0169
[truncated: 108 more columns]
