# Supplementary material for: Whole genome variation in 27 Mexican indigenous populations, demographic and biomedical insights
Source: PLoS One. 2021 Apr 8;16(4):e0249773. doi: 10.1371/journal.pone.0249773 (PMC8031408; doi:10.1371/journal.pone.0249773)
Supplement: S2 Data — (ZIP) [file pone.0249773.s004.zip › INDEL/commonfreq/76g.indel.common_freq.coding_region.tsv]

CHROM	POS	ID	REF	ALT	AC	AN	DP	AF_mx	Allele	Consequence	IMPACT	SYMBOL	Gene	Feature_type	Feature	BIOTYPE	EXON	INTRON	HGVSc	HGVSp	cDNA_position	CDS_position	Protein_position	Amino_acids	Codons	Existing_variation	DISTANCE	STRAND	FLAGS	VARIANT_CLASS	SYMBOL_SOURCE	HGNC_ID	CANONICAL	TSL	APPRIS	CCDS	ENSP	SWISSPROT	TREMBL	UNIPARC	SOURCE	GENE_PHENO	SIFT	PolyPhen	DOMAINS	HGVS_OFFSET	HGVSg	AF	AFR_AF
chr1	1708855	rs199942750	TTCCTCCTCC	T	48	152	1259	0.333	-	inframe_deletion	MODERATE	CDK11A	ENSG00000008128	Transcript	ENST00000378633.5	protein_coding	9/20	0	ENST00000378633.5:c.942_950del	ENSP00000367900.1:p.Glu322_Glu324del	1022-1030/2458	942-950/2352	314-317/783	EEEE/E	gaGGAGGAGGAa/gaa	rs199942750&COSM7256477	0	-1	0	deletion	HGNC	HGNC:1730	YES	1	A2	CCDS81253.1	ENSP00000367900	Q9UQ88	0	UPI00003664B8	0	0	0	0	hmmpanther:PTHR24056:SF332&hmmpanther:PTHR24056&Low_complexity_(Seg):seg&MobiDB_lite:mobidb-lite&MobiDB_lite:mobidb-lite&Coiled-coils_(Ncoils):Coil	0	chr1:g.1708864_1708872del	0	0
chr1	1752908	0	C	CCCT	110	152	2079	0.724	CCT	inframe_insertion	MODERATE	NADK	ENSG00000008130	Transcript	ENST00000378625.5	protein_coding	14/14	0	ENST00000378625.5:c.1769_1771dup	ENSP00000367890.1:p.Glu590dup	1976-1977/3653	1771-1772/1776	591/591	G/EG	ggc/gAGGgc	rs150880809	0	-1	0	insertion	HGNC	HGNC:29831	YES	1	A2	CCDS55562.1	ENSP00000367890	O95544	0	UPI000013CBEB	0	0	0	0	0	0	chr1:g.1752934_1752936dup	0	0
chr1	1968667	rs61233860	T	TCTC	34	152	2084	0.218	CTC	inframe_insertion	MODERATE	CFAP74	ENSG00000142609	Transcript	ENST00000493964.5	protein_coding	11/38	0	ENST00000493964.5:c.1212_1213insGAG	ENSP00000417061.2:p.Lys404_Lys405insGlu	1368-1369/5247	1212-1213/4755	404-405/1584	-/E	-/GAG	rs145742571	0	-1	0	insertion	HGNC	HGNC:29368	YES	5	P1	0	ENSP00000417061	Q9C0B2	0	UPI0004620AE2	0	0	0	0	hmmpanther:PTHR22538&hmmpanther:PTHR22538:SF0	0	chr1:g.1968669_1968670insCCT	0.1994	0.1324
chr1	2430625	rs376174603	C	CGTGGGTGAGTGAGGCCCTGGCT	15	152	1919	0.096	GTGGGTGAGTGAGGCCCTGGCT	stop_gained&frameshift_variant	HIGH	PLCH2	ENSG00000149527	Transcript	ENST00000609981.5	protein_coding	2/4	0	ENST00000609981.5:c.112_115+18dup	0	346-347/568	111-112/333	37-38/111	-/VGE*GPGX	-/GTGGGTGAGTGAGGCCCTGGCT	rs759322327	0	1	cds_end_NF	insertion	HGNC	HGNC:29037	0	5	0	0	ENSP00000476436	0	V9GY64	UPI0003B92842	0	0	0	0	hmmpanther:PTHR10336&hmmpanther:PTHR10336:SF145	22	chr1:g.2430626_2430647dup	0	0
chr1	3021843	rs4013154	CAGA	C	69	152	2063	0.468	-	inframe_deletion	MODERATE	ACTRT2	ENSG00000169717	Transcript	ENST00000378404.3	protein_coding	1/1	0	ENST00000378404.3:c.163_165del	ENSP00000367658.2:p.Lys55del	362-364/1421	158-160/1134	53-54/377	QK/Q	cAGAag/cag	rs4013154&COSM5713020	0	1	0	deletion	HGNC	HGNC:24026	YES	0	P1	CCDS45.1	ENSP00000367658	Q8TDY3	0	UPI0000070494	0	0	0	0	Conserved_Domains:cd00012&hmmpanther:PTHR11937:SF38&hmmpanther:PTHR11937&Pfam_domain:PF00022&Gene3D:3.30.420.40&SMART_domains:SM00268&Superfamily_domains:SSF53067&Prints_domain:PR00190	5	chr1:g.3021849_3021851del	0.1124	0.0106
chr1	7829912	rs57875989	GAGAATCCATCCCATCCTACTGCCAGCGCTCTGTCCACAGGATCGCCTCCCATGA	G	85	152	2063	0.571	-	inframe_deletion	MODERATE	PER3	ENSG00000049246	Transcript	ENST00000613533.4	protein_coding	19/22	0	ENST00000613533.4:c.3046_3099del	ENSP00000482093.1:p.Ala1016_Ser1033del	3230-3283/6318	2966-3019/3633	989-1007/1210	ENPSHPTASALSTGSPPMK/E	gAGAATCCATCCCATCCTACTGCCAGCGCTCTGTCCACAGGATCGCCTCCCATGAag/gag	TMP_ESP_1_7889973_7890026&COSM5602065	0	1	0	deletion	HGNC	HGNC:8847	YES	5	A2	CCDS72695.1	ENSP00000482093	P56645	0	UPI00003664CA	0	1	0	0	hmmpanther:PTHR11269&hmmpanther:PTHR11269:SF13&MobiDB_lite:mobidb-lite	80	chr1:g.7829960_7830013del	0	0
chr1	8656262	0	CTCTTTG	C	9	152	1738	0.058	-	inframe_deletion	MODERATE	RERE	ENSG00000142599	Transcript	ENST00000337907.7	protein_coding	3/24	0	ENST00000337907.7:c.30_35del	ENSP00000338629.3:p.Asp10_Lys11del	665-670/8026	30-35/4701	10-12/1566	DKE/E	gaCAAAGAg/gag	rs3831914&COSM1474231	0	-1	0	deletion	HGNC	HGNC:9965	YES	1	P2	CCDS95.1	ENSP00000338629	Q9P2R6	A0A024R4E9	UPI00001419CC	0	1	0	0	MobiDB_lite:mobidb-lite&MobiDB_lite:mobidb-lite&Low_complexity_(Seg):seg	0	chr1:g.8656283_8656288del	0.023	0.0045
chr1	11650722	0	C	CGCG	84	152	1945	0.564	GCG	inframe_insertion	MODERATE	FBXO2	ENSG00000116661	Transcript	ENST00000354287.5	protein_coding	2/6	0	ENST00000354287.5:c.132_134dup	ENSP00000346240.4:p.Ala45dup	223-224/1287	134-135/891	45/296	A/AA	gcg/gcCGCg	rs148874459&TMP_ESP_1_11710780_11710782	0	-1	0	insertion	HGNC	HGNC:13581	YES	1	P1	CCDS130.1	ENSP00000346240	Q9UK22	0	UPI00000711D1	0	0	0	0	PROSITE_profiles:PS50181&hmmpanther:PTHR12125:SF11&hmmpanther:PTHR12125&Gene3D:1.20.1280.50&Superfamily_domains:SSF81383&Low_complexity_(Seg):seg	0	chr1:g.11650731_11650733dup	0	0.5681
chr1	13779899	rs2308040	A	ACTC	130	152	2451	0.859	CTC	inframe_insertion	MODERATE	PRDM2	ENSG00000116731	Transcript	ENST00000235372.11	protein_coding	8/10	0	ENST00000235372.11:c.2107_2109dup	ENSP00000235372.6:p.Pro703dup	2960-2961/7957	2104-2105/5157	702/1718	T/TP	act/aCTCct	rs2308040	0	1	0	insertion	HGNC	HGNC:9347	YES	1	P4	CCDS150.1	ENSP00000235372	Q13029	0	UPI000013C9CD	0	1	0	0	hmmpanther:PTHR44882&PIRSF_domain:PIRSF002395&Low_complexity_(Seg):seg	5	chr1:g.13779902_13779904dup	0	0
chr1	15935987	0	C	CGTCCCT	24	152	1096	0.154	GTCCCT	inframe_insertion	MODERATE	SPEN	ENSG00000065526	Transcript	ENST00000375759.8	protein_coding	11/15	0	ENST00000375759.8:c.9759_9764dup	ENSP00000364912.3:p.Val3254_Pro3255dup	10108-10109/12385	9747-9748/10995	3249-3250/3664	-/VP	-/GTCCCT	rs752807690&TMP_ESP_1_16262483_16262488	0	1	0	insertion	HGNC	HGNC:17575	YES	1	P1	CCDS164.1	ENSP00000364912	Q96T58	0	UPI000006FF0C	0	1	0	0	hmmpanther:PTHR23189&hmmpanther:PTHR23189:SF48&MobiDB_lite:mobidb-lite&Low_complexity_(Seg):seg	17	chr1:g.15935999_15936004dup	0	0
chr1	21474942	rs139002241	TGTCTCCCAG	T	34	152	2131	0.224	-	inframe_deletion&splice_region_variant	MODERATE	NBPF3	ENSG00000142794	Transcript	ENST00000318249.9	protein_coding	8/15	0	ENST00000318249.9:c.986_992+2del	0	1159-1167/3591	984-992/1902	328-331/633	VSPR/V	gtGTCTCCCAGg/gtg	rs139002241	0	1	0	deletion	HGNC	HGNC:25076	YES	1	P3	CCDS216.1	ENSP00000316782	Q9H094	0	UPI0000037D6C	0	0	0	0	Pfam_domain:PF06758&PROSITE_profiles:PS51316&hmmpanther:PTHR14199&hmmpanther:PTHR14199:SF18&SMART_domains:SM01148&MobiDB_lite:mobidb-lite&MobiDB_lite:mobidb-lite	2	chr1:g.21474945_21474953del	0.0553	0.1551
chr1	31433042	0	A	ACAG	95	152	2310	0.622	CAG	inframe_insertion	MODERATE	SERINC2	ENSG00000168528	Transcript	ENST00000373710.5	protein_coding	10/11	0	ENST00000373710.5:c.1129_1131dup	ENSP00000362814.1:p.Gln377dup	1389-1390/2146	1116-1117/1395	372-373/464	-/Q	-/CAG	rs3050461&TMP_ESP_1_31905890_31905892	0	1	0	insertion	HGNC	HGNC:23231	YES	2	A2	CCDS55583.1	ENSP00000362814	Q96SA4	0	UPI000059CF90	0	0	0	0	hmmpanther:PTHR10383:SF22&hmmpanther:PTHR10383&Pfam_domain:PF03348	15	chr1:g.31433055_31433057dup	0	0.7617
chr1	36178099	rs3045695	GAGA	G	31	152	1978	0.212	-	inframe_deletion	MODERATE	MAP7D1	ENSG00000116871	Transcript	ENST00000373151.6	protein_coding	9/17	0	ENST00000373151.6:c.1609_1611del	ENSP00000362244.2:p.Lys537del	1823-1825/3324	1607-1609/2526	536-537/841	EK/E	gAGAag/gag	rs141305015&COSM1342273&COSM5827881	0	1	0	deletion	HGNC	HGNC:25514	YES	1	0	CCDS30673.1	ENSP00000362244	Q3KQU3	0	UPI00005C3036	0	0	0	0	hmmpanther:PTHR15073&hmmpanther:PTHR15073:SF2&MobiDB_lite:mobidb-lite&MobiDB_lite:mobidb-lite&Low_complexity_(Seg):seg	2	chr1:g.36178102_36178104del	0.0645	0.003
chr1	44130707	rs34057178	CCAA	C	56	152	2445	0.359	-	inframe_deletion	MODERATE	KLF17	ENSG00000171872	Transcript	ENST00000372299.3	protein_coding	3/4	0	ENST00000372299.3:c.1131_1133del	ENSP00000361373.3:p.Asn378del	1180-1182/3131	1122-1124/1170	374-375/389	AN/A	gcCAAc/gcc	COSM5713029&COSM5713030	0	1	0	deletion	HGNC	HGNC:18830	YES	1	P1	CCDS508.1	ENSP00000361373	Q5JT82	0	UPI000013E95E	0	0	0	0	hmmpanther:PTHR45420&MobiDB_lite:mobidb-lite&MobiDB_lite:mobidb-lite	9	chr1:g.44130717_44130719del	0	0
chr1	44140851	rs1289100002	GGGTCTGGTTACCAGTGGAGGTCGTCATCTGTCTCCCGTAGAA	G	31	152	2015	0.218	-	inframe_deletion	MODERATE	KLF18	ENSG00000283039	Transcript	ENST00000634670.1	protein_coding	1/2	0	ENST00000634670.1:c.739_780del	ENSP00000489024.1:p.Phe247_Thr260del	739-780/3159	739-780/3159	247-260/1052	FYGRQMTTSTGNQT/-	TTCTACGGGAGACAGATGACGACCTCCACTGGTAACCAGACC/-	rs1289100002	0	-1	0	deletion	HGNC	HGNC:51793	YES	5	P1	CCDS85967.1	ENSP00000489024	A0A0U1RQI7	0	UPI0005D01F2D	0	0	0	0	hmmpanther:PTHR21533&hmmpanther:PTHR21533:SF21	0	chr1:g.44140854_44140895del	0	0
chr1	46815074	rs3215983	GAT	G	50	152	2644	0.327	-	frameshift_variant&splice_region_variant	HIGH	CYP4B1	ENSG00000142973	Transcript	ENST00000371923.8	protein_coding	8/12	0	ENST00000371923.8:c.884_885del	ENSP00000360991.4:p.Asp295GlyfsTer3	920-921/2110	884-885/1539	295/512	D/X	gAT/g	rs3215983&COSM1343170	0	1	0	deletion	HGNC	HGNC:2644	YES	1	A1	CCDS41328.1	ENSP00000360991	P13584	0	UPI0000073C54	0	0	0	0	hmmpanther:PTHR24291:SF19&hmmpanther:PTHR24291&Gene3D:1.10.630.10&Pfam_domain:PF00067&Superfamily_domains:SSF48264	0	chr1:g.46815075_46815076del	0.1354	0.0386
chr1	47438996	0	T	TCCGCAC	152	152	1317	1	CCGCAC	inframe_insertion	MODERATE	FOXD2	ENSG00000186564	Transcript	ENST00000334793.5	protein_coding	1/1	0	ENST00000334793.5:c.874_879dup	ENSP00000335493.5:p.Pro292_His293dup	2980-2981/4675	861-862/1488	287-288/495	-/PH	-/CCGCAC	rs3046924	0	1	0	insertion	HGNC	HGNC:3803	YES	0	P1	CCDS30708.1	ENSP00000335493	O60548	0	UPI000014153E	0	0	0	0	hmmpanther:PTHR11829&hmmpanther:PTHR11829:SF326&Low_complexity_(Seg):seg	18	chr1:g.47439009_47439014dup	0	0.9107
chr1	51840391	rs35723519	ATCT	A	129	152	1200	0.84	-	inframe_deletion	MODERATE	NRDC	ENSG00000078618	Transcript	ENST00000354831.11	protein_coding	2/33	0	ENST00000354831.11:c.462_464del	ENSP00000346890.7:p.Glu154del	652-654/3895	462-464/3660	154-155/1219	ED/D	gaAGAt/gat	rs35723519&TMP_ESP_1_52306064_52306069&COSM1237693&COSM5346811	0	-1	0	deletion	HGNC	HGNC:7995	YES	1	P3	CCDS559.1	ENSP00000346890	O43847	B1AKJ5	UPI0000458A53	0	0	0	0	hmmpanther:PTHR43690&hmmpanther:PTHR43690:SF14&MobiDB_lite:mobidb-lite&MobiDB_lite:mobidb-lite&Low_complexity_(Seg):seg	0	chr1:g.51840403_51840405del	0.5617	0.3132
chr1	74572173	rs10539747	CCCT	C	29	152	2525	0.186	-	inframe_deletion	MODERATE	ERICH3	ENSG00000178965	Transcript	ENST00000326665.10	protein_coding	14/15	0	ENST00000326665.10:c.3534_3536del	ENSP00000322609.5:p.Gly1179del	3807-3809/7201	3534-3536/4593	1178-1179/1530	GG/G	ggAGGg/ggg	rs10539747&COSM1192746	0	-1	0	deletion	HGNC	HGNC:25346	YES	5	P2	CCDS30755.1	ENSP00000322609	Q5RHP9	0	UPI0000237200	0	0	0	0	hmmpanther:PTHR23034&MobiDB_lite:mobidb-lite&MobiDB_lite:mobidb-lite	0	chr1:g.74572180_74572182del	0.1236	0.053
chr1	77558660	rs6485	C	CTAT	144	152	1358	0.949	TAT	inframe_insertion	MODERATE	AK5	ENSG00000154027	Transcript	ENST00000354567.7	protein_coding	14/14	0	ENST00000354567.7:c.1681_1683dup	ENSP00000346577.2:p.Ile561dup	1974-1975/3280	1679-1680/1689	560/562	S/SI	tct/tcTATt	rs79671213	0	1	0	insertion	HGNC	HGNC:365	YES	1	P1	CCDS675.1	ENSP00000346577	Q9Y6K8	0	UPI0000167E20	0	0	0	0	PDB-ENSP_mappings:2bwj.A&PDB-ENSP_mappings:2bwj.B&PDB-ENSP_mappings:2bwj.C&PDB-ENSP_mappings:2bwj.D&PDB-ENSP_mappings:2bwj.E&PDB-ENSP_mappings:2bwj.F&Gene3D:3.40.50.300&Superfamily_domains:SSF52540&TIGRFAM_domain:TIGR01360	4	chr1:g.77558662_77558664dup	0	0.326
chr1	84574315	0	CGCAGCGCCA	C	37	152	2054	0.25	-	inframe_deletion	MODERATE	CTBS	ENSG00000117151	Transcript	ENST00000370630.6	protein_coding	1/7	0	ENST00000370630.6:c.92_100del	ENSP00000359664.4:p.Leu31_Leu33del	117-125/6571	92-100/1158	31-34/385	LALR/R	cTGGCGCTGCgg/cgg	rs142534762&TMP_ESP_1_85039999_85040007&COSM1290235	0	-1	0	deletion	HGNC	HGNC:2496	YES	1	P1	CCDS698.1	ENSP00000359664	Q01459	0	UPI00001293CB	0	0	0	0	hmmpanther:PTHR11177&hmmpanther:PTHR11177:SF312&Low_complexity_(Seg):seg&Cleavage_site_(Signalp):SignalP-TM	0	chr1:g.84574341_84574349del	0.3069	0.5038
chr1	86580213	rs4001061	TCCTACA	T	136	152	1370	0.897	-	inframe_deletion	MODERATE	CLCA4	ENSG00000016602	Transcript	ENST00000370563.3	protein_coding	14/14	0	ENST00000370563.3:c.2634_2639del	ENSP00000359594.3:p.Thr886_Pro887del	2671-2676/3211	2629-2634/2760	877-878/919	PT/-	CCTACA/-	rs4001061&TMP_ESP_1_87045897_87045908&COSM1317507	0	1	0	deletion	HGNC	HGNC:2018	YES	1	P1	CCDS41355.1	ENSP00000359594	Q14CN2	0	UPI00000389E8	0	1	0	0	hmmpanther:PTHR10579&hmmpanther:PTHR10579:SF2&MobiDB_lite:mobidb-lite&Low_complexity_(Seg):seg	5	chr1:g.86580219_86580224del	0.7071	0.5363
chr1	109250113	0	A	ACGC	76	152	1944	0.513	CGC	inframe_insertion	MODERATE	CELSR2	ENSG00000143126	Transcript	ENST00000271332.4	protein_coding	1/34	0	ENST00000271332.4:c.47_49dup	ENSP00000271332.3:p.Pro16dup	575-576/11015	34-35/8772	12/2923	T/TP	acg/aCGCcg	rs144034706	0	1	0	insertion	HGNC	HGNC:3231	YES	1	P1	CCDS796.1	ENSP00000271332	Q9HCU4	0	UPI00000015B6	0	0	0	0	Cleavage_site_(Signalp):SignalP-noTM&Low_complexity_(Seg):seg	15	chr1:g.109250126_109250128dup	0	0.4198
chr1	111414879	rs201350653	CTCACAGACTGATGACTCACAGGGG	C	13	152	2682	0.096	-	inframe_deletion	MODERATE	OVGP1	ENSG00000085465	Transcript	ENST00000369732.3	protein_coding	11/11	0	ENST00000369732.3:c.1598_1621del	ENSP00000358747.3:p.Thr533_Val540del	1654-1677/2243	1598-1621/2037	533-541/678	TPVSHQSVS/S	aCCCCTGTGAGTCATCAGTCTGTGAgc/agc	rs201350653&TMP_ESP_1_111957502_111957570&COSM150845&COSM150846	0	-1	0	deletion	HGNC	HGNC:8524	YES	1	P1	CCDS834.1	ENSP00000358747	Q12889	0	UPI0000130C53	0	0	0	0	hmmpanther:PTHR11177&hmmpanther:PTHR11177:SF217	0	chr1:g.111414895_111414918del	0	0
chr1	116579663	rs576658823	G	GTCC	22	152	1784	0.147	TCC	inframe_insertion	MODERATE	IGSF3	ENSG00000143061	Transcript	ENST00000369483.5	protein_coding	11/12	0	ENST00000369483.5:c.3122_3123insGGA	ENSP00000358495.1:p.Asp1040_Asp1041insGlu	3890-3891/7326	3122-3123/3645	1041/1214	D/ED	gac/gaGGAc	rs576658823	0	-1	0	insertion	HGNC	HGNC:5950	YES	5	P4	CCDS30814.1	ENSP00000358495	O75054	0	UPI0000140437	0	1	0	0	PROSITE_profiles:PS50835&hmmpanther:PTHR12207:SF21&hmmpanther:PTHR12207&Gene3D:2.60.40.10&SMART_domains:SM00409&MobiDB_lite:mobidb-lite&MobiDB_lite:mobidb-lite&Coiled-coils_(Ncoils):Coil&Low_complexity_(Seg):seg	0	chr1:g.116579665_116579666insCTC	0.2456	0.1528
chr1	150226707	rs56692627	CTCCTCT	C	65	152	1655	0.436	-	inframe_deletion	MODERATE	ANP32E	ENSG00000143401	Transcript	ENST00000583931.6	protein_coding	5/7	0	ENST00000583931.6:c.576_581del	ENSP00000463154.1:p.Glu193_Glu194del	902-907/3407	576-581/807	192-194/268	EEE/E	gaAGAGGAg/gag	rs1211865861&COSM4770175	0	-1	0	deletion	HGNC	HGNC:16673	YES	1	P1	CCDS946.1	ENSP00000463154	Q9BTT0	0	UPI0000071679	0	0	0	0	hmmpanther:PTHR11375:SF5&hmmpanther:PTHR11375&MobiDB_lite:mobidb-lite&MobiDB_lite:mobidb-lite&Coiled-coils_(Ncoils):Coil&Low_complexity_(Seg):seg&PDB-ENSP_mappings:4nft.F&PDB-ENSP_mappings:4nft.E	0	chr1:g.150226719_150226724del	0	0
chr1	152156589	rs765213852	GTGGTGGGAATCTCTGTCTTGTTTCTCAGACTGACCA	G	98	152	2822	0.654	-	inframe_deletion	MODERATE	RPTN	ENSG00000215853	Transcript	ENST00000316073.3	protein_coding	3/3	0	ENST00000316073.3:c.474_509del	ENSP00000317895.3:p.Gly159_His170del	539-574/3569	474-509/2355	158-170/784	HGQSEKQDRDSHH/H	caTGGTCAGTCTGAGAAACAAGACAGAGATTCCCACCAc/cac	rs765213852&COSM150847	0	-1	0	deletion	HGNC	HGNC:26809	YES	1	P1	CCDS41397.1	ENSP00000317895	Q6XPR3	0	UPI00002371E2	0	0	0	0	hmmpanther:PTHR22571:SF29&hmmpanther:PTHR22571&MobiDB_lite:mobidb-lite&MobiDB_lite:mobidb-lite	0	chr1:g.152156611_152156646del	0	0
chr1	152709213	rs1553195948	G	GGGCTGCTGTAGCTCTGGC	12	152	1058	0.077	GGCTGCTGTAGCTCTGGC	inframe_insertion	MODERATE	LCE4A	ENSG00000187170	Transcript	ENST00000368777.1	protein_coding	2/2	0	ENST00000368777.1:c.143_144insCTGTAGCTCTGGCGGCTG	ENSP00000357766.1:p.Cys48_Gly49insCysSerSerGlyGlyCys	394-395/672	138-139/300	46-47/99	-/GCCSSG	-/GGCTGCTGTAGCTCTGGC	rs745561910	0	1	0	insertion	HGNC	HGNC:16613	YES	2	P1	CCDS1022.1	ENSP00000357766	Q5TA78	0	UPI0000192763	0	0	0	0	hmmpanther:PTHR23263&hmmpanther:PTHR23263:SF25&Pfam_domain:PF14672&Low_complexity_(Seg):seg	5	chr1:g.152709218_152709219insCTGTAGCTCTGGCGGCTG	0	0
chr1	153003182	rs869034188	AGAGCCAGGCTGTACCAAGGTCCCT	A	53	152	2736	0.359	-	inframe_deletion	MODERATE	SPRR3	ENSG00000163209	Transcript	ENST00000331860.7	protein_coding	3/3	0	ENST00000331860.7:c.219_242del	ENSP00000330391.3:p.Cys98_Gly105del	313-336/985	163-186/510	55-62/169	EPGCTKVP/-	GAGCCAGGCTGTACCAAGGTCCCT/-	rs869034188&COSM1334261	0	1	0	deletion	HGNC	HGNC:11268	YES	3	P1	CCDS1033.1	ENSP00000330391	Q9UBC9	0	UPI0000127F1F	0	0	0	0	Pfam_domain:PF02389&Prints_domain:PR00021&hmmpanther:PTHR23263&hmmpanther:PTHR23263:SF41&MobiDB_lite:mobidb-lite	56	chr1:g.153003239_153003262del	0	0
chr1	153934802	0	CCTGCTGCTG	C	92	152	2464	0.609	-	inframe_deletion	MODERATE	DENND4B	ENSG00000198837	Transcript	ENST00000361217.9	protein_coding	18/28	0	ENST00000361217.9:c.2722_2730del	ENSP00000354597.4:p.Gln908_Gln910del	3163-3171/5728	2722-2730/4491	908-910/1496	QQQ/-	CAGCAGCAG/-	rs3835302&TMP_ESP_1_153907279_153907290&COSM1319934&COSM1319935	0	-1	0	deletion	HGNC	HGNC:29044	YES	1	P1	CCDS44228.1	ENSP00000354597	O75064	0	UPI000047EA3E	0	0	0	0	Low_complexity_(Seg):seg&MobiDB_lite:mobidb-lite&MobiDB_lite:mobidb-lite&Coiled-coils_(Ncoils):Coil&hmmpanther:PTHR12296:SF18&hmmpanther:PTHR12296&Gene3D:1.25.40.10	0	chr1:g.153934821_153934829del	0	0
chr1	154869723	0	G	GGCTGCTGCTGCT	25	152	2349	0.16	GCTGCTGCTGCT	inframe_insertion	MODERATE	KCNN3	ENSG00000143603	Transcript	ENST00000618040.4	protein_coding	1/9	0	ENST00000618040.4:c.230_241dup	ENSP00000481848.1:p.Gln77_Gln80dup	555-556/13057	241-242/2241	81/746	P/QQQQP	cca/cAGCAGCAGCAGCca	rs3831942	0	-1	0	insertion	HGNC	HGNC:6292	YES	5	0	CCDS72928.1	ENSP00000481848	0	A0A087WYJ0	UPI0001F936D2	0	0	0	0	hmmpanther:PTHR10153&hmmpanther:PTHR10153:SF40&MobiDB_lite:mobidb-lite&MobiDB_lite:mobidb-lite&Low_complexity_(Seg):seg	0	chr1:g.154869755_154869766dup	0	0
chr1	154869723	0	G	GGCTGCTGCTGCTGCT	93	152	2349	0.609	GCTGCTGCTGCTGCT	inframe_insertion	MODERATE	KCNN3	ENSG00000143603	Transcript	ENST00000618040.4	protein_coding	1/9	0	ENST00000618040.4:c.227_241dup	ENSP00000481848.1:p.Gln76_Gln80dup	555-556/13057	241-242/2241	81/746	P/QQQQQP	cca/cAGCAGCAGCAGCAGCca	rs3831942	0	-1	0	insertion	HGNC	HGNC:6292	YES	5	0	CCDS72928.1	ENSP00000481848	0	A0A087WYJ0	UPI0001F936D2	0	0	0	0	hmmpanther:PTHR10153&hmmpanther:PTHR10153:SF40&MobiDB_lite:mobidb-lite&MobiDB_lite:mobidb-lite&Low_complexity_(Seg):seg	0	chr1:g.154869752_154869766dup	0	0
chr1	154869723	0	G	GGCTGCTGCTGCTGCTGCT	13	152	2349	0.083	GCTGCTGCTGCTGCTGCT	inframe_insertion	MODERATE	KCNN3	ENSG00000143603	Transcript	ENST00000618040.4	protein_coding	1/9	0	ENST00000618040.4:c.224_241dup	ENSP00000481848.1:p.Gln75_Gln80dup	555-556/13057	241-242/2241	81/746	P/QQQQQQP	cca/cAGCAGCAGCAGCAGCAGCca	rs3831942	0	-1	0	insertion	HGNC	HGNC:6292	YES	5	0	CCDS72928.1	ENSP00000481848	0	A0A087WYJ0	UPI0001F936D2	0	0	0	0	hmmpanther:PTHR10153&hmmpanther:PTHR10153:SF40&MobiDB_lite:mobidb-lite&MobiDB_lite:mobidb-lite&Low_complexity_(Seg):seg	0	chr1:g.154869749_154869766dup	0	0
chr1	154869854	0	TTGCTGCTGC	T	35	152	1991	0.224	-	inframe_deletion	MODERATE	KCNN3	ENSG00000143603	Transcript	ENST00000618040.4	protein_coding	1/9	0	ENST00000618040.4:c.102_110del	ENSP00000481848.1:p.Gln39_Gln41del	416-424/13057	102-110/2241	34-37/746	QQQQ/Q	caGCAGCAGCAa/caa	rs746772658&TMP_ESP_1_154842331_154842339	0	-1	0	deletion	HGNC	HGNC:6292	YES	5	0	CCDS72928.1	ENSP00000481848	0	A0A087WYJ0	UPI0001F936D2	0	0	0	0	hmmpanther:PTHR10153&hmmpanther:PTHR10153:SF40&MobiDB_lite:mobidb-lite&MobiDB_lite:mobidb-lite&Low_complexity_(Seg):seg	0	chr1:g.154869871_154869879del	0	0
chr1	156384556	0	T	TC	104	152	2135	0.673	C	frameshift_variant	HIGH	RHBG	ENSG00000132677	Transcript	ENST00000537040.6	protein_coding	9/10	0	ENST00000537040.6:c.1271dup	ENSP00000441197.2:p.Asp425ArgfsTer18	1303-1304/1790	1264-1265/1377	422/458	S/SX	tcc/tCcc	rs1302729580&rs781799250	0	1	0	insertion	HGNC	HGNC:14572	YES	1	P1	CCDS41414.2	ENSP00000441197	Q9H310	0	UPI000004F267	0	0	0	0	Gene3D:1.10.3430.10&hmmpanther:PTHR11730&hmmpanther:PTHR11730:SF42	7	chr1:g.156384563dup	0	0.00203
chr1	160681128	rs142100077	AC	A	29	152	2532	0.186	-	frameshift_variant	HIGH	CD48	ENSG00000117091	Transcript	ENST00000613788.1	protein_coding	3/3	0	ENST00000613788.1:c.725del	ENSP00000484431.1:p.Gly242ValfsTer57	793/1500	725/759	242/252	G/X	gGt/gt	rs142100077	0	-1	0	deletion	HGNC	HGNC:1683	YES	1	A2	CCDS72955.1	ENSP00000484431	0	A0A087X1S7	UPI00024336A1	0	0	0	0	0	0	chr1:g.160681133del	0.0431	0.0045
chr1	171209118	rs2234889	C	CT	55	150	928	0.37	T	frameshift_variant	HIGH	FMO2	ENSG00000094963	Transcript	ENST00000209929.10	protein_coding	9/9	0	ENST00000209929.10:c.1588dup	ENSP00000209929.8:p.Cys530LeufsTer30	1647-1648/5215	1581-1582/1608	527-528/535	-/X	-/T	rs2234889	0	1	0	insertion	HGNC	HGNC:3770	YES	1	P1	CCDS1293.2	ENSP00000209929	Q99518	0	UPI0000ED9123	0	0	0	0	Pfam_domain:PF00743&PIRSF_domain:PIRSF000332&Prints_domain:PR01122&hmmpanther:PTHR23023&hmmpanther:PTHR23023:SF84&Transmembrane_helices:TMhelix	7	chr1:g.171209125dup	0.1747	0.0968
chr1	175160809	rs754204844	TC	T	15	152	2334	0.103	-	frameshift_variant	HIGH	KIAA0040	ENSG00000235750	Transcript	ENST00000423313.6	protein_coding	4/4	0	ENST00000423313.6:c.204del	ENSP00000462172.1:p.Lys69ArgfsTer33	724/4548	204/300	68/99	K/X	aaG/aa	rs754204844	0	-1	0	deletion	HGNC	HGNC:28950	YES	1	P1	CCDS86034.1	ENSP00000462172	Q15053	0	UPI0000203C32	0	0	0	0	MobiDB_lite:mobidb-lite&Low_complexity_(Seg):seg&hmmpanther:PTHR40382	0	chr1:g.175160810del	0	0
chr1	175160811	rs762930078	TTCTTCTTG	T	15	152	2267	0.103	-	frameshift_variant	HIGH	KIAA0040	ENSG00000235750	Transcript	ENST00000423313.6	protein_coding	4/4	0	ENST00000423313.6:c.195_202del	ENSP00000462172.1:p.Asn65LysfsTer10	715-722/4548	195-202/300	65-68/99	NKKK/KX	aaCAAGAAGAag/aaag	rs762930078&COSM4594432	0	-1	0	deletion	HGNC	HGNC:28950	YES	1	P1	CCDS86034.1	ENSP00000462172	Q15053	0	UPI0000203C32	0	0	0	0	MobiDB_lite:mobidb-lite&Low_complexity_(Seg):seg&hmmpanther:PTHR40382	0	chr1:g.175160813_175160820del	0	0
chr1	179534890	0	AAAG	A	63	152	1443	0.41	-	inframe_deletion	MODERATE	AXDND1	ENSG00000162779	Transcript	ENST00000367618.8	protein_coding	25/26	0	ENST00000367618.8:c.2971_2973del	ENSP00000356590.3:p.Glu991del	3096-3098/3391	2960-2962/3039	987-988/1012	KE/K	aAAGaa/aaa	rs141228272&COSM4591986	0	1	0	deletion	HGNC	HGNC:26564	YES	1	P2	CCDS30948.1	ENSP00000356590	Q5T1B0	0	UPI000022AC91	0	0	0	0	Coiled-coils_(Ncoils):Coil&hmmpanther:PTHR23052&MobiDB_lite:mobidb-lite&MobiDB_lite:mobidb-lite&Low_complexity_(Seg):seg	11	chr1:g.179534902_179534904del	0	0
chr1	201386873	rs78190062	CCCA	C	10	152	1940	0.064	-	inframe_deletion	MODERATE	LAD1	ENSG00000159166	Transcript	ENST00000391967.6	protein_coding	3/10	0	ENST00000391967.6:c.485_487del	ENSP00000375829.2:p.Val162del	787-789/2906	485-487/1554	162-163/517	VG/G	gTGGgc/ggc	rs78190062&COSM5713045&COSM5713046	0	-1	0	deletion	HGNC	HGNC:6472	YES	1	P2	CCDS1410.1	ENSP00000375829	O00515	0	UPI000006CD59	0	0	0	0	hmmpanther:PTHR12392&PIRSF_domain:PIRSF038144&MobiDB_lite:mobidb-lite&MobiDB_lite:mobidb-lite	0	chr1:g.201386877_201386879del	0.0655	0.0666
chr1	203054112	rs10635298	G	GGC	24	152	2442	0.154	GC	frameshift_variant	HIGH	PPFIA4	ENSG00000143847	Transcript	ENST00000447715.6	protein_coding	20/35	0	ENST00000447715.6:c.1752_1753insGC	ENSP00000402576.1:p.Pro585AlafsTer6	2193-2194/6349	1752-1753/3558	584-585/1185	-/X	-/GC	rs10635298	0	1	0	insertion	HGNC	HGNC:9248	YES	1	0	0	ENSP00000402576	O75335	0	UPI0001661778	0	0	0	0	hmmpanther:PTHR12587:SF5&hmmpanther:PTHR12587	0	chr1:g.203054112_203054113insGC	0.22	0.2905
chr1	203217822	rs3831317	C	CAGACCATGGCCCCGCCCAGTCCCT	40	152	2031	0.256	AGACCATGGCCCCGCCCAGTCCCT	stop_gained	HIGH	CHIT1	ENSG00000133063	Transcript	ENST00000367229.6	protein_coding	10/11	0	ENST00000367229.6:c.1049_1072dup	ENSP00000356198.1:p.Val357_Trp358insTer	1109-1110/2248	1072-1073/1401	358/466	W/*GLGGAMVW	tgg/tAGGGACTGGGCGGGGCCATGGTCTgg	rs150192398	0	-1	0	insertion	HGNC	HGNC:1936	YES	1	P1	CCDS1436.1	ENSP00000356198	Q13231	0	UPI00000399C1	0	1	0	0	PDB-ENSP_mappings:1guv.A&PDB-ENSP_mappings:1hki.A&PDB-ENSP_mappings:1hkj.A&PDB-ENSP_mappings:1hkk.A&PDB-ENSP_mappings:1hkm.A&PDB-ENSP_mappings:1lg1.A&PDB-ENSP_mappings:1lg2.A&PDB-ENSP_mappings:1lq0.A&PDB-ENSP_mappings:1waw.A&PDB-ENSP_mappings:1wb0.A&Gene3D:3.20.20.80&PDB-ENSP_mappings:4wjx.A&PDB-ENSP_mappings:4wk9.A&PDB-ENSP_mappings:4wka.A&PDB-ENSP_mappings:4wkf.A&PDB-ENSP_mappings:4wkh.A&PDB-EN…	0	chr1:g.203217823_203217846dup	0.2891	0.0242
chr1	204190483	rs71745629	CT	C	41	150	1429	0.279	-	frameshift_variant&stop_lost	HIGH	KISS1	ENSG00000170498	Transcript	ENST00000367194.5	protein_coding	3/3	0	ENST00000367194.5:c.417del	ENSP00000356162.4:p.Ter139TrpfsTer8	571/714	417/417	139/138	*/X	tgA/tg	rs71745629&COSM425060&COSM6374790	0	-1	0	deletion	HGNC	HGNC:6341	YES	1	P2	CCDS41454.1	ENSP00000356162	Q15726	0	UPI000007059D	0	1	0	0	0	0	chr1:g.204190484del	0.2218	0.0809
chr1	205663089	rs71152447	GGCCGACAGCCCTTCTGCTGGCTCGGTGGGGCCCAGC	G	21	152	1970	0.147	-	inframe_deletion	MODERATE	SLC45A3	ENSG00000158715	Transcript	ENST00000367145.4	protein_coding	3/5	0	ENST00000367145.4:c.666_701del	ENSP00000356113.3:p.Leu223_Ala234del	1012-1047/3391	666-701/1662	222-234/553	ALGPTEPAEGLSA/A	gcGCTGGGCCCCACCGAGCCAGCAGAAGGGCTGTCGGCc/gcc	rs72434280&COSM111686	0	-1	0	deletion	HGNC	HGNC:8642	YES	1	P1	CCDS1458.1	ENSP00000356113	Q96JT2	0	UPI0000039836	0	1	0	0	Low_complexity_(Seg):seg&hmmpanther:PTHR19432&hmmpanther:PTHR19432:SF37&Pfam_domain:PF07690&Gene3D:1.20.1250.20&Superfamily_domains:SSF103473	0	chr1:g.205663092_205663127del	0.0343	0.0023
chr1	206101895	rs151019260	GTAT	G	12	152	2175	0.077	-	inframe_deletion	MODERATE	RHEX	ENSG00000263961	Transcript	ENST00000331555.10	protein_coding	6/6	0	ENST00000331555.10:c.464_466del	ENSP00000356093.1:p.Tyr155del	652-654/1205	463-465/519	155/172	Y/-	TAT/-	rs1178574330	0	1	0	deletion	HGNC	HGNC:25341	YES	1	P1	CCDS73014.1	ENSP00000356093	Q6ZWK4	0	UPI0000039E60	0	0	0	0	Pfam_domain:PF15763&hmmpanther:PTHR38491	1	chr1:g.206101897_206101899del	0	0
chr1	223363360	0	TTGC	T	12	152	1945	0.077	-	inframe_deletion	MODERATE	SUSD4	ENSG00000143502	Transcript	ENST00000343846.7	protein_coding	1/8	0	ENST00000343846.7:c.63_65del	ENSP00000344219.3:p.Gln22del	697-699/3480	63-65/1473	21-22/490	QQ/Q	caGCAa/caa	rs143929528&TMP_ESP_1_223536703_223536705&COSM291755&COSM291756&COSM5053128	0	-1	0	deletion	HGNC	HGNC:25470	YES	2	P1	CCDS41471.1	ENSP00000344219	Q5VX71	0	UPI0000205CB5	0	0	0	0	hmmpanther:PTHR19325&hmmpanther:PTHR19325:SF207&MobiDB_lite:mobidb-lite&Low_complexity_(Seg):seg	0	chr1:g.223363380_223363382del	0.0331	0.0008
chr1	226737174	rs147889095	ACTGCCGCTG	A	55	150	1768	0.37	-	inframe_deletion	MODERATE	ITPKB	ENSG00000143772	Transcript	ENST00000429204.5	protein_coding	2/8	0	ENST00000429204.5:c.276_284del	ENSP00000411152.1:p.Gly94_Ser96del	616-624/6162	276-284/2841	92-95/946	SSGS/S	agCAGCGGCAGt/agt	rs147889095&COSM4168357&COSM904768	0	-1	0	deletion	HGNC	HGNC:6179	YES	5	P1	CCDS1555.1	ENSP00000411152	P27987	0	UPI000013D92B	0	0	0	0	MobiDB_lite:mobidb-lite&MobiDB_lite:mobidb-lite&Low_complexity_(Seg):seg	0	chr1:g.226737185_226737193del	0.2819	0.2428
chr1	240092268	0	GGGC	G	126	152	1394	0.833	-	inframe_deletion	MODERATE	FMN2	ENSG00000155816	Transcript	ENST00000319653.14	protein_coding	1/18	0	ENST00000319653.14:c.174_176del	ENSP00000318884.9:p.Gly59del	387-389/6429	160-162/5169	54/1722	G/-	GGC/-	rs140531536&COSM244564	0	1	0	deletion	HGNC	HGNC:14074	YES	5	P1	CCDS31069.2	ENSP00000318884	Q9NZ56	0	UPI00015FA087	0	1	0	0	hmmpanther:PTHR13037&hmmpanther:PTHR13037:SF16&MobiDB_lite:mobidb-lite&Low_complexity_(Seg):seg	14	chr1:g.240092283_240092285del	0.7067	0.7821
chr1	247451959	rs35305980	GA	G	95	152	2530	0.622	-	frameshift_variant	HIGH	OR2B11	ENSG00000177535	Transcript	ENST00000641149.1	protein_coding	2/2	0	ENST00000641149.1:c.23del	ENSP00000492892.1:p.Phe8SerfsTer2	3572/6414	23/954	8/317	F/X	tTc/tc	rs35305980&COSM5713051	0	-1	0	deletion	HGNC	HGNC:31249	YES	0	P1	CCDS31090.1	ENSP00000492892	Q5JQS5	A0A126GVY5	UPI0000418F50	0	0	0	0	hmmpanther:PTHR26453&hmmpanther:PTHR26453:SF112&Superfamily_domains:SSF81321	0	chr1:g.247451961del	0.4491	0.2852
chr1	247815239	rs35979231	AAGG	A	150	152	2452	0.987	-	inframe_deletion	MODERATE	OR14A16	ENSG00000196772	Transcript	ENST00000641093.1	protein_coding	3/3	0	ENST00000641093.1:c.488_490del	ENSP00000493024.1:p.Ser163del	785-787/1367	488-490/930	163-164/309	SL/L	tCCTta/tta	rs35979231&COSM5713052	0	-1	0	deletion	HGNC	HGNC:15022	YES	0	P1	CCDS31097.1	ENSP00000493024	Q8NHC5	0	UPI0000041CE2	0	0	0	0	Gene3D:1.20.1070.10&Pfam_domain:PF13853&PROSITE_profiles:PS50262&hmmpanther:PTHR26452&hmmpanther:PTHR26452:SF51&Superfamily_domains:SSF81321&Transmembrane_helices:TMhelix&Conserved_Domains:cd15227	0	chr1:g.247815242_247815244del	0.7206	0.2163
chr1	247896477	0	G	GA	29	152	2361	0.186	A	frameshift_variant	HIGH	OR2W3	ENSG00000238243	Transcript	ENST00000360358.3	protein_coding	1/1	0	ENST00000360358.3:c.893dup	ENSP00000353516.3:p.Ala300GlyfsTer?	891-892/945	891-892/945	297-298/314	-/X	-/A	rs112696640	0	1	0	insertion	HGNC	HGNC:15021	YES	0	P1	CCDS31099.1	ENSP00000353516	Q7Z3T1	0	UPI0000061EA8	0	0	0	0	Gene3D:1.20.1070.10&Pfam_domain:PF13853&Prints_domain:PR00237&hmmpanther:PTHR26453&hmmpanther:PTHR26453:SF223&Superfamily_domains:SSF81321&Conserved_Domains:cd15434	2	chr1:g.247896479dup	0.1344	0.1339
chr1	248294830	rs145414211	TAA	T	12	152	2246	0.09	-	frameshift_variant	HIGH	OR2T12	ENSG00000177201	Transcript	ENST00000641276.1	protein_coding	3/3	0	ENST00000641276.1:c.747_748del	ENSP00000493000.1:p.Phe249LeufsTer18	1015-1016/5708	747-748/963	249-250/320	FY/LX	ttTTat/ttat	rs145414211	0	-1	0	deletion	HGNC	HGNC:19592	YES	0	P1	CCDS31110.1	ENSP00000493000	Q8NG77	0	UPI000004B235	0	0	0	0	Gene3D:1.20.1070.10&Pfam_domain:PF13853&PROSITE_profiles:PS50262&hmmpanther:PTHR26453&hmmpanther:PTHR26453:SF246&Superfamily_domains:SSF81321&Transmembrane_helices:TMhelix&Conserved_Domains:cd15421	0	chr1:g.248294833_248294834del	0.012	0
chr1	248295573	rs11339452	CT	C	78	152	1917	0.513	-	frameshift_variant	HIGH	OR2T12	ENSG00000177201	Transcript	ENST00000641276.1	protein_coding	3/3	0	ENST00000641276.1:c.5del	ENSP00000493000.1:p.Glu2GlyfsTer2	273/5708	5/963	2/320	E/X	gAg/gg	rs11339452&COSM327981	0	-1	0	deletion	HGNC	HGNC:19592	YES	0	P1	CCDS31110.1	ENSP00000493000	Q8NG77	0	UPI000004B235	0	0	0	0	hmmpanther:PTHR26453&hmmpanther:PTHR26453:SF246&Superfamily_domains:SSF81321	0	chr1:g.248295574del	0.2147	0.0159
chr1	248638643	rs72452004	TCAGCACG	T	91	150	2898	0.604	-	frameshift_variant	HIGH	OR2T35	ENSG00000177151	Transcript	ENST00000641268.1	protein_coding	2/2	0	ENST00000641268.1:c.609_615del	ENSP00000492995.1:p.Cys203Ter	663-669/2957	609-615/972	203-205/323	CVL/X	tgCGTGCTG/tg	rs72452004&COSM1179048	0	-1	0	deletion	HGNC	HGNC:31257	YES	0	P1	CCDS31123.1	ENSP00000492995	Q8NGX2	0	UPI0000061ED3	0	0	0	0	Gene3D:1.20.1070.10&Pfam_domain:PF13853&Prints_domain:PR00237&PROSITE_profiles:PS50262&hmmpanther:PTHR26453&hmmpanther:PTHR26453:SF18&Superfamily_domains:SSF81321&Transmembrane_helices:TMhelix&Conserved_Domains:cd15421	0	chr1:g.248638649_248638655del	0	0
chr2	20598246	rs34750020	CT	C	21	152	1915	0.135	-	frameshift_variant	HIGH	HS1BP3	ENSG00000118960	Transcript	ENST00000415264.5	protein_coding	3/4	0	ENST00000415264.5:c.197del	ENSP00000387364.1:p.Gly67AlafsTer30	197/414	198/225	66/74	A/X	gcA/gc	rs34750020	0	-1	cds_start_NF	deletion	HGNC	HGNC:24979	0	3	0	0	ENSP00000387364	0	H7BZ19	UPI000173A3E0	0	0	0	0	0	0	chr2:g.20598247del	0.0956	0.0045
chr2	21043879	0	C	CCAGCAG	10	150	2079	0.065	CAGCAG	inframe_insertion	MODERATE	APOB	ENSG00000084674	Transcript	ENST00000233242.5	protein_coding	1/29	0	ENST00000233242.5:c.61_66dup	ENSP00000233242.1:p.Leu21_Leu22dup	194-195/14121	66-67/13692	22-23/4563	-/LL	-/CTGCTG	rs745520533	0	-1	0	insertion	HGNC	HGNC:603	YES	1	P1	CCDS1703.1	ENSP00000233242	P04114	0	UPI0004620B75	0	1	0	0	hmmpanther:PTHR13769&hmmpanther:PTHR13769:SF1&Cleavage_site_(Signalp):SignalP-noTM&Transmembrane_helices:TMhelix&Low_complexity_(Seg):seg	0	chr2:g.21043893_21043898dup	0	0
chr2	26254257	rs3839049	G	GACT	58	152	996	0.372	ACT	inframe_insertion	MODERATE	HADHB	ENSG00000138029	Transcript	ENST00000317799.10	protein_coding	2/16	0	ENST00000317799.10:c.5_7dup	ENSP00000325136.5:p.Thr2dup	63-64/1997	3-4/1425	1-2/474	-/T	-/ACT	rs1064793144	0	1	0	insertion	HGNC	HGNC:4803	YES	1	P1	CCDS1722.1	ENSP00000325136	P55084	0	UPI0000129B6F	0	1	0	0	PDB-ENSP_mappings:5zqz.B&PDB-ENSP_mappings:5zqz.D&PDB-ENSP_mappings:5zrv.B&PDB-ENSP_mappings:5zrv.D&PDB-ENSP_mappings:5zrv.F&PDB-ENSP_mappings:5zrv.H	4	chr2:g.26254259_26254261dup	0	0.8767
chr2	29065060	0	C	CGCT	18	152	2124	0.128	GCT	inframe_insertion	MODERATE	PCARE	ENSG00000179270	Transcript	ENST00000331664.6	protein_coding	2/2	0	ENST00000331664.6:c.3673_3675dup	ENSP00000332809.4:p.Ser1225dup	3937-3938/7303	3675-3676/3867	1225-1226/1288	-/S	-/AGC	rs139768554	0	-1	0	insertion	HGNC	HGNC:34383	YES	2	P1	CCDS42669.1	ENSP00000332809	A6NGG8	0	UPI0000251DD8	0	1	0	0	Pfam_domain:PF15449&hmmpanther:PTHR22017&MobiDB_lite:mobidb-lite&MobiDB_lite:mobidb-lite	0	chr2:g.29065069_29065071dup	0.3736	0.5257
chr2	46480669	0	C	CAGCGGCAGCACGAGGTGGTGATGGAGCAGCTGCAGCGGG	26	152	2030	0.167	AGCGGCAGCACGAGGTGGTGATGGAGCAGCTGCAGCGGG	inframe_insertion	MODERATE	TMEM247	ENSG00000284701	Transcript	ENST00000434431.2	protein_coding	2/3	0	ENST00000434431.2:c.419_457dup	ENSP00000388684.1:p.Arg140_Gln152dup	403-404/680	382-383/659	128/219	Q/QRQHEVVMEQLQRE	cag/cAGCGGCAGCACGAGGTGGTGATGGAGCAGCTGCAGCGGGag	rs879814156	0	1	0	insertion	HGNC	HGNC:42967	YES	5	P1	CCDS56117.1	ENSP00000388684	A6NEH6	0	UPI0000366EF8	0	0	0	0	hmmpanther:PTHR36691&Pfam_domain:PF15444&Coiled-coils_(Ncoils):Coil	75	chr2:g.46480693_46480731dup	0	0
chr2	46480673	rs775332040	G	GGCAGCACGAGGTGGTGATGGAGCAGCTGCAGCGGGAGCA	35	152	2077	0.224	GCAGCACGAGGTGGTGATGGAGCAGCTGCAGCGGGAGCA	inframe_insertion	MODERATE	TMEM247	ENSG00000284701	Transcript	ENST00000434431.2	protein_coding	2/3	0	ENST00000434431.2:c.424_425insAGCAGCACGAGGTGGTGATGGAGCAGCTGCAGCGGGAGC	ENSP00000388684.1:p.Glu141_Arg142insGlnGlnHisGluValValMetGluGlnLeuGlnArgGlu	407-408/680	386-387/659	129/219	R/RQHEVVMEQLQREQ	cgg/cgGCAGCACGAGGTGGTGATGGAGCAGCTGCAGCGGGAGCAg	rs775332040	0	1	0	insertion	HGNC	HGNC:42967	YES	5	P1	CCDS56117.1	ENSP00000388684	A6NEH6	0	UPI0000366EF8	0	0	0	0	hmmpanther:PTHR36691&Pfam_domain:PF15444&Coiled-coils_(Ncoils):Coil	38	chr2:g.46480711_46480712insAGCAGCACGAGGTGGTGATGGAGCAGCTGCAGCGGGAGC	0	0
chr2	54255566	0	GGGGCCC	G	16	152	1314	0.109	-	inframe_deletion	MODERATE	TSPYL6	ENSG00000178021	Transcript	ENST00000317802.9	protein_coding	1/1	0	ENST00000317802.9:c.580_585del	ENSP00000417919.2:p.Gly194_Pro195del	658-663/3052	580-585/1233	194-195/410	GP/-	GGGCCC/-	rs796797230&TMP_ESP_2_54482704_54482709&COSM1408536	0	-1	0	deletion	HGNC	HGNC:14521	YES	0	P1	CCDS42682.1	ENSP00000417919	Q8N831	A0A140VJY4	UPI000006CF77	0	0	0	0	hmmpanther:PTHR11875&hmmpanther:PTHR11875:SF29&Superfamily_domains:SSF143113&Low_complexity_(Seg):seg	0	chr2:g.54255579_54255584del	0	0.1921
chr2	69514621	0	CTGT	C	98	152	2701	0.641	-	inframe_deletion	MODERATE	AAK1	ENSG00000115977	Transcript	ENST00000409085.9	protein_coding	13/22	0	ENST00000409085.9:c.1623_1625del	ENSP00000386456.3:p.Gln546del	2022-2024/21157	1623-1625/2886	541-542/961	QQ/Q	caACAg/cag	rs3832159&COSM1318883&COSM1318884	0	-1	0	deletion	HGNC	HGNC:19679	YES	5	P2	CCDS1893.2	ENSP00000386456	Q2M2I8	0	UPI0001881663	0	0	0	0	hmmpanther:PTHR22967&hmmpanther:PTHR22967:SF71&Low_complexity_(Seg):seg	0	chr2:g.69514630_69514632del	0.3558	0.1755
chr2	73385903	0	T	TGGA	34	150	1112	0.234	GGA	inframe_insertion	MODERATE	ALMS1	ENSG00000116127	Transcript	ENST00000613296.5	protein_coding	1/23	0	ENST00000613296.5:c.72_74dup	ENSP00000482968.1:p.Glu28dup	68-69/12848	35-36/12507	12/4168	L/LE	ctg/ctGGAg	rs764804760	0	1	0	insertion	HGNC	HGNC:428	YES	1	P2	CCDS42697.1	ENSP00000482968	Q8TCU4	0	UPI00046209B2	0	1	0	0	MobiDB_lite:mobidb-lite&MobiDB_lite:mobidb-lite&Coiled-coils_(Ncoils):Coil	39	chr2:g.73385940_73385942dup	0	0
chr2	73385903	0	T	TGGAGGA	11	150	1112	0.071	GGAGGA	inframe_insertion	MODERATE	ALMS1	ENSG00000116127	Transcript	ENST00000613296.5	protein_coding	1/23	0	ENST00000613296.5:c.69_74dup	ENSP00000482968.1:p.Glu27_Glu28dup	68-69/12848	35-36/12507	12/4168	L/LEE	ctg/ctGGAGGAg	rs764804760	0	1	0	insertion	HGNC	HGNC:428	YES	1	P2	CCDS42697.1	ENSP00000482968	Q8TCU4	0	UPI00046209B2	0	1	0	0	MobiDB_lite:mobidb-lite&MobiDB_lite:mobidb-lite&Coiled-coils_(Ncoils):Coil	39	chr2:g.73385937_73385942dup	0	0
chr2	73385903	0	TGGA	T	38	150	1112	0.253	-	inframe_deletion	MODERATE	ALMS1	ENSG00000116127	Transcript	ENST00000613296.5	protein_coding	1/23	0	ENST00000613296.5:c.72_74del	ENSP00000482968.1:p.Glu28del	69-71/12848	36-38/12507	12-13/4168	LE/L	ctGGAg/ctg	rs772724963	0	1	0	deletion	HGNC	HGNC:428	YES	1	P2	CCDS42697.1	ENSP00000482968	Q8TCU4	0	UPI00046209B2	0	1	0	0	MobiDB_lite:mobidb-lite&MobiDB_lite:mobidb-lite&Coiled-coils_(Ncoils):Coil&Low_complexity_(Seg):seg	36	chr2:g.73385940_73385942del	0	0
chr2	73385903	0	TGGAGGA	T	33	150	1112	0.221	-	inframe_deletion	MODERATE	ALMS1	ENSG00000116127	Transcript	ENST00000613296.5	protein_coding	1/23	0	ENST00000613296.5:c.69_74del	ENSP00000482968.1:p.Glu27_Glu28del	69-74/12848	36-41/12507	12-14/4168	LEE/L	ctGGAGGAg/ctg	rs1375323490	0	1	0	deletion	HGNC	HGNC:428	YES	1	P2	CCDS42697.1	ENSP00000482968	Q8TCU4	0	UPI00046209B2	0	1	0	0	MobiDB_lite:mobidb-lite&MobiDB_lite:mobidb-lite&Coiled-coils_(Ncoils):Coil&Low_complexity_(Seg):seg	33	chr2:g.73385937_73385942del	0	0.9183
chr2	73448097	rs34628045	TCTC	T	33	152	1652	0.218	-	inframe_deletion	MODERATE	ALMS1	ENSG00000116127	Transcript	ENST00000613296.5	protein_coding	8/23	0	ENST00000613296.5:c.1574_1576del	ENSP00000482968.1:p.Pro525del	1604-1606/12848	1571-1573/12507	524-525/4168	SP/S	tCTCct/tct	rs1314235932	0	1	0	deletion	HGNC	HGNC:428	YES	1	P2	CCDS42697.1	ENSP00000482968	Q8TCU4	0	UPI00046209B2	0	1	0	0	0	3	chr2:g.73448101_73448103del	0	0
chr2	85133705	0	GGGC	G	57	150	1201	0.383	-	inframe_deletion	MODERATE	TCF7L1	ENSG00000152284	Transcript	ENST00000282111.4	protein_coding	1/12	0	ENST00000282111.4:c.40_42del	ENSP00000282111.3:p.Gly14del	315-317/2985	22-24/1767	8/588	G/-	GGC/-	rs566806913&COSM5977591	0	1	0	deletion	HGNC	HGNC:11640	YES	1	P1	CCDS1971.1	ENSP00000282111	Q9HCS4	0	UPI0000136846	0	0	0	0	hmmpanther:PTHR10373:SF25&hmmpanther:PTHR10373&Pfam_domain:PF08347&Low_complexity_(Seg):seg&MobiDB_lite:mobidb-lite	18	chr2:g.85133724_85133726del	0.3826	0.5257
chr2	88627211	0	CCAG	C	151	152	2128	0.994	-	inframe_deletion	MODERATE	EIF2AK3	ENSG00000172071	Transcript	ENST00000303236.8	protein_coding	1/17	0	ENST00000303236.8:c.61_63del	ENSP00000307235.3:p.Leu21del	251-253/4537	61-63/3351	21/1116	L/-	CTG/-	rs72416210&COSM5862969&COSM5862970	0	-1	0	deletion	HGNC	HGNC:3255	YES	1	P1	CCDS33241.1	ENSP00000307235	Q9NZJ5	0	UPI000013E87D	0	1	0	0	Low_complexity_(Seg):seg&Transmembrane_helices:TMhelix&Cleavage_site_(Signalp):SignalP-noTM	0	chr2:g.88627234_88627236del	0.7965	0.8941
chr2	96115238	rs4066772	CTCCTCCTCT	C	68	152	1927	0.449	-	inframe_deletion	MODERATE	ADRA2B	ENSG00000274286	Transcript	ENST00000620793.2	protein_coding	1/1	0	ENST00000620793.2:c.903_911del	ENSP00000480573.1:p.Glu307_Glu309del	1325-1333/3696	903-911/1353	301-304/450	EEEE/E	gaAGAGGAGGAg/gag	rs1452221001	0	-1	0	deletion	HGNC	HGNC:282	YES	0	P1	CCDS56129.1	ENSP00000480573	P18089	0	UPI0000047180	0	1	0	0	SMART_domains:SM01381&hmmpanther:PTHR24248:SF26&PROSITE_profiles:PS50262&hmmpanther:PTHR24248&Pfam_domain:PF00001&Conserved_Domains:cd15321&Superfamily_domains:SSF81321&MobiDB_lite:mobidb-lite&MobiDB_lite:mobidb-lite&Low_complexity_(Seg):seg	0	chr2:g.96115250_96115258del	0	0
chr2	106424136	rs771658117	AGGGCT	A	17	152	1723	0.109	-	frameshift_variant	HIGH	RGPD3	ENSG00000153165	Transcript	ENST00000409886.3	protein_coding	20/23	0	ENST00000409886.3:c.3826_3830del	ENSP00000386588.3:p.Ser1276CysfsTer9	3914-3918/5594	3826-3830/5277	1276-1277/1758	SP/X	AGCCCt/t	rs771658117	0	-1	0	deletion	HGNC	HGNC:32416	YES	1	P2	CCDS46379.1	ENSP00000386588	A6NKT7	0	UPI00006C049F	0	1	0	0	hmmpanther:PTHR23138&hmmpanther:PTHR23138:SF87&Low_complexity_(Seg):seg	0	chr2:g.106424137_106424141del	0	0
chr2	106424142	rs768167619	A	AAAGATT	17	152	1718	0.109	AAGATT	protein_altering_variant	MODERATE	RGPD3	ENSG00000153165	Transcript	ENST00000409886.3	protein_coding	20/23	0	ENST00000409886.3:c.3824_3825insAATCTT	ENSP00000386588.3:p.Ser1275delinsArgIlePhe	3912-3913/5594	3824-3825/5277	1275/1758	S/RIF	agt/agAATCTTt	rs768167619	0	-1	0	insertion	HGNC	HGNC:32416	YES	1	P2	CCDS46379.1	ENSP00000386588	A6NKT7	0	UPI00006C049F	0	1	0	0	hmmpanther:PTHR23138&hmmpanther:PTHR23138:SF87&Low_complexity_(Seg):seg	0	chr2:g.106424142_106424143insAAGATT	0	0
chr2	112074958	rs71385858	CAAT	C	8	152	1125	0.058	-	inframe_deletion&splice_region_variant	MODERATE	TMEM87B	ENSG00000153214	Transcript	ENST00000283206.9	protein_coding	5/19	0	ENST00000283206.9:c.498_500del	ENSP00000283206.4:p.Met167del	821-823/5162	498-500/1668	166-167/555	SM/S	tcAATg/tcg	rs71385858&COSM5713065	0	1	0	deletion	HGNC	HGNC:25913	YES	2	P1	CCDS33275.1	ENSP00000283206	Q96K49	0	UPI000004B634	0	0	0	0	hmmpanther:PTHR21229&hmmpanther:PTHR21229:SF16	0	chr2:g.112074959_112074961del	0.259	0.2118
chr2	113635063	rs201528381	CG	C	8	152	2387	0.051	-	frameshift_variant	HIGH	RABL2A	ENSG00000144134	Transcript	ENST00000409875.5	protein_coding	6/10	0	ENST00000409875.5:c.232del	ENSP00000387229.1:p.Ala78GlnfsTer35	533/2282	231/717	77/238	T/X	acG/ac	rs201528381&COSM1613314	0	1	0	deletion	HGNC	HGNC:9799	YES	1	A2	CCDS77455.1	ENSP00000387229	Q9UBK7	0	UPI000042161E	0	0	0	0	Gene3D:3.40.50.300&Pfam_domain:PF00071&Prints_domain:PR00449&PROSITE_profiles:PS51419&hmmpanther:PTHR24073&hmmpanther:PTHR24073:SF263&SMART_domains:SM00173&SMART_domains:SM00174&SMART_domains:SM00175&SMART_domains:SM00176&Superfamily_domains:SSF52540&TIGRFAM_domain:TIGR00231&Conserved_Domains:cd04124	1	chr2:g.113635065del	0.0493	0.0023
chr2	130372355	0	AGACGGG	A	29	152	1515	0.199	-	inframe_deletion	MODERATE	PTPN18	ENSG00000072135	Transcript	ENST00000175756.10	protein_coding	13/15	0	ENST00000175756.10:c.1132_1137del	ENSP00000175756.5:p.Thr378_Gly379del	1165-1170/3616	1113-1118/1383	371-373/460	QTG/Q	caGACGGGg/cag	rs112040677&COSM246865	0	1	0	deletion	HGNC	HGNC:9649	YES	1	P1	CCDS2161.1	ENSP00000175756	Q99952	0	UPI000013C5D0	0	0	0	0	hmmpanther:PTHR19134&hmmpanther:PTHR19134:SF286&Low_complexity_(Seg):seg&MobiDB_lite:mobidb-lite&MobiDB_lite:mobidb-lite	19	chr2:g.130372375_130372380del	0.3442	0.6324
chr2	168247286	0	C	CGCCGGG	15	150	1292	0.104	GCCGGG	inframe_insertion	MODERATE	STK39	ENSG00000198648	Transcript	ENST00000355999.5	protein_coding	1/18	0	ENST00000355999.5:c.144_149dup	ENSP00000348278.4:p.Pro49_Ala50dup	309-310/3272	149-150/1638	50/545	A/APA	gcg/gcCCCGGCg	rs537577117&TMP_ESP_2_169103797_169103796	0	-1	0	insertion	HGNC	HGNC:17717	YES	1	P1	CCDS42770.1	ENSP00000348278	Q9UEW8	0	UPI000013D46D	0	0	0	0	Low_complexity_(Seg):seg&hmmpanther:PTHR24361:SF622&hmmpanther:PTHR24361	0	chr2:g.168247309_168247314dup	0.3658	0.2405
chr2	169776450	rs150673586	C	CA	55	152	1034	0.372	A	frameshift_variant	HIGH	KLHL23	ENSG00000213160	Transcript	ENST00000448589.1	protein_coding	2/2	0	ENST00000448589.1:c.63dup	ENSP00000400833.1:p.Thr22AsnfsTer7	55-56/594	56-57/78	19/25	T/TX	aca/acAa	rs150673586	0	1	cds_start_NF	insertion	HGNC	HGNC:27506	0	2	0	0	ENSP00000400833	0	H7C1K9	UPI00018817B8	0	0	0	0	MobiDB_lite:mobidb-lite	8	chr2:g.169776458dup	0	0
chr2	172102400	0	G	GGCT	27	152	1592	0.173	GCT	inframe_insertion	MODERATE	DLX2	ENSG00000115844	Transcript	ENST00000234198.9	protein_coding	1/3	0	ENST00000234198.9:c.136_138dup	ENSP00000234198.4:p.Ser46dup	500-501/2454	138-139/987	46-47/328	-/S	-/AGC	rs201510837&TMP_ESP_2_172967129_172967131	0	-1	0	insertion	HGNC	HGNC:2915	YES	1	P1	CCDS2248.1	ENSP00000234198	Q07687	Q53QU7&X5D7D8	UPI00001294AC	0	0	0	0	hmmpanther:PTHR24327&hmmpanther:PTHR24327:SF23&MobiDB_lite:mobidb-lite&MobiDB_lite:mobidb-lite	0	chr2:g.172102417_172102419dup	0.0226	0.0008
chr2	176123562	0	C	CGCA	144	152	2373	0.942	GCA	inframe_insertion	MODERATE	HOXD9	ENSG00000128709	Transcript	ENST00000249499.8	protein_coding	1/2	0	ENST00000249499.8:c.804_806dup	ENSP00000249499.6:p.Gln269dup	844-845/1871	794-795/1059	265/352	P/PQ	ccg/ccGCAg	rs56007470&TMP_ESP_2_176988291_176988293	0	1	0	insertion	HGNC	HGNC:5140	YES	1	P1	CCDS2267.2	ENSP00000249499	P28356	0	UPI000004A10E	0	0	0	0	hmmpanther:PTHR24326&hmmpanther:PTHR24326:SF113&Low_complexity_(Seg):seg	12	chr2:g.176123572_176123574dup	0	0.0514
chr2	177629445	rs3830637	G	GGGA	152	152	2714	1	GGA	inframe_insertion	MODERATE	PDE11A	ENSG00000128655	Transcript	ENST00000286063.11	protein_coding	20/20	0	ENST00000286063.11:c.2761_2763dup	ENSP00000286063.5:p.Ser921dup	3103-3104/9305	2763-2764/2802	921-922/933	-/S	-/TCC	rs3830637	0	-1	0	insertion	HGNC	HGNC:8773	YES	1	P1	CCDS33334.1	ENSP00000286063	Q9HCR9	0	UPI00001402C1	0	1	0	0	Low_complexity_(Seg):seg	0	chr2:g.177629449_177629451dup	0	0.1982
chr2	184937484	rs3046266	C	CACA	135	152	1735	0.878	ACA	inframe_insertion	MODERATE	ZNF804A	ENSG00000170396	Transcript	ENST00000302277.7	protein_coding	4/4	0	ENST00000302277.7:c.2090_2092dup	ENSP00000303252.6:p.Thr697dup	2519-2520/4527	2088-2089/3630	696-697/1209	-/T	-/ACA	rs5836928	0	1	0	insertion	HGNC	HGNC:21711	YES	1	P1	CCDS2291.1	ENSP00000303252	Q7Z570	0	UPI00001B4B18	0	0	0	0	hmmpanther:PTHR17614&hmmpanther:PTHR17614:SF13	4	chr2:g.184937486_184937488dup	0.4904	0.0598
chr2	186694302	0	A	ACAG	18	150	2035	0.123	CAG	inframe_insertion	MODERATE	FAM171B	ENSG00000144369	Transcript	ENST00000304698.10	protein_coding	1/8	0	ENST00000304698.10:c.147_149dup	ENSP00000304108.5:p.Gln56dup	243-244/5731	129-130/2481	43-44/826	-/Q	-/CAG	rs549897920	0	1	0	insertion	HGNC	HGNC:29412	YES	1	P1	CCDS33347.1	ENSP00000304108	Q6P995	0	UPI0000161631	0	0	0	0	Coiled-coils_(Ncoils):Coil&Low_complexity_(Seg):seg	20	chr2:g.186694320_186694322dup	0.1895	0.1778
chr2	186694302	0	A	ACAGCAG	39	150	2035	0.266	CAGCAG	inframe_insertion	MODERATE	FAM171B	ENSG00000144369	Transcript	ENST00000304698.10	protein_coding	1/8	0	ENST00000304698.10:c.144_149dup	ENSP00000304108.5:p.Gln55_Gln56dup	243-244/5731	129-130/2481	43-44/826	-/QQ	-/CAGCAG	rs549897920	0	1	0	insertion	HGNC	HGNC:29412	YES	1	P1	CCDS33347.1	ENSP00000304108	Q6P995	0	UPI0000161631	0	0	0	0	Coiled-coils_(Ncoils):Coil&Low_complexity_(Seg):seg	20	chr2:g.186694317_186694322dup	0	0.1831
chr2	210556728	rs61509952	A	ATCT	93	152	1721	0.609	TCT	inframe_insertion	MODERATE	CPS1	ENSG00000021826	Transcript	ENST00000430249.6	protein_coding	2/39	0	ENST00000430249.6:c.15_16insTTC	ENSP00000402608.2:p.Ile5_Lys6insPhe	68-69/5698	13-14/4521	5/1506	I/IF	atc/aTCTtc	rs1225612781	0	1	0	insertion	HGNC	HGNC:2323	YES	1	0	CCDS46505.1	ENSP00000402608	P31327	0	UPI000166C19F	0	1	0	0	0	2	chr2:g.210556730_210556731insTTC	0	0.5968
chr2	216633573	rs771452702	T	TGCTGCCGCC	11	152	1725	0.071	GCTGCCGCC	inframe_insertion	MODERATE	IGFBP2	ENSG00000115457	Transcript	ENST00000233809.9	protein_coding	1/4	0	ENST00000233809.9:c.58_59insCGCTGCCGC	ENSP00000233809.4:p.Pro19_Leu20insProLeuPro	154-155/1414	50-51/978	17/325	L/LLPP	ctg/ctGCTGCCGCCg	rs771452702	0	1	0	insertion	HGNC	HGNC:5471	YES	1	P1	CCDS42815.1	ENSP00000233809	P18065	0	UPI000013C98D	0	0	0	0	hmmpanther:PTHR11551:SF5&hmmpanther:PTHR11551&Low_complexity_(Seg):seg&Cleavage_site_(Signalp):SignalP-noTM	8	chr2:g.216633581_216633582insCGCTGCCGC	0	0
chr2	227387887	rs11281766	A	ACCACCACAG	34	152	1919	0.224	CCACCACAG	inframe_insertion	MODERATE	SCYGR1	ENSG00000284629	Transcript	ENST00000641359.1	protein_coding	1/1	0	ENST00000641359.1:c.54_62dup	ENSP00000493109.1:p.Cys19_Gly21dup	62-63/267	62-63/267	21/88	G/GCGG	ggt/ggCTGTGGTGGt	rs11281766	0	-1	0	insertion	HGNC	HGNC:34218	YES	0	P1	0	ENSP00000493109	A0A286YEY9	0	UPI000BAD59D7	0	0	0	0	Low_complexity_(Seg):seg	0	chr2:g.227387895_227387903dup	0	0.2073
chr2	227387905	rs200143617	GCAGCCACCA	G	17	150	2096	0.123	-	inframe_deletion	MODERATE	SCYGR1	ENSG00000284629	Transcript	ENST00000641359.1	protein_coding	1/1	0	ENST00000641359.1:c.36_44del	ENSP00000493109.1:p.Cys15_Gly17del	36-44/267	36-44/267	12-15/88	CGGC/C	tgTGGTGGCTGc/tgc	rs200143617	0	-1	0	deletion	HGNC	HGNC:34218	YES	0	P1	0	ENSP00000493109	A0A286YEY9	0	UPI000BAD59D7	0	0	0	0	Low_complexity_(Seg):seg	0	chr2:g.227387917_227387925del	0	0
chr2	227598928	rs146731143	CGGTGGCCGCTGT	C	19	152	1822	0.122	-	inframe_deletion	MODERATE	SCYGR2	ENSG00000284643	Transcript	ENST00000641394.1	protein_coding	1/1	0	ENST00000641394.1:c.43_54del	ENSP00000493300.1:p.Arg15_Gly18del	37-48/363	37-48/363	13-16/120	GGRC/-	GGTGGCCGCTGT/-	rs146731143	0	1	0	deletion	HGNC	HGNC:34220	YES	0	P1	0	ENSP00000493300	A0A286YFB4	0	UPI000BAD59B2	0	0	0	0	Low_complexity_(Seg):seg	6	chr2:g.227598935_227598946del	0	0
chr2	227598938	rs758639374	TGTGGTGGCTGCGGTGGTGGCTGTGGTGGTGGCTGTG	T	10	152	1825	0.064	-	inframe_deletion	MODERATE	SCYGR2	ENSG00000284643	Transcript	ENST00000641394.1	protein_coding	1/1	0	ENST00000641394.1:c.105_140del	ENSP00000493300.1:p.Gly42_Gly53del	47-82/363	47-82/363	16-28/120	CGGCGGGCGGGCG/C	tGTGGTGGCTGCGGTGGTGGCTGTGGTGGTGGCTGTGgt/tgt	rs758639374	0	1	0	deletion	HGNC	HGNC:34220	YES	0	P1	0	ENSP00000493300	A0A286YFB4	0	UPI000BAD59B2	0	0	0	0	Low_complexity_(Seg):seg	58	chr2:g.227598997_227599032del	0	0
chr2	227598959	rs60935296	TGTGGTGGTG	T	23	152	1785	0.154	-	inframe_deletion	MODERATE	SCYGR2	ENSG00000284643	Transcript	ENST00000641394.1	protein_coding	1/1	0	ENST00000641394.1:c.69_77del	ENSP00000493300.1:p.Gly24_Gly26del	68-76/363	68-76/363	23-26/120	CGGG/C	tGTGGTGGTGgc/tgc	0	0	1	0	deletion	HGNC	HGNC:34220	YES	0	P1	0	ENSP00000493300	A0A286YFB4	0	UPI000BAD59B2	0	0	0	0	Low_complexity_(Seg):seg	1	chr2:g.227598961_227598969del	0	0
chr2	227598961	rs1358171316	TGGTGGTGGCTGTGGTGGTGGCTGC	T	17	150	1824	0.11	-	inframe_deletion	MODERATE	SCYGR2	ENSG00000284643	Transcript	ENST00000641394.1	protein_coding	1/1	0	ENST00000641394.1:c.93_116del	ENSP00000493300.1:p.Gly46_Gly53del	70-93/363	70-93/363	24-31/120	GGGCGGGC/-	GGTGGTGGCTGTGGTGGTGGCTGC/-	rs1358171316	0	1	0	deletion	HGNC	HGNC:34220	YES	0	P1	0	ENSP00000493300	A0A286YFB4	0	UPI000BAD59B2	0	0	0	0	Low_complexity_(Seg):seg	23	chr2:g.227598985_227599008del	0	0
chr2	227598970	rs536525558	CTGT	C	23	152	1805	0.154	-	inframe_deletion	MODERATE	SCYGR2	ENSG00000284643	Transcript	ENST00000641394.1	protein_coding	1/1	0	ENST00000641394.1:c.79_81del	ENSP00000493300.1:p.Cys27del	79-81/363	79-81/363	27/120	C/-	TGT/-	rs536525558	0	1	0	deletion	HGNC	HGNC:34220	YES	0	P1	0	ENSP00000493300	A0A286YFB4	0	UPI000BAD59B2	0	0	0	0	Low_complexity_(Seg):seg	0	chr2:g.227598971_227598973del	0	0
chr2	227599016	rs1441262959	GGCTGCGGTGGTGGCTGCGGTGGTGGCTGTGGTGGTA	G	23	152	1866	0.154	-	inframe_deletion	MODERATE	SCYGR2	ENSG00000284643	Transcript	ENST00000641394.1	protein_coding	1/1	0	ENST00000641394.1:c.129_164del	ENSP00000493300.1:p.Gly45_Gly56del	125-160/363	125-160/363	42-54/120	GCGGGCGGGCGGS/G	gGCTGCGGTGGTGGCTGCGGTGGTGGCTGTGGTGGTAgc/ggc	rs1441262959	0	1	0	deletion	HGNC	HGNC:34220	YES	0	P1	0	ENSP00000493300	A0A286YFB4	0	UPI000BAD59B2	0	0	0	0	Low_complexity_(Seg):seg	4	chr2:g.227599021_227599056del	0	0
chr2	227724464	rs1162887424	G	GCAGCCCTTCTGCTGGCAA	11	152	2497	0.071	CAGCCCTTCTGCTGGCAA	inframe_insertion	MODERATE	SCYGR6	ENSG00000284725	Transcript	ENST00000641918.1	protein_coding	1/1	0	ENST00000641918.1:c.293_294insTTGCCAGCAGAAGGGCTG	ENSP00000493292.1:p.Gln94_Cys99dup	293-294/318	293-294/318	98/105	C/CCQQKGC	tgc/tgTTGCCAGCAGAAGGGCTGc	rs1162887424	0	-1	0	insertion	HGNC	HGNC:34225	YES	0	P1	0	ENSP00000493292	A0A286YF77	0	UPI000BAD59DF	0	0	0	0	Low_complexity_(Seg):seg	0	chr2:g.227724478_227724479insGCAACAGCCCTTCTGCTG	0	0
chr2	227745939	rs757696154	TGCAGTGGTGGCTGTGGTGGTGGCTGCGGTGGTGGCTGCG	T	10	152	1811	0.064	-	inframe_deletion	MODERATE	SCYGR8	ENSG00000284635	Transcript	ENST00000641981.1	protein_coding	1/1	0	ENST00000641981.1:c.49_87del	ENSP00000493156.1:p.Ser17_Gly29del	96-134/837	47-85/327	16-29/108	CSGGCGGGCGGGCG/C	tGCAGTGGTGGCTGTGGTGGTGGCTGCGGTGGTGGCTGCGgc/tgc	rs757696154	0	1	0	deletion	HGNC	HGNC:34227	YES	0	P1	0	ENSP00000493156	A0A286YFG1	0	UPI000BAD59D2	0	0	0	0	Low_complexity_(Seg):seg	2	chr2:g.227745942_227745980del	0	0
chr2	227745963	rs67656271	TGCGGTGGTGGCTGCG	T	131	152	1787	0.865	-	inframe_deletion	MODERATE	SCYGR8	ENSG00000284635	Transcript	ENST00000641981.1	protein_coding	1/1	0	ENST00000641981.1:c.87_101del	ENSP00000493156.1:p.Gly32_Gly36del	120-134/837	71-85/327	24-29/108	CGGGCG/C	tGCGGTGGTGGCTGCGgc/tgc	rs148321057	0	1	0	deletion	HGNC	HGNC:34227	YES	0	P1	0	ENSP00000493156	A0A286YFG1	0	UPI000BAD59D2	0	0	0	0	Low_complexity_(Seg):seg	16	chr2:g.227745980_227745994del	0.8235	0.7375
chr2	230996317	rs72362780	TCAGCAGCCTAGCCCTGAATCCACACCA	T	63	152	2252	0.423	-	inframe_deletion	MODERATE	SPATA3	ENSG00000173699	Transcript	ENST00000452881.5	protein_coding	1/9	0	ENST00000452881.5:c.96_122del	ENSP00000388895.1:p.Gln48_Gln56del	193-219/1618	85-111/579	29-37/192	QQPSPESTP/-	CAGCAGCCTAGCCCTGAATCCACACCA/-	rs72362780&COSM1406147	0	1	0	deletion	HGNC	HGNC:17884	YES	2	P2	CCDS2481.1	ENSP00000388895	Q8NHX4	0	UPI000006E910	0	0	0	0	Pfam_domain:PF15662&hmmpanther:PTHR22234&MobiDB_lite:mobidb-lite&MobiDB_lite:mobidb-lite&MobiDB_lite:mobidb-lite&Low_complexity_(Seg):seg	11	chr2:g.230996329_230996355del	0	0
chr2	231460703	0	TTCA	T	11	152	2306	0.071	-	inframe_deletion	MODERATE	NCL	ENSG00000115053	Transcript	ENST00000322723.9	protein_coding	4/14	0	ENST00000322723.9:c.774_776del	ENSP00000318195.4:p.Asp258del	905-907/3924	774-776/2133	258-259/710	DE/E	gaTGAa/gaa	rs139777351&TMP_ESP_2_232325415_232325423&COSM3736247	0	-1	0	deletion	HGNC	HGNC:7667	YES	2	P1	CCDS33397.1	ENSP00000318195	P19338	A0A024R4A0	UPI0000456F25	0	0	0	0	hmmpanther:PTHR44769&MobiDB_lite:mobidb-lite&MobiDB_lite:mobidb-lite&Low_complexity_(Seg):seg	0	chr2:g.231460715_231460717del	0	0.0325
chr2	232847517	rs775324034	A	AG	18	152	1572	0.128	G	frameshift_variant	HIGH	GIGYF2	ENSG00000204120	Transcript	ENST00000409451.7	protein_coding	29/31	0	ENST00000409451.7:c.3693_3694insG	ENSP00000387170.3:p.Gln1232AlafsTer46	3919-3920/5937	3693-3694/3963	1231-1232/1320	-/X	-/G	rs775324034	0	1	0	insertion	HGNC	HGNC:11960	YES	1	A2	CCDS46542.1	ENSP00000387170	Q6Y7W6	0	UPI00003FEC8F	0	1	0	0	hmmpanther:PTHR14445&hmmpanther:PTHR14445:SF38&MobiDB_lite:mobidb-lite&Low_complexity_(Seg):seg	0	chr2:g.232847517_232847518insG	0	0
chr2	233481270	rs10581559	AATC	A	25	152	2099	0.167	-	inframe_deletion	MODERATE	USP40	ENSG00000085982	Transcript	ENST00000450966.5	protein_coding	30/31	0	ENST00000450966.5:c.3562_3564del	ENSP00000415434.1:p.Asp1188del	3562-3564/5616	3562-3564/3744	1188/1247	D/-	GAT/-	rs10581559&COSM7326436&COSM7326437	0	-1	0	deletion	HGNC	HGNC:20069	YES	1	P2	CCDS46547.1	ENSP00000415434	Q9NVE5	0	UPI0000232F06	0	0	0	0	hmmpanther:PTHR44498&Low_complexity_(Seg):seg	0	chr2:g.233481277_233481279del	0.0088	0.0008
chr2	240682382	rs201917032	GC	G	36	152	2256	0.244	-	frameshift_variant	HIGH	AQP12B	ENSG00000185176	Transcript	ENST00000407834.3	protein_coding	1/3	0	ENST00000407834.3:c.455del	ENSP00000384894.3:p.Ser152ThrfsTer24	518/1094	455/924	152/307	S/X	aGc/ac	rs201917032&COSM111410	0	-1	0	deletion	HGNC	HGNC:6096	YES	1	P2	CCDS46560.1	ENSP00000384894	A6NM10	0	UPI0000F705B9	0	0	0	0	Gene3D:1.20.1080.10&Pfam_domain:PF00230&PIRSF_domain:PIRSF017529&Prints_domain:PR02025&hmmpanther:PTHR21191&hmmpanther:PTHR21191:SF8&Superfamily_domains:SSF81338	0	chr2:g.240682383del	0.232	0.2602
chr2	240757423	0	ATCC	A	35	152	1536	0.224	-	inframe_deletion	MODERATE	KIF1A	ENSG00000130294	Transcript	ENST00000498729.8	protein_coding	27/49	0	ENST00000498729.8:c.2751_2753del	ENSP00000438388.1:p.Glu917del	2998-3000/9218	2751-2753/5376	917-918/1791	ED/D	gaGGAt/gat	rs10594016&COSM5058789	0	-1	0	deletion	HGNC	HGNC:888	YES	5	A1	CCDS58757.1	ENSP00000438388	Q12756	0	UPI0002065B81	0	1	0	0	Coiled-coils_(Ncoils):Coil&hmmpanther:PTHR24115&hmmpanther:PTHR24115:SF361&MobiDB_lite:mobidb-lite&MobiDB_lite:mobidb-lite&Low_complexity_(Seg):seg	0	chr2:g.240757454_240757456del	0	0
chr3	27721936	rs1553745484	G	GCGGCGC	149	152	1561	0.981	CGGCGC	inframe_insertion	MODERATE	EOMES	ENSG00000163508	Transcript	ENST00000449599.3	protein_coding	1/6	0	ENST00000449599.3:c.358_359insGCGCCG	ENSP00000388620.1:p.Ala119_Ala120insGlyAla	376-377/2829	358-359/2118	120/705	A/GAA	gcc/gGCGCCGcc	rs1553745484&rs368178421&TMP_ESP_3_27763428_27763427	0	-1	0	insertion	HGNC	HGNC:3372	YES	1	A1	CCDS63585.1	ENSP00000388620	O95936	0	UPI00004DEF82	0	1	0	0	hmmpanther:PTHR11267&hmmpanther:PTHR11267:SF13&Low_complexity_(Seg):seg	0	chr3:g.27721937_27721938insGGCGCC	0	0.3147
chr3	40462029	0	A	ACTGCTG	86	152	1848	0.577	CTGCTG	inframe_insertion	MODERATE	RPL14	ENSG00000188846	Transcript	ENST00000338970.10	protein_coding	6/6	0	ENST00000338970.10:c.472_477dup	ENSP00000345156.6:p.Ala158_Ala159dup	514-515/7072	445-446/648	149/215	T/TAA	act/aCTGCTGct	rs369485042	0	1	0	insertion	HGNC	HGNC:10305	YES	1	P2	CCDS33739.1	ENSP00000345156	P50914	0	UPI0000367134	0	0	0	0	PDB-ENSP_mappings:4ug0.LM&PDB-ENSP_mappings:4v6x.CM&PDB-ENSP_mappings:5aj0.AM&PDB-ENSP_mappings:5lks.LM&PDB-ENSP_mappings:5t2c.s&PDB-ENSP_mappings:6ek0.LM&Low_complexity_(Seg):seg	32	chr3:g.40462056_40462061dup	0	0.0333
chr3	40462029	0	A	ACTGCTGCTGCTGCTG	36	152	1848	0.231	CTGCTGCTGCTGCTG	inframe_insertion	MODERATE	RPL14	ENSG00000188846	Transcript	ENST00000338970.10	protein_coding	6/6	0	ENST00000338970.10:c.463_477dup	ENSP00000345156.6:p.Ala155_Ala159dup	514-515/7072	445-446/648	149/215	T/TAAAAA	act/aCTGCTGCTGCTGCTGct	rs369485042	0	1	0	insertion	HGNC	HGNC:10305	YES	1	P2	CCDS33739.1	ENSP00000345156	P50914	0	UPI0000367134	0	0	0	0	PDB-ENSP_mappings:4ug0.LM&PDB-ENSP_mappings:4v6x.CM&PDB-ENSP_mappings:5aj0.AM&PDB-ENSP_mappings:5lks.LM&PDB-ENSP_mappings:5t2c.s&PDB-ENSP_mappings:6ek0.LM&Low_complexity_(Seg):seg	32	chr3:g.40462047_40462061dup	0.1893	0.0855
chr3	44499299	rs36046723	TTC	T	152	152	2352	1	-	frameshift_variant	HIGH	ZNF852	ENSG00000178917	Transcript	ENST00000436261.5	protein_coding	4/4	0	ENST00000436261.5:c.1476_1477del	ENSP00000389841.1:p.Asn494ProfsTer38	1637-1638/1968	1476-1477/1632	492-493/543	EK/EX	gaGAaa/gaaa	rs36046723&COSM4589965&COSM4589966	0	-1	0	deletion	HGNC	HGNC:27713	YES	2	P1	0	ENSP00000389841	Q6ZMS4	0	UPI000198C97D	0	0	0	0	PROSITE_profiles:PS50157&hmmpanther:PTHR24377&hmmpanther:PTHR24377:SF682&Gene3D:3.30.160.60	0	chr3:g.44499304_44499305del	0.9996	1
chr3	46459794	rs10662431	C	CCTT	152	152	2367	1	CTT	inframe_insertion	MODERATE	LTF	ENSG00000012223	Transcript	ENST00000231751.8	protein_coding	2/17	0	ENST00000231751.8:c.68_69insAAG	ENSP00000231751.4:p.Arg23dup	364-365/2979	68-69/2133	23/710	R/RR	agg/agAAGg	rs10662431	0	-1	0	insertion	HGNC	HGNC:6720	YES	1	P3	CCDS33747.1	ENSP00000231751	P02788	V9HWI4	UPI000016ABE3	0	0	0	0	PIRSF_domain:PIRSF500683&PIRSF_domain:PIRSF002549&Superfamily_domains:SSF53850&hmmpanther:PTHR11485&hmmpanther:PTHR11485:SF33&PDB-ENSP_mappings:2pms.B&PDB-ENSP_mappings:2pms.A&PDB-ENSP_mappings:2bjj.X&PDB-ENSP_mappings:1z6w.A&PDB-ENSP_mappings:1z6v.A&PDB-ENSP_mappings:1vfe.A&PDB-ENSP_mappings:1vfd.A&PDB-ENSP_mappings:1sqy.A&PDB-ENSP_mappings:1n76.A&PDB-ENSP_mappings:1lfi.A&PDB-ENSP_mappings:1lfh.…	0	chr3:g.46459796_46459797insTCT	0.9904	0.9977
chr3	50118454	0	TGAGA	T	68	152	2732	0.442	-	stop_retained_variant&3_prime_UTR_variant	LOW	RBM5	ENSG00000003756	Transcript	ENST00000347869.7	protein_coding	25/25	0	ENST00000347869.7:c.*17_*20del	0	2622-2625/3188	2447-?/2448	816-?/815	0	0	rs764146271	0	1	0	deletion	HGNC	HGNC:9902	YES	1	P1	CCDS2810.1	ENSP00000343054	P52756	A0A024R2U6	UPI000013337C	0	0	0	0	0	18	chr3:g.50118473_50118476del	0	0
chr3	56557250	0	T	TGGGGTAAGCA	119	152	1933	0.782	GGGGTAAGCA	stop_gained&frameshift_variant	HIGH	CCDC66	ENSG00000180376	Transcript	ENST00000394672.7	protein_coding	1/18	0	ENST00000394672.7:c.11+7_11+16dup	0	78-79/3096	8-9/2847	3/948	L/LG*AX	ttg/ttGGGGTAAGCAg	rs150150392	0	1	0	insertion	HGNC	HGNC:27709	YES	1	A2	CCDS46852.1	ENSP00000378167	A2RUB6	0	UPI000020ADBC	0	0	0	0	hmmpanther:PTHR22736	19	chr3:g.56557260_56557269dup	0	0.5998
chr3	56616026	rs1553710781	T	TCTC	32	152	1266	0.212	CTC	inframe_insertion	MODERATE	CCDC66	ENSG00000180376	Transcript	ENST00000394672.7	protein_coding	13/18	0	ENST00000394672.7:c.1818_1819insCCT	ENSP00000378167.3:p.Ser606_Lys607insPro	1886-1887/3096	1816-1817/2847	606/948	S/SP	tct/tCTCct	rs112267342	0	1	0	insertion	HGNC	HGNC:27709	YES	1	A2	CCDS46852.1	ENSP00000378167	A2RUB6	0	UPI000020ADBC	0	0	0	0	hmmpanther:PTHR22736	2	chr3:g.56616028_56616029insCCT	0	0
chr3	63912684	0	G	GGCAGCA	27	152	1170	0.173	GCAGCA	inframe_insertion	MODERATE	ATXN7	ENSG00000285258	Transcript	ENST00000295900.10	protein_coding	3/13	0	ENST00000295900.10:c.113_118dup	ENSP00000295900.6:p.Gln38_Gln39dup	636-637/7224	86-87/2679	29/892	R/RQQ	cgg/cgGCAGCAg	rs576518931	0	1	0	insertion	HGNC	HGNC:10560	YES	1	P2	CCDS43102.1	ENSP00000295900	0	0	UPI0000126640	0	1	0	0	hmmpanther:PTHR15117&hmmpanther:PTHR15117:SF2&MobiDB_lite:mobidb-lite&Low_complexity_(Seg):seg	32	chr3:g.63912711_63912716dup	0.0214	0.0091
chr3	65439885	0	T	TCTG	64	152	2868	0.423	CTG	inframe_insertion	MODERATE	MAGI1	ENSG00000151276	Transcript	ENST00000402939.6	protein_coding	9/23	0	ENST00000402939.6:c.1261_1263dup	ENSP00000385450.2:p.Gln421dup	1263-1264/4389	1263-1264/4389	421-422/1462	-/Q	-/CAG	rs142043619&TMP_ESP_3_65425561_65425566	0	-1	0	insertion	HGNC	HGNC:946	YES	1	A2	CCDS33780.1	ENSP00000385450	Q96QZ7	0	UPI0000457132	0	0	0	0	hmmpanther:PTHR10316:SF12&hmmpanther:PTHR10316&Coiled-coils_(Ncoils):Coil	0	chr3:g.65439913_65439915dup	0	0
chr3	75737404	rs77245454	C	CTG	38	152	2276	0.244	TG	frameshift_variant	HIGH	ZNF717	ENSG00000227124	Transcript	ENST00000478296.5	protein_coding	4/4	0	ENST00000478296.5:c.2068_2069insCA	ENSP00000419377.1:p.Cys690SerfsTer155	2345-2346/3875	2068-2069/2595	690/864	C/SX	tgt/tCAgt	rs77245454	0	-1	0	insertion	HGNC	HGNC:29448	YES	5	0	CCDS77773.1	ENSP00000419377	0	C9JVC3	UPI0001B794C0	0	0	0	0	hmmpanther:PTHR24377:SF627&hmmpanther:PTHR24377&PIRSF_domain:PIRSF013212&Gene3D:3.30.160.60	0	chr3:g.75737404_75737405insTG	0	0
chr3	75737666	rs57577072	CACATTCATT	C	54	152	2363	0.359	-	inframe_deletion	MODERATE	ZNF717	ENSG00000227124	Transcript	ENST00000478296.5	protein_coding	4/4	0	ENST00000478296.5:c.1798_1806del	ENSP00000419377.1:p.Asn600_Cys602del	2075-2083/3875	1798-1806/2595	600-602/864	NEC/-	AATGAATGT/-	rs201263569&COSM111374&COSM5496003	0	-1	0	deletion	HGNC	HGNC:29448	YES	5	0	CCDS77773.1	ENSP00000419377	0	C9JVC3	UPI0001B794C0	0	0	0	0	PROSITE_profiles:PS50157&hmmpanther:PTHR24377:SF627&hmmpanther:PTHR24377:SF627&hmmpanther:PTHR24377&hmmpanther:PTHR24377&PROSITE_patterns:PS00028&PIRSF_domain:PIRSF013212&Pfam_domain:PF00096&Gene3D:3.30.160.60&SMART_domains:SM00355&Superfamily_domains:SSF57667	0	chr3:g.75737671_75737679del	0	0
chr3	98168999	rs377659479	AT	A	9	152	1895	0.058	-	frameshift_variant	HIGH	OR5H15	ENSG00000233412	Transcript	ENST00000641450.1	protein_coding	2/2	0	ENST00000641450.1:c.307del	ENSP00000493082.1:p.Ser103ProfsTer6	455/1229	301/942	101/313	F/X	Ttt/tt	rs377659479&COSM1425938	0	1	0	deletion	HGNC	HGNC:31287	YES	0	P1	CCDS33799.1	ENSP00000493082	A6NDH6	0	UPI00001606CE	0	0	0	0	Transmembrane_helices:TMhelix&PROSITE_profiles:PS50262&hmmpanther:PTHR26452&hmmpanther:PTHR26452:SF135&Gene3D:1.20.1070.10&Pfam_domain:PF13853&Superfamily_domains:SSF81321&Prints_domain:PR00245	6	chr3:g.98169006del	0.0315	0.0091
chr3	98264643	rs74203917	TTGTAACCAC	T	16	152	2079	0.103	-	inframe_deletion	MODERATE	OR5H6	ENSG00000230301	Transcript	ENST00000642105.1	protein_coding	1/1	0	ENST00000642105.1:c.369_377del	ENSP00000493340.1:p.Val124_Thr126del	360-368/978	360-368/978	120-123/325	LVTT/L	ctTGTAACCACt/ctt	rs74203917&COSM1163649	0	1	0	deletion	HGNC	HGNC:14767	YES	0	P2	CCDS33800.1	ENSP00000493340	Q8NGV6	0	UPI000004B1EC	0	0	0	0	Gene3D:1.20.1070.10&Pfam_domain:PF13853&Prints_domain:PR00237&PROSITE_profiles:PS50262&hmmpanther:PTHR26452&hmmpanther:PTHR26452:SF375&Superfamily_domains:SSF81321&Transmembrane_helices:TMhelix	9	chr3:g.98264653_98264661del	0.3171	0.2141
chr3	98354747	rs11288615	TA	T	13	152	840	0.083	-	frameshift_variant	HIGH	OR5K4	ENSG00000196098	Transcript	ENST00000354924.2	protein_coding	1/1	0	ENST00000354924.2:c.901del	ENSP00000347003.2:p.Ile301LeufsTer2	895/966	895/966	299/321	K/X	Aaa/aa	rs11288615&TMP_ESP_3_98073592_98073593&COSM1425967	0	1	0	deletion	HGNC	HGNC:31291	YES	0	P1	CCDS33802.1	ENSP00000347003	A6NMS3	0	UPI000044D411	0	0	0	0	hmmpanther:PTHR26452&hmmpanther:PTHR26452:SF198&Gene3D:1.20.1070.10&Pfam_domain:PF13853&Superfamily_domains:SSF81321	6	chr3:g.98354754del	0.3361	0.2352
chr3	112827063	rs58161637	GT	G	24	152	2186	0.154	-	frameshift_variant	HIGH	CD200R1L	ENSG00000206531	Transcript	ENST00000398214.5	protein_coding	4/6	0	ENST00000398214.5:c.608del	ENSP00000381272.1:p.His203ProfsTer5	834/1296	608/816	203/271	H/X	cAc/cc	rs58161637&COSM5713092	0	-1	0	deletion	HGNC	HGNC:24665	YES	1	P3	CCDS43131.1	ENSP00000381272	Q6Q8B3	0	UPI000042263C	0	0	0	0	PROSITE_profiles:PS50835&hmmpanther:PTHR21462:SF3&hmmpanther:PTHR21462&Gene3D:2.60.40.10&Pfam_domain:PF08205&Superfamily_domains:SSF48726	0	chr3:g.112827064del	0.1679	0.0953
chr3	113657263	0	TTGC	T	89	152	2805	0.583	-	inframe_deletion	MODERATE	USF3	ENSG00000176542	Transcript	ENST00000316407.9	protein_coding	7/7	0	ENST00000316407.9:c.4416_4418del	ENSP00000320794.4:p.Gln1478del	4823-4825/13704	4416-4418/6738	1472-1473/2245	QQ/Q	caGCAa/caa	rs10606566&COSM1484461	0	-1	0	deletion	HGNC	HGNC:30494	YES	5	P2	CCDS43133.1	ENSP00000320794	Q68DE3	0	UPI0004438052	0	0	0	0	hmmpanther:PTHR11742&hmmpanther:PTHR11742:SF2&Low_complexity_(Seg):seg&MobiDB_lite:mobidb-lite&MobiDB_lite:mobidb-lite&Coiled-coils_(Ncoils):Coil	0	chr3:g.113657298_113657300del	0	0
chr3	113657263	0	TTGCTGC	T	29	152	2805	0.186	-	inframe_deletion	MODERATE	USF3	ENSG00000176542	Transcript	ENST00000316407.9	protein_coding	7/7	0	ENST00000316407.9:c.4413_4418del	ENSP00000320794.4:p.Gln1477_Gln1478del	4820-4825/13704	4413-4418/6738	1471-1473/2245	QQQ/Q	caGCAGCAa/caa	rs751292894	0	-1	0	deletion	HGNC	HGNC:30494	YES	5	P2	CCDS43133.1	ENSP00000320794	Q68DE3	0	UPI0004438052	0	0	0	0	hmmpanther:PTHR11742&hmmpanther:PTHR11742:SF2&Low_complexity_(Seg):seg&MobiDB_lite:mobidb-lite&MobiDB_lite:mobidb-lite&Coiled-coils_(Ncoils):Coil	0	chr3:g.113657295_113657300del	0	0
chr3	113657263	0	TTGCTGCTGC	T	31	152	2805	0.212	-	inframe_deletion	MODERATE	USF3	ENSG00000176542	Transcript	ENST00000316407.9	protein_coding	7/7	0	ENST00000316407.9:c.4410_4418del	ENSP00000320794.4:p.Gln1476_Gln1478del	4817-4825/13704	4410-4418/6738	1470-1473/2245	QQQQ/Q	caGCAGCAGCAa/caa	rs112313093&COSM1684935	0	-1	0	deletion	HGNC	HGNC:30494	YES	5	P2	CCDS43133.1	ENSP00000320794	Q68DE3	0	UPI0004438052	0	0	0	0	hmmpanther:PTHR11742&hmmpanther:PTHR11742:SF2&Low_complexity_(Seg):seg&MobiDB_lite:mobidb-lite&MobiDB_lite:mobidb-lite&Coiled-coils_(Ncoils):Coil	0	chr3:g.113657292_113657300del	0	0
chr3	119146279	rs147862138	GGAA	G	10	152	2332	0.077	-	inframe_deletion	MODERATE	TEX55	ENSG00000163424	Transcript	ENST00000295622.6	protein_coding	1/3	0	ENST00000295622.6:c.96_98del	ENSP00000295622.1:p.Glu32del	116-118/1800	91-93/1611	31/536	E/-	GAA/-	rs147862138	0	1	0	deletion	HGNC	HGNC:26553	YES	1	P1	CCDS2984.1	ENSP00000295622	Q96M34	0	UPI000013E280	0	0	0	0	hmmpanther:PTHR21847:SF4&hmmpanther:PTHR21847&MobiDB_lite:mobidb-lite&MobiDB_lite:mobidb-lite	5	chr3:g.119146285_119146287del	0.0539	0.0053
chr3	122740443	rs16338	G	GAGA	28	152	1380	0.179	AGA	inframe_insertion	MODERATE	HSPBAP1	ENSG00000169087	Transcript	ENST00000306103.3	protein_coding	8/8	0	ENST00000306103.3:c.1368_1369insTCT	ENSP00000302562.2:p.Pro456_Gln457insSer	1519-1520/1964	1368-1369/1467	456-457/488	-/S	-/TCT	rs16338	0	-1	0	insertion	HGNC	HGNC:16389	YES	1	P1	CCDS3017.1	ENSP00000302562	Q96EW2	0	UPI00000715E9	0	1	0	0	0	0	chr3:g.122740445_122740446insAAG	0.1516	0.2277
chr3	124763647	rs150512726	TTTGTTGAAC	T	8	152	2436	0.051	-	inframe_deletion	MODERATE	ITGB5	ENSG00000082781	Transcript	ENST00000296181.9	protein_coding	15/15	0	ENST00000296181.9:c.2367_2375del	ENSP00000296181.4:p.Phe790_Lys792del	2732-2740/4440	2367-2375/2400	789-792/799	KFNK/K	aaGTTCAACAAa/aaa	rs150512726	0	-1	0	deletion	HGNC	HGNC:6160	YES	1	P1	CCDS3030.1	ENSP00000296181	P18084	L7RT22	UPI000012DA10	0	0	0	0	hmmpanther:PTHR10082:SF26&hmmpanther:PTHR10082&PIRSF_domain:PIRSF002512&SMART_domains:SM01241	0	chr3:g.124763656_124763664del	0.0873	0.0053
chr3	125013575	0	A	AGAGGAGGAGGAGGAAGAG	87	152	1623	0.564	GAGGAGGAGGAGGAAGAG	inframe_insertion	MODERATE	HEG1	ENSG00000173706	Transcript	ENST00000311127.9	protein_coding	6/17	0	ENST00000311127.9:c.1986_2003dup	ENSP00000311502.3:p.Ser667_Ser672dup	2110-2111/9195	2003-2004/4146	668/1381	S/SSSSSSS	tct/tcCTCTTCCTCCTCCTCCTCt	rs540539937	0	-1	0	insertion	HGNC	HGNC:29227	YES	5	P1	CCDS46898.1	ENSP00000311502	Q9ULI3	0	UPI00006C069B	0	0	0	0	hmmpanther:PTHR24037&hmmpanther:PTHR24037:SF3&MobiDB_lite:mobidb-lite&Low_complexity_(Seg):seg	0	chr3:g.125013588_125013605dup	0	0
chr3	125055810	rs769007614	GGCC	G	12	152	1383	0.077	-	inframe_deletion	MODERATE	HEG1	ENSG00000173706	Transcript	ENST00000311127.9	protein_coding	1/17	0	ENST00000311127.9:c.78_80del	ENSP00000311502.3:p.Ala27del	185-187/9195	78-80/4146	26-27/1381	AA/A	gcGGCc/gcc	rs769007614	0	-1	0	deletion	HGNC	HGNC:29227	YES	5	P1	CCDS46898.1	ENSP00000311502	Q9ULI3	0	UPI00006C069B	0	0	0	0	Cleavage_site_(Signalp):SignalP-noTM&Low_complexity_(Seg):seg	0	chr3:g.125055815_125055817del	0	0
chr3	125055821	rs557156973	G	GCAT	15	152	1358	0.096	CAT	inframe_insertion	MODERATE	HEG1	ENSG00000173706	Transcript	ENST00000311127.9	protein_coding	1/17	0	ENST00000311127.9:c.69_70insATG	ENSP00000311502.3:p.Leu23_Pro24insMet	176-177/9195	69-70/4146	23-24/1381	-/M	-/ATG	rs557156973	0	-1	0	insertion	HGNC	HGNC:29227	YES	5	P1	CCDS46898.1	ENSP00000311502	Q9ULI3	0	UPI00006C069B	0	0	0	0	Cleavage_site_(Signalp):SignalP-noTM&Low_complexity_(Seg):seg	0	chr3:g.125055823_125055824insTCA	0.0891	0.0136
chr3	130096091	rs55800015	GC	G	35	152	2336	0.231	-	frameshift_variant	HIGH	ALG1L2	ENSG00000251287	Transcript	ENST00000425059.1	protein_coding	6/8	0	ENST00000425059.1:c.469del	ENSP00000479850.1:p.Leu157TrpfsTer5	654/969	468/648	156/215	G/X	ggC/gg	0	0	1	0	deletion	HGNC	HGNC:37258	YES	5	P1	0	ENSP00000479850	C9J202	0	UPI0001825C17	0	0	0	0	hmmpanther:PTHR13036&Gene3D:3.40.50.2000&Superfamily_domains:SSF53756	1	chr3:g.130096093del	0	0
chr3	130471876	rs11355796	AT	A	77	152	2021	0.506	-	frameshift_variant	HIGH	COL6A5	ENSG00000172752	Transcript	ENST00000265379.10	protein_coding	41/43	0	ENST00000265379.10:c.7760del	ENSP00000265379.7:p.Leu2587Ter	8252/9214	7758/7836	2586/2611	H/X	caT/ca	rs11355796&COSM4589977&COSM4589978	0	1	0	deletion	HGNC	HGNC:26674	YES	5	P1	0	ENSP00000265379	0	E9PAL5	UPI0004E4C944	0	0	0	0	hmmpanther:PTHR44105&hmmpanther:PTHR44105:SF4	2	chr3:g.130471879del	0.4916	0.1936
chr3	150703740	0	C	CTCCTCCTCCTCCTCCACCTCT	36	152	1420	0.231	TCCTCCTCCTCCTCCACCTCT	inframe_insertion	MODERATE	ERICH6	ENSG00000163645	Transcript	ENST00000295910.11	protein_coding	1/14	0	ENST00000295910.11:c.138_158dup	ENSP00000295910.6:p.Glu49_Val55dup	180-181/2021	158-159/1992	53/663	E/EEVEEEEE	gag/gaAGAGGTGGAGGAGGAGGAGGAg	rs1289014736	0	-1	0	insertion	HGNC	HGNC:28602	YES	1	P3	CCDS3151.2	ENSP00000295910	Q7L0X2	0	UPI000023281A	0	0	0	0	Coiled-coils_(Ncoils):Coil&hmmpanther:PTHR23093&hmmpanther:PTHR23093:SF11&MobiDB_lite:mobidb-lite&MobiDB_lite:mobidb-lite&Low_complexity_(Seg):seg	0	chr3:g.150703798_150703818dup	0	0
chr3	183775955	0	CGGA	C	76	152	1480	0.494	-	inframe_deletion	MODERATE	YEATS2	ENSG00000163872	Transcript	ENST00000305135.10	protein_coding	18/31	0	ENST00000305135.10:c.2436_2438del	ENSP00000306983.5:p.Gly814del	2626-2628/6526	2410-2412/4269	804/1422	G/-	GGA/-	rs146705467&COSM1484898&COSM4589980	0	1	0	deletion	HGNC	HGNC:25489	YES	1	P1	CCDS43175.1	ENSP00000306983	Q9ULM3	0	UPI00001BB2B9	0	0	0	0	hmmpanther:PTHR23195&hmmpanther:PTHR23195:SF7&Low_complexity_(Seg):seg	26	chr3:g.183775982_183775984del	0	0
chr3	184711345	0	A	ATCC	27	152	2105	0.173	TCC	inframe_insertion	MODERATE	MAGEF1	ENSG00000177383	Transcript	ENST00000317897.4	protein_coding	1/1	0	ENST00000317897.4:c.474_476dup	ENSP00000315064.3:p.Glu158dup	657-658/1636	476-477/924	159/307	D/ED	gat/gaGGAt	rs34995413	0	-1	0	insertion	HGNC	HGNC:29639	YES	0	P1	CCDS3269.1	ENSP00000315064	Q9HAY2	0	UPI0000140198	0	0	0	0	PROSITE_profiles:PS50838&hmmpanther:PTHR11736&hmmpanther:PTHR11736:SF61&Gene3D:1.10.10.1210&Pfam_domain:PF01454&SMART_domains:SM01373&Low_complexity_(Seg):seg	0	chr3:g.184711364_184711366dup	0	0
chr4	3074876	0	C	CCAGCAGCAGCAG	10	150	1712	0.065	CAGCAGCAGCAG	inframe_insertion	MODERATE	HTT	ENSG00000197386	Transcript	ENST00000355072.10	protein_coding	1/67	0	ENST00000355072.10:c.99_110dup	ENSP00000347184.5:p.Gln35_Gln38dup	196-197/13475	51-52/9429	17-18/3142	-/QQQQ	-/CAGCAGCAGCAG	rs763773724	0	1	0	insertion	HGNC	HGNC:4851	YES	1	P1	CCDS43206.1	ENSP00000347184	P42858	0	UPI000013D567	0	1	0	0	PDB-ENSP_mappings:3io4.A&PDB-ENSP_mappings:3io4.B&PDB-ENSP_mappings:3io4.C&PDB-ENSP_mappings:3io6.A&PDB-ENSP_mappings:3io6.B&PDB-ENSP_mappings:3io6.C&PDB-ENSP_mappings:3ior.A&PDB-ENSP_mappings:3ior.B&PDB-ENSP_mappings:3ior.C&PDB-ENSP_mappings:3iot.A&PDB-ENSP_mappings:3iot.B&PDB-ENSP_mappings:3iot.C&PDB-ENSP_mappings:3iou.A&PDB-ENSP_mappings:3iou.B&PDB-ENSP_mappings:3iou.C&PDB-ENSP_mappings:3iov.A…	59	chr4:g.3074924_3074935dup	0	0
chr4	3228683	rs149109767	AGAG	A	44	152	1942	0.282	-	inframe_deletion	MODERATE	HTT	ENSG00000197386	Transcript	ENST00000355072.10	protein_coding	58/67	0	ENST00000355072.10:c.7928_7930del	ENSP00000347184.5:p.Glu2643del	8063-8065/13475	7918-7920/9429	2640/3142	E/-	GAG/-	rs149109767&COSM3722112	0	1	0	deletion	HGNC	HGNC:4851	YES	1	P1	CCDS43206.1	ENSP00000347184	P42858	0	UPI000013D567	0	1	0	0	PDB-ENSP_mappings:6ez8.A&hmmpanther:PTHR10170&Superfamily_domains:SSF48371&MobiDB_lite:mobidb-lite&Low_complexity_(Seg):seg	10	chr4:g.3228694_3228696del	0.0266	0.0045
chr4	4197221	rs112623841	GCGTTGC	G	49	152	2262	0.314	-	inframe_deletion	MODERATE	OTOP1	ENSG00000163982	Transcript	ENST00000296358.4	protein_coding	5/6	0	ENST00000296358.4:c.1607_1612del	ENSP00000296358.4:p.Gly536_Asn537del	1632-1637/1864	1607-1612/1839	536-538/612	GNA/A	gGCAACGcc/gcc	rs112623841&COSM5713104	0	-1	0	deletion	HGNC	HGNC:19656	YES	1	P1	CCDS3372.1	ENSP00000296358	Q7RTM1	0	UPI0000186945	0	0	0	0	Pfam_domain:PF03189&hmmpanther:PTHR21522&hmmpanther:PTHR21522:SF19	0	chr4:g.4197223_4197228del	0.0767	0.1074
chr4	15003254	0	A	AGCCGCC	27	152	1434	0.179	GCCGCC	inframe_insertion	MODERATE	CPEB2	ENSG00000137449	Transcript	ENST00000538197.5	protein_coding	1/12	0	ENST00000538197.5:c.591_596dup	ENSP00000443985.1:p.Pro200_Pro201dup	581-582/6878	581-582/3105	194/1034	K/KPP	aag/aaGCCGCCg	rs560468327	0	1	0	insertion	HGNC	HGNC:21745	YES	5	P4	CCDS56325.1	ENSP00000443985	Q7Z5Q1	0	UPI0001D0434B	0	0	0	0	MobiDB_lite:mobidb-lite&MobiDB_lite:mobidb-lite&Low_complexity_(Seg):seg	15	chr4:g.15003264_15003269dup	0.1524	0.2655
chr4	15003300	0	C	CCCG	26	152	1551	0.173	CCG	inframe_insertion	MODERATE	CPEB2	ENSG00000137449	Transcript	ENST00000538197.5	protein_coding	1/12	0	ENST00000538197.5:c.639_641dup	ENSP00000443985.1:p.Pro214dup	627-628/6878	627-628/3105	209-210/1034	-/P	-/CCG	rs138365074	0	1	0	insertion	HGNC	HGNC:21745	YES	5	P4	CCDS56325.1	ENSP00000443985	Q7Z5Q1	0	UPI0001D0434B	0	0	0	0	MobiDB_lite:mobidb-lite&MobiDB_lite:mobidb-lite&Low_complexity_(Seg):seg	14	chr4:g.15003312_15003314dup	0.1671	0.2859
chr4	15003704	rs554793227	GCCCGGACCTTCCACA	G	17	152	1300	0.109	-	inframe_deletion	MODERATE	CPEB2	ENSG00000137449	Transcript	ENST00000538197.5	protein_coding	1/12	0	ENST00000538197.5:c.1037_1051del	ENSP00000443985.1:p.Asp346_Pro350del	1032-1046/6878	1032-1046/3105	344-349/1034	SPDLPH/S	agCCCGGACCTTCCACAc/agc	rs554793227&COSM6859097	0	1	0	deletion	HGNC	HGNC:21745	YES	5	P4	CCDS56325.1	ENSP00000443985	Q7Z5Q1	0	UPI0001D0434B	0	0	0	0	MobiDB_lite:mobidb-lite	5	chr4:g.15003710_15003724del	0.0008	0
chr4	15511381	rs386833764	GGAA	G	14	152	2129	0.09	-	inframe_deletion	MODERATE	CC2D2A	ENSG00000048342	Transcript	ENST00000424120.5	protein_coding	8/37	0	ENST00000424120.5:c.685_687del	ENSP00000403465.1:p.Glu229del	930-932/5249	676-678/4863	226/1620	E/-	GAA/-	rs1159391633&COSM5713105&COSM5713106	0	1	0	deletion	HGNC	HGNC:29253	YES	5	P1	CCDS47026.1	ENSP00000403465	Q9P2K1	0	UPI000023731A	0	1	0	0	MobiDB_lite:mobidb-lite&Low_complexity_(Seg):seg&hmmpanther:PTHR20837&hmmpanther:PTHR20837:SF7&Pfam_domain:PF17661	9	chr4:g.15511391_15511393del	0	0.003
chr4	17874112	rs78581007	TCTC	T	66	152	1616	0.429	-	inframe_deletion	MODERATE	LCORL	ENSG00000178177	Transcript	ENST00000635767.1	protein_coding	7/8	0	ENST00000635767.1:c.4875_4877del	ENSP00000490600.1:p.Arg1626del	5000-5002/10430	4875-4877/5616	1625-1626/1871	RR/R	agGAGa/aga	rs78581007	0	-1	0	deletion	HGNC	HGNC:30776	0	5	P1	0	ENSP00000490600	0	A0A1B0GVP4	UPI0005D02920	0	0	0	0	Pfam_domain:PF15090&hmmpanther:PTHR14931&hmmpanther:PTHR14931:SF1	0	chr4:g.17874115_17874117del	0.2875	0.2239
chr4	70481421	0	CATCTTCCTCAGCTCCACCAGAGACCACAGCTGCCCCACCCACACCTTCTGCAACTACACCAGCTCCACT	C	11	152	1141	0.071	-	inframe_deletion	MODERATE	MUC7	ENSG00000171195	Transcript	ENST00000413702.5	protein_coding	4/4	0	ENST00000413702.5:c.710_778del	ENSP00000407422.1:p.Ala237_Ala259del	966-1034/2540	678-746/1134	226-249/377	PSSSAPPETTAAPPTPSATTPAPL/P	ccATCTTCCTCAGCTCCACCAGAGACCACAGCTGCCCCACCCACACCTTCTGCAACTACACCAGCTCCACTa/cca	0	0	1	0	deletion	HGNC	HGNC:7518	YES	4	P1	CCDS3541.1	ENSP00000407422	Q8TAX7	0	UPI000013E9DD	0	1	0	0	hmmpanther:PTHR41683&MobiDB_lite:mobidb-lite&MobiDB_lite:mobidb-lite&Low_complexity_(Seg):seg	32	chr4:g.70481454_70481522del	0	0
chr4	70602628	rs141384720	CAGG	C	9	152	700	0.058	-	inframe_deletion	MODERATE	AMBN	ENSG00000178522	Transcript	ENST00000322937.10	protein_coding	7/13	0	ENST00000322937.10:c.539_541del	ENSP00000313809.6:p.Gly180del	640-642/2005	537-539/1344	179-180/447	PG/P	ccAGGa/cca	rs141384720&COSM5829959	0	1	0	deletion	HGNC	HGNC:452	YES	1	P2	CCDS3543.1	ENSP00000313809	Q9NP70	Q546D7	UPI000000DCCB	0	1	0	0	hmmpanther:PTHR14115&Pfam_domain:PF05111&SMART_domains:SM00817	2	chr4:g.70602631_70602633del	0.1204	0.1483
chr4	76144165	rs36024409	C	CTGT	23	152	1030	0.16	TGT	inframe_insertion	MODERATE	NUP54	ENSG00000138750	Transcript	ENST00000264883.8	protein_coding	3/12	0	ENST00000264883.8:c.276_278dup	ENSP00000264883.3:p.Gln97dup	301-302/2249	278-279/1524	93/507	Q/QQ	cag/caACAg	rs36024409	0	-1	0	insertion	HGNC	HGNC:17359	YES	1	P3	CCDS3576.1	ENSP00000264883	Q7Z3B4	0	UPI0000036166	0	0	0	0	PDB-ENSP_mappings:5ijn.F&PDB-ENSP_mappings:5ijn.L&PDB-ENSP_mappings:5ijn.R&PDB-ENSP_mappings:5ijn.X&PDB-ENSP_mappings:5ijo.F&PDB-ENSP_mappings:5ijo.L&PDB-ENSP_mappings:5ijo.R&PDB-ENSP_mappings:5ijo.X&hmmpanther:PTHR13000&hmmpanther:PTHR13000:SF0&Low_complexity_(Seg):seg	0	chr4:g.76144166_76144168dup	0.155	0.0567
chr4	79325685	rs200057652	CTGG	C	12	152	2189	0.09	-	inframe_deletion	MODERATE	NAA11	ENSG00000156269	Transcript	ENST00000286794.4	protein_coding	1/2	0	ENST00000286794.4:c.190_192del	ENSP00000286794.4:p.Pro64del	363-365/2014	190-192/690	64/229	P/-	CCA/-	rs200057652	0	-1	0	deletion	HGNC	HGNC:28125	YES	1	P1	CCDS47084.1	ENSP00000286794	Q9BSU3	0	UPI00000467CA	0	0	0	0	Gene3D:3.40.630.30&Pfam_domain:PF00583&PROSITE_profiles:PS51186&hmmpanther:PTHR23091&hmmpanther:PTHR23091:SF282&Superfamily_domains:SSF55729&Conserved_Domains:cd04301	0	chr4:g.79325687_79325689del	0.0026	0
chr4	87614680	rs1553904159	A	ATAGCAGTGACAGCAGCAG	32	152	2494	0.205	TAGCAGTGACAGCAGCAG	inframe_insertion	MODERATE	DSPP	ENSG00000152591	Transcript	ENST00000399271.6	protein_coding	5/5	0	ENST00000399271.6:c.2036_2053dup	ENSP00000382213.1:p.Ser679_Ser684dup	2114-2115/4344	2018-2019/3906	673/1301	D/DSSDSSS	gat/gaTAGCAGTGACAGCAGCAGt	0	0	1	0	insertion	HGNC	HGNC:3054	YES	5	P1	CCDS43248.1	ENSP00000382213	Q9NZW4	0	UPI00006BFF57	0	1	0	0	MobiDB_lite:mobidb-lite&MobiDB_lite:mobidb-lite&Low_complexity_(Seg):seg	35	chr4:g.87614698_87614715dup	0	0
chr4	87615305	rs141186173	T	TAGTAGTGAC	83	152	2273	0.532	AGTAGTGAC	inframe_insertion	MODERATE	DSPP	ENSG00000152591	Transcript	ENST00000399271.6	protein_coding	5/5	0	ENST00000399271.6:c.2645_2646insTAGTGACAG	ENSP00000382213.1:p.Ser883_Ser885dup	2739-2740/4344	2643-2644/3906	881-882/1301	-/SSD	-/AGTAGTGAC	rs141186173	0	1	0	insertion	HGNC	HGNC:3054	YES	5	P1	CCDS43248.1	ENSP00000382213	Q9NZW4	0	UPI00006BFF57	0	1	0	0	MobiDB_lite:mobidb-lite&MobiDB_lite:mobidb-lite&Low_complexity_(Seg):seg	2	chr4:g.87615307_87615308insTAGTGACAG	0	0.7209
chr4	100480004	rs80331904	TAAC	T	113	152	1269	0.75	-	inframe_deletion	MODERATE	EMCN	ENSG00000164035	Transcript	ENST00000296420.9	protein_coding	2/12	0	ENST00000296420.9:c.97_99del	ENSP00000296420.4:p.Val33del	205-207/3966	97-99/786	33/261	V/-	GTT/-	rs80331904&COSM5713107	0	-1	0	deletion	HGNC	HGNC:16041	YES	1	P3	CCDS3655.1	ENSP00000296420	Q9ULC0	Q4W5J1	UPI000003777D	0	0	0	0	hmmpanther:PTHR15869&Pfam_domain:PF07010	0	chr4:g.100480010_100480012del	0.3476	0.2458
chr4	112432366	rs150577225	GTTC	G	27	152	2686	0.173	-	inframe_deletion	MODERATE	ALPK1	ENSG00000073331	Transcript	ENST00000650871.1	protein_coding	11/16	0	ENST00000650871.1:c.2824_2826del	ENSP00000498374.1:p.Ser942del	3073-3075/5399	2820-2822/3735	940-941/1244	GS/G	ggTTCt/ggt	rs150577225&COSM4167988	0	1	0	deletion	HGNC	HGNC:20917	YES	0	P3	CCDS3697.1	ENSP00000498374	0	0	UPI000045725F	0	0	0	0	Low_complexity_(Seg):seg&hmmpanther:PTHR14187:SF77&hmmpanther:PTHR14187	4	chr4:g.112432371_112432373del	0.031	0.0023
chr4	119026806	rs70944826	AAAG	A	85	152	2664	0.571	-	inframe_deletion	MODERATE	SYNPO2	ENSG00000172403	Transcript	ENST00000307142.9	protein_coding	3/5	0	ENST00000307142.9:c.441_443del	ENSP00000306015.4:p.Arg147del	621-623/7282	438-440/3786	146-147/1261	QR/Q	caAAGa/caa	rs70944826&COSM5713108&COSM5713109&COSM5713110	0	1	0	deletion	HGNC	HGNC:17732	YES	1	P3	CCDS34054.1	ENSP00000306015	Q9UMS6	0	UPI00001D75EB	0	0	0	0	hmmpanther:PTHR24217:SF9&hmmpanther:PTHR24217	3	chr4:g.119026810_119026812del	0.3554	0.2375
chr4	121157144	rs145809864	CTCTCTGCCTGTCGTCCTT	C	10	152	1840	0.064	-	inframe_deletion	MODERATE	TNIP3	ENSG00000050730	Transcript	ENST00000509841.1	protein_coding	7/13	0	ENST00000509841.1:c.526_543del	ENSP00000426613.1:p.Lys176_Arg181del	605-622/1575	526-543/1131	176-181/376	KDDRQR/-	AAGGACGACAGGCAGAGA/-	rs145809864	0	-1	0	deletion	HGNC	HGNC:19315	YES	2	A2	CCDS58926.1	ENSP00000426613	Q96KP6	0	UPI00017A8362	0	0	0	0	hmmpanther:PTHR31882:SF2&hmmpanther:PTHR31882&MobiDB_lite:mobidb-lite&Low_complexity_(Seg):seg	0	chr4:g.121157154_121157171del	0	0
chr4	139730430	0	TCTG	T	151	152	2414	0.994	-	inframe_deletion	MODERATE	MAML3	ENSG00000196782	Transcript	ENST00000509479.6	protein_coding	3/5	0	ENST00000509479.6:c.2314_2316del	ENSP00000421180.1:p.Gln772del	3171-3173/6844	2314-2316/3417	772/1138	Q/-	CAG/-	rs5862430&COSM447403&COSM447404	0	-1	0	deletion	HGNC	HGNC:16272	YES	1	P1	CCDS54805.1	ENSP00000421180	Q96JK9	0	UPI00001C1E1E	0	0	0	0	Coiled-coils_(Ncoils):Coil&hmmpanther:PTHR15692&hmmpanther:PTHR15692:SF8&Low_complexity_(Seg):seg	0	chr4:g.139730456_139730458del	0.991	0.9697
chr4	139889929	rs373804063	GC	G	103	152	2908	0.686	-	frameshift_variant	HIGH	MAML3	ENSG00000196782	Transcript	ENST00000509479.6	protein_coding	2/5	0	ENST00000509479.6:c.1506del	ENSP00000421180.1:p.Gln502HisfsTer20	2363/6844	1506/3417	502/1138	Q/X	caG/ca	rs373804063&COSM4594426&COSM4594427&COSM5432558	0	-1	0	deletion	HGNC	HGNC:16272	YES	1	P1	CCDS54805.1	ENSP00000421180	Q96JK9	0	UPI00001C1E1E	0	0	0	0	Coiled-coils_(Ncoils):Coil&hmmpanther:PTHR15692&hmmpanther:PTHR15692:SF8&Low_complexity_(Seg):seg	0	chr4:g.139889930del	0	0
chr4	139889931	rs58287721	TGCTGCTGCTGC	T	103	152	2981	0.686	-	frameshift_variant	HIGH	MAML3	ENSG00000196782	Transcript	ENST00000509479.6	protein_coding	2/5	0	ENST00000509479.6:c.1494_1504del	ENSP00000421180.1:p.Gln499AlafsTer24	2351-2361/6844	1494-1504/3417	498-502/1138	QQQQQ/QX	caGCAGCAGCAGCag/caag	rs58287721&COSM4594423&COSM4594424&COSM4594425&COSM5419998	0	-1	0	deletion	HGNC	HGNC:16272	YES	1	P1	CCDS54805.1	ENSP00000421180	Q96JK9	0	UPI00001C1E1E	0	0	0	0	Coiled-coils_(Ncoils):Coil&hmmpanther:PTHR15692&hmmpanther:PTHR15692:SF8&Low_complexity_(Seg):seg	0	chr4:g.139889932_139889942del	0.0092	0.0015
chr4	146639305	0	T	TGGC	88	152	1806	0.577	GGC	inframe_insertion	MODERATE	POU4F2	ENSG00000151615	Transcript	ENST00000281321.3	protein_coding	1/2	0	ENST00000281321.3:c.198_200dup	ENSP00000281321.3:p.Gly68dup	413-414/3144	165-166/1230	55-56/409	-/G	-/GGC	rs530695040&TMP_ESP_4_147560458_147560472	0	1	0	insertion	HGNC	HGNC:9219	YES	1	P1	CCDS34074.1	ENSP00000281321	Q12837	0	UPI000013DC6C	0	0	0	0	Low_complexity_(Seg):seg&MobiDB_lite:mobidb-lite&hmmpanther:PTHR11636&hmmpanther:PTHR11636:SF41	35	chr4:g.146639338_146639340dup	0	0
chr4	146639305	0	TGGC	T	16	152	1806	0.115	-	inframe_deletion	MODERATE	POU4F2	ENSG00000151615	Transcript	ENST00000281321.3	protein_coding	1/2	0	ENST00000281321.3:c.198_200del	ENSP00000281321.3:p.Gly68del	414-416/3144	166-168/1230	56/409	G/-	GGC/-	rs746013278&TMP_ESP_4_147560458_147560472	0	1	0	deletion	HGNC	HGNC:9219	YES	1	P1	CCDS34074.1	ENSP00000281321	Q12837	0	UPI000013DC6C	0	0	0	0	Low_complexity_(Seg):seg&MobiDB_lite:mobidb-lite&hmmpanther:PTHR11636&hmmpanther:PTHR11636:SF41	32	chr4:g.146639338_146639340del	0	0
chr4	151279866	rs77216366	G	GCAGGT	8	152	2375	0.051	CAGGT	frameshift_variant	HIGH	PRSS48	ENSG00000189099	Transcript	ENST00000455694.6	protein_coding	2/5	0	ENST00000455694.6:c.127_131dup	ENSP00000401328.2:p.Ser44ArgfsTer21	125-126/989	123-124/987	41-42/328	-/QX	-/CAGGT	rs148861921	0	1	0	insertion	HGNC	HGNC:24635	YES	1	P1	CCDS47145.1	ENSP00000401328	Q7RTY5	A0A140VJJ1	UPI0000047B08	0	0	0	0	Conserved_Domains:cd00190&Gene3D:2.40.10.10&Pfam_domain:PF00089&SMART_domains:SM00020&Superfamily_domains:SSF50494&PROSITE_profiles:PS50240&hmmpanther:PTHR24256:SF309&hmmpanther:PTHR24256	8	chr4:g.151279870_151279874dup	0.2125	0.0787
chr4	183446405	rs10533201	TCTG	T	28	152	2743	0.192	-	inframe_deletion	MODERATE	CDKN2AIP	ENSG00000168564	Transcript	ENST00000504169.2	protein_coding	3/3	0	ENST00000504169.2:c.723_725del	ENSP00000427108.1:p.Ala242del	884-886/3542	722-724/1743	241-242/580	SA/S	tCTGca/tca	rs147291711&COSM5713113	0	1	0	deletion	HGNC	HGNC:24325	YES	1	P3	CCDS34110.1	ENSP00000427108	Q9NXV6	0	UPI000004A077	0	0	0	0	MobiDB_lite:mobidb-lite&hmmpanther:PTHR16148:SF11&hmmpanther:PTHR16148	1	chr4:g.183446407_183446409del	0.363	0.1203
chr5	56882021	0	TCAA	T	62	152	2668	0.404	-	inframe_deletion	MODERATE	MAP3K1	ENSG00000095015	Transcript	ENST00000399503.4	protein_coding	14/20	0	ENST00000399503.4:c.2845_2847del	ENSP00000382423.3:p.Thr949del	2847-2849/7036	2822-2824/4539	941-942/1512	ST/S	tCAAca/tca	rs5868032&COSM4594439	0	1	0	deletion	HGNC	HGNC:6848	YES	1	P1	CCDS43318.1	ENSP00000382423	Q13233	0	UPI000015153B	0	1	0	0	hmmpanther:PTHR24361&hmmpanther:PTHR24361:SF414&MobiDB_lite:mobidb-lite&MobiDB_lite:mobidb-lite&Low_complexity_(Seg):seg	23	chr5:g.56882045_56882047del	0	0
chr5	61332326	0	GGGCGGC	G	8	152	1850	0.058	-	inframe_deletion	MODERATE	ZSWIM6	ENSG00000130449	Transcript	ENST00000252744.6	protein_coding	1/14	0	ENST00000252744.6:c.69_74del	ENSP00000252744.5:p.Gly25_Gly26del	70-75/5518	55-60/3648	19-20/1215	GG/-	GGCGGC/-	rs1208171207&TMP_ESP_5_60628154_60628159	0	1	0	deletion	HGNC	HGNC:29316	YES	5	P1	CCDS47215.1	ENSP00000252744	Q9HCJ5	0	UPI0001837EA2	0	1	0	0	Low_complexity_(Seg):seg&MobiDB_lite:mobidb-lite	14	chr5:g.61332341_61332346del	0	0.0083
chr5	61332354	0	A	AGCG	50	152	1588	0.34	GCG	inframe_insertion	MODERATE	ZSWIM6	ENSG00000130449	Transcript	ENST00000252744.6	protein_coding	1/14	0	ENST00000252744.6:c.98_100dup	ENSP00000252744.5:p.Gly33dup	97-98/5518	82-83/3648	28/1215	S/SG	agc/aGCGgc	rs528020839	0	1	0	insertion	HGNC	HGNC:29316	YES	5	P1	CCDS47215.1	ENSP00000252744	Q9HCJ5	0	UPI0001837EA2	0	1	0	0	Low_complexity_(Seg):seg&MobiDB_lite:mobidb-lite	18	chr5:g.61332370_61332372dup	0.0741	0.0076
chr5	66596939	rs200514960	T	TGCC	47	150	1609	0.312	GCC	inframe_insertion	MODERATE	MAST4	ENSG00000069020	Transcript	ENST00000403625.6	protein_coding	1/29	0	ENST00000403625.6:c.293_295dup	ENSP00000385727.1:p.Pro98dup	579-580/10711	284-285/7872	95/2623	L/LP	ctg/ctGCCg	rs200514960	0	1	0	insertion	HGNC	HGNC:19037	YES	5	A2	CCDS54861.1	ENSP00000385727	O15021	0	UPI000173A2B0	0	0	0	0	Low_complexity_(Seg):seg	11	chr5:g.66596948_66596950dup	0	0
chr5	74726021	rs5868753	TACTCAA	T	56	152	2015	0.372	-	inframe_deletion	MODERATE	GFM2	ENSG00000164347	Transcript	ENST00000509430.5	protein_coding	19/22	0	ENST00000509430.5:c.1826_1831del	ENSP00000427004.1:p.Phe609_Glu610del	2136-2141/3047	1826-1831/2340	609-611/779	FEY/Y	tTTGAGTat/tat	rs5868753&COSM5713114	0	-1	0	deletion	HGNC	HGNC:29682	YES	1	P1	CCDS4023.1	ENSP00000427004	Q969S9	A0A024RAK1	UPI0000129CA7	0	0	0	0	Gene3D:3.30.230.10&HAMAP:MF_03059&Pfam_domain:PF03764&hmmpanther:PTHR43261&hmmpanther:PTHR43261:SF1&SMART_domains:SM00889&Superfamily_domains:SSF54211&Conserved_Domains:cd01693	0	chr5:g.74726028_74726033del	0.3824	0.7572
chr5	75195890	rs10563854	TTCA	T	56	152	1987	0.372	-	inframe_deletion	MODERATE	ANKRD31	ENSG00000145700	Transcript	ENST00000274361.3	protein_coding	7/25	0	ENST00000274361.3:c.755_757del	ENSP00000274361.3:p.Met252del	947-949/6036	755-757/5622	252-253/1873	MN/N	aTGAac/aac	rs10563854&COSM5713115&COSM5713116	0	-1	0	deletion	HGNC	HGNC:26853	YES	5	P2	CCDS47233.1	ENSP00000274361	Q8N7Z5	0	UPI00001D7FAE	0	0	0	0	Low_complexity_(Seg):seg	0	chr5:g.75195894_75195896del	0.5815	0.8858
chr5	77620510	rs5868876	G	GC	143	152	1935	0.942	C	frameshift_variant	HIGH	WDR41	ENSG00000164253	Transcript	ENST00000509971.5	protein_coding	1/6	0	ENST00000509971.5:c.10dup	ENSP00000422922.1:p.Ala4GlyfsTer2	101-102/543	10-11/452	4/150	A/GX	gct/gGct	rs5868876	0	-1	cds_end_NF	insertion	HGNC	HGNC:25601	0	3	0	0	ENSP00000422922	0	D6R9E7	UPI0001D3B447	0	0	0	0	Gene3D:2.130.10.10&MobiDB_lite:mobidb-lite	0	chr5:g.77620511dup	0.6927	0.7224
chr5	80654905	rs1554066076	G	GCCGCAGCGC	25	152	1189	0.167	CCGCAGCGC	inframe_insertion	MODERATE	MSH3	ENSG00000113318	Transcript	ENST00000265081.7	protein_coding	1/24	0	ENST00000265081.7:c.181_189dup	ENSP00000265081.6:p.Ala61_Pro63dup	254-255/4443	178-179/3414	60/1137	A/AAAP	gcc/gCCGCAGCGCcc	rs758718643	0	1	0	insertion	HGNC	HGNC:7326	YES	1	P1	CCDS34195.1	ENSP00000265081	P20585	0	UPI0000DBEE85	0	1	0	0	MobiDB_lite:mobidb-lite&Low_complexity_(Seg):seg	11	chr5:g.80654908_80654916dup	0	0
chr5	109855234	rs3217225	TCTC	T	33	152	932	0.212	-	inframe_deletion	MODERATE	MAN2A1	ENSG00000112893	Transcript	ENST00000261483.4	protein_coding	20/22	0	ENST00000261483.4:c.3075_3077del	ENSP00000261483.4:p.Ser1026del	4124-4126/4667	3072-3074/3435	1024-1025/1144	FS/F	ttCTCc/ttc	rs3217225&COSM5829992	0	1	0	deletion	HGNC	HGNC:6824	YES	1	P1	CCDS34209.1	ENSP00000261483	Q16706	0	UPI000013D193	0	0	0	0	hmmpanther:PTHR11607:SF54&hmmpanther:PTHR11607&Superfamily_domains:SSF74650	3	chr5:g.109855238_109855240del	0.268	0.0416
chr5	113488351	0	T	TGCC	44	152	1822	0.288	GCC	inframe_insertion	MODERATE	MCC	ENSG00000171444	Transcript	ENST00000408903.7	protein_coding	1/19	0	ENST00000408903.7:c.61_63dup	ENSP00000386227.3:p.Gly21dup	102-103/8295	63-64/3060	21-22/1019	-/G	-/GGC	rs531679771&TMP_ESP_5_112824049_112824051	0	-1	0	insertion	HGNC	HGNC:6935	YES	2	P1	CCDS43351.1	ENSP00000386227	P23508	0	UPI00015E06EA	0	0	0	0	hmmpanther:PTHR23347&hmmpanther:PTHR23347:SF4&MobiDB_lite:mobidb-lite&MobiDB_lite:mobidb-lite&Low_complexity_(Seg):seg	0	chr5:g.113488369_113488371dup	0.3321	0.0227
chr5	114362934	0	T	TGCC	108	152	1513	0.718	GCC	inframe_insertion	MODERATE	KCNN2	ENSG00000080709	Transcript	ENST00000264773.7	protein_coding	1/8	0	ENST00000264773.7:c.171_173dup	ENSP00000264773.2:p.Ala58dup	616-617/2512	159-160/1740	53-54/579	-/A	-/GCC	rs151038013	0	1	0	insertion	HGNC	HGNC:6291	YES	1	P2	CCDS4114.1	ENSP00000264773	Q9H2S1	0	UPI000013D56A	0	0	0	0	hmmpanther:PTHR10153:SF43&hmmpanther:PTHR10153&Low_complexity_(Seg):seg&MobiDB_lite:mobidb-lite	14	chr5:g.114362946_114362948dup	0	0
chr5	122152940	rs3217313	AT	A	11	152	2210	0.083	-	frameshift_variant	HIGH	ZNF474	ENSG00000164185	Transcript	ENST00000296600.5	protein_coding	2/2	0	ENST00000296600.5:c.953del	ENSP00000296600.4:p.Leu318Ter	1301/1929	951/1095	317/364	N/X	aaT/aa	rs3217313&COSM150900	0	1	0	deletion	HGNC	HGNC:23245	YES	1	P1	CCDS4130.1	ENSP00000296600	Q6S9Z5	0	UPI0000160642	0	0	0	0	0	2	chr5:g.122152943del	0.1863	0.4168
chr5	123090276	0	A	ACCTCCGCCT	16	152	1845	0.103	CCTCCGCCT	inframe_insertion	MODERATE	PRDM6	ENSG00000061455	Transcript	ENST00000407847.5	protein_coding	2/8	0	ENST00000407847.5:c.277_285dup	ENSP00000384725.3:p.Ala93_Ser95dup	556-557/9147	262-263/1788	88/595	T/TSAS	acc/aCCTCCGCCTcc	rs199942027&TMP_ESP_5_122425972_122425971	0	1	0	insertion	HGNC	HGNC:9350	YES	5	P1	CCDS47259.1	ENSP00000384725	Q9NQX0	0	UPI0001610E83	0	1	0	0	hmmpanther:PTHR44700&Low_complexity_(Seg):seg	23	chr5:g.123090291_123090299dup	0.2228	0.2784
chr5	129461622	rs3980042	T	TCCCGGC	17	152	1908	0.109	CCCGGC	inframe_insertion	MODERATE	ADAMTS19	ENSG00000145808	Transcript	ENST00000274487.9	protein_coding	2/23	0	ENST00000274487.9:c.622_627dup	ENSP00000274487.5:p.Gly208_Pro209dup	706-707/5201	612-613/3642	204-205/1213	-/PG	-/CCCGGC	rs142924298&TMP_ESP_5_128797316_128797315	0	1	0	insertion	HGNC	HGNC:17111	YES	1	P1	CCDS4146.2	ENSP00000274487	0	A0A1X7SBR9	UPI0007EECE26	0	0	0	0	Pfam_domain:PF01562&hmmpanther:PTHR13723&hmmpanther:PTHR13723:SF197&MobiDB_lite:mobidb-lite&Low_complexity_(Seg):seg	15	chr5:g.129461632_129461637dup	0.1899	0.1815
chr5	140552043	rs3085220	A	AGT	70	152	2137	0.455	GT	frameshift_variant	HIGH	SRA1	ENSG00000213523	Transcript	ENST00000336283.7	protein_coding	3/5	0	ENST00000336283.7:c.328_329insAC	ENSP00000337513.5:p.Val110AspfsTer2	1092-1093/2107	328-329/711	110/236	V/DX	gtg/gACtg	rs3085220	0	-1	0	insertion	HGNC	HGNC:11281	YES	1	P1	CCDS34245.1	ENSP00000337513	Q9HD15	0	UPI000006F5BC	0	1	0	0	hmmpanther:PTHR18834&Gene3D:1.20.940.10&Pfam_domain:PF07304&PDB-ENSP_mappings:4nbo.B&PDB-ENSP_mappings:4nbo.A&PDB-ENSP_mappings:2mgx.A	0	chr5:g.140552043_140552044insGT	0.4341	0.2194
chr5	140552044	rs5871740	C	CG	70	152	2130	0.455	G	frameshift_variant	HIGH	SRA1	ENSG00000213523	Transcript	ENST00000336283.7	protein_coding	3/5	0	ENST00000336283.7:c.327_328insC	ENSP00000337513.5:p.Val110ArgfsTer26	1091-1092/2107	327-328/711	109-110/236	-/X	-/C	rs5871740	0	-1	0	insertion	HGNC	HGNC:11281	YES	1	P1	CCDS34245.1	ENSP00000337513	Q9HD15	0	UPI000006F5BC	0	1	0	0	hmmpanther:PTHR18834&Gene3D:1.20.940.10&Pfam_domain:PF07304&PDB-ENSP_mappings:4nbo.B&PDB-ENSP_mappings:4nbo.A&PDB-ENSP_mappings:2mgx.A	0	chr5:g.140552044_140552045insG	0.4341	0.2194
chr5	141945390	0	C	CCTGCTGCTG	135	152	2852	0.891	CTGCTGCTG	inframe_insertion	MODERATE	PCDH12	ENSG00000113555	Transcript	ENST00000231484.3	protein_coding	4/4	0	ENST00000231484.3:c.3537_3545dup	ENSP00000231484.3:p.Ser1179_Ser1181dup	4756-4757/6562	3545-3546/3555	1182/1184	R/SSSR	agg/agCAGCAGCAGg	rs5871792&TMP_ESP_5_141324956_141324958	0	-1	0	insertion	HGNC	HGNC:8657	YES	1	P1	CCDS4269.1	ENSP00000231484	Q9NPG4	0	UPI00001313B4	0	1	0	0	MobiDB_lite:mobidb-lite&Low_complexity_(Seg):seg	0	chr5:g.141945401_141945409dup	0	0.3064
chr5	149995316	rs3832324	CT	C	50	152	3012	0.333	-	frameshift_variant	HIGH	TIGD6	ENSG00000164296	Transcript	ENST00000296736.4	protein_coding	2/2	0	ENST00000296736.4:c.1032del	ENSP00000296736.3:p.Glu345LysfsTer11	1294/3493	1032/1566	344/521	Q/X	caA/ca	rs3832324&COSM5021206	0	-1	0	deletion	HGNC	HGNC:18332	YES	1	P1	CCDS4301.1	ENSP00000296736	Q17RP2	0	UPI000006D946	0	0	0	0	hmmpanther:PTHR45133&Pfam_domain:PF03184	0	chr5:g.149995318del	0.5188	0.3616
chr5	157052546	rs6149307	GTTGGAACAGTCGTCA	G	148	152	2946	0.974	-	inframe_deletion	MODERATE	HAVCR1	ENSG00000113249	Transcript	ENST00000625904.2	protein_coding	3/7	0	ENST00000625904.2:c.473_487del	ENSP00000487363.1:p.Met158_Pro162del	1006-1020/1807	473-487/1206	158-163/401	MTTVPT/T	aTGACGACTGTTCCAAcg/acg	rs141023871&COSM1619912&COSM4589994	0	-1	0	deletion	HGNC	HGNC:17866	YES	5	A2	CCDS78076.1	ENSP00000487363	0	E9PFX0	UPI000020C020	0	0	0	0	Low_complexity_(Seg):seg&hmmpanther:PTHR15498&hmmpanther:PTHR15498:SF8&hmmpanther:PTHR15498&hmmpanther:PTHR15498:SF8	0	chr5:g.157052560_157052574del	0.5823	0.2579
chr5	168454024	rs111457550	TGGA	T	95	152	1547	0.628	-	inframe_deletion	MODERATE	WWC1	ENSG00000113645	Transcript	ENST00000521089.5	protein_coding	18/23	0	ENST00000521089.5:c.2594_2596del	ENSP00000427772.1:p.Glu865del	2586-2588/3562	2583-2585/3360	861-862/1119	VE/V	gtGGAg/gtg	rs111457550&COSM5521494	0	1	0	deletion	HGNC	HGNC:29435	YES	2	A2	CCDS54945.1	ENSP00000427772	Q8IX03	0	UPI00017A7149	0	1	0	0	MobiDB_lite:mobidb-lite&MobiDB_lite:mobidb-lite&Coiled-coils_(Ncoils):Coil&Low_complexity_(Seg):seg&hmmpanther:PTHR14791:SF22&hmmpanther:PTHR14791	11	chr5:g.168454036_168454038del	0	0
chr5	176599120	rs761227225	TCAAAGACCCAGGA	T	22	152	2577	0.141	-	frameshift_variant	HIGH	GPRIN1	ENSG00000169258	Transcript	ENST00000303991.5	protein_coding	2/2	0	ENST00000303991.5:c.702_714del	ENSP00000305839.4:p.Asp234GlufsTer44	903-915/4234	702-714/3027	234-238/1008	DPGSL/X	gaTCCTGGGTCTTTG/ga	rs761227225&COSM1436172	0	-1	0	deletion	HGNC	HGNC:24835	YES	1	P1	CCDS4405.1	ENSP00000305839	Q7Z2K8	0	UPI0000246D49	0	0	0	0	hmmpanther:PTHR45552&MobiDB_lite:mobidb-lite&MobiDB_lite:mobidb-lite	0	chr5:g.176599121_176599133del	0	0
chr5	176599134	rs749944557	TCCTCCTTCCTC	T	22	152	2587	0.141	-	frameshift_variant	HIGH	GPRIN1	ENSG00000169258	Transcript	ENST00000303991.5	protein_coding	2/2	0	ENST00000303991.5:c.690_700del	ENSP00000305839.4:p.Arg231SerfsTer238	891-901/4234	690-700/3027	230-234/1008	PRKED/PX	ccGAGGAAGGAGGat/ccat	rs749944557&COSM1436174	0	-1	0	deletion	HGNC	HGNC:24835	YES	1	P1	CCDS4405.1	ENSP00000305839	Q7Z2K8	0	UPI0000246D49	0	0	0	0	hmmpanther:PTHR45552&MobiDB_lite:mobidb-lite&MobiDB_lite:mobidb-lite	0	chr5:g.176599135_176599145del	0	0
chr5	179345258	0	G	GGCA	29	152	1818	0.192	GCA	inframe_insertion	MODERATE	ADAMTS2	ENSG00000087116	Transcript	ENST00000251582.12	protein_coding	1/22	0	ENST00000251582.12:c.68_70dup	ENSP00000251582.7:p.Leu23dup	203-204/6783	70-71/3636	24/1211	P/LP	ccg/cTGCcg	rs568040559&TMP_ESP_5_178772260_178772262	0	-1	0	insertion	HGNC	HGNC:218	YES	1	P2	CCDS4444.1	ENSP00000251582	O95450	0	UPI00001AE729	0	1	0	0	Cleavage_site_(Signalp):SignalP-noTM&Low_complexity_(Seg):seg	0	chr5:g.179345282_179345284dup	0.1805	0.1135
chr5	181260427	0	CTCT	C	35	152	2392	0.237	-	inframe_deletion	MODERATE	TRIM52	ENSG00000183718	Transcript	ENST00000611618.1	protein_coding	1/2	0	ENST00000611618.1:c.384_386del	ENSP00000483005.1:p.Glu130del	689-691/3466	384-386/894	128-129/297	EE/E	gaAGAg/gag	rs33972170&TMP_ESP_5_180687429_180687434&COSM4589993	0	-1	0	deletion	HGNC	HGNC:19024	YES	1	P1	CCDS4467.1	ENSP00000483005	Q96A61	L0CQ38	UPI0000072D52	0	0	0	0	hmmpanther:PTHR45165&SMART_domains:SM00184&Superfamily_domains:SSF57850&Low_complexity_(Seg):seg	0	chr5:g.181260439_181260441del	0.4916	0.916
chr6	1390850	0	G	GGGC	79	152	1681	0.506	GGC	inframe_insertion	MODERATE	FOXF2	ENSG00000137273	Transcript	ENST00000645481.2	protein_coding	1/2	0	ENST00000645481.2:c.917_919dup	ENSP00000496415.1:p.Gly306dup	1275-1276/2451	903-904/1335	301-302/444	-/G	-/GGC	rs147426137	0	1	0	insertion	HGNC	HGNC:3810	YES	0	P1	CCDS4472.1	ENSP00000496415	Q12947	0	UPI000012ADD6	0	0	0	0	hmmpanther:PTHR11829&hmmpanther:PTHR11829:SF125&Low_complexity_(Seg):seg	16	chr6:g.1390864_1390866dup	0.3928	0.3812
chr6	1611567	0	G	GGGC	59	152	1368	0.391	GGC	inframe_insertion	MODERATE	FOXC1	ENSG00000054598	Transcript	ENST00000645831.2	protein_coding	1/1	0	ENST00000645831.2:c.1139_1141dup	ENSP00000493906.1:p.Gly380dup	1653-1654/3983	1122-1123/1662	374-375/553	-/G	-/GGC	rs545470261	0	1	0	insertion	HGNC	HGNC:3800	YES	0	P1	CCDS4473.1	ENSP00000493906	Q12948	W6CJ52	UPI000012ADC5	0	1	0	0	hmmpanther:PTHR11829&hmmpanther:PTHR11829:SF166&Low_complexity_(Seg):seg	19	chr6:g.1611584_1611586dup	0.1522	0.0287
chr6	1611782	0	A	ACGG	65	150	1100	0.435	CGG	inframe_insertion	MODERATE	FOXC1	ENSG00000054598	Transcript	ENST00000645831.2	protein_coding	1/1	0	ENST00000645831.2:c.1359_1361dup	ENSP00000493906.1:p.Gly456dup	1868-1869/3983	1337-1338/1662	446/553	H/HG	cac/caCGGc	rs572346201&TMP_ESP_6_1612018_1612020	0	1	0	insertion	HGNC	HGNC:3800	YES	0	P1	CCDS4473.1	ENSP00000493906	Q12948	W6CJ52	UPI000012ADC5	0	1	0	0	hmmpanther:PTHR11829&hmmpanther:PTHR11829:SF166&MobiDB_lite:mobidb-lite&Low_complexity_(Seg):seg	24	chr6:g.1611804_1611806dup	0	0
chr6	7541915	rs17133512	C	CA	42	152	1908	0.282	A	5_prime_UTR_variant	MODIFIER	DSP	ENSG00000096696	Transcript	ENST00000379802.8	protein_coding	1/24	0	ENST00000379802.8:c.1dup	ENSP00000369129.3:p.Met1?	245-246/9697	-/8616	-/2871	0	0	rs17133512	0	1	0	insertion	HGNC	HGNC:3052	YES	1	P3	CCDS4501.1	ENSP00000369129	P15924	0	UPI000013C67F	0	1	0	0	0	1	chr6:g.7541916dup	0.1997	0.2186
chr6	16327633	0	G	GTGC	38	152	1830	0.25	TGC	inframe_insertion	MODERATE	ATXN1	ENSG00000124788	Transcript	ENST00000244769.8	protein_coding	8/9	0	ENST00000244769.8:c.675_677dup	ENSP00000244769.3:p.Gln225dup	1614-1615/10602	677-678/2448	226/815	H/QH	cac/caGCAc	rs769091061	0	-1	0	insertion	HGNC	HGNC:10548	YES	1	P1	CCDS34342.1	ENSP00000244769	P54253	0	UPI000013CB8B	0	1	0	0	hmmpanther:PTHR13392&hmmpanther:PTHR13392:SF5&Low_complexity_(Seg):seg&MobiDB_lite:mobidb-lite	0	chr6:g.16327675_16327677dup	0	0
chr6	16327633	0	GTGCTGC	G	20	152	1830	0.128	-	inframe_deletion	MODERATE	ATXN1	ENSG00000124788	Transcript	ENST00000244769.8	protein_coding	8/9	0	ENST00000244769.8:c.672_677del	ENSP00000244769.3:p.Gln224_Gln225del	1609-1614/10602	672-677/2448	224-226/815	QQH/H	caGCAGCAc/cac	rs754954093&COSM5830331	0	-1	0	deletion	HGNC	HGNC:10548	YES	1	P1	CCDS34342.1	ENSP00000244769	P54253	0	UPI000013CB8B	0	1	0	0	hmmpanther:PTHR13392&hmmpanther:PTHR13392:SF5&Low_complexity_(Seg):seg&MobiDB_lite:mobidb-lite&Coiled-coils_(Ncoils):Coil	0	chr6:g.16327672_16327677del	0	0
chr6	16327684	0	A	ATGC	17	152	2041	0.109	TGC	inframe_insertion	MODERATE	ATXN1	ENSG00000124788	Transcript	ENST00000244769.8	protein_coding	8/9	0	ENST00000244769.8:c.624_626dup	ENSP00000244769.3:p.Gln208dup	1563-1564/10602	626-627/2448	209/815	H/QH	cat/caGCAt	rs864309555	0	-1	0	insertion	HGNC	HGNC:10548	YES	1	P1	CCDS34342.1	ENSP00000244769	P54253	0	UPI000013CB8B	0	1	0	0	hmmpanther:PTHR13392&hmmpanther:PTHR13392:SF5&Low_complexity_(Seg):seg&MobiDB_lite:mobidb-lite&Coiled-coils_(Ncoils):Coil	0	chr6:g.16327722_16327724dup	0	0
chr6	16327684	0	A	ATGCTGC	8	152	2041	0.051	TGCTGC	inframe_insertion	MODERATE	ATXN1	ENSG00000124788	Transcript	ENST00000244769.8	protein_coding	8/9	0	ENST00000244769.8:c.621_626dup	ENSP00000244769.3:p.Gln207_Gln208dup	1563-1564/10602	626-627/2448	209/815	H/QQH	cat/caGCAGCAt	rs864309555	0	-1	0	insertion	HGNC	HGNC:10548	YES	1	P1	CCDS34342.1	ENSP00000244769	P54253	0	UPI000013CB8B	0	1	0	0	hmmpanther:PTHR13392&hmmpanther:PTHR13392:SF5&Low_complexity_(Seg):seg&MobiDB_lite:mobidb-lite&Coiled-coils_(Ncoils):Coil	0	chr6:g.16327719_16327724dup	0	0
chr6	16327684	0	ATGC	A	41	152	2041	0.263	-	inframe_deletion	MODERATE	ATXN1	ENSG00000124788	Transcript	ENST00000244769.8	protein_coding	8/9	0	ENST00000244769.8:c.624_626del	ENSP00000244769.3:p.Gln208del	1561-1563/10602	624-626/2448	208-209/815	QH/H	caGCAt/cat	rs797045409&COSM3718908	0	-1	0	deletion	HGNC	HGNC:10548	YES	1	P1	CCDS34342.1	ENSP00000244769	P54253	0	UPI000013CB8B	0	1	0	0	hmmpanther:PTHR13392&hmmpanther:PTHR13392:SF5&Low_complexity_(Seg):seg&MobiDB_lite:mobidb-lite&Coiled-coils_(Ncoils):Coil	0	chr6:g.16327722_16327724del	0	0
chr6	22570117	0	G	GGGC	12	152	1897	0.077	GGC	inframe_insertion	MODERATE	HDGFL1	ENSG00000112273	Transcript	ENST00000510882.3	protein_coding	1/1	0	ENST00000510882.3:c.562_564dup	ENSP00000442129.1:p.Ala188dup	625-626/2174	542-543/756	181/251	R/RA	agg/agGGCg	rs536582109&TMP_ESP_6_22570347_22570352	0	1	0	insertion	HGNC	HGNC:21095	YES	0	P1	CCDS34347.1	ENSP00000442129	Q5TGJ6	A0A140VJK8	UPI0000039B1A	0	0	0	0	hmmpanther:PTHR12550&hmmpanther:PTHR12550:SF45&MobiDB_lite:mobidb-lite&Low_complexity_(Seg):seg	22	chr6:g.22570137_22570139dup	0.0339	0.0182
chr6	41753944	rs59644697	G	GT	78	152	2200	0.5	T	frameshift_variant	HIGH	PGC	ENSG00000096088	Transcript	ENST00000415707.1	protein_coding	1/3	0	ENST00000415707.1:c.24dup	ENSP00000399429.1:p.Pro9ThrfsTer23	165-166/399	24-25/258	8-9/86	-/X	-/A	rs59644697	0	-1	cds_end_NF	insertion	HGNC	HGNC:8890	0	5	0	0	ENSP00000399429	0	A2A3L9	UPI0000E5AD5D	0	0	0	0	0	0	chr6:g.41753945dup	0.4199	0.5885
chr6	43021675	0	CGCCGGG	C	34	150	1318	0.247	-	inframe_deletion	MODERATE	RRP36	ENSG00000124541	Transcript	ENST00000244496.6	protein_coding	1/7	0	ENST00000244496.6:c.43_48del	ENSP00000244496.5:p.Gly15_Ala16del	54-59/1183	22-27/780	8-9/259	AG/-	GCCGGG/-	rs200886831&TMP_ESP_6_42989414_42989425&COSM243398	0	1	0	deletion	HGNC	HGNC:21374	YES	1	P1	CCDS34453.1	ENSP00000244496	Q96EU6	0	UPI000006F3AC	0	0	0	0	MobiDB_lite:mobidb-lite&Low_complexity_(Seg):seg	21	chr6:g.43021697_43021702del	0	0
chr6	43021695	rs202053592	CCGGGGCCCGACGTCCCCG	C	52	152	1289	0.333	-	inframe_deletion	MODERATE	RRP36	ENSG00000124541	Transcript	ENST00000244496.6	protein_coding	1/7	0	ENST00000244496.6:c.51_68del	ENSP00000244496.5:p.Arg18_Arg23del	74-91/1183	42-59/780	14-20/259	AGARRPR/A	gcCGGGGCCCGACGTCCCCGc/gcc	rs202053592&COSM5547091	0	1	0	deletion	HGNC	HGNC:21374	YES	1	P1	CCDS34453.1	ENSP00000244496	Q96EU6	0	UPI000006F3AC	0	0	0	0	MobiDB_lite:mobidb-lite&MobiDB_lite:mobidb-lite&Low_complexity_(Seg):seg	9	chr6:g.43021705_43021722del	0.0086	0
chr6	43282987	rs113160341	GGAA	G	33	152	1541	0.231	-	inframe_deletion	MODERATE	TTBK1	ENSG00000146216	Transcript	ENST00000259750.9	protein_coding	14/15	0	ENST00000259750.9:c.2256_2258del	ENSP00000259750.4:p.Glu771del	2530-2532/7130	2248-2250/3966	750/1321	E/-	GAA/-	rs113160341&COSM1329672	0	1	0	deletion	HGNC	HGNC:19140	YES	1	P1	CCDS34455.1	ENSP00000259750	Q5TCY1	0	UPI000041512B	0	0	0	0	Coiled-coils_(Ncoils):Coil&hmmpanther:PTHR11909&hmmpanther:PTHR11909:SF297&MobiDB_lite:mobidb-lite&MobiDB_lite:mobidb-lite&Low_complexity_(Seg):seg	8	chr6:g.43282996_43282998del	0.2129	0.3041
chr6	44002766	0	CGCGGCG	C	31	152	1524	0.199	-	inframe_deletion	MODERATE	C6orf223	ENSG00000181577	Transcript	ENST00000336600.6	protein_coding	4/4	0	ENST00000336600.6:c.392_397del	ENSP00000426159.1:p.Ala131_Ala132del	405-410/5250	370-375/729	124-125/242	AA/-	GCGGCG/-	rs755059764&COSM1079676	0	1	0	deletion	HGNC	HGNC:28692	YES	1	P2	CCDS34459.1	ENSP00000426159	Q8N319	0	UPI00001BDAC0	0	0	0	0	MobiDB_lite:mobidb-lite&Low_complexity_(Seg):seg	22	chr6:g.44002789_44002794del	0	0
chr6	81752010	0	A	ACCGCCGAAGTCGCCG	42	152	1987	0.269	CCGCCGAAGTCGCCG	inframe_insertion	MODERATE	TENT5A	ENSG00000112773	Transcript	ENST00000320172.11	protein_coding	2/3	0	ENST00000320172.11:c.117_131dup	ENSP00000318298.6:p.Asp41_Gly45dup	419-420/5582	131-132/1329	44/442	G/GGDFGG	ggt/ggCGGCGACTTCGGCGGt	rs754008809	0	-1	0	insertion	HGNC	HGNC:18345	YES	1	P2	CCDS34489.1	ENSP00000318298	Q96IP4	0	UPI000006E9BA	0	1	0	0	hmmpanther:PTHR12974&hmmpanther:PTHR12974:SF25&Low_complexity_(Seg):seg	0	chr6:g.81752058_81752072dup	0	0
chr6	81752010	0	ACCGCCGAAGTCGCCG	A	39	152	1987	0.263	-	inframe_deletion	MODERATE	TENT5A	ENSG00000112773	Transcript	ENST00000320172.11	protein_coding	2/3	0	ENST00000320172.11:c.117_131del	ENSP00000318298.6:p.Asp41_Gly45del	405-419/5582	117-131/1329	39-44/442	GGDFGG/G	ggCGGCGACTTCGGCGGt/ggt	rs771239762&COSM4593568&COSM4593569	0	-1	0	deletion	HGNC	HGNC:18345	YES	1	P2	CCDS34489.1	ENSP00000318298	Q96IP4	0	UPI000006E9BA	0	1	0	0	hmmpanther:PTHR12974&hmmpanther:PTHR12974:SF25&Low_complexity_(Seg):seg	0	chr6:g.81752058_81752072del	0	0
chr6	84186595	rs199518175	TTTC	T	28	152	1292	0.186	-	inframe_deletion	MODERATE	CEP162	ENSG00000135315	Transcript	ENST00000403245.8	protein_coding	12/27	0	ENST00000403245.8:c.1135_1137del	ENSP00000385215.3:p.Glu379del	1258-1260/5155	1135-1137/4212	379/1403	E/-	GAA/-	rs199518175&COSM6458556	0	-1	0	deletion	HGNC	HGNC:21107	YES	5	P3	CCDS34494.2	ENSP00000385215	Q5TB80	0	UPI0001533DAA	0	0	0	0	hmmpanther:PTHR34031	0	chr6:g.84186598_84186600del	0.0415	0.0151
chr6	89867987	rs527250207	TG	T	8	152	1958	0.051	-	frameshift_variant	HIGH	CASP8AP2	ENSG00000118412	Transcript	ENST00000551025.3	protein_coding	8/9	0	ENST00000551025.3:c.4698del	ENSP00000478179.1:p.Thr1567HisfsTer52	4933/6151	4698/5916	1566/1972	L/X	ttG/tt	rs527250207&COSM1446443	0	1	0	deletion	HGNC	HGNC:1510	YES	1	P5	0	ENSP00000478179	0	A0A087WTW5	UPI000013CA03	0	0	0	0	hmmpanther:PTHR15489	0	chr6:g.89867988del	0.0613	0.0053
chr6	89867992	rs537929246	TCTTTGCCCAGACATGGA	T	8	152	1971	0.051	-	frameshift_variant	HIGH	CASP8AP2	ENSG00000118412	Transcript	ENST00000551025.3	protein_coding	8/9	0	ENST00000551025.3:c.4703_4719del	ENSP00000478179.1:p.Ser1568Ter	4938-4954/6151	4703-4719/5916	1568-1573/1972	SLPRHG/X	tCTTTGCCCAGACATGGA/t	rs537929246&COSM300745	0	1	0	deletion	HGNC	HGNC:1510	YES	1	P5	0	ENSP00000478179	0	A0A087WTW5	UPI000013CA03	0	0	0	0	hmmpanther:PTHR15489	0	chr6:g.89867993_89868009del	0.0809	0.0061
chr6	111591982	rs142054894	A	AGGT	8	152	2381	0.051	GGT	inframe_insertion	MODERATE	TRAF3IP2	ENSG00000056972	Transcript	ENST00000340026.10	protein_coding	3/10	0	ENST00000340026.10:c.129_131dup	ENSP00000345984.6:p.Pro44dup	726-727/2785	131-132/1725	44/574	P/PP	cct/ccACCt	rs142054894	0	-1	0	insertion	HGNC	HGNC:1343	YES	1	P4	CCDS5092.1	ENSP00000345984	O43734	0	UPI000013DDEF	0	1	0	0	Low_complexity_(Seg):seg&MobiDB_lite:mobidb-lite&hmmpanther:PTHR34257	0	chr6:g.111591986_111591988dup	0.0054	0
chr6	116279302	rs56100880	T	TCAC	149	152	1936	0.981	CAC	inframe_insertion	MODERATE	TSPYL1	ENSG00000189241	Transcript	ENST00000368608.3	protein_coding	1/1	0	ENST00000368608.3:c.526_528dup	ENSP00000357597.3:p.Val176dup	601-602/3326	528-529/1314	176-177/437	-/V	-/GTG	rs78371471	0	-1	0	insertion	HGNC	HGNC:12382	YES	0	P1	CCDS34518.1	ENSP00000357597	Q9H0U9	0	UPI000006EE16	0	1	0	0	hmmpanther:PTHR11875&hmmpanther:PTHR11875:SF64&Low_complexity_(Seg):seg	0	chr6:g.116279307_116279309dup	0	0.9592
chr6	116792598	rs550458778	A	AGG	39	152	2141	0.25	GG	frameshift_variant	HIGH	GPRC6A	ENSG00000173612	Transcript	ENST00000310357.7	protein_coding	6/6	0	ENST00000310357.7:c.2324_2325insCC	ENSP00000309493.3:p.Glu776LeufsTer19	2346-2347/2860	2324-2325/2781	775/926	Y/YX	tat/taCCt	rs550458778	0	-1	0	insertion	HGNC	HGNC:18510	YES	1	P3	CCDS5112.1	ENSP00000309493	Q5T6X5	0	UPI000013EFF9	0	0	0	0	Pfam_domain:PF00003&PROSITE_profiles:PS50259&hmmpanther:PTHR24061&hmmpanther:PTHR24061:SF5&Conserved_Domains:cd15281	0	chr6:g.116792598_116792599insGG	0.1593	0.4009
chr6	116792599	rs371464745	T	TA	39	152	2135	0.25	A	frameshift_variant	HIGH	GPRC6A	ENSG00000173612	Transcript	ENST00000310357.7	protein_coding	6/6	0	ENST00000310357.7:c.2323dup	ENSP00000309493.3:p.Tyr775LeufsTer2	2345-2346/2860	2323-2324/2781	775/926	Y/LX	tat/tTat	rs371464745	0	-1	0	insertion	HGNC	HGNC:18510	YES	1	P3	CCDS5112.1	ENSP00000309493	Q5T6X5	0	UPI000013EFF9	0	0	0	0	Pfam_domain:PF00003&PROSITE_profiles:PS50259&hmmpanther:PTHR24061&hmmpanther:PTHR24061:SF5&Conserved_Domains:cd15281	0	chr6:g.116792600dup	0	0
chr6	116792602	rs111974433	T	TTCC	39	152	2141	0.25	TCC	inframe_insertion	MODERATE	GPRC6A	ENSG00000173612	Transcript	ENST00000310357.7	protein_coding	6/6	0	ENST00000310357.7:c.2320_2321insGGA	ENSP00000309493.3:p.Gly773_Lys774insArg	2342-2343/2860	2320-2321/2781	774/926	K/RK	aaa/aGGAaa	rs368671066	0	-1	0	insertion	HGNC	HGNC:18510	YES	1	P3	CCDS5112.1	ENSP00000309493	Q5T6X5	0	UPI000013EFF9	0	0	0	0	Pfam_domain:PF00003&PROSITE_profiles:PS50259&hmmpanther:PTHR24061&hmmpanther:PTHR24061:SF5&Conserved_Domains:cd15281	0	chr6:g.116792603_116792604insCCT	0.1593	0.4009
chr6	151352981	rs3842128	T	TGAG	130	152	3065	0.859	GAG	inframe_insertion	MODERATE	AKAP12	ENSG00000131016	Transcript	ENST00000402676.7	protein_coding	4/5	0	ENST00000402676.7:c.4593_4595dup	ENSP00000384537.2:p.Glu1531dup	4862-4863/8466	4590-4591/5349	1530-1531/1782	-/E	-/GAG	rs3842128	0	1	0	insertion	HGNC	HGNC:370	YES	5	P4	CCDS5229.1	ENSP00000384537	Q02952	0	UPI000013CDC7	0	0	0	0	hmmpanther:PTHR23209	5	chr6:g.151352984_151352986dup	0.7039	0.7451
chr6	152697964	rs3841162	GAGAT	G	16	152	1408	0.103	-	frameshift_variant	HIGH	MYCT1	ENSG00000120279	Transcript	ENST00000367245.5	protein_coding	1/2	0	ENST00000367245.5:c.66_69del	ENSP00000356214.5:p.Asp22GlufsTer34	71-74/3030	63-66/708	21-22/235	RD/X	agAGAT/ag	rs71713548&COSM5713131	0	1	0	deletion	HGNC	HGNC:23172	YES	1	P1	CCDS5239.1	ENSP00000356214	Q8N699	0	UPI0000073EDB	0	0	0	0	0	3	chr6:g.152697968_152697971del	0.0843	0.1029
chr6	159790613	rs58504486	GGTT	G	140	152	2300	0.923	-	inframe_deletion	MODERATE	MRPL18	ENSG00000112110	Transcript	ENST00000367034.5	protein_coding	1/4	0	ENST00000367034.5:c.30_32del	ENSP00000356001.4:p.Leu10del	148-150/970	27-29/543	9-10/180	GL/G	ggGTTg/ggg	rs58504486	0	1	0	deletion	HGNC	HGNC:14477	YES	1	P1	CCDS5270.1	ENSP00000356001	Q9H0U6	0	UPI0000037B54	0	0	0	0	PDB-ENSP_mappings:3j7y.P&PDB-ENSP_mappings:5ool.P&PDB-ENSP_mappings:5oom.P	3	chr6:g.159790617_159790619del	0.6651	0.4818
chr6	160139848	rs72552763	CATG	C	57	152	1549	0.372	-	inframe_deletion	MODERATE	SLC22A1	ENSG00000175003	Transcript	ENST00000366963.9	protein_coding	7/11	0	ENST00000366963.9:c.1260_1262del	ENSP00000355930.4:p.Met420del	1379-1381/1922	1258-1260/1665	420/554	M/-	ATG/-	rs202220802&COSM5702838	0	1	0	deletion	HGNC	HGNC:10963	YES	1	P1	CCDS5274.1	ENSP00000355930	O15245	0	UPI0000070FB1	0	0	0	0	Transmembrane_helices:TMhelix&PROSITE_profiles:PS50850&Conserved_Domains:cd06174&hmmpanther:PTHR24064:SF291&hmmpanther:PTHR24064&TIGRFAM_domain:TIGR00898&Gene3D:1.20.1250.20&Pfam_domain:PF00083&Superfamily_domains:SSF103473	2	chr6:g.160139851_160139853del	0.1182	0.0454
chr6	161098318	0	CCTG	C	150	152	1654	0.987	-	inframe_deletion	MODERATE	MAP3K4	ENSG00000085511	Transcript	ENST00000392142.9	protein_coding	17/27	0	ENST00000392142.9:c.3596_3598del	ENSP00000375986.4:p.Ala1199del	3729-3731/5500	3566-3568/4827	1189-1190/1608	PA/P	cCTGct/cct	rs5881391&COSM450868&COSM450869	0	1	0	deletion	HGNC	HGNC:6856	YES	1	P4	CCDS34565.1	ENSP00000375986	Q9Y6R4	0	UPI00004574E1	0	0	0	0	hmmpanther:PTHR24361&hmmpanther:PTHR24361:SF637&Low_complexity_(Seg):seg	30	chr6:g.161098349_161098351del	0	0
chr6	170561949	rs71815788	GCAA	G	136	152	2740	0.885	-	inframe_deletion	MODERATE	TBP	ENSG00000112592	Transcript	ENST00000230354.10	protein_coding	3/8	0	ENST00000230354.10:c.216_218del	ENSP00000230354.5:p.Gln95del	450-452/1861	214-216/1020	72/339	Q/-	CAA/-	rs71815788&COSM69132	0	1	0	deletion	HGNC	HGNC:11588	YES	1	P3	CCDS5315.1	ENSP00000230354	P20226	0	UPI0000136C3F	0	1	0	0	PDB-ENSP_mappings:5fur.A&PDB-ENSP_mappings:5iy6.P&PDB-ENSP_mappings:5iy7.P&PDB-ENSP_mappings:5iy8.P&PDB-ENSP_mappings:5iy9.P&PDB-ENSP_mappings:5iya.P&PDB-ENSP_mappings:5iyb.P&PDB-ENSP_mappings:5iyc.P&PDB-ENSP_mappings:5iyd.P&Coiled-coils_(Ncoils):Coil&hmmpanther:PTHR10126&hmmpanther:PTHR10126:SF20&Low_complexity_(Seg):seg	2	chr6:g.170561952_170561954del	0	0
chr6	170561961	rs760309917	G	GCAA	11	152	2781	0.077	CAA	inframe_insertion	MODERATE	TBP	ENSG00000112592	Transcript	ENST00000230354.10	protein_coding	3/8	0	ENST00000230354.10:c.227_228insACA	ENSP00000230354.5:p.Gln95dup	461-462/1861	225-226/1020	75-76/339	-/Q	-/CAA	rs760309917	0	1	0	insertion	HGNC	HGNC:11588	YES	1	P3	CCDS5315.1	ENSP00000230354	P20226	0	UPI0000136C3F	0	1	0	0	PDB-ENSP_mappings:5fur.A&PDB-ENSP_mappings:5iy6.P&PDB-ENSP_mappings:5iy7.P&PDB-ENSP_mappings:5iy8.P&PDB-ENSP_mappings:5iy9.P&PDB-ENSP_mappings:5iya.P&PDB-ENSP_mappings:5iyb.P&PDB-ENSP_mappings:5iyc.P&PDB-ENSP_mappings:5iyd.P&Coiled-coils_(Ncoils):Coil&hmmpanther:PTHR10126&hmmpanther:PTHR10126:SF20&Low_complexity_(Seg):seg	2	chr6:g.170561963_170561964insACA	0	0
chr7	1547017	rs112463195	A	AGCC	66	152	1908	0.436	GCC	inframe_insertion	MODERATE	TMEM184A	ENSG00000164855	Transcript	ENST00000297477.10	protein_coding	9/9	0	ENST00000297477.10:c.1174_1176dup	ENSP00000297477.4:p.Gly392dup	1268-1269/6051	1176-1177/1242	392-393/413	-/G	-/GGC	rs112463195&TMP_ESP_7_1586654_1586656	0	-1	0	insertion	HGNC	HGNC:28797	YES	1	P1	CCDS43537.1	ENSP00000297477	Q6ZMB5	0	UPI000013E413	0	0	0	0	hmmpanther:PTHR23423&hmmpanther:PTHR23423:SF59&Low_complexity_(Seg):seg&MobiDB_lite:mobidb-lite	0	chr7:g.1547023_1547025dup	0	0
chr7	5313034	0	T	TGAGGAG	21	152	1656	0.147	GAGGAG	inframe_insertion	MODERATE	TNRC18	ENSG00000182095	Transcript	ENST00000430969.5	protein_coding	27/30	0	ENST00000430969.5:c.7851_7856dup	ENSP00000395538.1:p.Ser2670_Ser2671dup	8205-8206/10562	7856-7857/8907	2619/2968	S/SSS	tca/tcCTCCTCa	rs771656213	0	-1	0	insertion	HGNC	HGNC:11962	YES	5	P2	CCDS47534.1	ENSP00000395538	O15417	0	UPI00016632FD	0	0	0	0	hmmpanther:PTHR12505&hmmpanther:PTHR12505:SF21&MobiDB_lite:mobidb-lite&MobiDB_lite:mobidb-lite&Low_complexity_(Seg):seg	0	chr7:g.5313048_5313053dup	0	0
chr7	12523234	rs11429065	G	GA	89	152	1483	0.596	A	frameshift_variant	HIGH	AC013470.2	ENSG00000226690	Transcript	ENST00000636804.1	protein_coding	2/6	0	ENST00000636804.1:c.274dup	ENSP00000490444.1:p.Ile92AsnfsTer18	267-268/771	267-268/771	89-90/256	-/X	-/A	rs11429065	0	1	0	insertion	Clone_based_ensembl_gene	0	YES	5	P5	0	ENSP00000490444	0	A0A1B0GVB3	UPI0005D02333	0	0	0	0	Low_complexity_(Seg):seg	7	chr7:g.12523241dup	0.2616	0.3691
chr7	15686172	0	ATGG	A	95	152	1752	0.628	-	inframe_deletion	MODERATE	MEOX2	ENSG00000106511	Transcript	ENST00000262041.6	protein_coding	1/3	0	ENST00000262041.6:c.228_230del	ENSP00000262041.5:p.His80del	509-511/2371	228-230/915	76-77/304	HH/H	caCCAt/cat	rs113582077&COSM150907	0	-1	0	deletion	HGNC	HGNC:7014	YES	1	P1	CCDS34605.1	ENSP00000262041	P50222	0	UPI000013D247	0	0	0	0	hmmpanther:PTHR24328&hmmpanther:PTHR24328:SF1&Low_complexity_(Seg):seg&MobiDB_lite:mobidb-lite&MobiDB_lite:mobidb-lite	0	chr7:g.15686199_15686201del	0	0
chr7	19145123	rs34966908	C	CTCT	15	152	1991	0.096	TCT	inframe_insertion	MODERATE	FERD3L	ENSG00000146618	Transcript	ENST00000275461.3	protein_coding	1/1	0	ENST00000275461.3:c.237_239dup	ENSP00000275461.3:p.Glu81dup	298-299/640	239-240/501	80/166	E/EE	gag/gaAGAg	rs34966908	0	-1	0	insertion	HGNC	HGNC:16660	YES	0	P1	CCDS5368.1	ENSP00000275461	Q96RJ6	0	UPI0000073BBA	0	0	0	0	hmmpanther:PTHR23349:SF63&hmmpanther:PTHR23349&Low_complexity_(Seg):seg&MobiDB_lite:mobidb-lite&MobiDB_lite:mobidb-lite	0	chr7:g.19145126_19145128dup	0.1669	0.0446
chr7	25226950	rs3216928	TTAA	T	14	152	1609	0.096	-	inframe_deletion	MODERATE	NPVF	ENSG00000105954	Transcript	ENST00000222674.2	protein_coding	2/3	0	ENST00000222674.2:c.212_214del	ENSP00000222674.2:p.Ile71del	259-261/1190	212-214/591	71-72/196	IK/K	aTTAag/aag	rs3216928&COSM5713136	0	-1	0	deletion	HGNC	HGNC:13782	YES	1	P1	CCDS5395.1	ENSP00000222674	Q9HCQ7	0	UPI000013380C	0	0	0	0	hmmpanther:PTHR14403	0	chr7:g.25226954_25226956del	0.1464	0.1626
chr7	36407740	rs61549495	A	ACTT	103	152	1371	0.679	CTT	inframe_insertion	MODERATE	ANLN	ENSG00000011426	Transcript	ENST00000265748.7	protein_coding	5/24	0	ENST00000265748.7:c.883_885dup	ENSP00000265748.2:p.Ser295dup	1045-1046/4731	880-881/3375	294/1124	T/TS	act/aCTTct	rs1190501632	0	1	0	insertion	HGNC	HGNC:14082	YES	1	P3	CCDS5447.1	ENSP00000265748	Q9NQW6	A0A024RA49	UPI00001A95DE	0	1	0	0	hmmpanther:PTHR21538:SF23&hmmpanther:PTHR21538&MobiDB_lite:mobidb-lite&MobiDB_lite:mobidb-lite	5	chr7:g.36407743_36407745dup	0	0.3374
chr7	48924613	rs58317831	TG	T	94	152	2052	0.628	-	frameshift_variant	HIGH	CDC14C	ENSG00000218305	Transcript	ENST00000428251.2	protein_coding	3/3	0	ENST00000428251.2:c.265del	ENSP00000497679.1:p.Ala89ProfsTer12	263/1665	263/1665	88/554	W/X	tGg/tg	rs58317831	0	1	0	deletion	HGNC	HGNC:22427	YES	0	P5	0	ENSP00000497679	0	A0A3B3ITA5	UPI0000416AA2	0	0	0	0	0	2	chr7:g.48924616del	0.5329	0.4811
chr7	51030870	rs58682836	GTCT	G	97	152	2484	0.647	-	inframe_deletion	MODERATE	COBL	ENSG00000106078	Transcript	ENST00000395542.6	protein_coding	10/14	0	ENST00000395542.6:c.1614_1616del	ENSP00000378912.3:p.Glu538del	1799-1801/5339	1614-1616/3816	538-539/1271	ED/D	gaAGAc/gac	rs142060269&COSM5713138&COSM5713139	0	-1	0	deletion	HGNC	HGNC:22199	YES	1	0	CCDS75602.1	ENSP00000378912	O75128	0	UPI0001F992C3	0	0	0	0	hmmpanther:PTHR21557&hmmpanther:PTHR21557:SF1	0	chr7:g.51030876_51030878del	0	0
chr7	67281505	rs747172286	T	TGGGTGGC	54	152	1630	0.359	GGGTGGC	frameshift_variant	HIGH	SPDYE21P	ENSG00000230358	Transcript	ENST00000424157.3	protein_coding	3/7	0	ENST00000424157.3:c.514_520dup	ENSP00000498431.1:p.Glu174GlyfsTer23	511-512/1254	511-512/1209	171/402	W/WVAX	tgg/tGGGTGGCgg	rs747172286	0	1	0	insertion	HGNC	HGNC:51517	YES	0	P5	0	ENSP00000498431	0	0	UPI0001A5C4CE	0	0	0	0	hmmpanther:PTHR31156&hmmpanther:PTHR31156:SF15	9	chr7:g.67281508_67281514dup	0	0
chr7	72744551	rs11354897	C	CA	126	152	1908	0.833	A	frameshift_variant	HIGH	TYW1B	ENSG00000277149	Transcript	ENST00000620995.5	protein_coding	8/14	0	ENST00000620995.5:c.1014dup	ENSP00000482502.1:p.Glu339Ter	1139-1140/3117	1014-1015/2007	338-339/668	-/X	-/T	rs1192536023	0	-1	0	insertion	HGNC	HGNC:33908	YES	1	P1	CCDS69309.1	ENSP00000482502	Q6NUM6	0	UPI000178DF1B	0	0	0	0	Gene3D:3.20.20.70	0	chr7:g.72744552dup	0	0
chr7	82952172	rs10630259	T	TTCA	152	152	2324	1	TCA	inframe_insertion	MODERATE	PCLO	ENSG00000186472	Transcript	ENST00000333891.14	protein_coding	5/25	0	ENST00000333891.14:c.8778_8780dup	ENSP00000334319.8:p.Asp2926dup	9072-9073/20284	8780-8781/15429	2927/5142	E/DE	gaa/gaTGAa	rs10630259	0	-1	0	insertion	HGNC	HGNC:13406	YES	2	P1	CCDS47630.1	ENSP00000334319	Q9Y6V0	0	UPI0001573469	0	1	0	0	hmmpanther:PTHR14113&hmmpanther:PTHR14113:SF6	0	chr7:g.82952175_82952177dup	0	1
chr7	83155515	rs762371134	T	TGTG	54	152	2205	0.365	GTG	inframe_insertion	MODERATE	PCLO	ENSG00000186472	Transcript	ENST00000333891.14	protein_coding	2/25	0	ENST00000333891.14:c.1125_1126insCAC	ENSP00000334319.8:p.Gln375_Thr376insHis	1417-1418/20284	1125-1126/15429	375-376/5142	-/H	-/CAC	rs762371134	0	-1	0	insertion	HGNC	HGNC:13406	YES	2	P1	CCDS47630.1	ENSP00000334319	Q9Y6V0	0	UPI0001573469	0	1	0	0	MobiDB_lite:mobidb-lite&hmmpanther:PTHR14113:SF6&hmmpanther:PTHR14113&hmmpanther:PTHR14113:SF6&hmmpanther:PTHR14113	0	chr7:g.83155515_83155516insGTG	0	0
chr7	83155517	rs758399155	T	TGAGCTGGAGGCTTAGCAGGACCAAGAG	56	152	2208	0.378	GAGCTGGAGGCTTAGCAGGACCAAGAG	inframe_insertion	MODERATE	PCLO	ENSG00000186472	Transcript	ENST00000333891.14	protein_coding	2/25	0	ENST00000333891.14:c.1123_1124insCTCTTGGTCCTGCTAAGCCTCCAGCTC	ENSP00000334319.8:p.Gln374_Gln375insProLeuGlyProAlaLysProProAla	1415-1416/20284	1123-1124/15429	375/5142	Q/PLGPAKPPAQ	cag/cCTCTTGGTCCTGCTAAGCCTCCAGCTCag	rs758399155	0	-1	0	insertion	HGNC	HGNC:13406	YES	2	P1	CCDS47630.1	ENSP00000334319	Q9Y6V0	0	UPI0001573469	0	1	0	0	Low_complexity_(Seg):seg&MobiDB_lite:mobidb-lite&hmmpanther:PTHR14113:SF6&hmmpanther:PTHR14113&hmmpanther:PTHR14113:SF6&hmmpanther:PTHR14113	0	chr7:g.83155518_83155519insAGCTGGAGGCTTAGCAGGACCAAGAGG	0	0
chr7	91265144	rs71292991	A	ACCG	72	152	1837	0.474	CCG	inframe_insertion	MODERATE	FZD1	ENSG00000157240	Transcript	ENST00000287934.3	protein_coding	1/1	0	ENST00000287934.3:c.276_278dup	ENSP00000287934.2:p.Pro93dup	781-782/6963	264-265/1944	88-89/647	-/P	-/CCG	rs139480179&TMP_ESP_7_90894460_90894459	0	1	0	insertion	HGNC	HGNC:4038	YES	0	P1	CCDS5620.1	ENSP00000287934	Q9UP38	0	UPI000005104D	0	0	0	0	hmmpanther:PTHR11309&hmmpanther:PTHR11309:SF81&MobiDB_lite:mobidb-lite&Low_complexity_(Seg):seg	14	chr7:g.91265156_91265158dup	0.3742	0.4047
chr7	92022864	rs10644111	A	AAAC	26	152	1349	0.173	AAC	inframe_insertion	MODERATE	AKAP9	ENSG00000127914	Transcript	ENST00000356239.7	protein_coding	14/50	0	ENST00000356239.7:c.4004_4006dup	ENSP00000348573.3:p.Lys1335_Leu1336insGln	4236-4237/12471	4003-4004/11724	1335/3907	K/KQ	aaa/aAACaa	rs10644111	0	1	0	insertion	HGNC	HGNC:379	YES	1	P2	CCDS5622.1	ENSP00000348573	Q99996	0	UPI000002A38D	0	1	0	0	Coiled-coils_(Ncoils):Coil&hmmpanther:PTHR44981	3	chr7:g.92022865_92022867dup	0.4247	0.6657
chr7	100221192	0	A	ACT	26	152	1901	0.179	CT	frameshift_variant	HIGH	PVRIG	ENSG00000213413	Transcript	ENST00000317271.2	protein_coding	6/6	0	ENST00000317271.2:c.925_926dup	ENSP00000316675.2:p.Pro311SerfsTer14	1285-1286/1583	922-923/981	308/326	T/TX	act/aCTct	rs201164505	0	1	0	insertion	HGNC	HGNC:32190	YES	1	P1	CCDS5690.1	ENSP00000316675	Q6DKI7	0	UPI000013FFF0	0	0	0	0	hmmpanther:PTHR39220	4	chr7:g.100221195_100221196dup	0.0144	0
chr7	100773853	rs1414743526	TG	T	19	152	2270	0.122	-	frameshift_variant	HIGH	ZAN	ENSG00000146839	Transcript	ENST00000613979.4	protein_coding	31/48	0	ENST00000613979.4:c.5768del	ENSP00000480750.1:p.Cys1923PhefsTer18	5933/8669	5768/8439	1923/2812	C/X	tGt/tt	rs1414743526	0	1	0	deletion	HGNC	HGNC:12857	YES	1	P4	CCDS47664.2	ENSP00000480750	Q9Y493	0	UPI000441C79E	0	0	0	0	hmmpanther:PTHR11339:SF367&hmmpanther:PTHR11339&Pfam_domain:PF12714&SMART_domains:SM00214&SMART_domains:SM00216	0	chr7:g.100773854del	0	0
chr7	100779516	rs141127397	A	AGGGC	17	152	2109	0.109	GGGC	frameshift_variant	HIGH	ZAN	ENSG00000146839	Transcript	ENST00000613979.4	protein_coding	35/48	0	ENST00000613979.4:c.6391_6394dup	ENSP00000480750.1:p.Ala2132GlyfsTer42	6553-6554/8669	6388-6389/8439	2130/2812	R/RAX	agg/aGGGCgg	rs141127397	0	1	0	insertion	HGNC	HGNC:12857	YES	1	P4	CCDS47664.2	ENSP00000480750	Q9Y493	0	UPI000441C79E	0	0	0	0	PROSITE_profiles:PS51233&hmmpanther:PTHR11339:SF367&hmmpanther:PTHR11339	6	chr7:g.100779519_100779522dup	0.0563	0.0038
chr7	100953369	0	AGC	A	22	152	2380	0.141	-	frameshift_variant	HIGH	MUC3A	ENSG00000169894	Transcript	ENST00000379458.9	protein_coding	2/12	0	ENST00000379458.9:c.1591_1592del	ENSP00000368771.5:p.Ala531AsnfsTer36	1682-1683/11248	1591-1592/9972	531/3323	A/X	GCa/a	0	0	1	0	deletion	HGNC	HGNC:7513	YES	5	P2	CCDS78262.1	ENSP00000368771	Q02505	0	UPI000455B941	0	0	0	0	hmmpanther:PTHR24041&hmmpanther:PTHR24041&hmmpanther:PTHR24041:SF22&hmmpanther:PTHR24041:SF22	0	chr7:g.100953370_100953371del	0	0
chr7	100953372	0	A	AGT	22	152	2354	0.141	GT	frameshift_variant	HIGH	MUC3A	ENSG00000169894	Transcript	ENST00000379458.9	protein_coding	2/12	0	ENST00000379458.9:c.1593_1594insGT	ENSP00000368771.5:p.Thr532ValfsTer99	1684-1685/11248	1593-1594/9972	531-532/3323	-/X	-/GT	0	0	1	0	insertion	HGNC	HGNC:7513	YES	5	P2	CCDS78262.1	ENSP00000368771	Q02505	0	UPI000455B941	0	0	0	0	hmmpanther:PTHR24041&hmmpanther:PTHR24041&hmmpanther:PTHR24041:SF22&hmmpanther:PTHR24041:SF22	0	chr7:g.100953372_100953373insGT	0	0
chr7	102934552	rs3832497	TGAA	T	119	152	1667	0.769	-	inframe_deletion	MODERATE	LRRC17	ENSG00000128606	Transcript	ENST00000339431.9	protein_coding	2/4	0	ENST00000339431.9:c.646_648del	ENSP00000344242.4:p.Glu216del	926-928/2116	640-642/1326	214/441	E/-	GAA/-	rs3832497&COSM5713144&COSM5713145	0	1	0	deletion	HGNC	HGNC:16895	YES	1	P1	CCDS34721.1	ENSP00000344242	Q8N6Y2	0	UPI00000719CD	0	0	0	0	Gene3D:3.80.10.10&hmmpanther:PTHR44789&Superfamily_domains:SSF52058	6	chr7:g.102934559_102934561del	0.6318	0.5416
chr7	103989356	0	T	TGCCGCC	93	152	1437	0.615	GCCGCC	5_prime_UTR_variant	MODIFIER	RELN	ENSG00000189056	Transcript	ENST00000428762.6	protein_coding	1/65	0	ENST00000428762.6:c.-6_-1dup	0	302-303/11708	-/10383	-/3460	0	0	rs587780434	0	-1	0	insertion	HGNC	HGNC:9957	YES	5	A1	CCDS47680.1	ENSP00000392423	P78509	0	UPI00001678BC	0	1	0	0	0	0	chr7:g.103989377_103989382dup	0	0.469
chr7	103989356	0	T	TGCCGCCGCCGCCGCC	13	152	1437	0.083	GCCGCCGCCGCCGCC	5_prime_UTR_variant	MODIFIER	RELN	ENSG00000189056	Transcript	ENST00000428762.6	protein_coding	1/65	0	ENST00000428762.6:c.-15_-1dup	0	302-303/11708	-/10383	-/3460	0	0	rs587780434	0	-1	0	insertion	HGNC	HGNC:9957	YES	5	A1	CCDS47680.1	ENSP00000392423	P78509	0	UPI00001678BC	0	1	0	0	0	0	chr7:g.103989368_103989382dup	0	0
chr7	122013320	0	GTGA	G	66	152	2289	0.429	-	inframe_deletion	MODERATE	PTPRZ1	ENSG00000106278	Transcript	ENST00000393386.7	protein_coding	12/30	0	ENST00000393386.7:c.4290_4292del	ENSP00000377047.2:p.Asp1431del	4614-4616/8103	4275-4277/6948	1425-1426/2315	GD/G	ggTGAt/ggt	rs35947407&COSM4593572&COSM4593573	0	1	0	deletion	HGNC	HGNC:9685	YES	1	P3	CCDS34740.1	ENSP00000377047	P23471	0	UPI000020F9BB	0	0	0	0	hmmpanther:PTHR19134:SF214&hmmpanther:PTHR19134&Low_complexity_(Seg):seg&MobiDB_lite:mobidb-lite&MobiDB_lite:mobidb-lite	15	chr7:g.122013336_122013338del	0.4706	0.559
chr7	128947297	rs60344245	CACTCTGCAGCCGCCCACTCTGCGGCCGCCT	C	21	152	2126	0.135	-	inframe_deletion	MODERATE	IRF5	ENSG00000128604	Transcript	ENST00000489702.6	protein_coding	6/9	0	ENST00000489702.6:c.572_601del	ENSP00000418037.2:p.Arg191_Leu200del	784-813/2988	550-579/1545	184-193/514	TLQPPTLRPP/-	ACTCTGCAGCCGCCCACTCTGCGGCCGCCT/-	rs199508964&COSM329668&COSM5002496	0	1	0	deletion	HGNC	HGNC:6120	YES	5	A2	CCDS43645.1	ENSP00000418037	Q13568	C9JAU6	UPI000013CC7D	0	1	0	0	hmmpanther:PTHR11949&hmmpanther:PTHR11949:SF10&Low_complexity_(Seg):seg	22	chr7:g.128947320_128947349del	0.4848	0.534
chr7	131556270	0	G	GGGCGAC	96	152	2242	0.641	GGCGAC	inframe_insertion	MODERATE	PODXL	ENSG00000128567	Transcript	ENST00000378555.8	protein_coding	1/9	0	ENST00000378555.8:c.84_89dup	ENSP00000367817.3:p.Pro30_Ser31dup	358-359/5986	89-90/1677	30/558	P/PSP	ccc/ccGTCGCCc	rs759639123&TMP_ESP_7_131241030_131241041	0	-1	0	insertion	HGNC	HGNC:9171	YES	1	P3	CCDS34755.1	ENSP00000367817	O00592	0	UPI000042467C	0	1	0	0	hmmpanther:PTHR12067&PIRSF_domain:PIRSF038143&Low_complexity_(Seg):seg&MobiDB_lite:mobidb-lite&MobiDB_lite:mobidb-lite	0	chr7:g.131556290_131556295dup	0	0.2179
chr7	131556270	0	GGGCGAC	G	24	152	2242	0.154	-	inframe_deletion	MODERATE	PODXL	ENSG00000128567	Transcript	ENST00000378555.8	protein_coding	1/9	0	ENST00000378555.8:c.84_89del	ENSP00000367817.3:p.Pro30_Ser31del	353-358/5986	84-89/1677	28-30/558	PSP/P	ccGTCGCCc/ccc	rs11277659&TMP_ESP_7_131241030_131241041&COSM246696&COSM4422916&COSM4422917	0	-1	0	deletion	HGNC	HGNC:9171	YES	1	P3	CCDS34755.1	ENSP00000367817	O00592	0	UPI000042467C	0	1	0	0	hmmpanther:PTHR12067&PIRSF_domain:PIRSF038143&Low_complexity_(Seg):seg&MobiDB_lite:mobidb-lite&MobiDB_lite:mobidb-lite	0	chr7:g.131556290_131556295del	0	0.382
chr7	137928167	rs3217268	CTGG	C	135	152	2248	0.885	-	inframe_deletion	MODERATE	CREB3L2	ENSG00000182158	Transcript	ENST00000330387.11	protein_coding	2/12	0	ENST00000330387.11:c.299_301del	ENSP00000329140.6:p.Thr100del	680-682/7441	299-301/1563	100-101/520	TS/S	aCCAgt/agt	rs66593747&COSM1579673&COSM5713153&COSM5713154	0	-1	0	deletion	HGNC	HGNC:23720	YES	1	P1	CCDS34760.1	ENSP00000329140	Q70SY1	0	UPI0000457614	0	1	0	0	hmmpanther:PTHR22952:SF96&hmmpanther:PTHR22952	0	chr7:g.137928172_137928174del	0.6907	0.6876
chr7	144129636	rs34602346	ACTT	A	148	152	2439	0.974	-	inframe_deletion	MODERATE	OR2A14	ENSG00000221938	Transcript	ENST00000641068.1	protein_coding	2/2	0	ENST00000641068.1:c.530_532del	ENSP00000493353.1:p.Phe177del	648-650/2199	525-527/933	175-176/310	HF/H	caCTTc/cac	rs66549240&COSM4590000	0	1	0	deletion	HGNC	HGNC:15084	YES	0	P1	CCDS43672.1	ENSP00000493353	Q96R47	A0A126GVB0	UPI0000061E6E	0	0	0	0	PROSITE_profiles:PS50262&Conserved_Domains:cd15420&hmmpanther:PTHR26453:SF27&hmmpanther:PTHR26453&Gene3D:1.20.1070.10&Pfam_domain:PF13853&Superfamily_domains:SSF81321&Prints_domain:PR00245	5	chr7:g.144129642_144129644del	0.5785	0.4652
chr7	149765306	rs550056929	G	GCGGGGGCATCCA	13	152	2200	0.09	CGGGGGCATCCA	inframe_insertion	MODERATE	ZNF467	ENSG00000181444	Transcript	ENST00000302017.4	protein_coding	5/5	0	ENST00000302017.4:c.1184_1195dup	ENSP00000304769.3:p.Val395_Pro398dup	1718-1719/2843	1195-1196/1788	399/595	A/VDAPA	gcc/gTGGATGCCCCCGcc	rs550056929	0	-1	0	insertion	HGNC	HGNC:23154	YES	1	P1	CCDS5899.1	ENSP00000304769	Q7Z7K2	0	UPI0000160B41	0	0	0	0	hmmpanther:PTHR45316	0	chr7:g.149765310_149765321dup	0.0056	0
chr7	149809123	rs71194663	G	GC	152	152	2033	1	C	frameshift_variant&splice_region_variant	HIGH	SSPO	ENSG00000197558	Transcript	ENST00000378016.4	protein_coding	62/107	0	ENST00000378016.4:c.9207dup	ENSP00000485256.1:p.Arg3070ProfsTer48	9206-9207/15589	9206-9207/15453	3069/5150	S/SX	agc/agCc	rs71194663	0	1	0	insertion	HGNC	HGNC:21998	YES	5	P1	0	ENSP00000485256	A2VEC9	0	UPI000514C5D0	0	0	0	0	Pfam_domain:PF00090&SMART_domains:SM00209&Superfamily_domains:SSF82895&PROSITE_profiles:PS50092	1	chr7:g.149809124dup	1	1
chr7	149818100	rs60594151	T	TA	101	152	2304	0.667	A	stop_gained&frameshift_variant	HIGH	SSPO	ENSG00000197558	Transcript	ENST00000378016.4	protein_coding	79/107	0	ENST00000378016.4:c.11582dup	ENSP00000485256.1:p.Tyr3861Ter	11581-11582/15589	11581-11582/15453	3861/5150	Y/*	tac/tAac	rs1416145418	0	1	0	insertion	HGNC	HGNC:21998	YES	5	P1	0	ENSP00000485256	A2VEC9	0	UPI000514C5D0	0	0	0	0	Gene3D:2.20.100.10&Pfam_domain:PF00090&SMART_domains:SM00209&Superfamily_domains:SSF82895&PROSITE_profiles:PS50092	1	chr7:g.149818101dup	0	0
chr7	149821443	rs11353848	TC	T	37	152	2085	0.244	-	frameshift_variant	HIGH	SSPO	ENSG00000197558	Transcript	ENST00000378016.4	protein_coding	86/107	0	ENST00000378016.4:c.12610del	ENSP00000485256.1:p.Gln4204ArgfsTer42	12608/15589	12608/15453	4203/5150	S/X	tCc/tc	rs11353848	0	1	0	deletion	HGNC	HGNC:21998	YES	5	P1	0	ENSP00000485256	A2VEC9	0	UPI000514C5D0	0	0	0	0	Pfam_domain:PF00090&Gene3D:2.20.100.10&SMART_domains:SM00209&Superfamily_domains:SSF82895&PROSITE_profiles:PS50092&hmmpanther:PTHR11339:SF358&hmmpanther:PTHR11339&Low_complexity_(Seg):seg	2	chr7:g.149821446del	0	0
chr7	151195597	rs1317223808	TC	T	35	152	1988	0.231	-	frameshift_variant	HIGH	IQCA1L	ENSG00000278685	Transcript	ENST00000615129.4	protein_coding	11/19	0	ENST00000615129.4:c.1375del	ENSP00000482119.1:p.Glu459LysfsTer4	1417/2606	1375/2457	459/818	E/X	Gaa/aa	rs1317223808	0	-1	0	deletion	HGNC	HGNC:22831	YES	5	P1	CCDS78288.1	ENSP00000482119	A6NCM1	0	UPI0004620DED	0	0	0	0	hmmpanther:PTHR14690:SF6&hmmpanther:PTHR14690&MobiDB_lite:mobidb-lite&Coiled-coils_(Ncoils):Coil	0	chr7:g.151195598del	0	0
chr8	544658	rs71202629	GGGCGGC	G	89	152	1715	0.583	-	inframe_deletion	MODERATE	TDRP	ENSG00000180190	Transcript	ENST00000523656.5	protein_coding	2/5	0	ENST00000523656.5:c.94_99del	ENSP00000430325.1:p.Ala32_Ala33del	350-355/2622	94-99/597	32-33/198	AA/-	GCCGCC/-	rs71202629&TMP_ESP_8_494659_494664&COSM128722&COSM5358593	0	-1	0	deletion	HGNC	HGNC:26951	YES	5	0	CCDS59090.1	ENSP00000430325	Q86YL5	0	UPI000183D60A	0	0	0	0	hmmpanther:PTHR35663:SF1&hmmpanther:PTHR35663&Low_complexity_(Seg):seg	0	chr8:g.544671_544676del	0.2262	0.056
chr8	8318865	0	CGGGGCG	C	42	152	1097	0.282	-	inframe_deletion	MODERATE	PRAG1	ENSG00000275342	Transcript	ENST00000615670.4	protein_coding	6/6	0	ENST00000615670.4:c.3504_3509del	ENSP00000481109.1:p.Pro1174_Ala1175del	3769-3774/4903	3504-3509/4221	1168-1170/1406	PAP/P	ccCGCCCCg/ccg	rs1243661038	0	-1	0	deletion	HGNC	HGNC:25438	YES	5	P1	CCDS43706.1	ENSP00000481109	Q86YV5	0	UPI0003EAF98F	0	0	0	0	PROSITE_profiles:PS50011&hmmpanther:PTHR22972&hmmpanther:PTHR22972:SF3&Pfam_domain:PF00069&SMART_domains:SM00220&Superfamily_domains:SSF56112&Low_complexity_(Seg):seg&PDB-ENSP_mappings:5ve6.A	0	chr8:g.8318880_8318885del	0	0
chr8	8377352	0	CGCCGCT	C	28	152	1969	0.192	-	inframe_deletion	MODERATE	PRAG1	ENSG00000275342	Transcript	ENST00000615670.4	protein_coding	3/6	0	ENST00000615670.4:c.1051_1056del	ENSP00000481109.1:p.Ser351_Gly352del	1316-1321/4903	1051-1056/4221	351-352/1406	SG/-	AGCGGC/-	rs1344964500	0	-1	0	deletion	HGNC	HGNC:25438	YES	5	P1	CCDS43706.1	ENSP00000481109	Q86YV5	0	UPI0003EAF98F	0	0	0	0	hmmpanther:PTHR22972&hmmpanther:PTHR22972:SF3&Low_complexity_(Seg):seg	0	chr8:g.8377374_8377379del	0	0
chr8	9030032	rs66532380	TAAC	T	143	152	2061	0.936	-	stop_retained_variant&3_prime_UTR_variant	LOW	ERI1	ENSG00000104626	Transcript	ENST00000523898.5	protein_coding	8/8	0	ENST00000523898.5:c.*3_*5del	0	1728-1730/5036	1049-?/1050	350-?/349	0	0	rs140242735	0	1	0	deletion	HGNC	HGNC:23994	YES	5	P1	CCDS5972.1	ENSP00000429615	Q8IV48	A0A024R355	UPI00000746A1	0	0	0	0	0	4	chr8:g.9030037_9030039del	0.4387	0.1112
chr8	10610119	rs146656804	T	TTTC	10	152	2375	0.064	TTC	inframe_insertion	MODERATE	RP1L1	ENSG00000183638	Transcript	ENST00000382483.4	protein_coding	4/4	0	ENST00000382483.4:c.3978_3979insGAA	ENSP00000371923.3:p.Lys1326_Thr1327insGlu	4243-4244/8014	3978-3979/7203	1326-1327/2400	-/E	-/GAA	rs146656804	0	-1	0	insertion	HGNC	HGNC:15946	YES	1	P1	CCDS43708.1	ENSP00000371923	Q8IWN7	0	UPI00001AF9CC	0	1	0	0	hmmpanther:PTHR23005&hmmpanther:PTHR23005:SF3&Low_complexity_(Seg):seg&MobiDB_lite:mobidb-lite&MobiDB_lite:mobidb-lite	0	chr8:g.10610121_10610122insCTT	0	0
chr8	11808709	0	G	GTCCCACTCCCAC	22	152	1548	0.141	TCCCACTCCCAC	inframe_insertion	MODERATE	FDFT1	ENSG00000079459	Transcript	ENST00000525954.5	protein_coding	1/7	0	ENST00000525954.5:c.220_231dup	ENSP00000491537.1:p.His74_Ser77dup	293-294/1890	192-193/1431	64-65/476	-/SHSH	-/TCCCACTCCCAC	rs1200028176	0	1	0	insertion	HGNC	HGNC:3629	YES	2	0	CCDS87579.1	ENSP00000491537	0	A0A1W2PQ47	UPI0000D4CC11	0	1	0	0	0	39	chr8:g.11808737_11808748dup	0	0
chr8	11808709	0	GTCCCAC	G	126	152	1548	0.833	-	inframe_deletion	MODERATE	FDFT1	ENSG00000079459	Transcript	ENST00000525954.5	protein_coding	1/7	0	ENST00000525954.5:c.226_231del	ENSP00000491537.1:p.His76_Ser77del	294-299/1890	193-198/1431	65-66/476	SH/-	TCCCAC/-	rs71711801	0	1	0	deletion	HGNC	HGNC:3629	YES	2	0	CCDS87579.1	ENSP00000491537	0	A0A1W2PQ47	UPI0000D4CC11	0	1	0	0	Low_complexity_(Seg):seg	33	chr8:g.11808743_11808748del	0	0
chr8	22404715	rs3052256	AGCTGCT	A	22	152	1697	0.141	-	inframe_deletion	MODERATE	SLC39A14	ENSG00000104635	Transcript	ENST00000381237.6	protein_coding	2/9	0	ENST00000381237.6:c.14_19del	ENSP00000370635.1:p.Leu5_Leu6del	152-157/4663	6-11/1479	2-4/492	KLL/K	aaGCTGCTg/aag	rs111662782&COSM1098090&COSM1456091&COSM5713156	0	1	0	deletion	HGNC	HGNC:20858	YES	1	A2	CCDS47823.1	ENSP00000370635	Q15043	0	UPI0000046C44	0	1	0	0	hmmpanther:PTHR12191&hmmpanther:PTHR12191:SF5&Cleavage_site_(Signalp):SignalP-noTM	8	chr8:g.22404724_22404729del	0.3177	0.6929
chr8	22713394	rs35121552	GT	G	80	152	1745	0.526	-	frameshift_variant	HIGH	PEBP4	ENSG00000134020	Transcript	ENST00000256404.8	protein_coding	7/7	0	ENST00000256404.8:c.659del	ENSP00000256404.6:p.Asn220ThrfsTer5	757/901	659/684	220/227	N/X	aAc/ac	rs35121552&COSM4590006&COSM6390156	0	-1	0	deletion	HGNC	HGNC:28319	YES	1	P1	CCDS43724.1	ENSP00000256404	Q96S96	0	UPI0000037788	0	0	0	0	hmmpanther:PTHR11362:SF70&hmmpanther:PTHR11362&MobiDB_lite:mobidb-lite	0	chr8:g.22713399del	0.2863	0.2413
chr8	41309118	rs3055861	GGCT	G	94	152	2233	0.622	-	inframe_deletion	MODERATE	SFRP1	ENSG00000104332	Transcript	ENST00000220772.8	protein_coding	1/3	0	ENST00000220772.8:c.39_41del	ENSP00000220772.3:p.Ala14del	353-355/4464	39-41/945	13-14/314	AA/A	gcAGCc/gcc	rs3832595&TMP_ESP_8_41166638_41166640&COSM1167762&COSM3719034	0	-1	0	deletion	HGNC	HGNC:10776	YES	1	P1	CCDS34886.1	ENSP00000220772	Q8N474	0	UPI0000038CE3	0	0	0	0	hmmpanther:PTHR11309&hmmpanther:PTHR11309:SF87&Low_complexity_(Seg):seg&Transmembrane_helices:TMhelix&Cleavage_site_(Signalp):SignalP-noTM	0	chr8:g.41309121_41309123del	0.3111	0.0401
chr8	68331068	rs200653092	TCCGGCTCTCAGCGC	T	13	152	1546	0.083	-	frameshift_variant	HIGH	C8orf34	ENSG00000165084	Transcript	ENST00000518698.6	protein_coding	1/14	0	ENST00000518698.6:c.59_72del	ENSP00000427820.1:p.Arg20ProfsTer37	115-128/2452	57-70/1617	19-24/538	FRLSAP/FX	ttCCGGCTCTCAGCGCcc/ttcc	rs200653092	0	1	0	deletion	HGNC	HGNC:30905	YES	2	P2	CCDS6203.2	ENSP00000427820	Q49A92	0	UPI000021D12D	0	0	0	0	MobiDB_lite:mobidb-lite	2	chr8:g.68331071_68331084del	0.0254	0.0545
chr8	73009048	0	C	CGAGGAG	14	152	1834	0.09	GAGGAG	inframe_insertion	MODERATE	TERF1	ENSG00000147601	Transcript	ENST00000276603.10	protein_coding	1/10	0	ENST00000276603.10:c.183_188dup	ENSP00000276603.5:p.Glu61_Glu62dup	185-186/3329	162-163/1320	54-55/439	-/EE	-/GAGGAG	rs149294115	0	1	0	insertion	HGNC	HGNC:11728	YES	1	P4	CCDS6211.1	ENSP00000276603	P54274	0	UPI000013DAD5	0	0	0	0	PDB-ENSP_mappings:5hkp.C&PDB-ENSP_mappings:5hkp.D&PIRSF_domain:PIRSF038016&hmmpanther:PTHR21717&hmmpanther:PTHR21717:SF14&Low_complexity_(Seg):seg	26	chr8:g.73009069_73009074dup	0	0.0008
chr8	86214405	rs56993779	TCCGACATC	T	51	152	1098	0.327	-	stop_retained_variant&3_prime_UTR_variant	LOW	SLC7A13	ENSG00000164893	Transcript	ENST00000297524.8	protein_coding	4/4	0	ENST00000297524.8:c.1413_*7del	0	1517-1524/1867	1413-?/1413	471-?/470	0	0	rs56993779&COSM5713161	0	-1	0	deletion	HGNC	HGNC:23092	YES	1	P1	CCDS34917.1	ENSP00000297524	Q8TCU3	0	UPI000006DF39	0	0	0	0	0	0	chr8:g.86214406_86214413del	0.1933	0.0401
chr8	100194231	rs56246127	A	AGAC	31	152	1248	0.199	GAC	inframe_insertion	MODERATE	SPAG1	ENSG00000104450	Transcript	ENST00000388798.6	protein_coding	10/19	0	ENST00000388798.6:c.1059_1060insGAC	ENSP00000373450.2:p.Lys353_Ser354insAsp	1250-1251/3852	1059-1060/2781	353-354/926	-/D	-/GAC	rs56246127	0	1	0	insertion	HGNC	HGNC:11212	YES	1	P1	CCDS34930.1	ENSP00000373450	Q07617	0	UPI000016783D	0	1	0	0	Gene3D:1.25.40.10&hmmpanther:PTHR22904&hmmpanther:PTHR22904:SF310&MobiDB_lite:mobidb-lite&MobiDB_lite:mobidb-lite	0	chr8:g.100194231_100194232insGAC	0.1504	0.0537
chr8	102560782	rs568456031	CTGCAACCCCTGCAGCCCCTGCAACCCG	C	77	152	2020	0.506	-	inframe_deletion	MODERATE	ODF1	ENSG00000155087	Transcript	ENST00000285402.4	protein_coding	2/2	0	ENST00000285402.4:c.656_682del	ENSP00000285402.3:p.Asn219_Cys227del	791-817/1026	652-678/753	218-226/250	CNPCSPCNP/-	TGCAACCCCTGCAGCCCCTGCAACCCG/-	rs568456031&COSM330203	0	1	0	deletion	HGNC	HGNC:8113	YES	1	P1	CCDS6293.1	ENSP00000285402	Q14990	0	UPI000013DDEA	0	0	0	0	Low_complexity_(Seg):seg	4	chr8:g.102560787_102560813del	0.3129	0.2731
chr8	143429783	0	ATGG	A	148	152	1506	0.974	-	inframe_deletion	MODERATE	MAFA	ENSG00000182759	Transcript	ENST00000333480.2	protein_coding	1/1	0	ENST00000333480.2:c.621_623del	ENSP00000328364.2:p.His208del	621-623/2347	621-623/1062	207-208/353	HH/H	caCCAt/cat	rs141816879&COSM128726	0	-1	0	deletion	HGNC	HGNC:23145	YES	0	P1	CCDS34955.1	ENSP00000328364	Q8NHW3	0	UPI00001B0366	0	1	0	0	hmmpanther:PTHR10129&hmmpanther:PTHR10129:SF30&MobiDB_lite:mobidb-lite&MobiDB_lite:mobidb-lite&Low_complexity_(Seg):seg	0	chr8:g.143429811_143429813del	0	0
chr8	144513027	rs548804317	TGGTGCA	T	9	152	2131	0.058	-	inframe_deletion	MODERATE	RECQL4	ENSG00000160957	Transcript	ENST00000617875.5	protein_coding	15/21	0	ENST00000617875.5:c.2569_2574del	ENSP00000482313.1:p.Cys857_Thr858del	2618-2623/3819	2569-2574/3627	857-858/1208	CT/-	TGCACC/-	rs548804317&TMP_ESP_8_145738411_145738416&COSM4587929	0	-1	0	deletion	HGNC	HGNC:9949	YES	1	P1	CCDS75804.1	ENSP00000482313	O94761	0	UPI0000E5E124	0	1	0	0	Gene3D:3.40.50.300&PDB-ENSP_mappings:5lst.A&hmmpanther:PTHR13710&hmmpanther:PTHR13710:SF108	0	chr8:g.144513042_144513047del	0.0038	0.0008
chr8	144774231	rs3830702	CTTT	C	58	152	1999	0.378	-	inframe_deletion	MODERATE	ZNF34	ENSG00000196378	Transcript	ENST00000343459.8	protein_coding	6/6	0	ENST00000343459.8:c.715_717del	ENSP00000341528.4:p.Lys239del	781-783/1901	715-717/1683	239/560	K/-	AAA/-	rs3830702&COSM5713170	0	-1	0	deletion	HGNC	HGNC:13098	YES	1	P3	CCDS47945.1	ENSP00000341528	Q8IZ26	0	UPI0000374562	0	0	0	0	hmmpanther:PTHR24377&hmmpanther:PTHR24377:SF717&Superfamily_domains:SSF57667	0	chr8:g.144774232_144774234del	0.137	0.003
chr9	2039776	0	ACAG	A	48	152	2201	0.321	-	inframe_deletion	MODERATE	SMARCA2	ENSG00000080503	Transcript	ENST00000382203.5	protein_coding	4/34	0	ENST00000382203.5:c.705_707del	ENSP00000371638.1:p.Gln238del	876-878/5867	667-669/4773	223/1590	Q/-	CAG/-	rs1376725065&COSM2156556&COSM2156557	0	1	0	deletion	HGNC	HGNC:11098	YES	1	P4	CCDS34977.1	ENSP00000371638	P51531	0	UPI00001AE8EB	0	1	0	0	MobiDB_lite:mobidb-lite&MobiDB_lite:mobidb-lite&Coiled-coils_(Ncoils):Coil&Low_complexity_(Seg):seg	38	chr9:g.2039815_2039817del	0	0
chr9	12775862	0	T	TGGCGGCGGC	140	152	1653	0.923	GGCGGCGGC	inframe_insertion	MODERATE	LURAP1L	ENSG00000153714	Transcript	ENST00000319264.4	protein_coding	1/2	0	ENST00000319264.4:c.157_165dup	ENSP00000321026.3:p.Gly53_Gly55dup	843-844/2683	147-148/687	49-50/228	-/GGG	-/GGCGGCGGC	rs139315731	0	1	0	insertion	HGNC	HGNC:31452	YES	1	P1	CCDS6473.1	ENSP00000321026	Q8IV03	0	UPI0000140566	0	0	0	0	hmmpanther:PTHR33767&hmmpanther:PTHR33767:SF1&Low_complexity_(Seg):seg&MobiDB_lite:mobidb-lite	18	chr9:g.12775872_12775880dup	0	0
chr9	33796692	rs3831310	TGAG	T	29	152	2410	0.186	-	inframe_deletion	MODERATE	PRSS3	ENSG00000010438	Transcript	ENST00000361005.9	protein_coding	2/5	0	ENST00000361005.9:c.265_267del	ENSP00000354280.5:p.Glu89del	262-264/966	262-264/915	88/304	E/-	GAG/-	rs143332708&COSM1462089&COSM1462090&COSM1462091&COSM5713171	0	1	0	deletion	HGNC	HGNC:9486	YES	1	A2	CCDS47958.1	ENSP00000354280	P35030	0	UPI000013C519	0	0	0	0	Conserved_Domains:cd00190&Pfam_domain:PF00089&SMART_domains:SM00020&Superfamily_domains:SSF50494&PROSITE_profiles:PS50240&hmmpanther:PTHR24264:SF12&hmmpanther:PTHR24264&PDB-ENSP_mappings:5tp0.A&PDB-ENSP_mappings:5jbt.A&PDB-ENSP_mappings:5c67.B&PDB-ENSP_mappings:5c67.A&PDB-ENSP_mappings:4u32.A&PDB-ENSP_mappings:4u30.D&PDB-ENSP_mappings:4u30.C&PDB-ENSP_mappings:4u30.B&PDB-ENSP_mappings:4u30.A&PDB-E…	3	chr9:g.33796696_33796698del	0.139	0.0484
chr9	34893048	0	GC	G	70	152	2668	0.455	-	frameshift_variant	HIGH	FAM205C	ENSG00000187791	Transcript	ENST00000603640.6	protein_coding	4/5	0	ENST00000603640.6:c.355del	ENSP00000489585.1:p.Ala119GlnfsTer9	355/1017	355/1017	119/338	A/X	Gca/ca	rs151257262	0	-1	0	deletion	HGNC	HGNC:42673	YES	5	P4	CCDS83358.1	ENSP00000489585	A6NFA0	0	UPI000178DF2F	0	0	0	0	hmmpanther:PTHR21859:SF15&Pfam_domain:PF15371&hmmpanther:PTHR21859	0	chr9:g.34893050del	0.135	0.0567
chr9	35562396	rs3068510	A	ATAGT	24	152	2172	0.154	TAGT	stop_gained&frameshift_variant	HIGH	FAM166B	ENSG00000215187	Transcript	ENST00000399742.7	protein_coding	5/6	0	ENST00000399742.7:c.719_722dup	ENSP00000382646.2:p.Tyr241Ter	772-773/1054	722-723/828	241/275	Y/*LX	tat/taACTAt	rs142582869	0	-1	0	insertion	HGNC	HGNC:34242	YES	1	P1	CCDS56572.1	ENSP00000382646	A8MTA8	0	UPI0000160C8C	0	0	0	0	hmmpanther:PTHR22146:SF8&hmmpanther:PTHR22146&Pfam_domain:PF10629	0	chr9:g.35562400_35562403dup	0.1152	0.0628
chr9	35562441	0	T	TG	28	152	2278	0.179	G	frameshift_variant	HIGH	FAM166B	ENSG00000215187	Transcript	ENST00000399742.7	protein_coding	5/6	0	ENST00000399742.7:c.677dup	ENSP00000382646.2:p.Leu227ThrfsTer14	727-728/1054	677-678/828	226/275	P/PX	cca/ccCa	rs746052643	0	-1	0	insertion	HGNC	HGNC:34242	YES	1	P1	CCDS56572.1	ENSP00000382646	A8MTA8	0	UPI0000160C8C	0	0	0	0	hmmpanther:PTHR22146:SF8&hmmpanther:PTHR22146	0	chr9:g.35562447dup	0	0
chr9	38396323	rs796888788	AG	A	8	152	1969	0.051	-	frameshift_variant	HIGH	ALDH1B1	ENSG00000137124	Transcript	ENST00000377698.4	protein_coding	2/2	0	ENST00000377698.4:c.578del	ENSP00000366927.3:p.Gly193ValfsTer16	691/3028	576/1554	192/517	Q/X	caG/ca	rs1207531521	0	1	0	deletion	HGNC	HGNC:407	YES	1	P1	CCDS6615.1	ENSP00000366927	P30837	A0A384MTJ7	UPI0000073000	0	0	0	0	Gene3D:3.40.605.10&Pfam_domain:PF00171&hmmpanther:PTHR11699&hmmpanther:PTHR11699:SF207&Superfamily_domains:SSF53720&Conserved_Domains:cd07141	2	chr9:g.38396326del	0	0
chr9	64378761	rs545202505	CAT	C	22	152	2395	0.141	-	frameshift_variant	HIGH	ANKRD20A4	ENSG00000172014	Transcript	ENST00000357336.3	protein_coding	5/15	0	ENST00000357336.3:c.688_689del	ENSP00000349891.3:p.Met230ValfsTer25	969-970/4137	688-689/2472	230/823	M/X	ATg/g	rs545202505	0	1	0	deletion	HGNC	HGNC:31982	YES	1	P1	CCDS43828.1	ENSP00000349891	Q4UJ75	0	UPI000051917A	0	0	0	0	PROSITE_profiles:PS50297&Conserved_Domains:cd00204&hmmpanther:PTHR24147:SF1&hmmpanther:PTHR24147&Gene3D:1.25.40.20&Superfamily_domains:SSF48403	0	chr9:g.64378762_64378763del	0.001	0
chr9	76703459	rs11267615	GGTGACAGCCTGCAAC	G	137	152	1543	0.904	-	inframe_deletion	MODERATE	PRUNE2	ENSG00000106772	Transcript	ENST00000376718.8	protein_coding	9/19	0	ENST00000376718.8:c.8139_8153del	ENSP00000365908.3:p.Leu2714_Thr2718del	8290-8304/12612	8139-8153/9267	2713-2718/3088	TLQAVT/T	acGTTGCAGGCTGTCACc/acc	rs11267615&COSM1319577	0	-1	0	deletion	HGNC	HGNC:25209	YES	5	P3	CCDS47982.1	ENSP00000365908	Q8WUY3	0	UPI0001612CC0	0	0	0	0	hmmpanther:PTHR12112&hmmpanther:PTHR12112:SF11	0	chr9:g.76703462_76703476del	0.7843	0.6921
chr9	76709219	rs2307907	A	ATGACTGTTGCAG	113	152	2684	0.75	TGACTGTTGCAG	inframe_insertion	MODERATE	PRUNE2	ENSG00000106772	Transcript	ENST00000376718.8	protein_coding	8/19	0	ENST00000376718.8:c.3043_3054dup	ENSP00000365908.3:p.Leu1015_Ser1018dup	3205-3206/12612	3054-3055/9267	1018-1019/3088	-/LQQS	-/CTGCAACAGTCA	rs11267622	0	-1	0	insertion	HGNC	HGNC:25209	YES	5	P3	CCDS47982.1	ENSP00000365908	Q8WUY3	0	UPI0001612CC0	0	0	0	0	hmmpanther:PTHR12112&hmmpanther:PTHR12112:SF11&MobiDB_lite:mobidb-lite&MobiDB_lite:mobidb-lite	0	chr9:g.76709226_76709237dup	0	0.3427
chr9	86322936	rs58050565	ATTT	A	84	152	1680	0.551	-	inframe_deletion	MODERATE	TUT7	ENSG00000083223	Transcript	ENST00000375963.8	protein_coding	13/27	0	ENST00000375963.8:c.2811_2813del	ENSP00000365130.3:p.Lys937del	2982-2984/5603	2811-2813/4488	937-938/1495	KN/N	aaAAAt/aat	rs58050565&COSM5021216	0	-1	0	deletion	HGNC	HGNC:25817	YES	5	P1	CCDS35057.1	ENSP00000365130	Q5VYS8	0	UPI00004588F6	0	0	0	0	hmmpanther:PTHR12271&hmmpanther:PTHR12271:SF34	0	chr9:g.86322941_86322943del	0.524	0.562
chr9	93676722	rs149736720	C	CCCTGCCTCCACCACA	53	152	1884	0.353	CCTGCCTCCACCACA	inframe_insertion	MODERATE	PHF2	ENSG00000197724	Transcript	ENST00000359246.9	protein_coding	21/22	0	ENST00000359246.9:c.2963_2964insTGCCTCCACCACACC	ENSP00000352185.4:p.Thr992_Thr996dup	3151-3152/5392	2961-2962/3291	987-988/1096	-/PASTT	-/CCTGCCTCCACCACA	rs149736720	0	1	0	insertion	HGNC	HGNC:8920	YES	1	P1	CCDS35069.1	ENSP00000352185	O75151	0	UPI0000211A97	0	0	0	0	hmmpanther:PTHR23123&hmmpanther:PTHR23123:SF14&Low_complexity_(Seg):seg&MobiDB_lite:mobidb-lite&MobiDB_lite:mobidb-lite	2	chr9:g.93676724_93676725insTGCCTCCACCACACC	0.473	0.6853
chr9	94318662	rs150455117	GAGA	G	142	152	1751	0.936	-	inframe_deletion	MODERATE	NUTM2F	ENSG00000130950	Transcript	ENST00000253262.8	protein_coding	7/7	0	ENST00000253262.8:c.2071_2073del	ENSP00000253262.4:p.Ser691del	2092-2094/2561	2071-2073/2271	691/756	S/-	TCT/-	rs150455117&COSM1319563&COSM302182	0	-1	0	deletion	HGNC	HGNC:23450	YES	1	P2	CCDS47994.1	ENSP00000253262	A1L443	0	UPI00001D771D	0	0	0	0	hmmpanther:PTHR22879&hmmpanther:PTHR22879:SF14&Pfam_domain:PF12881&Low_complexity_(Seg):seg&MobiDB_lite:mobidb-lite&MobiDB_lite:mobidb-lite	0	chr9:g.94318665_94318667del	0.7542	0.6051
chr9	96946173	rs201653828	TC	T	9	152	673	0.058	-	frameshift_variant	HIGH	MFSD14C	ENSG00000196312	Transcript	ENST00000602917.6	protein_coding	5/5	0	ENST00000602917.6:c.443del	ENSP00000473444.1:p.Arg148LysfsTer?	443/453	443/453	148/150	R/X	aGa/aa	rs201653828	0	-1	0	deletion	HGNC	HGNC:23672	YES	1	P4	CCDS87665.1	ENSP00000473444	Q5VZR4	0	UPI00003745A2	0	0	0	0	PROSITE_profiles:PS50850	0	chr9:g.96946174del	0.011	0.0015
chr9	97330686	0	A	AGAGGAG	150	152	1965	0.987	GAGGAG	inframe_insertion	MODERATE	CCDC180	ENSG00000197816	Transcript	ENST00000529487.1	protein_coding	18/37	0	ENST00000529487.1:c.2335_2340dup	ENSP00000434727.1:p.Glu779_Glu780dup	2422-2423/5242	2325-2326/5106	775-776/1701	-/EE	-/GAGGAG	rs113264216	0	1	0	insertion	HGNC	HGNC:29303	YES	1	P1	CCDS35077.2	ENSP00000434727	Q9P1Z9	0	UPI00016277C6	0	0	0	0	Coiled-coils_(Ncoils):Coil&hmmpanther:PTHR21444&hmmpanther:PTHR21444:SF14&MobiDB_lite:mobidb-lite&MobiDB_lite:mobidb-lite&Low_complexity_(Seg):seg	15	chr9:g.97330696_97330701dup	0	0.7443
chr9	97854418	0	AGCCGCC	A	102	150	1311	0.682	-	inframe_deletion	MODERATE	FOXE1	ENSG00000178919	Transcript	ENST00000375123.4	protein_coding	1/1	0	ENST00000375123.4:c.532_537del	ENSP00000364265.3:p.Ala178_Ala179del	1166-1171/3462	505-510/1122	169-170/373	AA/-	GCCGCC/-	rs1458980722&COSM1724903	0	1	0	deletion	HGNC	HGNC:3806	YES	0	P1	CCDS35078.1	ENSP00000364265	O00358	0	UPI0000167B2F	0	1	0	0	hmmpanther:PTHR11829&hmmpanther:PTHR11829:SF156&Low_complexity_(Seg):seg	27	chr9:g.97854446_97854451del	0	0
chr9	97904745	rs573830427	A	AGACACCAAG	33	152	1971	0.224	GACACCAAG	inframe_insertion	MODERATE	TRMO	ENSG00000136932	Transcript	ENST00000375119.7	protein_coding	5/5	0	ENST00000375119.7:c.1305_1313dup	ENSP00000364260.3:p.Val437_Leu439dup	1390-1391/1647	1313-1314/1326	438/441	S/SLVS	tct/tcCTTGGTGTCt	rs573830427	0	-1	0	insertion	HGNC	HGNC:30967	YES	1	P1	CCDS6730.1	ENSP00000364260	Q9BU70	0	UPI000013D057	0	0	0	0	0	0	chr9:g.97904749_97904757dup	0.013	0
chr9	104598487	rs11314210	GT	G	47	152	1439	0.314	-	frameshift_variant	HIGH	OR13C5	ENSG00000277556	Transcript	ENST00000374779.3	protein_coding	1/1	0	ENST00000374779.3:c.926del	ENSP00000363911.2:p.His309ProfsTer3	926/957	926/957	309/318	H/X	cAc/cc	rs11314210&COSM5713174&COSM6413807	0	-1	0	deletion	HGNC	HGNC:15100	YES	0	P1	CCDS35091.1	ENSP00000363911	Q8NGS8	0	UPI0000041D12	0	0	0	0	Gene3D:1.20.1070.10&Pfam_domain:PF13853&hmmpanther:PTHR26453&hmmpanther:PTHR26453:SF121&Superfamily_domains:SSF81321	0	chr9:g.104598488del	0.4361	0.6475
chr9	104605111	rs143198170	TGTTA	T	47	152	2527	0.314	-	frameshift_variant	HIGH	OR13C2	ENSG00000276119	Transcript	ENST00000542196.2	protein_coding	1/1	0	ENST00000542196.2:c.513_516del	ENSP00000438815.1:p.Asn171LysfsTer14	513-516/957	513-516/957	171-172/318	NN/X	aaTAAC/aa	rs143198170&COSM4998738	0	-1	0	deletion	HGNC	HGNC:14701	YES	0	P1	CCDS35092.1	ENSP00000438815	Q8NGS9	A0A126GWR7	UPI0000041B29	0	0	0	0	Gene3D:1.20.1070.10&Pfam_domain:PF13853&PROSITE_profiles:PS50262&hmmpanther:PTHR26453&hmmpanther:PTHR26453:SF121&Superfamily_domains:SSF81321&Conserved_Domains:cd15430	0	chr9:g.104605112_104605115del	0.373	0.4304
chr9	104605383	rs35762823	AGC	A	45	152	2022	0.301	-	frameshift_variant	HIGH	OR13C2	ENSG00000276119	Transcript	ENST00000542196.2	protein_coding	1/1	0	ENST00000542196.2:c.243_244del	ENSP00000438815.1:p.Leu82SerfsTer39	243-244/957	243-244/957	81-82/318	TL/TX	acGCta/acta	rs35762823&COSM5713175	0	-1	0	deletion	HGNC	HGNC:14701	YES	0	P1	CCDS35092.1	ENSP00000438815	Q8NGS9	A0A126GWR7	UPI0000041B29	0	0	0	0	Gene3D:1.20.1070.10&Pfam_domain:PF13853&PROSITE_profiles:PS50262&hmmpanther:PTHR26453&hmmpanther:PTHR26453:SF121&Superfamily_domains:SSF81321&Transmembrane_helices:TMhelix&Conserved_Domains:cd15430	0	chr9:g.104605385_104605386del	0.3143	0.4138
chr9	116154344	0	T	TCGCCGC	27	150	854	0.195	CGCCGC	inframe_insertion	MODERATE	PAPPA	ENSG00000182752	Transcript	ENST00000328252.4	protein_coding	1/22	0	ENST00000328252.4:c.190_195dup	ENSP00000330658.3:p.Pro64_Pro65dup	554-555/10971	172-173/4884	58/1627	S/SPP	tcg/tCGCCGCcg	rs554355760	0	1	0	insertion	HGNC	HGNC:8602	YES	1	P1	CCDS6813.1	ENSP00000330658	Q13219	0	UPI00001E0589	0	0	0	0	MobiDB_lite:mobidb-lite&Low_complexity_(Seg):seg	23	chr9:g.116154362_116154367dup	0	0
chr9	120714264	0	ACGGCGG	A	136	152	1652	0.891	-	inframe_deletion	MODERATE	MEGF9	ENSG00000106780	Transcript	ENST00000373930.4	protein_coding	1/6	0	ENST00000373930.4:c.89_94del	ENSP00000363040.3:p.Ala30_Ala31del	201-206/6300	89-94/1809	30-32/602	AAV/V	gCCGCCGtc/gtc	rs369989873&COSM3719952	0	-1	0	deletion	HGNC	HGNC:3234	YES	2	P1	CCDS48010.2	ENSP00000363040	Q9H1U4	0	UPI000045779F	0	0	0	0	hmmpanther:PTHR10574:SF298&hmmpanther:PTHR10574&Low_complexity_(Seg):seg&Transmembrane_helices:TMhelix	0	chr9:g.120714285_120714290del	0.6687	0.6044
chr9	122629491	0	C	CA	11	152	2218	0.071	A	frameshift_variant	HIGH	OR1B1	ENSG00000280094	Transcript	ENST00000623530.1	protein_coding	1/1	0	ENST00000623530.1:c.44dup	ENSP00000485577.1:p.Leu15PhefsTer9	82-83/995	44-45/957	15/318	L/FX	ttg/ttTg	rs11421222	0	-1	0	insertion	HGNC	HGNC:8181	YES	0	P1	0	ENSP00000485577	Q8NGR6	0	UPI0000041DFF	0	0	0	0	hmmpanther:PTHR26451&hmmpanther:PTHR26451:SF95&Superfamily_domains:SSF81321	0	chr9:g.122629498dup	0.4085	0.3888
chr9	128258516	0	GCCT	G	46	152	1697	0.295	-	inframe_deletion	MODERATE	GOLGA2	ENSG00000167110	Transcript	ENST00000421699.6	protein_coding	21/26	0	ENST00000421699.6:c.2144_2146del	ENSP00000416097.2:p.Glu715del	2157-2159/4260	2144-2146/3009	715-716/1002	EA/A	gAGGcg/gcg	rs112603354&TMP_ESP_9_131020796_131020804&COSM1489693	0	-1	0	deletion	HGNC	HGNC:4425	YES	1	P2	CCDS6896.2	ENSP00000416097	Q08379	0	UPI0000D4C11A	0	0	0	0	hmmpanther:PTHR10881&Pfam_domain:PF15070&hmmpanther:PTHR10881:SF58&MobiDB_lite:mobidb-lite&MobiDB_lite:mobidb-lite&Low_complexity_(Seg):seg	0	chr9:g.128258536_128258538del	0.2628	0.4508
chr9	129868385	rs10602985	TGAC	T	152	152	2713	1	-	inframe_deletion	MODERATE	USP20	ENSG00000136878	Transcript	ENST00000315480.9	protein_coding	11/25	0	ENST00000315480.9:c.1075_1077del	ENSP00000313811.4:p.Asp359del	1242-1244/4470	1072-1074/2745	358/914	D/-	GAC/-	rs10602985&COSM1105893&COSM1105894&COSM1105896	0	1	0	deletion	HGNC	HGNC:12619	YES	1	P1	CCDS43892.1	ENSP00000313811	Q9Y2K6	0	UPI000013D050	0	0	0	0	PROSITE_profiles:PS50235&hmmpanther:PTHR44128:SF3&hmmpanther:PTHR44128&Pfam_domain:PF00443&Superfamily_domains:SSF54001	3	chr9:g.129868389_129868391del	0.8486	0.643
chr9	130265925	rs55994950	CGGCAGT	C	124	152	2335	0.814	-	inframe_deletion	MODERATE	HMCN2	ENSG00000148357	Transcript	ENST00000624552.3	protein_coding	1/98	0	ENST00000624552.3:c.60_65del	ENSP00000485357.1:p.Val21_Ala22del	45-50/15610	45-50/15180	15-17/5059	AAV/A	gcGGCAGTg/gcg	rs72240442	0	1	0	deletion	HGNC	HGNC:21293	YES	5	P1	0	ENSP00000485357	Q8NDA2	0	UPI0004F23675	0	0	0	0	hmmpanther:PTHR44338&hmmpanther:PTHR44338:SF1&Cleavage_site_(Signalp):SignalP-noTM&Low_complexity_(Seg):seg	15	chr9:g.130265941_130265946del	0.5619	0.5983
chr9	130681605	0	T	TCGC	119	152	1487	0.782	CGC	inframe_insertion	MODERATE	PRDM12	ENSG00000130711	Transcript	ENST00000253008.2	protein_coding	5/5	0	ENST00000253008.2:c.1074_1076dup	ENSP00000253008.2:p.Ala359dup	1100-1101/2476	1040-1041/1104	347/367	L/LA	ctc/ctCGCc	rs1470588454	0	1	0	insertion	HGNC	HGNC:13997	YES	1	P1	CCDS6934.1	ENSP00000253008	Q9H4Q4	0	UPI0000132184	0	1	0	0	Low_complexity_(Seg):seg&hmmpanther:PTHR45217&PIRSF_domain:PIRSF037163	36	chr9:g.130681639_130681641dup	0	0
chr9	130681605	0	TCGCCGCCGCCGCCGC	T	10	152	1487	0.064	-	inframe_deletion	MODERATE	PRDM12	ENSG00000130711	Transcript	ENST00000253008.2	protein_coding	5/5	0	ENST00000253008.2:c.1062_1076del	ENSP00000253008.2:p.Ala355_Ala359del	1101-1115/2476	1041-1055/1104	347-352/367	LAAAAA/L	ctCGCCGCCGCCGCCGCc/ctc	rs1314667355	0	1	0	deletion	HGNC	HGNC:13997	YES	1	P1	CCDS6934.1	ENSP00000253008	Q9H4Q4	0	UPI0000132184	0	1	0	0	Low_complexity_(Seg):seg&hmmpanther:PTHR45217&PIRSF_domain:PIRSF037163	21	chr9:g.130681627_130681641del	0	0
chr9	135549839	rs112851559	G	GC	32	152	2068	0.212	C	frameshift_variant	HIGH	OBP2A	ENSG00000122136	Transcript	ENST00000340780.7	protein_coding	7/7	0	ENST00000340780.7:c.587dup	ENSP00000342097.3:p.Leu198SerfsTer24	624-625/741	582-583/687	194-195/228	-/X	-/C	rs112851559	0	1	0	insertion	HGNC	HGNC:23380	YES	1	0	CCDS78455.1	ENSP00000342097	0	Q5T8A5	UPI00003676A5	0	0	0	0	MobiDB_lite:mobidb-lite&MobiDB_lite:mobidb-lite&hmmpanther:PTHR11430&hmmpanther:PTHR11430:SF119	5	chr9:g.135549844dup	0.3347	0.5189
chr9	135624500	rs34217442	CA	C	21	152	1812	0.135	-	frameshift_variant	HIGH	GLT6D1	ENSG00000204007	Transcript	ENST00000371763.5	protein_coding	5/5	0	ENST00000371763.5:c.427del	ENSP00000360829.1:p.Trp143GlyfsTer9	681/1526	427/831	143/276	W/X	Tgg/gg	rs34217442&COSM1319641&COSM5616094	0	-1	0	deletion	HGNC	HGNC:23671	YES	1	P2	CCDS43900.1	ENSP00000360829	Q7Z4J2	0	UPI0000246F68	0	0	0	0	Gene3D:3.90.550.10&Pfam_domain:PF03414&hmmpanther:PTHR10462&hmmpanther:PTHR10462:SF27&Superfamily_domains:SSF53448	0	chr9:g.135624501del	0.1717	0.09
chr9	135945095	rs66767056	GCCT	G	39	152	2156	0.25	-	inframe_deletion	MODERATE	UBAC1	ENSG00000130560	Transcript	ENST00000371756.3	protein_coding	7/10	0	ENST00000371756.3:c.806_808del	ENSP00000360821.3:p.Glu269del	1024-1026/1867	806-808/1218	269-270/405	EA/A	gAGGcc/gcc	rs140946801&COSM150915	0	-1	0	deletion	HGNC	HGNC:30221	YES	1	P1	CCDS35177.1	ENSP00000360821	Q9BSL1	A0A140VK64	UPI0000070A05	0	0	0	0	hmmpanther:PTHR13020:SF31&hmmpanther:PTHR13020&Gene3D:1.10.8.10&Low_complexity_(Seg):seg&MobiDB_lite:mobidb-lite	0	chr9:g.135945100_135945102del	0.1699	0.0197
chr9	136383542	0	CGCT	C	42	152	2473	0.276	-	inframe_deletion	MODERATE	SNAPC4	ENSG00000165684	Transcript	ENST00000298532.2	protein_coding	15/23	0	ENST00000298532.2:c.1624_1626del	ENSP00000298532.2:p.Ser542del	1993-1995/5010	1624-1626/4410	542/1469	S/-	AGC/-	rs147271628&COSM247490	0	-1	0	deletion	HGNC	HGNC:11137	YES	1	P1	CCDS6998.1	ENSP00000298532	Q5SXM2	A0A024R8F4	UPI000013E4EC	0	0	0	0	hmmpanther:PTHR10641&hmmpanther:PTHR10641:SF944&Low_complexity_(Seg):seg&MobiDB_lite:mobidb-lite&MobiDB_lite:mobidb-lite	0	chr9:g.136383567_136383569del	0.1907	0.1808
chr9	138023718	rs145816559	TGGAGAAGGAGACCAC	T	12	152	1518	0.077	-	inframe_deletion	MODERATE	CACNA1B	ENSG00000148408	Transcript	ENST00000371372.6	protein_coding	19/47	0	ENST00000371372.6:c.2986_3000del	ENSP00000360423.1:p.Thr996_Glu1000del	3128-3142/9792	2976-2990/7020	992-997/2339	VEKETT/V	gtGGAGAAGGAGACCACg/gtg	rs145816559&COSM4187258&COSM455673&COSM5826494	0	1	0	deletion	HGNC	HGNC:1389	YES	5	P4	CCDS59522.1	ENSP00000360423	Q00975	0	UPI0000127267	0	1	0	0	hmmpanther:PTHR10037&hmmpanther:PTHR10037:SF161&MobiDB_lite:mobidb-lite&MobiDB_lite:mobidb-lite&Coiled-coils_(Ncoils):Coil&Low_complexity_(Seg):seg	10	chr9:g.138023729_138023743del	0.3974	0.6225
chr10	5748003	rs3082216	CCTGCCTCAG	C	33	152	2364	0.224	-	inframe_deletion	MODERATE	TASOR2	ENSG00000108021	Transcript	ENST00000328090.9	protein_coding	15/21	0	ENST00000328090.9:c.4588_4596del	ENSP00000328426.5:p.Ser1530_Ala1532del	5208-5216/8626	4583-4591/7293	1528-1531/2430	PASA/P	cCTGCCTCAGct/cct	rs3082216&COSM1163638	0	1	0	deletion	HGNC	HGNC:23484	YES	1	0	CCDS41485.1	ENSP00000328426	Q5VWN6	0	UPI00004589BB	0	0	0	0	hmmpanther:PTHR16207&hmmpanther:PTHR16207:SF10	5	chr10:g.5748009_5748017del	0.245	0.3578
chr10	21146411	rs45546236	ACACT	A	15	152	2286	0.103	-	frameshift_variant	HIGH	C10orf113	ENSG00000204683	Transcript	ENST00000534331.6	protein_coding	1/2	0	ENST00000534331.6:c.94_97del	ENSP00000433646.1:p.Ser32PhefsTer5	145-148/578	94-97/468	32-33/155	SV/X	AGTGtt/tt	rs72102767&COSM4998886&COSM4998887&COSM4998888	0	-1	0	deletion	HGNC	HGNC:31447	YES	1	P3	CCDS31162.2	ENSP00000433646	Q5VZT2	0	UPI00001D8111	0	0	0	0	Pfam_domain:PF17705	0	chr10:g.21146413_21146416del	0.2516	0.2315
chr10	21516537	0	C	CCCTCCT	39	152	1761	0.25	CCTCCT	inframe_insertion	MODERATE	SKIDA1	ENSG00000180592	Transcript	ENST00000449193.6	protein_coding	4/4	0	ENST00000449193.6:c.1280_1285dup	ENSP00000410041.2:p.Glu427_Glu428dup	3538-3539/6598	1285-1286/2727	429/908	G/EEG	ggg/gAGGAGGgg	rs112207161&TMP_ESP_10_21805467_21805466	0	-1	0	insertion	HGNC	HGNC:32697	YES	3	P2	CCDS44363.1	ENSP00000410041	Q1XH10	0	UPI00015386B3	0	0	0	0	MobiDB_lite:mobidb-lite&MobiDB_lite:mobidb-lite&Low_complexity_(Seg):seg&hmmpanther:PTHR23187&hmmpanther:PTHR23187:SF2	0	chr10:g.21516545_21516550dup	0	0.916
chr10	22209555	rs3059425	C	CAGA	47	152	2431	0.301	AGA	inframe_insertion	MODERATE	EBLN1	ENSG00000223601	Transcript	ENST00000422359.2	protein_coding	1/1	0	ENST00000422359.2:c.426_428dup	ENSP00000473842.1:p.Leu143dup	466-467/1208	428-429/1101	143/366	L/LL	ctg/ctTCTg	rs3059425	0	-1	0	insertion	HGNC	HGNC:39430	YES	0	P1	CCDS60498.1	ENSP00000473842	P0CF75	0	UPI0000199CEF	0	0	0	0	Gene3D:1.10.3040.10&Pfam_domain:PF06407&Superfamily_domains:SSF101399	0	chr10:g.22209556_22209558dup	0.3291	0.6135
chr10	27053356	rs138423863	CTCT	C	9	152	633	0.058	-	inframe_deletion	MODERATE	ANKRD26	ENSG00000107890	Transcript	ENST00000376087.4	protein_coding	16/34	0	ENST00000376087.4:c.1596_1598del	ENSP00000365255.4:p.Glu533del	1762-1764/6591	1596-1598/5133	532-533/1710	EE/E	gaAGAg/gag	rs138423863&COSM327997	0	-1	0	deletion	HGNC	HGNC:29186	YES	5	P2	CCDS41499.1	ENSP00000365255	Q9UPS8	0	UPI000006FC41	0	1	0	0	hmmpanther:PTHR24147&hmmpanther:PTHR24147:SF21&Low_complexity_(Seg):seg&MobiDB_lite:mobidb-lite&MobiDB_lite:mobidb-lite&Coiled-coils_(Ncoils):Coil	0	chr10:g.27053363_27053365del	0.0677	0.0053
chr10	63208190	rs139722368	ACTAAAC	A	27	152	2171	0.179	-	inframe_deletion	MODERATE	JMJD1C	ENSG00000171988	Transcript	ENST00000399262.7	protein_coding	10/26	0	ENST00000399262.7:c.3473_3478del	ENSP00000382204.2:p.Gly1158_Leu1159del	3788-3793/8758	3473-3478/7623	1158-1160/2540	GLV/V	gGTTTAGta/gta	rs139722368&COSM1163671&COSM150849	0	-1	0	deletion	HGNC	HGNC:12313	YES	5	P3	CCDS41532.1	ENSP00000382204	Q15652	0	UPI0000198BEF	0	1	0	0	hmmpanther:PTHR12549&hmmpanther:PTHR12549:SF6	0	chr10:g.63208193_63208198del	0.0719	0.0023
chr10	75022147	0	GGAA	G	57	152	1760	0.372	-	inframe_deletion	MODERATE	KAT6B	ENSG00000156650	Transcript	ENST00000287239.10	protein_coding	16/18	0	ENST00000287239.10:c.3310_3312del	ENSP00000287239.4:p.Glu1104del	3803-3805/8314	3289-3291/6222	1097/2073	E/-	GAA/-	rs71929101&COSM111693	0	1	0	deletion	HGNC	HGNC:17582	YES	1	P3	CCDS7345.1	ENSP00000287239	Q8WYB5	0	UPI000013DEA0	0	1	0	0	Coiled-coils_(Ncoils):Coil&hmmpanther:PTHR10615&hmmpanther:PTHR10615:SF73&MobiDB_lite:mobidb-lite&MobiDB_lite:mobidb-lite&Low_complexity_(Seg):seg	21	chr10:g.75022169_75022171del	0.4597	0.8464
chr10	75099203	rs3832680	CT	C	90	152	2035	0.596	-	frameshift_variant	HIGH	DUSP13	ENSG00000079393	Transcript	ENST00000478873.6	protein_coding	1/4	0	ENST00000478873.6:c.234del	ENSP00000475626.1:p.Ala80GlnfsTer21	324/1335	234/1005	78/334	S/X	tcA/tc	rs3832680	0	-1	0	deletion	HGNC	HGNC:19681	YES	5	A2	CCDS86105.1	ENSP00000475626	0	U3KQ82	UPI000387B188	0	0	0	0	0	0	chr10:g.75099204del	0.3305	0.2474
chr10	87234508	rs201084924	TCTC	T	32	152	2096	0.212	-	inframe_deletion	MODERATE	NUTM2A	ENSG00000184923	Transcript	ENST00000381707.6	protein_coding	7/7	0	ENST00000381707.6:c.2440_2442del	ENSP00000371126.1:p.Pro814del	2821-2823/3290	2438-2440/2637	813-814/878	SP/S	tCTCct/tct	rs201084924&COSM5349592	0	1	0	deletion	HGNC	HGNC:23438	YES	1	P1	CCDS44452.1	ENSP00000371126	Q8IVF1	0	UPI00001B6532	0	1	0	0	Pfam_domain:PF12881&hmmpanther:PTHR22879&hmmpanther:PTHR22879:SF14&MobiDB_lite:mobidb-lite	2	chr10:g.87234511_87234513del	0	0
chr10	89738145	rs55921521	C	CTAAAAG	36	152	1453	0.237	TAAAAG	inframe_insertion	MODERATE	KIF20B	ENSG00000138182	Transcript	ENST00000371728.7	protein_coding	20/33	0	ENST00000371728.7:c.3308_3309insAGTAAA	ENSP00000360793.3:p.Lys1103_Glu1104insValLys	3369-3370/6419	3304-3305/5463	1102/1820	L/LKV	cta/cTAAAAGta	rs144593231	0	1	0	insertion	HGNC	HGNC:7212	YES	1	A2	CCDS60590.1	ENSP00000360793	Q96Q89	0	UPI000013D104	0	0	0	0	Coiled-coils_(Ncoils):Coil&hmmpanther:PTHR24115&hmmpanther:PTHR24115:SF534	4	chr10:g.89738149_89738150insAGTAAA	0.3566	0.4788
chr10	103350983	0	A	AGGAGGC	66	152	1269	0.423	GGAGGC	inframe_insertion	MODERATE	PCGF6	ENSG00000156374	Transcript	ENST00000369847.4	protein_coding	1/10	0	ENST00000369847.4:c.78_83dup	ENSP00000358862.3:p.Pro27_Pro28dup	157-158/2236	83-84/1053	28/350	P/PPP	cct/ccGCCTCCt	rs113359610&TMP_ESP_10_105110741_105110740	0	-1	0	insertion	HGNC	HGNC:21156	YES	1	P1	CCDS31275.1	ENSP00000358862	Q9BYE7	0	UPI00001F9669	0	0	0	0	Low_complexity_(Seg):seg&MobiDB_lite:mobidb-lite&MobiDB_lite:mobidb-lite&hmmpanther:PTHR10825:SF15&hmmpanther:PTHR10825	0	chr10:g.103350992_103350997dup	0.4465	0.2269
chr10	113679881	rs10553596	CTT	C	9	152	1659	0.058	-	frameshift_variant	HIGH	CASP7	ENSG00000165806	Transcript	ENST00000369321.6	protein_coding	1/7	0	ENST00000369321.6:c.130_131del	ENSP00000358327.3:p.Leu44SerfsTer70	214-215/2620	128-129/1167	43/388	L/X	cTT/c	rs10553596	0	1	0	deletion	HGNC	HGNC:1508	YES	2	0	CCDS73200.1	ENSP00000358327	0	A0A0A0MRL7	UPI000264F484	0	0	0	0	Low_complexity_(Seg):seg	2	chr10:g.113679884_113679885del	0.2907	0.4244
chr10	125026590	rs372118432	A	AGCCGCAGGCTGGGGCTGCAGG	64	150	1246	0.422	GCCGCAGGCTGGGGCTGCAGG	inframe_insertion	MODERATE	CTBP2	ENSG00000175029	Transcript	ENST00000309035.11	protein_coding	1/9	0	ENST00000309035.11:c.1169_1170insCCTGCAGCCCCAGCCTGCGGC	ENSP00000311825.6:p.Ala390_Pro391insLeuGlnProGlnProAlaAla	1481-1482/8471	1169-1170/2958	390/985	A/ALQPQPAA	gct/gcCCTGCAGCCCCAGCCTGCGGCt	rs529129641	0	-1	0	insertion	HGNC	HGNC:2495	YES	1	0	CCDS7644.1	ENSP00000311825	P56545	0	UPI000013EE11	0	0	0	0	0	0	chr10:g.125026597_125026598insGCTGGGGCTGCAGGGCCGCAG	0.1072	0.1006
chr10	127738728	rs199761490	G	GGCC	15	152	2101	0.109	GCC	inframe_insertion	MODERATE	FOXI2	ENSG00000186766	Transcript	ENST00000388920.4	protein_coding	2/2	0	ENST00000388920.4:c.724_726dup	ENSP00000373572.4:p.Ala242dup	759-760/3217	720-721/957	240-241/318	-/A	-/GCC	rs199761490	0	1	0	insertion	HGNC	HGNC:32448	YES	1	P1	CCDS7655.2	ENSP00000373572	Q6ZQN5	0	UPI0000253B9D	0	0	0	0	Low_complexity_(Seg):seg&hmmpanther:PTHR11829&hmmpanther:PTHR11829:SF310	6	chr10:g.127738732_127738734dup	0.0128	0
chr10	133457333	rs144029024	TC	T	23	152	1948	0.147	-	frameshift_variant	HIGH	SCART1	ENSG00000214279	Transcript	ENST00000640237.1	protein_coding	3/12	0	ENST00000640237.1:c.444del	ENSP00000491516.1:p.Glu149ArgfsTer5	493/4351	441/3084	147/1027	L/X	ctC/ct	rs144029024	0	1	0	deletion	HGNC	HGNC:32411	YES	5	P1	0	ENSP00000491516	Q4G0T1	0	UPI000198C90A	0	0	0	0	PROSITE_profiles:PS50287&hmmpanther:PTHR19331:SF313&hmmpanther:PTHR19331&Pfam_domain:PF00530&Gene3D:3.10.250.10&SMART_domains:SM00202&Superfamily_domains:SSF56487	3	chr10:g.133457337del	0	0
chr10	133464740	rs111769579	CTGGGGTG	C	23	152	1941	0.147	-	frameshift_variant	HIGH	SCART1	ENSG00000214279	Transcript	ENST00000640237.1	protein_coding	7/12	0	ENST00000640237.1:c.2117_2123del	ENSP00000491516.1:p.Val706GlufsTer217	2157-2163/4351	2105-2111/3084	702-704/1027	LGC/X	cTGGGGTGt/ct	rs111769579&COSM2024587&COSM4333598	0	1	0	deletion	HGNC	HGNC:32411	YES	5	P1	0	ENSP00000491516	Q4G0T1	0	UPI000198C90A	0	0	0	0	PROSITE_profiles:PS50287&hmmpanther:PTHR19331&hmmpanther:PTHR19331:SF313&Pfam_domain:PF00530&Gene3D:3.10.250.10&Superfamily_domains:SSF56487	12	chr10:g.133464753_133464759del	0.2436	0.4455
chr11	1249988	rs61430934	GCCA	G	23	152	1520	0.147	-	inframe_deletion	MODERATE	MUC5B	ENSG00000117983	Transcript	ENST00000529681.5	protein_coding	31/49	0	ENST00000529681.5:c.13113_13115del	ENSP00000436812.1:p.Thr4373del	13167-13169/17911	13109-13111/17289	4370-4371/5762	AT/A	gCCAcc/gcc	rs199629887	0	1	0	deletion	HGNC	HGNC:7516	YES	5	P1	CCDS44515.2	ENSP00000436812	Q9HC84	0	UPI0001DD21C7	0	1	0	0	MobiDB_lite:mobidb-lite&MobiDB_lite:mobidb-lite&Low_complexity_(Seg):seg	4	chr11:g.1249993_1249995del	0.0655	0.0242
chr11	3640355	rs3062849	A	ATGG	152	152	2014	1	TGG	inframe_insertion	MODERATE	ART5	ENSG00000167311	Transcript	ENST00000397068.7	protein_coding	2/4	0	ENST00000397068.7:c.71_73dup	ENSP00000380258.3:p.Pro24_Ile25insThr	466-467/1504	73-74/876	25/291	I/TI	atc/aCCAtc	rs3062849	0	-1	0	insertion	HGNC	HGNC:24049	YES	1	P1	CCDS7743.1	ENSP00000380258	Q96L15	0	UPI000013E694	0	0	0	0	Gene3D:3.90.176.10&hmmpanther:PTHR10339&hmmpanther:PTHR10339:SF2	0	chr11:g.3640356_3640358dup	0	0.8828
chr11	4368174	rs11310407	AG	A	88	152	2764	0.59	-	frameshift_variant	HIGH	OR52B4	ENSG00000221996	Transcript	ENST00000624801.3	protein_coding	1/1	0	ENST00000624801.3:c.121del	ENSP00000485530.1:p.Leu41PhefsTer44	212/1124	121/945	41/314	L/X	Ctt/tt	rs11310407&COSM4792396&COSM5713186	0	-1	0	deletion	HGNC	HGNC:15209	YES	0	P1	0	ENSP00000485530	Q8NGK2	A0A126GW82	UPI000013F0A2	0	0	0	0	Transmembrane_helices:TMhelix&Conserved_Domains:cd15221&hmmpanther:PTHR26450&hmmpanther:PTHR26450:SF89&Gene3D:1.20.1070.10&Pfam_domain:PF13853&Superfamily_domains:SSF81321&Prints_domain:PR00237	0	chr11:g.4368177del	0.3197	0.1422
chr11	4571478	rs67037861	C	CAG	42	152	1802	0.269	AG	frameshift_variant	HIGH	C11orf40	ENSG00000171987	Transcript	ENST00000307616.1	protein_coding	4/4	0	ENST00000307616.1:c.597_598dup	ENSP00000302918.1:p.Cys200SerfsTer12	598-599/654	598-599/654	200/217	C/SX	tgt/tCTgt	rs71280817	0	-1	0	insertion	HGNC	HGNC:23986	YES	1	P1	CCDS31354.1	ENSP00000302918	Q8WZ69	0	UPI0000073B2B	0	0	0	0	Pfam_domain:PF17706	0	chr11:g.4571479_4571480dup	0	0
chr11	5151565	rs112098990	A	AC	31	152	1941	0.199	C	frameshift_variant	HIGH	OR52A1	ENSG00000182070	Transcript	ENST00000380367.2	protein_coding	2/2	0	ENST00000380367.2:c.804dup	ENSP00000369725.1:p.Ser269ValfsTer13	1436-1437/9783	804-805/939	268-269/312	-/X	-/G	rs112098990	0	-1	0	insertion	HGNC	HGNC:8318	YES	0	P1	CCDS31374.1	ENSP00000369725	Q9UKL2	0	UPI0000140B1E	0	0	0	0	Gene3D:1.20.1070.10&Pfam_domain:PF13853&PROSITE_profiles:PS50262&hmmpanther:PTHR26450&hmmpanther:PTHR26450:SF98&Superfamily_domains:SSF81321	0	chr11:g.5151568dup	0.1957	0.1399
chr11	6546665	rs11268490	C	CTGCCCTACTGCA	152	152	2856	1	TGCCCTACTGCA	inframe_insertion	MODERATE	DNHD1	ENSG00000179532	Transcript	ENST00000254579.10	protein_coding	21/43	0	ENST00000254579.10:c.5737_5738insATGCCCTACTGC	ENSP00000254579.6:p.Leu1912_Arg1913insHisAlaLeuLeu	6290-6291/14862	5726-5727/14262	1909/4753	A/AALLH	gct/gcTGCCCTACTGCAt	rs11270441	0	1	0	insertion	HGNC	HGNC:26532	YES	5	P1	CCDS44532.1	ENSP00000254579	Q96M86	0	UPI0001929529	0	0	0	0	hmmpanther:PTHR10676:SF244&hmmpanther:PTHR10676&Pfam_domain:PF12774	11	chr11:g.6546676_6546677insATGCCCTACTGC	0	0.9864
chr11	6641514	0	C	CCAG	78	152	2252	0.5	CAG	inframe_insertion	MODERATE	DCHS1	ENSG00000166341	Transcript	ENST00000299441.5	protein_coding	2/21	0	ENST00000299441.5:c.97_99dup	ENSP00000299441.3:p.Leu33dup	466-467/10713	99-100/9897	33-34/3298	-/L	-/CTG	rs376287018&TMP_ESP_11_6662746_6662748	0	-1	0	insertion	HGNC	HGNC:13681	YES	1	P1	CCDS7771.1	ENSP00000299441	Q96JQ0	0	UPI00001313B6	0	1	0	0	hmmpanther:PTHR43956&hmmpanther:PTHR43956:SF6&Cleavage_site_(Signalp):SignalP-noTM&Transmembrane_helices:TMhelix	0	chr11:g.6641538_6641540dup	0	0
chr11	7639816	rs143023559	TCTC	T	9	152	2230	0.058	-	inframe_deletion	MODERATE	PPFIBP2	ENSG00000166387	Transcript	ENST00000299492.9	protein_coding	15/24	0	ENST00000299492.9:c.1326_1328del	ENSP00000299492.4:p.Pro443del	1481-1483/3328	1322-1324/2631	441-442/876	SP/S	tCTCct/tct	rs143023559&COSM3736050	0	1	0	deletion	HGNC	HGNC:9250	YES	1	P3	CCDS31419.1	ENSP00000299492	Q8ND30	0	UPI00001C1EF8	0	0	0	0	hmmpanther:PTHR12587&hmmpanther:PTHR12587:SF18	4	chr11:g.7639821_7639823del	0.0451	0.0129
chr11	9091461	0	GGCA	G	110	150	1500	0.74	-	inframe_deletion	MODERATE	SCUBE2	ENSG00000175356	Transcript	ENST00000309263.7	protein_coding	1/22	0	ENST00000309263.7:c.65_67del	ENSP00000310658.3:p.Leu22del	138-140/3727	65-67/3000	22-23/999	LP/P	cTGCcg/ccg	rs142900716&COSM4724347&COSM4724348	0	-1	0	deletion	HGNC	HGNC:30425	YES	5	A2	CCDS81553.1	ENSP00000310658	Q9NQ36	0	UPI000004C7DE	0	0	0	0	Low_complexity_(Seg):seg&Transmembrane_helices:TMhelix&Cleavage_site_(Signalp):SignalP-noTM	0	chr11:g.9091483_9091485del	0	0
chr11	17372490	rs61406813	CTT	C	41	152	2330	0.276	-	frameshift_variant	HIGH	NCR3LG1	ENSG00000188211	Transcript	ENST00000338965.8	protein_coding	5/5	0	ENST00000338965.8:c.1345_1346del	ENSP00000341637.4:p.Leu449ThrfsTer9	1588-1589/6438	1344-1345/1365	448-449/454	TL/TX	acTTta/acta	rs61406813	0	1	0	deletion	HGNC	HGNC:42400	YES	1	P1	CCDS55748.1	ENSP00000341637	Q68D85	0	UPI00001F9E11	0	0	0	0	Low_complexity_(Seg):seg&MobiDB_lite:mobidb-lite&MobiDB_lite:mobidb-lite	1	chr11:g.17372492_17372493del	0.0447	0.0076
chr11	46703166	rs148055528	CAGTGGTGACAGA	C	99	152	2715	0.654	-	inframe_deletion	MODERATE	ZNF408	ENSG00000175213	Transcript	ENST00000311764.2	protein_coding	4/5	0	ENST00000311764.2:c.581_592del	ENSP00000309606.2:p.Val194_Val197del	806-817/2442	576-587/2163	192-196/720	AVVTE/A	gcAGTGGTGACAGAa/gca	rs148055528&COSM927264	0	1	0	deletion	HGNC	HGNC:20041	YES	1	P1	CCDS7923.1	ENSP00000309606	Q9H9D4	0	UPI0000132189	0	1	0	0	hmmpanther:PTHR45251&Low_complexity_(Seg):seg	5	chr11:g.46703172_46703183del	0.2181	0.0061
chr11	47767111	rs67450550	CGGTGGT	C	14	152	1814	0.09	-	inframe_deletion	MODERATE	FNBP4	ENSG00000109920	Transcript	ENST00000263773.9	protein_coding	1/17	0	ENST00000263773.9:c.172_177del	ENSP00000263773.5:p.Thr58_Thr59del	185-190/3972	172-177/3054	58-59/1017	TT/-	ACCACC/-	rs67450550&COSM244569	0	-1	0	deletion	HGNC	HGNC:19752	YES	1	P1	CCDS41644.1	ENSP00000263773	Q8N3X1	0	UPI0000DBEF37	0	0	0	0	hmmpanther:PTHR23213&hmmpanther:PTHR23213:SF278&MobiDB_lite:mobidb-lite&MobiDB_lite:mobidb-lite&Low_complexity_(Seg):seg	0	chr11:g.47767118_47767123del	0.3438	0.084
chr11	48264429	rs57294041	CCTT	C	135	152	3035	0.891	-	inframe_deletion	MODERATE	OR4X1	ENSG00000176567	Transcript	ENST00000320048.1	protein_coding	1/1	0	ENST00000320048.1:c.574_576del	ENSP00000321506.1:p.Phe192del	570-572/918	570-572/918	190-191/305	TF/T	acCTTc/acc	rs76884411&COSM5021222	0	1	0	deletion	HGNC	HGNC:14854	YES	0	P1	CCDS31487.1	ENSP00000321506	Q8NH49	0	UPI0000041BDE	0	0	0	0	Gene3D:1.20.1070.10&Pfam_domain:PF13853&Prints_domain:PR00245&PROSITE_profiles:PS50262&hmmpanther:PTHR26451&hmmpanther:PTHR26451:SF271&Superfamily_domains:SSF81321&Conserved_Domains:cd15939	4	chr11:g.48264434_48264436del	0.604	0.5454
chr11	65557854	0	C	CCAGCAG	12	152	1445	0.077	CAGCAG	inframe_insertion	MODERATE	LTBP3	ENSG00000168056	Transcript	ENST00000301873.9	protein_coding	1/28	0	ENST00000301873.9:c.100_105dup	ENSP00000301873.5:p.Leu34_Leu35dup	374-375/4443	105-106/3912	35-36/1303	-/LL	-/CTGCTG	rs535365850	0	-1	0	insertion	HGNC	HGNC:6716	YES	2	P1	CCDS44647.1	ENSP00000301873	Q9NS15	0	UPI00003667EB	0	1	0	0	Low_complexity_(Seg):seg&Transmembrane_helices:TMhelix&Cleavage_site_(Signalp):SignalP-TM	0	chr11:g.65557880_65557885dup	0.0517	0.0182
chr11	66744819	0	G	GGGC	28	152	1257	0.186	GGC	inframe_insertion	MODERATE	C11orf80	ENSG00000173715	Transcript	ENST00000360962.9	protein_coding	1/17	0	ENST00000360962.9:c.101_103dup	ENSP00000354227.6:p.Ala34dup	77-78/2034	77-78/2034	26/677	G/GA	ggg/ggGGCg	rs567536854&TMP_ESP_11_66512291_66512290	0	1	0	insertion	HGNC	HGNC:26197	YES	5	P3	CCDS53664.1	ENSP00000354227	Q8N6T0	A0A0A0MRH1	UPI0001711D28	0	0	0	0	Low_complexity_(Seg):seg	26	chr11:g.66744843_66744845dup	0	0
chr11	66744819	0	G	GGGCGGC	100	152	1257	0.66	GGCGGC	inframe_insertion	MODERATE	C11orf80	ENSG00000173715	Transcript	ENST00000360962.9	protein_coding	1/17	0	ENST00000360962.9:c.98_103dup	ENSP00000354227.6:p.Ala33_Ala34dup	77-78/2034	77-78/2034	26/677	G/GAA	ggg/ggGGCGGCg	rs567536854	0	1	0	insertion	HGNC	HGNC:26197	YES	5	P3	CCDS53664.1	ENSP00000354227	Q8N6T0	A0A0A0MRH1	UPI0001711D28	0	0	0	0	Low_complexity_(Seg):seg	26	chr11:g.66744840_66744845dup	0	0
chr11	68312746	0	C	CGCT	8	152	1015	0.051	GCT	inframe_insertion	MODERATE	LRP5	ENSG00000162337	Transcript	ENST00000294304.12	protein_coding	1/23	0	ENST00000294304.12:c.58_60dup	ENSP00000294304.6:p.Leu20dup	156-157/5177	32-33/4848	11/1615	P/PL	ccg/ccGCTg	rs564221347	0	1	0	insertion	HGNC	HGNC:6697	YES	1	P1	CCDS8181.1	ENSP00000294304	O75197	0	UPI0000073246	0	1	0	0	PIRSF_domain:PIRSF036314&Low_complexity_(Seg):seg&Cleavage_site_(Signalp):SignalP-noTM	28	chr11:g.68312772_68312774dup	0.0711	0.143
chr11	71538079	rs55848980	A	AGGCTGTGGCTCCGGCTGTGGG	96	152	1609	0.641	GGCTGTGGCTCCGGCTGTGGG	inframe_insertion	MODERATE	KRTAP5-8	ENSG00000241233	Transcript	ENST00000398534.3	protein_coding	1/1	0	ENST00000398534.3:c.30_50dup	ENSP00000420723.1:p.Gly20_Ser26dup	55-56/1183	24-25/564	8-9/187	-/GCGSGCG	-/GGCTGTGGCTCCGGCTGTGGG	rs537752041	0	1	0	insertion	HGNC	HGNC:23603	YES	0	P1	CCDS41683.1	ENSP00000420723	O75690	0	UPI000013ECDA	0	0	0	0	Low_complexity_(Seg):seg&hmmpanther:PTHR23262&hmmpanther:PTHR23262:SF131	26	chr11:g.71538085_71538105dup	0.4337	0.5862
chr11	72139110	rs71891516	CTA	C	146	152	2525	0.962	-	frameshift_variant	HIGH	FOLR3	ENSG00000110203	Transcript	ENST00000611028.3	protein_coding	3/5	0	ENST00000611028.3:c.320_321del	ENSP00000481114.1:p.Tyr107Ter	369-370/849	319-320/738	107/245	Y/X	TAt/t	rs1278032834	0	1	0	deletion	HGNC	HGNC:3795	YES	1	P1	CCDS73344.1	ENSP00000481114	0	A0A087WXL1	UPI0000D4B12C	0	0	0	0	hmmpanther:PTHR10517:SF17&hmmpanther:PTHR10517&Pfam_domain:PF03024	1	chr11:g.72139112_72139113del	0	0
chr11	75162709	rs60113013	GCACAGAAAA	G	8	152	2325	0.051	-	inframe_deletion	MODERATE	SLCO2B1	ENSG00000137491	Transcript	ENST00000289575.9	protein_coding	2/14	0	ENST00000289575.9:c.76_84del	ENSP00000289575.5:p.Glu26_Thr28del	467-475/4494	72-80/2130	24-27/709	GTEN/G	ggCACAGAAAAc/ggc	rs72408262&COSM1163656	0	1	0	deletion	HGNC	HGNC:10962	YES	1	P3	CCDS8235.1	ENSP00000289575	0	A0A024R5I4	UPI000000D99A	0	0	0	0	TIGRFAM_domain:TIGR00805&MobiDB_lite:mobidb-lite	4	chr11:g.75162714_75162722del	0.0389	0.0023
chr11	77243743	rs34784710	T	TA	10	152	1739	0.064	A	frameshift_variant	HIGH	GDPD4	ENSG00000178795	Transcript	ENST00000315938.4	protein_coding	12/16	0	ENST00000315938.4:c.1191dup	ENSP00000320815.4:p.Ile398TyrfsTer7	1442-1443/2533	1191-1192/1563	397-398/520	-/X	-/T	rs34784710	0	-1	0	insertion	HGNC	HGNC:24849	YES	1	P2	CCDS8249.1	ENSP00000320815	Q6W3E5	0	UPI00001B3DB6	0	0	0	0	Gene3D:3.20.20.190&PROSITE_profiles:PS51704&hmmpanther:PTHR23344&hmmpanther:PTHR23344:SF13&Superfamily_domains:SSF51695&Conserved_Domains:cd08610	0	chr11:g.77243744dup	0.254	0.0514
chr11	96092210	0	TTGCTGCTGC	T	151	152	2595	0.994	-	inframe_deletion	MODERATE	MAML2	ENSG00000184384	Transcript	ENST00000524717.6	protein_coding	2/5	0	ENST00000524717.6:c.1812_1820del	ENSP00000434552.1:p.Gln619_Gln621del	3112-3120/7121	1812-1820/3471	604-607/1156	QQQQ/Q	caGCAGCAGCAa/caa	rs141671766&TMP_ESP_11_95825375_95825401&COSM4169244	0	-1	0	deletion	HGNC	HGNC:16259	YES	1	P1	CCDS44714.1	ENSP00000434552	Q8IZL2	0	UPI00001B4EFC	0	1	0	0	Coiled-coils_(Ncoils):Coil&hmmpanther:PTHR15692&hmmpanther:PTHR15692:SF9&MobiDB_lite:mobidb-lite&MobiDB_lite:mobidb-lite&Low_complexity_(Seg):seg	0	chr11:g.96092243_96092251del	0.8393	0.7542
chr11	117918597	0	CGGGCTGGAGATGCCT	C	122	150	2072	0.818	-	inframe_deletion	MODERATE	TMPRSS13	ENSG00000137747	Transcript	ENST00000524993.6	protein_coding	2/13	0	ENST00000524993.6:c.248_262del	ENSP00000434279.1:p.Gln83_Ala87del	343-357/3397	248-262/1704	83-88/567	QASPAR/R	cAGGCATCTCCAGCCCgg/cgg	rs201746372&COSM1745173&COSM253906&COSM4423697	0	-1	0	deletion	HGNC	HGNC:29808	YES	1	P3	CCDS41721.1	ENSP00000434279	0	E9PRA0	UPI0000E5923F	0	0	0	0	PIRSF_domain:PIRSF037935&hmmpanther:PTHR44076&hmmpanther:PTHR44076:SF2&MobiDB_lite:mobidb-lite&MobiDB_lite:mobidb-lite&Low_complexity_(Seg):seg	0	chr11:g.117918627_117918641del	0	0
chr11	130428222	0	GGCA	G	138	152	1448	0.91	-	inframe_deletion	MODERATE	ADAMTS8	ENSG00000134917	Transcript	ENST00000257359.7	protein_coding	1/9	0	ENST00000257359.7:c.62_64del	ENSP00000257359.6:p.Leu21del	385-387/3628	62-64/2670	21-22/889	LP/P	cTGCcg/ccg	rs10548872&TMP_ESP_11_130298118_130298120&COSM4659682&COSM4659683&COSM4659684	0	-1	0	deletion	HGNC	HGNC:224	YES	1	P1	CCDS41732.1	ENSP00000257359	Q9UP79	0	UPI000013CF5D	0	0	0	0	hmmpanther:PTHR13723&hmmpanther:PTHR13723:SF41&Cleavage_site_(Signalp):SignalP-noTM&Low_complexity_(Seg):seg	0	chr11:g.130428245_130428247del	0.517	0.1823
chr12	865189	rs11441897	T	TC	44	152	1633	0.282	C	frameshift_variant	HIGH	WNK1	ENSG00000060237	Transcript	ENST00000340908.8	protein_coding	9/28	0	ENST00000340908.8:c.2220dup	ENSP00000341292.5:p.Phe741LeufsTer30	2862-2863/11208	2219-2220/7905	740/2634	L/LX	ctc/ctCc	rs11441897	0	1	0	insertion	HGNC	HGNC:14540	YES	5	A2	CCDS73419.1	ENSP00000341292	Q9H4A3	0	UPI0001DD21C4	0	1	0	0	hmmpanther:PTHR13902&hmmpanther:PTHR13902:SF46	1	chr12:g.865190dup	0.5184	0.4334
chr12	1953157	0	T	TTGC	50	152	2286	0.333	TGC	inframe_insertion	MODERATE	DCP1B	ENSG00000151065	Transcript	ENST00000280665.11	protein_coding	7/9	0	ENST00000280665.11:c.780_782dup	ENSP00000280665.6:p.Gln261dup	808-809/2033	782-783/1854	261/617	Q/QQ	caa/caGCAa	rs149912567	0	-1	0	insertion	HGNC	HGNC:24451	YES	1	P1	CCDS31727.1	ENSP00000280665	Q8IZD4	0	UPI000013DC30	0	0	0	0	hmmpanther:PTHR16290&hmmpanther:PTHR16290:SF5&MobiDB_lite:mobidb-lite&Low_complexity_(Seg):seg	0	chr12:g.1953184_1953186dup	0	0
chr12	6667903	0	TTGC	T	127	152	1988	0.833	-	inframe_deletion	MODERATE	ZNF384	ENSG00000126746	Transcript	ENST00000396801.7	protein_coding	11/11	0	ENST00000396801.7:c.1542_1544del	ENSP00000380019.3:p.Gln516del	1750-1752/3008	1542-1544/1734	514-515/577	QQ/Q	caGCAa/caa	rs3835029&COSM1133963&COSM1133964&COSM431726&COSM431727	0	-1	0	deletion	HGNC	HGNC:11955	YES	2	P1	CCDS44817.1	ENSP00000380019	Q8TF68	0	UPI00001AE6F8	0	1	0	0	hmmpanther:PTHR44708&MobiDB_lite:mobidb-lite&MobiDB_lite:mobidb-lite&Coiled-coils_(Ncoils):Coil&Low_complexity_(Seg):seg	0	chr12:g.6667945_6667947del	0.8011	0.8253
chr12	6667903	0	TTGCTGCTGCTGC	T	20	152	1988	0.135	-	inframe_deletion	MODERATE	ZNF384	ENSG00000126746	Transcript	ENST00000396801.7	protein_coding	11/11	0	ENST00000396801.7:c.1533_1544del	ENSP00000380019.3:p.Gln513_Gln516del	1741-1752/3008	1533-1544/1734	511-515/577	QQQQQ/Q	caGCAGCAGCAGCAa/caa	rs753912288	0	-1	0	deletion	HGNC	HGNC:11955	YES	2	P1	CCDS44817.1	ENSP00000380019	Q8TF68	0	UPI00001AE6F8	0	1	0	0	hmmpanther:PTHR44708&MobiDB_lite:mobidb-lite&MobiDB_lite:mobidb-lite&Coiled-coils_(Ncoils):Coil&Low_complexity_(Seg):seg	0	chr12:g.6667936_6667947del	0	0
chr12	8222185	rs71265055	C	CACG	38	152	2444	0.25	ACG	inframe_insertion	MODERATE	FAM90A1	ENSG00000171847	Transcript	ENST00000538603.5	protein_coding	7/7	0	ENST00000538603.5:c.1031_1032insCGT	ENSP00000445418.1:p.Thr344_Ser345insVal	1590-1591/2513	1031-1032/1395	344/464	T/TV	acg/acCGTg	rs71265055	0	-1	0	insertion	HGNC	HGNC:25526	YES	1	P1	CCDS31738.1	ENSP00000445418	Q86YD7	0	UPI000013EC10	0	0	0	0	hmmpanther:PTHR16035&hmmpanther:PTHR16035:SF13&MobiDB_lite:mobidb-lite&MobiDB_lite:mobidb-lite	0	chr12:g.8222185_8222186insACG	0.4327	0
chr12	8946399	rs3217106	G	GAAC	9	152	1556	0.058	AAC	inframe_insertion	MODERATE	M6PR	ENSG00000003056	Transcript	ENST00000000412.8	protein_coding	2/7	0	ENST00000000412.8:c.3_5dup	ENSP00000000412.3:p.Met1_Phe2insLeu	164-165/2450	5-6/834	2/277	F/LF	ttc/ttGTTc	rs149871778	0	-1	0	insertion	HGNC	HGNC:6752	YES	1	P1	CCDS8598.1	ENSP00000000412	P20645	0	UPI000004E7FC	0	0	0	0	Cleavage_site_(Signalp):SignalP-noTM	0	chr12:g.8946401_8946403dup	0.1372	0
chr12	9733111	rs71045297	A	ATAAGT	34	152	2047	0.224	TAAGT	frameshift_variant	HIGH	CLECL1	ENSG00000184293	Transcript	ENST00000621400.4	protein_coding	1/3	0	ENST00000621400.4:c.149_153dup	ENSP00000483624.1:p.Ser52ThrfsTer26	188-189/611	153-154/576	51-52/191	-/TX	-/ACTTA	rs71045297	0	-1	0	insertion	HGNC	HGNC:24462	YES	5	A2	CCDS73441.1	ENSP00000483624	0	A0A087X0S1	UPI00023AD68A	0	0	0	0	0	0	chr12:g.9733112_9733116dup	0.5487	0
chr12	12477741	rs201941751	GCACGC	G	38	152	2207	0.256	-	frameshift_variant	HIGH	DUSP16	ENSG00000111266	Transcript	ENST00000298573.8	protein_coding	7/7	0	ENST00000298573.8:c.1085_1089del	ENSP00000298573.5:p.Ser362ThrfsTer32	1717-1721/5253	1085-1089/1998	362-363/665	SV/X	aGCGTG/a	rs201941751	0	-1	0	deletion	HGNC	HGNC:17909	YES	1	P1	CCDS8650.1	ENSP00000298573	Q9BY84	A0A024RAR2	UPI0000001BCE	0	0	0	0	hmmpanther:PTHR10159&hmmpanther:PTHR10159:SF37&Low_complexity_(Seg):seg&MobiDB_lite:mobidb-lite	0	chr12:g.12477742_12477746del	0.1022	0.0015
chr12	12477747	rs200271649	TGGGC	T	38	152	2199	0.256	-	frameshift_variant	HIGH	DUSP16	ENSG00000111266	Transcript	ENST00000298573.8	protein_coding	7/7	0	ENST00000298573.8:c.1080_1083del	ENSP00000298573.5:p.Pro361AlafsTer10	1712-1715/5253	1080-1083/1998	360-361/665	VP/X	gtGCCC/gt	rs200271649	0	-1	0	deletion	HGNC	HGNC:17909	YES	1	P1	CCDS8650.1	ENSP00000298573	Q9BY84	A0A024RAR2	UPI0000001BCE	0	0	0	0	hmmpanther:PTHR10159&hmmpanther:PTHR10159:SF37&Low_complexity_(Seg):seg&MobiDB_lite:mobidb-lite	0	chr12:g.12477748_12477751del	0.1022	0.0015
chr12	14567620	0	GGCA	G	85	152	1907	0.571	-	inframe_deletion	MODERATE	PLBD1	ENSG00000121316	Transcript	ENST00000240617.10	protein_coding	1/11	0	ENST00000240617.10:c.74_76del	ENSP00000240617.5:p.Leu25del	261-263/1960	74-76/1662	25-26/553	LP/P	cTGCcg/ccg	rs147342083&COSM1171890	0	-1	0	deletion	HGNC	HGNC:26215	YES	1	P1	CCDS31751.1	ENSP00000240617	Q6P4A8	0	UPI00004565DA	0	0	0	0	Cleavage_site_(Signalp):SignalP-noTM&Low_complexity_(Seg):seg	0	chr12:g.14567640_14567642del	0	0
chr12	14823483	rs10556010	CTA	C	8	152	1725	0.051	-	frameshift_variant	HIGH	C12orf60	ENSG00000182993	Transcript	ENST00000330828.2	protein_coding	2/2	0	ENST00000330828.2:c.550_551del	ENSP00000331691.2:p.Met184AspfsTer14	753-754/1684	549-550/738	183-184/245	TM/TX	acTAtg/actg	rs139293175&COSM7256199	0	1	0	deletion	HGNC	HGNC:28726	YES	1	P1	CCDS8667.1	ENSP00000331691	Q5U649	0	UPI00001608A3	0	0	0	0	Pfam_domain:PF15047&hmmpanther:PTHR36289&MobiDB_lite:mobidb-lite	1	chr12:g.14823485_14823486del	0.1901	0.323
chr12	18282464	rs35277916	GCCC	G	63	152	1805	0.404	-	inframe_deletion	MODERATE	PIK3C2G	ENSG00000139144	Transcript	ENST00000538779.5	protein_coding	2/33	0	ENST00000538779.5:c.385_387del	ENSP00000445381.1:p.Pro129del	500-502/4963	384-386/4461	128-129/1486	SP/S	agCCCc/agc	rs35277916&COSM5713230&COSM5713231&COSM5713232	0	1	0	deletion	HGNC	HGNC:8973	YES	5	A2	CCDS73452.1	ENSP00000445381	0	F5H369	UPI00020655D2	0	0	0	0	hmmpanther:PTHR10048&hmmpanther:PTHR10048:SF29	1	chr12:g.18282466_18282468del	0.3083	0.1989
chr12	52651839	rs56850150	A	AGCC	27	152	1307	0.179	GCC	inframe_insertion	MODERATE	KRT2	ENSG00000172867	Transcript	ENST00000309680.4	protein_coding	1/9	0	ENST00000309680.4:c.303_304insGGC	ENSP00000310861.3:p.Ser101_Phe102insGly	372-373/2450	303-304/1920	101-102/639	-/G	-/GGC	rs769166546	0	-1	0	insertion	HGNC	HGNC:6439	YES	1	P1	CCDS8835.1	ENSP00000310861	P35908	0	UPI0000367804	0	1	0	0	Pfam_domain:PF16208&Low_complexity_(Seg):seg	0	chr12:g.52651841_52651842insCGC	0	0
chr12	52651842	rs57149265	T	TGCCGCCTCCAAAGCC	27	152	1331	0.179	GCCGCCTCCAAAGCC	inframe_insertion	MODERATE	KRT2	ENSG00000172867	Transcript	ENST00000309680.4	protein_coding	1/9	0	ENST00000309680.4:c.300_301insGGCTTTGGAGGCGGC	ENSP00000310861.3:p.Ser100_Ser101insGlyPheGlyGlyGly	369-370/2450	300-301/1920	100-101/639	-/GFGGG	-/GGCTTTGGAGGCGGC	0	0	-1	0	insertion	HGNC	HGNC:6439	YES	1	P1	CCDS8835.1	ENSP00000310861	P35908	0	UPI0000367804	0	1	0	0	Pfam_domain:PF16208&Low_complexity_(Seg):seg	0	chr12:g.52651844_52651845insCGCCTCCAAAGCCGC	0	0
chr12	52675438	rs267607656	CACCTCCGGAGCCGTAGCTGCT	C	61	152	1427	0.404	-	inframe_deletion	MODERATE	KRT1	ENSG00000167768	Transcript	ENST00000252244.3	protein_coding	9/9	0	ENST00000252244.3:c.1669_1689del	ENSP00000252244.3:p.Ser557_Gly563del	1728-1748/2451	1669-1689/1935	557-563/644	SSYGSGG/-	AGCAGCTACGGCTCCGGAGGT/-	rs1482415904&COSM1362564	0	-1	0	deletion	HGNC	HGNC:6412	YES	1	P1	CCDS8836.1	ENSP00000252244	P04264	0	UPI000013CD4D	0	1	0	0	hmmpanther:PTHR23239:SF95&hmmpanther:PTHR23239&Pfam_domain:PF16210&Low_complexity_(Seg):seg	0	chr12:g.52675451_52675471del	0	0.4372
chr12	52795629	rs148531142	ACCAAAGCCACCAGCCCCT	A	86	152	1928	0.558	-	inframe_deletion	MODERATE	KRT3	ENSG00000186442	Transcript	ENST00000417996.2	protein_coding	1/9	0	ENST00000417996.2:c.396_413del	ENSP00000413479.2:p.Ala134_Gly139del	471-488/2319	396-413/1887	132-138/628	GGAGGFG/G	ggAGGGGCTGGTGGCTTTGGt/ggt	rs751183182&COSM4774168	0	-1	0	deletion	HGNC	HGNC:6440	YES	1	P1	CCDS44895.1	ENSP00000413479	P12035	0	UPI000013EEC8	0	1	0	0	Pfam_domain:PF16208&Pfam_domain:PF16208&Low_complexity_(Seg):seg	0	chr12:g.52795662_52795679del	0	0
chr12	52848813	rs200256832	TCCTGCTGCTGAAGCCGCC	T	12	152	1571	0.077	-	inframe_deletion	MODERATE	KRT78	ENSG00000170423	Transcript	ENST00000304620.4	protein_coding	1/9	0	ENST00000304620.4:c.100_117del	ENSP00000306261.4:p.Gly34_Arg39del	164-181/1778	100-117/1563	34-39/520	GGFSSR/-	GGCGGCTTCAGCAGCAGG/-	rs200256832	0	-1	0	deletion	HGNC	HGNC:28926	YES	1	P1	CCDS8840.1	ENSP00000306261	Q8N1N4	0	UPI00001AEDBE	0	0	0	0	hmmpanther:PTHR23239:SF127&hmmpanther:PTHR23239&Low_complexity_(Seg):seg	0	chr12:g.52848829_52848846del	0.005	0.0015
chr12	55320622	rs5798345	C	CA	71	152	1716	0.462	A	frameshift_variant	HIGH	OR6C1	ENSG00000205330	Transcript	ENST00000642104.1	protein_coding	2/2	0	ENST00000642104.1:c.24dup	ENSP00000492978.1:p.Glu9ArgfsTer10	313-314/2055	23-24/939	8/312	T/TX	aca/acAa	rs5798345	0	1	0	insertion	HGNC	HGNC:8355	YES	0	P1	CCDS31818.1	ENSP00000492978	Q96RD1	0	UPI000016150F	0	0	0	0	hmmpanther:PTHR26454&hmmpanther:PTHR26454:SF27&Superfamily_domains:SSF81321	1	chr12:g.55320623dup	0.3289	0.1634
chr12	56686880	rs10579382	CAT	C	123	150	777	0.812	-	frameshift_variant&start_lost	HIGH	PTGES3	ENSG00000110958	Transcript	ENST00000614328.4	protein_coding	2/9	0	ENST00000614328.4:c.1_2del	ENSP00000482075.1:p.Met1?	447-448/2077	1-2/495	1/164	M/X	ATg/g	rs10579382	0	-1	0	deletion	HGNC	HGNC:16049	YES	3	0	CCDS73485.1	ENSP00000482075	0	A0A087WYT3	UPI00020A9F9B	0	0	0	0	0	0	chr12:g.56686882_56686883del	0.5927	0.2648
chr12	64318766	rs113411861	A	AGTT	61	152	1900	0.397	GTT	inframe_insertion	MODERATE	C12orf56	ENSG00000185306	Transcript	ENST00000543942.6	protein_coding	4/13	0	ENST00000543942.6:c.700_702dup	ENSP00000446101.2:p.Asn234dup	1329-1330/3242	702-703/1869	234-235/622	-/N	-/AAC	rs113411861	0	-1	0	insertion	HGNC	HGNC:26967	YES	5	P1	CCDS61182.1	ENSP00000446101	Q8IXR9	0	UPI0001C0B37D	0	0	0	0	Pfam_domain:PF15087&hmmpanther:PTHR35354	0	chr12:g.64318769_64318771dup	0.4381	0.5802
chr12	71676725	rs140783391	AGTT	A	10	152	1495	0.064	-	inframe_deletion	MODERATE	THAP2	ENSG00000173451	Transcript	ENST00000308086.3	protein_coding	3/3	0	ENST00000308086.3:c.308_310del	ENSP00000310796.2:p.Cys103del	514-516/4432	305-307/687	102-103/228	SC/S	aGTTgt/agt	rs140783391	0	1	0	deletion	HGNC	HGNC:20854	YES	1	P1	CCDS9001.1	ENSP00000310796	Q9H0W7	0	UPI0000037B1F	0	0	0	0	hmmpanther:PTHR23080&hmmpanther:PTHR23080:SF84&Low_complexity_(Seg):seg	3	chr12:g.71676729_71676731del	0.0403	0.0113
chr12	76031157	0	TTGC	T	152	152	2353	1	-	inframe_deletion	MODERATE	PHLDA1	ENSG00000139289	Transcript	ENST00000266671.9	protein_coding	1/2	0	ENST00000266671.9:c.582_584del	ENSP00000266671.5:p.Gln204del	2773-2775/8069	582-584/1206	194-195/401	QQ/Q	caGCAa/caa	rs71716769&COSM1476940	0	-1	0	deletion	HGNC	HGNC:8933	YES	1	P2	CCDS31861.1	ENSP00000266671	Q8WV24	0	UPI000013D704	0	0	0	0	hmmpanther:PTHR15478&hmmpanther:PTHR15478:SF4&Gene3D:2.30.29.30&SMART_domains:SM00233&Superfamily_domains:SSF50729&Low_complexity_(Seg):seg&MobiDB_lite:mobidb-lite&MobiDB_lite:mobidb-lite	0	chr12:g.76031172_76031174del	0.0094	0.0189
chr12	85244867	0	GA	G	55	152	938	0.359	-	frameshift_variant	HIGH	LRRIQ1	ENSG00000133640	Transcript	ENST00000393217.7	protein_coding	27/27	0	ENST00000393217.7:c.5105del	ENSP00000376910.2:p.Asn1702IlefsTer20	5177/5414	5096/5169	1699/1722	E/X	gAa/ga	rs5799725&TMP_ESP_12_85638646_85638647&COSM1364640	0	1	0	deletion	HGNC	HGNC:25708	YES	1	P1	CCDS41816.1	ENSP00000376910	Q96JM4	A0A140VJN5	UPI0000ED4E82	0	0	0	0	hmmpanther:PTHR45596	9	chr12:g.85244877del	0.1979	0.0893
chr12	102958393	0	C	CGCA	22	152	1749	0.141	GCA	inframe_insertion	MODERATE	ASCL1	ENSG00000139352	Transcript	ENST00000266744.4	protein_coding	1/2	0	ENST00000266744.4:c.184_186dup	ENSP00000266744.3:p.Gln62dup	720-721/2481	149-150/711	50/236	A/AQ	gcg/gcGCAg	rs3832799	0	1	0	insertion	HGNC	HGNC:738	YES	1	P1	CCDS31886.1	ENSP00000266744	P50553	0	UPI0000047FC7	0	1	0	0	hmmpanther:PTHR13935&hmmpanther:PTHR13935:SF66&Low_complexity_(Seg):seg&MobiDB_lite:mobidb-lite&MobiDB_lite:mobidb-lite&Coiled-coils_(Ncoils):Coil	37	chr12:g.102958428_102958430dup	0	0
chr12	103947409	rs5800607	TGAA	T	25	152	1924	0.167	-	inframe_deletion	MODERATE	HSP90B1	ENSG00000166598	Transcript	ENST00000299767.10	protein_coding	17/18	0	ENST00000299767.10:c.2371_2373del	ENSP00000299767.4:p.Glu791del	2468-2470/2782	2362-2364/2412	788/803	E/-	GAA/-	rs5800607	0	1	0	deletion	HGNC	HGNC:12028	YES	1	P1	CCDS9094.1	ENSP00000299767	P14625	V9HWP2	UPI0000129FBA	0	0	0	0	PIRSF_domain:PIRSF002583&hmmpanther:PTHR11528:SF73&hmmpanther:PTHR11528&Low_complexity_(Seg):seg&MobiDB_lite:mobidb-lite&MobiDB_lite:mobidb-lite&Coiled-coils_(Ncoils):Coil	9	chr12:g.103947419_103947421del	0.1198	0.0053
chr12	103979950	rs151041931	G	GA	18	152	1810	0.115	A	frameshift_variant	HIGH	TDG	ENSG00000139372	Transcript	ENST00000392872.8	protein_coding	3/10	0	ENST00000392872.8:c.292dup	ENSP00000376611.3:p.Ile98AsnfsTer6	452-453/3183	286-287/1233	96/410	E/EX	gaa/gAaa	rs151041931	0	1	0	insertion	HGNC	HGNC:11700	YES	1	P1	CCDS9095.1	ENSP00000376611	Q13569	0	UPI00000740E5	0	0	0	0	MobiDB_lite:mobidb-lite&MobiDB_lite:mobidb-lite&Low_complexity_(Seg):seg&hmmpanther:PTHR12159:SF11&hmmpanther:PTHR12159&TIGRFAM_domain:TIGR00584&PDB-ENSP_mappings:5t2w.A&PDB-ENSP_mappings:5hf7.A&PDB-ENSP_mappings:5ff8.A	6	chr12:g.103979956dup	0.4722	0.4947
chr12	107775724	rs201513808	AG	A	36	152	1923	0.237	-	frameshift_variant	HIGH	ASCL4	ENSG00000187855	Transcript	ENST00000342331.4	protein_coding	1/1	0	ENST00000342331.4:c.515del	ENSP00000345420.4:p.Gly172AlafsTer35	1341/2260	510/522	170/173	E/X	gaG/ga	rs201513808	0	1	0	deletion	HGNC	HGNC:24311	YES	0	P1	CCDS31894.2	ENSP00000345420	Q6XD76	0	UPI00001973FA	0	0	0	0	hmmpanther:PTHR13935&hmmpanther:PTHR13935:SF51&Low_complexity_(Seg):seg&MobiDB_lite:mobidb-lite	5	chr12:g.107775730del	0.0102	0.0015
chr12	108623874	rs63748999	GGAGTGGTCTGTGCCTCCGTGGGCACTGGTT	G	12	152	1634	0.077	-	inframe_deletion	MODERATE	SELPLG	ENSG00000110876	Transcript	ENST00000228463.6	protein_coding	2/2	0	ENST00000228463.6:c.452_481del	ENSP00000228463.6:p.Gln151_Thr160del	629-658/1704	452-481/1287	151-161/428	QPVPTEAQTTP/P	cAACCAGTGCCCACGGAGGCACAGACCACTCca/cca	rs63748999&COSM1358533&COSM1358534	0	-1	0	deletion	HGNC	HGNC:10722	YES	2	A2	CCDS55881.1	ENSP00000228463	Q14242	0	UPI0002065776	0	0	0	0	hmmpanther:PTHR17384&hmmpanther:PTHR17384:SF0&MobiDB_lite:mobidb-lite&Low_complexity_(Seg):seg	0	chr12:g.108623896_108623925del	0.1114	0.0817
chr12	111363022	rs3840795	TGCCACCCCC	T	92	152	2125	0.603	-	inframe_deletion	MODERATE	PHETA1	ENSG00000198324	Transcript	ENST00000361483.4	protein_coding	4/4	0	ENST00000361483.4:c.436_444del	ENSP00000354461.3:p.Gly146_Gly148del	876-884/3256	436-444/789	146-148/262	GGG/-	GGGGGTGGC/-	rs139032867&COSM4167607&COSM430328&COSM430329	0	-1	0	deletion	HGNC	HGNC:26509	YES	3	A2	CCDS53833.1	ENSP00000354461	Q8N4B1	0	UPI0001D1DA8D	0	0	0	0	hmmpanther:PTHR22902&hmmpanther:PTHR22902:SF17	0	chr12:g.111363028_111363036del	0.3415	0.233
chr12	111598949	0	GGCT	G	140	152	1859	0.923	-	inframe_deletion	MODERATE	ATXN2	ENSG00000204842	Transcript	ENST00000377617.7	protein_coding	1/25	0	ENST00000377617.7:c.563_565del	ENSP00000366843.3:p.Gln188del	725-727/4702	563-565/3942	188-189/1313	QP/P	cAGCcg/ccg	rs10560189&COSM404975	0	-1	0	deletion	HGNC	HGNC:10555	YES	1	P3	CCDS31902.1	ENSP00000366843	Q99700	0	UPI0000DBEEFC	0	1	0	0	Superfamily_domains:SSF81995&MobiDB_lite:mobidb-lite&MobiDB_lite:mobidb-lite&Coiled-coils_(Ncoils):Coil&Low_complexity_(Seg):seg	0	chr12:g.111598975_111598977del	0.9511	0.8729
chr12	118068522	0	TTCCTCC	T	37	152	1593	0.237	-	inframe_deletion	MODERATE	VSIG10	ENSG00000176834	Transcript	ENST00000359236.10	protein_coding	8/9	0	ENST00000359236.10:c.1416_1421del	ENSP00000352172.5:p.Glu473_Glu474del	1756-1761/5009	1416-1421/1623	472-474/540	EEE/E	gaGGAGGAa/gaa	rs72125532&TMP_ESP_12_118506328_118506336&COSM5495723	0	-1	0	deletion	HGNC	HGNC:26078	YES	1	P1	CCDS44992.1	ENSP00000352172	Q8N0Z9	0	UPI000007385F	0	0	0	0	Coiled-coils_(Ncoils):Coil&hmmpanther:PTHR44905&MobiDB_lite:mobidb-lite&MobiDB_lite:mobidb-lite&Low_complexity_(Seg):seg	0	chr12:g.118068543_118068548del	0.3251	0.3737
chr12	124340175	0	C	CGCCGCTGCT	152	152	2182	1	GCCGCTGCT	inframe_insertion	MODERATE	NCOR2	ENSG00000196498	Transcript	ENST00000405201.5	protein_coding	37/47	0	ENST00000405201.5:c.5509_5517dup	ENSP00000384018.1:p.Ser1837_Gly1839dup	5518-5519/8533	5517-5518/7545	1839-1840/2514	-/SSG	-/AGCAGCGGC	rs143952466	0	-1	0	insertion	HGNC	HGNC:7673	YES	1	P4	CCDS41858.2	ENSP00000384018	Q9Y618	C9JFD3	UPI000013D737	0	1	0	0	hmmpanther:PTHR13992:SF21&hmmpanther:PTHR13992&MobiDB_lite:mobidb-lite&MobiDB_lite:mobidb-lite&Low_complexity_(Seg):seg	0	chr12:g.124340185_124340193dup	0	0.8979
chr12	124402512	0	G	GGCT	73	152	1907	0.487	GCT	inframe_insertion	MODERATE	NCOR2	ENSG00000196498	Transcript	ENST00000405201.5	protein_coding	14/47	0	ENST00000405201.5:c.1529_1531dup	ENSP00000384018.1:p.Gln510dup	1532-1533/8533	1531-1532/7545	511/2514	P/QP	ccc/cAGCcc	rs35831183	0	-1	0	insertion	HGNC	HGNC:7673	YES	1	P4	CCDS41858.2	ENSP00000384018	Q9Y618	C9JFD3	UPI000013D737	0	1	0	0	hmmpanther:PTHR13992:SF21&hmmpanther:PTHR13992&MobiDB_lite:mobidb-lite&MobiDB_lite:mobidb-lite	0	chr12:g.124402547_124402549dup	0.3065	0.1906
chr12	124402512	0	G	GGCTGCT	28	152	1907	0.186	GCTGCT	inframe_insertion	MODERATE	NCOR2	ENSG00000196498	Transcript	ENST00000405201.5	protein_coding	14/47	0	ENST00000405201.5:c.1526_1531dup	ENSP00000384018.1:p.Gln509_Gln510dup	1532-1533/8533	1531-1532/7545	511/2514	P/QQP	ccc/cAGCAGCcc	rs35831183	0	-1	0	insertion	HGNC	HGNC:7673	YES	1	P4	CCDS41858.2	ENSP00000384018	Q9Y618	C9JFD3	UPI000013D737	0	1	0	0	hmmpanther:PTHR13992:SF21&hmmpanther:PTHR13992&MobiDB_lite:mobidb-lite&MobiDB_lite:mobidb-lite	0	chr12:g.124402544_124402549dup	0	0.1256
chr12	124402512	0	GGCTGCTGCT	G	9	152	1907	0.058	-	inframe_deletion	MODERATE	NCOR2	ENSG00000196498	Transcript	ENST00000405201.5	protein_coding	14/47	0	ENST00000405201.5:c.1523_1531del	ENSP00000384018.1:p.Gln508_Gln510del	1524-1532/8533	1523-1531/7545	508-511/2514	QQQP/P	cAGCAGCAGCcc/ccc	rs559681337	0	-1	0	deletion	HGNC	HGNC:7673	YES	1	P4	CCDS41858.2	ENSP00000384018	Q9Y618	C9JFD3	UPI000013D737	0	1	0	0	hmmpanther:PTHR13992:SF21&hmmpanther:PTHR13992&MobiDB_lite:mobidb-lite&MobiDB_lite:mobidb-lite&Low_complexity_(Seg):seg	0	chr12:g.124402541_124402549del	0.0222	0
chr12	125025306	0	G	GCCCCAGCAA	11	152	1914	0.071	CCCCAGCAA	inframe_insertion	MODERATE	BRI3BP	ENSG00000184992	Transcript	ENST00000341446.9	protein_coding	3/3	0	ENST00000341446.9:c.649_657dup	ENSP00000340761.7:p.Asn217_Ser219dup	778-779/6703	632-633/756	211/251	G/GPSN	ggc/ggCCCCAGCAAc	rs537272428&TMP_ESP_12_125509853_125509861	0	1	0	insertion	HGNC	HGNC:14251	YES	1	P1	CCDS9262.1	ENSP00000340761	Q8WY22	0	UPI000006D8B0	0	0	0	0	Pfam_domain:PF14965&hmmpanther:PTHR31253&Low_complexity_(Seg):seg	25	chr12:g.125025323_125025331dup	0	0
chr12	131828553	rs71072797	G	GGCTGCCGCT	150	152	1773	0.987	GCTGCCGCT	inframe_insertion	MODERATE	MMP17	ENSG00000198598	Transcript	ENST00000360564.5	protein_coding	1/10	0	ENST00000360564.5:c.62_70dup	ENSP00000353767.1:p.Leu21_Leu23dup	161-162/2411	59-60/1812	20/603	R/RLPL	cgg/cgGCTGCCGCTg	rs559842978	0	1	0	insertion	HGNC	HGNC:7163	YES	1	P2	CCDS31927.1	ENSP00000353767	Q9ULZ9	0	UPI00001AF305	0	0	0	0	PIRSF_domain:PIRSF001191&Low_complexity_(Seg):seg&Cleavage_site_(Signalp):SignalP-noTM	11	chr12:g.131828556_131828564dup	0	0.8797
chr12	132062523	0	G	GGCA	16	152	2270	0.103	GCA	inframe_insertion	MODERATE	EP400	ENSG00000183495	Transcript	ENST00000389562.6	protein_coding	46/52	0	ENST00000389562.6:c.8175_8177dup	ENSP00000374213.3:p.Gln2748dup	8191-8192/12836	8156-8157/9372	2719/3123	R/RQ	agg/agGCAg	rs773920706&TMP_ESP_12_132547069_132547071	0	1	0	insertion	HGNC	HGNC:11958	YES	1	P1	CCDS31929.2	ENSP00000374213	Q96L91	0	UPI00004566BC	0	0	0	0	Coiled-coils_(Ncoils):Coil&hmmpanther:PTHR10799&hmmpanther:PTHR10799:SF599	21	chr12:g.132062542_132062544dup	0	0
chr12	132062548	0	A	ACAG	58	152	2597	0.378	CAG	inframe_insertion	MODERATE	EP400	ENSG00000183495	Transcript	ENST00000389562.6	protein_coding	46/52	0	ENST00000389562.6:c.8223_8225dup	ENSP00000374213.3:p.Gln2748dup	8216-8217/12836	8181-8182/9372	2727-2728/3123	-/Q	-/CAG	rs528214697	0	1	0	insertion	HGNC	HGNC:11958	YES	1	P1	CCDS31929.2	ENSP00000374213	Q96L91	0	UPI00004566BC	0	0	0	0	Coiled-coils_(Ncoils):Coil&Low_complexity_(Seg):seg&hmmpanther:PTHR10799&hmmpanther:PTHR10799:SF599	44	chr12:g.132062590_132062592dup	0.3732	0.3427
chr13	20988343	0	C	CGGGGCG	75	152	1715	0.5	GGGGCG	inframe_insertion	MODERATE	LATS2	ENSG00000150457	Transcript	ENST00000382592.5	protein_coding	4/8	0	ENST00000382592.5:c.1431_1436dup	ENSP00000372035.4:p.Pro479_Ala480dup	1881-1882/5546	1436-1437/3267	479/1088	P/PAP	ccg/ccCGCCCCg	rs10658032&rs550642106	0	-1	0	insertion	HGNC	HGNC:6515	YES	1	P1	CCDS9294.1	ENSP00000372035	Q9NRM7	A0A024RDM3	UPI000013DBF5	0	1	0	0	hmmpanther:PTHR24356&hmmpanther:PTHR24356:SF149&Low_complexity_(Seg):seg	0	chr13:g.20988361_20988366dup	0.2544	0.1566
chr13	42888298	rs61389340	T	TTCAGG	11	152	1577	0.071	TCAGG	frameshift_variant	HIGH	EPSTI1	ENSG00000133106	Transcript	ENST00000313640.11	protein_coding	13/13	0	ENST00000313640.11:c.1180_1184dup	ENSP00000318982.7:p.Glu395AspfsTer24	1249-1250/3160	1184-1185/1233	395/410	E/DLX	gaa/gaCCTGAa	rs61389340	0	-1	0	insertion	HGNC	HGNC:16465	YES	1	A2	CCDS31964.1	ENSP00000318982	Q96J88	0	UPI0000074657	0	0	0	0	Transmembrane_helices:TMhelix	0	chr13:g.42888299_42888303dup	0.126	0.1914
chr13	44574729	rs201688574	TCCA	T	16	152	2422	0.103	-	inframe_deletion	MODERATE	TSC22D1	ENSG00000102804	Transcript	ENST00000458659.3	protein_coding	1/3	0	ENST00000458659.3:c.1343_1345del	ENSP00000397435.2:p.Val448del	1599-1601/5961	1343-1345/3222	448-449/1073	VE/E	gTGGag/gag	rs201688574	0	-1	0	deletion	HGNC	HGNC:16826	YES	1	0	CCDS31966.1	ENSP00000397435	Q15714	0	UPI0000D61A6B	0	0	0	0	hmmpanther:PTHR12348&hmmpanther:PTHR12348:SF21	0	chr13:g.44574734_44574736del	0.0124	0.0015
chr13	45596584	rs142875900	CCCAGATACTCTTCCTCCT	C	78	152	1522	0.519	-	inframe_deletion	MODERATE	ERICH6B	ENSG00000165837	Transcript	ENST00000298738.2	protein_coding	3/15	0	ENST00000298738.2:c.404_421del	ENSP00000298738.2:p.Glu135_Leu140del	569-586/2421	404-421/2091	135-141/696	EEEEYLG/G	gAGGAGGAAGAGTATCTGGgg/ggg	rs142875900&COSM1367030	0	-1	0	deletion	HGNC	HGNC:26523	YES	2	P1	CCDS45045.1	ENSP00000298738	Q5W0A0	0	UPI000013E513	0	0	0	0	hmmpanther:PTHR23093&hmmpanther:PTHR23093:SF17&Low_complexity_(Seg):seg	0	chr13:g.45596591_45596608del	0.2754	0.1362
chr13	48037782	0	A	AGGAGTC	12	152	2202	0.077	GGAGTC	inframe_insertion	MODERATE	NUDT15	ENSG00000136159	Transcript	ENST00000258662.3	protein_coding	1/3	0	ENST00000258662.3:c.50_55dup	ENSP00000258662.1:p.Gly17_Val18dup	57-58/1938	36-37/495	12-13/164	-/GV	-/GGAGTC	rs1272632214&TMP_ESP_13_48611919_48611924	0	1	0	insertion	HGNC	HGNC:23063	YES	1	P1	CCDS9407.1	ENSP00000258662	Q9NV35	0	UPI000006EA15	0	1	0	0	Gene3D:3.90.79.10&PDB-ENSP_mappings:5bon.A&PDB-ENSP_mappings:5bon.B&PDB-ENSP_mappings:5bon.C&PDB-ENSP_mappings:5bon.D&PDB-ENSP_mappings:5bon.E&PDB-ENSP_mappings:5bon.F&PDB-ENSP_mappings:5bon.G&PDB-ENSP_mappings:5bon.H&PDB-ENSP_mappings:5lpg.A&PDB-ENSP_mappings:5lpg.B&PROSITE_profiles:PS51462&hmmpanther:PTHR16099&hmmpanther:PTHR16099:SF5&Superfamily_domains:SSF55811&Low_complexity_(Seg):seg	19	chr13:g.48037796_48037801dup	0	0.0015
chr13	52143914	rs3837575	CT	C	51	152	948	0.333	-	frameshift_variant&splice_region_variant	HIGH	NEK3	ENSG00000136098	Transcript	ENST00000618534.4	protein_coding	10/16	0	ENST00000618534.4:c.877del	ENSP00000484443.1:p.Thr293GlnfsTer8	1272/2414	877/1521	293/506	T/X	Aca/ca	rs1391524147	0	-1	0	deletion	HGNC	HGNC:7746	YES	5	P2	CCDS73576.1	ENSP00000484443	P51956	0	UPI000012FF28	0	0	0	0	hmmpanther:PTHR44984&PIRSF_domain:PIRSF000615	0	chr13:g.52143922del	0	0
chr13	52643320	rs112829663	GA	G	37	152	2125	0.25	-	frameshift_variant	HIGH	HNRNPA1L2	ENSG00000139675	Transcript	ENST00000357495.4	protein_coding	1/1	0	ENST00000357495.4:c.830del	ENSP00000350090.2:p.Lys277ArgfsTer46	897/1372	829/963	277/320	K/X	Aag/ag	rs112829663&COSM5827404	0	1	0	deletion	HGNC	HGNC:27067	YES	0	P1	CCDS31980.1	ENSP00000350090	Q32P51	A0A024QZ98	UPI00001618EB	0	0	0	0	Pfam_domain:PF11627&hmmpanther:PTHR45051&hmmpanther:PTHR45051:SF1	1	chr13:g.52643322del	0.0164	0.0015
chr13	60528441	rs75684327	GATA	G	20	152	1386	0.141	-	inframe_deletion	MODERATE	TDRD3	ENSG00000083544	Transcript	ENST00000535286.5	protein_coding	11/14	0	ENST00000535286.5:c.1222_1224del	ENSP00000440190.1:p.Asn408del	1289-1291/2579	1217-1219/2235	406-407/744	DN/D	gATAat/gat	rs148917045&COSM5713241&COSM5713242	0	1	0	deletion	HGNC	HGNC:20612	YES	1	P1	CCDS53872.1	ENSP00000440190	Q9H7E2	0	UPI000174200C	0	0	0	0	MobiDB_lite:mobidb-lite&MobiDB_lite:mobidb-lite&hmmpanther:PTHR13681	5	chr13:g.60528447_60528449del	0.1206	0.0325
chr13	63746826	rs757251234	C	CCTGTGGCTATGGCTCCAGCTATGG	106	152	2117	0.705	CTGTGGCTATGGCTCCAGCTATGG	inframe_insertion	MODERATE	AL445989.1	ENSG00000237378	Transcript	ENST00000611641.1	protein_coding	1/1	0	ENST00000611641.1:c.42_65dup	ENSP00000496883.1:p.Ser15_Ser22dup	86-87/1436	26-27/390	9/129	S/SCGYGSSYG	tcc/tcCTGTGGCTATGGCTCCAGCTATGGc	rs757251234	0	1	0	insertion	Clone_based_ensembl_gene	0	YES	0	P1	0	ENSP00000496883	0	A0A3B3IRQ3	UPI0001A5EA97	0	0	0	0	Low_complexity_(Seg):seg	39	chr13:g.63746842_63746865dup	0	0
chr13	71866526	0	T	TGCCGCC	38	150	1215	0.247	GCCGCC	inframe_insertion	MODERATE	DACH1	ENSG00000276644	Transcript	ENST00000613252.5	protein_coding	1/11	0	ENST00000613252.5:c.238_243dup	ENSP00000482245.1:p.Gly80_Gly81dup	678-679/5245	243-244/2121	81-82/706	-/GG	-/GGCGGC	rs1294271615	0	-1	0	insertion	HGNC	HGNC:2663	YES	1	P2	CCDS41899.1	ENSP00000482245	Q9UI36	0	UPI000007308B	0	0	0	0	MobiDB_lite:mobidb-lite&Low_complexity_(Seg):seg	0	chr13:g.71866546_71866551dup	0	0
chr13	77698132	rs201380414	T	TGG	150	150	1669	1	GG	frameshift_variant	HIGH	SLAIN1	ENSG00000139737	Transcript	ENST00000418532.6	protein_coding	1/7	0	ENST00000418532.6:c.220_221dup	ENSP00000400921.2:p.Leu75AlafsTer125	446-447/3009	219-220/1773	73-74/590	-/X	-/GG	rs201380414	0	1	0	insertion	HGNC	HGNC:26387	YES	5	A2	CCDS73588.1	ENSP00000400921	0	A0A0A0MSS3	UPI0002176A58	0	0	0	0	hmmpanther:PTHR22406:SF2&hmmpanther:PTHR22406&Low_complexity_(Seg):seg	2	chr13:g.77698133_77698134dup	0	0
chr13	77698141	rs542815284	G	GC	150	150	1566	1	C	frameshift_variant	HIGH	SLAIN1	ENSG00000139737	Transcript	ENST00000418532.6	protein_coding	1/7	0	ENST00000418532.6:c.230dup	ENSP00000400921.2:p.Leu78PhefsTer35	455-456/3009	228-229/1773	76-77/590	-/X	-/C	rs542815284	0	1	0	insertion	HGNC	HGNC:26387	YES	5	A2	CCDS73588.1	ENSP00000400921	0	A0A0A0MSS3	UPI0002176A58	0	0	0	0	hmmpanther:PTHR22406:SF2&hmmpanther:PTHR22406&Low_complexity_(Seg):seg	2	chr13:g.77698143dup	1	1
chr13	107866367	rs3832903	CGCTGCTGCTGCT	C	20	152	2144	0.128	-	inframe_deletion	MODERATE	FAM155A	ENSG00000204442	Transcript	ENST00000375915.3	protein_coding	1/3	0	ENST00000375915.3:c.218_229del	ENSP00000365080.1:p.Gln73_Gln76del	357-368/8503	218-229/1377	73-77/458	QQQQR/R	cAGCAGCAGCAGCgg/cgg	rs3832903&TMP_ESP_13_108518716_108518727&COSM4166233	0	-1	0	deletion	HGNC	HGNC:33877	YES	1	P1	CCDS32006.1	ENSP00000365080	B1AL88	0	UPI000045882C	0	0	0	0	hmmpanther:PTHR15819&hmmpanther:PTHR15819:SF9&Superfamily_domains:SSF81995&Low_complexity_(Seg):seg&MobiDB_lite:mobidb-lite&MobiDB_lite:mobidb-lite&Coiled-coils_(Ncoils):Coil	0	chr13:g.107866369_107866380del	0.0875	0.0053
chr13	113406670	rs35896628	C	CAAG	23	152	1849	0.154	AAG	inframe_insertion	MODERATE	ADPRHL1	ENSG00000153531	Transcript	ENST00000612156.2	protein_coding	8/8	0	ENST00000612156.2:c.2609_2611dup	ENSP00000489048.1:p.Pro870_Cys871insSer	2698-2699/9759	2611-2612/5904	871/1967	C/SC	tgt/tCTTgt	rs35896628	0	-1	0	insertion	HGNC	HGNC:21303	0	5	0	0	ENSP00000489048	0	A0A0U1RQK4	UPI000719A14C	0	0	0	0	0	0	chr13:g.113406671_113406673dup	0	0.879
chr14	20002693	0	CT	C	106	152	2724	0.705	-	frameshift_variant&splice_region_variant	HIGH	OR4Q2	ENSG00000196383	Transcript	ENST00000622436.1	protein_coding	2/3	0	ENST00000622436.1:c.535del	ENSP00000484287.1:p.Cys179ValfsTer27	528/921	528/921	176/307	T/X	acT/ac	rs34315947	0	1	0	deletion	HGNC	HGNC:15359	YES	0	A2	0	ENSP00000484287	P0C623	0	UPI0000D623C1	0	0	0	0	Gene3D:1.20.1070.10&Pfam_domain:PF13853&Prints_domain:PR00245&PROSITE_profiles:PS50262&hmmpanther:PTHR26451&hmmpanther:PTHR26451:SF82&Superfamily_domains:SSF81321&Conserved_Domains:cd15938	7	chr14:g.20002701del	0.5765	0.6838
chr14	20198016	0	C	CA	87	152	2556	0.571	A	frameshift_variant	HIGH	OR11G2	ENSG00000196832	Transcript	ENST00000357366.4	protein_coding	1/1	0	ENST00000357366.4:c.687dup	ENSP00000349930.3:p.Gly230ArgfsTer74	681-682/1038	681-682/1038	227-228/345	-/X	-/A	rs55781225	0	1	0	insertion	HGNC	HGNC:15346	YES	0	P2	CCDS32032.1	ENSP00000349930	Q8NGC1	0	UPI000015F241	0	0	0	0	PROSITE_profiles:PS50262&Conserved_Domains:cd15913&hmmpanther:PTHR24242:SF183&hmmpanther:PTHR24242&Pfam_domain:PF13853&Gene3D:1.20.1070.10&Superfamily_domains:SSF81321&Prints_domain:PR00245	6	chr14:g.20198022dup	0	0
chr14	21092593	rs3841049	GGAGGCT	G	96	152	1991	0.641	-	inframe_deletion	MODERATE	ZNF219	ENSG00000165804	Transcript	ENST00000360947.8	protein_coding	3/5	0	ENST00000360947.8:c.698_703del	ENSP00000354206.3:p.Gln233_Pro234del	1125-1130/3055	698-703/2169	233-235/722	QPP/P	cAGCCTCca/cca	rs3841049&COSM248523	0	-1	0	deletion	HGNC	HGNC:13011	YES	1	P1	CCDS9568.1	ENSP00000354206	Q9P2Y4	0	UPI000013E507	0	0	0	0	Low_complexity_(Seg):seg&MobiDB_lite:mobidb-lite&MobiDB_lite:mobidb-lite&hmmpanther:PTHR23233&hmmpanther:PTHR23233:SF47&Prints_domain:PR01471	0	chr14:g.21092611_21092616del	0.2456	0.2549
chr14	21670348	rs3035516	G	GGT	77	152	3293	0.506	GT	frameshift_variant	HIGH	OR4E1	ENSG00000276240	Transcript	ENST00000641792.1	protein_coding	2/2	0	ENST00000641792.1:c.586_587dup	ENSP00000493111.1:p.His197ProfsTer14	1333-1334/3742	587-588/948	196/315	T/TX	acc/acACc	rs1171115800	0	-1	0	insertion	HGNC	HGNC:8296	YES	0	P1	CCDS86370.1	ENSP00000493111	P0C645	0	UPI000716CC6F	0	0	0	0	Conserved_Domains:cd15940&Pfam_domain:PF13853&Gene3D:1.20.1070.10&SMART_domains:SM01381&Superfamily_domains:SSF81321&PROSITE_profiles:PS50262&hmmpanther:PTHR26451:SF71&hmmpanther:PTHR26451&Prints_domain:PR00245	0	chr14:g.21670351_21670352dup	0	0
chr14	21670351	rs1491095365	G	GCC	46	152	3002	0.308	CC	frameshift_variant	HIGH	OR4E1	ENSG00000276240	Transcript	ENST00000641792.1	protein_coding	2/2	0	ENST00000641792.1:c.584_585insGG	ENSP00000493111.1:p.Asp195GlufsTer16	1330-1331/3742	584-585/948	195/315	D/EX	gac/gaGGc	rs1491095365	0	-1	0	insertion	HGNC	HGNC:8296	YES	0	P1	CCDS86370.1	ENSP00000493111	P0C645	0	UPI000716CC6F	0	0	0	0	Conserved_Domains:cd15940&Pfam_domain:PF13853&Gene3D:1.20.1070.10&SMART_domains:SM01381&Superfamily_domains:SSF81321&PROSITE_profiles:PS50262&hmmpanther:PTHR26451:SF71&hmmpanther:PTHR26451&Prints_domain:PR00245	0	chr14:g.21670351_21670352insCC	0	0
chr14	22902046	0	G	GGGC	119	152	2583	0.788	GGC	inframe_insertion	MODERATE	RBM23	ENSG00000100461	Transcript	ENST00000359890.8	protein_coding	12/14	0	ENST00000359890.8:c.1177_1179dup	ENSP00000352956.3:p.Ala393dup	1340-1341/10007	1179-1180/1320	393-394/439	-/A	-/GCC	rs61680322&TMP_ESP_14_23371256_23371258	0	-1	0	insertion	HGNC	HGNC:20155	YES	1	P4	CCDS41921.1	ENSP00000352956	Q86U06	A0A0S2Z5D9	UPI000000CC09	0	0	0	0	hmmpanther:PTHR44047&hmmpanther:PTHR44047:SF3&Pfam_domain:PF15519&TIGRFAM_domain:TIGR01622&Low_complexity_(Seg):seg	0	chr14:g.22902056_22902058dup	0	0.0287
chr14	23079574	rs3077646	A	AGAACGT	30	152	2602	0.192	GAACGT	inframe_insertion	MODERATE	ACIN1	ENSG00000100813	Transcript	ENST00000262710.5	protein_coding	6/19	0	ENST00000262710.5:c.1929_1934dup	ENSP00000262710.1:p.Arg646_Ser647dup	2262-2263/4935	1934-1935/4026	645/1341	S/SRS	tct/tcACGTTCt	rs148403158	0	-1	0	insertion	HGNC	HGNC:17066	YES	1	P3	CCDS9587.1	ENSP00000262710	Q9UKV3	0	UPI000013D308	0	0	0	0	hmmpanther:PTHR10799&hmmpanther:PTHR10799:SF637&MobiDB_lite:mobidb-lite&MobiDB_lite:mobidb-lite&Low_complexity_(Seg):seg	0	chr14:g.23079583_23079588dup	0.3878	0.5318
chr14	24001481	rs368539076	T	TA	36	152	2485	0.231	A	frameshift_variant	HIGH	DHRS4L2	ENSG00000187630	Transcript	ENST00000335125.11	protein_coding	6/8	0	ENST00000335125.11:c.629_630insA	ENSP00000334801.6:p.His211AlafsTer69	648-649/1258	629-630/699	210/232	L/LX	ctg/ctAg	rs368539076	0	1	0	insertion	HGNC	HGNC:19731	YES	1	P1	CCDS9606.2	ENSP00000334801	Q6PKH6	0	UPI000013F4CD	0	0	0	0	hmmpanther:PTHR43943:SF8&hmmpanther:PTHR43943&Gene3D:3.40.50.720&Pfam_domain:PF00106&Superfamily_domains:SSF51735	0	chr14:g.24001481_24001482insA	0.0355	0.0076
chr14	24300643	0	A	AGAG	92	152	2222	0.603	GAG	inframe_insertion	MODERATE	NOP9	ENSG00000196943	Transcript	ENST00000267425.8	protein_coding	2/10	0	ENST00000267425.8:c.507_509dup	ENSP00000267425.3:p.Glu169dup	588-589/6045	483-484/1911	161-162/636	-/E	-/GAG	rs113258190	0	1	0	insertion	HGNC	HGNC:19826	YES	1	P1	CCDS9624.1	ENSP00000267425	Q86U38	0	UPI000000CBCF	0	0	0	0	Gene3D:1.25.10.10&hmmpanther:PTHR13102&Superfamily_domains:SSF48371	26	chr14:g.24300667_24300669dup	0	0
chr14	38210558	0	C	CGCTCTGAGCCCGGGCCACGCAGGG	48	152	1500	0.314	GCTCTGAGCCCGGGCCACGCAGGG	stop_gained&inframe_insertion	HIGH	SSTR1	ENSG00000139874	Transcript	ENST00000267377.3	protein_coding	3/3	0	ENST00000267377.3:c.*20_*43dup	0	1881-1882/4390	1169-1170/1176	390/391	T/TL*ARATQG	acg/acGCTCTGAGCCCGGGCCACGCAGGGg	rs775405351	0	1	0	insertion	HGNC	HGNC:11330	YES	2	P1	CCDS9666.1	ENSP00000267377	P30872	0	UPI0000001C3C	0	0	0	0	0	50	chr14:g.38210585_38210608dup	0	0
chr14	53152762	0	T	TGCCGCC	152	152	1615	1	GCCGCC	inframe_insertion	MODERATE	DDHD1	ENSG00000100523	Transcript	ENST00000323669.9	protein_coding	1/13	0	ENST00000323669.9:c.331_336dup	ENSP00000327104.5:p.Gly111_Gly112dup	336-337/5503	336-337/2703	112-113/900	-/GG	-/GGCGGC	rs140904345	0	-1	0	insertion	HGNC	HGNC:19714	YES	2	A2	CCDS53895.1	ENSP00000327104	Q8NEL9	0	UPI00001D7B55	0	1	0	0	Low_complexity_(Seg):seg	0	chr14:g.53152771_53152776dup	0	0.4962
chr14	67198163	rs113466193	TGAA	T	25	152	1292	0.16	-	start_lost&inframe_deletion	HIGH	FAM71D	ENSG00000172717	Transcript	ENST00000612183.4	protein_coding	3/9	0	ENST00000612183.4:c.9_11del	ENSP00000483154.1:p.Lys3del	293-295/1790	3-5/1269	1-2/422	MK/M	atGAAg/atg	rs113466193	0	1	0	deletion	HGNC	HGNC:20101	YES	2	P1	CCDS9778.1	ENSP00000483154	Q8N9W8	0	UPI000013F210	0	0	0	0	hmmpanther:PTHR22574:SF6&hmmpanther:PTHR22574	6	chr14:g.67198170_67198172del	0.0639	0.1505
chr14	69573086	0	CGCGGCG	C	152	152	1868	1	-	inframe_deletion	MODERATE	CCDC177	ENSG00000267909	Transcript	ENST00000599174.3	protein_coding	2/2	0	ENST00000599174.3:c.531_536del	ENSP00000469474.1:p.Ala179_Ala180del	889-894/4182	531-536/2124	177-179/707	AAA/A	gcCGCCGCg/gcg	rs147747237	0	-1	0	deletion	HGNC	HGNC:23243	YES	3	P1	CCDS59245.1	ENSP00000469474	Q9NQR7	0	UPI0000D62424	0	0	0	0	hmmpanther:PTHR33663&hmmpanther:PTHR33663:SF1&Low_complexity_(Seg):seg	0	chr14:g.69573107_69573112del	0.9663	0.8971
chr14	73593807	rs373880503	T	TTCAA	8	152	1663	0.051	TCAA	frameshift_variant	HIGH	ACOT4	ENSG00000177465	Transcript	ENST00000326303.4	protein_coding	2/3	0	ENST00000326303.4:c.563_564insTCAA	ENSP00000323071.4:p.Ala189GlnfsTer5	817-818/2362	563-564/1266	188/421	L/LQX	cta/ctTCAAa	rs373880503	0	1	0	insertion	HGNC	HGNC:19748	YES	1	P1	CCDS9817.1	ENSP00000323071	Q8N9L9	0	UPI000004BF01	0	0	0	0	hmmpanther:PTHR10824&hmmpanther:PTHR10824:SF6&Gene3D:3.40.50.1820&PIRSF_domain:PIRSF016521&Superfamily_domains:SSF53474&PDB-ENSP_mappings:3k2i.B&PDB-ENSP_mappings:3k2i.A	0	chr14:g.73593807_73593808insTCAA	0.0012	0
chr14	73739238	rs756007023	C	CTGCTGCTGT	19	152	2234	0.122	TGCTGCTGT	inframe_insertion	MODERATE	ELMSAN1	ENSG00000156030	Transcript	ENST00000286523.9	protein_coding	2/12	0	ENST00000286523.9:c.762_770dup	ENSP00000286523.5:p.Gln260_Gln262dup	1553-1554/8091	770-771/3138	257/1045	Q/QQQQ	cag/caACAGCAGCAg	rs756007023	0	-1	0	insertion	HGNC	HGNC:19853	YES	1	0	CCDS9819.1	ENSP00000286523	Q6PJG2	A0A024R689	UPI00001FD815	0	0	0	0	hmmpanther:PTHR16089&hmmpanther:PTHR16089:SF24&Low_complexity_(Seg):seg&MobiDB_lite:mobidb-lite&MobiDB_lite:mobidb-lite	0	chr14:g.73739239_73739247dup	0	0
chr14	77027418	0	TTGCTGC	T	121	150	1503	0.812	-	inframe_deletion	MODERATE	IRF2BPL	ENSG00000119669	Transcript	ENST00000238647.5	protein_coding	1/1	0	ENST00000238647.5:c.369_374del	ENSP00000238647.3:p.Gln126_Gln127del	1285-1290/4166	369-374/2391	123-125/796	QQQ/Q	caGCAGCAa/caa	rs200317113&COSM4168370	0	-1	0	deletion	HGNC	HGNC:14282	YES	0	P1	CCDS9854.1	ENSP00000238647	Q9H1B7	0	UPI00000738BA	0	1	0	0	hmmpanther:PTHR10816:SF14&hmmpanther:PTHR10816&Low_complexity_(Seg):seg&Coiled-coils_(Ncoils):Coil	0	chr14:g.77027445_77027450del	0.9301	0.9297
chr14	92688192	0	TGGC	T	70	152	2257	0.462	-	inframe_deletion	MODERATE	RIN3	ENSG00000100599	Transcript	ENST00000216487.12	protein_coding	10/10	0	ENST00000216487.12:c.2913_2915del	ENSP00000216487.7:p.Gly972del	3051-3053/3852	2899-2901/2958	967/985	G/-	GGC/-	rs71698059&COSM958885	0	1	0	deletion	HGNC	HGNC:18751	YES	1	P2	CCDS32144.1	ENSP00000216487	Q8TB24	0	UPI00001C1C97	0	0	0	0	hmmpanther:PTHR23101&hmmpanther:PTHR23101:SF58&Low_complexity_(Seg):seg	14	chr14:g.92688207_92688209del	0	0
chr14	104886547	rs60001925	CGCAGGA	C	24	152	2159	0.154	-	inframe_deletion	MODERATE	CEP170B	ENSG00000099814	Transcript	ENST00000414716.8	protein_coding	12/19	0	ENST00000414716.8:c.2311_2316del	ENSP00000404151.2:p.Arg771_Ser772del	2582-2587/6727	2309-2314/4665	770-772/1554	RRS/R	cGCAGGAgc/cgc	rs150426191&COSM1477393&COSM1477394	0	1	0	deletion	HGNC	HGNC:20362	YES	1	0	CCDS45175.1	ENSP00000404151	Q9Y4F5	0	UPI00001FDCF7	0	0	0	0	hmmpanther:PTHR15715&hmmpanther:PTHR15715:SF18&MobiDB_lite:mobidb-lite&MobiDB_lite:mobidb-lite	2	chr14:g.104886550_104886555del	0.0715	0.0061
chr15	22786677	0	AGCG	A	87	150	1241	0.578	-	inframe_deletion	MODERATE	NIPA1	ENSG00000170113	Transcript	ENST00000337435.9	protein_coding	1/5	0	ENST00000337435.9:c.45_47del	ENSP00000337452.4:p.Ala16del	35-37/6553	22-24/990	8/329	A/-	GCG/-	rs1356211578	0	1	0	deletion	HGNC	HGNC:17043	YES	1	P4	CCDS73691.1	ENSP00000337452	Q7RTP0	0	UPI00001D9756	0	1	0	0	hmmpanther:PTHR12570&hmmpanther:PTHR12570:SF17&Low_complexity_(Seg):seg	23	chr15:g.22786701_22786703del	0	0
chr15	23440457	rs763821476	TC	T	69	152	2273	0.455	-	frameshift_variant	HIGH	GOLGA6L2	ENSG00000174450	Transcript	ENST00000567107.5	protein_coding	8/8	0	ENST00000567107.5:c.2017del	ENSP00000454407.1:p.Glu673LysfsTer305	2070/3030	2017/2730	673/909	E/X	Gaa/aa	rs763821476	0	-1	0	deletion	HGNC	HGNC:26695	YES	5	0	CCDS76728.1	ENSP00000454407	Q8N9W4	0	UPI00024672CE	0	0	0	0	MobiDB_lite:mobidb-lite&Low_complexity_(Seg):seg	0	chr15:g.23440458del	0	0
chr15	23440459	rs756870099	TCTTCCTGCTCCCACATCTTCTCCTCCTGCTCCCGCATCTTC	T	69	152	2740	0.455	-	frameshift_variant	HIGH	GOLGA6L2	ENSG00000174450	Transcript	ENST00000567107.5	protein_coding	8/8	0	ENST00000567107.5:c.1975_2015del	ENSP00000454407.1:p.Glu659ArgfsTer110	2028-2068/3030	1975-2015/2730	659-672/909	EDAGAGGEDVGAGR/X	GAAGATGCGGGAGCAGGAGGAGAAGATGTGGGAGCAGGAAGa/a	rs756870099	0	-1	0	deletion	HGNC	HGNC:26695	YES	5	0	CCDS76728.1	ENSP00000454407	Q8N9W4	0	UPI00024672CE	0	0	0	0	MobiDB_lite:mobidb-lite&Low_complexity_(Seg):seg	0	chr15:g.23440460_23440500del	0	0
chr15	23440601	0	TCTC	T	74	152	2781	0.487	-	inframe_deletion	MODERATE	GOLGA6L2	ENSG00000174450	Transcript	ENST00000567107.5	protein_coding	8/8	0	ENST00000567107.5:c.1871_1873del	ENSP00000454407.1:p.Gly624del	1924-1926/3030	1871-1873/2730	624-625/909	GE/E	gGAGaa/gaa	rs796716630&COSM5433979&COSM5433980	0	-1	0	deletion	HGNC	HGNC:26695	YES	5	0	CCDS76728.1	ENSP00000454407	Q8N9W4	0	UPI00024672CE	0	0	0	0	MobiDB_lite:mobidb-lite&MobiDB_lite:mobidb-lite&Low_complexity_(Seg):seg	0	chr15:g.23440607_23440609del	0	0
chr15	23440678	rs766696615	ATCT	A	72	152	2348	0.474	-	inframe_deletion	MODERATE	GOLGA6L2	ENSG00000174450	Transcript	ENST00000567107.5	protein_coding	8/8	0	ENST00000567107.5:c.1794_1796del	ENSP00000454407.1:p.Glu598del	1847-1849/3030	1794-1796/2730	598-599/909	ED/D	gaAGAt/gat	rs766696615&COSM1477980&COSM1477981	0	-1	0	deletion	HGNC	HGNC:26695	YES	5	0	CCDS76728.1	ENSP00000454407	Q8N9W4	0	UPI00024672CE	0	0	0	0	MobiDB_lite:mobidb-lite&Low_complexity_(Seg):seg	0	chr15:g.23440685_23440687del	0	0
chr15	23440863	rs149459090	T	TCTC	32	152	1818	0.218	CTC	inframe_insertion	MODERATE	GOLGA6L2	ENSG00000174450	Transcript	ENST00000567107.5	protein_coding	8/8	0	ENST00000567107.5:c.1609_1611dup	ENSP00000454407.1:p.Glu537dup	1664-1665/3030	1611-1612/2730	537-538/909	-/E	-/GAG	rs149459090	0	-1	0	insertion	HGNC	HGNC:26695	YES	5	0	CCDS76728.1	ENSP00000454407	Q8N9W4	0	UPI00024672CE	0	0	0	0	MobiDB_lite:mobidb-lite&MobiDB_lite:mobidb-lite&hmmpanther:PTHR23143:SF21&hmmpanther:PTHR23143	0	chr15:g.23440866_23440868dup	0	0
chr15	23440866	rs762625563	CCTGCCGCCACATCTTCTT	C	11	152	1840	0.071	-	inframe_deletion	MODERATE	GOLGA6L2	ENSG00000174450	Transcript	ENST00000567107.5	protein_coding	8/8	0	ENST00000567107.5:c.1591_1608del	ENSP00000454407.1:p.Lys531_Gln536del	1644-1661/3030	1591-1608/2730	531-536/909	KKMWRQ/-	AAGAAGATGTGGCGGCAG/-	rs762625563	0	-1	0	deletion	HGNC	HGNC:26695	YES	5	0	CCDS76728.1	ENSP00000454407	Q8N9W4	0	UPI00024672CE	0	0	0	0	MobiDB_lite:mobidb-lite&MobiDB_lite:mobidb-lite&hmmpanther:PTHR23143:SF21&hmmpanther:PTHR23143	0	chr15:g.23440869_23440886del	0	0
chr15	23441081	rs755581689	G	GTCTCCTCCTCTTCCCGCATCT	9	152	1444	0.058	TCTCCTCCTCTTCCCGCATCT	inframe_insertion	MODERATE	GOLGA6L2	ENSG00000174450	Transcript	ENST00000567107.5	protein_coding	8/8	0	ENST00000567107.5:c.1373_1393dup	ENSP00000454407.1:p.Lys458_Glu464dup	1446-1447/3030	1393-1394/2730	465/909	T/KMREEEET	acg/aAGATGCGGGAAGAGGAGGAGAcg	rs755581689	0	-1	0	insertion	HGNC	HGNC:26695	YES	5	0	CCDS76728.1	ENSP00000454407	Q8N9W4	0	UPI00024672CE	0	0	0	0	MobiDB_lite:mobidb-lite&Coiled-coils_(Ncoils):Coil&Low_complexity_(Seg):seg&hmmpanther:PTHR23143&hmmpanther:PTHR23143:SF21	0	chr15:g.23441085_23441105dup	0	0
chr15	28843359	rs55986442	TCTCCTGATCCCGTAGCTC	T	147	152	857	0.968	-	inframe_deletion	MODERATE	GOLGA6L7	ENSG00000261649	Transcript	ENST00000567390.6	protein_coding	9/9	0	ENST00000567390.6:c.727_744del	ENSP00000490318.1:p.Glu243_Glu248del	853-870/2397	727-744/1869	243-248/622	ELRDQE/-	GAGCTACGGGATCAGGAG/-	rs201531449	0	-1	0	deletion	HGNC	HGNC:37442	YES	5	P1	0	ENSP00000490318	A0A1B0GV03	0	UPI0007E52AB8	0	0	0	0	Coiled-coils_(Ncoils):Coil&hmmpanther:PTHR23143&hmmpanther:PTHR23143:SF21&Low_complexity_(Seg):seg	0	chr15:g.28843383_28843400del	0.8628	0.9092
chr15	70984141	0	GCAA	G	53	152	1390	0.359	-	inframe_deletion	MODERATE	LRRC49	ENSG00000137821	Transcript	ENST00000560369.5	protein_coding	11/16	0	ENST00000560369.5:c.1076_1078del	ENSP00000453273.1:p.Gln359del	1338-1340/2586	1069-1071/2076	357/691	Q/-	CAA/-	rs3834543&COSM434229	0	1	0	deletion	HGNC	HGNC:25965	YES	2	0	CCDS58376.1	ENSP00000453273	Q8IUZ0	0	UPI0001E92A32	0	0	0	0	hmmpanther:PTHR44438	7	chr15:g.70984149_70984151del	0.4359	0.2383
chr15	74244059	rs10552820	TAAG	T	34	152	1709	0.224	-	inframe_deletion	MODERATE	CCDC33	ENSG00000140481	Transcript	ENST00000398814.8	protein_coding	2/19	0	ENST00000398814.8:c.100_102del	ENSP00000381795.3:p.Lys34del	491-493/2750	97-99/2268	33/755	K/-	AAG/-	rs10552820&COSM1374515&COSM1374516	0	1	0	deletion	HGNC	HGNC:26552	YES	2	P1	CCDS42058.1	ENSP00000381795	Q8N5R6	0	UPI0000E671FE	0	0	0	0	Gene3D:2.60.40.150&hmmpanther:PTHR21623&Superfamily_domains:SSF49562&MobiDB_lite:mobidb-lite	3	chr15:g.74244063_74244065del	0.377	0.2685
chr15	78620725	0	ACAG	A	147	152	1723	0.968	-	inframe_deletion	MODERATE	CHRNA3	ENSG00000080644	Transcript	ENST00000326828.6	protein_coding	1/6	0	ENST00000326828.6:c.67_69del	ENSP00000315602.5:p.Leu23del	269-271/3015	67-69/1518	23/505	L/-	CTG/-	rs66793222&COSM965405	0	-1	0	deletion	HGNC	HGNC:1957	YES	1	P1	CCDS10305.1	ENSP00000315602	P32297	0	UPI000013D783	0	1	0	0	Low_complexity_(Seg):seg&Cleavage_site_(Signalp):SignalP-noTM	0	chr15:g.78620745_78620747del	0	0
chr15	78766598	rs543268667	GCGC	G	17	152	1944	0.115	-	inframe_deletion	MODERATE	ADAMTS7	ENSG00000136378	Transcript	ENST00000388820.5	protein_coding	19/24	0	ENST00000388820.5:c.3310_3312del	ENSP00000373472.4:p.Ala1104del	3554-3556/5520	3310-3312/5061	1104/1686	A/-	GCG/-	rs543268667&COSM5751120	0	-1	0	deletion	HGNC	HGNC:223	YES	1	P1	CCDS32303.1	ENSP00000373472	Q9UKP4	0	UPI00002263B3	0	0	0	0	hmmpanther:PTHR13723&hmmpanther:PTHR13723:SF142&MobiDB_lite:mobidb-lite&MobiDB_lite:mobidb-lite&Low_complexity_(Seg):seg	0	chr15:g.78766599_78766601del	0.0507	0.1619
chr15	84895080	rs17215836	C	CTTG	9	152	1908	0.058	TTG	inframe_insertion	MODERATE	SLC28A1	ENSG00000156222	Transcript	ENST00000394573.6	protein_coding	6/19	0	ENST00000394573.6:c.419_420insTGT	ENSP00000378074.1:p.Leu140_Lys141insVal	640-641/2770	418-419/1950	140/649	L/LV	ctc/cTTGtc	rs151038463	0	1	0	insertion	HGNC	HGNC:11001	YES	1	P1	CCDS10334.1	ENSP00000378074	O00337	0	UPI000013DE67	0	0	0	0	hmmpanther:PTHR10590&hmmpanther:PTHR10590:SF16&Low_complexity_(Seg):seg	1	chr15:g.84895081_84895082insTGT	0.2584	0.3132
chr15	89751073	rs759335947	C	CG	10	152	1674	0.064	G	frameshift_variant	HIGH	MESP1	ENSG00000166823	Transcript	ENST00000300057.4	protein_coding	1/2	0	ENST00000300057.4:c.158dup	ENSP00000300057.4:p.Ser54GlufsTer18	237-238/2369	158-159/807	53/268	A/AX	gcg/gcCg	rs759335947	0	-1	0	insertion	HGNC	HGNC:29658	YES	1	P1	CCDS10355.1	ENSP00000300057	Q9BRJ9	0	UPI0000070E08	0	0	0	0	hmmpanther:PTHR20937&hmmpanther:PTHR20937:SF6&MobiDB_lite:mobidb-lite	0	chr15:g.89751074dup	0	0
chr15	89751075	rs763577487	C	CACGGGGCTCGG	10	152	1690	0.064	ACGGGGCTCGG	frameshift_variant	HIGH	MESP1	ENSG00000166823	Transcript	ENST00000300057.4	protein_coding	1/2	0	ENST00000300057.4:c.156_157insCCGAGCCCCGT	ENSP00000300057.4:p.Ala53ProfsTer21	235-236/2369	156-157/807	52-53/268	-/PSPX	-/CCGAGCCCCGT	rs763577487	0	-1	0	insertion	HGNC	HGNC:29658	YES	1	P1	CCDS10355.1	ENSP00000300057	Q9BRJ9	0	UPI0000070E08	0	0	0	0	hmmpanther:PTHR20937&hmmpanther:PTHR20937:SF6&MobiDB_lite:mobidb-lite	0	chr15:g.89751075_89751076insACGGGGCTCGG	0	0
chr15	89776889	0	GAGGGGCAGGGGCAAGGGCAGGGGC	G	127	150	2118	0.851	-	inframe_deletion	MODERATE	MESP2	ENSG00000188095	Transcript	ENST00000341735.5	protein_coding	1/2	0	ENST00000341735.5:c.558_581del	ENSP00000342392.3:p.Gln198_Gly205del	559-582/1640	533-556/1194	178-186/397	EGQGQGQGQ/E	gAGGGGCAGGGGCAAGGGCAGGGGCag/gag	rs200021459&COSM128727	0	1	0	deletion	HGNC	HGNC:29659	YES	1	P1	CCDS42078.1	ENSP00000342392	Q0VG99	0	UPI00006E232B	0	1	0	0	hmmpanther:PTHR20937&hmmpanther:PTHR20937:SF14&MobiDB_lite:mobidb-lite&MobiDB_lite:mobidb-lite&Low_complexity_(Seg):seg	25	chr15:g.89776915_89776938del	0.6963	0.4168
chr15	89776903	rs56192595	AGGGCAGGGGCAG	A	17	152	2116	0.109	-	inframe_deletion	MODERATE	MESP2	ENSG00000188095	Transcript	ENST00000341735.5	protein_coding	1/2	0	ENST00000341735.5:c.558_569del	ENSP00000342392.3:p.Gln202_Gly205del	573-584/1640	547-558/1194	183-186/397	GQGQ/-	GGGCAGGGGCAG/-	rs1287930093&COSM1290455	0	1	0	deletion	HGNC	HGNC:29659	YES	1	P1	CCDS42078.1	ENSP00000342392	Q0VG99	0	UPI00006E232B	0	1	0	0	hmmpanther:PTHR20937&hmmpanther:PTHR20937:SF14&MobiDB_lite:mobidb-lite&MobiDB_lite:mobidb-lite&Low_complexity_(Seg):seg	11	chr15:g.89776915_89776926del	0	0
chr15	92655448	rs66488707	TTGGAGC	T	152	152	1898	1	-	inframe_deletion	MODERATE	FAM174B	ENSG00000185442	Transcript	ENST00000327355.6	protein_coding	1/3	0	ENST00000327355.6:c.206_211del	ENSP00000329040.5:p.Ser69_Ser70del	322-327/2604	206-211/480	69-71/159	SSN/N	aGCTCCAac/aac	rs68056278&COSM1167521	0	-1	0	deletion	HGNC	HGNC:34339	YES	1	P2	CCDS45355.1	ENSP00000329040	Q3ZCQ3	0	UPI00001FEBF9	0	0	0	0	Pfam_domain:PF06679&hmmpanther:PTHR28607&hmmpanther:PTHR28607:SF3&MobiDB_lite:mobidb-lite&MobiDB_lite:mobidb-lite&Low_complexity_(Seg):seg	0	chr15:g.92655457_92655462del	0.9752	0.9092
chr15	98968575	rs5814919	A	AC	75	152	1949	0.506	C	frameshift_variant	HIGH	PGPEP1L	ENSG00000183571	Transcript	ENST00000378919.6	protein_coding	5/5	0	ENST00000378919.6:c.493dup	ENSP00000368199.6:p.Val165GlyfsTer40	699-700/995	493-494/591	165/196	V/GX	gtc/gGtc	rs5814919	0	-1	0	insertion	HGNC	HGNC:27080	YES	1	P1	CCDS53977.1	ENSP00000368199	A6NFU8	0	UPI00006C1572	0	0	0	0	hmmpanther:PTHR23402:SF15&hmmpanther:PTHR23402&Gene3D:3.40.630.20&Superfamily_domains:SSF53182	0	chr15:g.98968576dup	0.4427	0.1558
chr15	99712504	0	CCAG	C	23	152	1683	0.147	-	inframe_deletion	MODERATE	MEF2A	ENSG00000068305	Transcript	ENST00000557942.5	protein_coding	12/12	0	ENST00000557942.5:c.1283_1285del	ENSP00000453095.1:p.Gln428del	1494-1496/5413	1252-1254/1518	418/505	Q/-	CAG/-	rs373652230&TMP_ESP_15_100252710_100252724&COSM1477899&COSM1477900&COSM1477901	0	1	0	deletion	HGNC	HGNC:6993	YES	5	0	CCDS81920.1	ENSP00000453095	Q02078	A0A0S2Z4N0	UPI000002ADD2	0	1	0	0	MobiDB_lite:mobidb-lite&Low_complexity_(Seg):seg	31	chr15:g.99712536_99712538del	0	0
chr15	99712504	0	CCAGCAG	C	42	152	1683	0.295	-	inframe_deletion	MODERATE	MEF2A	ENSG00000068305	Transcript	ENST00000557942.5	protein_coding	12/12	0	ENST00000557942.5:c.1280_1285del	ENSP00000453095.1:p.Gln427_Gln428del	1494-1499/5413	1252-1257/1518	418-419/505	QQ/-	CAGCAG/-	rs3138597&TMP_ESP_15_100252710_100252724&COSM1477902&COSM1477903&COSM1477904	0	1	0	deletion	HGNC	HGNC:6993	YES	5	0	CCDS81920.1	ENSP00000453095	Q02078	A0A0S2Z4N0	UPI000002ADD2	0	1	0	0	MobiDB_lite:mobidb-lite&Low_complexity_(Seg):seg	28	chr15:g.99712533_99712538del	0	0
chr16	1256558	rs3830782	AG	A	82	152	2190	0.526	-	frameshift_variant	HIGH	TPSD1	ENSG00000095917	Transcript	ENST00000211076.5	protein_coding	2/5	0	ENST00000211076.5:c.127del	ENSP00000211076.3:p.Glu43ArgfsTer11	338/1573	126/729	42/242	Q/X	caG/ca	rs3830782&COSM967153	0	1	0	deletion	HGNC	HGNC:14118	YES	1	P2	CCDS10432.1	ENSP00000211076	Q9BZJ3	0	UPI000007066B	0	0	0	0	Conserved_Domains:cd00190&Pfam_domain:PF00089&Gene3D:2.40.10.10&SMART_domains:SM00020&Superfamily_domains:SSF50494&PROSITE_profiles:PS50240&hmmpanther:PTHR24256:SF149&hmmpanther:PTHR24256	1	chr16:g.1256560del	0.2678	0.4191
chr16	1432701	0	AGAG	A	98	152	1450	0.641	-	inframe_deletion	MODERATE	AL032819.3	ENSG00000284395	Transcript	ENST00000640283.1	protein_coding	2/2	0	ENST00000640283.1:c.140_142del	ENSP00000492108.1:p.Glu47del	230-232/925	109-111/804	37/267	E/-	GAG/-	rs72210635	0	1	0	deletion	Clone_based_ensembl_gene	0	YES	5	P1	0	ENSP00000492108	0	A0A1W2PR82	UPI00024CDCF3	0	0	0	0	MobiDB_lite:mobidb-lite&MobiDB_lite:mobidb-lite&Low_complexity_(Seg):seg	31	chr16:g.1432733_1432735del	0	0
chr16	1999881	0	G	GTCC	48	152	1841	0.327	TCC	inframe_insertion	MODERATE	ZNF598	ENSG00000167962	Transcript	ENST00000562103.2	protein_coding	11/14	0	ENST00000562103.2:c.1665_1667dup	ENSP00000455308.2:p.Glu555dup	1741-1742/3366	1667-1668/2715	556/904	D/ED	gac/gaGGAc	rs141374045&TMP_ESP_16_2049883_2049885	0	-1	0	insertion	HGNC	HGNC:28079	YES	1	P1	0	ENSP00000455308	0	H3BQQ2	UPI0004E4C861	0	0	0	0	MobiDB_lite:mobidb-lite&hmmpanther:PTHR22938:SF0&hmmpanther:PTHR22938	0	chr16:g.1999895_1999897dup	0.1057	0.0061
chr16	2009620	rs11366527	GC	G	152	152	1600	1	-	frameshift_variant&splice_region_variant	HIGH	ZNF598	ENSG00000167962	Transcript	ENST00000562103.2	protein_coding	3/14	0	ENST00000562103.2:c.125del	ENSP00000455308.2:p.Gly42AlafsTer304	199/3366	125/2715	42/904	G/X	gGc/gc	rs11366527&COSM5825929	0	-1	0	deletion	HGNC	HGNC:28079	YES	1	P1	0	ENSP00000455308	0	H3BQQ2	UPI0004E4C861	0	0	0	0	PROSITE_profiles:PS50089&Conserved_Domains:cd16615&hmmpanther:PTHR22938:SF0&hmmpanther:PTHR22938&Gene3D:3.30.40.10	0	chr16:g.2009624del	1	1
chr16	2009735	rs71148116	CG	C	152	152	1467	1	-	splice_acceptor_variant&frameshift_variant	HIGH	ZNF598	ENSG00000167962	Transcript	ENST00000562103.2	protein_coding	1/14	0	ENST00000562103.2:c.12del	ENSP00000455308.2:p.Gly6AlafsTer340	86/3366	12/2715	4/904	A/X	gcC/gc	rs71148116	0	-1	0	deletion	HGNC	HGNC:28079	YES	1	P1	0	ENSP00000455308	0	H3BQQ2	UPI0004E4C861	0	0	0	0	Low_complexity_(Seg):seg	0	chr16:g.2009737del	0.999	0.9962
chr16	10430799	rs56252625	GGAC	G	89	152	1682	0.59	-	inframe_deletion	MODERATE	ATF7IP2	ENSG00000166669	Transcript	ENST00000396560.6	protein_coding	3/12	0	ENST00000396560.6:c.183_185del	ENSP00000379808.2:p.Thr62del	407-409/3665	180-182/2049	60-61/682	RT/R	agGACg/agg	rs56252625&COSM5713271	0	1	0	deletion	HGNC	HGNC:20397	YES	1	P1	CCDS10540.1	ENSP00000379808	Q5U623	0	UPI00001FEDD8	0	0	0	0	hmmpanther:PTHR23210&hmmpanther:PTHR23210:SF23	3	chr16:g.10430803_10430805del	0.6032	0.5628
chr16	11915673	0	C	CCCG	48	152	1614	0.321	CCG	inframe_insertion	MODERATE	GSPT1	ENSG00000103342	Transcript	ENST00000434724.7	protein_coding	1/15	0	ENST00000434724.7:c.45_47dup	ENSP00000398131.2:p.Gly16dup	283-284/7141	47-48/1914	16/637	G/GG	ggg/ggCGGg	rs71408216&TMP_ESP_16_12009531_12009539	0	-1	0	insertion	HGNC	HGNC:4621	YES	1	0	CCDS45412.1	ENSP00000398131	P15170	0	UPI000049DE01	0	0	0	0	MobiDB_lite:mobidb-lite&MobiDB_lite:mobidb-lite&Low_complexity_(Seg):seg	0	chr16:g.11915703_11915705dup	0	0
chr16	11927441	rs71136701	GTTCCACCTCAGCGGCCCTCCGCCTCTTGGGTTCGGGTGGTGA	G	56	152	1140	0.365	-	inframe_deletion	MODERATE	NPIPB2	ENSG00000234719	Transcript	ENST00000399147.8	protein_coding	8/8	0	ENST00000399147.8:c.1084_1125del	ENSP00000382101.4:p.Ser362_Glu375del	1084-1125/1194	1084-1125/1194	362-375/397	SPPEPKRRRAAEVE/-	TCACCACCCGAACCCAAGAGGCGGAGGGCCGCTGAGGTGGAA/-	rs765933829&COSM7254683&COSM7254684	0	-1	0	deletion	HGNC	HGNC:37451	YES	5	P1	0	ENSP00000382101	A6NJ64	A0A0A6YYH2	UPI000204A8FF	0	0	0	0	hmmpanther:PTHR15438:SF5&hmmpanther:PTHR15438&MobiDB_lite:mobidb-lite&MobiDB_lite:mobidb-lite	0	chr16:g.11927489_11927530del	0	0
chr16	11933617	rs71139503	CAT	C	152	152	2070	1	-	frameshift_variant	HIGH	NPIPB2	ENSG00000234719	Transcript	ENST00000399147.8	protein_coding	4/8	0	ENST00000399147.8:c.386_387del	ENSP00000382101.4:p.His129ArgfsTer6	386-387/1194	386-387/1194	129/397	H/X	cAT/c	0	0	-1	0	deletion	HGNC	HGNC:37451	YES	5	P1	0	ENSP00000382101	A6NJ64	A0A0A6YYH2	UPI000204A8FF	0	0	0	0	hmmpanther:PTHR15438:SF5&hmmpanther:PTHR15438&Pfam_domain:PF06409	0	chr16:g.11933618_11933619del	0	0
chr16	24777101	rs71156436	AGCAGCCACAGCC	A	19	152	2148	0.135	-	inframe_deletion	MODERATE	TNRC6A	ENSG00000090905	Transcript	ENST00000395799.8	protein_coding	5/25	0	ENST00000395799.8:c.339_350del	ENSP00000379144.3:p.Pro115_Gln118del	524-535/8491	333-344/5889	111-115/1962	QQPQP/Q	caGCAGCCACAGCCg/cag	rs71383714&COSM5713272	0	1	0	deletion	HGNC	HGNC:11969	YES	5	P3	CCDS10624.2	ENSP00000379144	Q8NDV7	0	UPI000059D33E	0	1	0	0	hmmpanther:PTHR13020&hmmpanther:PTHR13020:SF28&MobiDB_lite:mobidb-lite&MobiDB_lite:mobidb-lite&Low_complexity_(Seg):seg	6	chr16:g.24777108_24777119del	0.1318	0.0908
chr16	29779608	rs200571875	GGTCCGA	G	30	152	2285	0.192	-	inframe_deletion	MODERATE	ZG16	ENSG00000174992	Transcript	ENST00000400752.5	protein_coding	3/4	0	ENST00000400752.5:c.163_168del	ENSP00000383563.4:p.Arg55_Val56del	234-239/3132	160-165/504	54-55/167	VR/-	GTCCGA/-	rs200571875	0	1	0	deletion	HGNC	HGNC:30961	YES	1	P1	CCDS54000.1	ENSP00000383563	O60844	0	UPI000036A73E	0	0	0	0	PROSITE_profiles:PS51752&Conserved_Domains:cd09611&hmmpanther:PTHR33589&hmmpanther:PTHR33589:SF4&Gene3D:2.100.10.30&SMART_domains:SM00915&Superfamily_domains:SSF51101	3	chr16:g.29779612_29779617del	0.0112	0
chr16	31759375	rs34487972	G	GA	10	152	1054	0.064	A	frameshift_variant&stop_retained_variant	HIGH	ZNF720	ENSG00000197302	Transcript	ENST00000316491.13	protein_coding	5/5	0	ENST00000316491.13:c.*6dup	0	579-580/2769	380-381/381	127/126	*	tga/tgAa	rs34487972	0	1	0	insertion	EntrezGene	0	YES	1	P1	CCDS45473.1	ENSP00000319222	Q7Z2F6	0	UPI000003603E	0	0	0	0	0	7	chr16:g.31759382dup	0.4778	0.4864
chr16	67195890	0	A	ACAG	12	152	2317	0.077	CAG	inframe_insertion	MODERATE	E2F4	ENSG00000205250	Transcript	ENST00000379378.8	protein_coding	7/10	0	ENST00000379378.8:c.956_958dup	ENSP00000368686.3:p.Ser319dup	990-991/2110	917-918/1242	306/413	D/DS	gac/gaCAGc	rs764449327&TMP_ESP_16_67229794_67229811	0	1	0	insertion	HGNC	HGNC:3118	YES	1	P1	CCDS32464.1	ENSP00000368686	Q16254	0	UPI000002EFCB	0	0	0	0	hmmpanther:PTHR12081:SF42&hmmpanther:PTHR12081&MobiDB_lite:mobidb-lite	41	chr16:g.67195929_67195931dup	0	0
chr16	67968592	rs770789419	GCCCGCCGCTGTC	G	16	152	1587	0.109	-	inframe_deletion	MODERATE	SLC12A4	ENSG00000124067	Transcript	ENST00000422611.6	protein_coding	1/23	0	ENST00000422611.6:c.51_62del	ENSP00000395983.2:p.Thr18_Gly21del	91-102/4670	51-62/3264	17-21/1087	GTAAG/G	ggGACAGCGGCGGGc/ggc	rs770789419	0	-1	0	deletion	HGNC	HGNC:10913	YES	2	0	CCDS54032.1	ENSP00000395983	Q9UP95	0	UPI00019863A8	0	0	0	0	Low_complexity_(Seg):seg	0	chr16:g.67968613_67968624del	0	0
chr16	71922608	0	AATGCCC	A	18	152	2435	0.122	-	inframe_deletion	MODERATE	IST1	ENSG00000182149	Transcript	ENST00000535424.5	protein_coding	7/10	0	ENST00000535424.5:c.744_749del	ENSP00000438399.1:p.Met251_Pro252del	843-848/4082	727-732/1140	243-244/379	MP/-	ATGCCC/-	rs148848854&rs549750934&TMP_ESP_16_71956512_71956523&COSM5496004&COSM5496005	0	1	0	deletion	HGNC	HGNC:28977	YES	5	0	CCDS59271.1	ENSP00000438399	P53990	0	UPI00001FF5EB	0	0	0	0	hmmpanther:PTHR12161&hmmpanther:PTHR12161:SF5&Low_complexity_(Seg):seg	17	chr16:g.71922626_71922631del	0.2899	0.1725
chr16	72787719	0	ACCG	A	92	152	1803	0.615	-	inframe_deletion	MODERATE	ZFHX3	ENSG00000140836	Transcript	ENST00000641206.2	protein_coding	18/18	0	ENST00000641206.2:c.10554_10556del	ENSP00000493252.1:p.Gly3527del	12382-12384/17219	10554-10556/11112	3518-3519/3703	GG/G	ggCGGt/ggt	rs751575363&TMP_ESP_16_72821619_72821627&COSM6458265	0	-1	0	deletion	HGNC	HGNC:777	YES	0	P1	CCDS10908.1	ENSP00000493252	Q15911	0	UPI00001AE937	0	1	0	0	hmmpanther:PTHR24208&hmmpanther:PTHR24208:SF84&Low_complexity_(Seg):seg	0	chr16:g.72787734_72787736del	0	0
chr16	81058060	rs56659153	A	AAAACC	35	152	1651	0.224	AAACC	frameshift_variant	HIGH	AC092718.3	ENSG00000260643	Transcript	ENST00000564536.2	protein_coding	5/6	0	ENST00000564536.2:c.425-1_428dup	ENSP00000491651.1:p.Phe143LeufsTer13	446-447/1032	428-429/546	143/181	F/LVX	ttt/ttGGTTTt	rs111308671	0	-1	0	insertion	Clone_based_ensembl_gene	0	YES	5	P1	0	ENSP00000491651	0	A0A1W2PPQ1	UPI00097BA5D2	0	0	0	0	Gene3D:2.40.50.100&Pfam_domain:PF01597&PROSITE_profiles:PS50968&hmmpanther:PTHR11715&hmmpanther:PTHR11715:SF5&Superfamily_domains:SSF51230&TIGRFAM_domain:TIGR00527&Transmembrane_helices:TMhelix&Low_complexity_(Seg):seg	0	chr16:g.81058061_81058065dup	0.0986	0.0393
chr16	81208543	0	GTT	G	103	152	2694	0.679	-	frameshift_variant	HIGH	PKD1L2	ENSG00000166473	Transcript	ENST00000337114.8	protein_coding	4/18	0	ENST00000337114.8:c.706_707del	ENSP00000337397.4:p.Asn236ProfsTer26	706-707/3427	706-707/2976	236/991	N/X	AAc/c	rs386792900&rs55980345&COSM314177&COSM314178	0	-1	0	deletion	HGNC	HGNC:21715	0	5	P1	0	ENSP00000337397	Q7Z442	0	UPI0000E4C8FA	0	0	0	0	Gene3D:2.60.120.740&Pfam_domain:PF02140&PROSITE_profiles:PS50228&hmmpanther:PTHR10877&hmmpanther:PTHR10877:SF134	0	chr16:g.81208545_81208546del	0	0.1717
chr16	85656376	0	GGAGCGC	G	10	152	1461	0.064	-	inframe_deletion	MODERATE	GSE1	ENSG00000131149	Transcript	ENST00000253458.12	protein_coding	7/16	0	ENST00000253458.12:c.1041_1046del	ENSP00000253458.6:p.Arg351_Glu352del	1094-1099/7385	1024-1029/3654	342-343/1217	ER/-	GAGCGC/-	rs555079607&rs72432559&COSM4695143	0	1	0	deletion	HGNC	HGNC:28979	YES	5	P3	CCDS10952.1	ENSP00000253458	Q14687	0	UPI0000185F04	0	0	0	0	hmmpanther:PTHR17608&Low_complexity_(Seg):seg&MobiDB_lite:mobidb-lite&MobiDB_lite:mobidb-lite&Coiled-coils_(Ncoils):Coil	17	chr16:g.85656394_85656399del	0.098	0.1997
chr16	88533287	rs1491526237	GGA	G	152	152	1811	1	-	frameshift_variant	HIGH	ZFPM1	ENSG00000179588	Transcript	ENST00000319555.8	protein_coding	10/10	0	ENST00000319555.8:c.1331_1332del	ENSP00000326630.2:p.Glu444AlafsTer227	1689-1690/5432	1330-1331/3021	444/1006	E/X	GAg/g	rs1491526237&COSM5713280	0	1	0	deletion	HGNC	HGNC:19762	YES	1	P1	CCDS32502.1	ENSP00000326630	Q8IX07	0	UPI000049DE26	0	0	0	0	hmmpanther:PTHR12958&hmmpanther:PTHR12958:SF4&MobiDB_lite:mobidb-lite	1	chr16:g.88533289_88533290del	0	0
chr16	88533292	rs67322929	CT	C	152	152	1844	1	-	frameshift_variant	HIGH	ZFPM1	ENSG00000179588	Transcript	ENST00000319555.8	protein_coding	10/10	0	ENST00000319555.8:c.1335del	ENSP00000326630.2:p.Leu446TrpfsTer352	1694/5432	1335/3021	445/1006	P/X	ccT/cc	rs67322929&COSM4997776	0	1	0	deletion	HGNC	HGNC:19762	YES	1	P1	CCDS32502.1	ENSP00000326630	Q8IX07	0	UPI000049DE26	0	0	0	0	hmmpanther:PTHR12958&hmmpanther:PTHR12958:SF4&MobiDB_lite:mobidb-lite	0	chr16:g.88533293del	0.9726	0.9145
chr16	88533294	rs67873604	CTGG	C	152	152	1847	1	-	inframe_deletion	MODERATE	ZFPM1	ENSG00000179588	Transcript	ENST00000319555.8	protein_coding	10/10	0	ENST00000319555.8:c.1337_1339del	ENSP00000326630.2:p.Leu446_Ala447delinsPro	1696-1698/5432	1337-1339/3021	446-447/1006	LA/P	cTGGcc/ccc	rs67873604&COSM5446047	0	1	0	deletion	HGNC	HGNC:19762	YES	1	P1	CCDS32502.1	ENSP00000326630	Q8IX07	0	UPI000049DE26	0	0	0	0	hmmpanther:PTHR12958&hmmpanther:PTHR12958:SF4&MobiDB_lite:mobidb-lite	0	chr16:g.88533295_88533297del	0.9726	0.9145
chr16	89850471	0	C	CGAG	8	152	2051	0.058	GAG	inframe_insertion	MODERATE	SPIRE2	ENSG00000204991	Transcript	ENST00000378247.8	protein_coding	3/15	0	ENST00000378247.8:c.470_472dup	ENSP00000367494.3:p.Glu157dup	532-533/3268	456-457/2145	152-153/714	-/E	-/GAG	rs146569219&TMP_ESP_16_89916880_89916882	0	1	0	insertion	HGNC	HGNC:30623	YES	1	P2	CCDS32516.1	ENSP00000367494	Q8WWL2	0	UPI00001C1FA8	0	0	0	0	PROSITE_profiles:PS51377&hmmpanther:PTHR21345&hmmpanther:PTHR21345:SF5&Pfam_domain:PF16474&Gene3D:1.10.510.10&SMART_domains:SM00750&Low_complexity_(Seg):seg&MobiDB_lite:mobidb-lite	16	chr16:g.89850485_89850487dup	0.0741	0.0038
chr17	3385989	rs3833164	A	AACAG	150	152	1460	0.987	ACAG	frameshift_variant	HIGH	AC087498.1	ENSG00000180042	Transcript	ENST00000572493.2	protein_coding	1/1	0	ENST00000572493.2:c.63_66dup	ENSP00000492889.1:p.Ala23ArgfsTer?	60-61/945	60-61/945	20-21/314	-/TX	-/ACAG	rs3833164	0	1	0	insertion	Clone_based_ensembl_gene	0	YES	0	P1	0	ENSP00000492889	0	A0A286YEU6	UPI000BAD5989	0	0	0	0	hmmpanther:PTHR26451&hmmpanther:PTHR26451:SF196&Gene3D:1.20.1070.10&Superfamily_domains:SSF81321	6	chr17:g.3385992_3385995dup	0.4593	0.3336
chr17	3386658	0	A	AGTGGCG	150	152	1505	0.987	GTGGCG	inframe_insertion	MODERATE	AC087498.1	ENSG00000180042	Transcript	ENST00000572493.2	protein_coding	1/1	0	ENST00000572493.2:c.742_747dup	ENSP00000492889.1:p.Val248_Ala249dup	729-730/945	729-730/945	243-244/314	-/VA	-/GTGGCG	rs559820182	0	1	0	insertion	Clone_based_ensembl_gene	0	YES	0	P1	0	ENSP00000492889	0	A0A286YEU6	UPI000BAD5989	0	0	0	0	Transmembrane_helices:TMhelix&PROSITE_profiles:PS50262&hmmpanther:PTHR26451&hmmpanther:PTHR26451:SF196&Gene3D:1.20.1070.10&Pfam_domain:PF13853&Superfamily_domains:SSF81321	18	chr17:g.3386671_3386676dup	0.4582	0.3434
chr17	7024700	0	C	CCAG	50	152	2414	0.34	CAG	inframe_insertion	MODERATE	BCL6B	ENSG00000161940	Transcript	ENST00000293805.9	protein_coding	4/9	0	ENST00000293805.9:c.729_731dup	ENSP00000293805.5:p.Ser244dup	793-794/3555	701-702/1440	234/479	S/SS	tcc/tcCAGc	rs146207245&TMP_ESP_17_6928020_6928028	0	1	0	insertion	HGNC	HGNC:1002	YES	1	P1	CCDS42248.1	ENSP00000293805	Q8N143	0	UPI000013E124	0	0	0	0	hmmpanther:PTHR45015&Low_complexity_(Seg):seg&MobiDB_lite:mobidb-lite	30	chr17:g.7024728_7024730dup	0	0.4939
chr17	7846859	0	T	TACCACC	48	150	1581	0.312	ACCACC	inframe_insertion	MODERATE	KDM6B	ENSG00000132510	Transcript	ENST00000254846.9	protein_coding	9/22	0	ENST00000254846.9:c.786_791dup	ENSP00000254846.5:p.Pro263_Pro264dup	1141-1142/6713	752-753/5049	251/1682	L/LPP	tta/ttACCACCa	rs779500270	0	1	0	insertion	HGNC	HGNC:29012	YES	1	P3	CCDS32552.1	ENSP00000254846	O15054	0	UPI00006C175B	0	1	0	0	hmmpanther:PTHR14017&hmmpanther:PTHR14017:SF5&Low_complexity_(Seg):seg	39	chr17:g.7846893_7846898dup	0	0
chr17	7846859	0	T	TACCACCACC	13	150	1581	0.084	ACCACCACC	inframe_insertion	MODERATE	KDM6B	ENSG00000132510	Transcript	ENST00000254846.9	protein_coding	9/22	0	ENST00000254846.9:c.783_791dup	ENSP00000254846.5:p.Pro262_Pro264dup	1141-1142/6713	752-753/5049	251/1682	L/LPPP	tta/ttACCACCACCa	rs779500270	0	1	0	insertion	HGNC	HGNC:29012	YES	1	P3	CCDS32552.1	ENSP00000254846	O15054	0	UPI00006C175B	0	1	0	0	hmmpanther:PTHR14017&hmmpanther:PTHR14017:SF5&Low_complexity_(Seg):seg	39	chr17:g.7846890_7846898dup	0	0
chr17	7846859	0	TACCACC	T	67	150	1581	0.461	-	inframe_deletion	MODERATE	KDM6B	ENSG00000132510	Transcript	ENST00000254846.9	protein_coding	9/22	0	ENST00000254846.9:c.786_791del	ENSP00000254846.5:p.Pro263_Pro264del	1142-1147/6713	753-758/5049	251-253/1682	LPP/L	ttACCACCa/tta	rs1425988643	0	1	0	deletion	HGNC	HGNC:29012	YES	1	P3	CCDS32552.1	ENSP00000254846	O15054	0	UPI00006C175B	0	1	0	0	hmmpanther:PTHR14017&hmmpanther:PTHR14017:SF5&Low_complexity_(Seg):seg	33	chr17:g.7846893_7846898del	0	0
chr17	7848540	0	TCACCAC	T	64	152	956	0.436	-	inframe_deletion	MODERATE	KDM6B	ENSG00000132510	Transcript	ENST00000254846.9	protein_coding	11/22	0	ENST00000254846.9:c.2280_2285del	ENSP00000254846.5:p.Thr761_Thr762del	2642-2647/6713	2253-2258/5049	751-753/1682	VTT/V	gtCACCACc/gtc	rs1488980808&TMP_ESP_17_7751859_7751867&COSM5853687&COSM985382	0	1	0	deletion	HGNC	HGNC:29012	YES	1	P3	CCDS32552.1	ENSP00000254846	O15054	0	UPI00006C175B	0	1	0	0	hmmpanther:PTHR14017&hmmpanther:PTHR14017:SF5&Low_complexity_(Seg):seg&MobiDB_lite:mobidb-lite&MobiDB_lite:mobidb-lite	27	chr17:g.7848568_7848573del	0	0.0068
chr17	15974795	rs3064500	CCAA	C	8	152	2347	0.051	-	inframe_deletion	MODERATE	ADORA2B	ENSG00000170425	Transcript	ENST00000304222.2	protein_coding	2/2	0	ENST00000304222.2:c.457_459del	ENSP00000304501.2:p.Asn153del	785-787/1735	453-455/999	151-152/332	TN/T	acCAAc/acc	rs71666343	0	1	0	deletion	HGNC	HGNC:264	YES	1	P1	CCDS11173.1	ENSP00000304501	P29275	0	UPI00000503E3	0	0	0	0	Gene3D:1.20.1070.10&Pfam_domain:PF00001&Prints_domain:PR00554&PROSITE_profiles:PS50262&hmmpanther:PTHR24246&hmmpanther:PTHR24246:SF18&SMART_domains:SM01381&Superfamily_domains:SSF81321&Conserved_Domains:cd15069	4	chr17:g.15974800_15974802del	0.0613	0.0696
chr17	16353372	rs539910742	G	GCGGAGGCCC	54	152	1768	0.353	CGGAGGCCC	inframe_insertion	MODERATE	CENPV	ENSG00000166582	Transcript	ENST00000299736.5	protein_coding	1/5	0	ENST00000299736.5:c.56_64dup	ENSP00000299736.4:p.Gly19_Ser21dup	97-98/1132	64-65/819	22/272	A/GASA	gcg/gGGGCCTCCGcg	rs539910742&TMP_ESP_17_16256687_16256686	0	-1	0	insertion	HGNC	HGNC:29920	YES	1	P1	CCDS32575.1	ENSP00000299736	Q7Z7K6	0	UPI000015FC7D	0	0	0	0	hmmpanther:PTHR28620&hmmpanther:PTHR28620:SF4&Low_complexity_(Seg):seg&MobiDB_lite:mobidb-lite	0	chr17:g.16353377_16353385dup	0	0.413
chr17	17136247	0	CCAG	C	113	152	2337	0.75	-	inframe_deletion	MODERATE	MPRIP	ENSG00000133030	Transcript	ENST00000395811.9	protein_coding	6/23	0	ENST00000395811.9:c.566_568del	ENSP00000379156.4:p.Ser189del	623-625/10960	534-536/3117	178-179/1038	TS/T	acCAGc/acc	rs3833098&COSM249625&COSM4594459	0	1	0	deletion	HGNC	HGNC:30321	YES	1	A2	CCDS42268.1	ENSP00000379156	Q6WCQ1	0	UPI0000200A77	0	0	0	0	hmmpanther:PTHR17271:SF9&hmmpanther:PTHR17271&Superfamily_domains:SSF50729&MobiDB_lite:mobidb-lite&MobiDB_lite:mobidb-lite&Low_complexity_(Seg):seg	32	chr17:g.17136280_17136282del	0	0
chr17	17136247	0	CCAGCAG	C	8	152	2337	0.051	-	inframe_deletion	MODERATE	MPRIP	ENSG00000133030	Transcript	ENST00000395811.9	protein_coding	6/23	0	ENST00000395811.9:c.563_568del	ENSP00000379156.4:p.Ser188_Ser189del	623-628/10960	534-539/3117	178-180/1038	TSS/T	acCAGCAGc/acc	rs779205841&COSM4596406&COSM4596407	0	1	0	deletion	HGNC	HGNC:30321	YES	1	A2	CCDS42268.1	ENSP00000379156	Q6WCQ1	0	UPI0000200A77	0	0	0	0	hmmpanther:PTHR17271:SF9&hmmpanther:PTHR17271&Superfamily_domains:SSF50729&MobiDB_lite:mobidb-lite&MobiDB_lite:mobidb-lite&Low_complexity_(Seg):seg	29	chr17:g.17136277_17136282del	0	0
chr17	17793784	rs35068024	AGC	A	122	152	1958	0.801	-	frameshift_variant	HIGH	RAI1	ENSG00000108557	Transcript	ENST00000353383.6	protein_coding	3/6	0	ENST00000353383.6:c.837_838del	ENSP00000323074.4:p.Gln280AlafsTer108	1321-1322/7677	837-838/5721	279-280/1906	QQ/QX	caGCag/caag	rs35068024&COSM1479305&COSM4594482	0	1	0	deletion	HGNC	HGNC:9834	YES	1	P1	CCDS11188.1	ENSP00000323074	Q7Z5J4	0	UPI0000200AAF	0	1	0	0	hmmpanther:PTHR14955:SF6&hmmpanther:PTHR14955&Low_complexity_(Seg):seg&MobiDB_lite:mobidb-lite&Coiled-coils_(Ncoils):Coil	0	chr17:g.17793785_17793786del	0	0
chr17	17793787	rs34083643	AG	A	122	152	1968	0.801	-	frameshift_variant	HIGH	RAI1	ENSG00000108557	Transcript	ENST00000353383.6	protein_coding	3/6	0	ENST00000353383.6:c.840del	ENSP00000323074.4:p.Gln280HisfsTer84	1324/7677	840/5721	280/1906	Q/X	caG/ca	rs34083643&COSM146277&COSM4422927	0	1	0	deletion	HGNC	HGNC:9834	YES	1	P1	CCDS11188.1	ENSP00000323074	Q7Z5J4	0	UPI0000200AAF	0	1	0	0	hmmpanther:PTHR14955:SF6&hmmpanther:PTHR14955&Low_complexity_(Seg):seg&MobiDB_lite:mobidb-lite&Coiled-coils_(Ncoils):Coil	0	chr17:g.17793788del	0	0
chr17	18971372	rs3071666	C	CGGT	112	152	2103	0.744	GGT	inframe_insertion	MODERATE	FAM83G	ENSG00000188522	Transcript	ENST00000388995.11	protein_coding	6/6	0	ENST00000388995.11:c.2456_2458dup	ENSP00000373647.5:p.Asp819_Arg820insHis	2642-2643/5226	2458-2459/2472	820/823	R/HR	cgc/cACCgc	rs538676818	0	-1	0	insertion	HGNC	HGNC:32554	YES	5	P1	CCDS42276.1	ENSP00000373647	A6ND36	0	UPI0000E03260	0	0	0	0	hmmpanther:PTHR16181&hmmpanther:PTHR16181:SF5&MobiDB_lite:mobidb-lite	0	chr17:g.18971373_18971375dup	0.6518	0.674
chr17	19015197	rs768520700	A	ACGGTACGGGGGTGGGGGC	22	152	1204	0.141	CGGTACGGGGGTGGGGGC	inframe_insertion&splice_region_variant	MODERATE	SLC5A10	ENSG00000154025	Transcript	ENST00000395647.6	protein_coding	11/15	0	ENST00000395647.6:c.1289_1289+17dup	0	1328-1329/2140	1287-1288/1839	429-430/612	-/RYGGGG	-/CGGTACGGGGGTGGGGGC	rs768520700	0	1	0	insertion	HGNC	HGNC:23155	YES	2	P3	CCDS11201.2	ENSP00000379008	A0PJK1	0	UPI00001401D2	0	0	0	0	PROSITE_profiles:PS50283&Conserved_Domains:cd11489&hmmpanther:PTHR11819:SF128&hmmpanther:PTHR11819&Gene3D:1.20.1730.10&TIGRFAM_domain:TIGR00813&Pfam_domain:PF00474&Transmembrane_helices:TMhelix	19	chr17:g.19015199_19015216dup	0	0
chr17	30834937	rs60663953	ACAATGT	A	39	152	1873	0.25	-	inframe_deletion	MODERATE	ATAD5	ENSG00000176208	Transcript	ENST00000321990.5	protein_coding	2/23	0	ENST00000321990.5:c.861_866del	ENSP00000313171.4:p.Met287_Ser288del	1239-1244/6873	857-862/5535	286-288/1844	TMS/T	aCAATGTca/aca	rs72427574&COSM1163659	0	1	0	deletion	HGNC	HGNC:25752	YES	1	P1	CCDS11260.1	ENSP00000313171	Q96QE3	0	UPI0000071E9E	0	0	0	0	0	4	chr17:g.30834942_30834947del	0.144	0.0703
chr17	40701882	rs11309872	CA	C	138	150	962	0.922	-	frameshift_variant	HIGH	KRT24	ENSG00000167916	Transcript	ENST00000264651.3	protein_coding	2/8	0	ENST00000264651.3:c.666del	ENSP00000264651.2:p.Asn222LysfsTer11	725/1883	666/1578	222/525	N/X	aaT/aa	rs11309872&COSM1684505	0	-1	0	deletion	HGNC	HGNC:18527	YES	1	P1	CCDS11372.1	ENSP00000264651	Q2M2I5	0	UPI000013D54D	0	0	0	0	PROSITE_profiles:PS51842&hmmpanther:PTHR23239&hmmpanther:PTHR23239:SF207&Pfam_domain:PF00038&Gene3D:1.20.5.1160&SMART_domains:SM01391	0	chr17:g.40701883del	0.4649	0.1921
chr17	40818962	rs1555548442	T	TGCCGCCGTGGCCGCCGCTGGAGCTTCC	22	152	762	0.141	GCCGCCGTGGCCGCCGCTGGAGCTTCC	inframe_insertion	MODERATE	KRT10	ENSG00000186395	Transcript	ENST00000269576.6	protein_coding	7/8	0	ENST00000269576.6:c.1546_1572dup	ENSP00000269576.5:p.Gly516_Gly524dup	1601-1602/2143	1572-1573/1755	524-525/584	-/GSSSGGHGG	-/GGAAGCTCCAGCGGCGGCCACGGCGGC	0	0	-1	0	insertion	HGNC	HGNC:6413	YES	1	P1	CCDS11377.1	ENSP00000269576	P13645	0	UPI000013D842	0	1	0	0	Low_complexity_(Seg):seg&MobiDB_lite:mobidb-lite&MobiDB_lite:mobidb-lite	0	chr17:g.40818966_40818992dup	0	0
chr17	41149523	rs58117746	T	TGGCAGCAGCTGGGGC	55	152	1074	0.353	GGCAGCAGCTGGGGC	inframe_insertion	MODERATE	KRTAP4-5	ENSG00000198271	Transcript	ENST00000343246.5	protein_coding	1/1	0	ENST00000343246.5:c.244_245insGCCCCAGCTGCTGCC	ENSP00000340546.4:p.Cys81_Gln82insArgProSerCysCys	279-280/879	244-245/546	82/181	Q/RPSCCQ	cag/cGCCCCAGCTGCTGCCag	rs535144703	0	-1	0	insertion	HGNC	HGNC:18899	YES	0	P1	CCDS32650.1	ENSP00000340546	Q9BYR2	0	UPI0000456AA3	0	0	0	0	hmmpanther:PTHR23262&hmmpanther:PTHR23262:SF132&Low_complexity_(Seg):seg	0	chr17:g.41149532_41149533insTGGGGCGGCAGCAGC	0.4231	0.5401
chr17	41184543	rs71155126	ACGGCAGCAGCTGGACATACCACAGCTGGGGTGGCAGGTGGTCTGACAGCAGAGTGGG	A	150	152	2039	0.987	-	inframe_deletion	MODERATE	KRTAP4-1	ENSG00000198443	Transcript	ENST00000398472.1	protein_coding	1/1	0	ENST00000398472.1:c.255_311del	ENSP00000381489.1:p.His94_Cys112del	743-799/1241	255-311/441	85-104/146	RPLCCQTTCHPSCGMSSCCR/R	cgCCCACTCTGCTGTCAGACCACCTGCCACCCCAGCTGTGGTATGTCCAGCTGCTGCCGt/cgt	COSM127068&COSM127069	0	-1	0	deletion	HGNC	HGNC:18907	YES	0	P1	0	ENSP00000381489	Q9BYQ7	0	UPI0000246F4A	0	0	0	0	hmmpanther:PTHR23262&hmmpanther:PTHR23262:SF71	0	chr17:g.41184560_41184616del	0	0
chr17	42794833	rs554465446	ATCT	A	8	152	1802	0.051	-	inframe_deletion	MODERATE	WNK4	ENSG00000126562	Transcript	ENST00000246914.10	protein_coding	14/19	0	ENST00000246914.10:c.2416_2418del	ENSP00000246914.4:p.Ser806del	2502-2504/4199	2413-2415/3732	805/1243	S/-	TCT/-	rs554465446	0	1	0	deletion	HGNC	HGNC:14544	YES	1	P1	CCDS11439.1	ENSP00000246914	Q96J92	0	UPI000006FC0F	0	1	0	0	hmmpanther:PTHR13902&hmmpanther:PTHR13902:SF12&Superfamily_domains:SSF56112&MobiDB_lite:mobidb-lite&MobiDB_lite:mobidb-lite&Low_complexity_(Seg):seg	3	chr17:g.42794837_42794839del	0.0014	0
chr17	45242067	0	TCCG	T	28	150	1240	0.182	-	inframe_deletion	MODERATE	FMNL1	ENSG00000184922	Transcript	ENST00000331495.8	protein_coding	15/27	0	ENST00000331495.8:c.1830_1832del	ENSP00000329219.2:p.Pro612del	2047-2049/4003	1807-1809/3303	603/1100	P/-	CCG/-	rs372669041&TMP_ESP_17_43319435_43319440&COSM4989663&COSM5758021	0	1	0	deletion	HGNC	HGNC:1212	YES	1	P1	CCDS11497.1	ENSP00000329219	O95466	0	UPI0000246EE9	0	0	0	0	Prints_domain:PR01217&hmmpanther:PTHR23213&hmmpanther:PTHR23213:SF188&SMART_domains:SM01139&Superfamily_domains:SSF101447&Low_complexity_(Seg):seg	23	chr17:g.45242091_45242093del	0.2636	0.59
chr17	48530822	0	G	GGGGCGCTGT	9	152	1850	0.058	GGGCGCTGT	inframe_insertion	MODERATE	HOXB1	ENSG00000120094	Transcript	ENST00000239174.7	protein_coding	1/2	0	ENST00000239174.7:c.74_82dup	ENSP00000355140.5:p.His25_Ala27dup	189-190/2034	82-83/906	28/301	P/HSAP	cca/cACAGCGCCCca	rs534792734	0	-1	0	insertion	HGNC	HGNC:5111	YES	1	P1	CCDS32675.1	ENSP00000355140	P14653	0	UPI0000163BFF	0	1	0	0	MobiDB_lite:mobidb-lite&MobiDB_lite:mobidb-lite	0	chr17:g.48530832_48530840dup	0.1332	0.1157
chr17	50699859	0	G	GTCA	17	152	1580	0.109	TCA	inframe_insertion	MODERATE	ANKRD40	ENSG00000154945	Transcript	ENST00000285243.7	protein_coding	3/5	0	ENST00000285243.7:c.315_317dup	ENSP00000285243.6:p.Asp106dup	577-578/4166	317-318/1107	106/368	D/DD	gac/gaTGAc	rs138572332&TMP_ESP_17_48777221_48777223	0	-1	0	insertion	HGNC	HGNC:28233	YES	1	P1	CCDS11572.1	ENSP00000285243	Q6AI12	A8IK34	UPI000006F76F	0	0	0	0	Low_complexity_(Seg):seg&hmmpanther:PTHR24192&hmmpanther:PTHR24192:SF1&Gene3D:1.25.40.20	0	chr17:g.50699880_50699882dup	0.0469	0.0908
chr17	58756096	0	G	GGAACCC	23	152	1583	0.147	GAACCC	inframe_insertion	MODERATE	PPM1E	ENSG00000175175	Transcript	ENST00000308249.4	protein_coding	1/7	0	ENST00000308249.4:c.126_131dup	ENSP00000312411.2:p.Pro43_Glu44dup	243-244/6560	99-100/2268	33-34/755	-/EP	-/GAACCC	rs201186780&TMP_ESP_17_56833458_56833463	0	1	0	insertion	HGNC	HGNC:19322	YES	1	P1	CCDS11613.1	ENSP00000312411	Q8WY54	0	UPI000013ECF6	0	0	0	0	Low_complexity_(Seg):seg&MobiDB_lite:mobidb-lite&MobiDB_lite:mobidb-lite	32	chr17:g.58756123_58756128dup	0.389	0.4493
chr17	67959642	0	T	TCCTCCAGCC	54	152	1056	0.359	CCTCCAGCC	inframe_insertion	MODERATE	BPTF	ENSG00000171634	Transcript	ENST00000306378.11	protein_coding	24/28	0	ENST00000306378.11:c.8044_8052dup	ENSP00000307208.6:p.Ala2682_Pro2684dup	8250-8251/11075	8028-8029/8763	2676-2677/2920	-/PPA	-/CCTCCAGCC	rs139709271&TMP_ESP_17_65955759_65955767	0	1	0	insertion	HGNC	HGNC:3581	YES	1	0	CCDS11673.1	ENSP00000307208	Q12830	0	UPI00002263BF	0	1	0	0	hmmpanther:PTHR22880&hmmpanther:PTHR22880:SF137&Low_complexity_(Seg):seg	24	chr17:g.67959658_67959666dup	0	0
chr17	69149049	rs3842375	TGA	T	53	152	1861	0.353	-	frameshift_variant	HIGH	ABCA10	ENSG00000154263	Transcript	ENST00000269081.8	protein_coding	39/40	0	ENST00000269081.8:c.4515_4516del	ENSP00000269081.4:p.Gln1506GlyfsTer12	5425-5426/6362	4515-4516/4632	1505-1506/1543	SQ/SX	tcTCag/tcag	rs3842375&COSM150869	0	-1	0	deletion	HGNC	HGNC:30	YES	1	P1	CCDS11684.1	ENSP00000269081	Q8WWZ4	0	UPI000013D7F6	0	0	0	0	hmmpanther:PTHR19229&hmmpanther:PTHR19229:SF163	0	chr17:g.69149055_69149056del	0.0881	0.0711
chr17	69194395	rs113082690	AACAG	A	52	152	1257	0.346	-	frameshift_variant	HIGH	ABCA10	ENSG00000154263	Transcript	ENST00000269081.8	protein_coding	13/40	0	ENST00000269081.8:c.1331_1334del	ENSP00000269081.4:p.Ser444PhefsTer17	2241-2244/6362	1331-1334/4632	444-445/1543	SV/X	tCTGTt/tt	rs113082690&COSM5713322	0	-1	0	deletion	HGNC	HGNC:30	YES	1	P1	CCDS11684.1	ENSP00000269081	Q8WWZ4	0	UPI000013D7F6	0	0	0	0	PROSITE_profiles:PS50893&Conserved_Domains:cd03263&hmmpanther:PTHR19229&hmmpanther:PTHR19229:SF163&Pfam_domain:PF00005&Gene3D:3.40.50.300&SMART_domains:SM00382&Superfamily_domains:SSF52540	0	chr17:g.69194399_69194402del	0.0885	0.0726
chr17	74893497	0	C	CGGTTCCATGGGCTCCGTA	11	152	2000	0.071	GGTTCCATGGGCTCCGTA	inframe_insertion	MODERATE	AC087651.1	ENSG00000172782	Transcript	ENST00000612771.4	protein_coding	1/6	0	ENST00000612771.4:c.81_98dup	ENSP00000481684.1:p.Thr28_Pro33dup	113-114/2154	98-99/1107	33/368	P/PTEPMEP	ccg/ccTACGGAGCCCATGGAACCg	rs371921347	0	-1	0	insertion	Clone_based_ensembl_gene	0	YES	1	P2	CCDS54163.2	ENSP00000481684	0	A0A087WYB9	UPI0001639CD9	0	0	0	0	hmmpanther:PTHR19353&hmmpanther:PTHR19353:SF13&MobiDB_lite:mobidb-lite&Low_complexity_(Seg):seg	0	chr17:g.74893560_74893577dup	0	0
chr17	75589372	0	GACGAGGGTCGGGGCCGCGGGAAAGCGGACGAAGGGCGGGGCCACGAGCGAGGGT	G	26	152	1160	0.167	-	inframe_deletion	MODERATE	MYO15B	ENSG00000266714	Transcript	ENST00000645453.2	protein_coding	1/64	0	ENST00000645453.2:c.1323_1376del	ENSP00000495242.2:p.Arg444_Gly461del	1316-1369/9704	1316-1369/9339	439-457/3112	DEGRGRGKADEGRGHERGY/D	gACGAGGGTCGGGGCCGCGGGAAAGCGGACGAAGGGCGGGGCCACGAGCGAGGGTac/gac	0	0	1	0	deletion	HGNC	HGNC:14083	YES	0	P1	0	ENSP00000495242	0	A0A2R8YFM0	0	0	0	0	0	Low_complexity_(Seg):seg&MobiDB_lite:mobidb-lite&MobiDB_lite:mobidb-lite	7	chr17:g.75589380_75589433del	0	0
chr17	75616380	0	CAGG	C	10	152	1598	0.064	-	inframe_deletion	MODERATE	MYO15B	ENSG00000266714	Transcript	ENST00000645453.2	protein_coding	39/64	0	ENST00000645453.2:c.6256_6258del	ENSP00000495242.2:p.Glu2086del	6224-6226/9704	6224-6226/9339	2075-2076/3112	QE/Q	cAGGag/cag	rs371699907	0	1	0	deletion	HGNC	HGNC:14083	YES	0	P1	0	ENSP00000495242	0	A0A2R8YFM0	0	0	0	0	0	Low_complexity_(Seg):seg&hmmpanther:PTHR22692:SF16&hmmpanther:PTHR22692&MobiDB_lite:mobidb-lite&MobiDB_lite:mobidb-lite&Coiled-coils_(Ncoils):Coil	32	chr17:g.75616413_75616415del	0.0425	0.0174
chr17	76292311	rs758349471	CACCAGGTTGCACCAAACCACGCTGAACTAT	C	35	152	2092	0.231	-	inframe_deletion	MODERATE	QRICH2	ENSG00000129646	Transcript	ENST00000262765.10	protein_coding	4/19	0	ENST00000262765.10:c.1888_1917del	ENSP00000262765.5:p.Ile630_Gly639del	2068-2097/5357	1888-1917/4992	630-639/1663	IVQRGLVQPG/-	ATAGTTCAGCGTGGTTTGGTGCAACCTGGT/-	rs758349471&COSM150870	0	-1	0	deletion	HGNC	HGNC:25326	YES	1	P2	CCDS32741.1	ENSP00000262765	Q9H0J4	0	UPI000006FECD	0	0	0	0	0	0	chr17:g.76292329_76292358del	0	0
chr17	76292483	rs34007000	CTGA	C	38	152	2226	0.256	-	inframe_deletion	MODERATE	QRICH2	ENSG00000129646	Transcript	ENST00000262765.10	protein_coding	4/19	0	ENST00000262765.10:c.1743_1745del	ENSP00000262765.5:p.His581del	1923-1925/5357	1743-1745/4992	581-582/1663	HQ/Q	caTCAg/cag	rs35035566&COSM1318448	0	-1	0	deletion	HGNC	HGNC:25326	YES	1	P2	CCDS32741.1	ENSP00000262765	Q9H0J4	0	UPI000006FECD	0	0	0	0	0	0	chr17:g.76292488_76292490del	0.4696	0.7073
chr17	78802466	rs71964596	TTTTTTC	T	58	150	1674	0.396	-	inframe_deletion	MODERATE	USP36	ENSG00000055483	Transcript	ENST00000542802.7	protein_coding	17/21	0	ENST00000542802.7:c.2874_2879del	ENSP00000441214.1:p.Lys959_Lys960del	3318-3323/6063	2874-2879/3372	958-960/1123	KKK/K	aaGAAAAAa/aaa	rs866027510&COSM111726&COSM985224	0	-1	0	deletion	HGNC	HGNC:20062	YES	1	P2	CCDS32755.1	ENSP00000441214	Q9P275	A0A024R8V6	UPI00000398BB	0	0	0	0	hmmpanther:PTHR44570&MobiDB_lite:mobidb-lite&Low_complexity_(Seg):seg	0	chr17:g.78802479_78802484del	0	0.0454
chr18	21520797	rs10654340	A	ATCT	152	152	1555	1	TCT	inframe_insertion	MODERATE	GREB1L	ENSG00000141449	Transcript	ENST00000580732.6	protein_coding	32/33	0	ENST00000580732.6:c.5584_5586dup	ENSP00000464162.1:p.Leu1862dup	5963-5964/8749	5582-5583/5772	1861/1923	D/DL	gat/gaTCTt	rs34960489	0	1	0	insertion	HGNC	HGNC:31042	YES	5	P1	CCDS45836.1	ENSP00000464162	Q9C091	0	UPI0001642876	0	1	0	0	hmmpanther:PTHR15720:SF12&hmmpanther:PTHR15720&Pfam_domain:PF15782	4	chr18:g.21520799_21520801dup	0.9954	0.9856
chr18	23136050	rs139352344	GGGCGCCGGC	G	8	152	1468	0.051	-	inframe_deletion	MODERATE	CABLES1	ENSG00000134508	Transcript	ENST00000256925.11	protein_coding	1/10	0	ENST00000256925.11:c.295_303del	ENSP00000256925.7:p.Gly99_Ala101del	289-297/5002	289-297/1902	97-99/633	GAG/-	GGCGCCGGC/-	rs139352344&COSM1611112	0	1	0	deletion	HGNC	HGNC:25097	YES	1	P4	CCDS42417.1	ENSP00000256925	Q8TDN4	A7K6Y5	UPI00004C2CAA	0	0	0	0	hmmpanther:PTHR22896&hmmpanther:PTHR22896:SF1&PIRSF_domain:PIRSF025798&Low_complexity_(Seg):seg	6	chr18:g.23136057_23136065del	0.2242	0.2602
chr18	46253735	rs34068795	TCTG	T	64	152	1416	0.423	-	inframe_deletion	MODERATE	C18orf25	ENSG00000152242	Transcript	ENST00000615052.5	protein_coding	4/5	0	ENST00000615052.5:c.941_943del	ENSP00000481626.1:p.Ala314del	1305-1307/5456	938-940/1215	313-314/404	SA/S	tCTGct/tct	rs1286753321	0	1	0	deletion	HGNC	HGNC:28172	YES	5	P4	CCDS42430.1	ENSP00000481626	Q96B23	0	UPI0000071DC1	0	0	0	0	hmmpanther:PTHR44659	3	chr18:g.46253739_46253741del	0	0
chr18	49879055	rs397841722	T	TGAG	52	152	2578	0.346	GAG	inframe_insertion	MODERATE	MYO5B	ENSG00000167306	Transcript	ENST00000285039.12	protein_coding	24/40	0	ENST00000285039.12:c.3163_3165dup	ENSP00000285039.6:p.Leu1055dup	3519-3520/9583	3165-3166/5547	1055-1056/1848	-/L	-/CTC	rs1447252262	0	-1	0	insertion	HGNC	HGNC:7603	YES	1	P1	CCDS42436.1	ENSP00000285039	Q9ULV0	0	UPI00001D7B21	0	1	0	0	Low_complexity_(Seg):seg&Coiled-coils_(Ncoils):Coil&hmmpanther:PTHR13140:SF356&hmmpanther:PTHR13140	0	chr18:g.49879056_49879058dup	0	0.3638
chr18	51196775	rs78074704	CGCCGCCGCG	C	32	152	1466	0.218	-	inframe_deletion	MODERATE	MEX3C	ENSG00000176624	Transcript	ENST00000406189.4	protein_coding	1/2	0	ENST00000406189.4:c.537_545del	ENSP00000385610.3:p.Ala182_Ala184del	898-906/4142	537-545/1980	179-182/659	AAAA/A	gcCGCGGCGGCg/gcg	rs147438518&COSM1589468	0	-1	0	deletion	HGNC	HGNC:28040	YES	1	P2	CCDS11951.2	ENSP00000385610	Q5U5Q3	0	UPI00005956CD	0	0	0	0	hmmpanther:PTHR23285&hmmpanther:PTHR23285:SF8&Low_complexity_(Seg):seg	0	chr18:g.51196784_51196792del	0	0
chr18	54269587	rs3729509	GCGA	G	89	152	1933	0.583	-	inframe_deletion	MODERATE	POLI	ENSG00000101751	Transcript	ENST00000579534.5	protein_coding	1/10	0	ENST00000579534.5:c.51_53del	ENSP00000462664.1:p.Asp17del	185-187/6133	42-44/2223	14-15/740	GD/G	ggCGAc/ggc	rs10584411&COSM288348	0	1	0	deletion	HGNC	HGNC:9182	YES	1	P1	CCDS11954.2	ENSP00000462664	Q9UNA4	0	UPI00004DDD95	0	0	0	0	MobiDB_lite:mobidb-lite&Low_complexity_(Seg):seg&PDB-ENSP_mappings:5kt7.A&PDB-ENSP_mappings:5kt6.A&PDB-ENSP_mappings:5kt5.A&PDB-ENSP_mappings:5kt4.A	9	chr18:g.54269597_54269599del	0.7839	0.9705
chr18	58537155	rs67925233	ACAGTTGATGTGTCCT	A	33	152	2608	0.224	-	inframe_deletion	MODERATE	ALPK2	ENSG00000198796	Transcript	ENST00000361673.4	protein_coding	5/13	0	ENST00000361673.4:c.3017_3031del	ENSP00000354991.3:p.Glu1006_Thr1010del	3365-3379/7437	3017-3031/6513	1006-1011/2170	EDTSTV/V	gAGGACACATCAACTGtt/gtt	rs67925233&COSM1163660&COSM1163661	0	-1	0	deletion	HGNC	HGNC:20565	YES	1	P1	CCDS11966.2	ENSP00000354991	Q86TB3	0	UPI000022A768	0	0	0	0	hmmpanther:PTHR14187&hmmpanther:PTHR14187:SF6	0	chr18:g.58537160_58537174del	0.402	0.4274
chr18	70196614	rs58913700	T	TCTC	152	152	1520	1	CTC	inframe_insertion	MODERATE	RTTN	ENSG00000176225	Transcript	ENST00000640769.1	protein_coding	7/49	0	ENST00000640769.1:c.725_727dup	ENSP00000491507.1:p.Gly242dup	1014-1015/8088	727-728/6681	243/2226	D/GD	gat/gGAGat	rs74941514	0	-1	0	insertion	HGNC	HGNC:18654	YES	2	P2	CCDS42443.1	ENSP00000491507	Q86VV8	0	UPI0000201E92	0	1	0	0	hmmpanther:PTHR31691&Superfamily_domains:SSF48371&Superfamily_domains:SSF48371	0	chr18:g.70196616_70196618dup	0	0.8275
chr18	74556356	0	G	GTGC	143	152	2060	0.942	TGC	inframe_insertion	MODERATE	CNDP1	ENSG00000150656	Transcript	ENST00000358821.8	protein_coding	2/12	0	ENST00000358821.8:c.58_60dup	ENSP00000351682.3:p.Leu20dup	211-212/4342	43-44/1524	15/507	V/VL	gtg/gTGCtg	rs10663835&TMP_ESP_18_72223592_72223597	0	1	0	insertion	HGNC	HGNC:20675	YES	1	P1	CCDS12007.1	ENSP00000351682	Q96KN2	0	UPI00000463FC	0	0	0	0	hmmpanther:PTHR43270&hmmpanther:PTHR43270:SF1&Cleavage_site_(Signalp):SignalP-noTM&Low_complexity_(Seg):seg	17	chr18:g.74556371_74556373dup	0	0
chr18	79863691	0	G	GGGC	48	152	2014	0.308	GGC	inframe_insertion	MODERATE	KCNG2	ENSG00000178342	Transcript	ENST00000316249.3	protein_coding	1/2	0	ENST00000316249.3:c.36_38dup	ENSP00000315654.3:p.Gly13dup	24-25/1401	24-25/1401	8-9/466	-/G	-/GGC	rs71338073&TMP_ESP_18_77623692_77623694	0	1	0	insertion	HGNC	HGNC:6249	YES	1	P1	CCDS12019.1	ENSP00000315654	Q9UJ96	0	UPI000012DC9B	0	0	0	0	0	14	chr18:g.79863703_79863705dup	0.2891	0.0772
chr19	501697	rs758941486	T	TCCCAACACCACCTC	17	150	794	0.136	CCCAACACCACCTC	frameshift_variant	HIGH	MADCAM1	ENSG00000099866	Transcript	ENST00000215637.8	protein_coding	4/5	0	ENST00000215637.8:c.699_700insAACACCACCTCCCC	ENSP00000215637.2:p.Asp234AsnfsTer77	710-711/1541	696-697/1149	232-233/382	-/PNTTX	-/CCCAACACCACCTC	rs758941486	0	1	0	insertion	HGNC	HGNC:6765	YES	1	P4	CCDS12028.1	ENSP00000215637	Q13477	0	UPI000013C68F	0	0	0	0	hmmpanther:PTHR14162&Low_complexity_(Seg):seg&MobiDB_lite:mobidb-lite	3	chr19:g.501700_501701insAACACCACCTCCCC	0	0
chr19	1004897	rs10666583	G	GCGTT	23	152	2306	0.147	CGTT	frameshift_variant	HIGH	GRIN3B	ENSG00000116032	Transcript	ENST00000234389.3	protein_coding	3/9	0	ENST00000234389.3:c.1396_1397insCGTT	ENSP00000234389.3:p.Gly466AlafsTer18	1415-1416/3281	1396-1397/3132	466/1043	G/ALX	ggc/gCGTTgc	rs10666583	0	1	0	insertion	HGNC	HGNC:16768	YES	1	P1	CCDS32861.1	ENSP00000234389	O60391	0	UPI000004064B	0	0	0	0	Conserved_Domains:cd13720&hmmpanther:PTHR44285:SF3&hmmpanther:PTHR44285&Gene3D:3.40.190.10&SMART_domains:SM00918&SMART_domains:SM00079&Superfamily_domains:SSF53850	0	chr19:g.1004897_1004898insCGTT	0.1591	0.0938
chr19	1009551	rs58448123	GGCCCCCGCGGAGGCCCCACCACACTCT	G	20	152	1926	0.128	-	inframe_deletion	MODERATE	GRIN3B	ENSG00000116032	Transcript	ENST00000234389.3	protein_coding	9/9	0	ENST00000234389.3:c.3083_3109del	ENSP00000234389.3:p.Ala1028_Ser1036del	3101-3127/3281	3082-3108/3132	1028-1036/1043	APAEAPPHS/-	GCCCCCGCGGAGGCCCCACCACACTCT/-	rs142516571&COSM4595331	0	1	0	deletion	HGNC	HGNC:16768	YES	1	P1	CCDS32861.1	ENSP00000234389	O60391	0	UPI000004064B	0	0	0	0	Low_complexity_(Seg):seg&MobiDB_lite:mobidb-lite	1	chr19:g.1009553_1009579del	0.1787	0.1959
chr19	1535194	rs58035688	GCCC	G	73	152	2006	0.494	-	inframe_deletion	MODERATE	PLK5	ENSG00000185988	Transcript	ENST00000334770.8	protein_coding	13/13	0	ENST00000334770.8:c.958_960del	ENSP00000466248.1:p.Pro320del	1845-1847/2106	956-958/1011	319-320/336	AP/A	gCCCcc/gcc	rs58035688&COSM4592002	0	1	0	deletion	HGNC	HGNC:27001	YES	2	P2	CCDS59328.1	ENSP00000466248	Q496M5	0	UPI000015FEF2	0	0	0	0	hmmpanther:PTHR24345&hmmpanther:PTHR24345:SF43&Superfamily_domains:SSF82615&Gene3D:3.30.1120.30	2	chr19:g.1535197_1535199del	0.4587	0.5023
chr19	1825928	rs149465929	TCTC	T	80	152	1776	0.526	-	inframe_deletion	MODERATE	REXO1	ENSG00000079313	Transcript	ENST00000170168.9	protein_coding	3/16	0	ENST00000170168.9:c.1924_1926del	ENSP00000170168.3:p.Glu642del	2049-2051/4609	1924-1926/3666	642/1221	E/-	GAG/-	rs149465929&COSM1600367	0	-1	0	deletion	HGNC	HGNC:24616	YES	1	P2	CCDS32866.1	ENSP00000170168	Q8N1G1	0	UPI0000202F63	0	0	0	0	hmmpanther:PTHR12801&hmmpanther:PTHR12801:SF62&Low_complexity_(Seg):seg&MobiDB_lite:mobidb-lite&MobiDB_lite:mobidb-lite	0	chr19:g.1825929_1825931del	0.3001	0.2844
chr19	2248057	rs750934748	TCCCCCAGCTCCTGGCGTCCAC	T	14	152	770	0.096	-	inframe_deletion	MODERATE	SF3A2	ENSG00000104897	Transcript	ENST00000221494.10	protein_coding	9/9	0	ENST00000221494.10:c.927_947del	ENSP00000221494.3:p.Ala319_Pro325del	1022-1042/1619	907-927/1395	303-309/464	PPAPGVH/-	CCCCCAGCTCCTGGCGTCCAC/-	rs781622011	0	1	0	deletion	HGNC	HGNC:10766	YES	1	P1	CCDS12084.1	ENSP00000221494	Q15428	0	UPI0000135468	0	0	0	0	Low_complexity_(Seg):seg&PDB-ENSP_mappings:6ff4.7&PDB-ENSP_mappings:6ahd.v&PDB-ENSP_mappings:6ah0.v&PDB-ENSP_mappings:5z58.v&PDB-ENSP_mappings:5z57.v&PDB-ENSP_mappings:5z56.v	20	chr19:g.2248078_2248098del	0	0
chr19	8334065	rs6146458	CTCGCTGTCGCCA	C	94	152	2034	0.615	-	inframe_deletion	MODERATE	KANK3	ENSG00000186994	Transcript	ENST00000330915.7	protein_coding	5/11	0	ENST00000330915.7:c.1467_1478del	ENSP00000328923.2:p.Asp489_Ser492del	1533-1544/2787	1467-1478/2466	489-493/821	DGDSE/E	gaTGGCGACAGCGAg/gag	rs111751275&COSM296007&COSM5364747	0	-1	0	deletion	HGNC	HGNC:24796	YES	1	P2	CCDS12199.1	ENSP00000328923	Q6NY19	0	UPI000004FDF5	0	0	0	0	hmmpanther:PTHR24168&hmmpanther:PTHR24168:SF23&MobiDB_lite:mobidb-lite&Low_complexity_(Seg):seg	0	chr19:g.8334076_8334087del	0.3514	0.4085
chr19	9126022	rs3029651	G	GATGGT	30	152	2261	0.192	ATGGT	frameshift_variant	HIGH	OR7G3	ENSG00000170920	Transcript	ENST00000305444.2	protein_coding	1/1	0	ENST00000305444.2:c.924_928dup	ENSP00000302867.2:p.Ser310TyrfsTer?	928-929/939	928-929/939	310/312	S/YHX	tct/tACCATct	rs111867493&TMP_ESP_19_9236699_9236698	0	-1	0	insertion	HGNC	HGNC:8467	YES	0	P1	CCDS32899.1	ENSP00000302867	Q8NG95	A0A126GVR4	UPI0000041C0E	0	0	0	0	hmmpanther:PTHR26451&hmmpanther:PTHR26451:SF415	0	chr19:g.9126025_9126029dup	0.4237	0.711
chr19	9126240	rs75266995	AG	A	16	152	2308	0.103	-	frameshift_variant	HIGH	OR7G3	ENSG00000170920	Transcript	ENST00000305444.2	protein_coding	1/1	0	ENST00000305444.2:c.710del	ENSP00000302867.2:p.Ala237ValfsTer9	710/939	710/939	237/312	A/X	gCt/gt	rs75266995&COSM131028	0	-1	0	deletion	HGNC	HGNC:8467	YES	0	P1	CCDS32899.1	ENSP00000302867	Q8NG95	A0A126GVR4	UPI0000041C0E	0	0	0	0	PROSITE_profiles:PS50262&Conserved_Domains:cd15234&hmmpanther:PTHR26451&hmmpanther:PTHR26451:SF415&Pfam_domain:PF13853&Gene3D:1.20.1070.10&Superfamily_domains:SSF81321&Prints_domain:PR00245	0	chr19:g.9126241del	0.0627	0.0923
chr19	13207858	0	C	CCTG	10	150	1117	0.065	CTG	inframe_insertion	MODERATE	CACNA1A	ENSG00000141837	Transcript	ENST00000638029.1	protein_coding	48/48	0	ENST00000638029.1:c.6991_6993dup	ENSP00000489829.1:p.Gln2331dup	7229-7230/7814	6993-6994/7539	2331-2332/2512	-/Q	-/CAG	rs753460234	0	-1	0	insertion	HGNC	HGNC:1388	YES	5	A2	CCDS82300.1	ENSP00000489829	0	A0A087WW63	UPI000152B4F1	0	1	0	0	MobiDB_lite:mobidb-lite&MobiDB_lite:mobidb-lite	0	chr19:g.13207896_13207898dup	0	0
chr19	13207858	0	CCTGCTG	C	56	150	1117	0.39	-	inframe_deletion	MODERATE	CACNA1A	ENSG00000141837	Transcript	ENST00000638029.1	protein_coding	48/48	0	ENST00000638029.1:c.6988_6993del	ENSP00000489829.1:p.Gln2330_Gln2331del	7224-7229/7814	6988-6993/7539	2330-2331/2512	QQ/-	CAGCAG/-	rs16054&TMP_ESP_19_13318673_13318681	0	-1	0	deletion	HGNC	HGNC:1388	YES	5	A2	CCDS82300.1	ENSP00000489829	0	A0A087WW63	UPI000152B4F1	0	1	0	0	MobiDB_lite:mobidb-lite&MobiDB_lite:mobidb-lite&Low_complexity_(Seg):seg	0	chr19:g.13207893_13207898del	0	0
chr19	14942171	rs3044711	T	TATC	152	152	2372	1	ATC	inframe_insertion	MODERATE	OR7C2	ENSG00000127529	Transcript	ENST00000248072.3	protein_coding	1/1	0	ENST00000248072.3:c.684_686dup	ENSP00000248072.3:p.Ser229dup	683-684/960	683-684/960	228/319	V/VS	gta/gtATCa	rs3044711	0	1	0	insertion	HGNC	HGNC:8374	YES	0	P1	CCDS12320.1	ENSP00000248072	O60412	0	UPI0000041E80	0	0	0	0	PROSITE_profiles:PS50262&Conserved_Domains:cd15234&hmmpanther:PTHR26451:SF307&hmmpanther:PTHR26451&Gene3D:1.20.1070.10&Pfam_domain:PF13853&Superfamily_domains:SSF81321	3	chr19:g.14942172_14942174dup	0	1
chr19	17542226	rs565920221	CTGGCAGCACCGTT	C	11	152	1960	0.071	-	frameshift_variant	HIGH	FAM129C	ENSG00000167483	Transcript	ENST00000335393.8	protein_coding	11/16	0	ENST00000335393.8:c.1359_1371del	ENSP00000335040.3:p.Ala454PhefsTer34	1493-1505/2508	1355-1367/2094	452-456/697	LAAPF/X	cTGGCAGCACCGTTt/ct	rs565920221	0	1	0	deletion	HGNC	HGNC:24130	YES	1	P3	CCDS12362.1	ENSP00000335040	Q86XR2	0	UPI0000246FFF	0	0	0	0	hmmpanther:PTHR14392&hmmpanther:PTHR14392:SF4	4	chr19:g.17542231_17542243del	0.006	0
chr19	21116968	rs36125838	TATA	T	24	152	1203	0.16	-	inframe_deletion	MODERATE	ZNF714	ENSG00000160352	Transcript	ENST00000456283.6	protein_coding	5/5	0	ENST00000456283.6:c.307_309del	ENSP00000478345.1:p.Asn103del	630-632/6812	305-307/1668	102-103/555	YN/Y	tATAat/tat	rs1186085132	0	1	0	deletion	HGNC	HGNC:27124	YES	2	P1	CCDS54239.1	ENSP00000478345	0	A0A087WU35	UPI0001278283	0	0	0	0	hmmpanther:PTHR24384:SF104&hmmpanther:PTHR24384	2	chr19:g.21116971_21116973del	0	0
chr19	21973984	0	AAAGGCTTTGCCACATTCTTTACATTTGTAGGGCTTCTCTCCAGCATGAATTGCCTTATGTGTAATAAGGGTTGAGACCTTACTG	A	8	152	1131	0.051	-	inframe_deletion	MODERATE	ZNF208	ENSG00000160321	Transcript	ENST00000397126.9	protein_coding	4/4	0	ENST00000397126.9:c.966_1049del	ENSP00000380315.3:p.Val325_Lys352del	1115-1198/9088	966-1049/3843	322-350/1280	FSKVSTLITHKAIHAGEKPYKCKECGKAF/F	ttCAGTAAGGTCTCAACCCTTATTACACATAAGGCAATTCATGCTGGAGAGAAGCCCTACAAATGTAAAGAATGTGGCAAAGCCTTt/ttt	0	0	-1	0	deletion	HGNC	HGNC:12999	YES	3	P1	CCDS54240.1	ENSP00000380315	O43345	0	UPI0001B23C28	0	0	0	0	PROSITE_profiles:PS50157&PROSITE_profiles:PS50157&hmmpanther:PTHR24384:SF116&hmmpanther:PTHR24384&hmmpanther:PTHR24384:SF116&hmmpanther:PTHR24384&PROSITE_patterns:PS00028&PROSITE_patterns:PS00028&Pfam_domain:PF13912&Gene3D:3.30.160.60&Pfam_domain:PF00096&Gene3D:3.30.160.60&SMART_domains:SM00355&SMART_domains:SM00355&Superfamily_domains:SSF57667&Superfamily_domains:SSF57667	0	chr19:g.21974002_21974085del	0	0
chr19	22757390	rs200518184	A	AG	10	152	1174	0.077	G	frameshift_variant	HIGH	ZNF99	ENSG00000213973	Transcript	ENST00000596209.4	protein_coding	4/4	0	ENST00000596209.4:c.2518_2519insC	ENSP00000472969.1:p.Met840ThrfsTer166	2653-2654/7861	2518-2519/2595	840/864	M/TX	atg/aCtg	rs200518184	0	-1	0	insertion	HGNC	HGNC:13175	YES	5	0	CCDS59369.1	ENSP00000472969	A8MXY4	0	UPI0000426011	0	0	0	0	PROSITE_profiles:PS50157&hmmpanther:PTHR24384:SF114&hmmpanther:PTHR24384&PIRSF_domain:PIRSF013212&Gene3D:3.30.160.60	0	chr19:g.22757390_22757391insG	0.0897	0.0681
chr19	23744939	rs61397759	CCA	C	10	152	1156	0.064	-	frameshift_variant	HIGH	ZNF681	ENSG00000196172	Transcript	ENST00000402377.3	protein_coding	4/4	0	ENST00000402377.3:c.609_610del	ENSP00000384000.3:p.Cys203TrpfsTer5	751-752/6497	609-610/1938	203-204/645	CG/WX	tgTGga/tgga	rs61397759&COSM111547&COSM1318341	0	-1	0	deletion	HGNC	HGNC:26457	YES	1	P1	CCDS12414.2	ENSP00000384000	Q96N22	0	UPI000022ABC8	0	0	0	0	Gene3D:3.30.160.60&Pfam_domain:PF00096&PIRSF_domain:PIRSF013212&PROSITE_patterns:PS00028&PROSITE_profiles:PS50157&hmmpanther:PTHR24384&hmmpanther:PTHR24384:SF128&SMART_domains:SM00355&Superfamily_domains:SSF57667	0	chr19:g.23744942_23744943del	0.1126	0.0106
chr19	30009211	0	GTGA	G	100	152	1918	0.654	-	inframe_deletion	MODERATE	URI1	ENSG00000105176	Transcript	ENST00000392271.6	protein_coding	8/11	0	ENST00000392271.6:c.918_920del	ENSP00000376097.2:p.Asp311del	1203-1205/3460	894-896/1608	298-299/535	SD/S	agTGAt/agt	rs3840928&COSM994409	0	1	0	deletion	HGNC	HGNC:13236	YES	1	P3	CCDS12420.1	ENSP00000376097	O94763	0	UPI00001604C8	0	0	0	0	hmmpanther:PTHR15111&Low_complexity_(Seg):seg	24	chr19:g.30009236_30009238del	0	0.5749
chr19	33301825	0	G	GGCGGGT	14	152	1513	0.09	GCGGGT	inframe_insertion	MODERATE	CEBPA	ENSG00000245848	Transcript	ENST00000498907.3	protein_coding	1/1	0	ENST00000498907.3:c.584_589dup	ENSP00000427514.1:p.His195_Pro196dup	709-710/2601	589-590/1077	197/358	P/HPP	ccg/cACCCGCcg	rs762459325	0	-1	0	insertion	HGNC	HGNC:1833	YES	0	P1	CCDS54243.1	ENSP00000427514	P49715	0	UPI0000167F92	0	1	0	0	PIRSF_domain:PIRSF005879&hmmpanther:PTHR23334&hmmpanther:PTHR23334:SF5&Low_complexity_(Seg):seg	0	chr19:g.33301841_33301846dup	0	0
chr19	35511459	rs56743379	ACTGCTGCCACCACTGCTGCCGCCACTGCTGCCGCCACTGCTGCTGCCACTG	A	80	152	2538	0.532	-	inframe_deletion	MODERATE	DMKN	ENSG00000161249	Transcript	ENST00000339686.8	protein_coding	5/16	0	ENST00000339686.8:c.819_869del	ENSP00000342012.3:p.Ser274_Ser290del	993-1043/1924	819-869/1431	273-290/476	SSGSSSGGSSGGSSGGSS/S	agCAGTGGCAGCAGCAGTGGCGGCAGCAGTGGCGGCAGCAGTGGTGGCAGCAGt/agt	TMP_ESP_19_36002362_36002412&COSM4678115&COSM69118	0	-1	0	deletion	HGNC	HGNC:25063	YES	1	0	CCDS12463.1	ENSP00000342012	Q6E0U4	0	UPI00002020EB	0	0	0	0	hmmpanther:PTHR36881&MobiDB_lite:mobidb-lite&MobiDB_lite:mobidb-lite&Low_complexity_(Seg):seg	0	chr19:g.35511479_35511529del	0	0
chr19	35586327	rs144944215	CT	C	30	152	1950	0.199	-	frameshift_variant	HIGH	PMIS2	ENSG00000283758	Transcript	ENST00000640449.2	protein_coding	1/2	0	ENST00000640449.2:c.69del	ENSP00000492557.1:p.Thr24ProfsTer40	156/690	69/453	23/150	P/X	ccT/cc	rs144944215	0	1	0	deletion	HGNC	HGNC:53649	YES	5	P5	0	ENSP00000492557	A0A1W2PS18	0	UPI00097BA6D4	0	0	0	0	MobiDB_lite:mobidb-lite&MobiDB_lite:mobidb-lite&Low_complexity_(Seg):seg	0	chr19:g.35586328del	0.0845	0.0257
chr19	36638678	rs200326538	GGGA	G	23	152	1440	0.167	-	inframe_deletion	MODERATE	ZNF461	ENSG00000197808	Transcript	ENST00000588268.6	protein_coding	6/6	0	ENST00000588268.6:c.1664_1666del	ENSP00000467931.1:p.Leu555del	1892-1894/3955	1664-1666/1692	555-556/563	LP/P	cTCCct/cct	rs200326538&COSM6050227&COSM6050228	0	-1	0	deletion	HGNC	HGNC:21629	YES	1	P3	CCDS54257.1	ENSP00000467931	Q8TAF7	0	UPI00002021CA	0	0	0	0	hmmpanther:PTHR24377&hmmpanther:PTHR24377:SF277	0	chr19:g.36638683_36638685del	0.0156	0.0015
chr19	37894973	rs76642851	TGGA	T	20	152	2641	0.135	-	inframe_deletion	MODERATE	WDR87	ENSG00000171804	Transcript	ENST00000447313.6	protein_coding	4/6	0	ENST00000447313.6:c.727_729del	ENSP00000405012.2:p.Ser243del	888-890/9009	727-729/8739	243/2912	S/-	TCC/-	rs78221450&COSM5713340&COSM5713341	0	-1	0	deletion	HGNC	HGNC:29934	YES	2	A2	CCDS74356.1	ENSP00000405012	0	E7ESW6	UPI0003EAEFEF	0	0	0	0	Gene3D:2.130.10.10&PROSITE_profiles:PS50294&hmmpanther:PTHR42968&hmmpanther:PTHR42968:SF9&SMART_domains:SM00320&Superfamily_domains:SSF50978&Low_complexity_(Seg):seg	0	chr19:g.37894978_37894980del	0	0
chr19	38304906	0	TGAA	T	53	152	2007	0.353	-	inframe_deletion	MODERATE	C19orf33	ENSG00000167644	Transcript	ENST00000301246.10	protein_coding	4/4	0	ENST00000301246.10:c.271_273del	ENSP00000301246.4:p.Lys91del	275-277/374	264-266/321	88-89/106	VK/V	gtGAAg/gtg	rs139805446&COSM995917	0	1	0	deletion	HGNC	HGNC:16668	YES	1	P1	CCDS12511.1	ENSP00000301246	Q9GZP8	0	UPI000006DC1A	0	0	0	0	Low_complexity_(Seg):seg&MobiDB_lite:mobidb-lite&MobiDB_lite:mobidb-lite&Pfam_domain:PF15761	7	chr19:g.38304914_38304916del	0.154	0.0386
chr19	38408861	0	C	CAAG	36	152	1392	0.237	AAG	inframe_insertion	MODERATE	FAM98C	ENSG00000130244	Transcript	ENST00000252530.9	protein_coding	8/8	0	ENST00000252530.9:c.1045_1047dup	ENSP00000252530.4:p.Lys349dup	1048-1049/1271	1029-1030/1050	343-344/349	-/K	-/AAG	rs142977446&TMP_ESP_19_38899502_38899504	0	1	0	insertion	HGNC	HGNC:27119	YES	1	P1	CCDS42562.1	ENSP00000252530	Q17RN3	0	UPI000059D713	0	0	0	0	hmmpanther:PTHR31353&hmmpanther:PTHR31353:SF10&MobiDB_lite:mobidb-lite	18	chr19:g.38408877_38408879dup	0.0935	0.1241
chr19	39248513	0	CT	C	74	152	2230	0.494	-	frameshift_variant	HIGH	IFNL4	ENSG00000272395	Transcript	ENST00000616270.4	protein_coding	1/4	0	ENST00000616270.4:c.66del	ENSP00000480679.1:p.Gly23AlafsTer72	343/1132	66/432	22/143	E/X	gaA/ga	rs11322783&CX136347	0	-1	0	deletion	HGNC	HGNC:44480	YES	1	P1	0	ENSP00000480679	0	K9M1A9	UPI0002A869E2	0	1	0	0	Transmembrane_helices:TMhelix	0	chr19:g.39248515del	0.3682	0.7073
chr19	40667987	rs71173669	CTGCTGT	C	67	152	2530	0.429	-	inframe_deletion	MODERATE	NUMBL	ENSG00000105245	Transcript	ENST00000252891.8	protein_coding	10/10	0	ENST00000252891.8:c.1305_1310del	ENSP00000252891.3:p.Gln445_Gln446del	1473-1478/3561	1305-1310/1830	435-437/609	QQQ/Q	caACAGCAg/cag	rs141662737&COSM996778	0	-1	0	deletion	HGNC	HGNC:8061	YES	1	P3	CCDS12561.1	ENSP00000252891	Q9Y6R0	0	UPI000003032B	0	0	0	0	Low_complexity_(Seg):seg&Coiled-coils_(Ncoils):Coil&hmmpanther:PTHR11232&hmmpanther:PTHR11232:SF32&PIRSF_domain:PIRSF017607	0	chr19:g.40667999_40668004del	0.5703	0.7821
chr19	41116202	rs3833221	G	GC	13	152	2490	0.096	C	frameshift_variant	HIGH	CYP2F1	ENSG00000197446	Transcript	ENST00000331105.7	protein_coding	2/10	0	ENST00000331105.7:c.15dup	ENSP00000333534.2:p.Thr6HisfsTer22	86-87/1847	14-15/1476	5/491	S/SX	agc/agCc	rs3833221&CI071425	0	1	0	insertion	HGNC	HGNC:2632	YES	1	P1	CCDS12572.1	ENSP00000333534	P24903	0	UPI000013C622	0	0	0	0	hmmpanther:PTHR24300&hmmpanther:PTHR24300:SF275&Cleavage_site_(Signalp):SignalP-noTM	1	chr19:g.41116203dup	0.272	0.4251
chr19	42763988	rs11355507	AG	A	38	152	2539	0.25	-	frameshift_variant	HIGH	PSG8	ENSG00000124467	Transcript	ENST00000306511.4	protein_coding	2/5	0	ENST00000306511.4:c.357del	ENSP00000305005.4:p.Tyr120ThrfsTer6	455/1441	357/1281	119/426	S/X	tcC/tc	rs11355507&COSM5001019&COSM5001020	0	-1	0	deletion	HGNC	HGNC:9525	YES	1	P3	CCDS33037.1	ENSP00000305005	Q9UQ74	0	UPI0000071471	0	0	0	0	Conserved_Domains:cd05774&hmmpanther:PTHR45244&hmmpanther:PTHR45244:SF1&Pfam_domain:PF07686&Gene3D:2.60.40.10&SMART_domains:SM00409&Superfamily_domains:SSF48726	0	chr19:g.42763990del	0.1016	0.1906
chr19	43847014	rs71907168	GGGAGAT	G	10	152	699	0.071	-	inframe_deletion	MODERATE	ZNF283	ENSG00000167637	Transcript	ENST00000618787.5	protein_coding	7/7	0	ENST00000618787.5:c.415_420del	ENSP00000484852.1:p.Glu139_Met140del	682-687/5684	414-419/2040	138-140/679	WEM/W	tgGGAGATg/tgg	rs79626467&COSM1394323&COSM1394324	0	1	0	deletion	HGNC	HGNC:13077	YES	2	P2	CCDS46097.1	ENSP00000484852	Q8N7M2	0	UPI000155B91C	0	0	0	0	PROSITE_profiles:PS50805	1	chr19:g.43847016_43847021del	0.3878	0.4493
chr19	44085846	rs139900131	TCTC	T	37	152	2405	0.237	-	inframe_deletion	MODERATE	ZNF284	ENSG00000186026	Transcript	ENST00000421176.4	protein_coding	5/5	0	ENST00000421176.4:c.370_372del	ENSP00000411032.2:p.Ser124del	570-572/4336	369-371/1782	123-124/593	FS/F	ttCTCc/ttc	rs139900131&COSM5713348	0	1	0	deletion	HGNC	HGNC:13078	YES	1	P1	CCDS46099.1	ENSP00000411032	Q2VY69	0	UPI00005788EA	0	0	0	0	hmmpanther:PTHR24388&hmmpanther:PTHR24388:SF2&Gene3D:3.30.160.60	1	chr19:g.44085848_44085850del	0.4509	0.2663
chr19	44274642	rs59660444	CG	C	74	152	1929	0.5	-	frameshift_variant	HIGH	ZNF233	ENSG00000159915	Transcript	ENST00000391958.6	protein_coding	5/5	0	ENST00000391958.6:c.1983del	ENSP00000375820.1:p.Leu662CysfsTer44	2110/2784	1983/2013	661/670	S/X	tcG/tc	rs59660444&COSM1394419&COSM4998455	0	1	0	deletion	HGNC	HGNC:30946	YES	2	P1	CCDS33047.1	ENSP00000375820	A6NK53	0	UPI000049DEBE	0	0	0	0	hmmpanther:PTHR24377:SF705&hmmpanther:PTHR24377&Gene3D:3.30.160.60&Low_complexity_(Seg):seg	0	chr19:g.44274643del	0.3183	0.6536
chr19	47379900	0	TGGAGGA	T	13	152	2040	0.083	-	inframe_deletion	MODERATE	DHX34	ENSG00000134815	Transcript	ENST00000328771.9	protein_coding	14/17	0	ENST00000328771.9:c.2910_2915del	ENSP00000331907.4:p.Glu970_Glu971del	3213-3218/4338	2898-2903/3432	966-968/1143	LEE/L	ctGGAGGAg/ctg	rs774917677&TMP_ESP_19_47883158_47883166	0	1	0	deletion	HGNC	HGNC:16719	YES	5	P1	CCDS12700.1	ENSP00000331907	Q14147	0	UPI0000202759	0	0	0	0	hmmpanther:PTHR18934&hmmpanther:PTHR18934:SF148&Low_complexity_(Seg):seg	12	chr19:g.47379913_47379918del	0	0.0008
chr19	48446744	0	TGAA	T	16	152	2273	0.103	-	inframe_deletion	MODERATE	GRWD1	ENSG00000105447	Transcript	ENST00000253237.9	protein_coding	3/7	0	ENST00000253237.9:c.378_380del	ENSP00000253237.4:p.Glu129del	603-605/5571	370-372/1341	124/446	E/-	GAA/-	rs141552216&COSM146270	0	1	0	deletion	HGNC	HGNC:21270	YES	1	P1	CCDS12720.1	ENSP00000253237	Q9BQ67	0	UPI000012BB5B	0	0	0	0	hmmpanther:PTHR22850:SF6&hmmpanther:PTHR22850&Gene3D:2.130.10.10&Low_complexity_(Seg):seg&MobiDB_lite:mobidb-lite&MobiDB_lite:mobidb-lite&Coiled-coils_(Ncoils):Coil	8	chr19:g.48446753_48446755del	0.0493	0.0219
chr19	48939592	0	T	TG	39	152	2018	0.256	G	frameshift_variant	HIGH	DHDH	ENSG00000104808	Transcript	ENST00000221403.7	protein_coding	4/7	0	ENST00000221403.7:c.517dup	ENSP00000221403.2:p.Ala173GlyfsTer33	533-534/1064	510-511/1005	170-171/334	-/X	-/G	rs3830420&TMP_ESP_19_49442850_49442850	0	1	0	insertion	HGNC	HGNC:17887	YES	1	P1	CCDS12741.1	ENSP00000221403	Q9UQ10	0	UPI000006DD01	0	0	0	0	hmmpanther:PTHR22604&hmmpanther:PTHR22604:SF141&Gene3D:3.30.360.10&Superfamily_domains:SSF55347	7	chr19:g.48939599dup	0.2548	0.0575
chr19	48944491	rs3835153	GGA	G	13	152	2164	0.09	-	frameshift_variant	HIGH	DHDH	ENSG00000104808	Transcript	ENST00000221403.7	protein_coding	6/7	0	ENST00000221403.7:c.881_882del	ENSP00000221403.2:p.Glu294ValfsTer18	903-904/1064	880-881/1005	294/334	E/X	GAg/g	rs3835153&COSM5713355	0	1	0	deletion	HGNC	HGNC:17887	YES	1	P1	CCDS12741.1	ENSP00000221403	Q9UQ10	0	UPI000006DD01	0	0	0	0	hmmpanther:PTHR22604&hmmpanther:PTHR22604:SF141&Gene3D:3.30.360.10&Superfamily_domains:SSF55347	1	chr19:g.48944493_48944494del	0.0529	0.0008
chr19	49070105	rs10535426	TGGA	T	31	152	1684	0.199	-	inframe_deletion	MODERATE	KCNA7	ENSG00000104848	Transcript	ENST00000221444.1	protein_coding	2/2	0	ENST00000221444.1:c.1326_1328del	ENSP00000221444.1:p.Pro443del	1682-1684/4372	1326-1328/1371	442-443/456	PP/P	ccTCCa/cca	rs10535426&COSM5713356	0	-1	0	deletion	HGNC	HGNC:6226	YES	1	P1	CCDS12755.1	ENSP00000221444	Q96RP8	0	UPI000004F638	0	0	0	0	Low_complexity_(Seg):seg	0	chr19:g.49070108_49070110del	0.1448	0.2988
chr19	49154453	0	ACAT	A	88	152	1930	0.564	-	inframe_deletion	MODERATE	HRC	ENSG00000130528	Transcript	ENST00000252825.9	protein_coding	1/6	0	ENST00000252825.9:c.782_784del	ENSP00000252825.3:p.Asp261del	941-943/2357	782-784/2100	261-262/699	DV/V	gATGtc/gtc	rs66501117&COSM1631013	0	-1	0	deletion	HGNC	HGNC:5178	YES	1	P1	CCDS12759.1	ENSP00000252825	P23327	0	UPI0000135F21	0	0	0	0	hmmpanther:PTHR15054&MobiDB_lite:mobidb-lite&MobiDB_lite:mobidb-lite&Low_complexity_(Seg):seg	0	chr19:g.49154494_49154496del	0.3822	0.3185
chr19	49154632	0	T	TTCC	88	152	2174	0.564	TCC	inframe_insertion	MODERATE	HRC	ENSG00000130528	Transcript	ENST00000252825.9	protein_coding	1/6	0	ENST00000252825.9:c.603_605dup	ENSP00000252825.3:p.Glu204dup	764-765/2357	605-606/2100	202/699	E/EE	gaa/gaGGAa	rs147238387&TMP_ESP_19_49657890_49657895	0	-1	0	insertion	HGNC	HGNC:5178	YES	1	P1	CCDS12759.1	ENSP00000252825	P23327	0	UPI0000135F21	0	0	0	0	hmmpanther:PTHR15054&MobiDB_lite:mobidb-lite&MobiDB_lite:mobidb-lite&Low_complexity_(Seg):seg	0	chr19:g.49154656_49154658dup	0	0
chr19	49589960	0	T	TCCACCC	8	152	1424	0.051	CCACCC	inframe_insertion	MODERATE	PRRG2	ENSG00000126460	Transcript	ENST00000246794.10	protein_coding	6/7	0	ENST00000246794.10:c.514_519dup	ENSP00000246794.4:p.Pro172_Pro173dup	677-678/1403	498-499/609	166-167/202	-/PP	-/CCACCC	rs745541502	0	1	0	insertion	HGNC	HGNC:9470	YES	2	P1	CCDS12773.1	ENSP00000246794	O14669	0	UPI0000137078	0	0	0	0	hmmpanther:PTHR24251:SF19&hmmpanther:PTHR24251&Low_complexity_(Seg):seg&MobiDB_lite:mobidb-lite&MobiDB_lite:mobidb-lite	21	chr19:g.49589976_49589981dup	0	0
chr19	50378565	rs34296657	A	ACAG	77	152	2334	0.506	CAG	inframe_insertion	MODERATE	NR1H2	ENSG00000131408	Transcript	ENST00000652203.1	protein_coding	7/11	0	ENST00000652203.1:c.523_525dup	ENSP00000499121.1:p.Gln175dup	1940-1941/3592	516-517/1383	172-173/460	-/Q	-/CAG	rs34296657	0	1	0	insertion	EntrezGene	0	YES	0	P2	CCDS42593.1	ENSP00000499121	0	0	UPI000013CDEE	0	0	0	0	Superfamily_domains:SSF57716&hmmpanther:PTHR24082&hmmpanther:PTHR24082:SF316&MobiDB_lite:mobidb-lite	9	chr19:g.50378572_50378574dup	0.3968	0.621
chr19	51332638	rs11402251	T	TG	152	152	1992	1	G	frameshift_variant&splice_region_variant	HIGH	VSIG10L	ENSG00000186806	Transcript	ENST00000335624.4	protein_coding	10/10	0	ENST00000335624.4:c.2576dup	ENSP00000335623.3:p.Gln860ThrfsTer23	2576-2577/3397	2576-2577/2604	859/867	A/AX	gca/gcCa	rs11402251	0	-1	0	insertion	HGNC	HGNC:27111	YES	5	P1	CCDS54300.1	ENSP00000335623	Q86VR7	0	UPI00001D8188	0	0	0	0	hmmpanther:PTHR45259	0	chr19:g.51332639dup	1	1
chr19	51501537	rs66949844	G	GC	133	152	2765	0.878	C	frameshift_variant	HIGH	SIGLEC12	ENSG00000254521	Transcript	ENST00000291707.7	protein_coding	1/8	0	ENST00000291707.7:c.196dup	ENSP00000291707.3:p.Ala66GlyfsTer50	252-253/2121	196-197/1788	66/595	A/GX	gca/gGca	rs66949844	0	-1	0	insertion	HGNC	HGNC:15482	YES	1	P1	CCDS12833.1	ENSP00000291707	Q96PQ1	0	UPI0000135992	0	0	0	0	PROSITE_profiles:PS50835&hmmpanther:PTHR12035:SF53&hmmpanther:PTHR12035&Pfam_domain:PF07686&Gene3D:2.60.40.10&SMART_domains:SM00409&SMART_domains:SM00408&Superfamily_domains:SSF48726	0	chr19:g.51501540dup	0	0.5953
chr19	52383892	rs34470614	TA	T	61	152	1645	0.391	-	frameshift_variant	HIGH	ZNF880	ENSG00000221923	Transcript	ENST00000422689.3	protein_coding	4/4	0	ENST00000422689.3:c.317del	ENSP00000406318.2:p.Asn106IlefsTer5	356/2258	313/1734	105/577	K/X	Aaa/aa	rs34470614&COSM5713360	0	1	0	deletion	HGNC	HGNC:37249	YES	2	P1	CCDS46164.1	ENSP00000406318	Q6PDB4	0	UPI00001D818D	0	0	0	0	hmmpanther:PTHR24377&hmmpanther:PTHR24377:SF703	4	chr19:g.52383897del	0	0
chr19	52383993	0	T	TCAA	61	152	1593	0.391	CAA	inframe_insertion	MODERATE	ZNF880	ENSG00000221923	Transcript	ENST00000422689.3	protein_coding	4/4	0	ENST00000422689.3:c.417_419dup	ENSP00000406318.2:p.Asn140dup	456-457/2258	413-414/1734	138/577	I/IN	atc/atCAAc	rs34678014	0	1	0	insertion	HGNC	HGNC:37249	YES	2	P1	CCDS46164.1	ENSP00000406318	Q6PDB4	0	UPI00001D818D	0	0	0	0	hmmpanther:PTHR24377&hmmpanther:PTHR24377:SF703	6	chr19:g.52383997_52383999dup	0	0
chr19	52613680	0	GCCACACTCATTACATTTGTAAGGTTTCTCTCCAGTGTGGATTCTCTGATGTTGTGCAAGGTGTGAAATATGATGGAAGACCTTT	G	121	152	1720	0.801	-	inframe_deletion	MODERATE	ZNF83	ENSG00000167766	Transcript	ENST00000597597.1	protein_coding	2/2	0	ENST00000597597.1:c.801_884del	ENSP00000472619.1:p.His271_Phe298del	3055-3138/4442	801-884/1551	267-295/516	GKVFHHISHLAQHQRIHTGEKPYKCNECG/G	ggAAAGGTCTTCCATCATATTTCACACCTTGCACAACATCAGAGAATCCACACTGGAGAGAAACCTTACAAATGTAATGAGTGTGGc/ggc	TMP_ESP_19_53116934_53117017	0	-1	0	deletion	HGNC	HGNC:13158	YES	1	P1	CCDS12854.1	ENSP00000472619	P51522	A0A024R4L3	UPI000013E6CF	0	0	0	0	PROSITE_profiles:PS50157&PROSITE_profiles:PS50157&hmmpanther:PTHR24384&hmmpanther:PTHR24384:SF97&hmmpanther:PTHR24384&hmmpanther:PTHR24384:SF97&hmmpanther:PTHR24384:SF97&hmmpanther:PTHR24384&PROSITE_patterns:PS00028&PROSITE_patterns:PS00028&Pfam_domain:PF00096&Gene3D:3.30.160.60&Gene3D:3.30.160.60&Pfam_domain:PF00096&SMART_domains:SM00355&SMART_domains:SM00355&Superfamily_domains:SSF57667	0	chr19:g.52613686_52613769del	0	0
chr19	52951222	rs33949217	C	CACT	21	152	1949	0.135	ACT	inframe_insertion	MODERATE	ZNF816	ENSG00000180257	Transcript	ENST00000357666.8	protein_coding	5/5	0	ENST00000357666.8:c.552_553insAGT	ENSP00000350295.4:p.Ile184_Gly185insSer	853-854/2697	552-553/1956	184-185/651	-/S	-/AGT	rs33949217	0	-1	0	insertion	HGNC	HGNC:26995	YES	1	P1	CCDS33096.1	ENSP00000350295	Q0VGE8	A0A024R4J0	UPI0000251D78	0	0	0	0	hmmpanther:PTHR24377&hmmpanther:PTHR24377:SF236	0	chr19:g.52951222_52951223insACT	0.4651	0.8699
chr19	55279518	0	A	AGCCGCCGCC	126	152	1659	0.833	GCCGCCGCC	inframe_insertion	MODERATE	HSPBP1	ENSG00000133265	Transcript	ENST00000255631.9	protein_coding	3/9	0	ENST00000255631.9:c.82_90dup	ENSP00000255631.4:p.Gly28_Gly30dup	401-402/1768	90-91/1080	30-31/359	-/GGG	-/GGCGGCGGC	rs3040014&TMP_ESP_19_55790887_55790889	0	-1	0	insertion	HGNC	HGNC:24989	YES	1	P1	CCDS33111.1	ENSP00000255631	Q9NZL4	0	UPI0000074015	0	0	0	0	Low_complexity_(Seg):seg&MobiDB_lite:mobidb-lite&MobiDB_lite:mobidb-lite	0	chr19:g.55279525_55279533dup	0	0
chr19	55518249	rs35104581	C	CCCA	77	150	931	0.513	CCA	inframe_insertion	MODERATE	SSC5D	ENSG00000179954	Transcript	ENST00000389623.11	protein_coding	14/14	0	ENST00000389623.11:c.3975_3977dup	ENSP00000374274.4:p.Thr1327dup	4127-4128/4977	3973-3974/4722	1325/1573	P/PT	ccc/cCCAcc	rs150781976	0	1	0	insertion	HGNC	HGNC:26641	YES	1	P3	CCDS46196.1	ENSP00000374274	A1L4H1	0	UPI000192952A	0	0	0	0	MobiDB_lite:mobidb-lite&MobiDB_lite:mobidb-lite&Low_complexity_(Seg):seg	4	chr19:g.55518251_55518253dup	0.39	0.4486
chr19	55578542	rs10643219	C	CCCG	61	152	1829	0.404	CCG	inframe_insertion	MODERATE	ZNF579	ENSG00000218891	Transcript	ENST00000325421.7	protein_coding	2/2	0	ENST00000325421.7:c.1097_1098insCGG	ENSP00000320188.3:p.Gly366dup	1153-1154/2922	1097-1098/1689	366/562	G/GG	ggg/ggCGGg	rs113850871&TMP_ESP_19_56089909_56089908	0	-1	0	insertion	HGNC	HGNC:26646	YES	2	P1	CCDS12927.1	ENSP00000320188	Q8NAF0	0	UPI0000141657	0	0	0	0	hmmpanther:PTHR24383&hmmpanther:PTHR24383:SF14&Low_complexity_(Seg):seg	0	chr19:g.55578544_55578545insGCC	0	0.8986
chr19	56088071	0	C	CTCG	105	152	1283	0.686	TCG	inframe_insertion	MODERATE	ZNF787	ENSG00000142409	Transcript	ENST00000610935.2	protein_coding	3/3	0	ENST00000610935.2:c.1098_1100dup	ENSP00000478557.1:p.Asp366dup	1234-1235/1940	1100-1101/1149	367/382	E/DE	gag/gaCGAg	rs1195035360	0	-1	0	insertion	HGNC	HGNC:26998	YES	1	P1	CCDS42634.1	ENSP00000478557	Q6DD87	0	UPI0001596896	0	0	0	0	MobiDB_lite:mobidb-lite&hmmpanther:PTHR24408&hmmpanther:PTHR24408:SF1&Low_complexity_(Seg):seg	0	chr19:g.56088083_56088085dup	0	0
chr19	57477298	0	A	AGCC	116	152	2313	0.769	GCC	inframe_insertion	MODERATE	AC004076.1	ENSG00000268163	Transcript	ENST00000596831.1	protein_coding	1/6	0	ENST00000596831.1:c.9_11dup	ENSP00000470969.1:p.Ala4dup	205-206/664	11-12/399	4/132	A/AA	gct/gcGGCt	rs528587884	0	-1	0	insertion	Clone_based_ensembl_gene	0	YES	2	P1	0	ENSP00000470969	0	M0R036	UPI00005789EF	0	0	0	0	0	0	chr19:g.57477305_57477307dup	0.4067	0.3124
chr19	57639970	rs34418076	TG	T	12	152	2123	0.077	-	frameshift_variant	HIGH	ZNF211	ENSG00000121417	Transcript	ENST00000299871.9	protein_coding	4/5	0	ENST00000299871.9:c.316del	ENSP00000299871.5:p.Val106PhefsTer7	447/2577	316/1890	106/629	V/X	Gtt/tt	rs34418076&COSM6363190	0	1	0	deletion	HGNC	HGNC:13003	YES	3	A2	CCDS58686.1	ENSP00000299871	Q13398	0	UPI0000D4CB1A	0	0	0	0	PROSITE_profiles:PS50805&hmmpanther:PTHR24377&hmmpanther:PTHR24377:SF661&SMART_domains:SM00349	0	chr19:g.57639971del	0.2097	0.0234
chr20	145669	rs11467417	ACC	A	68	152	2514	0.455	-	frameshift_variant	HIGH	DEFB126	ENSG00000125788	Transcript	ENST00000382398.4	protein_coding	2/2	0	ENST00000382398.4:c.317_318del	ENSP00000371835.3:p.Pro106ArgfsTer?	353-354/434	314-315/336	105/111	T/X	aCC/a	rs11467417&COSM1413284	0	1	0	deletion	HGNC	HGNC:15900	YES	1	P1	CCDS12990.1	ENSP00000371835	Q9BYW3	A0A384MDP8	UPI000013CBC7	0	0	0	0	hmmpanther:PTHR15001&hmmpanther:PTHR15001:SF0&Low_complexity_(Seg):seg	3	chr20:g.145673_145674del	0	0
chr20	257794	rs66489228	CTGGTCT	C	52	152	2543	0.34	-	inframe_deletion	MODERATE	DEFB132	ENSG00000186458	Transcript	ENST00000382376.4	protein_coding	1/2	0	ENST00000382376.4:c.20_25del	ENSP00000371813.3:p.Val7_Leu8del	72-77/2133	17-22/288	6-8/95	LVL/L	cTGGTCTtg/ctg	rs66489228&COSM1163662	0	1	0	deletion	HGNC	HGNC:33806	YES	1	P1	CCDS12993.1	ENSP00000371813	Q7Z7B7	0	UPI000003C716	0	0	0	0	hmmpanther:PTHR15001&hmmpanther:PTHR15001:SF16&blastprodom:PD968187&Low_complexity_(Seg):seg&Cleavage_site_(Signalp):SignalP-noTM	3	chr20:g.257798_257803del	0	0
chr20	3668985	rs17548837	ATCTGGACT	A	24	152	2279	0.154	-	frameshift_variant	HIGH	ADAM33	ENSG00000149451	Transcript	ENST00000356518.6	protein_coding	22/22	0	ENST00000356518.6:c.2412_2419del	ENSP00000348912.2:p.Gln804HisfsTer13	2654-2661/3677	2412-2419/2442	804-807/813	QVQM/HX	caAGTCCAGAtg/catg	rs146576636&COSM4659399	0	-1	0	deletion	HGNC	HGNC:15478	YES	1	P3	CCDS13058.1	ENSP00000348912	Q9BZ11	0	UPI0000048F2A	0	0	0	0	MobiDB_lite:mobidb-lite	0	chr20:g.3668987_3668994del	0.0705	0.056
chr20	5946423	rs200648792	CTCT	C	26	152	2353	0.173	-	inframe_deletion	MODERATE	TRMT6	ENSG00000089195	Transcript	ENST00000203001.7	protein_coding	2/11	0	ENST00000203001.7:c.236_238del	ENSP00000203001.2:p.Lys79del	364-366/2929	236-238/1494	79-80/497	KR/R	aAGAgg/agg	rs200648792	0	-1	0	deletion	HGNC	HGNC:20900	YES	1	P1	CCDS13093.1	ENSP00000203001	Q9UJA5	0	UPI000006D9E4	0	0	0	0	PDB-ENSP_mappings:5ccb.B&PDB-ENSP_mappings:5ccx.B&PDB-ENSP_mappings:5cd1.B&PDB-ENSP_mappings:5cd1.E&Pfam_domain:PF04189&PIRSF_domain:PIRSF038170&hmmpanther:PTHR12945&MobiDB_lite:mobidb-lite&MobiDB_lite:mobidb-lite	0	chr20:g.5946431_5946433del	0.012	0
chr20	25476413	rs34410422	GCTCCCA	G	37	152	2070	0.244	-	inframe_deletion	MODERATE	NINL	ENSG00000101004	Transcript	ENST00000278886.11	protein_coding	17/24	0	ENST00000278886.11:c.2872_2877del	ENSP00000278886.6:p.Trp958_Glu959del	2960-2965/4991	2872-2877/4149	958-959/1382	WE/-	TGGGAG/-	rs68078266&COSM1025361	0	-1	0	deletion	HGNC	HGNC:29163	YES	1	0	CCDS33452.1	ENSP00000278886	Q9Y2I6	0	UPI0000206B64	0	0	0	0	MobiDB_lite:mobidb-lite&hmmpanther:PTHR18905:SF12&hmmpanther:PTHR18905	0	chr20:g.25476415_25476420del	0.5573	0.5356
chr20	34077058	rs10649600	C	CCAG	77	152	1921	0.513	CAG	inframe_insertion	MODERATE	RALY	ENSG00000125970	Transcript	ENST00000246194.8	protein_coding	8/10	0	ENST00000246194.8:c.690_691insAGC	ENSP00000246194.3:p.Ala230_Gly231insSer	1002-1003/6213	689-690/921	230/306	A/AS	gcc/gcCAGc	rs10649600&TMP_ESP_20_32664865_32664867	0	1	0	insertion	HGNC	HGNC:15921	YES	1	P4	CCDS13230.1	ENSP00000246194	Q9UKM9	0	UPI00000467E6	0	0	0	0	PIRSF_domain:PIRSF037992&hmmpanther:PTHR13968&hmmpanther:PTHR13968:SF6&MobiDB_lite:mobidb-lite&Low_complexity_(Seg):seg	1	chr20:g.34077059_34077060insAGC	0	0
chr20	35627312	0	C	CA	9	152	1637	0.058	A	frameshift_variant	HIGH	CPNE1	ENSG00000214078	Transcript	ENST00000317677.9	protein_coding	14/16	0	ENST00000317677.9:c.1218dup	ENSP00000317257.5:p.Ala407CysfsTer21	1353-1354/1961	1218-1219/1629	406-407/542	-/X	-/T	rs147019139	0	-1	0	insertion	HGNC	HGNC:2314	YES	1	A2	CCDS46595.1	ENSP00000317257	0	B0QZ18	UPI0000D4B36B	0	0	0	0	Pfam_domain:PF07002&hmmpanther:PTHR10857&hmmpanther:PTHR10857:SF2&SMART_domains:SM00327&Superfamily_domains:SSF53300&Conserved_Domains:cd01459	0	chr20:g.35627315dup	0.106	0.0817
chr20	35652812	0	T	TGGGCCA	8	152	1620	0.051	GGGCCA	inframe_insertion	MODERATE	RBM12	ENSG00000244462	Transcript	ENST00000374114.8	protein_coding	3/3	0	ENST00000374114.8:c.2505_2510dup	ENSP00000363228.3:p.Gly836_Pro837dup	2758-2759/6646	2510-2511/2799	837/932	P/PGP	cca/ccTGGCCCa	rs569323785	0	-1	0	insertion	HGNC	HGNC:9898	YES	1	P1	CCDS13261.1	ENSP00000363228	Q9NTZ6	0	UPI0000073D24	0	1	0	0	hmmpanther:PTHR13976&hmmpanther:PTHR13976:SF31&Superfamily_domains:SSF54928&Low_complexity_(Seg):seg	0	chr20:g.35652818_35652823dup	0.004	0.0015
chr20	45375515	rs10546815	CATT	C	45	152	2060	0.295	-	inframe_deletion	MODERATE	TP53TG5	ENSG00000124251	Transcript	ENST00000372726.5	protein_coding	4/5	0	ENST00000372726.5:c.289_291del	ENSP00000361811.3:p.Asn97del	378-380/2312	289-291/873	97/290	N/-	AAT/-	rs10546815&COSM1412056	0	-1	0	deletion	HGNC	HGNC:15856	YES	1	P1	CCDS13352.1	ENSP00000361811	Q9Y2B4	0	UPI000000165C	0	0	0	0	Pfam_domain:PF15331&hmmpanther:PTHR15562	0	chr20:g.45375519_45375521del	0.3866	0.1914
chr20	58228620	rs564097797	C	CCCG	38	150	1105	0.253	CCG	inframe_insertion	MODERATE	ANKRD60	ENSG00000124227	Transcript	ENST00000457363.1	protein_coding	1/4	0	ENST00000457363.1:c.31_33dup	ENSP00000396747.1:p.Arg11dup	33-34/1038	33-34/1038	11-12/345	-/R	-/CGG	rs564097797	0	-1	0	insertion	HGNC	HGNC:16217	YES	5	P1	CCDS77596.1	ENSP00000396747	Q9BZ19	0	UPI00015B3C70	0	0	0	0	MobiDB_lite:mobidb-lite&Low_complexity_(Seg):seg	0	chr20:g.58228625_58228627dup	0.1833	0.0756
chr20	62064735	rs554195654	TGCGCCGCCGGGG	T	33	150	948	0.221	-	inframe_deletion	MODERATE	TAF4	ENSG00000130699	Transcript	ENST00000252996.8	protein_coding	1/15	0	ENST00000252996.8:c.1064_1075del	ENSP00000252996.3:p.Pro355_Ala358del	1064-1075/4628	1064-1075/3258	355-359/1085	PPAAQ/Q	cCCCCGGCGGCGCag/cag	rs554195654	0	-1	0	deletion	HGNC	HGNC:11537	YES	1	P1	CCDS33500.1	ENSP00000252996	O00268	0	UPI000020630A	0	0	0	0	Low_complexity_(Seg):seg	0	chr20:g.62064744_62064755del	0.0122	0.0015
chr21	30541662	rs5843453	AG	A	96	152	1933	0.635	-	frameshift_variant	HIGH	KRTAP19-6	ENSG00000186925	Transcript	ENST00000334046.5	protein_coding	1/1	0	ENST00000334046.5:c.171del	ENSP00000375107.3:p.Tyr58ThrfsTer28	202/330	171/177	57/58	F/X	ttC/tt	rs5843453&COSM1413647	0	-1	0	deletion	HGNC	HGNC:18941	YES	0	P1	CCDS13598.1	ENSP00000375107	Q3LI70	0	UPI00001A9E51	0	0	0	0	hmmpanther:PTHR38140	0	chr21:g.30541663del	0.7871	0.9266
chr21	32631618	rs57257560	A	AAGTATT	50	152	2353	0.333	AGTATT	inframe_insertion	MODERATE	SYNJ1	ENSG00000159082	Transcript	ENST00000433931.6	protein_coding	32/32	0	ENST00000433931.6:c.4215_4216insAATACT	ENSP00000409667.2:p.Val1405_Leu1406insAsnThr	4223-4224/4852	4215-4216/4839	1405-1406/1612	-/NT	-/AATACT	rs71640263	0	-1	0	insertion	HGNC	HGNC:11503	YES	1	P4	CCDS33539.2	ENSP00000409667	0	J3KQV8	UPI0001A47572	0	1	0	0	0	0	chr21:g.32631619_32631620insGTATTA	0.5711	0.7269
chr21	33576378	rs34377180	G	GA	152	152	1286	1	A	frameshift_variant	HIGH	SON	ENSG00000159140	Transcript	ENST00000356577.9	protein_coding	12/12	0	ENST00000356577.9:c.7236dup	ENSP00000348984.4:p.Ala2413SerfsTer13	7290-7291/8426	7235-7236/7281	2412/2426	G/GX	gga/ggAa	rs34377180	0	1	0	insertion	HGNC	HGNC:11183	YES	1	P1	CCDS13629.1	ENSP00000348984	P18583	0	UPI0000140BFD	0	1	0	0	Gene3D:3.30.160.20&Pfam_domain:PF14709&hmmpanther:PTHR23106&hmmpanther:PTHR23106:SF19&Superfamily_domains:SSF54768	1	chr21:g.33576379dup	1	1
chr21	33576390	rs34373121	GA	G	152	152	1290	1	-	frameshift_variant	HIGH	SON	ENSG00000159140	Transcript	ENST00000356577.9	protein_coding	12/12	0	ENST00000356577.9:c.7248del	ENSP00000348984.4:p.Arg2416SerfsTer8	7303/8426	7248/7281	2416/2426	R/X	agA/ag	rs34373121&COSM1684637	0	1	0	deletion	HGNC	HGNC:11183	YES	1	P1	CCDS13629.1	ENSP00000348984	P18583	0	UPI0000140BFD	0	1	0	0	Gene3D:3.30.160.20&hmmpanther:PTHR23106&hmmpanther:PTHR23106:SF19	0	chr21:g.33576391del	1	1
chr21	39511744	rs3831201	G	GAGA	132	152	2510	0.872	AGA	inframe_insertion	MODERATE	SH3BGR	ENSG00000185437	Transcript	ENST00000333634.8	protein_coding	6/7	0	ENST00000333634.8:c.693_695dup	ENSP00000332513.4:p.Glu232dup	767-768/1251	689-690/720	230/239	G/GE	gga/ggAGAa	rs3831201	0	1	0	insertion	HGNC	HGNC:10822	YES	1	P1	CCDS13666.1	ENSP00000332513	P55822	0	UPI00001B03C6	0	0	0	0	Low_complexity_(Seg):seg&MobiDB_lite:mobidb-lite&MobiDB_lite:mobidb-lite&hmmpanther:PTHR12232:SF1&hmmpanther:PTHR12232	6	chr21:g.39511748_39511750dup	0	0
chr21	41992677	rs200509586	GTCA	G	9	152	2025	0.058	-	inframe_deletion	MODERATE	ZBTB21	ENSG00000173276	Transcript	ENST00000310826.10	protein_coding	3/3	0	ENST00000310826.10:c.1416_1418del	ENSP00000308759.5:p.Asp473del	1603-1605/7452	1416-1418/3201	472-473/1066	DD/D	gaTGAc/gac	rs200509586&COSM6458505	0	-1	0	deletion	HGNC	HGNC:13083	YES	1	P1	CCDS13678.1	ENSP00000308759	Q9ULJ3	0	UPI000013C34D	0	0	0	0	hmmpanther:PTHR45147&MobiDB_lite:mobidb-lite&MobiDB_lite:mobidb-lite	0	chr21:g.41992680_41992682del	0.0074	0
chr21	45504511	0	CGGCCCCCCA	C	148	152	1775	0.974	-	inframe_deletion	MODERATE	COL18A1	ENSG00000182871	Transcript	ENST00000359759.8	protein_coding	33/41	0	ENST00000359759.8:c.4083_4091del	ENSP00000352798.4:p.Pro1362_Pro1364del	4069-4077/6586	4069-4077/5265	1357-1359/1754	GPP/-	GGCCCCCCA/-	rs149296338&TMP_ESP_21_46924426_46924443&COSM1031439&COSM4594451&COSM5713378	0	1	0	deletion	HGNC	HGNC:2195	YES	5	A2	CCDS77643.1	ENSP00000352798	P39060	0	UPI0001838820	0	1	0	0	hmmpanther:PTHR45362&Low_complexity_(Seg):seg	14	chr21:g.45504526_45504534del	0	0
chr22	20566526	0	A	ACAG	10	152	2302	0.064	CAG	inframe_insertion	MODERATE	MED15	ENSG00000099917	Transcript	ENST00000263205.11	protein_coding	7/18	0	ENST00000263205.11:c.784_786dup	ENSP00000263205.7:p.Gln262dup	819-820/3351	750-751/2367	250-251/788	-/Q	-/CAG	rs780625319	0	1	0	insertion	HGNC	HGNC:14248	YES	1	A2	CCDS33602.1	ENSP00000263205	Q96RN5	0	UPI00001313C4	0	0	0	0	Coiled-coils_(Ncoils):Coil&Pfam_domain:PF09606&Low_complexity_(Seg):seg	36	chr22:g.20566560_20566562dup	0	0.1165
chr22	21360825	0	A	ACGG	45	152	1530	0.301	CGG	inframe_insertion	MODERATE	AP000552.3	ENSG00000286102	Transcript	ENST00000652479.1	protein_coding	1/1	0	ENST00000652479.1:c.472_474dup	ENSP00000498770.1:p.Pro158dup	474-475/699	474-475/699	158-159/232	-/P	-/CCG	rs533321783	0	-1	0	insertion	Clone_based_ensembl_gene	0	YES	0	P1	0	ENSP00000498770	0	0	0	0	0	0	0	Low_complexity_(Seg):seg&MobiDB_lite:mobidb-lite&MobiDB_lite:mobidb-lite	0	chr22:g.21360839_21360841dup	0.0333	0.0129
chr22	21867418	0	C	CCCG	20	152	1490	0.128	CCG	inframe_insertion	MODERATE	MAPK1	ENSG00000100030	Transcript	ENST00000215832.10	protein_coding	1/9	0	ENST00000215832.10:c.20_22dup	ENSP00000215832.6:p.Ala7dup	211-212/11022	22-23/1083	8/360	G/AG	ggc/gCGGgc	rs770506771	0	-1	0	insertion	HGNC	HGNC:6871	YES	1	P1	CCDS13795.1	ENSP00000215832	P28482	Q1HBJ4	UPI000000104F	0	1	0	0	hmmpanther:PTHR24055:SF203&hmmpanther:PTHR24055&Low_complexity_(Seg):seg&PDB-ENSP_mappings:6ge0.A&PDB-ENSP_mappings:6gdq.A&PDB-ENSP_mappings:6gdm.A&PDB-ENSP_mappings:6g9n.A&PDB-ENSP_mappings:6g9m.A&PDB-ENSP_mappings:6g9k.A&PDB-ENSP_mappings:6g9j.A&PDB-ENSP_mappings:6g9h.A&PDB-ENSP_mappings:6g9d.A&PDB-ENSP_mappings:6g9a.A&PDB-ENSP_mappings:6g97.A&PDB-ENSP_mappings:6g93.A&PDB-ENSP_mappings:6g92.A&P…	0	chr22:g.21867436_21867438dup	0	0
chr22	23622095	0	GCAT	G	26	152	2157	0.179	-	inframe_deletion	MODERATE	DRICH1	ENSG00000189269	Transcript	ENST00000317749.9	protein_coding	4/12	0	ENST00000317749.9:c.377_379del	ENSP00000316137.5:p.Asp126del	675-677/1300	377-379/690	126-127/229	DA/A	gATGcc/gcc	rs10564183&TMP_ESP_22_23964283_23964288&COSM249001	0	-1	0	deletion	HGNC	HGNC:28031	YES	1	P1	CCDS42985.1	ENSP00000316137	Q6PGQ1	0	UPI00001CE017	0	0	0	0	hmmpanther:PTHR15880&hmmpanther:PTHR15880:SF0&Low_complexity_(Seg):seg	0	chr22:g.23622116_23622118del	0.124	0.1036
chr22	29441577	rs3842466	TTCC	T	46	152	2379	0.295	-	inframe_deletion	MODERATE	RFPL1	ENSG00000128250	Transcript	ENST00000354373.2	protein_coding	2/2	0	ENST00000354373.2:c.415_417del	ENSP00000346342.2:p.Leu139del	619-621/1496	410-412/954	137-138/317	FL/F	tTCCtc/ttc	rs71324764&COSM3723348	0	1	0	deletion	HGNC	HGNC:9977	YES	1	P1	CCDS13857.2	ENSP00000346342	O75677	0	UPI000013CC65	0	0	0	0	PROSITE_profiles:PS50188&Conserved_Domains:cd15821&hmmpanther:PTHR25462&hmmpanther:PTHR25462:SF240&Pfam_domain:PF13765&Gene3D:2.60.120.920&SMART_domains:SM00589&Superfamily_domains:SSF49899&Prints_domain:PR01407	5	chr22:g.29441583_29441585del	0.2668	0.149
chr22	36191797	rs5845253	ACT	A	64	152	2574	0.423	-	frameshift_variant	HIGH	APOL4	ENSG00000100336	Transcript	ENST00000352371.5	protein_coding	5/5	0	ENST00000352371.5:c.332_333del	ENSP00000338260.3:p.Glu111ValfsTer21	557-558/3227	332-333/1056	111/351	E/X	gAG/g	rs1475089335	0	-1	0	deletion	HGNC	HGNC:14867	YES	1	P4	CCDS74852.1	ENSP00000338260	Q9BPW4	0	UPI0000125C98	0	1	0	0	Pfam_domain:PF05461&hmmpanther:PTHR14096&hmmpanther:PTHR14096:SF39	0	chr22:g.36191800_36191801del	0	0
chr22	37510301	0	GCTCCTT	G	29	152	1848	0.186	-	inframe_deletion	MODERATE	CARD10	ENSG00000100065	Transcript	ENST00000403299.5	protein_coding	5/21	0	ENST00000403299.5:c.814_819del	ENSP00000384570.1:p.Lys272_Glu273del	1031-1036/4113	814-819/3099	272-273/1032	KE/-	AAGGAG/-	rs113275238&TMP_ESP_22_37906309_37906320&COSM1034013	0	-1	0	deletion	HGNC	HGNC:16422	YES	5	P1	CCDS13948.1	ENSP00000384570	Q9BWT7	0	UPI0000044645	0	0	0	0	MobiDB_lite:mobidb-lite&Low_complexity_(Seg):seg&hmmpanther:PTHR14559&hmmpanther:PTHR14559:SF12	0	chr22:g.37510331_37510336del	0.3153	0.4743
chr22	39100317	rs139292	TAAC	T	47	152	2228	0.327	-	inframe_deletion	MODERATE	APOBEC3H	ENSG00000100298	Transcript	ENST00000401756.5	protein_coding	2/6	0	ENST00000401756.5:c.45_47del	ENSP00000385741.1:p.Asn15del	116-118/1023	40-42/603	14/200	N/-	AAC/-	rs140936762&COSM1416316&COSM5829219	0	1	0	deletion	HGNC	HGNC:24100	YES	3	A2	CCDS54530.1	ENSP00000385741	Q6NTF7	0	UPI000188E67A	0	0	0	0	PROSITE_profiles:PS51747&hmmpanther:PTHR13857:SF25&hmmpanther:PTHR13857&Gene3D:3.40.140.10&Pfam_domain:PF18778&Low_complexity_(Seg):seg&PDB-ENSP_mappings:6bbo.E&PDB-ENSP_mappings:6bbo.A&PDB-ENSP_mappings:6b0b.E&PDB-ENSP_mappings:6b0b.A&PDB-ENSP_mappings:5w45.B&PDB-ENSP_mappings:5w45.A	5	chr22:g.39100323_39100325del	0.3175	0.3071
chr22	39381817	rs57910921	C	CCAA	151	152	2004	0.994	CAA	inframe_insertion	MODERATE	SYNGR1	ENSG00000100321	Transcript	ENST00000328933.10	protein_coding	4/4	0	ENST00000328933.10:c.607_608insACA	ENSP00000332287.5:p.Pro202_Thr203insAsn	625-626/4383	605-606/702	202/233	P/PN	ccc/ccCAAc	rs149306472	0	1	0	insertion	HGNC	HGNC:11498	YES	1	P4	CCDS13989.1	ENSP00000332287	O43759	0	UPI000013C6CB	0	0	0	0	hmmpanther:PTHR10838&hmmpanther:PTHR10838:SF7&PIRSF_domain:PIRSF011282&MobiDB_lite:mobidb-lite	2	chr22:g.39381819_39381820insACA	0.8608	0.9228
chr22	50482719	rs3840963	AACACTCGGGCCCCCGAAG	A	37	150	1747	0.247	-	inframe_deletion	MODERATE	ADM2	ENSG00000128165	Transcript	ENST00000395738.2	protein_coding	2/2	0	ENST00000395738.2:c.279_296del	ENSP00000379087.2:p.His95_Arg100del	556-573/4276	264-281/447	88-94/148	QHSGPRR/Q	caACACTCGGGCCCCCGAAGa/caa	rs72438078&COSM4770200	0	1	0	deletion	HGNC	HGNC:28898	YES	1	P1	CCDS33682.1	ENSP00000379087	Q7Z4H4	0	UPI00001B5BFA	0	0	0	0	hmmpanther:PTHR23414:SF2&hmmpanther:PTHR23414&MobiDB_lite:mobidb-lite	15	chr22:g.50482735_50482752del	0.1176	0.0968
chrX	1403270	rs113329185	CA	C	32	152	1967	0.205	-	frameshift_variant&stop_lost	HIGH	ASMTL	ENSG00000169093	Transcript	ENST00000381317.9	protein_coding	13/13	0	ENST00000381317.9:c.1864del	ENSP00000370718.3:p.Ter622GlufsTer9	1933/2065	1864/1866	622/621	*/X	Tga/ga	TMP_ESP_X_1522164_1522164&COSM5831244	0	-1	0	deletion	HGNC	HGNC:751	YES	1	P3	CCDS43917.1	ENSP00000370718	O95671	0	UPI0000141AF9	0	0	0	0	0	0	chrX:g.1403271del	0	0
chrX	27747282	0	AGAGGAG	A	35	150	891	0.253	-	inframe_deletion	MODERATE	DCAF8L2	ENSG00000189186	Transcript	ENST00000451261.6	protein_coding	5/5	0	ENST00000451261.6:c.429_434del	ENSP00000462745.1:p.Glu146_Glu147del	787-792/2295	388-393/1896	130-131/631	EE/-	GAGGAG/-	rs757042670	0	1	0	deletion	HGNC	HGNC:31811	YES	4	P1	CCDS59162.1	ENSP00000462745	P0C7V8	0	UPI000183CBD9	0	0	0	0	Coiled-coils_(Ncoils):Coil&hmmpanther:PTHR15574&hmmpanther:PTHR15574:SF46&MobiDB_lite:mobidb-lite&MobiDB_lite:mobidb-lite&Low_complexity_(Seg):seg	41	chrX:g.27747324_27747329del	0	0
chrX	27747282	0	AGAGGAGGAG	A	22	150	891	0.143	-	inframe_deletion	MODERATE	DCAF8L2	ENSG00000189186	Transcript	ENST00000451261.6	protein_coding	5/5	0	ENST00000451261.6:c.426_434del	ENSP00000462745.1:p.Glu145_Glu147del	787-795/2295	388-396/1896	130-132/631	EEE/-	GAGGAGGAG/-	rs777015997&COSM5423527&COSM5423528	0	1	0	deletion	HGNC	HGNC:31811	YES	4	P1	CCDS59162.1	ENSP00000462745	P0C7V8	0	UPI000183CBD9	0	0	0	0	Coiled-coils_(Ncoils):Coil&hmmpanther:PTHR15574&hmmpanther:PTHR15574:SF46&MobiDB_lite:mobidb-lite&MobiDB_lite:mobidb-lite&Low_complexity_(Seg):seg	38	chrX:g.27747321_27747329del	0.5785	0
chrX	34130688	rs1555968169	CGAGACTGGACGTCCGACGAGTCTTGGGAGGCTCCGAGCG	C	11	152	1116	0.071	-	inframe_deletion	MODERATE	FAM47A	ENSG00000185448	Transcript	ENST00000346193.4	protein_coding	1/1	0	ENST00000346193.4:c.1552_1590del	ENSP00000345029.3:p.Arg518_Leu530del	1585-1623/2556	1552-1590/2376	518-530/791	RSEPPKTRRTSSL/-	CGCTCGGAGCCTCCCAAGACTCGTCGGACGTCCAGTCTC/-	0	0	-1	0	deletion	HGNC	HGNC:29962	YES	0	P2	CCDS43926.1	ENSP00000345029	Q5JRC9	0	UPI000013F1F4	0	0	0	0	Pfam_domain:PF14642&hmmpanther:PTHR23213&hmmpanther:PTHR23213:SF200&MobiDB_lite:mobidb-lite&MobiDB_lite:mobidb-lite&MobiDB_lite:mobidb-lite	0	chrX:g.34130751_34130789del	0	0
chrX	101276425	0	TTCATCC	T	23	152	1349	0.147	-	inframe_deletion	MODERATE	TAF7L	ENSG00000102387	Transcript	ENST00000372907.7	protein_coding	10/13	0	ENST00000372907.7:c.1047_1052del	ENSP00000361998.3:p.Glu353_Asp354del	1059-1064/2341	1047-1052/1389	349-351/462	EDE/E	gaGGATGAa/gaa	rs199759165&TMP_ESP_X_100531414_100531425&COSM5831182	0	-1	0	deletion	HGNC	HGNC:11548	YES	1	P3	CCDS35347.1	ENSP00000361998	Q5H9L4	0	UPI0000212176	0	0	0	0	hmmpanther:PTHR12228&hmmpanther:PTHR12228:SF8&MobiDB_lite:mobidb-lite&MobiDB_lite:mobidb-lite&Low_complexity_(Seg):seg	0	chrX:g.101276449_101276454del	0.1216	0.1107
chrX	102140808	rs200987681	T	TG	152	152	1560	1	G	frameshift_variant	HIGH	TCEAL6	ENSG00000204071	Transcript	ENST00000372774.7	protein_coding	3/3	0	ENST00000372774.7:c.523dup	ENSP00000361860.3:p.Gln175ProfsTer27	773-774/1106	523-524/552	175/183	Q/PX	caa/cCaa	rs200987681	0	-1	0	insertion	HGNC	HGNC:24553	YES	1	P1	CCDS43978.1	ENSP00000361860	Q6IPX3	A0A024RCH0	UPI00001612E9	0	0	0	0	hmmpanther:PTHR14754:SF32&hmmpanther:PTHR14754&MobiDB_lite:mobidb-lite	0	chrX:g.102140811dup	0	1
chrX	103577191	rs201917819	C	CG	30	152	1144	0.192	G	frameshift_variant	HIGH	TCEAL4	ENSG00000133142	Transcript	ENST00000372629.4	protein_coding	2/5	0	ENST00000372629.4:c.163dup	ENSP00000361712.4:p.Glu55GlyfsTer3	400-401/1511	161-162/1077	54/358	S/SX	tcg/tcGg	rs201917819	0	1	0	insertion	HGNC	HGNC:26121	YES	1	A2	CCDS76004.1	ENSP00000361712	Q96EI5	0	UPI0000072078	0	0	0	0	0	2	chrX:g.103577193dup	0.0079	0
chrX	108183752	rs146680910	C	CCTT	21	152	1883	0.16	CTT	inframe_insertion	MODERATE	COL4A6	ENSG00000197565	Transcript	ENST00000394872.6	protein_coding	24/46	0	ENST00000394872.6:c.1971_1972insAAG	ENSP00000378340.3:p.Glu657_Val658insLys	2205-2206/6750	1971-1972/5124	657-658/1707	-/K	-/AAG	rs146680910	0	-1	0	insertion	HGNC	HGNC:2208	YES	5	A2	CCDS76010.1	ENSP00000378340	0	A8MXH5	UPI000387C996	0	1	0	0	hmmpanther:PTHR24023:SF533&hmmpanther:PTHR24023	0	chrX:g.108183754_108183755insTCT	0.5727	0.6291
chrX	120253978	0	C	CTGA	67	152	1578	0.455	TGA	inframe_insertion	MODERATE	ZBTB33	ENSG00000177485	Transcript	ENST00000557385.2	protein_coding	3/3	0	ENST00000557385.2:c.581_583dup	ENSP00000450969.1:p.Asp194dup	833-834/5253	563-564/2019	188/672	S/SD	tct/tcTGAt	rs201958171&TMP_ESP_X_119387834_119387836	0	1	0	insertion	HGNC	HGNC:16682	YES	1	P1	CCDS14596.1	ENSP00000450969	Q86T24	0	UPI0000072F87	0	0	0	0	hmmpanther:PTHR44779&Low_complexity_(Seg):seg	20	chrX:g.120253996_120253998dup	0	0.2722
chrX	136392285	rs34255702	AGAT	A	129	152	1209	0.853	-	inframe_deletion	MODERATE	ADGRG4	ENSG00000156920	Transcript	ENST00000394143.5	protein_coding	17/26	0	ENST00000394143.5:c.7969_7971del	ENSP00000377699.1:p.Asp2657del	8257-8259/9931	7966-7968/9243	2656/3080	D/-	GAT/-	rs34255702&COSM5713400	0	1	0	deletion	HGNC	HGNC:18992	YES	1	P2	CCDS35409.1	ENSP00000377699	Q8IZF6	0	UPI00004CEC5B	0	0	0	0	Gene3D:2.60.220.50&hmmpanther:PTHR12011&hmmpanther:PTHR12011:SF277	3	chrX:g.136392289_136392291del	0.7372	0.6909
chrX	151181085	rs68058591	CCACCACTGGCCA	C	80	152	1695	0.538	-	inframe_deletion	MODERATE	GPR50	ENSG00000102195	Transcript	ENST00000218316.3	protein_coding	2/2	0	ENST00000218316.3:c.1505_1516del	ENSP00000218316.3:p.Thr502_His505del	1572-1583/1951	1503-1514/1854	501-505/617	PTTGH/P	ccCACCACTGGCCAc/ccc	rs68058591&COSM111706	0	1	0	deletion	HGNC	HGNC:4506	YES	1	P1	CCDS44012.1	ENSP00000218316	Q13585	0	UPI000013C755	0	0	0	0	hmmpanther:PTHR45535&MobiDB_lite:mobidb-lite&MobiDB_lite:mobidb-lite	2	chrX:g.151181088_151181099del	0	0
[truncated: 108 more columns]
