# Supplementary material for: Whole genome variation in 27 Mexican indigenous populations, demographic and biomedical insights
Source: PLoS One. 2021 Apr 8;16(4):e0249773. doi: 10.1371/journal.pone.0249773 (PMC8031408; doi:10.1371/journal.pone.0249773)
Supplement: S2 Data — (ZIP) [file pone.0249773.s004.zip › INDEL/commonfreq/76g.indel.common_freq.dbSNPnovel.tsv]

CHROM	POS	ID	REF	ALT	AC	AN	DP	AF_mx	Allele	Consequence	IMPACT	SYMBOL	Gene	Feature_type	Feature	BIOTYPE	EXON	INTRON	HGVSc	HGVSp	cDNA_position	CDS_position	Protein_position	Amino_acids	Codons	Existing_variation	DISTANCE	STRAND	FLAGS	VARIANT_CLASS	SYMBOL_SOURCE	HGNC_ID	CANONICAL	TSL	APPRIS	CCDS	ENSP	SWISSPROT	TREMBL	UNIPARC	SOURCE	GENE_PHENO	SIFT	PolyPhen	DOMAINS	HGVS_OFFSET	HGVSg	AF	AFR_AF
chr1	596697	0	ACATTCATGCTCACTCATACACACCCAGATCATATATACACTCGTGCACACATTCACACTCATACACACCCAAATCATACTCACATTCATGCACACATGTT	A	9	150	1445	0.058	-	intron_variant&non_coding_transcript_variant	MODIFIER	AL669831.3	ENSG00000230021	Transcript	ENST00000357876.6	processed_transcript	0	1/1	ENST00000357876.6:n.1253+502_1253+601del	0	0	0	0	0	0	0	0	-1	0	deletion	Clone_based_ensembl_gene	0	YES	5	0	0	0	0	0	0	0	0	0	0	0	0	chr1:g.596699_596798del	0	0
chr1	2106470	0	GTGGGCGAGGACCTCCACACGTGTCACCAGGCCAGGTAACTCTCAGCAAGCCCCTCTGGTGGGCGAGGACCTCCACACGTGTCACCAGGCCAGGTAACTCTCAGCAAGCCCCTCCA	G	9	150	657	0.058	-	intron_variant	MODIFIER	PRKCZ	ENSG00000067606	Transcript	ENST00000378567.8	protein_coding	0	4/17	ENST00000378567.8:c.335-28791_335-28677del	0	0	0	0	0	0	0	0	1	0	deletion	HGNC	HGNC:9412	YES	1	P1	CCDS37.1	ENSP00000367830	Q05513	0	UPI0000169EB7	0	0	0	0	0	0	chr1:g.2106471_2106585del	0	0
chr1	2160238	0	CGT	C	14	152	2120	0.103	-	intron_variant	MODIFIER	PRKCZ	ENSG00000067606	Transcript	ENST00000378567.8	protein_coding	0	10/17	ENST00000378567.8:c.974+4179_974+4180del	0	0	0	0	0	0	0	0	1	0	deletion	HGNC	HGNC:9412	YES	1	P1	CCDS37.1	ENSP00000367830	Q05513	0	UPI0000169EB7	0	0	0	0	0	32	chr1:g.2160271_2160272del	0	0
chr1	2974563	0	GCGTC	G	23	152	1399	0.147	-	regulatory_region_variant	MODIFIER	0	0	RegulatoryFeature	ENSR00000345054	promoter_flanking_region	0	0	0	0	0	0	0	0	0	0	0	0	0	deletion	0	0	0	0	0	0	0	0	0	0	0	0	0	0	0	0	chr1:g.2974564_2974567del	0	0
chr1	2974568	0	ACACTCACCTGGGGGACGC	A	23	152	1281	0.147	-	regulatory_region_variant	MODIFIER	0	0	RegulatoryFeature	ENSR00000345054	promoter_flanking_region	0	0	0	0	0	0	0	0	0	0	0	0	0	deletion	0	0	0	0	0	0	0	0	0	0	0	0	0	0	0	0	chr1:g.2974569_2974586del	0	0
chr1	2981045	0	AGGTCTGGTAACAGGG	A	58	152	1804	0.397	-	regulatory_region_variant	MODIFIER	0	0	RegulatoryFeature	ENSR00000345057	open_chromatin_region	0	0	0	0	0	0	0	0	0	0	0	0	0	deletion	0	0	0	0	0	0	0	0	0	0	0	0	0	0	0	0	chr1:g.2981069_2981083del	0	0
chr1	3927491	0	G	GTCTGTCTGTCTATCTA	8	152	1326	0.051	TCTGTCTGTCTATCTA	intergenic_variant	MODIFIER	0	0	0	0	0	0	0	0	0	0	0	0	0	0	0	0	0	0	insertion	0	0	0	0	0	0	0	0	0	0	0	0	0	0	0	0	chr1:g.3927494_3927495insGTCTGTCTATCTATCT	0	0
chr1	3927491	0	G	GTCTGTCTGTCTATCTATCTA	19	152	1326	0.128	TCTGTCTGTCTATCTATCTA	intergenic_variant	MODIFIER	0	0	0	0	0	0	0	0	0	0	0	0	0	0	0	0	0	0	insertion	0	0	0	0	0	0	0	0	0	0	0	0	0	0	0	0	chr1:g.3927494_3927495insGTCTGTCTATCTATCTATCT	0	0
chr1	4025218	0	CTATCT	C	9	150	1169	0.071	-	intergenic_variant	MODIFIER	0	0	0	0	0	0	0	0	0	0	0	0	0	0	0	0	0	0	deletion	0	0	0	0	0	0	0	0	0	0	0	0	0	0	0	0	chr1:g.4025219_4025223del	0	0
chr1	8668894	0	ATCTGTGAATATTCTAAAATGCACTAAACTCTGTGTGTGTGTGTGTGTGTGTGTGTGTGTGTGTGTGTGTTGTGTTTTTAAGACAGGGTCTCACTCTGTCT	A	27	152	1668	0.173	-	intron_variant	MODIFIER	RERE	ENSG00000142599	Transcript	ENST00000337907.7	protein_coding	0	2/23	ENST00000337907.7:c.-144-12553_-144-12454del	0	0	0	0	0	0	0	0	-1	0	deletion	HGNC	HGNC:9965	YES	1	P2	CCDS95.1	ENSP00000338629	Q9P2R6	A0A024R4E9	UPI00001419CC	0	1	0	0	0	0	chr1:g.8668896_8668995del	0	0
chr1	9411306	0	A	ACACCACCACAC	13	152	1208	0.09	CACCACCACAC	TF_binding_site_variant	MODIFIER	0	0	MotifFeature	ENSM00054890464	0	0	0	0	0	0	0	0	0	0	0	0	1	0	insertion	0	0	0	0	0	0	0	0	0	0	0	0	0	0	0	0	chr1:g.9411306_9411307insCACCACCACAC	0	0
chr1	11522854	0	GCCAGGACCCAGCCAGAGCCCAGCCAGAGCCCAGCCAGGACCCAGCCAGAGCCCAGCCAGGACCCAGCAAGGACCCAGCCAGGACCCAGCCAGAGCCCAA	G	23	150	764	0.156	-	intron_variant	MODIFIER	DISP3	ENSG00000204624	Transcript	ENST00000294484.7	protein_coding	0	10/20	ENST00000294484.7:c.2363-1072_2363-974del	0	0	0	0	0	0	0	0	1	0	deletion	HGNC	HGNC:29251	YES	1	P1	CCDS41247.1	ENSP00000294484	Q9P2K9	0	UPI00001C1D7A	0	0	0	0	0	15	chr1:g.11522857_11522955del	0	0
chr1	12582875	0	C	CCA	83	150	1481	0.545	CA	intron_variant	MODIFIER	DHRS3	ENSG00000162496	Transcript	ENST00000616661.5	protein_coding	0	1/5	ENST00000616661.5:c.196-2210_196-2209insTG	0	0	0	0	0	0	0	0	-1	0	insertion	HGNC	HGNC:17693	YES	1	P1	CCDS146.1	ENSP00000480439	O75911	0	UPI000006EE74	0	1	0	0	0	0	chr1:g.12582875_12582876insCA	0	0
chr1	14873059	0	GATGGATGGGTGGATGGATGGATGGATGGAAGGATGGATGGATGGACAGATAGATGA	G	89	152	1553	0.583	-	intron_variant	MODIFIER	KAZN	ENSG00000189337	Transcript	ENST00000376030.7	protein_coding	0	1/14	ENST00000376030.7:c.227-87550_227-87495del	0	0	0	0	0	0	0	0	1	0	deletion	HGNC	HGNC:29173	YES	5	P2	CCDS152.2	ENSP00000365198	Q674X7	0	UPI0000E1E68A	0	0	0	0	0	74	chr1:g.14873105_14873160del	0	0
chr1	18281123	0	A	ATGAATGAATGAATGAATGAATGAACAGGTAAGTGAATGAATGAATGAACAGGTGAG	23	152	1865	0.147	TGAATGAATGAATGAATGAATGAACAGGTAAGTGAATGAATGAATGAACAGGTGAG	intron_variant	MODIFIER	IGSF21	ENSG00000117154	Transcript	ENST00000251296.4	protein_coding	0	2/9	ENST00000251296.4:c.184-10723_184-10722insTGAACAGGTAAGTGAATGAATGAATGAACAGGTGAGTGAATGAATGAATGAATGAA	0	0	0	0	0	0	0	0	1	0	insertion	HGNC	HGNC:28246	YES	1	P1	CCDS184.1	ENSP00000251296	Q96ID5	0	UPI000006FCF2	0	0	0	0	0	20	chr1:g.18281143_18281144insTGAACAGGTAAGTGAATGAATGAATGAACAGGTGAGTGAATGAATGAATGAATGAA	0	0
chr1	18478675	0	AGGCAGGCAGGC	A	8	152	1737	0.051	-	upstream_gene_variant	MODIFIER	KLHDC7A	ENSG00000179023	Transcript	ENST00000400664.2	protein_coding	0	0	0	0	0	0	0	0	0	0	2296	1	0	deletion	HGNC	HGNC:26791	YES	0	P1	CCDS185.2	ENSP00000383505	Q5VTJ3	0	UPI0000E0501F	0	0	0	0	0	0	chr1:g.18478676_18478686del	0	0
chr1	20587112	0	GGAGTCAAGGAGTCCTGAAGGCCGGTCCCAGGCCTGGGCAGGGCTGGGTGGGGCAGACT	G	74	152	1796	0.5	-	upstream_gene_variant	MODIFIER	CDA	ENSG00000158825	Transcript	ENST00000375071.4	protein_coding	0	0	0	0	0	0	0	0	0	0	1927	1	0	deletion	HGNC	HGNC:1712	YES	1	P1	CCDS210.1	ENSP00000364212	P32320	0	UPI0000127406	0	0	0	0	0	0	chr1:g.20587116_20587173del	0	0
chr1	21905170	0	C	CA	13	152	1656	0.083	A	intron_variant	MODIFIER	HSPG2	ENSG00000142798	Transcript	ENST00000374695.8	protein_coding	0	1/96	ENST00000374695.8:c.64-8861_64-8860insT	0	0	0	0	0	0	0	0	-1	0	insertion	HGNC	HGNC:5273	YES	1	P1	CCDS30625.1	ENSP00000363827	P98160	0	UPI0000212778	0	1	0	0	0	0	chr1:g.21905170_21905171insA	0	0
chr1	25751258	0	C	CTTTTCTCCTTCCATCCATCCTTCCATCATTCTCCTTCCATCCACCTTTTCTTCTGTCT	37	152	1539	0.237	TTTTCTCCTTCCATCCATCCTTCCATCATTCTCCTTCCATCCACCTTTTCTTCTGTCT	intron_variant	MODIFIER	MAN1C1	ENSG00000117643	Transcript	ENST00000374332.8	protein_coding	0	4/11	ENST00000374332.8:c.834+1964_834+2021dup	0	0	0	0	0	0	0	0	1	0	insertion	HGNC	HGNC:19080	YES	1	P2	CCDS265.1	ENSP00000363452	Q9NR34	0	UPI000012EABD	0	0	0	0	0	98	chr1:g.25751301_25751302insCCTTTTCTTCTGTCTTTTTCTCCTTCCATCCATCCTTCCATCATTCTCCTTCCATCCA	0	0
chr1	25819429	0	T	TGAGAGAGAGAGA	16	152	1776	0.103	GAGAGAGAGAGA	upstream_gene_variant	MODIFIER	MTFR1L	ENSG00000117640	Transcript	ENST00000374301.7	protein_coding	0	0	0	0	0	0	0	0	0	0	763	1	0	insertion	HGNC	HGNC:28836	YES	1	P1	CCDS41284.1	ENSP00000363419	Q9H019	A0A0S2Z5H6	UPI000006D344	0	0	0	0	0	0	chr1:g.25819435_25819446dup	0	0
chr1	30795640	0	AGCCAGGACTCGACCTCAAGTCTCCTGTATGGCTGCAAAGCCAGCTCTCTCTTCGTGGCCC	A	44	152	2409	0.288	-	intergenic_variant	MODIFIER	0	0	0	0	0	0	0	0	0	0	0	0	0	0	0	0	0	0	deletion	0	0	0	0	0	0	0	0	0	0	0	0	0	0	0	0	chr1:g.30795667_30795726del	0	0
chr1	33322332	0	G	GGC	23	152	1488	0.147	GC	upstream_gene_variant	MODIFIER	A3GALT2	ENSG00000184389	Transcript	ENST00000442999.3	protein_coding	0	0	0	0	0	0	0	0	0	0	1234	-1	0	insertion	HGNC	HGNC:30005	YES	5	P1	CCDS60080.1	ENSP00000475261	U3KPV4	0	UPI0000DD78AC	0	0	0	0	0	0	chr1:g.33322332_33322333insGC	0	0
chr1	33322333	0	A	AC	23	152	1476	0.147	C	upstream_gene_variant	MODIFIER	A3GALT2	ENSG00000184389	Transcript	ENST00000442999.3	protein_coding	0	0	0	0	0	0	0	0	0	0	1235	-1	0	insertion	HGNC	HGNC:30005	YES	5	P1	CCDS60080.1	ENSP00000475261	U3KPV4	0	UPI0000DD78AC	0	0	0	0	0	0	chr1:g.33322334dup	0	0
chr1	33975486	0	T	TATACACACACACAC	14	152	1413	0.09	ATACACACACACAC	intron_variant	MODIFIER	CSMD2	ENSG00000121904	Transcript	ENST00000373381.8	protein_coding	0	3/70	ENST00000373381.8:c.518-39533_518-39532insGTGTGTGTGTGTAT	0	0	0	0	0	0	0	0	-1	0	insertion	HGNC	HGNC:19290	YES	1	A2	CCDS60082.1	ENSP00000362479	Q7Z408	0	UPI0000578D0B	0	0	0	0	0	0	chr1:g.33975487_33975488insTACACACACACACA	0	0
chr1	37220565	0	AAG	A	11	150	538	0.071	-	intergenic_variant	MODIFIER	0	0	0	0	0	0	0	0	0	0	0	0	0	0	0	0	0	0	deletion	0	0	0	0	0	0	0	0	0	0	0	0	0	0	0	0	chr1:g.37220569_37220570del	0	0
chr1	38543654	0	GTGTGT	G	13	150	1602	0.084	-	intergenic_variant	MODIFIER	0	0	0	0	0	0	0	0	0	0	0	0	0	0	0	0	0	0	deletion	0	0	0	0	0	0	0	0	0	0	0	0	0	0	0	0	chr1:g.38543655_38543659del	0	0
chr1	40944890	0	C	CAAGCAAGCAAGCAAAGCA	20	152	1986	0.135	AAGCAAGCAAGCAAAGCA	upstream_gene_variant	MODIFIER	UBE2V1P8	ENSG00000233118	Transcript	ENST00000437166.2	processed_pseudogene	0	0	0	0	0	0	0	0	0	0	2375	-1	0	insertion	HGNC	HGNC:44893	YES	0	0	0	0	0	0	0	0	0	0	0	0	0	chr1:g.40944896_40944897insGCAAGCAAAGCAAAGCAA	0	0
chr1	41394177	0	GGA	G	18	152	1285	0.122	-	intergenic_variant	MODIFIER	0	0	0	0	0	0	0	0	0	0	0	0	0	0	0	0	0	0	deletion	0	0	0	0	0	0	0	0	0	0	0	0	0	0	0	0	chr1:g.41394202_41394203del	0	0
chr1	48871353	0	T	TG	8	152	1952	0.051	G	intron_variant	MODIFIER	AGBL4	ENSG00000186094	Transcript	ENST00000371839.6	protein_coding	0	5/13	ENST00000371839.6:c.595-4124_595-4123insC	0	0	0	0	0	0	0	0	-1	0	insertion	HGNC	HGNC:25892	YES	2	P2	CCDS44137.1	ENSP00000360905	Q5VU57	0	UPI00002042F9	0	0	0	0	0	0	chr1:g.48871353_48871354insG	0	0
chr1	53099236	0	G	GCCTCGGTACACTCACACTGCCTCAGTATAATCACTCCACCTTGGTACACTCACACACCCCT	65	150	1205	0.435	CCTCGGTACACTCACACTGCCTCAGTATAATCACTCCACCTTGGTACACTCACACACCCCT	intron_variant	MODIFIER	SLC1A7	ENSG00000162383	Transcript	ENST00000620347.5	protein_coding	0	5/10	ENST00000620347.5:c.697+4109_697+4110insAGGGGTGTGTGAGTGTACCAAGGTGGAGTGATTATACTGAGGCAGTGTGAGTGTACCGAGG	0	0	0	0	0	0	0	0	-1	0	insertion	HGNC	HGNC:10945	YES	1	0	CCDS72797.1	ENSP00000478639	0	A0A087WUF9	UPI000387D8A4	0	0	0	0	0	0	chr1:g.53099263_53099264insTAATCACTCCACCTTGGTACACTCACACACCCCTCCTCGGTACACTCACACTGCCTCAGTA	0	0
chr1	53099236	0	G	GCCTCGGTACACTCACACTGCCTCAGTATAATCACTCCACCTTGGTACACTCACGCACCCCT	43	150	1205	0.279	CCTCGGTACACTCACACTGCCTCAGTATAATCACTCCACCTTGGTACACTCACGCACCCCT	intron_variant	MODIFIER	SLC1A7	ENSG00000162383	Transcript	ENST00000620347.5	protein_coding	0	5/10	ENST00000620347.5:c.697+4109_697+4110insAGGGGTGCGTGAGTGTACCAAGGTGGAGTGATTATACTGAGGCAGTGTGAGTGTACCGAGG	0	0	0	0	0	0	0	0	-1	0	insertion	HGNC	HGNC:10945	YES	1	0	CCDS72797.1	ENSP00000478639	0	A0A087WUF9	UPI000387D8A4	0	0	0	0	0	0	chr1:g.53099263_53099264insTAATCACTCCACCTTGGTACACTCACGCACCCCTCCTCGGTACACTCACACTGCCTCAGTA	0	0
chr1	54137692	0	T	TGTGTGTGTGTGTGTGCGCGCGC	26	150	1261	0.175	GTGTGTGTGTGTGTGCGCGCGC	intron_variant&NMD_transcript_variant	MODIFIER	AL357673.1	ENSG00000256407	Transcript	ENST00000637610.1	nonsense_mediated_decay	0	8/9	ENST00000637610.1:c.*1282-885_*1282-884insGCGCGCGCACACACACACACAC	0	0	0	0	0	0	0	0	-1	0	insertion	Clone_based_ensembl_gene	0	YES	5	P5	0	ENSP00000490901	0	A0A1B0GWF0	UPI0007E52CFC	0	0	0	0	0	0	chr1:g.54137705_54137706insTGCGCGCGCGTGTGTGTGTGTG	0	0
chr1	54137692	0	T	TGTGTGTGTGTGTGTGTGTGTGC	66	150	1261	0.429	GTGTGTGTGTGTGTGTGTGTGC	intron_variant&NMD_transcript_variant	MODIFIER	AL357673.1	ENSG00000256407	Transcript	ENST00000637610.1	nonsense_mediated_decay	0	8/9	ENST00000637610.1:c.*1282-885_*1282-884insGCACACACACACACACACACAC	0	0	0	0	0	0	0	0	-1	0	insertion	Clone_based_ensembl_gene	0	YES	5	P5	0	ENSP00000490901	0	A0A1B0GWF0	UPI0007E52CFC	0	0	0	0	0	0	chr1:g.54137705_54137706insTGTGTGTGCGTGTGTGTGTGTG	0	0
chr1	55529799	0	TATACTAATTTAGAGAAATGAGGTTGCTTTTATTTATTCATGATTATTTATTGTATGGTTCTGTGACACTGCTGTAGAGAACCCTCCAGTGACTTTCATGAAAATC	T	18	152	1417	0.115	-	intron_variant&non_coding_transcript_variant	MODIFIER	AL603840.1	ENSG00000234810	Transcript	ENST00000646341.1	lincRNA	0	1/3	ENST00000646341.1:n.159-85121_159-85017del	0	0	0	0	0	0	0	0	1	0	deletion	Clone_based_ensembl_gene	0	0	0	0	0	0	0	0	0	0	0	0	0	0	0	chr1:g.55529800_55529904del	0	0
chr1	56965398	0	A	AGTGT	20	152	1546	0.128	GTGT	intron_variant	MODIFIER	C8B	ENSG00000021852	Transcript	ENST00000371237.9	protein_coding	0	1/11	ENST00000371237.9:c.92+455_92+458dup	0	0	0	0	0	0	0	0	-1	0	insertion	HGNC	HGNC:1353	YES	1	P3	CCDS30730.1	ENSP00000360281	P07358	0	UPI000013C9B2	0	1	0	0	0	0	chr1:g.56965421_56965424dup	0	0
chr1	56965398	0	A	AGTGTGTGT	18	152	1546	0.135	GTGTGTGT	intron_variant	MODIFIER	C8B	ENSG00000021852	Transcript	ENST00000371237.9	protein_coding	0	1/11	ENST00000371237.9:c.92+451_92+458dup	0	0	0	0	0	0	0	0	-1	0	insertion	HGNC	HGNC:1353	YES	1	P3	CCDS30730.1	ENSP00000360281	P07358	0	UPI000013C9B2	0	1	0	0	0	0	chr1:g.56965417_56965424dup	0	0
chr1	57391777	0	ACACACACACAC	A	23	152	1478	0.154	-	intron_variant	MODIFIER	DAB1	ENSG00000173406	Transcript	ENST00000371236.6	protein_coding	0	1/14	ENST00000371236.6:c.-137+32142_-137+32152del	0	0	0	0	0	0	0	0	-1	0	deletion	HGNC	HGNC:2661	YES	5	P2	CCDS607.1	ENSP00000360280	O75553	0	UPI000013EE33	0	1	0	0	0	0	chr1:g.57391778_57391788del	0	0
chr1	57395726	0	ATCCCATGGCTACCATATTAGGGAATACAGACCTATAGCATTCTTAAGTATAGAGGC	A	28	152	1710	0.186	-	intron_variant	MODIFIER	DAB1	ENSG00000173406	Transcript	ENST00000371236.6	protein_coding	0	1/14	ENST00000371236.6:c.-137+28148_-137+28203del	0	0	0	0	0	0	0	0	-1	0	deletion	HGNC	HGNC:2661	YES	5	P2	CCDS607.1	ENSP00000360280	O75553	0	UPI000013EE33	0	1	0	0	0	0	chr1:g.57395772_57395827del	0	0
chr1	58219025	0	C	CTCTCTCTG	12	152	1356	0.077	TCTCTCTG	intron_variant&non_coding_transcript_variant	MODIFIER	DAB1	ENSG00000173406	Transcript	ENST00000485760.5	processed_transcript	0	4/20	ENST00000485760.5:n.310-68438_310-68437insCAGAGAGA	0	0	0	0	0	0	0	0	-1	0	insertion	HGNC	HGNC:2661	0	2	0	0	0	0	0	0	0	1	0	0	0	0	chr1:g.58219026_58219027insCTCTCTGT	0	0
chr1	58219025	0	C	CTG	21	152	1356	0.135	TG	intron_variant&non_coding_transcript_variant	MODIFIER	DAB1	ENSG00000173406	Transcript	ENST00000485760.5	processed_transcript	0	4/20	ENST00000485760.5:n.310-68439_310-68438dup	0	0	0	0	0	0	0	0	-1	0	insertion	HGNC	HGNC:2661	0	2	0	0	0	0	0	0	0	1	0	0	0	0	chr1:g.58219043_58219044dup	0	0
chr1	59296646	0	TTTACAGGGGCCGCGCTTTACAGGGGCCGC	T	16	152	1472	0.103	-	upstream_gene_variant	MODIFIER	FGGY	ENSG00000172456	Transcript	ENST00000371218.8	protein_coding	0	0	0	0	0	0	0	0	0	0	306	1	0	deletion	HGNC	HGNC:25610	YES	1	0	CCDS44155.1	ENSP00000360262	Q96C11	0	UPI0000458AF6	0	0	0	0	0	0	chr1:g.59296647_59296675del	0	0
chr1	61812433	0	A	AGT	31	152	1133	0.212	GT	intron_variant	MODIFIER	PATJ	ENSG00000132849	Transcript	ENST00000642238.1	protein_coding	0	14/43	ENST00000642238.1:c.1683+3937_1683+3938dup	0	0	0	0	0	0	0	0	1	0	insertion	HGNC	HGNC:28881	YES	0	P1	CCDS85980.1	ENSP00000494277	0	A0A2R8Y549	UPI0000204496	0	0	0	0	0	35	chr1:g.61812467_61812468dup	0	0
chr1	64902583	0	A	AGAGAGAGTGTGTGTGT	25	152	1414	0.162	GAGAGAGTGTGTGTGT	intron_variant	MODIFIER	JAK1	ENSG00000162434	Transcript	ENST00000342505.5	protein_coding	0	1/24	ENST00000342505.5:c.-77-16243_-77-16242insACACACACACTCTCTC	0	0	0	0	0	0	0	0	-1	0	insertion	HGNC	HGNC:6190	YES	5	P1	CCDS41346.1	ENSP00000343204	P23458	0	UPI0000054C7D	0	1	0	0	0	0	chr1:g.64902584_64902585insAGAGAGTGTGTGTGTG	0	0
chr1	64902583	0	A	AGAGAGTGTGTGT	10	152	1414	0.065	GAGAGTGTGTGT	intron_variant	MODIFIER	JAK1	ENSG00000162434	Transcript	ENST00000342505.5	protein_coding	0	1/24	ENST00000342505.5:c.-77-16243_-77-16242insACACACACTCTC	0	0	0	0	0	0	0	0	-1	0	insertion	HGNC	HGNC:6190	YES	5	P1	CCDS41346.1	ENSP00000343204	P23458	0	UPI0000054C7D	0	1	0	0	0	0	chr1:g.64902584_64902585insAGAGTGTGTGTG	0	0
chr1	64902583	0	A	AGAGAGTGTGTGTGT	31	152	1414	0.208	GAGAGTGTGTGTGT	intron_variant	MODIFIER	JAK1	ENSG00000162434	Transcript	ENST00000342505.5	protein_coding	0	1/24	ENST00000342505.5:c.-77-16243_-77-16242insACACACACACTCTC	0	0	0	0	0	0	0	0	-1	0	insertion	HGNC	HGNC:6190	YES	5	P1	CCDS41346.1	ENSP00000343204	P23458	0	UPI0000054C7D	0	1	0	0	0	0	chr1:g.64902584_64902585insAGAGTGTGTGTGTG	0	0
chr1	64902583	0	A	AGAGTGTGTGTGT	12	152	1414	0.078	GAGTGTGTGTGT	intron_variant	MODIFIER	JAK1	ENSG00000162434	Transcript	ENST00000342505.5	protein_coding	0	1/24	ENST00000342505.5:c.-77-16243_-77-16242insACACACACACTC	0	0	0	0	0	0	0	0	-1	0	insertion	HGNC	HGNC:6190	YES	5	P1	CCDS41346.1	ENSP00000343204	P23458	0	UPI0000054C7D	0	1	0	0	0	0	chr1:g.64902584_64902585insAGTGTGTGTGTG	0	0
chr1	65874860	0	CTAAT	C	64	152	2298	0.423	-	intron_variant	MODIFIER	PDE4B	ENSG00000184588	Transcript	ENST00000341517.9	protein_coding	0	1/16	ENST00000341517.9:c.-70-38384_-70-38381del	0	0	0	0	0	0	0	0	1	0	deletion	HGNC	HGNC:8781	YES	1	P3	CCDS632.1	ENSP00000342637	Q07343	X5DNX5	UPI0000127BF6	0	0	0	0	0	0	chr1:g.65874861_65874864del	0	0
chr1	66200289	0	A	AT	8	152	2189	0.051	T	intron_variant	MODIFIER	PDE4B	ENSG00000184588	Transcript	ENST00000341517.9	protein_coding	0	3/16	ENST00000341517.9:c.282-47171_282-47170insT	0	0	0	0	0	0	0	0	1	0	insertion	HGNC	HGNC:8781	YES	1	P3	CCDS632.1	ENSP00000342637	Q07343	X5DNX5	UPI0000127BF6	0	0	0	0	0	0	chr1:g.66200289_66200290insT	0	0
chr1	83434734	0	C	CT	9	152	1934	0.058	T	intergenic_variant	MODIFIER	0	0	0	0	0	0	0	0	0	0	0	0	0	0	0	0	0	0	insertion	0	0	0	0	0	0	0	0	0	0	0	0	0	0	0	0	chr1:g.83434734_83434735insT	0	0
chr1	91075280	0	G	GGTGT	66	152	1859	0.423	GTGT	intergenic_variant	MODIFIER	0	0	0	0	0	0	0	0	0	0	0	0	0	0	0	0	0	0	insertion	0	0	0	0	0	0	0	0	0	0	0	0	0	0	0	0	chr1:g.91075309_91075312dup	0	0
chr1	95806220	0	C	CCTTCCTTCCTTCCTTCCTTCCTTCCTT	16	152	1545	0.103	CTTCCTTCCTTCCTTCCTTCCTTCCTT	intergenic_variant	MODIFIER	0	0	0	0	0	0	0	0	0	0	0	0	0	0	0	0	0	0	insertion	0	0	0	0	0	0	0	0	0	0	0	0	0	0	0	0	chr1:g.95806221_95806222insTTCCTTCCTTCCTTCCTTCCTTCCTTC	0	0
chr1	96153094	0	G	GAAAATGCACCAATCAGCACTCTGTGTCTAGCTAAAGGTCTGTAAATGCACCAGTCAGCACTCTGTA	121	152	2640	0.776	AAAATGCACCAATCAGCACTCTGTGTCTAGCTAAAGGTCTGTAAATGCACCAGTCAGCACTCTGTA	intergenic_variant	MODIFIER	0	0	0	0	0	0	0	0	0	0	0	0	0	0	0	0	0	0	insertion	0	0	0	0	0	0	0	0	0	0	0	0	0	0	0	0	chr1:g.96153129_96153130insGGTCTGTAAATGCACCAGTCAGCACTCTGTAAAAATGCACCAATCAGCACTCTGTGTCTAGCTAAA	0	0
chr1	99510479	0	TGGGAGAGGGGCAAGTACCCCTCAACCCCTTCTCCTTCACCCTTCGTGGCAAGACCC	T	26	152	1907	0.167	-	intron_variant&non_coding_transcript_variant	MODIFIER	LINC01708	ENSG00000224445	Transcript	ENST00000635551.1	lincRNA	0	2/4	ENST00000635551.1:n.164-22731_164-22676del	0	0	0	0	0	0	0	0	-1	0	deletion	HGNC	HGNC:52496	0	5	0	0	0	0	0	0	0	0	0	0	0	0	chr1:g.99510481_99510536del	0	0
chr1	109197688	0	A	AGT	31	152	2463	0.205	GT	intron_variant	MODIFIER	KIAA1324	ENSG00000116299	Transcript	ENST00000369939.8	protein_coding	0	16/21	ENST00000369939.8:c.2302+59_2302+60dup	0	0	0	0	0	0	0	0	1	0	insertion	HGNC	HGNC:29618	YES	5	P1	CCDS794.1	ENSP00000358955	Q6UXG2	0	UPI00002051E0	0	0	0	0	0	26	chr1:g.109197713_109197714dup	0	0
chr1	110966464	0	AC	A	55	152	1089	0.359	-	upstream_gene_variant	MODIFIER	LRIF1	ENSG00000121931	Transcript	ENST00000369763.5	protein_coding	0	0	0	0	0	0	0	0	0	0	2543	-1	0	deletion	HGNC	HGNC:30299	YES	5	P1	CCDS30800.1	ENSP00000358778	Q5T3J3	0	UPI0000205296	0	0	0	0	0	0	chr1:g.110966465del	0	0
chr1	110966466	0	ACACACAC	A	55	152	1106	0.359	-	upstream_gene_variant	MODIFIER	LRIF1	ENSG00000121931	Transcript	ENST00000369763.5	protein_coding	0	0	0	0	0	0	0	0	0	0	2545	-1	0	deletion	HGNC	HGNC:30299	YES	5	P1	CCDS30800.1	ENSP00000358778	Q5T3J3	0	UPI0000205296	0	0	0	0	0	0	chr1:g.110966467_110966473del	0	0
chr1	111980203	0	AGT	A	16	152	2004	0.109	-	intron_variant	MODIFIER	KCND3	ENSG00000171385	Transcript	ENST00000315987.6	protein_coding	0	2/7	ENST00000315987.6:c.1106+1416_1106+1417del	0	0	0	0	0	0	0	0	-1	0	deletion	HGNC	HGNC:6239	YES	1	P4	CCDS843.1	ENSP00000319591	Q9UK17	0	UPI000003050A	0	1	0	0	0	0	chr1:g.111980237_111980238del	0	0
chr1	114122506	0	T	TGTGTGTGTGTGTGCGCGC	33	152	1294	0.231	GTGTGTGTGTGTGCGCGC	intron_variant	MODIFIER	SYT6	ENSG00000134207	Transcript	ENST00000609117.5	protein_coding	0	3/7	ENST00000609117.5:c.816+14988_816+14989insGCGCGCACACACACACAC	0	0	0	0	0	0	0	0	-1	0	insertion	HGNC	HGNC:18638	YES	5	P2	CCDS871.1	ENSP00000477344	Q5T7P8	I6L9C3	UPI000000DACA	0	0	0	0	0	0	chr1:g.114122507_114122508insTGTGTGTGTGTGCGCGCG	0	0
chr1	114122506	0	T	TGTGTGTGTGTGTGTGCGCGC	11	152	1294	0.071	GTGTGTGTGTGTGTGCGCGC	intron_variant	MODIFIER	SYT6	ENSG00000134207	Transcript	ENST00000609117.5	protein_coding	0	3/7	ENST00000609117.5:c.816+14988_816+14989insGCGCGCACACACACACACAC	0	0	0	0	0	0	0	0	-1	0	insertion	HGNC	HGNC:18638	YES	5	P2	CCDS871.1	ENSP00000477344	Q5T7P8	I6L9C3	UPI000000DACA	0	0	0	0	0	0	chr1:g.114122507_114122508insTGTGTGTGTGTGTGCGCGCG	0	0
chr1	117126991	0	C	CTCCTCTTCTTCTTCTTCTTCT	14	150	1651	0.091	TCCTCTTCTTCTTCTTCTTCT	upstream_gene_variant	MODIFIER	TRIM45	ENSG00000134253	Transcript	ENST00000369461.3	protein_coding	0	0	0	0	0	0	0	0	0	0	4404	-1	0	insertion	HGNC	HGNC:19018	0	5	0	0	ENSP00000358473	0	Q5T2K3	UPI0000470045	0	0	0	0	0	0	chr1:g.117126993_117126994insCTCTTCTTCTTCTTCTTCTTC	0	0
chr1	117126991	0	C	CTCCTCTTCTTCTTCTTCTTCTTCT	50	150	1651	0.344	TCCTCTTCTTCTTCTTCTTCTTCT	upstream_gene_variant	MODIFIER	TRIM45	ENSG00000134253	Transcript	ENST00000369461.3	protein_coding	0	0	0	0	0	0	0	0	0	0	4404	-1	0	insertion	HGNC	HGNC:19018	0	5	0	0	ENSP00000358473	0	Q5T2K3	UPI0000470045	0	0	0	0	0	0	chr1:g.117126993_117126994insCTCTTCTTCTTCTTCTTCTTCTTC	0	0
chr1	117126991	0	C	CTCCTCTTCTTCTTCTTCTTCTTCTTCT	12	150	1651	0.078	TCCTCTTCTTCTTCTTCTTCTTCTTCT	upstream_gene_variant	MODIFIER	TRIM45	ENSG00000134253	Transcript	ENST00000369461.3	protein_coding	0	0	0	0	0	0	0	0	0	0	4404	-1	0	insertion	HGNC	HGNC:19018	0	5	0	0	ENSP00000358473	0	Q5T2K3	UPI0000470045	0	0	0	0	0	0	chr1:g.117126993_117126994insCTCTTCTTCTTCTTCTTCTTCTTCTTC	0	0
chr1	120571225	0	C	CA	27	152	1307	0.173	A	non_coding_transcript_exon_variant	MODIFIER	RF00004	ENSG00000273694	Transcript	ENST00000618978.1	snRNA	1/1	0	ENST00000618978.1:n.106_107insA	0	106-107/145	0	0	0	0	0	0	1	0	insertion	RFAM	0	YES	0	0	0	0	0	0	0	0	0	0	0	0	0	chr1:g.120571225_120571226insA	0	0
chr1	122662460	0	T	TA	14	152	1262	0.09	A	intergenic_variant	MODIFIER	0	0	0	0	0	0	0	0	0	0	0	0	0	0	0	0	0	0	insertion	0	0	0	0	0	0	0	0	0	0	0	0	0	0	0	0	chr1:g.122662460_122662461insA	0	0
chr1	122744151	0	CTT	C	20	150	616	0.136	-	intergenic_variant	MODIFIER	0	0	0	0	0	0	0	0	0	0	0	0	0	0	0	0	0	0	deletion	0	0	0	0	0	0	0	0	0	0	0	0	0	0	0	0	chr1:g.122744152_122744153del	0	0
chr1	122851981	0	TAC	T	18	150	1078	0.123	-	intergenic_variant	MODIFIER	0	0	0	0	0	0	0	0	0	0	0	0	0	0	0	0	0	0	deletion	0	0	0	0	0	0	0	0	0	0	0	0	0	0	0	0	chr1:g.122851985_122851986del	0	0
chr1	122896391	0	T	TCA	16	152	797	0.103	CA	intergenic_variant	MODIFIER	0	0	0	0	0	0	0	0	0	0	0	0	0	0	0	0	0	0	insertion	0	0	0	0	0	0	0	0	0	0	0	0	0	0	0	0	chr1:g.122896391_122896392insCA	0	0
chr1	123067947	0	GCT	G	34	152	968	0.218	-	intergenic_variant	MODIFIER	0	0	0	0	0	0	0	0	0	0	0	0	0	0	0	0	0	0	deletion	0	0	0	0	0	0	0	0	0	0	0	0	0	0	0	0	chr1:g.123067950_123067951del	0	0
chr1	123239852	0	C	CT	18	152	1159	0.128	T	intergenic_variant	MODIFIER	0	0	0	0	0	0	0	0	0	0	0	0	0	0	0	0	0	0	insertion	0	0	0	0	0	0	0	0	0	0	0	0	0	0	0	0	chr1:g.123239854dup	0	0
chr1	123290657	0	C	CT	15	150	1648	0.104	T	intergenic_variant	MODIFIER	0	0	0	0	0	0	0	0	0	0	0	0	0	0	0	0	0	0	insertion	0	0	0	0	0	0	0	0	0	0	0	0	0	0	0	0	chr1:g.123290659dup	0	0
chr1	123297710	0	GT	G	10	152	1022	0.064	-	intergenic_variant	MODIFIER	0	0	0	0	0	0	0	0	0	0	0	0	0	0	0	0	0	0	deletion	0	0	0	0	0	0	0	0	0	0	0	0	0	0	0	0	chr1:g.123297712del	0	0
chr1	123297764	0	GT	G	23	152	900	0.147	-	intergenic_variant	MODIFIER	0	0	0	0	0	0	0	0	0	0	0	0	0	0	0	0	0	0	deletion	0	0	0	0	0	0	0	0	0	0	0	0	0	0	0	0	chr1:g.123297767del	0	0
chr1	123455687	0	AC	A	33	152	2566	0.224	-	intergenic_variant	MODIFIER	0	0	0	0	0	0	0	0	0	0	0	0	0	0	0	0	0	0	deletion	0	0	0	0	0	0	0	0	0	0	0	0	0	0	0	0	chr1:g.123455688del	0	0
chr1	123708953	0	GCT	G	8	152	1886	0.051	-	intergenic_variant	MODIFIER	0	0	0	0	0	0	0	0	0	0	0	0	0	0	0	0	0	0	deletion	0	0	0	0	0	0	0	0	0	0	0	0	0	0	0	0	chr1:g.123708956_123708957del	0	0
chr1	123708959	0	C	CGT	8	152	1847	0.051	GT	intergenic_variant	MODIFIER	0	0	0	0	0	0	0	0	0	0	0	0	0	0	0	0	0	0	insertion	0	0	0	0	0	0	0	0	0	0	0	0	0	0	0	0	chr1:g.123708960_123708961insTG	0	0
chr1	124006951	0	C	CA	16	152	518	0.103	A	intergenic_variant	MODIFIER	0	0	0	0	0	0	0	0	0	0	0	0	0	0	0	0	0	0	insertion	0	0	0	0	0	0	0	0	0	0	0	0	0	0	0	0	chr1:g.124006953dup	0	0
chr1	124064197	0	CTGTT	C	34	152	1824	0.218	-	intergenic_variant	MODIFIER	0	0	0	0	0	0	0	0	0	0	0	0	0	0	0	0	0	0	deletion	0	0	0	0	0	0	0	0	0	0	0	0	0	0	0	0	chr1:g.124064201_124064204del	0	0
chr1	124070792	0	TC	T	20	152	2011	0.128	-	intergenic_variant	MODIFIER	0	0	0	0	0	0	0	0	0	0	0	0	0	0	0	0	0	0	deletion	0	0	0	0	0	0	0	0	0	0	0	0	0	0	0	0	chr1:g.124070795del	0	0
chr1	124180155	0	CTT	C	8	152	1473	0.058	-	intergenic_variant	MODIFIER	0	0	0	0	0	0	0	0	0	0	0	0	0	0	0	0	0	0	deletion	0	0	0	0	0	0	0	0	0	0	0	0	0	0	0	0	chr1:g.124180159_124180160del	0	0
chr1	124184674	0	TCC	T	14	150	455	0.091	-	intergenic_variant	MODIFIER	0	0	0	0	0	0	0	0	0	0	0	0	0	0	0	0	0	0	deletion	0	0	0	0	0	0	0	0	0	0	0	0	0	0	0	0	chr1:g.124184675_124184676del	0	0
chr1	124220444	0	C	CTGTT	17	150	2517	0.123	TGTT	intergenic_variant	MODIFIER	0	0	0	0	0	0	0	0	0	0	0	0	0	0	0	0	0	0	insertion	0	0	0	0	0	0	0	0	0	0	0	0	0	0	0	0	chr1:g.124220447_124220448insTTGT	0	0
chr1	144140093	0	A	ATTTCATCTCATCTCATTTCATC	15	150	863	0.104	TTTCATCTCATCTCATTTCATC	intergenic_variant	MODIFIER	0	0	0	0	0	0	0	0	0	0	0	0	0	0	0	0	0	0	insertion	0	0	0	0	0	0	0	0	0	0	0	0	0	0	0	0	chr1:g.144140094_144140095insTTCATCTCATCTCATTTCATCT	0	0
chr1	145148232	0	T	TG	18	152	3739	0.115	G	intron_variant&non_coding_transcript_variant	MODIFIER	AC241585.3	ENSG00000283752	Transcript	ENST00000640951.1	unprocessed_pseudogene	0	4/4	ENST00000640951.1:n.552-8dup	0	0	0	0	0	0	0	0	1	0	insertion	Clone_based_ensembl_gene	0	YES	0	0	0	0	0	0	0	0	0	0	0	0	1	chr1:g.145148233dup	0	0
chr1	145310834	0	GA	G	12	150	605	0.078	-	splice_region_variant&intron_variant	LOW	NBPF20	ENSG00000162825	Transcript	ENST00000392971.6	protein_coding	0	114/137	ENST00000392971.6:c.12678-5del	0	0	0	0	0	0	0	0	-1	0	deletion	HGNC	HGNC:32000	YES	5	P2	CCDS72856.1	ENSP00000479291	P0DPF2	0	UPI0003318A4A	0	0	0	0	0	0	chr1:g.145310838del	0	0
chr1	145352286	0	G	GAC	16	152	1250	0.103	AC	intron_variant	MODIFIER	NBPF20	ENSG00000162825	Transcript	ENST00000392971.6	protein_coding	0	62/137	ENST00000392971.6:c.6315-199_6315-198dup	0	0	0	0	0	0	0	0	-1	0	insertion	HGNC	HGNC:32000	YES	5	P2	CCDS72856.1	ENSP00000479291	P0DPF2	0	UPI0003318A4A	0	0	0	0	0	0	chr1:g.145352328_145352329dup	0	0
chr1	147059352	0	GAAAGAAAGAA	G	9	150	1243	0.058	-	upstream_gene_variant	MODIFIER	NBPF13P	ENSG00000227242	Transcript	ENST00000444082.2	unprocessed_pseudogene	0	0	0	0	0	0	0	0	0	0	2760	-1	0	deletion	HGNC	HGNC:31995	YES	0	0	0	0	0	0	0	0	0	0	0	0	0	chr1:g.147059354_147059363del	0	0
chr1	147775233	0	AATGCAATGCAATGCAATGCAATGCAATGCAATGCAATG	A	20	152	2022	0.128	-	upstream_gene_variant	MODIFIER	GJA5	ENSG00000265107	Transcript	ENST00000621517.1	protein_coding	0	0	0	0	0	0	0	0	0	0	1872	-1	0	deletion	HGNC	HGNC:4279	YES	2	P1	CCDS929.1	ENSP00000484552	P36382	X5D2H9	UPI000013D8D2	0	1	0	0	0	0	chr1:g.147775234_147775271del	0	0
chr1	147775265	0	TGC	T	13	152	2103	0.096	-	upstream_gene_variant	MODIFIER	GJA5	ENSG00000265107	Transcript	ENST00000621517.1	protein_coding	0	0	0	0	0	0	0	0	0	0	1904	-1	0	deletion	HGNC	HGNC:4279	YES	2	P1	CCDS929.1	ENSP00000484552	P36382	X5D2H9	UPI000013D8D2	0	1	0	0	0	0	chr1:g.147775266_147775267del	0	0
chr1	147775268	0	AATG	A	13	152	2098	0.096	-	upstream_gene_variant	MODIFIER	GJA5	ENSG00000265107	Transcript	ENST00000621517.1	protein_coding	0	0	0	0	0	0	0	0	0	0	1907	-1	0	deletion	HGNC	HGNC:4279	YES	2	P1	CCDS929.1	ENSP00000484552	P36382	X5D2H9	UPI000013D8D2	0	1	0	0	0	0	chr1:g.147775269_147775271del	0	0
chr1	148588875	0	TAC	T	30	152	1563	0.205	-	intron_variant	MODIFIER	NBPF14	ENSG00000270629	Transcript	ENST00000619423.4	protein_coding	0	7/70	ENST00000619423.4:c.988+307_988+308del	0	0	0	0	0	0	0	0	-1	0	deletion	HGNC	HGNC:25232	YES	5	P5	0	ENSP00000479693	0	A0A087WVU4	UPI000387D10E	0	0	0	0	0	0	chr1:g.148588877_148588878del	0	0
chr1	149468943	0	A	ATTTTC	13	150	613	0.091	TTTTC	intron_variant	MODIFIER	AC242842.3	ENSG00000286185	Transcript	ENST00000621744.4	protein_coding	0	4/96	ENST00000621744.4:c.-293+5132_-293+5136dup	0	0	0	0	0	0	0	0	1	0	insertion	Clone_based_ensembl_gene	0	YES	5	P1	CCDS86016.1	ENSP00000478752	A0A087WUL8	0	UPI000387BE73	0	0	0	0	0	19	chr1:g.149468958_149468962dup	0	0
chr1	149838047	0	T	TCA	51	152	2438	0.34	CA	downstream_gene_variant	MODIFIER	HIST2H3C	ENSG00000203811	Transcript	ENST00000369158.1	protein_coding	0	0	0	0	0	0	0	0	0	0	1490	-1	0	insertion	HGNC	HGNC:20503	YES	0	P1	CCDS30848.1	ENSP00000358154	Q71DI3	0	UPI0000000586	0	0	0	0	0	0	chr1:g.149838082_149838083dup	0	0
chr1	150539856	0	A	AAGGCAGGCAGGCAGGC	52	152	1384	0.333	AGGCAGGCAGGCAGGC	intergenic_variant	MODIFIER	0	0	0	0	0	0	0	0	0	0	0	0	0	0	0	0	0	0	insertion	0	0	0	0	0	0	0	0	0	0	0	0	0	0	0	0	chr1:g.150539866_150539881dup	0	0
chr1	154450104	0	C	CTGTGTGTGTGTGTGTGTG	9	152	1870	0.058	TGTGTGTGTGTGTGTGTG	intron_variant	MODIFIER	IL6R	ENSG00000160712	Transcript	ENST00000368485.8	protein_coding	0	8/9	ENST00000368485.8:c.1066+146_1066+163dup	0	0	0	0	0	0	0	0	1	0	insertion	HGNC	HGNC:6019	YES	1	P4	CCDS1067.1	ENSP00000357470	P08887	A0N0L5	UPI00000358BA	0	1	0	0	0	39	chr1:g.154450126_154450143dup	0	0
chr1	156817047	0	T	TTCTCTCTCTCTCTCTCTCTC	17	150	1829	0.11	TCTCTCTCTCTCTCTCTCTC	upstream_gene_variant	MODIFIER	SH2D2A	ENSG00000027869	Transcript	ENST00000392306.2	protein_coding	0	0	0	0	0	0	0	0	0	0	199	-1	0	insertion	HGNC	HGNC:10821	YES	1	A2	CCDS53381.1	ENSP00000376123	Q9NP31	0	UPI0000F534AC	0	0	0	0	0	0	chr1:g.156817056_156817075dup	0	0
chr1	156817047	0	T	TTCTCTCTCTCTCTCTCTCTCTC	10	150	1829	0.065	TCTCTCTCTCTCTCTCTCTCTC	upstream_gene_variant	MODIFIER	SH2D2A	ENSG00000027869	Transcript	ENST00000392306.2	protein_coding	0	0	0	0	0	0	0	0	0	0	199	-1	0	insertion	HGNC	HGNC:10821	YES	1	A2	CCDS53381.1	ENSP00000376123	Q9NP31	0	UPI0000F534AC	0	0	0	0	0	0	chr1:g.156817054_156817075dup	0	0
chr1	159873849	0	C	CCTTCCTTCCTTCCTTCTTCCTTG	44	152	1151	0.282	CTTCCTTCCTTCCTTCTTCCTTG	intron_variant	MODIFIER	CFAP45	ENSG00000213085	Transcript	ENST00000368099.9	protein_coding	0	10/11	ENST00000368099.9:c.1353-682_1353-681insCAAGGAAGAAGGAAGGAAGGAAG	0	0	0	0	0	0	0	0	-1	0	insertion	HGNC	HGNC:17229	YES	1	P2	CCDS30914.1	ENSP00000357079	Q9UL16	0	UPI000006F653	0	0	0	0	0	0	chr1:g.159873861_159873862insCTTCTTCCTTGCTTCCTTCCTTC	0	0
chr1	165135228	0	C	CCT	12	152	553	0.077	CT	intergenic_variant	MODIFIER	0	0	0	0	0	0	0	0	0	0	0	0	0	0	0	0	0	0	insertion	0	0	0	0	0	0	0	0	0	0	0	0	0	0	0	0	chr1:g.165135228_165135229insCT	0	0
chr1	168725215	0	A	ATTCCTTTCCTTTCCTTTCCTTTCCTTTCCTTTCCTTTCCT	32	152	1667	0.224	TTCCTTTCCTTTCCTTTCCTTTCCTTTCCTTTCCTTTCCT	intron_variant	MODIFIER	DPT	ENSG00000143196	Transcript	ENST00000367817.4	protein_coding	0	1/3	ENST00000367817.4:c.305+3654_305+3655insAGGAAAGGAAAGGAAAGGAAAGGAAAGGAAAGGAAAGGAA	0	0	0	0	0	0	0	0	-1	0	insertion	HGNC	HGNC:3011	YES	1	P1	CCDS1275.1	ENSP00000356791	Q07507	0	UPI0000032C11	0	0	0	0	0	0	chr1:g.168725253_168725254insCTTTCCTTTCCTTTCCTTTCCTTTCCTTTCCTTTCCTTTC	0	0
chr1	169181134	0	T	TATC	15	152	1299	0.103	ATC	intron_variant	MODIFIER	NME7	ENSG00000143156	Transcript	ENST00000367811.8	protein_coding	0	10/11	ENST00000367811.8:c.991-11581_991-11580insGAT	0	0	0	0	0	0	0	0	-1	0	insertion	HGNC	HGNC:20461	YES	1	P3	CCDS1277.1	ENSP00000356785	Q9Y5B8	0	UPI000012FE8C	0	1	0	0	0	0	chr1:g.169181134_169181135insATC	0	0
chr1	172933821	0	AAG	A	95	150	368	0.643	-	intron_variant&non_coding_transcript_variant	MODIFIER	AL031599.1	ENSG00000224228	Transcript	ENST00000432694.2	lincRNA	0	1/4	ENST00000432694.2:n.224-70451_224-70450del	0	0	0	0	0	0	0	0	1	0	deletion	Clone_based_ensembl_gene	0	YES	3	0	0	0	0	0	0	0	0	0	0	0	9	chr1:g.172933831_172933832del	0	0
chr1	173021895	0	GATA	G	31	152	1392	0.199	-	intron_variant&non_coding_transcript_variant	MODIFIER	AL031599.1	ENSG00000224228	Transcript	ENST00000432694.2	lincRNA	0	3/4	ENST00000432694.2:n.590-1602_590-1600del	0	0	0	0	0	0	0	0	1	0	deletion	Clone_based_ensembl_gene	0	YES	3	0	0	0	0	0	0	0	0	0	0	0	0	chr1:g.173021896_173021898del	0	0
chr1	174634522	0	T	TC	52	152	1026	0.34	C	intron_variant	MODIFIER	RABGAP1L	ENSG00000152061	Transcript	ENST00000251507.8	protein_coding	0	13/20	ENST00000251507.8:c.1711-2850dup	0	0	0	0	0	0	0	0	1	0	insertion	HGNC	HGNC:24663	YES	2	P1	CCDS1314.1	ENSP00000251507	Q5R372	F1LJ00	UPI0000458A9F	0	0	0	0	0	3	chr1:g.174634525dup	0	0
chr1	178052016	0	C	CTG	26	152	1856	0.173	TG	intergenic_variant	MODIFIER	0	0	0	0	0	0	0	0	0	0	0	0	0	0	0	0	0	0	insertion	0	0	0	0	0	0	0	0	0	0	0	0	0	0	0	0	chr1:g.178052060_178052061dup	0	0
chr1	178052016	0	C	CTGTG	25	152	1856	0.167	TGTG	intergenic_variant	MODIFIER	0	0	0	0	0	0	0	0	0	0	0	0	0	0	0	0	0	0	insertion	0	0	0	0	0	0	0	0	0	0	0	0	0	0	0	0	chr1:g.178052058_178052061dup	0	0
chr1	178052016	0	C	CTGTGTG	14	152	1856	0.09	TGTGTG	intergenic_variant	MODIFIER	0	0	0	0	0	0	0	0	0	0	0	0	0	0	0	0	0	0	insertion	0	0	0	0	0	0	0	0	0	0	0	0	0	0	0	0	chr1:g.178052056_178052061dup	0	0
chr1	189569447	0	GTATAATATACAATGAAATAC	G	19	152	1351	0.122	-	intergenic_variant	MODIFIER	0	0	0	0	0	0	0	0	0	0	0	0	0	0	0	0	0	0	deletion	0	0	0	0	0	0	0	0	0	0	0	0	0	0	0	0	chr1:g.189569451_189569470del	0	0
chr1	190628841	0	ATTCTGGTTATTAATCTCTTGTCATATGGGTAGTTTGGAAATACTCCCATTCTGTGGGTTGTCTC	A	34	152	955	0.218	-	intron_variant&non_coding_transcript_variant	MODIFIER	LINC01720	ENSG00000231175	Transcript	ENST00000413356.1	lincRNA	0	1/4	ENST00000413356.1:n.144+3876_144+3939del	0	0	0	0	0	0	0	0	1	0	deletion	HGNC	HGNC:52507	YES	1	0	0	0	0	0	0	0	0	0	0	0	67	chr1:g.190628879_190628942del	0	0
chr1	193330150	0	A	AGTGT	38	152	1368	0.25	GTGT	intron_variant&non_coding_transcript_variant	MODIFIER	LINC01031	ENSG00000232077	Transcript	ENST00000420807.1	lincRNA	0	1/3	ENST00000420807.1:n.195-18956_195-18953dup	0	0	0	0	0	0	0	0	1	0	insertion	HGNC	HGNC:49017	YES	3	0	0	0	0	0	0	0	0	0	0	0	30	chr1:g.193330177_193330180dup	0	0
chr1	193330150	0	A	AGTGTGT	12	152	1368	0.077	GTGTGT	intron_variant&non_coding_transcript_variant	MODIFIER	LINC01031	ENSG00000232077	Transcript	ENST00000420807.1	lincRNA	0	1/3	ENST00000420807.1:n.195-18958_195-18953dup	0	0	0	0	0	0	0	0	1	0	insertion	HGNC	HGNC:49017	YES	3	0	0	0	0	0	0	0	0	0	0	0	30	chr1:g.193330175_193330180dup	0	0
chr1	201316143	0	G	GATGGATGGATGGATGGATGGATGGATGGACGGACGGACGT	108	150	1506	0.714	ATGGATGGATGGATGGATGGATGGATGGACGGACGGACGT	intron_variant	MODIFIER	PKP1	ENSG00000081277	Transcript	ENST00000263946.7	protein_coding	0	3/14	ENST00000263946.7:c.702-409_702-408insTGGATGGATGGATGGATGGATGGATGGACGGACGGACGTA	0	0	0	0	0	0	0	0	1	0	insertion	HGNC	HGNC:9023	YES	5	0	CCDS30966.1	ENSP00000263946	Q13835	0	UPI0000131B86	0	1	0	0	0	1	chr1:g.201316144_201316145insTGGATGGATGGATGGATGGATGGATGGACGGACGGACGTA	0	0
chr1	205955722	0	T	TAGA	9	152	1453	0.058	AGA	regulatory_region_variant	MODIFIER	0	0	RegulatoryFeature	ENSR00000384231	promoter_flanking_region	0	0	0	0	0	0	0	0	0	0	0	0	0	insertion	0	0	0	0	0	0	0	0	0	0	0	0	0	0	0	0	chr1:g.205955722_205955723insAGA	0	0
chr1	205955723	0	T	TA	9	152	1449	0.058	A	regulatory_region_variant	MODIFIER	0	0	RegulatoryFeature	ENSR00000384231	promoter_flanking_region	0	0	0	0	0	0	0	0	0	0	0	0	0	insertion	0	0	0	0	0	0	0	0	0	0	0	0	0	0	0	0	chr1:g.205955723_205955724insA	0	0
chr1	206418888	0	CTG	C	19	152	1637	0.122	-	intron_variant	MODIFIER	SRGAP2	ENSG00000266028	Transcript	ENST00000573034.7	protein_coding	0	10/21	ENST00000573034.7:c.1442-437_1442-436del	0	0	0	0	0	0	0	0	1	0	deletion	HGNC	HGNC:19751	YES	1	P3	CCDS73017.1	ENSP00000459615	O75044	0	UPI0000DC3AA7	0	0	0	0	0	47	chr1:g.206418936_206418937del	0	0
chr1	206535718	0	GTGT	G	66	152	1818	0.442	-	intron_variant	MODIFIER	RASSF5	ENSG00000266094	Transcript	ENST00000579436.6	protein_coding	0	1/5	ENST00000579436.6:c.458-2453_458-2451del	0	0	0	0	0	0	0	0	1	0	deletion	HGNC	HGNC:17609	YES	1	P1	CCDS30998.1	ENSP00000462099	Q8WWW0	0	UPI0000072CF5	0	0	0	0	0	0	chr1:g.206535719_206535721del	0	0
chr1	206593508	0	A	AGT	17	150	1579	0.11	GT	intron_variant	MODIFIER	EIF2D	ENSG00000143486	Transcript	ENST00000271764.7	protein_coding	0	14/14	ENST00000271764.7:c.1684+109_1684+110dup	0	0	0	0	0	0	0	0	-1	0	insertion	HGNC	HGNC:6583	YES	1	P3	CCDS1465.1	ENSP00000271764	P41214	0	UPI00000710E1	0	0	0	0	0	0	chr1:g.206593541_206593542dup	0	0
chr1	206593508	0	A	AGTGT	9	150	1579	0.071	GTGT	intron_variant	MODIFIER	EIF2D	ENSG00000143486	Transcript	ENST00000271764.7	protein_coding	0	14/14	ENST00000271764.7:c.1684+107_1684+110dup	0	0	0	0	0	0	0	0	-1	0	insertion	HGNC	HGNC:6583	YES	1	P3	CCDS1465.1	ENSP00000271764	P41214	0	UPI00000710E1	0	0	0	0	0	0	chr1:g.206593539_206593542dup	0	0
chr1	207063888	0	G	GGT	46	152	2024	0.314	GT	intron_variant	MODIFIER	PFKFB2	ENSG00000123836	Transcript	ENST00000367080.8	protein_coding	0	7/14	ENST00000367080.8:c.507+86_507+87dup	0	0	0	0	0	0	0	0	1	0	insertion	HGNC	HGNC:8873	YES	1	P4	CCDS31004.1	ENSP00000356047	O60825	0	UPI000012A3F0	0	0	0	0	0	28	chr1:g.207063915_207063916dup	0	0
chr1	211728794	0	G	GCGCACGCGCACACACACACA	20	150	1242	0.136	CGCACGCGCACACACACACA	upstream_gene_variant	MODIFIER	AC096637.1	ENSG00000226868	Transcript	ENST00000458662.1	lincRNA	0	0	0	0	0	0	0	0	0	0	3392	-1	0	insertion	Clone_based_ensembl_gene	0	YES	5	0	0	0	0	0	0	0	0	0	0	0	0	chr1:g.211728795_211728796insGCACGCGCACACACACACAC	0	0
chr1	216377863	0	GA	G	10	150	795	0.065	-	intron_variant	MODIFIER	USH2A	ENSG00000042781	Transcript	ENST00000307340.8	protein_coding	0	3/71	ENST00000307340.8:c.652-12779del	0	0	0	0	0	0	0	0	-1	0	deletion	HGNC	HGNC:12601	YES	1	P1	CCDS31025.1	ENSP00000305941	O75445	0	UPI000034E5B6	0	1	0	0	0	0	chr1:g.216377866del	0	0
chr1	216569190	0	G	GGGAAAGGAAAGGAAA	19	150	962	0.123	GGAAAGGAAAGGAAA	intron_variant	MODIFIER	ESRRG	ENSG00000196482	Transcript	ENST00000366937.5	protein_coding	0	4/7	ENST00000366937.5:c.605-1107_605-1093dup	0	0	0	0	0	0	0	0	-1	0	insertion	HGNC	HGNC:3474	YES	1	0	CCDS58061.1	ENSP00000355904	P62508	0	UPI0000D4BFAB	0	0	0	0	0	0	chr1:g.216569244_216569258dup	0	0
chr1	219419594	0	C	CACACAGAGAGAG	20	152	2131	0.128	ACACAGAGAGAG	intron_variant&non_coding_transcript_variant	MODIFIER	LYPLAL1-AS1	ENSG00000228536	Transcript	ENST00000441790.2	lincRNA	0	1/2	ENST00000441790.2:n.121-7656_121-7655insCTCTCTCTGTGT	0	0	0	0	0	0	0	0	-1	0	insertion	HGNC	HGNC:54054	YES	5	0	0	0	0	0	0	0	0	0	0	0	0	chr1:g.219419595_219419596insCACAGAGAGAGA	0	0
chr1	219419594	0	C	CACAGAGAGAG	9	152	2131	0.058	ACAGAGAGAG	intron_variant&non_coding_transcript_variant	MODIFIER	LYPLAL1-AS1	ENSG00000228536	Transcript	ENST00000441790.2	lincRNA	0	1/2	ENST00000441790.2:n.121-7656_121-7655insCTCTCTCTGT	0	0	0	0	0	0	0	0	-1	0	insertion	HGNC	HGNC:54054	YES	5	0	0	0	0	0	0	0	0	0	0	0	0	chr1:g.219419595_219419596insCAGAGAGAGA	0	0
chr1	219419594	0	C	CAGAGAG	26	152	2131	0.167	AGAGAG	intron_variant&non_coding_transcript_variant	MODIFIER	LYPLAL1-AS1	ENSG00000228536	Transcript	ENST00000441790.2	lincRNA	0	1/2	ENST00000441790.2:n.121-7661_121-7656dup	0	0	0	0	0	0	0	0	-1	0	insertion	HGNC	HGNC:54054	YES	5	0	0	0	0	0	0	0	0	0	0	0	0	chr1:g.219419608_219419613dup	0	0
chr1	219419594	0	C	CAGAGAGAG	13	152	2131	0.083	AGAGAGAG	intron_variant&non_coding_transcript_variant	MODIFIER	LYPLAL1-AS1	ENSG00000228536	Transcript	ENST00000441790.2	lincRNA	0	1/2	ENST00000441790.2:n.121-7663_121-7656dup	0	0	0	0	0	0	0	0	-1	0	insertion	HGNC	HGNC:54054	YES	5	0	0	0	0	0	0	0	0	0	0	0	0	chr1:g.219419606_219419613dup	0	0
chr1	220586011	0	A	ACACACGCACGCG	52	150	1077	0.351	CACACGCACGCG	intron_variant	MODIFIER	MARK1	ENSG00000116141	Transcript	ENST00000611084.4	protein_coding	0	3/17	ENST00000611084.4:c.309+4894_309+4895insACACGCACGCGC	0	0	0	0	0	0	0	0	1	0	insertion	HGNC	HGNC:6896	YES	1	A1	CCDS73033.1	ENSP00000483424	0	A0A087X0I6	UPI0000E592B1	0	0	0	0	0	1	chr1:g.220586012_220586013insACACGCACGCGC	0	0
chr1	220586011	0	A	ACACGCG	14	150	1077	0.091	CACGCG	intron_variant	MODIFIER	MARK1	ENSG00000116141	Transcript	ENST00000611084.4	protein_coding	0	3/17	ENST00000611084.4:c.309+4894_309+4895insACGCGC	0	0	0	0	0	0	0	0	1	0	insertion	HGNC	HGNC:6896	YES	1	A1	CCDS73033.1	ENSP00000483424	0	A0A087X0I6	UPI0000E592B1	0	0	0	0	0	1	chr1:g.220586012_220586013insACGCGC	0	0
chr1	220817516	0	GAGTGCTGATTGGTGCATTTACAATCCTTTAGCTAGACACAGAGTGCCGATTGGTGAGTTTTTAC	G	47	152	2184	0.327	-	3_prime_UTR_variant	MODIFIER	MARC1	ENSG00000186205	Transcript	ENST00000366910.10	protein_coding	7/7	0	ENST00000366910.10:c.*4141_*4204del	0	5145-5208/7287	0	0	0	0	0	0	1	0	deletion	HGNC	HGNC:26189	YES	1	P1	CCDS1526.1	ENSP00000355877	Q5VT66	0	UPI000013C9EB	0	0	0	0	0	42	chr1:g.220817554_220817617del	0	0
chr1	230332053	0	AACATGCCAGGCAAGCTTACACAC	A	10	150	1596	0.065	-	intron_variant	MODIFIER	PGBD5	ENSG00000177614	Transcript	ENST00000391860.7	protein_coding	0	5/6	ENST00000391860.7:c.1273+768_1273+790del	0	0	0	0	0	0	0	0	-1	0	deletion	HGNC	HGNC:19405	YES	1	P1	CCDS81430.1	ENSP00000375733	Q8N414	0	UPI000004EBDA	0	0	0	0	0	0	chr1:g.230332054_230332076del	0	0
chr1	234491224	0	C	CAG	43	150	1581	0.292	AG	regulatory_region_variant	MODIFIER	0	0	RegulatoryFeature	ENSR00000390700	promoter_flanking_region	0	0	0	0	0	0	0	0	0	0	0	0	0	insertion	0	0	0	0	0	0	0	0	0	0	0	0	0	0	0	0	chr1:g.234491248_234491249dup	0	0
chr1	235078650	0	T	TGTAGGTTA	8	152	962	0.051	GTAGGTTA	upstream_gene_variant	MODIFIER	LINC01348	ENSG00000280587	Transcript	ENST00000628622.1	lincRNA	0	0	0	0	0	0	0	0	0	0	4430	-1	0	insertion	HGNC	HGNC:50567	YES	2	0	0	0	0	0	0	0	0	0	0	0	0	chr1:g.235078650_235078651insGTAGGTTA	0	0
chr1	236654864	0	TGCC	T	50	150	1731	0.338	-	intergenic_variant	MODIFIER	0	0	0	0	0	0	0	0	0	0	0	0	0	0	0	0	0	0	deletion	0	0	0	0	0	0	0	0	0	0	0	0	0	0	0	0	chr1:g.236654865_236654867del	0	0
chr1	241614778	0	C	CATAGTCCCATTTGGACAGATATCCTAGCCTTAGGCTTTTCTGCCT	8	150	2640	0.058	ATAGTCCCATTTGGACAGATATCCTAGCCTTAGGCTTTTCTGCCT	intron_variant	MODIFIER	OPN3	ENSG00000054277	Transcript	ENST00000366554.3	protein_coding	0	1/3	ENST00000366554.3:c.374-10244_374-10200dup	0	0	0	0	0	0	0	0	-1	0	insertion	HGNC	HGNC:14007	YES	1	P1	CCDS31072.1	ENSP00000355512	Q9H1Y3	0	UPI000000165B	0	0	0	0	0	0	chr1:g.241614787_241614831dup	0	0
chr1	244718679	0	C	CACACACACACACACACATATACACAT	31	152	1111	0.212	ACACACACACACACACATATACACAT	intergenic_variant	MODIFIER	0	0	0	0	0	0	0	0	0	0	0	0	0	0	0	0	0	0	insertion	0	0	0	0	0	0	0	0	0	0	0	0	0	0	0	0	chr1:g.244718684_244718685insCACACACACACATATACACATACACA	0	0
chr1	244718679	0	C	CACACATATACACAT	22	152	1111	0.154	ACACATATACACAT	intergenic_variant	MODIFIER	0	0	0	0	0	0	0	0	0	0	0	0	0	0	0	0	0	0	insertion	0	0	0	0	0	0	0	0	0	0	0	0	0	0	0	0	chr1:g.244718685_244718698dup	0	0
chr1	245102912	0	CCTCTATGGTCAGGAGGGGGGACCAGAGAGGCCAAGCATTGTTTATTTCAGTCCTCCACCCTGTGAGGCTGAGGAGGATG	C	13	152	2198	0.083	-	intron_variant	MODIFIER	EFCAB2	ENSG00000203666	Transcript	ENST00000447569.6	protein_coding	0	6/6	ENST00000447569.6:c.374-19007_374-18929del	0	0	0	0	0	0	0	0	1	0	deletion	HGNC	HGNC:28166	0	2	0	CCDS44341.1	ENSP00000408661	Q5VUJ9	0	UPI00017A834B	0	0	0	0	0	0	chr1:g.245102913_245102991del	0	0
chr1	245872409	0	AGATGAGAGAGCCCAGAGTTCCTGCCGCCTTCTCCTTCACCGGCCTCCCTGAGCTGGCCGACCCCAGGATGGATGTCCTCTTC	A	78	152	2318	0.513	-	intron_variant	MODIFIER	SMYD3	ENSG00000185420	Transcript	ENST00000490107.6	protein_coding	0	8/11	ENST00000490107.6:c.814-8605_814-8524del	0	0	0	0	0	0	0	0	-1	0	deletion	HGNC	HGNC:15513	YES	1	P1	CCDS53486.1	ENSP00000419184	Q9H7B4	0	UPI000022AFDA	0	0	0	0	0	0	chr1:g.245872410_245872491del	0	0
chr1	246387888	0	CTCCTTGTAGAAAGCATTCATTCTGGAAAATCACCTCGAGGTTGAAGTCAGTTTCTGGGGACA	C	11	150	410	0.084	-	intron_variant	MODIFIER	SMYD3	ENSG00000185420	Transcript	ENST00000490107.6	protein_coding	0	1/11	ENST00000490107.6:c.165-32856_165-32795del	0	0	0	0	0	0	0	0	-1	0	deletion	HGNC	HGNC:15513	YES	1	P1	CCDS53486.1	ENSP00000419184	Q9H7B4	0	UPI000022AFDA	0	0	0	0	0	0	chr1:g.246387912_246387973del	0	0
chr1	246395642	0	ACAGTCAGACAGGGAAGACGAACCCACCACAGTCAGACAGGGAAGACGAACCCACCATGGCTGGACAGGGAAGACGAACACAC	A	50	152	1848	0.333	-	intron_variant	MODIFIER	SMYD3	ENSG00000185420	Transcript	ENST00000490107.6	protein_coding	0	1/11	ENST00000490107.6:c.165-40630_165-40549del	0	0	0	0	0	0	0	0	-1	0	deletion	HGNC	HGNC:15513	YES	1	P1	CCDS53486.1	ENSP00000419184	Q9H7B4	0	UPI000022AFDA	0	0	0	0	0	0	chr1:g.246395662_246395743del	0	0
chr1	247416614	0	GGGGCAGGAGCTGGGAGGGTATGCGGAGCTAATAGGGCTGTCTGGAGAGCAGTCACCTCAGGAT	G	12	152	2405	0.077	-	upstream_gene_variant	MODIFIER	NLRP3	ENSG00000162711	Transcript	ENST00000336119.7	protein_coding	0	0	0	0	0	0	0	0	0	0	1372	1	0	deletion	HGNC	HGNC:16400	YES	1	P3	CCDS1632.1	ENSP00000337383	Q96P20	0	UPI00001CE3AD	0	1	0	0	0	0	chr1:g.247416653_247416715del	0	0
chr2	725536	0	GTGAGGCCAGGGTGGGGCTGAGATGGGAGAAGTGGAGGTAGGAGCCAGGCTTGAGCTCAGATCATGTGGGCACTGGAGGAGGCA	G	99	152	1877	0.654	-	intron_variant&non_coding_transcript_variant	MODIFIER	AC092159.1	ENSG00000227713	Transcript	ENST00000433724.1	lincRNA	0	1/1	ENST00000433724.1:n.177-337_177-255del	0	0	0	0	0	0	0	0	-1	0	deletion	Clone_based_ensembl_gene	0	YES	2	0	0	0	0	0	0	0	0	0	0	0	0	chr2:g.725537_725619del	0	0
chr2	863805	0	C	CGTCCTTCCCTGGTGCGCAGCCCAGGCCTGCGGGTCCAGCCTCACCCCCCTGCCCCCTAGCT	31	152	902	0.205	GTCCTTCCCTGGTGCGCAGCCCAGGCCTGCGGGTCCAGCCTCACCCCCCTGCCCCCTAGCT	intron_variant&non_coding_transcript_variant	MODIFIER	LINC01115	ENSG00000237667	Transcript	ENST00000648115.1	lincRNA	0	1/3	ENST00000648115.1:n.491+4312_491+4313insAGCTAGGGGGCAGGGGGGTGAGGCTGGACCCGCAGGCCTGGGCTGCGCACCAGGGAAGGAC	0	0	0	0	0	0	0	0	-1	0	insertion	HGNC	HGNC:49258	YES	0	0	0	0	0	0	0	0	0	0	0	0	0	chr2:g.863834_863835insCGGGTCCAGCCTCACCCCCCTGCCCCCTAGCTGTCCTTCCCTGGTGCGCAGCCCAGGCCTG	0	0
chr2	863805	0	C	CGTCCTTCCCTGGTGCGTAGCCCAGGCCTGCGGGTCCAGCCTCACCCCCCTGCCCCCTAGCT	21	152	902	0.135	GTCCTTCCCTGGTGCGTAGCCCAGGCCTGCGGGTCCAGCCTCACCCCCCTGCCCCCTAGCT	intron_variant&non_coding_transcript_variant	MODIFIER	LINC01115	ENSG00000237667	Transcript	ENST00000648115.1	lincRNA	0	1/3	ENST00000648115.1:n.491+4312_491+4313insAGCTAGGGGGCAGGGGGGTGAGGCTGGACCCGCAGGCCTGGGCTACGCACCAGGGAAGGAC	0	0	0	0	0	0	0	0	-1	0	insertion	HGNC	HGNC:49258	YES	0	0	0	0	0	0	0	0	0	0	0	0	0	chr2:g.863821_863822insTAGCCCAGGCCTGCGGGTCCAGCCTCACCCCCCTGCCCCCTAGCTGTCCTTCCCTGGTGCG	0	0
chr2	1099589	0	C	CAGTGAGGGCAGTGATGGTCAGGTCCTCTGAAGGTGGGTGTGGTGAGGGCAGTGATGGTCAGGTCATCTGAAGGTGGGTGT	20	152	2480	0.141	AGTGAGGGCAGTGATGGTCAGGTCCTCTGAAGGTGGGTGTGGTGAGGGCAGTGATGGTCAGGTCATCTGAAGGTGGGTGT	intron_variant	MODIFIER	SNTG2	ENSG00000172554	Transcript	ENST00000308624.10	protein_coding	0	4/16	ENST00000308624.10:c.325+1218_325+1219insTGGTGAGGGCAGTGATGGTCAGGTCATCTGAAGGTGGGTGTAGTGAGGGCAGTGATGGTCAGGTCCTCTGAAGGTGGGTG	0	0	0	0	0	0	0	0	1	0	insertion	HGNC	HGNC:13741	YES	1	P1	CCDS46220.1	ENSP00000311837	Q9NY99	0	UPI0000456D73	0	0	0	0	0	39	chr2:g.1099610_1099611insGTCCTCTGAAGGTGGGTGTGGTGAGGGCAGTGATGGTCAGGTCATCTGAAGGTGGGTGTAGTGAGGGCAGTGATGGTCAG	0	0
chr2	1278920	0	A	ACGCGAATCACCCCTGTCAGTGCGCGAATCACCCCTGTCAGTG	14	152	1454	0.09	CGCGAATCACCCCTGTCAGTGCGCGAATCACCCCTGTCAGTG	intron_variant	MODIFIER	SNTG2	ENSG00000172554	Transcript	ENST00000308624.10	protein_coding	0	14/16	ENST00000308624.10:c.1284+11351_1284+11392dup	0	0	0	0	0	0	0	0	1	0	insertion	HGNC	HGNC:13741	YES	1	P1	CCDS46220.1	ENSP00000311837	Q9NY99	0	UPI0000456D73	0	0	0	0	0	43	chr2:g.1278922_1278963dup	0	0
chr2	1622023	0	ATCATCTCCCTCAGAGGAACAATGCAATGGCTGACTGTGTCATCTCCCTCAGAGGAACAATGCAATGGCTGACTGTG	A	42	152	2755	0.288	-	intron_variant&non_coding_transcript_variant	MODIFIER	AC144450.1	ENSG00000203635	Transcript	ENST00000366424.2	lincRNA	0	1/1	ENST00000366424.2:n.172-120_172-45del	0	0	0	0	0	0	0	0	-1	0	deletion	Clone_based_ensembl_gene	0	YES	2	0	0	0	0	0	0	0	0	0	0	0	0	chr2:g.1622049_1622124del	0	0
chr2	1637680	0	AGGACCTGCCACACGCTGTCCACTCTGACAGCTGCCTGGGGGATGTACACCTGGTCTCTAGGCTGTGGAGGGAGG	A	17	150	968	0.117	-	intron_variant	MODIFIER	PXDN	ENSG00000130508	Transcript	ENST00000252804.9	protein_coding	0	21/22	ENST00000252804.9:c.4206+1092_4206+1165del	0	0	0	0	0	0	0	0	-1	0	deletion	HGNC	HGNC:14966	YES	1	P1	CCDS46221.1	ENSP00000252804	Q92626	0	UPI00001C1DC2	0	1	0	0	0	0	chr2:g.1637681_1637754del	0	0
chr2	1637846	0	TGTCCACTCTGACAGCTGCCTGGGGACTTGCACCTGGTCTCTAGGTTGCGGAGGCAGGAGGACCTGCCACATGTC	T	137	152	1661	0.904	-	intron_variant	MODIFIER	PXDN	ENSG00000130508	Transcript	ENST00000252804.9	protein_coding	0	21/22	ENST00000252804.9:c.4206+926_4206+999del	0	0	0	0	0	0	0	0	-1	0	deletion	HGNC	HGNC:14966	YES	1	P1	CCDS46221.1	ENSP00000252804	Q92626	0	UPI00001C1DC2	0	1	0	0	0	0	chr2:g.1637874_1637947del	0	0
chr2	1751728	0	C	CCGGGACATGCCCAGGAGTGGAGAGAAGAGGGGTCTTGAGGGTCCTCACCTTGTTAGAG	11	152	2040	0.077	CGGGACATGCCCAGGAGTGGAGAGAAGAGGGGTCTTGAGGGTCCTCACCTTGTTAGAG	regulatory_region_variant	MODIFIER	0	0	RegulatoryFeature	ENSR00000289461	CTCF_binding_site	0	0	0	0	0	0	0	0	0	0	0	0	0	insertion	0	0	0	0	0	0	0	0	0	0	0	0	0	0	0	0	chr2:g.1751762_1751763insTTGAGGGTCCTCACCTTGTTAGAGCGGGACATGCCCAGGAGTGGAGAGAAGAGGGGTC	0	0
chr2	2295565	0	C	CAGAGAGAGAGAGAGAGAGACAGACAGACAG	9	152	1330	0.058	AGAGAGAGAGAGAGAGAGACAGACAGACAG	intron_variant	MODIFIER	MYT1L	ENSG00000186487	Transcript	ENST00000647738.1	protein_coding	0	1/24	ENST00000647738.1:c.-520-11092_-520-11063dup	0	0	0	0	0	0	0	0	-1	0	insertion	HGNC	HGNC:7623	YES	0	A2	CCDS77378.1	ENSP00000497479	Q9UL68	0	UPI0000140B19	0	1	0	0	0	0	chr2:g.2295575_2295604dup	0	0
chr2	3330575	0	G	GAGACAGTGTGAGCAGAGGCAGGTATGCACTCGTGAGATGGTGTGAGTGGAGGCAGGAGCACACAGTCATA	16	152	2453	0.103	AGACAGTGTGAGCAGAGGCAGGTATGCACTCGTGAGATGGTGTGAGTGGAGGCAGGAGCACACAGTCATA	intron_variant	MODIFIER	EIPR1	ENSG00000032389	Transcript	ENST00000398659.8	protein_coding	0	3/9	ENST00000398659.8:c.259+7441_259+7442insTATGACTGTGTGCTCCTGCCTCCACTCACACCATCTCACGAGTGCATACCTGCCTCTGCTCACACTGTCT	0	0	0	0	0	0	0	0	-1	0	insertion	HGNC	HGNC:12383	YES	5	0	CCDS82416.1	ENSP00000381652	0	A8MUM1	UPI0000421B97	0	0	0	0	0	0	chr2:g.3330606_3330607insGTGAGATGGTGTGAGTGGAGGCAGGAGCACACAGTCATAAGACAGTGTGAGCAGAGGCAGGTATGCACTC	0	0
chr2	4626296	0	G	GGTGT	18	152	2009	0.115	GTGT	downstream_gene_variant	MODIFIER	LINC01249	ENSG00000231532	Transcript	ENST00000412134.5	lincRNA	0	0	0	0	0	0	0	0	0	0	1925	-1	0	insertion	HGNC	HGNC:49843	YES	1	0	0	0	0	0	0	0	0	0	0	0	0	chr2:g.4626326_4626329dup	0	0
chr2	4626296	0	G	GGTGTGT	14	152	2009	0.096	GTGTGT	downstream_gene_variant	MODIFIER	LINC01249	ENSG00000231532	Transcript	ENST00000412134.5	lincRNA	0	0	0	0	0	0	0	0	0	0	1925	-1	0	insertion	HGNC	HGNC:49843	YES	1	0	0	0	0	0	0	0	0	0	0	0	0	chr2:g.4626324_4626329dup	0	0
chr2	4626296	0	G	GGTGTGTGT	80	152	2009	0.526	GTGTGTGT	downstream_gene_variant	MODIFIER	LINC01249	ENSG00000231532	Transcript	ENST00000412134.5	lincRNA	0	0	0	0	0	0	0	0	0	0	1925	-1	0	insertion	HGNC	HGNC:49843	YES	1	0	0	0	0	0	0	0	0	0	0	0	0	chr2:g.4626322_4626329dup	0	0
chr2	4626296	0	G	GGTGTGTGTGT	34	152	2009	0.218	GTGTGTGTGT	downstream_gene_variant	MODIFIER	LINC01249	ENSG00000231532	Transcript	ENST00000412134.5	lincRNA	0	0	0	0	0	0	0	0	0	0	1925	-1	0	insertion	HGNC	HGNC:49843	YES	1	0	0	0	0	0	0	0	0	0	0	0	0	chr2:g.4626320_4626329dup	0	0
chr2	5016331	0	C	CGTGTGTGT	10	152	1084	0.065	GTGTGTGT	intergenic_variant	MODIFIER	0	0	0	0	0	0	0	0	0	0	0	0	0	0	0	0	0	0	insertion	0	0	0	0	0	0	0	0	0	0	0	0	0	0	0	0	chr2:g.5016331_5016332insGTGTGTGT	0	0
chr2	5671521	0	C	CCCTTCCTT	9	152	823	0.064	CCTTCCTT	intron_variant&non_coding_transcript_variant	MODIFIER	LINC01248	ENSG00000224128	Transcript	ENST00000458264.1	antisense	0	1/1	ENST00000458264.1:n.302+19658_302+19665dup	0	0	0	0	0	0	0	0	-1	0	insertion	HGNC	HGNC:49842	YES	3	0	0	0	0	0	0	0	0	0	0	0	0	chr2:g.5671558_5671565dup	0	0
chr2	6935641	0	TGGCCTCTCACCTTGTGAGCTCATTTGGCTTCCAGTGTTAATGGTAACAGCATGTAGATG	T	49	152	3381	0.327	-	intron_variant	MODIFIER	RNF144A	ENSG00000151692	Transcript	ENST00000320892.11	protein_coding	0	1/8	ENST00000320892.11:c.-211-5304_-211-5246del	0	0	0	0	0	0	0	0	1	0	deletion	HGNC	HGNC:20457	YES	1	P1	CCDS1657.1	ENSP00000321330	P50876	0	UPI00001E058A	0	0	0	0	0	2	chr2:g.6935644_6935702del	0	0
chr2	9125373	0	A	AGAGGGAGAGGGAGAGAGG	8	152	1085	0.051	GAGGGAGAGGGAGAGAGG	intergenic_variant	MODIFIER	0	0	0	0	0	0	0	0	0	0	0	0	0	0	0	0	0	0	insertion	0	0	0	0	0	0	0	0	0	0	0	0	0	0	0	0	chr2:g.9125376_9125377insGGAGAGGGAGAGAGGGAG	0	0
chr2	10485996	0	T	TGTGTGCGTGCGC	9	150	921	0.058	GTGTGCGTGCGC	intergenic_variant	MODIFIER	0	0	0	0	0	0	0	0	0	0	0	0	0	0	0	0	0	0	insertion	0	0	0	0	0	0	0	0	0	0	0	0	0	0	0	0	chr2:g.10485997_10485998insTGTGCGTGCGCG	0	0
chr2	10485996	0	T	TGTGTGTGCGTGCGC	18	150	921	0.13	GTGTGTGCGTGCGC	intergenic_variant	MODIFIER	0	0	0	0	0	0	0	0	0	0	0	0	0	0	0	0	0	0	insertion	0	0	0	0	0	0	0	0	0	0	0	0	0	0	0	0	chr2:g.10485997_10485998insTGTGTGCGTGCGCG	0	0
chr2	11466855	0	G	GCCTT	19	152	2560	0.122	CCTT	upstream_gene_variant	MODIFIER	E2F6	ENSG00000169016	Transcript	ENST00000381525.8	protein_coding	0	0	0	0	0	0	0	0	0	0	694	-1	0	insertion	HGNC	HGNC:3120	YES	1	P3	CCDS1680.2	ENSP00000370936	O75461	A0A0S2Z3K8	UPI0000000C90	0	0	0	0	0	0	chr2:g.11466887_11466890dup	0	0
chr2	14346053	0	A	ATGTGTGTG	53	152	1595	0.353	TGTGTGTG	intron_variant&non_coding_transcript_variant	MODIFIER	LINC00276	ENSG00000230448	Transcript	ENST00000418420.1	lincRNA	0	1/3	ENST00000418420.1:n.117-28958_117-28951dup	0	0	0	0	0	0	0	0	-1	0	insertion	HGNC	HGNC:38663	YES	1	0	0	0	0	0	0	0	0	0	0	0	0	chr2:g.14346075_14346082dup	0	0
chr2	14849274	0	AGAAT	A	44	152	2206	0.295	-	TF_binding_site_variant	MODIFIER	0	0	MotifFeature	ENSM00207442395	0	0	0	0	0	0	0	0	0	0	0	0	-1	0	deletion	0	0	0	0	0	0	0	0	0	0	0	0	0	0	0	0	chr2:g.14849280_14849283del	0	0
chr2	14904573	0	TGTGACTCAGTATGATAGGCTGTGTCACAGTCAGCTGTGACTCAGTATGATAGGCTGTGTCACAGTCAG	T	16	152	2515	0.103	-	intron_variant&non_coding_transcript_variant	MODIFIER	AC068286.1	ENSG00000235127	Transcript	ENST00000416173.1	lincRNA	0	1/2	ENST00000416173.1:n.92+2932_92+2999del	0	0	0	0	0	0	0	0	-1	0	deletion	Clone_based_ensembl_gene	0	YES	4	0	0	0	0	0	0	0	0	0	0	0	0	chr2:g.14904574_14904641del	0	0
chr2	17310773	0	C	CAGAT	63	152	1428	0.429	AGAT	regulatory_region_variant	MODIFIER	0	0	RegulatoryFeature	ENSR00000289928	CTCF_binding_site	0	0	0	0	0	0	0	0	0	0	0	0	0	insertion	0	0	0	0	0	0	0	0	0	0	0	0	0	0	0	0	chr2:g.17310799_17310802dup	0	0
chr2	17310773	0	C	CAGATAGAT	14	152	1428	0.09	AGATAGAT	regulatory_region_variant	MODIFIER	0	0	RegulatoryFeature	ENSR00000289928	CTCF_binding_site	0	0	0	0	0	0	0	0	0	0	0	0	0	insertion	0	0	0	0	0	0	0	0	0	0	0	0	0	0	0	0	chr2:g.17310795_17310802dup	0	0
chr2	17310773	0	C	CAGATAGATAGAT	16	152	1428	0.103	AGATAGATAGAT	regulatory_region_variant	MODIFIER	0	0	RegulatoryFeature	ENSR00000289928	CTCF_binding_site	0	0	0	0	0	0	0	0	0	0	0	0	0	insertion	0	0	0	0	0	0	0	0	0	0	0	0	0	0	0	0	chr2:g.17310791_17310802dup	0	0
chr2	18243114	0	C	CCTTCCTTT	10	152	1183	0.064	CTTCCTTT	intron_variant&non_coding_transcript_variant	MODIFIER	KCNS3	ENSG00000170745	Transcript	ENST00000465292.5	processed_transcript	0	3/4	ENST00000465292.5:n.424+72609_424+72610insCCTTTCTT	0	0	0	0	0	0	0	0	1	0	insertion	HGNC	HGNC:6302	0	4	0	0	0	0	0	0	0	0	0	0	0	3	chr2:g.18243117_18243118insCCTTTCTT	0	0
chr2	18243114	0	C	CCTTT	8	152	1183	0.051	CTTT	intron_variant&non_coding_transcript_variant	MODIFIER	KCNS3	ENSG00000170745	Transcript	ENST00000465292.5	processed_transcript	0	3/4	ENST00000465292.5:n.424+72659_424+72662dup	0	0	0	0	0	0	0	0	1	0	insertion	HGNC	HGNC:6302	0	4	0	0	0	0	0	0	0	0	0	0	0	56	chr2:g.18243167_18243170dup	0	0
chr2	18389085	0	CATTTCAATAATCAAAACAAGCTGCACCAGCCCTAGGTAATTTTAATAAGTCATTTAATACACAGATACAATGAT	C	19	150	681	0.13	-	intergenic_variant	MODIFIER	0	0	0	0	0	0	0	0	0	0	0	0	0	0	0	0	0	0	deletion	0	0	0	0	0	0	0	0	0	0	0	0	0	0	0	0	chr2:g.18389086_18389159del	0	0
chr2	19044287	0	T	TA	24	150	1015	0.156	A	intron_variant&non_coding_transcript_variant	MODIFIER	LINC01376	ENSG00000236204	Transcript	ENST00000650025.1	lincRNA	0	4/7	ENST00000650025.1:n.421-17583_421-17582insT	0	0	0	0	0	0	0	0	-1	0	insertion	HGNC	HGNC:50637	YES	0	0	0	0	0	0	0	0	0	0	0	0	0	chr2:g.19044287_19044288insA	0	0
chr2	23536918	0	A	ACACACACACTCTCT	86	152	2486	0.564	CACACACACTCTCT	intron_variant	MODIFIER	KLHL29	ENSG00000119771	Transcript	ENST00000486442.6	protein_coding	0	2/13	ENST00000486442.6:c.-45-25233_-45-25232insACACACACTCTCTC	0	0	0	0	0	0	0	0	1	0	insertion	HGNC	HGNC:29404	YES	5	P1	CCDS54335.1	ENSP00000420659	Q96CT2	0	UPI000058F1B6	0	0	0	0	0	1	chr2:g.23536919_23536920insACACACACTCTCTC	0	0
chr2	23536918	0	A	ACACACACTCTCT	34	152	2486	0.224	CACACACTCTCT	intron_variant	MODIFIER	KLHL29	ENSG00000119771	Transcript	ENST00000486442.6	protein_coding	0	2/13	ENST00000486442.6:c.-45-25233_-45-25232insACACACTCTCTC	0	0	0	0	0	0	0	0	1	0	insertion	HGNC	HGNC:29404	YES	5	P1	CCDS54335.1	ENSP00000420659	Q96CT2	0	UPI000058F1B6	0	0	0	0	0	1	chr2:g.23536919_23536920insACACACTCTCTC	0	0
chr2	23536918	0	A	ACACTCT	13	152	2486	0.083	CACTCT	intron_variant	MODIFIER	KLHL29	ENSG00000119771	Transcript	ENST00000486442.6	protein_coding	0	2/13	ENST00000486442.6:c.-45-25233_-45-25232insACTCTC	0	0	0	0	0	0	0	0	1	0	insertion	HGNC	HGNC:29404	YES	5	P1	CCDS54335.1	ENSP00000420659	Q96CT2	0	UPI000058F1B6	0	0	0	0	0	1	chr2:g.23536919_23536920insACTCTC	0	0
chr2	28383511	0	CGTGTGTGTGT	C	24	152	2137	0.16	-	downstream_gene_variant	MODIFIER	AC104695.2	ENSG00000229951	Transcript	ENST00000445878.1	antisense	0	0	0	0	0	0	0	0	0	0	888	-1	0	deletion	Clone_based_ensembl_gene	0	YES	4	0	0	0	0	0	0	0	0	0	0	0	0	chr2:g.28383548_28383557del	0	0
chr2	32723728	0	C	CTCCTTCCTTCCTTCCTTCCT	13	150	772	0.084	TCCTTCCTTCCTTCCTTCCT	intron_variant	MODIFIER	TTC27	ENSG00000018699	Transcript	ENST00000317907.9	protein_coding	0	10/19	ENST00000317907.9:c.1234-10069_1234-10050dup	0	0	0	0	0	0	0	0	1	0	insertion	HGNC	HGNC:25986	YES	1	P1	CCDS33176.1	ENSP00000313953	Q6P3X3	0	UPI0000208226	0	0	0	0	0	50	chr2:g.32723759_32723778dup	0	0
chr2	34216158	0	A	ATGTGTGTGTGTGTGTGTG	15	150	1961	0.097	TGTGTGTGTGTGTGTGTG	intron_variant&non_coding_transcript_variant	MODIFIER	AC008170.1	ENSG00000285754	Transcript	ENST00000649638.1	lincRNA	0	1/4	ENST00000649638.1:n.224+4176_224+4193dup	0	0	0	0	0	0	0	0	-1	0	insertion	Clone_based_ensembl_gene	0	YES	0	0	0	0	0	0	0	0	0	0	0	0	0	chr2:g.34216178_34216195dup	0	0
chr2	34216158	0	A	ATGTGTGTGTGTGTGTGTGTG	8	150	1961	0.052	TGTGTGTGTGTGTGTGTGTG	intron_variant&non_coding_transcript_variant	MODIFIER	AC008170.1	ENSG00000285754	Transcript	ENST00000649638.1	lincRNA	0	1/4	ENST00000649638.1:n.224+4174_224+4193dup	0	0	0	0	0	0	0	0	-1	0	insertion	Clone_based_ensembl_gene	0	YES	0	0	0	0	0	0	0	0	0	0	0	0	0	chr2:g.34216176_34216195dup	0	0
chr2	39045273	0	A	AGTGTGT	93	152	1193	0.603	GTGTGT	intron_variant	MODIFIER	SOS1	ENSG00000115904	Transcript	ENST00000426016.5	protein_coding	0	7/23	ENST00000426016.5:c.864+5865_864+5870dup	0	0	0	0	0	0	0	0	-1	0	insertion	HGNC	HGNC:11187	YES	2	P2	CCDS1802.1	ENSP00000387784	Q07889	0	UPI0000135CF0	0	1	0	0	0	0	chr2:g.39045298_39045303dup	0	0
chr2	39045273	0	A	AGTGTGTGT	8	152	1193	0.058	GTGTGTGT	intron_variant	MODIFIER	SOS1	ENSG00000115904	Transcript	ENST00000426016.5	protein_coding	0	7/23	ENST00000426016.5:c.864+5863_864+5870dup	0	0	0	0	0	0	0	0	-1	0	insertion	HGNC	HGNC:11187	YES	2	P2	CCDS1802.1	ENSP00000387784	Q07889	0	UPI0000135CF0	0	1	0	0	0	0	chr2:g.39045296_39045303dup	0	0
chr2	39333961	0	T	TGTG	22	152	1520	0.147	GTG	intron_variant	MODIFIER	MAP4K3	ENSG00000011566	Transcript	ENST00000263881.8	protein_coding	0	6/33	ENST00000263881.8:c.415-388_415-387insCAC	0	0	0	0	0	0	0	0	-1	0	insertion	HGNC	HGNC:6865	YES	1	P3	CCDS1803.1	ENSP00000263881	Q8IVH8	0	UPI00000747E6	0	0	0	0	0	0	chr2:g.39333961_39333962insGTG	0	0
chr2	40237033	0	ATTTT	A	10	152	1269	0.064	-	intron_variant	MODIFIER	SLC8A1	ENSG00000183023	Transcript	ENST00000403092.5	protein_coding	0	2/10	ENST00000403092.5:c.1809-58544_1809-58541del	0	0	0	0	0	0	0	0	-1	0	deletion	HGNC	HGNC:11068	YES	1	P3	CCDS1806.1	ENSP00000384763	P32418	0	UPI000012FC46	0	0	0	0	0	0	chr2:g.40237040_40237043del	0	0
chr2	42525475	0	A	ATTCCTTCCTTCCTTCCTTCCTTCTTTCC	12	152	1555	0.077	TTCCTTCCTTCCTTCCTTCCTTCTTTCC	intron_variant	MODIFIER	MTA3	ENSG00000057935	Transcript	ENST00000405592.5	protein_coding	0	2/17	ENST00000405592.5:c.-141+30244_-141+30245insTTTCCTTCCTTCCTTCCTTCCTTCCTTC	0	0	0	0	0	0	0	0	1	0	insertion	HGNC	HGNC:23784	0	2	0	CCDS62900.1	ENSP00000383973	0	D6W5A2	UPI00001C1DB1	0	0	0	0	0	23	chr2:g.42525498_42525499insTTTCCTTCCTTCCTTCCTTCCTTCCTTC	0	0
chr2	43025323	0	CTCTCTCT	C	45	152	1727	0.295	-	downstream_gene_variant	MODIFIER	LINC01819	ENSG00000231826	Transcript	ENST00000422351.5	lincRNA	0	0	0	0	0	0	0	0	0	0	2523	-1	0	deletion	HGNC	HGNC:52624	YES	5	0	0	0	0	0	0	0	0	0	0	0	0	chr2:g.43025324_43025330del	0	0
chr2	45077395	0	TAACA	T	68	152	3073	0.449	-	regulatory_region_variant	MODIFIER	0	0	RegulatoryFeature	ENSR00000604378	promoter_flanking_region	0	0	0	0	0	0	0	0	0	0	0	0	0	deletion	0	0	0	0	0	0	0	0	0	0	0	0	0	0	0	0	chr2:g.45077400_45077403del	0	0
chr2	45111844	0	A	ATT	8	152	1275	0.058	TT	intergenic_variant	MODIFIER	0	0	0	0	0	0	0	0	0	0	0	0	0	0	0	0	0	0	insertion	0	0	0	0	0	0	0	0	0	0	0	0	0	0	0	0	chr2:g.45111844_45111845insTT	0	0
chr2	45304056	0	T	TTTTCTTTCTTTCTTTCTTTCTTTCTTTCTTTC	9	152	1205	0.058	TTTCTTTCTTTCTTTCTTTCTTTCTTTCTTTC	intron_variant&non_coding_transcript_variant	MODIFIER	LINC01121	ENSG00000205054	Transcript	ENST00000427020.6	lincRNA	0	1/7	ENST00000427020.6:n.416-2785_416-2784insGAAAGAAAGAAAGAAAGAAAGAAAGAAAGAAA	0	0	0	0	0	0	0	0	-1	0	insertion	HGNC	HGNC:49266	0	3	0	0	0	0	0	0	0	0	0	0	0	0	chr2:g.45304080_45304081insTTTCTTTCTTTCTTTCTTTCTTTCTTTCTTTC	0	0
chr2	48834237	0	T	TTTGGAGGGCTCAGAAGAAGACAGGAAAATGTGGAAAAGTTTGGAACTTCCTAGAGAC	24	152	2123	0.154	TTGGAGGGCTCAGAAGAAGACAGGAAAATGTGGAAAAGTTTGGAACTTCCTAGAGAC	intron_variant&non_coding_transcript_variant	MODIFIER	AC009975.1	ENSG00000282890	Transcript	ENST00000634588.1	lincRNA	0	1/4	ENST00000634588.1:n.302+24601_302+24657dup	0	0	0	0	0	0	0	0	1	0	insertion	Clone_based_ensembl_gene	0	YES	5	0	0	0	0	0	0	0	0	0	0	0	61	chr2:g.48834281_48834282insACTTCCTAGAGACTTGGAGGGCTCAGAAGAAGACAGGAAAATGTGGAAAAGTTTGGA	0	0
chr2	48891163	0	GTCCTTCCTTCCTTCCTTCCT	G	9	152	1000	0.058	-	intron_variant&non_coding_transcript_variant	MODIFIER	AC009975.1	ENSG00000282890	Transcript	ENST00000634588.1	lincRNA	0	1/4	ENST00000634588.1:n.303-55020_303-55001del	0	0	0	0	0	0	0	0	1	0	deletion	Clone_based_ensembl_gene	0	YES	5	0	0	0	0	0	0	0	0	0	0	0	32	chr2:g.48891196_48891215del	0	0
chr2	60045100	0	T	TAGATAGATAGATAGATAGATAGATAGAC	51	152	1186	0.34	AGATAGATAGATAGATAGATAGATAGAC	intron_variant&non_coding_transcript_variant	MODIFIER	AC007100.1	ENSG00000271955	Transcript	ENST00000650011.1	lincRNA	0	1/5	ENST00000650011.1:n.212+31368_212+31369insGTCTATCTATCTATCTATCTATCTATCT	0	0	0	0	0	0	0	0	-1	0	insertion	Clone_based_ensembl_gene	0	YES	0	0	0	0	0	0	0	0	0	0	0	0	0	chr2:g.60045103_60045104insTAGATAGATAGATAGATAGATAGACAGA	0	0
chr2	60045100	0	T	TAGATAGATAGATAGATAGATAGATAGATAGAC	35	152	1186	0.231	AGATAGATAGATAGATAGATAGATAGATAGAC	intron_variant&non_coding_transcript_variant	MODIFIER	AC007100.1	ENSG00000271955	Transcript	ENST00000650011.1	lincRNA	0	1/5	ENST00000650011.1:n.212+31368_212+31369insGTCTATCTATCTATCTATCTATCTATCTATCT	0	0	0	0	0	0	0	0	-1	0	insertion	Clone_based_ensembl_gene	0	YES	0	0	0	0	0	0	0	0	0	0	0	0	0	chr2:g.60045103_60045104insTAGATAGATAGATAGATAGATAGATAGACAGA	0	0
chr2	63938059	0	G	GTGGTGTGTGTGT	31	152	1848	0.199	TGGTGTGTGTGT	intron_variant	MODIFIER	VPS54	ENSG00000143952	Transcript	ENST00000272322.9	protein_coding	0	11/22	ENST00000272322.9:c.1399-4047_1399-4046insACACACACACCA	0	0	0	0	0	0	0	0	-1	0	insertion	HGNC	HGNC:18652	YES	5	P3	CCDS33208.1	ENSP00000272322	Q9P1Q0	0	UPI0000053408	0	0	0	0	0	0	chr2:g.63938059_63938060insTGGTGTGTGTGT	0	0
chr2	65979766	0	C	CGTGTGTGTGTGTGTGTGT	8	150	1732	0.052	GTGTGTGTGTGTGTGTGT	intron_variant&non_coding_transcript_variant	MODIFIER	AC007389.1	ENSG00000204929	Transcript	ENST00000606556.1	lincRNA	0	1/2	ENST00000606556.1:n.141+57697_141+57698insGTGTGTGTGTGTGTGTGT	0	0	0	0	0	0	0	0	1	0	insertion	Clone_based_ensembl_gene	0	0	2	0	0	0	0	0	0	0	0	0	0	0	0	chr2:g.65979766_65979767insGTGTGTGTGTGTGTGTGT	0	0
chr2	70813597	0	C	CTCTTTCTTTCTTTCTTTCTTTCTT	10	150	1066	0.065	TCTTTCTTTCTTTCTTTCTTTCTT	intron_variant	MODIFIER	CLEC4F	ENSG00000152672	Transcript	ENST00000272367.7	protein_coding	0	4/6	ENST00000272367.7:c.1388-1023_1388-1000dup	0	0	0	0	0	0	0	0	-1	0	insertion	HGNC	HGNC:25357	YES	2	P3	CCDS1910.1	ENSP00000272367	Q8N1N0	0	UPI0000376BCC	0	0	0	0	0	0	chr2:g.70813620_70813643dup	0	0
chr2	73050388	0	G	GCGCGCACACACACACACA	9	150	1882	0.058	CGCGCACACACACACACA	intron_variant	MODIFIER	SFXN5	ENSG00000144040	Transcript	ENST00000272433.6	protein_coding	0	2/13	ENST00000272433.6:c.171+8139_171+8140insTGTGTGTGTGTGTGCGCG	0	0	0	0	0	0	0	0	-1	0	insertion	HGNC	HGNC:16073	YES	1	P1	CCDS1922.1	ENSP00000272433	Q8TD22	0	UPI000006D292	0	0	0	0	0	0	chr2:g.73050389_73050390insGCGCACACACACACACAC	0	0
chr2	75611662	0	CCACCATCCTCCAACCATCTCCCACTACCACCCTCCAATAATCTCCAACCACCATCCTCCATCATGTCCCACCATCACCCTCCAACCATCTCCCAT	C	68	150	1038	0.442	-	intergenic_variant	MODIFIER	0	0	0	0	0	0	0	0	0	0	0	0	0	0	0	0	0	0	deletion	0	0	0	0	0	0	0	0	0	0	0	0	0	0	0	0	chr2:g.75611669_75611763del	0	0
chr2	77755585	0	CCCTAAAA	C	10	152	1638	0.064	-	intergenic_variant	MODIFIER	0	0	0	0	0	0	0	0	0	0	0	0	0	0	0	0	0	0	deletion	0	0	0	0	0	0	0	0	0	0	0	0	0	0	0	0	chr2:g.77755593_77755599del	0	0
chr2	79015905	0	C	CACACA	24	150	1163	0.156	ACACA	intergenic_variant	MODIFIER	0	0	0	0	0	0	0	0	0	0	0	0	0	0	0	0	0	0	insertion	0	0	0	0	0	0	0	0	0	0	0	0	0	0	0	0	chr2:g.79015905_79015906insACACA	0	0
chr2	79894053	0	CTT	C	9	150	948	0.058	-	intron_variant	MODIFIER	CTNNA2	ENSG00000066032	Transcript	ENST00000402739.8	protein_coding	0	5/17	ENST00000402739.8:c.853-15540_853-15539del	0	0	0	0	0	0	0	0	1	0	deletion	HGNC	HGNC:2510	YES	1	A1	CCDS62944.1	ENSP00000384638	P26232	0	UPI0000D9D4EC	0	1	0	0	0	0	chr2:g.79894054_79894055del	0	0
chr2	82876582	0	G	GAAGGAAGGAAGAAAGAAAGAAAGA	8	150	790	0.065	AAGGAAGGAAGAAAGAAAGAAAGA	intergenic_variant	MODIFIER	0	0	0	0	0	0	0	0	0	0	0	0	0	0	0	0	0	0	insertion	0	0	0	0	0	0	0	0	0	0	0	0	0	0	0	0	chr2:g.82876585_82876586insGAAGGAAGAAAGAAAGAAAGAAAG	0	0
chr2	86787898	0	A	AGAGT	51	152	1983	0.327	GAGT	intron_variant	MODIFIER	CD8A	ENSG00000153563	Transcript	ENST00000409511.6	protein_coding	0	8/8	ENST00000409511.6:c.656+631_656+632insACTC	0	0	0	0	0	0	0	0	-1	0	insertion	HGNC	HGNC:1706	YES	2	P4	CCDS1992.1	ENSP00000386559	P01732	0	UPI00001273B4	0	1	0	0	0	0	chr2:g.86787899_86787900insAGTG	0	0
chr2	87645561	0	T	TTCTCTC	9	152	1279	0.064	TCTCTC	intron_variant&non_coding_transcript_variant	MODIFIER	AC133644.3	ENSG00000284879	Transcript	ENST00000646855.1	processed_transcript	0	2/21	ENST00000646855.1:n.335+38823_335+38828dup	0	0	0	0	0	0	0	0	1	0	insertion	Clone_based_ensembl_gene	0	YES	0	0	0	0	0	0	0	0	0	0	0	0	36	chr2:g.87645592_87645597dup	0	0
chr2	89671768	0	TGTATACAC	T	8	150	1015	0.052	-	intron_variant&non_coding_transcript_variant	MODIFIER	AC006453.5	ENSG00000283659	Transcript	ENST00000636451.1	unprocessed_pseudogene	0	3/3	ENST00000636451.1:n.443+1680_443+1687del	0	0	0	0	0	0	0	0	1	0	deletion	Clone_based_ensembl_gene	0	YES	0	0	0	0	0	0	0	0	0	0	0	0	5	chr2:g.89671774_89671781del	0	0
chr2	89831598	0	T	TCATTC	21	152	3858	0.135	CATTC	intergenic_variant	MODIFIER	0	0	0	0	0	0	0	0	0	0	0	0	0	0	0	0	0	0	insertion	0	0	0	0	0	0	0	0	0	0	0	0	0	0	0	0	chr2:g.89831643_89831647dup	0	0
chr2	89831598	0	TCATTC	T	8	152	3858	0.051	-	intergenic_variant	MODIFIER	0	0	0	0	0	0	0	0	0	0	0	0	0	0	0	0	0	0	deletion	0	0	0	0	0	0	0	0	0	0	0	0	0	0	0	0	chr2:g.89831643_89831647del	0	0
chr2	89832362	0	G	GATTCC	52	152	2823	0.34	ATTCC	intergenic_variant	MODIFIER	0	0	0	0	0	0	0	0	0	0	0	0	0	0	0	0	0	0	insertion	0	0	0	0	0	0	0	0	0	0	0	0	0	0	0	0	chr2:g.89832404_89832408dup	0	0
chr2	91542871	0	T	TGG	26	152	843	0.173	GG	intergenic_variant	MODIFIER	0	0	0	0	0	0	0	0	0	0	0	0	0	0	0	0	0	0	insertion	0	0	0	0	0	0	0	0	0	0	0	0	0	0	0	0	chr2:g.91542872_91542873insGG	0	0
chr2	91542874	0	G	GTA	25	152	822	0.167	TA	intergenic_variant	MODIFIER	0	0	0	0	0	0	0	0	0	0	0	0	0	0	0	0	0	0	insertion	0	0	0	0	0	0	0	0	0	0	0	0	0	0	0	0	chr2:g.91542875_91542876insAT	0	0
chr2	91559410	0	A	ATCATTTCATCTCATCATTGCATCTCATCATTTCATC	10	152	2588	0.064	TCATTTCATCTCATCATTGCATCTCATCATTTCATC	intergenic_variant	MODIFIER	0	0	0	0	0	0	0	0	0	0	0	0	0	0	0	0	0	0	insertion	0	0	0	0	0	0	0	0	0	0	0	0	0	0	0	0	chr2:g.91559429_91559464dup	0	0
chr2	92238570	0	AG	A	8	152	716	0.051	-	intergenic_variant	MODIFIER	0	0	0	0	0	0	0	0	0	0	0	0	0	0	0	0	0	0	deletion	0	0	0	0	0	0	0	0	0	0	0	0	0	0	0	0	chr2:g.92238572del	0	0
chr2	92314374	0	AT	A	9	152	735	0.058	-	intergenic_variant	MODIFIER	0	0	0	0	0	0	0	0	0	0	0	0	0	0	0	0	0	0	deletion	0	0	0	0	0	0	0	0	0	0	0	0	0	0	0	0	chr2:g.92314377del	0	0
chr2	92363747	0	TCA	T	16	150	1040	0.104	-	intergenic_variant	MODIFIER	0	0	0	0	0	0	0	0	0	0	0	0	0	0	0	0	0	0	deletion	0	0	0	0	0	0	0	0	0	0	0	0	0	0	0	0	chr2:g.92363750_92363751del	0	0
chr2	93035428	0	CT	C	130	152	929	0.859	-	intergenic_variant	MODIFIER	0	0	0	0	0	0	0	0	0	0	0	0	0	0	0	0	0	0	deletion	0	0	0	0	0	0	0	0	0	0	0	0	0	0	0	0	chr2:g.93035431del	0	0
chr2	93058203	0	ACT	A	25	152	1092	0.173	-	intergenic_variant	MODIFIER	0	0	0	0	0	0	0	0	0	0	0	0	0	0	0	0	0	0	deletion	0	0	0	0	0	0	0	0	0	0	0	0	0	0	0	0	chr2:g.93058206_93058207del	0	0
chr2	93312034	0	CT	C	13	152	758	0.083	-	intergenic_variant	MODIFIER	0	0	0	0	0	0	0	0	0	0	0	0	0	0	0	0	0	0	deletion	0	0	0	0	0	0	0	0	0	0	0	0	0	0	0	0	chr2:g.93312037del	0	0
chr2	93386634	0	CT	C	32	152	799	0.212	-	intergenic_variant	MODIFIER	0	0	0	0	0	0	0	0	0	0	0	0	0	0	0	0	0	0	deletion	0	0	0	0	0	0	0	0	0	0	0	0	0	0	0	0	chr2:g.93386637del	0	0
chr2	99381518	0	G	GTGTGT	28	152	1464	0.186	TGTGT	intron_variant	MODIFIER	EIF5B	ENSG00000158417	Transcript	ENST00000289371.11	protein_coding	0	12/23	ENST00000289371.11:c.2062-641_2062-640insTGTGT	0	0	0	0	0	0	0	0	1	0	insertion	HGNC	HGNC:30793	YES	1	P2	CCDS42721.1	ENSP00000289371	O60841	0	UPI0000207EC7	0	0	0	0	0	0	chr2:g.99381518_99381519insTGTGT	0	0
chr2	101729101	0	A	AGTGTGT	50	150	1353	0.338	GTGTGT	intron_variant	MODIFIER	MAP4K4	ENSG00000071054	Transcript	ENST00000350878.8	protein_coding	0	2/30	ENST00000350878.8:c.123+30588_123+30593dup	0	0	0	0	0	0	0	0	1	0	insertion	HGNC	HGNC:6866	YES	1	A2	CCDS74546.1	ENSP00000343658	O95819	0	UPI0000EE6D9F	0	0	0	0	0	30	chr2:g.101729126_101729131dup	0	0
chr2	101729101	0	A	AGTGTGTGT	8	150	1353	0.052	GTGTGTGT	intron_variant	MODIFIER	MAP4K4	ENSG00000071054	Transcript	ENST00000350878.8	protein_coding	0	2/30	ENST00000350878.8:c.123+30586_123+30593dup	0	0	0	0	0	0	0	0	1	0	insertion	HGNC	HGNC:6866	YES	1	A2	CCDS74546.1	ENSP00000343658	O95819	0	UPI0000EE6D9F	0	0	0	0	0	30	chr2:g.101729124_101729131dup	0	0
chr2	101729101	0	A	AGTGTGTGTGT	8	150	1353	0.058	GTGTGTGTGT	intron_variant	MODIFIER	MAP4K4	ENSG00000071054	Transcript	ENST00000350878.8	protein_coding	0	2/30	ENST00000350878.8:c.123+30584_123+30593dup	0	0	0	0	0	0	0	0	1	0	insertion	HGNC	HGNC:6866	YES	1	A2	CCDS74546.1	ENSP00000343658	O95819	0	UPI0000EE6D9F	0	0	0	0	0	30	chr2:g.101729122_101729131dup	0	0
chr2	101729101	0	A	AGTGTGTGTGTGTGT	16	150	1353	0.104	GTGTGTGTGTGTGT	intron_variant	MODIFIER	MAP4K4	ENSG00000071054	Transcript	ENST00000350878.8	protein_coding	0	2/30	ENST00000350878.8:c.123+30580_123+30593dup	0	0	0	0	0	0	0	0	1	0	insertion	HGNC	HGNC:6866	YES	1	A2	CCDS74546.1	ENSP00000343658	O95819	0	UPI0000EE6D9F	0	0	0	0	0	30	chr2:g.101729118_101729131dup	0	0
chr2	107924891	0	T	TGATA	39	150	1322	0.266	GATA	upstream_gene_variant	MODIFIER	AC009963.3	ENSG00000235325	Transcript	ENST00000458090.1	processed_pseudogene	0	0	0	0	0	0	0	0	0	0	3643	-1	0	insertion	Clone_based_ensembl_gene	0	YES	0	0	0	0	0	0	0	0	0	0	0	0	0	chr2:g.107924930_107924933dup	0	0
chr2	107924891	0	T	TGATAGATA	21	150	1322	0.136	GATAGATA	upstream_gene_variant	MODIFIER	AC009963.3	ENSG00000235325	Transcript	ENST00000458090.1	processed_pseudogene	0	0	0	0	0	0	0	0	0	0	3643	-1	0	insertion	Clone_based_ensembl_gene	0	YES	0	0	0	0	0	0	0	0	0	0	0	0	0	chr2:g.107924926_107924933dup	0	0
chr2	111651224	0	G	GGTGTGT	25	152	1287	0.16	GTGTGT	intron_variant&non_coding_transcript_variant	MODIFIER	AC017002.6	ENSG00000285016	Transcript	ENST00000644013.1	processed_transcript	0	1/7	ENST00000644013.1:n.69-36620_69-36615dup	0	0	0	0	0	0	0	0	-1	0	insertion	Clone_based_ensembl_gene	0	YES	0	0	0	0	0	0	0	0	0	0	0	0	0	chr2:g.111651255_111651260dup	0	0
chr2	113017668	0	GAAGAAGAAGAA	G	28	152	1004	0.192	-	downstream_gene_variant	MODIFIER	IL36B	ENSG00000136696	Transcript	ENST00000259213.8	protein_coding	0	0	0	0	0	0	0	0	0	0	4412	-1	0	deletion	HGNC	HGNC:15564	YES	1	0	CCDS2109.1	ENSP00000259213	Q9NZH7	0	UPI000003C9C0	0	0	0	0	0	0	chr2:g.113017669_113017679del	0	0
chr2	114773319	0	AACTCATCACGGACTTTTAGTTTATACAAATTATAACTCAGCAGGCCTGACTTTTTAAATGAAC	A	90	152	1428	0.603	-	intron_variant	MODIFIER	DPP10	ENSG00000175497	Transcript	ENST00000410059.5	protein_coding	0	1/25	ENST00000410059.5:c.60+330521_60+330583del	0	0	0	0	0	0	0	0	1	0	deletion	HGNC	HGNC:20823	0	1	P3	CCDS46400.1	ENSP00000386565	Q8N608	0	UPI00001AEF55	0	0	0	0	0	39	chr2:g.114773358_114773420del	0	0
chr2	122500398	0	T	TCC	13	152	594	0.083	CC	regulatory_region_variant	MODIFIER	0	0	RegulatoryFeature	ENSR00000618881	open_chromatin_region	0	0	0	0	0	0	0	0	0	0	0	0	0	insertion	0	0	0	0	0	0	0	0	0	0	0	0	0	0	0	0	chr2:g.122500398_122500399insCC	0	0
chr2	123631184	0	T	TCAA	18	152	1902	0.115	CAA	regulatory_region_variant	MODIFIER	0	0	RegulatoryFeature	ENSR00000619012	open_chromatin_region	0	0	0	0	0	0	0	0	0	0	0	0	0	insertion	0	0	0	0	0	0	0	0	0	0	0	0	0	0	0	0	chr2:g.123631185_123631187dup	0	0
chr2	125546931	0	C	CCTTTCTTTCTTTCTTTCTTTCTTT	13	150	1358	0.097	CTTTCTTTCTTTCTTTCTTTCTTT	intergenic_variant	MODIFIER	0	0	0	0	0	0	0	0	0	0	0	0	0	0	0	0	0	0	insertion	0	0	0	0	0	0	0	0	0	0	0	0	0	0	0	0	chr2:g.125546942_125546965dup	0	0
chr2	126227782	0	GT	G	23	152	1055	0.147	-	regulatory_region_variant	MODIFIER	0	0	RegulatoryFeature	ENSR00000293368	CTCF_binding_site	0	0	0	0	0	0	0	0	0	0	0	0	0	deletion	0	0	0	0	0	0	0	0	0	0	0	0	0	0	0	0	chr2:g.126227783del	0	0
chr2	127342388	0	G	GGT	11	152	1884	0.083	GT	intron_variant	MODIFIER	MAP3K2	ENSG00000169967	Transcript	ENST00000409947.5	protein_coding	0	2/16	ENST00000409947.5:c.4+736_4+737dup	0	0	0	0	0	0	0	0	-1	0	insertion	HGNC	HGNC:6854	YES	1	P1	CCDS46404.1	ENSP00000387246	Q9Y2U5	A0A024RAH0	UPI0000208C78	0	0	0	0	0	0	chr2:g.127342421_127342422dup	0	0
chr2	127342388	0	G	GGTGT	18	152	1884	0.115	GTGT	intron_variant	MODIFIER	MAP3K2	ENSG00000169967	Transcript	ENST00000409947.5	protein_coding	0	2/16	ENST00000409947.5:c.4+734_4+737dup	0	0	0	0	0	0	0	0	-1	0	insertion	HGNC	HGNC:6854	YES	1	P1	CCDS46404.1	ENSP00000387246	Q9Y2U5	A0A024RAH0	UPI0000208C78	0	0	0	0	0	0	chr2:g.127342419_127342422dup	0	0
chr2	127342388	0	G	GGTGTGT	111	152	1884	0.724	GTGTGT	intron_variant	MODIFIER	MAP3K2	ENSG00000169967	Transcript	ENST00000409947.5	protein_coding	0	2/16	ENST00000409947.5:c.4+732_4+737dup	0	0	0	0	0	0	0	0	-1	0	insertion	HGNC	HGNC:6854	YES	1	P1	CCDS46404.1	ENSP00000387246	Q9Y2U5	A0A024RAH0	UPI0000208C78	0	0	0	0	0	0	chr2:g.127342417_127342422dup	0	0
chr2	127947764	0	C	CTGTGTGTGTGAGTG	38	150	1256	0.247	TGTGTGTGTGAGTG	intron_variant	MODIFIER	SAP130	ENSG00000136715	Transcript	ENST00000357702.9	protein_coding	0	18/20	ENST00000357702.9:c.2875+2104_2875+2105insCACTCACACACACA	0	0	0	0	0	0	0	0	-1	0	insertion	HGNC	HGNC:29813	YES	1	0	CCDS54397.1	ENSP00000350333	Q9H0E3	0	UPI00005989D6	0	0	0	0	0	0	chr2:g.127947774_127947775insAGTGTGTGTGTGTG	0	0
chr2	127947764	0	C	CTGTGTGTGTGAGTGTG	59	150	1256	0.403	TGTGTGTGTGAGTGTG	intron_variant	MODIFIER	SAP130	ENSG00000136715	Transcript	ENST00000357702.9	protein_coding	0	18/20	ENST00000357702.9:c.2875+2104_2875+2105insCACACTCACACACACA	0	0	0	0	0	0	0	0	-1	0	insertion	HGNC	HGNC:29813	YES	1	0	CCDS54397.1	ENSP00000350333	Q9H0E3	0	UPI00005989D6	0	0	0	0	0	0	chr2:g.127947774_127947775insAGTGTGTGTGTGTGTG	0	0
chr2	129735504	0	ATGGTGGTGGTAGTGATGGTGGTGGTGGTGGTAGTGATGGTGGTGGTGATAG	A	152	152	1394	1	-	intergenic_variant	MODIFIER	0	0	0	0	0	0	0	0	0	0	0	0	0	0	0	0	0	0	deletion	0	0	0	0	0	0	0	0	0	0	0	0	0	0	0	0	chr2:g.129735534_129735584del	0	0
chr2	129783274	0	ACAC	A	66	152	1607	0.423	-	intergenic_variant	MODIFIER	0	0	0	0	0	0	0	0	0	0	0	0	0	0	0	0	0	0	deletion	0	0	0	0	0	0	0	0	0	0	0	0	0	0	0	0	chr2:g.129783275_129783277del	0	0
chr2	129956812	0	CAT	C	25	150	924	0.175	-	intergenic_variant	MODIFIER	0	0	0	0	0	0	0	0	0	0	0	0	0	0	0	0	0	0	deletion	0	0	0	0	0	0	0	0	0	0	0	0	0	0	0	0	chr2:g.129956815_129956816del	0	0
chr2	131840603	0	CG	C	9	150	942	0.058	-	upstream_gene_variant	MODIFIER	AC103564.2	ENSG00000232760	Transcript	ENST00000432853.1	unprocessed_pseudogene	0	0	0	0	0	0	0	0	0	0	4072	-1	0	deletion	Clone_based_ensembl_gene	0	YES	0	0	0	0	0	0	0	0	0	0	0	0	0	chr2:g.131840608del	0	0
chr2	134145214	0	C	CTCTCTGTGTG	56	152	1599	0.372	TCTCTGTGTG	intron_variant	MODIFIER	MGAT5	ENSG00000152127	Transcript	ENST00000409645.5	protein_coding	0	1/16	ENST00000409645.5:c.-143+24924_-143+24925insCTCTGTGTGT	0	0	0	0	0	0	0	0	1	0	insertion	HGNC	HGNC:7049	0	5	P1	CCDS2171.1	ENSP00000386377	Q09328	0	UPI0000049D8F	0	0	0	0	0	1	chr2:g.134145215_134145216insCTCTGTGTGT	0	0
chr2	134145214	0	C	CTCTGTGTGTGTGTG	8	152	1599	0.051	TCTGTGTGTGTGTG	intron_variant	MODIFIER	MGAT5	ENSG00000152127	Transcript	ENST00000409645.5	protein_coding	0	1/16	ENST00000409645.5:c.-143+24924_-143+24925insCTGTGTGTGTGTGT	0	0	0	0	0	0	0	0	1	0	insertion	HGNC	HGNC:7049	0	5	P1	CCDS2171.1	ENSP00000386377	Q09328	0	UPI0000049D8F	0	0	0	0	0	1	chr2:g.134145215_134145216insCTGTGTGTGTGTGT	0	0
chr2	134381536	0	C	CAGATAGAT	17	150	1212	0.11	AGATAGAT	intron_variant	MODIFIER	MGAT5	ENSG00000152127	Transcript	ENST00000281923.4	protein_coding	0	10/15	ENST00000281923.4:c.1380+19143_1380+19150dup	0	0	0	0	0	0	0	0	1	0	insertion	HGNC	HGNC:7049	YES	1	P1	CCDS2171.1	ENSP00000281923	Q09328	0	UPI0000049D8F	0	0	0	0	0	22	chr2:g.134381551_134381558dup	0	0
chr2	135048373	0	A	ACT	46	152	1783	0.295	CT	upstream_gene_variant	MODIFIER	MAP3K19	ENSG00000176601	Transcript	ENST00000392915.6	protein_coding	0	0	0	0	0	0	0	0	0	0	928	-1	0	insertion	HGNC	HGNC:26249	YES	5	P3	CCDS2176.2	ENSP00000376647	Q56UN5	A8MWG7	UPI00004F77F2	0	0	0	0	0	0	chr2:g.135048401_135048402dup	0	0
chr2	135048373	0	A	ACTCTCTCTCTCT	25	152	1783	0.173	CTCTCTCTCTCT	upstream_gene_variant	MODIFIER	MAP3K19	ENSG00000176601	Transcript	ENST00000392915.6	protein_coding	0	0	0	0	0	0	0	0	0	0	928	-1	0	insertion	HGNC	HGNC:26249	YES	5	P3	CCDS2176.2	ENSP00000376647	Q56UN5	A8MWG7	UPI00004F77F2	0	0	0	0	0	0	chr2:g.135048391_135048402dup	0	0
chr2	135626209	0	G	GTGTGTGCTTGCTTGCTTGCTTGCT	10	152	2089	0.064	TGTGTGCTTGCTTGCTTGCTTGCT	intron_variant	MODIFIER	R3HDM1	ENSG00000048991	Transcript	ENST00000409606.5	protein_coding	0	7/25	ENST00000409606.5:c.497+3479_497+3480insTGTGCTTGCTTGCTTGCTTGCTTG	0	0	0	0	0	0	0	0	1	0	insertion	HGNC	HGNC:9757	YES	2	A2	CCDS63025.1	ENSP00000387010	Q15032	0	UPI0001881805	0	0	0	0	0	2	chr2:g.135626211_135626212insTGTGCTTGCTTGCTTGCTTGCTTG	0	0
chr2	141306115	0	GAAAATTACCTACTCTTCAATTATTTAGAATAGTTTGAGGAAAATCAGTGTGAACTATT	G	10	152	1161	0.071	-	intron_variant	MODIFIER	LRP1B	ENSG00000168702	Transcript	ENST00000389484.7	protein_coding	0	3/90	ENST00000389484.7:c.344-51532_344-51475del	0	0	0	0	0	0	0	0	-1	0	deletion	HGNC	HGNC:6693	YES	1	P1	CCDS2182.1	ENSP00000374135	Q9NZR2	0	UPI00001B045B	0	1	0	0	0	0	chr2:g.141306159_141306216del	0	0
chr2	166693710	0	TGTACACCTCCGGCTATATGGGGAGTAATATCATCCTCTCCCTTCCTGGATATTAGAAACAATTTCACAGGGTGGA	T	63	152	1760	0.41	-	intergenic_variant	MODIFIER	0	0	0	0	0	0	0	0	0	0	0	0	0	0	0	0	0	0	deletion	0	0	0	0	0	0	0	0	0	0	0	0	0	0	0	0	chr2:g.166693711_166693785del	0	0
chr2	166693714	0	CACCTCCGGCTATATGGGGAGTAATATCATCCTCTCCCTTCCTGGATATTAGAAACAATTTCA	C	69	152	1702	0.455	-	intergenic_variant	MODIFIER	0	0	0	0	0	0	0	0	0	0	0	0	0	0	0	0	0	0	deletion	0	0	0	0	0	0	0	0	0	0	0	0	0	0	0	0	chr2:g.166693715_166693776del	0	0
chr2	170580718	0	A	ATGTGTG	12	150	1091	0.078	TGTGTG	intron_variant	MODIFIER	MYO3B	ENSG00000071909	Transcript	ENST00000408978.8	protein_coding	0	32/34	ENST00000408978.8:c.3733+36766_3733+36771dup	0	0	0	0	0	0	0	0	1	0	insertion	HGNC	HGNC:15576	YES	1	P3	CCDS42773.1	ENSP00000386213	Q8WXR4	0	UPI000020907B	0	0	0	0	0	41	chr2:g.170580754_170580759dup	0	0
chr2	173011170	0	G	GCGCGCA	8	150	1445	0.052	CGCGCA	intron_variant	MODIFIER	RAPGEF4	ENSG00000091428	Transcript	ENST00000397081.8	protein_coding	0	17/30	ENST00000397081.8:c.1659-3293_1659-3292insGCGCAC	0	0	0	0	0	0	0	0	1	0	insertion	HGNC	HGNC:16626	YES	1	P1	CCDS42775.1	ENSP00000380271	Q8WZA2	0	UPI000006D4C7	0	0	0	0	0	1	chr2:g.173011171_173011172insGCGCAC	0	0
chr2	173011170	0	G	GCGCGCACA	16	150	1445	0.104	CGCGCACA	intron_variant	MODIFIER	RAPGEF4	ENSG00000091428	Transcript	ENST00000397081.8	protein_coding	0	17/30	ENST00000397081.8:c.1659-3293_1659-3292insGCGCACAC	0	0	0	0	0	0	0	0	1	0	insertion	HGNC	HGNC:16626	YES	1	P1	CCDS42775.1	ENSP00000380271	Q8WZA2	0	UPI000006D4C7	0	0	0	0	0	1	chr2:g.173011171_173011172insGCGCACAC	0	0
chr2	173011170	0	G	GCGCGCACACA	11	150	1445	0.071	CGCGCACACA	intron_variant	MODIFIER	RAPGEF4	ENSG00000091428	Transcript	ENST00000397081.8	protein_coding	0	17/30	ENST00000397081.8:c.1659-3293_1659-3292insGCGCACACAC	0	0	0	0	0	0	0	0	1	0	insertion	HGNC	HGNC:16626	YES	1	P1	CCDS42775.1	ENSP00000380271	Q8WZA2	0	UPI000006D4C7	0	0	0	0	0	1	chr2:g.173011171_173011172insGCGCACACAC	0	0
chr2	186236609	0	T	TTGTTGTTGTTG	21	152	1700	0.135	TGTTGTTGTTG	intergenic_variant	MODIFIER	0	0	0	0	0	0	0	0	0	0	0	0	0	0	0	0	0	0	insertion	0	0	0	0	0	0	0	0	0	0	0	0	0	0	0	0	chr2:g.186236610_186236611insGTTGTTGTTGT	0	0
chr2	187258340	0	TTTCTTTCTTTCTTTTCTTTCTTTCTTTCTTTCTTTCTTTCTTTCTTTCTTTC	T	15	150	1002	0.097	-	intron_variant&non_coding_transcript_variant	MODIFIER	AC007319.1	ENSG00000224063	Transcript	ENST00000412276.5	antisense	0	2/6	ENST00000412276.5:n.189+66412_189+66463del	0	0	0	0	0	0	0	0	1	0	deletion	Clone_based_ensembl_gene	0	YES	5	0	0	0	0	0	0	0	0	0	0	0	2	chr2:g.187258343_187258394del	0	0
chr2	191519333	0	A	ATTTCT	18	152	683	0.115	TTTCT	intergenic_variant	MODIFIER	0	0	0	0	0	0	0	0	0	0	0	0	0	0	0	0	0	0	insertion	0	0	0	0	0	0	0	0	0	0	0	0	0	0	0	0	chr2:g.191519352_191519356dup	0	0
chr2	199602711	0	A	AAGGAAGGAAGGCAGGC	21	150	796	0.136	AGGAAGGAAGGCAGGC	regulatory_region_variant	MODIFIER	0	0	RegulatoryFeature	ENSR00000633149	promoter_flanking_region	0	0	0	0	0	0	0	0	0	0	0	0	0	insertion	0	0	0	0	0	0	0	0	0	0	0	0	0	0	0	0	chr2:g.199602714_199602715insAAGGAAGGCAGGCAGG	0	0
chr2	200522317	0	A	ATTCTTTCTTTCTTTCT	11	152	1958	0.071	TTCTTTCTTTCTTTCT	upstream_gene_variant	MODIFIER	SGO2	ENSG00000163535	Transcript	ENST00000357799.9	protein_coding	0	0	0	0	0	0	0	0	0	0	3889	1	0	insertion	HGNC	HGNC:30812	YES	1	P2	CCDS42796.1	ENSP00000350447	Q562F6	0	UPI00001AEBF5	0	0	0	0	0	0	chr2:g.200522354_200522369dup	0	0
chr2	204764715	0	C	CGTGTGTGTGTGT	80	152	1332	0.526	GTGTGTGTGTGT	intron_variant	MODIFIER	PARD3B	ENSG00000116117	Transcript	ENST00000406610.7	protein_coding	0	2/22	ENST00000406610.7:c.222+78450_222+78461dup	0	0	0	0	0	0	0	0	1	0	insertion	HGNC	HGNC:14446	YES	1	P1	CCDS77511.1	ENSP00000385848	Q8TEW8	0	UPI0000070178	0	0	0	0	0	28	chr2:g.204764732_204764743dup	0	0
chr2	204764715	0	C	CGTGTGTGTGTGTGT	19	152	1332	0.122	GTGTGTGTGTGTGT	intron_variant	MODIFIER	PARD3B	ENSG00000116117	Transcript	ENST00000406610.7	protein_coding	0	2/22	ENST00000406610.7:c.222+78448_222+78461dup	0	0	0	0	0	0	0	0	1	0	insertion	HGNC	HGNC:14446	YES	1	P1	CCDS77511.1	ENSP00000385848	Q8TEW8	0	UPI0000070178	0	0	0	0	0	28	chr2:g.204764730_204764743dup	0	0
chr2	216195345	0	T	TTTTTCTTTTCTTTTCTTTTCTTTTCTTTTC	10	152	1056	0.064	TTTTCTTTTCTTTTCTTTTCTTTTCTTTTC	intron_variant	MODIFIER	XRCC5	ENSG00000079246	Transcript	ENST00000392133.7	protein_coding	0	21/22	ENST00000392133.7:c.2109+376_2109+405dup	0	0	0	0	0	0	0	0	1	0	insertion	HGNC	HGNC:12833	YES	5	P1	CCDS2402.1	ENSP00000375978	P13010	0	UPI0000034133	0	0	0	0	0	46	chr2:g.216195362_216195391dup	0	0
chr2	220013198	0	T	TTTTCTTTCTTTCTTTCTTTCTTTC	9	152	1566	0.058	TTTCTTTCTTTCTTTCTTTCTTTC	intergenic_variant	MODIFIER	0	0	0	0	0	0	0	0	0	0	0	0	0	0	0	0	0	0	insertion	0	0	0	0	0	0	0	0	0	0	0	0	0	0	0	0	chr2:g.220013210_220013233dup	0	0
chr2	220013198	0	T	TTTTCTTTCTTTCTTTCTTTCTTTCTTTC	19	152	1566	0.122	TTTCTTTCTTTCTTTCTTTCTTTCTTTC	intergenic_variant	MODIFIER	0	0	0	0	0	0	0	0	0	0	0	0	0	0	0	0	0	0	insertion	0	0	0	0	0	0	0	0	0	0	0	0	0	0	0	0	chr2:g.220013206_220013233dup	0	0
chr2	220013198	0	T	TTTTCTTTCTTTCTTTCTTTCTTTCTTTCTTTC	21	152	1566	0.16	TTTCTTTCTTTCTTTCTTTCTTTCTTTCTTTC	intergenic_variant	MODIFIER	0	0	0	0	0	0	0	0	0	0	0	0	0	0	0	0	0	0	insertion	0	0	0	0	0	0	0	0	0	0	0	0	0	0	0	0	chr2:g.220013202_220013233dup	0	0
chr2	220013198	0	T	TTTTCTTTCTTTCTTTCTTTCTTTCTTTCTTTCTTTC	19	152	1566	0.122	TTTCTTTCTTTCTTTCTTTCTTTCTTTCTTTCTTTC	intergenic_variant	MODIFIER	0	0	0	0	0	0	0	0	0	0	0	0	0	0	0	0	0	0	insertion	0	0	0	0	0	0	0	0	0	0	0	0	0	0	0	0	chr2:g.220013233_220013234insCTTTCTTTCTTTCTTTCTTTCTTTCTTTCTTTCTTT	0	0
chr2	220013198	0	T	TTTTCTTTCTTTCTTTCTTTCTTTCTTTCTTTCTTTCTTTC	8	152	1566	0.051	TTTCTTTCTTTCTTTCTTTCTTTCTTTCTTTCTTTCTTTC	intergenic_variant	MODIFIER	0	0	0	0	0	0	0	0	0	0	0	0	0	0	0	0	0	0	insertion	0	0	0	0	0	0	0	0	0	0	0	0	0	0	0	0	chr2:g.220013233_220013234insCTTTCTTTCTTTCTTTCTTTCTTTCTTTCTTTCTTTCTTT	0	0
chr2	220173510	0	ACACACAC	A	12	152	1340	0.077	-	intron_variant&non_coding_transcript_variant	MODIFIER	AC019211.1	ENSG00000239498	Transcript	ENST00000432993.1	lincRNA	0	1/3	ENST00000432993.1:n.306+67550_306+67556del	0	0	0	0	0	0	0	0	1	0	deletion	Clone_based_ensembl_gene	0	YES	3	0	0	0	0	0	0	0	0	0	0	0	0	chr2:g.220173511_220173517del	0	0
chr2	225260885	0	G	GCGCGCGCACACA	20	152	1450	0.128	CGCGCGCACACA	intergenic_variant	MODIFIER	0	0	0	0	0	0	0	0	0	0	0	0	0	0	0	0	0	0	insertion	0	0	0	0	0	0	0	0	0	0	0	0	0	0	0	0	chr2:g.225260886_225260887insGCGCGCACACAC	0	0
chr2	225260885	0	G	GCGCGCGCACACACA	20	152	1450	0.128	CGCGCGCACACACA	intergenic_variant	MODIFIER	0	0	0	0	0	0	0	0	0	0	0	0	0	0	0	0	0	0	insertion	0	0	0	0	0	0	0	0	0	0	0	0	0	0	0	0	chr2:g.225260886_225260887insGCGCGCACACACAC	0	0
chr2	228124318	0	A	AC	9	152	1999	0.058	C	intron_variant	MODIFIER	SPHKAP	ENSG00000153820	Transcript	ENST00000392056.8	protein_coding	0	2/11	ENST00000392056.8:c.138+7661_138+7662insG	0	0	0	0	0	0	0	0	-1	0	insertion	HGNC	HGNC:30619	YES	1	A2	CCDS46537.1	ENSP00000375909	Q2M3C7	0	UPI0000411D7E	0	0	0	0	0	0	chr2:g.228124318_228124319insC	0	0
chr2	228515488	0	C	CTG	12	152	2001	0.077	TG	intron_variant&non_coding_transcript_variant	MODIFIER	LINC01807	ENSG00000232023	Transcript	ENST00000432481.2	lincRNA	0	1/3	ENST00000432481.2:n.145-8981_145-8980dup	0	0	0	0	0	0	0	0	-1	0	insertion	HGNC	HGNC:52610	YES	3	0	0	0	0	0	0	0	0	0	0	0	0	chr2:g.228515522_228515523dup	0	0
chr2	232333152	0	TCCTCCTTCTCCTCCTCCGCTGTCGCCTCCTCCTCCTCCTCCTCCTCCTCCTCCTCCTCCTCCTCCTCCGCTGTCGCCTCCTCCTCCTCCTCCTCCTCCTCCTCCGCTGTCG	T	21	152	862	0.135	-	intron_variant	MODIFIER	DIS3L2	ENSG00000144535	Transcript	ENST00000325385.11	protein_coding	0	16/20	ENST00000325385.11:c.2011-681_2011-571del	0	0	0	0	0	0	0	0	1	0	deletion	HGNC	HGNC:28648	YES	5	P1	CCDS42834.1	ENSP00000315569	Q8IYB7	0	UPI000004BF03	0	1	0	0	0	6	chr2:g.232333154_232333264del	0	0
chr2	233144605	0	GTGGTGATGGTGATGGTGGAGGTGGTTATGATCATGGTGGGAGTGATGGGGTAGAGATGGTGGTGGTGATGGTGATGGTGAGGGTGGAGGTGGTA	G	27	152	1461	0.173	-	intron_variant	MODIFIER	INPP5D	ENSG00000168918	Transcript	ENST00000445964.6	protein_coding	0	6/26	ENST00000445964.6:c.754-1556_754-1463del	0	0	0	0	0	0	0	0	1	0	deletion	HGNC	HGNC:6079	YES	1	P3	CCDS74672.1	ENSP00000405338	Q92835	0	UPI000006FD6D	0	0	0	0	0	0	chr2:g.233144606_233144699del	0	0
chr2	235999620	0	A	ATGGTGGTAGTGATTGTGGTGACGATGGTGAGAGGTGGTGGTGGTGATGATGG	27	152	1313	0.179	TGGTGGTAGTGATTGTGGTGACGATGGTGAGAGGTGGTGGTGGTGATGATGG	intron_variant	MODIFIER	AGAP1	ENSG00000157985	Transcript	ENST00000304032.13	protein_coding	0	13/17	ENST00000304032.13:c.1645+31005_1645+31056dup	0	0	0	0	0	0	0	0	1	0	insertion	HGNC	HGNC:16922	YES	5	A1	CCDS33408.1	ENSP00000307634	Q9UPQ3	0	UPI00005E1AE1	0	0	0	0	0	59	chr2:g.235999669_235999670insTGGTGGTGGTAGTGATTGTGGTGACGATGGTGAGAGGTGGTGGTGGTGATGA	0	0
chr2	238098593	0	G	GACCGCCCACATGGGAACGCCCACATAGA	13	152	1943	0.09	ACCGCCCACATGGGAACGCCCACATAGA	upstream_gene_variant	MODIFIER	ESPNL	ENSG00000144488	Transcript	ENST00000343063.8	protein_coding	0	0	0	0	0	0	0	0	0	0	1746	1	0	insertion	HGNC	HGNC:27937	YES	2	P1	CCDS2525.1	ENSP00000339115	Q6ZVH7	0	UPI000022BC90	0	0	0	0	0	0	chr2:g.238098604_238098605insGGGAACGCCCACATAGAACCGCCCACAT	0	0
chr2	238098619	0	G	GGGAACGCCCACATAGAACCGCCCACATA	10	152	1927	0.064	GGAACGCCCACATAGAACCGCCCACATA	upstream_gene_variant	MODIFIER	ESPNL	ENSG00000144488	Transcript	ENST00000343063.8	protein_coding	0	0	0	0	0	0	0	0	0	0	1720	1	0	insertion	HGNC	HGNC:27937	YES	2	P1	CCDS2525.1	ENSP00000339115	Q6ZVH7	0	UPI000022BC90	0	0	0	0	0	0	chr2:g.238098622_238098623insACGCCCACATAGAACCGCCCACATAGGA	0	0
chr2	238633682	0	TCGCCTTCCTTGTCAGTCGGTTCAGCGC	T	38	152	1461	0.263	-	intergenic_variant	MODIFIER	0	0	0	0	0	0	0	0	0	0	0	0	0	0	0	0	0	0	deletion	0	0	0	0	0	0	0	0	0	0	0	0	0	0	0	0	chr2:g.238633683_238633709del	0	0
chr2	238909148	0	GTATGTGGTGTGTAGTGTGGGGTGTGTGTAGTGTGTGGTATGTTTGGTGTGTGTGTGTATGT	G	59	152	1657	0.385	-	intron_variant	MODIFIER	TWIST2	ENSG00000233608	Transcript	ENST00000612363.2	protein_coding	0	1/1	ENST00000612363.2:c.*36-693_*36-633del	0	0	0	0	0	0	0	0	1	0	deletion	HGNC	HGNC:20670	YES	1	P1	CCDS46558.1	ENSP00000482581	Q8WVJ9	A0A024R4D4	UPI000002104E	0	1	0	0	0	0	chr2:g.238909149_238909209del	0	0
chr2	238911763	0	CACACACATGCATGCACACACACCACACACACGCACACATCACACACACATGCATGCACACCA	C	29	152	1315	0.186	-	downstream_gene_variant	MODIFIER	TWIST2	ENSG00000233608	Transcript	ENST00000612363.2	protein_coding	0	0	0	0	0	0	0	0	0	0	1230	1	0	deletion	HGNC	HGNC:20670	YES	1	P1	CCDS46558.1	ENSP00000482581	Q8WVJ9	A0A024R4D4	UPI000002104E	0	1	0	0	0	0	chr2:g.238911764_238911825del	0	0
chr2	239124763	0	GAC	G	9	152	875	0.058	-	intron_variant	MODIFIER	HDAC4	ENSG00000068024	Transcript	ENST00000345617.7	protein_coding	0	12/26	ENST00000345617.7:c.1518+1691_1518+1692del	0	0	0	0	0	0	0	0	-1	0	deletion	HGNC	HGNC:14063	YES	1	P1	CCDS2529.1	ENSP00000264606	P56524	0	UPI000013D541	0	1	0	0	0	0	chr2:g.239124765_239124766del	0	0
chr2	239130541	0	TCCACCTGTCCTTAAGACGCTGGTGGCATGCTCTGTTTCAGGATGCTAGAAAGATCTGTGACAGGGCCACCTCCACGAGGCATACACATCTC	T	18	152	3321	0.115	-	intron_variant	MODIFIER	HDAC4	ENSG00000068024	Transcript	ENST00000345617.7	protein_coding	0	11/26	ENST00000345617.7:c.1294+3613_1294+3703del	0	0	0	0	0	0	0	0	-1	0	deletion	HGNC	HGNC:14063	YES	1	P1	CCDS2529.1	ENSP00000264606	P56524	0	UPI000013D541	0	1	0	0	0	0	chr2:g.239130544_239130634del	0	0
chr2	239150584	0	TACAGCAGCAGGAAGTCTCACCGCGCTGCACCTCCTGAAGTATGTACCACACCTTCACATACAGCAGCAGGAAGTCTCACCACACTGCACCTCCTGAAGTATGTACCACACCTTC	T	12	152	2161	0.083	-	intron_variant	MODIFIER	HDAC4	ENSG00000068024	Transcript	ENST00000345617.7	protein_coding	0	7/26	ENST00000345617.7:c.733+5954_734-5871del	0	0	0	0	0	0	0	0	-1	0	deletion	HGNC	HGNC:14063	YES	1	P1	CCDS2529.1	ENSP00000264606	P56524	0	UPI000013D541	0	1	0	0	0	0	chr2:g.239150586_239150699del	0	0
chr2	239176273	0	TCCCTCCCTCTGCCCGGCCTCCCTCCCTCTGCCCGGCCTTCTGCGCCCGCACTCCCTCCCTCTGCCCAGCCTTCCGTGCCCGCAC	T	50	150	975	0.325	-	intron_variant	MODIFIER	HDAC4	ENSG00000068024	Transcript	ENST00000345617.7	protein_coding	0	5/26	ENST00000345617.7:c.490+56_490+139del	0	0	0	0	0	0	0	0	-1	0	deletion	HGNC	HGNC:14063	YES	1	P1	CCDS2529.1	ENSP00000264606	P56524	0	UPI000013D541	0	1	0	0	0	0	chr2:g.239176291_239176374del	0	0
chr2	239476783	0	GCTGGCGGACAGCCCAAGGTCAGCAGGGAGATGGTCCAAGGTCAGCTGGGGGACAGCCCAAGGTCAGCAGGGAGATGGTCCAAGGTCAGCTGGCGGACAGCCCAAGGTCAGCAGGGAGATGGTC	G	8	152	1041	0.051	-	regulatory_region_variant	MODIFIER	0	0	RegulatoryFeature	ENSR00000642026	CTCF_binding_site	0	0	0	0	0	0	0	0	0	0	0	0	0	deletion	0	0	0	0	0	0	0	0	0	0	0	0	0	0	0	0	chr2:g.239476785_239476907del	0	0
chr2	239690691	0	CGGGCGGAGTCAGGGCCCCCCGGCGTCCCGGGG	C	25	152	1109	0.167	-	intergenic_variant	MODIFIER	0	0	0	0	0	0	0	0	0	0	0	0	0	0	0	0	0	0	deletion	0	0	0	0	0	0	0	0	0	0	0	0	0	0	0	0	chr2:g.239690723_239690754del	0	0
chr2	239732023	0	C	CCCCTCCACCTCCCA	8	152	722	0.051	CCCTCCACCTCCCA	upstream_gene_variant	MODIFIER	AC093802.2	ENSG00000259889	Transcript	ENST00000567853.1	lincRNA	0	0	0	0	0	0	0	0	0	0	2932	1	0	insertion	Clone_based_ensembl_gene	0	YES	0	0	0	0	0	0	0	0	0	0	0	0	0	chr2:g.239732054_239732067dup	0	0
chr2	240300148	0	T	TGTGTGTGTGAGAGA	29	150	1436	0.195	GTGTGTGTGAGAGA	intergenic_variant	MODIFIER	0	0	0	0	0	0	0	0	0	0	0	0	0	0	0	0	0	0	insertion	0	0	0	0	0	0	0	0	0	0	0	0	0	0	0	0	chr2:g.240300149_240300150insTGTGTGTGAGAGAG	0	0
chr2	240300148	0	T	TGTGTGTGTGTGAGA	19	150	1436	0.13	GTGTGTGTGTGAGA	intergenic_variant	MODIFIER	0	0	0	0	0	0	0	0	0	0	0	0	0	0	0	0	0	0	insertion	0	0	0	0	0	0	0	0	0	0	0	0	0	0	0	0	chr2:g.240300149_240300150insTGTGTGTGTGAGAG	0	0
chr2	241109040	0	TCCACGCTACCATTTATTTCCTGTCGCCGTAAACATCCTCATCCACGCTACCATTTATTTCCTGTCACCGTAAACATCCTC	T	67	150	2415	0.435	-	intron_variant	MODIFIER	PASK	ENSG00000115687	Transcript	ENST00000358649.8	protein_coding	0	15/17	ENST00000358649.8:c.3555-820_3555-741del	0	0	0	0	0	0	0	0	-1	0	deletion	HGNC	HGNC:17270	YES	1	A2	CCDS58759.1	ENSP00000351475	Q96RG2	0	UPI0000456F4C	0	0	0	0	0	0	chr2:g.241109041_241109120del	0	0
chr3	4650645	0	GCGCGCGTCTGTC	G	20	150	857	0.13	-	intron_variant	MODIFIER	ITPR1	ENSG00000150995	Transcript	ENST00000302640.12	protein_coding	0	10/60	ENST00000302640.12:c.856-1477_856-1466del	0	0	0	0	0	0	0	0	1	0	deletion	HGNC	HGNC:6180	YES	5	0	CCDS54551.1	ENSP00000306253	Q14643	0	UPI0000E5A461	0	1	0	0	0	0	chr3:g.4650646_4650657del	0	0
chr3	11292588	0	AC	A	78	152	1571	0.506	-	intron_variant	MODIFIER	ATG7	ENSG00000197548	Transcript	ENST00000354449.7	protein_coding	0	1/18	ENST00000354449.7:c.-10-6096del	0	0	0	0	0	0	0	0	1	0	deletion	HGNC	HGNC:16935	YES	1	P1	CCDS2605.1	ENSP00000346437	O95352	0	UPI00000705C7	0	0	0	0	0	1	chr3:g.11292590del	0	0
chr3	13662811	0	C	CAT	8	152	822	0.051	AT	intron_variant&non_coding_transcript_variant	MODIFIER	LINC00620	ENSG00000224514	Transcript	ENST00000419618.2	antisense	0	1/5	ENST00000419618.2:n.113+11982_113+11983dup	0	0	0	0	0	0	0	0	1	0	insertion	HGNC	HGNC:44223	YES	1	0	0	0	0	0	0	0	0	0	0	0	5	chr3:g.13662815_13662816dup	0	0
chr3	20159412	0	CACTTAGTAAGTGTTAAGCACTCTTCTAAGCATTTGATATGTACTAACTCACTGAATCCTTACAACAATTTACTTATTGAGT	C	83	152	1486	0.538	-	downstream_gene_variant	MODIFIER	SGO1	ENSG00000129810	Transcript	ENST00000263753.8	protein_coding	0	0	0	0	0	0	0	0	0	0	1100	-1	0	deletion	HGNC	HGNC:25088	YES	1	A2	CCDS33716.1	ENSP00000263753	Q5FBB7	0	UPI00004CE17A	0	1	0	0	0	0	chr3:g.20159433_20159513del	0	0
chr3	22555065	0	G	GC	9	152	1391	0.064	C	intergenic_variant	MODIFIER	0	0	0	0	0	0	0	0	0	0	0	0	0	0	0	0	0	0	insertion	0	0	0	0	0	0	0	0	0	0	0	0	0	0	0	0	chr3:g.22555066dup	0	0
chr3	32112226	0	TCAATACTTTGGGAGGCTGAGGTGGAGAATCATTTGAGCCCCACAATTTGAGTCCAGCCTGAGAAACATAGCAAGACCCTGTCTCTAAATCTAAAAAATAAATAAATAAAATATAAATAAAACTCATGGCCGGGCGCAGTGGCTCATGCCTGTAATCC	T	9	152	1101	0.058	-	intron_variant	MODIFIER	GPD1L	ENSG00000152642	Transcript	ENST00000282541.9	protein_coding	0	1/7	ENST00000282541.9:c.47+5472_47+5628del	0	0	0	0	0	0	0	0	1	0	deletion	HGNC	HGNC:28956	YES	1	P1	CCDS33729.1	ENSP00000282541	Q8N335	0	UPI000006E26D	0	1	0	0	0	3	chr3:g.32112228_32112384del	0	0
chr3	35762126	0	TCA	T	11	152	944	0.071	-	intron_variant	MODIFIER	ARPP21	ENSG00000172995	Transcript	ENST00000417925.5	protein_coding	0	17/18	ENST00000417925.5:c.2035+18189_2035+18190del	0	0	0	0	0	0	0	0	1	0	deletion	HGNC	HGNC:16968	YES	2	0	CCDS58823.1	ENSP00000412326	Q9UBL0	0	UPI0000209B3D	0	0	0	0	0	27	chr3:g.35762154_35762155del	0	0
chr3	36217251	0	T	TTATTCACCAAAAACCTGTGCCAGGATTTTATTCAGAACACCTTCAAACATCTTAAAAAC	8	152	1310	0.051	TATTCACCAAAAACCTGTGCCAGGATTTTATTCAGAACACCTTCAAACATCTTAAAAAC	intergenic_variant	MODIFIER	0	0	0	0	0	0	0	0	0	0	0	0	0	0	0	0	0	0	insertion	0	0	0	0	0	0	0	0	0	0	0	0	0	0	0	0	chr3:g.36217293_36217294insTCAAACATCTTAAAAACTATTCACCAAAAACCTGTGCCAGGATTTTATTCAGAACACCT	0	0
chr3	37518093	0	C	CGTGTGTGTGTGTGTGTGT	50	152	1727	0.327	GTGTGTGTGTGTGTGTGT	intron_variant	MODIFIER	ITGA9	ENSG00000144668	Transcript	ENST00000264741.10	protein_coding	0	10/27	ENST00000264741.10:c.1141+495_1141+512dup	0	0	0	0	0	0	0	0	1	0	insertion	HGNC	HGNC:6145	YES	1	P1	CCDS2669.1	ENSP00000264741	Q13797	0	UPI00001AE8BB	0	0	0	0	0	28	chr3:g.37518104_37518121dup	0	0
chr3	37518093	0	C	CGTGTGTGTGTGTGTGTGTGT	60	152	1727	0.397	GTGTGTGTGTGTGTGTGTGT	intron_variant	MODIFIER	ITGA9	ENSG00000144668	Transcript	ENST00000264741.10	protein_coding	0	10/27	ENST00000264741.10:c.1141+493_1141+512dup	0	0	0	0	0	0	0	0	1	0	insertion	HGNC	HGNC:6145	YES	1	P1	CCDS2669.1	ENSP00000264741	Q13797	0	UPI00001AE8BB	0	0	0	0	0	28	chr3:g.37518102_37518121dup	0	0
chr3	42719388	0	TCTCTCTCTCTCTCTCTC	T	9	152	1475	0.058	-	intron_variant	MODIFIER	CCDC13	ENSG00000244607	Transcript	ENST00000310232.10	protein_coding	0	13/15	ENST00000310232.10:c.1719-6089_1719-6073del	0	0	0	0	0	0	0	0	-1	0	deletion	HGNC	HGNC:26358	YES	1	P1	CCDS2705.1	ENSP00000309836	Q8IYE1	0	UPI00001AEF4E	0	0	0	0	0	0	chr3:g.42719389_42719405del	0	0
chr3	47749690	0	CAAAGTGAG	C	16	150	723	0.104	-	intron_variant	MODIFIER	SMARCC1	ENSG00000173473	Transcript	ENST00000254480.10	protein_coding	0	2/27	ENST00000254480.10:c.316-3705_316-3698del	0	0	0	0	0	0	0	0	-1	0	deletion	HGNC	HGNC:11104	YES	1	P1	CCDS2758.1	ENSP00000254480	Q92922	0	UPI000013CE3B	0	0	0	0	0	0	chr3:g.47749692_47749699del	0	0
chr3	47749690	0	CAAAGTGAGACCCTCTAAATTAA	C	20	150	723	0.13	-	intron_variant	MODIFIER	SMARCC1	ENSG00000173473	Transcript	ENST00000254480.10	protein_coding	0	2/27	ENST00000254480.10:c.316-3719_316-3698del	0	0	0	0	0	0	0	0	-1	0	deletion	HGNC	HGNC:11104	YES	1	P1	CCDS2758.1	ENSP00000254480	Q92922	0	UPI000013CE3B	0	0	0	0	0	0	chr3:g.47749692_47749713del	0	0
chr3	48400315	0	TGCTCAGGCTGGAGTGTGGTGGCATAATCTCAGCTCAGGCTGGAGTGTGGTGGCATAATCTCA	T	69	152	1424	0.449	-	downstream_gene_variant	MODIFIER	PLXNB1	ENSG00000164050	Transcript	ENST00000358536.8	protein_coding	0	0	0	0	0	0	0	0	0	0	3479	-1	0	deletion	HGNC	HGNC:9103	YES	1	P2	CCDS2765.1	ENSP00000351338	O43157	0	UPI0000038131	0	0	0	0	0	0	chr3:g.48400352_48400413del	0	0
chr3	53001925	0	T	TCTCTCACACA	19	150	1407	0.123	CTCTCACACA	intron_variant	MODIFIER	SFMBT1	ENSG00000163935	Transcript	ENST00000394752.8	protein_coding	0	1/20	ENST00000394752.8:c.-130-32668_-130-32667insTGTGTGAGAG	0	0	0	0	0	0	0	0	-1	0	insertion	HGNC	HGNC:20255	YES	1	P1	CCDS2867.1	ENSP00000378235	Q9UHJ3	A0A024R338	UPI0000070BC6	0	0	0	0	0	0	chr3:g.53001926_53001927insTCTCACACAC	0	0
chr3	53001925	0	T	TCTCTCACACACA	19	150	1407	0.123	CTCTCACACACA	intron_variant	MODIFIER	SFMBT1	ENSG00000163935	Transcript	ENST00000394752.8	protein_coding	0	1/20	ENST00000394752.8:c.-130-32668_-130-32667insTGTGTGTGAGAG	0	0	0	0	0	0	0	0	-1	0	insertion	HGNC	HGNC:20255	YES	1	P1	CCDS2867.1	ENSP00000378235	Q9UHJ3	A0A024R338	UPI0000070BC6	0	0	0	0	0	0	chr3:g.53001926_53001927insTCTCACACACAC	0	0
chr3	59791976	0	CTGGTTTTAATCATGGCTATGGTAGTCTATGTCTTGGTTTTAATCATGGCTATGGTAGTCTATGTCT	C	92	152	2293	0.596	-	intron_variant	MODIFIER	FHIT	ENSG00000189283	Transcript	ENST00000492590.6	protein_coding	0	8/9	ENST00000492590.6:c.349-39721_349-39656del	0	0	0	0	0	0	0	0	-1	0	deletion	HGNC	HGNC:3701	YES	1	P1	CCDS2894.1	ENSP00000418582	P49789	A0A024R366	UPI000000160B	0	1	0	0	0	0	chr3:g.59792012_59792077del	0	0
chr3	63007063	0	T	TTTTTTC	39	150	527	0.266	TTTTTC	intron_variant&non_coding_transcript_variant	MODIFIER	LINC00698	ENSG00000244342	Transcript	ENST00000468072.1	lincRNA	0	2/8	ENST00000468072.1:n.125+54992_125+54997dup	0	0	0	0	0	0	0	0	1	0	insertion	HGNC	HGNC:27720	YES	1	0	0	0	0	0	0	0	0	0	0	0	17	chr3:g.63007075_63007080dup	0	0
chr3	63479446	0	G	GCGCGCGCACACACACA	8	150	1256	0.052	CGCGCGCACACACACA	intron_variant	MODIFIER	SYNPR	ENSG00000163630	Transcript	ENST00000478300.6	protein_coding	0	2/5	ENST00000478300.6:c.85-1385_85-1384insGCGCGCACACACACAC	0	0	0	0	0	0	0	0	1	0	insertion	HGNC	HGNC:16507	YES	1	P4	CCDS46859.1	ENSP00000418994	Q8TBG9	0	UPI00005796D8	0	0	0	0	0	1	chr3:g.63479447_63479448insGCGCGCACACACACAC	0	0
chr3	63479446	0	G	GCGCGCGCACACACACACA	16	150	1256	0.104	CGCGCGCACACACACACA	intron_variant	MODIFIER	SYNPR	ENSG00000163630	Transcript	ENST00000478300.6	protein_coding	0	2/5	ENST00000478300.6:c.85-1385_85-1384insGCGCGCACACACACACAC	0	0	0	0	0	0	0	0	1	0	insertion	HGNC	HGNC:16507	YES	1	P4	CCDS46859.1	ENSP00000418994	Q8TBG9	0	UPI00005796D8	0	0	0	0	0	1	chr3:g.63479447_63479448insGCGCGCACACACACACAC	0	0
chr3	63479446	0	G	GCGCGCGCACACACACACACA	19	150	1256	0.123	CGCGCGCACACACACACACA	intron_variant	MODIFIER	SYNPR	ENSG00000163630	Transcript	ENST00000478300.6	protein_coding	0	2/5	ENST00000478300.6:c.85-1385_85-1384insGCGCGCACACACACACACAC	0	0	0	0	0	0	0	0	1	0	insertion	HGNC	HGNC:16507	YES	1	P4	CCDS46859.1	ENSP00000418994	Q8TBG9	0	UPI00005796D8	0	0	0	0	0	1	chr3:g.63479447_63479448insGCGCGCACACACACACACAC	0	0
chr3	64451258	0	C	CAGAG	14	152	1912	0.096	AGAG	intron_variant&non_coding_transcript_variant	MODIFIER	AC096888.1	ENSG00000244564	Transcript	ENST00000487097.1	lincRNA	0	3/3	ENST00000487097.1:n.469+639_469+642dup	0	0	0	0	0	0	0	0	1	0	insertion	Clone_based_ensembl_gene	0	YES	4	0	0	0	0	0	0	0	0	0	0	0	15	chr3:g.64451270_64451273dup	0	0
chr3	64451258	0	C	CAGAGAGAGAGAG	8	152	1912	0.051	AGAGAGAGAGAG	intron_variant&non_coding_transcript_variant	MODIFIER	AC096888.1	ENSG00000244564	Transcript	ENST00000487097.1	lincRNA	0	3/3	ENST00000487097.1:n.469+631_469+642dup	0	0	0	0	0	0	0	0	1	0	insertion	Clone_based_ensembl_gene	0	YES	4	0	0	0	0	0	0	0	0	0	0	0	15	chr3:g.64451262_64451273dup	0	0
chr3	66383666	0	TTCTTGACCAAGCCCACATCCATCCTGTCCAATTCTTAAAATGTTCTGTAGC	T	10	152	2073	0.064	-	downstream_gene_variant	MODIFIER	SLC25A26	ENSG00000144741	Transcript	ENST00000354883.10	protein_coding	0	0	0	0	0	0	0	0	0	0	4740	1	0	deletion	HGNC	HGNC:20661	YES	2	P1	CCDS2905.2	ENSP00000346955	Q70HW3	0	UPI000003615A	0	1	0	0	0	0	chr3:g.66383717_66383767del	0	0
chr3	71267124	0	A	AGAGTGTGTGTGT	19	152	1573	0.122	GAGTGTGTGTGT	intron_variant	MODIFIER	AC097634.4	ENSG00000285708	Transcript	ENST00000647725.1	protein_coding	0	10/25	ENST00000647725.1:c.-12+32695_-12+32696insACACACACACTC	0	0	0	0	0	0	0	0	-1	0	insertion	Clone_based_ensembl_gene	0	YES	0	P1	CCDS2914.1	ENSP00000497585	0	Q548T7	UPI0000001041	0	0	0	0	0	0	chr3:g.71267125_71267126insAGTGTGTGTGTG	0	0
chr3	71632297	0	A	ACACACACAC	28	150	1763	0.195	CACACACAC	intron_variant	MODIFIER	AC097634.4	ENSG00000285708	Transcript	ENST00000647725.1	protein_coding	0	6/25	ENST00000647725.1:c.-420+57712_-420+57713insGTGTGTGTG	0	0	0	0	0	0	0	0	-1	0	insertion	Clone_based_ensembl_gene	0	YES	0	P1	CCDS2914.1	ENSP00000497585	0	Q548T7	UPI0000001041	0	0	0	0	0	0	chr3:g.71632297_71632298insCACACACAC	0	0
chr3	71968932	0	A	ACACACACACACACACACAC	12	150	1551	0.078	CACACACACACACACACAC	intergenic_variant	MODIFIER	0	0	0	0	0	0	0	0	0	0	0	0	0	0	0	0	0	0	insertion	0	0	0	0	0	0	0	0	0	0	0	0	0	0	0	0	chr3:g.71968932_71968933insCACACACACACACACACAC	0	0
chr3	73452839	0	C	CTGTGTGTGTG	18	152	1788	0.128	TGTGTGTGTG	intron_variant	MODIFIER	PDZRN3	ENSG00000121440	Transcript	ENST00000263666.9	protein_coding	0	3/9	ENST00000263666.9:c.919-48454_919-48445dup	0	0	0	0	0	0	0	0	-1	0	insertion	HGNC	HGNC:17704	YES	1	P1	CCDS33789.1	ENSP00000263666	Q9UPQ7	0	UPI00001C1DE6	0	0	0	0	0	0	chr3:g.73452865_73452874dup	0	0
chr3	73452839	0	C	CTGTGTGTGTGTG	14	152	1788	0.09	TGTGTGTGTGTG	intron_variant	MODIFIER	PDZRN3	ENSG00000121440	Transcript	ENST00000263666.9	protein_coding	0	3/9	ENST00000263666.9:c.919-48456_919-48445dup	0	0	0	0	0	0	0	0	-1	0	insertion	HGNC	HGNC:17704	YES	1	P1	CCDS33789.1	ENSP00000263666	Q9UPQ7	0	UPI00001C1DE6	0	0	0	0	0	0	chr3:g.73452863_73452874dup	0	0
chr3	73452839	0	C	CTGTGTGTGTGTGTG	89	152	1788	0.583	TGTGTGTGTGTGTG	intron_variant	MODIFIER	PDZRN3	ENSG00000121440	Transcript	ENST00000263666.9	protein_coding	0	3/9	ENST00000263666.9:c.919-48458_919-48445dup	0	0	0	0	0	0	0	0	-1	0	insertion	HGNC	HGNC:17704	YES	1	P1	CCDS33789.1	ENSP00000263666	Q9UPQ7	0	UPI00001C1DE6	0	0	0	0	0	0	chr3:g.73452861_73452874dup	0	0
chr3	73452839	0	C	CTGTGTGTGTGTGTGTG	10	152	1788	0.064	TGTGTGTGTGTGTGTG	intron_variant	MODIFIER	PDZRN3	ENSG00000121440	Transcript	ENST00000263666.9	protein_coding	0	3/9	ENST00000263666.9:c.919-48460_919-48445dup	0	0	0	0	0	0	0	0	-1	0	insertion	HGNC	HGNC:17704	YES	1	P1	CCDS33789.1	ENSP00000263666	Q9UPQ7	0	UPI00001C1DE6	0	0	0	0	0	0	chr3:g.73452859_73452874dup	0	0
chr3	76014485	0	ATGCGTGTAATCCCAGAAGTAATATGTATAAAAGCAATTGGTGACTGGGCACGATGGCTTG	A	96	152	1770	0.628	-	intron_variant	MODIFIER	ROBO2	ENSG00000185008	Transcript	ENST00000487694.7	protein_coding	0	2/26	ENST00000487694.7:c.109+76915_109+76974del	0	0	0	0	0	0	0	0	1	0	deletion	HGNC	HGNC:10250	YES	5	A2	CCDS54609.1	ENSP00000417335	Q9HCK4	0	UPI0000D891EC	0	1	0	0	0	31	chr3:g.76014517_76014576del	0	0
chr3	86286940	0	GTGAGAGTCTGGAGAAAGAGAACCAGGAAGAAAGCGTATTTCATATTGTGACTTACC	G	11	152	1568	0.096	-	intergenic_variant	MODIFIER	0	0	0	0	0	0	0	0	0	0	0	0	0	0	0	0	0	0	deletion	0	0	0	0	0	0	0	0	0	0	0	0	0	0	0	0	chr3:g.86286986_86287041del	0	0
chr3	90802547	0	T	TA	16	152	1943	0.109	A	intergenic_variant	MODIFIER	0	0	0	0	0	0	0	0	0	0	0	0	0	0	0	0	0	0	insertion	0	0	0	0	0	0	0	0	0	0	0	0	0	0	0	0	chr3:g.90802548dup	0	0
chr3	92379741	0	AT	A	8	150	666	0.052	-	intergenic_variant	MODIFIER	0	0	0	0	0	0	0	0	0	0	0	0	0	0	0	0	0	0	deletion	0	0	0	0	0	0	0	0	0	0	0	0	0	0	0	0	chr3:g.92379744del	0	0
chr3	95490847	0	C	CAGAT	108	150	1167	0.727	AGAT	intergenic_variant	MODIFIER	0	0	0	0	0	0	0	0	0	0	0	0	0	0	0	0	0	0	insertion	0	0	0	0	0	0	0	0	0	0	0	0	0	0	0	0	chr3:g.95490876_95490879dup	0	0
chr3	95490847	0	C	CAGATAGAT	30	150	1167	0.195	AGATAGAT	intergenic_variant	MODIFIER	0	0	0	0	0	0	0	0	0	0	0	0	0	0	0	0	0	0	insertion	0	0	0	0	0	0	0	0	0	0	0	0	0	0	0	0	chr3:g.95490872_95490879dup	0	0
chr3	99886216	0	TTTATCACTATGCTGAGTTCCTGGTGAGAGGGGAATGAGTGTAAAGCAGGGATG	T	25	152	1064	0.16	-	intron_variant	MODIFIER	CMSS1	ENSG00000184220	Transcript	ENST00000421999.8	protein_coding	0	1/9	ENST00000421999.8:c.64+68228_64+68280del	0	0	0	0	0	0	0	0	1	0	deletion	HGNC	HGNC:28666	YES	1	P1	CCDS2935.1	ENSP00000410396	Q9BQ75	0	UPI00001B0297	0	0	0	0	0	54	chr3:g.99886265_99886317del	0	0
chr3	108622880	0	C	CTG	74	152	951	0.5	TG	intron_variant	MODIFIER	DZIP3	ENSG00000198919	Transcript	ENST00000361582.8	protein_coding	0	5/32	ENST00000361582.8:c.376-1548_376-1547dup	0	0	0	0	0	0	0	0	1	0	insertion	HGNC	HGNC:30938	YES	1	P1	CCDS2952.1	ENSP00000355028	Q86Y13	0	UPI000006E7D4	0	0	0	0	0	17	chr3:g.108622896_108622897dup	0	0
chr3	108622880	0	C	CTGTG	15	152	951	0.096	TGTG	intron_variant	MODIFIER	DZIP3	ENSG00000198919	Transcript	ENST00000361582.8	protein_coding	0	5/32	ENST00000361582.8:c.376-1550_376-1547dup	0	0	0	0	0	0	0	0	1	0	insertion	HGNC	HGNC:30938	YES	1	P1	CCDS2952.1	ENSP00000355028	Q86Y13	0	UPI000006E7D4	0	0	0	0	0	17	chr3:g.108622894_108622897dup	0	0
chr3	108622880	0	C	CTGTGTGTG	12	152	951	0.077	TGTGTGTG	intron_variant	MODIFIER	DZIP3	ENSG00000198919	Transcript	ENST00000361582.8	protein_coding	0	5/32	ENST00000361582.8:c.376-1554_376-1547dup	0	0	0	0	0	0	0	0	1	0	insertion	HGNC	HGNC:30938	YES	1	P1	CCDS2952.1	ENSP00000355028	Q86Y13	0	UPI000006E7D4	0	0	0	0	0	17	chr3:g.108622890_108622897dup	0	0
chr3	110866410	0	T	TGTGTGTGTGTGTGTTTGTG	25	152	1763	0.173	GTGTGTGTGTGTGTTTGTG	intergenic_variant	MODIFIER	0	0	0	0	0	0	0	0	0	0	0	0	0	0	0	0	0	0	insertion	0	0	0	0	0	0	0	0	0	0	0	0	0	0	0	0	chr3:g.110866410_110866411insGTGTGTGTGTGTGTTTGTG	0	0
chr3	110866410	0	T	TGTGTGTGTGTTTG	87	152	1763	0.571	GTGTGTGTGTTTG	intergenic_variant	MODIFIER	0	0	0	0	0	0	0	0	0	0	0	0	0	0	0	0	0	0	insertion	0	0	0	0	0	0	0	0	0	0	0	0	0	0	0	0	chr3:g.110866410_110866411insGTGTGTGTGTTTG	0	0
chr3	114434541	0	G	GGGGTGTGTGTGTGTGTTTGTGT	56	152	1293	0.385	GGGTGTGTGTGTGTGTTTGTGT	intron_variant	MODIFIER	ZBTB20	ENSG00000181722	Transcript	ENST00000357258.8	protein_coding	0	6/9	ENST00000357258.8:c.-309-45437_-309-45436insACACAAACACACACACACACCC	0	0	0	0	0	0	0	0	-1	0	insertion	HGNC	HGNC:13503	0	1	P3	CCDS2981.1	ENSP00000349803	Q9HC78	0	UPI000007179D	0	1	0	0	0	0	chr3:g.114434542_114434543insGGTGTGTGTGTGTGTTTGTGTG	0	0
chr3	114434558	0	T	TGTGTG	11	152	1271	0.071	GTGTG	intron_variant	MODIFIER	ZBTB20	ENSG00000181722	Transcript	ENST00000357258.8	protein_coding	0	6/9	ENST00000357258.8:c.-309-45454_-309-45453insCACAC	0	0	0	0	0	0	0	0	-1	0	insertion	HGNC	HGNC:13503	0	1	P3	CCDS2981.1	ENSP00000349803	Q9HC78	0	UPI000007179D	0	1	0	0	0	0	chr3:g.114434558_114434559insGTGTG	0	0
chr3	115405509	0	G	GGT	36	150	1906	0.24	GT	regulatory_region_variant	MODIFIER	0	0	RegulatoryFeature	ENSR00000697171	promoter_flanking_region	0	0	0	0	0	0	0	0	0	0	0	0	0	insertion	0	0	0	0	0	0	0	0	0	0	0	0	0	0	0	0	chr3:g.115405544_115405545dup	0	0
chr3	115405509	0	G	GGTGTGTGTGT	50	150	1906	0.338	GTGTGTGTGT	regulatory_region_variant	MODIFIER	0	0	RegulatoryFeature	ENSR00000697171	promoter_flanking_region	0	0	0	0	0	0	0	0	0	0	0	0	0	insertion	0	0	0	0	0	0	0	0	0	0	0	0	0	0	0	0	chr3:g.115405536_115405545dup	0	0
chr3	121554973	0	GAAAGAAAGATGAAAGAAGGAAGGAAGGAAGGAAAGAAAGAAAGAAAGAAAGAAAGAAAGAAAGAAAGAAAGAAAGAAAGAAAGAAAGAGAAAAGAAAAGAAAGAAAGAAAA	G	13	152	850	0.083	-	intergenic_variant	MODIFIER	0	0	0	0	0	0	0	0	0	0	0	0	0	0	0	0	0	0	deletion	0	0	0	0	0	0	0	0	0	0	0	0	0	0	0	0	chr3:g.121554975_121555085del	0	0
chr3	121584204	0	G	GAGGAAGCAAGGAAGGA	20	150	922	0.13	AGGAAGCAAGGAAGGA	intron_variant	MODIFIER	ARGFX	ENSG00000186103	Transcript	ENST00000651603.1	protein_coding	0	2/3	ENST00000651603.1:c.221-707_221-706insCAAGGAAGGAAGGAAG	0	0	0	0	0	0	0	0	1	0	insertion	HGNC	HGNC:30146	YES	0	P1	CCDS33834.1	ENSP00000498601	0	0	UPI00004ED62C	0	0	0	0	0	6	chr3:g.121584210_121584211insCAAGGAAGGAAGGAAG	0	0
chr3	123345769	0	G	GACACACAGACACACACACACACAC	22	152	1779	0.16	ACACACAGACACACACACACACAC	intron_variant	MODIFIER	ADCY5	ENSG00000173175	Transcript	ENST00000462833.5	protein_coding	0	3/20	ENST00000462833.5:c.1406+2012_1406+2013insGTGTGTGTGTGTGTGTCTGTGTGT	0	0	0	0	0	0	0	0	-1	0	insertion	HGNC	HGNC:236	YES	1	P1	CCDS3022.1	ENSP00000419361	O95622	A0A384P5Q5	UPI000015E262	0	1	0	0	0	0	chr3:g.123345776_123345777insGACACACACACACACACACACACA	0	0
chr3	126059307	0	A	AAAGAAAGAAAGAAAGAAAGAAAGAAAGAAAGG	10	152	1586	0.064	AAGAAAGAAAGAAAGAAAGAAAGAAAGAAAGG	intron_variant	MODIFIER	SLC41A3	ENSG00000114544	Transcript	ENST00000315891.10	protein_coding	0	2/11	ENST00000315891.10:c.274-8258_274-8257insCCTTTCTTTCTTTCTTTCTTTCTTTCTTTCTT	0	0	0	0	0	0	0	0	-1	0	insertion	HGNC	HGNC:31046	YES	1	P4	CCDS33843.1	ENSP00000326070	Q96GZ6	0	UPI000013D523	0	0	0	0	0	0	chr3:g.126059310_126059311insAAAGAAAGAAAGAAAGAAAGAAAGAAAGGAAG	0	0
chr3	126059307	0	AAAGG	A	15	152	1586	0.096	-	intron_variant	MODIFIER	SLC41A3	ENSG00000114544	Transcript	ENST00000315891.10	protein_coding	0	2/11	ENST00000315891.10:c.274-8261_274-8258del	0	0	0	0	0	0	0	0	-1	0	deletion	HGNC	HGNC:31046	YES	1	P4	CCDS33843.1	ENSP00000326070	Q96GZ6	0	UPI000013D523	0	0	0	0	0	0	chr3:g.126059313_126059316del	0	0
chr3	129538525	0	C	CCCTTCCTT	14	152	804	0.09	CCTTCCTT	upstream_gene_variant	MODIFIER	H1FOO	ENSG00000178804	Transcript	ENST00000324382.6	protein_coding	0	0	0	0	0	0	0	0	0	0	4688	1	0	insertion	HGNC	HGNC:18463	YES	1	P1	CCDS3064.1	ENSP00000319799	Q8IZA3	0	UPI000007414E	0	0	0	0	0	0	chr3:g.129538546_129538553dup	0	0
chr3	129595921	0	G	GCGCACACACACACACA	10	152	1882	0.064	CGCACACACACACACA	intron_variant	MODIFIER	PLXND1	ENSG00000004399	Transcript	ENST00000324093.8	protein_coding	0	1/35	ENST00000324093.8:c.1312-6395_1312-6394insTGTGTGTGTGTGTGCG	0	0	0	0	0	0	0	0	-1	0	insertion	HGNC	HGNC:9107	YES	1	P1	CCDS33854.1	ENSP00000317128	Q9Y4D7	0	UPI00003671AD	0	1	0	0	0	0	chr3:g.129595922_129595923insGCACACACACACACAC	0	0
chr3	135929592	0	C	CTG	30	152	1462	0.199	TG	downstream_gene_variant	MODIFIER	AC092989.1	ENSG00000242222	Transcript	ENST00000481235.1	processed_pseudogene	0	0	0	0	0	0	0	0	0	0	3425	1	0	insertion	Clone_based_ensembl_gene	0	YES	0	0	0	0	0	0	0	0	0	0	0	0	0	chr3:g.135929618_135929619dup	0	0
chr3	137284416	0	G	GATGAAATGAAA	18	150	466	0.117	ATGAAATGAAA	intergenic_variant	MODIFIER	0	0	0	0	0	0	0	0	0	0	0	0	0	0	0	0	0	0	insertion	0	0	0	0	0	0	0	0	0	0	0	0	0	0	0	0	chr3:g.137284416_137284417insATGAAATGAAA	0	0
chr3	140692562	0	C	CACACACACAG	10	152	1469	0.064	ACACACACAG	intron_variant	MODIFIER	TRIM42	ENSG00000155890	Transcript	ENST00000286349.4	protein_coding	0	4/4	ENST00000286349.4:c.2085+1371_2085+1372insCACACACAGA	0	0	0	0	0	0	0	0	1	0	insertion	HGNC	HGNC:19014	YES	1	P1	CCDS3113.1	ENSP00000286349	Q8IWZ5	0	UPI00001AEAE0	0	0	0	0	0	1	chr3:g.140692563_140692564insCACACACAGA	0	0
chr3	140692562	0	C	CACACACAG	38	152	1469	0.25	ACACACAG	intron_variant	MODIFIER	TRIM42	ENSG00000155890	Transcript	ENST00000286349.4	protein_coding	0	4/4	ENST00000286349.4:c.2085+1371_2085+1372insCACACAGA	0	0	0	0	0	0	0	0	1	0	insertion	HGNC	HGNC:19014	YES	1	P1	CCDS3113.1	ENSP00000286349	Q8IWZ5	0	UPI00001AEAE0	0	0	0	0	0	1	chr3:g.140692563_140692564insCACACAGA	0	0
chr3	140692562	0	C	CAG	21	152	1469	0.141	AG	intron_variant	MODIFIER	TRIM42	ENSG00000155890	Transcript	ENST00000286349.4	protein_coding	0	4/4	ENST00000286349.4:c.2085+1378_2085+1379dup	0	0	0	0	0	0	0	0	1	0	insertion	HGNC	HGNC:19014	YES	1	P1	CCDS3113.1	ENSP00000286349	Q8IWZ5	0	UPI00001AEAE0	0	0	0	0	0	9	chr3:g.140692570_140692571dup	0	0
chr3	140702909	0	C	CGTGTGTGTGT	83	152	1745	0.545	GTGTGTGTGT	downstream_gene_variant	MODIFIER	TRIM42	ENSG00000155890	Transcript	ENST00000286349.4	protein_coding	0	0	0	0	0	0	0	0	0	0	1759	1	0	insertion	HGNC	HGNC:19014	YES	1	P1	CCDS3113.1	ENSP00000286349	Q8IWZ5	0	UPI00001AEAE0	0	0	0	0	0	0	chr3:g.140702922_140702931dup	0	0
chr3	140702909	0	C	CGTGTGTGTGTGT	8	152	1745	0.051	GTGTGTGTGTGT	downstream_gene_variant	MODIFIER	TRIM42	ENSG00000155890	Transcript	ENST00000286349.4	protein_coding	0	0	0	0	0	0	0	0	0	0	1759	1	0	insertion	HGNC	HGNC:19014	YES	1	P1	CCDS3113.1	ENSP00000286349	Q8IWZ5	0	UPI00001AEAE0	0	0	0	0	0	0	chr3:g.140702920_140702931dup	0	0
chr3	145823223	0	ACTTCCT	A	58	152	2012	0.385	-	downstream_gene_variant	MODIFIER	RPL21P39	ENSG00000239797	Transcript	ENST00000463605.1	processed_pseudogene	0	0	0	0	0	0	0	0	0	0	1028	-1	0	deletion	HGNC	HGNC:36127	YES	0	0	0	0	0	0	0	0	0	0	0	0	0	chr3:g.145823233_145823238del	0	0
chr3	148489430	0	AAACAC	A	23	152	1454	0.154	-	intron_variant&non_coding_transcript_variant	MODIFIER	AC069410.1	ENSG00000285557	Transcript	ENST00000648979.1	lincRNA	0	1/5	ENST00000648979.1:n.111-33904_111-33900del	0	0	0	0	0	0	0	0	-1	0	deletion	Clone_based_ensembl_gene	0	YES	0	0	0	0	0	0	0	0	0	0	0	0	0	chr3:g.148489432_148489436del	0	0
chr3	152716624	0	C	CT	8	152	1329	0.051	T	intergenic_variant	MODIFIER	0	0	0	0	0	0	0	0	0	0	0	0	0	0	0	0	0	0	insertion	0	0	0	0	0	0	0	0	0	0	0	0	0	0	0	0	chr3:g.152716626dup	0	0
chr3	157178592	0	C	CGGGGCGGCCGGGCAGAGGCGCTCCTCACTTCCCAGACGGGGTGGCCGGGCAGAGGCGCTCCTCACTTCCCAGAT	10	150	759	0.065	GGGGCGGCCGGGCAGAGGCGCTCCTCACTTCCCAGACGGGGTGGCCGGGCAGAGGCGCTCCTCACTTCCCAGAT	intron_variant&non_coding_transcript_variant	MODIFIER	AC092944.1	ENSG00000243176	Transcript	ENST00000488040.5	antisense	0	1/2	ENST00000488040.5:n.43+3258_43+3259insCGCTCCTCACTTCCCAGATGGGGCGGCCGGGCAGAGGCGCTCCTCACTTCCCAGACGGGGTGGCCGGGCAGAGG	0	0	0	0	0	0	0	0	1	0	insertion	Clone_based_ensembl_gene	0	YES	4	0	0	0	0	0	0	0	0	0	0	0	55	chr3:g.157178619_157178620insCTTCCCAGACGGGGTGGCCGGGCAGAGGCGCTCCTCACTTCCCAGATGGGGCGGCCGGGCAGAGGCGCTCCTCA	0	0
chr3	157996914	0	A	ACACACACACACT	24	152	1882	0.167	CACACACACACT	intron_variant&non_coding_transcript_variant	MODIFIER	AC079943.2	ENSG00000242536	Transcript	ENST00000651134.1	lincRNA	0	3/12	ENST00000651134.1:n.415-3787_415-3786insAGTGTGTGTGTG	0	0	0	0	0	0	0	0	-1	0	insertion	Clone_based_ensembl_gene	0	YES	0	0	0	0	0	0	0	0	0	0	0	0	0	chr3:g.157996915_157996916insACACACACACTC	0	0
chr3	157996914	0	A	ACACACACACACTCTCTCT	9	152	1882	0.058	CACACACACACTCTCTCT	intron_variant&non_coding_transcript_variant	MODIFIER	AC079943.2	ENSG00000242536	Transcript	ENST00000651134.1	lincRNA	0	3/12	ENST00000651134.1:n.415-3787_415-3786insAGAGAGAGTGTGTGTGTG	0	0	0	0	0	0	0	0	-1	0	insertion	Clone_based_ensembl_gene	0	YES	0	0	0	0	0	0	0	0	0	0	0	0	0	chr3:g.157996915_157996916insACACACACACTCTCTCTC	0	0
chr3	158207662	0	T	TAGATAGATAGATAGATAGATAGAC	8	152	886	0.058	AGATAGATAGATAGATAGATAGAC	intron_variant	MODIFIER	RSRC1	ENSG00000174891	Transcript	ENST00000611884.5	protein_coding	0	4/9	ENST00000611884.5:c.494+4420_494+4421insTAGATAGATAGATAGATAGACAGA	0	0	0	0	0	0	0	0	1	0	insertion	HGNC	HGNC:24152	YES	5	P1	CCDS3181.1	ENSP00000481697	Q96IZ7	0	UPI000006EB23	0	0	0	0	0	3	chr3:g.158207665_158207666insTAGATAGATAGATAGATAGACAGA	0	0
chr3	163905645	0	T	TTTAG	8	150	620	0.052	TTAG	intergenic_variant	MODIFIER	0	0	0	0	0	0	0	0	0	0	0	0	0	0	0	0	0	0	insertion	0	0	0	0	0	0	0	0	0	0	0	0	0	0	0	0	chr3:g.163905650_163905653dup	0	0
chr3	167065549	0	C	CACACAGAGAG	21	150	1223	0.136	ACACAGAGAG	upstream_gene_variant	MODIFIER	PPIAP74	ENSG00000220343	Transcript	ENST00000469748.1	processed_pseudogene	0	0	0	0	0	0	0	0	0	0	281	1	0	insertion	HGNC	HGNC:53698	YES	0	0	0	0	0	0	0	0	0	0	0	0	0	chr3:g.167065550_167065551insCACAGAGAGA	0	0
chr3	167065549	0	C	CAGAGAG	82	150	1223	0.539	AGAGAG	upstream_gene_variant	MODIFIER	PPIAP74	ENSG00000220343	Transcript	ENST00000469748.1	processed_pseudogene	0	0	0	0	0	0	0	0	0	0	281	1	0	insertion	HGNC	HGNC:53698	YES	0	0	0	0	0	0	0	0	0	0	0	0	0	chr3:g.167065561_167065566dup	0	0
chr3	167065549	0	C	CAGAGAGAG	13	150	1223	0.084	AGAGAGAG	upstream_gene_variant	MODIFIER	PPIAP74	ENSG00000220343	Transcript	ENST00000469748.1	processed_pseudogene	0	0	0	0	0	0	0	0	0	0	281	1	0	insertion	HGNC	HGNC:53698	YES	0	0	0	0	0	0	0	0	0	0	0	0	0	chr3:g.167065559_167065566dup	0	0
chr3	167829345	0	C	CTG	48	150	1505	0.325	TG	downstream_gene_variant	MODIFIER	SERPINI1	ENSG00000163536	Transcript	ENST00000295777.9	protein_coding	0	0	0	0	0	0	0	0	0	0	3779	1	0	insertion	HGNC	HGNC:8943	YES	1	P1	CCDS3203.1	ENSP00000295777	Q99574	A0A0S2Z455	UPI000002FBA4	0	1	0	0	0	0	chr3:g.167829373_167829374dup	0	0
chr3	173550629	0	TAACCTGCAATGTCTTTTTGAGACCATTAGACAGCTACTTACTGAAGTTAATTTTACTA	T	69	150	1365	0.474	-	intron_variant	MODIFIER	NLGN1	ENSG00000169760	Transcript	ENST00000457714.5	protein_coding	0	2/6	ENST00000457714.5:c.-320-53617_-320-53560del	0	0	0	0	0	0	0	0	1	0	deletion	HGNC	HGNC:14291	YES	1	P1	CCDS3222.1	ENSP00000392500	Q8N2Q7	0	UPI0000072F54	0	0	0	0	0	32	chr3:g.173550662_173550719del	0	0
chr3	177134971	0	G	GTGTGTGTGTGTGTGTGTGTC	14	152	1313	0.09	TGTGTGTGTGTGTGTGTGTC	intron_variant	MODIFIER	TBL1XR1	ENSG00000177565	Transcript	ENST00000430069.5	protein_coding	0	1/15	ENST00000430069.5:c.-121-36431_-121-36430insGACACACACACACACACACA	0	0	0	0	0	0	0	0	-1	0	insertion	HGNC	HGNC:29529	YES	1	P1	CCDS46961.1	ENSP00000405574	Q9BZK7	0	UPI0000136A71	0	1	0	0	0	0	chr3:g.177134978_177134979insGTGTGTGTGTGTCTGTGTGT	0	0
chr3	190425498	0	T	TGATA	24	152	1056	0.154	GATA	downstream_gene_variant	MODIFIER	TMEM207	ENSG00000198398	Transcript	ENST00000354905.2	protein_coding	0	0	0	0	0	0	0	0	0	0	3156	-1	0	insertion	HGNC	HGNC:33705	YES	1	P1	CCDS3297.1	ENSP00000346981	Q6UWW9	0	UPI0000048F12	0	0	0	0	0	0	chr3:g.190425519_190425522dup	0	0
chr3	191691332	0	TGTCATCAGTTAAGGCAGGAACAGGCCATTTTCACTTCTTTTGTGGTGGAAC	T	16	152	2151	0.103	-	regulatory_region_variant	MODIFIER	0	0	RegulatoryFeature	ENSR00000712822	promoter_flanking_region	0	0	0	0	0	0	0	0	0	0	0	0	0	deletion	0	0	0	0	0	0	0	0	0	0	0	0	0	0	0	0	chr3:g.191691354_191691404del	0	0
chr3	195055516	0	C	CCTGTGGCAACGAGGCCCTCCATGACCCACCGCCTCTCT	10	152	2224	0.071	CTGTGGCAACGAGGCCCTCCATGACCCACCGCCTCTCT	intergenic_variant	MODIFIER	0	0	0	0	0	0	0	0	0	0	0	0	0	0	0	0	0	0	insertion	0	0	0	0	0	0	0	0	0	0	0	0	0	0	0	0	chr3:g.195055525_195055526insCGAGGCCCTCCATGACCCACCGCCTCTCTCTGTGGCAA	0	0
chr3	195150843	0	CT	C	21	152	1842	0.147	-	intron_variant	MODIFIER	XXYLT1	ENSG00000173950	Transcript	ENST00000310380.11	protein_coding	0	3/3	ENST00000310380.11:c.785+5605del	0	0	0	0	0	0	0	0	-1	0	deletion	HGNC	HGNC:26639	YES	1	P1	CCDS43188.1	ENSP00000309640	Q8NBI6	0	UPI000003B10F	0	0	0	0	0	0	chr3:g.195150844del	0	0
chr3	195150843	0	CTCACACA	C	9	152	1842	0.058	-	intron_variant	MODIFIER	XXYLT1	ENSG00000173950	Transcript	ENST00000310380.11	protein_coding	0	3/3	ENST00000310380.11:c.785+5599_785+5605del	0	0	0	0	0	0	0	0	-1	0	deletion	HGNC	HGNC:26639	YES	1	P1	CCDS43188.1	ENSP00000309640	Q8NBI6	0	UPI000003B10F	0	0	0	0	0	0	chr3:g.195150844_195150850del	0	0
chr3	195478377	0	G	GCA	19	152	1547	0.141	CA	regulatory_region_variant	MODIFIER	0	0	RegulatoryFeature	ENSR00000713701	promoter_flanking_region	0	0	0	0	0	0	0	0	0	0	0	0	0	insertion	0	0	0	0	0	0	0	0	0	0	0	0	0	0	0	0	chr3:g.195478377_195478378insCA	0	0
chr3	195496534	0	TGGTAGAAATAGTGAAGCTCCTCTGTATGATATCACAGA	T	11	152	1712	0.083	-	intergenic_variant	MODIFIER	0	0	0	0	0	0	0	0	0	0	0	0	0	0	0	0	0	0	deletion	0	0	0	0	0	0	0	0	0	0	0	0	0	0	0	0	chr3:g.195496541_195496578del	0	0
chr3	195499208	0	A	ATAGATATAGTGGAGCTGCTCTGTATGATATCACAGTGGTACATGTAGTAAAGCTCCGCTGTATATCACAGT	20	150	2669	0.13	TAGATATAGTGGAGCTGCTCTGTATGATATCACAGTGGTACATGTAGTAAAGCTCCGCTGTATATCACAGT	intergenic_variant	MODIFIER	0	0	0	0	0	0	0	0	0	0	0	0	0	0	0	0	0	0	insertion	0	0	0	0	0	0	0	0	0	0	0	0	0	0	0	0	chr3:g.195499208_195499209insTAGATATAGTGGAGCTGCTCTGTATGATATCACAGTGGTACATGTAGTAAAGCTCCGCTGTATATCACAGT	0	0
chr3	197637746	0	AAACAGGAACATCAGCTCCCCACAGGATCTCCAGCTGCACGGCTCTCAAACAGGAACATCAGCTCCCCACCAGATCTCCAGCTGCACGG	A	15	152	1493	0.096	-	downstream_gene_variant	MODIFIER	AC024560.2	ENSG00000249626	Transcript	ENST00000507981.1	processed_pseudogene	0	0	0	0	0	0	0	0	0	0	1936	1	0	deletion	Clone_based_ensembl_gene	0	YES	0	0	0	0	0	0	0	0	0	0	0	0	0	chr3:g.197637747_197637834del	0	0
chr4	660975	0	A	AGTTGGATAAATGGATGGATGGGTGGGTGGGCCAATGGTAGTTGGATAGTTGGATAAATGGATGGATGGGTGGGTGGGCCATGGTAGTTGGATGGTTGGATAAATTGATGGATGGGTGGGTGGGTGGGCCAATGGTAGTTGGATG	24	152	1571	0.16	GTTGGATAAATGGATGGATGGGTGGGTGGGCCAATGGTAGTTGGATAGTTGGATAAATGGATGGATGGGTGGGTGGGCCATGGTAGTTGGATGGTTGGATAAATTGATGGATGGGTGGGTGGGTGGGCCAATGGTAGTTGGATG	intron_variant	MODIFIER	PDE6B	ENSG00000133256	Transcript	ENST00000496514.5	protein_coding	0	12/21	ENST00000496514.5:c.1614+379_1614+380insATGGGTGGGTGGGCCAATGGTAGTTGGATAGTTGGATAAATGGATGGATGGGTGGGTGGGCCATGGTAGTTGGATGGTTGGATAAATTGATGGATGGGTGGGTGGGTGGGCCAATGGTAGTTGGATGGTTGGATAAATGGATGG	0	0	0	0	0	0	0	0	1	0	insertion	HGNC	HGNC:8786	YES	1	P3	CCDS33932.1	ENSP00000420295	P35913	0	UPI0000DBEE72	0	1	0	0	0	17	chr4:g.660976_660977insTTGGATAAATGGATGGATGGGTGGGTGGGCCAATGGTAGTTGGATAGTTGGATAAATGGATGGATGGGTGGGTGGGCCATGGTAGTTGGATGGTTGGATAAATTGATGGATGGGTGGGTGGGTGGGCCAATGGTAGTTGGATGG	0	0
chr4	1379765	0	TCAGAATTCAGACGCAGGCGGTCGTGCCCGTGGTCGCGCGGCTGGTTCACGTGGCATCAGAATTCAGACGCAGGCGGTCGTGCCCGTGGTCGCGCGGCTGGTTCATGTGGC	T	150	152	1963	0.987	-	intron_variant	MODIFIER	UVSSA	ENSG00000163945	Transcript	ENST00000389851.9	protein_coding	0	10/13	ENST00000389851.9:c.1569-281_1569-172del	0	0	0	0	0	0	0	0	1	0	deletion	HGNC	HGNC:29304	YES	1	P2	CCDS33938.1	ENSP00000374501	Q2YD98	0	UPI00001C1E0C	0	1	0	0	0	0	chr4:g.1379766_1379875del	0	0
chr4	1458224	0	T	TCC	20	152	1609	0.128	CC	regulatory_region_variant	MODIFIER	0	0	RegulatoryFeature	ENSR00000714780	promoter_flanking_region	0	0	0	0	0	0	0	0	0	0	0	0	0	insertion	0	0	0	0	0	0	0	0	0	0	0	0	0	0	0	0	chr4:g.1458225_1458226insCC	0	0
chr4	1458227	0	G	GTTTGTCCTCTC	18	152	1546	0.115	TTTGTCCTCTC	regulatory_region_variant	MODIFIER	0	0	RegulatoryFeature	ENSR00000714780	promoter_flanking_region	0	0	0	0	0	0	0	0	0	0	0	0	0	insertion	0	0	0	0	0	0	0	0	0	0	0	0	0	0	0	0	chr4:g.1458228_1458229insTTGTCCTCTCT	0	0
chr4	1458230	0	G	GCACA	132	150	1554	0.883	CACA	regulatory_region_variant	MODIFIER	0	0	RegulatoryFeature	ENSR00000714780	promoter_flanking_region	0	0	0	0	0	0	0	0	0	0	0	0	0	insertion	0	0	0	0	0	0	0	0	0	0	0	0	0	0	0	0	chr4:g.1458230_1458231insCACA	0	0
chr4	1458230	0	G	GTCCCTGTTTGTCCTCTCTGTTCCACA	18	150	1554	0.117	TCCCTGTTTGTCCTCTCTGTTCCACA	regulatory_region_variant	MODIFIER	0	0	RegulatoryFeature	ENSR00000714780	promoter_flanking_region	0	0	0	0	0	0	0	0	0	0	0	0	0	insertion	0	0	0	0	0	0	0	0	0	0	0	0	0	0	0	0	chr4:g.1458231_1458232insCCCTGTTTGTCCTCTCTGTTCCACAT	0	0
chr4	3826236	0	A	ATT	9	150	791	0.058	TT	intergenic_variant	MODIFIER	0	0	0	0	0	0	0	0	0	0	0	0	0	0	0	0	0	0	insertion	0	0	0	0	0	0	0	0	0	0	0	0	0	0	0	0	chr4:g.3826236_3826237insTT	0	0
chr4	3973437	0	G	GAGA	12	150	1909	0.078	AGA	regulatory_region_variant	MODIFIER	0	0	RegulatoryFeature	ENSR00000715532	promoter_flanking_region	0	0	0	0	0	0	0	0	0	0	0	0	0	insertion	0	0	0	0	0	0	0	0	0	0	0	0	0	0	0	0	chr4:g.3973437_3973438insAGA	0	0
chr4	4548981	0	G	GGTGTGTGTGTGT	8	152	2230	0.051	GTGTGTGTGTGT	intron_variant&non_coding_transcript_variant	MODIFIER	STX18-AS1	ENSG00000247708	Transcript	ENST00000610009.5	antisense	0	2/5	ENST00000610009.5:n.442+4102_442+4113dup	0	0	0	0	0	0	0	0	1	0	insertion	HGNC	HGNC:48877	0	1	0	0	0	0	0	0	0	0	0	0	0	39	chr4:g.4549009_4549020dup	0	0
chr4	4548981	0	G	GGTGTGTGTGTGTGT	9	152	2230	0.064	GTGTGTGTGTGTGT	intron_variant&non_coding_transcript_variant	MODIFIER	STX18-AS1	ENSG00000247708	Transcript	ENST00000610009.5	antisense	0	2/5	ENST00000610009.5:n.442+4100_442+4113dup	0	0	0	0	0	0	0	0	1	0	insertion	HGNC	HGNC:48877	0	1	0	0	0	0	0	0	0	0	0	0	0	39	chr4:g.4549007_4549020dup	0	0
chr4	5528652	0	G	GTTACTGTGGGTGTTGTGATGATACTGTTGACATTACTGCGGGTGTTGTGATGATACTGTTGACA	60	152	2465	0.397	TTACTGTGGGTGTTGTGATGATACTGTTGACATTACTGCGGGTGTTGTGATGATACTGTTGACA	downstream_gene_variant	MODIFIER	LINC01587	ENSG00000082929	Transcript	ENST00000623565.3	lincRNA	0	0	0	0	0	0	0	0	0	0	851	1	0	insertion	HGNC	HGNC:13716	YES	2	0	0	0	0	0	0	0	0	0	0	0	0	chr4:g.5528689_5528690insGCGGGTGTTGTGATGATACTGTTGACATTACTGTGGGTGTTGTGATGATACTGTTGACATTACT	0	0
chr4	6004148	0	GGTGATGGTGATGATA	G	10	152	1790	0.064	-	intron_variant	MODIFIER	C4orf50	ENSG00000181215	Transcript	ENST00000531445.3	protein_coding	0	25/33	ENST00000531445.3:c.963+3833_963+3847del	0	0	0	0	0	0	0	0	-1	0	deletion	HGNC	HGNC:33766	YES	5	P5	0	ENSP00000437121	0	E9PNW5	UPI0007E52BBE	0	0	0	0	0	0	chr4:g.6004155_6004169del	0	0
chr4	6004167	0	ATGATGGTGATGATGG	A	13	152	1979	0.096	-	intron_variant	MODIFIER	C4orf50	ENSG00000181215	Transcript	ENST00000531445.3	protein_coding	0	25/33	ENST00000531445.3:c.963+3814_963+3828del	0	0	0	0	0	0	0	0	-1	0	deletion	HGNC	HGNC:33766	YES	5	P5	0	ENSP00000437121	0	E9PNW5	UPI0007E52BBE	0	0	0	0	0	0	chr4:g.6004212_6004226del	0	0
chr4	6275550	0	GGTGCTTGACCATGCATGGTTTGCACCTGGGGGATGCACGGGGGTGGGGTGGGGGGGGGGGGT	G	8	152	1112	0.051	-	intron_variant	MODIFIER	WFS1	ENSG00000109501	Transcript	ENST00000226760.5	protein_coding	0	1/7	ENST00000226760.5:c.-5-1865_-5-1804del	0	0	0	0	0	0	0	0	1	0	deletion	HGNC	HGNC:12762	YES	1	P2	CCDS3386.1	ENSP00000226760	O76024	A0A0S2Z4V6	UPI00000715C3	0	1	0	0	0	35	chr4:g.6275586_6275647del	0	0
chr4	7748693	0	TCTCGGGTGGCATGGGTTTAAAATCAGACGGTGGGATCGGGGACGACCCCTTCTCAATCCC	T	37	152	1818	0.25	-	regulatory_region_variant	MODIFIER	0	0	RegulatoryFeature	ENSR00000716552	CTCF_binding_site	0	0	0	0	0	0	0	0	0	0	0	0	0	deletion	0	0	0	0	0	0	0	0	0	0	0	0	0	0	0	0	chr4:g.7748694_7748753del	0	0
chr4	7798073	0	TTGCAACTCTATTGGCTGGCTCACGGCATTGCAACTCTATTGGCTGGCTCACAGCACTGCAACTCTATTGGCTGGCTCACGGCACTGCAACTCTACTGGCTGGCTCACGGCAC	T	18	150	1885	0.123	-	intron_variant	MODIFIER	AFAP1	ENSG00000196526	Transcript	ENST00000420658.5	protein_coding	0	10/17	ENST00000420658.5:c.1266+2257_1266+2368del	0	0	0	0	0	0	0	0	-1	0	deletion	HGNC	HGNC:24017	YES	2	0	CCDS47010.1	ENSP00000410689	Q8N556	0	UPI000048041E	0	0	0	0	0	0	chr4:g.7798075_7798186del	0	0
chr4	8742172	0	C	CCCTGCCAGTGGCCTGCCCCAACCAAGTAGTCCAGACCCCACACCAATCTCACTCCCTCACCACCAGCATCACCATACCT	35	150	1142	0.227	CCTGCCAGTGGCCTGCCCCAACCAAGTAGTCCAGACCCCACACCAATCTCACTCCCTCACCACCAGCATCACCATACCT	downstream_gene_variant	MODIFIER	AC209005.1	ENSG00000250915	Transcript	ENST00000514043.1	lincRNA	0	0	0	0	0	0	0	0	0	0	3224	-1	0	insertion	Clone_based_ensembl_gene	0	YES	3	0	0	0	0	0	0	0	0	0	0	0	0	chr4:g.8742175_8742176insGCCAGTGGCCTGCCCCAACCAAGTAGTCCAGACCCCACACCAATCTCACTCCCTCACCACCAGCATCACCATACCTCCT	0	0
chr4	8918878	0	C	CCTTCCTTT	11	152	1439	0.077	CTTCCTTT	intergenic_variant	MODIFIER	0	0	0	0	0	0	0	0	0	0	0	0	0	0	0	0	0	0	insertion	0	0	0	0	0	0	0	0	0	0	0	0	0	0	0	0	chr4:g.8918881_8918882insCCTTTCTT	0	0
chr4	8978225	0	CTGCGATATTGGGAGTAATATCATCCTCTCTCCCTGTGGATATTAGGAAGAGTATCACCGGGCTGTGGAAACCCCCTGCGGTACTGGGAGTAATATCATCCTCTCGCCCTCTGGATACGAGGAAGATTTTCACAGGGGTGTGTACACCCCT	C	15	152	2094	0.096	-	upstream_gene_variant	MODIFIER	AC073648.3	ENSG00000250804	Transcript	ENST00000504939.1	unprocessed_pseudogene	0	0	0	0	0	0	0	0	0	0	3061	1	0	deletion	Clone_based_ensembl_gene	0	YES	0	0	0	0	0	0	0	0	0	0	0	0	0	chr4:g.8978227_8978376del	0	0
chr4	11538974	0	A	AACACACAC	35	152	1704	0.231	ACACACAC	intergenic_variant	MODIFIER	0	0	0	0	0	0	0	0	0	0	0	0	0	0	0	0	0	0	insertion	0	0	0	0	0	0	0	0	0	0	0	0	0	0	0	0	chr4:g.11538998_11539005dup	0	0
chr4	14729152	0	C	CTGTGTGTGTG	49	152	1302	0.34	TGTGTGTGTG	intron_variant&non_coding_transcript_variant	MODIFIER	LINC00504	ENSG00000248360	Transcript	ENST00000505089.6	lincRNA	0	2/6	ENST00000505089.6:n.186-28381_186-28372dup	0	0	0	0	0	0	0	0	-1	0	insertion	HGNC	HGNC:43555	YES	2	0	0	0	0	0	0	0	0	0	0	0	0	chr4:g.14729168_14729177dup	0	0
chr4	14729152	0	C	CTGTGTGTGTGTGTGTGTGTG	12	152	1302	0.077	TGTGTGTGTGTGTGTGTGTG	intron_variant&non_coding_transcript_variant	MODIFIER	LINC00504	ENSG00000248360	Transcript	ENST00000505089.6	lincRNA	0	2/6	ENST00000505089.6:n.186-28391_186-28372dup	0	0	0	0	0	0	0	0	-1	0	insertion	HGNC	HGNC:43555	YES	2	0	0	0	0	0	0	0	0	0	0	0	0	chr4:g.14729158_14729177dup	0	0
chr4	16406108	0	GCTC	G	10	152	1407	0.064	-	intron_variant&non_coding_transcript_variant	MODIFIER	AC097515.1	ENSG00000248138	Transcript	ENST00000512370.5	antisense	0	1/2	ENST00000512370.5:n.104+5576_104+5578del	0	0	0	0	0	0	0	0	1	0	deletion	Clone_based_ensembl_gene	0	YES	2	0	0	0	0	0	0	0	0	0	0	0	0	chr4:g.16406109_16406111del	0	0
chr4	16522276	0	T	TTGTGTGTGCGTGTGTGTG	10	152	1306	0.071	TGTGTGTGCGTGTGTGTG	intron_variant	MODIFIER	LDB2	ENSG00000169744	Transcript	ENST00000304523.10	protein_coding	0	5/7	ENST00000304523.10:c.616-10173_616-10172insCACACACACGCACACACA	0	0	0	0	0	0	0	0	-1	0	insertion	HGNC	HGNC:6533	YES	1	P3	CCDS3420.1	ENSP00000306772	O43679	0	UPI0000073D86	0	0	0	0	0	0	chr4:g.16522284_16522285insCGTGTGTGTGTGTGTGTG	0	0
chr4	16810561	0	TAAAAGGTTTTCAGAGAGGTTCATGGAAGATCCAGGGGGTCTATGAACACCCCAAACAGGAATTGAACTGGGGTTCAAATTCATGGTTATGGATCTTATTTGAAAAGTTGATGAAAACTATTAATACCGCCCTTAGAAAGACGAACAGTTATCAAATCAGA	T	51	152	1657	0.327	-	intron_variant	MODIFIER	LDB2	ENSG00000169744	Transcript	ENST00000304523.10	protein_coding	0	1/7	ENST00000304523.10:c.133-51461_133-51302del	0	0	0	0	0	0	0	0	-1	0	deletion	HGNC	HGNC:6533	YES	1	P3	CCDS3420.1	ENSP00000306772	O43679	0	UPI0000073D86	0	0	0	0	0	0	chr4:g.16810563_16810722del	0	0
chr4	19355961	0	GAAAAACTCAAACCACTCCAGTTCGTCCAATATAAAATAGATAACTTGAGTAATGCT	G	22	152	1217	0.141	-	intron_variant&non_coding_transcript_variant	MODIFIER	LINC02438	ENSG00000248238	Transcript	ENST00000505347.1	lincRNA	0	1/2	ENST00000505347.1:n.350-22254_350-22199del	0	0	0	0	0	0	0	0	-1	0	deletion	HGNC	HGNC:53370	YES	3	0	0	0	0	0	0	0	0	0	0	0	0	chr4:g.19355963_19356018del	0	0
chr4	20922547	0	G	GTCTGTCTGTCTGTCTA	16	152	1592	0.103	TCTGTCTGTCTGTCTA	intron_variant	MODIFIER	KCNIP4	ENSG00000185774	Transcript	ENST00000382152.7	protein_coding	0	1/8	ENST00000382152.7:c.62-39839_62-39838insTAGACAGACAGACAGA	0	0	0	0	0	0	0	0	-1	0	insertion	HGNC	HGNC:30083	YES	5	A1	CCDS43216.1	ENSP00000371587	Q6PIL6	0	UPI000004A274	0	0	0	0	0	0	chr4:g.20922550_20922551insGTCTGTCTGTCTATCT	0	0
chr4	20922547	0	G	GTCTGTCTGTCTGTCTATCTA	19	152	1592	0.122	TCTGTCTGTCTGTCTATCTA	intron_variant	MODIFIER	KCNIP4	ENSG00000185774	Transcript	ENST00000382152.7	protein_coding	0	1/8	ENST00000382152.7:c.62-39839_62-39838insTAGATAGACAGACAGACAGA	0	0	0	0	0	0	0	0	-1	0	insertion	HGNC	HGNC:30083	YES	5	A1	CCDS43216.1	ENSP00000371587	Q6PIL6	0	UPI000004A274	0	0	0	0	0	0	chr4:g.20922550_20922551insGTCTGTCTGTCTATCTATCT	0	0
chr4	21291305	0	TGTGGAGTGTGCTAGAGTGTGCACCCATGAGTCTAGCATATGTTTATACAAACATTTGTGTACAAATAGGTATGTGTAGATGCACATACAAAATTATAAACCTCACTGATCTTAATAACC	T	27	150	1426	0.175	-	intron_variant	MODIFIER	KCNIP4	ENSG00000185774	Transcript	ENST00000382152.7	protein_coding	0	1/8	ENST00000382152.7:c.62-408715_62-408597del	0	0	0	0	0	0	0	0	-1	0	deletion	HGNC	HGNC:30083	YES	5	A1	CCDS43216.1	ENSP00000371587	Q6PIL6	0	UPI000004A274	0	0	0	0	0	0	chr4:g.21291306_21291424del	0	0
chr4	24339266	0	AT	A	11	152	739	0.071	-	intergenic_variant	MODIFIER	0	0	0	0	0	0	0	0	0	0	0	0	0	0	0	0	0	0	deletion	0	0	0	0	0	0	0	0	0	0	0	0	0	0	0	0	chr4:g.24339267del	0	0
chr4	24991140	0	ATG	A	14	152	1920	0.09	-	regulatory_region_variant	MODIFIER	0	0	RegulatoryFeature	ENSR00000719835	promoter_flanking_region	0	0	0	0	0	0	0	0	0	0	0	0	0	deletion	0	0	0	0	0	0	0	0	0	0	0	0	0	0	0	0	chr4:g.24991168_24991169del	0	0
chr4	26028479	0	CTGGGTGATTTTACATAGAGAGGGGACGGGCCTGATGATTTTATATAGAGAGGGGACGGGCCTGGGTGATTTTATATAGTGAGGGGACGGGCCTGGGTGATTTTAT	C	10	152	669	0.064	-	regulatory_region_variant	MODIFIER	0	0	RegulatoryFeature	ENSR00000309316	CTCF_binding_site	0	0	0	0	0	0	0	0	0	0	0	0	0	deletion	0	0	0	0	0	0	0	0	0	0	0	0	0	0	0	0	chr4:g.26028480_26028584del	0	0
chr4	31409324	0	AAC	A	10	152	1616	0.064	-	intergenic_variant	MODIFIER	0	0	0	0	0	0	0	0	0	0	0	0	0	0	0	0	0	0	deletion	0	0	0	0	0	0	0	0	0	0	0	0	0	0	0	0	chr4:g.31409351_31409352del	0	0
chr4	31960036	0	T	TTTCCTTCCTTCCTTCCTTTCCTTCC	42	152	1457	0.276	TTCCTTCCTTCCTTCCTTTCCTTCC	intergenic_variant	MODIFIER	0	0	0	0	0	0	0	0	0	0	0	0	0	0	0	0	0	0	insertion	0	0	0	0	0	0	0	0	0	0	0	0	0	0	0	0	chr4:g.31960054_31960055insTCCTTCCTTCCTTCCTTCCTTCCTT	0	0
chr4	35906105	0	ACCCTTTTACATGTTTATATTGATTATTTTGGTAAACCTTCCAATAAATATAAAACAATGTTTAATAATAATCTCTGAGAAACTTC	A	16	152	1028	0.103	-	intergenic_variant	MODIFIER	0	0	0	0	0	0	0	0	0	0	0	0	0	0	0	0	0	0	deletion	0	0	0	0	0	0	0	0	0	0	0	0	0	0	0	0	chr4:g.35906107_35906191del	0	0
chr4	43846692	0	C	CGCACCAATCAGCACCCTGTGTCTAGCTCAAGGATTGTAAAT	62	152	1683	0.397	GCACCAATCAGCACCCTGTGTCTAGCTCAAGGATTGTAAAT	intergenic_variant	MODIFIER	0	0	0	0	0	0	0	0	0	0	0	0	0	0	0	0	0	0	insertion	0	0	0	0	0	0	0	0	0	0	0	0	0	0	0	0	chr4:g.43846700_43846701insCAGCACCCTGTGTCTAGCTCAAGGATTGTAAATGCACCAAT	0	0
chr4	45010510	0	C	CCA	8	152	1546	0.051	CA	intron_variant&non_coding_transcript_variant	MODIFIER	AC108467.1	ENSG00000248744	Transcript	ENST00000515623.1	lincRNA	0	1/5	ENST00000515623.1:n.90+881_90+882insCA	0	0	0	0	0	0	0	0	1	0	insertion	Clone_based_ensembl_gene	0	YES	3	0	0	0	0	0	0	0	0	0	0	0	0	chr4:g.45010510_45010511insCA	0	0
chr4	49096777	0	T	TATTCC	30	152	3400	0.192	ATTCC	intergenic_variant	MODIFIER	0	0	0	0	0	0	0	0	0	0	0	0	0	0	0	0	0	0	insertion	0	0	0	0	0	0	0	0	0	0	0	0	0	0	0	0	chr4:g.49096832_49096836dup	0	0
chr4	49113630	0	T	TATTCCATTCC	16	150	3160	0.104	ATTCCATTCC	intergenic_variant	MODIFIER	0	0	0	0	0	0	0	0	0	0	0	0	0	0	0	0	0	0	insertion	0	0	0	0	0	0	0	0	0	0	0	0	0	0	0	0	chr4:g.49113658_49113667dup	0	0
chr4	49130491	0	C	CCATTCCATTCCATTCCATACCCTTCAGGTTGATTCATTTCCATTCCATTCCATTCCATTG	8	152	3567	0.051	CATTCCATTCCATTCCATACCCTTCAGGTTGATTCATTTCCATTCCATTCCATTCCATTG	intergenic_variant	MODIFIER	0	0	0	0	0	0	0	0	0	0	0	0	0	0	0	0	0	0	insertion	0	0	0	0	0	0	0	0	0	0	0	0	0	0	0	0	chr4:g.49130526_49130527insATTTCCATTCCATTCCATTCCATTGCATTCCATTCCATTCCATACCCTTCAGGTTGATTC	0	0
chr4	49148120	0	C	CCATTCCATTG	12	152	1911	0.077	CATTCCATTG	intergenic_variant	MODIFIER	0	0	0	0	0	0	0	0	0	0	0	0	0	0	0	0	0	0	insertion	0	0	0	0	0	0	0	0	0	0	0	0	0	0	0	0	chr4:g.49148121_49148122insATTCCATTGC	0	0
chr4	49148120	0	C	CCATTG	19	152	1911	0.122	CATTG	intergenic_variant	MODIFIER	0	0	0	0	0	0	0	0	0	0	0	0	0	0	0	0	0	0	insertion	0	0	0	0	0	0	0	0	0	0	0	0	0	0	0	0	chr4:g.49148121_49148122insATTGC	0	0
chr4	49149974	0	A	AATTCC	17	150	3250	0.11	ATTCC	intergenic_variant	MODIFIER	0	0	0	0	0	0	0	0	0	0	0	0	0	0	0	0	0	0	insertion	0	0	0	0	0	0	0	0	0	0	0	0	0	0	0	0	chr4:g.49150028_49150032dup	0	0
chr4	49149974	0	A	AATTCCATTCC	13	150	3250	0.084	ATTCCATTCC	intergenic_variant	MODIFIER	0	0	0	0	0	0	0	0	0	0	0	0	0	0	0	0	0	0	insertion	0	0	0	0	0	0	0	0	0	0	0	0	0	0	0	0	chr4:g.49150023_49150032dup	0	0
chr4	49151948	0	T	TTTCCATTCCATTCCA	14	152	2221	0.09	TTCCATTCCATTCCA	intergenic_variant	MODIFIER	0	0	0	0	0	0	0	0	0	0	0	0	0	0	0	0	0	0	insertion	0	0	0	0	0	0	0	0	0	0	0	0	0	0	0	0	chr4:g.49151965_49151979dup	0	0
chr4	49155725	0	GATTCTGTTCCATTCCATTCCATTCCATTCCATTCCATTCC	G	39	152	2591	0.263	-	intergenic_variant	MODIFIER	0	0	0	0	0	0	0	0	0	0	0	0	0	0	0	0	0	0	deletion	0	0	0	0	0	0	0	0	0	0	0	0	0	0	0	0	chr4:g.49155730_49155769del	0	0
chr4	49634139	0	G	GTGGAA	15	150	1770	0.105	TGGAA	intergenic_variant	MODIFIER	0	0	0	0	0	0	0	0	0	0	0	0	0	0	0	0	0	0	insertion	0	0	0	0	0	0	0	0	0	0	0	0	0	0	0	0	chr4:g.49634176_49634180dup	0	0
chr4	49638880	0	C	CAATGG	8	150	1739	0.052	AATGG	intergenic_variant	MODIFIER	0	0	0	0	0	0	0	0	0	0	0	0	0	0	0	0	0	0	insertion	0	0	0	0	0	0	0	0	0	0	0	0	0	0	0	0	chr4:g.49638899_49638903dup	0	0
chr4	49642025	0	A	AAG	49	152	2201	0.314	AG	intergenic_variant	MODIFIER	0	0	0	0	0	0	0	0	0	0	0	0	0	0	0	0	0	0	insertion	0	0	0	0	0	0	0	0	0	0	0	0	0	0	0	0	chr4:g.49642025_49642026insAG	0	0
chr4	49642616	0	GTGGAATGGAATAGAATGGAATGGAATGGAATGGAA	G	18	152	3228	0.115	-	intergenic_variant	MODIFIER	0	0	0	0	0	0	0	0	0	0	0	0	0	0	0	0	0	0	deletion	0	0	0	0	0	0	0	0	0	0	0	0	0	0	0	0	chr4:g.49642628_49642662del	0	0
chr4	49644811	0	AATGGAATGGATT	A	27	152	3202	0.173	-	intergenic_variant	MODIFIER	0	0	0	0	0	0	0	0	0	0	0	0	0	0	0	0	0	0	deletion	0	0	0	0	0	0	0	0	0	0	0	0	0	0	0	0	chr4:g.49644812_49644823del	0	0
chr4	49644812	0	ATGG	A	30	152	3171	0.192	-	intergenic_variant	MODIFIER	0	0	0	0	0	0	0	0	0	0	0	0	0	0	0	0	0	0	deletion	0	0	0	0	0	0	0	0	0	0	0	0	0	0	0	0	chr4:g.49644813_49644815del	0	0
chr4	49645030	0	A	AATGGAATGGAATGGG	9	152	3282	0.058	ATGGAATGGAATGGG	intergenic_variant	MODIFIER	0	0	0	0	0	0	0	0	0	0	0	0	0	0	0	0	0	0	insertion	0	0	0	0	0	0	0	0	0	0	0	0	0	0	0	0	chr4:g.49645044_49645045insGATGGAATGGAATGG	0	0
chr4	49647548	0	A	AGGAATGGAAT	10	152	2581	0.064	GGAATGGAAT	intergenic_variant	MODIFIER	0	0	0	0	0	0	0	0	0	0	0	0	0	0	0	0	0	0	insertion	0	0	0	0	0	0	0	0	0	0	0	0	0	0	0	0	chr4:g.49647580_49647589dup	0	0
chr4	49653408	0	A	AAT	28	152	1801	0.186	AT	intergenic_variant	MODIFIER	0	0	0	0	0	0	0	0	0	0	0	0	0	0	0	0	0	0	insertion	0	0	0	0	0	0	0	0	0	0	0	0	0	0	0	0	chr4:g.49653408_49653409insAT	0	0
chr4	49653409	0	G	GTAT	28	150	1618	0.188	TAT	intergenic_variant	MODIFIER	0	0	0	0	0	0	0	0	0	0	0	0	0	0	0	0	0	0	insertion	0	0	0	0	0	0	0	0	0	0	0	0	0	0	0	0	chr4:g.49653409_49653410insTAT	0	0
chr4	52528629	0	A	AGAAGGAAG	17	150	1088	0.11	GAAGGAAG	intergenic_variant	MODIFIER	0	0	0	0	0	0	0	0	0	0	0	0	0	0	0	0	0	0	insertion	0	0	0	0	0	0	0	0	0	0	0	0	0	0	0	0	chr4:g.52528657_52528664dup	0	0
chr4	54858210	0	C	CAGAG	27	150	1439	0.188	AGAG	intron_variant&non_coding_transcript_variant	MODIFIER	LINC02358	ENSG00000251256	Transcript	ENST00000514413.1	lincRNA	0	1/1	ENST00000514413.1:n.46-588_46-585dup	0	0	0	0	0	0	0	0	1	0	insertion	HGNC	HGNC:53281	YES	5	0	0	0	0	0	0	0	0	0	0	0	27	chr4:g.54858234_54858237dup	0	0
chr4	55358555	0	A	AAAGAAG	8	150	425	0.052	AAGAAG	intron_variant	MODIFIER	SRD5A3	ENSG00000128039	Transcript	ENST00000264228.9	protein_coding	0	1/4	ENST00000264228.9:c.222-782_222-777dup	0	0	0	0	0	0	0	0	1	0	insertion	HGNC	HGNC:25812	YES	1	P1	CCDS3498.1	ENSP00000264228	Q9H8P0	0	UPI0000043F70	0	1	0	0	0	14	chr4:g.55358564_55358569dup	0	0
chr4	57283269	0	A	ACCAGAGTGGAGGGATG	18	150	653	0.117	CCAGAGTGGAGGGATG	intergenic_variant	MODIFIER	0	0	0	0	0	0	0	0	0	0	0	0	0	0	0	0	0	0	insertion	0	0	0	0	0	0	0	0	0	0	0	0	0	0	0	0	chr4:g.57283269_57283270insCCAGAGTGGAGGGATG	0	0
chr4	57993151	0	C	CTCTTTCTTTCTTTCTTTCTTTCTTTCTT	8	152	1055	0.051	TCTTTCTTTCTTTCTTTCTTTCTTTCTT	intergenic_variant	MODIFIER	0	0	0	0	0	0	0	0	0	0	0	0	0	0	0	0	0	0	insertion	0	0	0	0	0	0	0	0	0	0	0	0	0	0	0	0	chr4:g.57993152_57993179dup	0	0
chr4	61057093	0	C	CTG	10	152	1725	0.064	TG	intergenic_variant	MODIFIER	0	0	0	0	0	0	0	0	0	0	0	0	0	0	0	0	0	0	insertion	0	0	0	0	0	0	0	0	0	0	0	0	0	0	0	0	chr4:g.61057125_61057126dup	0	0
chr4	61057093	0	C	CTGTG	18	152	1725	0.115	TGTG	intergenic_variant	MODIFIER	0	0	0	0	0	0	0	0	0	0	0	0	0	0	0	0	0	0	insertion	0	0	0	0	0	0	0	0	0	0	0	0	0	0	0	0	chr4:g.61057123_61057126dup	0	0
chr4	61057093	0	C	CTGTGTG	9	152	1725	0.071	TGTGTG	intergenic_variant	MODIFIER	0	0	0	0	0	0	0	0	0	0	0	0	0	0	0	0	0	0	insertion	0	0	0	0	0	0	0	0	0	0	0	0	0	0	0	0	chr4:g.61057121_61057126dup	0	0
chr4	63096228	0	G	GTGTGTGT	15	150	1024	0.097	TGTGTGT	intergenic_variant	MODIFIER	0	0	0	0	0	0	0	0	0	0	0	0	0	0	0	0	0	0	insertion	0	0	0	0	0	0	0	0	0	0	0	0	0	0	0	0	chr4:g.63096228_63096229insTGTGTGT	0	0
chr4	63579781	0	A	ATG	10	152	1724	0.064	TG	intergenic_variant	MODIFIER	0	0	0	0	0	0	0	0	0	0	0	0	0	0	0	0	0	0	insertion	0	0	0	0	0	0	0	0	0	0	0	0	0	0	0	0	chr4:g.63579825_63579826dup	0	0
chr4	63579781	0	A	ATGATATGTGTGTG	11	152	1724	0.071	TGATATGTGTGTG	intergenic_variant	MODIFIER	0	0	0	0	0	0	0	0	0	0	0	0	0	0	0	0	0	0	insertion	0	0	0	0	0	0	0	0	0	0	0	0	0	0	0	0	chr4:g.63579783_63579784insATATGTGTGTGTG	0	0
chr4	63579781	0	A	ATGTG	20	152	1724	0.128	TGTG	intergenic_variant	MODIFIER	0	0	0	0	0	0	0	0	0	0	0	0	0	0	0	0	0	0	insertion	0	0	0	0	0	0	0	0	0	0	0	0	0	0	0	0	chr4:g.63579823_63579826dup	0	0
chr4	65145338	0	GGGTTTATCAAGTGACTTAGGCTATATGAGGGGCAGGTGAAGACTACCAGTCTTTCTACCCGCAACCCAGTCAGGGGTCTCTGCCTGCTCTAAATATGGATA	G	19	152	1573	0.122	-	splice_acceptor_variant&non_coding_transcript_exon_variant&intron_variant	HIGH	EFL1P2	ENSG00000248998	Transcript	ENST00000514817.2	processed_pseudogene	3/5	2/4	ENST00000514817.2:n.233+13_252del	0	?-252/1603	0	0	0	0	0	0	-1	0	deletion	HGNC	HGNC:44202	YES	0	0	0	0	0	0	0	0	0	0	0	0	0	chr4:g.65145340_65145440del	0	0
chr4	67766700	0	C	CACACACACACAT	17	150	863	0.11	ACACACACACAT	intron_variant&non_coding_transcript_variant	MODIFIER	UBA6-AS1	ENSG00000248049	Transcript	ENST00000500538.6	antisense	0	6/7	ENST00000500538.6:n.1905+11446_1905+11447insCACACACACATA	0	0	0	0	0	0	0	0	1	0	insertion	HGNC	HGNC:49083	YES	1	0	0	0	0	0	0	0	0	0	0	0	1	chr4:g.67766701_67766702insCACACACACATA	0	0
chr4	67766700	0	C	CAT	42	150	863	0.286	AT	intron_variant&non_coding_transcript_variant	MODIFIER	UBA6-AS1	ENSG00000248049	Transcript	ENST00000500538.6	antisense	0	6/7	ENST00000500538.6:n.1905+11453_1905+11454dup	0	0	0	0	0	0	0	0	1	0	insertion	HGNC	HGNC:49083	YES	1	0	0	0	0	0	0	0	0	0	0	0	9	chr4:g.67766708_67766709dup	0	0
chr4	70481421	0	CATCTTCCTCAGCTCCACCAGAGACCACAGCTGCCCCACCCACACCTTCTGCAACTACACCAGCTCCACT	C	11	152	1141	0.071	-	inframe_deletion	MODERATE	MUC7	ENSG00000171195	Transcript	ENST00000413702.5	protein_coding	4/4	0	ENST00000413702.5:c.710_778del	ENSP00000407422.1:p.Ala237_Ala259del	966-1034/2540	678-746/1134	226-249/377	PSSSAPPETTAAPPTPSATTPAPL/P	ccATCTTCCTCAGCTCCACCAGAGACCACAGCTGCCCCACCCACACCTTCTGCAACTACACCAGCTCCACTa/cca	0	0	1	0	deletion	HGNC	HGNC:7518	YES	4	P1	CCDS3541.1	ENSP00000407422	Q8TAX7	0	UPI000013E9DD	0	1	0	0	hmmpanther:PTHR41683&MobiDB_lite:mobidb-lite&MobiDB_lite:mobidb-lite&Low_complexity_(Seg):seg	32	chr4:g.70481454_70481522del	0	0
chr4	74589668	0	G	GAAAGAAAGAAAGAAAGA	53	152	870	0.365	AAAGAAAGAAAGAAAGA	upstream_gene_variant	MODIFIER	AC239584.1	ENSG00000249942	Transcript	ENST00000510419.1	antisense	0	0	0	0	0	0	0	0	0	0	187	-1	0	insertion	Clone_based_ensembl_gene	0	YES	5	0	0	0	0	0	0	0	0	0	0	0	0	chr4:g.74589671_74589672insGAAAGAAAGAAAGAAAA	0	0
chr4	74589668	0	G	GAAAGAAAGAAAGAAAGAAAAGAAAGAA	20	152	870	0.128	AAAGAAAGAAAGAAAGAAAAGAAAGAA	upstream_gene_variant	MODIFIER	AC239584.1	ENSG00000249942	Transcript	ENST00000510419.1	antisense	0	0	0	0	0	0	0	0	0	0	187	-1	0	insertion	Clone_based_ensembl_gene	0	YES	5	0	0	0	0	0	0	0	0	0	0	0	0	chr4:g.74589671_74589672insGAAAGAAAGAAAGAAAAGAAAGAAAAA	0	0
chr4	74589668	0	G	GAAAGAAAGAAAGAAAGAAAGAAAAGAAAGAA	37	152	870	0.237	AAAGAAAGAAAGAAAGAAAGAAAAGAAAGAA	upstream_gene_variant	MODIFIER	AC239584.1	ENSG00000249942	Transcript	ENST00000510419.1	antisense	0	0	0	0	0	0	0	0	0	0	187	-1	0	insertion	Clone_based_ensembl_gene	0	YES	5	0	0	0	0	0	0	0	0	0	0	0	0	chr4:g.74589671_74589672insGAAAGAAAGAAAGAAAGAAAAGAAAGAAAAA	0	0
chr4	74589668	0	G	GAAAGAAAGAAAGAAAGAAAGAAAGAAAAGAAAGAA	15	152	870	0.096	AAAGAAAGAAAGAAAGAAAGAAAGAAAAGAAAGAA	upstream_gene_variant	MODIFIER	AC239584.1	ENSG00000249942	Transcript	ENST00000510419.1	antisense	0	0	0	0	0	0	0	0	0	0	187	-1	0	insertion	Clone_based_ensembl_gene	0	YES	5	0	0	0	0	0	0	0	0	0	0	0	0	chr4:g.74589671_74589672insGAAAGAAAGAAAGAAAGAAAGAAAAGAAAGAAAAA	0	0
chr4	77474938	0	GACCCCATAAAGCAACCACATAATCAAGACAAACTAGCTAATAACACTATGACAGGAATAAA	G	23	152	1700	0.147	-	intron_variant&non_coding_transcript_variant	MODIFIER	AC092674.1	ENSG00000249036	Transcript	ENST00000513871.1	lincRNA	0	1/2	ENST00000513871.1:n.122+19166_122+19226del	0	0	0	0	0	0	0	0	-1	0	deletion	Clone_based_ensembl_gene	0	YES	4	0	0	0	0	0	0	0	0	0	0	0	0	chr4:g.77474942_77475002del	0	0
chr4	79926893	0	G	GTATATACACATGTGTGCATATATGTGTA	10	152	868	0.064	TATATACACATGTGTGCATATATGTGTA	intron_variant	MODIFIER	ANTXR2	ENSG00000163297	Transcript	ENST00000403729.7	protein_coding	0	16/16	ENST00000403729.7:c.1429-19454_1429-19427dup	0	0	0	0	0	0	0	0	-1	0	insertion	HGNC	HGNC:21732	0	1	P1	CCDS47085.1	ENSP00000385575	P58335	0	UPI000006E5BB	0	1	0	0	0	0	chr4:g.79926908_79926935dup	0	0
chr4	81944593	0	T	TCTCTCA	10	152	1446	0.064	CTCTCA	intron_variant	MODIFIER	RASGEF1B	ENSG00000138670	Transcript	ENST00000638048.1	protein_coding	0	1/16	ENST00000638048.1:c.70-29236_70-29235insTGAGAG	0	0	0	0	0	0	0	0	-1	0	insertion	HGNC	HGNC:24881	0	5	A2	0	ENSP00000490436	0	A0A1B0GVA7	UPI0007E52CDA	0	0	0	0	0	0	chr4:g.81944594_81944595insTCTCAC	0	0
chr4	81944593	0	T	TCTCTCACA	61	152	1446	0.404	CTCTCACA	intron_variant	MODIFIER	RASGEF1B	ENSG00000138670	Transcript	ENST00000638048.1	protein_coding	0	1/16	ENST00000638048.1:c.70-29236_70-29235insTGTGAGAG	0	0	0	0	0	0	0	0	-1	0	insertion	HGNC	HGNC:24881	0	5	A2	0	ENSP00000490436	0	A0A1B0GVA7	UPI0007E52CDA	0	0	0	0	0	0	chr4:g.81944594_81944595insTCTCACAC	0	0
chr4	90369164	0	AGGAGGAAAAGGAGAAGGACAAAGATTAGGATGAGGAGGAAGAAAGAAGAAGAAAGAAAGGG	A	18	152	932	0.115	-	intron_variant	MODIFIER	CCSER1	ENSG00000184305	Transcript	ENST00000509176.5	protein_coding	0	3/10	ENST00000509176.5:c.1510-30846_1510-30786del	0	0	0	0	0	0	0	0	1	0	deletion	HGNC	HGNC:29349	YES	1	P1	CCDS47099.1	ENSP00000425040	Q9C0I3	0	UPI00005A6104	0	0	0	0	0	25	chr4:g.90369190_90369250del	0	0
chr4	90648522	0	TGTGACTGTATTTGGAGATAAGGCCTTTAACTAAGGTTAAATGAGGTTATAAGAG	T	18	152	1627	0.141	-	intron_variant	MODIFIER	CCSER1	ENSG00000184305	Transcript	ENST00000509176.5	protein_coding	0	6/10	ENST00000509176.5:c.1932+20291_1932+20344del	0	0	0	0	0	0	0	0	1	0	deletion	HGNC	HGNC:29349	YES	1	P1	CCDS47099.1	ENSP00000425040	Q9C0I3	0	UPI00005A6104	0	0	0	0	0	0	chr4:g.90648523_90648576del	0	0
chr4	91876481	0	AAAGAATT	A	15	150	519	0.097	-	intergenic_variant	MODIFIER	0	0	0	0	0	0	0	0	0	0	0	0	0	0	0	0	0	0	deletion	0	0	0	0	0	0	0	0	0	0	0	0	0	0	0	0	chr4:g.91876485_91876491del	0	0
chr4	96346198	0	AATACTTACTGTTCTATTTGAGCAAAGCAAATAGTTTATCAAGACAATTTTCGTGGC	A	9	152	1441	0.064	-	intron_variant&non_coding_transcript_variant	MODIFIER	LINC02267	ENSG00000248510	Transcript	ENST00000513393.1	lincRNA	0	1/1	ENST00000513393.1:n.95-16643_95-16588del	0	0	0	0	0	0	0	0	1	0	deletion	HGNC	HGNC:53181	YES	3	0	0	0	0	0	0	0	0	0	0	0	18	chr4:g.96346217_96346272del	0	0
chr4	113143287	0	A	ATGAGCT	11	152	658	0.071	TGAGCT	intron_variant	MODIFIER	ANK2	ENSG00000145362	Transcript	ENST00000357077.9	protein_coding	0	1/45	ENST00000357077.9:c.85-31128_85-31127insGAGCTT	0	0	0	0	0	0	0	0	1	0	insertion	HGNC	HGNC:493	YES	1	P3	CCDS3702.1	ENSP00000349588	Q01484	0	UPI0000441EF3	0	1	0	0	0	1	chr4:g.113143288_113143289insGAGCTT	0	0
chr4	118588592	0	CTG	C	17	152	2044	0.109	-	upstream_gene_variant	MODIFIER	AC110079.1	ENSG00000260404	Transcript	ENST00000567913.2	processed_transcript	0	0	0	0	0	0	0	0	0	0	3179	1	0	deletion	Clone_based_ensembl_gene	0	YES	5	0	0	0	0	0	0	0	0	0	0	0	0	chr4:g.118588626_118588627del	0	0
chr4	118890556	0	CATGACACTGAAGCAGATTTGTCCTGAGTCTAGAATAGCAGTTGGCTGGCTCTAGGTATGAGATTTG	C	23	152	1888	0.154	-	intron_variant	MODIFIER	SYNPO2	ENSG00000172403	Transcript	ENST00000307142.9	protein_coding	0	1/4	ENST00000307142.9:c.105+1416_105+1481del	0	0	0	0	0	0	0	0	1	0	deletion	HGNC	HGNC:17732	YES	1	P3	CCDS34054.1	ENSP00000306015	Q9UMS6	0	UPI00001D75EB	0	0	0	0	0	0	chr4:g.118890557_118890622del	0	0
chr4	118890733	0	C	CTCTCTCTGTGTG	17	152	1600	0.109	TCTCTCTGTGTG	intron_variant	MODIFIER	SYNPO2	ENSG00000172403	Transcript	ENST00000307142.9	protein_coding	0	1/4	ENST00000307142.9:c.105+1593_105+1594insCTCTCTGTGTGT	0	0	0	0	0	0	0	0	1	0	insertion	HGNC	HGNC:17732	YES	1	P3	CCDS34054.1	ENSP00000306015	Q9UMS6	0	UPI00001D75EB	0	0	0	0	0	1	chr4:g.118890734_118890735insCTCTCTGTGTGT	0	0
chr4	119803388	0	T	TGTGTGTGTGTGTGA	14	152	972	0.09	GTGTGTGTGTGTGA	intron_variant&non_coding_transcript_variant	MODIFIER	LINC01365	ENSG00000250772	Transcript	ENST00000512219.1	lincRNA	0	1/4	ENST00000512219.1:n.50-497_50-496insTCACACACACACAC	0	0	0	0	0	0	0	0	-1	0	insertion	HGNC	HGNC:50603	YES	5	0	0	0	0	0	0	0	0	0	0	0	0	chr4:g.119803389_119803390insTGTGTGTGTGTGAG	0	0
chr4	119803388	0	T	TGTGTGTGTGTGTGTGAGA	15	152	972	0.096	GTGTGTGTGTGTGTGAGA	intron_variant&non_coding_transcript_variant	MODIFIER	LINC01365	ENSG00000250772	Transcript	ENST00000512219.1	lincRNA	0	1/4	ENST00000512219.1:n.50-497_50-496insTCTCACACACACACACAC	0	0	0	0	0	0	0	0	-1	0	insertion	HGNC	HGNC:50603	YES	5	0	0	0	0	0	0	0	0	0	0	0	0	chr4:g.119803389_119803390insTGTGTGTGTGTGTGAGAG	0	0
chr4	121535244	0	A	AGTGTGTGTGTGTGTGTGTGT	8	152	2127	0.051	GTGTGTGTGTGTGTGTGTGT	intergenic_variant	MODIFIER	0	0	0	0	0	0	0	0	0	0	0	0	0	0	0	0	0	0	insertion	0	0	0	0	0	0	0	0	0	0	0	0	0	0	0	0	chr4:g.121535246_121535265dup	0	0
chr4	122789281	0	GGCAAATGATGGTACAATATTTAGGCCTGAAGTCTCAGCTCTGTGCTTTGGAGATAT	G	26	152	1539	0.179	-	regulatory_region_variant	MODIFIER	0	0	RegulatoryFeature	ENSR00000735254	promoter_flanking_region	0	0	0	0	0	0	0	0	0	0	0	0	0	deletion	0	0	0	0	0	0	0	0	0	0	0	0	0	0	0	0	chr4:g.122789327_122789382del	0	0
chr4	139595124	0	A	AGAGAGAGAGTGTGT	15	152	1409	0.109	GAGAGAGAGTGTGT	intron_variant	MODIFIER	SETD7	ENSG00000145391	Transcript	ENST00000608795.5	protein_coding	0	3/4	ENST00000608795.5:c.16+9276_16+9277insACACACTCTCTCTC	0	0	0	0	0	0	0	0	-1	cds_end_NF	insertion	HGNC	HGNC:30412	0	2	0	0	ENSP00000476712	0	V9GYG1	UPI0003B927BC	0	0	0	0	0	0	chr4:g.139595125_139595126insAGAGAGAGTGTGTG	0	0
chr4	140850561	0	G	GT	29	152	1572	0.186	T	regulatory_region_variant	MODIFIER	0	0	RegulatoryFeature	ENSR00000738024	promoter_flanking_region	0	0	0	0	0	0	0	0	0	0	0	0	0	insertion	0	0	0	0	0	0	0	0	0	0	0	0	0	0	0	0	chr4:g.140850561_140850562insT	0	0
chr4	142285431	0	C	CTCATGACCTCAGATATACCATGAAGGGAGGTGACATCTCTAGGTGACCTAAGGATTGAGGT	12	152	1828	0.077	TCATGACCTCAGATATACCATGAAGGGAGGTGACATCTCTAGGTGACCTAAGGATTGAGGT	intron_variant	MODIFIER	INPP4B	ENSG00000109452	Transcript	ENST00000509777.5	protein_coding	0	9/25	ENST00000509777.5:c.504-14658_504-14657insACCTCAATCCTTAGGTCACCTAGAGATGTCACCTCCCTTCATGGTATATCTGAGGTCATGA	0	0	0	0	0	0	0	0	-1	0	insertion	HGNC	HGNC:6075	YES	5	A1	CCDS82958.1	ENSP00000422793	0	E7EQN9	UPI0001D3B91B	0	0	0	0	0	0	chr4:g.142285471_142285472insAGGTGACCTAAGGATTGAGGTTCATGACCTCAGATATACCATGAAGGGAGGTGACATCTCT	0	0
chr4	150775491	0	AC	A	49	150	1276	0.331	-	intron_variant	MODIFIER	LRBA	ENSG00000198589	Transcript	ENST00000357115.8	protein_coding	0	34/57	ENST00000357115.8:c.5581-13645del	0	0	0	0	0	0	0	0	-1	0	deletion	HGNC	HGNC:1742	YES	1	P3	CCDS3773.1	ENSP00000349629	P50851	0	UPI000013E35C	0	1	0	0	0	0	chr4:g.150775492del	0	0
chr4	150775491	0	ACACACACAC	A	39	150	1276	0.266	-	intron_variant	MODIFIER	LRBA	ENSG00000198589	Transcript	ENST00000357115.8	protein_coding	0	34/57	ENST00000357115.8:c.5581-13653_5581-13645del	0	0	0	0	0	0	0	0	-1	0	deletion	HGNC	HGNC:1742	YES	1	P3	CCDS3773.1	ENSP00000349629	P50851	0	UPI000013E35C	0	1	0	0	0	0	chr4:g.150775492_150775500del	0	0
chr4	152419497	0	AC	A	11	150	1048	0.071	-	intron_variant	MODIFIER	FBXW7	ENSG00000109670	Transcript	ENST00000603548.6	protein_coding	0	1/11	ENST00000603548.6:c.-69-7626del	0	0	0	0	0	0	0	0	-1	0	deletion	HGNC	HGNC:16712	YES	1	0	CCDS3777.1	ENSP00000474725	Q969H0	0	UPI000007007E	0	1	0	0	0	0	chr4:g.152419498del	0	0
chr4	155155408	0	AGATAGAGATAAAGATAGAGATAGAGATAG	A	68	152	1363	0.436	-	intergenic_variant	MODIFIER	0	0	0	0	0	0	0	0	0	0	0	0	0	0	0	0	0	0	deletion	0	0	0	0	0	0	0	0	0	0	0	0	0	0	0	0	chr4:g.155155409_155155437del	0	0
chr4	155155414	0	AGATAAAGATAGAGATAG	A	16	152	1351	0.109	-	intergenic_variant	MODIFIER	0	0	0	0	0	0	0	0	0	0	0	0	0	0	0	0	0	0	deletion	0	0	0	0	0	0	0	0	0	0	0	0	0	0	0	0	chr4:g.155155415_155155431del	0	0
chr4	155572400	0	C	CAGAAACAAAAGGAGAA	11	152	628	0.071	AGAAACAAAAGGAGAA	regulatory_region_variant	MODIFIER	0	0	RegulatoryFeature	ENSR00000740856	open_chromatin_region	0	0	0	0	0	0	0	0	0	0	0	0	0	insertion	0	0	0	0	0	0	0	0	0	0	0	0	0	0	0	0	chr4:g.155572400_155572401insAGAAACAAAAGGAGAA	0	0
chr4	155572400	0	C	CAGAAACAAAAGGAGAAT	12	152	628	0.077	AGAAACAAAAGGAGAAT	regulatory_region_variant	MODIFIER	0	0	RegulatoryFeature	ENSR00000740856	open_chromatin_region	0	0	0	0	0	0	0	0	0	0	0	0	0	insertion	0	0	0	0	0	0	0	0	0	0	0	0	0	0	0	0	chr4:g.155572400_155572401insAGAAACAAAAGGAGAAT	0	0
chr4	155572400	0	CTGGTGT	C	11	152	628	0.071	-	regulatory_region_variant	MODIFIER	0	0	RegulatoryFeature	ENSR00000740856	open_chromatin_region	0	0	0	0	0	0	0	0	0	0	0	0	0	deletion	0	0	0	0	0	0	0	0	0	0	0	0	0	0	0	0	chr4:g.155572401_155572406del	0	0
chr4	157056285	0	CATTTCCACATTTTCTTTTTATTGTTACTGAGAATTGCCATCTTTCACTTATGTTACCCATTTGATGTTGCGTGTTGCTACTTTTCCCGTTAG	C	152	152	1377	1	-	intergenic_variant	MODIFIER	0	0	0	0	0	0	0	0	0	0	0	0	0	0	0	0	0	0	deletion	0	0	0	0	0	0	0	0	0	0	0	0	0	0	0	0	chr4:g.157056295_157056386del	0	0
chr4	159431145	0	CCTTCCTTCCTTCCTTCCTTCCTT	C	22	150	1739	0.143	-	regulatory_region_variant	MODIFIER	0	0	RegulatoryFeature	ENSR00000741597	open_chromatin_region	0	0	0	0	0	0	0	0	0	0	0	0	0	deletion	0	0	0	0	0	0	0	0	0	0	0	0	0	0	0	0	chr4:g.159431147_159431169del	0	0
chr4	160616561	0	T	TATC	9	150	1196	0.058	ATC	intergenic_variant	MODIFIER	0	0	0	0	0	0	0	0	0	0	0	0	0	0	0	0	0	0	insertion	0	0	0	0	0	0	0	0	0	0	0	0	0	0	0	0	chr4:g.160616562_160616564dup	0	0
chr4	173523993	0	GCA	G	9	152	1479	0.058	-	downstream_gene_variant	MODIFIER	HAND2	ENSG00000164107	Transcript	ENST00000359562.4	protein_coding	0	0	0	0	0	0	0	0	0	0	2096	-1	0	deletion	HGNC	HGNC:4808	YES	1	P1	CCDS3819.1	ENSP00000352565	P61296	0	UPI0000003FE8	0	0	0	0	0	0	chr4:g.173524023_173524024del	0	0
chr4	174867081	0	T	TGTGTGTGAGA	8	152	1182	0.051	GTGTGTGAGA	intron_variant&non_coding_transcript_variant	MODIFIER	ADAM29	ENSG00000168594	Transcript	ENST00000507652.5	processed_transcript	0	2/2	ENST00000507652.5:n.289-1724_289-1723insTGTGTGAGAG	0	0	0	0	0	0	0	0	1	0	insertion	HGNC	HGNC:207	0	2	0	0	0	0	0	0	0	0	0	0	0	1	chr4:g.174867082_174867083insTGTGTGAGAG	0	0
chr4	176695835	0	CAATA	C	38	152	1878	0.256	-	intron_variant	MODIFIER	VEGFC	ENSG00000150630	Transcript	ENST00000618562.2	protein_coding	0	4/6	ENST00000618562.2:c.705-7912_705-7909del	0	0	0	0	0	0	0	0	-1	0	deletion	HGNC	HGNC:12682	YES	1	P1	CCDS43285.1	ENSP00000480043	P49767	0	UPI0000001C2A	0	1	0	0	0	0	chr4:g.176695843_176695846del	0	0
chr4	181031398	0	GTATATATACGTGTGTGTGTATATACGTATATACACACACACGTATATATACATATGTA	G	140	152	1022	0.923	-	regulatory_region_variant	MODIFIER	0	0	RegulatoryFeature	ENSR00000744560	enhancer	0	0	0	0	0	0	0	0	0	0	0	0	0	deletion	0	0	0	0	0	0	0	0	0	0	0	0	0	0	0	0	chr4:g.181031404_181031461del	0	0
chr4	183857420	0	C	CGT	65	152	2141	0.429	GT	intron_variant	MODIFIER	STOX2	ENSG00000173320	Transcript	ENST00000513034.3	protein_coding	0	1/2	ENST00000513034.3:c.364+59365_364+59366insGT	0	0	0	0	0	0	0	0	1	0	insertion	HGNC	HGNC:25450	0	3	0	0	ENSP00000422118	0	H0Y8U0	UPI00097BA64E	0	0	0	0	0	0	chr4:g.183857420_183857421insGT	0	0
chr4	185137062	0	G	GCGCACACACACACA	54	150	1307	0.364	CGCACACACACACA	intergenic_variant	MODIFIER	0	0	0	0	0	0	0	0	0	0	0	0	0	0	0	0	0	0	insertion	0	0	0	0	0	0	0	0	0	0	0	0	0	0	0	0	chr4:g.185137063_185137064insGCACACACACACAC	0	0
chr4	185561358	0	GTCACAGCTCTTGGTGACACAGCTCTAGGTATCACAGCTCTTGGTGACACAGCTCTAGGTA	G	25	152	1737	0.179	-	regulatory_region_variant	MODIFIER	0	0	RegulatoryFeature	ENSR00000745564	promoter_flanking_region	0	0	0	0	0	0	0	0	0	0	0	0	0	deletion	0	0	0	0	0	0	0	0	0	0	0	0	0	0	0	0	chr4:g.185561382_185561441del	0	0
chr4	185561525	0	CACAGCTCTT	C	38	152	1946	0.244	-	regulatory_region_variant	MODIFIER	0	0	RegulatoryFeature	ENSR00000745564	promoter_flanking_region	0	0	0	0	0	0	0	0	0	0	0	0	0	deletion	0	0	0	0	0	0	0	0	0	0	0	0	0	0	0	0	chr4:g.185561526_185561534del	0	0
chr4	186297898	0	A	AAAACACACATGAAACAAGCACTCAGCACACAAAATACACACATGAAACGCACATACATATGAAACACGC	43	152	1668	0.301	AAACACACATGAAACAAGCACTCAGCACACAAAATACACACATGAAACGCACATACATATGAAACACGC	intron_variant&non_coding_transcript_variant	MODIFIER	F11-AS1	ENSG00000251165	Transcript	ENST00000505103.5	antisense	0	1/3	ENST00000505103.5:n.154-6867_154-6866insGCGTGTTTCATATGTATGTGCGTTTCATGTGTGTATTTTGTGTGCTGAGTGCTTGTTTCATGTGTGTTT	0	0	0	0	0	0	0	0	-1	0	insertion	HGNC	HGNC:27725	0	1	0	0	0	0	0	0	0	0	0	0	0	0	chr4:g.186297919_186297920insTCAGCACACAAAATACACACATGAAACGCACATACATATGAAACACGCAAACACACATGAAACAAGCAC	0	0
chr4	187071413	0	TCCTTCCTTCCTTCCTCTCCTCTCCTCCTCTCTTTTTCTTTTCTTTCTTTCTTTCTTCTCTTTCTCTTTCTTCCTTTCTTTCTTCCTC	T	13	152	1032	0.083	-	intergenic_variant	MODIFIER	0	0	0	0	0	0	0	0	0	0	0	0	0	0	0	0	0	0	deletion	0	0	0	0	0	0	0	0	0	0	0	0	0	0	0	0	chr4:g.187071428_187071514del	0	0
chr4	188503635	0	GACAAAGGTGTTGTAGATTACCTGATGTCCAGATAGGAGGTAATAGCATAAGGTCCTCGAAC	G	29	150	1297	0.208	-	intron_variant&non_coding_transcript_variant	MODIFIER	LINC01060	ENSG00000249378	Transcript	ENST00000510832.5	lincRNA	0	5/5	ENST00000510832.5:n.617+17801_617+17861del	0	0	0	0	0	0	0	0	1	0	deletion	HGNC	HGNC:49081	YES	2	0	0	0	0	0	0	0	0	0	0	0	30	chr4:g.188503666_188503726del	0	0
chr4	188870947	0	ACTGCCTGGGACAGTGCTTGATCAATGATGAATTCCTCAAGAGCATCTTCTATAGGCCACTGC	A	11	152	1548	0.071	-	intergenic_variant	MODIFIER	0	0	0	0	0	0	0	0	0	0	0	0	0	0	0	0	0	0	deletion	0	0	0	0	0	0	0	0	0	0	0	0	0	0	0	0	chr4:g.188870948_188871009del	0	0
chr5	200853	0	TGCCCCCATCACAGCCAGCCAGCGTCTACACAGCAGGCTGCCCCCATCACAGCTAGCCAGCGTCTACACAGCAGGC	T	20	152	1864	0.141	-	3_prime_UTR_variant	MODIFIER	CCDC127	ENSG00000164366	Transcript	ENST00000296824.3	protein_coding	3/3	0	ENST00000296824.3:c.*4369_*4443del	0	5285-5359/9342	0	0	0	0	0	0	-1	0	deletion	HGNC	HGNC:30520	YES	1	P1	CCDS3852.1	ENSP00000296824	Q96BQ5	0	UPI0000071C29	0	0	0	0	0	0	chr5:g.200854_200928del	0	0
chr5	497701	0	ATCTGCCCCTGTCCTGGGTGGGGTCGCCCGGCCGCATCCCCAGCCTCTGCCCCTGTCCCGGGTGGGGTCGCCCGGCCGCATCCCCAGCCTCTGCCCCTGTCCCGGGTGGGGTCGCCCGGCCGCATCCCCAGCC	A	23	152	1568	0.154	-	intron_variant	MODIFIER	SLC9A3	ENSG00000066230	Transcript	ENST00000264938.7	protein_coding	0	1/16	ENST00000264938.7:c.212-5762_212-5631del	0	0	0	0	0	0	0	0	-1	0	deletion	HGNC	HGNC:11073	YES	1	P2	CCDS3855.1	ENSP00000264938	P48764	0	UPI000013D597	0	1	0	0	0	0	chr5:g.497703_497834del	0	0
chr5	1223559	0	CACGGACAGGTCACCTCCGCTTTGCACGGAAGAATCTGGATGCTTACATTAAACTGGTGTTCTGAGAGTTCCT	C	37	152	2583	0.237	-	3_prime_UTR_variant	MODIFIER	SLC6A19	ENSG00000174358	Transcript	ENST00000304460.11	protein_coding	12/12	0	ENST00000304460.11:c.*1681_*1752del	0	3617-3688/5168	0	0	0	0	0	0	1	0	deletion	HGNC	HGNC:27960	YES	1	P1	CCDS34130.1	ENSP00000305302	Q695T7	0	UPI0000401AF8	0	1	0	0	0	25	chr5:g.1223585_1223656del	0	0
chr5	2138365	0	CCT	C	9	150	1152	0.058	-	intergenic_variant	MODIFIER	0	0	0	0	0	0	0	0	0	0	0	0	0	0	0	0	0	0	deletion	0	0	0	0	0	0	0	0	0	0	0	0	0	0	0	0	chr5:g.2138366_2138367del	0	0
chr5	3015434	0	TTTATTTCTCTTGGATAAATACTTAGAAATTTAATTGTTGAATTATTTCTCTTGGATAAATACTTAGAAATTTAATTGTTGAA	T	76	152	876	0.5	-	intergenic_variant	MODIFIER	0	0	0	0	0	0	0	0	0	0	0	0	0	0	0	0	0	0	deletion	0	0	0	0	0	0	0	0	0	0	0	0	0	0	0	0	chr5:g.3015454_3015535del	0	0
chr5	3117663	0	GA	G	12	152	1061	0.077	-	intergenic_variant	MODIFIER	0	0	0	0	0	0	0	0	0	0	0	0	0	0	0	0	0	0	deletion	0	0	0	0	0	0	0	0	0	0	0	0	0	0	0	0	chr5:g.3117664del	0	0
chr5	4574467	0	C	CACCACCACCACTCCCACCACCATGACCACTACCACCACCACCACT	54	152	1376	0.346	ACCACCACCACTCCCACCACCATGACCACTACCACCACCACCACT	intron_variant&non_coding_transcript_variant	MODIFIER	AC106799.2	ENSG00000248973	Transcript	ENST00000507435.1	lincRNA	0	3/5	ENST00000507435.1:n.430-52145_430-52101dup	0	0	0	0	0	0	0	0	-1	0	insertion	Clone_based_ensembl_gene	0	0	5	0	0	0	0	0	0	0	0	0	0	0	0	chr5:g.4574476_4574520dup	0	0
chr5	4843102	0	C	CAAACAGACCCATCTAACACACTAGTAGTAACAACCCGTTAGATACAAACACTG	36	152	1294	0.231	AAACAGACCCATCTAACACACTAGTAGTAACAACCCGTTAGATACAAACACTG	intron_variant&non_coding_transcript_variant	MODIFIER	AC106799.2	ENSG00000248973	Transcript	ENST00000651493.1	lincRNA	0	2/4	ENST00000651493.1:n.311-1372_311-1371insCAGTGTTTGTATCTAACGGGTTGTTACTACTAGTGTGTTAGATGGGTCTGTTT	0	0	0	0	0	0	0	0	-1	0	insertion	Clone_based_ensembl_gene	0	YES	0	0	0	0	0	0	0	0	0	0	0	0	0	chr5:g.4843125_4843126insGTAGTAACAACCCGTTAGATACAAACACTGAAACAGACCCATCTAACACACTA	0	0
chr5	7513106	0	C	CACAG	10	152	1668	0.064	ACAG	intron_variant	MODIFIER	ADCY2	ENSG00000078295	Transcript	ENST00000338316.8	protein_coding	0	2/24	ENST00000338316.8:c.409-7631_409-7630insCAGA	0	0	0	0	0	0	0	0	1	0	insertion	HGNC	HGNC:233	YES	1	P1	CCDS3872.2	ENSP00000342952	Q08462	0	UPI000066D9F2	0	0	0	0	0	1	chr5:g.7513107_7513108insCAGA	0	0
chr5	8081152	0	TGGCTTATTATTATACAGAGATATTATGCAGGAGCACAGGAAAGAGCATGCATCCCA	T	29	150	1586	0.188	-	upstream_gene_variant	MODIFIER	AC091941.1	ENSG00000280338	Transcript	ENST00000623003.1	TEC	0	0	0	0	0	0	0	0	0	0	392	-1	0	deletion	Clone_based_ensembl_gene	0	YES	0	0	0	0	0	0	0	0	0	0	0	0	0	chr5:g.8081157_8081212del	0	0
chr5	8118766	0	GACTCAAACTTTTCATTTTCATAAGCCTGTCTTCTTTTACCGTTTGTCTTCATTCTC	G	12	152	978	0.09	-	intergenic_variant	MODIFIER	0	0	0	0	0	0	0	0	0	0	0	0	0	0	0	0	0	0	deletion	0	0	0	0	0	0	0	0	0	0	0	0	0	0	0	0	chr5:g.8118767_8118822del	0	0
chr5	11120501	0	GGGTAATGAGGCT	G	23	152	1241	0.16	-	intron_variant	MODIFIER	CTNND2	ENSG00000169862	Transcript	ENST00000304623.13	protein_coding	0	12/21	ENST00000304623.13:c.2160-2946_2160-2935del	0	0	0	0	0	0	0	0	-1	0	deletion	HGNC	HGNC:2516	YES	1	P3	CCDS3881.1	ENSP00000307134	Q9UQB3	0	UPI000013E9AB	0	1	0	0	0	0	chr5:g.11120502_11120513del	0	0
chr5	11120606	0	ATGCTGTCTGCAGGGGTGATGAGGCTCAGTTTACATATAGACTTCAAGAGGGGG	A	24	152	1513	0.16	-	intron_variant	MODIFIER	CTNND2	ENSG00000169862	Transcript	ENST00000304623.13	protein_coding	0	12/21	ENST00000304623.13:c.2160-3092_2160-3040del	0	0	0	0	0	0	0	0	-1	0	deletion	HGNC	HGNC:2516	YES	1	P3	CCDS3881.1	ENSP00000307134	Q9UQB3	0	UPI000013E9AB	0	1	0	0	0	0	chr5:g.11120608_11120660del	0	0
chr5	13145011	0	G	GTGTGTGTGTGTGTA	32	150	1025	0.208	TGTGTGTGTGTGTA	intergenic_variant	MODIFIER	0	0	0	0	0	0	0	0	0	0	0	0	0	0	0	0	0	0	insertion	0	0	0	0	0	0	0	0	0	0	0	0	0	0	0	0	chr5:g.13145012_13145013insGTGTGTGTGTGTAT	0	0
chr5	13145011	0	G	GTGTGTGTGTGTGTGTA	8	150	1025	0.052	TGTGTGTGTGTGTGTA	intergenic_variant	MODIFIER	0	0	0	0	0	0	0	0	0	0	0	0	0	0	0	0	0	0	insertion	0	0	0	0	0	0	0	0	0	0	0	0	0	0	0	0	chr5:g.13145012_13145013insGTGTGTGTGTGTGTAT	0	0
chr5	15395242	0	ATACCCGTGTATGTATATACACACATATGTATATACGCATACCCGTGTATGTATATACACACATATGCG	A	12	152	581	0.077	-	intergenic_variant	MODIFIER	0	0	0	0	0	0	0	0	0	0	0	0	0	0	0	0	0	0	deletion	0	0	0	0	0	0	0	0	0	0	0	0	0	0	0	0	chr5:g.15395245_15395312del	0	0
chr5	19859989	0	G	GGTGTGTGTGT	42	150	1211	0.279	GTGTGTGTGT	intron_variant	MODIFIER	CDH18	ENSG00000145526	Transcript	ENST00000382275.6	protein_coding	0	2/12	ENST00000382275.6:c.-256-20757_-256-20748dup	0	0	0	0	0	0	0	0	-1	0	insertion	HGNC	HGNC:1757	YES	1	P1	CCDS3889.1	ENSP00000371710	Q13634	0	UPI0000126DBD	0	0	0	0	0	0	chr5:g.19860014_19860023dup	0	0
chr5	20648171	0	ACTGTCCTCCACACAGGTCCTGGTCCTCACTTCACCTCACTGAACAGGGTCACCTGACC	A	34	152	2509	0.231	-	intron_variant&non_coding_transcript_variant	MODIFIER	LINC02241	ENSG00000251629	Transcript	ENST00000502427.5	lincRNA	0	1/11	ENST00000502427.5:n.147-12540_147-12483del	0	0	0	0	0	0	0	0	1	0	deletion	HGNC	HGNC:53126	YES	2	0	0	0	0	0	0	0	0	0	0	0	0	chr5:g.20648172_20648229del	0	0
chr5	21103334	0	C	CTCTCTCTCTCTCTGTGTG	10	150	1674	0.065	TCTCTCTCTCTCTGTGTG	intergenic_variant	MODIFIER	0	0	0	0	0	0	0	0	0	0	0	0	0	0	0	0	0	0	insertion	0	0	0	0	0	0	0	0	0	0	0	0	0	0	0	0	chr5:g.21103335_21103336insCTCTCTCTCTCTGTGTGT	0	0
chr5	21103334	0	C	CTCTCTCTCTCTG	9	150	1674	0.058	TCTCTCTCTCTG	intergenic_variant	MODIFIER	0	0	0	0	0	0	0	0	0	0	0	0	0	0	0	0	0	0	insertion	0	0	0	0	0	0	0	0	0	0	0	0	0	0	0	0	chr5:g.21103335_21103336insCTCTCTCTCTGT	0	0
chr5	24145770	0	GGAAGGA	G	8	150	967	0.052	-	intron_variant&non_coding_transcript_variant	MODIFIER	C5orf17	ENSG00000248874	Transcript	ENST00000512559.5	lincRNA	0	4/4	ENST00000512559.5:n.1558-32066_1558-32061del	0	0	0	0	0	0	0	0	1	0	deletion	HGNC	HGNC:26630	YES	2	0	0	0	0	0	0	0	0	0	0	0	0	chr5:g.24145771_24145776del	0	0
chr5	26653793	0	TTTTTTTTGTTTGTTTAATACATTGTTTTGTATTGTTTACAACTATATTGTTTGTTTATTGATTG	T	39	150	1176	0.266	-	intergenic_variant	MODIFIER	0	0	0	0	0	0	0	0	0	0	0	0	0	0	0	0	0	0	deletion	0	0	0	0	0	0	0	0	0	0	0	0	0	0	0	0	chr5:g.26653797_26653860del	0	0
chr5	33298027	0	CTGGCGCACCCTGCTGGCGCACCCTGCTGGCGCACCCTG	C	8	152	1367	0.051	-	upstream_gene_variant	MODIFIER	AC010343.3	ENSG00000250697	Transcript	ENST00000510327.1	lincRNA	0	0	0	0	0	0	0	0	0	0	118	-1	0	deletion	Clone_based_ensembl_gene	0	YES	3	0	0	0	0	0	0	0	0	0	0	0	0	chr5:g.33298028_33298065del	0	0
chr5	33969065	0	C	CTGTG	14	152	1242	0.09	TGTG	intron_variant	MODIFIER	SLC45A2	ENSG00000164175	Transcript	ENST00000296589.9	protein_coding	0	2/6	ENST00000296589.9:c.563-5053_563-5050dup	0	0	0	0	0	0	0	0	-1	0	insertion	HGNC	HGNC:16472	YES	1	P1	CCDS3901.1	ENSP00000296589	Q9UMX9	A0A076YIB8	UPI00001AEC19	0	1	0	0	0	0	chr5:g.33969094_33969097dup	0	0
chr5	33969065	0	C	CTGTGTGTG	9	152	1242	0.058	TGTGTGTG	intron_variant	MODIFIER	SLC45A2	ENSG00000164175	Transcript	ENST00000296589.9	protein_coding	0	2/6	ENST00000296589.9:c.563-5057_563-5050dup	0	0	0	0	0	0	0	0	-1	0	insertion	HGNC	HGNC:16472	YES	1	P1	CCDS3901.1	ENSP00000296589	Q9UMX9	A0A076YIB8	UPI00001AEC19	0	1	0	0	0	0	chr5:g.33969090_33969097dup	0	0
chr5	34855144	0	GAACCTGGAAAGGAGAAGGGTACATTGGGCAGGCTAAGGTTAGGACTGGTAAGATGAACCTGGAAAGGAGAAGGGTACATTGGGCAGGCTAAGGTTAGGACTGGTAAGATA	G	34	152	1957	0.237	-	intron_variant	MODIFIER	TTC23L	ENSG00000205838	Transcript	ENST00000505624.5	protein_coding	0	4/10	ENST00000505624.5:c.379+4870_379+4979del	0	0	0	0	0	0	0	0	1	0	deletion	HGNC	HGNC:26355	YES	1	P2	CCDS54840.1	ENSP00000422188	Q6PF05	0	UPI000013F897	0	0	0	0	0	33	chr5:g.34855146_34855255del	0	0
chr5	35994333	0	TTG	T	17	152	1306	0.109	-	upstream_gene_variant	MODIFIER	UGT3A1	ENSG00000145626	Transcript	ENST00000274278.7	protein_coding	0	0	0	0	0	0	0	0	0	0	2736	-1	0	deletion	HGNC	HGNC:26625	YES	1	P2	CCDS3913.1	ENSP00000274278	Q6NUS8	A8K444	UPI000003C38B	0	0	0	0	0	0	chr5:g.35994373_35994374del	0	0
chr5	39333554	0	A	ATCTCCCTCTCCCTCTCCCTCTCCCTCTCCCTCTCCC	10	152	1498	0.064	TCTCCCTCTCCCTCTCCCTCTCCCTCTCCCTCTCCC	intron_variant	MODIFIER	C9	ENSG00000113600	Transcript	ENST00000263408.5	protein_coding	0	4/10	ENST00000263408.5:c.477-1741_477-1740insGGGAGAGGGAGAGGGAGAGGGAGAGGGAGAGGGAGA	0	0	0	0	0	0	0	0	-1	0	insertion	HGNC	HGNC:1358	YES	1	P1	CCDS3929.1	ENSP00000263408	P02748	0	UPI0000001065	0	1	0	0	0	0	chr5:g.39333583_39333584insCTCTCCCTCTCCCTCTCCCTCTCCCTCTCCCTCTCC	0	0
chr5	42738896	0	CA	C	20	152	1524	0.128	-	intergenic_variant	MODIFIER	0	0	0	0	0	0	0	0	0	0	0	0	0	0	0	0	0	0	deletion	0	0	0	0	0	0	0	0	0	0	0	0	0	0	0	0	chr5:g.42738901del	0	0
chr5	43731181	0	C	CTCTTCTTCTTCTTCTTCTTCT	10	152	1155	0.064	TCTTCTTCTTCTTCTTCTTCT	regulatory_region_variant	MODIFIER	0	0	RegulatoryFeature	ENSR00000314751	CTCF_binding_site	0	0	0	0	0	0	0	0	0	0	0	0	0	insertion	0	0	0	0	0	0	0	0	0	0	0	0	0	0	0	0	chr5:g.43731217_43731237dup	0	0
chr5	46571583	0	TTCAACCGACAGATTTGAACTTTCCTTTTGAGAGGGAGGTTTTGAAACAGTCGTTTTGTAGTATCTGCAAGTGGATATTTGTAGTGACTTGGGGCCTCAGATGGAAAAGGAAATACCTTCACATACAAACTAGACAGAAGTATTCTCAGAAACTCCATTGTGATGTGTGCAC	T	8	150	533	0.065	-	intergenic_variant	MODIFIER	0	0	0	0	0	0	0	0	0	0	0	0	0	0	0	0	0	0	deletion	0	0	0	0	0	0	0	0	0	0	0	0	0	0	0	0	chr5:g.46571585_46571755del	0	0
chr5	46783934	0	TTCTCAGAAACTGCTTTGTGATGTGTGCATTCAACTCACAGAGTTGAACCTTCCATTTGAGAGAGCAGTGTTGAAACAGTCTTTTTGTAGTATCTTCAAGTGGATATTTGGAGCGATTTGAGGCCTATGATGGAAAAGGAAATATCTTCACATACAAAGTAGACAGAAGCAA	T	30	152	1825	0.199	-	intergenic_variant	MODIFIER	0	0	0	0	0	0	0	0	0	0	0	0	0	0	0	0	0	0	deletion	0	0	0	0	0	0	0	0	0	0	0	0	0	0	0	0	chr5:g.46783936_46784106del	0	0
chr5	46784015	0	TTTTTGTAGTATCTTCAAGTGGATATTTGGAGCGATTTGAGGCCTATGATGGAAAAGGAAATATCTTCACATACAAAGTAGACAGAAGCAATCTCAGAAACTGCTTTGTGATGTGTGCATTCAACCCACAGAGTTGAACCTTCCTTTTGAGAGAGCAGTGTTGAAACGGTC	T	12	150	1256	0.078	-	intergenic_variant	MODIFIER	0	0	0	0	0	0	0	0	0	0	0	0	0	0	0	0	0	0	deletion	0	0	0	0	0	0	0	0	0	0	0	0	0	0	0	0	chr5:g.46784017_46784186del	0	0
chr5	46826815	0	GAAGCGTTCTCCGAAACTCCTTTGTGATATGTGTGTTCAGTTCACAGAGTTGAACCTTTCTTTTGATTGAGCAGTTTTGAAACACTGCTTCTCTAGAATCTGCTTGTGGATATTTGGAGCTCTTTGAGGAATTCGCTGTCAATGGGATATCTTCACATACAAACTAGAGAGAGT	G	25	152	1193	0.16	-	intergenic_variant	MODIFIER	0	0	0	0	0	0	0	0	0	0	0	0	0	0	0	0	0	0	deletion	0	0	0	0	0	0	0	0	0	0	0	0	0	0	0	0	chr5:g.46826817_46826989del	0	0
chr5	49643629	0	A	ATT	52	152	1175	0.346	TT	intergenic_variant	MODIFIER	0	0	0	0	0	0	0	0	0	0	0	0	0	0	0	0	0	0	insertion	0	0	0	0	0	0	0	0	0	0	0	0	0	0	0	0	chr5:g.49643629_49643630insTT	0	0
chr5	49824876	0	T	TG	43	150	1047	0.292	G	intergenic_variant	MODIFIER	0	0	0	0	0	0	0	0	0	0	0	0	0	0	0	0	0	0	insertion	0	0	0	0	0	0	0	0	0	0	0	0	0	0	0	0	chr5:g.49824876_49824877insG	0	0
chr5	49824881	0	AC	A	43	150	1062	0.292	-	intergenic_variant	MODIFIER	0	0	0	0	0	0	0	0	0	0	0	0	0	0	0	0	0	0	deletion	0	0	0	0	0	0	0	0	0	0	0	0	0	0	0	0	chr5:g.49824882del	0	0
chr5	49944187	0	TTTG	T	9	152	2710	0.058	-	intergenic_variant	MODIFIER	0	0	0	0	0	0	0	0	0	0	0	0	0	0	0	0	0	0	deletion	0	0	0	0	0	0	0	0	0	0	0	0	0	0	0	0	chr5:g.49944190_49944192del	0	0
chr5	53488439	0	CTCCGGTGTAGATTAGCTACTGGCTTGCCACTAGAGAGAGGCTCTCGGGAAAGGAAACGGGCAGATATGGTTT	C	16	152	1957	0.103	-	downstream_gene_variant	MODIFIER	FST	ENSG00000134363	Transcript	ENST00000256759.8	protein_coding	0	0	0	0	0	0	0	0	0	0	1306	1	0	deletion	HGNC	HGNC:3971	YES	1	P3	CCDS3959.1	ENSP00000256759	P19883	A0A024QZU6	UPI000012AC56	0	0	0	0	0	0	chr5:g.53488440_53488511del	0	0
chr5	54087764	0	C	CAGAG	13	150	306	0.084	AGAG	intron_variant	MODIFIER	ARL15	ENSG00000185305	Transcript	ENST00000504924.6	protein_coding	0	4/4	ENST00000504924.6:c.462+25437_462+25438insCTCT	0	0	0	0	0	0	0	0	-1	0	insertion	HGNC	HGNC:25945	YES	1	P2	CCDS54850.1	ENSP00000433427	Q9NXU5	0	UPI000006D66A	0	0	0	0	0	0	chr5:g.54087764_54087765insAGAG	0	0
chr5	55444743	0	T	TGTG	52	150	1427	0.344	GTG	intron_variant	MODIFIER	PLPP1	ENSG00000067113	Transcript	ENST00000264775.9	protein_coding	0	3/5	ENST00000264775.9:c.495-2836_495-2835insCAC	0	0	0	0	0	0	0	0	-1	0	insertion	HGNC	HGNC:9228	YES	1	P4	CCDS34160.1	ENSP00000264775	O14494	A0A024QZU7	UPI0000150635	0	0	0	0	0	0	chr5:g.55444743_55444744insGTG	0	0
chr5	58889064	0	AAGGAAGGAAGGAAGG	A	10	152	1264	0.064	-	intergenic_variant	MODIFIER	0	0	0	0	0	0	0	0	0	0	0	0	0	0	0	0	0	0	deletion	0	0	0	0	0	0	0	0	0	0	0	0	0	0	0	0	chr5:g.58889066_58889080del	0	0
chr5	61672975	0	T	TGTGTGTGTGTGTGA	51	152	1660	0.327	GTGTGTGTGTGTGA	intron_variant&non_coding_transcript_variant	MODIFIER	AC026746.1	ENSG00000248529	Transcript	ENST00000505623.5	antisense	0	2/4	ENST00000505623.5:n.124+4647_124+4648insTCACACACACACAC	0	0	0	0	0	0	0	0	-1	0	insertion	Clone_based_ensembl_gene	0	YES	1	0	0	0	0	0	0	0	0	0	0	0	0	chr5:g.61672976_61672977insTGTGTGTGTGTGAG	0	0
chr5	66752859	0	ACCACAC	A	61	152	2250	0.397	-	intron_variant	MODIFIER	MAST4	ENSG00000069020	Transcript	ENST00000403625.6	protein_coding	0	1/28	ENST00000403625.6:c.364-6842_364-6837del	0	0	0	0	0	0	0	0	1	0	deletion	HGNC	HGNC:19037	YES	5	A2	CCDS54861.1	ENSP00000385727	O15021	0	UPI000173A2B0	0	0	0	0	0	7	chr5:g.66752867_66752872del	0	0
chr5	68321110	0	TCA	T	29	152	1322	0.192	-	intergenic_variant	MODIFIER	0	0	0	0	0	0	0	0	0	0	0	0	0	0	0	0	0	0	deletion	0	0	0	0	0	0	0	0	0	0	0	0	0	0	0	0	chr5:g.68321142_68321143del	0	0
chr5	74585240	0	T	TTTTGTGTGTGTGTGTG	26	152	1895	0.167	TTTGTGTGTGTGTGTG	intergenic_variant	MODIFIER	0	0	0	0	0	0	0	0	0	0	0	0	0	0	0	0	0	0	insertion	0	0	0	0	0	0	0	0	0	0	0	0	0	0	0	0	chr5:g.74585241_74585242insTTGTGTGTGTGTGTGT	0	0
chr5	74901653	0	A	ATAACATAACAAACGT	11	152	1895	0.071	TAACATAACAAACGT	intergenic_variant	MODIFIER	0	0	0	0	0	0	0	0	0	0	0	0	0	0	0	0	0	0	insertion	0	0	0	0	0	0	0	0	0	0	0	0	0	0	0	0	chr5:g.74901653_74901654insTAACATAACAAACGT	0	0
chr5	75318158	0	C	CTTCCTTCTTTCTTTCT	11	150	1152	0.071	TTCCTTCTTTCTTTCT	downstream_gene_variant	MODIFIER	AC008897.2	ENSG00000247372	Transcript	ENST00000501886.2	antisense	0	0	0	0	0	0	0	0	0	0	1996	-1	0	insertion	Clone_based_ensembl_gene	0	YES	4	0	0	0	0	0	0	0	0	0	0	0	0	chr5:g.75318161_75318162insCTTCTTTCTTTCTTTC	0	0
chr5	75318158	0	C	CTTCTTTCTTTCTTTCTTTCT	10	150	1152	0.065	TTCTTTCTTTCTTTCTTTCT	downstream_gene_variant	MODIFIER	AC008897.2	ENSG00000247372	Transcript	ENST00000501886.2	antisense	0	0	0	0	0	0	0	0	0	0	1996	-1	0	insertion	Clone_based_ensembl_gene	0	YES	4	0	0	0	0	0	0	0	0	0	0	0	0	chr5:g.75318186_75318205dup	0	0
chr5	77648068	0	T	TGTGTGTGTGTGA	11	150	1599	0.071	GTGTGTGTGTGA	intergenic_variant	MODIFIER	0	0	0	0	0	0	0	0	0	0	0	0	0	0	0	0	0	0	insertion	0	0	0	0	0	0	0	0	0	0	0	0	0	0	0	0	chr5:g.77648069_77648070insTGTGTGTGTGAG	0	0
chr5	77648068	0	T	TGTGTGTGTGTGAGAGAGA	17	150	1599	0.117	GTGTGTGTGTGAGAGAGA	intergenic_variant	MODIFIER	0	0	0	0	0	0	0	0	0	0	0	0	0	0	0	0	0	0	insertion	0	0	0	0	0	0	0	0	0	0	0	0	0	0	0	0	chr5:g.77648069_77648070insTGTGTGTGTGAGAGAGAG	0	0
chr5	77648068	0	T	TGTGTGTGTGTGTGAGAGAGA	8	150	1599	0.058	GTGTGTGTGTGTGAGAGAGA	intergenic_variant	MODIFIER	0	0	0	0	0	0	0	0	0	0	0	0	0	0	0	0	0	0	insertion	0	0	0	0	0	0	0	0	0	0	0	0	0	0	0	0	chr5:g.77648069_77648070insTGTGTGTGTGTGAGAGAGAG	0	0
chr5	77852875	0	G	GCGCACACACACACA	41	150	1283	0.266	CGCACACACACACA	intron_variant	MODIFIER	TBCA	ENSG00000171530	Transcript	ENST00000522370.1	protein_coding	0	1/3	ENST00000522370.1:c.-20+15758_-20+15759insTGTGTGTGTGTGCG	0	0	0	0	0	0	0	0	-1	0	insertion	HGNC	HGNC:11579	0	3	0	0	ENSP00000429313	0	E5RIW3	UPI0000E0969A	0	0	0	0	0	0	chr5:g.77852876_77852877insGCACACACACACAC	0	0
chr5	79568844	0	T	TCCCTTCTTC	21	152	815	0.135	CCCTTCTTC	regulatory_region_variant	MODIFIER	0	0	RegulatoryFeature	ENSR00000760103	open_chromatin_region	0	0	0	0	0	0	0	0	0	0	0	0	0	insertion	0	0	0	0	0	0	0	0	0	0	0	0	0	0	0	0	chr5:g.79568845_79568846insCCTTCTTCC	0	0
chr5	81250940	0	AAC	A	28	150	1485	0.195	-	intron_variant	MODIFIER	CKMT2	ENSG00000131730	Transcript	ENST00000424301.6	protein_coding	0	2/10	ENST00000424301.6:c.-20-135_-20-134del	0	0	0	0	0	0	0	0	1	0	deletion	HGNC	HGNC:1996	YES	1	P1	CCDS4053.1	ENSP00000404203	P17540	A0A024RAK5	UPI000013CE0D	0	0	0	0	0	37	chr5:g.81250978_81250979del	0	0
chr5	92363831	0	T	TAACAGACTC	35	150	374	0.227	AACAGACTC	intron_variant&non_coding_transcript_variant	MODIFIER	AC114316.1	ENSG00000250049	Transcript	ENST00000502934.1	lincRNA	0	3/4	ENST00000502934.1:n.329-37087_329-37086insAACAGACTC	0	0	0	0	0	0	0	0	1	0	insertion	Clone_based_ensembl_gene	0	YES	2	0	0	0	0	0	0	0	0	0	0	0	0	chr5:g.92363831_92363832insAACAGACTC	0	0
chr5	99870104	0	TAATGTCCTGAGTTTCCCTGCAAGCAGAGTATAAAACTTGGATAAACGTAGATTATTATAAGGCAATACTACAAAGTGGAAGCATGAAGGTGCTTCTATTCTATAATCTTATACTGAGTGTCTATTTTCTAGGGCAGAAAG	T	64	152	1631	0.436	-	intergenic_variant	MODIFIER	0	0	0	0	0	0	0	0	0	0	0	0	0	0	0	0	0	0	deletion	0	0	0	0	0	0	0	0	0	0	0	0	0	0	0	0	chr5:g.99870106_99870245del	0	0
chr5	104684674	0	T	TGTGTGTGTGTGTGTGTGTGTGA	17	152	1034	0.109	GTGTGTGTGTGTGTGTGTGTGA	intron_variant&non_coding_transcript_variant	MODIFIER	AC099520.1	ENSG00000251574	Transcript	ENST00000503650.1	lincRNA	0	2/2	ENST00000503650.1:n.329-200023_329-200022insTCACACACACACACACACACAC	0	0	0	0	0	0	0	0	-1	0	insertion	Clone_based_ensembl_gene	0	0	3	0	0	0	0	0	0	0	0	0	0	0	0	chr5:g.104684675_104684676insTGTGTGTGTGTGTGTGTGTGAG	0	0
chr5	108390583	0	A	AGTGTGTGT	8	152	1437	0.051	GTGTGTGT	intergenic_variant	MODIFIER	0	0	0	0	0	0	0	0	0	0	0	0	0	0	0	0	0	0	insertion	0	0	0	0	0	0	0	0	0	0	0	0	0	0	0	0	chr5:g.108390608_108390615dup	0	0
chr5	112077587	0	GGAAGCCAGGGTAGAAAGAGACAAAATTCTTAACAATTTTGGTTGAAAATACTTTATTTCTGCAAAC	G	25	150	1262	0.175	-	regulatory_region_variant	MODIFIER	0	0	RegulatoryFeature	ENSR00000765753	promoter_flanking_region	0	0	0	0	0	0	0	0	0	0	0	0	0	deletion	0	0	0	0	0	0	0	0	0	0	0	0	0	0	0	0	chr5:g.112077590_112077655del	0	0
chr5	113005151	0	G	GGTGTGT	22	150	832	0.156	GTGTGT	intron_variant	MODIFIER	DCP2	ENSG00000172795	Transcript	ENST00000389063.3	protein_coding	0	8/10	ENST00000389063.3:c.942+1087_942+1092dup	0	0	0	0	0	0	0	0	1	0	insertion	HGNC	HGNC:24452	YES	1	P1	CCDS34210.1	ENSP00000373715	Q8IU60	0	UPI00000747DA	0	0	0	0	0	18	chr5:g.113005164_113005169dup	0	0
chr5	115961358	0	A	ACGCGCG	9	150	1526	0.058	CGCGCG	upstream_gene_variant	MODIFIER	LVRN	ENSG00000172901	Transcript	ENST00000357872.9	protein_coding	0	0	0	0	0	0	0	0	0	0	1116	1	0	insertion	HGNC	HGNC:26904	YES	1	P2	CCDS4124.1	ENSP00000350541	Q6Q4G3	0	UPI0000457329	0	0	0	0	0	0	chr5:g.115961361_115961366dup	0	0
chr5	115961358	0	A	ACGCGCGCGCG	24	150	1526	0.156	CGCGCGCGCG	upstream_gene_variant	MODIFIER	LVRN	ENSG00000172901	Transcript	ENST00000357872.9	protein_coding	0	0	0	0	0	0	0	0	0	0	1116	1	0	insertion	HGNC	HGNC:26904	YES	1	P2	CCDS4124.1	ENSP00000350541	Q6Q4G3	0	UPI0000457329	0	0	0	0	0	0	chr5:g.115961366_115961367insCGCGCGCGCG	0	0
chr5	116701641	0	TCAATGGTTCAGATGAAGCCCTTTCAATTTTCTGAGAAGATATACAATTGCAATAATTAGAAAATGAGTTTTAGGTTGCCAATAGTGAAAGACATG	T	8	150	1051	0.052	-	intergenic_variant	MODIFIER	0	0	0	0	0	0	0	0	0	0	0	0	0	0	0	0	0	0	deletion	0	0	0	0	0	0	0	0	0	0	0	0	0	0	0	0	chr5:g.116701642_116701736del	0	0
chr5	118737653	0	T	TTTTCTTTCTTTCTTTCTTTCTTTCTTTCTTTCTTTC	11	150	1749	0.071	TTTCTTTCTTTCTTTCTTTCTTTCTTTCTTTCTTTC	intergenic_variant	MODIFIER	0	0	0	0	0	0	0	0	0	0	0	0	0	0	0	0	0	0	insertion	0	0	0	0	0	0	0	0	0	0	0	0	0	0	0	0	chr5:g.118737654_118737689dup	0	0
chr5	118737653	0	T	TTTTTTCTTTA	16	150	1749	0.104	TTTTTCTTTA	intergenic_variant	MODIFIER	0	0	0	0	0	0	0	0	0	0	0	0	0	0	0	0	0	0	insertion	0	0	0	0	0	0	0	0	0	0	0	0	0	0	0	0	chr5:g.118737656_118737657insTTCTTTATTT	0	0
chr5	124339409	0	TAGAGGAGACTGTGACCAATACCAACACTGAAGACCTGGACAGATGAAGATGAGAACACAAGGAAAACTGAGAGGAAGGGGCCAGAG	T	68	152	1362	0.436	-	intron_variant&non_coding_transcript_variant	MODIFIER	LINC01170	ENSG00000253807	Transcript	ENST00000628324.2	lincRNA	0	2/3	ENST00000628324.2:n.402+46734_402+46819del	0	0	0	0	0	0	0	0	-1	0	deletion	HGNC	HGNC:49542	YES	2	0	0	0	0	0	0	0	0	0	0	0	0	chr5:g.124339412_124339497del	0	0
chr5	127309947	0	C	CTCTTTCTTTCTTTCTTTCTTTCTT	13	152	1660	0.083	TCTTTCTTTCTTTCTTTCTTTCTT	intron_variant	MODIFIER	MEGF10	ENSG00000145794	Transcript	ENST00000503335.7	protein_coding	0	1/24	ENST00000503335.7:c.-19+18918_-19+18941dup	0	0	0	0	0	0	0	0	1	0	insertion	HGNC	HGNC:29634	YES	1	P1	CCDS4142.1	ENSP00000423354	Q96KG7	0	UPI000006F868	0	1	0	0	0	50	chr5:g.127309974_127309997dup	0	0
chr5	133349295	0	C	CTGTGTG	8	152	2221	0.058	TGTGTG	intron_variant	MODIFIER	FSTL4	ENSG00000053108	Transcript	ENST00000265342.12	protein_coding	0	4/15	ENST00000265342.12:c.410-32649_410-32644dup	0	0	0	0	0	0	0	0	-1	0	insertion	HGNC	HGNC:21389	YES	5	P1	CCDS34238.1	ENSP00000265342	Q6MZW2	0	UPI000003AFB0	0	0	0	0	0	0	chr5:g.133349331_133349336dup	0	0
chr5	134232936	0	CTTGT	C	10	152	1016	0.064	-	intron_variant&non_coding_transcript_variant	MODIFIER	AC104109.4	ENSG00000273345	Transcript	ENST00000520515.5	retained_intron	0	9/9	ENST00000520515.5:n.1227-26809_1227-26806del	0	0	0	0	0	0	0	0	-1	0	deletion	Clone_based_ensembl_gene	0	YES	2	0	0	0	0	0	0	0	0	0	0	0	0	chr5:g.134232938_134232941del	0	0
chr5	138242907	0	A	ACACACACACGCG	16	150	1618	0.104	CACACACACGCG	intergenic_variant	MODIFIER	0	0	0	0	0	0	0	0	0	0	0	0	0	0	0	0	0	0	insertion	0	0	0	0	0	0	0	0	0	0	0	0	0	0	0	0	chr5:g.138242908_138242909insACACACACGCGC	0	0
chr5	138242907	0	A	ACACACACG	13	150	1618	0.084	CACACACG	intergenic_variant	MODIFIER	0	0	0	0	0	0	0	0	0	0	0	0	0	0	0	0	0	0	insertion	0	0	0	0	0	0	0	0	0	0	0	0	0	0	0	0	chr5:g.138242908_138242909insACACACGC	0	0
chr5	138242907	0	A	ACGCG	9	150	1618	0.058	CGCG	intergenic_variant	MODIFIER	0	0	0	0	0	0	0	0	0	0	0	0	0	0	0	0	0	0	insertion	0	0	0	0	0	0	0	0	0	0	0	0	0	0	0	0	chr5:g.138242911_138242914dup	0	0
chr5	140729439	0	C	CTGTGTGTGTGTG	30	150	1423	0.201	TGTGTGTGTGTG	downstream_gene_variant	MODIFIER	AC116353.3	ENSG00000250515	Transcript	ENST00000511215.1	processed_pseudogene	0	0	0	0	0	0	0	0	0	0	2850	-1	0	insertion	Clone_based_ensembl_gene	0	YES	0	0	0	0	0	0	0	0	0	0	0	0	0	chr5:g.140729456_140729467dup	0	0
chr5	141347137	0	C	CTCTTTCTTTCTTTCTTTCTTTCTT	16	152	1051	0.103	TCTTTCTTTCTTTCTTTCTTTCTT	intron_variant	MODIFIER	PCDHGA2	ENSG00000081853	Transcript	ENST00000394576.3	protein_coding	0	1/3	ENST00000394576.3:c.2424+5763_2424+5786dup	0	0	0	0	0	0	0	0	1	0	insertion	HGNC	HGNC:8700	YES	1	P2	CCDS47289.1	ENSP00000378077	Q9Y5H1	0	UPI0000072E67	0	0	0	0	0	44	chr5:g.141347158_141347181dup	0	0
chr5	141347137	0	C	CTCTTTCTTTCTTTCTTTCTTTCTTTCTT	26	152	1051	0.167	TCTTTCTTTCTTTCTTTCTTTCTTTCTT	intron_variant	MODIFIER	PCDHGA2	ENSG00000081853	Transcript	ENST00000394576.3	protein_coding	0	1/3	ENST00000394576.3:c.2424+5759_2424+5786dup	0	0	0	0	0	0	0	0	1	0	insertion	HGNC	HGNC:8700	YES	1	P2	CCDS47289.1	ENSP00000378077	Q9Y5H1	0	UPI0000072E67	0	0	0	0	0	44	chr5:g.141347154_141347181dup	0	0
chr5	141347137	0	C	CTCTTTCTTTCTTTCTTTCTTTCTTTCTTTCTT	15	152	1051	0.096	TCTTTCTTTCTTTCTTTCTTTCTTTCTTTCTT	intron_variant	MODIFIER	PCDHGA2	ENSG00000081853	Transcript	ENST00000394576.3	protein_coding	0	1/3	ENST00000394576.3:c.2424+5755_2424+5786dup	0	0	0	0	0	0	0	0	1	0	insertion	HGNC	HGNC:8700	YES	1	P2	CCDS47289.1	ENSP00000378077	Q9Y5H1	0	UPI0000072E67	0	0	0	0	0	44	chr5:g.141347150_141347181dup	0	0
chr5	142311935	0	G	GGTGTGTGTGTGTGTGTGT	22	152	1766	0.147	GTGTGTGTGTGTGTGTGT	3_prime_UTR_variant	MODIFIER	SPRY4	ENSG00000187678	Transcript	ENST00000344120.4	protein_coding	3/3	0	ENST00000344120.4:c.*2256_*2273dup	0	3429-3430/4938	0	0	0	0	0	0	-1	0	insertion	HGNC	HGNC:15533	YES	1	0	CCDS4274.1	ENSP00000344967	0	A0A0C4DFS6	UPI0000167871	0	1	0	0	0	0	chr5:g.142311944_142311961dup	0	0
chr5	142399077	0	T	TTCC	9	150	557	0.058	TCC	intron_variant&non_coding_transcript_variant	MODIFIER	SPRY4-AS1	ENSG00000231185	Transcript	ENST00000510311.5	antisense	0	3/3	ENST00000510311.5:n.506+45495_506+45496insCCT	0	0	0	0	0	0	0	0	1	0	insertion	HGNC	HGNC:53465	YES	4	0	0	0	0	0	0	0	0	0	0	0	1	chr5:g.142399078_142399079insCCT	0	0
chr5	145152925	0	T	TA	14	150	819	0.091	A	intergenic_variant	MODIFIER	0	0	0	0	0	0	0	0	0	0	0	0	0	0	0	0	0	0	insertion	0	0	0	0	0	0	0	0	0	0	0	0	0	0	0	0	chr5:g.145152930dup	0	0
chr5	149390630	0	C	CACACAG	17	152	1080	0.122	ACACAG	intron_variant&non_coding_transcript_variant	MODIFIER	IL17B	ENSG00000127743	Transcript	ENST00000505432.1	processed_transcript	0	1/2	ENST00000505432.1:n.95+13477_95+13478insCTGTGT	0	0	0	0	0	0	0	0	-1	0	insertion	HGNC	HGNC:5982	0	3	0	0	0	0	0	0	0	0	0	0	0	0	chr5:g.149390631_149390632insCACAGA	0	0
chr5	149390630	0	C	CAG	22	152	1080	0.141	AG	intron_variant&non_coding_transcript_variant	MODIFIER	IL17B	ENSG00000127743	Transcript	ENST00000505432.1	processed_transcript	0	1/2	ENST00000505432.1:n.95+13476_95+13477dup	0	0	0	0	0	0	0	0	-1	0	insertion	HGNC	HGNC:5982	0	3	0	0	0	0	0	0	0	0	0	0	0	0	chr5:g.149390634_149390635dup	0	0
chr5	152852164	0	T	TTGTGTGTGTGTGTGTGTGTGTGTGTG	12	152	1134	0.077	TGTGTGTGTGTGTGTGTGTGTGTGTG	intron_variant&non_coding_transcript_variant	MODIFIER	LINC01470	ENSG00000249484	Transcript	ENST00000522300.5	lincRNA	0	2/4	ENST00000522300.5:n.179-31890_179-31865dup	0	0	0	0	0	0	0	0	-1	0	insertion	HGNC	HGNC:51105	0	2	0	0	0	0	0	0	0	0	0	0	0	0	chr5:g.152852170_152852195dup	0	0
chr5	154225744	0	T	TTTTGGATTTTCTTTTTGTCTTACCTTTCTATGTTCCTTTTCCTCTGCTTTATTCC	44	152	949	0.308	TTTGGATTTTCTTTTTGTCTTACCTTTCTATGTTCCTTTTCCTCTGCTTTATTCC	intron_variant	MODIFIER	GALNT10	ENSG00000164574	Transcript	ENST00000297107.11	protein_coding	0	1/11	ENST00000297107.11:c.159+34769_159+34770insATTCCTTTGGATTTTCTTTTTGTCTTACCTTTCTATGTTCCTTTTCCTCTGCTTT	0	0	0	0	0	0	0	0	1	0	insertion	HGNC	HGNC:19873	YES	1	P1	CCDS4325.1	ENSP00000297107	Q86SR1	0	UPI0000041292	0	0	0	0	0	50	chr5:g.154225790_154225791insCTTTATTCCTTTGGATTTTCTTTTTGTCTTACCTTTCTATGTTCCTTTTCCTCTG	0	0
chr5	154583562	0	G	GA	27	150	1252	0.175	A	regulatory_region_variant	MODIFIER	0	0	RegulatoryFeature	ENSR00000774585	promoter_flanking_region	0	0	0	0	0	0	0	0	0	0	0	0	0	insertion	0	0	0	0	0	0	0	0	0	0	0	0	0	0	0	0	chr5:g.154583563dup	0	0
chr5	156974970	0	G	GAAA	11	150	674	0.071	AAA	intergenic_variant	MODIFIER	0	0	0	0	0	0	0	0	0	0	0	0	0	0	0	0	0	0	insertion	0	0	0	0	0	0	0	0	0	0	0	0	0	0	0	0	chr5:g.156974970_156974971insAAA	0	0
chr5	169407781	0	T	TATATATACACCCAC	28	152	1153	0.192	ATATATACACCCAC	intergenic_variant	MODIFIER	0	0	0	0	0	0	0	0	0	0	0	0	0	0	0	0	0	0	insertion	0	0	0	0	0	0	0	0	0	0	0	0	0	0	0	0	chr5:g.169407782_169407783insTATATACACCCACA	0	0
chr5	170589794	0	T	TGCGGTGCGGTGCG	70	152	1598	0.474	GCGGTGCGGTGCG	intron_variant	MODIFIER	KCNIP1	ENSG00000182132	Transcript	ENST00000434108.5	protein_coding	0	1/7	ENST00000434108.5:c.61+85162_61+85163insCGGTGCGGTGCGG	0	0	0	0	0	0	0	0	1	0	insertion	HGNC	HGNC:15521	YES	1	0	CCDS64312.1	ENSP00000414886	Q9NZI2	0	UPI000059F04C	0	0	0	0	0	1	chr5:g.170589795_170589796insCGGTGCGGTGCGG	0	0
chr5	172610316	0	G	GCGCGCACACACA	13	152	1635	0.083	CGCGCACACACA	upstream_gene_variant	MODIFIER	AC027309.3	ENSG00000280318	Transcript	ENST00000623419.1	TEC	0	0	0	0	0	0	0	0	0	0	872	-1	0	insertion	Clone_based_ensembl_gene	0	YES	0	0	0	0	0	0	0	0	0	0	0	0	0	chr5:g.172610317_172610318insGCGCACACACAC	0	0
chr5	173857164	0	G	GGTGTGTGTGTGT	34	152	1981	0.218	GTGTGTGTGTGT	intergenic_variant	MODIFIER	0	0	0	0	0	0	0	0	0	0	0	0	0	0	0	0	0	0	insertion	0	0	0	0	0	0	0	0	0	0	0	0	0	0	0	0	chr5:g.173857173_173857184dup	0	0
chr5	173857164	0	G	GGTGTGTGTGTGTGT	93	152	1981	0.615	GTGTGTGTGTGTGT	intergenic_variant	MODIFIER	0	0	0	0	0	0	0	0	0	0	0	0	0	0	0	0	0	0	insertion	0	0	0	0	0	0	0	0	0	0	0	0	0	0	0	0	chr5:g.173857171_173857184dup	0	0
chr5	173857164	0	G	GGTGTGTGTGTGTGTGT	12	152	1981	0.083	GTGTGTGTGTGTGTGT	intergenic_variant	MODIFIER	0	0	0	0	0	0	0	0	0	0	0	0	0	0	0	0	0	0	insertion	0	0	0	0	0	0	0	0	0	0	0	0	0	0	0	0	chr5:g.173857169_173857184dup	0	0
chr5	176134228	0	AGCGGGCGGCAGAGGAGAGCGGGCGGCAGAGGAGAGCGGGCGGCAGAGGAGAGCGGGCGGCAGAGGAGAGCGGGCGGCAGAGGAG	A	120	152	1340	0.795	-	downstream_gene_variant	MODIFIER	AC139491.5	ENSG00000251623	Transcript	ENST00000508356.5	processed_transcript	0	0	0	0	0	0	0	0	0	0	1971	1	0	deletion	Clone_based_ensembl_gene	0	YES	2	0	0	0	0	0	0	0	0	0	0	0	0	chr5:g.176134229_176134312del	0	0
chr5	176530246	0	GCCTCCCAGCCGCCCCGGAGCCCAGGTGCAAGTCAGCCCGGTGGGCCTGCCTCCCAGCCGCCCCGGAGCCCAGGTGCAAGTCAGCCCGGTGGGCCTGCCTCCCAGCCGCCCCGGAGCCCACGTGCAAGTCAGCCCGGTGGGCCTGCCTCCCAGCCGCCCCGGAGCCCAGGTGCAAGTCAGCCCAGCA	G	22	152	1669	0.154	-	intron_variant	MODIFIER	RNF44	ENSG00000146083	Transcript	ENST00000274811.9	protein_coding	0	6/10	ENST00000274811.9:c.801+150_802-41del	0	0	0	0	0	0	0	0	-1	0	deletion	HGNC	HGNC:19180	YES	1	P1	CCDS4404.1	ENSP00000274811	Q7L0R7	A0A024R7Q1	UPI0000073CDA	0	0	0	0	0	0	chr5:g.176530247_176530432del	0	0
chr5	176859105	0	CCTTGCTAGAGGGCATGGCTGCTAGAATGCCCTTGCTAGAGGGCATAGCTGCTACAATGTCCTTGCTAGAGGGCATGGCTGCTAGAATGCCCTTGCTAGAGGGCATAGCTGCTAGAATGT	C	26	152	2024	0.173	-	intron_variant	MODIFIER	UNC5A	ENSG00000113763	Transcript	ENST00000329542.9	protein_coding	0	1/14	ENST00000329542.9:c.71-3517_71-3399del	0	0	0	0	0	0	0	0	1	0	deletion	HGNC	HGNC:12567	YES	1	P2	CCDS34299.1	ENSP00000332737	Q6ZN44	0	UPI0000047F37	0	0	0	0	0	1	chr5:g.176859107_176859225del	0	0
chr5	179229339	0	CCCCGCTGCCCACTCCCGACGGAGAGGTAATTCCACAAACACGAGACCCCGCTGCCCACTCCACAAACACGAGACCCCGCTGCCCACTCCCGACGGAGAGGTAATTCCACAAACACGAGACCCTGCTGCCCACTCCACAAACAT	C	30	152	1001	0.205	-	intron_variant	MODIFIER	ADAMTS2	ENSG00000087116	Transcript	ENST00000251582.12	protein_coding	0	3/21	ENST00000251582.12:c.689-21767_689-21625del	0	0	0	0	0	0	0	0	-1	0	deletion	HGNC	HGNC:218	YES	1	P2	CCDS4444.1	ENSP00000251582	O95450	0	UPI00001AE729	0	1	0	0	0	0	chr5:g.179229340_179229482del	0	0
chr5	179264891	0	ACTGACCCCTGCACCAACAGCAGCATGCTGGGCGGAGCTGAGCGCGCTGACCCCTGCACCAGCG	A	12	152	2234	0.077	-	intron_variant	MODIFIER	ADAMTS2	ENSG00000087116	Transcript	ENST00000251582.12	protein_coding	0	3/21	ENST00000251582.12:c.688+7957_688+8019del	0	0	0	0	0	0	0	0	-1	0	deletion	HGNC	HGNC:218	YES	1	P2	CCDS4444.1	ENSP00000251582	O95450	0	UPI00001AE729	0	1	0	0	0	0	chr5:g.179264919_179264981del	0	0
chr5	181113990	0	CAAGGAGGGAGCACGTTCTTCCACCTGGGCAACACGCTGTTCTTCTTGCTATCCTTCCGTGGCTATTGTAAAGCATTTAGAGACAGTAAT	C	16	152	1963	0.103	-	upstream_gene_variant	MODIFIER	AC008620.2	ENSG00000248560	Transcript	ENST00000510294.1	processed_pseudogene	0	0	0	0	0	0	0	0	0	0	27	1	0	deletion	Clone_based_ensembl_gene	0	YES	0	0	0	0	0	0	0	0	0	0	0	0	0	chr5:g.181113998_181114086del	0	0
chr5	181156039	0	G	GTTCTTTCTTTCTTTCT	36	152	1789	0.244	TTCTTTCTTTCTTTCT	3_prime_UTR_variant	MODIFIER	OR2V2	ENSG00000182613	Transcript	ENST00000641492.1	protein_coding	2/2	0	ENST00000641492.1:c.*168_*183dup	0	1531-1532/4777	0	0	0	0	0	0	1	0	insertion	HGNC	HGNC:15341	YES	0	P1	CCDS4461.1	ENSP00000493207	Q96R30	0	UPI0000041C79	0	0	0	0	0	34	chr5:g.181156058_181156073dup	0	0
chr5	181156039	0	G	GTTCTTTCTTTCTTTCTTTCT	44	152	1789	0.288	TTCTTTCTTTCTTTCTTTCT	3_prime_UTR_variant	MODIFIER	OR2V2	ENSG00000182613	Transcript	ENST00000641492.1	protein_coding	2/2	0	ENST00000641492.1:c.*164_*183dup	0	1531-1532/4777	0	0	0	0	0	0	1	0	insertion	HGNC	HGNC:15341	YES	0	P1	CCDS4461.1	ENSP00000493207	Q96R30	0	UPI0000041C79	0	0	0	0	0	34	chr5:g.181156054_181156073dup	0	0
chr5	181156039	0	G	GTTCTTTCTTTCTTTCTTTCTTTCT	16	152	1789	0.103	TTCTTTCTTTCTTTCTTTCTTTCT	3_prime_UTR_variant	MODIFIER	OR2V2	ENSG00000182613	Transcript	ENST00000641492.1	protein_coding	2/2	0	ENST00000641492.1:c.*160_*183dup	0	1531-1532/4777	0	0	0	0	0	0	1	0	insertion	HGNC	HGNC:15341	YES	0	P1	CCDS4461.1	ENSP00000493207	Q96R30	0	UPI0000041C79	0	0	0	0	0	34	chr5:g.181156050_181156073dup	0	0
chr5	181156039	0	G	GTTCTTTCTTTCTTTCTTTCTTTCTTTCT	17	152	1789	0.115	TTCTTTCTTTCTTTCTTTCTTTCTTTCT	3_prime_UTR_variant	MODIFIER	OR2V2	ENSG00000182613	Transcript	ENST00000641492.1	protein_coding	2/2	0	ENST00000641492.1:c.*156_*183dup	0	1531-1532/4777	0	0	0	0	0	0	1	0	insertion	HGNC	HGNC:15341	YES	0	P1	CCDS4461.1	ENSP00000493207	Q96R30	0	UPI0000041C79	0	0	0	0	0	34	chr5:g.181156046_181156073dup	0	0
chr6	235814	0	A	AAAGGAAGGAAGGAAGGAAGGAAGG	17	152	1790	0.109	AAGGAAGGAAGGAAGGAAGGAAGG	intergenic_variant	MODIFIER	0	0	0	0	0	0	0	0	0	0	0	0	0	0	0	0	0	0	insertion	0	0	0	0	0	0	0	0	0	0	0	0	0	0	0	0	chr6:g.235818_235841dup	0	0
chr6	6837052	0	AGGG	A	42	152	810	0.276	-	intergenic_variant	MODIFIER	0	0	0	0	0	0	0	0	0	0	0	0	0	0	0	0	0	0	deletion	0	0	0	0	0	0	0	0	0	0	0	0	0	0	0	0	chr6:g.6837053_6837055del	0	0
chr6	7211338	0	A	ACG	31	152	1655	0.205	CG	intron_variant	MODIFIER	RREB1	ENSG00000124782	Transcript	ENST00000379938.7	protein_coding	0	7/12	ENST00000379938.7:c.571-235_571-234insCG	0	0	0	0	0	0	0	0	1	0	insertion	HGNC	HGNC:10449	YES	1	P1	CCDS34335.1	ENSP00000369270	Q92766	0	UPI000020E496	0	1	0	0	0	0	chr6:g.7211338_7211339insCG	0	0
chr6	11313405	0	ATGGATAGATGAATAGATGGATGGGTGGGTGGGTGGATGAATGGAATGATGGATGGATGGATATATGAGTGGGTAGATAGATGGATGGATGGCAGATGAATGAATAGATGGATGGGTGGATGGATAGGTGAATGGGTGGATGGATGGATAGATGGG	A	34	152	1250	0.218	-	intron_variant	MODIFIER	NEDD9	ENSG00000111859	Transcript	ENST00000504387.5	protein_coding	0	1/7	ENST00000504387.5:c.-152-7405_-152-7251del	0	0	0	0	0	0	0	0	-1	0	deletion	HGNC	HGNC:7733	0	2	A1	CCDS47373.1	ENSP00000422871	Q14511	A0A024QZV9	UPI000020D517	0	0	0	0	0	0	chr6:g.11313407_11313561del	0	0
chr6	11545280	0	C	CTG	21	152	1612	0.135	TG	intron_variant	MODIFIER	TMEM170B	ENSG00000205269	Transcript	ENST00000379426.2	protein_coding	0	1/2	ENST00000379426.2:c.97+6936_97+6937dup	0	0	0	0	0	0	0	0	1	0	insertion	HGNC	HGNC:34244	YES	4	P1	CCDS43425.1	ENSP00000368737	Q5T4T1	0	UPI000046FF52	0	0	0	0	0	31	chr6:g.11545310_11545311dup	0	0
chr6	16902729	0	A	AGAGTGTGT	38	152	1079	0.256	GAGTGTGT	regulatory_region_variant	MODIFIER	0	0	RegulatoryFeature	ENSR00000194066	promoter_flanking_region	0	0	0	0	0	0	0	0	0	0	0	0	0	insertion	0	0	0	0	0	0	0	0	0	0	0	0	0	0	0	0	chr6:g.16902730_16902731insAGTGTGTG	0	0
chr6	18111282	0	C	CGAGAGAGA	8	150	1088	0.052	GAGAGAGA	intergenic_variant	MODIFIER	0	0	0	0	0	0	0	0	0	0	0	0	0	0	0	0	0	0	insertion	0	0	0	0	0	0	0	0	0	0	0	0	0	0	0	0	chr6:g.18111288_18111295dup	0	0
chr6	19007802	0	G	GGTGTGTGTGTGTGTGT	21	152	1400	0.135	GTGTGTGTGTGTGTGT	intergenic_variant	MODIFIER	0	0	0	0	0	0	0	0	0	0	0	0	0	0	0	0	0	0	insertion	0	0	0	0	0	0	0	0	0	0	0	0	0	0	0	0	chr6:g.19007815_19007830dup	0	0
chr6	21079976	0	C	CTGTGTGTGTG	60	150	965	0.409	TGTGTGTGTG	intron_variant	MODIFIER	CDKAL1	ENSG00000145996	Transcript	ENST00000274695.8	protein_coding	0	12/15	ENST00000274695.8:c.1236+14772_1236+14781dup	0	0	0	0	0	0	0	0	1	0	insertion	HGNC	HGNC:21050	YES	1	P1	CCDS4546.1	ENSP00000274695	Q5VV42	0	UPI000013DA21	0	0	0	0	0	33	chr6:g.21080000_21080009dup	0	0
chr6	21079976	0	C	CTGTGTGTGTGTG	9	150	965	0.058	TGTGTGTGTGTG	intron_variant	MODIFIER	CDKAL1	ENSG00000145996	Transcript	ENST00000274695.8	protein_coding	0	12/15	ENST00000274695.8:c.1236+14770_1236+14781dup	0	0	0	0	0	0	0	0	1	0	insertion	HGNC	HGNC:21050	YES	1	P1	CCDS4546.1	ENSP00000274695	Q5VV42	0	UPI000013DA21	0	0	0	0	0	33	chr6:g.21079998_21080009dup	0	0
chr6	23393872	0	AAAGGAGTGAGGGAAGCAAAAAGGAAAAGGAAAAGGGAAATGGAAGAAAGGAAGAAAGGAAGGGGAAAGGAAAGG	A	9	152	874	0.064	-	intergenic_variant	MODIFIER	0	0	0	0	0	0	0	0	0	0	0	0	0	0	0	0	0	0	deletion	0	0	0	0	0	0	0	0	0	0	0	0	0	0	0	0	chr6:g.23393900_23393973del	0	0
chr6	24382009	0	A	AGGCAGGCAGGC	23	150	1703	0.149	GGCAGGCAGGC	intergenic_variant	MODIFIER	0	0	0	0	0	0	0	0	0	0	0	0	0	0	0	0	0	0	insertion	0	0	0	0	0	0	0	0	0	0	0	0	0	0	0	0	chr6:g.24382009_24382010insGGCAGGCAGGC	0	0
chr6	25932367	0	A	AAAAGAAAGAAAGAAAGAAAGAAAGAAAAAGAAAG	10	152	850	0.064	AAAGAAAGAAAGAAAGAAAGAAAGAAAAAGAAAG	upstream_gene_variant	MODIFIER	SLC17A2	ENSG00000112337	Transcript	ENST00000377850.7	protein_coding	0	0	0	0	0	0	0	0	0	0	1641	-1	0	insertion	HGNC	HGNC:10930	YES	5	P1	CCDS69060.1	ENSP00000367081	O00624	0	UPI000052BFEE	0	0	0	0	0	0	chr6:g.25932394_25932395insAAGAAAGAAAGAAAGAAAGAAAGAAAGAAAGAAA	0	0
chr6	28430040	0	A	AGGCTGAGGCCGACAGGGGTCGTAACCTCTTGTGTCCAGCAGCCACTCAGTGTG	9	152	2358	0.058	GGCTGAGGCCGACAGGGGTCGTAACCTCTTGTGTCCAGCAGCCACTCAGTGTG	downstream_gene_variant	MODIFIER	ZSCAN23	ENSG00000187987	Transcript	ENST00000289788.4	protein_coding	0	0	0	0	0	0	0	0	0	0	2614	-1	0	insertion	HGNC	HGNC:21193	YES	1	P1	CCDS47393.1	ENSP00000289788	Q3MJ62	0	UPI000019874A	0	0	0	0	0	0	chr6:g.28430088_28430089insGTGTGGGCTGAGGCCGACAGGGGTCGTAACCTCTTGTGTCCAGCAGCCACTCA	0	0
chr6	34637864	0	C	CTGT	84	152	2049	0.558	TGT	intron_variant	MODIFIER	C6orf106	ENSG00000196821	Transcript	ENST00000374023.8	protein_coding	0	3/4	ENST00000374023.8:c.511+8734_511+8736dup	0	0	0	0	0	0	0	0	-1	0	insertion	HGNC	HGNC:21215	YES	1	P1	CCDS4796.1	ENSP00000363135	Q9H6K1	A0A024RCW2	UPI000006F934	0	0	0	0	0	0	chr6:g.34637903_34637905dup	0	0
chr6	34637864	0	C	CTGTTGT	9	152	2049	0.058	TGTTGT	intron_variant	MODIFIER	C6orf106	ENSG00000196821	Transcript	ENST00000374023.8	protein_coding	0	3/4	ENST00000374023.8:c.511+8731_511+8736dup	0	0	0	0	0	0	0	0	-1	0	insertion	HGNC	HGNC:21215	YES	1	P1	CCDS4796.1	ENSP00000363135	Q9H6K1	A0A024RCW2	UPI000006F934	0	0	0	0	0	0	chr6:g.34637900_34637905dup	0	0
chr6	38922022	0	TAATGTCATCAGTTAAGGCAGGAACAGGCCATTTTCACTTCTTTTGTGGTGG	T	31	152	2002	0.199	-	intron_variant	MODIFIER	DNAH8	ENSG00000124721	Transcript	ENST00000327475.10	protein_coding	0	71/92	ENST00000327475.10:c.10662+541_10662+591del	0	0	0	0	0	0	0	0	1	0	deletion	HGNC	HGNC:2952	YES	5	P2	CCDS75447.1	ENSP00000333363	0	A0A075B6F3	UPI000179A984	0	0	0	0	0	24	chr6:g.38922047_38922097del	0	0
chr6	40674548	0	C	CGTGT	17	152	2094	0.109	GTGT	intergenic_variant	MODIFIER	0	0	0	0	0	0	0	0	0	0	0	0	0	0	0	0	0	0	insertion	0	0	0	0	0	0	0	0	0	0	0	0	0	0	0	0	chr6:g.40674580_40674583dup	0	0
chr6	42514287	0	T	TGTGTGTGTGTGTGA	26	152	1516	0.167	GTGTGTGTGTGTGA	regulatory_region_variant	MODIFIER	0	0	RegulatoryFeature	ENSR00000790828	enhancer	0	0	0	0	0	0	0	0	0	0	0	0	0	insertion	0	0	0	0	0	0	0	0	0	0	0	0	0	0	0	0	chr6:g.42514288_42514289insTGTGTGTGTGTGAG	0	0
chr6	47505587	0	ACCTCCCGGACGGGGCGGCTGGCCGGGCGGGGGGGGCTGACCCCCCCCACCTC	A	17	150	733	0.117	-	intron_variant	MODIFIER	CD2AP	ENSG00000198087	Transcript	ENST00000359314.5	protein_coding	0	2/17	ENST00000359314.5:c.165+2174_165+2225del	0	0	0	0	0	0	0	0	1	0	deletion	HGNC	HGNC:14258	YES	1	P1	CCDS34472.1	ENSP00000352264	Q9Y5K6	0	UPI000006F8C1	0	1	0	0	0	26	chr6:g.47505614_47505665del	0	0
chr6	49144697	0	TTCCTTCCTTCC	T	14	152	722	0.09	-	intergenic_variant	MODIFIER	0	0	0	0	0	0	0	0	0	0	0	0	0	0	0	0	0	0	deletion	0	0	0	0	0	0	0	0	0	0	0	0	0	0	0	0	chr6:g.49144699_49144709del	0	0
chr6	49572474	0	C	CTCCTTCCTTCCTTCCTTCCTTCCCTCCTTCCTTCCT	50	152	1254	0.333	TCCTTCCTTCCTTCCTTCCTTCCCTCCTTCCTTCCT	intron_variant&non_coding_transcript_variant	MODIFIER	CYP2AC1P	ENSG00000216998	Transcript	ENST00000407830.1	unitary_pseudogene	0	5/6	ENST00000407830.1:n.821+1286_821+1287insAGGAAGGAAGGAGGGAAGGAAGGAAGGAAGGAAGGA	0	0	0	0	0	0	0	0	-1	0	insertion	HGNC	HGNC:39976	YES	0	0	0	0	0	0	0	0	0	0	0	0	0	chr6:g.49572497_49572498insCTCCTTCCTTCCTTCCTTCCTTCCTTCCTTCCTTCC	0	0
chr6	50192726	0	GAAA	G	18	152	1539	0.115	-	regulatory_region_variant	MODIFIER	0	0	RegulatoryFeature	ENSR00000320869	CTCF_binding_site	0	0	0	0	0	0	0	0	0	0	0	0	0	deletion	0	0	0	0	0	0	0	0	0	0	0	0	0	0	0	0	chr6:g.50192727_50192729del	0	0
chr6	55021446	0	TGAGATGAAG	T	8	150	584	0.052	-	intergenic_variant	MODIFIER	0	0	0	0	0	0	0	0	0	0	0	0	0	0	0	0	0	0	deletion	0	0	0	0	0	0	0	0	0	0	0	0	0	0	0	0	chr6:g.55021447_55021455del	0	0
chr6	56150562	0	AC	A	15	150	1528	0.097	-	intron_variant	MODIFIER	COL21A1	ENSG00000124749	Transcript	ENST00000244728.10	protein_coding	0	10/29	ENST00000244728.10:c.1434+6324del	0	0	0	0	0	0	0	0	-1	0	deletion	HGNC	HGNC:17025	YES	1	P3	CCDS55025.1	ENSP00000244728	Q96P44	A0A158RFW1	UPI0000071DFE	0	0	0	0	0	0	chr6:g.56150563del	0	0
chr6	71507513	0	G	GCGCGCGCA	28	150	1336	0.188	CGCGCGCA	intergenic_variant	MODIFIER	0	0	0	0	0	0	0	0	0	0	0	0	0	0	0	0	0	0	insertion	0	0	0	0	0	0	0	0	0	0	0	0	0	0	0	0	chr6:g.71507514_71507515insGCGCGCAC	0	0
chr6	72092291	0	C	CCCTTCCTTCCTT	52	152	837	0.333	CCTTCCTTCCTT	intron_variant	MODIFIER	RIMS1	ENSG00000079841	Transcript	ENST00000521978.5	protein_coding	0	2/33	ENST00000521978.5:c.246-4639_246-4628dup	0	0	0	0	0	0	0	0	1	0	insertion	HGNC	HGNC:17282	YES	1	P2	CCDS47449.1	ENSP00000428417	Q86UR5	0	UPI00001908FB	0	1	0	0	0	30	chr6:g.72092310_72092321dup	0	0
chr6	72941326	0	TTCCTTCCTTCCTTCCTTTCTTCCTTCCTTCTTTTCTTCCTTCCTTCTTTCC	T	117	150	1047	0.773	-	intron_variant	MODIFIER	KCNQ5	ENSG00000185760	Transcript	ENST00000342056.6	protein_coding	0	1/14	ENST00000342056.6:c.399-62565_399-62515del	0	0	0	0	0	0	0	0	1	0	deletion	HGNC	HGNC:6299	YES	5	A2	CCDS55034.1	ENSP00000345055	Q9NR82	0	UPI000155D644	0	1	0	0	0	16	chr6:g.72941343_72941393del	0	0
chr6	77679474	0	T	TACTGTATAGCCTAG	16	152	535	0.103	ACTGTATAGCCTAG	intron_variant	MODIFIER	MEI4	ENSG00000269964	Transcript	ENST00000602452.3	protein_coding	0	1/4	ENST00000602452.3:c.-14-11184_-14-11183insACTGTATAGCCTAG	0	0	0	0	0	0	0	0	1	0	insertion	HGNC	HGNC:43638	YES	5	P1	CCDS64463.1	ENSP00000473370	A8MW99	0	UPI0002B831F8	0	0	0	0	0	0	chr6:g.77679474_77679475insACTGTATAGCCTAG	0	0
chr6	80806604	0	C	CTCTCTCTG	49	152	1310	0.321	TCTCTCTG	intergenic_variant	MODIFIER	0	0	0	0	0	0	0	0	0	0	0	0	0	0	0	0	0	0	insertion	0	0	0	0	0	0	0	0	0	0	0	0	0	0	0	0	chr6:g.80806605_80806606insCTCTCTGT	0	0
chr6	80806604	0	C	CTCTGTGTG	19	152	1310	0.128	TCTGTGTG	intergenic_variant	MODIFIER	0	0	0	0	0	0	0	0	0	0	0	0	0	0	0	0	0	0	insertion	0	0	0	0	0	0	0	0	0	0	0	0	0	0	0	0	chr6:g.80806605_80806606insCTGTGTGT	0	0
chr6	81857486	0	TACAAACCTTAATTCTGAGAGCTTTGCTAGTTTTCTCTGTACATCATTTTATAAATAAACATC	T	16	152	1136	0.103	-	intron_variant&non_coding_transcript_variant	MODIFIER	LINC02542	ENSG00000226453	Transcript	ENST00000418567.1	lincRNA	0	2/2	ENST00000418567.1:n.98-11639_98-11578del	0	0	0	0	0	0	0	0	-1	0	deletion	HGNC	HGNC:53576	YES	5	0	0	0	0	0	0	0	0	0	0	0	0	chr6:g.81857487_81857548del	0	0
chr6	84395583	0	G	GAAGAAAGAAAGAAAGAAAGAAAGAAAGAAAGAAAGA	10	150	972	0.065	AAGAAAGAAAGAAAGAAAGAAAGAAAGAAAGAAAGA	intergenic_variant	MODIFIER	0	0	0	0	0	0	0	0	0	0	0	0	0	0	0	0	0	0	insertion	0	0	0	0	0	0	0	0	0	0	0	0	0	0	0	0	chr6:g.84395607_84395608insAAGAAAGAAAGAAAGAAAGAAAGAAAGAAAGAAAGA	0	0
chr6	85320777	0	T	TATACACACACACACAC	12	150	1349	0.078	ATACACACACACACAC	intergenic_variant	MODIFIER	0	0	0	0	0	0	0	0	0	0	0	0	0	0	0	0	0	0	insertion	0	0	0	0	0	0	0	0	0	0	0	0	0	0	0	0	chr6:g.85320778_85320779insTACACACACACACACA	0	0
chr6	91740222	0	C	CCTATCTATCTATCTATCTATCTATGTATCTATCTATCAT	8	152	1407	0.051	CTATCTATCTATCTATCTATCTATGTATCTATCTATCAT	downstream_gene_variant	MODIFIER	RN7SL415P	ENSG00000240961	Transcript	ENST00000490790.3	misc_RNA	0	0	0	0	0	0	0	0	0	0	325	1	0	insertion	HGNC	HGNC:46431	YES	0	0	0	0	0	0	0	0	0	0	0	0	0	chr6:g.91740246_91740247insGTATCTATCTATCATCTATCTATCTATCTATCTATCTAT	0	0
chr6	92743879	0	TTC	T	18	152	1105	0.115	-	intergenic_variant	MODIFIER	0	0	0	0	0	0	0	0	0	0	0	0	0	0	0	0	0	0	deletion	0	0	0	0	0	0	0	0	0	0	0	0	0	0	0	0	chr6:g.92743910_92743911del	0	0
chr6	102051270	0	TTCC	T	11	152	1101	0.071	-	intron_variant	MODIFIER	GRIK2	ENSG00000164418	Transcript	ENST00000421544.6	protein_coding	0	17/18	ENST00000421544.6:c.2312-4058_2312-4056del	0	0	0	0	0	0	0	0	1	0	deletion	HGNC	HGNC:4580	YES	1	P1	CCDS5048.1	ENSP00000397026	Q13002	0	UPI000012B617	0	1	0	0	0	1	chr6:g.102051272_102051274del	0	0
chr6	107014931	0	A	AGGGAG	36	152	948	0.231	GGGAG	intergenic_variant	MODIFIER	0	0	0	0	0	0	0	0	0	0	0	0	0	0	0	0	0	0	insertion	0	0	0	0	0	0	0	0	0	0	0	0	0	0	0	0	chr6:g.107014932_107014933insGGAGG	0	0
chr6	107014993	0	AG	A	11	152	839	0.071	-	intergenic_variant	MODIFIER	0	0	0	0	0	0	0	0	0	0	0	0	0	0	0	0	0	0	deletion	0	0	0	0	0	0	0	0	0	0	0	0	0	0	0	0	chr6:g.107014994del	0	0
chr6	111956572	0	AGT	A	10	152	1655	0.064	-	intergenic_variant	MODIFIER	0	0	0	0	0	0	0	0	0	0	0	0	0	0	0	0	0	0	deletion	0	0	0	0	0	0	0	0	0	0	0	0	0	0	0	0	chr6:g.111956605_111956606del	0	0
chr6	112916107	0	GTATTT	G	12	152	533	0.077	-	intergenic_variant	MODIFIER	0	0	0	0	0	0	0	0	0	0	0	0	0	0	0	0	0	0	deletion	0	0	0	0	0	0	0	0	0	0	0	0	0	0	0	0	chr6:g.112916112_112916116del	0	0
chr6	114526339	0	G	GCGCGCACACA	21	152	1997	0.135	CGCGCACACA	intron_variant&non_coding_transcript_variant	MODIFIER	AL138830.1	ENSG00000226079	Transcript	ENST00000435802.1	lincRNA	0	1/1	ENST00000435802.1:n.161-2648_161-2647insTGTGTGCGCG	0	0	0	0	0	0	0	0	-1	0	insertion	Clone_based_ensembl_gene	0	YES	3	0	0	0	0	0	0	0	0	0	0	0	0	chr6:g.114526340_114526341insGCGCACACAC	0	0
chr6	119453192	0	CGT	C	15	152	2283	0.096	-	intergenic_variant	MODIFIER	0	0	0	0	0	0	0	0	0	0	0	0	0	0	0	0	0	0	deletion	0	0	0	0	0	0	0	0	0	0	0	0	0	0	0	0	chr6:g.119453212_119453213del	0	0
chr6	123741671	0	C	CTG	10	152	1234	0.071	TG	intergenic_variant	MODIFIER	0	0	0	0	0	0	0	0	0	0	0	0	0	0	0	0	0	0	insertion	0	0	0	0	0	0	0	0	0	0	0	0	0	0	0	0	chr6:g.123741701_123741702dup	0	0
chr6	131678907	0	C	CTCTTTCTTTCTT	16	152	1593	0.103	TCTTTCTTTCTT	intron_variant	MODIFIER	ENPP3	ENSG00000154269	Transcript	ENST00000414305.5	protein_coding	0	12/25	ENST00000414305.5:c.1011+1010_1011+1021dup	0	0	0	0	0	0	0	0	1	0	insertion	HGNC	HGNC:3358	YES	1	P1	CCDS5148.1	ENSP00000406261	O14638	0	UPI000013DD9F	0	0	0	0	0	54	chr6:g.131678950_131678961dup	0	0
chr6	132836096	0	CTCCTTCCTTCCTTTCTTTCT	C	8	150	1341	0.053	-	intergenic_variant	MODIFIER	0	0	0	0	0	0	0	0	0	0	0	0	0	0	0	0	0	0	deletion	0	0	0	0	0	0	0	0	0	0	0	0	0	0	0	0	chr6:g.132836098_132836117del	0	0
chr6	136381919	0	C	CACAG	32	152	1654	0.205	ACAG	intron_variant	MODIFIER	MAP7	ENSG00000135525	Transcript	ENST00000617204.4	protein_coding	0	6/17	ENST00000617204.4:c.703+1751_703+1752insCTGT	0	0	0	0	0	0	0	0	-1	0	insertion	HGNC	HGNC:6869	YES	2	A2	CCDS75527.1	ENSP00000482335	0	A0A087WZ40	UPI0001E765A0	0	0	0	0	0	0	chr6:g.136381920_136381921insCAGA	0	0
chr6	136381919	0	C	CAG	42	152	1654	0.276	AG	intron_variant	MODIFIER	MAP7	ENSG00000135525	Transcript	ENST00000617204.4	protein_coding	0	6/17	ENST00000617204.4:c.703+1750_703+1751dup	0	0	0	0	0	0	0	0	-1	0	insertion	HGNC	HGNC:6869	YES	2	A2	CCDS75527.1	ENSP00000482335	0	A0A087WZ40	UPI0001E765A0	0	0	0	0	0	0	chr6:g.136381935_136381936dup	0	0
chr6	137117282	0	TGAA	T	8	152	1313	0.051	-	intergenic_variant	MODIFIER	0	0	0	0	0	0	0	0	0	0	0	0	0	0	0	0	0	0	deletion	0	0	0	0	0	0	0	0	0	0	0	0	0	0	0	0	chr6:g.137117284_137117286del	0	0
chr6	137618835	0	ACACACACAC	A	17	152	1194	0.115	-	intergenic_variant	MODIFIER	0	0	0	0	0	0	0	0	0	0	0	0	0	0	0	0	0	0	deletion	0	0	0	0	0	0	0	0	0	0	0	0	0	0	0	0	chr6:g.137618845_137618853del	0	0
chr6	139941464	0	A	ACACACACAC	10	152	1550	0.077	CACACACAC	intergenic_variant	MODIFIER	0	0	0	0	0	0	0	0	0	0	0	0	0	0	0	0	0	0	insertion	0	0	0	0	0	0	0	0	0	0	0	0	0	0	0	0	chr6:g.139941464_139941465insCACACACAC	0	0
chr6	139941464	0	A	ACACACACACACAC	12	152	1550	0.077	CACACACACACAC	intergenic_variant	MODIFIER	0	0	0	0	0	0	0	0	0	0	0	0	0	0	0	0	0	0	insertion	0	0	0	0	0	0	0	0	0	0	0	0	0	0	0	0	chr6:g.139941464_139941465insCACACACACACAC	0	0
chr6	148325261	0	T	TTTGTTGTTGTTGTTG	31	152	2081	0.212	TTGTTGTTGTTGTTG	intron_variant&non_coding_transcript_variant	MODIFIER	SASH1	ENSG00000111961	Transcript	ENST00000367469.5	retained_intron	0	1/3	ENST00000367469.5:n.74+52899_74+52913dup	0	0	0	0	0	0	0	0	1	0	insertion	HGNC	HGNC:19182	0	3	0	0	0	0	0	0	0	1	0	0	0	29	chr6:g.148325276_148325290dup	0	0
chr6	151171769	0	C	CTCTCTCTCTTTCCTTCTTTCCCCCTT	32	152	1346	0.218	TCTCTCTCTTTCCTTCTTTCCCCCTT	intron_variant&non_coding_transcript_variant	MODIFIER	AL138733.1	ENSG00000223598	Transcript	ENST00000415477.1	antisense	0	1/4	ENST00000415477.1:n.67-20657_67-20632dup	0	0	0	0	0	0	0	0	-1	0	insertion	Clone_based_ensembl_gene	0	YES	5	0	0	0	0	0	0	0	0	0	0	0	0	chr6:g.151171804_151171829dup	0	0
chr6	151499475	0	TGTATTTGACTATTCTAGGCACTCTGTATAAGTGGAATCAGACTGTATTTGACTATTCTAGGCATGCTGTATAAGTGGAATCATACTGTATTTGACTATTCTAGGCACGCTGTATAAGTGGAATCAGACC	T	24	152	1495	0.154	-	intron_variant	MODIFIER	CCDC170	ENSG00000120262	Transcript	ENST00000239374.8	protein_coding	0	1/10	ENST00000239374.8:c.57+5304_57+5432del	0	0	0	0	0	0	0	0	1	0	deletion	HGNC	HGNC:21177	YES	1	P1	CCDS43515.1	ENSP00000239374	Q8IYT3	0	UPI000020D0BA	0	0	0	0	0	13	chr6:g.151499477_151499605del	0	0
chr6	152972827	0	CCTTTGTTACTTTAGACATTCTATTTCTAGGAAGAATCCAAGAAATAAATGTTGAGTTGAGATTTCTTTATTTTTGAATGTGGTTT	C	29	150	1351	0.195	-	intron_variant	MODIFIER	FBXO5	ENSG00000112029	Transcript	ENST00000229758.8	protein_coding	0	3/4	ENST00000229758.8:c.909+134_909+218del	0	0	0	0	0	0	0	0	-1	0	deletion	HGNC	HGNC:13584	YES	1	P1	CCDS5242.1	ENSP00000229758	Q9UKT4	0	UPI000012A585	0	0	0	0	0	0	chr6:g.152972830_152972914del	0	0
chr6	154142165	0	TGAGCAGGGCAGGACAGGACTCCCCACCCCACCCCTCCAGGAAAGTCAGGTGATGGTCAAGCAGTTGTCACACTGCCCCTCTAAAATAACAATAGGTCGCAGCCAGCGCCAGGGA	T	13	152	1676	0.083	-	intron_variant	MODIFIER	OPRM1	ENSG00000112038	Transcript	ENST00000337049.8	protein_coding	0	3/3	ENST00000337049.8:c.1164+50697_1164+50810del	0	0	0	0	0	0	0	0	1	0	deletion	HGNC	HGNC:8156	0	1	0	CCDS43517.1	ENSP00000338381	P35372	0	UPI0000074461	0	0	0	0	0	3	chr6:g.154142167_154142280del	0	0
chr6	154152347	0	G	GAAAGAAA	20	152	1324	0.141	AAAGAAA	downstream_gene_variant	MODIFIER	IPCEF1	ENSG00000074706	Transcript	ENST00000265198.8	protein_coding	0	0	0	0	0	0	0	0	0	0	2261	-1	0	insertion	HGNC	HGNC:21204	0	1	P3	CCDS5245.1	ENSP00000265198	Q8WWN9	0	UPI0000049885	0	0	0	0	0	0	chr6:g.154152347_154152348insAAAGAAA	0	0
chr6	154152347	0	G	GAAAGAAAGAAA	13	152	1324	0.083	AAAGAAAGAAA	downstream_gene_variant	MODIFIER	IPCEF1	ENSG00000074706	Transcript	ENST00000265198.8	protein_coding	0	0	0	0	0	0	0	0	0	0	2261	-1	0	insertion	HGNC	HGNC:21204	0	1	P3	CCDS5245.1	ENSP00000265198	Q8WWN9	0	UPI0000049885	0	0	0	0	0	0	chr6:g.154152347_154152348insAAAGAAAGAAA	0	0
chr6	154152347	0	G	GAAAGAAAGAAAGAAA	8	152	1324	0.058	AAAGAAAGAAAGAAA	downstream_gene_variant	MODIFIER	IPCEF1	ENSG00000074706	Transcript	ENST00000265198.8	protein_coding	0	0	0	0	0	0	0	0	0	0	2261	-1	0	insertion	HGNC	HGNC:21204	0	1	P3	CCDS5245.1	ENSP00000265198	Q8WWN9	0	UPI0000049885	0	0	0	0	0	0	chr6:g.154152347_154152348insAAAGAAAGAAAGAAA	0	0
chr6	154354447	0	C	CACCACCTCCACCATCTCCTCCACCACCACCTCCACCATCTCCTCCACA	14	152	1526	0.09	ACCACCTCCACCATCTCCTCCACCACCACCTCCACCATCTCCTCCACA	intron_variant	MODIFIER	IPCEF1	ENSG00000074706	Transcript	ENST00000265198.8	protein_coding	0	1/11	ENST00000265198.8:c.-62+2224_-62+2225insTGTGGAGGAGATGGTGGAGGTGGTGGTGGAGGAGATGGTGGAGGTGGT	0	0	0	0	0	0	0	0	-1	0	insertion	HGNC	HGNC:21204	0	1	P3	CCDS5245.1	ENSP00000265198	Q8WWN9	0	UPI0000049885	0	0	0	0	0	0	chr6:g.154354470_154354471insCACCACCTCCACCATCTCCTCCACAACCACCTCCACCATCTCCTCCAC	0	0
chr6	156856700	0	TCA	T	14	152	1255	0.09	-	intron_variant	MODIFIER	ARID1B	ENSG00000049618	Transcript	ENST00000636930.1	protein_coding	0	2/19	ENST00000636930.1:c.1737+27320_1737+27321del	0	0	0	0	0	0	0	0	1	0	deletion	HGNC	HGNC:18040	YES	2	A2	CCDS87459.1	ENSP00000490491	Q8NFD5	0	UPI000058E4B3	0	1	0	0	0	40	chr6:g.156856741_156856742del	0	0
chr6	158544182	0	A	AGT	94	152	2045	0.622	GT	intron_variant	MODIFIER	TMEM181	ENSG00000146433	Transcript	ENST00000367090.3	protein_coding	0	1/16	ENST00000367090.3:c.419+7352_419+7353dup	0	0	0	0	0	0	0	0	1	0	insertion	HGNC	HGNC:20958	YES	1	P1	CCDS43520.1	ENSP00000356057	Q9P2C4	0	UPI00001C1E40	0	0	0	0	0	36	chr6:g.158544217_158544218dup	0	0
chr6	163322927	0	GTCTGACTTAGGCAGGAGCGCTGGGCTATGCTCTCCTGTCTGATTTAGGCAGGGCGCTGGGCTTTGCCCTCATC	G	51	152	2299	0.346	-	intron_variant&non_coding_transcript_variant	MODIFIER	PACRG-AS1	ENSG00000281692	Transcript	ENST00000626335.1	antisense	0	2/5	ENST00000626335.1:n.840+391_840+463del	0	0	0	0	0	0	0	0	-1	0	deletion	HGNC	HGNC:27772	YES	2	0	0	0	0	0	0	0	0	0	0	0	0	chr6:g.163322943_163323015del	0	0
chr6	163611693	0	ACGGGTGCAGGTGGACTATGGGTGCAGGTGGACTATGGATGCAGGTGGGCCTCAGGTGTGGGTG	A	13	152	1107	0.083	-	intergenic_variant	MODIFIER	0	0	0	0	0	0	0	0	0	0	0	0	0	0	0	0	0	0	deletion	0	0	0	0	0	0	0	0	0	0	0	0	0	0	0	0	chr6:g.163611694_163611756del	0	0
chr6	163613921	0	CCATAATCCCTCAGTGTTCCCATAATCCCTGAGTGTTTTCATAACCCCTTAGAGTTCA	C	111	152	2171	0.737	-	intergenic_variant	MODIFIER	0	0	0	0	0	0	0	0	0	0	0	0	0	0	0	0	0	0	deletion	0	0	0	0	0	0	0	0	0	0	0	0	0	0	0	0	chr6:g.163613952_163614008del	0	0
chr6	164790610	0	C	CGTGT	105	150	1229	0.704	GTGT	intergenic_variant	MODIFIER	0	0	0	0	0	0	0	0	0	0	0	0	0	0	0	0	0	0	insertion	0	0	0	0	0	0	0	0	0	0	0	0	0	0	0	0	chr6:g.164790610_164790611insGTGT	0	0
chr6	165406228	0	A	ATGTGTGTGTGTGTG	20	152	1039	0.135	TGTGTGTGTGTGTG	intron_variant	MODIFIER	PDE10A	ENSG00000112541	Transcript	ENST00000366882.6	protein_coding	0	13/21	ENST00000366882.6:c.1278+7259_1278+7272dup	0	0	0	0	0	0	0	0	-1	0	insertion	HGNC	HGNC:8772	YES	5	A2	CCDS47513.1	ENSP00000355847	Q9Y233	0	UPI000006F80E	0	1	0	0	0	0	chr6:g.165406248_165406261dup	0	0
chr6	165425770	0	C	CGTGTGTGT	73	152	1233	0.474	GTGTGTGT	intron_variant	MODIFIER	PDE10A	ENSG00000112541	Transcript	ENST00000366882.6	protein_coding	0	10/21	ENST00000366882.6:c.855+2880_855+2887dup	0	0	0	0	0	0	0	0	-1	0	insertion	HGNC	HGNC:8772	YES	5	A2	CCDS47513.1	ENSP00000355847	Q9Y233	0	UPI000006F80E	0	1	0	0	0	0	chr6:g.165425793_165425800dup	0	0
chr6	167552191	0	CGCACACTCGGCCTTTCTCAGCCTTCACGCACACTCGGCCTTTCTCAGCCTTCAT	C	21	152	2224	0.141	-	regulatory_region_variant	MODIFIER	0	0	RegulatoryFeature	ENSR00000813045	promoter_flanking_region	0	0	0	0	0	0	0	0	0	0	0	0	0	deletion	0	0	0	0	0	0	0	0	0	0	0	0	0	0	0	0	chr6:g.167552230_167552283del	0	0
chr6	168078580	0	CTGCTCACCCCCACGGCTCTGCTCACCCTCACGGCCCTGCTCACCCCCACAGCCT	C	11	150	501	0.078	-	intron_variant	MODIFIER	FRMD1	ENSG00000153303	Transcript	ENST00000283309.10	protein_coding	0	1/10	ENST00000283309.10:c.213+248_213+301del	0	0	0	0	0	0	0	0	-1	0	deletion	HGNC	HGNC:21240	YES	1	0	CCDS5306.1	ENSP00000283309	Q8N878	0	UPI000013F36A	0	0	0	0	0	0	chr6:g.168078597_168078650del	0	0
chr6	168270044	0	ACACACCATATATACATAATACACCACACCCCACACACCATATACTCACACCACACACACACCATACACACACCATATACACACACCACACCC	A	31	152	1071	0.218	-	intergenic_variant	MODIFIER	0	0	0	0	0	0	0	0	0	0	0	0	0	0	0	0	0	0	deletion	0	0	0	0	0	0	0	0	0	0	0	0	0	0	0	0	chr6:g.168270054_168270145del	0	0
chr6	168596038	0	GCGCCACGTGAACACGGCAGTGATGAGTTTCCTGGGTGCTGCTGGAGAGGCATGAACAA	G	27	152	962	0.179	-	intron_variant	MODIFIER	SMOC2	ENSG00000112562	Transcript	ENST00000354536.9	protein_coding	0	7/12	ENST00000354536.9:c.671-2779_671-2722del	0	0	0	0	0	0	0	0	1	0	deletion	HGNC	HGNC:20323	YES	1	P3	CCDS5307.1	ENSP00000346537	Q9H3U7	0	UPI0000072A56	0	1	0	0	0	0	chr6:g.168596039_168596096del	0	0
chr6	168659666	0	C	CTGGAGATTGTTGGCTGGATGAGGGTGGAGGTTGTAGGTTGGGTGAGGATGGAGGTTGTAGGT	11	150	2945	0.071	TGGAGATTGTTGGCTGGATGAGGGTGGAGGTTGTAGGTTGGGTGAGGATGGAGGTTGTAGGT	intron_variant	MODIFIER	SMOC2	ENSG00000112562	Transcript	ENST00000354536.9	protein_coding	0	11/12	ENST00000354536.9:c.1319-4405_1319-4404insAGATTGTTGGCTGGATGAGGGTGGAGGTTGTAGGTTGGGTGAGGATGGAGGTTGTAGGTTGG	0	0	0	0	0	0	0	0	1	0	insertion	HGNC	HGNC:20323	YES	1	P3	CCDS5307.1	ENSP00000346537	Q9H3U7	0	UPI0000072A56	0	1	0	0	0	3	chr6:g.168659669_168659670insAGATTGTTGGCTGGATGAGGGTGGAGGTTGTAGGTTGGGTGAGGATGGAGGTTGTAGGTTGG	0	0
chr6	169325691	0	CAGTGGGCACCATGGACTGTGGGGTGGGCACCACGGACTGTAGAGTGGGCACCATGGAGTATGGAGTGGGCACCATGGACTGTGGGGTGGGCACCATGGACTGTAGAGTGGGCACCATGGACTGTAGAGTGGGCACCATGGAGTATGG	C	30	152	1377	0.199	-	intergenic_variant	MODIFIER	0	0	0	0	0	0	0	0	0	0	0	0	0	0	0	0	0	0	deletion	0	0	0	0	0	0	0	0	0	0	0	0	0	0	0	0	chr6:g.169325693_169325839del	0	0
chr6	169382060	0	G	GGGGTGTGTGTGT	87	152	1637	0.571	GGGTGTGTGTGT	intron_variant&non_coding_transcript_variant	MODIFIER	LINC02519	ENSG00000226194	Transcript	ENST00000440168.1	lincRNA	0	1/1	ENST00000440168.1:n.185+6140_185+6141insACACACACACCC	0	0	0	0	0	0	0	0	-1	0	insertion	HGNC	HGNC:53510	YES	2	0	0	0	0	0	0	0	0	0	0	0	0	chr6:g.169382061_169382062insGGTGTGTGTGTG	0	0
chr6	169382060	0	G	GGGGTGTGTGTGTGTGT	16	152	1637	0.103	GGGTGTGTGTGTGTGT	intron_variant&non_coding_transcript_variant	MODIFIER	LINC02519	ENSG00000226194	Transcript	ENST00000440168.1	lincRNA	0	1/1	ENST00000440168.1:n.185+6140_185+6141insACACACACACACACCC	0	0	0	0	0	0	0	0	-1	0	insertion	HGNC	HGNC:53510	YES	2	0	0	0	0	0	0	0	0	0	0	0	0	chr6:g.169382061_169382062insGGTGTGTGTGTGTGTG	0	0
chr6	169975578	0	CGCCTGGTTGGCCCCCAGCCTCGGACAGCACGCTTCTCCTCAGGGCAGGGCGGAT	C	76	152	2399	0.513	-	regulatory_region_variant	MODIFIER	0	0	RegulatoryFeature	ENSR00000207251	open_chromatin_region	0	0	0	0	0	0	0	0	0	0	0	0	0	deletion	0	0	0	0	0	0	0	0	0	0	0	0	0	0	0	0	chr6:g.169975599_169975652del	0	0
chr6	169975994	0	A	ACACAGGAGGGTACACACTC	11	152	1621	0.083	CACAGGAGGGTACACACTC	intergenic_variant	MODIFIER	0	0	0	0	0	0	0	0	0	0	0	0	0	0	0	0	0	0	insertion	0	0	0	0	0	0	0	0	0	0	0	0	0	0	0	0	chr6:g.169975994_169975995insCACAGGAGGGTACACACTC	0	0
chr6	169981355	0	GTCACTGAACCTGGAGGGGGCTCAGGGTCCTCACTGCTCACTGAACCTGGAGGGGGCTCAGGATCCTCACTGCTCACTGAGGCTGGAGGGGGCTCAGGGTCCTCAAAGC	G	104	152	2513	0.667	-	intergenic_variant	MODIFIER	0	0	0	0	0	0	0	0	0	0	0	0	0	0	0	0	0	0	deletion	0	0	0	0	0	0	0	0	0	0	0	0	0	0	0	0	chr6:g.169981357_169981464del	0	0
chr6	169987106	0	ACCCACACCTGCCGAGGCCCACACCTGCCCAGGCCCACCCATTATCACCGAGG	A	123	152	1360	0.788	-	intergenic_variant	MODIFIER	0	0	0	0	0	0	0	0	0	0	0	0	0	0	0	0	0	0	deletion	0	0	0	0	0	0	0	0	0	0	0	0	0	0	0	0	chr6:g.169987135_169987186del	0	0
chr6	170098073	0	GAGGACATCACTCACAGAGTCACGGGTGACCCCAGCAGAGTCAGGACATGCTCACCGTGAGGGTGCACACCCAGCA	G	72	152	1334	0.468	-	intergenic_variant	MODIFIER	0	0	0	0	0	0	0	0	0	0	0	0	0	0	0	0	0	0	deletion	0	0	0	0	0	0	0	0	0	0	0	0	0	0	0	0	chr6:g.170098092_170098166del	0	0
chr6	170712254	0	AACACAACATCACACACAGGGACTCACGCACAGAGGACATGTGAACACTACACACACGTTCTCACACAGC	A	20	150	801	0.13	-	intergenic_variant	MODIFIER	0	0	0	0	0	0	0	0	0	0	0	0	0	0	0	0	0	0	deletion	0	0	0	0	0	0	0	0	0	0	0	0	0	0	0	0	chr6:g.170712260_170712328del	0	0
chr7	208424	0	GTATACGTGTGTGTCCAGGTAAGCACACCTGGCCGTCCCTTCTAGGAGTCAGGCCCTGTGTCTGTGGGTGCATGTGTGTGAGTGTATGTAGGTGTGTGTGATGTGTAGTGTGTGGGTGTGGTGTGTGTACATGGGTGTGGGTGTGTACATGGCTGTGTGGGGTGTGTGCTGATGTGGGTGGCT	G	12	152	1376	0.09	-	intron_variant	MODIFIER	FAM20C	ENSG00000177706	Transcript	ENST00000313766.6	protein_coding	0	2/9	ENST00000313766.6:c.785-428_785-247del	0	0	0	0	0	0	0	0	1	0	deletion	HGNC	HGNC:22140	YES	1	P1	CCDS47522.1	ENSP00000322323	Q8IXL6	0	UPI00001B5C04	0	1	0	0	0	45	chr7:g.208426_208607del	0	0
chr7	608598	0	GTCAGTGTGTGGCAGGGCTGTAGGGAGGGCTGGGGGGCCTCCACTGTCCTCCCACCTGGGGAGGGA	G	97	152	1375	0.641	-	intron_variant	MODIFIER	PRKAR1B	ENSG00000188191	Transcript	ENST00000406797.5	protein_coding	0	4/10	ENST00000406797.5:c.441-1211_441-1147del	0	0	0	0	0	0	0	0	-1	0	deletion	HGNC	HGNC:9390	YES	1	P1	CCDS34579.1	ENSP00000385749	P31321	0	UPI000021C478	0	1	0	0	0	0	chr7:g.608615_608679del	0	0
chr7	768120	0	GGGCGGAAGTGTCCATGCTGCGAGCGCTCGCGGCTGGGAGCGCAGACACGTGGTCCA	G	34	152	1044	0.237	-	intron_variant	MODIFIER	DNAAF5	ENSG00000164818	Transcript	ENST00000297440.11	protein_coding	0	8/12	ENST00000297440.11:c.1784-2330_1784-2275del	0	0	0	0	0	0	0	0	1	0	deletion	HGNC	HGNC:26013	YES	1	P1	CCDS34580.1	ENSP00000297440	Q86Y56	0	UPI0000D61BE2	0	1	0	0	0	20	chr7:g.768141_768196del	0	0
chr7	1078921	0	CCAGCGGGTCAGGGCTCCATCAAGACTGCTGGTGAATGGCCGGCTGAGGAGGCAGCGAGG	C	69	152	2142	0.449	-	intron_variant	MODIFIER	C7orf50	ENSG00000146540	Transcript	ENST00000397098.8	protein_coding	0	2/4	ENST00000397098.8:c.129+48277_129+48335del	0	0	0	0	0	0	0	0	-1	0	deletion	HGNC	HGNC:22421	YES	1	P1	CCDS5320.1	ENSP00000380286	Q9BRJ6	0	UPI0000070A88	0	0	0	0	0	0	chr7:g.1078938_1078996del	0	0
chr7	1198808	0	G	GTCTGTCTGTCTA	20	152	1070	0.135	TCTGTCTGTCTA	regulatory_region_variant	MODIFIER	0	0	RegulatoryFeature	ENSR00000814337	promoter_flanking_region	0	0	0	0	0	0	0	0	0	0	0	0	0	insertion	0	0	0	0	0	0	0	0	0	0	0	0	0	0	0	0	chr7:g.1198811_1198812insGTCTGTCTATCT	0	0
chr7	1594597	0	C	CA	9	150	545	0.071	A	downstream_gene_variant	MODIFIER	PSMG3-AS1	ENSG00000230487	Transcript	ENST00000437621.6	lincRNA	0	0	0	0	0	0	0	0	0	0	4971	1	0	insertion	HGNC	HGNC:22230	YES	1	0	0	0	0	0	0	0	0	0	0	0	0	chr7:g.1594597_1594598insA	0	0
chr7	1766974	0	CT	C	57	152	2198	0.365	-	intergenic_variant	MODIFIER	0	0	0	0	0	0	0	0	0	0	0	0	0	0	0	0	0	0	deletion	0	0	0	0	0	0	0	0	0	0	0	0	0	0	0	0	chr7:g.1766975del	0	0
chr7	1940974	0	C	CCTCCTCTTCCTCTCCCAGGCCTCAG	13	152	1442	0.103	CTCCTCTTCCTCTCCCAGGCCTCAG	intron_variant	MODIFIER	MAD1L1	ENSG00000002822	Transcript	ENST00000406869.5	protein_coding	0	16/18	ENST00000406869.5:c.1597-4078_1597-4077insCTGAGGCCTGGGAGAGGAAGAGGAG	0	0	0	0	0	0	0	0	-1	0	insertion	HGNC	HGNC:6762	YES	1	P1	CCDS43539.1	ENSP00000385334	Q9Y6D9	0	UPI0000072C4D	0	1	0	0	0	0	chr7:g.1940975_1940976insTCCTCTTCCTCTCCCAGGCCTCAGC	0	0
chr7	2104692	0	TTTGAAAACATAACTGTTTTATACTTACATGCCTCATTGTGACATCCCTAAC	T	80	152	2091	0.532	-	intron_variant	MODIFIER	MAD1L1	ENSG00000002822	Transcript	ENST00000406869.5	protein_coding	0	11/18	ENST00000406869.5:c.1074-35405_1074-35355del	0	0	0	0	0	0	0	0	-1	0	deletion	HGNC	HGNC:6762	YES	1	P1	CCDS43539.1	ENSP00000385334	Q9Y6D9	0	UPI0000072C4D	0	1	0	0	0	0	chr7:g.2104693_2104743del	0	0
chr7	2201192	0	ACTGCTGGGAAGTCCTCGGAGAGAAGGGCAGGTAGTGGTGGGCTGCCCAGAGGAGGCCTTCAGCTT	A	29	152	2186	0.192	-	intron_variant	MODIFIER	MAD1L1	ENSG00000002822	Transcript	ENST00000406869.5	protein_coding	0	10/18	ENST00000406869.5:c.986+11955_986+12019del	0	0	0	0	0	0	0	0	-1	0	deletion	HGNC	HGNC:6762	YES	1	P1	CCDS43539.1	ENSP00000385334	Q9Y6D9	0	UPI0000072C4D	0	1	0	0	0	0	chr7:g.2201195_2201259del	0	0
chr7	2615295	0	A	ATATGTGTGTGTGTGTGTGTG	29	150	1108	0.188	TATGTGTGTGTGTGTGTGTG	downstream_gene_variant	MODIFIER	IQCE	ENSG00000106012	Transcript	ENST00000402050.7	protein_coding	0	0	0	0	0	0	0	0	0	0	567	1	0	insertion	HGNC	HGNC:29171	0	1	P3	CCDS43542.1	ENSP00000385597	Q6IPM2	0	UPI000020E9EF	0	1	0	0	0	0	chr7:g.2615296_2615297insATGTGTGTGTGTGTGTGTGT	0	0
chr7	2615295	0	A	ATATGTGTGTGTGTGTGTGTGTG	16	150	1108	0.104	TATGTGTGTGTGTGTGTGTGTG	downstream_gene_variant	MODIFIER	IQCE	ENSG00000106012	Transcript	ENST00000402050.7	protein_coding	0	0	0	0	0	0	0	0	0	0	567	1	0	insertion	HGNC	HGNC:29171	0	1	P3	CCDS43542.1	ENSP00000385597	Q6IPM2	0	UPI000020E9EF	0	1	0	0	0	0	chr7:g.2615296_2615297insATGTGTGTGTGTGTGTGTGTGT	0	0
chr7	2615295	0	A	ATGTGTGTG	15	150	1108	0.097	TGTGTGTG	downstream_gene_variant	MODIFIER	IQCE	ENSG00000106012	Transcript	ENST00000402050.7	protein_coding	0	0	0	0	0	0	0	0	0	0	567	1	0	insertion	HGNC	HGNC:29171	0	1	P3	CCDS43542.1	ENSP00000385597	Q6IPM2	0	UPI000020E9EF	0	1	0	0	0	0	chr7:g.2615320_2615327dup	0	0
chr7	7058493	0	A	ACACACCCCACCGTGATGCGGGGAGTAGTAGCAACCCCCTCTCCCCACCCACCAGCTACAACGATCCACATCGCAGGGGGGTG	10	152	1126	0.071	CACACCCCACCGTGATGCGGGGAGTAGTAGCAACCCCCTCTCCCCACCCACCAGCTACAACGATCCACATCGCAGGGGGGTG	intergenic_variant	MODIFIER	0	0	0	0	0	0	0	0	0	0	0	0	0	0	0	0	0	0	insertion	0	0	0	0	0	0	0	0	0	0	0	0	0	0	0	0	chr7:g.7058512_7058513insGGGAGTAGTAGCAACCCCCTCTCCCCACCCACCAGCTACAACGATCCACATCGCAGGGGGGTGCACACCCCACCGTGATGCG	0	0
chr7	8216594	0	AT	A	13	150	570	0.084	-	intron_variant	MODIFIER	ICA1	ENSG00000003147	Transcript	ENST00000422063.6	protein_coding	0	5/13	ENST00000422063.6:c.579+1710del	0	0	0	0	0	0	0	0	-1	0	deletion	HGNC	HGNC:5343	YES	1	A2	CCDS87478.1	ENSP00000403982	Q05084	0	UPI0000EE42F7	0	0	0	0	0	0	chr7:g.8216596del	0	0
chr7	8743340	0	AAAAAGAGATATACAAATGTTTGGAGACACTTCTAGTTGAAGATTGTATATAT	A	9	150	623	0.058	-	intron_variant	MODIFIER	NXPH1	ENSG00000122584	Transcript	ENST00000405863.6	protein_coding	0	2/2	ENST00000405863.6:c.55-7623_55-7572del	0	0	0	0	0	0	0	0	1	0	deletion	HGNC	HGNC:20693	YES	1	P1	CCDS47540.1	ENSP00000384551	P58417	Q3LID8	UPI000000DC02	0	0	0	0	0	44	chr7:g.8743385_8743436del	0	0
chr7	13718489	0	C	CTGTGTATGTGTGTGTGTGTG	11	150	1367	0.071	TGTGTATGTGTGTGTGTGTG	intron_variant&non_coding_transcript_variant	MODIFIER	AC011287.1	ENSG00000229618	Transcript	ENST00000638774.1	lincRNA	0	1/6	ENST00000638774.1:n.682+598_682+599insATGTGTGTGTGTGTGTGTGT	0	0	0	0	0	0	0	0	1	0	insertion	Clone_based_ensembl_gene	0	YES	5	0	0	0	0	0	0	0	0	0	0	0	5	chr7:g.13718494_13718495insATGTGTGTGTGTGTGTGTGT	0	0
chr7	15495856	0	CT	C	10	152	1678	0.071	-	intron_variant	MODIFIER	AGMO	ENSG00000187546	Transcript	ENST00000342526.8	protein_coding	0	3/12	ENST00000342526.8:c.409+48915del	0	0	0	0	0	0	0	0	-1	0	deletion	HGNC	HGNC:33784	YES	1	P1	CCDS34604.1	ENSP00000341662	Q6ZNB7	X5D773	UPI0000050343	0	0	0	0	0	0	chr7:g.15495857del	0	0
chr7	16817929	0	A	AGAGT	13	152	1613	0.083	GAGT	intron_variant	MODIFIER	AGR2	ENSG00000106541	Transcript	ENST00000412973.1	protein_coding	0	1/6	ENST00000412973.1:c.-98-6175_-98-6174insACTC	0	0	0	0	0	0	0	0	-1	cds_end_NF	insertion	HGNC	HGNC:328	0	5	0	0	ENSP00000411969	0	C9J3E2	UPI000173A235	0	0	0	0	0	0	chr7:g.16817930_16817931insAGTG	0	0
chr7	16817929	0	A	AGTGT	23	152	1613	0.167	GTGT	intron_variant	MODIFIER	AGR2	ENSG00000106541	Transcript	ENST00000412973.1	protein_coding	0	1/6	ENST00000412973.1:c.-98-6178_-98-6175dup	0	0	0	0	0	0	0	0	-1	cds_end_NF	insertion	HGNC	HGNC:328	0	5	0	0	ENSP00000411969	0	C9J3E2	UPI000173A235	0	0	0	0	0	0	chr7:g.16817958_16817961dup	0	0
chr7	21210301	0	TGTGCTTGAGATGCTTGTGAGGCAAGATAAGAGGAGTTTGAAGAGAAAACTGTGAGCTGTGTTTTAGACAC	T	40	152	1480	0.276	-	intergenic_variant	MODIFIER	0	0	0	0	0	0	0	0	0	0	0	0	0	0	0	0	0	0	deletion	0	0	0	0	0	0	0	0	0	0	0	0	0	0	0	0	chr7:g.21210303_21210372del	0	0
chr7	21724803	0	GCA	G	31	152	2014	0.212	-	intron_variant	MODIFIER	DNAH11	ENSG00000105877	Transcript	ENST00000409508.8	protein_coding	0	44/81	ENST00000409508.8:c.7267-1007_7267-1006del	0	0	0	0	0	0	0	0	1	0	deletion	HGNC	HGNC:2942	YES	5	P2	CCDS64602.1	ENSP00000475939	Q96DT5	0	UPI0002B8CE70	0	1	0	0	0	0	chr7:g.21724804_21724805del	0	0
chr7	21724810	0	GGTA	G	30	152	1938	0.205	-	intron_variant	MODIFIER	DNAH11	ENSG00000105877	Transcript	ENST00000409508.8	protein_coding	0	44/81	ENST00000409508.8:c.7267-1000_7267-998del	0	0	0	0	0	0	0	0	1	0	deletion	HGNC	HGNC:2942	YES	5	P2	CCDS64602.1	ENSP00000475939	Q96DT5	0	UPI0002B8CE70	0	1	0	0	0	0	chr7:g.21724811_21724813del	0	0
chr7	22163113	0	TTTTCATTTTAAAATAAAATGAAAATTATTTCATTTTAAAATAAAATGAAAATTATTTCATTTTAAAATAAAATGAAAATTATTTCATTTTAAAATAAAATGAAAATTA	T	34	152	606	0.218	-	intron_variant	MODIFIER	RAPGEF5	ENSG00000136237	Transcript	ENST00000344041.10	protein_coding	0	12/25	ENST00000344041.10:c.825-680_825-573del	0	0	0	0	0	0	0	0	-1	0	deletion	HGNC	HGNC:16862	YES	5	P1	CCDS55093.1	ENSP00000343656	0	A8MQ07	UPI0000EA87E4	0	0	0	0	0	0	chr7:g.22163115_22163222del	0	0
chr7	23904511	0	CGTGGTCTCACTGGCTTCAGGAGTGAAGCTGCAGACCTTCGCTGTGAGTGTTACAGCTCTTAAGGCCGCGCGTCTGAAGTTGTTTGTTCCTCCGGGTGG	C	10	152	726	0.064	-	intergenic_variant	MODIFIER	0	0	0	0	0	0	0	0	0	0	0	0	0	0	0	0	0	0	deletion	0	0	0	0	0	0	0	0	0	0	0	0	0	0	0	0	chr7:g.23904515_23904612del	0	0
chr7	24244758	0	T	TAGATGATA	9	150	1118	0.058	AGATGATA	intron_variant&non_coding_transcript_variant	MODIFIER	AC004485.1	ENSG00000228944	Transcript	ENST00000439839.1	antisense	0	1/1	ENST00000439839.1:n.159+10802_159+10803insTATCATCT	0	0	0	0	0	0	0	0	-1	0	insertion	Clone_based_ensembl_gene	0	YES	5	0	0	0	0	0	0	0	0	0	0	0	0	chr7:g.24244758_24244759insAGATGATA	0	0
chr7	24244758	0	T	TGATA	10	150	1118	0.065	GATA	intron_variant&non_coding_transcript_variant	MODIFIER	AC004485.1	ENSG00000228944	Transcript	ENST00000439839.1	antisense	0	1/1	ENST00000439839.1:n.159+10799_159+10802dup	0	0	0	0	0	0	0	0	-1	0	insertion	Clone_based_ensembl_gene	0	YES	5	0	0	0	0	0	0	0	0	0	0	0	0	chr7:g.24244794_24244797dup	0	0
chr7	24774239	0	TTCCCTCTCCCTCCCTCCCTCCCTTCTTCCCTCCCTCCCTCCCTTCCTCCCTCCC	T	70	152	1234	0.468	-	intergenic_variant	MODIFIER	0	0	0	0	0	0	0	0	0	0	0	0	0	0	0	0	0	0	deletion	0	0	0	0	0	0	0	0	0	0	0	0	0	0	0	0	chr7:g.24774246_24774299del	0	0
chr7	29195629	0	A	AGAGAGTGTGT	20	152	1413	0.128	GAGAGTGTGT	intron_variant	MODIFIER	CHN2	ENSG00000106069	Transcript	ENST00000222792.10	protein_coding	0	1/12	ENST00000222792.10:c.49+640_49+641insAGAGTGTGTG	0	0	0	0	0	0	0	0	1	0	insertion	HGNC	HGNC:1944	YES	1	P1	CCDS5420.1	ENSP00000222792	P52757	A0A2X0TVW3	UPI000012781F	0	0	0	0	0	1	chr7:g.29195630_29195631insAGAGTGTGTG	0	0
chr7	29195629	0	A	AGTGTGT	18	152	1413	0.115	GTGTGT	intron_variant	MODIFIER	CHN2	ENSG00000106069	Transcript	ENST00000222792.10	protein_coding	0	1/12	ENST00000222792.10:c.49+655_49+660dup	0	0	0	0	0	0	0	0	1	0	insertion	HGNC	HGNC:1944	YES	1	P1	CCDS5420.1	ENSP00000222792	P52757	A0A2X0TVW3	UPI000012781F	0	0	0	0	0	21	chr7:g.29195645_29195650dup	0	0
chr7	31521620	0	C	CCT	17	152	1425	0.109	CT	intron_variant	MODIFIER	ITPRID1	ENSG00000180347	Transcript	ENST00000407970.7	protein_coding	0	1/13	ENST00000407970.7:c.-20+3283_-20+3284insCT	0	0	0	0	0	0	0	0	1	0	insertion	HGNC	HGNC:27363	0	1	P3	CCDS5435.2	ENSP00000384416	Q6ZRS4	0	UPI00015A2549	0	0	0	0	0	0	chr7:g.31521620_31521621insCT	0	0
chr7	33309289	0	GTTTCCAACACTTCAAATTATAACACGTTTGAGTGAAGGATGGACCCAAGATTTCCAAGACTTCAAATTATAACACGTTTGACTGGTGAATGAACCCAAGA	G	13	152	1731	0.083	-	intron_variant	MODIFIER	BBS9	ENSG00000122507	Transcript	ENST00000242067.10	protein_coding	0	9/22	ENST00000242067.10:c.1017-27144_1017-27045del	0	0	0	0	0	0	0	0	1	0	deletion	HGNC	HGNC:30000	YES	1	A1	CCDS43566.1	ENSP00000242067	Q3SYG4	A0A090N8P4	UPI000020ED57	0	1	0	0	0	7	chr7:g.33309291_33309390del	0	0
chr7	42267838	0	T	TATCCCATCCCACCCCATCCCATCCC	23	150	981	0.149	ATCCCATCCCACCCCATCCCATCCC	intergenic_variant	MODIFIER	0	0	0	0	0	0	0	0	0	0	0	0	0	0	0	0	0	0	insertion	0	0	0	0	0	0	0	0	0	0	0	0	0	0	0	0	chr7:g.42267849_42267850insCCCCATCCCATCCCATCCCATCCCA	0	0
chr7	53788826	0	G	GAGAGATAGAT	19	152	1153	0.122	AGAGATAGAT	intron_variant&non_coding_transcript_variant	MODIFIER	LINC01446	ENSG00000205628	Transcript	ENST00000380970.2	lincRNA	0	1/5	ENST00000380970.2:n.425-8789_425-8788insATCTATCTCT	0	0	0	0	0	0	0	0	-1	0	insertion	HGNC	HGNC:50773	YES	2	0	0	0	0	0	0	0	0	0	0	0	0	chr7:g.53788829_53788830insGATAGATAGA	0	0
chr7	53788826	0	G	GAGAGATAGATAGAT	19	152	1153	0.135	AGAGATAGATAGAT	intron_variant&non_coding_transcript_variant	MODIFIER	LINC01446	ENSG00000205628	Transcript	ENST00000380970.2	lincRNA	0	1/5	ENST00000380970.2:n.425-8789_425-8788insATCTATCTATCTCT	0	0	0	0	0	0	0	0	-1	0	insertion	HGNC	HGNC:50773	YES	2	0	0	0	0	0	0	0	0	0	0	0	0	chr7:g.53788829_53788830insGATAGATAGATAGA	0	0
chr7	57486145	0	A	ATGGAGTGGAGTGGAGTGGAGTGGAG	17	152	2010	0.109	TGGAGTGGAGTGGAGTGGAGTGGAG	downstream_gene_variant	MODIFIER	AC092175.1	ENSG00000270957	Transcript	ENST00000605325.1	processed_pseudogene	0	0	0	0	0	0	0	0	0	0	250	1	0	insertion	Clone_based_ensembl_gene	0	YES	0	0	0	0	0	0	0	0	0	0	0	0	0	chr7:g.57486168_57486169insAGTGGAGTGGAGTGGAGTGGAGTGG	0	0
chr7	57486145	0	A	ATGGAGTGGAGTGGAGTGGAGTGGAGTGGAG	11	152	2010	0.071	TGGAGTGGAGTGGAGTGGAGTGGAGTGGAG	downstream_gene_variant	MODIFIER	AC092175.1	ENSG00000270957	Transcript	ENST00000605325.1	processed_pseudogene	0	0	0	0	0	0	0	0	0	0	250	1	0	insertion	Clone_based_ensembl_gene	0	YES	0	0	0	0	0	0	0	0	0	0	0	0	0	chr7:g.57486168_57486169insAGTGGAGTGGAGTGGAGTGGAGTGGAGTGG	0	0
chr7	58064193	0	TCC	T	34	152	3203	0.218	-	TF_binding_site_variant	MODIFIER	0	0	MotifFeature	ENSM00205944718	0	0	0	0	0	0	0	0	0	0	0	0	1	0	deletion	0	0	0	0	0	0	0	0	0	0	0	0	0	0	0	0	chr7:g.58064194_58064195del	0	0
chr7	58182242	0	TTG	T	9	152	2077	0.058	-	intergenic_variant	MODIFIER	0	0	0	0	0	0	0	0	0	0	0	0	0	0	0	0	0	0	deletion	0	0	0	0	0	0	0	0	0	0	0	0	0	0	0	0	chr7:g.58182243_58182244del	0	0
chr7	58188214	0	AGAATCATTCTCAGAATGTGCTTTGTGATGTGTGCATTCAACTCACAGAGTTTAACCTTTCTTTTCATAGAGGAGTTTGGAAACACACTGTTTGTAAAGTCTGCAATTGGATATATGGACCTGTTTGAGGCCTTCGTTGGAAACGGGATTTCTTCATTGAATGCTAGATG	A	22	152	782	0.16	-	intergenic_variant	MODIFIER	0	0	0	0	0	0	0	0	0	0	0	0	0	0	0	0	0	0	deletion	0	0	0	0	0	0	0	0	0	0	0	0	0	0	0	0	chr7:g.58188216_58188384del	0	0
chr7	58509003	0	TC	T	48	152	1429	0.314	-	intergenic_variant	MODIFIER	0	0	0	0	0	0	0	0	0	0	0	0	0	0	0	0	0	0	deletion	0	0	0	0	0	0	0	0	0	0	0	0	0	0	0	0	chr7:g.58509004del	0	0
chr7	58711633	0	CTT	C	39	150	2827	0.26	-	intergenic_variant	MODIFIER	0	0	0	0	0	0	0	0	0	0	0	0	0	0	0	0	0	0	deletion	0	0	0	0	0	0	0	0	0	0	0	0	0	0	0	0	chr7:g.58711638_58711639del	0	0
chr7	59394769	0	ACT	A	8	150	756	0.052	-	intergenic_variant	MODIFIER	0	0	0	0	0	0	0	0	0	0	0	0	0	0	0	0	0	0	deletion	0	0	0	0	0	0	0	0	0	0	0	0	0	0	0	0	chr7:g.59394772_59394773del	0	0
chr7	59413822	0	CAGA	C	8	150	656	0.052	-	intergenic_variant	MODIFIER	0	0	0	0	0	0	0	0	0	0	0	0	0	0	0	0	0	0	deletion	0	0	0	0	0	0	0	0	0	0	0	0	0	0	0	0	chr7:g.59413827_59413829del	0	0
chr7	59773876	0	C	CA	120	152	1941	0.795	A	intergenic_variant	MODIFIER	0	0	0	0	0	0	0	0	0	0	0	0	0	0	0	0	0	0	insertion	0	0	0	0	0	0	0	0	0	0	0	0	0	0	0	0	chr7:g.59773877dup	0	0
chr7	60017055	0	CT	C	12	152	1440	0.077	-	intergenic_variant	MODIFIER	0	0	0	0	0	0	0	0	0	0	0	0	0	0	0	0	0	0	deletion	0	0	0	0	0	0	0	0	0	0	0	0	0	0	0	0	chr7:g.60017061del	0	0
chr7	60996754	0	GAT	G	8	152	1749	0.051	-	intergenic_variant	MODIFIER	0	0	0	0	0	0	0	0	0	0	0	0	0	0	0	0	0	0	deletion	0	0	0	0	0	0	0	0	0	0	0	0	0	0	0	0	chr7:g.60996755_60996756del	0	0
chr7	61024017	0	G	GATTCCATTCGATGATGATTCCATTTGATTTCATTCGATGATTCCATTTGATTCCATTCTATGATGATTCCCTTCT	20	152	1978	0.128	ATTCCATTCGATGATGATTCCATTTGATTTCATTCGATGATTCCATTTGATTCCATTCTATGATGATTCCCTTCT	intergenic_variant	MODIFIER	0	0	0	0	0	0	0	0	0	0	0	0	0	0	0	0	0	0	insertion	0	0	0	0	0	0	0	0	0	0	0	0	0	0	0	0	chr7:g.61024043_61024044insATTTCATTCGATGATTCCATTTGATTCCATTCTATGATGATTCCCTTCTATTCCATTCGATGATGATTCCATTTG	0	0
chr7	61042642	0	C	CGAATGGAGTTGAATGGAATCATCATCGAATGGAATCGAATGAAATCTTCATT	40	152	1872	0.256	GAATGGAGTTGAATGGAATCATCATCGAATGGAATCGAATGAAATCTTCATT	intergenic_variant	MODIFIER	0	0	0	0	0	0	0	0	0	0	0	0	0	0	0	0	0	0	insertion	0	0	0	0	0	0	0	0	0	0	0	0	0	0	0	0	chr7:g.61042651_61042652insTGAATGGAATCATCATCGAATGGAATCGAATGAAATCTTCATTGAATGGAGT	0	0
chr7	61852263	0	AT	A	17	152	1662	0.109	-	intergenic_variant	MODIFIER	0	0	0	0	0	0	0	0	0	0	0	0	0	0	0	0	0	0	deletion	0	0	0	0	0	0	0	0	0	0	0	0	0	0	0	0	chr7:g.61852264del	0	0
chr7	61852266	0	AG	A	17	152	1673	0.109	-	intergenic_variant	MODIFIER	0	0	0	0	0	0	0	0	0	0	0	0	0	0	0	0	0	0	deletion	0	0	0	0	0	0	0	0	0	0	0	0	0	0	0	0	chr7:g.61852267del	0	0
chr7	62376228	0	TAC	T	53	152	2377	0.353	-	intergenic_variant	MODIFIER	0	0	0	0	0	0	0	0	0	0	0	0	0	0	0	0	0	0	deletion	0	0	0	0	0	0	0	0	0	0	0	0	0	0	0	0	chr7:g.62376229_62376230del	0	0
chr7	64204294	0	GAAACTCTTAACTCCACCCAATCCCATTCTTTACCTGGGTACGCCACCACTTGC	G	11	152	1668	0.071	-	upstream_gene_variant	MODIFIER	ZNF735	ENSG00000223614	Transcript	ENST00000429565.4	protein_coding	0	0	0	0	0	0	0	0	0	0	2743	1	0	deletion	HGNC	HGNC:32466	YES	5	P1	CCDS78236.1	ENSP00000485547	P0CB33	0	UPI0001662441	0	0	0	0	0	0	chr7:g.64204343_64204395del	0	0
chr7	67632680	0	T	TCTTTTGTGTGTGTGTG	20	152	1856	0.128	CTTTTGTGTGTGTGTG	downstream_gene_variant	MODIFIER	MTCO3P41	ENSG00000237466	Transcript	ENST00000414801.1	unprocessed_pseudogene	0	0	0	0	0	0	0	0	0	0	4331	1	0	insertion	HGNC	HGNC:52144	YES	0	0	0	0	0	0	0	0	0	0	0	0	0	chr7:g.67632680_67632681insCTTTTGTGTGTGTGTG	0	0
chr7	68515632	0	T	TGATAGATA	35	152	1093	0.224	GATAGATA	intergenic_variant	MODIFIER	0	0	0	0	0	0	0	0	0	0	0	0	0	0	0	0	0	0	insertion	0	0	0	0	0	0	0	0	0	0	0	0	0	0	0	0	chr7:g.68515649_68515656dup	0	0
chr7	68515632	0	T	TGATAGATAGATA	27	152	1093	0.179	GATAGATAGATA	intergenic_variant	MODIFIER	0	0	0	0	0	0	0	0	0	0	0	0	0	0	0	0	0	0	insertion	0	0	0	0	0	0	0	0	0	0	0	0	0	0	0	0	chr7:g.68515645_68515656dup	0	0
chr7	68515632	0	T	TGATAGATAGATAGATA	13	152	1093	0.103	GATAGATAGATAGATA	intergenic_variant	MODIFIER	0	0	0	0	0	0	0	0	0	0	0	0	0	0	0	0	0	0	insertion	0	0	0	0	0	0	0	0	0	0	0	0	0	0	0	0	chr7:g.68515641_68515656dup	0	0
chr7	71621552	0	T	TGG	8	152	1306	0.058	GG	intron_variant	MODIFIER	GALNT17	ENSG00000185274	Transcript	ENST00000333538.10	protein_coding	0	6/10	ENST00000333538.10:c.1081-43859_1081-43858insGG	0	0	0	0	0	0	0	0	1	0	insertion	HGNC	HGNC:16347	YES	1	P1	CCDS5540.1	ENSP00000329654	Q6IS24	Q2L4S5	UPI00000502D5	0	0	0	0	0	0	chr7:g.71621552_71621553insGG	0	0
chr7	71972024	0	G	GA	8	152	1097	0.051	A	intron_variant	MODIFIER	CALN1	ENSG00000183166	Transcript	ENST00000395275.7	protein_coding	0	5/6	ENST00000395275.7:c.501+51632dup	0	0	0	0	0	0	0	0	-1	0	insertion	HGNC	HGNC:13248	YES	5	A1	CCDS47603.1	ENSP00000378690	Q9BXU9	0	UPI0000D4B903	0	0	0	0	0	0	chr7:g.71972027dup	0	0
chr7	73156157	0	CTCTCTGTCTG	C	8	152	2690	0.058	-	intron_variant&non_coding_transcript_variant	MODIFIER	GTF2IP4	ENSG00000233369	Transcript	ENST00000544802.5	processed_transcript	0	1/23	ENST00000544802.5:n.406+820_406+829del	0	0	0	0	0	0	0	0	1	0	deletion	HGNC	HGNC:51716	YES	1	0	0	0	0	0	0	0	0	0	0	0	5	chr7:g.73156163_73156172del	0	0
chr7	75683911	0	TAAGTAGTTCTCTGGAATCCTTGCTCTGCAGCCAACCAGCTACATGAATTTGAACAAGC	T	10	152	2603	0.064	-	intron_variant	MODIFIER	HIP1	ENSG00000127946	Transcript	ENST00000336926.11	protein_coding	0	1/30	ENST00000336926.11:c.120+54832_120+54889del	0	0	0	0	0	0	0	0	-1	0	deletion	HGNC	HGNC:4913	YES	1	P1	CCDS34669.1	ENSP00000336747	O00291	0	UPI000013D65F	0	1	0	0	0	0	chr7:g.75683912_75683969del	0	0
chr7	75820132	0	TCC	T	11	152	1216	0.071	-	intron_variant	MODIFIER	CCL24	ENSG00000106178	Transcript	ENST00000416943.1	protein_coding	0	1/3	ENST00000416943.1:c.-60+3188_-60+3189del	0	0	0	0	0	0	0	0	-1	0	deletion	HGNC	HGNC:10623	YES	1	P1	CCDS34670.1	ENSP00000400533	O00175	0	UPI0000050AFE	0	0	0	0	0	0	chr7:g.75820133_75820134del	0	0
chr7	76293162	0	CACCCAAGGAGGCATCTTAGAGACCCAGATGCCTGGGGGTCTCCTACCTCCCCCTCCACCT	C	28	152	1747	0.192	-	intergenic_variant	MODIFIER	0	0	0	0	0	0	0	0	0	0	0	0	0	0	0	0	0	0	deletion	0	0	0	0	0	0	0	0	0	0	0	0	0	0	0	0	chr7:g.76293204_76293263del	0	0
chr7	76433124	0	T	TTTGGTTTTGGTTGGTTTTGG	43	150	1702	0.279	TTGGTTTTGGTTGGTTTTGG	intron_variant	MODIFIER	ZP3	ENSG00000188372	Transcript	ENST00000394857.8	protein_coding	0	3/7	ENST00000394857.8:c.535+123_535+142dup	0	0	0	0	0	0	0	0	1	0	insertion	HGNC	HGNC:13189	YES	1	A2	CCDS47618.1	ENSP00000378326	P21754	0	UPI000013CF77	0	1	0	0	0	48	chr7:g.76433153_76433172dup	0	0
chr7	85066913	0	C	CAG	20	152	1084	0.135	AG	intron_variant	MODIFIER	SEMA3D	ENSG00000153993	Transcript	ENST00000284136.10	protein_coding	0	5/16	ENST00000284136.10:c.589+1276_589+1277dup	0	0	0	0	0	0	0	0	-1	0	insertion	HGNC	HGNC:10726	YES	5	P1	CCDS34676.1	ENSP00000284136	O95025	0	UPI0000135A66	0	1	0	0	0	0	chr7:g.85066945_85066946dup	0	0
chr7	85066913	0	C	CAGAGAG	25	152	1084	0.16	AGAGAG	intron_variant	MODIFIER	SEMA3D	ENSG00000153993	Transcript	ENST00000284136.10	protein_coding	0	5/16	ENST00000284136.10:c.589+1272_589+1277dup	0	0	0	0	0	0	0	0	-1	0	insertion	HGNC	HGNC:10726	YES	5	P1	CCDS34676.1	ENSP00000284136	O95025	0	UPI0000135A66	0	1	0	0	0	0	chr7:g.85066941_85066946dup	0	0
chr7	85066913	0	C	CAGAGAGAG	8	152	1084	0.051	AGAGAGAG	intron_variant	MODIFIER	SEMA3D	ENSG00000153993	Transcript	ENST00000284136.10	protein_coding	0	5/16	ENST00000284136.10:c.589+1270_589+1277dup	0	0	0	0	0	0	0	0	-1	0	insertion	HGNC	HGNC:10726	YES	5	P1	CCDS34676.1	ENSP00000284136	O95025	0	UPI0000135A66	0	1	0	0	0	0	chr7:g.85066939_85066946dup	0	0
chr7	86655853	0	G	GTGTGTGTGT	29	152	1931	0.199	TGTGTGTGT	intron_variant	MODIFIER	GRM3	ENSG00000198822	Transcript	ENST00000361669.6	protein_coding	0	1/5	ENST00000361669.6:c.-141+10981_-141+10982insTGTGTGTGT	0	0	0	0	0	0	0	0	1	0	insertion	HGNC	HGNC:4595	YES	1	P1	CCDS5600.1	ENSP00000355316	Q14832	A4D1D0	UPI0000153EFC	0	1	0	0	0	0	chr7:g.86655853_86655854insTGTGTGTGT	0	0
chr7	90621663	0	T	TCCTTCCTGCCTTCCTGCCTTCCTG	24	152	1538	0.154	CCTTCCTGCCTTCCTGCCTTCCTG	intron_variant	MODIFIER	CDK14	ENSG00000058091	Transcript	ENST00000380050.8	protein_coding	0	2/14	ENST00000380050.8:c.123+17422_123+17445dup	0	0	0	0	0	0	0	0	1	0	insertion	HGNC	HGNC:8883	YES	1	P1	CCDS75626.1	ENSP00000369390	O94921	0	UPI000013EAF4	0	0	0	0	0	31	chr7:g.90621671_90621694dup	0	0
chr7	90621663	0	T	TTCCTGCCTTCCTG	21	152	1538	0.135	TCCTGCCTTCCTG	intron_variant	MODIFIER	CDK14	ENSG00000058091	Transcript	ENST00000380050.8	protein_coding	0	2/14	ENST00000380050.8:c.123+17414_123+17415insTCCTGCCTTCCTG	0	0	0	0	0	0	0	0	1	0	insertion	HGNC	HGNC:8883	YES	1	P1	CCDS75626.1	ENSP00000369390	O94921	0	UPI000013EAF4	0	0	0	0	0	0	chr7:g.90621663_90621664insTCCTGCCTTCCTG	0	0
chr7	91963482	0	TCA	T	12	152	1122	0.077	-	intron_variant	MODIFIER	AKAP9	ENSG00000127914	Transcript	ENST00000356239.7	protein_coding	0	1/49	ENST00000356239.7:c.49-10184_49-10183del	0	0	0	0	0	0	0	0	1	0	deletion	HGNC	HGNC:379	YES	1	P2	CCDS5622.1	ENSP00000348573	Q99996	0	UPI000002A38D	0	1	0	0	0	44	chr7:g.91963527_91963528del	0	0
chr7	98548075	0	C	CCTACCTGCCTACCTACCTACCTGCCTATCTACCTGCCTACCTACTTACATAT	28	152	2801	0.199	CTACCTGCCTACCTACCTACCTGCCTATCTACCTGCCTACCTACTTACATAT	regulatory_region_variant	MODIFIER	0	0	RegulatoryFeature	ENSR00000833120	CTCF_binding_site	0	0	0	0	0	0	0	0	0	0	0	0	0	insertion	0	0	0	0	0	0	0	0	0	0	0	0	0	0	0	0	chr7:g.98548124_98548125insTATCTACCTGCCTACCTACCTACCTGCCTATCTACCTGCCTACCTACTTACA	0	0
chr7	98548177	0	TA	T	11	152	2662	0.077	-	regulatory_region_variant	MODIFIER	0	0	RegulatoryFeature	ENSR00000833120	CTCF_binding_site	0	0	0	0	0	0	0	0	0	0	0	0	0	deletion	0	0	0	0	0	0	0	0	0	0	0	0	0	0	0	0	chr7:g.98548179del	0	0
chr7	100953369	0	AGC	A	22	152	2380	0.141	-	frameshift_variant	HIGH	MUC3A	ENSG00000169894	Transcript	ENST00000379458.9	protein_coding	2/12	0	ENST00000379458.9:c.1591_1592del	ENSP00000368771.5:p.Ala531AsnfsTer36	1682-1683/11248	1591-1592/9972	531/3323	A/X	GCa/a	0	0	1	0	deletion	HGNC	HGNC:7513	YES	5	P2	CCDS78262.1	ENSP00000368771	Q02505	0	UPI000455B941	0	0	0	0	hmmpanther:PTHR24041&hmmpanther:PTHR24041&hmmpanther:PTHR24041:SF22&hmmpanther:PTHR24041:SF22	0	chr7:g.100953370_100953371del	0	0
chr7	100953372	0	A	AGT	22	152	2354	0.141	GT	frameshift_variant	HIGH	MUC3A	ENSG00000169894	Transcript	ENST00000379458.9	protein_coding	2/12	0	ENST00000379458.9:c.1593_1594insGT	ENSP00000368771.5:p.Thr532ValfsTer99	1684-1685/11248	1593-1594/9972	531-532/3323	-/X	-/GT	0	0	1	0	insertion	HGNC	HGNC:7513	YES	5	P2	CCDS78262.1	ENSP00000368771	Q02505	0	UPI000455B941	0	0	0	0	hmmpanther:PTHR24041&hmmpanther:PTHR24041&hmmpanther:PTHR24041:SF22&hmmpanther:PTHR24041:SF22	0	chr7:g.100953372_100953373insGT	0	0
chr7	102431117	0	T	TTGTGTGTGTGTGTGTGTGTGTGTGTG	8	152	1857	0.051	TGTGTGTGTGTGTGTGTGTGTGTGTG	downstream_gene_variant	MODIFIER	PRKRIP1	ENSG00000128563	Transcript	ENST00000496391.5	protein_coding	0	0	0	0	0	0	0	0	0	0	4441	1	0	insertion	HGNC	HGNC:21894	YES	2	P1	CCDS34714.1	ENSP00000419270	Q9H875	A0A024QYV5	UPI000003587A	0	0	0	0	0	0	chr7:g.102431142_102431143insGTGTGTGTGTGTGTGTGTGTGTGTGT	0	0
chr7	104614653	0	C	CTTCTCTCCTTCCT	11	152	1409	0.083	TTCTCTCCTTCCT	intron_variant	MODIFIER	LHFPL3	ENSG00000187416	Transcript	ENST00000424859.6	protein_coding	0	1/2	ENST00000424859.6:c.404-122021_404-122020insTCTCTCCTTCCTT	0	0	0	0	0	0	0	0	1	0	insertion	HGNC	HGNC:6589	YES	1	P5	0	ENSP00000393128	Q86UP9	0	UPI000020F876	0	0	0	0	0	1	chr7:g.104614654_104614655insTCTCTCCTTCCTT	0	0
chr7	104614653	0	C	CTTCTCTCCTTCCTTCCT	11	152	1409	0.077	TTCTCTCCTTCCTTCCT	intron_variant	MODIFIER	LHFPL3	ENSG00000187416	Transcript	ENST00000424859.6	protein_coding	0	1/2	ENST00000424859.6:c.404-122021_404-122020insTCTCTCCTTCCTTCCTT	0	0	0	0	0	0	0	0	1	0	insertion	HGNC	HGNC:6589	YES	1	P5	0	ENSP00000393128	Q86UP9	0	UPI000020F876	0	0	0	0	0	1	chr7:g.104614654_104614655insTCTCTCCTTCCTTCCTT	0	0
chr7	104614653	0	C	CTTCTCTCCTTCCTTCCTTCCT	14	152	1409	0.09	TTCTCTCCTTCCTTCCTTCCT	intron_variant	MODIFIER	LHFPL3	ENSG00000187416	Transcript	ENST00000424859.6	protein_coding	0	1/2	ENST00000424859.6:c.404-122021_404-122020insTCTCTCCTTCCTTCCTTCCTT	0	0	0	0	0	0	0	0	1	0	insertion	HGNC	HGNC:6589	YES	1	P5	0	ENSP00000393128	Q86UP9	0	UPI000020F876	0	0	0	0	0	1	chr7:g.104614654_104614655insTCTCTCCTTCCTTCCTTCCTT	0	0
chr7	108593956	0	CTCTTTCTTTCTTTCTTTCTTTCTTTCTT	C	10	152	1699	0.064	-	upstream_gene_variant	MODIFIER	AC005487.1	ENSG00000225647	Transcript	ENST00000440208.1	lincRNA	0	0	0	0	0	0	0	0	0	0	4391	1	0	deletion	Clone_based_ensembl_gene	0	YES	5	0	0	0	0	0	0	0	0	0	0	0	0	chr7:g.108593991_108594018del	0	0
chr7	115396764	0	C	CTTTTT	28	150	1282	0.195	TTTTT	regulatory_region_variant	MODIFIER	0	0	RegulatoryFeature	ENSR00000836663	CTCF_binding_site	0	0	0	0	0	0	0	0	0	0	0	0	0	insertion	0	0	0	0	0	0	0	0	0	0	0	0	0	0	0	0	chr7:g.115396811_115396815dup	0	0
chr7	115396764	0	C	CTTTTTT	26	150	1282	0.169	TTTTTT	regulatory_region_variant	MODIFIER	0	0	RegulatoryFeature	ENSR00000836663	CTCF_binding_site	0	0	0	0	0	0	0	0	0	0	0	0	0	insertion	0	0	0	0	0	0	0	0	0	0	0	0	0	0	0	0	chr7:g.115396810_115396815dup	0	0
chr7	115396764	0	C	CTTTTTTT	18	150	1282	0.117	TTTTTTT	regulatory_region_variant	MODIFIER	0	0	RegulatoryFeature	ENSR00000836663	CTCF_binding_site	0	0	0	0	0	0	0	0	0	0	0	0	0	insertion	0	0	0	0	0	0	0	0	0	0	0	0	0	0	0	0	chr7:g.115396809_115396815dup	0	0
chr7	122272516	0	T	TTCCTTC	9	150	1206	0.058	TCCTTC	regulatory_region_variant	MODIFIER	0	0	RegulatoryFeature	ENSR00000217469	open_chromatin_region	0	0	0	0	0	0	0	0	0	0	0	0	0	insertion	0	0	0	0	0	0	0	0	0	0	0	0	0	0	0	0	chr7:g.122272516_122272517insTCCTTC	0	0
chr7	124961679	0	GACTGTATAGAGGTGGGAAGGATACCAAGAGCCTGAGAAACTGCTTGGGGGATTTGACTAGTAAAGGACTGTCAGTTA	G	43	152	2193	0.288	-	intron_variant&non_coding_transcript_variant	MODIFIER	POT1-AS1	ENSG00000224897	Transcript	ENST00000453342.5	antisense	0	2/10	ENST00000453342.5:n.202+21295_202+21371del	0	0	0	0	0	0	0	0	1	0	deletion	HGNC	HGNC:49459	YES	1	0	0	0	0	0	0	0	0	0	0	0	0	chr7:g.124961680_124961756del	0	0
chr7	124972465	0	T	TCTCTCTCTCTCTCTCTCTCACA	12	150	1274	0.078	CTCTCTCTCTCTCTCTCTCACA	intron_variant&non_coding_transcript_variant	MODIFIER	POT1-AS1	ENSG00000224897	Transcript	ENST00000453342.5	antisense	0	2/10	ENST00000453342.5:n.203-28216_203-28215insTCTCTCTCTCTCTCTCTCACAC	0	0	0	0	0	0	0	0	1	0	insertion	HGNC	HGNC:49459	YES	1	0	0	0	0	0	0	0	0	0	0	0	1	chr7:g.124972466_124972467insTCTCTCTCTCTCTCTCTCACAC	0	0
chr7	129090833	0	AGGTCCCTTCTGGCTCTGATGTGTGTGATTCAGGTGAGGTTGTTGAAGAGAAGTGGGCTGCAGCATTG	A	14	150	1431	0.117	-	downstream_gene_variant	MODIFIER	AC011005.2	ENSG00000241102	Transcript	ENST00000487324.1	processed_pseudogene	0	0	0	0	0	0	0	0	0	0	4401	-1	0	deletion	Clone_based_ensembl_gene	0	YES	0	0	0	0	0	0	0	0	0	0	0	0	0	chr7:g.129090836_129090902del	0	0
chr7	132698175	0	A	AAGAGAAAGAAAGAGAGATGCAGACTGTTGAAAGAAAGAAGGAAGGAAGGGAGAGAGAG	82	152	999	0.538	AGAGAAAGAAAGAGAGATGCAGACTGTTGAAAGAAAGAAGGAAGGAAGGGAGAGAGAG	intron_variant&non_coding_transcript_variant	MODIFIER	AC009365.1	ENSG00000183470	Transcript	ENST00000332558.8	lincRNA	0	3/4	ENST00000332558.8:n.408-26577_408-26576insGTTGAAAGAAAGAAGGAAGGAAGGGAGAGAGAGAGAGAAAGAAAGAGAGATGCAGACT	0	0	0	0	0	0	0	0	1	0	insertion	Clone_based_ensembl_gene	0	YES	2	0	0	0	0	0	0	0	0	0	0	0	25	chr7:g.132698200_132698201insGTTGAAAGAAAGAAGGAAGGAAGGGAGAGAGAGAGAGAAAGAAAGAGAGATGCAGACT	0	0
chr7	132900232	0	A	AATCACACTCATTC	10	152	966	0.064	ATCACACTCATTC	intron_variant	MODIFIER	CHCHD3	ENSG00000106554	Transcript	ENST00000448878.6	protein_coding	0	4/8	ENST00000448878.6:c.370-13245_370-13244insGAATGAGTGTGAT	0	0	0	0	0	0	0	0	-1	0	insertion	HGNC	HGNC:21906	YES	5	A1	CCDS87549.1	ENSP00000389297	0	C9JRZ6	UPI0001BAAABA	0	0	0	0	0	0	chr7:g.132900232_132900233insATCACACTCATTC	0	0
chr7	132900232	0	A	AATCACACTCATTCT	8	152	966	0.051	ATCACACTCATTCT	intron_variant	MODIFIER	CHCHD3	ENSG00000106554	Transcript	ENST00000448878.6	protein_coding	0	4/8	ENST00000448878.6:c.370-13245_370-13244insAGAATGAGTGTGAT	0	0	0	0	0	0	0	0	-1	0	insertion	HGNC	HGNC:21906	YES	5	A1	CCDS87549.1	ENSP00000389297	0	C9JRZ6	UPI0001BAAABA	0	0	0	0	0	0	chr7:g.132900232_132900233insATCACACTCATTCT	0	0
chr7	132955173	0	G	GGTGT	33	150	1802	0.214	GTGT	intron_variant	MODIFIER	CHCHD3	ENSG00000106554	Transcript	ENST00000448878.6	protein_coding	0	4/8	ENST00000448878.6:c.369+19992_369+19995dup	0	0	0	0	0	0	0	0	-1	0	insertion	HGNC	HGNC:21906	YES	5	A1	CCDS87549.1	ENSP00000389297	0	C9JRZ6	UPI0001BAAABA	0	0	0	0	0	0	chr7:g.132955212_132955215dup	0	0
chr7	132955173	0	G	GGTGTGT	10	150	1802	0.084	GTGTGT	intron_variant	MODIFIER	CHCHD3	ENSG00000106554	Transcript	ENST00000448878.6	protein_coding	0	4/8	ENST00000448878.6:c.369+19990_369+19995dup	0	0	0	0	0	0	0	0	-1	0	insertion	HGNC	HGNC:21906	YES	5	A1	CCDS87549.1	ENSP00000389297	0	C9JRZ6	UPI0001BAAABA	0	0	0	0	0	0	chr7:g.132955210_132955215dup	0	0
chr7	132955173	0	G	GGTGTGTGTGTGTGTGTGTGT	13	150	1802	0.084	GTGTGTGTGTGTGTGTGTGT	intron_variant	MODIFIER	CHCHD3	ENSG00000106554	Transcript	ENST00000448878.6	protein_coding	0	4/8	ENST00000448878.6:c.369+19976_369+19995dup	0	0	0	0	0	0	0	0	-1	0	insertion	HGNC	HGNC:21906	YES	5	A1	CCDS87549.1	ENSP00000389297	0	C9JRZ6	UPI0001BAAABA	0	0	0	0	0	0	chr7:g.132955196_132955215dup	0	0
chr7	132955173	0	G	GGTGTGTGTGTGTGTGTGTGTGT	10	150	1802	0.065	GTGTGTGTGTGTGTGTGTGTGT	intron_variant	MODIFIER	CHCHD3	ENSG00000106554	Transcript	ENST00000448878.6	protein_coding	0	4/8	ENST00000448878.6:c.369+19974_369+19995dup	0	0	0	0	0	0	0	0	-1	0	insertion	HGNC	HGNC:21906	YES	5	A1	CCDS87549.1	ENSP00000389297	0	C9JRZ6	UPI0001BAAABA	0	0	0	0	0	0	chr7:g.132955194_132955215dup	0	0
chr7	132955173	0	G	GGTGTGTGTGTGTGTGTGTGTGTGT	12	150	1802	0.078	GTGTGTGTGTGTGTGTGTGTGTGT	intron_variant	MODIFIER	CHCHD3	ENSG00000106554	Transcript	ENST00000448878.6	protein_coding	0	4/8	ENST00000448878.6:c.369+19972_369+19995dup	0	0	0	0	0	0	0	0	-1	0	insertion	HGNC	HGNC:21906	YES	5	A1	CCDS87549.1	ENSP00000389297	0	C9JRZ6	UPI0001BAAABA	0	0	0	0	0	0	chr7:g.132955192_132955215dup	0	0
chr7	134920256	0	TGCTATGAAATAAAATCCCTGGGGGTTTTGGTACATGAAAAAGAATAATGAAAGTATGTGTGAGTCATTTTGCCTCCAAATAGTTGATAA	T	19	152	1382	0.122	-	intron_variant	MODIFIER	CALD1	ENSG00000122786	Transcript	ENST00000361675.7	protein_coding	0	3/14	ENST00000361675.7:c.72-8495_72-8407del	0	0	0	0	0	0	0	0	1	0	deletion	HGNC	HGNC:1441	YES	1	0	CCDS5835.1	ENSP00000354826	Q05682	0	UPI0000140A64	0	0	0	0	0	2	chr7:g.134920259_134920347del	0	0
chr7	137899118	0	AAG	A	31	150	1310	0.221	-	intron_variant	MODIFIER	CREB3L2	ENSG00000182158	Transcript	ENST00000330387.11	protein_coding	0	8/11	ENST00000330387.11:c.1043+2234_1043+2235del	0	0	0	0	0	0	0	0	-1	0	deletion	HGNC	HGNC:23720	YES	1	P1	CCDS34760.1	ENSP00000329140	Q70SY1	0	UPI0000457614	0	1	0	0	0	0	chr7:g.137899119_137899120del	0	0
chr7	138718697	0	CGGATGTCTGCGGAGGGAGACGT	C	10	152	1216	0.064	-	intron_variant	MODIFIER	ATP6V0A4	ENSG00000105929	Transcript	ENST00000310018.7	protein_coding	0	19/21	ENST00000310018.7:c.2140-2838_2140-2817del	0	0	0	0	0	0	0	0	-1	0	deletion	HGNC	HGNC:866	YES	1	P1	CCDS5849.1	ENSP00000308122	Q9HBG4	A0A024R791	UPI000013CDFD	0	1	0	0	0	0	chr7:g.138718698_138718719del	0	0
chr7	150039485	0	ATAGCTCTCAGTCCCCACTCTCGTGGGGGGTGCCTCCCCCTCCTGCGATGGGGGTCCCCAGAGCCAGGGGG	A	27	152	1324	0.186	-	upstream_gene_variant	MODIFIER	AC092666.1	ENSG00000241449	Transcript	ENST00000493400.1	lincRNA	0	0	0	0	0	0	0	0	0	0	1808	1	0	deletion	Clone_based_ensembl_gene	0	0	2	0	0	0	0	0	0	0	0	0	0	0	0	chr7:g.150039486_150039555del	0	0
chr7	151397632	0	G	GGGAGGAAGGGCATAGCGGGAGGAAGAGGGTGTAGCGGGAGGAAGAGGGTGTAGCA	15	152	1501	0.096	GGAGGAAGGGCATAGCGGGAGGAAGAGGGTGTAGCGGGAGGAAGAGGGTGTAGCA	intron_variant	MODIFIER	WDR86	ENSG00000187260	Transcript	ENST00000469830.2	protein_coding	0	2/5	ENST00000469830.2:c.306-1437_306-1436insTGCTACACCCTCTTCCTCCCGCTACACCCTCTTCCTCCCGCTATGCCCTTCCTCC	0	0	0	0	0	0	0	0	-1	0	insertion	HGNC	HGNC:28020	YES	2	0	CCDS64806.1	ENSP00000419162	Q86TI4	0	UPI00017A7204	0	0	0	0	0	0	chr7:g.151397657_151397658insAGGGTGTAGCGGGAGGAAGAGGGTGTAGCAGGAGGAAGGGCATAGCGGGAGGAAG	0	0
chr7	151820997	0	A	AAAAGTAGAAGAGAGAGCCTCCAACCCCACGGACCTCAGTCCCAGCCAGAAGG	26	152	1641	0.167	AAAGTAGAAGAGAGAGCCTCCAACCCCACGGACCTCAGTCCCAGCCAGAAGG	intron_variant	MODIFIER	PRKAG2	ENSG00000106617	Transcript	ENST00000287878.9	protein_coding	0	1/15	ENST00000287878.9:c.115-34457_115-34456insCCTTCTGGCTGGGACTGAGGTCCGTGGGGTTGGAGGCTCTCTCTTCTACTTT	0	0	0	0	0	0	0	0	-1	0	insertion	HGNC	HGNC:9386	YES	1	P3	CCDS5928.1	ENSP00000287878	Q9UGJ0	A0A090N8Q6	UPI00001250B5	0	1	0	0	0	0	chr7:g.151821039_151821040insAGCCAGAAGGAAAGTAGAAGAGAGAGCCTCCAACCCCACGGACCTCAGTCCC	0	0
chr7	151841654	0	TGATGGTAGTGATGGTAGGTAGGGATGGTAGTGATGGTAGTGATGGTAGGTGGG	T	29	150	835	0.188	-	intron_variant	MODIFIER	PRKAG2	ENSG00000106617	Transcript	ENST00000287878.9	protein_coding	0	1/15	ENST00000287878.9:c.114+34800_114+34852del	0	0	0	0	0	0	0	0	-1	0	deletion	HGNC	HGNC:9386	YES	1	P3	CCDS5928.1	ENSP00000287878	Q9UGJ0	A0A090N8Q6	UPI00001250B5	0	1	0	0	0	0	chr7:g.151841676_151841728del	0	0
chr7	151870159	0	AGG	A	17	152	1850	0.109	-	intron_variant	MODIFIER	PRKAG2	ENSG00000106617	Transcript	ENST00000287878.9	protein_coding	0	1/15	ENST00000287878.9:c.114+6346_114+6347del	0	0	0	0	0	0	0	0	-1	0	deletion	HGNC	HGNC:9386	YES	1	P3	CCDS5928.1	ENSP00000287878	Q9UGJ0	A0A090N8Q6	UPI00001250B5	0	1	0	0	0	0	chr7:g.151870160_151870161del	0	0
chr7	151870159	0	AGGCAGG	A	11	152	1850	0.071	-	intron_variant	MODIFIER	PRKAG2	ENSG00000106617	Transcript	ENST00000287878.9	protein_coding	0	1/15	ENST00000287878.9:c.114+6342_114+6347del	0	0	0	0	0	0	0	0	-1	0	deletion	HGNC	HGNC:9386	YES	1	P3	CCDS5928.1	ENSP00000287878	Q9UGJ0	A0A090N8Q6	UPI00001250B5	0	1	0	0	0	0	chr7:g.151870160_151870165del	0	0
chr7	153189328	0	C	CCTTTTCTTTTCGTTTCTTTT	11	152	1296	0.071	CTTTTCTTTTCGTTTCTTTT	intergenic_variant	MODIFIER	0	0	0	0	0	0	0	0	0	0	0	0	0	0	0	0	0	0	insertion	0	0	0	0	0	0	0	0	0	0	0	0	0	0	0	0	chr7:g.153189339_153189340insGTTTCTTTTCTTTTCTTTTC	0	0
chr7	153808245	0	GCA	G	19	152	1746	0.122	-	intergenic_variant	MODIFIER	0	0	0	0	0	0	0	0	0	0	0	0	0	0	0	0	0	0	deletion	0	0	0	0	0	0	0	0	0	0	0	0	0	0	0	0	chr7:g.153808247_153808248del	0	0
chr7	153808254	0	TGC	T	18	152	1648	0.115	-	intergenic_variant	MODIFIER	0	0	0	0	0	0	0	0	0	0	0	0	0	0	0	0	0	0	deletion	0	0	0	0	0	0	0	0	0	0	0	0	0	0	0	0	chr7:g.153808256_153808257del	0	0
chr7	154817802	0	TAATGACATGAGCATCATGAGTGATTGATGGGTGATGTCATGAATGTCCTGAGTGATTGATG	T	75	152	3258	0.494	-	intron_variant	MODIFIER	DPP6	ENSG00000130226	Transcript	ENST00000377770.8	protein_coding	0	16/25	ENST00000377770.8:c.1666+10691_1666+10751del	0	0	0	0	0	0	0	0	1	0	deletion	HGNC	HGNC:3010	YES	1	P4	CCDS75683.1	ENSP00000367001	P42658	0	UPI00001AE746	0	1	0	0	0	0	chr7:g.154817803_154817863del	0	0
chr7	155334710	0	GAT	G	11	152	1278	0.077	-	intergenic_variant	MODIFIER	0	0	0	0	0	0	0	0	0	0	0	0	0	0	0	0	0	0	deletion	0	0	0	0	0	0	0	0	0	0	0	0	0	0	0	0	chr7:g.155334711_155334712del	0	0
chr7	155334713	0	CTCAGT	C	10	152	1262	0.071	-	intergenic_variant	MODIFIER	0	0	0	0	0	0	0	0	0	0	0	0	0	0	0	0	0	0	deletion	0	0	0	0	0	0	0	0	0	0	0	0	0	0	0	0	chr7:g.155334714_155334718del	0	0
chr7	155334723	0	ATTGATCTCG	A	9	152	1270	0.064	-	intergenic_variant	MODIFIER	0	0	0	0	0	0	0	0	0	0	0	0	0	0	0	0	0	0	deletion	0	0	0	0	0	0	0	0	0	0	0	0	0	0	0	0	chr7:g.155334724_155334732del	0	0
chr7	155859732	0	TATCTATCTCTGTATCTATGTTTGCATCTGTATCTGTGCCTGCATCTGTATTTGC	T	30	152	1741	0.192	-	intergenic_variant	MODIFIER	0	0	0	0	0	0	0	0	0	0	0	0	0	0	0	0	0	0	deletion	0	0	0	0	0	0	0	0	0	0	0	0	0	0	0	0	chr7:g.155859780_155859833del	0	0
chr7	157942156	0	ACCCTCCACACACAGGGGTCCTCGGCCCACCCTCCACACACAGGGGTCCTCG	A	106	152	1612	0.699	-	intron_variant	MODIFIER	PTPRN2	ENSG00000155093	Transcript	ENST00000389418.9	protein_coding	0	11/22	ENST00000389418.9:c.1724-43470_1724-43420del	0	0	0	0	0	0	0	0	-1	0	deletion	HGNC	HGNC:9677	YES	1	P4	CCDS5947.1	ENSP00000374069	Q92932	0	UPI000002E7C7	0	0	0	0	0	0	chr7:g.157942157_157942207del	0	0
chr7	158033141	0	AGTGGCCACCAAGCCTGACAGAGCCATTGGGGGCCACGAATAAAGCCTTGGTGCCTGGTG	A	64	152	2030	0.417	-	intron_variant	MODIFIER	PTPRN2	ENSG00000155093	Transcript	ENST00000389418.9	protein_coding	0	11/22	ENST00000389418.9:c.1723+48098_1723+48156del	0	0	0	0	0	0	0	0	-1	0	deletion	HGNC	HGNC:9677	YES	1	P4	CCDS5947.1	ENSP00000374069	Q92932	0	UPI000002E7C7	0	0	0	0	0	0	chr7:g.158033159_158033217del	0	0
chr7	158915387	0	ACATGCTGGTTGACATTAAGGATGATTGTGAAACGTCG	A	10	152	1354	0.064	-	intron_variant	MODIFIER	WDR60	ENSG00000126870	Transcript	ENST00000407559.8	protein_coding	0	14/24	ENST00000407559.8:c.1791+1067_1791+1103del	0	0	0	0	0	0	0	0	1	0	deletion	HGNC	HGNC:21862	YES	1	P1	CCDS47757.1	ENSP00000384290	Q8WVS4	A0A140VK66	UPI000020E761	0	1	0	0	0	0	chr7:g.158915388_158915424del	0	0
chr7	158959883	0	TGCAGAAGGGTTCCGTTG	T	50	152	1006	0.333	-	downstream_gene_variant	MODIFIER	WDR60	ENSG00000126870	Transcript	ENST00000454771.1	nonsense_mediated_decay	0	0	0	0	0	0	0	0	0	0	3137	1	cds_start_NF	deletion	HGNC	HGNC:21862	0	4	0	0	ENSP00000399971	0	H7C1E8	UPI000173A29A	0	1	0	0	0	0	chr7:g.158959885_158959901del	0	0
chr8	3720620	0	T	TTCTCACAC	13	152	1774	0.083	TCTCACAC	intron_variant	MODIFIER	CSMD1	ENSG00000183117	Transcript	ENST00000635120.2	protein_coding	0	6/69	ENST00000635120.2:c.932-12130_932-12129insGTGTGAGA	0	0	0	0	0	0	0	0	-1	0	insertion	HGNC	HGNC:14026	YES	5	P2	CCDS55189.1	ENSP00000489225	Q96PZ7	0	UPI0001B723C6	0	0	0	0	0	0	chr8:g.3720620_3720621insTCTCACAC	0	0
chr8	3720620	0	T	TTCTCACACACAC	11	152	1774	0.071	TCTCACACACAC	intron_variant	MODIFIER	CSMD1	ENSG00000183117	Transcript	ENST00000635120.2	protein_coding	0	6/69	ENST00000635120.2:c.932-12130_932-12129insGTGTGTGTGAGA	0	0	0	0	0	0	0	0	-1	0	insertion	HGNC	HGNC:14026	YES	5	P2	CCDS55189.1	ENSP00000489225	Q96PZ7	0	UPI0001B723C6	0	0	0	0	0	0	chr8:g.3720620_3720621insTCTCACACACAC	0	0
chr8	3720620	0	T	TTCTCACACACACAC	52	152	1774	0.34	TCTCACACACACAC	intron_variant	MODIFIER	CSMD1	ENSG00000183117	Transcript	ENST00000635120.2	protein_coding	0	6/69	ENST00000635120.2:c.932-12130_932-12129insGTGTGTGTGTGAGA	0	0	0	0	0	0	0	0	-1	0	insertion	HGNC	HGNC:14026	YES	5	P2	CCDS55189.1	ENSP00000489225	Q96PZ7	0	UPI0001B723C6	0	0	0	0	0	0	chr8:g.3720620_3720621insTCTCACACACACAC	0	0
chr8	4738903	0	T	TTGTGTGTGTGTGTGTGTG	53	152	819	0.34	TGTGTGTGTGTGTGTGTG	intron_variant	MODIFIER	CSMD1	ENSG00000183117	Transcript	ENST00000635120.2	protein_coding	0	1/69	ENST00000635120.2:c.86-101363_86-101346dup	0	0	0	0	0	0	0	0	-1	0	insertion	HGNC	HGNC:14026	YES	5	P2	CCDS55189.1	ENSP00000489225	Q96PZ7	0	UPI0001B723C6	0	0	0	0	0	0	chr8:g.4738905_4738922dup	0	0
chr8	9676686	0	C	CTGTGTG	33	152	1121	0.218	TGTGTG	intron_variant	MODIFIER	TNKS	ENSG00000173273	Transcript	ENST00000310430.11	protein_coding	0	3/26	ENST00000310430.11:c.995-3245_995-3240dup	0	0	0	0	0	0	0	0	1	0	insertion	HGNC	HGNC:11941	YES	1	P1	CCDS5974.1	ENSP00000311579	O95271	0	UPI000013F00D	0	0	0	0	0	25	chr8:g.9676706_9676711dup	0	0
chr8	9676686	0	C	CTGTGTGTG	26	152	1121	0.186	TGTGTGTG	intron_variant	MODIFIER	TNKS	ENSG00000173273	Transcript	ENST00000310430.11	protein_coding	0	3/26	ENST00000310430.11:c.995-3247_995-3240dup	0	0	0	0	0	0	0	0	1	0	insertion	HGNC	HGNC:11941	YES	1	P1	CCDS5974.1	ENSP00000311579	O95271	0	UPI000013F00D	0	0	0	0	0	25	chr8:g.9676704_9676711dup	0	0
chr8	16030088	0	CCT	C	8	152	1096	0.051	-	intergenic_variant	MODIFIER	0	0	0	0	0	0	0	0	0	0	0	0	0	0	0	0	0	0	deletion	0	0	0	0	0	0	0	0	0	0	0	0	0	0	0	0	chr8:g.16030089_16030090del	0	0
chr8	20938194	0	T	TGATA	20	152	1621	0.135	GATA	upstream_gene_variant	MODIFIER	AC015468.4	ENSG00000254260	Transcript	ENST00000523496.1	lincRNA	0	0	0	0	0	0	0	0	0	0	3233	1	0	insertion	Clone_based_ensembl_gene	0	YES	4	0	0	0	0	0	0	0	0	0	0	0	0	chr8:g.20938221_20938224dup	0	0
chr8	21471642	0	T	TGTGTGTGTGTTTG	16	152	1623	0.103	GTGTGTGTGTTTG	regulatory_region_variant	MODIFIER	0	0	RegulatoryFeature	ENSR00000849504	enhancer	0	0	0	0	0	0	0	0	0	0	0	0	0	insertion	0	0	0	0	0	0	0	0	0	0	0	0	0	0	0	0	chr8:g.21471642_21471643insGTGTGTGTGTTTG	0	0
chr8	23652451	0	C	CTCTTTCTTTCTTTCTTTCTTTTTTTCTT	10	152	1482	0.071	TCTTTCTTTCTTTCTTTCTTTTTTTCTT	intergenic_variant	MODIFIER	0	0	0	0	0	0	0	0	0	0	0	0	0	0	0	0	0	0	insertion	0	0	0	0	0	0	0	0	0	0	0	0	0	0	0	0	chr8:g.23652472_23652473insTTTTCTTTCTTTCTTTCTTTCTTTCTTT	0	0
chr8	25147004	0	GCA	G	10	152	1623	0.064	-	intergenic_variant	MODIFIER	0	0	0	0	0	0	0	0	0	0	0	0	0	0	0	0	0	0	deletion	0	0	0	0	0	0	0	0	0	0	0	0	0	0	0	0	chr8:g.25147027_25147028del	0	0
chr8	26463165	0	T	TTCCTCCTCCTCCTCCTCCTTCC	11	152	1266	0.071	TCCTCCTCCTCCTCCTCCTTCC	intron_variant	MODIFIER	BNIP3L	ENSG00000104765	Transcript	ENST00000523949.5	protein_coding	0	5/5	ENST00000523949.5:c.546-42126_546-42125insCCTTCCTCCTCCTCCTCCTCCT	0	0	0	0	0	0	0	0	1	cds_start_NF	insertion	HGNC	HGNC:1085	0	3	0	0	ENSP00000429171	0	H0YBC7	UPI0001E8EFC0	0	0	0	0	0	16	chr8:g.26463181_26463182insCCTTCCTCCTCCTCCTCCTCCT	0	0
chr8	37146469	0	TTG	T	10	152	2074	0.071	-	intergenic_variant	MODIFIER	0	0	0	0	0	0	0	0	0	0	0	0	0	0	0	0	0	0	deletion	0	0	0	0	0	0	0	0	0	0	0	0	0	0	0	0	chr8:g.37146497_37146498del	0	0
chr8	44292470	0	C	CG	9	152	1811	0.058	G	intergenic_variant	MODIFIER	0	0	0	0	0	0	0	0	0	0	0	0	0	0	0	0	0	0	insertion	0	0	0	0	0	0	0	0	0	0	0	0	0	0	0	0	chr8:g.44292473dup	0	0
chr8	44371450	0	C	CT	12	152	1584	0.077	T	intergenic_variant	MODIFIER	0	0	0	0	0	0	0	0	0	0	0	0	0	0	0	0	0	0	insertion	0	0	0	0	0	0	0	0	0	0	0	0	0	0	0	0	chr8:g.44371457dup	0	0
chr8	44731094	0	AG	A	51	150	1151	0.344	-	intergenic_variant	MODIFIER	0	0	0	0	0	0	0	0	0	0	0	0	0	0	0	0	0	0	deletion	0	0	0	0	0	0	0	0	0	0	0	0	0	0	0	0	chr8:g.44731095del	0	0
chr8	47179380	0	A	AGAGAGAGAGAGAGAGAGAGAG	8	152	864	0.051	GAGAGAGAGAGAGAGAGAGAG	intron_variant&non_coding_transcript_variant	MODIFIER	AC120036.1	ENSG00000248347	Transcript	ENST00000509729.3	unprocessed_pseudogene	0	1/9	ENST00000509729.3:n.104+19357_104+19377dup	0	0	0	0	0	0	0	0	-1	0	insertion	Clone_based_ensembl_gene	0	YES	0	0	0	0	0	0	0	0	0	0	0	0	0	chr8:g.47179400_47179420dup	0	0
chr8	54507368	0	A	ATGTGTG	11	150	1433	0.071	TGTGTG	upstream_gene_variant	MODIFIER	RP1	ENSG00000104237	Transcript	ENST00000646684.1	processed_transcript	0	0	0	0	0	0	0	0	0	0	2053	1	0	insertion	HGNC	HGNC:10263	0	0	0	0	0	0	0	0	0	1	0	0	0	0	chr8:g.54507411_54507416dup	0	0
chr8	59728751	0	ATAGCTTTTATGTGGGTACAGGATTGTCATAAGAAGGACATACCTATAAACTCTAATATGATTTGAGAAAAAGTGAAGTCATTATGTGATAACCTAACAAAAAGAATTCGAAGTCTCTAAAGTTGGAGAATTTAATGCCAGCAAAAGATGGTTTGATAATTTTAGAAAGAGGTT	A	74	152	728	0.494	-	regulatory_region_variant	MODIFIER	0	0	RegulatoryFeature	ENSR00000856528	promoter_flanking_region	0	0	0	0	0	0	0	0	0	0	0	0	0	deletion	0	0	0	0	0	0	0	0	0	0	0	0	0	0	0	0	chr8:g.59728753_59728925del	0	0
chr8	61207377	0	T	TCCAGGGATGTGCAGTGGTGCATGGGCTCCAGGGGATGTGCAGCGGTGCATGGGC	147	152	1310	0.968	CCAGGGATGTGCAGTGGTGCATGGGCTCCAGGGGATGTGCAGCGGTGCATGGGC	downstream_gene_variant	MODIFIER	NPM1P6	ENSG00000213881	Transcript	ENST00000521088.1	processed_pseudogene	0	0	0	0	0	0	0	0	0	0	4157	1	0	insertion	HGNC	HGNC:7926	YES	0	0	0	0	0	0	0	0	0	0	0	0	0	chr8:g.61207377_61207378insCCAGGGATGTGCAGTGGTGCATGGGCTCCAGGGGATGTGCAGCGGTGCATGGGC	0	0
chr8	62581788	0	TCTCCCACCTATCCTCCCTCCCTTCCTTCTTTACTTCCTTCCCTCTTTCCTTTTTTCCTTCCTCCCTCCCACCCATCCTCACTCCCTTCCTTCTACCCTTCCTCCCTCCCTTCCTTCTTTCCTTCCTTCCCTCTTTCCTTTTTTCCTTCCTCC	T	10	152	540	0.064	-	intron_variant	MODIFIER	NKAIN3	ENSG00000185942	Transcript	ENST00000523211.5	protein_coding	0	2/6	ENST00000523211.5:c.192+2142_192+2293del	0	0	0	0	0	0	0	0	1	0	deletion	HGNC	HGNC:26829	YES	2	P1	0	ENSP00000429073	Q8N8D7	0	UPI000006F596	0	0	0	0	0	29	chr8:g.62581790_62581941del	0	0
chr8	63988656	0	C	CAGACAGAT	11	152	1363	0.071	AGACAGAT	intron_variant&non_coding_transcript_variant	MODIFIER	LINC01414	ENSG00000253554	Transcript	ENST00000648669.1	lincRNA	0	4/4	ENST00000648669.1:n.235-131546_235-131545insATCTGTCT	0	0	0	0	0	0	0	0	-1	0	insertion	HGNC	HGNC:50707	YES	0	0	0	0	0	0	0	0	0	0	0	0	0	chr8:g.63988659_63988660insCAGATAGA	0	0
chr8	64150885	0	GGCAGA	G	14	152	1254	0.096	-	intron_variant&non_coding_transcript_variant	MODIFIER	LINC01414	ENSG00000253554	Transcript	ENST00000648669.1	lincRNA	0	3/4	ENST00000648669.1:n.167+203_167+207del	0	0	0	0	0	0	0	0	-1	0	deletion	HGNC	HGNC:50707	YES	0	0	0	0	0	0	0	0	0	0	0	0	0	chr8:g.64150886_64150890del	0	0
chr8	67081155	0	CCCACTGTGAATAATAAAGACATTCCCATCATCTGGTAAATTTTAAGGTCAAACCCACTAGGGGCTCACAATGATTTACGTTGTTCGTGTAAACTATTAGGTGTGGTCCAAGGTGT	C	12	152	1778	0.077	-	intron_variant	MODIFIER	CSPP1	ENSG00000104218	Transcript	ENST00000262210.9	protein_coding	0	3/28	ENST00000262210.9:c.307+4603_308-4709del	0	0	0	0	0	0	0	0	1	0	deletion	HGNC	HGNC:26193	YES	1	P3	CCDS43744.1	ENSP00000262210	Q1MSJ5	0	UPI00005A95D7	0	1	0	0	0	28	chr8:g.67081157_67081271del	0	0
chr8	70442116	0	G	GAAGAAAGAAAGAAAGAAAGAAGAAAGAAAGA	9	150	1202	0.059	AAGAAAGAAAGAAAGAAAGAAGAAAGAAAGA	intergenic_variant	MODIFIER	0	0	0	0	0	0	0	0	0	0	0	0	0	0	0	0	0	0	insertion	0	0	0	0	0	0	0	0	0	0	0	0	0	0	0	0	chr8:g.70442137_70442138insGAAAGAAAGAAAGAAAGAAAGAAAGAAAGAA	0	0
chr8	70442116	0	G	GAAGAAAGAAAGAAAGAAAGAAGAAAGAAAGAAAGA	17	150	1202	0.112	AAGAAAGAAAGAAAGAAAGAAGAAAGAAAGAAAGA	intergenic_variant	MODIFIER	0	0	0	0	0	0	0	0	0	0	0	0	0	0	0	0	0	0	insertion	0	0	0	0	0	0	0	0	0	0	0	0	0	0	0	0	chr8:g.70442137_70442138insGAAAGAAAGAAAGAAAGAAAGAAAGAAAGAAAGAA	0	0
chr8	70442116	0	G	GAAGAAAGAAAGAAAGAAAGAAGAAAGAAAGAAAGAAAGA	19	150	1202	0.125	AAGAAAGAAAGAAAGAAAGAAGAAAGAAAGAAAGAAAGA	intergenic_variant	MODIFIER	0	0	0	0	0	0	0	0	0	0	0	0	0	0	0	0	0	0	insertion	0	0	0	0	0	0	0	0	0	0	0	0	0	0	0	0	chr8:g.70442137_70442138insGAAAGAAAGAAAGAAAGAAAGAAAGAAAGAAAGAAAGAA	0	0
chr8	70442116	0	G	GAAGAAAGAAAGAAAGAAAGAAGAAAGAAAGAAAGAAAGAAAGA	13	150	1202	0.086	AAGAAAGAAAGAAAGAAAGAAGAAAGAAAGAAAGAAAGAAAGA	intergenic_variant	MODIFIER	0	0	0	0	0	0	0	0	0	0	0	0	0	0	0	0	0	0	insertion	0	0	0	0	0	0	0	0	0	0	0	0	0	0	0	0	chr8:g.70442137_70442138insGAAAGAAAGAAAGAAAGAAAGAAAGAAAGAAAGAAAGAAAGAA	0	0
chr8	76936591	0	C	CTTTCTTTCTTTCTTTCTTTCT	15	152	927	0.096	TTTCTTTCTTTCTTTCTTTCT	regulatory_region_variant	MODIFIER	0	0	RegulatoryFeature	ENSR00000859594	open_chromatin_region	0	0	0	0	0	0	0	0	0	0	0	0	0	insertion	0	0	0	0	0	0	0	0	0	0	0	0	0	0	0	0	chr8:g.76936593_76936594insTCTTTCTTTCTTTCTTTCTTT	0	0
chr8	76936591	0	C	CTTTCTTTCTTTCTTTCTTTCTTTCT	10	152	927	0.071	TTTCTTTCTTTCTTTCTTTCTTTCT	regulatory_region_variant	MODIFIER	0	0	RegulatoryFeature	ENSR00000859594	open_chromatin_region	0	0	0	0	0	0	0	0	0	0	0	0	0	insertion	0	0	0	0	0	0	0	0	0	0	0	0	0	0	0	0	chr8:g.76936593_76936594insTCTTTCTTTCTTTCTTTCTTTCTTT	0	0
chr8	76936591	0	C	CTTTCTTTCTTTCTTTCTTTCTTTCTTTCTTTCT	8	152	927	0.051	TTTCTTTCTTTCTTTCTTTCTTTCTTTCTTTCT	regulatory_region_variant	MODIFIER	0	0	RegulatoryFeature	ENSR00000859594	open_chromatin_region	0	0	0	0	0	0	0	0	0	0	0	0	0	insertion	0	0	0	0	0	0	0	0	0	0	0	0	0	0	0	0	chr8:g.76936593_76936594insTCTTTCTTTCTTTCTTTCTTTCTTTCTTTCTTT	0	0
chr8	82441837	0	GGCTCCTGAGTCTGGTGGGGACTTGGAGAACCTTTATGTCTAGCTAAGGGATTGTAAATACACCAGTCGGGCACTCTTTATTTAGCTCAAGGTTTGTAAACACACCAATCAGCACCCTGTTGTCTAGCTCAGGGTTTGTGAATGCACCAATCCACACTCTGTATCTA	G	12	152	2323	0.077	-	intergenic_variant	MODIFIER	0	0	0	0	0	0	0	0	0	0	0	0	0	0	0	0	0	0	deletion	0	0	0	0	0	0	0	0	0	0	0	0	0	0	0	0	chr8:g.82441839_82442004del	0	0
chr8	91970043	0	T	TGTGTGTTGTGTGTG	102	152	1290	0.667	GTGTGTTGTGTGTG	intron_variant	MODIFIER	RUNX1T1	ENSG00000079102	Transcript	ENST00000436581.6	protein_coding	0	11/11	ENST00000436581.6:c.1716+614_1716+615insCACACACAACACAC	0	0	0	0	0	0	0	0	-1	0	insertion	HGNC	HGNC:1535	YES	5	A2	CCDS75766.1	ENSP00000402257	0	A0A0A0MSU1	UPI0001E7B0BD	0	1	0	0	0	0	chr8:g.91970043_91970044insGTGTGTTGTGTGTG	0	0
chr8	91970043	0	T	TGTGTTGTGTGTG	9	152	1290	0.058	GTGTTGTGTGTG	intron_variant	MODIFIER	RUNX1T1	ENSG00000079102	Transcript	ENST00000436581.6	protein_coding	0	11/11	ENST00000436581.6:c.1716+614_1716+615insCACACACAACAC	0	0	0	0	0	0	0	0	-1	0	insertion	HGNC	HGNC:1535	YES	5	A2	CCDS75766.1	ENSP00000402257	0	A0A0A0MSU1	UPI0001E7B0BD	0	1	0	0	0	0	chr8:g.91970043_91970044insGTGTTGTGTGTG	0	0
chr8	95687533	0	C	CTCTCTCTGTGTG	14	152	1821	0.09	TCTCTCTGTGTG	intron_variant&non_coding_transcript_variant	MODIFIER	C8orf37-AS1	ENSG00000253773	Transcript	ENST00000517437.1	lincRNA	0	2/3	ENST00000517437.1:n.178+76837_178+76838insCTCTCTGTGTGT	0	0	0	0	0	0	0	0	1	0	insertion	HGNC	HGNC:50444	0	3	0	0	0	0	0	0	0	0	0	0	0	1	chr8:g.95687534_95687535insCTCTCTGTGTGT	0	0
chr8	95687533	0	C	CTG	15	152	1821	0.096	TG	intron_variant&non_coding_transcript_variant	MODIFIER	C8orf37-AS1	ENSG00000253773	Transcript	ENST00000517437.1	lincRNA	0	2/3	ENST00000517437.1:n.178+76866_178+76867dup	0	0	0	0	0	0	0	0	1	0	insertion	HGNC	HGNC:50444	0	3	0	0	0	0	0	0	0	0	0	0	0	31	chr8:g.95687563_95687564dup	0	0
chr8	105367241	0	G	GT	14	150	513	0.091	T	intron_variant	MODIFIER	ZFPM2	ENSG00000169946	Transcript	ENST00000407775.7	protein_coding	0	1/7	ENST00000407775.7:c.40+48266dup	0	0	0	0	0	0	0	0	1	0	insertion	HGNC	HGNC:16700	YES	1	P1	CCDS47908.1	ENSP00000384179	Q8WW38	0	UPI000057A0B4	0	1	0	0	0	6	chr8:g.105367247dup	0	0
chr8	106662839	0	G	GAT	9	152	1306	0.058	AT	intron_variant	MODIFIER	OXR1	ENSG00000164830	Transcript	ENST00000442977.6	protein_coding	0	2/15	ENST00000442977.6:c.224-16371_224-16370insAT	0	0	0	0	0	0	0	0	1	0	insertion	HGNC	HGNC:15822	YES	2	A2	CCDS56548.1	ENSP00000405424	Q8N573	0	UPI0001914BEA	0	0	0	0	0	0	chr8:g.106662839_106662840insAT	0	0
chr8	108459721	0	A	AGAGAGT	18	150	1306	0.117	GAGAGT	intron_variant	MODIFIER	EMC2	ENSG00000104412	Transcript	ENST00000220853.8	protein_coding	0	5/10	ENST00000220853.8:c.363+3792_363+3793insAGAGTG	0	0	0	0	0	0	0	0	1	0	insertion	HGNC	HGNC:28963	YES	1	P1	CCDS6309.1	ENSP00000220853	Q15006	0	UPI000013927E	0	0	0	0	0	1	chr8:g.108459722_108459723insAGAGTG	0	0
chr8	116752720	0	GAA	G	19	150	711	0.123	-	intron_variant	MODIFIER	EIF3H	ENSG00000147677	Transcript	ENST00000521861.6	protein_coding	0	1/7	ENST00000521861.6:c.132+2944_132+2945del	0	0	0	0	0	0	0	0	-1	0	deletion	HGNC	HGNC:3273	YES	1	P2	CCDS6319.1	ENSP00000429931	O15372	Q6IB98	UPI00000477E8	0	0	0	0	0	0	chr8:g.116752722_116752723del	0	0
chr8	120334585	0	A	ACAC	13	152	1502	0.083	CAC	intron_variant	MODIFIER	COL14A1	ENSG00000187955	Transcript	ENST00000297848.8	protein_coding	0	42/47	ENST00000297848.8:c.4785+1850_4785+1851insCAC	0	0	0	0	0	0	0	0	1	0	insertion	HGNC	HGNC:2191	YES	5	P2	CCDS34938.1	ENSP00000297848	Q05707	0	UPI000046D377	0	1	0	0	0	0	chr8:g.120334585_120334586insCAC	0	0
chr8	122787088	0	GGT	G	11	152	1759	0.071	-	intron_variant	MODIFIER	ZHX2	ENSG00000178764	Transcript	ENST00000314393.6	protein_coding	0	1/3	ENST00000314393.6:c.-283+5167_-283+5168del	0	0	0	0	0	0	0	0	1	0	deletion	HGNC	HGNC:18513	YES	1	P1	CCDS6336.1	ENSP00000314709	Q9Y6X8	0	UPI0000073CCB	0	0	0	0	0	24	chr8:g.122787113_122787114del	0	0
chr8	123642051	0	GGTGTAAGTCGAAATTATGTAGGGTGAAGAGGTAAGAGAGGTGTGTATCAGGTAGT	G	59	150	1463	0.409	-	downstream_gene_variant	MODIFIER	KLHL38	ENSG00000175946	Transcript	ENST00000325995.7	protein_coding	0	0	0	0	0	0	0	0	0	0	3421	-1	0	deletion	HGNC	HGNC:34435	YES	1	P1	CCDS43766.1	ENSP00000321475	Q2WGJ6	0	UPI00001D82D1	0	0	0	0	0	0	chr8:g.123642053_123642107del	0	0
chr8	126074686	0	T	TCAAGTC	8	152	420	0.051	CAAGTC	upstream_gene_variant	MODIFIER	AC024681.1	ENSG00000253841	Transcript	ENST00000521917.1	processed_pseudogene	0	0	0	0	0	0	0	0	0	0	1154	-1	0	insertion	Clone_based_ensembl_gene	0	YES	0	0	0	0	0	0	0	0	0	0	0	0	0	chr8:g.126074687_126074688insAAGTCC	0	0
chr8	127599049	0	ATGGTGCTATGCAGTACCCCCTCACTCATGGAACATTTCCCTCCTAGATCTCACTTGTAACTAAAGCCAGAGTGTTGAACAAGCTGGGCTCGTGGGGTG	A	30	152	1518	0.192	-	intron_variant&non_coding_transcript_variant	MODIFIER	AC104370.1	ENSG00000286266	Transcript	ENST00000650971.1	lincRNA	0	2/4	ENST00000650971.1:n.389+8195_389+8292del	0	0	0	0	0	0	0	0	1	0	deletion	Clone_based_ensembl_gene	0	0	0	0	0	0	0	0	0	0	0	0	0	0	2	chr8:g.127599052_127599149del	0	0
chr8	128527330	0	C	CTTCTTTCTTTCTTTCGTTCT	15	150	1221	0.097	TTCTTTCTTTCTTTCGTTCT	intron_variant&non_coding_transcript_variant	MODIFIER	LINC00824	ENSG00000254275	Transcript	ENST00000520766.5	lincRNA	0	1/5	ENST00000520766.5:n.57+33739_57+33740insAGAACGAAAGAAAGAAAGAA	0	0	0	0	0	0	0	0	-1	0	insertion	HGNC	HGNC:50281	0	5	0	0	0	0	0	0	0	0	0	0	0	0	chr8:g.128527345_128527346insGTTCTTTCTTTCTTTCTTTC	0	0
chr8	129449375	0	G	GAGGAAGGAAGGAAGGAAAGGAAGGAAGGA	16	150	770	0.117	AGGAAGGAAGGAAGGAAAGGAAGGAAGGA	downstream_gene_variant	MODIFIER	AC011257.1	ENSG00000253926	Transcript	ENST00000519048.1	lincRNA	0	0	0	0	0	0	0	0	0	0	3523	1	0	insertion	Clone_based_ensembl_gene	0	YES	3	0	0	0	0	0	0	0	0	0	0	0	0	chr8:g.129449392_129449393insAGGAAGGAAGGAAGGAAGGAAGGAAGGAA	0	0
chr8	129456143	0	C	CTGTGTGTG	16	152	1507	0.103	TGTGTGTG	intron_variant&non_coding_transcript_variant	MODIFIER	CCDC26	ENSG00000229140	Transcript	ENST00000446592.7	lincRNA	0	2/3	ENST00000446592.7:n.360+24492_360+24499dup	0	0	0	0	0	0	0	0	-1	0	insertion	HGNC	HGNC:28416	0	1	0	0	0	0	0	0	0	0	0	0	0	0	chr8:g.129456173_129456180dup	0	0
chr8	129456143	0	C	CTGTGTGTGTG	38	152	1507	0.256	TGTGTGTGTG	intron_variant&non_coding_transcript_variant	MODIFIER	CCDC26	ENSG00000229140	Transcript	ENST00000446592.7	lincRNA	0	2/3	ENST00000446592.7:n.360+24490_360+24499dup	0	0	0	0	0	0	0	0	-1	0	insertion	HGNC	HGNC:28416	0	1	0	0	0	0	0	0	0	0	0	0	0	0	chr8:g.129456171_129456180dup	0	0
chr8	129456143	0	C	CTGTGTGTGTGTG	28	152	1507	0.192	TGTGTGTGTGTG	intron_variant&non_coding_transcript_variant	MODIFIER	CCDC26	ENSG00000229140	Transcript	ENST00000446592.7	lincRNA	0	2/3	ENST00000446592.7:n.360+24488_360+24499dup	0	0	0	0	0	0	0	0	-1	0	insertion	HGNC	HGNC:28416	0	1	0	0	0	0	0	0	0	0	0	0	0	0	chr8:g.129456169_129456180dup	0	0
chr8	130262446	0	GA	G	26	150	456	0.175	-	intron_variant	MODIFIER	ASAP1	ENSG00000153317	Transcript	ENST00000518721.6	protein_coding	0	3/29	ENST00000518721.6:c.187-25453del	0	0	0	0	0	0	0	0	-1	0	deletion	HGNC	HGNC:2720	YES	5	P3	CCDS6362.1	ENSP00000429900	Q9ULH1	0	UPI0000351D6E	0	0	0	0	0	0	chr8:g.130262447del	0	0
chr8	130262448	0	GAGAGAGA	G	28	152	472	0.186	-	intron_variant	MODIFIER	ASAP1	ENSG00000153317	Transcript	ENST00000518721.6	protein_coding	0	3/29	ENST00000518721.6:c.187-25461_187-25455del	0	0	0	0	0	0	0	0	-1	0	deletion	HGNC	HGNC:2720	YES	5	P3	CCDS6362.1	ENSP00000429900	Q9ULH1	0	UPI0000351D6E	0	0	0	0	0	0	chr8:g.130262449_130262455del	0	0
chr8	132023031	0	C	CTG	42	152	2249	0.276	TG	downstream_gene_variant	MODIFIER	OC90	ENSG00000253117	Transcript	ENST00000254627.4	protein_coding	0	0	0	0	0	0	0	0	0	0	1184	-1	0	insertion	HGNC	HGNC:8100	YES	2	P1	CCDS47919.1	ENSP00000254627	Q02509	0	UPI000192B908	0	0	0	0	0	0	chr8:g.132023063_132023064dup	0	0
chr8	134455158	0	TCCACGGATACCAGCCTGGAGCTAGAGCGGCATGGAATCACACCCGCATCCACGGATACCAGCCTGGAGCTAGAGCGGCATGGAATCACACCC	T	59	152	2537	0.385	-	intergenic_variant	MODIFIER	0	0	0	0	0	0	0	0	0	0	0	0	0	0	0	0	0	0	deletion	0	0	0	0	0	0	0	0	0	0	0	0	0	0	0	0	chr8:g.134455159_134455250del	0	0
chr8	136026948	0	ATTCT	A	8	150	331	0.052	-	intron_variant&non_coding_transcript_variant	MODIFIER	LINC02055	ENSG00000254101	Transcript	ENST00000650054.1	lincRNA	0	2/5	ENST00000650054.1:n.250+14762_250+14765del	0	0	0	0	0	0	0	0	1	0	deletion	HGNC	HGNC:52895	0	0	0	0	0	0	0	0	0	0	0	0	0	0	chr8:g.136026949_136026952del	0	0
chr8	139046924	0	TG	T	20	152	1015	0.128	-	intergenic_variant	MODIFIER	0	0	0	0	0	0	0	0	0	0	0	0	0	0	0	0	0	0	deletion	0	0	0	0	0	0	0	0	0	0	0	0	0	0	0	0	chr8:g.139046925del	0	0
chr8	140122023	0	T	TC	76	150	1786	0.513	C	intron_variant	MODIFIER	TRAPPC9	ENSG00000167632	Transcript	ENST00000389328.8	protein_coding	0	17/22	ENST00000389328.8:c.2851-97945_2851-97944insG	0	0	0	0	0	0	0	0	-1	0	insertion	HGNC	HGNC:30832	YES	2	0	CCDS34946.1	ENSP00000373979	Q96Q05	0	UPI0000DBEF2B	0	1	0	0	0	0	chr8:g.140122023_140122024insC	0	0
chr8	141073513	0	A	AGAGAGT	34	152	1188	0.218	GAGAGT	regulatory_region_variant	MODIFIER	0	0	RegulatoryFeature	ENSR00000231812	promoter_flanking_region	0	0	0	0	0	0	0	0	0	0	0	0	0	insertion	0	0	0	0	0	0	0	0	0	0	0	0	0	0	0	0	chr8:g.141073514_141073515insAGAGTG	0	0
chr8	141073513	0	A	AGT	19	152	1188	0.122	GT	regulatory_region_variant	MODIFIER	0	0	RegulatoryFeature	ENSR00000231812	promoter_flanking_region	0	0	0	0	0	0	0	0	0	0	0	0	0	insertion	0	0	0	0	0	0	0	0	0	0	0	0	0	0	0	0	chr8:g.141073539_141073540dup	0	0
chr8	141713962	0	G	GGT	70	150	997	0.474	GT	intergenic_variant	MODIFIER	0	0	0	0	0	0	0	0	0	0	0	0	0	0	0	0	0	0	insertion	0	0	0	0	0	0	0	0	0	0	0	0	0	0	0	0	chr8:g.141713963_141713964insTG	0	0
chr8	142061006	0	TGGCTGTGCTCTATGCTGAGGCCTCAACCTCAGGACATCAGAACGTGGCTGTGCTCTATGCTGAGGCCTCAACCTCAGGACATCAGAAC	T	42	152	2694	0.269	-	intergenic_variant	MODIFIER	0	0	0	0	0	0	0	0	0	0	0	0	0	0	0	0	0	0	deletion	0	0	0	0	0	0	0	0	0	0	0	0	0	0	0	0	chr8:g.142061008_142061095del	0	0
chr8	142226953	0	ACCACTGCACCCACACGGCAGTGACAGCAAGGCCCCCCACTGCACCCACACAGCAGTGACAGCCAAGCCCCCCACTGCACCCACACAGCAGTGACAGCCAGGCCCC	A	13	152	1383	0.083	-	intron_variant	MODIFIER	TSNARE1	ENSG00000171045	Transcript	ENST00000307180.4	protein_coding	0	13/13	ENST00000307180.4:c.*11+2415_*11+2519del	0	0	0	0	0	0	0	0	-1	0	deletion	HGNC	HGNC:26437	YES	5	A2	CCDS87630.1	ENSP00000303437	0	A0AVG3	UPI0000E5BE8B	0	0	0	0	0	0	chr8:g.142226955_142227059del	0	0
chr8	142935428	0	T	TCACCAC	8	152	970	0.051	CACCAC	intergenic_variant	MODIFIER	0	0	0	0	0	0	0	0	0	0	0	0	0	0	0	0	0	0	insertion	0	0	0	0	0	0	0	0	0	0	0	0	0	0	0	0	chr8:g.142935428_142935429insCACCAC	0	0
chr8	143228376	0	C	CGGGAGAGGGAGGTGGGG	26	152	656	0.167	GGGAGAGGGAGGTGGGG	intergenic_variant	MODIFIER	0	0	0	0	0	0	0	0	0	0	0	0	0	0	0	0	0	0	insertion	0	0	0	0	0	0	0	0	0	0	0	0	0	0	0	0	chr8:g.143228388_143228389insTGGGGGGGAGAGGGAGG	0	0
chr8	143268859	0	C	CTGCTGCTGT	10	152	1075	0.064	TGCTGCTGT	intron_variant	MODIFIER	GLI4	ENSG00000250571	Transcript	ENST00000340042.2	protein_coding	0	1/3	ENST00000340042.2:c.-37-499_-37-498insCTGCTGTTG	0	0	0	0	0	0	0	0	1	0	insertion	HGNC	HGNC:4320	YES	1	P1	CCDS6398.1	ENSP00000345024	P10075	0	UPI0000070432	0	0	0	0	0	2	chr8:g.143268861_143268862insCTGCTGTTG	0	0
chr8	143431408	0	CGGCTTGTGGGGGGCCGCGGAGAGCGCAGGACTGTGGGGGTCGCGGGACAACGCGGGTGGGTGCGAGCGGCGGGGGCGGGGCCCACGGGCTGGCAGCCCCTCAG	C	43	152	1543	0.301	-	upstream_gene_variant	MODIFIER	MAFA	ENSG00000182759	Transcript	ENST00000333480.2	protein_coding	0	0	0	0	0	0	0	0	0	0	1003	-1	0	deletion	HGNC	HGNC:23145	YES	0	P1	CCDS34955.1	ENSP00000328364	Q8NHW3	0	UPI00001B0366	0	1	0	0	0	0	chr8:g.143431410_143431512del	0	0
chr8	143912432	0	ACGGCACGATACCAGACACGGCAGGATGATGCCAGACCCAGCACGATGCCAGGCACGGCACGATACCAGACCCAGCACGATACCAGGCC	A	36	152	2425	0.25	-	downstream_gene_variant	MODIFIER	PLEC	ENSG00000178209	Transcript	ENST00000322810.8	protein_coding	0	0	0	0	0	0	0	0	0	0	2633	-1	0	deletion	HGNC	HGNC:9069	YES	1	P4	CCDS43772.1	ENSP00000323856	Q15149	0	UPI0000233FCD	0	1	0	0	0	0	chr8:g.143912446_143912533del	0	0
chr8	144307648	0	C	CGCTTG	17	152	1579	0.115	GCTTG	intron_variant	MODIFIER	HSF1	ENSG00000185122	Transcript	ENST00000528838.6	protein_coding	0	1/12	ENST00000528838.6:c.118-1258_118-1257insGCTTG	0	0	0	0	0	0	0	0	1	0	insertion	HGNC	HGNC:5224	YES	1	P1	CCDS6419.1	ENSP00000431512	Q00613	0	UPI0000000DE5	0	0	0	0	0	0	chr8:g.144307648_144307649insGCTTG	0	0
chr8	144307649	0	A	AACTCGGGAGGCTGAGGCACGAGAATCG	17	152	1578	0.115	ACTCGGGAGGCTGAGGCACGAGAATCG	intron_variant	MODIFIER	HSF1	ENSG00000185122	Transcript	ENST00000528838.6	protein_coding	0	1/12	ENST00000528838.6:c.118-1257_118-1256insACTCGGGAGGCTGAGGCACGAGAATCG	0	0	0	0	0	0	0	0	1	0	insertion	HGNC	HGNC:5224	YES	1	P1	CCDS6419.1	ENSP00000431512	Q00613	0	UPI0000000DE5	0	0	0	0	0	0	chr8:g.144307649_144307650insACTCGGGAGGCTGAGGCACGAGAATCG	0	0
chr8	144905204	0	CGT	C	34	150	1715	0.221	-	upstream_gene_variant	MODIFIER	ZNF250	ENSG00000196150	Transcript	ENST00000292579.11	protein_coding	0	0	0	0	0	0	0	0	0	0	3744	-1	0	deletion	HGNC	HGNC:13044	YES	1	P3	CCDS34972.1	ENSP00000292579	P15622	0	UPI0000197F51	0	0	0	0	0	0	chr8:g.144905239_144905240del	0	0
chr9	2276591	0	G	GACCCCTTCTCTCCGTCTCTACCCCTTTTCCACTTTTCTGGAGGGCAAGAAACCCCCA	38	152	1999	0.256	ACCCCTTCTCTCCGTCTCTACCCCTTTTCCACTTTTCTGGAGGGCAAGAAACCCCCA	intergenic_variant	MODIFIER	0	0	0	0	0	0	0	0	0	0	0	0	0	0	0	0	0	0	insertion	0	0	0	0	0	0	0	0	0	0	0	0	0	0	0	0	chr9:g.2276635_2276636insCAAGAAACCCCCAACCCCTTCTCTCCGTCTCTACCCCTTTTCCACTTTTCTGGAGGG	0	0
chr9	4787735	0	CACTGCTGAACAAATCAATAACAAGTAATGATATAGAATTAATAAACACTCTCCCAGCAAAGTAAAGCCCAGGACCTGATGGTTTT	C	21	152	1550	0.141	-	intergenic_variant	MODIFIER	0	0	0	0	0	0	0	0	0	0	0	0	0	0	0	0	0	0	deletion	0	0	0	0	0	0	0	0	0	0	0	0	0	0	0	0	chr9:g.4787736_4787820del	0	0
chr9	5318007	0	C	CGTGTGTGTGTGTGT	19	152	1648	0.135	GTGTGTGTGTGTGT	intergenic_variant	MODIFIER	0	0	0	0	0	0	0	0	0	0	0	0	0	0	0	0	0	0	insertion	0	0	0	0	0	0	0	0	0	0	0	0	0	0	0	0	chr9:g.5318016_5318029dup	0	0
chr9	7229185	0	T	TGTGTG	34	152	2181	0.218	GTGTG	intergenic_variant	MODIFIER	0	0	0	0	0	0	0	0	0	0	0	0	0	0	0	0	0	0	insertion	0	0	0	0	0	0	0	0	0	0	0	0	0	0	0	0	chr9:g.7229185_7229186insGTGTG	0	0
chr9	7819632	0	G	GGTGTGTGTGT	27	152	1560	0.173	GTGTGTGTGT	intron_variant&non_coding_transcript_variant	MODIFIER	DMAC1	ENSG00000137038	Transcript	ENST00000469050.1	processed_transcript	0	2/2	ENST00000469050.1:n.164+14283_164+14292dup	0	0	0	0	0	0	0	0	-1	0	insertion	HGNC	HGNC:30536	0	3	0	0	0	0	0	0	0	0	0	0	0	0	chr9:g.7819653_7819662dup	0	0
chr9	16975302	0	AC	A	12	150	1234	0.078	-	intron_variant&non_coding_transcript_variant	MODIFIER	AL162725.2	ENSG00000237153	Transcript	ENST00000649137.1	lincRNA	0	5/7	ENST00000649137.1:n.413-6181del	0	0	0	0	0	0	0	0	1	0	deletion	Clone_based_ensembl_gene	0	0	0	0	0	0	0	0	0	0	0	0	0	0	0	chr9:g.16975303del	0	0
chr9	16975302	0	ACAC	A	44	150	1234	0.305	-	intron_variant&non_coding_transcript_variant	MODIFIER	AL162725.2	ENSG00000237153	Transcript	ENST00000649137.1	lincRNA	0	5/7	ENST00000649137.1:n.413-6181_413-6179del	0	0	0	0	0	0	0	0	1	0	deletion	Clone_based_ensembl_gene	0	0	0	0	0	0	0	0	0	0	0	0	0	0	0	chr9:g.16975303_16975305del	0	0
chr9	28430109	0	C	CGCGCGTGTGT	37	152	1349	0.25	GCGCGTGTGT	intron_variant	MODIFIER	LINGO2	ENSG00000174482	Transcript	ENST00000379992.6	protein_coding	0	2/5	ENST00000379992.6:c.-279+45830_-279+45831insACACACGCGC	0	0	0	0	0	0	0	0	-1	0	insertion	HGNC	HGNC:21207	YES	5	P1	CCDS6524.1	ENSP00000369328	Q7L985	0	UPI000004C7CD	0	0	0	0	0	0	chr9:g.28430110_28430111insCGCGTGTGTG	0	0
chr9	28430109	0	C	CGTGTGT	20	152	1349	0.128	GTGTGT	intron_variant	MODIFIER	LINGO2	ENSG00000174482	Transcript	ENST00000379992.6	protein_coding	0	2/5	ENST00000379992.6:c.-279+45825_-279+45830dup	0	0	0	0	0	0	0	0	-1	0	insertion	HGNC	HGNC:21207	YES	5	P1	CCDS6524.1	ENSP00000369328	Q7L985	0	UPI000004C7CD	0	0	0	0	0	0	chr9:g.28430125_28430130dup	0	0
chr9	32750804	0	G	GAGAAAAGAAAAGAAAAGAAAAAAGAAAAGAAAAGAAA	11	152	1150	0.071	AGAAAAGAAAAGAAAAGAAAAAAGAAAAGAAAAGAAA	intergenic_variant	MODIFIER	0	0	0	0	0	0	0	0	0	0	0	0	0	0	0	0	0	0	insertion	0	0	0	0	0	0	0	0	0	0	0	0	0	0	0	0	chr9:g.32750824_32750825insAAAGAAAAGAAAAGAAAAGAAAAGAAAAGAAAAGAAA	0	0
chr9	35960807	0	GGT	G	11	152	2222	0.071	-	upstream_gene_variant	MODIFIER	OR2S2	ENSG00000278889	Transcript	ENST00000341959.2	protein_coding	0	0	0	0	0	0	0	0	0	0	2654	-1	0	deletion	HGNC	HGNC:8276	YES	0	P1	CCDS6596.2	ENSP00000344040	Q9NQN1	0	UPI000003FF74	0	0	0	0	0	0	chr9:g.35960836_35960837del	0	0
chr9	37816659	0	G	GGT	15	150	753	0.104	GT	intron_variant&NMD_transcript_variant	MODIFIER	AL138752.2	ENSG00000255872	Transcript	ENST00000540557.1	nonsense_mediated_decay	0	8/11	ENST00000540557.1:c.*760+15402_*760+15403dup	0	0	0	0	0	0	0	0	-1	0	insertion	Clone_based_ensembl_gene	0	YES	5	P1	0	ENSP00000457548	0	0	UPI0000DAC9C2	0	0	0	0	0	0	chr9:g.37816690_37816691dup	0	0
chr9	39551449	0	ATTT	A	10	150	1238	0.065	-	intergenic_variant	MODIFIER	0	0	0	0	0	0	0	0	0	0	0	0	0	0	0	0	0	0	deletion	0	0	0	0	0	0	0	0	0	0	0	0	0	0	0	0	chr9:g.39551456_39551458del	0	0
chr9	41877681	0	T	TC	20	152	2647	0.128	C	intergenic_variant	MODIFIER	0	0	0	0	0	0	0	0	0	0	0	0	0	0	0	0	0	0	insertion	0	0	0	0	0	0	0	0	0	0	0	0	0	0	0	0	chr9:g.41877682dup	0	0
chr9	43254147	0	C	CT	11	150	675	0.071	T	intergenic_variant	MODIFIER	0	0	0	0	0	0	0	0	0	0	0	0	0	0	0	0	0	0	insertion	0	0	0	0	0	0	0	0	0	0	0	0	0	0	0	0	chr9:g.43254147_43254148insT	0	0
chr9	44029912	0	AC	A	15	150	867	0.097	-	intergenic_variant	MODIFIER	0	0	0	0	0	0	0	0	0	0	0	0	0	0	0	0	0	0	deletion	0	0	0	0	0	0	0	0	0	0	0	0	0	0	0	0	chr9:g.44029914del	0	0
chr9	44219778	0	C	CG	17	152	1777	0.115	G	intergenic_variant	MODIFIER	0	0	0	0	0	0	0	0	0	0	0	0	0	0	0	0	0	0	insertion	0	0	0	0	0	0	0	0	0	0	0	0	0	0	0	0	chr9:g.44219778_44219779insG	0	0
chr9	60579675	0	AAG	A	24	150	1093	0.169	-	intergenic_variant	MODIFIER	0	0	0	0	0	0	0	0	0	0	0	0	0	0	0	0	0	0	deletion	0	0	0	0	0	0	0	0	0	0	0	0	0	0	0	0	chr9:g.60579678_60579679del	0	0
chr9	62846448	0	GA	G	115	152	1494	0.75	-	downstream_gene_variant	MODIFIER	PTGER4P2	ENSG00000184523	Transcript	ENST00000650319.1	processed_transcript	0	0	0	0	0	0	0	0	0	0	2173	1	0	deletion	HGNC	HGNC:9598	YES	0	0	0	0	0	0	0	0	0	0	0	0	0	chr9:g.62846459del	0	0
chr9	63764290	0	T	TACACAC	14	150	1883	0.091	ACACAC	upstream_gene_variant	MODIFIER	MYO5BP3	ENSG00000228656	Transcript	ENST00000431872.1	processed_pseudogene	0	0	0	0	0	0	0	0	0	0	1466	-1	0	insertion	HGNC	HGNC:38497	YES	0	0	0	0	0	0	0	0	0	0	0	0	0	chr9:g.63764291_63764292insCACACA	0	0
chr9	65680089	0	TA	T	35	152	1106	0.237	-	intron_variant	MODIFIER	CBWD5	ENSG00000147996	Transcript	ENST00000382405.7	protein_coding	0	2/14	ENST00000382405.7:c.241+846del	0	0	0	0	0	0	0	0	1	0	deletion	HGNC	HGNC:24584	YES	1	P1	CCDS83367.1	ENSP00000371842	Q5RIA9	0	UPI0000197BD8	0	0	0	0	0	8	chr9:g.65680098del	0	0
chr9	67716627	0	T	TTGTG	14	152	2998	0.09	TGTG	upstream_gene_variant	MODIFIER	AL627230.3	ENSG00000286079	Transcript	ENST00000651525.1	protein_coding	0	0	0	0	0	0	0	0	0	0	1608	1	0	insertion	Clone_based_ensembl_gene	0	YES	0	P1	0	ENSP00000498767	0	0	UPI0000457751	0	0	0	0	0	0	chr9:g.67716659_67716662dup	0	0
chr9	68381655	0	CACACAA	C	20	150	1364	0.13	-	intron_variant	MODIFIER	PGM5	ENSG00000154330	Transcript	ENST00000396396.6	protein_coding	0	2/10	ENST00000396396.6:c.425-2737_425-2732del	0	0	0	0	0	0	0	0	1	0	deletion	HGNC	HGNC:8908	YES	2	P1	CCDS6622.2	ENSP00000379678	Q15124	0	UPI0000210ABF	0	0	0	0	0	5	chr9:g.68381661_68381666del	0	0
chr9	75426281	0	C	CCCTCCCTCACTTCCTTCCTCCCTCACTTCCTT	14	152	1063	0.09	CCTCCCTCACTTCCTTCCTCCCTCACTTCCTT	intergenic_variant	MODIFIER	0	0	0	0	0	0	0	0	0	0	0	0	0	0	0	0	0	0	insertion	0	0	0	0	0	0	0	0	0	0	0	0	0	0	0	0	chr9:g.75426294_75426325dup	0	0
chr9	79496318	0	G	GAAGC	27	150	1104	0.188	AAGC	intergenic_variant	MODIFIER	0	0	0	0	0	0	0	0	0	0	0	0	0	0	0	0	0	0	insertion	0	0	0	0	0	0	0	0	0	0	0	0	0	0	0	0	chr9:g.79496320_79496321insGCAA	0	0
chr9	84472895	0	C	CACAGAG	17	152	1805	0.109	ACAGAG	intron_variant&non_coding_transcript_variant	MODIFIER	AL157886.1	ENSG00000285987	Transcript	ENST00000650453.1	antisense	0	1/6	ENST00000650453.1:n.537-24573_537-24572insCAGAGA	0	0	0	0	0	0	0	0	1	0	insertion	Clone_based_ensembl_gene	0	YES	0	0	0	0	0	0	0	0	0	0	0	0	1	chr9:g.84472896_84472897insCAGAGA	0	0
chr9	84472895	0	C	CAGAG	17	152	1805	0.109	AGAG	intron_variant&non_coding_transcript_variant	MODIFIER	AL157886.1	ENSG00000285987	Transcript	ENST00000650453.1	antisense	0	1/6	ENST00000650453.1:n.537-24544_537-24541dup	0	0	0	0	0	0	0	0	1	0	insertion	Clone_based_ensembl_gene	0	YES	0	0	0	0	0	0	0	0	0	0	0	0	33	chr9:g.84472925_84472928dup	0	0
chr9	84472895	0	C	CAGAGAG	10	152	1805	0.071	AGAGAG	intron_variant&non_coding_transcript_variant	MODIFIER	AL157886.1	ENSG00000285987	Transcript	ENST00000650453.1	antisense	0	1/6	ENST00000650453.1:n.537-24546_537-24541dup	0	0	0	0	0	0	0	0	1	0	insertion	Clone_based_ensembl_gene	0	YES	0	0	0	0	0	0	0	0	0	0	0	0	33	chr9:g.84472923_84472928dup	0	0
chr9	84547115	0	T	TGTGTGTGTG	14	152	1245	0.096	GTGTGTGTG	intron_variant&non_coding_transcript_variant	MODIFIER	AL157886.1	ENSG00000285987	Transcript	ENST00000650453.1	antisense	0	3/6	ENST00000650453.1:n.978+25890_978+25891insGTGTGTGTG	0	0	0	0	0	0	0	0	1	0	insertion	Clone_based_ensembl_gene	0	YES	0	0	0	0	0	0	0	0	0	0	0	0	0	chr9:g.84547115_84547116insGTGTGTGTG	0	0
chr9	90763733	0	GATGTCTTTCATCTGGTCTGGATGAAAGACCAGATGTCTTTCATCTGGTCTGGATGAAAGACCAGATGTCTTTCATCTGGTCTGGATGAAAGACCA	G	17	152	672	0.109	-	intergenic_variant	MODIFIER	0	0	0	0	0	0	0	0	0	0	0	0	0	0	0	0	0	0	deletion	0	0	0	0	0	0	0	0	0	0	0	0	0	0	0	0	chr9:g.90763734_90763828del	0	0
chr9	90763733	0	GATGTCTTTCATCTGGTCTGGATGAAAGACCAGATGTCTTTCATCTGGTCTGGATGAAAGACCAGATGTCTTTCATCTGGTCTGGATGAAAGACCAGATGTCTTTCATCTGGTCTGGATGAAAGACCA	G	17	152	672	0.109	-	intergenic_variant	MODIFIER	0	0	0	0	0	0	0	0	0	0	0	0	0	0	0	0	0	0	deletion	0	0	0	0	0	0	0	0	0	0	0	0	0	0	0	0	chr9:g.90763734_90763860del	0	0
chr9	91852624	0	A	ACACACACAC	10	150	1639	0.065	CACACACAC	intron_variant	MODIFIER	ROR2	ENSG00000169071	Transcript	ENST00000375708.4	protein_coding	0	1/8	ENST00000375708.4:c.98-76807_98-76806insGTGTGTGTG	0	0	0	0	0	0	0	0	-1	0	insertion	HGNC	HGNC:10257	YES	1	P2	CCDS6691.1	ENSP00000364860	Q01974	0	UPI000013E8CA	0	1	0	0	0	0	chr9:g.91852624_91852625insCACACACAC	0	0
chr9	91852624	0	A	ACACACACACAC	9	150	1639	0.058	CACACACACAC	intron_variant	MODIFIER	ROR2	ENSG00000169071	Transcript	ENST00000375708.4	protein_coding	0	1/8	ENST00000375708.4:c.98-76807_98-76806insGTGTGTGTGTG	0	0	0	0	0	0	0	0	-1	0	insertion	HGNC	HGNC:10257	YES	1	P2	CCDS6691.1	ENSP00000364860	Q01974	0	UPI000013E8CA	0	1	0	0	0	0	chr9:g.91852624_91852625insCACACACACAC	0	0
chr9	91852624	0	A	ACACACACACACAC	13	150	1639	0.084	CACACACACACAC	intron_variant	MODIFIER	ROR2	ENSG00000169071	Transcript	ENST00000375708.4	protein_coding	0	1/8	ENST00000375708.4:c.98-76807_98-76806insGTGTGTGTGTGTG	0	0	0	0	0	0	0	0	-1	0	insertion	HGNC	HGNC:10257	YES	1	P2	CCDS6691.1	ENSP00000364860	Q01974	0	UPI000013E8CA	0	1	0	0	0	0	chr9:g.91852624_91852625insCACACACACACAC	0	0
chr9	94914523	0	CGT	C	32	152	1515	0.212	-	intron_variant	MODIFIER	C9orf3	ENSG00000148120	Transcript	ENST00000375315.6	protein_coding	0	4/15	ENST00000375315.6:c.1365-9426_1365-9425del	0	0	0	0	0	0	0	0	1	0	deletion	HGNC	HGNC:1361	YES	1	P1	CCDS55328.1	ENSP00000364464	Q8N6M6	0	UPI0000211ACC	0	0	0	0	0	36	chr9:g.94914560_94914561del	0	0
chr9	98427734	0	TATCATGAAGACACTCAAGCAGCCCTGTGGATTACTCATGCTGGTGAAAGCCAGCCACC	T	26	152	1995	0.186	-	intron_variant	MODIFIER	GABBR2	ENSG00000136928	Transcript	ENST00000259455.4	protein_coding	0	7/18	ENST00000259455.4:c.1237-21651_1237-21594del	0	0	0	0	0	0	0	0	-1	0	deletion	HGNC	HGNC:4507	YES	1	P1	CCDS6736.1	ENSP00000259455	O75899	H9NIL8	UPI0000035832	0	1	0	0	0	0	chr9:g.98427735_98427792del	0	0
chr9	104316676	0	AGGTGAGGAGCGCCTCTGCCCAGCCACCCCGTCTGGGAGGTGGGACCGCCTCTGCCCGGCCGCCCCGTCTGG	A	78	150	746	0.519	-	intergenic_variant	MODIFIER	0	0	0	0	0	0	0	0	0	0	0	0	0	0	0	0	0	0	deletion	0	0	0	0	0	0	0	0	0	0	0	0	0	0	0	0	chr9:g.104316678_104316748del	0	0
chr9	105794907	0	C	CCTGGCATATGGCTTTTAATACCCAGAAGGAGAGAGTGGGGTGATATTACTCCCAATATGGCGATAGGTAGACACCCCA	27	152	1490	0.179	CTGGCATATGGCTTTTAATACCCAGAAGGAGAGAGTGGGGTGATATTACTCCCAATATGGCGATAGGTAGACACCCCA	intergenic_variant	MODIFIER	0	0	0	0	0	0	0	0	0	0	0	0	0	0	0	0	0	0	insertion	0	0	0	0	0	0	0	0	0	0	0	0	0	0	0	0	chr9:g.105794930_105794931insAGAAGGAGAGAGTGGGGTGATATTACTCCCAATATGGCGATAGGTAGACACCCCACTGGCATATGGCTTTTAATACCC	0	0
chr9	106249646	0	T	TCTTCTTCTCCTTCTCCTTCTCCTTCTC	13	150	1561	0.084	CTTCTTCTCCTTCTCCTTCTCCTTCTC	intron_variant&non_coding_transcript_variant	MODIFIER	LINC01505	ENSG00000234323	Transcript	ENST00000637185.1	lincRNA	0	1/7	ENST00000637185.1:n.559+255783_559+255784insTCTCCTTCTCCTTCTCCTTCTCCTTCT	0	0	0	0	0	0	0	0	1	0	insertion	HGNC	HGNC:51186	0	5	0	0	0	0	0	0	0	0	0	0	0	5	chr9:g.106249651_106249652insTCTCCTTCTCCTTCTCCTTCTCCTTCT	0	0
chr9	106339485	0	GTGTTATTCCTAATATTGCAGGAAGATTTGAATACCATGTCTATCTTACTCCAAAAAGGGTAACCTGGCATCTCTCACACGTAGGTCCATACCATACTTGAAAAACATCAAAATACCTGCTAATTCCTTTCTTT	G	67	152	2176	0.429	-	intron_variant&non_coding_transcript_variant	MODIFIER	LINC01505	ENSG00000234323	Transcript	ENST00000435485.5	lincRNA	0	2/6	ENST00000435485.5:n.171+60297_171+60429del	0	0	0	0	0	0	0	0	1	0	deletion	HGNC	HGNC:51186	0	5	0	0	0	0	0	0	0	0	0	0	0	1	chr9:g.106339487_106339619del	0	0
chr9	112181190	0	A	ACACACAG	31	152	2241	0.205	CACACAG	TF_binding_site_variant	MODIFIER	0	0	MotifFeature	ENSM00209728851	0	0	0	0	0	0	0	0	0	0	0	0	1	0	insertion	0	0	0	0	0	0	0	0	0	0	0	0	0	0	0	0	chr9:g.112181194_112181195insCAGCACA	0	0
chr9	114111495	0	C	CTTGTTTCTTTCTTTCTTTCTTTCTTTCTTTCT	8	150	1329	0.058	TTGTTTCTTTCTTTCTTTCTTTCTTTCTTTCT	regulatory_region_variant	MODIFIER	0	0	RegulatoryFeature	ENSR00000891499	promoter_flanking_region	0	0	0	0	0	0	0	0	0	0	0	0	0	insertion	0	0	0	0	0	0	0	0	0	0	0	0	0	0	0	0	chr9:g.114111497_114111498insGTTTCTTTCTTTCTTTCTTTCTTTCTTTCTTT	0	0
chr9	114175043	0	T	TAGTGCCA	15	152	752	0.096	AGTGCCA	intron_variant	MODIFIER	COL27A1	ENSG00000196739	Transcript	ENST00000356083.8	protein_coding	0	3/60	ENST00000356083.8:c.1909-3248_1909-3247insAGTGCCA	0	0	0	0	0	0	0	0	1	0	insertion	HGNC	HGNC:22986	YES	1	P1	CCDS6802.1	ENSP00000348385	Q8IZC6	0	UPI0000062271	0	1	0	0	0	0	chr9:g.114175043_114175044insAGTGCCA	0	0
chr9	114175045	0	G	GGGCCATGC	9	152	714	0.058	GGCCATGC	intron_variant	MODIFIER	COL27A1	ENSG00000196739	Transcript	ENST00000356083.8	protein_coding	0	3/60	ENST00000356083.8:c.1909-3246_1909-3245insGGCCATGC	0	0	0	0	0	0	0	0	1	0	insertion	HGNC	HGNC:22986	YES	1	P1	CCDS6802.1	ENSP00000348385	Q8IZC6	0	UPI0000062271	0	1	0	0	0	0	chr9:g.114175045_114175046insGGCCATGC	0	0
chr9	114601696	0	TAGGGCAGGGGTAAAATGCTGCCAGTCTCTTTGCTAAAACATAGCAAGAGTCACCTTTGCTCCAGTTCCCAACAA	T	30	152	1908	0.199	-	downstream_gene_variant	MODIFIER	ATP6V1G1	ENSG00000136888	Transcript	ENST00000374050.4	protein_coding	0	0	0	0	0	0	0	0	0	0	2818	1	0	deletion	HGNC	HGNC:864	YES	1	P1	CCDS6807.1	ENSP00000363162	O75348	A0A024R883	UPI00001380C2	0	0	0	0	0	0	chr9:g.114601697_114601770del	0	0
chr9	115666628	0	A	AGAAGGAAGGAAGGAAGGAAG	8	150	957	0.052	GAAGGAAGGAAGGAAGGAAG	intron_variant&non_coding_transcript_variant	MODIFIER	AL691420.1	ENSG00000228714	Transcript	ENST00000645745.1	antisense	0	4/5	ENST00000645745.1:n.422+22576_422+22595dup	0	0	0	0	0	0	0	0	-1	0	insertion	Clone_based_ensembl_gene	0	0	0	0	0	0	0	0	0	0	0	0	0	0	0	chr9:g.115666660_115666679dup	0	0
chr9	119952592	0	A	AGGCAGGC	30	152	2018	0.199	GGCAGGC	intergenic_variant	MODIFIER	0	0	0	0	0	0	0	0	0	0	0	0	0	0	0	0	0	0	insertion	0	0	0	0	0	0	0	0	0	0	0	0	0	0	0	0	chr9:g.119952592_119952593insGGCAGGC	0	0
chr9	121790931	0	CCCCAATCCCTTTTCTCCGCGCCCCAACCTCTTATCTCTGTGCCCTAATCCCTTATTTCCACGCCCCAACCTCTTATCTCTGCGA	C	64	152	2356	0.41	-	intergenic_variant	MODIFIER	0	0	0	0	0	0	0	0	0	0	0	0	0	0	0	0	0	0	deletion	0	0	0	0	0	0	0	0	0	0	0	0	0	0	0	0	chr9:g.121790943_121791026del	0	0
chr9	121897640	0	A	ACACACACGCG	79	152	1269	0.519	CACACACGCG	intron_variant	MODIFIER	TTLL11	ENSG00000175764	Transcript	ENST00000321582.9	protein_coding	0	6/8	ENST00000321582.9:c.1752-26893_1752-26892insCGCGTGTGTG	0	0	0	0	0	0	0	0	-1	0	insertion	HGNC	HGNC:18113	YES	5	P1	CCDS48012.1	ENSP00000321346	Q8NHH1	0	UPI0000E0BF7B	0	0	0	0	0	0	chr9:g.121897641_121897642insACACACGCGC	0	0
chr9	121897640	0	A	ACG	21	152	1269	0.141	CG	intron_variant	MODIFIER	TTLL11	ENSG00000175764	Transcript	ENST00000321582.9	protein_coding	0	6/8	ENST00000321582.9:c.1752-26894_1752-26893dup	0	0	0	0	0	0	0	0	-1	0	insertion	HGNC	HGNC:18113	YES	5	P1	CCDS48012.1	ENSP00000321346	Q8NHH1	0	UPI0000E0BF7B	0	0	0	0	0	0	chr9:g.121897649_121897650dup	0	0
chr9	122773866	0	G	GGGAATA	8	152	1296	0.051	GGAATA	intergenic_variant	MODIFIER	0	0	0	0	0	0	0	0	0	0	0	0	0	0	0	0	0	0	insertion	0	0	0	0	0	0	0	0	0	0	0	0	0	0	0	0	chr9:g.122773866_122773867insGGAATA	0	0
chr9	128220742	0	C	CGCGCGCGT	72	150	1228	0.487	GCGCGCGT	intron_variant	MODIFIER	DNM1	ENSG00000106976	Transcript	ENST00000372923.7	protein_coding	0	6/21	ENST00000372923.7:c.849+402_849+403insCGCGCGTG	0	0	0	0	0	0	0	0	1	0	insertion	HGNC	HGNC:2972	YES	1	P3	CCDS6895.1	ENSP00000362014	Q05193	0	UPI000013CA31	0	1	0	0	0	1	chr9:g.128220743_128220744insCGCGCGTG	0	0
chr9	128220742	0	C	CGTGTGTGTGT	18	150	1228	0.117	GTGTGTGTGT	intron_variant	MODIFIER	DNM1	ENSG00000106976	Transcript	ENST00000372923.7	protein_coding	0	6/21	ENST00000372923.7:c.849+418_849+427dup	0	0	0	0	0	0	0	0	1	0	insertion	HGNC	HGNC:2972	YES	1	P3	CCDS6895.1	ENSP00000362014	Q05193	0	UPI000013CA31	0	1	0	0	0	26	chr9:g.128220759_128220768dup	0	0
chr9	130325075	0	TTTC	T	16	152	795	0.109	-	intron_variant	MODIFIER	HMCN2	ENSG00000148357	Transcript	ENST00000624552.3	protein_coding	0	19/97	ENST00000624552.3:c.2918-499_2918-497del	0	0	0	0	0	0	0	0	1	0	deletion	HGNC	HGNC:21293	YES	5	P1	0	ENSP00000485357	Q8NDA2	0	UPI0004F23675	0	0	0	0	0	20	chr9:g.130325096_130325098del	0	0
chr9	133169117	0	T	TTGGCGCACGGTCTAGCACTGGCGCACGGTCTAGCAC	23	152	2548	0.147	TGGCGCACGGTCTAGCACTGGCGCACGGTCTAGCAC	intergenic_variant	MODIFIER	0	0	0	0	0	0	0	0	0	0	0	0	0	0	0	0	0	0	insertion	0	0	0	0	0	0	0	0	0	0	0	0	0	0	0	0	chr9:g.133169135_133169170dup	0	0
chr9	133576788	0	G	GTTTT	34	152	1983	0.218	TTTT	downstream_gene_variant	MODIFIER	FAM163B	ENSG00000196990	Transcript	ENST00000356873.7	protein_coding	0	0	0	0	0	0	0	0	0	0	1626	-1	0	insertion	HGNC	HGNC:33277	YES	1	P1	CCDS35171.1	ENSP00000349336	P0C2L3	0	UPI00004577D5	0	0	0	0	0	0	chr9:g.133576789_133576790insTTTT	0	0
chr9	136045353	0	C	CCGTCACGGGCCCACAGGCCCTGTGGCCAGAGCTGTTCCCTGCTGGGAAAGGGTTAT	50	152	1892	0.34	CGTCACGGGCCCACAGGCCCTGTGGCCAGAGCTGTTCCCTGCTGGGAAAGGGTTAT	intron_variant	MODIFIER	NACC2	ENSG00000148411	Transcript	ENST00000277554.4	protein_coding	0	2/5	ENST00000277554.4:c.886+4282_886+4283insATAACCCTTTCCCAGCAGGGAACAGCTCTGGCCACAGGGCCTGTGGGCCCGTGACG	0	0	0	0	0	0	0	0	-1	0	insertion	HGNC	HGNC:23846	YES	1	P1	CCDS6993.1	ENSP00000277554	Q96BF6	A0A024R8I0	UPI0000073EEB	0	0	0	0	0	0	chr9:g.136045367_136045368insAGGCCCTGTGGCCAGAGCTGTTCCCTGCTGGGAAAGGGTTATCGTCACGGGCCCAC	0	0
chr9	136277406	0	CACAGGGTGGGTGGGTGCTGAGGGGGTGAGTGGGTGCAGATGGGGTGGGCGGGTGCTG	C	53	152	502	0.346	-	downstream_gene_variant	MODIFIER	CCDC187	ENSG00000260220	Transcript	ENST00000569961.5	protein_coding	0	0	0	0	0	0	0	0	0	0	3917	-1	0	deletion	HGNC	HGNC:30942	YES	1	P2	CCDS78462.1	ENSP00000456543	A0A096LP49	A0A075B733	UPI0002466C1E	0	0	0	0	0	0	chr9:g.136277434_136277490del	0	0
chr9	136285424	0	CGGGCAGGTGGGCAGGTGGGCAGGTGGGCAGGTGGGCAGGCGGGCAGGTGGGCAGGT	C	137	152	1498	0.904	-	intron_variant	MODIFIER	CCDC187	ENSG00000260220	Transcript	ENST00000569961.5	protein_coding	0	9/9	ENST00000569961.5:c.2633+33_2633+88del	0	0	0	0	0	0	0	0	-1	0	deletion	HGNC	HGNC:30942	YES	1	P2	CCDS78462.1	ENSP00000456543	A0A096LP49	A0A075B733	UPI0002466C1E	0	0	0	0	0	0	chr9:g.136285451_136285506del	0	0
chr9	136293528	0	C	CACACAT	55	150	1619	0.357	ACACAT	intron_variant	MODIFIER	CCDC187	ENSG00000260220	Transcript	ENST00000569961.5	protein_coding	0	4/9	ENST00000569961.5:c.539-1234_539-1233insATGTGT	0	0	0	0	0	0	0	0	-1	0	insertion	HGNC	HGNC:30942	YES	1	P2	CCDS78462.1	ENSP00000456543	A0A096LP49	A0A075B733	UPI0002466C1E	0	0	0	0	0	0	chr9:g.136293528_136293529insACACAT	0	0
chr10	536334	0	GGTATCTATCTGCAAAGACCCTGTTCCCCATAGGGACATCACAGTCCCGGGGGCTAGAGTT	G	12	152	2353	0.077	-	intron_variant	MODIFIER	DIP2C	ENSG00000151240	Transcript	ENST00000280886.12	protein_coding	0	1/36	ENST00000280886.12:c.86-49864_86-49805del	0	0	0	0	0	0	0	0	-1	0	deletion	HGNC	HGNC:29150	YES	1	P1	CCDS7054.1	ENSP00000280886	Q9Y2E4	0	UPI00001833B9	0	0	0	0	0	0	chr10:g.536371_536430del	0	0
chr10	600500	0	T	TCGGATGCTCCGGAGCGACCCCACAGCCCTGTCCACCTTAAAGAGGACGGCCCAGGGTGTG	18	150	1718	0.117	CGGATGCTCCGGAGCGACCCCACAGCCCTGTCCACCTTAAAGAGGACGGCCCAGGGTGTG	intron_variant	MODIFIER	DIP2C	ENSG00000151240	Transcript	ENST00000280886.12	protein_coding	0	1/36	ENST00000280886.12:c.85+88993_85+88994insCACACCCTGGGCCGTCCTCTTTAAGGTGGACAGGGCTGTGGGGTCGCTCCGGAGCATCCG	0	0	0	0	0	0	0	0	-1	0	insertion	HGNC	HGNC:29150	YES	1	P1	CCDS7054.1	ENSP00000280886	Q9Y2E4	0	UPI00001833B9	0	0	0	0	0	0	chr10:g.600524_600525insGCCCTGTCCACCTTAAAGAGGACGGCCCAGGGTGTGCGGATGCTCCGGAGCGACCCCACA	0	0
chr10	1099899	0	AGTGGTGGAGAGGTGAGGAGGGTGAGCACTGATGCTCAGGAAATTCAAAATGTGCACTGATGGTGGGC	A	24	152	972	0.154	-	intron_variant	MODIFIER	WDR37	ENSG00000047056	Transcript	ENST00000358220.5	protein_coding	0	9/13	ENST00000358220.5:c.727-3675_727-3609del	0	0	0	0	0	0	0	0	1	0	deletion	HGNC	HGNC:31406	YES	1	P1	CCDS7057.1	ENSP00000350954	Q9Y2I8	0	UPI000013D3B7	0	0	0	0	0	27	chr10:g.1099927_1099993del	0	0
chr10	1205332	0	AGGAGACAACTCACTGGAGCCCGTGGCACAGCCTGAGGGAGACAACTCACGGGAGCCCGTGGCACAGCCTGAG	A	8	152	1530	0.051	-	intron_variant	MODIFIER	ADARB2	ENSG00000185736	Transcript	ENST00000381312.6	protein_coding	0	7/9	ENST00000381312.6:c.1683-5257_1683-5186del	0	0	0	0	0	0	0	0	-1	0	deletion	HGNC	HGNC:227	YES	1	P1	CCDS7058.1	ENSP00000370713	Q9NS39	0	UPI0000071776	0	0	0	0	0	0	chr10:g.1205362_1205433del	0	0
chr10	1672650	0	C	CCCGCAAGGCTCCTGCCTCCCTCCACGCACGCGCTTCCCCCTCCTCCGTCCAGGCCCCGCGCCTGCCTCCTCCACGCA	24	152	1050	0.16	CCGCAAGGCTCCTGCCTCCCTCCACGCACGCGCTTCCCCCTCCTCCGTCCAGGCCCCGCGCCTGCCTCCTCCACGCA	intron_variant	MODIFIER	ADARB2	ENSG00000185736	Transcript	ENST00000381312.6	protein_coding	0	1/9	ENST00000381312.6:c.100+64400_100+64401insTGCGTGGAGGAGGCAGGCGCGGGGCCTGGACGGAGGAGGGGGAAGCGCGTGCGTGGAGGGAGGCAGGAGCCTTGCGG	0	0	0	0	0	0	0	0	-1	0	insertion	HGNC	HGNC:227	YES	1	P1	CCDS7058.1	ENSP00000370713	Q9NS39	0	UPI0000071776	0	0	0	0	0	0	chr10:g.1672674_1672675insCGCACGCGCTTCCCCCTCCTCCGTCCAGGCCCCGCGCCTGCCTCCTCCACGCACCGCAAGGCTCCTGCCTCCCTCCA	0	0
chr10	2501850	0	TTATGGTCGCG	T	34	152	1109	0.231	-	downstream_gene_variant	MODIFIER	AL713851.2	ENSG00000237500	Transcript	ENST00000431209.1	lincRNA	0	0	0	0	0	0	0	0	0	0	1281	1	0	deletion	Clone_based_ensembl_gene	0	YES	2	0	0	0	0	0	0	0	0	0	0	0	0	chr10:g.2501851_2501860del	0	0
chr10	3215949	0	CAACTAATGCATACAATGACAACTAATGCATAATGACAACTAATGCATGTTCTTTTAGCTGGGGAGAA	C	88	150	2305	0.584	-	intergenic_variant	MODIFIER	0	0	0	0	0	0	0	0	0	0	0	0	0	0	0	0	0	0	deletion	0	0	0	0	0	0	0	0	0	0	0	0	0	0	0	0	chr10:g.3215951_3216017del	0	0
chr10	3663033	0	TTACTTCCTTCCTTCCTTCCTTC	T	56	152	1203	0.378	-	intergenic_variant	MODIFIER	0	0	0	0	0	0	0	0	0	0	0	0	0	0	0	0	0	0	deletion	0	0	0	0	0	0	0	0	0	0	0	0	0	0	0	0	chr10:g.3663034_3663055del	0	0
chr10	4866628	0	GTTTTGT	G	30	150	682	0.195	-	intergenic_variant	MODIFIER	0	0	0	0	0	0	0	0	0	0	0	0	0	0	0	0	0	0	deletion	0	0	0	0	0	0	0	0	0	0	0	0	0	0	0	0	chr10:g.4866645_4866650del	0	0
chr10	6460827	0	C	CATCCATCCATCCATCCCATCCATCCATCCAACCATCTGTTCAATTTACCCATCACCA	26	152	1811	0.173	ATCCATCCATCCATCCCATCCATCCATCCAACCATCTGTTCAATTTACCCATCACCA	intron_variant	MODIFIER	PRKCQ	ENSG00000065675	Transcript	ENST00000263125.9	protein_coding	0	14/17	ENST00000263125.9:c.1508+1475_1508+1476insTGGTGATGGGTAAATTGAACAGATGGTTGGATGGATGGATGGGATGGATGGATGGAT	0	0	0	0	0	0	0	0	-1	0	insertion	HGNC	HGNC:9410	YES	1	P1	CCDS7079.1	ENSP00000263125	Q04759	0	UPI000012DF74	0	0	0	0	0	0	chr10:g.6460871_6460872insTTACCCATCACCAATCCATCCATCCATCCCATCCATCCATCCAACCATCTGTTCAAT	0	0
chr10	8126018	0	CTTTCTTTCTTTCTTTCTTTCTTTCTTTCTTTCTTTCTT	C	10	150	787	0.066	-	intergenic_variant	MODIFIER	0	0	0	0	0	0	0	0	0	0	0	0	0	0	0	0	0	0	deletion	0	0	0	0	0	0	0	0	0	0	0	0	0	0	0	0	chr10:g.8126020_8126057del	0	0
chr10	9273332	0	TCCCGGACGGGGCGGCTGCTGCCCCCCACCTCCCTCCCGGAAGGGGCGGCTGGCGGGGCGGGGGCTGCCCCCCACCTCCCTCCGGGACGGGGCGGCTGCCGGGCGGAGGGGCTCCTCACTTCCCAGACGGGGCGGCC	T	13	152	618	0.083	-	upstream_gene_variant	MODIFIER	LINC00709	ENSG00000230014	Transcript	ENST00000458168.1	lincRNA	0	0	0	0	0	0	0	0	0	0	2365	1	0	deletion	HGNC	HGNC:44700	YES	2	0	0	0	0	0	0	0	0	0	0	0	0	chr10:g.9273333_9273468del	0	0
chr10	13750113	0	A	AAAGAAAGAAAGAAAGAAAGAAATG	8	152	1376	0.051	AAGAAAGAAAGAAAGAAAGAAATG	intron_variant	MODIFIER	FRMD4A	ENSG00000151474	Transcript	ENST00000357447.7	protein_coding	0	8/24	ENST00000357447.7:c.465-2295_465-2294insCATTTCTTTCTTTCTTTCTTTCTT	0	0	0	0	0	0	0	0	-1	0	insertion	HGNC	HGNC:25491	YES	1	P1	CCDS7101.1	ENSP00000350032	Q9P2Q2	0	UPI0000366665	0	1	0	0	0	0	chr10:g.13750135_13750136insTGAAGAAAGAAAGAAAGAAAGAAA	0	0
chr10	13778623	0	T	TGTGTGTGTGTG	11	152	2096	0.071	GTGTGTGTGTG	intron_variant	MODIFIER	FRMD4A	ENSG00000151474	Transcript	ENST00000357447.7	protein_coding	0	6/24	ENST00000357447.7:c.384+4298_384+4299insCACACACACAC	0	0	0	0	0	0	0	0	-1	0	insertion	HGNC	HGNC:25491	YES	1	P1	CCDS7101.1	ENSP00000350032	Q9P2Q2	0	UPI0000366665	0	1	0	0	0	0	chr10:g.13778623_13778624insGTGTGTGTGTG	0	0
chr10	14055459	0	ACAAACAC	A	16	152	1545	0.109	-	intron_variant	MODIFIER	FRMD4A	ENSG00000151474	Transcript	ENST00000357447.7	protein_coding	0	2/24	ENST00000357447.7:c.46-196554_46-196548del	0	0	0	0	0	0	0	0	-1	0	deletion	HGNC	HGNC:25491	YES	1	P1	CCDS7101.1	ENSP00000350032	Q9P2Q2	0	UPI0000366665	0	1	0	0	0	0	chr10:g.14055460_14055466del	0	0
chr10	14055459	0	ACAAACACACAC	A	18	152	1545	0.122	-	intron_variant	MODIFIER	FRMD4A	ENSG00000151474	Transcript	ENST00000357447.7	protein_coding	0	2/24	ENST00000357447.7:c.46-196558_46-196548del	0	0	0	0	0	0	0	0	-1	0	deletion	HGNC	HGNC:25491	YES	1	P1	CCDS7101.1	ENSP00000350032	Q9P2Q2	0	UPI0000366665	0	1	0	0	0	0	chr10:g.14055460_14055470del	0	0
chr10	14708900	0	CATTAGGGAATTGCAGATTAAAACAATGGAAAATTAGCATATGAAAAGATGCTCAATAT	C	8	152	1296	0.051	-	intron_variant	MODIFIER	FAM107B	ENSG00000065809	Transcript	ENST00000181796.6	protein_coding	0	1/4	ENST00000181796.6:c.412-41267_412-41210del	0	0	0	0	0	0	0	0	-1	0	deletion	HGNC	HGNC:23726	YES	2	P3	CCDS7102.1	ENSP00000181796	Q9H098	0	UPI00001C0E1E	0	0	0	0	0	0	chr10:g.14708902_14708959del	0	0
chr10	14826103	0	GC	G	8	152	1488	0.051	-	intron_variant	MODIFIER	CDNF	ENSG00000185267	Transcript	ENST00000465530.2	protein_coding	0	2/3	ENST00000465530.2:c.244-484del	0	0	0	0	0	0	0	0	-1	0	deletion	HGNC	HGNC:24913	YES	1	P1	CCDS31148.1	ENSP00000419395	Q49AH0	0	UPI0000051CF6	0	0	0	0	0	0	chr10:g.14826104del	0	0
chr10	15390002	0	TAGATAGA	T	8	152	1343	0.051	-	intergenic_variant	MODIFIER	0	0	0	0	0	0	0	0	0	0	0	0	0	0	0	0	0	0	deletion	0	0	0	0	0	0	0	0	0	0	0	0	0	0	0	0	chr10:g.15390003_15390009del	0	0
chr10	17853600	0	GTA	G	19	150	842	0.123	-	intron_variant	MODIFIER	MRC1	ENSG00000260314	Transcript	ENST00000569591.3	protein_coding	0	8/29	ENST00000569591.3:c.1407+490_1407+491del	0	0	0	0	0	0	0	0	1	0	deletion	HGNC	HGNC:7228	YES	1	P1	CCDS7123.2	ENSP00000455897	P22897	0	UPI000012EB9A	0	0	0	0	0	13	chr10:g.17853614_17853615del	0	0
chr10	19644480	0	G	GAACAAAA	19	150	415	0.123	AACAAAA	intron_variant	MODIFIER	MALRD1	ENSG00000204740	Transcript	ENST00000454679.7	protein_coding	0	36/39	ENST00000454679.7:c.6137+28557_6137+28558insAACAAAA	0	0	0	0	0	0	0	0	1	0	insertion	HGNC	HGNC:24331	YES	1	P1	CCDS73071.1	ENSP00000412763	Q5VYJ5	0	UPI000387C99A	0	0	0	0	0	0	chr10:g.19644480_19644481insAACAAAA	0	0
chr10	23096352	0	C	CTG	28	152	1765	0.179	TG	intron_variant	MODIFIER	MSRB2	ENSG00000148450	Transcript	ENST00000376510.8	protein_coding	0	1/4	ENST00000376510.8:c.118+646_118+647dup	0	0	0	0	0	0	0	0	1	0	insertion	HGNC	HGNC:17061	YES	1	P1	CCDS41495.1	ENSP00000365693	Q9Y3D2	0	UPI0000169923	0	0	0	0	0	21	chr10:g.23096372_23096373dup	0	0
chr10	23096352	0	C	CTGTGTG	25	152	1765	0.16	TGTGTG	intron_variant	MODIFIER	MSRB2	ENSG00000148450	Transcript	ENST00000376510.8	protein_coding	0	1/4	ENST00000376510.8:c.118+642_118+647dup	0	0	0	0	0	0	0	0	1	0	insertion	HGNC	HGNC:17061	YES	1	P1	CCDS41495.1	ENSP00000365693	Q9Y3D2	0	UPI0000169923	0	0	0	0	0	21	chr10:g.23096368_23096373dup	0	0
chr10	23096352	0	C	CTGTGTGTGTGTGTGTGTG	35	152	1765	0.237	TGTGTGTGTGTGTGTGTG	intron_variant	MODIFIER	MSRB2	ENSG00000148450	Transcript	ENST00000376510.8	protein_coding	0	1/4	ENST00000376510.8:c.118+630_118+647dup	0	0	0	0	0	0	0	0	1	0	insertion	HGNC	HGNC:17061	YES	1	P1	CCDS41495.1	ENSP00000365693	Q9Y3D2	0	UPI0000169923	0	0	0	0	0	21	chr10:g.23096356_23096373dup	0	0
chr10	24207282	0	TCA	T	35	152	1484	0.231	-	upstream_gene_variant	MODIFIER	KIAA1217	ENSG00000120549	Transcript	ENST00000376454.8	protein_coding	0	0	0	0	0	0	0	0	0	0	1854	1	0	deletion	HGNC	HGNC:25428	YES	1	P3	CCDS31165.1	ENSP00000365637	Q5T5P2	0	UPI000013EC2A	0	0	0	0	0	0	chr10:g.24207315_24207316del	0	0
chr10	30761831	0	T	TTGTGTGTGTGTGTG	9	152	1639	0.058	TGTGTGTGTGTGTG	intergenic_variant	MODIFIER	0	0	0	0	0	0	0	0	0	0	0	0	0	0	0	0	0	0	insertion	0	0	0	0	0	0	0	0	0	0	0	0	0	0	0	0	chr10:g.30761851_30761864dup	0	0
chr10	30761831	0	T	TTGTGTGTGTGTGTGTG	11	152	1639	0.071	TGTGTGTGTGTGTGTG	intergenic_variant	MODIFIER	0	0	0	0	0	0	0	0	0	0	0	0	0	0	0	0	0	0	insertion	0	0	0	0	0	0	0	0	0	0	0	0	0	0	0	0	chr10:g.30761849_30761864dup	0	0
chr10	30761831	0	T	TTGTGTGTGTGTGTGTGTG	71	152	1639	0.468	TGTGTGTGTGTGTGTGTG	intergenic_variant	MODIFIER	0	0	0	0	0	0	0	0	0	0	0	0	0	0	0	0	0	0	insertion	0	0	0	0	0	0	0	0	0	0	0	0	0	0	0	0	chr10:g.30761847_30761864dup	0	0
chr10	30779014	0	G	GAAGAAGAGGCGGGAAGGAGGAAGGGGAGGAGGAGAATGAGAAGGATAAGAAGAAGAAGGAGTAGGAGA	100	150	962	0.662	AAGAAGAGGCGGGAAGGAGGAAGGGGAGGAGGAGAATGAGAAGGATAAGAAGAAGAAGGAGTAGGAGA	intergenic_variant	MODIFIER	0	0	0	0	0	0	0	0	0	0	0	0	0	0	0	0	0	0	insertion	0	0	0	0	0	0	0	0	0	0	0	0	0	0	0	0	chr10:g.30779023_30779024insCGGGAAGGAGGAAGGGGAGGAGGAGAATGAGAAGGATAAGAAGAAGAAGGAGTAGGAGAAAGAAGAGG	0	0
chr10	32064311	0	G	GTGT	34	152	1529	0.224	TGT	intergenic_variant	MODIFIER	0	0	0	0	0	0	0	0	0	0	0	0	0	0	0	0	0	0	insertion	0	0	0	0	0	0	0	0	0	0	0	0	0	0	0	0	chr10:g.32064311_32064312insTGT	0	0
chr10	32647479	0	C	CAGCTTGGGTG	15	152	940	0.096	AGCTTGGGTG	intron_variant	MODIFIER	CCDC7	ENSG00000216937	Transcript	ENST00000639629.1	protein_coding	0	20/41	ENST00000639629.1:c.2014+12322_2014+12323insGCTTGGGTGA	0	0	0	0	0	0	0	0	1	0	insertion	HGNC	HGNC:26533	YES	5	A2	CCDS86081.1	ENSP00000491655	Q96M83	0	UPI0003EB0555	0	0	0	0	0	1	chr10:g.32647480_32647481insGCTTGGGTGA	0	0
chr10	35416160	0	CGT	C	14	152	2121	0.09	-	intron_variant	MODIFIER	CCNY	ENSG00000108100	Transcript	ENST00000374704.8	protein_coding	0	1/9	ENST00000374704.8:c.155-67211_155-67210del	0	0	0	0	0	0	0	0	1	0	deletion	HGNC	HGNC:23354	YES	1	P4	CCDS7189.1	ENSP00000363836	Q8ND76	0	UPI000013EFE5	0	0	0	0	0	32	chr10:g.35416193_35416194del	0	0
chr10	35465938	0	A	AGTGT	9	152	1596	0.058	GTGT	intron_variant	MODIFIER	CCNY	ENSG00000108100	Transcript	ENST00000374704.8	protein_coding	0	1/9	ENST00000374704.8:c.155-17447_155-17444dup	0	0	0	0	0	0	0	0	1	0	insertion	HGNC	HGNC:23354	YES	1	P4	CCDS7189.1	ENSP00000363836	Q8ND76	0	UPI000013EFE5	0	0	0	0	0	22	chr10:g.35465957_35465960dup	0	0
chr10	35465938	0	A	AGTGTGT	31	152	1596	0.205	GTGTGT	intron_variant	MODIFIER	CCNY	ENSG00000108100	Transcript	ENST00000374704.8	protein_coding	0	1/9	ENST00000374704.8:c.155-17449_155-17444dup	0	0	0	0	0	0	0	0	1	0	insertion	HGNC	HGNC:23354	YES	1	P4	CCDS7189.1	ENSP00000363836	Q8ND76	0	UPI000013EFE5	0	0	0	0	0	22	chr10:g.35465955_35465960dup	0	0
chr10	36423012	0	G	GCGCGCACACACA	16	150	1805	0.104	CGCGCACACACA	regulatory_region_variant	MODIFIER	0	0	RegulatoryFeature	ENSR00000401340	promoter_flanking_region	0	0	0	0	0	0	0	0	0	0	0	0	0	insertion	0	0	0	0	0	0	0	0	0	0	0	0	0	0	0	0	chr10:g.36423013_36423014insGCGCACACACAC	0	0
chr10	38574310	0	TGGAATGGAATGCAA	T	64	152	2122	0.417	-	intergenic_variant	MODIFIER	0	0	0	0	0	0	0	0	0	0	0	0	0	0	0	0	0	0	deletion	0	0	0	0	0	0	0	0	0	0	0	0	0	0	0	0	chr10:g.38574336_38574349del	0	0
chr10	38920176	0	GTGGAATGGAA	G	30	152	2659	0.199	-	intergenic_variant	MODIFIER	0	0	0	0	0	0	0	0	0	0	0	0	0	0	0	0	0	0	deletion	0	0	0	0	0	0	0	0	0	0	0	0	0	0	0	0	chr10:g.38920196_38920205del	0	0
chr10	39124499	0	C	CAAAA	31	152	1257	0.205	AAAA	intergenic_variant	MODIFIER	0	0	0	0	0	0	0	0	0	0	0	0	0	0	0	0	0	0	insertion	0	0	0	0	0	0	0	0	0	0	0	0	0	0	0	0	chr10:g.39124499_39124500insAAAA	0	0
chr10	40391987	0	AG	A	11	152	1805	0.071	-	intergenic_variant	MODIFIER	0	0	0	0	0	0	0	0	0	0	0	0	0	0	0	0	0	0	deletion	0	0	0	0	0	0	0	0	0	0	0	0	0	0	0	0	chr10:g.40391988del	0	0
chr10	40955540	0	TCA	T	9	150	656	0.065	-	intergenic_variant	MODIFIER	0	0	0	0	0	0	0	0	0	0	0	0	0	0	0	0	0	0	deletion	0	0	0	0	0	0	0	0	0	0	0	0	0	0	0	0	chr10:g.40955543_40955544del	0	0
chr10	41117484	0	CAG	C	8	150	858	0.052	-	intergenic_variant	MODIFIER	0	0	0	0	0	0	0	0	0	0	0	0	0	0	0	0	0	0	deletion	0	0	0	0	0	0	0	0	0	0	0	0	0	0	0	0	chr10:g.41117487_41117488del	0	0
chr10	41311570	0	CT	C	21	150	899	0.138	-	intergenic_variant	MODIFIER	0	0	0	0	0	0	0	0	0	0	0	0	0	0	0	0	0	0	deletion	0	0	0	0	0	0	0	0	0	0	0	0	0	0	0	0	chr10:g.41311572del	0	0
chr10	41864307	0	A	AACCCGAGTGGAATGGAGTGAAATGGAATGGAATGCAATGGAATGGAATGGAATGGAATGGAATGGAATGGAATCT	19	152	3980	0.128	ACCCGAGTGGAATGGAGTGAAATGGAATGGAATGCAATGGAATGGAATGGAATGGAATGGAATGGAATGGAATCT	TF_binding_site_variant	MODIFIER	0	0	MotifFeature	ENSM00208230261	0	0	0	0	0	0	0	0	0	0	0	0	1	0	insertion	0	0	0	0	0	0	0	0	0	0	0	0	0	0	0	0	chr10:g.41864323_41864324insGTGAAATGGAATGGAATGCAATGGAATGGAATGGAATGGAATGGAATGGAATGGAATCTACCCGAGTGGAATGGA	0	0
chr10	41867291	0	AGGAATGGAATGGAAT	A	9	152	2608	0.058	-	regulatory_region_variant	MODIFIER	0	0	RegulatoryFeature	ENSR00000401660	CTCF_binding_site	0	0	0	0	0	0	0	0	0	0	0	0	0	deletion	0	0	0	0	0	0	0	0	0	0	0	0	0	0	0	0	chr10:g.41867317_41867331del	0	0
chr10	41868459	0	A	AGGAAT	8	152	1626	0.051	GGAAT	intergenic_variant	MODIFIER	0	0	0	0	0	0	0	0	0	0	0	0	0	0	0	0	0	0	insertion	0	0	0	0	0	0	0	0	0	0	0	0	0	0	0	0	chr10:g.41868486_41868490dup	0	0
chr10	41874383	0	G	GTGGAATGGAATGAAA	16	152	2962	0.103	TGGAATGGAATGAAA	intergenic_variant	MODIFIER	0	0	0	0	0	0	0	0	0	0	0	0	0	0	0	0	0	0	insertion	0	0	0	0	0	0	0	0	0	0	0	0	0	0	0	0	chr10:g.41874395_41874396insAAATGGAATGGAATG	0	0
chr10	41874383	0	G	GTGGAATGGAATGAAATGGAA	9	152	2962	0.058	TGGAATGGAATGAAATGGAA	intergenic_variant	MODIFIER	0	0	0	0	0	0	0	0	0	0	0	0	0	0	0	0	0	0	insertion	0	0	0	0	0	0	0	0	0	0	0	0	0	0	0	0	chr10:g.41874395_41874396insAAATGGAATGGAATGGAATG	0	0
chr10	41874383	0	G	GTGGAATGGAATGGAA	12	152	2962	0.077	TGGAATGGAATGGAA	intergenic_variant	MODIFIER	0	0	0	0	0	0	0	0	0	0	0	0	0	0	0	0	0	0	insertion	0	0	0	0	0	0	0	0	0	0	0	0	0	0	0	0	chr10:g.41874409_41874423dup	0	0
chr10	41874905	0	G	GGAATGCAACA	9	150	2463	0.058	GAATGCAACA	intergenic_variant	MODIFIER	0	0	0	0	0	0	0	0	0	0	0	0	0	0	0	0	0	0	insertion	0	0	0	0	0	0	0	0	0	0	0	0	0	0	0	0	chr10:g.41874908_41874909insTGCAACAGAA	0	0
chr10	41876094	0	T	TGAATG	13	150	2564	0.091	GAATG	intergenic_variant	MODIFIER	0	0	0	0	0	0	0	0	0	0	0	0	0	0	0	0	0	0	insertion	0	0	0	0	0	0	0	0	0	0	0	0	0	0	0	0	chr10:g.41876140_41876144dup	0	0
chr10	41876136	0	A	AATGGAATGGT	26	152	2975	0.167	ATGGAATGGT	intergenic_variant	MODIFIER	0	0	0	0	0	0	0	0	0	0	0	0	0	0	0	0	0	0	insertion	0	0	0	0	0	0	0	0	0	0	0	0	0	0	0	0	chr10:g.41876144_41876145insGTATGGAATG	0	0
chr10	41876329	0	C	CGAATG	10	152	2636	0.064	GAATG	intergenic_variant	MODIFIER	0	0	0	0	0	0	0	0	0	0	0	0	0	0	0	0	0	0	insertion	0	0	0	0	0	0	0	0	0	0	0	0	0	0	0	0	chr10:g.41876354_41876358dup	0	0
chr10	41880276	0	T	TAATGGAATGG	37	150	1678	0.247	AATGGAATGG	intergenic_variant	MODIFIER	0	0	0	0	0	0	0	0	0	0	0	0	0	0	0	0	0	0	insertion	0	0	0	0	0	0	0	0	0	0	0	0	0	0	0	0	chr10:g.41880300_41880309dup	0	0
chr10	41886975	0	TG	T	9	152	2524	0.058	-	intergenic_variant	MODIFIER	0	0	0	0	0	0	0	0	0	0	0	0	0	0	0	0	0	0	deletion	0	0	0	0	0	0	0	0	0	0	0	0	0	0	0	0	chr10:g.41886976del	0	0
chr10	41886975	0	TGAATGGAATGGAATGGAATGGAATG	T	15	152	2524	0.096	-	intergenic_variant	MODIFIER	0	0	0	0	0	0	0	0	0	0	0	0	0	0	0	0	0	0	deletion	0	0	0	0	0	0	0	0	0	0	0	0	0	0	0	0	chr10:g.41887004_41887028del	0	0
chr10	41888102	0	GTGGAATGGAATGGAA	G	32	152	2763	0.218	-	intergenic_variant	MODIFIER	0	0	0	0	0	0	0	0	0	0	0	0	0	0	0	0	0	0	deletion	0	0	0	0	0	0	0	0	0	0	0	0	0	0	0	0	chr10:g.41888129_41888143del	0	0
chr10	41889070	0	GAATGTAATGTAATGT	G	35	152	3317	0.231	-	intergenic_variant	MODIFIER	0	0	0	0	0	0	0	0	0	0	0	0	0	0	0	0	0	0	deletion	0	0	0	0	0	0	0	0	0	0	0	0	0	0	0	0	chr10:g.41889085_41889099del	0	0
chr10	41894736	0	A	AATG	32	152	2618	0.212	ATG	intergenic_variant	MODIFIER	0	0	0	0	0	0	0	0	0	0	0	0	0	0	0	0	0	0	insertion	0	0	0	0	0	0	0	0	0	0	0	0	0	0	0	0	chr10:g.41894736_41894737insATG	0	0
chr10	41896569	0	A	AGGAAT	9	152	3194	0.058	GGAAT	intergenic_variant	MODIFIER	0	0	0	0	0	0	0	0	0	0	0	0	0	0	0	0	0	0	insertion	0	0	0	0	0	0	0	0	0	0	0	0	0	0	0	0	chr10:g.41896608_41896612dup	0	0
chr10	41896569	0	A	AGGAATGGAAT	10	152	3194	0.064	GGAATGGAAT	intergenic_variant	MODIFIER	0	0	0	0	0	0	0	0	0	0	0	0	0	0	0	0	0	0	insertion	0	0	0	0	0	0	0	0	0	0	0	0	0	0	0	0	chr10:g.41896603_41896612dup	0	0
chr10	41896569	0	AGGAAT	A	25	152	3194	0.16	-	intergenic_variant	MODIFIER	0	0	0	0	0	0	0	0	0	0	0	0	0	0	0	0	0	0	deletion	0	0	0	0	0	0	0	0	0	0	0	0	0	0	0	0	chr10:g.41896608_41896612del	0	0
chr10	41905399	0	C	CAATGG	25	152	2460	0.173	AATGG	intergenic_variant	MODIFIER	0	0	0	0	0	0	0	0	0	0	0	0	0	0	0	0	0	0	insertion	0	0	0	0	0	0	0	0	0	0	0	0	0	0	0	0	chr10:g.41905443_41905447dup	0	0
chr10	41905399	0	CAATGGAATGGAATGG	C	11	152	2460	0.071	-	intergenic_variant	MODIFIER	0	0	0	0	0	0	0	0	0	0	0	0	0	0	0	0	0	0	deletion	0	0	0	0	0	0	0	0	0	0	0	0	0	0	0	0	chr10:g.41905433_41905447del	0	0
chr10	41909641	0	T	TATGGAATGGA	16	150	3255	0.104	ATGGAATGGA	TF_binding_site_variant	MODIFIER	0	0	MotifFeature	ENSM00007668068	0	0	0	0	0	0	0	0	0	0	0	0	1	0	insertion	0	0	0	0	0	0	0	0	0	0	0	0	0	0	0	0	chr10:g.41909664_41909673dup	0	0
chr10	41909641	0	T	TGGA	16	150	3255	0.104	GGA	TF_binding_site_variant	MODIFIER	0	0	MotifFeature	ENSM00007668068	0	0	0	0	0	0	0	0	0	0	0	0	1	0	insertion	0	0	0	0	0	0	0	0	0	0	0	0	0	0	0	0	chr10:g.41909641_41909642insGGA	0	0
chr10	43679692	0	CTGGCATGGCCCAAGGAGCTCTGGTAACCAGGAGGCGGGGAAACCAGAGCATGCTGACT	C	11	152	1907	0.071	-	downstream_gene_variant	MODIFIER	ZNF32-AS3	ENSG00000223910	Transcript	ENST00000458063.1	antisense	0	0	0	0	0	0	0	0	0	0	4990	1	0	deletion	HGNC	HGNC:23583	YES	1	0	0	0	0	0	0	0	0	0	0	0	0	chr10:g.43679736_43679793del	0	0
chr10	44179785	0	TGGTTAGGGTGGGCCTCAATCTAATATGACTGGTGTCCTTATAAGAAGAAGAGATTAGGATACAAAGGGAAGACAATGTAAAGATATAGGGAA	T	49	152	1800	0.327	-	regulatory_region_variant	MODIFIER	0	0	RegulatoryFeature	ENSR00000402102	promoter_flanking_region	0	0	0	0	0	0	0	0	0	0	0	0	0	deletion	0	0	0	0	0	0	0	0	0	0	0	0	0	0	0	0	chr10:g.44179789_44179880del	0	0
chr10	46172397	0	TA	T	17	152	1240	0.115	-	intergenic_variant	MODIFIER	0	0	0	0	0	0	0	0	0	0	0	0	0	0	0	0	0	0	deletion	0	0	0	0	0	0	0	0	0	0	0	0	0	0	0	0	chr10:g.46172404del	0	0
chr10	46526514	0	C	CACA	18	152	2237	0.115	ACA	intron_variant&non_coding_transcript_variant	MODIFIER	AC244230.2	ENSG00000285402	Transcript	ENST00000616785.1	processed_transcript	0	3/3	ENST00000616785.1:n.377-10027_377-10026insACA	0	0	0	0	0	0	0	0	1	0	insertion	Clone_based_ensembl_gene	0	YES	2	0	0	0	0	0	0	0	0	0	0	0	0	chr10:g.46526514_46526515insACA	0	0
chr10	46881932	0	G	GAGATA	32	152	2214	0.205	AGATA	intron_variant&non_coding_transcript_variant	MODIFIER	FRMPD2B	ENSG00000150175	Transcript	ENST00000431305.1	unprocessed_pseudogene	0	6/8	ENST00000431305.1:n.855+1054_855+1055insAGATA	0	0	0	0	0	0	0	0	1	0	insertion	HGNC	HGNC:16843	YES	0	0	0	0	0	0	0	0	0	0	0	0	0	chr10:g.46881932_46881933insAGATA	0	0
chr10	46881934	0	G	GT	32	152	2223	0.205	T	intron_variant&non_coding_transcript_variant	MODIFIER	FRMPD2B	ENSG00000150175	Transcript	ENST00000431305.1	unprocessed_pseudogene	0	6/8	ENST00000431305.1:n.855+1056_855+1057insT	0	0	0	0	0	0	0	0	1	0	insertion	HGNC	HGNC:16843	YES	0	0	0	0	0	0	0	0	0	0	0	0	0	chr10:g.46881934_46881935insT	0	0
chr10	47461386	0	G	GCCCCGCGCGCCCGC	17	152	1654	0.109	CCCCGCGCGCCCGC	3_prime_UTR_variant	MODIFIER	ANXA8	ENSG00000265190	Transcript	ENST00000583448.2	protein_coding	2/2	0	ENST00000583448.2:c.*517_*530dup	0	746-747/1971	0	0	0	0	0	0	-1	0	insertion	HGNC	HGNC:546	0	1	0	0	ENSP00000462181	0	A0A075B748	UPI0004620D7D	0	0	0	0	0	0	chr10:g.47461401_47461414dup	0	0
chr10	48654806	0	CT	C	9	150	1795	0.058	-	upstream_gene_variant	MODIFIER	ARHGAP22	ENSG00000128805	Transcript	ENST00000435790.6	protein_coding	0	0	0	0	0	0	0	0	0	0	2191	-1	0	deletion	HGNC	HGNC:30320	0	2	A2	CCDS58081.1	ENSP00000416701	Q7Z5H3	0	UPI00017A6D3C	0	0	0	0	0	0	chr10:g.48654809del	0	0
chr10	48654810	0	CT	C	60	152	1805	0.391	-	upstream_gene_variant	MODIFIER	ARHGAP22	ENSG00000128805	Transcript	ENST00000435790.6	protein_coding	0	0	0	0	0	0	0	0	0	0	2195	-1	0	deletion	HGNC	HGNC:30320	0	2	A2	CCDS58081.1	ENSP00000416701	Q7Z5H3	0	UPI00017A6D3C	0	0	0	0	0	0	chr10:g.48654813del	0	0
chr10	48654810	0	CTTTCTTTCTTTCTTT	C	9	152	1805	0.058	-	upstream_gene_variant	MODIFIER	ARHGAP22	ENSG00000128805	Transcript	ENST00000435790.6	protein_coding	0	0	0	0	0	0	0	0	0	0	2195	-1	0	deletion	HGNC	HGNC:30320	0	2	A2	CCDS58081.1	ENSP00000416701	Q7Z5H3	0	UPI00017A6D3C	0	0	0	0	0	0	chr10:g.48654811_48654825del	0	0
chr10	48953333	0	T	TCTCTCTCACACACA	12	152	1735	0.077	CTCTCTCACACACA	intron_variant	MODIFIER	WDFY4	ENSG00000128815	Transcript	ENST00000325239.11	protein_coding	0	51/61	ENST00000325239.11:c.7978-3795_7978-3794insTCTCTCACACACAC	0	0	0	0	0	0	0	0	1	0	insertion	HGNC	HGNC:29323	YES	5	P1	CCDS44385.1	ENSP00000320563	Q6ZS81	0	UPI000176ADB8	0	0	0	0	0	1	chr10:g.48953334_48953335insTCTCTCACACACAC	0	0
chr10	53511750	0	T	TCACACACACACACACACACACACACA	11	152	971	0.071	CACACACACACACACACACACACACA	intergenic_variant	MODIFIER	0	0	0	0	0	0	0	0	0	0	0	0	0	0	0	0	0	0	insertion	0	0	0	0	0	0	0	0	0	0	0	0	0	0	0	0	chr10:g.53511768_53511769insCACACACACACACACACACACACACA	0	0
chr10	56080186	0	G	GAC	18	152	1153	0.135	AC	intergenic_variant	MODIFIER	0	0	0	0	0	0	0	0	0	0	0	0	0	0	0	0	0	0	insertion	0	0	0	0	0	0	0	0	0	0	0	0	0	0	0	0	chr10:g.56080186_56080187insAC	0	0
chr10	62606518	0	C	CTTCT	41	152	1809	0.276	TTCT	intron_variant	MODIFIER	ZNF365	ENSG00000138311	Transcript	ENST00000410046.8	protein_coding	0	3/6	ENST00000410046.8:c.982-16583_982-16582insCTTT	0	0	0	0	0	0	0	0	1	0	insertion	HGNC	HGNC:18194	YES	2	0	CCDS7264.1	ENSP00000387091	Q70YC5	0	UPI00002323B9	0	1	0	0	0	2	chr10:g.62606520_62606521insCTTT	0	0
chr10	63861106	0	C	CGTGTGTGTGTGTGT	10	152	1364	0.064	GTGTGTGTGTGTGT	intron_variant&non_coding_transcript_variant	MODIFIER	AC022387.1	ENSG00000228566	Transcript	ENST00000444770.1	lincRNA	0	2/2	ENST00000444770.1:n.495-129163_495-129162insGTGTGTGTGTGTGT	0	0	0	0	0	0	0	0	1	0	insertion	Clone_based_ensembl_gene	0	YES	3	0	0	0	0	0	0	0	0	0	0	0	0	chr10:g.63861106_63861107insGTGTGTGTGTGTGT	0	0
chr10	67825657	0	T	TA	9	150	395	0.071	A	intron_variant	MODIFIER	DNAJC12	ENSG00000108176	Transcript	ENST00000225171.7	protein_coding	0	1/4	ENST00000225171.7:c.79-2266dup	0	0	0	0	0	0	0	0	-1	0	insertion	HGNC	HGNC:28908	YES	1	P1	CCDS7271.1	ENSP00000225171	Q9UKB3	Q6IAH1	UPI000012DAAA	0	1	0	0	0	0	chr10:g.67825658dup	0	0
chr10	67825658	0	A	AATGAAAC	11	152	382	0.077	ATGAAAC	intron_variant	MODIFIER	DNAJC12	ENSG00000108176	Transcript	ENST00000225171.7	protein_coding	0	1/4	ENST00000225171.7:c.79-2267_79-2266insGTTTCAT	0	0	0	0	0	0	0	0	-1	0	insertion	HGNC	HGNC:28908	YES	1	P1	CCDS7271.1	ENSP00000225171	Q9UKB3	Q6IAH1	UPI000012DAAA	0	1	0	0	0	0	chr10:g.67825658_67825659insATGAAAC	0	0
chr10	67825658	0	A	AATGAAACTAAC	27	152	382	0.173	ATGAAACTAAC	intron_variant	MODIFIER	DNAJC12	ENSG00000108176	Transcript	ENST00000225171.7	protein_coding	0	1/4	ENST00000225171.7:c.79-2267_79-2266insGTTAGTTTCAT	0	0	0	0	0	0	0	0	-1	0	insertion	HGNC	HGNC:28908	YES	1	P1	CCDS7271.1	ENSP00000225171	Q9UKB3	Q6IAH1	UPI000012DAAA	0	1	0	0	0	0	chr10:g.67825658_67825659insATGAAACTAAC	0	0
chr10	69467668	0	ACACAC	A	9	152	1910	0.058	-	intron_variant	MODIFIER	TSPAN15	ENSG00000099282	Transcript	ENST00000373290.7	protein_coding	0	1/7	ENST00000373290.7:c.96+15979_96+15983del	0	0	0	0	0	0	0	0	1	0	deletion	HGNC	HGNC:23298	YES	1	P1	CCDS7294.1	ENSP00000362387	O95858	0	UPI00001370A4	0	0	0	0	0	0	chr10:g.69467669_69467673del	0	0
chr10	75697850	0	T	TGTGTGTGTGTGTGCGCGC	13	152	1681	0.083	GTGTGTGTGTGTGCGCGC	intron_variant	MODIFIER	LRMDA	ENSG00000148655	Transcript	ENST00000611255.5	protein_coding	0	2/6	ENST00000611255.5:c.131+259357_131+259358insTGTGTGTGTGTGCGCGCG	0	0	0	0	0	0	0	0	1	0	insertion	HGNC	HGNC:23405	YES	5	A2	CCDS76319.1	ENSP00000480240	0	A0A087WWI0	UPI00001A5016	0	1	0	0	0	1	chr10:g.75697851_75697852insTGTGTGTGTGTGCGCGCG	0	0
chr10	76336118	0	A	AT	10	152	1951	0.064	T	intron_variant	MODIFIER	LRMDA	ENSG00000148655	Transcript	ENST00000611255.5	protein_coding	0	6/6	ENST00000611255.5:c.601+11635dup	0	0	0	0	0	0	0	0	1	0	insertion	HGNC	HGNC:23405	YES	5	A2	CCDS76319.1	ENSP00000480240	0	A0A087WWI0	UPI00001A5016	0	1	0	0	0	2	chr10:g.76336120dup	0	0
chr10	79430686	0	C	CACACA	8	152	2214	0.051	ACACA	intron_variant	MODIFIER	ZCCHC24	ENSG00000165424	Transcript	ENST00000372336.3	protein_coding	0	2/3	ENST00000372336.3:c.447+1871_447+1872insTGTGT	0	0	0	0	0	0	0	0	-1	0	insertion	HGNC	HGNC:26911	YES	1	P1	CCDS7359.1	ENSP00000361411	Q8N2G6	A0A024QZP0	UPI000006F100	0	0	0	0	0	0	chr10:g.79430686_79430687insACACA	0	0
chr10	81713339	0	GT	G	13	152	772	0.083	-	intergenic_variant	MODIFIER	0	0	0	0	0	0	0	0	0	0	0	0	0	0	0	0	0	0	deletion	0	0	0	0	0	0	0	0	0	0	0	0	0	0	0	0	chr10:g.81713341del	0	0
chr10	83312254	0	T	TCTCTCACA	48	152	1684	0.321	CTCTCACA	intron_variant&non_coding_transcript_variant	MODIFIER	MARK2P15	ENSG00000234931	Transcript	ENST00000432204.1	processed_pseudogene	0	1/1	ENST00000432204.1:n.2098+123_2098+124insTGTGAGAG	0	0	0	0	0	0	0	0	-1	0	insertion	HGNC	HGNC:45119	YES	0	0	0	0	0	0	0	0	0	0	0	0	0	chr10:g.83312255_83312256insTCTCACAC	0	0
chr10	84652629	0	TAC	T	9	150	560	0.058	-	intergenic_variant	MODIFIER	0	0	0	0	0	0	0	0	0	0	0	0	0	0	0	0	0	0	deletion	0	0	0	0	0	0	0	0	0	0	0	0	0	0	0	0	chr10:g.84652641_84652642del	0	0
chr10	85634291	0	TCA	T	8	152	912	0.051	-	intron_variant	MODIFIER	GRID1	ENSG00000182771	Transcript	ENST00000327946.12	protein_coding	0	13/15	ENST00000327946.12:c.2193+12909_2193+12910del	0	0	0	0	0	0	0	0	-1	0	deletion	HGNC	HGNC:4575	YES	2	P1	CCDS31236.1	ENSP00000330148	Q9ULK0	0	UPI00001D8051	0	0	0	0	0	0	chr10:g.85634314_85634315del	0	0
chr10	91741033	0	G	GCAAACCCTGGGGGAT	15	150	474	0.097	CAAACCCTGGGGGAT	intergenic_variant	MODIFIER	0	0	0	0	0	0	0	0	0	0	0	0	0	0	0	0	0	0	insertion	0	0	0	0	0	0	0	0	0	0	0	0	0	0	0	0	chr10:g.91741033_91741034insCAAACCCTGGGGGAT	0	0
chr10	96361976	0	G	GTACAGTACAATACAATACAA	23	152	1502	0.147	TACAGTACAATACAATACAA	upstream_gene_variant	MODIFIER	OPALIN	ENSG00000197430	Transcript	ENST00000371172.8	protein_coding	0	0	0	0	0	0	0	0	0	0	2974	-1	0	insertion	HGNC	HGNC:20707	YES	1	P1	CCDS7448.1	ENSP00000360214	Q96PE5	0	UPI0000137063	0	0	0	0	0	0	chr10:g.96361980_96361981insGTACAATACAATACAATACA	0	0
chr10	96361976	0	G	GTACAGTACAATACAATACAATACAA	10	152	1502	0.071	TACAGTACAATACAATACAATACAA	upstream_gene_variant	MODIFIER	OPALIN	ENSG00000197430	Transcript	ENST00000371172.8	protein_coding	0	0	0	0	0	0	0	0	0	0	2974	-1	0	insertion	HGNC	HGNC:20707	YES	1	P1	CCDS7448.1	ENSP00000360214	Q96PE5	0	UPI0000137063	0	0	0	0	0	0	chr10:g.96361980_96361981insGTACAATACAATACAATACAATACA	0	0
chr10	97312112	0	CACACA	C	15	150	961	0.097	-	upstream_gene_variant	MODIFIER	RPL12P27	ENSG00000237169	Transcript	ENST00000414870.1	processed_pseudogene	0	0	0	0	0	0	0	0	0	0	2155	-1	0	deletion	HGNC	HGNC:36916	YES	0	0	0	0	0	0	0	0	0	0	0	0	0	chr10:g.97312113_97312117del	0	0
chr10	98407741	0	ACCAGGGGTCAGCAGGGATGGAGACCGTCACCCGGGGTCAGCAGGGATGGAGACCG	A	16	152	1829	0.103	-	intron_variant	MODIFIER	PYROXD2	ENSG00000119943	Transcript	ENST00000370575.5	protein_coding	0	3/15	ENST00000370575.5:c.241+108_242-87del	0	0	0	0	0	0	0	0	-1	0	deletion	HGNC	HGNC:23517	YES	1	P1	CCDS7474.1	ENSP00000359607	Q8N2H3	0	UPI000013CA6A	0	0	0	0	0	0	chr10:g.98407742_98407796del	0	0
chr10	103702596	0	C	CGTGTGTGTGTGTGTGT	23	152	1707	0.16	GTGTGTGTGTGTGTGT	intron_variant	MODIFIER	SH3PXD2A	ENSG00000107957	Transcript	ENST00000355946.6	protein_coding	0	5/13	ENST00000355946.6:c.399-9556_399-9541dup	0	0	0	0	0	0	0	0	-1	0	insertion	HGNC	HGNC:23664	YES	1	P2	CCDS31278.1	ENSP00000348215	Q5TCZ1	0	UPI000041B175	0	1	0	0	0	0	chr10:g.103702598_103702613dup	0	0
chr10	103702596	0	C	CGTGTGTGTGTGTGTGTGT	49	152	1707	0.327	GTGTGTGTGTGTGTGTGT	intron_variant	MODIFIER	SH3PXD2A	ENSG00000107957	Transcript	ENST00000355946.6	protein_coding	0	5/13	ENST00000355946.6:c.399-9541_399-9540insACACACACACACACACAC	0	0	0	0	0	0	0	0	-1	0	insertion	HGNC	HGNC:23664	YES	1	P2	CCDS31278.1	ENSP00000348215	Q5TCZ1	0	UPI000041B175	0	1	0	0	0	0	chr10:g.103702613_103702614insTGTGTGTGTGTGTGTGTG	0	0
chr10	106551241	0	A	AAGGAAGGAAGGC	20	152	1528	0.147	AGGAAGGAAGGC	downstream_gene_variant	MODIFIER	RPL23AP59	ENSG00000215002	Transcript	ENST00000399415.2	processed_pseudogene	0	0	0	0	0	0	0	0	0	0	120	1	0	insertion	HGNC	HGNC:36920	YES	0	0	0	0	0	0	0	0	0	0	0	0	0	chr10:g.106551244_106551245insAAGGAAGGCAGG	0	0
chr10	112066794	0	G	GGAA	16	150	454	0.104	GAA	intergenic_variant	MODIFIER	0	0	0	0	0	0	0	0	0	0	0	0	0	0	0	0	0	0	insertion	0	0	0	0	0	0	0	0	0	0	0	0	0	0	0	0	chr10:g.112066798_112066800dup	0	0
chr10	112109180	0	CATGAAAAA	C	8	152	1669	0.051	-	regulatory_region_variant	MODIFIER	0	0	RegulatoryFeature	ENSR00000415867	CTCF_binding_site	0	0	0	0	0	0	0	0	0	0	0	0	0	deletion	0	0	0	0	0	0	0	0	0	0	0	0	0	0	0	0	chr10:g.112109192_112109199del	0	0
chr10	113346078	0	G	GCTCTCTCTCTCTCTCTCTCTCTCTCT	8	152	1318	0.051	CTCTCTCTCTCTCTCTCTCTCTCTCT	regulatory_region_variant	MODIFIER	0	0	RegulatoryFeature	ENSR00000416169	promoter_flanking_region	0	0	0	0	0	0	0	0	0	0	0	0	0	insertion	0	0	0	0	0	0	0	0	0	0	0	0	0	0	0	0	chr10:g.113346081_113346106dup	0	0
chr10	120012068	0	C	CAAAACAAAA	73	152	2084	0.494	AAAACAAAA	regulatory_region_variant	MODIFIER	0	0	RegulatoryFeature	ENSR00000417656	promoter_flanking_region	0	0	0	0	0	0	0	0	0	0	0	0	0	insertion	0	0	0	0	0	0	0	0	0	0	0	0	0	0	0	0	chr10:g.120012068_120012069insAAAACAAAA	0	0
chr10	120833688	0	C	CGTGTGTGTGTGT	46	152	1827	0.301	GTGTGTGTGTGT	intron_variant&non_coding_transcript_variant	MODIFIER	WDR11-AS1	ENSG00000227165	Transcript	ENST00000628194.2	antisense	0	1/2	ENST00000628194.2:n.486+16994_486+17005dup	0	0	0	0	0	0	0	0	-1	0	insertion	HGNC	HGNC:27437	YES	2	0	0	0	0	0	0	0	0	0	0	0	0	chr10:g.120833709_120833720dup	0	0
chr10	120833688	0	C	CGTGTGTGTGTGTGT	28	152	1827	0.179	GTGTGTGTGTGTGT	intron_variant&non_coding_transcript_variant	MODIFIER	WDR11-AS1	ENSG00000227165	Transcript	ENST00000628194.2	antisense	0	1/2	ENST00000628194.2:n.486+16992_486+17005dup	0	0	0	0	0	0	0	0	-1	0	insertion	HGNC	HGNC:27437	YES	2	0	0	0	0	0	0	0	0	0	0	0	0	chr10:g.120833707_120833720dup	0	0
chr10	120833688	0	C	CGTGTGTGTGTGTGTGT	20	152	1827	0.128	GTGTGTGTGTGTGTGT	intron_variant&non_coding_transcript_variant	MODIFIER	WDR11-AS1	ENSG00000227165	Transcript	ENST00000628194.2	antisense	0	1/2	ENST00000628194.2:n.486+16990_486+17005dup	0	0	0	0	0	0	0	0	-1	0	insertion	HGNC	HGNC:27437	YES	2	0	0	0	0	0	0	0	0	0	0	0	0	chr10:g.120833705_120833720dup	0	0
chr10	120862128	0	T	TTTTTTG	8	152	885	0.051	TTTTTG	intron_variant	MODIFIER	WDR11	ENSG00000120008	Transcript	ENST00000263461.11	protein_coding	0	4/28	ENST00000263461.11:c.527-589_527-584dup	0	0	0	0	0	0	0	0	1	0	insertion	HGNC	HGNC:13831	YES	1	P1	CCDS7619.1	ENSP00000263461	Q9BZH6	0	UPI0000138ED1	0	1	0	0	0	23	chr10:g.120862146_120862151dup	0	0
chr10	122644115	0	TCATGCTGTGATGC	T	12	150	1612	0.084	-	downstream_gene_variant	MODIFIER	DMBT1	ENSG00000187908	Transcript	ENST00000368909.7	protein_coding	0	0	0	0	0	0	0	0	0	0	380	1	0	deletion	HGNC	HGNC:2926	YES	5	P4	CCDS44490.1	ENSP00000357905	Q9UGM3	0	UPI000047021C	0	0	0	0	0	0	chr10:g.122644116_122644128del	0	0
chr10	124154833	0	CCA	C	11	150	569	0.078	-	intergenic_variant	MODIFIER	0	0	0	0	0	0	0	0	0	0	0	0	0	0	0	0	0	0	deletion	0	0	0	0	0	0	0	0	0	0	0	0	0	0	0	0	chr10:g.124154837_124154838del	0	0
chr10	124230185	0	TATTCCACACAGTATTCCACGCAATATTCCACATGGTATTCCACACGGTATTTCACACAAC	T	75	152	2036	0.487	-	intergenic_variant	MODIFIER	0	0	0	0	0	0	0	0	0	0	0	0	0	0	0	0	0	0	deletion	0	0	0	0	0	0	0	0	0	0	0	0	0	0	0	0	chr10:g.124230194_124230253del	0	0
chr10	124662466	0	CCATCCATCCATCCAT	C	11	152	1027	0.083	-	intron_variant	MODIFIER	FAM53B	ENSG00000189319	Transcript	ENST00000337318.8	protein_coding	0	4/4	ENST00000337318.8:c.906+19126_906+19140del	0	0	0	0	0	0	0	0	-1	0	deletion	HGNC	HGNC:28968	YES	1	P1	CCDS7641.1	ENSP00000338532	Q14153	0	UPI000013DC3C	0	0	0	0	0	0	chr10:g.124662468_124662482del	0	0
chr10	124662466	0	CCATCCATCCATCCATCCAT	C	31	152	1027	0.199	-	intron_variant	MODIFIER	FAM53B	ENSG00000189319	Transcript	ENST00000337318.8	protein_coding	0	4/4	ENST00000337318.8:c.906+19122_906+19140del	0	0	0	0	0	0	0	0	-1	0	deletion	HGNC	HGNC:28968	YES	1	P1	CCDS7641.1	ENSP00000338532	Q14153	0	UPI000013DC3C	0	0	0	0	0	0	chr10:g.124662468_124662486del	0	0
chr10	126051541	0	CCATCCAT	C	39	150	962	0.266	-	intron_variant	MODIFIER	ADAM12	ENSG00000148848	Transcript	ENST00000368679.8	protein_coding	0	14/22	ENST00000368679.8:c.1619-1879_1619-1873del	0	0	0	0	0	0	0	0	-1	0	deletion	HGNC	HGNC:190	YES	1	P4	CCDS7653.1	ENSP00000357668	O43184	0	UPI000036672C	0	0	0	0	0	0	chr10:g.126051543_126051549del	0	0
chr10	126938768	0	GACAGGAGGGGATGAACACCAGCGGGGATGAGCACCGGAGGGGATGAACACAGGAGGGGACGAAC	G	39	152	1270	0.263	-	intron_variant	MODIFIER	DOCK1	ENSG00000150760	Transcript	ENST00000623213.1	protein_coding	0	1/51	ENST00000623213.1:c.47-31912_47-31849del	0	0	0	0	0	0	0	0	1	0	deletion	HGNC	HGNC:2987	YES	1	A2	CCDS76359.1	ENSP00000485033	0	A0A096LNH6	UPI0003EAEE97	0	0	0	0	0	21	chr10:g.126938790_126938853del	0	0
chr10	130270892	0	TGGTCACTGTGTAACAGTTGGCTCTCTGGGTGCTGGCCTCTCCAGGCGGGGGATGCG	T	17	152	2011	0.109	-	intron_variant&non_coding_transcript_variant	MODIFIER	LINC02646	ENSG00000236303	Transcript	ENST00000648275.1	lincRNA	0	1/1	ENST00000648275.1:n.503+56910_503+56965del	0	0	0	0	0	0	0	0	1	0	deletion	HGNC	HGNC:54130	0	0	0	0	0	0	0	0	0	0	0	0	0	46	chr10:g.130270938_130270993del	0	0
chr10	130383922	0	CCAACCAACCTATCAGCCAACCAACCAACCAATCTACCAGCCAGCTAACCAACCTACCAGCCAATCTACCAACCAACAAATCAACCAACAAACCAATCAACCAACCAGCCAACCAACCAACCAACCAAT	C	145	150	1052	0.968	-	intron_variant&non_coding_transcript_variant	MODIFIER	LINC02646	ENSG00000236303	Transcript	ENST00000648275.1	lincRNA	0	1/1	ENST00000648275.1:n.504-98957_504-98830del	0	0	0	0	0	0	0	0	1	0	deletion	HGNC	HGNC:54130	0	0	0	0	0	0	0	0	0	0	0	0	0	1	chr10:g.130383924_130384051del	0	0
chr10	130784616	0	GACCACAGCTCTGGGCCTGTGCGCACCTTGCACGTTGGTGGGTGATTGCGGATGAGGA	G	15	152	2016	0.103	-	intergenic_variant	MODIFIER	0	0	0	0	0	0	0	0	0	0	0	0	0	0	0	0	0	0	deletion	0	0	0	0	0	0	0	0	0	0	0	0	0	0	0	0	chr10:g.130784617_130784673del	0	0
chr10	131044384	0	G	GACCTCAGTCCTGGGGAACACCAGAAGCCCTCTGTCCTGGGGAGCACTGGAAGTCCTCAGTCCTGGGGAGCACTGGATA	10	150	1189	0.071	ACCTCAGTCCTGGGGAACACCAGAAGCCCTCTGTCCTGGGGAGCACTGGAAGTCCTCAGTCCTGGGGAGCACTGGATA	intergenic_variant	MODIFIER	0	0	0	0	0	0	0	0	0	0	0	0	0	0	0	0	0	0	insertion	0	0	0	0	0	0	0	0	0	0	0	0	0	0	0	0	chr10:g.131044384_131044385insACCTCAGTCCTGGGGAACACCAGAAGCCCTCTGTCCTGGGGAGCACTGGAAGTCCTCAGTCCTGGGGAGCACTGGATA	0	0
chr10	131883863	0	A	AGAAAAACTCACCCCAGAGGCACCTACGCTAGGAGATCTCACCCCC	53	152	2022	0.34	GAAAAACTCACCCCAGAGGCACCTACGCTAGGAGATCTCACCCCC	regulatory_region_variant	MODIFIER	0	0	RegulatoryFeature	ENSR00000262185	CTCF_binding_site	0	0	0	0	0	0	0	0	0	0	0	0	0	insertion	0	0	0	0	0	0	0	0	0	0	0	0	0	0	0	0	chr10:g.131883879_131883880insAGGCACCTACGCTAGGAGATCTCACCCCCGAAAAACTCACCCCAG	0	0
chr10	131959441	0	ATGAAGGCGTGTGCTGATCCCCGGTCCCCCTGTGGAGATGAAGGTGTGTGTTGATCCCCCATCCCCCTGTGGAGG	A	11	152	653	0.071	-	3_prime_UTR_variant	MODIFIER	PPP2R2D	ENSG00000175470	Transcript	ENST00000455566.6	protein_coding	9/9	0	ENST00000455566.6:c.*3485_*3558del	0	4982-5055/5374	0	0	0	0	0	0	1	0	deletion	HGNC	HGNC:23732	YES	1	P1	CCDS73224.1	ENSP00000399970	Q66LE6	0	UPI0000403C83	0	0	0	0	0	6	chr10:g.131959448_131959521del	0	0
chr10	132192011	0	TGTTCCCAGCTCGTGTGTACACGCTGGTCACGTGGTATCCAGGCAGGTGAAAATA	T	30	152	1152	0.192	-	intron_variant	MODIFIER	DPYSL4	ENSG00000151640	Transcript	ENST00000338492.9	protein_coding	0	2/13	ENST00000338492.9:c.129-635_129-582del	0	0	0	0	0	0	0	0	1	0	deletion	HGNC	HGNC:3016	YES	1	P1	CCDS7665.1	ENSP00000339850	O14531	0	UPI000013DC70	0	0	0	0	0	11	chr10:g.132192023_132192076del	0	0
chr10	132356351	0	GCCAAGATTGCCAGCTCTTAAGCTATGGGACATGGGATATCCTGAGTACCATCCC	G	44	150	2323	0.292	-	intron_variant	MODIFIER	LRRC27	ENSG00000148814	Transcript	ENST00000368614.8	protein_coding	0	8/10	ENST00000368614.8:c.1170+515_1170+568del	0	0	0	0	0	0	0	0	1	0	deletion	HGNC	HGNC:29346	YES	1	P3	CCDS31316.1	ENSP00000357603	Q9C0I9	A0A140VJN2	UPI0000141386	0	0	0	0	0	49	chr10:g.132356399_132356452del	0	0
chr10	133181834	0	C	CACACACACACACA	21	152	1772	0.141	ACACACACACACA	intron_variant	MODIFIER	KNDC1	ENSG00000171798	Transcript	ENST00000304613.8	protein_coding	0	3/29	ENST00000304613.8:c.361-1510_361-1509insACACACACACACA	0	0	0	0	0	0	0	0	1	0	insertion	HGNC	HGNC:29374	YES	1	P1	CCDS7674.1	ENSP00000304437	Q76NI1	0	UPI00003529F7	0	0	0	0	0	0	chr10:g.133181834_133181835insACACACACACACA	0	0
chr10	133181834	0	C	CACACACACACACACACA	28	152	1772	0.186	ACACACACACACACACA	intron_variant	MODIFIER	KNDC1	ENSG00000171798	Transcript	ENST00000304613.8	protein_coding	0	3/29	ENST00000304613.8:c.361-1510_361-1509insACACACACACACACACA	0	0	0	0	0	0	0	0	1	0	insertion	HGNC	HGNC:29374	YES	1	P1	CCDS7674.1	ENSP00000304437	Q76NI1	0	UPI00003529F7	0	0	0	0	0	0	chr10:g.133181834_133181835insACACACACACACACACA	0	0
chr10	133566826	0	AAGGGTTAGGGGTTAGGCTTAGTGTTGTTAGGGTTAGGGTTAGGGTTAGCATTAGGAGTTACAGT	A	35	152	1216	0.244	-	upstream_gene_variant	MODIFIER	SYCE1	ENSG00000171772	Transcript	ENST00000303903.10	protein_coding	0	0	0	0	0	0	0	0	0	0	1244	-1	0	deletion	HGNC	HGNC:28852	YES	1	A2	CCDS44500.1	ENSP00000303978	0	A0A0B4J1R9	UPI000003AEA3	0	1	0	0	0	0	chr10:g.133566827_133566890del	0	0
chr11	1171933	0	A	AC	48	152	1963	0.321	C	intron_variant	MODIFIER	MUC5AC	ENSG00000215182	Transcript	ENST00000621226.2	protein_coding	0	15/48	ENST00000621226.2:c.1871-496_1871-495insC	0	0	0	0	0	0	0	0	1	0	insertion	HGNC	HGNC:7515	YES	5	P1	CCDS76369.1	ENSP00000485659	P98088	0	UPI0004F23658	0	0	0	0	0	0	chr11:g.1171933_1171934insC	0	0
chr11	1171935	0	C	CACT	48	152	1985	0.321	ACT	intron_variant	MODIFIER	MUC5AC	ENSG00000215182	Transcript	ENST00000621226.2	protein_coding	0	15/48	ENST00000621226.2:c.1871-494_1871-493insACT	0	0	0	0	0	0	0	0	1	0	insertion	HGNC	HGNC:7515	YES	5	P1	CCDS76369.1	ENSP00000485659	P98088	0	UPI0004F23658	0	0	0	0	0	0	chr11:g.1171935_1171936insACT	0	0
chr11	1345107	0	GTGCAGGTGCAGATGCCCCAGGCCTGCAGACAGGAGACCCCAGGACATGGGTGGC	G	30	152	1805	0.205	-	regulatory_region_variant	MODIFIER	0	0	RegulatoryFeature	ENSR00000421283	enhancer	0	0	0	0	0	0	0	0	0	0	0	0	0	deletion	0	0	0	0	0	0	0	0	0	0	0	0	0	0	0	0	chr11:g.1345154_1345207del	0	0
chr11	3205125	0	A	AGGCTGCTCTGTGGGGCTGGCTGTGGGGAGG	72	152	1720	0.474	GGCTGCTCTGTGGGGCTGGCTGTGGGGAGG	intergenic_variant	MODIFIER	0	0	0	0	0	0	0	0	0	0	0	0	0	0	0	0	0	0	insertion	0	0	0	0	0	0	0	0	0	0	0	0	0	0	0	0	chr11:g.3205125_3205126insGGCTGCTCTGTGGGGCTGGCTGTGGGGAGG	0	0
chr11	4237162	0	C	CGG	19	150	1396	0.123	GG	downstream_gene_variant	MODIFIER	SSU72P5	ENSG00000284018	Transcript	ENST00000639584.1	protein_coding	0	0	0	0	0	0	0	0	0	0	3290	1	0	insertion	HGNC	HGNC:43624	YES	0	P1	0	ENSP00000491949	0	A0A1W2PQ64	UPI0000160754	0	0	0	0	0	0	chr11:g.4237162_4237163insGG	0	0
chr11	4237162	0	C	CTCTCCCTCTCCCTCTCCACGG	10	150	1396	0.065	TCTCCCTCTCCCTCTCCACGG	downstream_gene_variant	MODIFIER	SSU72P5	ENSG00000284018	Transcript	ENST00000639584.1	protein_coding	0	0	0	0	0	0	0	0	0	0	3290	1	0	insertion	HGNC	HGNC:43624	YES	0	P1	0	ENSP00000491949	0	A0A1W2PQ64	UPI0000160754	0	0	0	0	0	0	chr11:g.4237180_4237200dup	0	0
chr11	5918292	0	TAAA	T	13	152	1684	0.09	-	intron_variant	MODIFIER	TRIM5	ENSG00000132256	Transcript	ENST00000412903.1	protein_coding	0	2/4	ENST00000412903.1:c.-62+19106_-62+19108del	0	0	0	0	0	0	0	0	-1	cds_end_NF	deletion	HGNC	HGNC:16276	0	1	0	0	ENSP00000388031	0	E7EQQ5	UPI000155D4D3	0	0	0	0	0	0	chr11:g.5918298_5918300del	0	0
chr11	12504774	0	G	GGTGTGTGT	17	152	1794	0.109	GTGTGTGT	intron_variant	MODIFIER	PARVA	ENSG00000197702	Transcript	ENST00000334956.14	protein_coding	0	6/12	ENST00000334956.14:c.657+357_657+364dup	0	0	0	0	0	0	0	0	1	0	insertion	HGNC	HGNC:14652	YES	1	P1	0	ENSP00000334008	Q9NVD7	J3KNQ4	UPI0000035879	0	0	0	0	0	19	chr11:g.12504786_12504793dup	0	0
chr11	12504774	0	G	GGTGTGTGTGT	130	152	1794	0.859	GTGTGTGTGT	intron_variant	MODIFIER	PARVA	ENSG00000197702	Transcript	ENST00000334956.14	protein_coding	0	6/12	ENST00000334956.14:c.657+355_657+364dup	0	0	0	0	0	0	0	0	1	0	insertion	HGNC	HGNC:14652	YES	1	P1	0	ENSP00000334008	Q9NVD7	J3KNQ4	UPI0000035879	0	0	0	0	0	19	chr11:g.12504784_12504793dup	0	0
chr11	17434984	0	C	CGT	21	152	1497	0.135	GT	intron_variant	MODIFIER	ABCC8	ENSG00000006071	Transcript	ENST00000644772.1	protein_coding	0	10/38	ENST00000644772.1:c.1631-2742_1631-2741dup	0	0	0	0	0	0	0	0	-1	0	insertion	HGNC	HGNC:59	YES	0	0	CCDS86183.1	ENSP00000494321	0	A0A2R8Y4V0	UPI0007DC57EA	0	1	0	0	0	0	chr11:g.17435017_17435018dup	0	0
chr11	17925273	0	CCACGAAAGAGATACAGTAACCCACCAAGTCTCTAAGGTCCCAGAAGTCCATCTGTCTGTCACACACATCACAAAG	C	65	152	1490	0.429	-	intron_variant	MODIFIER	SERGEF	ENSG00000129158	Transcript	ENST00000265965.10	protein_coding	0	9/10	ENST00000265965.10:c.1011+34122_1011+34196del	0	0	0	0	0	0	0	0	-1	0	deletion	HGNC	HGNC:17499	YES	1	P1	CCDS7828.1	ENSP00000265965	Q9UGK8	0	UPI000007326C	0	0	0	0	0	0	chr11:g.17925274_17925348del	0	0
chr11	18560138	0	C	CAG	27	150	1287	0.175	AG	intron_variant	MODIFIER	UEVLD	ENSG00000151116	Transcript	ENST00000396197.8	protein_coding	0	6/11	ENST00000396197.8:c.613-1810_613-1809dup	0	0	0	0	0	0	0	0	-1	0	insertion	HGNC	HGNC:30866	YES	5	P1	CCDS41624.1	ENSP00000379500	Q8IX04	0	UPI00001AF2D2	0	0	0	0	0	0	chr11:g.18560146_18560147dup	0	0
chr11	21264071	0	G	GGTGTGTGTGTGTGTGTGT	18	152	1112	0.115	GTGTGTGTGTGTGTGTGT	intron_variant	MODIFIER	NELL1	ENSG00000165973	Transcript	ENST00000298925.9	protein_coding	0	15/20	ENST00000298925.9:c.1633+34626_1633+34643dup	0	0	0	0	0	0	0	0	1	0	insertion	HGNC	HGNC:7750	YES	2	0	CCDS73267.1	ENSP00000298925	0	J3KNC5	UPI0000228C6F	0	0	0	0	0	26	chr11:g.21264080_21264097dup	0	0
chr11	21826191	0	A	ACT	13	150	971	0.084	CT	intron_variant&non_coding_transcript_variant	MODIFIER	ANO5	ENSG00000171714	Transcript	ENST00000648804.1	processed_transcript	0	1/23	ENST00000648804.1:n.55+26204_55+26205dup	0	0	0	0	0	0	0	0	1	0	insertion	HGNC	HGNC:27337	0	0	0	0	0	0	0	0	0	1	0	0	0	2	chr11:g.21826192_21826193dup	0	0
chr11	23188631	0	TGCCCCAGAAAAGCAGAGAAGGGGTAGAGACAAGGGGAGAAGGGGTTGAGGGGTACTTGCTC	T	106	152	1300	0.705	-	intron_variant&non_coding_transcript_variant	MODIFIER	AC090092.1	ENSG00000255418	Transcript	ENST00000533591.1	lincRNA	0	3/6	ENST00000533591.1:n.344-1367_344-1307del	0	0	0	0	0	0	0	0	1	0	deletion	Clone_based_ensembl_gene	0	YES	5	0	0	0	0	0	0	0	0	0	0	0	0	chr11:g.23188632_23188692del	0	0
chr11	23901214	0	C	CTGTGTGTGTGTGTG	42	150	1030	0.279	TGTGTGTGTGTGTG	intergenic_variant	MODIFIER	0	0	0	0	0	0	0	0	0	0	0	0	0	0	0	0	0	0	insertion	0	0	0	0	0	0	0	0	0	0	0	0	0	0	0	0	chr11:g.23901220_23901233dup	0	0
chr11	27517582	0	C	CTCTTTCTTTCTTTCTTTCTTTCTTTCTTTCTTTCTT	8	152	1677	0.051	TCTTTCTTTCTTTCTTTCTTTCTTTCTTTCTTTCTT	upstream_gene_variant	MODIFIER	MIR8087	ENSG00000278483	Transcript	ENST00000612745.1	miRNA	0	0	0	0	0	0	0	0	0	0	2535	-1	0	insertion	HGNC	HGNC:50059	YES	0	0	0	0	0	0	0	0	0	0	0	0	0	chr11:g.27517604_27517605insTTTCTTTCTTTCTTTCTTTCTTTCTTTCTTTCTTTC	0	0
chr11	37109270	0	T	TCTCTCTCTCTCTCTCACACA	76	152	1209	0.506	CTCTCTCTCTCTCTCACACA	regulatory_region_variant	MODIFIER	0	0	RegulatoryFeature	ENSR00000428414	promoter_flanking_region	0	0	0	0	0	0	0	0	0	0	0	0	0	insertion	0	0	0	0	0	0	0	0	0	0	0	0	0	0	0	0	chr11:g.37109271_37109272insTCTCTCTCTCTCTCACACAC	0	0
chr11	44074734	0	C	CTCTTTCTTTCTTTCTTTCTTTCTTTCTTTCTT	9	150	1203	0.058	TCTTTCTTTCTTTCTTTCTTTCTTTCTTTCTT	intron_variant	MODIFIER	ACCS	ENSG00000110455	Transcript	ENST00000263776.8	protein_coding	0	5/14	ENST00000263776.8:c.489+63_489+94dup	0	0	0	0	0	0	0	0	1	0	insertion	HGNC	HGNC:23989	YES	1	P1	CCDS7907.1	ENSP00000263776	Q96QU6	A0A0S2Z622	UPI000006D45A	0	0	0	0	0	41	chr11:g.44074744_44074775dup	0	0
chr11	44517528	0	G	GGTGTGTGTGTGT	14	152	1503	0.09	GTGTGTGTGTGT	intergenic_variant	MODIFIER	0	0	0	0	0	0	0	0	0	0	0	0	0	0	0	0	0	0	insertion	0	0	0	0	0	0	0	0	0	0	0	0	0	0	0	0	chr11:g.44517545_44517556dup	0	0
chr11	49971768	0	AAACAAC	A	19	150	450	0.136	-	intergenic_variant	MODIFIER	0	0	0	0	0	0	0	0	0	0	0	0	0	0	0	0	0	0	deletion	0	0	0	0	0	0	0	0	0	0	0	0	0	0	0	0	chr11:g.49971773_49971778del	0	0
chr11	50820170	0	AT	A	10	152	1985	0.064	-	intergenic_variant	MODIFIER	0	0	0	0	0	0	0	0	0	0	0	0	0	0	0	0	0	0	deletion	0	0	0	0	0	0	0	0	0	0	0	0	0	0	0	0	chr11:g.50820173del	0	0
chr11	50820174	0	G	GAA	10	152	1974	0.064	AA	intergenic_variant	MODIFIER	0	0	0	0	0	0	0	0	0	0	0	0	0	0	0	0	0	0	insertion	0	0	0	0	0	0	0	0	0	0	0	0	0	0	0	0	chr11:g.50820175_50820176dup	0	0
chr11	50820177	0	GT	G	11	152	1989	0.071	-	intergenic_variant	MODIFIER	0	0	0	0	0	0	0	0	0	0	0	0	0	0	0	0	0	0	deletion	0	0	0	0	0	0	0	0	0	0	0	0	0	0	0	0	chr11:g.50820178del	0	0
chr11	51161581	0	ACC	A	12	152	1712	0.09	-	intergenic_variant	MODIFIER	0	0	0	0	0	0	0	0	0	0	0	0	0	0	0	0	0	0	deletion	0	0	0	0	0	0	0	0	0	0	0	0	0	0	0	0	chr11:g.51161582_51161583del	0	0
chr11	51161584	0	T	TTG	12	152	1712	0.09	TG	intergenic_variant	MODIFIER	0	0	0	0	0	0	0	0	0	0	0	0	0	0	0	0	0	0	insertion	0	0	0	0	0	0	0	0	0	0	0	0	0	0	0	0	chr11:g.51161584_51161585insTG	0	0
chr11	51317705	0	TC	T	17	152	2277	0.109	-	intergenic_variant	MODIFIER	0	0	0	0	0	0	0	0	0	0	0	0	0	0	0	0	0	0	deletion	0	0	0	0	0	0	0	0	0	0	0	0	0	0	0	0	chr11:g.51317706del	0	0
chr11	51637254	0	G	GA	9	152	712	0.058	A	intergenic_variant	MODIFIER	0	0	0	0	0	0	0	0	0	0	0	0	0	0	0	0	0	0	insertion	0	0	0	0	0	0	0	0	0	0	0	0	0	0	0	0	chr11:g.51637259dup	0	0
chr11	51660360	0	AG	A	11	152	750	0.071	-	intergenic_variant	MODIFIER	0	0	0	0	0	0	0	0	0	0	0	0	0	0	0	0	0	0	deletion	0	0	0	0	0	0	0	0	0	0	0	0	0	0	0	0	chr11:g.51660362del	0	0
chr11	51674407	0	ACTCT	A	8	152	666	0.051	-	intergenic_variant	MODIFIER	0	0	0	0	0	0	0	0	0	0	0	0	0	0	0	0	0	0	deletion	0	0	0	0	0	0	0	0	0	0	0	0	0	0	0	0	chr11:g.51674410_51674413del	0	0
chr11	51889723	0	CAT	C	40	152	1958	0.263	-	intergenic_variant	MODIFIER	0	0	0	0	0	0	0	0	0	0	0	0	0	0	0	0	0	0	deletion	0	0	0	0	0	0	0	0	0	0	0	0	0	0	0	0	chr11:g.51889725_51889726del	0	0
chr11	52281523	0	GA	G	9	150	1366	0.058	-	intergenic_variant	MODIFIER	0	0	0	0	0	0	0	0	0	0	0	0	0	0	0	0	0	0	deletion	0	0	0	0	0	0	0	0	0	0	0	0	0	0	0	0	chr11:g.52281524del	0	0
chr11	52472718	0	A	AC	12	152	1053	0.077	C	intergenic_variant	MODIFIER	0	0	0	0	0	0	0	0	0	0	0	0	0	0	0	0	0	0	insertion	0	0	0	0	0	0	0	0	0	0	0	0	0	0	0	0	chr11:g.52472718_52472719insC	0	0
chr11	52595995	0	T	TA	10	152	1026	0.064	A	intergenic_variant	MODIFIER	0	0	0	0	0	0	0	0	0	0	0	0	0	0	0	0	0	0	insertion	0	0	0	0	0	0	0	0	0	0	0	0	0	0	0	0	chr11:g.52595998dup	0	0
chr11	52771982	0	TG	T	13	152	1219	0.083	-	intergenic_variant	MODIFIER	0	0	0	0	0	0	0	0	0	0	0	0	0	0	0	0	0	0	deletion	0	0	0	0	0	0	0	0	0	0	0	0	0	0	0	0	chr11:g.52771983del	0	0
chr11	52949836	0	TA	T	8	150	764	0.053	-	intergenic_variant	MODIFIER	0	0	0	0	0	0	0	0	0	0	0	0	0	0	0	0	0	0	deletion	0	0	0	0	0	0	0	0	0	0	0	0	0	0	0	0	chr11:g.52949839del	0	0
chr11	52999421	0	C	CCTTT	8	150	564	0.052	CTTT	intergenic_variant	MODIFIER	0	0	0	0	0	0	0	0	0	0	0	0	0	0	0	0	0	0	insertion	0	0	0	0	0	0	0	0	0	0	0	0	0	0	0	0	chr11:g.52999421_52999422insCTTT	0	0
chr11	53126781	0	GCC	G	15	152	693	0.096	-	intergenic_variant	MODIFIER	0	0	0	0	0	0	0	0	0	0	0	0	0	0	0	0	0	0	deletion	0	0	0	0	0	0	0	0	0	0	0	0	0	0	0	0	chr11:g.53126782_53126783del	0	0
chr11	53450680	0	GAA	G	8	152	792	0.051	-	intergenic_variant	MODIFIER	0	0	0	0	0	0	0	0	0	0	0	0	0	0	0	0	0	0	deletion	0	0	0	0	0	0	0	0	0	0	0	0	0	0	0	0	chr11:g.53450682_53450683del	0	0
chr11	53968558	0	GT	G	9	152	1788	0.058	-	intergenic_variant	MODIFIER	0	0	0	0	0	0	0	0	0	0	0	0	0	0	0	0	0	0	deletion	0	0	0	0	0	0	0	0	0	0	0	0	0	0	0	0	chr11:g.53968562del	0	0
chr11	54132987	0	AT	A	20	152	1787	0.128	-	intergenic_variant	MODIFIER	0	0	0	0	0	0	0	0	0	0	0	0	0	0	0	0	0	0	deletion	0	0	0	0	0	0	0	0	0	0	0	0	0	0	0	0	chr11:g.54132992del	0	0
chr11	54173963	0	CT	C	29	152	1958	0.199	-	intergenic_variant	MODIFIER	0	0	0	0	0	0	0	0	0	0	0	0	0	0	0	0	0	0	deletion	0	0	0	0	0	0	0	0	0	0	0	0	0	0	0	0	chr11:g.54173968del	0	0
chr11	54225927	0	GC	G	150	150	1819	1	-	intergenic_variant	MODIFIER	0	0	0	0	0	0	0	0	0	0	0	0	0	0	0	0	0	0	deletion	0	0	0	0	0	0	0	0	0	0	0	0	0	0	0	0	chr11:g.54225928del	0	0
chr11	54837429	0	TTGGTGA	T	20	152	1525	0.128	-	intergenic_variant	MODIFIER	0	0	0	0	0	0	0	0	0	0	0	0	0	0	0	0	0	0	deletion	0	0	0	0	0	0	0	0	0	0	0	0	0	0	0	0	chr11:g.54837430_54837435del	0	0
chr11	56897027	0	TAGC	T	14	152	754	0.09	-	intron_variant&non_coding_transcript_variant	MODIFIER	FADS2P1	ENSG00000274150	Transcript	ENST00000611807.1	unprocessed_pseudogene	0	1/11	ENST00000611807.1:n.322-3010_322-3008del	0	0	0	0	0	0	0	0	1	0	deletion	HGNC	HGNC:43618	YES	0	0	0	0	0	0	0	0	0	0	0	0	1	chr11:g.56897029_56897031del	0	0
chr11	62237809	0	G	GTGTGT	27	152	1439	0.179	TGTGT	upstream_gene_variant	MODIFIER	SCGB1D2	ENSG00000124935	Transcript	ENST00000244926.4	protein_coding	0	0	0	0	0	0	0	0	0	0	4429	1	0	insertion	HGNC	HGNC:18396	YES	1	P1	CCDS8017.1	ENSP00000244926	O95969	0	UPI00000403D8	0	0	0	0	0	0	chr11:g.62237809_62237810insTGTGT	0	0
chr11	62237809	0	G	GTGTGTGT	31	152	1439	0.205	TGTGTGT	upstream_gene_variant	MODIFIER	SCGB1D2	ENSG00000124935	Transcript	ENST00000244926.4	protein_coding	0	0	0	0	0	0	0	0	0	0	4429	1	0	insertion	HGNC	HGNC:18396	YES	1	P1	CCDS8017.1	ENSP00000244926	O95969	0	UPI00000403D8	0	0	0	0	0	0	chr11:g.62237809_62237810insTGTGTGT	0	0
chr11	62237809	0	G	GTGTGTGTGT	31	152	1439	0.205	TGTGTGTGT	upstream_gene_variant	MODIFIER	SCGB1D2	ENSG00000124935	Transcript	ENST00000244926.4	protein_coding	0	0	0	0	0	0	0	0	0	0	4429	1	0	insertion	HGNC	HGNC:18396	YES	1	P1	CCDS8017.1	ENSP00000244926	O95969	0	UPI00000403D8	0	0	0	0	0	0	chr11:g.62237809_62237810insTGTGTGTGT	0	0
chr11	64444148	0	T	TTTTCTTTCTTTCTTTC	11	152	2283	0.071	TTTCTTTCTTTCTTTC	upstream_gene_variant	MODIFIER	AP003774.1	ENSG00000181908	Transcript	ENST00000316124.3	lincRNA	0	0	0	0	0	0	0	0	0	0	4925	1	0	insertion	Clone_based_ensembl_gene	0	YES	2	0	0	0	0	0	0	0	0	0	0	0	0	chr11:g.64444198_64444213dup	0	0
chr11	65182181	0	C	CTGTCCCCAGGGGCTGGGCTAGGGCCCACCAGCTCTGATATCGAGCTTGCTGCGGGA	23	152	1886	0.147	TGTCCCCAGGGGCTGGGCTAGGGCCCACCAGCTCTGATATCGAGCTTGCTGCGGGA	upstream_gene_variant	MODIFIER	CAPN1	ENSG00000014216	Transcript	ENST00000527323.5	protein_coding	0	0	0	0	0	0	0	0	0	0	280	1	0	insertion	HGNC	HGNC:1476	YES	1	P1	CCDS44644.1	ENSP00000431984	P07384	0	UPI0000000E05	0	1	0	0	0	0	chr11:g.65182226_65182227insTTGCTGCGGGATGTCCCCAGGGGCTGGGCTAGGGCCCACCAGCTCTGATATCGAGC	0	0
chr11	68348378	0	TCAGGCCTGTAACCCCAGCACTCGGTGTGACTCTGAAAATGAACCCGTGGGGGTGTTGGC	T	51	152	1234	0.333	-	intron_variant	MODIFIER	LRP5	ENSG00000162337	Transcript	ENST00000294304.12	protein_coding	0	2/22	ENST00000294304.12:c.488+136_488+194del	0	0	0	0	0	0	0	0	1	0	deletion	HGNC	HGNC:6697	YES	1	P1	CCDS8181.1	ENSP00000294304	O75197	0	UPI0000073246	0	1	0	0	0	0	chr11:g.68348379_68348437del	0	0
chr11	69313791	0	CCATCCATCCATCCATCCATCCATT	C	50	152	1666	0.321	-	intron_variant&non_coding_transcript_variant	MODIFIER	MYEOV	ENSG00000172927	Transcript	ENST00000544008.1	processed_transcript	0	1/1	ENST00000544008.1:n.426+19239_426+19262del	0	0	0	0	0	0	0	0	1	0	deletion	HGNC	HGNC:7563	0	2	0	0	0	0	0	0	0	0	0	0	0	23	chr11:g.69313815_69313838del	0	0
chr11	69841638	0	A	ACAACAGCAACAACCACCACAACAGCAACAACTACCACCAACAGCAACAGCATCATCAG	18	152	1680	0.115	CAACAGCAACAACCACCACAACAGCAACAACTACCACCAACAGCAACAGCATCATCAG	regulatory_region_variant	MODIFIER	0	0	RegulatoryFeature	ENSR00000264660	CTCF_binding_site	0	0	0	0	0	0	0	0	0	0	0	0	0	insertion	0	0	0	0	0	0	0	0	0	0	0	0	0	0	0	0	chr11:g.69841681_69841682insCAACAGCATCATCAGCAACAGCAACAACCACCACAACAGCAACAACTACCACCAACAG	0	0
chr11	69848551	0	TCCTTCCTTCCTTCC	T	24	150	1332	0.162	-	intergenic_variant	MODIFIER	0	0	0	0	0	0	0	0	0	0	0	0	0	0	0	0	0	0	deletion	0	0	0	0	0	0	0	0	0	0	0	0	0	0	0	0	chr11:g.69848552_69848565del	0	0
chr11	74943524	0	G	GGTGTGTGTGTGTGTGTGTGTGTGT	9	152	1802	0.058	GTGTGTGTGTGTGTGTGTGTGTGT	intron_variant	MODIFIER	XRRA1	ENSG00000166435	Transcript	ENST00000340360.10	protein_coding	0	2/18	ENST00000340360.10:c.-5+1470_-5+1493dup	0	0	0	0	0	0	0	0	-1	0	insertion	HGNC	HGNC:18868	YES	5	0	CCDS44680.1	ENSP00000339918	Q6P2D8	0	UPI0001572CC6	0	0	0	0	0	0	chr11:g.74943539_74943562dup	0	0
chr11	80336857	0	C	CAG	8	152	1164	0.058	AG	intergenic_variant	MODIFIER	0	0	0	0	0	0	0	0	0	0	0	0	0	0	0	0	0	0	insertion	0	0	0	0	0	0	0	0	0	0	0	0	0	0	0	0	chr11:g.80336867_80336868dup	0	0
chr11	82499442	0	T	TAGATAGATAGATAGATAGACAGACAGAC	18	150	933	0.117	AGATAGATAGATAGATAGACAGACAGAC	intron_variant&non_coding_transcript_variant	MODIFIER	MIR4300HG	ENSG00000245832	Transcript	ENST00000532217.1	lincRNA	0	3/4	ENST00000532217.1:n.441-142815_441-142814insGTCTGTCTGTCTATCTATCTATCTATCT	0	0	0	0	0	0	0	0	-1	0	insertion	HGNC	HGNC:52003	0	5	0	0	0	0	0	0	0	0	0	0	0	0	chr11:g.82499445_82499446insTAGATAGATAGATAGACAGACAGACAGA	0	0
chr11	85936005	0	C	CG	8	152	2421	0.051	G	downstream_gene_variant	MODIFIER	SLC25A1P1	ENSG00000254479	Transcript	ENST00000528351.1	processed_pseudogene	0	0	0	0	0	0	0	0	0	0	342	1	0	insertion	HGNC	HGNC:43845	YES	0	0	0	0	0	0	0	0	0	0	0	0	0	chr11:g.85936005_85936006insG	0	0
chr11	95586036	0	T	TAGATAGATAGATAGATAGATAGATAGATAG	15	152	1227	0.096	AGATAGATAGATAGATAGATAGATAGATAG	intron_variant&non_coding_transcript_variant	MODIFIER	AP000820.2	ENSG00000285842	Transcript	ENST00000648353.1	lincRNA	0	3/4	ENST00000648353.1:n.525+13829_525+13830insGATAGATAGATAGATAGATAGATAGATAGA	0	0	0	0	0	0	0	0	1	0	insertion	Clone_based_ensembl_gene	0	YES	0	0	0	0	0	0	0	0	0	0	0	0	1	chr11:g.95586037_95586038insGATAGATAGATAGATAGATAGATAGATAGA	0	0
chr11	98635419	0	C	CATGTGTGTGTGTGT	41	152	948	0.269	ATGTGTGTGTGTGT	intergenic_variant	MODIFIER	0	0	0	0	0	0	0	0	0	0	0	0	0	0	0	0	0	0	insertion	0	0	0	0	0	0	0	0	0	0	0	0	0	0	0	0	chr11:g.98635419_98635420insATGTGTGTGTGTGT	0	0
chr11	99792573	0	G	GTGTGTGTGTC	30	152	1437	0.212	TGTGTGTGTC	intron_variant	MODIFIER	CNTN5	ENSG00000149972	Transcript	ENST00000524871.6	protein_coding	0	3/24	ENST00000524871.6:c.56-26968_56-26967insGTGTGTCTGT	0	0	0	0	0	0	0	0	1	0	insertion	HGNC	HGNC:2175	YES	1	P1	CCDS53696.1	ENSP00000435637	O94779	0	UPI000006DAB0	0	0	0	0	0	3	chr11:g.99792576_99792577insGTGTGTCTGT	0	0
chr11	101686551	0	C	CGTGTGTGTGTGTGTGTGT	21	152	1155	0.135	GTGTGTGTGTGTGTGTGT	intron_variant&non_coding_transcript_variant	MODIFIER	TRPC6	ENSG00000137672	Transcript	ENST00000526713.1	processed_transcript	0	1/1	ENST00000526713.1:n.266-181771_266-181754dup	0	0	0	0	0	0	0	0	-1	0	insertion	HGNC	HGNC:12338	0	3	0	0	0	0	0	0	0	1	0	0	0	0	chr11:g.101686562_101686579dup	0	0
chr11	103526121	0	T	TG	15	150	1870	0.104	G	regulatory_region_variant	MODIFIER	0	0	RegulatoryFeature	ENSR00000440761	promoter_flanking_region	0	0	0	0	0	0	0	0	0	0	0	0	0	insertion	0	0	0	0	0	0	0	0	0	0	0	0	0	0	0	0	chr11:g.103526121_103526122insG	0	0
chr11	103526121	0	T	TTTTGTGTGTG	12	150	1870	0.078	TTTGTGTGTG	regulatory_region_variant	MODIFIER	0	0	RegulatoryFeature	ENSR00000440761	promoter_flanking_region	0	0	0	0	0	0	0	0	0	0	0	0	0	insertion	0	0	0	0	0	0	0	0	0	0	0	0	0	0	0	0	chr11:g.103526122_103526123insTTGTGTGTGT	0	0
chr11	111768842	0	C	CGTGTGTGT	91	150	1253	0.61	GTGTGTGT	upstream_gene_variant	MODIFIER	PPP2R1B	ENSG00000137713	Transcript	ENST00000311129.9	protein_coding	0	0	0	0	0	0	0	0	0	0	2460	-1	0	insertion	HGNC	HGNC:9303	YES	1	P4	CCDS8348.1	ENSP00000311344	P30154	0	UPI000006CEE0	0	1	0	0	0	0	chr11:g.111768861_111768868dup	0	0
chr11	111768842	0	C	CGTGTGTGTGT	13	150	1253	0.084	GTGTGTGTGT	upstream_gene_variant	MODIFIER	PPP2R1B	ENSG00000137713	Transcript	ENST00000311129.9	protein_coding	0	0	0	0	0	0	0	0	0	0	2460	-1	0	insertion	HGNC	HGNC:9303	YES	1	P4	CCDS8348.1	ENSP00000311344	P30154	0	UPI000006CEE0	0	1	0	0	0	0	chr11:g.111768859_111768868dup	0	0
chr11	112736281	0	T	TCTCTCTCTCTCTCTCACA	11	152	1296	0.071	CTCTCTCTCTCTCTCACA	intron_variant&non_coding_transcript_variant	MODIFIER	AP003100.2	ENSG00000285769	Transcript	ENST00000648201.1	lincRNA	0	4/4	ENST00000648201.1:n.672-13867_672-13866insTCTCTCTCTCTCTCACAC	0	0	0	0	0	0	0	0	1	0	insertion	Clone_based_ensembl_gene	0	YES	0	0	0	0	0	0	0	0	0	0	0	0	1	chr11:g.112736282_112736283insTCTCTCTCTCTCTCACAC	0	0
chr11	112736281	0	TCA	T	13	152	1296	0.09	-	intron_variant&non_coding_transcript_variant	MODIFIER	AP003100.2	ENSG00000285769	Transcript	ENST00000648201.1	lincRNA	0	4/4	ENST00000648201.1:n.672-13824_672-13823del	0	0	0	0	0	0	0	0	1	0	deletion	Clone_based_ensembl_gene	0	YES	0	0	0	0	0	0	0	0	0	0	0	0	43	chr11:g.112736325_112736326del	0	0
chr11	115795226	0	AAAGAAAGAAAGAAAGAAAGAAAGAAAGAAAGAAAGAAAGAAAGAAAGAAAG	A	29	150	1454	0.195	-	intron_variant&non_coding_transcript_variant	MODIFIER	AP002991.1	ENSG00000256717	Transcript	ENST00000539305.1	lincRNA	0	2/2	ENST00000539305.1:n.164-47507_164-47457del	0	0	0	0	0	0	0	0	1	0	deletion	Clone_based_ensembl_gene	0	YES	4	0	0	0	0	0	0	0	0	0	0	0	2	chr11:g.115795229_115795279del	0	0
chr11	119264388	0	T	TTTCTCTTCTCTTCTCTTCTCTTCTC	13	150	1396	0.091	TTCTCTTCTCTTCTCTTCTCTTCTC	intron_variant	MODIFIER	CBL	ENSG00000110395	Transcript	ENST00000264033.5	protein_coding	0	2/15	ENST00000264033.5:c.444-7317_444-7293dup	0	0	0	0	0	0	0	0	1	0	insertion	HGNC	HGNC:1541	YES	1	P2	CCDS8418.1	ENSP00000264033	P22681	0	UPI000013D4A7	0	1	0	0	0	54	chr11:g.119264418_119264442dup	0	0
chr11	119519221	0	C	CTGTGTGTGTG	110	150	1926	0.721	TGTGTGTGTG	intron_variant&non_coding_transcript_variant	MODIFIER	USP2-AS1	ENSG00000245248	Transcript	ENST00000500970.5	antisense	0	4/8	ENST00000500970.5:n.558-2445_558-2436dup	0	0	0	0	0	0	0	0	1	0	insertion	HGNC	HGNC:48673	0	2	0	0	0	0	0	0	0	0	0	0	0	24	chr11:g.119519236_119519245dup	0	0
chr11	119519221	0	C	CTGTGTGTGTGTGTGTG	20	150	1926	0.149	TGTGTGTGTGTGTGTG	intron_variant&non_coding_transcript_variant	MODIFIER	USP2-AS1	ENSG00000245248	Transcript	ENST00000500970.5	antisense	0	4/8	ENST00000500970.5:n.558-2451_558-2436dup	0	0	0	0	0	0	0	0	1	0	insertion	HGNC	HGNC:48673	0	2	0	0	0	0	0	0	0	0	0	0	0	24	chr11:g.119519230_119519245dup	0	0
chr11	120347154	0	TCCTTCCTTCCTTCCTTCCTTC	T	24	152	1089	0.154	-	intron_variant	MODIFIER	ARHGEF12	ENSG00000196914	Transcript	ENST00000397843.7	protein_coding	0	1/40	ENST00000397843.7:c.32+9881_32+9901del	0	0	0	0	0	0	0	0	1	0	deletion	HGNC	HGNC:14193	YES	1	P1	CCDS41727.1	ENSP00000380942	Q9NZN5	0	UPI00000708ED	0	1	0	0	0	1	chr11:g.120347156_120347176del	0	0
chr11	123128358	0	CCAGGCCTGTAATGCCAGCATGGTAGCTCAGGCCTGTAATCCTGGCATGGTGGCT	C	42	152	1339	0.269	-	intron_variant	MODIFIER	CLMP	ENSG00000166250	Transcript	ENST00000448775.4	protein_coding	0	1/6	ENST00000448775.4:c.29-30460_29-30407del	0	0	0	0	0	0	0	0	-1	0	deletion	HGNC	HGNC:24039	YES	1	P1	CCDS8441.1	ENSP00000405577	Q9H6B4	0	UPI0000047815	0	1	0	0	0	0	chr11:g.123128371_123128424del	0	0
chr11	123681832	0	AGGGAGGGAGGGAAGAAAGAAGGAAGGAAGAAAGGAAGGAAGGAAGGAGGGAAGGAAGGG	A	9	152	861	0.058	-	regulatory_region_variant	MODIFIER	0	0	RegulatoryFeature	ENSR00000445320	promoter_flanking_region	0	0	0	0	0	0	0	0	0	0	0	0	0	deletion	0	0	0	0	0	0	0	0	0	0	0	0	0	0	0	0	chr11:g.123681833_123681891del	0	0
chr11	128757100	0	CTT	C	12	150	990	0.078	-	intron_variant	MODIFIER	FLI1	ENSG00000151702	Transcript	ENST00000527786.7	protein_coding	0	1/8	ENST00000527786.7:c.19-1013_19-1012del	0	0	0	0	0	0	0	0	1	0	deletion	HGNC	HGNC:3749	YES	1	P3	CCDS44768.1	ENSP00000433488	Q01543	A0A024R3M5	UPI000012A972	0	1	0	0	0	1	chr11:g.128757102_128757103del	0	0
chr11	130386779	0	AAC	A	8	152	1818	0.051	-	intron_variant&non_coding_transcript_variant	MODIFIER	AP002986.1	ENSG00000175773	Transcript	ENST00000602376.5	lincRNA	0	2/5	ENST00000602376.5:n.273-6688_273-6687del	0	0	0	0	0	0	0	0	1	0	deletion	Clone_based_ensembl_gene	0	YES	5	0	0	0	0	0	0	0	0	0	0	0	27	chr11:g.130386807_130386808del	0	0
chr11	130812406	0	CTG	C	13	152	1831	0.083	-	intergenic_variant	MODIFIER	0	0	0	0	0	0	0	0	0	0	0	0	0	0	0	0	0	0	deletion	0	0	0	0	0	0	0	0	0	0	0	0	0	0	0	0	chr11:g.130812439_130812440del	0	0
chr11	134121821	0	GCA	G	9	150	1262	0.058	-	intron_variant	MODIFIER	JAM3	ENSG00000166086	Transcript	ENST00000299106.8	protein_coding	0	1/8	ENST00000299106.8:c.77-18000_77-17999del	0	0	0	0	0	0	0	0	1	0	deletion	HGNC	HGNC:15532	YES	1	P1	CCDS8494.2	ENSP00000299106	Q9BX67	0	UPI0000034063	0	1	0	0	0	29	chr11:g.134121851_134121852del	0	0
chr11	134369578	0	G	GTGCTGGGATTACAGGTGTGAGCCACTGCACAAGCGATCCTCCTGCCTTGGCCTCCCAAAT	69	150	2501	0.461	TGCTGGGATTACAGGTGTGAGCCACTGCACAAGCGATCCTCCTGCCTTGGCCTCCCAAAT	intron_variant	MODIFIER	GLB1L2	ENSG00000149328	Transcript	ENST00000535456.6	protein_coding	0	10/18	ENST00000535456.6:c.1028-217_1028-216insACAGGTGTGAGCCACTGCACAAGCGATCCTCCTGCCTTGGCCTCCCAAATTGCTGGGATT	0	0	0	0	0	0	0	0	1	0	insertion	HGNC	HGNC:25129	YES	1	P1	CCDS31724.1	ENSP00000444628	Q8IW92	A0A024R3N9	UPI0000074534	0	0	0	0	0	10	chr11:g.134369588_134369589insACAGGTGTGAGCCACTGCACAAGCGATCCTCCTGCCTTGGCCTCCCAAATTGCTGGGATT	0	0
chr11	134486456	0	TGCTTGCTCCCCGGGGCACTGCTGTCCACTTCCTGGGGTACTGCTGTGGGCATGCGAGTGCTTGCTCCCCGGGGCACTGCTGTGGACATGTGATA	T	8	152	2349	0.051	-	intron_variant&non_coding_transcript_variant	MODIFIER	AP004608.1	ENSG00000255545	Transcript	ENST00000532886.2	retained_intron	0	2/2	ENST00000532886.2:n.1717+3738_1717+3831del	0	0	0	0	0	0	0	0	1	0	deletion	Clone_based_ensembl_gene	0	YES	2	0	0	0	0	0	0	0	0	0	0	0	11	chr11:g.134486464_134486557del	0	0
chr12	1084959	0	CTGAAAGTGCTGACATTACAGGCAATATGCCTATGCCTGGCCCATTATTATTATTGTTGTTGTTGTTGT	C	63	152	455	0.41	-	intron_variant	MODIFIER	ERC1	ENSG00000082805	Transcript	ENST00000360905.9	protein_coding	0	3/18	ENST00000360905.9:c.1086+1392_1086+1459del	0	0	0	0	0	0	0	0	1	0	deletion	HGNC	HGNC:17072	YES	1	0	CCDS8508.1	ENSP00000354158	Q8IUD2	0	UPI000007479C	0	1	0	0	0	12	chr12:g.1084972_1085039del	0	0
chr12	1084959	0	CTGAAAGTGCTGACATTACAGGCAATATGCCTATGCCTGGCCCATTATTATTATTGTTGTTGTTGTTGTTGAAAGTGCTGAGATTACAGGCAATATGCCTATGCCTGGCCCATTATTATTATTATTGTTGTTGTTGT	C	8	152	455	0.051	-	intron_variant	MODIFIER	ERC1	ENSG00000082805	Transcript	ENST00000360905.9	protein_coding	0	3/18	ENST00000360905.9:c.1086+1392_1086+1527del	0	0	0	0	0	0	0	0	1	0	deletion	HGNC	HGNC:17072	YES	1	0	CCDS8508.1	ENSP00000354158	Q8IUD2	0	UPI000007479C	0	1	0	0	0	12	chr12:g.1084961_1085096del	0	0
chr12	1924798	0	GTGTGT	G	73	152	1472	0.487	-	downstream_gene_variant	MODIFIER	LINC00940	ENSG00000235049	Transcript	ENST00000418006.1	lincRNA	0	0	0	0	0	0	0	0	0	0	4399	-1	0	deletion	HGNC	HGNC:48634	YES	2	0	0	0	0	0	0	0	0	0	0	0	0	chr12:g.1924799_1924803del	0	0
chr12	1924798	0	GTGTGTGT	G	18	152	1472	0.115	-	downstream_gene_variant	MODIFIER	LINC00940	ENSG00000235049	Transcript	ENST00000418006.1	lincRNA	0	0	0	0	0	0	0	0	0	0	4397	-1	0	deletion	HGNC	HGNC:48634	YES	2	0	0	0	0	0	0	0	0	0	0	0	0	chr12:g.1924799_1924805del	0	0
chr12	3316068	0	C	CGT	29	150	1178	0.188	GT	upstream_gene_variant	MODIFIER	AC005865.1	ENSG00000236908	Transcript	ENST00000432994.2	lincRNA	0	0	0	0	0	0	0	0	0	0	2649	1	0	insertion	Clone_based_ensembl_gene	0	YES	2	0	0	0	0	0	0	0	0	0	0	0	0	chr12:g.3316102_3316103dup	0	0
chr12	3316068	0	C	CGTGTGTGTGTGTGTGTGTGTGTGT	9	150	1178	0.071	GTGTGTGTGTGTGTGTGTGTGTGT	upstream_gene_variant	MODIFIER	AC005865.1	ENSG00000236908	Transcript	ENST00000432994.2	lincRNA	0	0	0	0	0	0	0	0	0	0	2649	1	0	insertion	Clone_based_ensembl_gene	0	YES	2	0	0	0	0	0	0	0	0	0	0	0	0	chr12:g.3316080_3316103dup	0	0
chr12	5288956	0	GTTA	G	48	152	1947	0.321	-	upstream_gene_variant	MODIFIER	AC006206.2	ENSG00000256417	Transcript	ENST00000537192.1	lincRNA	0	0	0	0	0	0	0	0	0	0	1521	1	0	deletion	Clone_based_ensembl_gene	0	YES	4	0	0	0	0	0	0	0	0	0	0	0	0	chr12:g.5288961_5288963del	0	0
chr12	7160216	0	TCCTCCCACCTGTCCTCCCACCTCTCCTCCCACCTGCCTCCCACCTGTCCTCCCGCCTGCCTCCCACCTG	T	33	150	1107	0.214	-	downstream_gene_variant	MODIFIER	CLSTN3	ENSG00000139182	Transcript	ENST00000266546.10	protein_coding	0	0	0	0	0	0	0	0	0	0	1272	1	0	deletion	HGNC	HGNC:18371	YES	1	P1	CCDS8575.1	ENSP00000266546	Q9BQT9	0	UPI0000049E7C	0	0	0	0	0	0	chr12:g.7160227_7160295del	0	0
chr12	8375598	0	G	GGATA	12	152	1275	0.077	GATA	intron_variant&non_coding_transcript_variant	MODIFIER	LINC00937	ENSG00000226091	Transcript	ENST00000544461.1	lincRNA	0	2/4	ENST00000544461.1:n.1081+14671_1081+14672insTATC	0	0	0	0	0	0	0	0	-1	0	insertion	HGNC	HGNC:48629	YES	2	0	0	0	0	0	0	0	0	0	0	0	0	chr12:g.8375600_8375601insTAGA	0	0
chr12	8449202	0	TGGCTCTTACTCCCCGCATCGCGGGGGGCGCCTCACCCCCCGCCCCCTGCGATGGGGGTCCTAAGAGCCAGTGG	T	146	152	740	0.962	-	regulatory_region_variant	MODIFIER	0	0	RegulatoryFeature	ENSR00000449994	promoter	0	0	0	0	0	0	0	0	0	0	0	0	0	deletion	0	0	0	0	0	0	0	0	0	0	0	0	0	0	0	0	chr12:g.8449205_8449277del	0	0
chr12	9349117	0	G	GCCAGGGAGAGACGCTTCTCACTTCCCAGACGGTGGGGCGGCCAGGTAGAGGCGCTCCTCACTCCCTAGACTGTGGGGCGT	31	152	1297	0.205	CCAGGGAGAGACGCTTCTCACTTCCCAGACGGTGGGGCGGCCAGGTAGAGGCGCTCCTCACTCCCTAGACTGTGGGGCGT	intergenic_variant	MODIFIER	0	0	0	0	0	0	0	0	0	0	0	0	0	0	0	0	0	0	insertion	0	0	0	0	0	0	0	0	0	0	0	0	0	0	0	0	chr12:g.9349138_9349139insTTCCCAGACGGTGGGGCGGCCAGGTAGAGGCGCTCCTCACTCCCTAGACTGTGGGGCGTCCAGGGAGAGACGCTTCTCAC	0	0
chr12	18742167	0	T	TCTCTCACACACACACACACA	20	152	1092	0.128	CTCTCACACACACACACACA	downstream_gene_variant	MODIFIER	CAPZA3	ENSG00000177938	Transcript	ENST00000317658.4	protein_coding	0	0	0	0	0	0	0	0	0	0	2980	1	0	insertion	HGNC	HGNC:24205	YES	0	P1	CCDS8681.1	ENSP00000326238	Q96KX2	A0A140VKF6	UPI00001270FE	0	0	0	0	0	0	chr12:g.18742168_18742169insTCTCACACACACACACACAC	0	0
chr12	25450817	0	GTGGGAAAAGGACATAATCAGACACTTTTCAAAAGAAGACATACATGTGGCCAACCAGCATA	G	10	152	913	0.064	-	intron_variant	MODIFIER	LMNTD1	ENSG00000152936	Transcript	ENST00000543629.5	protein_coding	0	4/4	ENST00000543629.5:c.*23-41448_*23-41388del	0	0	0	0	0	0	0	0	-1	cds_start_NF	deletion	HGNC	HGNC:26683	0	2	0	0	ENSP00000438645	0	H0YFH5	UPI000204AC63	0	0	0	0	0	0	chr12:g.25450858_25450918del	0	0
chr12	29076075	0	GAGGGAAAGAAAGAAAGAAAA	G	40	152	782	0.256	-	intergenic_variant	MODIFIER	0	0	0	0	0	0	0	0	0	0	0	0	0	0	0	0	0	0	deletion	0	0	0	0	0	0	0	0	0	0	0	0	0	0	0	0	chr12:g.29076078_29076097del	0	0
chr12	31108926	0	TG	T	24	150	918	0.175	-	downstream_gene_variant	MODIFIER	DDX11	ENSG00000013573	Transcript	ENST00000545668.5	protein_coding	0	0	0	0	0	0	0	0	0	0	4136	1	0	deletion	HGNC	HGNC:2736	YES	1	0	CCDS44856.1	ENSP00000440402	Q96FC9	0	UPI000006F88F	0	1	0	0	0	0	chr12:g.31108927del	0	0
chr12	35036682	0	TC	T	12	152	1229	0.083	-	intergenic_variant	MODIFIER	0	0	0	0	0	0	0	0	0	0	0	0	0	0	0	0	0	0	deletion	0	0	0	0	0	0	0	0	0	0	0	0	0	0	0	0	chr12:g.35036683del	0	0
chr12	35728478	0	A	AAT	24	152	1445	0.154	AT	intergenic_variant	MODIFIER	0	0	0	0	0	0	0	0	0	0	0	0	0	0	0	0	0	0	insertion	0	0	0	0	0	0	0	0	0	0	0	0	0	0	0	0	chr12:g.35728479_35728480insTA	0	0
chr12	36886469	0	C	CT	19	150	2016	0.123	T	intergenic_variant	MODIFIER	0	0	0	0	0	0	0	0	0	0	0	0	0	0	0	0	0	0	insertion	0	0	0	0	0	0	0	0	0	0	0	0	0	0	0	0	chr12:g.36886474dup	0	0
chr12	37300587	0	AT	A	19	152	1669	0.122	-	intergenic_variant	MODIFIER	0	0	0	0	0	0	0	0	0	0	0	0	0	0	0	0	0	0	deletion	0	0	0	0	0	0	0	0	0	0	0	0	0	0	0	0	chr12:g.37300588del	0	0
chr12	37300590	0	T	TC	19	152	1659	0.122	C	intergenic_variant	MODIFIER	0	0	0	0	0	0	0	0	0	0	0	0	0	0	0	0	0	0	insertion	0	0	0	0	0	0	0	0	0	0	0	0	0	0	0	0	chr12:g.37300590_37300591insC	0	0
chr12	37426676	0	G	GATAC	119	152	1907	0.788	ATAC	intergenic_variant	MODIFIER	0	0	0	0	0	0	0	0	0	0	0	0	0	0	0	0	0	0	insertion	0	0	0	0	0	0	0	0	0	0	0	0	0	0	0	0	chr12:g.37426676_37426677insATAC	0	0
chr12	38245444	0	T	TG	11	152	1057	0.071	G	intergenic_variant	MODIFIER	0	0	0	0	0	0	0	0	0	0	0	0	0	0	0	0	0	0	insertion	0	0	0	0	0	0	0	0	0	0	0	0	0	0	0	0	chr12:g.38245444_38245445insG	0	0
chr12	40448612	0	T	TTTCCTTCCTTCCTTCCTTCCTTCCATCCATCCTTCC	12	150	909	0.078	TTCCTTCCTTCCTTCCTTCCTTCCATCCATCCTTCC	upstream_gene_variant	MODIFIER	AC107023.1	ENSG00000258167	Transcript	ENST00000552757.1	antisense	0	0	0	0	0	0	0	0	0	0	4765	-1	0	insertion	Clone_based_ensembl_gene	0	YES	5	0	0	0	0	0	0	0	0	0	0	0	0	chr12:g.40448636_40448637insATCCATCCTTCCTTCCTTCCTTCCTTCCTTCCTTCC	0	0
chr12	40448612	0	T	TTTCCTTCCTTCCTTCCTTCCTTCCATCCATCCTTCCTTCCTTCC	15	150	909	0.097	TTCCTTCCTTCCTTCCTTCCTTCCATCCATCCTTCCTTCCTTCC	upstream_gene_variant	MODIFIER	AC107023.1	ENSG00000258167	Transcript	ENST00000552757.1	antisense	0	0	0	0	0	0	0	0	0	0	4765	-1	0	insertion	Clone_based_ensembl_gene	0	YES	5	0	0	0	0	0	0	0	0	0	0	0	0	chr12:g.40448636_40448637insATCCATCCTTCCTTCCTTCCTTCCTTCCTTCCTTCCTTCCTTCC	0	0
chr12	45031225	0	TGA	T	11	150	1067	0.071	-	intron_variant	MODIFIER	DBX2	ENSG00000185610	Transcript	ENST00000332700.6	protein_coding	0	2/3	ENST00000332700.6:c.499+4792_499+4793del	0	0	0	0	0	0	0	0	-1	0	deletion	HGNC	HGNC:33186	YES	2	P1	CCDS31781.1	ENSP00000331470	Q6ZNG2	0	UPI000041A784	0	0	0	0	0	0	chr12:g.45031256_45031257del	0	0
chr12	48267340	0	T	TTTCCTTCCTTCCTTCCTTCC	11	152	1029	0.071	TTCCTTCCTTCCTTCCTTCC	intron_variant&non_coding_transcript_variant	MODIFIER	AC024257.1	ENSG00000258234	Transcript	ENST00000547523.1	lincRNA	0	2/3	ENST00000547523.1:n.269+11067_269+11086dup	0	0	0	0	0	0	0	0	-1	0	insertion	Clone_based_ensembl_gene	0	YES	4	0	0	0	0	0	0	0	0	0	0	0	0	chr12:g.48267363_48267382dup	0	0
chr12	54058950	0	G	GGTGTGTGTGTGTGT	8	150	1592	0.052	GTGTGTGTGTGTGT	downstream_gene_variant	MODIFIER	HOXC4	ENSG00000198353	Transcript	ENST00000430889.3	protein_coding	0	0	0	0	0	0	0	0	0	0	2920	1	0	insertion	HGNC	HGNC:5126	YES	1	P1	CCDS8873.1	ENSP00000399808	P09017	A0A024RB51	UPI000013E89C	0	0	0	0	0	0	chr12:g.54058977_54058990dup	0	0
chr12	58200589	0	C	CTCTGTGTG	63	152	949	0.41	TCTGTGTG	intergenic_variant	MODIFIER	0	0	0	0	0	0	0	0	0	0	0	0	0	0	0	0	0	0	insertion	0	0	0	0	0	0	0	0	0	0	0	0	0	0	0	0	chr12:g.58200590_58200591insCTGTGTGT	0	0
chr12	65271465	0	C	CTG	12	152	2130	0.077	TG	intergenic_variant	MODIFIER	0	0	0	0	0	0	0	0	0	0	0	0	0	0	0	0	0	0	insertion	0	0	0	0	0	0	0	0	0	0	0	0	0	0	0	0	chr12:g.65271507_65271508dup	0	0
chr12	65271465	0	C	CTGTG	18	152	2130	0.122	TGTG	intergenic_variant	MODIFIER	0	0	0	0	0	0	0	0	0	0	0	0	0	0	0	0	0	0	insertion	0	0	0	0	0	0	0	0	0	0	0	0	0	0	0	0	chr12:g.65271505_65271508dup	0	0
chr12	66617085	0	T	TGTGTG	10	152	1293	0.064	GTGTG	intron_variant	MODIFIER	GRIP1	ENSG00000155974	Transcript	ENST00000398016.7	protein_coding	0	1/23	ENST00000398016.7:c.56-20159_56-20158insCACAC	0	0	0	0	0	0	0	0	-1	0	insertion	HGNC	HGNC:18708	YES	1	P2	CCDS41807.1	ENSP00000381098	Q9Y3R0	0	UPI0000DD8148	0	1	0	0	0	0	chr12:g.66617085_66617086insGTGTG	0	0
chr12	72012180	0	C	CAACAACAACAACAACAAT	9	152	1844	0.058	AACAACAACAACAACAAT	intron_variant	MODIFIER	TPH2	ENSG00000139287	Transcript	ENST00000333850.4	protein_coding	0	8/10	ENST00000333850.4:c.1069-10201_1069-10184dup	0	0	0	0	0	0	0	0	1	0	insertion	HGNC	HGNC:20692	YES	1	P1	CCDS31859.1	ENSP00000329093	Q8IWU9	0	UPI000007446F	0	1	0	0	0	35	chr12:g.72012198_72012215dup	0	0
chr12	74175074	0	C	CA	21	152	2834	0.141	A	downstream_gene_variant	MODIFIER	AC090502.4	ENSG00000258320	Transcript	ENST00000551714.1	processed_pseudogene	0	0	0	0	0	0	0	0	0	0	3244	1	0	insertion	Clone_based_ensembl_gene	0	YES	0	0	0	0	0	0	0	0	0	0	0	0	0	chr12:g.74175074_74175075insA	0	0
chr12	74291143	0	C	CGTGTGTGTGT	30	150	1087	0.195	GTGTGTGTGT	intron_variant&non_coding_transcript_variant	MODIFIER	AC090502.1	ENSG00000251138	Transcript	ENST00000515416.6	lincRNA	0	1/3	ENST00000515416.6:n.308+1162_308+1171dup	0	0	0	0	0	0	0	0	-1	0	insertion	Clone_based_ensembl_gene	0	YES	1	0	0	0	0	0	0	0	0	0	0	0	0	chr12:g.74291163_74291172dup	0	0
chr12	74663413	0	T	TCCTTCCTTCCTTCCTTC	11	150	695	0.078	CCTTCCTTCCTTCCTTC	downstream_gene_variant	MODIFIER	AC123904.1	ENSG00000188646	Transcript	ENST00000441072.3	processed_pseudogene	0	0	0	0	0	0	0	0	0	0	360	-1	0	insertion	Clone_based_ensembl_gene	0	YES	0	0	0	0	0	0	0	0	0	0	0	0	0	chr12:g.74663414_74663415insCTTCCTTCCTTCCTTCC	0	0
chr12	74670420	0	T	TGTG	8	152	1524	0.051	GTG	intergenic_variant	MODIFIER	0	0	0	0	0	0	0	0	0	0	0	0	0	0	0	0	0	0	insertion	0	0	0	0	0	0	0	0	0	0	0	0	0	0	0	0	chr12:g.74670420_74670421insGTG	0	0
chr12	93073434	0	ATCACCACCATCCATCTCTAAAACCCTTCCATCATCCCCCAACTGTCACCACCATCCGTCTCTAAAACCCTTCCATCATCCCCCAACTG	A	50	152	1683	0.327	-	intron_variant&non_coding_transcript_variant	MODIFIER	AC138123.1	ENSG00000257322	Transcript	ENST00000550324.5	antisense	0	1/2	ENST00000550324.5:n.85+65526_85+65613del	0	0	0	0	0	0	0	0	-1	0	deletion	Clone_based_ensembl_gene	0	0	3	0	0	0	0	0	0	0	0	0	0	0	0	chr12:g.93073447_93073534del	0	0
chr12	93202865	0	G	GAGGAAGGAAGGGAGGAAGGAAGGAAGGAAGGA	10	152	1116	0.064	AGGAAGGAAGGGAGGAAGGAAGGAAGGAAGGA	intron_variant&non_coding_transcript_variant	MODIFIER	AC138123.1	ENSG00000257322	Transcript	ENST00000547432.1	antisense	0	1/3	ENST00000547432.1:n.94-11337_94-11336insTCCTTCCTTCCTTCCTTCCTCCCTTCCTTCCT	0	0	0	0	0	0	0	0	-1	0	insertion	Clone_based_ensembl_gene	0	YES	3	0	0	0	0	0	0	0	0	0	0	0	0	chr12:g.93202876_93202877insGAGGAAGGAAGGAAGGAAGGAAGGAAGGAAGG	0	0
chr12	93253674	0	C	CAGAGAGAGAGAGAGAGAG	10	150	1462	0.078	AGAGAGAGAGAGAGAGAG	intergenic_variant	MODIFIER	0	0	0	0	0	0	0	0	0	0	0	0	0	0	0	0	0	0	insertion	0	0	0	0	0	0	0	0	0	0	0	0	0	0	0	0	chr12:g.93253686_93253703dup	0	0
chr12	97614629	0	C	CTTTCTTTCTTTCTTTCTTTCTTCCTTTCTTTCTTTCTTTCTTTCTT	10	150	1203	0.065	TTTCTTTCTTTCTTTCTTTCTTCCTTTCTTTCTTTCTTTCTTTCTT	intergenic_variant	MODIFIER	0	0	0	0	0	0	0	0	0	0	0	0	0	0	0	0	0	0	insertion	0	0	0	0	0	0	0	0	0	0	0	0	0	0	0	0	chr12:g.97614645_97614646insTTTCTTCCTTTCTTTCTTTCTTTCTTTCTTTTTCTTTCTTTCTTTC	0	0
chr12	98073958	0	T	TGTGTGTGTGTGTGCGC	12	152	1537	0.077	GTGTGTGTGTGTGCGC	intergenic_variant	MODIFIER	0	0	0	0	0	0	0	0	0	0	0	0	0	0	0	0	0	0	insertion	0	0	0	0	0	0	0	0	0	0	0	0	0	0	0	0	chr12:g.98073959_98073960insTGTGTGTGTGTGCGCG	0	0
chr12	98073958	0	T	TGTGTGTGTGTGTGTGC	9	152	1537	0.058	GTGTGTGTGTGTGTGC	intergenic_variant	MODIFIER	0	0	0	0	0	0	0	0	0	0	0	0	0	0	0	0	0	0	insertion	0	0	0	0	0	0	0	0	0	0	0	0	0	0	0	0	chr12:g.98073959_98073960insTGTGTGTGTGTGTGCG	0	0
chr12	98073958	0	T	TGTGTGTGTGTGTGTGCGC	63	152	1537	0.41	GTGTGTGTGTGTGTGCGC	intergenic_variant	MODIFIER	0	0	0	0	0	0	0	0	0	0	0	0	0	0	0	0	0	0	insertion	0	0	0	0	0	0	0	0	0	0	0	0	0	0	0	0	chr12:g.98073959_98073960insTGTGTGTGTGTGTGCGCG	0	0
chr12	98073958	0	T	TGTGTGTGTGTGTGTGTGC	30	152	1537	0.199	GTGTGTGTGTGTGTGTGC	intergenic_variant	MODIFIER	0	0	0	0	0	0	0	0	0	0	0	0	0	0	0	0	0	0	insertion	0	0	0	0	0	0	0	0	0	0	0	0	0	0	0	0	chr12:g.98073959_98073960insTGTGTGTGTGTGTGTGCG	0	0
chr12	104756532	0	G	GGTGTGTGTGTGT	14	152	1962	0.103	GTGTGTGTGTGT	intron_variant	MODIFIER	CHST11	ENSG00000171310	Transcript	ENST00000303694.6	protein_coding	0	2/2	ENST00000303694.6:c.205-398_205-387dup	0	0	0	0	0	0	0	0	1	0	insertion	HGNC	HGNC:17422	YES	1	P3	CCDS9099.1	ENSP00000305725	Q9NPF2	A0A024RBL0	UPI000004A091	0	1	0	0	0	30	chr12:g.104756551_104756562dup	0	0
chr12	104756532	0	G	GGTGTGTGTGTGTGTGT	34	152	1962	0.224	GTGTGTGTGTGTGTGT	intron_variant	MODIFIER	CHST11	ENSG00000171310	Transcript	ENST00000303694.6	protein_coding	0	2/2	ENST00000303694.6:c.205-402_205-387dup	0	0	0	0	0	0	0	0	1	0	insertion	HGNC	HGNC:17422	YES	1	P3	CCDS9099.1	ENSP00000305725	Q9NPF2	A0A024RBL0	UPI000004A091	0	1	0	0	0	30	chr12:g.104756547_104756562dup	0	0
chr12	106224912	0	CTGAAGGCACTCACAATCAAACACAGGCCCACCTGAAGGCACTCACAATCAAACACAGGCCCACCTGAAGGCACTCACAATCAAACACAGGCCCACT	C	58	152	1859	0.397	-	regulatory_region_variant	MODIFIER	0	0	RegulatoryFeature	ENSR00000270015	CTCF_binding_site	0	0	0	0	0	0	0	0	0	0	0	0	0	deletion	0	0	0	0	0	0	0	0	0	0	0	0	0	0	0	0	chr12:g.106224918_106225013del	0	0
chr12	108023995	0	G	GATAGATACATAC	9	152	1311	0.058	ATAGATACATAC	intergenic_variant	MODIFIER	0	0	0	0	0	0	0	0	0	0	0	0	0	0	0	0	0	0	insertion	0	0	0	0	0	0	0	0	0	0	0	0	0	0	0	0	chr12:g.108023998_108023999insGATACATACATA	0	0
chr12	108907098	0	A	ACTCCTCCTCCTTCTCCTCCTCCTCCTTCTC	66	150	1550	0.442	CTCCTCCTCCTTCTCCTCCTCCTCCTTCTC	downstream_gene_variant	MODIFIER	SVOP	ENSG00000166111	Transcript	ENST00000610966.4	protein_coding	0	0	0	0	0	0	0	0	0	0	642	-1	0	insertion	HGNC	HGNC:25417	YES	1	P1	CCDS73520.1	ENSP00000479104	Q8N4V2	0	UPI000006E50F	0	0	0	0	0	0	chr12:g.108907110_108907139dup	0	0
chr12	109662030	0	T	TACTATTACCACCATTCCTACCACCACTATG	30	152	1418	0.192	ACTATTACCACCATTCCTACCACCACTATG	downstream_gene_variant	MODIFIER	RN7SKP250	ENSG00000200794	Transcript	ENST00000363924.1	misc_RNA	0	0	0	0	0	0	0	0	0	0	832	-1	0	insertion	HGNC	HGNC:45974	YES	0	0	0	0	0	0	0	0	0	0	0	0	0	chr12:g.109662051_109662052insACCACTATGACTATTACCACCATTCCTACC	0	0
chr12	115657819	0	T	TTCTTCTTCTTCCTCCTCCTCTTCCTTTTCTCCTCC	8	150	984	0.052	TCTTCTTCTTCCTCCTCCTCTTCCTTTTCTCCTCC	intergenic_variant	MODIFIER	0	0	0	0	0	0	0	0	0	0	0	0	0	0	0	0	0	0	insertion	0	0	0	0	0	0	0	0	0	0	0	0	0	0	0	0	chr12:g.115657824_115657825insTTCTTCCTCCTCCTCTTCCTTTTCTCCTCCTCTTC	0	0
chr12	115657819	0	T	TTCTTCTTCTTCCTCCTCCTCTTCCTTTTCTCCTCCTCC	13	150	984	0.084	TCTTCTTCTTCCTCCTCCTCTTCCTTTTCTCCTCCTCC	intergenic_variant	MODIFIER	0	0	0	0	0	0	0	0	0	0	0	0	0	0	0	0	0	0	insertion	0	0	0	0	0	0	0	0	0	0	0	0	0	0	0	0	chr12:g.115657824_115657825insTTCTTCCTCCTCCTCTTCCTTTTCTCCTCCTCCTCTTC	0	0
chr12	119331595	0	T	TGTGTGTGAGAGA	9	152	1350	0.058	GTGTGTGAGAGA	upstream_gene_variant	MODIFIER	CCDC60	ENSG00000183273	Transcript	ENST00000327554.3	protein_coding	0	0	0	0	0	0	0	0	0	0	3133	1	0	insertion	HGNC	HGNC:28610	YES	1	P1	CCDS9190.1	ENSP00000333374	Q8IWA6	0	UPI000019906E	0	0	0	0	0	0	chr12:g.119331596_119331597insTGTGTGAGAGAG	0	0
chr12	119982374	0	ACTTCTT	A	8	152	1095	0.051	-	regulatory_region_variant	MODIFIER	0	0	RegulatoryFeature	ENSR00000471842	promoter_flanking_region	0	0	0	0	0	0	0	0	0	0	0	0	0	deletion	0	0	0	0	0	0	0	0	0	0	0	0	0	0	0	0	chr12:g.119982384_119982389del	0	0
chr12	124302813	0	G	GGGGCCGAGGTCAGGGGCCGAGGTCAGA	9	150	1092	0.058	GGGCCGAGGTCAGGGGCCGAGGTCAGA	intron_variant	MODIFIER	RFLNA	ENSG00000178882	Transcript	ENST00000389727.8	protein_coding	0	3/4	ENST00000389727.8:c.-36-8978_-36-8952dup	0	0	0	0	0	0	0	0	1	0	insertion	HGNC	HGNC:27051	YES	5	P2	CCDS9258.1	ENSP00000374377	Q6ZTI6	0	UPI00001FB96E	0	0	0	0	0	53	chr12:g.124302840_124302866dup	0	0
chr12	124883282	0	G	GGAAAGAAAGAAAGGAAGGAAGGAAA	9	152	915	0.058	GAAAGAAAGAAAGGAAGGAAGGAAA	upstream_gene_variant	MODIFIER	SCARB1	ENSG00000073060	Transcript	ENST00000535005.5	processed_transcript	0	0	0	0	0	0	0	0	0	0	2821	-1	0	insertion	HGNC	HGNC:1664	0	1	0	0	0	0	0	0	0	1	0	0	0	0	chr12:g.124883295_124883296insGAAGGAAGGAAAGAAAGAAAGAAAG	0	0
chr12	124883282	0	G	GGAAGGAAGGAAGGAAGGAAGGAAAGGAAGGAAGGAAGGAAGGAAAGAAAGAAAGGAAGGAAGGAAA	19	152	915	0.122	GAAGGAAGGAAGGAAGGAAGGAAAGGAAGGAAGGAAGGAAGGAAAGAAAGAAAGGAAGGAAGGAAA	upstream_gene_variant	MODIFIER	SCARB1	ENSG00000073060	Transcript	ENST00000535005.5	processed_transcript	0	0	0	0	0	0	0	0	0	0	2821	-1	0	insertion	HGNC	HGNC:1664	0	1	0	0	0	0	0	0	0	1	0	0	0	0	chr12:g.124883285_124883286insGGAAGGAAGGAAGGAAGGAAAGGAAGGAAGGAAGGAAGGAAAGAAAGAAAGGAAGGAAGGAAAGAA	0	0
chr12	124883287	0	G	GAAAGAAAGAGAAAGGAAGGAAGGAAAGAAGAAAGAAAGAGAAAGGAAGGAAAGAAAA	10	150	978	0.072	AAAGAAAGAGAAAGGAAGGAAGGAAAGAAGAAAGAAAGAGAAAGGAAGGAAAGAAAA	upstream_gene_variant	MODIFIER	SCARB1	ENSG00000073060	Transcript	ENST00000535005.5	processed_transcript	0	0	0	0	0	0	0	0	0	0	2826	-1	0	insertion	HGNC	HGNC:1664	0	1	0	0	0	0	0	0	0	1	0	0	0	0	chr12:g.124883296_124883297insGAAAGGAAGGAAGGAAAGAAGAAAGAAAGAGAAAGGAAGGAAAGAAAAAAAGAAAGA	0	0
chr12	126155743	0	C	CAG	9	152	1894	0.058	AG	intron_variant&non_coding_transcript_variant	MODIFIER	LINC02359	ENSG00000284848	Transcript	ENST00000643016.1	lincRNA	0	3/9	ENST00000643016.1:n.589+459_589+460dup	0	0	0	0	0	0	0	0	1	0	insertion	HGNC	HGNC:53280	YES	0	0	0	0	0	0	0	0	0	0	0	0	7	chr12:g.126155749_126155750dup	0	0
chr12	127095823	0	TA	T	9	152	1485	0.058	-	intergenic_variant	MODIFIER	0	0	0	0	0	0	0	0	0	0	0	0	0	0	0	0	0	0	deletion	0	0	0	0	0	0	0	0	0	0	0	0	0	0	0	0	chr12:g.127095825del	0	0
chr12	127696521	0	GATGATGGTGGTGGTGTTAGCAATAGGGGAGGGGCTGATGCGGGTGGTGGTGATTATAGTAAAGGGTGCTGATGTGATGGAAGGTAATGGTGTAGGTAATGATGTTGCTGGTGGTGCTAGTGGAAGTGA	G	150	150	1326	1	-	intergenic_variant	MODIFIER	0	0	0	0	0	0	0	0	0	0	0	0	0	0	0	0	0	0	deletion	0	0	0	0	0	0	0	0	0	0	0	0	0	0	0	0	chr12:g.127696523_127696650del	0	0
chr12	127917900	0	G	GCGCGCACACA	35	150	1362	0.234	CGCGCACACA	intron_variant&non_coding_transcript_variant	MODIFIER	LINC00507	ENSG00000256193	Transcript	ENST00000540882.5	lincRNA	0	1/3	ENST00000540882.5:n.241+2219_241+2220insGCGCACACAC	0	0	0	0	0	0	0	0	1	0	insertion	HGNC	HGNC:43558	YES	5	0	0	0	0	0	0	0	0	0	0	0	1	chr12:g.127917901_127917902insGCGCACACAC	0	0
chr12	127917900	0	G	GCGCGCACACACA	55	150	1362	0.37	CGCGCACACACA	intron_variant&non_coding_transcript_variant	MODIFIER	LINC00507	ENSG00000256193	Transcript	ENST00000540882.5	lincRNA	0	1/3	ENST00000540882.5:n.241+2219_241+2220insGCGCACACACAC	0	0	0	0	0	0	0	0	1	0	insertion	HGNC	HGNC:43558	YES	5	0	0	0	0	0	0	0	0	0	0	0	1	chr12:g.127917901_127917902insGCGCACACACAC	0	0
chr12	127917900	0	G	GCGCGCACACACACA	19	150	1362	0.13	CGCGCACACACACA	intron_variant&non_coding_transcript_variant	MODIFIER	LINC00507	ENSG00000256193	Transcript	ENST00000540882.5	lincRNA	0	1/3	ENST00000540882.5:n.241+2219_241+2220insGCGCACACACACAC	0	0	0	0	0	0	0	0	1	0	insertion	HGNC	HGNC:43558	YES	5	0	0	0	0	0	0	0	0	0	0	0	1	chr12:g.127917901_127917902insGCGCACACACACAC	0	0
chr12	127945245	0	GCA	G	22	152	1884	0.141	-	intron_variant&non_coding_transcript_variant	MODIFIER	LINC00507	ENSG00000256193	Transcript	ENST00000540882.5	lincRNA	0	2/3	ENST00000540882.5:n.323+478_323+479del	0	0	0	0	0	0	0	0	1	0	deletion	HGNC	HGNC:43558	YES	5	0	0	0	0	0	0	0	0	0	0	0	31	chr12:g.127945277_127945278del	0	0
chr12	129747177	0	T	TCTCCTTCTCCCTCCTCCCGCCCCTTCTCCCTCCTCCCG	30	152	1317	0.205	CTCCTTCTCCCTCCTCCCGCCCCTTCTCCCTCCTCCCG	intron_variant	MODIFIER	TMEM132D	ENSG00000151952	Transcript	ENST00000422113.7	protein_coding	0	1/8	ENST00000422113.7:c.80-46480_80-46479insCGGGAGGAGGGAGAAGGGGCGGGAGGAGGGAGAAGGAG	0	0	0	0	0	0	0	0	-1	0	insertion	HGNC	HGNC:29411	YES	1	P1	CCDS9266.1	ENSP00000408581	Q14C87	0	UPI000023759C	0	0	0	0	0	0	chr12:g.129747195_129747196insGCCCCTTCTCCCTCCTCCCGCTCCTTCTCCCTCCTCCC	0	0
chr12	129747177	0	T	TCTCCTTCTCCCTCCTCCCGCTCCTTCTCCCTCCTCCCG	20	152	1317	0.128	CTCCTTCTCCCTCCTCCCGCTCCTTCTCCCTCCTCCCG	intron_variant	MODIFIER	TMEM132D	ENSG00000151952	Transcript	ENST00000422113.7	protein_coding	0	1/8	ENST00000422113.7:c.80-46480_80-46479insCGGGAGGAGGGAGAAGGAGCGGGAGGAGGGAGAAGGAG	0	0	0	0	0	0	0	0	-1	0	insertion	HGNC	HGNC:29411	YES	1	P1	CCDS9266.1	ENSP00000408581	Q14C87	0	UPI000023759C	0	0	0	0	0	0	chr12:g.129747195_129747196insGCTCCTTCTCCCTCCTCCCGCTCCTTCTCCCTCCTCCC	0	0
chr12	130055055	0	AACCCCACAAAGCCGCAC	A	12	150	786	0.084	-	intergenic_variant	MODIFIER	0	0	0	0	0	0	0	0	0	0	0	0	0	0	0	0	0	0	deletion	0	0	0	0	0	0	0	0	0	0	0	0	0	0	0	0	chr12:g.130055059_130055075del	0	0
chr12	130782401	0	AGCAGGGCACGGCCTCACCTCCCATCTCAGCAGGGCACGGCCTCACCTCCCATCTCAGCAGGGCACGGCCTCACCTCCCATCTCT	A	10	152	1290	0.064	-	intergenic_variant	MODIFIER	0	0	0	0	0	0	0	0	0	0	0	0	0	0	0	0	0	0	deletion	0	0	0	0	0	0	0	0	0	0	0	0	0	0	0	0	chr12:g.130782419_130782502del	0	0
chr12	131278179	0	AGAGCACCCAGCAAGGTCACTCGGTGTACTGTCACCCAGCCCAAGAGAGCACTCAGCAAGGTCACTCGGTGTACTGTCACCCAGCCCAT	A	15	152	1414	0.096	-	intergenic_variant	MODIFIER	0	0	0	0	0	0	0	0	0	0	0	0	0	0	0	0	0	0	deletion	0	0	0	0	0	0	0	0	0	0	0	0	0	0	0	0	chr12:g.131278183_131278270del	0	0
chr12	131312831	0	T	TCATCATCCTGCCCACTGTGCAGCTGGAAAACCCAAGGCTCAGAGGTGCTTTCATG	78	150	1823	0.532	CATCATCCTGCCCACTGTGCAGCTGGAAAACCCAAGGCTCAGAGGTGCTTTCATG	intergenic_variant	MODIFIER	0	0	0	0	0	0	0	0	0	0	0	0	0	0	0	0	0	0	insertion	0	0	0	0	0	0	0	0	0	0	0	0	0	0	0	0	chr12:g.131312853_131312854insCTGGAAAACCCAAGGCTCAGAGGTGCTTTCATGCATCATCCTGCCCACTGTGCAG	0	0
chr12	132243392	0	G	GCTCTCTCTGGTGGGGGCCCCAGTCCTCCCCGTCCTCCGGAGCTCTGTCTGGTGGGGGCCCCAGTCCTCCCCGTCCTCCGGAGCT	17	152	1495	0.109	CTCTCTCTGGTGGGGGCCCCAGTCCTCCCCGTCCTCCGGAGCTCTGTCTGGTGGGGGCCCCAGTCCTCCCCGTCCTCCGGAGCT	intron_variant	MODIFIER	GALNT9	ENSG00000182870	Transcript	ENST00000328957.13	protein_coding	0	6/10	ENST00000328957.13:c.1077+4517_1077+4518insAGCTCCGGAGGACGGGGAGGACTGGGGCCCCCACCAGACAGAGCTCCGGAGGACGGGGAGGACTGGGGCCCCCACCAGAGAGAG	0	0	0	0	0	0	0	0	-1	0	insertion	HGNC	HGNC:4131	YES	1	P1	CCDS81755.1	ENSP00000329846	0	J3KNN1	UPI00004566BE	0	0	0	0	0	0	chr12:g.132243409_132243410insCCCAGTCCTCCCCGTCCTCCGGAGCTCTGTCTGGTGGGGGCCCCAGTCCTCCCCGTCCTCCGGAGCTCTCTCTCTGGTGGGGGC	0	0
chr12	132303405	0	ACCCTCACCCGG	A	21	150	833	0.136	-	intron_variant	MODIFIER	GALNT9	ENSG00000182870	Transcript	ENST00000328957.13	protein_coding	0	1/10	ENST00000328957.13:c.239-16986_239-16976del	0	0	0	0	0	0	0	0	-1	0	deletion	HGNC	HGNC:4131	YES	1	P1	CCDS81755.1	ENSP00000329846	0	J3KNN1	UPI00004566BE	0	0	0	0	0	0	chr12:g.132303406_132303416del	0	0
chr12	132730334	0	CCCATCCATGACCAACTGCCGTGACCCCAGCAACAGCAACTCTTATACCCAAAACCTCCCCACT	C	62	152	1690	0.397	-	intron_variant	MODIFIER	ANKLE2	ENSG00000176915	Transcript	ENST00000357997.10	protein_coding	0	10/12	ENST00000357997.10:c.1892-127_1892-65del	0	0	0	0	0	0	0	0	-1	0	deletion	HGNC	HGNC:29101	YES	1	P1	CCDS41869.1	ENSP00000350686	Q86XL3	0	UPI00001981FB	0	1	0	0	0	0	chr12:g.132730341_132730403del	0	0
chr13	16469832	0	CAG	C	12	152	847	0.077	-	intergenic_variant	MODIFIER	0	0	0	0	0	0	0	0	0	0	0	0	0	0	0	0	0	0	deletion	0	0	0	0	0	0	0	0	0	0	0	0	0	0	0	0	chr13:g.16469837_16469838del	0	0
chr13	16782689	0	C	CTT	8	152	1960	0.058	TT	intergenic_variant	MODIFIER	0	0	0	0	0	0	0	0	0	0	0	0	0	0	0	0	0	0	insertion	0	0	0	0	0	0	0	0	0	0	0	0	0	0	0	0	chr13:g.16782691_16782692dup	0	0
chr13	16835536	0	AC	A	15	152	822	0.103	-	intergenic_variant	MODIFIER	0	0	0	0	0	0	0	0	0	0	0	0	0	0	0	0	0	0	deletion	0	0	0	0	0	0	0	0	0	0	0	0	0	0	0	0	chr13:g.16835537del	0	0
chr13	16849910	0	G	GT	15	150	1092	0.097	T	intergenic_variant	MODIFIER	0	0	0	0	0	0	0	0	0	0	0	0	0	0	0	0	0	0	insertion	0	0	0	0	0	0	0	0	0	0	0	0	0	0	0	0	chr13:g.16849913dup	0	0
chr13	17529829	0	CAG	C	49	150	1152	0.331	-	intergenic_variant	MODIFIER	0	0	0	0	0	0	0	0	0	0	0	0	0	0	0	0	0	0	deletion	0	0	0	0	0	0	0	0	0	0	0	0	0	0	0	0	chr13:g.17529832_17529833del	0	0
chr13	17629875	0	TAGAC	T	10	150	1159	0.078	-	intergenic_variant	MODIFIER	0	0	0	0	0	0	0	0	0	0	0	0	0	0	0	0	0	0	deletion	0	0	0	0	0	0	0	0	0	0	0	0	0	0	0	0	chr13:g.17629879_17629882del	0	0
chr13	17927672	0	AG	A	22	152	2287	0.147	-	intergenic_variant	MODIFIER	0	0	0	0	0	0	0	0	0	0	0	0	0	0	0	0	0	0	deletion	0	0	0	0	0	0	0	0	0	0	0	0	0	0	0	0	chr13:g.17927674del	0	0
chr13	17932565	0	T	TTGA	20	152	1379	0.135	TGA	intergenic_variant	MODIFIER	0	0	0	0	0	0	0	0	0	0	0	0	0	0	0	0	0	0	insertion	0	0	0	0	0	0	0	0	0	0	0	0	0	0	0	0	chr13:g.17932568_17932570dup	0	0
chr13	17953505	0	AG	A	24	150	2166	0.156	-	intergenic_variant	MODIFIER	0	0	0	0	0	0	0	0	0	0	0	0	0	0	0	0	0	0	deletion	0	0	0	0	0	0	0	0	0	0	0	0	0	0	0	0	chr13:g.17953507del	0	0
chr13	17955986	0	CTT	C	18	152	2776	0.115	-	intergenic_variant	MODIFIER	0	0	0	0	0	0	0	0	0	0	0	0	0	0	0	0	0	0	deletion	0	0	0	0	0	0	0	0	0	0	0	0	0	0	0	0	chr13:g.17955989_17955990del	0	0
chr13	18210415	0	C	CAAA	50	152	1736	0.333	AAA	intron_variant&non_coding_transcript_variant	MODIFIER	FAM230C	ENSG00000279516	Transcript	ENST00000623511.1	lincRNA	0	1/7	ENST00000623511.1:n.116-8583_116-8581dup	0	0	0	0	0	0	0	0	1	0	insertion	HGNC	HGNC:24482	YES	1	0	0	0	0	0	0	0	0	0	0	0	3	chr13:g.18210416_18210418dup	0	0
chr13	20362849	0	C	CGTGGGCAGGTGTGGACAGACGTGGGCAGGTGTGGGCAGGCGTGGGCAGGT	28	152	1712	0.179	GTGGGCAGGTGTGGACAGACGTGGGCAGGTGTGGGCAGGCGTGGGCAGGT	regulatory_region_variant	MODIFIER	0	0	RegulatoryFeature	ENSR00000475145	enhancer	0	0	0	0	0	0	0	0	0	0	0	0	0	insertion	0	0	0	0	0	0	0	0	0	0	0	0	0	0	0	0	chr13:g.20362858_20362859insTGTGGACAGACGTGGGCAGGTGTGGGCAGGCGTGGGCAGGTGTGGGCAGG	0	0
chr13	21743341	0	AATCCATCCATCCATCCCATCCATCCATCCCATTCATCCATCCATCCATCCATTCATCCATTCCATCCATCCATCCATCCATCCATCCATCCATCCATCCATCCCATTC	A	84	152	1328	0.558	-	intergenic_variant	MODIFIER	0	0	0	0	0	0	0	0	0	0	0	0	0	0	0	0	0	0	deletion	0	0	0	0	0	0	0	0	0	0	0	0	0	0	0	0	chr13:g.21743343_21743450del	0	0
chr13	23050371	0	ACAAACAAGTTTATTGGGTGTCCAAAGGAACTCCTCAAACCTCTGTGATTTCGCAG	A	43	150	1137	0.305	-	intergenic_variant	MODIFIER	0	0	0	0	0	0	0	0	0	0	0	0	0	0	0	0	0	0	deletion	0	0	0	0	0	0	0	0	0	0	0	0	0	0	0	0	chr13:g.23050372_23050426del	0	0
chr13	25892478	0	G	GTCTCTCTGTCTCTCTCTCTCTC	13	150	1255	0.084	TCTCTCTGTCTCTCTCTCTCTC	intron_variant	MODIFIER	ATP8A2	ENSG00000132932	Transcript	ENST00000381655.7	protein_coding	0	33/36	ENST00000381655.7:c.3183+30077_3183+30078insGTCTCTCTCTCTCTCTCTCTCT	0	0	0	0	0	0	0	0	1	0	insertion	HGNC	HGNC:13533	YES	1	P1	CCDS41873.1	ENSP00000371070	Q9NTI2	0	UPI0000229592	0	1	0	0	0	7	chr13:g.25892485_25892486insGTCTCTCTCTCTCTCTCTCTCT	0	0
chr13	27530406	0	C	CGCAGGACATTTCACTAATGTCCTT	10	150	1346	0.065	GCAGGACATTTCACTAATGTCCTT	intergenic_variant	MODIFIER	0	0	0	0	0	0	0	0	0	0	0	0	0	0	0	0	0	0	insertion	0	0	0	0	0	0	0	0	0	0	0	0	0	0	0	0	chr13:g.27530410_27530411insGACATTTCACTAATGTCCTTGCAG	0	0
chr13	27886334	0	C	CGTGTGTGTGTGTG	10	152	1810	0.077	GTGTGTGTGTGTG	intron_variant&non_coding_transcript_variant	MODIFIER	PLUT	ENSG00000247381	Transcript	ENST00000499662.3	lincRNA	0	1/4	ENST00000499662.3:n.149+30815_149+30816insCACACACACACAC	0	0	0	0	0	0	0	0	-1	0	insertion	HGNC	HGNC:43698	YES	3	0	0	0	0	0	0	0	0	0	0	0	0	chr13:g.27886334_27886335insGTGTGTGTGTGTG	0	0
chr13	27886334	0	C	CTG	71	152	1810	0.462	TG	intron_variant&non_coding_transcript_variant	MODIFIER	PLUT	ENSG00000247381	Transcript	ENST00000499662.3	lincRNA	0	1/4	ENST00000499662.3:n.149+30814_149+30815dup	0	0	0	0	0	0	0	0	-1	0	insertion	HGNC	HGNC:43698	YES	3	0	0	0	0	0	0	0	0	0	0	0	0	chr13:g.27886362_27886363dup	0	0
chr13	28587463	0	TCG	T	8	150	1199	0.052	-	regulatory_region_variant	MODIFIER	0	0	RegulatoryFeature	ENSR00000060449	promoter_flanking_region	0	0	0	0	0	0	0	0	0	0	0	0	0	deletion	0	0	0	0	0	0	0	0	0	0	0	0	0	0	0	0	chr13:g.28587464_28587465del	0	0
chr13	29659889	0	A	AAAGAAAGAAAGAAAGAAAGG	11	150	957	0.071	AAGAAAGAAAGAAAGAAAGG	intergenic_variant	MODIFIER	0	0	0	0	0	0	0	0	0	0	0	0	0	0	0	0	0	0	insertion	0	0	0	0	0	0	0	0	0	0	0	0	0	0	0	0	chr13:g.29659896_29659897insAAAGAAAGAAAGGAAGAAAG	0	0
chr13	29659893	0	AAAGGAAGAAAGGAAGAAAGG	A	19	152	985	0.122	-	intergenic_variant	MODIFIER	0	0	0	0	0	0	0	0	0	0	0	0	0	0	0	0	0	0	deletion	0	0	0	0	0	0	0	0	0	0	0	0	0	0	0	0	chr13:g.29659897_29659916del	0	0
chr13	29659893	0	AAAGGAAGAAAGGAAGAAAGGAAGAAAGG	A	12	152	985	0.077	-	intergenic_variant	MODIFIER	0	0	0	0	0	0	0	0	0	0	0	0	0	0	0	0	0	0	deletion	0	0	0	0	0	0	0	0	0	0	0	0	0	0	0	0	chr13:g.29659897_29659924del	0	0
chr13	31166224	0	G	GGTGTGTGTGTGTGTGT	13	150	1772	0.084	GTGTGTGTGTGTGTGT	upstream_gene_variant	MODIFIER	HSPH1	ENSG00000120694	Transcript	ENST00000630972.2	protein_coding	0	0	0	0	0	0	0	0	0	0	3836	-1	0	insertion	HGNC	HGNC:16969	YES	1	0	CCDS66526.1	ENSP00000487365	Q92598	0	UPI00001FCBB0	0	0	0	0	0	0	chr13:g.31166241_31166256dup	0	0
chr13	32171896	0	G	GTGGGTGTGGATGTGGATGTAGGTGTGGATGTAGATGCAGATGTAGATGTGGATGTGGATT	120	152	2103	0.795	TGGGTGTGGATGTGGATGTAGGTGTGGATGTAGATGCAGATGTAGATGTGGATGTGGATT	intron_variant	MODIFIER	FRY	ENSG00000073910	Transcript	ENST00000542859.5	protein_coding	0	18/60	ENST00000542859.5:c.2151+685_2151+686insTTGGGTGTGGATGTGGATGTAGGTGTGGATGTAGATGCAGATGTAGATGTGGATGTGGAT	0	0	0	0	0	0	0	0	1	0	insertion	HGNC	HGNC:20367	YES	5	P2	CCDS41875.1	ENSP00000445043	Q5TBA9	0	UPI000046FD40	0	1	0	0	0	59	chr13:g.32171937_32171938insGTAGATGTGGATGTGGATTTGGGTGTGGATGTGGATGTAGGTGTGGATGTAGATGCAGAT	0	0
chr13	38526840	0	AGAG	A	10	150	759	0.065	-	intergenic_variant	MODIFIER	0	0	0	0	0	0	0	0	0	0	0	0	0	0	0	0	0	0	deletion	0	0	0	0	0	0	0	0	0	0	0	0	0	0	0	0	chr13:g.38526841_38526843del	0	0
chr13	40447379	0	GAA	G	8	152	1112	0.051	-	intron_variant&non_coding_transcript_variant	MODIFIER	LINC00598	ENSG00000215483	Transcript	ENST00000636621.1	lincRNA	0	1/1	ENST00000636621.1:n.70+12901_70+12902del	0	0	0	0	0	0	0	0	-1	0	deletion	HGNC	HGNC:42770	0	1	0	0	0	0	0	0	0	0	0	0	0	0	chr13:g.40447381_40447382del	0	0
chr13	42882939	0	C	CTG	23	150	950	0.162	TG	downstream_gene_variant	MODIFIER	EPSTI1	ENSG00000133106	Transcript	ENST00000313640.11	protein_coding	0	0	0	0	0	0	0	0	0	0	3448	-1	0	insertion	HGNC	HGNC:16465	YES	1	A2	CCDS31964.1	ENSP00000318982	Q96J88	0	UPI0000074657	0	0	0	0	0	0	chr13:g.42882967_42882968dup	0	0
chr13	45349336	0	T	TTTTCTTTCTTTCTTTC	16	152	1780	0.103	TTTCTTTCTTTCTTTC	intron_variant&non_coding_transcript_variant	MODIFIER	TPT1-AS1	ENSG00000170919	Transcript	ENST00000517509.5	antisense	0	3/10	ENST00000517509.5:n.226+4937_226+4952dup	0	0	0	0	0	0	0	0	1	0	insertion	HGNC	HGNC:43686	YES	2	0	0	0	0	0	0	0	0	0	0	0	62	chr13:g.45349383_45349398dup	0	0
chr13	47711937	0	A	ATCCAG	34	152	1052	0.224	TCCAG	intergenic_variant	MODIFIER	0	0	0	0	0	0	0	0	0	0	0	0	0	0	0	0	0	0	insertion	0	0	0	0	0	0	0	0	0	0	0	0	0	0	0	0	chr13:g.47711937_47711938insTCCAG	0	0
chr13	47711939	0	C	CACCA	25	152	1094	0.167	ACCA	intergenic_variant	MODIFIER	0	0	0	0	0	0	0	0	0	0	0	0	0	0	0	0	0	0	insertion	0	0	0	0	0	0	0	0	0	0	0	0	0	0	0	0	chr13:g.47711939_47711940insACCA	0	0
chr13	49015655	0	AGAG	A	30	152	2071	0.199	-	intron_variant	MODIFIER	FNDC3A	ENSG00000102531	Transcript	ENST00000541916.5	protein_coding	0	2/25	ENST00000541916.5:c.99+9371_99+9373del	0	0	0	0	0	0	0	0	1	0	deletion	HGNC	HGNC:20296	YES	1	A1	CCDS41886.1	ENSP00000441831	Q9Y2H6	A0A024RDT9	UPI0000229601	0	0	0	0	0	4	chr13:g.49015660_49015662del	0	0
chr13	49900552	0	TCTGTGATATTATTCGTAATATCTAAGGGAGATACAACTTCTAATGTCACAGTGGGTGTACACC	T	66	152	1760	0.423	-	intergenic_variant	MODIFIER	0	0	0	0	0	0	0	0	0	0	0	0	0	0	0	0	0	0	deletion	0	0	0	0	0	0	0	0	0	0	0	0	0	0	0	0	chr13:g.49900568_49900630del	0	0
chr13	51404103	0	C	CACAG	12	150	992	0.078	ACAG	intron_variant	MODIFIER	INTS6	ENSG00000102786	Transcript	ENST00000311234.9	protein_coding	0	4/17	ENST00000311234.9:c.430-8621_430-8620insCTGT	0	0	0	0	0	0	0	0	-1	0	insertion	HGNC	HGNC:14879	YES	1	P1	CCDS9428.1	ENSP00000310260	Q9UL03	A0A024RDU0	UPI0000030C84	0	0	0	0	0	0	chr13:g.51404104_51404105insCAGA	0	0
chr13	54970396	0	C	CACACACAG	16	150	1166	0.104	ACACACAG	intron_variant&non_coding_transcript_variant	MODIFIER	AL390964.1	ENSG00000277047	Transcript	ENST00000622486.4	lincRNA	0	3/5	ENST00000622486.4:n.220-8913_220-8912insCACACAGA	0	0	0	0	0	0	0	0	1	0	insertion	Clone_based_ensembl_gene	0	YES	3	0	0	0	0	0	0	0	0	0	0	0	1	chr13:g.54970397_54970398insCACACAGA	0	0
chr13	54970396	0	C	CACAGAG	24	150	1166	0.162	ACAGAG	intron_variant&non_coding_transcript_variant	MODIFIER	AL390964.1	ENSG00000277047	Transcript	ENST00000622486.4	lincRNA	0	3/5	ENST00000622486.4:n.220-8913_220-8912insCAGAGA	0	0	0	0	0	0	0	0	1	0	insertion	Clone_based_ensembl_gene	0	YES	3	0	0	0	0	0	0	0	0	0	0	0	1	chr13:g.54970397_54970398insCAGAGA	0	0
chr13	55576961	0	TGTGCTCTAGCTTATGCACAGAGGTCAAGATCCCTTCCCCAACTCTCCACACTGCTGCAGCCACTGCTGCCTCTGAAAGCCAAAGCAAGCAAACCTTAAATCTGAGAGTCTGGGTATGTAAACA	T	125	150	1188	0.838	-	intron_variant&non_coding_transcript_variant	MODIFIER	AL354821.1	ENSG00000274090	Transcript	ENST00000617598.1	lincRNA	0	1/2	ENST00000617598.1:n.35+6406_35+6528del	0	0	0	0	0	0	0	0	-1	0	deletion	Clone_based_ensembl_gene	0	YES	3	0	0	0	0	0	0	0	0	0	0	0	0	chr13:g.55576963_55577085del	0	0
chr13	56231494	0	AGCAGAGGAATGAATAAATAAATGGTCTTATATTCAGAGAAGTAGACATATAGCATTGACAATATCAAAAGACATGCACTAAATTGTTGTTTGCAATAATATTAGTGAAAATCAATAATTGCAAATATCCAAATACCCATTG	A	16	152	1290	0.109	-	intergenic_variant	MODIFIER	0	0	0	0	0	0	0	0	0	0	0	0	0	0	0	0	0	0	deletion	0	0	0	0	0	0	0	0	0	0	0	0	0	0	0	0	chr13:g.56231496_56231636del	0	0
chr13	68767602	0	A	AGGAAGCAAGAAGGAAGGAAG	9	152	1696	0.058	GGAAGCAAGAAGGAAGGAAG	intergenic_variant	MODIFIER	0	0	0	0	0	0	0	0	0	0	0	0	0	0	0	0	0	0	insertion	0	0	0	0	0	0	0	0	0	0	0	0	0	0	0	0	chr13:g.68767603_68767604insGAAGCAAGAAGGAAGGAAGG	0	0
chr13	70981358	0	T	TTTTCCTTTCCTTTCCTTTCCTTTCCTTTCC	11	152	1626	0.071	TTTCCTTTCCTTTCCTTTCCTTTCCTTTCC	intergenic_variant	MODIFIER	0	0	0	0	0	0	0	0	0	0	0	0	0	0	0	0	0	0	insertion	0	0	0	0	0	0	0	0	0	0	0	0	0	0	0	0	chr13:g.70981383_70981412dup	0	0
chr13	70981358	0	T	TTTTCCTTTCCTTTCCTTTCCTTTCCTTTCCTTTCC	11	152	1626	0.071	TTTCCTTTCCTTTCCTTTCCTTTCCTTTCCTTTCC	intergenic_variant	MODIFIER	0	0	0	0	0	0	0	0	0	0	0	0	0	0	0	0	0	0	insertion	0	0	0	0	0	0	0	0	0	0	0	0	0	0	0	0	chr13:g.70981378_70981412dup	0	0
chr13	72858023	0	T	TTGCTTTTTGTGTGTG	25	152	1568	0.167	TGCTTTTTGTGTGTG	intron_variant	MODIFIER	PIBF1	ENSG00000083535	Transcript	ENST00000326291.11	protein_coding	0	10/17	ENST00000326291.11:c.1322+3870_1322+3871insCTTTTTGTGTGTGTG	0	0	0	0	0	0	0	0	1	0	insertion	HGNC	HGNC:23352	YES	1	P1	CCDS31991.1	ENSP00000317144	Q8WXW3	0	UPI00001418B9	0	1	0	0	0	2	chr13:g.72858025_72858026insCTTTTTGTGTGTGTG	0	0
chr13	73186980	0	T	TAC	21	152	602	0.135	AC	upstream_gene_variant	MODIFIER	RNU4-10P	ENSG00000201253	Transcript	ENST00000364383.1	snRNA	0	0	0	0	0	0	0	0	0	0	4547	1	0	insertion	HGNC	HGNC:42508	YES	0	0	0	0	0	0	0	0	0	0	0	0	0	chr13:g.73186980_73186981insAC	0	0
chr13	76031920	0	G	GTCTCTCTCTCTCTCTCTGAATCTCTC	52	150	1124	0.351	TCTCTCTCTCTCTCTCTGAATCTCTC	intergenic_variant	MODIFIER	0	0	0	0	0	0	0	0	0	0	0	0	0	0	0	0	0	0	insertion	0	0	0	0	0	0	0	0	0	0	0	0	0	0	0	0	chr13:g.76031934_76031959dup	0	0
chr13	76616973	0	G	GTTCCT	12	152	1122	0.077	TTCCT	intron_variant&non_coding_transcript_variant	MODIFIER	AL136441.1	ENSG00000285572	Transcript	ENST00000648060.1	lincRNA	0	3/4	ENST00000648060.1:n.396-62155_396-62154insAGGAA	0	0	0	0	0	0	0	0	-1	0	insertion	Clone_based_ensembl_gene	0	YES	0	0	0	0	0	0	0	0	0	0	0	0	0	chr13:g.76616977_76616978insTTTCC	0	0
chr13	81781506	0	GTATTGGCTTGGTTATGGGTACTCTCTTGAGCTCTGCCAACTGAACAGATAGAACA	G	152	152	1860	1	-	intergenic_variant	MODIFIER	0	0	0	0	0	0	0	0	0	0	0	0	0	0	0	0	0	0	deletion	0	0	0	0	0	0	0	0	0	0	0	0	0	0	0	0	chr13:g.81781529_81781583del	0	0
chr13	82744892	0	A	AGTGTGTGT	12	152	1105	0.077	GTGTGTGT	intergenic_variant	MODIFIER	0	0	0	0	0	0	0	0	0	0	0	0	0	0	0	0	0	0	insertion	0	0	0	0	0	0	0	0	0	0	0	0	0	0	0	0	chr13:g.82744911_82744918dup	0	0
chr13	92642056	0	GAA	G	12	152	1395	0.077	-	intron_variant	MODIFIER	GPC5	ENSG00000179399	Transcript	ENST00000377067.9	protein_coding	0	7/7	ENST00000377067.9:c.1562-224218_1562-224217del	0	0	0	0	0	0	0	0	1	0	deletion	HGNC	HGNC:4453	YES	1	P1	CCDS9468.1	ENSP00000366267	P78333	0	UPI0000001C85	0	1	0	0	0	7	chr13:g.92642064_92642065del	0	0
chr13	98971448	0	CTGTAGTCCCAGCACTTTGGGAGGCCAAGGTGGGCGGATCACGAAATCAGGACATCGAGACCATCCTGGCTAACACGGTGAAACCCCATCTCTACTAAAAAATACAAAAAACTAGCCGGGTGTTGTGGTGGGTGCT	C	61	150	1479	0.396	-	intron_variant	MODIFIER	DOCK9	ENSG00000088387	Transcript	ENST00000376460.5	protein_coding	0	1/56	ENST00000376460.5:c.126+6201_126+6335del	0	0	0	0	0	0	0	0	-1	0	deletion	HGNC	HGNC:14132	YES	5	P2	CCDS45062.1	ENSP00000365643	Q9BZ29	0	UPI000046FD7F	0	0	0	0	0	0	chr13:g.98971450_98971584del	0	0
chr13	98999316	0	A	ACACACACACTCTCT	21	150	1537	0.136	CACACACACTCTCT	intron_variant	MODIFIER	DOCK9	ENSG00000088387	Transcript	ENST00000448493.7	protein_coding	0	1/52	ENST00000448493.7:c.162+16130_162+16131insAGAGAGTGTGTGTG	0	0	0	0	0	0	0	0	-1	0	insertion	HGNC	HGNC:14132	0	5	A2	0	ENSP00000401958	0	A0A088AWN3	UPI0007E52A8A	0	0	0	0	0	0	chr13:g.98999317_98999318insACACACACTCTCTC	0	0
chr13	98999316	0	A	ACTCTCT	10	150	1537	0.065	CTCTCT	intron_variant	MODIFIER	DOCK9	ENSG00000088387	Transcript	ENST00000448493.7	protein_coding	0	1/52	ENST00000448493.7:c.162+16125_162+16130dup	0	0	0	0	0	0	0	0	-1	0	insertion	HGNC	HGNC:14132	0	5	A2	0	ENSP00000401958	0	A0A088AWN3	UPI0007E52A8A	0	0	0	0	0	0	chr13:g.98999331_98999336dup	0	0
chr13	101334388	0	A	ATCCAGGAAGAATGGGATGAACACATACATTCAAGAAGAGAATGGAGAGAGGCAT	22	150	1681	0.143	TCCAGGAAGAATGGGATGAACACATACATTCAAGAAGAGAATGGAGAGAGGCAT	intron_variant	MODIFIER	NALCN	ENSG00000102452	Transcript	ENST00000251127.11	protein_coding	0	7/43	ENST00000251127.11:c.799+10824_799+10877dup	0	0	0	0	0	0	0	0	-1	0	insertion	HGNC	HGNC:19082	YES	1	P1	CCDS9498.1	ENSP00000251127	Q8IZF0	A0A024RE05	UPI000004EBBD	0	1	0	0	0	0	chr13:g.101334435_101334436insGAGGCATTCCAGGAAGAATGGGATGAACACATACATTCAAGAAGAGAATGGAGA	0	0
chr13	110198078	0	G	GTGT	10	150	1327	0.065	TGT	intron_variant	MODIFIER	COL4A1	ENSG00000187498	Transcript	ENST00000375820.10	protein_coding	0	21/51	ENST00000375820.10:c.1285+388_1285+389insACA	0	0	0	0	0	0	0	0	-1	0	insertion	HGNC	HGNC:2202	YES	1	P1	CCDS9511.1	ENSP00000364979	P02462	0	UPI000004981D	0	1	0	0	0	0	chr13:g.110198078_110198079insTGT	0	0
chr13	111568200	0	T	TTGGACCTTGTCACCACCCATGCTGTCCTTGGAGTATCTTTCAATACACAC	29	152	1096	0.186	TGGACCTTGTCACCACCCATGCTGTCCTTGGAGTATCTTTCAATACACAC	intergenic_variant	MODIFIER	0	0	0	0	0	0	0	0	0	0	0	0	0	0	0	0	0	0	insertion	0	0	0	0	0	0	0	0	0	0	0	0	0	0	0	0	chr13:g.111568202_111568251dup	0	0
chr13	111947806	0	T	TGTGTGTGTGAGAGA	36	152	2093	0.244	GTGTGTGTGAGAGA	intergenic_variant	MODIFIER	0	0	0	0	0	0	0	0	0	0	0	0	0	0	0	0	0	0	insertion	0	0	0	0	0	0	0	0	0	0	0	0	0	0	0	0	chr13:g.111947807_111947808insTGTGTGTGAGAGAG	0	0
chr13	112772524	0	TTCATCACCCTCAAATGAAACCCCATGCCCAGTACCAGGCCCTCCCAAGTGCTTG	T	50	152	1601	0.327	-	intron_variant	MODIFIER	ATP11A	ENSG00000068650	Transcript	ENST00000487903.5	protein_coding	0	1/29	ENST00000487903.5:c.40-12587_40-12534del	0	0	0	0	0	0	0	0	1	0	deletion	HGNC	HGNC:13552	YES	5	P2	CCDS32011.1	ENSP00000420387	P98196	0	UPI00001FCB27	0	1	0	0	0	23	chr13:g.112772548_112772601del	0	0
chr13	112845792	0	T	TGCCAGCACTAATGGTACTAACCAC	21	152	2092	0.135	GCCAGCACTAATGGTACTAACCAC	intron_variant	MODIFIER	ATP11A	ENSG00000068650	Transcript	ENST00000487903.5	protein_coding	0	17/29	ENST00000487903.5:c.1809+3413_1809+3414insGCCAGCACTAATGGTACTAACCAC	0	0	0	0	0	0	0	0	1	0	insertion	HGNC	HGNC:13552	YES	5	P2	CCDS32011.1	ENSP00000420387	P98196	0	UPI00001FCB27	0	1	0	0	0	0	chr13:g.112845792_112845793insGCCAGCACTAATGGTACTAACCAC	0	0
chr13	112893805	0	T	TCCAGCTAGGGCGATC	17	152	1479	0.109	CCAGCTAGGGCGATC	upstream_gene_variant	MODIFIER	MCF2L	ENSG00000126217	Transcript	ENST00000375608.7	protein_coding	0	0	0	0	0	0	0	0	0	0	572	1	0	insertion	HGNC	HGNC:14576	0	5	A2	0	ENSP00000364758	O15068	0	UPI0000458952	0	0	0	0	0	0	chr13:g.112893827_112893841dup	0	0
chr13	113373783	0	A	AAAGAAGAAG	29	152	690	0.186	AAGAAGAAG	intergenic_variant	MODIFIER	0	0	0	0	0	0	0	0	0	0	0	0	0	0	0	0	0	0	insertion	0	0	0	0	0	0	0	0	0	0	0	0	0	0	0	0	chr13:g.113373793_113373801dup	0	0
chr13	113829366	0	G	GACCTCAGGGAGACCACCTGATCCACACCTGAGCCAAGAAGGTCCCAATCTCAGGGAGTCCACCTGATCCTCACCTGGGCCAAGAGGGTCCCA	16	152	875	0.103	ACCTCAGGGAGACCACCTGATCCACACCTGAGCCAAGAAGGTCCCAATCTCAGGGAGTCCACCTGATCCTCACCTGGGCCAAGAGGGTCCCA	intron_variant	MODIFIER	GAS6	ENSG00000183087	Transcript	ENST00000327773.7	protein_coding	0	10/14	ENST00000327773.7:c.1144-656_1144-655insTGGGACCCTCTTGGCCCAGGTGAGGATCAGGTGGACTCCCTGAGATTGGGACCTTCTTGGCTCAGGTGTGGATCAGGTGGTCTCCCTGAGGT	0	0	0	0	0	0	0	0	-1	0	insertion	HGNC	HGNC:4168	YES	1	P1	CCDS45072.1	ENSP00000331831	Q14393	0	UPI0000073CCA	0	0	0	0	0	0	chr13:g.113829375_113829376insAGACCACCTGATCCACACCTGAGCCAAGAAGGTCCCAATCTCAGGGAGTCCACCTGATCCTCACCTGGGCCAAGAGGGTCCCAACCTCAGGG	0	0
chr13	113939400	0	C	CAAT	13	152	1768	0.083	AAT	intergenic_variant	MODIFIER	0	0	0	0	0	0	0	0	0	0	0	0	0	0	0	0	0	0	insertion	0	0	0	0	0	0	0	0	0	0	0	0	0	0	0	0	chr13:g.113939400_113939401insAAT	0	0
chr13	113939401	0	G	GGGGAGGACGCAGACCACCCA	13	152	1761	0.083	GGGAGGACGCAGACCACCCA	intergenic_variant	MODIFIER	0	0	0	0	0	0	0	0	0	0	0	0	0	0	0	0	0	0	insertion	0	0	0	0	0	0	0	0	0	0	0	0	0	0	0	0	chr13:g.113939401_113939402insGGGAGGACGCAGACCACCCA	0	0
chr13	113999035	0	ACAAGTGTGACTGGGGAACGAGGCGACATGTGGGTCCGGGTCAAGCGTGACCGGGGAACGAGGCCACACGTGGGCCCGGGT	A	56	152	1588	0.385	-	intron_variant	MODIFIER	RASA3	ENSG00000185989	Transcript	ENST00000334062.8	protein_coding	0	20/23	ENST00000334062.8:c.1932+470_1932+549del	0	0	0	0	0	0	0	0	-1	0	deletion	HGNC	HGNC:20331	YES	1	P1	CCDS32016.1	ENSP00000335029	Q14644	0	UPI000000DBC1	0	0	0	0	0	0	chr13:g.113999040_113999119del	0	0
chr13	114075444	0	CGCCTCCCGTGTCCGCGCCGCGTATCTCTGCGTGTGGAGGCACCGGCAGGACGAA	C	14	152	1743	0.103	-	intron_variant	MODIFIER	RASA3	ENSG00000185989	Transcript	ENST00000334062.8	protein_coding	0	1/23	ENST00000334062.8:c.56-1661_56-1608del	0	0	0	0	0	0	0	0	-1	0	deletion	HGNC	HGNC:20331	YES	1	P1	CCDS32016.1	ENSP00000335029	Q14644	0	UPI000000DBC1	0	0	0	0	0	0	chr13:g.114075457_114075510del	0	0
chr13	114198619	0	T	TGGTCCCCGCTGAGGCGTGACGGCGCGTCCCCGTGTGTAC	17	152	1547	0.109	GGTCCCCGCTGAGGCGTGACGGCGCGTCCCCGTGTGTAC	intron_variant	MODIFIER	CFAP97D2	ENSG00000283361	Transcript	ENST00000646158.1	protein_coding	0	2/4	ENST00000646158.1:c.172-1692_172-1691insCGTGACGGCGCGTCCCCGTGTGTACGGTCCCCGCTGAGG	0	0	0	0	0	0	0	0	1	0	insertion	HGNC	HGNC:53789	YES	0	P5	0	ENSP00000496151	0	A0A2R8Y7J0	UPI0003EAEA3E	0	0	0	0	0	14	chr13:g.114198633_114198634insCGTGACGGCGCGTCCCCGTGTGTACGGTCCCCGCTGAGG	0	0
chr14	16024849	0	GAA	G	30	152	1823	0.205	-	intergenic_variant	MODIFIER	0	0	0	0	0	0	0	0	0	0	0	0	0	0	0	0	0	0	deletion	0	0	0	0	0	0	0	0	0	0	0	0	0	0	0	0	chr14:g.16024850_16024851del	0	0
chr14	16024853	0	ACTCCAGCT	A	30	152	1807	0.205	-	intergenic_variant	MODIFIER	0	0	0	0	0	0	0	0	0	0	0	0	0	0	0	0	0	0	deletion	0	0	0	0	0	0	0	0	0	0	0	0	0	0	0	0	chr14:g.16024855_16024862del	0	0
chr14	16079741	0	AGT	A	25	152	501	0.173	-	intergenic_variant	MODIFIER	0	0	0	0	0	0	0	0	0	0	0	0	0	0	0	0	0	0	deletion	0	0	0	0	0	0	0	0	0	0	0	0	0	0	0	0	chr14:g.16079743_16079744del	0	0
chr14	16099714	0	CCA	C	35	152	3943	0.237	-	intergenic_variant	MODIFIER	0	0	0	0	0	0	0	0	0	0	0	0	0	0	0	0	0	0	deletion	0	0	0	0	0	0	0	0	0	0	0	0	0	0	0	0	chr14:g.16099715_16099716del	0	0
chr14	16099717	0	TTCC	T	35	152	3940	0.237	-	intergenic_variant	MODIFIER	0	0	0	0	0	0	0	0	0	0	0	0	0	0	0	0	0	0	deletion	0	0	0	0	0	0	0	0	0	0	0	0	0	0	0	0	chr14:g.16099718_16099720del	0	0
chr14	20857103	0	T	TCTCTCA	37	152	1536	0.25	CTCTCA	regulatory_region_variant	MODIFIER	0	0	RegulatoryFeature	ENSR00000273613	CTCF_binding_site	0	0	0	0	0	0	0	0	0	0	0	0	0	insertion	0	0	0	0	0	0	0	0	0	0	0	0	0	0	0	0	chr14:g.20857104_20857105insTCTCAC	0	0
chr14	20857103	0	T	TCTCTCTCACA	31	152	1536	0.199	CTCTCTCACA	regulatory_region_variant	MODIFIER	0	0	RegulatoryFeature	ENSR00000273613	CTCF_binding_site	0	0	0	0	0	0	0	0	0	0	0	0	0	insertion	0	0	0	0	0	0	0	0	0	0	0	0	0	0	0	0	chr14:g.20857104_20857105insTCTCTCACAC	0	0
chr14	20951885	0	A	AAAGAAAGGAAGG	13	150	840	0.084	AAGAAAGGAAGG	upstream_gene_variant	MODIFIER	RNASE2	ENSG00000169385	Transcript	ENST00000304625.3	protein_coding	0	0	0	0	0	0	0	0	0	0	3601	1	0	insertion	HGNC	HGNC:10045	YES	1	P1	CCDS9561.1	ENSP00000303276	P10153	W0UV60	UPI000004D2F8	0	0	0	0	0	0	chr14:g.20951888_20951889insAAAGGAAGGAAG	0	0
chr14	20951885	0	A	AAAGGAAGG	12	150	840	0.078	AAGGAAGG	upstream_gene_variant	MODIFIER	RNASE2	ENSG00000169385	Transcript	ENST00000304625.3	protein_coding	0	0	0	0	0	0	0	0	0	0	3601	1	0	insertion	HGNC	HGNC:10045	YES	1	P1	CCDS9561.1	ENSP00000303276	P10153	W0UV60	UPI000004D2F8	0	0	0	0	0	0	chr14:g.20951917_20951924dup	0	0
chr14	20951885	0	A	AAAGGAAGGAAGGAAGG	8	150	840	0.052	AAGGAAGGAAGGAAGG	upstream_gene_variant	MODIFIER	RNASE2	ENSG00000169385	Transcript	ENST00000304625.3	protein_coding	0	0	0	0	0	0	0	0	0	0	3601	1	0	insertion	HGNC	HGNC:10045	YES	1	P1	CCDS9561.1	ENSP00000303276	P10153	W0UV60	UPI000004D2F8	0	0	0	0	0	0	chr14:g.20951909_20951924dup	0	0
[truncated: 589 more rows]
[truncated: 108 more columns]
