# Supplementary material for: Whole genome variation in 27 Mexican indigenous populations, demographic and biomedical insights
Source: PLoS One. 2021 Apr 8;16(4):e0249773. doi: 10.1371/journal.pone.0249773 (PMC8031408; doi:10.1371/journal.pone.0249773)
Supplement: S2 Data — (ZIP) [file pone.0249773.s004.zip › INDEL/commonfreq/76g.indel.common_freq.GeneHancer.tsv]

CHROM	POS	ID	REF	ALT	AC	AN	DP	AF_mx	Allele	Consequence	IMPACT	SYMBOL	Gene	Feature_type	Feature	BIOTYPE	EXON	INTRON	HGVSc	HGVSp	cDNA_position	CDS_position	Protein_position	Amino_acids	Codons	Existing_variation	DISTANCE	STRAND	FLAGS	VARIANT_CLASS	SYMBOL_SOURCE	HGNC_ID	CANONICAL	TSL	APPRIS	CCDS	ENSP	SWISSPROT	TREMBL	UNIPARC	SOURCE	GENE_PHENO	SIFT	PolyPhen	DOMAINS	HGVS_OFFSET	HGVSg	AF	AFR_AF
chr1	843930	rs80302052	TGA	T	14	152	2407	0.09	-	intron_variant&non_coding_transcript_variant	MODIFIER	LINC01128	ENSG00000228794	Transcript	ENST00000445118.6	lincRNA	0	2/4	ENST00000445118.6:n.271-7990_271-7989del	0	0	0	0	0	0	rs80302052	0	1	0	deletion	HGNC	HGNC:49377	YES	1	0	0	0	0	0	0	0	0	0	0	0	6	chr1:g.843937_843938del	0.0453	0.0151
chr1	939570	rs6143081	T	TCCCTGGAGGACC	142	152	1903	0.936	CCCTGGAGGACC	downstream_gene_variant	MODIFIER	NOC2L	ENSG00000188976	Transcript	ENST00000327044.7	protein_coding	0	0	0	0	0	0	0	0	0	rs6143081	4632	-1	0	insertion	HGNC	HGNC:24517	YES	1	P1	CCDS3.1	ENSP00000317992	Q9Y3T9	0	UPI000041820C	0	0	0	0	0	0	chr1:g.939574_939575insGGAGGACCCCCT	0	0.7194
chr1	939779	rs6143080	AGCCAGTGGACGCCGACCT	A	78	152	1522	0.5	-	downstream_gene_variant	MODIFIER	NOC2L	ENSG00000188976	Transcript	ENST00000327044.7	protein_coding	0	0	0	0	0	0	0	0	0	rs141837153	4406	-1	0	deletion	HGNC	HGNC:24517	YES	1	P1	CCDS3.1	ENSP00000317992	Q9Y3T9	0	UPI000041820C	0	0	0	0	0	0	chr1:g.939785_939802del	0.4635	0.1785
chr1	944409	rs145942386	CCTGGAA	C	19	152	1489	0.135	-	3_prime_UTR_variant	MODIFIER	NOC2L	ENSG00000188976	Transcript	ENST00000327044.7	protein_coding	19/19	0	ENST00000327044.7:c.*279_*284del	0	2545-2550/2757	0	0	0	0	rs145942386	0	-1	0	deletion	HGNC	HGNC:24517	YES	1	P1	CCDS3.1	ENSP00000317992	Q9Y3T9	0	UPI000041820C	0	0	0	0	0	0	chr1:g.944414_944419del	0.0549	0.0318
chr1	945259	rs35916504	TC	T	39	152	2331	0.263	-	intron_variant	MODIFIER	NOC2L	ENSG00000188976	Transcript	ENST00000327044.7	protein_coding	0	17/18	ENST00000327044.7:c.2054-114del	0	0	0	0	0	0	rs35916504	0	-1	0	deletion	HGNC	HGNC:24517	YES	1	P1	CCDS3.1	ENSP00000317992	Q9Y3T9	0	UPI000041820C	0	0	0	0	0	0	chr1:g.945261del	0.1881	0.0915
chr1	959510	rs70949531	A	AAGAC	150	152	2101	0.987	AGAC	upstream_gene_variant	MODIFIER	NOC2L	ENSG00000188976	Transcript	ENST00000327044.7	protein_coding	0	0	0	0	0	0	0	0	0	rs111643007	254	-1	0	insertion	HGNC	HGNC:24517	YES	1	P1	CCDS3.1	ENSP00000317992	Q9Y3T9	0	UPI000041820C	0	0	0	0	0	0	chr1:g.959511_959514dup	0.9167	0.8933
chr1	1005429	rs58913475	C	CA	22	152	2009	0.154	A	downstream_gene_variant	MODIFIER	AL645608.3	ENSG00000231702	Transcript	ENST00000423619.2	processed_pseudogene	0	0	0	0	0	0	0	0	0	rs58913475	2646	-1	0	insertion	Clone_based_ensembl_gene	0	YES	0	0	0	0	0	0	0	0	0	0	0	0	0	chr1:g.1005430dup	0.2977	0.3101
chr1	1005757	rs61703480	AGCCCCCGCAGCAGT	A	128	152	2039	0.833	-	downstream_gene_variant	MODIFIER	AL645608.3	ENSG00000231702	Transcript	ENST00000423619.2	processed_pseudogene	0	0	0	0	0	0	0	0	0	rs61703480	2305	-1	0	deletion	Clone_based_ensembl_gene	0	YES	0	0	0	0	0	0	0	0	0	0	0	0	0	chr1:g.1005772_1005785del	0.762	0.3964
chr1	1006415	rs145588482	TGGCAGCTC	T	25	152	2166	0.173	-	downstream_gene_variant	MODIFIER	AL645608.3	ENSG00000231702	Transcript	ENST00000423619.2	processed_pseudogene	0	0	0	0	0	0	0	0	0	rs145588482	1653	-1	0	deletion	Clone_based_ensembl_gene	0	YES	0	0	0	0	0	0	0	0	0	0	0	0	0	chr1:g.1006419_1006426del	0.0719	0.0008
chr1	1013041	0	A	AAAC	151	152	1972	0.994	AAC	upstream_gene_variant	MODIFIER	ISG15	ENSG00000187608	Transcript	ENST00000379389.4	protein_coding	0	0	0	0	0	0	0	0	0	rs113047134	381	1	0	insertion	HGNC	HGNC:4053	YES	1	P2	CCDS6.1	ENSP00000368699	P05161	0	UPI0000048D70	0	1	0	0	0	0	chr1:g.1013050_1013052dup	0.9137	0.8321
chr1	1013466	rs3841266	T	TA	151	152	2187	0.994	A	5_prime_UTR_variant	MODIFIER	ISG15	ENSG00000187608	Transcript	ENST00000379389.4	protein_coding	1/2	0	ENST00000379389.4:c.-107dup	0	44-45/711	0	0	0	0	rs3841266	0	1	0	insertion	HGNC	HGNC:4053	YES	1	P2	CCDS6.1	ENSP00000368699	P05161	0	UPI0000048D70	0	1	0	0	0	1	chr1:g.1013467dup	0.8544	0.5575
chr1	1014733	rs3038313	GAAGT	G	127	150	1640	0.838	-	downstream_gene_variant	MODIFIER	ISG15	ENSG00000187608	Transcript	ENST00000379389.4	protein_coding	0	0	0	0	0	0	0	0	0	rs140258289	194	1	0	deletion	HGNC	HGNC:4053	YES	1	P2	CCDS6.1	ENSP00000368699	P05161	0	UPI0000048D70	0	1	0	0	0	0	chr1:g.1014737_1014740del	0.5264	0.202
chr1	1019479	0	TG	T	128	150	1370	0.844	-	upstream_gene_variant	MODIFIER	AGRN	ENSG00000188157	Transcript	ENST00000379370.7	protein_coding	0	0	0	0	0	0	0	0	0	rs202009709	640	1	0	deletion	HGNC	HGNC:329	YES	1	P1	CCDS30551.1	ENSP00000368678	O00468	0	UPI00001D7C8B	0	1	0	0	0	0	chr1:g.1019486del	0	0
chr1	1020681	0	A	AG	18	152	1536	0.128	G	intron_variant	MODIFIER	AGRN	ENSG00000188157	Transcript	ENST00000379370.7	protein_coding	0	1/35	ENST00000379370.7:c.201+315dup	0	0	0	0	0	0	rs199682825	0	1	0	insertion	HGNC	HGNC:329	YES	1	P1	CCDS30551.1	ENSP00000368678	O00468	0	UPI00001D7C8B	0	1	0	0	0	7	chr1:g.1020688dup	0	0
chr1	1067540	rs201123834	GCTGTCTGCAGGC	G	19	152	1800	0.135	-	downstream_gene_variant	MODIFIER	RNF223	ENSG00000237330	Transcript	ENST00000453464.3	protein_coding	0	0	0	0	0	0	0	0	0	rs201123834	3415	-1	0	deletion	HGNC	HGNC:40020	YES	2	P1	CCDS53257.1	ENSP00000410533	E7ERA6	0	UPI0001A5E6EF	0	0	0	0	0	0	chr1:g.1067554_1067565del	0	0
chr1	1115274	rs74912773	C	CA	45	152	1951	0.301	A	intron_variant	MODIFIER	C1orf159	ENSG00000131591	Transcript	ENST00000379339.5	protein_coding	0	1/11	ENST00000379339.5:c.-189-200dup	0	0	0	0	0	0	rs74912773	0	-1	0	insertion	HGNC	HGNC:26062	YES	2	A2	CCDS81250.1	ENSP00000368644	Q96HA4	0	UPI000013EF85	0	0	0	0	0	0	chr1:g.1115275dup	0.2881	0.556
chr1	1131008	rs34287831	C	CT	104	152	1937	0.679	T	intergenic_variant	MODIFIER	0	0	0	0	0	0	0	0	0	0	0	0	0	0	rs34287831	0	0	0	insertion	0	0	0	0	0	0	0	0	0	0	0	0	0	0	0	0	chr1:g.1131009dup	0.5168	0.2912
chr1	1132216	rs141257782	CAG	C	104	152	1804	0.679	-	upstream_gene_variant	MODIFIER	LINC01342	ENSG00000223823	Transcript	ENST00000416774.1	lincRNA	0	0	0	0	0	0	0	0	0	rs141257782	4799	1	0	deletion	HGNC	HGNC:50551	YES	1	0	0	0	0	0	0	0	0	0	0	0	0	chr1:g.1132217_1132218del	0.5349	0.3782
chr1	1132294	rs35574593	T	TGG	105	152	2261	0.686	GG	upstream_gene_variant	MODIFIER	LINC01342	ENSG00000223823	Transcript	ENST00000416774.1	lincRNA	0	0	0	0	0	0	0	0	0	rs35574593	4722	1	0	insertion	HGNC	HGNC:50551	YES	1	0	0	0	0	0	0	0	0	0	0	0	0	chr1:g.1132295_1132296insGG	0.5393	0.3979
chr1	1133289	rs34990026	GT	G	103	152	1998	0.673	-	upstream_gene_variant	MODIFIER	LINC01342	ENSG00000223823	Transcript	ENST00000416774.1	lincRNA	0	0	0	0	0	0	0	0	0	rs34990026	3727	1	0	deletion	HGNC	HGNC:50551	YES	1	0	0	0	0	0	0	0	0	0	0	0	0	chr1:g.1133293del	0.5008	0.2587
chr1	1133452	rs56086046	CGCCGCCTGCCTGCCCG	C	60	152	1691	0.397	-	upstream_gene_variant	MODIFIER	LINC01342	ENSG00000223823	Transcript	ENST00000416774.1	lincRNA	0	0	0	0	0	0	0	0	0	rs146603024	3549	1	0	deletion	HGNC	HGNC:50551	YES	1	0	0	0	0	0	0	0	0	0	0	0	0	chr1:g.1133456_1133471del	0.4936	0.267
chr1	1162027	rs145121017	CCCCA	C	128	152	1662	0.833	-	intergenic_variant	MODIFIER	0	0	0	0	0	0	0	0	0	0	0	0	0	0	rs145121017	0	0	0	deletion	0	0	0	0	0	0	0	0	0	0	0	0	0	0	0	0	chr1:g.1162031_1162034del	0.8133	0.798
chr1	1163440	0	TC	T	129	152	1911	0.84	-	upstream_gene_variant	MODIFIER	MIR200B	ENSG00000207730	Transcript	ENST00000384997.3	miRNA	0	0	0	0	0	0	0	0	0	rs5772039	3663	1	0	deletion	HGNC	HGNC:31579	YES	0	0	0	0	0	0	0	0	0	0	0	0	0	chr1:g.1163449del	0.6176	0.6006
chr1	1168310	rs1553138852	T	TCA	129	152	1889	0.84	CA	downstream_gene_variant	MODIFIER	TTLL10-AS1	ENSG00000205231	Transcript	ENST00000379317.1	antisense	0	0	0	0	0	0	0	0	0	rs139946018	4745	-1	0	insertion	HGNC	HGNC:41159	YES	2	0	0	0	0	0	0	0	0	0	0	0	0	chr1:g.1168311_1168312insAC	0	0
chr1	1206747	rs201935619	A	AG	16	152	1946	0.103	G	downstream_gene_variant	MODIFIER	TNFRSF4	ENSG00000186827	Transcript	ENST00000379236.4	protein_coding	0	0	0	0	0	0	0	0	0	rs201935619	4592	-1	0	insertion	HGNC	HGNC:11918	YES	1	P1	CCDS11.1	ENSP00000368538	P43489	0	UPI00001370E5	0	1	0	0	0	0	chr1:g.1206751dup	0.0044	0
chr1	1207019	rs11466671	A	AC	8	152	2035	0.051	C	downstream_gene_variant	MODIFIER	TNFRSF4	ENSG00000186827	Transcript	ENST00000379236.4	protein_coding	0	0	0	0	0	0	0	0	0	rs11466671	4320	-1	0	insertion	HGNC	HGNC:11918	YES	1	P1	CCDS11.1	ENSP00000368538	P43489	0	UPI00001370E5	0	1	0	0	0	0	chr1:g.1207023dup	0.0925	0.1074
chr1	1207799	rs3834015	AG	A	9	152	1165	0.058	-	downstream_gene_variant	MODIFIER	TNFRSF4	ENSG00000186827	Transcript	ENST00000379236.4	protein_coding	0	0	0	0	0	0	0	0	0	rs3834015	3540	-1	0	deletion	HGNC	HGNC:11918	YES	1	P1	CCDS11.1	ENSP00000368538	P43489	0	UPI00001370E5	0	1	0	0	0	0	chr1:g.1207804del	0.0962	0.1203
chr1	1273803	0	G	GCGC	125	152	2084	0.827	CGC	upstream_gene_variant	MODIFIER	LINC01786	ENSG00000230415	Transcript	ENST00000453732.1	lincRNA	0	0	0	0	0	0	0	0	0	rs142366119	1433	1	0	insertion	HGNC	HGNC:52575	YES	2	0	0	0	0	0	0	0	0	0	0	0	0	chr1:g.1273817_1273819dup	0.3093	0.2761
chr1	1281168	rs58403854	TC	T	127	152	2180	0.84	-	downstream_gene_variant	MODIFIER	LINC01786	ENSG00000230415	Transcript	ENST00000453732.1	lincRNA	0	0	0	0	0	0	0	0	0	rs58403854	1776	1	0	deletion	HGNC	HGNC:52575	YES	2	0	0	0	0	0	0	0	0	0	0	0	0	chr1:g.1281169del	0.3189	0.2595
chr1	1281170	rs57961296	TGG	T	127	152	2195	0.84	-	downstream_gene_variant	MODIFIER	LINC01786	ENSG00000230415	Transcript	ENST00000453732.1	lincRNA	0	0	0	0	0	0	0	0	0	rs57961296	1778	1	0	deletion	HGNC	HGNC:52575	YES	2	0	0	0	0	0	0	0	0	0	0	0	0	chr1:g.1281172_1281173del	0.3189	0.2595
chr1	1282558	rs35647244	C	CCA	100	152	2121	0.667	CA	downstream_gene_variant	MODIFIER	LINC01786	ENSG00000230415	Transcript	ENST00000453732.1	lincRNA	0	0	0	0	0	0	0	0	0	rs77709654	3165	1	0	insertion	HGNC	HGNC:52575	YES	2	0	0	0	0	0	0	0	0	0	0	0	0	chr1:g.1282563_1282564dup	0.5254	0
chr1	1308178	0	GGGGCGCGGGGA	G	90	152	1557	0.603	-	upstream_gene_variant	MODIFIER	PUSL1	ENSG00000169972	Transcript	ENST00000379031.10	protein_coding	0	0	0	0	0	0	0	0	0	rs139775692	408	1	0	deletion	HGNC	HGNC:26914	YES	1	P1	CCDS20.1	ENSP00000368318	Q8N0Z8	0	UPI0000051C19	0	0	0	0	0	0	chr1:g.1308199_1308209del	0.3894	0.1974
chr1	1331945	0	G	GC	36	150	1425	0.234	C	splice_region_variant&intron_variant	LOW	TAS1R3	ENSG00000169962	Transcript	ENST00000339381.6	protein_coding	0	2/5	ENST00000339381.6:c.492+13dup	0	0	0	0	0	0	rs200330269&TMP_ESP_1_1267326_1267326	0	1	0	insertion	HGNC	HGNC:15661	YES	2	P1	CCDS30556.1	ENSP00000344411	Q7RTX0	0	UPI0000051F47	0	0	0	0	0	6	chr1:g.1331951dup	0.1895	0.4962
chr1	1357006	rs202220998	CA	C	41	152	2133	0.263	-	intron_variant	MODIFIER	MXRA8	ENSG00000162576	Transcript	ENST00000445648.5	protein_coding	0	1/9	ENST00000445648.5:c.50-303del	0	0	0	0	0	0	rs202220998	0	-1	0	deletion	HGNC	HGNC:7542	YES	2	0	CCDS59951.1	ENSP00000399229	Q9BRK3	0	UPI0000470B85	0	0	0	0	0	0	chr1:g.1357008del	0.0893	0.1626
chr1	1360901	0	TAC	T	41	152	2257	0.263	-	upstream_gene_variant	MODIFIER	MXRA8	ENSG00000162576	Transcript	ENST00000445648.5	protein_coding	0	0	0	0	0	0	0	0	0	rs201441330	2359	-1	0	deletion	HGNC	HGNC:7542	YES	2	0	CCDS59951.1	ENSP00000399229	Q9BRK3	0	UPI0000470B85	0	0	0	0	0	0	chr1:g.1360906_1360907del	0	0.1626
chr1	1400756	rs34091023	GGA	G	91	152	2669	0.609	-	upstream_gene_variant	MODIFIER	CCNL2	ENSG00000221978	Transcript	ENST00000400809.8	protein_coding	0	0	0	0	0	0	0	0	0	rs34091023	1422	-1	0	deletion	HGNC	HGNC:20570	YES	1	P1	CCDS30557.1	ENSP00000383611	Q96S94	0	UPI00000713F5	0	0	0	0	0	0	chr1:g.1400758_1400759del	0.3708	0.1195
chr1	1433028	rs567979528	CGCTGCCCCTCACCGCCGCTGCCCCTCACCACT	C	17	152	1829	0.109	-	upstream_gene_variant	MODIFIER	VWA1	ENSG00000179403	Transcript	ENST00000476993.2	protein_coding	0	0	0	0	0	0	0	0	0	rs567979528	2630	1	0	deletion	HGNC	HGNC:30910	YES	1	P1	CCDS27.1	ENSP00000417185	Q6PCB0	0	UPI00001D9616	0	0	0	0	0	0	chr1:g.1433045_1433076del	0.0192	0.0008
chr1	1435945	rs1553196206	C	CCGGGCGGGGGCG	89	152	1561	0.583	CGGGCGGGGGCG	intron_variant	MODIFIER	VWA1	ENSG00000179403	Transcript	ENST00000476993.2	protein_coding	0	1/2	ENST00000476993.2:c.73+132_73+143dup	0	0	0	0	0	0	0	0	1	0	insertion	HGNC	HGNC:30910	YES	1	P1	CCDS27.1	ENSP00000417185	Q6PCB0	0	UPI00001D9616	0	0	0	0	0	19	chr1:g.1435953_1435964dup	0	0
chr1	1436060	rs199850075	CG	C	41	152	1595	0.276	-	intron_variant	MODIFIER	VWA1	ENSG00000179403	Transcript	ENST00000476993.2	protein_coding	0	1/2	ENST00000476993.2:c.73+242del	0	0	0	0	0	0	rs199850075	0	1	0	deletion	HGNC	HGNC:30910	YES	1	P1	CCDS27.1	ENSP00000417185	Q6PCB0	0	UPI00001D9616	0	0	0	0	0	2	chr1:g.1436063del	0.0557	0.0968
chr1	1436388	rs76142405	CA	C	149	152	2071	0.981	-	intron_variant	MODIFIER	VWA1	ENSG00000179403	Transcript	ENST00000476993.2	protein_coding	0	1/2	ENST00000476993.2:c.74-538del	0	0	0	0	0	0	rs76142405	0	1	0	deletion	HGNC	HGNC:30910	YES	1	P1	CCDS27.1	ENSP00000417185	Q6PCB0	0	UPI00001D9616	0	0	0	0	0	0	chr1:g.1436389del	0.599	0.7042
chr1	1461621	rs767848488	T	TCTCCTCATGAGACCCCCATGTCGGAATTCGAAGGAGAGG	51	150	2133	0.357	CTCCTCATGAGACCCCCATGTCGGAATTCGAAGGAGAGG	intron_variant	MODIFIER	ATAD3C	ENSG00000215915	Transcript	ENST00000378785.6	protein_coding	0	10/11	ENST00000378785.6:c.980+725_980+726insCGGAATTCGAAGGAGAGGCTCCTCATGAGACCCCCATGT	0	0	0	0	0	0	rs767848488	0	1	0	insertion	HGNC	HGNC:32151	YES	2	P1	CCDS44039.1	ENSP00000368062	Q5T2N8	0	UPI00001619C0	0	0	0	0	0	21	chr1:g.1461642_1461643insCGGAATTCGAAGGAGAGGCTCCTCATGAGACCCCCATGT	0	0
chr1	1461682	rs1553199335	A	AGGGACTGGAGGGAGAGGCTCCTCATGAGACCCCCATGTG	19	152	1961	0.122	GGGACTGGAGGGAGAGGCTCCTCATGAGACCCCCATGTG	intron_variant	MODIFIER	ATAD3C	ENSG00000215915	Transcript	ENST00000378785.6	protein_coding	0	10/11	ENST00000378785.6:c.980+803_980+804insGGGGACTGGAGGGAGAGGCTCCTCATGAGACCCCCATGT	0	0	0	0	0	0	0	0	1	0	insertion	HGNC	HGNC:32151	YES	2	P1	CCDS44039.1	ENSP00000368062	Q5T2N8	0	UPI00001619C0	0	0	0	0	0	38	chr1:g.1461720_1461721insGGGGACTGGAGGGAGAGGCTCCTCATGAGACCCCCATGT	0	0
chr1	1504928	0	TTG	T	29	152	2246	0.199	-	intron_variant&non_coding_transcript_variant	MODIFIER	AL645728.2	ENSG00000284740	Transcript	ENST00000641974.1	processed_transcript	0	1/1	ENST00000641974.1:n.412+1288_412+1289del	0	0	0	0	0	0	rs112065491	0	1	0	deletion	Clone_based_ensembl_gene	0	YES	0	0	0	0	0	0	0	0	0	0	0	0	20	chr1:g.1504949_1504950del	0	0
chr1	1574655	rs70949599	GGC	G	109	152	2100	0.724	-	5_prime_UTR_variant	MODIFIER	SSU72	ENSG00000160075	Transcript	ENST00000291386.4	protein_coding	1/5	0	ENST00000291386.4:c.-100_-99del	0	207-208/1284	0	0	0	0	rs150737039	0	-1	0	deletion	HGNC	HGNC:25016	YES	1	P1	CCDS32.1	ENSP00000291386	Q9NP77	0	UPI00000437EE	0	0	0	0	0	0	chr1:g.1574657_1574658del	0.6689	0.8336
chr1	1611248	rs36101309	ATC	A	85	152	2612	0.558	-	upstream_gene_variant	MODIFIER	MIB2	ENSG00000197530	Transcript	ENST00000505820.6	protein_coding	0	0	0	0	0	0	0	0	0	rs36101309	4193	1	0	deletion	HGNC	HGNC:30577	YES	1	P3	CCDS41224.2	ENSP00000426103	Q96AX9	0	UPI0001C0B37A	0	1	0	0	0	0	chr1:g.1611253_1611254del	0.2736	0.1868
chr1	1662738	rs5772057	CT	C	19	150	1802	0.123	-	3_prime_UTR_variant	MODIFIER	SLC35E2B	ENSG00000189339	Transcript	ENST00000617444.4	protein_coding	10/10	0	ENST00000617444.4:c.*3043del	0	5022/6283	0	0	0	0	rs1183086162	0	-1	0	deletion	HGNC	HGNC:33941	YES	1	P1	CCDS44041.1	ENSP00000481694	P0CK96	0	UPI00001B6AFE	0	0	0	0	0	0	chr1:g.1662740del	0	0
chr1	1776461	rs78150100	GAAAC	G	120	152	2361	0.795	-	intron_variant	MODIFIER	NADK	ENSG00000008130	Transcript	ENST00000378625.5	protein_coding	0	1/13	ENST00000378625.5:c.-41+3440_-41+3443del	0	0	0	0	0	0	rs78150100	0	-1	0	deletion	HGNC	HGNC:29831	YES	1	A2	CCDS55562.1	ENSP00000367890	O95544	0	UPI000013CBEB	0	0	0	0	0	0	chr1:g.1776473_1776476del	0.359	0.0492
chr1	1779667	0	T	TTG	17	152	1307	0.109	TG	intron_variant	MODIFIER	NADK	ENSG00000008130	Transcript	ENST00000378625.5	protein_coding	0	1/13	ENST00000378625.5:c.-41+236_-41+237dup	0	0	0	0	0	0	rs113154798	0	-1	0	insertion	HGNC	HGNC:29831	YES	1	A2	CCDS55562.1	ENSP00000367890	O95544	0	UPI000013CBEB	0	0	0	0	0	0	chr1:g.1779691_1779692dup	0	0
chr1	1880926	rs34339560	CA	C	136	152	2811	0.897	-	intron_variant	MODIFIER	GNB1	ENSG00000078369	Transcript	ENST00000378609.9	protein_coding	0	1/11	ENST00000378609.9:c.-96+9893del	0	0	0	0	0	0	rs34339560	0	-1	0	deletion	HGNC	HGNC:4396	YES	1	P1	CCDS34.1	ENSP00000367872	P62873	A0A024R056	UPI00000230B3	0	1	0	0	0	0	chr1:g.1880928del	0.7564	0.4932
chr1	1881006	rs142445070	GGA	G	12	152	2528	0.077	-	intron_variant	MODIFIER	GNB1	ENSG00000078369	Transcript	ENST00000378609.9	protein_coding	0	1/11	ENST00000378609.9:c.-96+9812_-96+9813del	0	0	0	0	0	0	rs142445070	0	-1	0	deletion	HGNC	HGNC:4396	YES	1	P1	CCDS34.1	ENSP00000367872	P62873	A0A024R056	UPI00000230B3	0	1	0	0	0	0	chr1:g.1881012_1881013del	0.1781	0.1891
chr1	1881428	rs70937201	C	CT	115	150	1052	0.773	T	intron_variant	MODIFIER	GNB1	ENSG00000078369	Transcript	ENST00000378609.9	protein_coding	0	1/11	ENST00000378609.9:c.-96+9391dup	0	0	0	0	0	0	rs547536128	0	-1	0	insertion	HGNC	HGNC:4396	YES	1	P1	CCDS34.1	ENSP00000367872	P62873	A0A024R056	UPI00000230B3	0	1	0	0	0	0	chr1:g.1881437dup	0.4285	0.0333
chr1	1891654	0	C	CAGAG	119	152	2101	0.788	AGAG	upstream_gene_variant	MODIFIER	GNB1	ENSG00000078369	Transcript	ENST00000378609.9	protein_coding	0	0	0	0	0	0	0	0	0	rs138986851	567	-1	0	insertion	HGNC	HGNC:4396	YES	1	P1	CCDS34.1	ENSP00000367872	P62873	A0A024R056	UPI00000230B3	0	1	0	0	0	0	chr1:g.1891656_1891659dup	0.3614	0.0287
chr1	1917393	rs3039775	A	AAC	13	152	2104	0.083	AC	downstream_gene_variant	MODIFIER	CFAP74	ENSG00000142609	Transcript	ENST00000493964.5	protein_coding	0	0	0	0	0	0	0	0	0	rs5772055	4557	-1	0	insertion	HGNC	HGNC:29368	YES	5	P1	0	ENSP00000417061	Q9C0B2	0	UPI0004620AE2	0	0	0	0	0	0	chr1:g.1917395_1917396dup	0.2171	0.416
chr1	1919188	0	CAGCGGCAGG	C	101	152	1633	0.66	-	downstream_gene_variant	MODIFIER	CFAP74	ENSG00000142609	Transcript	ENST00000493964.5	protein_coding	0	0	0	0	0	0	0	0	0	rs575852588&COSM1167507	2754	-1	0	deletion	HGNC	HGNC:29368	YES	5	P1	0	ENSP00000417061	Q9C0B2	0	UPI0004620AE2	0	0	0	0	0	0	chr1:g.1919215_1919223del	0.359	0.0673
chr1	2071051	rs142717180	C	CACCTGGGCGTGTG	44	152	1974	0.282	ACCTGGGCGTGTG	intron_variant	MODIFIER	PRKCZ	ENSG00000067606	Transcript	ENST00000378567.8	protein_coding	0	4/17	ENST00000378567.8:c.334+11471_334+11472insTGACCTGGGCGTG	0	0	0	0	0	0	rs142717180	0	1	0	insertion	HGNC	HGNC:9412	YES	1	P1	CCDS37.1	ENSP00000367830	Q05513	0	UPI0000169EB7	0	0	0	0	0	11	chr1:g.2071062_2071063insTGACCTGGGCGTG	0.3043	0.1467
chr1	2071051	0	C	CACCTGGGCGTGTGACCTGGGCGTGTG	14	152	1974	0.096	ACCTGGGCGTGTGACCTGGGCGTGTG	intron_variant	MODIFIER	PRKCZ	ENSG00000067606	Transcript	ENST00000378567.8	protein_coding	0	4/17	ENST00000378567.8:c.334+11471_334+11472insTGACCTGGGCGTGTGACCTGGGCGTG	0	0	0	0	0	0	rs142717180	0	1	0	insertion	HGNC	HGNC:9412	YES	1	P1	CCDS37.1	ENSP00000367830	Q05513	0	UPI0000169EB7	0	0	0	0	0	11	chr1:g.2071062_2071063insTGACCTGGGCGTGTGACCTGGGCGTG	0	0.2716
chr1	2072553	rs34106910	GC	G	58	152	1685	0.385	-	intron_variant	MODIFIER	PRKCZ	ENSG00000067606	Transcript	ENST00000378567.8	protein_coding	0	4/17	ENST00000378567.8:c.334+12964del	0	0	0	0	0	0	rs34106910	0	1	0	deletion	HGNC	HGNC:9412	YES	1	P1	CCDS37.1	ENSP00000367830	Q05513	0	UPI0000169EB7	0	0	0	0	0	1	chr1:g.2072555del	0.6629	0.8994
chr1	2112675	rs201382285	T	TTTGG	44	152	931	0.301	TTGG	intron_variant	MODIFIER	PRKCZ	ENSG00000067606	Transcript	ENST00000378567.8	protein_coding	0	4/17	ENST00000378567.8:c.335-22572_335-22569dup	0	0	0	0	0	0	rs201382285	0	1	0	insertion	HGNC	HGNC:9412	YES	1	P1	CCDS37.1	ENSP00000367830	Q05513	0	UPI0000169EB7	0	0	0	0	0	18	chr1:g.2112690_2112693dup	0	0
chr1	2134596	rs77334925	A	AAT	20	152	2150	0.141	AT	intron_variant	MODIFIER	PRKCZ	ENSG00000067606	Transcript	ENST00000378567.8	protein_coding	0	4/17	ENST00000378567.8:c.335-666_335-665insAT	0	0	0	0	0	0	rs77334925	0	1	0	insertion	HGNC	HGNC:9412	YES	1	P1	CCDS37.1	ENSP00000367830	Q05513	0	UPI0000169EB7	0	0	0	0	0	0	chr1:g.2134596_2134597insAT	0.1891	0.2345
chr1	2137585	rs77364590	GCCT	G	20	152	2106	0.141	-	intron_variant	MODIFIER	PRKCZ	ENSG00000067606	Transcript	ENST00000378567.8	protein_coding	0	5/17	ENST00000378567.8:c.420+2243_420+2245del	0	0	0	0	0	0	rs150160498	0	1	0	deletion	HGNC	HGNC:9412	YES	1	P1	CCDS37.1	ENSP00000367830	Q05513	0	UPI0000169EB7	0	0	0	0	0	4	chr1:g.2137590_2137592del	0.1603	0.1263
chr1	2214805	rs34745034	CTG	C	18	152	1869	0.128	-	intron_variant&non_coding_transcript_variant	MODIFIER	AL590822.1	ENSG00000234396	Transcript	ENST00000442483.2	lincRNA	0	1/1	ENST00000442483.2:n.122+2166_122+2167del	0	0	0	0	0	0	rs71578370	0	1	0	deletion	Clone_based_ensembl_gene	0	YES	3	0	0	0	0	0	0	0	0	0	0	0	4	chr1:g.2214810_2214811del	0.3305	0.6445
chr1	2231217	rs77234996	C	CCA	8	152	1831	0.051	CA	intron_variant	MODIFIER	SKI	ENSG00000157933	Transcript	ENST00000378536.5	protein_coding	0	1/6	ENST00000378536.5:c.969+1485_969+1486dup	0	0	0	0	0	0	rs77234996	0	1	0	insertion	HGNC	HGNC:10896	YES	1	P1	CCDS39.1	ENSP00000367797	P12755	0	UPI00001359DE	0	1	0	0	0	4	chr1:g.2231220_2231221dup	0.1004	0.1884
chr1	2235168	rs34646035	G	GT	138	150	935	0.922	T	intron_variant	MODIFIER	SKI	ENSG00000157933	Transcript	ENST00000378536.5	protein_coding	0	1/6	ENST00000378536.5:c.969+5433_969+5434insT	0	0	0	0	0	0	rs34646035	0	1	0	insertion	HGNC	HGNC:10896	YES	1	P1	CCDS39.1	ENSP00000367797	P12755	0	UPI00001359DE	0	1	0	0	0	0	chr1:g.2235168_2235169insT	0.648	0.5446
chr1	2246853	0	T	TG	102	152	1943	0.679	G	intron_variant	MODIFIER	SKI	ENSG00000157933	Transcript	ENST00000378536.5	protein_coding	0	1/6	ENST00000378536.5:c.969+17126dup	0	0	0	0	0	0	rs74971112	0	1	0	insertion	HGNC	HGNC:10896	YES	1	P1	CCDS39.1	ENSP00000367797	P12755	0	UPI00001359DE	0	1	0	0	0	8	chr1:g.2246861dup	0	0.2216
chr1	2246853	rs74971112	TGG	T	36	152	1943	0.231	-	intron_variant	MODIFIER	SKI	ENSG00000157933	Transcript	ENST00000378536.5	protein_coding	0	1/6	ENST00000378536.5:c.969+17125_969+17126del	0	0	0	0	0	0	rs151255694	0	1	0	deletion	HGNC	HGNC:10896	YES	1	P1	CCDS39.1	ENSP00000367797	P12755	0	UPI00001359DE	0	1	0	0	0	6	chr1:g.2246860_2246861del	0.3491	0.2148
chr1	2254733	0	C	CGTGT	9	152	2013	0.058	GTGT	intron_variant	MODIFIER	SKI	ENSG00000157933	Transcript	ENST00000378536.5	protein_coding	0	1/6	ENST00000378536.5:c.969+25012_969+25015dup	0	0	0	0	0	0	rs139901487	0	1	0	insertion	HGNC	HGNC:10896	YES	1	P1	CCDS39.1	ENSP00000367797	P12755	0	UPI00001359DE	0	1	0	0	0	17	chr1:g.2254747_2254750dup	0.0441	0.0023
chr1	2257558	rs140561111	G	GCTT	18	150	1263	0.117	CTT	intron_variant	MODIFIER	SKI	ENSG00000157933	Transcript	ENST00000378536.5	protein_coding	0	1/6	ENST00000378536.5:c.969+27825_969+27827dup	0	0	0	0	0	0	rs140561111	0	1	0	insertion	HGNC	HGNC:10896	YES	1	P1	CCDS39.1	ENSP00000367797	P12755	0	UPI00001359DE	0	1	0	0	0	4	chr1:g.2257560_2257562dup	0.0126	0.0008
chr1	2271718	0	T	TG	100	152	1319	0.667	G	intron_variant	MODIFIER	SKI	ENSG00000157933	Transcript	ENST00000378536.5	protein_coding	0	1/6	ENST00000378536.5:c.970-31251dup	0	0	0	0	0	0	rs35691128	0	1	0	insertion	HGNC	HGNC:10896	YES	1	P1	CCDS39.1	ENSP00000367797	P12755	0	UPI00001359DE	0	1	0	0	0	9	chr1:g.2271727dup	0.3255	0.1762
chr1	2290536	rs35471620	C	CG	42	152	2156	0.282	G	intron_variant	MODIFIER	SKI	ENSG00000157933	Transcript	ENST00000378536.5	protein_coding	0	1/6	ENST00000378536.5:c.970-12439dup	0	0	0	0	0	0	rs35471620	0	1	0	insertion	HGNC	HGNC:10896	YES	1	P1	CCDS39.1	ENSP00000367797	P12755	0	UPI00001359DE	0	1	0	0	0	3	chr1:g.2290539dup	0.3297	0.1755
chr1	2291613	rs34433967	CCT	C	60	152	1152	0.41	-	intron_variant	MODIFIER	SKI	ENSG00000157933	Transcript	ENST00000378536.5	protein_coding	0	1/6	ENST00000378536.5:c.970-11363_970-11362del	0	0	0	0	0	0	rs34433967	0	1	0	deletion	HGNC	HGNC:10896	YES	1	P1	CCDS39.1	ENSP00000367797	P12755	0	UPI00001359DE	0	1	0	0	0	1	chr1:g.2291615_2291616del	0.4577	0.2239
chr1	2291705	0	TG	T	131	152	1721	0.853	-	intron_variant	MODIFIER	SKI	ENSG00000157933	Transcript	ENST00000378536.5	protein_coding	0	1/6	ENST00000378536.5:c.970-11266del	0	0	0	0	0	0	rs5772064	0	1	0	deletion	HGNC	HGNC:10896	YES	1	P1	CCDS39.1	ENSP00000367797	P12755	0	UPI00001359DE	0	1	0	0	0	6	chr1:g.2291712del	0.8698	0.9501
chr1	2293427	0	G	GC	104	152	1492	0.679	C	intron_variant	MODIFIER	SKI	ENSG00000157933	Transcript	ENST00000378536.5	protein_coding	0	1/6	ENST00000378536.5:c.970-9542dup	0	0	0	0	0	0	rs145326512	0	1	0	insertion	HGNC	HGNC:10896	YES	1	P1	CCDS39.1	ENSP00000367797	P12755	0	UPI00001359DE	0	1	0	0	0	9	chr1:g.2293436dup	0.3868	0.3684
chr1	2299253	0	AG	A	149	152	2075	0.981	-	intron_variant	MODIFIER	SKI	ENSG00000157933	Transcript	ENST00000378536.5	protein_coding	0	1/6	ENST00000378536.5:c.970-3716del	0	0	0	0	0	0	rs35472917	0	1	0	deletion	HGNC	HGNC:10896	YES	1	P1	CCDS39.1	ENSP00000367797	P12755	0	UPI00001359DE	0	1	0	0	0	8	chr1:g.2299262del	0	0
chr1	2310810	rs74911766	CAG	C	18	152	2035	0.115	-	downstream_gene_variant	MODIFIER	SKI	ENSG00000157933	Transcript	ENST00000378536.5	protein_coding	0	0	0	0	0	0	0	0	0	rs74911766	598	1	0	deletion	HGNC	HGNC:10896	YES	1	P1	CCDS39.1	ENSP00000367797	P12755	0	UPI00001359DE	0	1	0	0	0	0	chr1:g.2310811_2310812del	0.1072	0.0847
chr1	2312177	rs34394327	C	CCGTTT	151	152	1489	0.994	CGTTT	downstream_gene_variant	MODIFIER	SKI	ENSG00000157933	Transcript	ENST00000378536.5	protein_coding	0	0	0	0	0	0	0	0	0	rs111933323	1964	1	0	insertion	HGNC	HGNC:10896	YES	1	P1	CCDS39.1	ENSP00000367797	P12755	0	UPI00001359DE	0	1	0	0	0	0	chr1:g.2312178_2312179insGTTTC	0	1
chr1	2316943	rs56200665	G	GC	118	152	2734	0.782	C	downstream_gene_variant	MODIFIER	MORN1	ENSG00000116151	Transcript	ENST00000378531.8	protein_coding	0	0	0	0	0	0	0	0	0	rs56200665	4309	-1	0	insertion	HGNC	HGNC:25852	YES	2	P3	CCDS40.1	ENSP00000367792	Q5T089	0	UPI000007293C	0	0	0	0	0	0	chr1:g.2316943_2316944insC	0.639	0.6127
chr1	2392167	0	T	TG	26	152	1039	0.179	G	intron_variant	MODIFIER	RER1	ENSG00000157916	Transcript	ENST00000605895.6	protein_coding	0	1/6	ENST00000605895.6:c.-8+215dup	0	0	0	0	0	0	rs567480192	0	1	0	insertion	HGNC	HGNC:30309	YES	1	P1	CCDS41232.1	ENSP00000475168	O15258	Q5T094	UPI0000000C69	0	0	0	0	0	6	chr1:g.2392173dup	0	0
chr1	2416398	rs70954601	G	GGGACA	73	152	2316	0.481	GGACA	upstream_gene_variant	MODIFIER	PEX10	ENSG00000157911	Transcript	ENST00000288774.7	protein_coding	0	0	0	0	0	0	0	0	0	rs55744642	3868	-1	0	insertion	HGNC	HGNC:8851	YES	1	0	CCDS41.1	ENSP00000288774	O60683	A0A024R0A4	UPI000002B0DD	0	1	0	0	0	0	chr1:g.2416402_2416403insAGGAC	0	0.7995
chr1	2416398	rs55744642	G	GCGACA	78	152	2316	0.513	CGACA	upstream_gene_variant	MODIFIER	PEX10	ENSG00000157911	Transcript	ENST00000288774.7	protein_coding	0	0	0	0	0	0	0	0	0	rs55744642	3868	-1	0	insertion	HGNC	HGNC:8851	YES	1	0	CCDS41.1	ENSP00000288774	O60683	A0A024R0A4	UPI000002B0DD	0	1	0	0	0	0	chr1:g.2416398_2416399insCGACA	0.2141	0.18
chr1	2430625	rs376174603	C	CGTGGGTGAGTGAGGCCCTGGCT	15	152	1919	0.096	GTGGGTGAGTGAGGCCCTGGCT	stop_gained&frameshift_variant	HIGH	PLCH2	ENSG00000149527	Transcript	ENST00000609981.5	protein_coding	2/4	0	ENST00000609981.5:c.112_115+18dup	0	346-347/568	111-112/333	37-38/111	-/VGE*GPGX	-/GTGGGTGAGTGAGGCCCTGGCT	rs759322327	0	1	cds_end_NF	insertion	HGNC	HGNC:29037	0	5	0	0	ENSP00000476436	0	V9GY64	UPI0003B92842	0	0	0	0	hmmpanther:PTHR10336&hmmpanther:PTHR10336:SF145	22	chr1:g.2430626_2430647dup	0	0
chr1	3170057	0	AT	A	60	152	1141	0.385	-	intron_variant	MODIFIER	PRDM16	ENSG00000142611	Transcript	ENST00000270722.10	protein_coding	0	1/16	ENST00000270722.10:c.38-16058del	0	0	0	0	0	0	rs35945121	0	1	0	deletion	HGNC	HGNC:14000	YES	1	P3	CCDS41236.2	ENSP00000270722	Q9HAZ2	0	UPI0000458A29	0	1	0	0	0	9	chr1:g.3170067del	0	0
chr1	3170064	rs201589407	T	TTTC	10	152	1057	0.064	TTC	intron_variant	MODIFIER	PRDM16	ENSG00000142611	Transcript	ENST00000270722.10	protein_coding	0	1/16	ENST00000270722.10:c.38-16059_38-16058insCTT	0	0	0	0	0	0	rs567097379	0	1	0	insertion	HGNC	HGNC:14000	YES	1	P3	CCDS41236.2	ENSP00000270722	Q9HAZ2	0	UPI0000458A29	0	1	0	0	0	2	chr1:g.3170066_3170067insCTT	0.0601	0.0847
chr1	3172603	rs376684861	C	CG	11	152	2526	0.071	G	intron_variant	MODIFIER	PRDM16	ENSG00000142611	Transcript	ENST00000270722.10	protein_coding	0	1/16	ENST00000270722.10:c.38-13522_38-13521insG	0	0	0	0	0	0	rs376684861	0	1	0	insertion	HGNC	HGNC:14000	YES	1	P3	CCDS41236.2	ENSP00000270722	Q9HAZ2	0	UPI0000458A29	0	1	0	0	0	0	chr1:g.3172603_3172604insG	0.0455	0.0333
chr1	3349979	rs3036532	T	TGGAGGA	136	152	2021	0.897	GGAGGA	intron_variant	MODIFIER	PRDM16	ENSG00000142611	Transcript	ENST00000270722.10	protein_coding	0	3/16	ENST00000270722.10:c.439-35171_439-35166dup	0	0	0	0	0	0	rs3036532	0	1	0	insertion	HGNC	HGNC:14000	YES	1	P3	CCDS41236.2	ENSP00000270722	Q9HAZ2	0	UPI0000458A29	0	1	0	0	0	7	chr1:g.3349981_3349986dup	0	0.5703
chr1	3394364	rs112886356	C	CCG	152	152	1669	1	CG	intron_variant	MODIFIER	PRDM16	ENSG00000142611	Transcript	ENST00000270722.10	protein_coding	0	4/16	ENST00000270722.10:c.574-2125_574-2124dup	0	0	0	0	0	0	rs145881072	0	1	0	insertion	HGNC	HGNC:14000	YES	1	P3	CCDS41236.2	ENSP00000270722	Q9HAZ2	0	UPI0000458A29	0	1	0	0	0	3	chr1:g.3394366_3394367dup	0	0.9811
chr1	3472440	rs35594591	GC	G	68	152	2163	0.442	-	intron_variant	MODIFIER	ARHGEF16	ENSG00000130762	Transcript	ENST00000378378.9	protein_coding	0	6/14	ENST00000378378.9:c.1023-629del	0	0	0	0	0	0	rs35594591	0	1	0	deletion	HGNC	HGNC:15515	YES	2	P2	CCDS46.2	ENSP00000367629	Q5VV41	0	UPI00002039A3	0	0	0	0	0	8	chr1:g.3472449del	0.1761	0.2829
chr1	3479409	rs70938094	ACC	A	74	152	1789	0.494	-	intron_variant	MODIFIER	ARHGEF16	ENSG00000130762	Transcript	ENST00000378378.9	protein_coding	0	12/14	ENST00000378378.9:c.1815-104_1815-103del	0	0	0	0	0	0	rs70938094	0	1	0	deletion	HGNC	HGNC:15515	YES	2	P2	CCDS46.2	ENSP00000367629	Q5VV41	0	UPI00002039A3	0	0	0	0	0	3	chr1:g.3479413_3479414del	0	0
chr1	3480851	rs56102150	C	CCT	152	152	2234	1	CT	3_prime_UTR_variant	MODIFIER	ARHGEF16	ENSG00000130762	Transcript	ENST00000378378.9	protein_coding	15/15	0	ENST00000378378.9:c.*266_*267dup	0	2560-2561/2822	0	0	0	0	rs142007270	0	1	0	insertion	HGNC	HGNC:15515	YES	2	P2	CCDS46.2	ENSP00000367629	Q5VV41	0	UPI00002039A3	0	0	0	0	0	3	chr1:g.3480853_3480854dup	0	0.882
chr1	3482315	rs58188396	G	GGGGGGGCGGGTAGCC	68	152	858	0.455	GGGGGGCGGGTAGCC	downstream_gene_variant	MODIFIER	ARHGEF16	ENSG00000130762	Transcript	ENST00000378378.9	protein_coding	0	0	0	0	0	0	0	0	0	rs138984372	1202	1	0	insertion	HGNC	HGNC:15515	YES	2	P2	CCDS46.2	ENSP00000367629	Q5VV41	0	UPI00002039A3	0	0	0	0	0	0	chr1:g.3482316_3482330dup	0.5805	0.3147
chr1	3482488	rs879537770	T	TCAGCCTCTGCGCCTCAGTTCCGTCTGCAAGTGGCTACAG	13	152	2059	0.083	CAGCCTCTGCGCCTCAGTTCCGTCTGCAAGTGGCTACAG	downstream_gene_variant	MODIFIER	ARHGEF16	ENSG00000130762	Transcript	ENST00000378378.9	protein_coding	0	0	0	0	0	0	0	0	0	rs879537770	1375	1	0	insertion	HGNC	HGNC:15515	YES	2	P2	CCDS46.2	ENSP00000367629	Q5VV41	0	UPI00002039A3	0	0	0	0	0	0	chr1:g.3482500_3482538dup	0	0
chr1	3538321	rs112391488	AG	A	22	152	1857	0.141	-	intron_variant	MODIFIER	MEGF6	ENSG00000162591	Transcript	ENST00000356575.9	protein_coding	0	4/36	ENST00000356575.9:c.482-14076del	0	0	0	0	0	0	rs112391488	0	-1	0	deletion	HGNC	HGNC:3232	YES	1	P1	CCDS41237.1	ENSP00000348982	O75095	0	UPI0000DACACB	0	0	0	0	0	0	chr1:g.3538328del	0.1863	0.1324
chr1	3544205	0	GTCGCAGCGGCATCAGGCTAACCCTCTCCCCCCAGCA	G	9	152	1786	0.058	-	intron_variant	MODIFIER	MEGF6	ENSG00000162591	Transcript	ENST00000356575.9	protein_coding	0	4/36	ENST00000356575.9:c.482-19995_482-19960del	0	0	0	0	0	0	0	0	-1	0	deletion	HGNC	HGNC:3232	YES	1	P1	CCDS41237.1	ENSP00000348982	O75095	0	UPI0000DACACB	0	0	0	0	0	0	chr1:g.3544236_3544271del	0	0
chr1	3598504	rs36094767	T	TC	74	152	1864	0.481	C	intron_variant	MODIFIER	MEGF6	ENSG00000162591	Transcript	ENST00000356575.9	protein_coding	0	2/36	ENST00000356575.9:c.267-3058dup	0	0	0	0	0	0	rs36094767	0	-1	0	insertion	HGNC	HGNC:3232	YES	1	P1	CCDS41237.1	ENSP00000348982	O75095	0	UPI0000DACACB	0	0	0	0	0	0	chr1:g.3598508dup	0.7017	0.4758
chr1	3625542	rs3838971	T	TG	19	152	2094	0.122	G	intron_variant	MODIFIER	TPRG1L	ENSG00000158109	Transcript	ENST00000378344.7	protein_coding	0	2/4	ENST00000378344.7:c.293+33dup	0	0	0	0	0	0	rs3838971	0	1	0	insertion	HGNC	HGNC:27007	YES	2	P1	CCDS47.1	ENSP00000367595	Q5T0D9	0	UPI000014067B	0	0	0	0	0	6	chr1:g.3625548dup	0.2985	0.2685
chr1	3650061	rs145464993	AGCAGGCTG	A	39	152	1489	0.25	-	5_prime_UTR_variant	MODIFIER	WRAP73	ENSG00000116213	Transcript	ENST00000270708.12	protein_coding	1/12	0	ENST00000270708.12:c.-70_-63del	0	35-42/1692	0	0	0	0	rs145464993&rs3831025	0	-1	0	deletion	HGNC	HGNC:12759	YES	1	P1	CCDS48.1	ENSP00000270708	Q9P2S5	A0A384MQZ3	UPI0000138EDF	0	0	0	0	0	0	chr1:g.3650062_3650069del	0.3742	0.1203
chr1	3664469	rs5772115	TC	T	23	152	1988	0.154	-	intron_variant	MODIFIER	TP73	ENSG00000078900	Transcript	ENST00000378295.9	protein_coding	0	1/13	ENST00000378295.9:c.-34+11830del	0	0	0	0	0	0	rs5772115	0	1	0	deletion	HGNC	HGNC:12003	YES	1	P3	CCDS49.1	ENSP00000367545	O15350	A0A024R4C3	UPI000002E988	0	1	0	0	0	1	chr1:g.3664471del	0.0679	0.0038
chr1	3678411	rs201201383	GC	G	8	152	1924	0.058	-	intron_variant	MODIFIER	TP73	ENSG00000078900	Transcript	ENST00000378295.9	protein_coding	0	1/13	ENST00000378295.9:c.-33-3920del	0	0	0	0	0	0	rs201201383	0	1	0	deletion	HGNC	HGNC:12003	YES	1	P3	CCDS49.1	ENSP00000367545	O15350	A0A024R4C3	UPI000002E988	0	1	0	0	0	1	chr1:g.3678413del	0.0038	0
chr1	3679529	rs201955024	ATCTC	A	15	152	1746	0.103	-	intron_variant	MODIFIER	TP73	ENSG00000078900	Transcript	ENST00000378295.9	protein_coding	0	1/13	ENST00000378295.9:c.-33-2800_-33-2797del	0	0	0	0	0	0	rs201955024	0	1	0	deletion	HGNC	HGNC:12003	YES	1	P3	CCDS49.1	ENSP00000367545	O15350	A0A024R4C3	UPI000002E988	0	1	0	0	0	3	chr1:g.3679533_3679536del	0.0317	0.0552
chr1	3679578	0	ACT	A	47	152	1601	0.314	-	intron_variant	MODIFIER	TP73	ENSG00000078900	Transcript	ENST00000378295.9	protein_coding	0	1/13	ENST00000378295.9:c.-33-2750_-33-2749del	0	0	0	0	0	0	rs143879812	0	1	0	deletion	HGNC	HGNC:12003	YES	1	P3	CCDS49.1	ENSP00000367545	O15350	A0A024R4C3	UPI000002E988	0	1	0	0	0	4	chr1:g.3679583_3679584del	0	0
chr1	3774675	rs56717948	ACCCCGG	A	58	152	2079	0.385	-	intron_variant	MODIFIER	SMIM1	ENSG00000235169	Transcript	ENST00000444870.7	protein_coding	0	2/3	ENST00000444870.7:c.-75-618_-75-613del	0	0	0	0	0	0	rs143872648	0	1	0	deletion	HGNC	HGNC:44204	YES	1	P1	CCDS57966.1	ENSP00000457386	B2RUZ4	M4WDD3	UPI00002039BC	0	1	0	0	0	5	chr1:g.3774681_3774686del	0.2314	0.0386
chr1	3776421	rs146199766	CCT	C	16	152	2178	0.109	-	downstream_gene_variant	MODIFIER	CCDC27	ENSG00000162592	Transcript	ENST00000294600.7	protein_coding	0	0	0	0	0	0	0	0	0	rs146199766	4777	1	0	deletion	HGNC	HGNC:26546	YES	1	P1	CCDS50.1	ENSP00000294600	Q2M243	0	UPI000013E186	0	0	0	0	0	0	chr1:g.3776422_3776423del	0.0341	0.003
chr1	3856816	0	GCCCGCGC	G	21	152	1566	0.141	-	intron_variant	MODIFIER	CEP104	ENSG00000116198	Transcript	ENST00000378230.8	protein_coding	0	1/21	ENST00000378230.8:c.-15+66_-15+72del	0	0	0	0	0	0	rs149429689	0	-1	0	deletion	HGNC	HGNC:24866	YES	5	P1	CCDS30571.1	ENSP00000367476	O60308	0	UPI0000139AA8	0	1	0	0	0	0	chr1:g.3856836_3856842del	0.3421	0.5809
chr1	3900974	rs35759189	AG	A	11	152	2215	0.071	-	upstream_gene_variant	MODIFIER	C1orf174	ENSG00000198912	Transcript	ENST00000361605.4	protein_coding	0	0	0	0	0	0	0	0	0	rs35759189	703	-1	0	deletion	HGNC	HGNC:27915	YES	1	P1	CCDS53.1	ENSP00000355306	Q8IYL3	0	UPI00001C1D98	0	0	0	0	0	0	chr1:g.3900977del	0.1907	0.1475
chr1	3901570	rs200148559	TTTTG	T	32	152	1749	0.212	-	upstream_gene_variant	MODIFIER	C1orf174	ENSG00000198912	Transcript	ENST00000361605.4	protein_coding	0	0	0	0	0	0	0	0	0	rs200148559	1299	-1	0	deletion	HGNC	HGNC:27915	YES	1	P1	CCDS53.1	ENSP00000355306	Q8IYL3	0	UPI00001C1D98	0	0	0	0	0	0	chr1:g.3901586_3901589del	0.0473	0.0015
chr1	5991276	rs34819449	AC	A	106	152	2436	0.699	-	intron_variant	MODIFIER	NPHP4	ENSG00000131697	Transcript	ENST00000378156.9	protein_coding	0	1/29	ENST00000378156.9:c.-39+967del	0	0	0	0	0	0	rs34819449	0	-1	0	deletion	HGNC	HGNC:19104	YES	1	P2	CCDS44052.1	ENSP00000367398	O75161	0	UPI00001303E5	0	1	0	0	0	0	chr1:g.5991281del	0.4449	0.2322
chr1	5991921	0	CCAGGGGG	C	38	150	959	0.253	-	intron_variant	MODIFIER	NPHP4	ENSG00000131697	Transcript	ENST00000378156.9	protein_coding	0	1/29	ENST00000378156.9:c.-39+316_-39+322del	0	0	0	0	0	0	rs71568636	0	-1	0	deletion	HGNC	HGNC:19104	YES	1	P2	CCDS44052.1	ENSP00000367398	O75161	0	UPI00001303E5	0	1	0	0	0	0	chr1:g.5991952_5991958del	0.5118	0.677
chr1	5992014	rs35722714	C	CCCA	41	152	1455	0.269	CCA	intron_variant	MODIFIER	NPHP4	ENSG00000131697	Transcript	ENST00000378156.9	protein_coding	0	1/29	ENST00000378156.9:c.-39+227_-39+229dup	0	0	0	0	0	0	rs141175835	0	-1	0	insertion	HGNC	HGNC:19104	YES	1	P2	CCDS44052.1	ENSP00000367398	O75161	0	UPI00001303E5	0	1	0	0	0	0	chr1:g.5992015_5992017dup	0.4008	0.5915
chr1	6034390	rs58801392	AG	A	49	152	2201	0.321	-	intron_variant	MODIFIER	KCNAB2	ENSG00000069424	Transcript	ENST00000341524.5	protein_coding	0	1/15	ENST00000341524.5:c.-52-6125del	0	0	0	0	0	0	rs58801392	0	1	0	deletion	HGNC	HGNC:6229	0	1	P4	CCDS55.1	ENSP00000340824	Q13303	A0A024R4E3	UPI000012E16D	0	1	0	0	0	1	chr1:g.6034392del	0.2003	0.149
chr1	6171507	rs112161942	G	GC	53	152	1677	0.353	C	intron_variant	MODIFIER	CHD5	ENSG00000116254	Transcript	ENST00000262450.8	protein_coding	0	1/41	ENST00000262450.8:c.80-3231dup	0	0	0	0	0	0	rs112161942	0	-1	0	insertion	HGNC	HGNC:16816	YES	1	P1	CCDS57.1	ENSP00000262450	Q8TDI0	0	UPI000006CD03	0	0	0	0	0	0	chr1:g.6171515dup	0.2496	0.6082
chr1	6207038	rs79993226	GA	G	10	152	2163	0.064	-	intron_variant	MODIFIER	RNF207	ENSG00000158286	Transcript	ENST00000377939.5	protein_coding	0	2/17	ENST00000377939.5:c.191+314del	0	0	0	0	0	0	rs79993226	0	1	0	deletion	HGNC	HGNC:32947	YES	5	P1	CCDS59.2	ENSP00000367173	Q6ZRF8	0	UPI0000F0A526	0	0	0	0	0	1	chr1:g.6207040del	0.1653	0.0227
chr1	6223487	rs142874431	GA	G	8	152	1590	0.051	-	3_prime_UTR_variant	MODIFIER	ICMT	ENSG00000116237	Transcript	ENST00000343813.10	protein_coding	5/5	0	ENST00000343813.10:c.*1592del	0	2500/4795	0	0	0	0	rs142874431	0	-1	0	deletion	HGNC	HGNC:5350	YES	1	P1	CCDS61.1	ENSP00000343552	O60725	A0A024R4F6	UPI00000012C2	0	0	0	0	0	0	chr1:g.6223490del	0.115	0.0113
chr1	6261640	rs113884827	T	TG	136	152	2022	0.897	G	upstream_gene_variant	MODIFIER	GPR153	ENSG00000158292	Transcript	ENST00000377893.3	protein_coding	0	0	0	0	0	0	0	0	0	rs113884827	542	-1	0	insertion	HGNC	HGNC:23618	YES	1	P1	CCDS64.1	ENSP00000367125	Q6NV75	A0A0I9QQ03	UPI000040E9D7	0	0	0	0	0	0	chr1:g.6261646dup	0	0.7557
chr1	6282062	rs77030690	TC	T	8	152	1700	0.051	-	intron_variant	MODIFIER	ACOT7	ENSG00000097021	Transcript	ENST00000377855.6	protein_coding	0	7/8	ENST00000377855.6:c.860-777del	0	0	0	0	0	0	rs77030690	0	-1	0	deletion	HGNC	HGNC:24157	YES	1	P4	CCDS65.1	ENSP00000367086	O00154	0	UPI000012674F	0	0	0	0	0	0	chr1:g.6282067del	0	0
chr1	6299665	0	A	AGT	14	152	2398	0.09	GT	intron_variant	MODIFIER	ACOT7	ENSG00000097021	Transcript	ENST00000377855.6	protein_coding	0	6/8	ENST00000377855.6:c.743-4687_743-4686dup	0	0	0	0	0	0	rs3838286	0	-1	0	insertion	HGNC	HGNC:24157	YES	1	P4	CCDS65.1	ENSP00000367086	O00154	0	UPI000012674F	0	0	0	0	0	0	chr1:g.6299690_6299691dup	0	0.0651
chr1	6393460	rs76483502	C	CG	152	152	1963	1	G	upstream_gene_variant	MODIFIER	AL031848.2	ENSG00000271746	Transcript	ENST00000607670.1	antisense	0	0	0	0	0	0	0	0	0	rs76483502	94	1	0	insertion	Clone_based_ensembl_gene	0	YES	0	0	0	0	0	0	0	0	0	0	0	0	0	chr1:g.6393460_6393461insG	1	1
chr1	6553849	0	AAAAG	A	152	152	1316	1	-	intron_variant	MODIFIER	NOL9	ENSG00000162408	Transcript	ENST00000377705.6	protein_coding	0	1/11	ENST00000377705.6:c.396+254_396+257del	0	0	0	0	0	0	rs146708232	0	-1	0	deletion	HGNC	HGNC:26265	YES	1	P1	CCDS80.1	ENSP00000366934	Q5SY16	0	UPI00003664C8	0	0	0	0	0	0	chr1:g.6553861_6553864del	0.767	0.5915
chr1	6623505	0	GA	G	35	150	1063	0.227	-	3_prime_UTR_variant	MODIFIER	PHF13	ENSG00000116273	Transcript	ENST00000377648.5	protein_coding	4/4	0	ENST00000377648.5:c.*1879del	0	3108/3632	0	0	0	0	rs35014452	0	1	0	deletion	HGNC	HGNC:22983	YES	1	P1	CCDS85.1	ENSP00000366876	Q86YI8	A0A158RFV6	UPI000013C9BF	0	0	0	0	0	10	chr1:g.6623516del	0.6957	0.7322
chr1	6625745	0	CGCCCG	C	38	152	1769	0.244	-	downstream_gene_variant	MODIFIER	PHF13	ENSG00000116273	Transcript	ENST00000377648.5	protein_coding	0	0	0	0	0	0	0	0	0	rs112819712	1716	1	0	deletion	HGNC	HGNC:22983	YES	1	P1	CCDS85.1	ENSP00000366876	Q86YI8	A0A158RFV6	UPI000013C9BF	0	0	0	0	0	0	chr1:g.6625765_6625769del	0.6851	0.711
chr1	6822794	0	C	CCA	85	152	1568	0.558	CA	intron_variant	MODIFIER	CAMTA1	ENSG00000171735	Transcript	ENST00000303635.12	protein_coding	0	2/22	ENST00000303635.12:c.116-2267_116-2266dup	0	0	0	0	0	0	rs1194529509	0	1	0	insertion	HGNC	HGNC:18806	YES	1	P1	CCDS30576.1	ENSP00000306522	Q9Y6Y1	0	UPI00001C1D72	0	1	0	0	0	32	chr1:g.6822825_6822826dup	0	0
chr1	6884291	0	G	GACAC	20	150	1329	0.13	ACAC	intron_variant	MODIFIER	CAMTA1	ENSG00000171735	Transcript	ENST00000303635.12	protein_coding	0	3/22	ENST00000303635.12:c.234+59123_234+59126dup	0	0	0	0	0	0	rs1448763424	0	1	0	insertion	HGNC	HGNC:18806	YES	1	P1	CCDS30576.1	ENSP00000306522	Q9Y6Y1	0	UPI00001C1D72	0	1	0	0	0	45	chr1:g.6884333_6884336dup	0	0
chr1	6884291	0	G	GACACACAC	40	150	1329	0.266	ACACACAC	intron_variant	MODIFIER	CAMTA1	ENSG00000171735	Transcript	ENST00000303635.12	protein_coding	0	3/22	ENST00000303635.12:c.234+59119_234+59126dup	0	0	0	0	0	0	rs1448763424	0	1	0	insertion	HGNC	HGNC:18806	YES	1	P1	CCDS30576.1	ENSP00000306522	Q9Y6Y1	0	UPI00001C1D72	0	1	0	0	0	45	chr1:g.6884329_6884336dup	0	0
chr1	6922405	rs34926142	T	TC	141	152	2283	0.929	C	intron_variant	MODIFIER	CAMTA1	ENSG00000171735	Transcript	ENST00000303635.12	protein_coding	0	3/22	ENST00000303635.12:c.234+97195_234+97196insC	0	0	0	0	0	0	rs34926142	0	1	0	insertion	HGNC	HGNC:18806	YES	1	P1	CCDS30576.1	ENSP00000306522	Q9Y6Y1	0	UPI00001C1D72	0	1	0	0	0	0	chr1:g.6922405_6922406insC	0.6573	0.7194
chr1	7389310	rs60729928	GCAGC	G	152	152	2270	1	-	intron_variant	MODIFIER	CAMTA1	ENSG00000171735	Transcript	ENST00000303635.12	protein_coding	0	5/22	ENST00000303635.12:c.439-78518_439-78515del	0	0	0	0	0	0	rs74749733	0	1	0	deletion	HGNC	HGNC:18806	YES	1	P1	CCDS30576.1	ENSP00000306522	Q9Y6Y1	0	UPI00001C1D72	0	1	0	0	0	1	chr1:g.7389312_7389315del	0	0
chr1	7478276	rs34303602	C	CTG	97	152	2548	0.635	TG	intron_variant	MODIFIER	CAMTA1	ENSG00000171735	Transcript	ENST00000303635.12	protein_coding	0	6/22	ENST00000303635.12:c.510+10378_510+10379dup	0	0	0	0	0	0	rs34303602	0	1	0	insertion	HGNC	HGNC:18806	YES	1	P1	CCDS30576.1	ENSP00000306522	Q9Y6Y1	0	UPI00001C1D72	0	1	0	0	0	4	chr1:g.7478279_7478280dup	0.7396	0.8805
chr1	7478712	rs2308068	C	CTTTA	101	152	2065	0.66	TTTA	intron_variant	MODIFIER	CAMTA1	ENSG00000171735	Transcript	ENST00000303635.12	protein_coding	0	6/22	ENST00000303635.12:c.510+10813_510+10816dup	0	0	0	0	0	0	rs35497866	0	1	0	insertion	HGNC	HGNC:18806	YES	1	P1	CCDS30576.1	ENSP00000306522	Q9Y6Y1	0	UPI00001C1D72	0	1	0	0	0	5	chr1:g.7478714_7478717dup	0.8616	0.9796
chr1	7668425	rs879773700	ACACACACC	A	63	152	1221	0.41	-	intron_variant	MODIFIER	CAMTA1	ENSG00000171735	Transcript	ENST00000303635.12	protein_coding	0	9/22	ENST00000303635.12:c.2653-2482_2653-2475del	0	0	0	0	0	0	rs879773700	0	1	0	deletion	HGNC	HGNC:18806	YES	1	P1	CCDS30576.1	ENSP00000306522	Q9Y6Y1	0	UPI00001C1D72	0	1	0	0	0	3	chr1:g.7668429_7668436del	0	0
chr1	7668427	rs1277333239	ACACACC	A	8	152	1239	0.051	-	intron_variant	MODIFIER	CAMTA1	ENSG00000171735	Transcript	ENST00000303635.12	protein_coding	0	9/22	ENST00000303635.12:c.2653-2480_2653-2475del	0	0	0	0	0	0	rs1277333239	0	1	0	deletion	HGNC	HGNC:18806	YES	1	P1	CCDS30576.1	ENSP00000306522	Q9Y6Y1	0	UPI00001C1D72	0	1	0	0	0	3	chr1:g.7668431_7668436del	0	0
chr1	7679580	rs59296896	C	CT	31	152	1452	0.199	T	intron_variant	MODIFIER	CAMTA1	ENSG00000171735	Transcript	ENST00000303635.12	protein_coding	0	11/22	ENST00000303635.12:c.2914+1847_2914+1848insT	0	0	0	0	0	0	rs59296896	0	1	0	insertion	HGNC	HGNC:18806	YES	1	P1	CCDS30576.1	ENSP00000306522	Q9Y6Y1	0	UPI00001C1D72	0	1	0	0	0	0	chr1:g.7679580_7679581insT	0.4904	0.5416
chr1	7704158	0	A	ACGC	15	152	1277	0.096	CGC	intron_variant	MODIFIER	CAMTA1	ENSG00000171735	Transcript	ENST00000303635.12	protein_coding	0	11/22	ENST00000303635.12:c.2914+26435_2914+26437dup	0	0	0	0	0	0	rs563084091	0	1	0	insertion	HGNC	HGNC:18806	YES	1	P1	CCDS30576.1	ENSP00000306522	Q9Y6Y1	0	UPI00001C1D72	0	1	0	0	0	12	chr1:g.7704168_7704170dup	0.0022	0.0008
chr1	7783648	rs750402296	TAA	T	25	150	833	0.175	-	downstream_gene_variant	MODIFIER	VAMP3	ENSG00000049245	Transcript	ENST00000054666.11	protein_coding	0	0	0	0	0	0	0	0	0	rs750402296	2217	1	0	deletion	HGNC	HGNC:12644	YES	1	P1	CCDS88.1	ENSP00000054666	Q15836	Q6FGG2	UPI00001380F2	0	0	0	0	0	0	chr1:g.7783649_7783650del	0	0
chr1	7913283	rs148450674	G	GCCCTGCTCACTTCCTC	88	152	1470	0.571	CCCTGCTCACTTCCTC	downstream_gene_variant	MODIFIER	TNFRSF9	ENSG00000049249	Transcript	ENST00000615230.4	protein_coding	0	0	0	0	0	0	0	0	0	rs148450674	2610	-1	0	insertion	HGNC	HGNC:11924	YES	5	P1	CCDS92.1	ENSP00000478699	Q07011	0	UPI00001370F1	0	0	0	0	0	0	chr1:g.7913290_7913305dup	0.2057	0.1278
chr1	8014616	rs80292802	C	CT	98	152	2212	0.635	T	intron_variant	MODIFIER	ERRFI1	ENSG00000116285	Transcript	ENST00000377482.10	protein_coding	0	3/3	ENST00000377482.10:c.203-221dup	0	0	0	0	0	0	rs80292802	0	-1	0	insertion	HGNC	HGNC:18185	YES	1	P1	CCDS94.1	ENSP00000366702	Q9UJM3	I6S2Y9	UPI000012F0FC	0	0	0	0	0	0	chr1:g.8014617dup	0.2238	0.239
chr1	8045470	0	GA	G	91	150	725	0.597	-	intron_variant&non_coding_transcript_variant	MODIFIER	AL034417.2	ENSG00000238290	Transcript	ENST00000445300.1	lincRNA	0	2/2	ENST00000445300.1:n.815+16126del	0	0	0	0	0	0	rs35870127	0	1	0	deletion	Clone_based_ensembl_gene	0	YES	2	0	0	0	0	0	0	0	0	0	0	0	12	chr1:g.8045483del	0.4924	0.5408
chr1	8089251	rs755242518	CAGATAGATAGATCGAT	C	26	150	963	0.171	-	intron_variant&non_coding_transcript_variant	MODIFIER	AL034417.2	ENSG00000238290	Transcript	ENST00000445300.1	lincRNA	0	2/2	ENST00000445300.1:n.816-32210_816-32195del	0	0	0	0	0	0	rs1157622326	0	1	0	deletion	Clone_based_ensembl_gene	0	YES	2	0	0	0	0	0	0	0	0	0	0	0	12	chr1:g.8089264_8089279del	0	0
chr1	8089395	rs58108245	C	CATAG	56	152	1457	0.378	ATAG	intron_variant&non_coding_transcript_variant	MODIFIER	AL034417.2	ENSG00000238290	Transcript	ENST00000445300.1	lincRNA	0	2/2	ENST00000445300.1:n.816-32074_816-32071dup	0	0	0	0	0	0	rs58108245	0	1	0	insertion	Clone_based_ensembl_gene	0	YES	2	0	0	0	0	0	0	0	0	0	0	0	8	chr1:g.8089400_8089403dup	0	0
chr1	8094061	rs36076520	TG	T	45	152	2422	0.308	-	intron_variant&non_coding_transcript_variant	MODIFIER	AL034417.2	ENSG00000238290	Transcript	ENST00000445300.1	lincRNA	0	2/2	ENST00000445300.1:n.816-27409del	0	0	0	0	0	0	rs36076520	0	1	0	deletion	Clone_based_ensembl_gene	0	YES	2	0	0	0	0	0	0	0	0	0	0	0	3	chr1:g.8094065del	0.5783	0.444
chr1	8113585	0	C	CT	42	152	1295	0.288	T	intron_variant&non_coding_transcript_variant	MODIFIER	AL034417.2	ENSG00000238290	Transcript	ENST00000445300.1	lincRNA	0	2/2	ENST00000445300.1:n.816-7882dup	0	0	0	0	0	0	rs35700109	0	1	0	insertion	Clone_based_ensembl_gene	0	YES	2	0	0	0	0	0	0	0	0	0	0	0	7	chr1:g.8113592dup	0.3564	0.2602
chr1	8206769	rs35395352	G	GA	89	152	994	0.583	A	intron_variant&non_coding_transcript_variant	MODIFIER	LINC01714	ENSG00000227634	Transcript	ENST00000635451.1	lincRNA	0	1/3	ENST00000635451.1:n.449-1890dup	0	0	0	0	0	0	rs35395352	0	1	0	insertion	HGNC	HGNC:52501	YES	5	0	0	0	0	0	0	0	0	0	0	0	8	chr1:g.8206777dup	0.2905	0.2375
chr1	8212852	rs35163695	C	CA	68	152	2187	0.442	A	intron_variant&non_coding_transcript_variant	MODIFIER	LINC01714	ENSG00000227634	Transcript	ENST00000635451.1	lincRNA	0	3/3	ENST00000635451.1:n.765-2227_765-2226insA	0	0	0	0	0	0	rs35163695	0	1	0	insertion	HGNC	HGNC:52501	YES	5	0	0	0	0	0	0	0	0	0	0	0	0	chr1:g.8212852_8212853insA	0.2662	0.0877
chr1	8364924	rs34269918	GA	G	116	150	1413	0.766	-	intron_variant	MODIFIER	RERE	ENSG00000142599	Transcript	ENST00000337907.7	protein_coding	0	14/23	ENST00000337907.7:c.1448-87del	0	0	0	0	0	0	rs34269918	0	-1	0	deletion	HGNC	HGNC:9965	YES	1	P2	CCDS95.1	ENSP00000338629	Q9P2R6	A0A024R4E9	UPI00001419CC	0	1	0	0	0	0	chr1:g.8364926del	0.772	0.7443
chr1	8372588	rs138426467	TA	T	9	152	1695	0.058	-	intron_variant	MODIFIER	RERE	ENSG00000142599	Transcript	ENST00000337907.7	protein_coding	0	13/23	ENST00000337907.7:c.1285-6615del	0	0	0	0	0	0	rs138426467	0	-1	0	deletion	HGNC	HGNC:9965	YES	1	P2	CCDS95.1	ENSP00000338629	Q9P2R6	A0A024R4E9	UPI00001419CC	0	1	0	0	0	0	chr1:g.8372589del	0.1707	0.1331
chr1	8374369	0	A	AT	11	152	1317	0.071	T	intron_variant	MODIFIER	RERE	ENSG00000142599	Transcript	ENST00000337907.7	protein_coding	0	13/23	ENST00000337907.7:c.1285-8396dup	0	0	0	0	0	0	rs144524893	0	-1	0	insertion	HGNC	HGNC:9965	YES	1	P2	CCDS95.1	ENSP00000338629	Q9P2R6	A0A024R4E9	UPI00001419CC	0	1	0	0	0	0	chr1:g.8374379dup	0.1651	0.121
chr1	8375112	rs36085291	T	TC	127	152	1845	0.827	C	intron_variant	MODIFIER	RERE	ENSG00000142599	Transcript	ENST00000337907.7	protein_coding	0	13/23	ENST00000337907.7:c.1285-9139_1285-9138insG	0	0	0	0	0	0	rs36085291	0	-1	0	insertion	HGNC	HGNC:9965	YES	1	P2	CCDS95.1	ENSP00000338629	Q9P2R6	A0A024R4E9	UPI00001419CC	0	1	0	0	0	0	chr1:g.8375112_8375113insC	0.8073	0.8381
chr1	8406807	rs5772323	T	TA	143	152	1269	0.942	A	intron_variant	MODIFIER	RERE	ENSG00000142599	Transcript	ENST00000337907.7	protein_coding	0	13/23	ENST00000337907.7:c.1284+15919dup	0	0	0	0	0	0	rs5772323	0	-1	0	insertion	HGNC	HGNC:9965	YES	1	P2	CCDS95.1	ENSP00000338629	Q9P2R6	A0A024R4E9	UPI00001419CC	0	1	0	0	0	0	chr1:g.8406813dup	0	0.7943
chr1	8438266	rs34976449	T	TG	125	152	1210	0.827	G	intron_variant	MODIFIER	RERE	ENSG00000142599	Transcript	ENST00000337907.7	protein_coding	0	12/23	ENST00000337907.7:c.1204-15460dup	0	0	0	0	0	0	rs34976449	0	-1	0	insertion	HGNC	HGNC:9965	YES	1	P2	CCDS95.1	ENSP00000338629	Q9P2R6	A0A024R4E9	UPI00001419CC	0	1	0	0	0	0	chr1:g.8438268dup	0.6885	0.8873
chr1	8460427	rs142472947	AAAG	A	36	152	1249	0.244	-	intron_variant	MODIFIER	RERE	ENSG00000142599	Transcript	ENST00000337907.7	protein_coding	0	12/23	ENST00000337907.7:c.1203+5495_1203+5497del	0	0	0	0	0	0	rs142472947	0	-1	0	deletion	HGNC	HGNC:9965	YES	1	P2	CCDS95.1	ENSP00000338629	Q9P2R6	A0A024R4E9	UPI00001419CC	0	1	0	0	0	0	chr1:g.8460431_8460433del	0.1406	0.0393
chr1	8509414	rs140535131	ATCCATCCATCCATCCATCCATCCG	A	89	152	1534	0.583	-	intron_variant	MODIFIER	RERE	ENSG00000142599	Transcript	ENST00000337907.7	protein_coding	0	8/23	ENST00000337907.7:c.831-763_831-740del	0	0	0	0	0	0	rs140535131	0	-1	0	deletion	HGNC	HGNC:9965	YES	1	P2	CCDS95.1	ENSP00000338629	Q9P2R6	A0A024R4E9	UPI00001419CC	0	1	0	0	0	0	chr1:g.8509418_8509441del	0	0
chr1	8509434	0	ATCCG	A	12	152	1559	0.077	-	intron_variant	MODIFIER	RERE	ENSG00000142599	Transcript	ENST00000337907.7	protein_coding	0	8/23	ENST00000337907.7:c.831-763_831-760del	0	0	0	0	0	0	rs753386503	0	-1	0	deletion	HGNC	HGNC:9965	YES	1	P2	CCDS95.1	ENSP00000338629	Q9P2R6	A0A024R4E9	UPI00001419CC	0	1	0	0	0	0	chr1:g.8509450_8509453del	0	0
chr1	8510772	rs70982787	A	AGCCC	94	152	2084	0.615	GCCC	intron_variant	MODIFIER	RERE	ENSG00000142599	Transcript	ENST00000337907.7	protein_coding	0	8/23	ENST00000337907.7:c.831-2101_831-2098dup	0	0	0	0	0	0	rs70982787	0	-1	0	insertion	HGNC	HGNC:9965	YES	1	P2	CCDS95.1	ENSP00000338629	Q9P2R6	A0A024R4E9	UPI00001419CC	0	1	0	0	0	0	chr1:g.8510773_8510776dup	0.3377	0.1278
chr1	8571895	rs142287538	AAAAG	A	37	152	1670	0.25	-	intron_variant	MODIFIER	RERE	ENSG00000142599	Transcript	ENST00000337907.7	protein_coding	0	5/23	ENST00000337907.7:c.523-14376_523-14373del	0	0	0	0	0	0	rs142287538	0	-1	0	deletion	HGNC	HGNC:9965	YES	1	P2	CCDS95.1	ENSP00000338629	Q9P2R6	A0A024R4E9	UPI00001419CC	0	1	0	0	0	0	chr1:g.8571907_8571910del	0.1559	0.0961
chr1	8661084	rs3044412	C	CAG	105	152	2519	0.686	AG	intron_variant	MODIFIER	RERE	ENSG00000142599	Transcript	ENST00000337907.7	protein_coding	0	2/23	ENST00000337907.7:c.-144-4644_-144-4643insCT	0	0	0	0	0	0	rs34709446	0	-1	0	insertion	HGNC	HGNC:9965	YES	1	P2	CCDS95.1	ENSP00000338629	Q9P2R6	A0A024R4E9	UPI00001419CC	0	1	0	0	0	0	chr1:g.8661085_8661086insGA	0.6498	0.7141
chr1	8668894	0	ATCTGTGAATATTCTAAAATGCACTAAACTCTGTGTGTGTGTGTGTGTGTGTGTGTGTGTGTGTGTGTGTTGTGTTTTTAAGACAGGGTCTCACTCTGTCT	A	27	152	1668	0.173	-	intron_variant	MODIFIER	RERE	ENSG00000142599	Transcript	ENST00000337907.7	protein_coding	0	2/23	ENST00000337907.7:c.-144-12553_-144-12454del	0	0	0	0	0	0	0	0	-1	0	deletion	HGNC	HGNC:9965	YES	1	P2	CCDS95.1	ENSP00000338629	Q9P2R6	A0A024R4E9	UPI00001419CC	0	1	0	0	0	0	chr1:g.8668896_8668995del	0	0
chr1	8669179	rs57703350	AC	A	9	152	1558	0.058	-	intron_variant	MODIFIER	RERE	ENSG00000142599	Transcript	ENST00000337907.7	protein_coding	0	2/23	ENST00000337907.7:c.-144-12739del	0	0	0	0	0	0	rs986556174	0	-1	0	deletion	HGNC	HGNC:9965	YES	1	P2	CCDS95.1	ENSP00000338629	Q9P2R6	A0A024R4E9	UPI00001419CC	0	1	0	0	0	0	chr1:g.8669187del	0	0
chr1	8701316	rs34597365	ACACACACG	A	71	150	1478	0.461	-	intron_variant	MODIFIER	RERE	ENSG00000142599	Transcript	ENST00000337907.7	protein_coding	0	2/23	ENST00000337907.7:c.-144-44883_-144-44876del	0	0	0	0	0	0	rs34597365	0	-1	0	deletion	HGNC	HGNC:9965	YES	1	P2	CCDS95.1	ENSP00000338629	Q9P2R6	A0A024R4E9	UPI00001419CC	0	1	0	0	0	0	chr1:g.8701324_8701331del	0	0
chr1	8701318	rs746930714	ACACACG	A	28	152	1482	0.192	-	intron_variant	MODIFIER	RERE	ENSG00000142599	Transcript	ENST00000337907.7	protein_coding	0	2/23	ENST00000337907.7:c.-144-44883_-144-44878del	0	0	0	0	0	0	rs780821995	0	-1	0	deletion	HGNC	HGNC:9965	YES	1	P2	CCDS95.1	ENSP00000338629	Q9P2R6	A0A024R4E9	UPI00001419CC	0	1	0	0	0	0	chr1:g.8701324_8701329del	0	0
chr1	8701320	rs1235865373	ACACG	A	12	152	1486	0.077	-	intron_variant	MODIFIER	RERE	ENSG00000142599	Transcript	ENST00000337907.7	protein_coding	0	2/23	ENST00000337907.7:c.-144-44883_-144-44880del	0	0	0	0	0	0	rs1235865373	0	-1	0	deletion	HGNC	HGNC:9965	YES	1	P2	CCDS95.1	ENSP00000338629	Q9P2R6	A0A024R4E9	UPI00001419CC	0	1	0	0	0	0	chr1:g.8701324_8701327del	0	0
chr1	8815829	0	T	TTGTG	11	152	2067	0.071	TGTG	intron_variant	MODIFIER	RERE	ENSG00000142599	Transcript	ENST00000337907.7	protein_coding	0	1/23	ENST00000337907.7:c.-330+1327_-330+1330dup	0	0	0	0	0	0	rs539845789	0	-1	0	insertion	HGNC	HGNC:9965	YES	1	P2	CCDS95.1	ENSP00000338629	Q9P2R6	A0A024R4E9	UPI00001419CC	0	1	0	0	0	0	chr1:g.8815839_8815842dup	0	0
chr1	8815829	0	T	TTGTGTGTG	13	152	2067	0.096	TGTGTGTG	intron_variant	MODIFIER	RERE	ENSG00000142599	Transcript	ENST00000337907.7	protein_coding	0	1/23	ENST00000337907.7:c.-330+1323_-330+1330dup	0	0	0	0	0	0	rs539845789	0	-1	0	insertion	HGNC	HGNC:9965	YES	1	P2	CCDS95.1	ENSP00000338629	Q9P2R6	A0A024R4E9	UPI00001419CC	0	1	0	0	0	0	chr1:g.8815835_8815842dup	0	0
chr1	8815829	0	T	TTGTGTGTGTG	8	152	2067	0.051	TGTGTGTGTG	intron_variant	MODIFIER	RERE	ENSG00000142599	Transcript	ENST00000337907.7	protein_coding	0	1/23	ENST00000337907.7:c.-330+1321_-330+1330dup	0	0	0	0	0	0	rs539845789	0	-1	0	insertion	HGNC	HGNC:9965	YES	1	P2	CCDS95.1	ENSP00000338629	Q9P2R6	A0A024R4E9	UPI00001419CC	0	1	0	0	0	0	chr1:g.8815833_8815842dup	0	0
chr1	8816263	rs141967889	TGAA	T	25	152	1327	0.173	-	intron_variant	MODIFIER	RERE	ENSG00000142599	Transcript	ENST00000337907.7	protein_coding	0	1/23	ENST00000337907.7:c.-330+894_-330+896del	0	0	0	0	0	0	rs141967889	0	-1	0	deletion	HGNC	HGNC:9965	YES	1	P2	CCDS95.1	ENSP00000338629	Q9P2R6	A0A024R4E9	UPI00001419CC	0	1	0	0	0	0	chr1:g.8816268_8816270del	0.1176	0.0091
chr1	8857339	rs59246144	T	TTA	124	152	2410	0.821	TA	downstream_gene_variant	MODIFIER	ENO1	ENSG00000074800	Transcript	ENST00000646539.1	protein_coding	0	0	0	0	0	0	0	0	0	rs79565040	3660	-1	0	insertion	HGNC	HGNC:3350	YES	0	P3	CCDS97.1	ENSP00000493526	P06733	A0A024R4F1	UPI000013C9AF	0	0	0	0	0	0	chr1:g.8857341_8857342dup	0.4802	0.1324
chr1	8866226	0	A	AG	20	152	1230	0.128	G	intron_variant	MODIFIER	ENO1	ENSG00000074800	Transcript	ENST00000646539.1	protein_coding	0	7/11	ENST00000646539.1:c.667+52dup	0	0	0	0	0	0	rs3831913	0	-1	0	insertion	HGNC	HGNC:3350	YES	0	P3	CCDS97.1	ENSP00000493526	P06733	A0A024R4F1	UPI000013C9AF	0	0	0	0	0	0	chr1:g.8866229dup	0.3189	0.18
chr1	8877710	0	CA	C	34	152	886	0.218	-	intron_variant	MODIFIER	ENO1	ENSG00000074800	Transcript	ENST00000646539.1	protein_coding	0	1/11	ENST00000646539.1:c.-10+869del	0	0	0	0	0	0	rs201203114	0	-1	0	deletion	HGNC	HGNC:3350	YES	0	P3	CCDS97.1	ENSP00000493526	P06733	A0A024R4F1	UPI000013C9AF	0	0	0	0	0	0	chr1:g.8877720del	0.771	0.6611
chr1	8942596	0	CG	C	41	152	1870	0.263	-	upstream_gene_variant	MODIFIER	CA6	ENSG00000131686	Transcript	ENST00000377436.6	protein_coding	0	0	0	0	0	0	0	0	0	rs35444012	3290	1	0	deletion	HGNC	HGNC:1380	YES	1	A2	CCDS57970.1	ENSP00000366654	P23280	0	UPI00004CA0CB	0	0	0	0	0	0	chr1:g.8942603del	0.3161	0.2042
chr1	8987631	rs113113423	A	AAAC	62	150	942	0.409	AAC	regulatory_region_variant	MODIFIER	0	0	RegulatoryFeature	ENSR00000250171	CTCF_binding_site	0	0	0	0	0	0	0	0	0	rs140216596	0	0	0	insertion	0	0	0	0	0	0	0	0	0	0	0	0	0	0	0	0	chr1:g.8987646_8987648dup	0.4439	0.2496
chr1	9066802	rs142997134	AC	A	14	152	807	0.09	-	intron_variant	MODIFIER	SLC2A5	ENSG00000142583	Transcript	ENST00000377424.8	protein_coding	0	1/11	ENST00000377424.8:c.33+2701del	0	0	0	0	0	0	rs142997134	0	-1	0	deletion	HGNC	HGNC:11010	YES	1	P1	CCDS99.1	ENSP00000366641	P22732	0	UPI00000532AC	0	0	0	0	0	0	chr1:g.9066806del	0.0254	0.0038
chr1	9074676	rs57316045	T	TC	152	152	1934	1	C	upstream_gene_variant	MODIFIER	SLC2A5	ENSG00000142583	Transcript	ENST00000377424.8	protein_coding	0	0	0	0	0	0	0	0	0	rs57316045	4960	-1	0	insertion	HGNC	HGNC:11010	YES	1	P1	CCDS99.1	ENSP00000366641	P22732	0	UPI00000532AC	0	0	0	0	0	0	chr1:g.9074676_9074677insC	1	1
chr1	9142479	rs35103478	T	TC	152	152	1125	1	C	regulatory_region_variant	MODIFIER	0	0	RegulatoryFeature	ENSR00000250184	CTCF_binding_site	0	0	0	0	0	0	0	0	0	rs35103478	0	0	0	insertion	0	0	0	0	0	0	0	0	0	0	0	0	0	0	0	0	chr1:g.9142480dup	0	1
chr1	9234724	rs542797762	CCGCCCCCGCCGCGCG	C	107	150	1224	0.721	-	upstream_gene_variant	MODIFIER	H6PD	ENSG00000049239	Transcript	ENST00000377403.6	protein_coding	0	0	0	0	0	0	0	0	0	rs542797762	36	1	0	deletion	HGNC	HGNC:4795	0	1	P3	CCDS101.1	ENSP00000366620	O95479	0	UPI000013C9AD	0	1	0	0	0	0	chr1:g.9234748_9234762del	0.0717	0.0545
chr1	9242346	0	T	TAA	17	152	706	0.115	AA	intron_variant	MODIFIER	H6PD	ENSG00000049239	Transcript	ENST00000602477.1	protein_coding	0	1/4	ENST00000602477.1:c.23+2338_23+2339dup	0	0	0	0	0	0	rs546968313	0	1	0	insertion	HGNC	HGNC:4795	YES	1	A2	CCDS72697.1	ENSP00000473348	0	R4GMU1	UPI0000D61E40	0	1	0	0	0	11	chr1:g.9242356_9242357dup	0.2234	0.1082
chr1	9243765	rs35071335	GGTT	G	88	152	2340	0.583	-	intron_variant	MODIFIER	H6PD	ENSG00000049239	Transcript	ENST00000602477.1	protein_coding	0	1/4	ENST00000602477.1:c.24-1157_24-1155del	0	0	0	0	0	0	rs35071335	0	1	0	deletion	HGNC	HGNC:4795	YES	1	A2	CCDS72697.1	ENSP00000473348	0	R4GMU1	UPI0000D61E40	0	1	0	0	0	2	chr1:g.9243768_9243770del	0.1863	0.2776
chr1	9243867	rs59754414	C	CGTG	112	152	1189	0.744	GTG	intron_variant	MODIFIER	H6PD	ENSG00000049239	Transcript	ENST00000602477.1	protein_coding	0	1/4	ENST00000602477.1:c.24-1057_24-1056insTGG	0	0	0	0	0	0	rs142106336	0	1	0	insertion	HGNC	HGNC:4795	YES	1	A2	CCDS72697.1	ENSP00000473348	0	R4GMU1	UPI0000D61E40	0	1	0	0	0	1	chr1:g.9243868_9243869insTGG	0	0
chr1	9244919	rs139855605	CCCCAGGCA	C	87	152	2825	0.577	-	splice_acceptor_variant&coding_sequence_variant&intron_variant	HIGH	H6PD	ENSG00000049239	Transcript	ENST00000602477.1	protein_coding	2/5	1/4	ENST00000602477.1:c.27_34del	ENSP00000473348.1:p.Pro10ValfsTer38	?-178/5590	?-26/2409	?-9/802	0	0	rs139855605	0	1	0	deletion	HGNC	HGNC:4795	YES	1	A2	CCDS72697.1	ENSP00000473348	0	R4GMU1	UPI0000D61E40	0	1	0	0	0	8	chr1:g.9244928_9244935del	0.1082	0.0106
chr1	9247249	rs56110957	T	TG	152	152	2239	1	G	intron_variant	MODIFIER	H6PD	ENSG00000049239	Transcript	ENST00000602477.1	protein_coding	0	3/4	ENST00000602477.1:c.778+167dup	0	0	0	0	0	0	rs56110957	0	1	0	insertion	HGNC	HGNC:4795	YES	1	A2	CCDS72697.1	ENSP00000473348	0	R4GMU1	UPI0000D61E40	0	1	0	0	0	1	chr1:g.9247250dup	1	1
chr1	9247837	rs60191984	T	TTGGG	114	152	2209	0.756	TGGG	intron_variant	MODIFIER	H6PD	ENSG00000049239	Transcript	ENST00000602477.1	protein_coding	0	3/4	ENST00000602477.1:c.778+754_778+755insTGGG	0	0	0	0	0	0	rs60191984	0	1	0	insertion	HGNC	HGNC:4795	YES	1	A2	CCDS72697.1	ENSP00000473348	0	R4GMU1	UPI0000D61E40	0	1	0	0	0	0	chr1:g.9247837_9247838insTGGG	0.503	0.7254
chr1	9251436	0	CTGTTGT	C	25	150	2387	0.169	-	intron_variant	MODIFIER	H6PD	ENSG00000049239	Transcript	ENST00000602477.1	protein_coding	0	3/4	ENST00000602477.1:c.778+4385_778+4390del	0	0	0	0	0	0	rs1182925735	0	1	0	deletion	HGNC	HGNC:4795	YES	1	A2	CCDS72697.1	ENSP00000473348	0	R4GMU1	UPI0000D61E40	0	1	0	0	0	31	chr1:g.9251468_9251473del	0	0
chr1	9251436	0	CTGTTGTTGT	C	88	150	2387	0.591	-	intron_variant	MODIFIER	H6PD	ENSG00000049239	Transcript	ENST00000602477.1	protein_coding	0	3/4	ENST00000602477.1:c.778+4382_778+4390del	0	0	0	0	0	0	rs139809183	0	1	0	deletion	HGNC	HGNC:4795	YES	1	A2	CCDS72697.1	ENSP00000473348	0	R4GMU1	UPI0000D61E40	0	1	0	0	0	28	chr1:g.9251465_9251473del	0	0
chr1	9279781	rs112745999	GGCGAGAGAGAGAGA	G	80	152	1746	0.526	-	intergenic_variant	MODIFIER	0	0	0	0	0	0	0	0	0	0	0	0	0	0	rs112745999	0	0	0	deletion	0	0	0	0	0	0	0	0	0	0	0	0	0	0	0	0	chr1:g.9279797_9279810del	0	0
chr1	9279785	rs56167459	AGAGAGAGAGAGC	A	44	152	1814	0.295	-	intergenic_variant	MODIFIER	0	0	0	0	0	0	0	0	0	0	0	0	0	0	rs144312529	0	0	0	deletion	0	0	0	0	0	0	0	0	0	0	0	0	0	0	0	0	chr1:g.9279797_9279808del	0	0
chr1	9279904	rs34251124	C	CA	68	152	2185	0.449	A	intergenic_variant	MODIFIER	0	0	0	0	0	0	0	0	0	0	0	0	0	0	rs34251124	0	0	0	insertion	0	0	0	0	0	0	0	0	0	0	0	0	0	0	0	0	chr1:g.9279906dup	0.4687	0.3525
chr1	9280043	rs56158020	CA	C	22	152	2261	0.141	-	intergenic_variant	MODIFIER	0	0	0	0	0	0	0	0	0	0	0	0	0	0	rs56158020	0	0	0	deletion	0	0	0	0	0	0	0	0	0	0	0	0	0	0	0	0	chr1:g.9280047del	0.0964	0.1203
chr1	9280524	rs60257403	C	CGACTG	22	152	1635	0.141	GACTG	intergenic_variant	MODIFIER	0	0	0	0	0	0	0	0	0	0	0	0	0	0	rs144558773	0	0	0	insertion	0	0	0	0	0	0	0	0	0	0	0	0	0	0	0	0	chr1:g.9280525_9280529dup	0.0958	0.1172
chr1	9290958	0	CT	C	66	150	944	0.442	-	upstream_gene_variant	MODIFIER	SPSB1	ENSG00000171621	Transcript	ENST00000328089.11	protein_coding	0	0	0	0	0	0	0	0	0	rs5772364	1935	1	0	deletion	HGNC	HGNC:30628	YES	1	P1	CCDS102.1	ENSP00000330221	Q96BD6	A0A024R4G8	UPI000006D00B	0	0	0	0	0	0	chr1:g.9290967del	0	0
chr1	9292724	0	ACGCGCCC	A	66	152	1361	0.436	-	upstream_gene_variant	MODIFIER	SPSB1	ENSG00000171621	Transcript	ENST00000328089.11	protein_coding	0	0	0	0	0	0	0	0	0	rs143183883	163	1	0	deletion	HGNC	HGNC:30628	YES	1	P1	CCDS102.1	ENSP00000330221	Q96BD6	A0A024R4G8	UPI000006D00B	0	0	0	0	0	0	chr1:g.9292747_9292753del	0.1468	0.1271
chr1	9294028	0	CTG	C	78	152	2162	0.513	-	intron_variant	MODIFIER	SPSB1	ENSG00000171621	Transcript	ENST00000328089.11	protein_coding	0	1/2	ENST00000328089.11:c.-150+975_-150+976del	0	0	0	0	0	0	rs150047544	0	1	0	deletion	HGNC	HGNC:30628	YES	1	P1	CCDS102.1	ENSP00000330221	Q96BD6	A0A024R4G8	UPI000006D00B	0	0	0	0	0	17	chr1:g.9294046_9294047del	0	0.3124
chr1	9294028	0	CTGTG	C	68	152	2162	0.449	-	intron_variant	MODIFIER	SPSB1	ENSG00000171621	Transcript	ENST00000328089.11	protein_coding	0	1/2	ENST00000328089.11:c.-150+973_-150+976del	0	0	0	0	0	0	rs148728532	0	1	0	deletion	HGNC	HGNC:30628	YES	1	P1	CCDS102.1	ENSP00000330221	Q96BD6	A0A024R4G8	UPI000006D00B	0	0	0	0	0	15	chr1:g.9294044_9294047del	0.6507	0.5703
chr1	9294103	rs59559927	T	TGTGA	130	152	1927	0.859	GTGA	intron_variant	MODIFIER	SPSB1	ENSG00000171621	Transcript	ENST00000328089.11	protein_coding	0	1/2	ENST00000328089.11:c.-150+1035_-150+1036insAGTG	0	0	0	0	0	0	rs146864205	0	1	0	insertion	HGNC	HGNC:30628	YES	1	P1	CCDS102.1	ENSP00000330221	Q96BD6	A0A024R4G8	UPI000006D00B	0	0	0	0	0	3	chr1:g.9294106_9294107insAGTG	0	0.5499
chr1	9294269	rs58198864	T	TGTGA	130	152	1906	0.859	GTGA	intron_variant	MODIFIER	SPSB1	ENSG00000171621	Transcript	ENST00000328089.11	protein_coding	0	1/2	ENST00000328089.11:c.-150+1201_-150+1202insAGTG	0	0	0	0	0	0	rs112076560	0	1	0	insertion	HGNC	HGNC:30628	YES	1	P1	CCDS102.1	ENSP00000330221	Q96BD6	A0A024R4G8	UPI000006D00B	0	0	0	0	0	3	chr1:g.9294272_9294273insAGTG	0.525	0.4107
chr1	9295217	0	A	AGT	15	152	2092	0.096	GT	intron_variant	MODIFIER	SPSB1	ENSG00000171621	Transcript	ENST00000328089.11	protein_coding	0	1/2	ENST00000328089.11:c.-150+2170_-150+2171dup	0	0	0	0	0	0	rs1398579183	0	1	0	insertion	HGNC	HGNC:30628	YES	1	P1	CCDS102.1	ENSP00000330221	Q96BD6	A0A024R4G8	UPI000006D00B	0	0	0	0	0	25	chr1:g.9295241_9295242dup	0	0
chr1	9295217	0	AGT	A	62	152	2092	0.41	-	intron_variant	MODIFIER	SPSB1	ENSG00000171621	Transcript	ENST00000328089.11	protein_coding	0	1/2	ENST00000328089.11:c.-150+2170_-150+2171del	0	0	0	0	0	0	rs1305241727	0	1	0	deletion	HGNC	HGNC:30628	YES	1	P1	CCDS102.1	ENSP00000330221	Q96BD6	A0A024R4G8	UPI000006D00B	0	0	0	0	0	23	chr1:g.9295241_9295242del	0	0
chr1	9295217	0	AGTGT	A	69	152	2092	0.455	-	intron_variant	MODIFIER	SPSB1	ENSG00000171621	Transcript	ENST00000328089.11	protein_coding	0	1/2	ENST00000328089.11:c.-150+2168_-150+2171del	0	0	0	0	0	0	rs5772365	0	1	0	deletion	HGNC	HGNC:30628	YES	1	P1	CCDS102.1	ENSP00000330221	Q96BD6	A0A024R4G8	UPI000006D00B	0	0	0	0	0	21	chr1:g.9295239_9295242del	0.6837	0.7405
chr1	9592641	rs142129137	TCCGTGCTCAGGGCTCTGGAGTGGTGTCATCATTAAGGACACGTGC	T	70	152	1847	0.455	-	intron_variant	MODIFIER	TMEM201	ENSG00000188807	Transcript	ENST00000340381.11	protein_coding	0	1/10	ENST00000340381.11:c.114-3244_114-3200del	0	0	0	0	0	0	rs142129137	0	1	0	deletion	HGNC	HGNC:33719	YES	5	A2	CCDS44055.2	ENSP00000344503	Q5SNT2	0	UPI000022B297	0	0	0	0	0	4	chr1:g.9592646_9592690del	0.4403	0.2141
chr1	9630707	0	AGTGTGTGTGTGT	A	61	152	2057	0.404	-	intergenic_variant	MODIFIER	0	0	0	0	0	0	0	0	0	0	0	0	0	0	rs139206357	0	0	0	deletion	0	0	0	0	0	0	0	0	0	0	0	0	0	0	0	0	chr1:g.9630729_9630740del	0	0
chr1	9630739	rs1553154056	T	TGC	54	152	1904	0.359	GC	intergenic_variant	MODIFIER	0	0	0	0	0	0	0	0	0	0	0	0	0	0	rs150157031	0	0	0	insertion	0	0	0	0	0	0	0	0	0	0	0	0	0	0	0	0	chr1:g.9630740_9630741dup	0	0
chr1	9911912	rs1491423121	CTG	C	37	152	1089	0.256	-	upstream_gene_variant	MODIFIER	CTNNBIP1	ENSG00000178585	Transcript	ENST00000377263.6	protein_coding	0	0	0	0	0	0	0	0	0	rs1491423121	1644	-1	0	deletion	HGNC	HGNC:16913	YES	1	P1	CCDS106.1	ENSP00000366474	Q9NSA3	A0A024R4D7	UPI0000073A39	0	0	0	0	0	0	chr1:g.9911914_9911915del	0	0
chr1	9911918	rs531686490	T	TGCTA	37	150	1078	0.26	GCTA	upstream_gene_variant	MODIFIER	CTNNBIP1	ENSG00000178585	Transcript	ENST00000377263.6	protein_coding	0	0	0	0	0	0	0	0	0	rs531686490	1649	-1	0	insertion	HGNC	HGNC:16913	YES	1	P1	CCDS106.1	ENSP00000366474	Q9NSA3	A0A024R4D7	UPI0000073A39	0	0	0	0	0	0	chr1:g.9911918_9911919insGCTA	0	0
chr1	9912820	rs36183887	TCGGC	T	152	152	2135	1	-	upstream_gene_variant	MODIFIER	CTNNBIP1	ENSG00000178585	Transcript	ENST00000377263.6	protein_coding	0	0	0	0	0	0	0	0	0	rs36183887	2552	-1	0	deletion	HGNC	HGNC:16913	YES	1	P1	CCDS106.1	ENSP00000366474	Q9NSA3	A0A024R4D7	UPI0000073A39	0	0	0	0	0	0	chr1:g.9912826_9912829del	0.9509	0.8207
chr1	9990937	0	GA	G	18	152	1259	0.115	-	intergenic_variant	MODIFIER	0	0	0	0	0	0	0	0	0	0	0	0	0	0	rs568264609	0	0	0	deletion	0	0	0	0	0	0	0	0	0	0	0	0	0	0	0	0	chr1:g.9990947del	0.018	0.031
chr1	10108146	0	GGT	G	9	152	1474	0.064	-	intron_variant	MODIFIER	UBE4B	ENSG00000130939	Transcript	ENST00000343090.11	protein_coding	0	7/27	ENST00000343090.11:c.1196+1583_1196+1584del	0	0	0	0	0	0	rs145406095	0	1	0	deletion	HGNC	HGNC:12500	YES	1	0	CCDS41245.1	ENSP00000343001	O95155	0	UPI0000137944	0	0	0	0	0	19	chr1:g.10108166_10108167del	0	0
chr1	10210657	rs140167753	GCC	G	65	150	2073	0.429	-	upstream_gene_variant	MODIFIER	KIF1B	ENSG00000054523	Transcript	ENST00000263934.10	protein_coding	0	0	0	0	0	0	0	0	0	rs140167753	146	1	0	deletion	HGNC	HGNC:16636	YES	1	0	CCDS111.1	ENSP00000263934	O60333	0	UPI000013EE7E	0	1	0	0	0	0	chr1:g.10210659_10210660del	0.2546	0.1573
chr1	10252386	0	T	TTTGTTG	59	152	2030	0.385	TTGTTG	intron_variant	MODIFIER	KIF1B	ENSG00000054523	Transcript	ENST00000263934.10	protein_coding	0	2/46	ENST00000263934.10:c.107-3836_107-3831dup	0	0	0	0	0	0	rs151178549	0	1	0	insertion	HGNC	HGNC:16636	YES	1	0	CCDS111.1	ENSP00000263934	O60333	0	UPI000013EE7E	0	1	0	0	0	30	chr1:g.10252411_10252416dup	0.2666	0.2655
chr1	10252386	0	T	TTTGTTGTTG	8	152	2030	0.051	TTGTTGTTG	intron_variant	MODIFIER	KIF1B	ENSG00000054523	Transcript	ENST00000263934.10	protein_coding	0	2/46	ENST00000263934.10:c.107-3839_107-3831dup	0	0	0	0	0	0	rs151178549	0	1	0	insertion	HGNC	HGNC:16636	YES	1	0	CCDS111.1	ENSP00000263934	O60333	0	UPI000013EE7E	0	1	0	0	0	30	chr1:g.10252408_10252416dup	0	0
chr1	10252721	0	G	GT	63	152	1290	0.41	T	intron_variant	MODIFIER	KIF1B	ENSG00000054523	Transcript	ENST00000263934.10	protein_coding	0	2/46	ENST00000263934.10:c.107-3517dup	0	0	0	0	0	0	rs35110415	0	1	0	insertion	HGNC	HGNC:16636	YES	1	0	CCDS111.1	ENSP00000263934	O60333	0	UPI000013EE7E	0	1	0	0	0	9	chr1:g.10252730dup	0.2841	0.2345
chr1	10376866	0	C	CAT	23	152	1681	0.154	AT	3_prime_UTR_variant	MODIFIER	KIF1B	ENSG00000054523	Transcript	ENST00000263934.10	protein_coding	47/47	0	ENST00000263934.10:c.*281_*282dup	0	5745-5746/6816	0	0	0	0	rs1491275845	0	1	0	insertion	HGNC	HGNC:16636	YES	1	0	CCDS111.1	ENSP00000263934	O60333	0	UPI000013EE7E	0	1	0	0	0	3	chr1:g.10376868_10376869dup	0	0
chr1	10428317	rs34518183	A	ATTCT	64	152	1489	0.417	TTCT	upstream_gene_variant	MODIFIER	CENPS	ENSG00000175279	Transcript	ENST00000309048.8	protein_coding	0	0	0	0	0	0	0	0	0	rs34518183	2115	1	0	insertion	HGNC	HGNC:23163	YES	1	P1	CCDS115.1	ENSP00000308583	Q8N2Z9	0	UPI000006CFC2	0	0	0	0	0	0	chr1:g.10428319_10428320insCTTT	0	0
chr1	10430702	rs35995075	TTGGCTTAAC	T	109	152	1729	0.718	-	intron_variant	MODIFIER	CENPS	ENSG00000175279	Transcript	ENST00000309048.8	protein_coding	0	1/4	ENST00000309048.8:c.51+137_51+145del	0	0	0	0	0	0	rs143754643	0	1	0	deletion	HGNC	HGNC:23163	YES	1	P1	CCDS115.1	ENSP00000308583	Q8N2Z9	0	UPI000006CFC2	0	0	0	0	0	2	chr1:g.10430705_10430713del	0.5731	0.6891
chr1	10451273	0	AT	A	37	152	877	0.244	-	intron_variant	MODIFIER	CORT	ENSG00000241563	Transcript	ENST00000377049.3	protein_coding	0	1/1	ENST00000377049.3:c.100-93del	0	0	0	0	0	0	rs3838398	0	1	0	deletion	HGNC	HGNC:2257	YES	1	P1	CCDS117.2	ENSP00000366248	O00230	0	UPI0000127F26	0	0	0	0	0	10	chr1:g.10451284del	0.4631	0.4887
chr1	10498280	0	T	TAAAAC	44	152	1499	0.282	AAAAC	intron_variant	MODIFIER	PEX14	ENSG00000142655	Transcript	ENST00000356607.9	protein_coding	0	2/8	ENST00000356607.9:c.84+2994_84+2998dup	0	0	0	0	0	0	rs1491341693	0	1	0	insertion	HGNC	HGNC:8856	YES	1	P1	CCDS30582.1	ENSP00000349016	O75381	0	UPI000013170A	0	1	0	0	0	39	chr1:g.10498315_10498319dup	0	0
chr1	10498280	0	TAAAAC	T	30	152	1499	0.199	-	intron_variant	MODIFIER	PEX14	ENSG00000142655	Transcript	ENST00000356607.9	protein_coding	0	2/8	ENST00000356607.9:c.84+2994_84+2998del	0	0	0	0	0	0	rs112561912&rs1357291131	0	1	0	deletion	HGNC	HGNC:8856	YES	1	P1	CCDS30582.1	ENSP00000349016	O75381	0	UPI000013170A	0	1	0	0	0	34	chr1:g.10498315_10498319del	0	0
chr1	10511085	rs59003011	GCAGAGCT	G	77	152	2125	0.513	-	intron_variant	MODIFIER	PEX14	ENSG00000142655	Transcript	ENST00000356607.9	protein_coding	0	2/8	ENST00000356607.9:c.84+15765_84+15771del	0	0	0	0	0	0	rs59003011	0	1	0	deletion	HGNC	HGNC:8856	YES	1	P1	CCDS30582.1	ENSP00000349016	O75381	0	UPI000013170A	0	1	0	0	0	0	chr1:g.10511086_10511092del	0	0
chr1	10513239	rs34946937	GT	G	51	152	2091	0.327	-	intron_variant	MODIFIER	PEX14	ENSG00000142655	Transcript	ENST00000356607.9	protein_coding	0	2/8	ENST00000356607.9:c.84+17923del	0	0	0	0	0	0	rs34946937	0	1	0	deletion	HGNC	HGNC:8856	YES	1	P1	CCDS30582.1	ENSP00000349016	O75381	0	UPI000013170A	0	1	0	0	0	4	chr1:g.10513244del	0.3806	0.1248
chr1	10514128	rs3215946	GA	G	46	152	1017	0.295	-	intron_variant	MODIFIER	PEX14	ENSG00000142655	Transcript	ENST00000356607.9	protein_coding	0	2/8	ENST00000356607.9:c.84+18813del	0	0	0	0	0	0	rs3215946	0	1	0	deletion	HGNC	HGNC:8856	YES	1	P1	CCDS30582.1	ENSP00000349016	O75381	0	UPI000013170A	0	1	0	0	0	5	chr1:g.10514134del	0.516	0.5408
chr1	10514156	0	C	CTG	22	150	1221	0.149	TG	intron_variant	MODIFIER	PEX14	ENSG00000142655	Transcript	ENST00000356607.9	protein_coding	0	2/8	ENST00000356607.9:c.84+18877_84+18878dup	0	0	0	0	0	0	rs1186210942	0	1	0	insertion	HGNC	HGNC:8856	YES	1	P1	CCDS30582.1	ENSP00000349016	O75381	0	UPI000013170A	0	1	0	0	0	43	chr1:g.10514198_10514199dup	0	0
chr1	10514156	0	C	CTGTG	27	150	1221	0.175	TGTG	intron_variant	MODIFIER	PEX14	ENSG00000142655	Transcript	ENST00000356607.9	protein_coding	0	2/8	ENST00000356607.9:c.84+18875_84+18878dup	0	0	0	0	0	0	rs1186210942	0	1	0	insertion	HGNC	HGNC:8856	YES	1	P1	CCDS30582.1	ENSP00000349016	O75381	0	UPI000013170A	0	1	0	0	0	43	chr1:g.10514196_10514199dup	0	0
chr1	10514156	0	C	CTGTGTG	8	150	1221	0.052	TGTGTG	intron_variant	MODIFIER	PEX14	ENSG00000142655	Transcript	ENST00000356607.9	protein_coding	0	2/8	ENST00000356607.9:c.84+18873_84+18878dup	0	0	0	0	0	0	rs1186210942	0	1	0	insertion	HGNC	HGNC:8856	YES	1	P1	CCDS30582.1	ENSP00000349016	O75381	0	UPI000013170A	0	1	0	0	0	43	chr1:g.10514194_10514199dup	0	0
chr1	10514156	0	CTG	C	53	150	1221	0.364	-	intron_variant	MODIFIER	PEX14	ENSG00000142655	Transcript	ENST00000356607.9	protein_coding	0	2/8	ENST00000356607.9:c.84+18877_84+18878del	0	0	0	0	0	0	rs71583876	0	1	0	deletion	HGNC	HGNC:8856	YES	1	P1	CCDS30582.1	ENSP00000349016	O75381	0	UPI000013170A	0	1	0	0	0	41	chr1:g.10514198_10514199del	0	0
chr1	10517216	rs5772418	T	TG	49	152	2433	0.314	G	intron_variant	MODIFIER	PEX14	ENSG00000142655	Transcript	ENST00000356607.9	protein_coding	0	2/8	ENST00000356607.9:c.85-18997_85-18996insG	0	0	0	0	0	0	rs5772418	0	1	0	insertion	HGNC	HGNC:8856	YES	1	P1	CCDS30582.1	ENSP00000349016	O75381	0	UPI000013170A	0	1	0	0	0	0	chr1:g.10517216_10517217insG	0	0
chr1	10517218	rs146875107	A	ACTCT	49	152	2424	0.314	CTCT	intron_variant	MODIFIER	PEX14	ENSG00000142655	Transcript	ENST00000356607.9	protein_coding	0	2/8	ENST00000356607.9:c.85-18995_85-18994insCTCT	0	0	0	0	0	0	rs146875107	0	1	0	insertion	HGNC	HGNC:8856	YES	1	P1	CCDS30582.1	ENSP00000349016	O75381	0	UPI000013170A	0	1	0	0	0	0	chr1:g.10517218_10517219insCTCT	0	0
chr1	10662600	rs3838417	ACACT	A	38	152	1938	0.25	-	intron_variant	MODIFIER	CASZ1	ENSG00000130940	Transcript	ENST00000377022.8	protein_coding	0	5/20	ENST00000377022.8:c.506-2068_506-2065del	0	0	0	0	0	0	rs139975296	0	-1	0	deletion	HGNC	HGNC:26002	YES	1	P1	CCDS41246.1	ENSP00000366221	Q86V15	0	UPI0000EBB7D6	0	0	0	0	0	0	chr1:g.10662602_10662605del	0.1825	0.2337
chr1	10675799	rs5772424	C	CA	136	152	1600	0.897	A	intron_variant	MODIFIER	CASZ1	ENSG00000130940	Transcript	ENST00000377022.8	protein_coding	0	4/20	ENST00000377022.8:c.17-10229_17-10228insT	0	0	0	0	0	0	rs5772424	0	-1	0	insertion	HGNC	HGNC:26002	YES	1	P1	CCDS41246.1	ENSP00000366221	Q86V15	0	UPI0000EBB7D6	0	0	0	0	0	0	chr1:g.10675799_10675800insA	0	0.5613
chr1	10791744	0	GGAGA	G	43	152	1591	0.295	-	intron_variant	MODIFIER	CASZ1	ENSG00000130940	Transcript	ENST00000377022.8	protein_coding	0	1/20	ENST00000377022.8:c.-234+4816_-234+4819del	0	0	0	0	0	0	rs34741257	0	-1	0	deletion	HGNC	HGNC:26002	YES	1	P1	CCDS41246.1	ENSP00000366221	Q86V15	0	UPI0000EBB7D6	0	0	0	0	0	0	chr1:g.10791757_10791760del	0	0
chr1	10794176	0	CGT	C	69	152	1293	0.449	-	intron_variant	MODIFIER	CASZ1	ENSG00000130940	Transcript	ENST00000377022.8	protein_coding	0	1/20	ENST00000377022.8:c.-234+2386_-234+2387del	0	0	0	0	0	0	rs35446873	0	-1	0	deletion	HGNC	HGNC:26002	YES	1	P1	CCDS41246.1	ENSP00000366221	Q86V15	0	UPI0000EBB7D6	0	0	0	0	0	0	chr1:g.10794198_10794199del	0	0.1657
chr1	10794474	rs70997268	GT	G	73	152	1631	0.474	-	intron_variant	MODIFIER	CASZ1	ENSG00000130940	Transcript	ENST00000377022.8	protein_coding	0	1/20	ENST00000377022.8:c.-234+2089del	0	0	0	0	0	0	rs70997268	0	-1	0	deletion	HGNC	HGNC:26002	YES	1	P1	CCDS41246.1	ENSP00000366221	Q86V15	0	UPI0000EBB7D6	0	0	0	0	0	0	chr1:g.10794477del	0.263	0.3321
chr1	10796456	rs3059010	TG	T	40	152	1326	0.276	-	intron_variant	MODIFIER	CASZ1	ENSG00000130940	Transcript	ENST00000377022.8	protein_coding	0	1/20	ENST00000377022.8:c.-234+107del	0	0	0	0	0	0	rs71583894	0	-1	0	deletion	HGNC	HGNC:26002	YES	1	P1	CCDS41246.1	ENSP00000366221	Q86V15	0	UPI0000EBB7D6	0	0	0	0	0	0	chr1:g.10796464del	0	0
chr1	10796988	0	TG	T	43	152	1218	0.295	-	upstream_gene_variant	MODIFIER	CASZ1	ENSG00000130940	Transcript	ENST00000377022.8	protein_coding	0	0	0	0	0	0	0	0	0	rs34280909	343	-1	0	deletion	HGNC	HGNC:26002	YES	1	P1	CCDS41246.1	ENSP00000366221	Q86V15	0	UPI0000EBB7D6	0	0	0	0	0	0	chr1:g.10796999del	0	0
chr1	10943969	0	CAA	C	78	152	1484	0.506	-	downstream_gene_variant	MODIFIER	C1orf127	ENSG00000175262	Transcript	ENST00000377004.8	protein_coding	0	0	0	0	0	0	0	0	0	rs145696204	2502	-1	0	deletion	HGNC	HGNC:26730	YES	5	P1	CCDS53267.1	ENSP00000366203	0	G8JLG8	UPI0001C0B385	0	0	0	0	0	0	chr1:g.10943978_10943979del	0.4878	0.77
chr1	10956965	rs149410406	C	CAG	76	152	2148	0.494	AG	intron_variant	MODIFIER	C1orf127	ENSG00000175262	Transcript	ENST00000377004.8	protein_coding	0	8/12	ENST00000377004.8:c.778+56_778+57dup	0	0	0	0	0	0	rs149410406	0	-1	0	insertion	HGNC	HGNC:26730	YES	5	P1	CCDS53267.1	ENSP00000366203	0	G8JLG8	UPI0001C0B385	0	0	0	0	0	0	chr1:g.10956967_10956968dup	0.23	0.0817
chr1	11013450	rs58761409	TCA	T	134	152	2638	0.885	-	intron_variant	MODIFIER	TARDBP	ENSG00000120948	Transcript	ENST00000240185.7	protein_coding	0	1/5	ENST00000240185.7:c.-12-263_-12-262del	0	0	0	0	0	0	rs58761409	0	1	0	deletion	HGNC	HGNC:11571	YES	1	P1	CCDS122.1	ENSP00000240185	Q13148	A0A024R4E2	UPI0000136B42	0	1	0	0	0	2	chr1:g.11013453_11013454del	0.6889	0.2973
chr1	11177394	rs141506164	CAA	C	21	152	1872	0.135	-	intron_variant	MODIFIER	MTOR	ENSG00000198793	Transcript	ENST00000361445.8	protein_coding	0	28/57	ENST00000361445.8:c.4254-9879_4254-9878del	0	0	0	0	0	0	rs141506164	0	-1	0	deletion	HGNC	HGNC:3942	YES	1	P1	CCDS127.1	ENSP00000354558	P42345	0	UPI000012ABD3	0	1	0	0	0	0	chr1:g.11177399_11177400del	0.097	0.1316
chr1	11177992	rs5772443	C	CA	152	152	1947	1	A	intron_variant	MODIFIER	MTOR	ENSG00000198793	Transcript	ENST00000361445.8	protein_coding	0	28/57	ENST00000361445.8:c.4254-10476_4254-10475insT	0	0	0	0	0	0	rs5772443	0	-1	0	insertion	HGNC	HGNC:3942	YES	1	P1	CCDS127.1	ENSP00000354558	P42345	0	UPI000012ABD3	0	1	0	0	0	0	chr1:g.11177992_11177993insA	0.982	0.9372
chr1	11650722	0	C	CGCG	84	152	1945	0.564	GCG	inframe_insertion	MODERATE	FBXO2	ENSG00000116661	Transcript	ENST00000354287.5	protein_coding	2/6	0	ENST00000354287.5:c.132_134dup	ENSP00000346240.4:p.Ala45dup	223-224/1287	134-135/891	45/296	A/AA	gcg/gcCGCg	rs148874459&TMP_ESP_1_11710780_11710782	0	-1	0	insertion	HGNC	HGNC:13581	YES	1	P1	CCDS130.1	ENSP00000346240	Q9UK22	0	UPI00000711D1	0	0	0	0	PROSITE_profiles:PS50181&hmmpanther:PTHR12125:SF11&hmmpanther:PTHR12125&Gene3D:1.20.1280.50&Superfamily_domains:SSF81383&Low_complexity_(Seg):seg	0	chr1:g.11650731_11650733dup	0	0.5681
chr1	11665042	rs111677821	C	CATTG	112	152	1261	0.744	ATTG	intron_variant	MODIFIER	FBXO6	ENSG00000116663	Transcript	ENST00000376753.9	protein_coding	0	1/5	ENST00000376753.9:c.-4+790_-4+791insGATT	0	0	0	0	0	0	rs111677821	0	1	0	insertion	HGNC	HGNC:13585	YES	1	P1	CCDS133.1	ENSP00000365944	Q9NRD1	0	UPI000012A586	0	0	0	0	0	3	chr1:g.11665045_11665046insGATT	0	0.68
chr1	11680272	rs78169379	AGGCGTGAGCCAC	A	44	152	1518	0.282	-	intron_variant	MODIFIER	MAD2L2	ENSG00000116670	Transcript	ENST00000235310.7	protein_coding	0	5/10	ENST00000235310.7:c.159+69_159+80del	0	0	0	0	0	0	rs151210857	0	-1	0	deletion	HGNC	HGNC:6764	YES	2	P1	CCDS134.1	ENSP00000235310	Q9UI95	A0A024R4I4	UPI0000000DF1	0	1	0	0	0	0	chr1:g.11680277_11680288del	0.2939	0.028
chr1	11690929	0	A	AGT	8	152	1633	0.051	GT	upstream_gene_variant	MODIFIER	DRAXIN	ENSG00000162490	Transcript	ENST00000294485.6	protein_coding	0	0	0	0	0	0	0	0	0	rs146489633	780	1	0	insertion	HGNC	HGNC:25054	YES	1	P1	CCDS135.1	ENSP00000294485	Q8NBI3	0	UPI000013E16C	0	0	0	0	0	0	chr1:g.11690946_11690947dup	0	0.0817
chr1	11690929	0	AGTGT	A	35	152	1633	0.224	-	upstream_gene_variant	MODIFIER	DRAXIN	ENSG00000162490	Transcript	ENST00000294485.6	protein_coding	0	0	0	0	0	0	0	0	0	rs146619245	777	1	0	deletion	HGNC	HGNC:25054	YES	1	P1	CCDS135.1	ENSP00000294485	Q8NBI3	0	UPI000013E16C	0	0	0	0	0	0	chr1:g.11690944_11690947del	0.1623	0.0514
chr1	11702097	0	T	TCA	137	152	1922	0.904	CA	intron_variant	MODIFIER	DRAXIN	ENSG00000162490	Transcript	ENST00000294485.6	protein_coding	0	1/6	ENST00000294485.6:c.-10-4146_-10-4145dup	0	0	0	0	0	0	rs35757760	0	1	0	insertion	HGNC	HGNC:25054	YES	1	P1	CCDS135.1	ENSP00000294485	Q8NBI3	0	UPI000013E16C	0	0	0	0	0	7	chr1:g.11702103_11702104dup	0.7756	0.9327
chr1	11730314	0	G	GCA	122	152	1503	0.808	CA	downstream_gene_variant	MODIFIER	DRAXIN	ENSG00000162490	Transcript	ENST00000294485.6	protein_coding	0	0	0	0	0	0	0	0	0	rs111750283	4457	1	0	insertion	HGNC	HGNC:25054	YES	1	P1	CCDS135.1	ENSP00000294485	Q8NBI3	0	UPI000013E16C	0	0	0	0	0	0	chr1:g.11730326_11730327dup	0	0
chr1	11731850	rs57315755	CTTTT	C	111	152	1483	0.737	-	upstream_gene_variant	MODIFIER	AGTRAP	ENSG00000177674	Transcript	ENST00000314340.10	protein_coding	0	0	0	0	0	0	0	0	0	rs57315755	4282	1	0	deletion	HGNC	HGNC:13539	YES	1	P1	CCDS136.1	ENSP00000319713	Q6RW13	0	UPI00001574DC	0	0	0	0	0	0	chr1:g.11731851_11731854del	0.3558	0.1248
chr1	11732937	rs113336047	TA	T	40	152	1080	0.263	-	upstream_gene_variant	MODIFIER	AGTRAP	ENSG00000177674	Transcript	ENST00000314340.10	protein_coding	0	0	0	0	0	0	0	0	0	rs113336047	3198	1	0	deletion	HGNC	HGNC:13539	YES	1	P1	CCDS136.1	ENSP00000319713	Q6RW13	0	UPI00001574DC	0	0	0	0	0	0	chr1:g.11732946del	0.2274	0.0787
chr1	11736111	rs17875908	CGGGCG	C	151	152	1952	0.994	-	upstream_gene_variant	MODIFIER	AGTRAP	ENSG00000177674	Transcript	ENST00000314340.10	protein_coding	0	0	0	0	0	0	0	0	0	rs146190997	20	1	0	deletion	HGNC	HGNC:13539	YES	1	P1	CCDS136.1	ENSP00000319713	Q6RW13	0	UPI00001574DC	0	0	0	0	0	0	chr1:g.11736126_11736130del	0.9884	0.9584
chr1	11736874	rs17875909	CGGGTCT	C	73	152	2159	0.487	-	intron_variant	MODIFIER	AGTRAP	ENSG00000177674	Transcript	ENST00000314340.10	protein_coding	0	1/4	ENST00000314340.10:c.27+644_27+649del	0	0	0	0	0	0	rs143919633	0	1	0	deletion	HGNC	HGNC:13539	YES	1	P1	CCDS136.1	ENSP00000319713	Q6RW13	0	UPI00001574DC	0	0	0	0	0	4	chr1:g.11736879_11736884del	0	0
chr1	11785110	rs55820567	TTTA	T	10	152	1665	0.064	-	intron_variant	MODIFIER	C1orf167	ENSG00000215910	Transcript	ENST00000433342.5	protein_coding	0	15/20	ENST00000433342.5:c.3498-36_3498-34del	0	0	0	0	0	0	rs199890035	0	1	0	deletion	HGNC	HGNC:25262	YES	5	P1	0	ENSP00000414909	Q5SNV9	0	UPI0000DD7886	0	0	0	0	0	1	chr1:g.11785112_11785114del	0.118	0.0893
chr1	11787277	rs35134728	G	GGAA	141	152	2354	0.929	GAA	intron_variant	MODIFIER	C1orf167	ENSG00000215910	Transcript	ENST00000433342.5	protein_coding	0	16/20	ENST00000433342.5:c.3640-108_3640-106dup	0	0	0	0	0	0	rs35134728	0	1	0	insertion	HGNC	HGNC:25262	YES	5	P1	0	ENSP00000414909	Q5SNV9	0	UPI0000DD7886	0	0	0	0	0	5	chr1:g.11787280_11787282dup	0.5701	0.3805
chr1	11802476	rs45589544	TA	T	8	152	1485	0.051	-	upstream_gene_variant	MODIFIER	CLCN6	ENSG00000011021	Transcript	ENST00000346436.11	protein_coding	0	0	0	0	0	0	0	0	0	rs45589544	3714	1	0	deletion	HGNC	HGNC:2024	YES	1	P1	CCDS138.1	ENSP00000234488	P51797	0	UPI000013F2D3	0	0	0	0	0	0	chr1:g.11802486del	0.1128	0.1089
chr1	11802707	rs55645287	C	CT	8	152	2255	0.051	T	upstream_gene_variant	MODIFIER	CLCN6	ENSG00000011021	Transcript	ENST00000346436.11	protein_coding	0	0	0	0	0	0	0	0	0	rs55645287	3483	1	0	insertion	HGNC	HGNC:2024	YES	1	P1	CCDS138.1	ENSP00000234488	P51797	0	UPI000013F2D3	0	0	0	0	0	0	chr1:g.11802711dup	0.1014	0.0719
chr1	11805006	rs3834045	ATTGC	A	8	152	2351	0.051	-	upstream_gene_variant	MODIFIER	CLCN6	ENSG00000011021	Transcript	ENST00000346436.11	protein_coding	0	0	0	0	0	0	0	0	0	rs3834045	1181	1	0	deletion	HGNC	HGNC:2024	YES	1	P1	CCDS138.1	ENSP00000234488	P51797	0	UPI000013F2D3	0	0	0	0	0	0	chr1:g.11805012_11805015del	0.1074	0.09
chr1	11805227	rs3834044	A	AC	8	152	2258	0.051	C	upstream_gene_variant	MODIFIER	CLCN6	ENSG00000011021	Transcript	ENST00000346436.11	protein_coding	0	0	0	0	0	0	0	0	0	rs3834044	963	1	0	insertion	HGNC	HGNC:2024	YES	1	P1	CCDS138.1	ENSP00000234488	P51797	0	UPI000013F2D3	0	0	0	0	0	0	chr1:g.11805228dup	0.1494	0.2368
chr1	11805759	0	G	GC	9	152	1949	0.058	C	upstream_gene_variant	MODIFIER	CLCN6	ENSG00000011021	Transcript	ENST00000346436.11	protein_coding	0	0	0	0	0	0	0	0	0	rs3834043	431	1	0	insertion	HGNC	HGNC:2024	YES	1	P1	CCDS138.1	ENSP00000234488	P51797	0	UPI000013F2D3	0	0	0	0	0	0	chr1:g.11805767dup	0.1086	0.0923
chr1	11808227	0	TTG	T	12	150	943	0.084	-	intron_variant	MODIFIER	CLCN6	ENSG00000011021	Transcript	ENST00000346436.11	protein_coding	0	2/22	ENST00000346436.11:c.147+1079_147+1080del	0	0	0	0	0	0	rs1402249195	0	1	0	deletion	HGNC	HGNC:2024	YES	1	P1	CCDS138.1	ENSP00000234488	P51797	0	UPI000013F2D3	0	0	0	0	0	41	chr1:g.11808269_11808270del	0	0
chr1	11808227	0	TTGTG	T	82	150	943	0.552	-	intron_variant	MODIFIER	CLCN6	ENSG00000011021	Transcript	ENST00000346436.11	protein_coding	0	2/22	ENST00000346436.11:c.147+1077_147+1080del	0	0	0	0	0	0	rs151161966	0	1	0	deletion	HGNC	HGNC:2024	YES	1	P1	CCDS138.1	ENSP00000234488	P51797	0	UPI000013F2D3	0	0	0	0	0	39	chr1:g.11808267_11808270del	0.6559	0.6959
chr1	11880757	0	C	CA	22	152	816	0.147	A	downstream_gene_variant	MODIFIER	AL021155.1	ENSG00000224904	Transcript	ENST00000438808.1	processed_pseudogene	0	0	0	0	0	0	0	0	0	rs35479841	351	1	0	insertion	Clone_based_ensembl_gene	0	YES	0	0	0	0	0	0	0	0	0	0	0	0	0	chr1:g.11880766dup	0	0
chr1	11908259	rs141968818	T	TA	68	152	2065	0.449	A	non_coding_transcript_exon_variant	MODIFIER	AL021155.2	ENSG00000285646	Transcript	ENST00000649268.1	lincRNA	1/3	0	ENST00000649268.1:n.113_114insA	0	113-114/737	0	0	0	0	rs141968818	0	1	0	insertion	Clone_based_ensembl_gene	0	YES	0	0	0	0	0	0	0	0	0	0	0	0	0	chr1:g.11908259_11908260insA	0	0.1195
chr1	11909933	0	TCGA	T	9	152	1980	0.058	-	intron_variant&non_coding_transcript_variant	MODIFIER	AL021155.2	ENSG00000285646	Transcript	ENST00000649268.1	lincRNA	0	1/2	ENST00000649268.1:n.239+1549_239+1551del	0	0	0	0	0	0	0	0	1	0	deletion	Clone_based_ensembl_gene	0	YES	0	0	0	0	0	0	0	0	0	0	0	0	0	chr1:g.11909934_11909936del	0	0
chr1	11909937	0	T	TAGG	9	152	2028	0.058	AGG	intron_variant&non_coding_transcript_variant	MODIFIER	AL021155.2	ENSG00000285646	Transcript	ENST00000649268.1	lincRNA	0	1/2	ENST00000649268.1:n.239+1552_239+1553insAGG	0	0	0	0	0	0	0	0	1	0	insertion	Clone_based_ensembl_gene	0	YES	0	0	0	0	0	0	0	0	0	0	0	0	0	chr1:g.11909937_11909938insAGG	0	0
chr1	11926496	rs79841670	A	AG	152	152	1499	1	G	upstream_gene_variant	MODIFIER	KIAA2013	ENSG00000116685	Transcript	ENST00000376572.8	protein_coding	0	0	0	0	0	0	0	0	0	rs79841670	69	-1	0	insertion	HGNC	HGNC:28513	YES	1	P1	CCDS141.1	ENSP00000365756	Q8IYS2	0	UPI00000741FB	0	0	0	0	0	0	chr1:g.11926497dup	0	0
chr1	11961227	rs56091992	TA	T	69	150	974	0.455	-	intron_variant	MODIFIER	PLOD1	ENSG00000083444	Transcript	ENST00000196061.5	protein_coding	0	10/18	ENST00000196061.5:c.1097+469del	0	0	0	0	0	0	rs56091992	0	1	0	deletion	HGNC	HGNC:9081	YES	1	P1	CCDS142.1	ENSP00000196061	Q02809	A0A024R4H0	UPI000013C611	0	1	0	0	0	8	chr1:g.11961236del	0.6144	0.6876
chr1	11979234	rs3047222	G	GAC	71	152	1917	0.462	AC	upstream_gene_variant	MODIFIER	MFN2	ENSG00000116688	Transcript	ENST00000235329.9	protein_coding	0	0	0	0	0	0	0	0	0	rs75724068	1077	1	0	insertion	HGNC	HGNC:16877	YES	1	P1	CCDS30587.1	ENSP00000235329	O95140	0	UPI0000039854	0	1	0	0	0	0	chr1:g.11979235_11979236insCA	0.653	0.8585
chr1	12006161	rs3830887	T	TA	73	152	1777	0.487	A	intron_variant	MODIFIER	MFN2	ENSG00000116688	Transcript	ENST00000235329.9	protein_coding	0	15/18	ENST00000235329.9:c.1716+233dup	0	0	0	0	0	0	rs3830887	0	1	0	insertion	HGNC	HGNC:16877	YES	1	P1	CCDS30587.1	ENSP00000235329	O95140	0	UPI0000039854	0	1	0	0	0	3	chr1:g.12006164dup	0.5883	0.6157
chr1	12131502	0	AGTTTTTT	A	142	152	1935	0.936	-	intron_variant	MODIFIER	TNFRSF8	ENSG00000120949	Transcript	ENST00000263932.7	protein_coding	0	12/14	ENST00000263932.7:c.1310-4066_1310-4060del	0	0	0	0	0	0	rs112380046	0	1	0	deletion	HGNC	HGNC:11923	YES	1	P1	CCDS144.1	ENSP00000263932	P28908	0	UPI0000000971	0	0	0	0	0	19	chr1:g.12131522_12131528del	0.7546	0.8729
chr1	12148001	0	CA	C	18	152	717	0.128	-	downstream_gene_variant	MODIFIER	TNFRSF8	ENSG00000120949	Transcript	ENST00000263932.7	protein_coding	0	0	0	0	0	0	0	0	0	rs34697657	3795	1	0	deletion	HGNC	HGNC:11923	YES	1	P1	CCDS144.1	ENSP00000263932	P28908	0	UPI0000000971	0	0	0	0	0	0	chr1:g.12148012del	0.4048	0.4576
chr1	12150883	rs34148490	TAGTA	T	17	152	2477	0.122	-	intergenic_variant	MODIFIER	0	0	0	0	0	0	0	0	0	0	0	0	0	0	rs34148490	0	0	0	deletion	0	0	0	0	0	0	0	0	0	0	0	0	0	0	0	0	chr1:g.12150886_12150889del	0.26	0.0272
chr1	12157271	rs35947903	A	AT	19	152	1281	0.135	T	intergenic_variant	MODIFIER	0	0	0	0	0	0	0	0	0	0	0	0	0	0	rs35947903	0	0	0	insertion	0	0	0	0	0	0	0	0	0	0	0	0	0	0	0	0	chr1:g.12157278dup	0.3832	0.3449
chr1	12158557	rs34829700	G	GC	19	152	1741	0.135	C	intergenic_variant	MODIFIER	0	0	0	0	0	0	0	0	0	0	0	0	0	0	rs34829700	0	0	0	insertion	0	0	0	0	0	0	0	0	0	0	0	0	0	0	0	0	chr1:g.12158563dup	0.3666	0.3094
chr1	12161012	0	C	CA	14	150	977	0.097	A	intergenic_variant	MODIFIER	0	0	0	0	0	0	0	0	0	0	0	0	0	0	rs150885757	0	0	0	insertion	0	0	0	0	0	0	0	0	0	0	0	0	0	0	0	0	chr1:g.12161024dup	0.2504	0.0424
chr1	12166728	rs5745946	AGGGCAGGTGGAGGCC	A	12	152	1128	0.09	-	upstream_gene_variant	MODIFIER	TNFRSF1B	ENSG00000028137	Transcript	ENST00000376259.7	protein_coding	0	0	0	0	0	0	0	0	0	rs150257710	248	1	0	deletion	HGNC	HGNC:11917	YES	1	P1	CCDS145.1	ENSP00000365435	P20333	0	UPI000002FAE1	0	1	0	0	0	0	chr1:g.12166756_12166770del	0.229	0.3207
chr1	12182562	0	T	TTGAA	10	152	2499	0.064	TGAA	intron_variant	MODIFIER	TNFRSF1B	ENSG00000028137	Transcript	ENST00000376259.7	protein_coding	0	1/9	ENST00000376259.7:c.79-6216_79-6213dup	0	0	0	0	0	0	rs150781783	0	1	0	insertion	HGNC	HGNC:11917	YES	1	P1	CCDS145.1	ENSP00000365435	P20333	0	UPI000002FAE1	0	1	0	0	0	21	chr1:g.12182580_12182583dup	0.1838	0.1316
chr1	12183446	0	TTC	T	143	152	1163	0.942	-	intron_variant	MODIFIER	TNFRSF1B	ENSG00000028137	Transcript	ENST00000376259.7	protein_coding	0	1/9	ENST00000376259.7:c.79-5324_79-5323del	0	0	0	0	0	0	rs33995912	0	1	0	deletion	HGNC	HGNC:11917	YES	1	P1	CCDS145.1	ENSP00000365435	P20333	0	UPI000002FAE1	0	1	0	0	0	25	chr1:g.12183472_12183473del	0.867	0.8313
chr1	12185303	rs3835514	CCTTTTT	C	10	152	1580	0.064	-	intron_variant	MODIFIER	TNFRSF1B	ENSG00000028137	Transcript	ENST00000376259.7	protein_coding	0	1/9	ENST00000376259.7:c.79-3482_79-3477del	0	0	0	0	0	0	rs138494763	0	1	0	deletion	HGNC	HGNC:11917	YES	1	P1	CCDS145.1	ENSP00000365435	P20333	0	UPI000002FAE1	0	1	0	0	0	10	chr1:g.12185314_12185319del	0.1871	0.1369
chr1	12185437	rs55645383	T	TC	10	152	1691	0.064	C	intron_variant	MODIFIER	TNFRSF1B	ENSG00000028137	Transcript	ENST00000376259.7	protein_coding	0	1/9	ENST00000376259.7:c.79-3353dup	0	0	0	0	0	0	rs55645383	0	1	0	insertion	HGNC	HGNC:11917	YES	1	P1	CCDS145.1	ENSP00000365435	P20333	0	UPI000002FAE1	0	1	0	0	0	6	chr1:g.12185443dup	0.1132	0.0151
chr1	12188183	rs3216795	ATG	A	10	152	2493	0.064	-	intron_variant	MODIFIER	TNFRSF1B	ENSG00000028137	Transcript	ENST00000376259.7	protein_coding	0	1/9	ENST00000376259.7:c.79-612_79-611del	0	0	0	0	0	0	rs3216795	0	1	0	deletion	HGNC	HGNC:11917	YES	1	P1	CCDS145.1	ENSP00000365435	P20333	0	UPI000002FAE1	0	1	0	0	0	0	chr1:g.12188184_12188185del	0.111	0.0144
chr1	12455570	rs199994484	CA	C	56	152	824	0.365	-	intron_variant	MODIFIER	VPS13D	ENSG00000048707	Transcript	ENST00000620676.6	protein_coding	0	65/69	ENST00000620676.6:c.12334-426del	0	0	0	0	0	0	rs199994484	0	1	0	deletion	HGNC	HGNC:23595	YES	1	P4	CCDS30588.1	ENSP00000478104	Q5THJ4	0	UPI0000451CA9	0	1	0	0	0	1	chr1:g.12455572del	0.0527	0.0688
chr1	12477257	0	A	AT	19	152	1881	0.135	T	intron_variant	MODIFIER	VPS13D	ENSG00000048707	Transcript	ENST00000620676.6	protein_coding	0	67/69	ENST00000620676.6:c.12662+16867dup	0	0	0	0	0	0	rs150107267	0	1	0	insertion	HGNC	HGNC:23595	YES	1	P4	CCDS30588.1	ENSP00000478104	Q5THJ4	0	UPI0000451CA9	0	1	0	0	0	6	chr1:g.12477263dup	0.1763	0.3563
chr1	12510525	0	C	CTGTGTGTG	12	152	1508	0.077	TGTGTGTG	3_prime_UTR_variant	MODIFIER	VPS13D	ENSG00000048707	Transcript	ENST00000620676.6	protein_coding	70/70	0	ENST00000620676.6:c.*1524_*1531dup	0	14835-14836/16357	0	0	0	0	rs1198628572	0	1	0	insertion	HGNC	HGNC:23595	YES	1	P4	CCDS30588.1	ENSP00000478104	Q5THJ4	0	UPI0000451CA9	0	1	0	0	0	30	chr1:g.12510548_12510555dup	0	0
chr1	12510525	0	C	CTGTGTGTGTG	31	152	1508	0.199	TGTGTGTGTG	3_prime_UTR_variant	MODIFIER	VPS13D	ENSG00000048707	Transcript	ENST00000620676.6	protein_coding	70/70	0	ENST00000620676.6:c.*1522_*1531dup	0	14835-14836/16357	0	0	0	0	rs1198628572	0	1	0	insertion	HGNC	HGNC:23595	YES	1	P4	CCDS30588.1	ENSP00000478104	Q5THJ4	0	UPI0000451CA9	0	1	0	0	0	30	chr1:g.12510546_12510555dup	0	0
chr1	12510525	0	CTG	C	17	152	1508	0.109	-	3_prime_UTR_variant	MODIFIER	VPS13D	ENSG00000048707	Transcript	ENST00000620676.6	protein_coding	70/70	0	ENST00000620676.6:c.*1530_*1531del	0	14836-14837/16357	0	0	0	0	rs1284491836	0	1	0	deletion	HGNC	HGNC:23595	YES	1	P4	CCDS30588.1	ENSP00000478104	Q5THJ4	0	UPI0000451CA9	0	1	0	0	0	28	chr1:g.12510554_12510555del	0	0
chr1	12510566	rs1245311053	CGT	C	54	152	1503	0.353	-	3_prime_UTR_variant	MODIFIER	VPS13D	ENSG00000048707	Transcript	ENST00000620676.6	protein_coding	70/70	0	ENST00000620676.6:c.*1544_*1545del	0	14877-14878/16357	0	0	0	0	rs1491483652	0	1	0	deletion	HGNC	HGNC:23595	YES	1	P4	CCDS30588.1	ENSP00000478104	Q5THJ4	0	UPI0000451CA9	0	1	0	0	0	1	chr1:g.12510568_12510569del	0	0
chr1	12550197	rs70987252	CT	C	99	152	1280	0.654	-	regulatory_region_variant	MODIFIER	0	0	RegulatoryFeature	ENSR00000347639	CTCF_binding_site	0	0	0	0	0	0	0	0	0	rs1186273836	0	0	0	deletion	0	0	0	0	0	0	0	0	0	0	0	0	0	0	0	0	chr1:g.12550206del	0	0
chr1	12615134	rs3839020	ACAGAAGCCTCATTATAAAGTAGCTC	A	46	152	2105	0.314	-	intron_variant	MODIFIER	DHRS3	ENSG00000162496	Transcript	ENST00000616661.5	protein_coding	0	1/5	ENST00000616661.5:c.195+1995_195+2019del	0	0	0	0	0	0	rs3839020	0	-1	0	deletion	HGNC	HGNC:17693	YES	1	P1	CCDS146.1	ENSP00000480439	O75911	0	UPI000006EE74	0	1	0	0	0	0	chr1:g.12615188_12615212del	0	0
chr1	12619769	rs60601083	C	CA	31	152	1273	0.199	A	upstream_gene_variant	MODIFIER	DHRS3	ENSG00000162496	Transcript	ENST00000616661.5	protein_coding	0	0	0	0	0	0	0	0	0	rs60601083	1559	-1	0	insertion	HGNC	HGNC:17693	YES	1	P1	CCDS146.1	ENSP00000480439	O75911	0	UPI000006EE74	0	1	0	0	0	0	chr1:g.12619770dup	0.4209	0.3676
chr1	12620274	rs111395679	C	CAACTAGCCCACCCT	25	152	2349	0.167	AACTAGCCCACCCT	upstream_gene_variant	MODIFIER	DHRS3	ENSG00000162496	Transcript	ENST00000616661.5	protein_coding	0	0	0	0	0	0	0	0	0	rs111395679	2064	-1	0	insertion	HGNC	HGNC:17693	YES	1	P1	CCDS146.1	ENSP00000480439	O75911	0	UPI000006EE74	0	1	0	0	0	0	chr1:g.12620274_12620275insAACTAGCCCACCCT	0.2314	0.1536
chr1	13488032	0	T	TTGTGTGTGTGTG	15	152	1159	0.096	TGTGTGTGTGTG	intron_variant	MODIFIER	LRRC38	ENSG00000162494	Transcript	ENST00000376085.4	protein_coding	0	1/1	ENST00000376085.4:c.632-11945_632-11934dup	0	0	0	0	0	0	rs1439386107	0	-1	0	insertion	HGNC	HGNC:27005	YES	1	P1	CCDS53269.1	ENSP00000365253	Q5VT99	0	UPI00001C1D7E	0	0	0	0	0	0	chr1:g.13488052_13488063dup	0	0
chr1	13488032	0	TTG	T	18	152	1159	0.122	-	intron_variant	MODIFIER	LRRC38	ENSG00000162494	Transcript	ENST00000376085.4	protein_coding	0	1/1	ENST00000376085.4:c.632-11935_632-11934del	0	0	0	0	0	0	rs1212748158	0	-1	0	deletion	HGNC	HGNC:27005	YES	1	P1	CCDS53269.1	ENSP00000365253	Q5VT99	0	UPI00001C1D7E	0	0	0	0	0	0	chr1:g.13488062_13488063del	0	0
chr1	13496156	0	A	AAT	38	152	1101	0.25	AT	intron_variant	MODIFIER	LRRC38	ENSG00000162494	Transcript	ENST00000376085.4	protein_coding	0	1/1	ENST00000376085.4:c.631+16805_631+16806dup	0	0	0	0	0	0	rs35329337	0	-1	0	insertion	HGNC	HGNC:27005	YES	1	P1	CCDS53269.1	ENSP00000365253	Q5VT99	0	UPI00001C1D7E	0	0	0	0	0	0	chr1:g.13496169_13496170dup	0.2512	0.1233
chr1	13584246	rs3217646	CGGA	C	40	152	1989	0.263	-	intron_variant	MODIFIER	PDPN	ENSG00000162493	Transcript	ENST00000294489.10	protein_coding	0	1/5	ENST00000294489.10:c.295+154_295+156del	0	0	0	0	0	0	rs150088145	0	1	0	deletion	HGNC	HGNC:29602	YES	1	P3	CCDS30602.1	ENSP00000294489	Q86YL7	0	UPI000013E16D	0	0	0	0	0	7	chr1:g.13584254_13584256del	0.2538	0.3843
chr1	13617741	rs3060293	C	CTT	152	152	1991	1	TT	3_prime_UTR_variant	MODIFIER	PDPN	ENSG00000162493	Transcript	ENST00000294489.10	protein_coding	6/6	0	ENST00000294489.10:c.*1831_*1832insTT	0	2888-2889/3104	0	0	0	0	rs3060293	0	1	0	insertion	HGNC	HGNC:29602	YES	1	P3	CCDS30602.1	ENSP00000294489	Q86YL7	0	UPI000013E16D	0	0	0	0	0	1	chr1:g.13617742_13617743insTT	0	0.9849
chr1	13617799	rs5772545	CT	C	103	152	1944	0.686	-	3_prime_UTR_variant	MODIFIER	PDPN	ENSG00000162493	Transcript	ENST00000294489.10	protein_coding	6/6	0	ENST00000294489.10:c.*1891del	0	2947/3104	0	0	0	0	rs34332793	0	1	0	deletion	HGNC	HGNC:29602	YES	1	P3	CCDS30602.1	ENSP00000294489	Q86YL7	0	UPI000013E16D	0	0	0	0	0	2	chr1:g.13617802del	0	0
chr1	13617803	rs3060294	CTT	C	103	152	1993	0.686	-	3_prime_UTR_variant	MODIFIER	PDPN	ENSG00000162493	Transcript	ENST00000294489.10	protein_coding	6/6	0	ENST00000294489.10:c.*1893_*1894del	0	2951-2952/3104	0	0	0	0	rs3060294	0	1	0	deletion	HGNC	HGNC:29602	YES	1	P3	CCDS30602.1	ENSP00000294489	Q86YL7	0	UPI000013E16D	0	0	0	0	0	0	chr1:g.13617804_13617805del	0	0
chr1	13701242	rs139517091	TC	T	71	152	1699	0.462	-	upstream_gene_variant	MODIFIER	PRDM2	ENSG00000116731	Transcript	ENST00000235372.11	protein_coding	0	0	0	0	0	0	0	0	0	rs139517091	3612	1	0	deletion	HGNC	HGNC:9347	YES	1	P4	CCDS150.1	ENSP00000235372	Q13029	0	UPI000013C9CD	0	1	0	0	0	0	chr1:g.13701245del	0.1066	0.0582
chr1	13728656	rs36074687	GA	G	55	152	1254	0.372	-	intron_variant	MODIFIER	PRDM2	ENSG00000116731	Transcript	ENST00000235372.11	protein_coding	0	2/9	ENST00000235372.11:c.10-2339del	0	0	0	0	0	0	rs36074687	0	1	0	deletion	HGNC	HGNC:9347	YES	1	P4	CCDS150.1	ENSP00000235372	Q13029	0	UPI000013C9CD	0	1	0	0	0	4	chr1:g.13728661del	0.1663	0.0098
chr1	14600101	0	AT	A	118	152	1309	0.782	-	intron_variant	MODIFIER	KAZN	ENSG00000189337	Transcript	ENST00000376030.7	protein_coding	0	1/14	ENST00000376030.7:c.226+888del	0	0	0	0	0	0	rs3215548	0	1	0	deletion	HGNC	HGNC:29173	YES	5	P2	CCDS152.2	ENSP00000365198	Q674X7	0	UPI0000E1E68A	0	0	0	0	0	9	chr1:g.14600111del	0.6667	0.5159
chr1	15139645	0	A	AC	16	152	638	0.103	C	intron_variant&non_coding_transcript_variant	MODIFIER	TMEM51-AS1	ENSG00000175147	Transcript	ENST00000310916.6	antisense	0	1/5	ENST00000310916.6:n.174+12645_174+12646insG	0	0	0	0	0	0	0	0	-1	0	insertion	HGNC	HGNC:26301	YES	2	0	0	0	0	0	0	0	0	0	0	0	0	chr1:g.15139645_15139646insC	0	0
chr1	15142592	rs60411550	CTGTG	C	111	152	1922	0.737	-	intron_variant&non_coding_transcript_variant	MODIFIER	TMEM51-AS1	ENSG00000175147	Transcript	ENST00000310916.6	antisense	0	1/5	ENST00000310916.6:n.174+9695_174+9698del	0	0	0	0	0	0	rs60411550	0	-1	0	deletion	HGNC	HGNC:26301	YES	2	0	0	0	0	0	0	0	0	0	0	0	0	chr1:g.15142601_15142604del	0.5268	0.3714
chr1	15152765	rs879486963	GGGC	G	113	152	2008	0.75	-	upstream_gene_variant	MODIFIER	TMEM51	ENSG00000171729	Transcript	ENST00000376008.3	protein_coding	0	0	0	0	0	0	0	0	0	rs879486963	979	1	0	deletion	HGNC	HGNC:25488	YES	2	P1	CCDS154.1	ENSP00000365176	Q9NW97	A0A024QZ97	UPI0000073712	0	0	0	0	0	0	chr1:g.15152768_15152770del	0	0
chr1	15152769	rs767354035	G	GAA	113	152	2007	0.75	AA	upstream_gene_variant	MODIFIER	TMEM51	ENSG00000171729	Transcript	ENST00000376008.3	protein_coding	0	0	0	0	0	0	0	0	0	rs767354035	977	1	0	insertion	HGNC	HGNC:25488	YES	2	P1	CCDS154.1	ENSP00000365176	Q9NW97	A0A024QZ97	UPI0000073712	0	0	0	0	0	0	chr1:g.15152769_15152770insAA	0	0
chr1	15153228	rs5772618	AAGG	A	151	152	1693	0.994	-	upstream_gene_variant	MODIFIER	TMEM51	ENSG00000171729	Transcript	ENST00000376008.3	protein_coding	0	0	0	0	0	0	0	0	0	rs5772618	516	1	0	deletion	HGNC	HGNC:25488	YES	2	P1	CCDS154.1	ENSP00000365176	Q9NW97	A0A024QZ97	UPI0000073712	0	0	0	0	0	0	chr1:g.15153234_15153236del	0.7804	0.6082
chr1	15153530	rs5772620	G	GC	151	152	1695	0.994	C	upstream_gene_variant	MODIFIER	TMEM51	ENSG00000171729	Transcript	ENST00000376008.3	protein_coding	0	0	0	0	0	0	0	0	0	rs5772620	216	1	0	insertion	HGNC	HGNC:25488	YES	2	P1	CCDS154.1	ENSP00000365176	Q9NW97	A0A024QZ97	UPI0000073712	0	0	0	0	0	0	chr1:g.15153535dup	0	0.739
chr1	15155242	rs34113218	GT	G	37	152	2394	0.237	-	intron_variant	MODIFIER	TMEM51	ENSG00000171729	Transcript	ENST00000376008.3	protein_coding	0	1/3	ENST00000376008.3:c.-267+1289del	0	0	0	0	0	0	rs34113218	0	1	0	deletion	HGNC	HGNC:25488	YES	2	P1	CCDS154.1	ENSP00000365176	Q9NW97	A0A024QZ97	UPI0000073712	0	0	0	0	0	0	chr1:g.15155243del	0.2186	0.1778
chr1	15155803	rs143259327	TG	T	37	152	2600	0.237	-	intron_variant	MODIFIER	TMEM51	ENSG00000171729	Transcript	ENST00000376008.3	protein_coding	0	1/3	ENST00000376008.3:c.-267+1852del	0	0	0	0	0	0	rs143259327	0	1	0	deletion	HGNC	HGNC:25488	YES	2	P1	CCDS154.1	ENSP00000365176	Q9NW97	A0A024QZ97	UPI0000073712	0	0	0	0	0	2	chr1:g.15155806del	0.2588	0.2587
chr1	15159819	rs202091977	A	AACC	34	152	2026	0.218	ACC	intron_variant	MODIFIER	TMEM51	ENSG00000171729	Transcript	ENST00000376008.3	protein_coding	0	1/3	ENST00000376008.3:c.-267+5871_-267+5873dup	0	0	0	0	0	0	rs202091977	0	1	0	insertion	HGNC	HGNC:25488	YES	2	P1	CCDS154.1	ENSP00000365176	Q9NW97	A0A024QZ97	UPI0000073712	0	0	0	0	0	8	chr1:g.15159825_15159827dup	0.0148	0.0008
chr1	15169384	rs199641842	CT	C	23	152	1097	0.147	-	intron_variant	MODIFIER	TMEM51	ENSG00000171729	Transcript	ENST00000376008.3	protein_coding	0	1/3	ENST00000376008.3:c.-267+15441del	0	0	0	0	0	0	rs199641842	0	1	0	deletion	HGNC	HGNC:25488	YES	2	P1	CCDS154.1	ENSP00000365176	Q9NW97	A0A024QZ97	UPI0000073712	0	0	0	0	0	10	chr1:g.15169395del	0.114	0.0446
chr1	15179144	rs34498370	TG	T	39	152	2528	0.25	-	intron_variant	MODIFIER	TMEM51	ENSG00000171729	Transcript	ENST00000376008.3	protein_coding	0	1/3	ENST00000376008.3:c.-267+25193del	0	0	0	0	0	0	rs34498370	0	1	0	deletion	HGNC	HGNC:25488	YES	2	P1	CCDS154.1	ENSP00000365176	Q9NW97	A0A024QZ97	UPI0000073712	0	0	0	0	0	2	chr1:g.15179147del	0.2596	0.2716
chr1	15184858	rs56359774	GC	G	152	152	1980	1	-	intron_variant	MODIFIER	TMEM51	ENSG00000171729	Transcript	ENST00000376008.3	protein_coding	0	1/3	ENST00000376008.3:c.-266-25627del	0	0	0	0	0	0	rs56359774	0	1	0	deletion	HGNC	HGNC:25488	YES	2	P1	CCDS154.1	ENSP00000365176	Q9NW97	A0A024QZ97	UPI0000073712	0	0	0	0	0	4	chr1:g.15184863del	0.9495	0.8956
chr1	15186815	rs5772621	G	GC	133	152	2529	0.878	C	intron_variant	MODIFIER	TMEM51	ENSG00000171729	Transcript	ENST00000376008.3	protein_coding	0	1/3	ENST00000376008.3:c.-266-23675_-266-23674insC	0	0	0	0	0	0	rs5772621	0	1	0	insertion	HGNC	HGNC:25488	YES	2	P1	CCDS154.1	ENSP00000365176	Q9NW97	A0A024QZ97	UPI0000073712	0	0	0	0	0	0	chr1:g.15186815_15186816insC	0	0.4039
chr1	15190760	rs199930607	TGTTTTTG	T	19	152	1399	0.122	-	intron_variant	MODIFIER	TMEM51	ENSG00000171729	Transcript	ENST00000376008.3	protein_coding	0	1/3	ENST00000376008.3:c.-266-19716_-266-19710del	0	0	0	0	0	0	rs199930607	0	1	0	deletion	HGNC	HGNC:25488	YES	2	P1	CCDS154.1	ENSP00000365176	Q9NW97	A0A024QZ97	UPI0000073712	0	0	0	0	0	13	chr1:g.15190774_15190780del	0.003	0
chr1	15191873	rs55870442	CT	C	152	152	1745	1	-	intron_variant	MODIFIER	TMEM51	ENSG00000171729	Transcript	ENST00000376008.3	protein_coding	0	1/3	ENST00000376008.3:c.-266-18615del	0	0	0	0	0	0	rs55870442	0	1	0	deletion	HGNC	HGNC:25488	YES	2	P1	CCDS154.1	ENSP00000365176	Q9NW97	A0A024QZ97	UPI0000073712	0	0	0	0	0	1	chr1:g.15191875del	0.8381	0.7579
chr1	15196394	0	ATG	A	152	152	2404	1	-	intron_variant	MODIFIER	TMEM51	ENSG00000171729	Transcript	ENST00000376008.3	protein_coding	0	1/3	ENST00000376008.3:c.-266-14081_-266-14080del	0	0	0	0	0	0	rs57848538	0	1	0	deletion	HGNC	HGNC:25488	YES	2	P1	CCDS154.1	ENSP00000365176	Q9NW97	A0A024QZ97	UPI0000073712	0	0	0	0	0	14	chr1:g.15196409_15196410del	0.9183	0.8941
chr1	15197672	rs5772626	CTT	C	132	152	2441	0.872	-	intron_variant	MODIFIER	TMEM51	ENSG00000171729	Transcript	ENST00000376008.3	protein_coding	0	1/3	ENST00000376008.3:c.-266-12817_-266-12816del	0	0	0	0	0	0	rs5772626	0	1	0	deletion	HGNC	HGNC:25488	YES	2	P1	CCDS154.1	ENSP00000365176	Q9NW97	A0A024QZ97	UPI0000073712	0	0	0	0	0	0	chr1:g.15197673_15197674del	0.5381	0.3238
chr1	15203774	rs36011989	AC	A	19	152	1896	0.122	-	intron_variant	MODIFIER	TMEM51	ENSG00000171729	Transcript	ENST00000376008.3	protein_coding	0	1/3	ENST00000376008.3:c.-266-6715del	0	0	0	0	0	0	rs36011989	0	1	0	deletion	HGNC	HGNC:25488	YES	2	P1	CCDS154.1	ENSP00000365176	Q9NW97	A0A024QZ97	UPI0000073712	0	0	0	0	0	0	chr1:g.15203775del	0.0869	0.0212
chr1	15212481	rs58228587	GCGTCCCA	G	15	152	2594	0.096	-	intron_variant	MODIFIER	TMEM51	ENSG00000171729	Transcript	ENST00000376008.3	protein_coding	0	2/3	ENST00000376008.3:c.-194+1923_-194+1929del	0	0	0	0	0	0	rs113736857	0	1	0	deletion	HGNC	HGNC:25488	YES	2	P1	CCDS154.1	ENSP00000365176	Q9NW97	A0A024QZ97	UPI0000073712	0	0	0	0	0	3	chr1:g.15212485_15212491del	0.2937	0.2012
chr1	15247203	rs142342714	A	AC	93	152	1669	0.615	C	upstream_gene_variant	MODIFIER	FHAD1	ENSG00000142621	Transcript	ENST00000358897.8	protein_coding	0	0	0	0	0	0	0	0	0	rs142342714	68	1	0	insertion	HGNC	HGNC:29408	YES	5	P1	0	ENSP00000351770	B1AJZ9	0	UPI0001761703	0	0	0	0	0	0	chr1:g.15247207dup	0	0
chr1	15405939	rs60893206	TCCAGTGCCCAGTGC	T	20	152	2327	0.135	-	upstream_gene_variant	MODIFIER	EFHD2	ENSG00000142634	Transcript	ENST00000375980.9	protein_coding	0	0	0	0	0	0	0	0	0	rs147698923	3935	1	0	deletion	HGNC	HGNC:28670	YES	1	P1	CCDS155.1	ENSP00000365147	Q96C19	A0A024QZ77	UPI00001362A6	0	0	0	0	0	0	chr1:g.15405958_15405971del	0.3745	0.0741
chr1	15411610	rs77297046	G	GCC	8	152	2069	0.064	CC	intron_variant	MODIFIER	EFHD2	ENSG00000142634	Transcript	ENST00000375980.9	protein_coding	0	1/3	ENST00000375980.9:c.308+1332_308+1333dup	0	0	0	0	0	0	rs77297046	0	1	0	insertion	HGNC	HGNC:28670	YES	1	P1	CCDS155.1	ENSP00000365147	Q96C19	A0A024QZ77	UPI00001362A6	0	0	0	0	0	2	chr1:g.15411611_15411612dup	0.0873	0.0499
chr1	15412884	rs199948543	AC	A	26	152	2036	0.173	-	intron_variant	MODIFIER	EFHD2	ENSG00000142634	Transcript	ENST00000375980.9	protein_coding	0	1/3	ENST00000375980.9:c.308+2609del	0	0	0	0	0	0	rs199948543	0	1	0	deletion	HGNC	HGNC:28670	YES	1	P1	CCDS155.1	ENSP00000365147	Q96C19	A0A024QZ77	UPI00001362A6	0	0	0	0	0	3	chr1:g.15412888del	0.0078	0.0008
chr1	15418636	rs60309802	G	GGCC	23	152	1976	0.147	GCC	intron_variant	MODIFIER	EFHD2	ENSG00000142634	Transcript	ENST00000375980.9	protein_coding	0	1/3	ENST00000375980.9:c.309-7234_309-7232dup	0	0	0	0	0	0	rs113508892	0	1	0	insertion	HGNC	HGNC:28670	YES	1	P1	CCDS155.1	ENSP00000365147	Q96C19	A0A024QZ77	UPI00001362A6	0	0	0	0	0	3	chr1:g.15418637_15418639dup	0.4491	0.4002
chr1	15418848	rs34539728	GAGCCC	G	10	152	2558	0.064	-	intron_variant	MODIFIER	EFHD2	ENSG00000142634	Transcript	ENST00000375980.9	protein_coding	0	1/3	ENST00000375980.9:c.309-7019_309-7015del	0	0	0	0	0	0	rs113266493	0	1	0	deletion	HGNC	HGNC:28670	YES	1	P1	CCDS155.1	ENSP00000365147	Q96C19	A0A024QZ77	UPI00001362A6	0	0	0	0	0	3	chr1:g.15418852_15418856del	0.2891	0.3744
chr1	15419530	rs35227579	A	AG	9	152	2352	0.058	G	intron_variant	MODIFIER	EFHD2	ENSG00000142634	Transcript	ENST00000375980.9	protein_coding	0	1/3	ENST00000375980.9:c.309-6337dup	0	0	0	0	0	0	rs35227579	0	1	0	insertion	HGNC	HGNC:28670	YES	1	P1	CCDS155.1	ENSP00000365147	Q96C19	A0A024QZ77	UPI00001362A6	0	0	0	0	0	4	chr1:g.15419534dup	0.3103	0.7421
chr1	15432183	0	AAAAC	A	49	152	1913	0.333	-	downstream_gene_variant	MODIFIER	EFHD2	ENSG00000142634	Transcript	ENST00000375980.9	protein_coding	0	0	0	0	0	0	0	0	0	rs147950066	1845	1	0	deletion	HGNC	HGNC:28670	YES	1	P1	CCDS155.1	ENSP00000365147	Q96C19	A0A024QZ77	UPI00001362A6	0	0	0	0	0	0	chr1:g.15432203_15432206del	0	0
chr1	15432723	rs145482223	CA	C	52	152	2149	0.34	-	downstream_gene_variant	MODIFIER	EFHD2	ENSG00000142634	Transcript	ENST00000375980.9	protein_coding	0	0	0	0	0	0	0	0	0	rs145482223	2385	1	0	deletion	HGNC	HGNC:28670	YES	1	P1	CCDS155.1	ENSP00000365147	Q96C19	A0A024QZ77	UPI00001362A6	0	0	0	0	0	0	chr1:g.15432724del	0.3678	0.4463
chr1	15433203	rs55695309	GACGGATCAC	G	47	152	2105	0.308	-	downstream_gene_variant	MODIFIER	EFHD2	ENSG00000142634	Transcript	ENST00000375980.9	protein_coding	0	0	0	0	0	0	0	0	0	rs55695309	2865	1	0	deletion	HGNC	HGNC:28670	YES	1	P1	CCDS155.1	ENSP00000365147	Q96C19	A0A024QZ77	UPI00001362A6	0	0	0	0	0	0	chr1:g.15433204_15433212del	0.3694	0.4425
chr1	15455810	rs35759891	CT	C	9	152	2692	0.064	-	upstream_gene_variant	MODIFIER	CELA2A	ENSG00000142615	Transcript	ENST00000359621.5	protein_coding	0	0	0	0	0	0	0	0	0	rs35759891	921	1	0	deletion	HGNC	HGNC:24609	YES	1	P1	CCDS157.1	ENSP00000352639	P08217	0	UPI0000129E36	0	0	0	0	0	0	chr1:g.15455813del	0.0625	0.0764
chr1	15455888	rs56239713	GTCTCTGC	G	71	152	2549	0.481	-	upstream_gene_variant	MODIFIER	CELA2A	ENSG00000142615	Transcript	ENST00000359621.5	protein_coding	0	0	0	0	0	0	0	0	0	rs78675875	837	1	0	deletion	HGNC	HGNC:24609	YES	1	P1	CCDS157.1	ENSP00000352639	P08217	0	UPI0000129E36	0	0	0	0	0	0	chr1:g.15455898_15455904del	0.6552	0.9788
chr1	15456182	0	A	AC	8	152	1616	0.058	C	upstream_gene_variant	MODIFIER	CELA2A	ENSG00000142615	Transcript	ENST00000359621.5	protein_coding	0	0	0	0	0	0	0	0	0	rs35381647	549	1	0	insertion	HGNC	HGNC:24609	YES	1	P1	CCDS157.1	ENSP00000352639	P08217	0	UPI0000129E36	0	0	0	0	0	0	chr1:g.15456188dup	0.0499	0.0711
chr1	15456601	0	GA	G	152	152	1262	1	-	upstream_gene_variant	MODIFIER	CELA2A	ENSG00000142615	Transcript	ENST00000359621.5	protein_coding	0	0	0	0	0	0	0	0	0	rs5772641	130	1	0	deletion	HGNC	HGNC:24609	YES	1	P1	CCDS157.1	ENSP00000352639	P08217	0	UPI0000129E36	0	0	0	0	0	0	chr1:g.15456611del	0.8273	0.7814
chr1	15456622	rs5772642	C	CA	152	152	1336	1	A	upstream_gene_variant	MODIFIER	CELA2A	ENSG00000142615	Transcript	ENST00000359621.5	protein_coding	0	0	0	0	0	0	0	0	0	rs5772642	109	1	0	insertion	HGNC	HGNC:24609	YES	1	P1	CCDS157.1	ENSP00000352639	P08217	0	UPI0000129E36	0	0	0	0	0	0	chr1:g.15456623dup	0.9659	0.8994
chr1	15460309	0	TG	T	17	150	1479	0.117	-	intron_variant	MODIFIER	CELA2A	ENSG00000142615	Transcript	ENST00000359621.5	protein_coding	0	2/7	ENST00000359621.5:c.130-1242del	0	0	0	0	0	0	rs796375951	0	1	0	deletion	HGNC	HGNC:24609	YES	1	P1	CCDS157.1	ENSP00000352639	P08217	0	UPI0000129E36	0	0	0	0	0	9	chr1:g.15460319del	0	0
chr1	15460309	0	TGG	T	128	150	1479	0.844	-	intron_variant	MODIFIER	CELA2A	ENSG00000142615	Transcript	ENST00000359621.5	protein_coding	0	2/7	ENST00000359621.5:c.130-1243_130-1242del	0	0	0	0	0	0	rs55778846	0	1	0	deletion	HGNC	HGNC:24609	YES	1	P1	CCDS157.1	ENSP00000352639	P08217	0	UPI0000129E36	0	0	0	0	0	8	chr1:g.15460318_15460319del	0	0
chr1	15460873	rs34324721	AT	A	148	152	1210	0.968	-	intron_variant	MODIFIER	CELA2A	ENSG00000142615	Transcript	ENST00000359621.5	protein_coding	0	2/7	ENST00000359621.5:c.130-685del	0	0	0	0	0	0	rs34324721	0	1	0	deletion	HGNC	HGNC:24609	YES	1	P1	CCDS157.1	ENSP00000352639	P08217	0	UPI0000129E36	0	0	0	0	0	2	chr1:g.15460876del	0.9651	0.9183
chr1	15508723	rs147158895	TTTC	T	49	152	1913	0.327	-	intron_variant	MODIFIER	CASP9	ENSG00000132906	Transcript	ENST00000333868.10	protein_coding	0	2/8	ENST00000333868.10:c.419-819_419-817del	0	0	0	0	0	0	rs147158895	0	-1	0	deletion	HGNC	HGNC:1511	YES	1	P2	CCDS158.1	ENSP00000330237	P55211	0	UPI000012D14F	0	1	0	0	0	0	chr1:g.15508726_15508728del	0.2726	0.0227
chr1	15523668	rs138545940	TA	T	29	152	1129	0.192	-	upstream_gene_variant	MODIFIER	DNAJC16	ENSG00000116138	Transcript	ENST00000375847.8	protein_coding	0	0	0	0	0	0	0	0	0	rs796079748	3179	1	0	deletion	HGNC	HGNC:29157	YES	1	P1	CCDS30606.1	ENSP00000365007	Q9Y2G8	0	UPI000000DBDB	0	0	0	0	0	0	chr1:g.15523678del	0	0
chr1	15524058	rs4645984	C	CGGGGGCG	53	152	2056	0.353	GGGGGCG	upstream_gene_variant	MODIFIER	DNAJC16	ENSG00000116138	Transcript	ENST00000375847.8	protein_coding	0	0	0	0	0	0	0	0	0	rs4645984	2789	1	0	insertion	HGNC	HGNC:29157	YES	1	P1	CCDS30606.1	ENSP00000365007	Q9Y2G8	0	UPI000000DBDB	0	0	0	0	0	0	chr1:g.15524059_15524065dup	0	0.7315
chr1	15585127	rs111365202	A	AG	52	152	1880	0.346	G	upstream_gene_variant	MODIFIER	AGMAT	ENSG00000116771	Transcript	ENST00000375826.4	protein_coding	0	0	0	0	0	0	0	0	0	rs111365202	76	-1	0	insertion	HGNC	HGNC:18407	YES	1	P1	CCDS160.1	ENSP00000364986	Q9BSE5	A0A024QZ78	UPI00000412AC	0	0	0	0	0	0	chr1:g.15585129dup	0.6324	0.9002
chr1	15585282	rs74314886	T	TTC	54	152	1685	0.359	TC	upstream_gene_variant	MODIFIER	AGMAT	ENSG00000116771	Transcript	ENST00000375826.4	protein_coding	0	0	0	0	0	0	0	0	0	rs112795879	231	-1	0	insertion	HGNC	HGNC:18407	YES	1	P1	CCDS160.1	ENSP00000364986	Q9BSE5	A0A024QZ78	UPI00000412AC	0	0	0	0	0	0	chr1:g.15585283_15585284insCT	0.6134	0.8298
chr1	15680633	0	C	CG	48	152	1482	0.321	G	upstream_gene_variant	MODIFIER	PLEKHM2	ENSG00000116786	Transcript	ENST00000375799.8	protein_coding	0	0	0	0	0	0	0	0	0	rs549370118	3686	1	0	insertion	HGNC	HGNC:29131	YES	1	P2	CCDS44063.1	ENSP00000364956	Q8IWE5	0	UPI00001C1D9C	0	1	0	0	0	0	chr1:g.15680641dup	0.2843	0.0666
chr1	15757717	rs75644873	CT	C	16	152	1983	0.103	-	intron_variant	MODIFIER	FBLIM1	ENSG00000162458	Transcript	ENST00000375771.5	protein_coding	0	1/9	ENST00000375771.5:c.-369-456del	0	0	0	0	0	0	rs75644873	0	1	0	deletion	HGNC	HGNC:24686	0	1	P3	CCDS163.1	ENSP00000364926	Q8WUP2	0	UPI000013E169	0	0	0	0	0	0	chr1:g.15757718del	0.1554	0.1036
chr1	15793338	rs34748580	GA	G	68	152	1372	0.442	-	downstream_gene_variant	MODIFIER	RPL12P14	ENSG00000224321	Transcript	ENST00000431782.1	processed_pseudogene	0	0	0	0	0	0	0	0	0	rs34748580	54	1	0	deletion	HGNC	HGNC:36495	YES	0	0	0	0	0	0	0	0	0	0	0	0	0	chr1:g.15793346del	0.3369	0.4796
chr1	15799886	0	A	AGTAGAACCCCAAGCCG	62	152	2058	0.41	GTAGAACCCCAAGCCG	intergenic_variant	MODIFIER	0	0	0	0	0	0	0	0	0	0	0	0	0	0	rs140473742	0	0	0	insertion	0	0	0	0	0	0	0	0	0	0	0	0	0	0	0	0	chr1:g.15799907_15799922dup	0	0
chr1	15835917	0	A	AGC	55	150	1424	0.37	GC	non_coding_transcript_exon_variant	MODIFIER	AL450998.2	ENSG00000179743	Transcript	ENST00000317122.2	antisense	2/2	0	ENST00000317122.2:n.1028_1029dup	0	1029-1030/2473	0	0	0	0	rs35098215	0	-1	0	insertion	Clone_based_ensembl_gene	0	YES	2	0	0	0	0	0	0	0	0	0	0	0	0	chr1:g.15835928_15835929dup	0	0.0764
chr1	15848609	rs34224670	CT	C	61	152	1780	0.404	-	intron_variant	MODIFIER	SPEN	ENSG00000065526	Transcript	ENST00000375759.8	protein_coding	0	1/14	ENST00000375759.8:c.83+461del	0	0	0	0	0	0	rs34224670	0	1	0	deletion	HGNC	HGNC:17575	YES	1	P1	CCDS164.1	ENSP00000364912	Q96T58	0	UPI000006FF0C	0	1	0	0	0	1	chr1:g.15848611del	0.238	0.0764
chr1	15850400	0	GT	G	71	152	735	0.474	-	intron_variant	MODIFIER	SPEN	ENSG00000065526	Transcript	ENST00000375759.8	protein_coding	0	1/14	ENST00000375759.8:c.83+2261del	0	0	0	0	0	0	rs34927068	0	1	0	deletion	HGNC	HGNC:17575	YES	1	P1	CCDS164.1	ENSP00000364912	Q96T58	0	UPI000006FF0C	0	1	0	0	0	10	chr1:g.15850411del	0.634	0.6649
chr1	15915906	rs58631232	AT	A	64	152	1090	0.417	-	intron_variant	MODIFIER	SPEN	ENSG00000065526	Transcript	ENST00000375759.8	protein_coding	0	5/14	ENST00000375759.8:c.1244-213del	0	0	0	0	0	0	rs58631232	0	1	0	deletion	HGNC	HGNC:17575	YES	1	P1	CCDS164.1	ENSP00000364912	Q96T58	0	UPI000006FF0C	0	1	0	0	0	8	chr1:g.15915915del	0.1222	0.0219
chr1	15948025	rs111974933	T	TG	24	152	2456	0.167	G	intron_variant	MODIFIER	ZBTB17	ENSG00000116809	Transcript	ENST00000375733.6	protein_coding	0	3/15	ENST00000375733.6:c.205+265dup	0	0	0	0	0	0	rs111974933	0	-1	0	insertion	HGNC	HGNC:12936	YES	1	A2	CCDS72712.1	ENSP00000364885	Q13105	0	UPI00005054F0	0	0	0	0	0	0	chr1:g.15948026dup	0.0859	0.0424
chr1	15962234	rs35796081	GA	G	64	150	1115	0.422	-	intron_variant	MODIFIER	ZBTB17	ENSG00000116809	Transcript	ENST00000375733.6	protein_coding	0	2/15	ENST00000375733.6:c.-3+10804del	0	0	0	0	0	0	rs35796081	0	-1	0	deletion	HGNC	HGNC:12936	YES	1	A2	CCDS72712.1	ENSP00000364885	Q13105	0	UPI00005054F0	0	0	0	0	0	0	chr1:g.15962237del	0.1188	0.0212
chr1	16013174	rs150361979	AGGGGGCTGCT	A	45	150	1569	0.292	-	downstream_gene_variant	MODIFIER	SRARP	ENSG00000183888	Transcript	ENST00000329454.2	protein_coding	0	0	0	0	0	0	0	0	0	rs150361979	4368	1	0	deletion	HGNC	HGNC:28339	YES	1	P1	CCDS166.1	ENSP00000332162	Q8NEQ6	0	UPI0000070801	0	0	0	0	0	0	chr1:g.16013183_16013192del	0.0909	0.0129
chr1	16013553	rs60147323	A	AC	44	152	1528	0.301	C	downstream_gene_variant	MODIFIER	SRARP	ENSG00000183888	Transcript	ENST00000329454.2	protein_coding	0	0	0	0	0	0	0	0	0	rs60147323	4746	1	0	insertion	HGNC	HGNC:28339	YES	1	P1	CCDS166.1	ENSP00000332162	Q8NEQ6	0	UPI0000070801	0	0	0	0	0	0	chr1:g.16013558dup	0	0.7216
chr1	16013722	rs113462795	A	AACAGTGCTTGGC	45	152	1869	0.308	ACAGTGCTTGGC	downstream_gene_variant	MODIFIER	SRARP	ENSG00000183888	Transcript	ENST00000329454.2	protein_coding	0	0	0	0	0	0	0	0	0	rs113462795	4915	1	0	insertion	HGNC	HGNC:28339	YES	1	P1	CCDS166.1	ENSP00000332162	Q8NEQ6	0	UPI0000070801	0	0	0	0	0	0	chr1:g.16013729_16013730insTTGGCACAGTGC	0	0.7148
chr1	16014348	0	TC	T	90	152	2026	0.596	-	3_prime_UTR_variant	MODIFIER	HSPB7	ENSG00000173641	Transcript	ENST00000375718.4	protein_coding	4/4	0	ENST00000375718.4:c.*1231del	0	2094/2415	0	0	0	0	rs34035811	0	-1	0	deletion	HGNC	HGNC:5249	YES	2	0	CCDS85934.1	ENSP00000364870	0	Q8N241	UPI000006FFC8	0	0	0	0	0	0	chr1:g.16014355del	0.7528	0.7685
chr1	16019514	rs3841842	G	GC	21	152	2036	0.141	C	upstream_gene_variant	MODIFIER	CLCNKA	ENSG00000186510	Transcript	ENST00000331433.5	protein_coding	0	0	0	0	0	0	0	0	0	rs570886659	2521	1	0	insertion	HGNC	HGNC:2026	YES	1	P3	CCDS167.1	ENSP00000332771	P51800	0	UPI0000127993	0	1	0	0	0	0	chr1:g.16019519dup	0.4323	0.3343
chr1	16021096	rs57553848	TG	T	43	152	2511	0.276	-	upstream_gene_variant	MODIFIER	CLCNKA	ENSG00000186510	Transcript	ENST00000331433.5	protein_coding	0	0	0	0	0	0	0	0	0	rs57553848	939	1	0	deletion	HGNC	HGNC:2026	YES	1	P3	CCDS167.1	ENSP00000332771	P51800	0	UPI0000127993	0	1	0	0	0	0	chr1:g.16021097del	0	0
chr1	16056332	rs77508204	CTCT	C	62	152	2243	0.397	-	intron_variant	MODIFIER	CLCNKB	ENSG00000184908	Transcript	ENST00000375679.8	protein_coding	0	18/19	ENST00000375679.8:c.1930-87_1930-85del	0	0	0	0	0	0	rs77508204	0	1	0	deletion	HGNC	HGNC:2027	YES	1	P1	CCDS168.1	ENSP00000364831	P51801	0	UPI000040E261	0	1	0	0	0	2	chr1:g.16056335_16056337del	0.4026	0.0545
chr1	16148344	rs35127370	AC	A	55	152	2263	0.359	-	intron_variant	MODIFIER	EPHA2	ENSG00000142627	Transcript	ENST00000358432.8	protein_coding	0	3/16	ENST00000358432.8:c.823+33del	0	0	0	0	0	0	rs35127370	0	-1	0	deletion	HGNC	HGNC:3386	YES	1	P1	CCDS169.1	ENSP00000351209	P29317	A0A024QZA8	UPI00000731AB	0	1	0	0	0	0	chr1:g.16148349del	0.3474	0.4675
chr1	16173878	rs59476213	G	GA	147	152	2273	0.968	A	regulatory_region_variant	MODIFIER	0	0	RegulatoryFeature	ENSR00000002026	promoter_flanking_region	0	0	0	0	0	0	0	0	0	rs59476213	0	0	0	insertion	0	0	0	0	0	0	0	0	0	0	0	0	0	0	0	0	chr1:g.16173878_16173879insA	0.8279	0.7133
chr1	16207335	0	AATTC	A	145	152	2372	0.955	-	intron_variant	MODIFIER	ARHGEF19	ENSG00000142632	Transcript	ENST00000270747.8	protein_coding	0	5/15	ENST00000270747.8:c.875-129_875-126del	0	0	0	0	0	0	rs3832000	0	-1	0	deletion	HGNC	HGNC:26604	YES	1	P1	CCDS170.1	ENSP00000270747	Q8IW93	0	UPI0000074533	0	0	0	0	0	0	chr1:g.16207356_16207359del	0.7752	0.6672
chr1	16498380	rs34781046	ATC	A	85	152	1720	0.558	-	intron_variant&non_coding_transcript_variant	MODIFIER	CROCCP3	ENSG00000080947	Transcript	ENST00000589964.1	processed_transcript	0	1/2	ENST00000589964.1:n.55+821_55+822del	0	0	0	0	0	0	rs34781046	0	-1	0	deletion	HGNC	HGNC:29405	0	3	0	0	0	0	0	0	0	0	0	0	0	0	chr1:g.16498384_16498385del	0.364	0.6271
chr1	16514055	rs60753704	GACACAAACCAAT	G	57	152	2404	0.378	-	upstream_gene_variant	MODIFIER	AL137802.3	ENSG00000285853	Transcript	ENST00000648419.1	lincRNA	0	0	0	0	0	0	0	0	0	rs201073281	967	1	0	deletion	Clone_based_ensembl_gene	0	YES	0	0	0	0	0	0	0	0	0	0	0	0	0	chr1:g.16514059_16514070del	0	0
chr1	16544968	rs75135182	T	TC	39	152	1319	0.263	C	downstream_gene_variant	MODIFIER	AL355149.1	ENSG00000225710	Transcript	ENST00000438396.1	unprocessed_pseudogene	0	0	0	0	0	0	0	0	0	rs75135182	3682	-1	0	insertion	Clone_based_ensembl_gene	0	YES	0	0	0	0	0	0	0	0	0	0	0	0	0	chr1:g.16544968_16544969insC	0.2328	0.2549
chr1	16600198	0	G	GT	10	152	1959	0.064	T	intron_variant	MODIFIER	NBPF1	ENSG00000219481	Transcript	ENST00000430580.6	protein_coding	0	2/28	ENST00000430580.6:c.-466-5190dup	0	0	0	0	0	0	rs1398559267	0	-1	0	insertion	HGNC	HGNC:26088	YES	5	P1	0	ENSP00000474456	Q3BBV0	0	UPI0000E04FDF	0	0	0	0	0	0	chr1:g.16600205dup	0	0
chr1	16760749	rs58502471	AC	A	23	152	2654	0.16	-	splice_donor_variant&non_coding_transcript_variant	HIGH	MST1L	ENSG00000186715	Transcript	ENST00000624762.3	processed_transcript	0	3/14	ENST00000624762.3:n.338+1del	0	0	0	0	0	0	rs58502471	0	-1	0	deletion	HGNC	HGNC:7390	YES	5	0	0	0	0	0	0	0	0	0	0	0	0	chr1:g.16760754del	0.2482	0.1611
chr1	16888965	rs202117824	G	GC	87	152	2070	0.571	C	intron_variant&non_coding_transcript_variant	MODIFIER	BX284668.5	ENSG00000238142	Transcript	ENST00000422124.1	lincRNA	0	1/1	ENST00000422124.1:n.159-181dup	0	0	0	0	0	0	rs202117824	0	-1	0	insertion	Clone_based_ensembl_gene	0	YES	2	0	0	0	0	0	0	0	0	0	0	0	0	chr1:g.16888969dup	0	0.4047
chr1	16888965	rs1553145959	G	GA	17	152	2070	0.122	A	intron_variant&non_coding_transcript_variant	MODIFIER	BX284668.5	ENSG00000238142	Transcript	ENST00000422124.1	lincRNA	0	1/1	ENST00000422124.1:n.159-181_159-180insT	0	0	0	0	0	0	rs202117824	0	-1	0	insertion	Clone_based_ensembl_gene	0	YES	2	0	0	0	0	0	0	0	0	0	0	0	0	chr1:g.16888965_16888966insA	0	0.1195
chr1	16895383	rs67484375	TC	T	32	152	1243	0.218	-	upstream_gene_variant	MODIFIER	RNU1-2	ENSG00000207005	Transcript	ENST00000384278.1	snRNA	0	0	0	0	0	0	0	0	0	rs67484375	596	1	0	deletion	HGNC	HGNC:10123	YES	0	0	0	0	0	0	0	0	0	0	0	0	0	chr1:g.16895384del	0.3191	0.3843
chr1	16896158	rs67606166	CT	C	116	152	2899	0.756	-	downstream_gene_variant	MODIFIER	RNU1-2	ENSG00000207005	Transcript	ENST00000384278.1	snRNA	0	0	0	0	0	0	0	0	0	rs67606166	16	1	0	deletion	HGNC	HGNC:10123	YES	0	0	0	0	0	0	0	0	0	0	0	0	0	chr1:g.16896159del	0.8259	0.7549
chr1	16903848	rs199877397	CTCTTTTTT	C	8	150	871	0.058	-	downstream_gene_variant	MODIFIER	BX284668.6	ENSG00000272426	Transcript	ENST00000606899.1	lincRNA	0	0	0	0	0	0	0	0	0	rs199877397	483	-1	0	deletion	Clone_based_ensembl_gene	0	YES	0	0	0	0	0	0	0	0	0	0	0	0	0	chr1:g.16903850_16903857del	0.3287	0.382
chr1	16903914	rs61604866	A	ATTCCTCAGT	30	152	658	0.205	TTCCTCAGT	downstream_gene_variant	MODIFIER	BX284668.6	ENSG00000272426	Transcript	ENST00000606899.1	lincRNA	0	0	0	0	0	0	0	0	0	rs61604866	424	-1	0	insertion	Clone_based_ensembl_gene	0	YES	0	0	0	0	0	0	0	0	0	0	0	0	0	chr1:g.16903914_16903915insTTCCTCAGT	0.3329	0.3722
chr1	16905305	rs113477205	ACC	A	108	152	970	0.705	-	upstream_gene_variant	MODIFIER	BX284668.6	ENSG00000272426	Transcript	ENST00000606899.1	lincRNA	0	0	0	0	0	0	0	0	0	rs113477205	530	-1	0	deletion	Clone_based_ensembl_gene	0	YES	0	0	0	0	0	0	0	0	0	0	0	0	0	chr1:g.16905306_16905307del	0.8049	0.7489
chr1	16905804	rs56146949	TA	T	114	152	2872	0.744	-	upstream_gene_variant	MODIFIER	BX284668.6	ENSG00000272426	Transcript	ENST00000606899.1	lincRNA	0	0	0	0	0	0	0	0	0	rs56146949	1029	-1	0	deletion	Clone_based_ensembl_gene	0	YES	0	0	0	0	0	0	0	0	0	0	0	0	0	chr1:g.16905808del	0.8067	0.736
chr1	16905914	0	C	CT	97	152	1451	0.635	T	upstream_gene_variant	MODIFIER	BX284668.6	ENSG00000272426	Transcript	ENST00000606899.1	lincRNA	0	0	0	0	0	0	0	0	0	rs143864684	1138	-1	0	insertion	Clone_based_ensembl_gene	0	YES	0	0	0	0	0	0	0	0	0	0	0	0	0	chr1:g.16905924dup	0	0.6936
chr1	16905972	rs33925999	CTGTTTT	C	113	152	1545	0.737	-	upstream_gene_variant	MODIFIER	BX284668.6	ENSG00000272426	Transcript	ENST00000606899.1	lincRNA	0	0	0	0	0	0	0	0	0	rs66840727	1197	-1	0	deletion	Clone_based_ensembl_gene	0	YES	0	0	0	0	0	0	0	0	0	0	0	0	0	chr1:g.16905982_16905987del	0.8071	0.7489
chr1	16907068	rs60078335	G	GC	40	152	2985	0.269	C	upstream_gene_variant	MODIFIER	BX284668.6	ENSG00000272426	Transcript	ENST00000606899.1	lincRNA	0	0	0	0	0	0	0	0	0	rs60078335	2292	-1	0	insertion	Clone_based_ensembl_gene	0	YES	0	0	0	0	0	0	0	0	0	0	0	0	0	chr1:g.16907071dup	0.3433	0.3616
chr1	16912973	rs554307772	CTT	C	10	152	3014	0.064	-	intron_variant&non_coding_transcript_variant	MODIFIER	CROCC	ENSG00000058453	Transcript	ENST00000466256.6	processed_transcript	0	1/8	ENST00000466256.6:n.126-17311_126-17310del	0	0	0	0	0	0	rs554307772	0	1	0	deletion	HGNC	HGNC:21299	0	5	0	0	0	0	0	0	0	0	0	0	0	1	chr1:g.16912975_16912976del	0.002	0
chr1	16914129	rs149234723	CGCGCGAAGGT	C	21	152	1867	0.147	-	intron_variant&non_coding_transcript_variant	MODIFIER	CROCC	ENSG00000058453	Transcript	ENST00000466256.6	processed_transcript	0	1/8	ENST00000466256.6:n.126-16156_126-16147del	0	0	0	0	0	0	rs149234723	0	1	0	deletion	HGNC	HGNC:21299	0	5	0	0	0	0	0	0	0	0	0	0	0	0	chr1:g.16914130_16914139del	0	0
chr1	16914739	rs33912654	CA	C	113	152	2662	0.737	-	intron_variant&non_coding_transcript_variant	MODIFIER	CROCC	ENSG00000058453	Transcript	ENST00000466256.6	processed_transcript	0	1/8	ENST00000466256.6:n.126-15546del	0	0	0	0	0	0	rs33912654	0	1	0	deletion	HGNC	HGNC:21299	0	5	0	0	0	0	0	0	0	0	0	0	0	0	chr1:g.16914740del	0.5399	0.5068
chr1	16915084	rs68125552	CA	C	40	152	2204	0.269	-	intron_variant&non_coding_transcript_variant	MODIFIER	CROCC	ENSG00000058453	Transcript	ENST00000466256.6	processed_transcript	0	1/8	ENST00000466256.6:n.126-15200del	0	0	0	0	0	0	0	0	1	0	deletion	HGNC	HGNC:21299	0	5	0	0	0	0	0	0	0	0	0	0	0	1	chr1:g.16915086del	0	0
chr1	16938141	rs35744771	TCTGTGTGGGGC	T	36	152	2468	0.244	-	intron_variant	MODIFIER	CROCC	ENSG00000058453	Transcript	ENST00000375541.10	protein_coding	0	10/36	ENST00000375541.10:c.1291-255_1291-245del	0	0	0	0	0	0	rs112120616	0	1	0	deletion	HGNC	HGNC:21299	YES	5	P1	CCDS30616.1	ENSP00000364691	Q5TZA2	0	UPI000042B0BB	0	0	0	0	0	3	chr1:g.16938145_16938155del	0.155	0.1838
chr1	16939209	0	T	TGGGGGC	43	150	2139	0.292	GGGGGC	intron_variant	MODIFIER	CROCC	ENSG00000058453	Transcript	ENST00000375541.10	protein_coding	0	12/36	ENST00000375541.10:c.1608+80_1608+85dup	0	0	0	0	0	0	rs759437713	0	1	0	insertion	HGNC	HGNC:21299	YES	5	P1	CCDS30616.1	ENSP00000364691	Q5TZA2	0	UPI000042B0BB	0	0	0	0	0	18	chr1:g.16939222_16939227dup	0	0
chr1	16940113	rs57581056	TG	T	22	152	2381	0.141	-	intron_variant	MODIFIER	CROCC	ENSG00000058453	Transcript	ENST00000375541.10	protein_coding	0	13/36	ENST00000375541.10:c.1808+26del	0	0	0	0	0	0	rs57581056	0	1	0	deletion	HGNC	HGNC:21299	YES	5	P1	CCDS30616.1	ENSP00000364691	Q5TZA2	0	UPI000042B0BB	0	0	0	0	0	5	chr1:g.16940119del	0	0
chr1	17015543	rs57594578	GTAAAT	G	75	152	2348	0.487	-	downstream_gene_variant	MODIFIER	SDHB	ENSG00000117118	Transcript	ENST00000375499.7	protein_coding	0	0	0	0	0	0	0	0	0	rs67235606	3174	-1	0	deletion	HGNC	HGNC:10681	YES	1	P1	CCDS176.1	ENSP00000364649	P21912	0	UPI0000129380	0	1	0	0	0	0	chr1:g.17015548_17015552del	0.3415	0.1316
chr1	17015873	rs67146530	G	GT	78	152	1221	0.506	T	downstream_gene_variant	MODIFIER	SDHB	ENSG00000117118	Transcript	ENST00000375499.7	protein_coding	0	0	0	0	0	0	0	0	0	rs67146530	2848	-1	0	insertion	HGNC	HGNC:10681	YES	1	P1	CCDS176.1	ENSP00000364649	P21912	0	UPI0000129380	0	1	0	0	0	0	chr1:g.17015874dup	0.5825	0.6936
chr1	17064244	rs71798962	CGA	C	58	152	2254	0.385	-	downstream_gene_variant	MODIFIER	PADI2	ENSG00000117115	Transcript	ENST00000375486.9	protein_coding	0	0	0	0	0	0	0	0	0	rs143339833	2515	-1	0	deletion	HGNC	HGNC:18341	YES	1	P1	CCDS177.1	ENSP00000364635	Q9Y2J8	A0A024RA98	UPI00001314AF	0	0	0	0	0	0	chr1:g.17064246_17064247del	0.4111	0.3449
chr1	17064458	rs5772743	CT	C	93	152	1978	0.609	-	downstream_gene_variant	MODIFIER	PADI2	ENSG00000117115	Transcript	ENST00000375486.9	protein_coding	0	0	0	0	0	0	0	0	0	rs5772743	2302	-1	0	deletion	HGNC	HGNC:18341	YES	1	P1	CCDS177.1	ENSP00000364635	Q9Y2J8	A0A024RA98	UPI00001314AF	0	0	0	0	0	0	chr1:g.17064459del	0.4481	0.3222
chr1	17067253	0	AAC	A	93	152	1012	0.609	-	3_prime_UTR_variant	MODIFIER	PADI2	ENSG00000117115	Transcript	ENST00000375486.9	protein_coding	16/16	0	ENST00000375486.9:c.*1789_*1790del	0	3867-3868/4361	0	0	0	0	rs34043625	0	-1	0	deletion	HGNC	HGNC:18341	YES	1	P1	CCDS177.1	ENSP00000364635	Q9Y2J8	A0A024RA98	UPI00001314AF	0	0	0	0	0	0	chr1:g.17067267_17067268del	0.4455	0.3101
chr1	17097765	rs10649306	T	TGTTA	64	152	2613	0.423	GTTA	intron_variant	MODIFIER	PADI2	ENSG00000117115	Transcript	ENST00000375486.9	protein_coding	0	3/15	ENST00000375486.9:c.350-1796_350-1795insTAAC	0	0	0	0	0	0	rs10649306	0	-1	0	insertion	HGNC	HGNC:18341	YES	1	P1	CCDS177.1	ENSP00000364635	Q9Y2J8	A0A024RA98	UPI00001314AF	0	0	0	0	0	0	chr1:g.17097765_17097766insGTTA	0.5601	0.6846
chr1	17100045	0	T	TG	65	152	1950	0.429	G	intron_variant	MODIFIER	PADI2	ENSG00000117115	Transcript	ENST00000375486.9	protein_coding	0	3/15	ENST00000375486.9:c.349+2941dup	0	0	0	0	0	0	rs66788067	0	-1	0	insertion	HGNC	HGNC:18341	YES	1	P1	CCDS177.1	ENSP00000364635	Q9Y2J8	A0A024RA98	UPI00001314AF	0	0	0	0	0	0	chr1:g.17100054dup	0	0.6278
chr1	17108488	rs3215573	AC	A	9	152	2087	0.064	-	intron_variant	MODIFIER	PADI2	ENSG00000117115	Transcript	ENST00000375486.9	protein_coding	0	1/15	ENST00000375486.9:c.93-3428del	0	0	0	0	0	0	rs3215573	0	-1	0	deletion	HGNC	HGNC:18341	YES	1	P1	CCDS177.1	ENSP00000364635	Q9Y2J8	A0A024RA98	UPI00001314AF	0	0	0	0	0	0	chr1:g.17108490del	0.0361	0.0076
chr1	17211200	rs71014924	T	TATTTTG	139	152	1332	0.917	ATTTTG	intron_variant	MODIFIER	PADI1	ENSG00000142623	Transcript	ENST00000375471.5	protein_coding	0	1/15	ENST00000375471.5:c.92+5891_92+5892insATTTTG	0	0	0	0	0	0	rs71014924	0	1	0	insertion	HGNC	HGNC:18367	YES	1	P1	CCDS178.1	ENSP00000364620	Q9ULC6	0	UPI000013D8A2	0	0	0	0	0	0	chr1:g.17211200_17211201insATTTTG	0	0.4191
chr1	17215378	0	T	TTCATCA	9	152	2096	0.058	TCATCA	intron_variant	MODIFIER	PADI1	ENSG00000142623	Transcript	ENST00000375471.5	protein_coding	0	1/15	ENST00000375471.5:c.93-6900_93-6895dup	0	0	0	0	0	0	rs559907183	0	1	0	insertion	HGNC	HGNC:18367	YES	1	P1	CCDS178.1	ENSP00000364620	Q9ULC6	0	UPI000013D8A2	0	0	0	0	0	17	chr1:g.17215390_17215395dup	0	0
chr1	17215378	0	T	TTCATCATCA	72	152	2096	0.474	TCATCATCA	intron_variant	MODIFIER	PADI1	ENSG00000142623	Transcript	ENST00000375471.5	protein_coding	0	1/15	ENST00000375471.5:c.93-6903_93-6895dup	0	0	0	0	0	0	rs559907183	0	1	0	insertion	HGNC	HGNC:18367	YES	1	P1	CCDS178.1	ENSP00000364620	Q9ULC6	0	UPI000013D8A2	0	0	0	0	0	17	chr1:g.17215387_17215395dup	0	0
chr1	17231937	0	GTGTT	G	11	150	695	0.071	-	intron_variant	MODIFIER	PADI1	ENSG00000142623	Transcript	ENST00000375471.5	protein_coding	0	10/15	ENST00000375471.5:c.1162-868_1162-865del	0	0	0	0	0	0	rs67734137	0	1	0	deletion	HGNC	HGNC:18367	YES	1	P1	CCDS178.1	ENSP00000364620	Q9ULC6	0	UPI000013D8A2	0	0	0	0	0	13	chr1:g.17231951_17231954del	0	0
chr1	17305166	0	A	AGTGT	60	152	2588	0.391	GTGT	upstream_gene_variant	MODIFIER	PADI4	ENSG00000159339	Transcript	ENST00000375448.4	protein_coding	0	0	0	0	0	0	0	0	0	rs566590953	3030	1	0	insertion	HGNC	HGNC:18368	YES	1	P1	CCDS180.1	ENSP00000364597	Q9UM07	0	UPI000013DFF1	0	1	0	0	0	0	chr1:g.17305169_17305170insTGTG	0	0
chr1	17305168	rs57066543	TGA	T	28	152	2599	0.179	-	upstream_gene_variant	MODIFIER	PADI4	ENSG00000159339	Transcript	ENST00000375448.4	protein_coding	0	0	0	0	0	0	0	0	0	rs1491186067	3027	1	0	deletion	HGNC	HGNC:18368	YES	1	P1	CCDS180.1	ENSP00000364597	Q9UM07	0	UPI000013DFF1	0	1	0	0	0	0	chr1:g.17305170_17305171del	0	0
chr1	17305170	0	A	AGT	56	152	2572	0.372	GT	upstream_gene_variant	MODIFIER	PADI4	ENSG00000159339	Transcript	ENST00000375448.4	protein_coding	0	0	0	0	0	0	0	0	0	rs57066543	3026	1	0	insertion	HGNC	HGNC:18368	YES	1	P1	CCDS180.1	ENSP00000364597	Q9UM07	0	UPI000013DFF1	0	1	0	0	0	0	chr1:g.17305193_17305194dup	0.3668	0.0787
chr1	17308782	rs10693700	C	CGT	152	152	2402	1	GT	intron_variant	MODIFIER	PADI4	ENSG00000159339	Transcript	ENST00000375448.4	protein_coding	0	1/15	ENST00000375448.4:c.92+469_92+470insTG	0	0	0	0	0	0	rs10693700	0	1	0	insertion	HGNC	HGNC:18368	YES	1	P1	CCDS180.1	ENSP00000364597	Q9UM07	0	UPI000013DFF1	0	1	0	0	0	1	chr1:g.17308783_17308784insTG	0	0.7042
chr1	17310778	0	TG	T	58	152	1856	0.391	-	intron_variant	MODIFIER	PADI4	ENSG00000159339	Transcript	ENST00000375448.4	protein_coding	0	1/15	ENST00000375448.4:c.92+2468del	0	0	0	0	0	0	rs35758312	0	1	0	deletion	HGNC	HGNC:18368	YES	1	P1	CCDS180.1	ENSP00000364597	Q9UM07	0	UPI000013DFF1	0	1	0	0	0	3	chr1:g.17310782del	0.4215	0.2595
chr1	17567823	rs56676531	CTT	C	36	152	2657	0.231	-	intron_variant	MODIFIER	ARHGEF10L	ENSG00000074964	Transcript	ENST00000361221.8	protein_coding	0	1/28	ENST00000361221.8:c.-43-12728_-43-12727del	0	0	0	0	0	0	rs56676531	0	1	0	deletion	HGNC	HGNC:25540	YES	1	P3	CCDS182.1	ENSP00000355060	Q9HCE6	0	UPI00004CA9C5	0	1	0	0	0	1	chr1:g.17567825_17567826del	0.016	0.0008
chr1	17570849	rs74708897	GGT	G	30	152	2357	0.199	-	intron_variant	MODIFIER	ARHGEF10L	ENSG00000074964	Transcript	ENST00000361221.8	protein_coding	0	1/28	ENST00000361221.8:c.-43-9700_-43-9699del	0	0	0	0	0	0	rs74708897	0	1	0	deletion	HGNC	HGNC:25540	YES	1	P3	CCDS182.1	ENSP00000355060	Q9HCE6	0	UPI00004CA9C5	0	1	0	0	0	3	chr1:g.17570853_17570854del	0.1631	0.1755
chr1	17586502	rs3085893	CAG	C	150	152	2987	0.987	-	intron_variant	MODIFIER	ARHGEF10L	ENSG00000074964	Transcript	ENST00000361221.8	protein_coding	0	2/28	ENST00000361221.8:c.38-955_38-954del	0	0	0	0	0	0	rs5772763	0	1	0	deletion	HGNC	HGNC:25540	YES	1	P3	CCDS182.1	ENSP00000355060	Q9HCE6	0	UPI00004CA9C5	0	1	0	0	0	2	chr1:g.17586505_17586506del	0.6452	0.5076
chr1	18480164	0	AG	A	88	152	1969	0.577	-	upstream_gene_variant	MODIFIER	KLHDC7A	ENSG00000179023	Transcript	ENST00000400664.2	protein_coding	0	0	0	0	0	0	0	0	0	rs71777885	817	1	0	deletion	HGNC	HGNC:26791	YES	0	P1	CCDS185.2	ENSP00000383505	Q5VTJ3	0	UPI0000E0501F	0	0	0	0	0	0	chr1:g.18480171del	0.3235	0.3336
chr1	18804503	rs57351217	TGTCC	T	17	152	2371	0.109	-	regulatory_region_variant	MODIFIER	0	0	RegulatoryFeature	ENSR00000349283	promoter_flanking_region	0	0	0	0	0	0	0	0	0	rs57351217	0	0	0	deletion	0	0	0	0	0	0	0	0	0	0	0	0	0	0	0	0	chr1:g.18804508_18804511del	0.102	0.1044
chr1	18807857	0	AC	A	152	152	2840	1	-	intergenic_variant	MODIFIER	0	0	0	0	0	0	0	0	0	0	0	0	0	0	rs5772828	0	0	0	deletion	0	0	0	0	0	0	0	0	0	0	0	0	0	0	0	0	chr1:g.18807862del	0.9866	0.966
chr1	18815184	rs141794233	CG	C	14	152	2381	0.09	-	regulatory_region_variant	MODIFIER	0	0	RegulatoryFeature	ENSR00000349287	promoter_flanking_region	0	0	0	0	0	0	0	0	0	rs141794233	0	0	0	deletion	0	0	0	0	0	0	0	0	0	0	0	0	0	0	0	0	chr1:g.18815185del	0.1843	0.056
chr1	18913823	0	GT	G	62	152	1247	0.41	-	intron_variant	MODIFIER	IFFO2	ENSG00000169991	Transcript	ENST00000455833.7	protein_coding	0	5/8	ENST00000455833.7:c.1104-1741del	0	0	0	0	0	0	rs10708996	0	-1	0	deletion	HGNC	HGNC:27006	YES	5	P1	CCDS44076.1	ENSP00000387941	Q5TF58	0	UPI0000EE7032	0	0	0	0	0	0	chr1:g.18913830del	0.4998	0.2678
chr1	18925808	rs61077772	TTGGATGGATGGA	T	20	150	979	0.13	-	intron_variant	MODIFIER	IFFO2	ENSG00000169991	Transcript	ENST00000455833.7	protein_coding	0	1/8	ENST00000455833.7:c.666-4699_666-4688del	0	0	0	0	0	0	rs754850270	0	-1	0	deletion	HGNC	HGNC:27006	YES	5	P1	CCDS44076.1	ENSP00000387941	Q5TF58	0	UPI0000EE7032	0	0	0	0	0	0	chr1:g.18925842_18925853del	0	0
chr1	18929657	rs879303140	ACTT	A	149	152	1833	0.981	-	intron_variant	MODIFIER	IFFO2	ENSG00000169991	Transcript	ENST00000455833.7	protein_coding	0	1/8	ENST00000455833.7:c.666-8539_666-8537del	0	0	0	0	0	0	rs879303140	0	-1	0	deletion	HGNC	HGNC:27006	YES	5	P1	CCDS44076.1	ENSP00000387941	Q5TF58	0	UPI0000EE7032	0	0	0	0	0	0	chr1:g.18929658_18929660del	0	0
chr1	18929661	rs772718818	G	GCCA	149	152	1842	0.981	CCA	intron_variant	MODIFIER	IFFO2	ENSG00000169991	Transcript	ENST00000455833.7	protein_coding	0	1/8	ENST00000455833.7:c.666-8541_666-8540insTGG	0	0	0	0	0	0	rs772718818	0	-1	0	insertion	HGNC	HGNC:27006	YES	5	P1	CCDS44076.1	ENSP00000387941	Q5TF58	0	UPI0000EE7032	0	0	0	0	0	0	chr1:g.18929661_18929662insCCA	0	0
chr1	18929666	rs10524803	G	GACT	149	152	1878	0.981	ACT	intron_variant	MODIFIER	IFFO2	ENSG00000169991	Transcript	ENST00000455833.7	protein_coding	0	1/8	ENST00000455833.7:c.666-8546_666-8545insAGT	0	0	0	0	0	0	rs10524803	0	-1	0	insertion	HGNC	HGNC:27006	YES	5	P1	CCDS44076.1	ENSP00000387941	Q5TF58	0	UPI0000EE7032	0	0	0	0	0	0	chr1:g.18929666_18929667insACT	0.8355	0.916
chr1	18938092	rs34264221	CCT	C	127	152	2340	0.84	-	intron_variant	MODIFIER	IFFO2	ENSG00000169991	Transcript	ENST00000455833.7	protein_coding	0	1/8	ENST00000455833.7:c.666-16973_666-16972del	0	0	0	0	0	0	rs34264221	0	-1	0	deletion	HGNC	HGNC:27006	YES	5	P1	CCDS44076.1	ENSP00000387941	Q5TF58	0	UPI0000EE7032	0	0	0	0	0	0	chr1:g.18938093_18938094del	0.2871	0.3563
chr1	18938782	rs11294307	GC	G	137	152	2013	0.904	-	intron_variant	MODIFIER	IFFO2	ENSG00000169991	Transcript	ENST00000455833.7	protein_coding	0	1/8	ENST00000455833.7:c.665+16885del	0	0	0	0	0	0	rs11294307	0	-1	0	deletion	HGNC	HGNC:27006	YES	5	P1	CCDS44076.1	ENSP00000387941	Q5TF58	0	UPI0000EE7032	0	0	0	0	0	0	chr1:g.18938789del	0.8301	0.8964
chr1	18940562	0	C	CGGAT	14	152	2656	0.09	GGAT	intron_variant	MODIFIER	IFFO2	ENSG00000169991	Transcript	ENST00000455833.7	protein_coding	0	1/8	ENST00000455833.7:c.665+15102_665+15105dup	0	0	0	0	0	0	rs374610763	0	-1	0	insertion	HGNC	HGNC:27006	YES	5	P1	CCDS44076.1	ENSP00000387941	Q5TF58	0	UPI0000EE7032	0	0	0	0	0	0	chr1:g.18940606_18940609dup	0	0
chr1	18940562	0	CGGAT	C	43	152	2656	0.276	-	intron_variant	MODIFIER	IFFO2	ENSG00000169991	Transcript	ENST00000455833.7	protein_coding	0	1/8	ENST00000455833.7:c.665+15102_665+15105del	0	0	0	0	0	0	rs145257656	0	-1	0	deletion	HGNC	HGNC:27006	YES	5	P1	CCDS44076.1	ENSP00000387941	Q5TF58	0	UPI0000EE7032	0	0	0	0	0	0	chr1:g.18940606_18940609del	0	0
chr1	18948127	rs5772829	A	AG	8	152	1947	0.051	G	intron_variant	MODIFIER	IFFO2	ENSG00000169991	Transcript	ENST00000455833.7	protein_coding	0	1/8	ENST00000455833.7:c.665+7540dup	0	0	0	0	0	0	rs5772829	0	-1	0	insertion	HGNC	HGNC:27006	YES	5	P1	CCDS44076.1	ENSP00000387941	Q5TF58	0	UPI0000EE7032	0	0	0	0	0	0	chr1:g.18948128dup	0.3023	0.1014
chr1	19081800	rs67232976	G	GC	94	152	2723	0.615	C	intron_variant	MODIFIER	UBR4	ENSG00000127481	Transcript	ENST00000375254.8	protein_coding	0	102/105	ENST00000375254.8:c.15009-228dup	0	0	0	0	0	0	rs67232976	0	-1	0	insertion	HGNC	HGNC:30313	YES	1	P1	CCDS189.1	ENSP00000364403	Q5T4S7	0	UPI000021276F	0	0	0	0	0	0	chr1:g.19081804dup	0.3694	0.3351
chr1	19252818	0	GT	G	16	152	1480	0.103	-	intron_variant	MODIFIER	MRTO4	ENSG00000053372	Transcript	ENST00000330263.5	protein_coding	0	1/7	ENST00000330263.5:c.28+963del	0	0	0	0	0	0	rs60915273	0	1	0	deletion	HGNC	HGNC:18477	YES	1	P1	CCDS191.1	ENSP00000364320	Q9UKD2	A0A024RAE1	UPI00000467E9	0	0	0	0	0	7	chr1:g.19252826del	0.252	0.4939
chr1	19310762	rs11455967	C	CT	64	152	1997	0.429	T	intron_variant	MODIFIER	AKR7A2	ENSG00000053371	Transcript	ENST00000235835.7	protein_coding	0	1/6	ENST00000235835.7:c.298+1064_298+1065insA	0	0	0	0	0	0	rs11455967	0	-1	0	insertion	HGNC	HGNC:389	YES	1	P1	CCDS194.1	ENSP00000235835	O43488	V9HWA2	UPI00001D965B	0	0	0	0	0	0	chr1:g.19310762_19310763insT	0.1458	0.1657
chr1	19312149	rs6143148	G	GCCGGGGGCC	30	152	2049	0.199	CCGGGGGCC	upstream_gene_variant	MODIFIER	AKR7A2	ENSG00000053371	Transcript	ENST00000235835.7	protein_coding	0	0	0	0	0	0	0	0	0	rs6143148	3	-1	0	insertion	HGNC	HGNC:389	YES	1	P1	CCDS194.1	ENSP00000235835	O43488	V9HWA2	UPI00001D965B	0	0	0	0	0	0	chr1:g.19312153_19312161dup	0	0.0166
chr1	19313326	rs11387394	T	TC	42	152	2518	0.276	C	upstream_gene_variant	MODIFIER	AKR7A2	ENSG00000053371	Transcript	ENST00000235835.7	protein_coding	0	0	0	0	0	0	0	0	0	rs11387394	1180	-1	0	insertion	HGNC	HGNC:389	YES	1	P1	CCDS194.1	ENSP00000235835	O43488	V9HWA2	UPI00001D965B	0	0	0	0	0	0	chr1:g.19313327dup	0.378	0.6203
chr1	19313596	rs3834768	TGA	T	41	152	2550	0.269	-	upstream_gene_variant	MODIFIER	AKR7A2	ENSG00000053371	Transcript	ENST00000235835.7	protein_coding	0	0	0	0	0	0	0	0	0	rs3834768	1451	-1	0	deletion	HGNC	HGNC:389	YES	1	P1	CCDS194.1	ENSP00000235835	O43488	V9HWA2	UPI00001D965B	0	0	0	0	0	0	chr1:g.19313598_19313599del	0.232	0.1278
chr1	19314894	rs3215559	GT	G	40	152	1249	0.263	-	upstream_gene_variant	MODIFIER	AKR7A2	ENSG00000053371	Transcript	ENST00000235835.7	protein_coding	0	0	0	0	0	0	0	0	0	rs3215559	2749	-1	0	deletion	HGNC	HGNC:389	YES	1	P1	CCDS194.1	ENSP00000235835	O43488	V9HWA2	UPI00001D965B	0	0	0	0	0	0	chr1:g.19314904del	0.3095	0.3578
chr1	19316353	0	T	TTG	36	152	2188	0.237	TG	upstream_gene_variant	MODIFIER	AKR7A2	ENSG00000053371	Transcript	ENST00000235835.7	protein_coding	0	0	0	0	0	0	0	0	0	rs377615723	4207	-1	0	insertion	HGNC	HGNC:389	YES	1	P1	CCDS194.1	ENSP00000235835	O43488	V9HWA2	UPI00001D965B	0	0	0	0	0	0	chr1:g.19316393_19316394dup	0.2332	0.2723
chr1	19316353	0	TTG	T	10	152	2188	0.064	-	upstream_gene_variant	MODIFIER	AKR7A2	ENSG00000053371	Transcript	ENST00000235835.7	protein_coding	0	0	0	0	0	0	0	0	0	rs1264323628	4208	-1	0	deletion	HGNC	HGNC:389	YES	1	P1	CCDS194.1	ENSP00000235835	O43488	V9HWA2	UPI00001D965B	0	0	0	0	0	0	chr1:g.19316393_19316394del	0	0
chr1	19316353	0	TTGTGTGTG	T	30	152	2188	0.199	-	upstream_gene_variant	MODIFIER	AKR7A2	ENSG00000053371	Transcript	ENST00000235835.7	protein_coding	0	0	0	0	0	0	0	0	0	rs1292255646	4208	-1	0	deletion	HGNC	HGNC:389	YES	1	P1	CCDS194.1	ENSP00000235835	O43488	V9HWA2	UPI00001D965B	0	0	0	0	0	0	chr1:g.19316387_19316394del	0	0
chr1	19316353	0	TTGTGTGTGTG	T	22	152	2188	0.141	-	upstream_gene_variant	MODIFIER	AKR7A2	ENSG00000053371	Transcript	ENST00000235835.7	protein_coding	0	0	0	0	0	0	0	0	0	rs36226389	4208	-1	0	deletion	HGNC	HGNC:389	YES	1	P1	CCDS194.1	ENSP00000235835	O43488	V9HWA2	UPI00001D965B	0	0	0	0	0	0	chr1:g.19316385_19316394del	0	0
chr1	19362196	rs5772840	A	AT	85	152	1332	0.558	T	intron_variant	MODIFIER	CAPZB	ENSG00000077549	Transcript	ENST00000433834.5	protein_coding	0	4/8	ENST00000433834.5:c.417-4634dup	0	0	0	0	0	0	rs5772840	0	-1	0	insertion	HGNC	HGNC:1491	YES	2	A1	CCDS72718.1	ENSP00000401010	0	B1AK88	UPI0000458978	0	0	0	0	0	0	chr1:g.19362203dup	0.3211	0.121
chr1	19366694	rs147171052	AAAC	A	46	152	1944	0.301	-	intron_variant	MODIFIER	CAPZB	ENSG00000077549	Transcript	ENST00000433834.5	protein_coding	0	4/8	ENST00000433834.5:c.417-9134_417-9132del	0	0	0	0	0	0	rs147171052	0	-1	0	deletion	HGNC	HGNC:1491	YES	2	A1	CCDS72718.1	ENSP00000401010	0	B1AK88	UPI0000458978	0	0	0	0	0	0	chr1:g.19366706_19366708del	0.151	0.0877
chr1	19369303	rs34751175	C	CT	11	152	2521	0.071	T	intron_variant	MODIFIER	CAPZB	ENSG00000077549	Transcript	ENST00000433834.5	protein_coding	0	4/8	ENST00000433834.5:c.416+9236_416+9237insA	0	0	0	0	0	0	rs34751175	0	-1	0	insertion	HGNC	HGNC:1491	YES	2	A1	CCDS72718.1	ENSP00000401010	0	B1AK88	UPI0000458978	0	0	0	0	0	0	chr1:g.19369303_19369304insT	0.0353	0
chr1	19384918	rs56742397	C	CTGTA	12	152	2352	0.077	TGTA	intron_variant	MODIFIER	CAPZB	ENSG00000077549	Transcript	ENST00000433834.5	protein_coding	0	3/8	ENST00000433834.5:c.302+583_302+586dup	0	0	0	0	0	0	rs140064033	0	-1	0	insertion	HGNC	HGNC:1491	YES	2	A1	CCDS72718.1	ENSP00000401010	0	B1AK88	UPI0000458978	0	0	0	0	0	0	chr1:g.19384921_19384924dup	0.0349	0
chr1	19387081	rs144183690	G	GTAGGCCCTTTACA	105	152	2498	0.692	TAGGCCCTTTACA	intron_variant	MODIFIER	CAPZB	ENSG00000077549	Transcript	ENST00000433834.5	protein_coding	0	2/8	ENST00000433834.5:c.181-1456_181-1455insTGTAAAGGGCCTA	0	0	0	0	0	0	rs144183690	0	-1	0	insertion	HGNC	HGNC:1491	YES	2	A1	CCDS72718.1	ENSP00000401010	0	B1AK88	UPI0000458978	0	0	0	0	0	0	chr1:g.19387084_19387085insGCCCTTTACATAG	0.6763	0.8343
chr1	19391467	rs140616536	CAGAGG	C	38	152	2221	0.25	-	intron_variant	MODIFIER	CAPZB	ENSG00000077549	Transcript	ENST00000433834.5	protein_coding	0	2/8	ENST00000433834.5:c.181-5846_181-5842del	0	0	0	0	0	0	rs140616536	0	-1	0	deletion	HGNC	HGNC:1491	YES	2	A1	CCDS72718.1	ENSP00000401010	0	B1AK88	UPI0000458978	0	0	0	0	0	0	chr1:g.19391469_19391473del	0.1651	0.0189
chr1	19397829	rs34032610	A	AG	106	152	2093	0.699	G	intron_variant	MODIFIER	CAPZB	ENSG00000077549	Transcript	ENST00000433834.5	protein_coding	0	2/8	ENST00000433834.5:c.181-12204dup	0	0	0	0	0	0	rs34032610	0	-1	0	insertion	HGNC	HGNC:1491	YES	2	A1	CCDS72718.1	ENSP00000401010	0	B1AK88	UPI0000458978	0	0	0	0	0	0	chr1:g.19397834dup	0	0.7534
chr1	19398218	rs149800913	CAGTCATCCTGCCACACCTGCTCAGTCTCCCGATGAGCCAG	C	34	152	2056	0.224	-	intron_variant	MODIFIER	CAPZB	ENSG00000077549	Transcript	ENST00000433834.5	protein_coding	0	2/8	ENST00000433834.5:c.181-12632_181-12593del	0	0	0	0	0	0	rs149800913	0	-1	0	deletion	HGNC	HGNC:1491	YES	2	A1	CCDS72718.1	ENSP00000401010	0	B1AK88	UPI0000458978	0	0	0	0	0	0	chr1:g.19398219_19398258del	0.1869	0.0552
chr1	19401518	rs11289601	GC	G	39	152	2513	0.256	-	intron_variant	MODIFIER	CAPZB	ENSG00000077549	Transcript	ENST00000433834.5	protein_coding	0	2/8	ENST00000433834.5:c.181-15893del	0	0	0	0	0	0	rs11289601	0	-1	0	deletion	HGNC	HGNC:1491	YES	2	A1	CCDS72718.1	ENSP00000401010	0	B1AK88	UPI0000458978	0	0	0	0	0	0	chr1:g.19401520del	0.1208	0.0061
chr1	19402704	rs11366035	CA	C	39	152	2656	0.256	-	intron_variant	MODIFIER	CAPZB	ENSG00000077549	Transcript	ENST00000433834.5	protein_coding	0	2/8	ENST00000433834.5:c.180+16956del	0	0	0	0	0	0	rs11366035	0	-1	0	deletion	HGNC	HGNC:1491	YES	2	A1	CCDS72718.1	ENSP00000401010	0	B1AK88	UPI0000458978	0	0	0	0	0	0	chr1:g.19402705del	0.1959	0.0908
chr1	19413603	rs35858960	GGATTATAAGTGT	G	51	152	2242	0.333	-	intron_variant	MODIFIER	CAPZB	ENSG00000077549	Transcript	ENST00000433834.5	protein_coding	0	2/8	ENST00000433834.5:c.180+6046_180+6057del	0	0	0	0	0	0	rs35858960	0	-1	0	deletion	HGNC	HGNC:1491	YES	2	A1	CCDS72718.1	ENSP00000401010	0	B1AK88	UPI0000458978	0	0	0	0	0	0	chr1:g.19413606_19413617del	0.2654	0.1127
chr1	19422852	rs71800003	GAT	G	39	152	1890	0.256	-	intron_variant	MODIFIER	CAPZB	ENSG00000077549	Transcript	ENST00000433834.5	protein_coding	0	1/8	ENST00000433834.5:c.91-3104_91-3103del	0	0	0	0	0	0	rs71800003	0	-1	0	deletion	HGNC	HGNC:1491	YES	2	A1	CCDS72718.1	ENSP00000401010	0	B1AK88	UPI0000458978	0	0	0	0	0	0	chr1:g.19422856_19422857del	0.1901	0.0673
chr1	19423051	rs35821872	A	AG	96	152	1999	0.628	G	intron_variant	MODIFIER	CAPZB	ENSG00000077549	Transcript	ENST00000433834.5	protein_coding	0	1/8	ENST00000433834.5:c.91-3302dup	0	0	0	0	0	0	rs35821872	0	-1	0	insertion	HGNC	HGNC:1491	YES	2	A1	CCDS72718.1	ENSP00000401010	0	B1AK88	UPI0000458978	0	0	0	0	0	0	chr1:g.19423055dup	0	0
chr1	19425393	rs35722141	AC	A	44	152	1146	0.288	-	intron_variant	MODIFIER	CAPZB	ENSG00000077549	Transcript	ENST00000433834.5	protein_coding	0	1/8	ENST00000433834.5:c.91-5644del	0	0	0	0	0	0	rs35722141	0	-1	0	deletion	HGNC	HGNC:1491	YES	2	A1	CCDS72718.1	ENSP00000401010	0	B1AK88	UPI0000458978	0	0	0	0	0	0	chr1:g.19425394del	0.1943	0.3525
chr1	19427640	rs11385098	T	TA	100	152	1998	0.66	A	intron_variant	MODIFIER	CAPZB	ENSG00000077549	Transcript	ENST00000433834.5	protein_coding	0	1/8	ENST00000433834.5:c.91-7891dup	0	0	0	0	0	0	rs11385098	0	-1	0	insertion	HGNC	HGNC:1491	YES	2	A1	CCDS72718.1	ENSP00000401010	0	B1AK88	UPI0000458978	0	0	0	0	0	0	chr1:g.19427645dup	0.5288	0.6649
chr1	19428673	rs35378168	AG	A	45	152	1591	0.295	-	intron_variant	MODIFIER	CAPZB	ENSG00000077549	Transcript	ENST00000433834.5	protein_coding	0	1/8	ENST00000433834.5:c.91-8924del	0	0	0	0	0	0	rs35378168	0	-1	0	deletion	HGNC	HGNC:1491	YES	2	A1	CCDS72718.1	ENSP00000401010	0	B1AK88	UPI0000458978	0	0	0	0	0	0	chr1:g.19428675del	0.1242	0.093
chr1	19434933	0	ACAGAACAAGGGGCCTGATAATCAAGTCAGTCAAAAAGTTTTTTTTTTCCTTTCTGTCTCAAAGGAAAAAAAAAAACACACTCATTATAATATGGAATTAAACATATACACGCACACTCTCACTTATGTAAGTTAACATTCCCTAAAGGCATGAGAGTGGGTAGCCC	A	33	152	1239	0.218	-	intron_variant	MODIFIER	CAPZB	ENSG00000077549	Transcript	ENST00000433834.5	protein_coding	0	1/8	ENST00000433834.5:c.91-15349_91-15184del	0	0	0	0	0	0	0	0	-1	0	deletion	HGNC	HGNC:1491	YES	2	A1	CCDS72718.1	ENSP00000401010	0	B1AK88	UPI0000458978	0	0	0	0	0	0	chr1:g.19434935_19435100del	0	0
chr1	19434951	rs57791988	TAA	T	94	150	988	0.623	-	intron_variant	MODIFIER	CAPZB	ENSG00000077549	Transcript	ENST00000433834.5	protein_coding	0	1/8	ENST00000433834.5:c.91-15203_91-15202del	0	0	0	0	0	0	rs57791988	0	-1	0	deletion	HGNC	HGNC:1491	YES	2	A1	CCDS72718.1	ENSP00000401010	0	B1AK88	UPI0000458978	0	0	0	0	0	0	chr1:g.19434952_19434953del	0.9217	0.8797
chr1	19436671	rs386629218	TAAGG	T	39	152	1663	0.256	-	intron_variant	MODIFIER	CAPZB	ENSG00000077549	Transcript	ENST00000433834.5	protein_coding	0	1/8	ENST00000433834.5:c.91-16925_91-16922del	0	0	0	0	0	0	rs386629218	0	-1	0	deletion	HGNC	HGNC:1491	YES	2	A1	CCDS72718.1	ENSP00000401010	0	B1AK88	UPI0000458978	0	0	0	0	0	0	chr1:g.19436673_19436676del	0	0
chr1	19436675	rs765246158	G	GTT	39	152	1659	0.256	TT	intron_variant	MODIFIER	CAPZB	ENSG00000077549	Transcript	ENST00000433834.5	protein_coding	0	1/8	ENST00000433834.5:c.91-16926_91-16925insAA	0	0	0	0	0	0	rs765246158	0	-1	0	insertion	HGNC	HGNC:1491	YES	2	A1	CCDS72718.1	ENSP00000401010	0	B1AK88	UPI0000458978	0	0	0	0	0	0	chr1:g.19436675_19436676insTT	0	0
chr1	19442143	rs10544931	CTGT	C	140	152	1459	0.923	-	intron_variant	MODIFIER	CAPZB	ENSG00000077549	Transcript	ENST00000433834.5	protein_coding	0	1/8	ENST00000433834.5:c.91-22396_91-22394del	0	0	0	0	0	0	rs67133294	0	-1	0	deletion	HGNC	HGNC:1491	YES	2	A1	CCDS72718.1	ENSP00000401010	0	B1AK88	UPI0000458978	0	0	0	0	0	0	chr1:g.19442145_19442147del	0.9004	0.826
chr1	19444161	0	G	GA	27	152	1099	0.173	A	intron_variant	MODIFIER	CAPZB	ENSG00000077549	Transcript	ENST00000433834.5	protein_coding	0	1/8	ENST00000433834.5:c.91-24412dup	0	0	0	0	0	0	rs71008164	0	-1	0	insertion	HGNC	HGNC:1491	YES	2	A1	CCDS72718.1	ENSP00000401010	0	B1AK88	UPI0000458978	0	0	0	0	0	0	chr1:g.19444172dup	0.2205	0.1437
chr1	19446625	rs5772845	C	CA	64	152	1347	0.423	A	intron_variant	MODIFIER	CAPZB	ENSG00000077549	Transcript	ENST00000433834.5	protein_coding	0	1/8	ENST00000433834.5:c.91-26876dup	0	0	0	0	0	0	rs5772845	0	-1	0	insertion	HGNC	HGNC:1491	YES	2	A1	CCDS72718.1	ENSP00000401010	0	B1AK88	UPI0000458978	0	0	0	0	0	0	chr1:g.19446633dup	0	0.385
chr1	19450200	rs139824342	TAATAC	T	80	152	699	0.526	-	intron_variant	MODIFIER	CAPZB	ENSG00000077549	Transcript	ENST00000433834.5	protein_coding	0	1/8	ENST00000433834.5:c.91-30455_91-30451del	0	0	0	0	0	0	rs139824342	0	-1	0	deletion	HGNC	HGNC:1491	YES	2	A1	CCDS72718.1	ENSP00000401010	0	B1AK88	UPI0000458978	0	0	0	0	0	0	chr1:g.19450207_19450211del	0	0
chr1	19450656	rs34640740	AC	A	98	152	1761	0.641	-	intron_variant	MODIFIER	CAPZB	ENSG00000077549	Transcript	ENST00000433834.5	protein_coding	0	1/8	ENST00000433834.5:c.91-30907del	0	0	0	0	0	0	rs34640740	0	-1	0	deletion	HGNC	HGNC:1491	YES	2	A1	CCDS72718.1	ENSP00000401010	0	B1AK88	UPI0000458978	0	0	0	0	0	0	chr1:g.19450659del	0.6306	0.562
chr1	19451742	rs71655554	CTCTAA	C	39	152	1741	0.256	-	intron_variant	MODIFIER	CAPZB	ENSG00000077549	Transcript	ENST00000433834.5	protein_coding	0	1/8	ENST00000433834.5:c.91-31997_91-31993del	0	0	0	0	0	0	rs151108042	0	-1	0	deletion	HGNC	HGNC:1491	YES	2	A1	CCDS72718.1	ENSP00000401010	0	B1AK88	UPI0000458978	0	0	0	0	0	0	chr1:g.19451747_19451751del	0.2348	0.202
chr1	19453917	rs71008170	T	TGAA	86	152	2402	0.564	GAA	intron_variant	MODIFIER	CAPZB	ENSG00000077549	Transcript	ENST00000433834.5	protein_coding	0	1/8	ENST00000433834.5:c.90+30270_90+30272dup	0	0	0	0	0	0	rs71008170	0	-1	0	insertion	HGNC	HGNC:1491	YES	2	A1	CCDS72718.1	ENSP00000401010	0	B1AK88	UPI0000458978	0	0	0	0	0	0	chr1:g.19453918_19453920dup	0.5555	0.4554
chr1	19458337	rs72022426	AGTTTT	A	83	152	1273	0.545	-	intron_variant	MODIFIER	CAPZB	ENSG00000077549	Transcript	ENST00000433834.5	protein_coding	0	1/8	ENST00000433834.5:c.90+25848_90+25852del	0	0	0	0	0	0	rs72022426	0	-1	0	deletion	HGNC	HGNC:1491	YES	2	A1	CCDS72718.1	ENSP00000401010	0	B1AK88	UPI0000458978	0	0	0	0	0	0	chr1:g.19458352_19458356del	0.5777	0.5098
chr1	19460034	rs139962732	TAAGTG	T	54	152	1735	0.359	-	intron_variant	MODIFIER	CAPZB	ENSG00000077549	Transcript	ENST00000433834.5	protein_coding	0	1/8	ENST00000433834.5:c.90+24151_90+24155del	0	0	0	0	0	0	rs139962732	0	-1	0	deletion	HGNC	HGNC:1491	YES	2	A1	CCDS72718.1	ENSP00000401010	0	B1AK88	UPI0000458978	0	0	0	0	0	0	chr1:g.19460037_19460041del	0.2694	0.1036
chr1	19461096	0	CG	C	133	152	977	0.878	-	intron_variant	MODIFIER	CAPZB	ENSG00000077549	Transcript	ENST00000433834.5	protein_coding	0	1/8	ENST00000433834.5:c.90+23093del	0	0	0	0	0	0	rs139052502	0	-1	0	deletion	HGNC	HGNC:1491	YES	2	A1	CCDS72718.1	ENSP00000401010	0	B1AK88	UPI0000458978	0	0	0	0	0	0	chr1:g.19461105del	0.7953	0.4198
chr1	19461275	rs546131359	GCCTCAGCATAGGTCACTGTTGCTTTGCAAACTGGCAAC	G	12	152	2265	0.077	-	intron_variant	MODIFIER	CAPZB	ENSG00000077549	Transcript	ENST00000433834.5	protein_coding	0	1/8	ENST00000433834.5:c.90+22877_90+22914del	0	0	0	0	0	0	rs546131359	0	-1	0	deletion	HGNC	HGNC:1491	YES	2	A1	CCDS72718.1	ENSP00000401010	0	B1AK88	UPI0000458978	0	0	0	0	0	0	chr1:g.19461292_19461329del	0.0379	0
chr1	19467058	0	T	TTTTA	43	150	826	0.292	TTTA	intron_variant	MODIFIER	CAPZB	ENSG00000077549	Transcript	ENST00000433834.5	protein_coding	0	1/8	ENST00000433834.5:c.90+17128_90+17131dup	0	0	0	0	0	0	rs34677425	0	-1	0	insertion	HGNC	HGNC:1491	YES	2	A1	CCDS72718.1	ENSP00000401010	0	B1AK88	UPI0000458978	0	0	0	0	0	0	chr1:g.19467078_19467081dup	0	0.0681
chr1	19469741	0	T	TAC	30	150	1774	0.208	AC	intron_variant	MODIFIER	CAPZB	ENSG00000077549	Transcript	ENST00000433834.5	protein_coding	0	1/8	ENST00000433834.5:c.90+14447_90+14448dup	0	0	0	0	0	0	rs369308849	0	-1	0	insertion	HGNC	HGNC:1491	YES	2	A1	CCDS72718.1	ENSP00000401010	0	B1AK88	UPI0000458978	0	0	0	0	0	0	chr1:g.19469784_19469785dup	0	0
chr1	19469741	0	T	TACAC	25	150	1774	0.162	ACAC	intron_variant	MODIFIER	CAPZB	ENSG00000077549	Transcript	ENST00000433834.5	protein_coding	0	1/8	ENST00000433834.5:c.90+14445_90+14448dup	0	0	0	0	0	0	rs369308849	0	-1	0	insertion	HGNC	HGNC:1491	YES	2	A1	CCDS72718.1	ENSP00000401010	0	B1AK88	UPI0000458978	0	0	0	0	0	0	chr1:g.19469782_19469785dup	0	0
chr1	19469741	0	TACAC	T	8	150	1774	0.058	-	intron_variant	MODIFIER	CAPZB	ENSG00000077549	Transcript	ENST00000433834.5	protein_coding	0	1/8	ENST00000433834.5:c.90+14445_90+14448del	0	0	0	0	0	0	rs1489766881	0	-1	0	deletion	HGNC	HGNC:1491	YES	2	A1	CCDS72718.1	ENSP00000401010	0	B1AK88	UPI0000458978	0	0	0	0	0	0	chr1:g.19469782_19469785del	0	0
chr1	19469741	0	TACACAC	T	29	150	1774	0.188	-	intron_variant	MODIFIER	CAPZB	ENSG00000077549	Transcript	ENST00000433834.5	protein_coding	0	1/8	ENST00000433834.5:c.90+14443_90+14448del	0	0	0	0	0	0	rs72328030	0	-1	0	deletion	HGNC	HGNC:1491	YES	2	A1	CCDS72718.1	ENSP00000401010	0	B1AK88	UPI0000458978	0	0	0	0	0	0	chr1:g.19469780_19469785del	0	0
chr1	19469741	0	TACACACACACACACACAC	T	10	150	1774	0.065	-	intron_variant	MODIFIER	CAPZB	ENSG00000077549	Transcript	ENST00000433834.5	protein_coding	0	1/8	ENST00000433834.5:c.90+14431_90+14448del	0	0	0	0	0	0	rs1215900319	0	-1	0	deletion	HGNC	HGNC:1491	YES	2	A1	CCDS72718.1	ENSP00000401010	0	B1AK88	UPI0000458978	0	0	0	0	0	0	chr1:g.19469768_19469785del	0	0
chr1	19476206	rs879831307	AG	A	28	152	1507	0.186	-	intron_variant	MODIFIER	CAPZB	ENSG00000077549	Transcript	ENST00000433834.5	protein_coding	0	1/8	ENST00000433834.5:c.90+7983del	0	0	0	0	0	0	rs879831307	0	-1	0	deletion	HGNC	HGNC:1491	YES	2	A1	CCDS72718.1	ENSP00000401010	0	B1AK88	UPI0000458978	0	0	0	0	0	0	chr1:g.19476207del	0	0
chr1	19476208	rs1360622129	ATAGATAGATAGATAGATAG	A	28	152	1522	0.186	-	intron_variant	MODIFIER	CAPZB	ENSG00000077549	Transcript	ENST00000433834.5	protein_coding	0	1/8	ENST00000433834.5:c.90+7963_90+7981del	0	0	0	0	0	0	rs1360622129	0	-1	0	deletion	HGNC	HGNC:1491	YES	2	A1	CCDS72718.1	ENSP00000401010	0	B1AK88	UPI0000458978	0	0	0	0	0	0	chr1:g.19476209_19476227del	0	0
chr1	19476210	rs756400949	AG	A	24	152	1573	0.167	-	intron_variant	MODIFIER	CAPZB	ENSG00000077549	Transcript	ENST00000433834.5	protein_coding	0	1/8	ENST00000433834.5:c.90+7979del	0	0	0	0	0	0	rs756400949	0	-1	0	deletion	HGNC	HGNC:1491	YES	2	A1	CCDS72718.1	ENSP00000401010	0	B1AK88	UPI0000458978	0	0	0	0	0	0	chr1:g.19476211del	0	0
chr1	19476212	rs1474538087	ATAGATAGATAGATAG	A	24	152	1588	0.167	-	intron_variant	MODIFIER	CAPZB	ENSG00000077549	Transcript	ENST00000433834.5	protein_coding	0	1/8	ENST00000433834.5:c.90+7963_90+7977del	0	0	0	0	0	0	rs1474538087	0	-1	0	deletion	HGNC	HGNC:1491	YES	2	A1	CCDS72718.1	ENSP00000401010	0	B1AK88	UPI0000458978	0	0	0	0	0	0	chr1:g.19476213_19476227del	0	0
chr1	19476214	rs869159805	AG	A	58	152	1655	0.372	-	intron_variant	MODIFIER	CAPZB	ENSG00000077549	Transcript	ENST00000433834.5	protein_coding	0	1/8	ENST00000433834.5:c.90+7975del	0	0	0	0	0	0	rs879678167	0	-1	0	deletion	HGNC	HGNC:1491	YES	2	A1	CCDS72718.1	ENSP00000401010	0	B1AK88	UPI0000458978	0	0	0	0	0	0	chr1:g.19476215del	0	0
chr1	19476216	rs879840364	ATAGATAGATAG	A	58	152	1669	0.372	-	intron_variant	MODIFIER	CAPZB	ENSG00000077549	Transcript	ENST00000433834.5	protein_coding	0	1/8	ENST00000433834.5:c.90+7963_90+7973del	0	0	0	0	0	0	rs879840364	0	-1	0	deletion	HGNC	HGNC:1491	YES	2	A1	CCDS72718.1	ENSP00000401010	0	B1AK88	UPI0000458978	0	0	0	0	0	0	chr1:g.19476217_19476227del	0	0
chr1	19476218	rs879524189	AG	A	19	152	1665	0.122	-	intron_variant	MODIFIER	CAPZB	ENSG00000077549	Transcript	ENST00000433834.5	protein_coding	0	1/8	ENST00000433834.5:c.90+7971del	0	0	0	0	0	0	rs879524189	0	-1	0	deletion	HGNC	HGNC:1491	YES	2	A1	CCDS72718.1	ENSP00000401010	0	B1AK88	UPI0000458978	0	0	0	0	0	0	chr1:g.19476219del	0	0
chr1	19476220	rs879644600	ATAGATAG	A	19	152	1669	0.122	-	intron_variant	MODIFIER	CAPZB	ENSG00000077549	Transcript	ENST00000433834.5	protein_coding	0	1/8	ENST00000433834.5:c.90+7963_90+7969del	0	0	0	0	0	0	rs879644600	0	-1	0	deletion	HGNC	HGNC:1491	YES	2	A1	CCDS72718.1	ENSP00000401010	0	B1AK88	UPI0000458978	0	0	0	0	0	0	chr1:g.19476221_19476227del	0	0
chr1	19476222	rs749510369	AG	A	15	152	1667	0.096	-	intron_variant	MODIFIER	CAPZB	ENSG00000077549	Transcript	ENST00000433834.5	protein_coding	0	1/8	ENST00000433834.5:c.90+7967del	0	0	0	0	0	0	rs749510369	0	-1	0	deletion	HGNC	HGNC:1491	YES	2	A1	CCDS72718.1	ENSP00000401010	0	B1AK88	UPI0000458978	0	0	0	0	0	0	chr1:g.19476223del	0	0
chr1	19476224	rs779019317	ATAG	A	15	152	1668	0.096	-	intron_variant	MODIFIER	CAPZB	ENSG00000077549	Transcript	ENST00000433834.5	protein_coding	0	1/8	ENST00000433834.5:c.90+7963_90+7965del	0	0	0	0	0	0	rs779019317	0	-1	0	deletion	HGNC	HGNC:1491	YES	2	A1	CCDS72718.1	ENSP00000401010	0	B1AK88	UPI0000458978	0	0	0	0	0	0	chr1:g.19476225_19476227del	0	0
chr1	19595812	0	AT	A	50	152	1951	0.327	-	upstream_gene_variant	MODIFIER	MICOS10	ENSG00000173436	Transcript	ENST00000322753.7	protein_coding	0	0	0	0	0	0	0	0	0	rs57870246	1166	1	0	deletion	HGNC	HGNC:32068	YES	1	P1	CCDS30620.1	ENSP00000325562	Q5TGZ0	0	UPI000015D608	0	0	0	0	0	0	chr1:g.19595815del	0.2574	0.0635
chr1	19647862	rs10569237	TGTGC	T	13	152	2020	0.083	-	intron_variant&NMD_transcript_variant	MODIFIER	MICOS10-NBL1	ENSG00000270136	Transcript	ENST00000602450.1	nonsense_mediated_decay	0	2/4	ENST00000602450.1:c.*88-7146_*88-7143del	0	0	0	0	0	0	rs10569237	0	1	cds_start_NF	deletion	HGNC	HGNC:48338	YES	2	A2	0	ENSP00000473256	0	R4GMM1	UPI0002B831DA	0	0	0	0	0	3	chr1:g.19647866_19647869del	0.2664	0.556
chr1	19647892	rs11278327	CGCGTGTGTGT	C	10	152	1812	0.064	-	intron_variant&NMD_transcript_variant	MODIFIER	MICOS10-NBL1	ENSG00000270136	Transcript	ENST00000602450.1	nonsense_mediated_decay	0	2/4	ENST00000602450.1:c.*88-7114_*88-7105del	0	0	0	0	0	0	rs72419091	0	1	cds_start_NF	deletion	HGNC	HGNC:48338	YES	2	A2	0	ENSP00000473256	0	R4GMM1	UPI0002B831DA	0	0	0	0	0	5	chr1:g.19647898_19647907del	0.1008	0.2254
chr1	19649969	0	G	GTTTTC	15	152	2144	0.103	TTTTC	intron_variant&NMD_transcript_variant	MODIFIER	MICOS10-NBL1	ENSG00000270136	Transcript	ENST00000602450.1	nonsense_mediated_decay	0	2/4	ENST00000602450.1:c.*88-5024_*88-5020dup	0	0	0	0	0	0	rs111903141	0	1	cds_start_NF	insertion	HGNC	HGNC:48338	YES	2	A2	0	ENSP00000473256	0	R4GMM1	UPI0002B831DA	0	0	0	0	0	23	chr1:g.19649988_19649992dup	0	0
chr1	19652461	0	C	CG	83	152	2084	0.558	G	intron_variant&NMD_transcript_variant	MODIFIER	MICOS10-NBL1	ENSG00000270136	Transcript	ENST00000602450.1	nonsense_mediated_decay	0	2/4	ENST00000602450.1:c.*88-2544dup	0	0	0	0	0	0	rs3838430	0	1	cds_start_NF	insertion	HGNC	HGNC:48338	YES	2	A2	0	ENSP00000473256	0	R4GMM1	UPI0002B831DA	0	0	0	0	0	7	chr1:g.19652468dup	0.3323	0.4198
chr1	19659790	rs10579221	TGA	T	84	152	2022	0.564	-	downstream_gene_variant	MODIFIER	MICOS10-NBL1	ENSG00000270136	Transcript	ENST00000602450.1	nonsense_mediated_decay	0	0	0	0	0	0	0	0	0	rs10579221	2864	1	cds_start_NF	deletion	HGNC	HGNC:48338	YES	2	A2	0	ENSP00000473256	0	R4GMM1	UPI0002B831DA	0	0	0	0	0	0	chr1:g.19659792_19659793del	0.403	0.3805
chr1	19660068	0	AGTTTTT	A	26	152	1664	0.167	-	upstream_gene_variant	MODIFIER	HTR6	ENSG00000158748	Transcript	ENST00000289753.2	protein_coding	0	0	0	0	0	0	0	0	0	rs200768339	4801	1	0	deletion	HGNC	HGNC:5301	YES	1	P1	CCDS197.1	ENSP00000289753	P50406	0	UPI00000503E0	0	0	0	0	0	0	chr1:g.19660104_19660109del	0	0.3601
chr1	19660068	0	AGTTTTTGTTTTT	A	81	152	1664	0.545	-	upstream_gene_variant	MODIFIER	HTR6	ENSG00000158748	Transcript	ENST00000289753.2	protein_coding	0	0	0	0	0	0	0	0	0	rs6143153	4795	1	0	deletion	HGNC	HGNC:5301	YES	1	P1	CCDS197.1	ENSP00000289753	P50406	0	UPI00000503E0	0	0	0	0	0	0	chr1:g.19660098_19660109del	0	0.4198
chr1	19757443	rs35080007	GC	G	45	152	2410	0.288	-	intron_variant	MODIFIER	TMCO4	ENSG00000162542	Transcript	ENST00000294543.10	protein_coding	0	6/15	ENST00000294543.10:c.383-1678del	0	0	0	0	0	0	rs35080007	0	-1	0	deletion	HGNC	HGNC:27393	YES	1	P2	CCDS198.1	ENSP00000294543	Q5TGY1	0	UPI0000197EC6	0	0	0	0	0	0	chr1:g.19757445del	0.1875	0.0242
chr1	19765445	rs56132203	ACC	A	67	152	2616	0.436	-	intron_variant	MODIFIER	TMCO4	ENSG00000162542	Transcript	ENST00000294543.10	protein_coding	0	6/15	ENST00000294543.10:c.382+5095_382+5096del	0	0	0	0	0	0	rs56132203	0	-1	0	deletion	HGNC	HGNC:27393	YES	1	P2	CCDS198.1	ENSP00000294543	Q5TGY1	0	UPI0000197EC6	0	0	0	0	0	0	chr1:g.19765446_19765447del	0.6472	0.8464
chr1	19765448	rs74964607	TAGAG	T	67	152	2615	0.436	-	intron_variant	MODIFIER	TMCO4	ENSG00000162542	Transcript	ENST00000294543.10	protein_coding	0	6/15	ENST00000294543.10:c.382+5090_382+5093del	0	0	0	0	0	0	rs74964607	0	-1	0	deletion	HGNC	HGNC:27393	YES	1	P2	CCDS198.1	ENSP00000294543	Q5TGY1	0	UPI0000197EC6	0	0	0	0	0	0	chr1:g.19765449_19765452del	0.6472	0.8464
chr1	19765455	rs55932504	CAT	C	67	152	2604	0.436	-	intron_variant	MODIFIER	TMCO4	ENSG00000162542	Transcript	ENST00000294543.10	protein_coding	0	6/15	ENST00000294543.10:c.382+5085_382+5086del	0	0	0	0	0	0	rs55932504	0	-1	0	deletion	HGNC	HGNC:27393	YES	1	P2	CCDS198.1	ENSP00000294543	Q5TGY1	0	UPI0000197EC6	0	0	0	0	0	0	chr1:g.19765456_19765457del	0.6472	0.8464
chr1	19765990	rs67861959	AAAG	A	22	152	2480	0.147	-	intron_variant	MODIFIER	TMCO4	ENSG00000162542	Transcript	ENST00000294543.10	protein_coding	0	6/15	ENST00000294543.10:c.382+4549_382+4551del	0	0	0	0	0	0	rs67861959	0	-1	0	deletion	HGNC	HGNC:27393	YES	1	P2	CCDS198.1	ENSP00000294543	Q5TGY1	0	UPI0000197EC6	0	0	0	0	0	0	chr1:g.19765994_19765996del	0.0369	0
chr1	19815389	rs11368313	CA	C	152	152	1329	1	-	upstream_gene_variant	MODIFIER	RNF186	ENSG00000178828	Transcript	ENST00000375121.4	protein_coding	0	0	0	0	0	0	0	0	0	rs11368313	107	-1	0	deletion	HGNC	HGNC:25978	YES	0	P1	CCDS199.1	ENSP00000364263	Q9NXI6	0	UPI0000073BA5	0	0	0	0	0	0	chr1:g.19815391del	0.9872	0.9531
chr1	19883658	rs77361212	TTTGTAGAGA	T	60	152	1849	0.397	-	intron_variant	MODIFIER	OTUD3	ENSG00000169914	Transcript	ENST00000375120.4	protein_coding	0	1/7	ENST00000375120.4:c.221+925_221+933del	0	0	0	0	0	0	rs77361212	0	1	0	deletion	HGNC	HGNC:29038	YES	1	P1	CCDS41279.1	ENSP00000364261	Q5T2D3	0	UPI000004DB04	0	0	0	0	0	0	chr1:g.19883659_19883667del	0.2656	0.2398
chr1	19883678	rs80058043	GCT	G	60	152	1921	0.397	-	intron_variant	MODIFIER	OTUD3	ENSG00000169914	Transcript	ENST00000375120.4	protein_coding	0	1/7	ENST00000375120.4:c.221+945_221+946del	0	0	0	0	0	0	rs80058043	0	1	0	deletion	HGNC	HGNC:29038	YES	1	P1	CCDS41279.1	ENSP00000364261	Q5T2D3	0	UPI000004DB04	0	0	0	0	0	0	chr1:g.19883679_19883680del	0.265	0.2405
chr1	19883682	rs545466415	TG	T	60	152	1923	0.397	-	intron_variant	MODIFIER	OTUD3	ENSG00000169914	Transcript	ENST00000375120.4	protein_coding	0	1/7	ENST00000375120.4:c.221+949del	0	0	0	0	0	0	rs545466415	0	1	0	deletion	HGNC	HGNC:29038	YES	1	P1	CCDS41279.1	ENSP00000364261	Q5T2D3	0	UPI000004DB04	0	0	0	0	0	0	chr1:g.19883683del	0.2648	0.2398
chr1	19978973	0	G	GCACA	35	152	2147	0.224	CACA	intron_variant	MODIFIER	PLA2G2A	ENSG00000188257	Transcript	ENST00000400520.7	protein_coding	0	1/4	ENST00000400520.7:c.-106-98_-106-95dup	0	0	0	0	0	0	rs562663581	0	-1	0	insertion	HGNC	HGNC:9031	YES	1	P1	CCDS201.1	ENSP00000383364	P14555	A0A024RA96	UPI000002D1BF	0	0	0	0	0	0	chr1:g.19978998_19979001dup	0	0
chr1	19978973	rs562663581	G	GCACGCACACA	9	152	2147	0.064	CACGCACACA	intron_variant	MODIFIER	PLA2G2A	ENSG00000188257	Transcript	ENST00000400520.7	protein_coding	0	1/4	ENST00000400520.7:c.-106-95_-106-94insTGTGTGCGTG	0	0	0	0	0	0	rs562663581	0	-1	0	insertion	HGNC	HGNC:9031	YES	1	P1	CCDS201.1	ENSP00000383364	P14555	A0A024RA96	UPI000002D1BF	0	0	0	0	0	0	chr1:g.19978976_19978977insGCACACACAC	0	0
chr1	19978973	0	G	GCACGCACACACA	36	152	2147	0.244	CACGCACACACA	intron_variant	MODIFIER	PLA2G2A	ENSG00000188257	Transcript	ENST00000400520.7	protein_coding	0	1/4	ENST00000400520.7:c.-106-95_-106-94insTGTGTGTGCGTG	0	0	0	0	0	0	rs562663581	0	-1	0	insertion	HGNC	HGNC:9031	YES	1	P1	CCDS201.1	ENSP00000383364	P14555	A0A024RA96	UPI000002D1BF	0	0	0	0	0	0	chr1:g.19978976_19978977insGCACACACACAC	0.1142	0.0083
chr1	19978973	0	GCA	G	64	152	2147	0.417	-	intron_variant	MODIFIER	PLA2G2A	ENSG00000188257	Transcript	ENST00000400520.7	protein_coding	0	1/4	ENST00000400520.7:c.-106-96_-106-95del	0	0	0	0	0	0	rs71857665	0	-1	0	deletion	HGNC	HGNC:9031	YES	1	P1	CCDS201.1	ENSP00000383364	P14555	A0A024RA96	UPI000002D1BF	0	0	0	0	0	0	chr1:g.19979000_19979001del	0	0
chr1	19980775	rs11573144	TA	T	78	152	2758	0.506	-	upstream_gene_variant	MODIFIER	PLA2G2A	ENSG00000188257	Transcript	ENST00000400520.7	protein_coding	0	0	0	0	0	0	0	0	0	rs11573144	1033	-1	0	deletion	HGNC	HGNC:9031	YES	1	P1	CCDS201.1	ENSP00000383364	P14555	A0A024RA96	UPI000002D1BF	0	0	0	0	0	0	chr1:g.19980777del	0.5895	0.4811
chr1	20184197	0	G	GCA	11	152	1902	0.077	CA	upstream_gene_variant	MODIFIER	UBXN10	ENSG00000162543	Transcript	ENST00000375099.4	protein_coding	0	0	0	0	0	0	0	0	0	rs5772887	1898	1	0	insertion	HGNC	HGNC:26354	YES	1	P1	CCDS205.1	ENSP00000364240	Q96LJ8	0	UPI000000DBEB	0	0	0	0	0	0	chr1:g.20184227_20184228dup	0	0
chr1	20184197	0	G	GCACA	63	152	1902	0.417	CACA	upstream_gene_variant	MODIFIER	UBXN10	ENSG00000162543	Transcript	ENST00000375099.4	protein_coding	0	0	0	0	0	0	0	0	0	rs5772887	1898	1	0	insertion	HGNC	HGNC:26354	YES	1	P1	CCDS205.1	ENSP00000364240	Q96LJ8	0	UPI000000DBEB	0	0	0	0	0	0	chr1:g.20184225_20184228dup	0	0.3124
chr1	20184197	0	G	GCACACA	9	152	1902	0.064	CACACA	upstream_gene_variant	MODIFIER	UBXN10	ENSG00000162543	Transcript	ENST00000375099.4	protein_coding	0	0	0	0	0	0	0	0	0	rs5772887	1898	1	0	insertion	HGNC	HGNC:26354	YES	1	P1	CCDS205.1	ENSP00000364240	Q96LJ8	0	UPI000000DBEB	0	0	0	0	0	0	chr1:g.20184223_20184228dup	0	0
chr1	20187506	rs71585746	G	GC	74	152	2277	0.5	C	intron_variant	MODIFIER	UBXN10	ENSG00000162543	Transcript	ENST00000375099.4	protein_coding	0	1/1	ENST00000375099.4:c.-16+1356dup	0	0	0	0	0	0	rs71585746	0	1	0	insertion	HGNC	HGNC:26354	YES	1	P1	CCDS205.1	ENSP00000364240	Q96LJ8	0	UPI000000DBEB	0	0	0	0	0	3	chr1:g.20187509dup	0.3562	0.4523
chr1	20210585	0	AT	A	33	150	740	0.214	-	intergenic_variant	MODIFIER	0	0	0	0	0	0	0	0	0	0	0	0	0	0	rs10715322	0	0	0	deletion	0	0	0	0	0	0	0	0	0	0	0	0	0	0	0	0	chr1:g.20210600del	0.6392	0.6014
chr1	20482301	rs150001621	TC	T	10	152	1474	0.064	-	downstream_gene_variant	MODIFIER	CAMK2N1	ENSG00000162545	Transcript	ENST00000375078.4	protein_coding	0	0	0	0	0	0	0	0	0	rs150001621	89	-1	0	deletion	HGNC	HGNC:24190	YES	1	P1	CCDS207.1	ENSP00000364219	Q7Z7J9	0	UPI000013E179	0	0	0	0	0	0	chr1:g.20482304del	0.0545	0.0015
chr1	20482856	0	C	CGT	32	152	1211	0.218	GT	3_prime_UTR_variant	MODIFIER	CAMK2N1	ENSG00000162545	Transcript	ENST00000375078.4	protein_coding	2/2	0	ENST00000375078.4:c.*791_*792dup	0	1860-1861/2326	0	0	0	0	rs143510553	0	-1	0	insertion	HGNC	HGNC:24190	YES	1	P1	CCDS207.1	ENSP00000364219	Q7Z7J9	0	UPI000013E179	0	0	0	0	0	0	chr1:g.20482891_20482892dup	0	0
chr1	20482856	0	C	CGTGT	54	152	1211	0.346	GTGT	3_prime_UTR_variant	MODIFIER	CAMK2N1	ENSG00000162545	Transcript	ENST00000375078.4	protein_coding	2/2	0	ENST00000375078.4:c.*789_*792dup	0	1860-1861/2326	0	0	0	0	rs143510553	0	-1	0	insertion	HGNC	HGNC:24190	YES	1	P1	CCDS207.1	ENSP00000364219	Q7Z7J9	0	UPI000013E179	0	0	0	0	0	0	chr1:g.20482889_20482892dup	0	0
chr1	20482856	0	C	CGTGTGT	20	152	1211	0.141	GTGTGT	3_prime_UTR_variant	MODIFIER	CAMK2N1	ENSG00000162545	Transcript	ENST00000375078.4	protein_coding	2/2	0	ENST00000375078.4:c.*787_*792dup	0	1860-1861/2326	0	0	0	0	rs143510553	0	-1	0	insertion	HGNC	HGNC:24190	YES	1	P1	CCDS207.1	ENSP00000364219	Q7Z7J9	0	UPI000013E179	0	0	0	0	0	0	chr1:g.20482887_20482892dup	0	0
chr1	20482856	0	C	CGTGTGTGTGT	8	152	1211	0.051	GTGTGTGTGT	3_prime_UTR_variant	MODIFIER	CAMK2N1	ENSG00000162545	Transcript	ENST00000375078.4	protein_coding	2/2	0	ENST00000375078.4:c.*783_*792dup	0	1860-1861/2326	0	0	0	0	rs143510553	0	-1	0	insertion	HGNC	HGNC:24190	YES	1	P1	CCDS207.1	ENSP00000364219	Q7Z7J9	0	UPI000013E179	0	0	0	0	0	0	chr1:g.20482883_20482892dup	0	0
chr1	20482856	0	CGT	C	9	152	1211	0.058	-	3_prime_UTR_variant	MODIFIER	CAMK2N1	ENSG00000162545	Transcript	ENST00000375078.4	protein_coding	2/2	0	ENST00000375078.4:c.*791_*792del	0	1859-1860/2326	0	0	0	0	rs1354519371	0	-1	0	deletion	HGNC	HGNC:24190	YES	1	P1	CCDS207.1	ENSP00000364219	Q7Z7J9	0	UPI000013E179	0	0	0	0	0	0	chr1:g.20482891_20482892del	0	0
chr1	20587507	rs34185271	AG	A	10	152	2383	0.064	-	upstream_gene_variant	MODIFIER	CDA	ENSG00000158825	Transcript	ENST00000375071.4	protein_coding	0	0	0	0	0	0	0	0	0	rs34185271	1589	1	0	deletion	HGNC	HGNC:1712	YES	1	P1	CCDS210.1	ENSP00000364212	P32320	0	UPI0000127406	0	0	0	0	0	0	chr1:g.20587509del	0.0447	0.0023
chr1	20589096	rs3215400	TC	T	69	152	2179	0.449	-	5_prime_UTR_variant	MODIFIER	CDA	ENSG00000158825	Transcript	ENST00000375071.4	protein_coding	1/4	0	ENST00000375071.4:c.-31del	0	1/809	0	0	0	0	rs3215400	0	1	0	deletion	HGNC	HGNC:1712	YES	1	P1	CCDS210.1	ENSP00000364212	P32320	0	UPI0000127406	0	0	0	0	0	2	chr1:g.20589099del	0.5405	0.6467
chr1	20589928	rs79275926	CG	C	26	152	1833	0.173	-	intron_variant	MODIFIER	CDA	ENSG00000158825	Transcript	ENST00000375071.4	protein_coding	0	1/3	ENST00000375071.4:c.154+650del	0	0	0	0	0	0	rs79275926	0	1	0	deletion	HGNC	HGNC:1712	YES	1	P1	CCDS210.1	ENSP00000364212	P32320	0	UPI0000127406	0	0	0	0	0	4	chr1:g.20589933del	0.0557	0.003
chr1	20602418	0	GT	G	34	150	1140	0.221	-	intron_variant	MODIFIER	CDA	ENSG00000158825	Transcript	ENST00000375071.4	protein_coding	0	1/3	ENST00000375071.4:c.155-2498del	0	0	0	0	0	0	rs112566518	0	1	0	deletion	HGNC	HGNC:1712	YES	1	P1	CCDS210.1	ENSP00000364212	P32320	0	UPI0000127406	0	0	0	0	0	11	chr1:g.20602430del	0.1657	0.211
chr1	20604049	rs34008190	TG	T	56	152	1807	0.365	-	intron_variant	MODIFIER	CDA	ENSG00000158825	Transcript	ENST00000375071.4	protein_coding	0	1/3	ENST00000375071.4:c.155-878del	0	0	0	0	0	0	rs34008190	0	1	0	deletion	HGNC	HGNC:1712	YES	1	P1	CCDS210.1	ENSP00000364212	P32320	0	UPI0000127406	0	0	0	0	0	0	chr1:g.20604050del	0.3672	0.2247
chr1	20605108	0	T	TATTC	8	152	2356	0.058	ATTC	intron_variant	MODIFIER	CDA	ENSG00000158825	Transcript	ENST00000375071.4	protein_coding	0	2/3	ENST00000375071.4:c.266+84_266+87dup	0	0	0	0	0	0	rs144224977	0	1	0	insertion	HGNC	HGNC:1712	YES	1	P1	CCDS210.1	ENSP00000364212	P32320	0	UPI0000127406	0	0	0	0	0	18	chr1:g.20605123_20605126dup	0.101	0.0121
chr1	20612412	rs77083707	TC	T	53	152	1642	0.34	-	intron_variant	MODIFIER	CDA	ENSG00000158825	Transcript	ENST00000375071.4	protein_coding	0	2/3	ENST00000375071.4:c.267-1426del	0	0	0	0	0	0	rs77083707	0	1	0	deletion	HGNC	HGNC:1712	YES	1	P1	CCDS210.1	ENSP00000364212	P32320	0	UPI0000127406	0	0	0	0	0	3	chr1:g.20612416del	0.121	0.0651
chr1	20614291	0	G	GA	12	152	998	0.077	A	intron_variant	MODIFIER	CDA	ENSG00000158825	Transcript	ENST00000375071.4	protein_coding	0	3/3	ENST00000375071.4:c.324+402dup	0	0	0	0	0	0	rs35735696	0	1	0	insertion	HGNC	HGNC:1712	YES	1	P1	CCDS210.1	ENSP00000364212	P32320	0	UPI0000127406	0	0	0	0	0	10	chr1:g.20614301dup	0.1939	0.3177
chr1	20695968	rs141665902	ACAGCCCGC	A	40	152	2594	0.263	-	intron_variant	MODIFIER	KIF17	ENSG00000117245	Transcript	ENST00000247986.2	protein_coding	0	6/14	ENST00000247986.2:c.1233+2403_1233+2410del	0	0	0	0	0	0	rs141665902	0	-1	0	deletion	HGNC	HGNC:19167	YES	1	P3	CCDS213.1	ENSP00000247986	Q9P2E2	0	UPI0000185F1A	0	0	0	0	0	0	chr1:g.20695971_20695978del	0.0589	0.025
chr1	20697442	rs35171557	C	CA	50	152	1549	0.34	A	intron_variant	MODIFIER	KIF17	ENSG00000117245	Transcript	ENST00000247986.2	protein_coding	0	6/14	ENST00000247986.2:c.1233+936dup	0	0	0	0	0	0	rs35171557	0	-1	0	insertion	HGNC	HGNC:19167	YES	1	P3	CCDS213.1	ENSP00000247986	Q9P2E2	0	UPI0000185F1A	0	0	0	0	0	0	chr1:g.20697449dup	0	0.6679
chr1	20718139	rs78001072	C	CGG	108	152	2009	0.718	GG	downstream_gene_variant	MODIFIER	SH2D5	ENSG00000189410	Transcript	ENST00000444387.7	protein_coding	0	0	0	0	0	0	0	0	0	rs78001072	1591	-1	0	insertion	HGNC	HGNC:28819	YES	2	P1	CCDS44080.1	ENSP00000406026	Q6ZV89	0	UPI0000EE70C3	0	0	0	0	0	0	chr1:g.20718140_20718141insGG	0	0.5998
chr1	20730306	0	CGGG	C	26	150	1632	0.175	-	intron_variant	MODIFIER	SH2D5	ENSG00000189410	Transcript	ENST00000444387.7	protein_coding	0	1/9	ENST00000444387.7:c.-43+1872_-43+1874del	0	0	0	0	0	0	rs796115176	0	-1	0	deletion	HGNC	HGNC:28819	YES	2	P1	CCDS44080.1	ENSP00000406026	Q6ZV89	0	UPI0000EE70C3	0	0	0	0	0	0	chr1:g.20730317_20730319del	0	0
chr1	20730306	0	CGGGG	C	40	150	1632	0.273	-	intron_variant	MODIFIER	SH2D5	ENSG00000189410	Transcript	ENST00000444387.7	protein_coding	0	1/9	ENST00000444387.7:c.-43+1871_-43+1874del	0	0	0	0	0	0	rs200947252	0	-1	0	deletion	HGNC	HGNC:28819	YES	2	P1	CCDS44080.1	ENSP00000406026	Q6ZV89	0	UPI0000EE70C3	0	0	0	0	0	0	chr1:g.20730316_20730319del	0	0
chr1	20730306	rs58462623	CGGGGGG	C	31	150	1632	0.208	-	intron_variant	MODIFIER	SH2D5	ENSG00000189410	Transcript	ENST00000444387.7	protein_coding	0	1/9	ENST00000444387.7:c.-43+1869_-43+1874del	0	0	0	0	0	0	rs796859446	0	-1	0	deletion	HGNC	HGNC:28819	YES	2	P1	CCDS44080.1	ENSP00000406026	Q6ZV89	0	UPI0000EE70C3	0	0	0	0	0	0	chr1:g.20730314_20730319del	0	0.8979
chr1	20733477	0	AACTCTGTCGCCCAGGCTGGAGTGCAGTACAGCAAGGGTTTAAGACAGCGTCTG	A	8	152	2368	0.064	-	upstream_gene_variant	MODIFIER	SH2D5	ENSG00000189410	Transcript	ENST00000444387.7	protein_coding	0	0	0	0	0	0	0	0	0	0	775	-1	0	deletion	HGNC	HGNC:28819	YES	2	P1	CCDS44080.1	ENSP00000406026	Q6ZV89	0	UPI0000EE70C3	0	0	0	0	0	0	chr1:g.20733499_20733551del	0	0
chr1	20786096	rs77962135	CG	C	44	152	2156	0.295	-	intron_variant	MODIFIER	HP1BP3	ENSG00000127483	Transcript	ENST00000312239.10	protein_coding	0	1/12	ENST00000312239.10:c.-101+552del	0	0	0	0	0	0	rs77962135	0	-1	0	deletion	HGNC	HGNC:24973	YES	2	P1	CCDS30621.1	ENSP00000312625	Q5SSJ5	0	UPI0000036038	0	0	0	0	0	0	chr1:g.20786099del	0.2792	0.0741
chr1	21020997	rs60618419	A	ATTTT	52	152	1092	0.34	TTTT	intron_variant	MODIFIER	EIF4G3	ENSG00000075151	Transcript	ENST00000400422.6	protein_coding	0	4/34	ENST00000400422.6:c.-66-18193_-66-18190dup	0	0	0	0	0	0	rs60618419	0	-1	0	insertion	HGNC	HGNC:3298	YES	1	A2	CCDS72723.1	ENSP00000383274	0	A0A0A0MSA7	UPI0000D4C1EC	0	0	0	0	0	0	chr1:g.21020998_21021001dup	0.3788	0.4054
chr1	21176231	0	TGCC	T	27	152	1452	0.179	-	5_prime_UTR_variant	MODIFIER	EIF4G3	ENSG00000075151	Transcript	ENST00000400422.6	protein_coding	2/35	0	ENST00000400422.6:c.-331_-329del	0	251-253/5762	0	0	0	0	rs34197724	0	-1	0	deletion	HGNC	HGNC:3298	YES	1	A2	CCDS72723.1	ENSP00000383274	0	A0A0A0MSA7	UPI0000D4C1EC	0	0	0	0	0	0	chr1:g.21176264_21176266del	0	0
chr1	21263662	0	CT	C	96	150	868	0.643	-	intron_variant	MODIFIER	ECE1	ENSG00000117298	Transcript	ENST00000374893.11	protein_coding	0	4/18	ENST00000374893.11:c.494-3271del	0	0	0	0	0	0	rs11296960	0	-1	0	deletion	HGNC	HGNC:3146	YES	1	P3	CCDS215.1	ENSP00000364028	P42892	A0A024RAF7	UPI0000129B5E	0	1	0	0	0	0	chr1:g.21263673del	0.731	0.8661
chr1	21288897	rs28367918	CA	C	50	152	2644	0.327	-	intron_variant	MODIFIER	ECE1	ENSG00000117298	Transcript	ENST00000374893.11	protein_coding	0	2/18	ENST00000374893.11:c.138+1172del	0	0	0	0	0	0	rs28367918	0	-1	0	deletion	HGNC	HGNC:3146	YES	1	P3	CCDS215.1	ENSP00000364028	P42892	A0A024RAF7	UPI0000129B5E	0	1	0	0	0	0	chr1:g.21288898del	0.1657	0.0076
chr1	21320415	rs3061088	C	CTT	51	152	1572	0.333	TT	intron_variant	MODIFIER	ECE1	ENSG00000117298	Transcript	ENST00000415912.6	protein_coding	0	1/18	ENST00000415912.6:c.3+24959_3+24960dup	0	0	0	0	0	0	rs576709012	0	-1	0	insertion	HGNC	HGNC:3146	0	1	A1	CCDS44081.1	ENSP00000405088	P42892	0	UPI000002A89E	0	1	0	0	0	0	chr1:g.21320419_21320420dup	0.4149	0.6611
chr1	21321609	0	G	GGATT	54	152	2354	0.353	GATT	intron_variant	MODIFIER	ECE1	ENSG00000117298	Transcript	ENST00000415912.6	protein_coding	0	1/18	ENST00000415912.6:c.3+23763_3+23766dup	0	0	0	0	0	0	rs10622861	0	-1	0	insertion	HGNC	HGNC:3146	0	1	A1	CCDS44081.1	ENSP00000405088	P42892	0	UPI000002A89E	0	1	0	0	0	0	chr1:g.21321632_21321635dup	0.3697	0.4834
chr1	21338944	rs11405038	C	CT	73	152	2053	0.474	T	intron_variant	MODIFIER	ECE1	ENSG00000117298	Transcript	ENST00000415912.6	protein_coding	0	1/18	ENST00000415912.6:c.3+6431dup	0	0	0	0	0	0	rs11405038	0	-1	0	insertion	HGNC	HGNC:3146	0	1	A1	CCDS44081.1	ENSP00000405088	P42892	0	UPI000002A89E	0	1	0	0	0	0	chr1:g.21338945dup	0	0.9682
chr1	21340942	rs11411573	C	CG	72	152	1464	0.468	G	intron_variant	MODIFIER	ECE1	ENSG00000117298	Transcript	ENST00000415912.6	protein_coding	0	1/18	ENST00000415912.6:c.3+4433dup	0	0	0	0	0	0	rs11411573	0	-1	0	insertion	HGNC	HGNC:3146	0	1	A1	CCDS44081.1	ENSP00000405088	P42892	0	UPI000002A89E	0	1	0	0	0	0	chr1:g.21340945dup	0	0.9576
chr1	21342607	0	TAC	T	89	152	1989	0.596	-	intron_variant	MODIFIER	ECE1	ENSG00000117298	Transcript	ENST00000415912.6	protein_coding	0	1/18	ENST00000415912.6:c.3+2767_3+2768del	0	0	0	0	0	0	rs770931294	0	-1	0	deletion	HGNC	HGNC:3146	0	1	A1	CCDS44081.1	ENSP00000405088	P42892	0	UPI000002A89E	0	1	0	0	0	0	chr1:g.21342646_21342647del	0	0
chr1	21342607	0	TACAC	T	14	152	1989	0.09	-	intron_variant	MODIFIER	ECE1	ENSG00000117298	Transcript	ENST00000415912.6	protein_coding	0	1/18	ENST00000415912.6:c.3+2765_3+2768del	0	0	0	0	0	0	rs369450194	0	-1	0	deletion	HGNC	HGNC:3146	0	1	A1	CCDS44081.1	ENSP00000405088	P42892	0	UPI000002A89E	0	1	0	0	0	0	chr1:g.21342644_21342647del	0	0
chr1	21342607	0	TACACACACAC	T	21	152	1989	0.135	-	intron_variant	MODIFIER	ECE1	ENSG00000117298	Transcript	ENST00000415912.6	protein_coding	0	1/18	ENST00000415912.6:c.3+2759_3+2768del	0	0	0	0	0	0	rs1484880689	0	-1	0	deletion	HGNC	HGNC:3146	0	1	A1	CCDS44081.1	ENSP00000405088	P42892	0	UPI000002A89E	0	1	0	0	0	0	chr1:g.21342638_21342647del	0	0
chr1	21428109	rs5772947	GC	G	94	152	1214	0.615	-	upstream_gene_variant	MODIFIER	HS6ST1P1	ENSG00000187952	Transcript	ENST00000481504.2	processed_pseudogene	0	0	0	0	0	0	0	0	0	rs5772947	193	1	0	deletion	HGNC	HGNC:31835	YES	0	0	0	0	0	0	0	0	0	0	0	0	0	chr1:g.21428112del	0.5449	0.3169
chr1	21440112	0	TGCAGGC	T	72	152	1717	0.468	-	upstream_gene_variant	MODIFIER	NBPF3	ENSG00000142794	Transcript	ENST00000318249.9	protein_coding	0	0	0	0	0	0	0	0	0	rs66732917	195	1	0	deletion	HGNC	HGNC:25076	YES	1	P3	CCDS216.1	ENSP00000316782	Q9H094	0	UPI0000037D6C	0	0	0	0	0	0	chr1:g.21440131_21440136del	0.4351	0.1596
chr1	21449920	0	CATTG	C	73	152	1859	0.474	-	intron_variant	MODIFIER	NBPF3	ENSG00000142794	Transcript	ENST00000318249.9	protein_coding	0	2/14	ENST00000318249.9:c.133+4720_133+4723del	0	0	0	0	0	0	rs34361598	0	1	0	deletion	HGNC	HGNC:25076	YES	1	P3	CCDS216.1	ENSP00000316782	Q9H094	0	UPI0000037D6C	0	0	0	0	0	18	chr1:g.21449939_21449942del	0	0
chr1	21450157	rs11415493	G	GT	135	152	1413	0.891	T	intron_variant	MODIFIER	NBPF3	ENSG00000142794	Transcript	ENST00000318249.9	protein_coding	0	2/14	ENST00000318249.9:c.133+4946dup	0	0	0	0	0	0	rs35384882	0	1	0	insertion	HGNC	HGNC:25076	YES	1	P3	CCDS216.1	ENSP00000316782	Q9H094	0	UPI0000037D6C	0	0	0	0	0	8	chr1:g.21450165dup	0	0.3646
chr1	21450750	rs11376099	G	GA	137	152	2240	0.904	A	intron_variant	MODIFIER	NBPF3	ENSG00000142794	Transcript	ENST00000318249.9	protein_coding	0	2/14	ENST00000318249.9:c.133+5531_133+5532insA	0	0	0	0	0	0	rs11376099	0	1	0	insertion	HGNC	HGNC:25076	YES	1	P3	CCDS216.1	ENSP00000316782	Q9H094	0	UPI0000037D6C	0	0	0	0	0	0	chr1:g.21450750_21450751insA	0.8193	0.5212
chr1	21538745	rs55741857	AGCCAGGTCTTGAAT	A	152	152	1760	1	-	intron_variant	MODIFIER	ALPL	ENSG00000162551	Transcript	ENST00000374840.8	protein_coding	0	1/11	ENST00000374840.8:c.-104-15218_-104-15205del	0	0	0	0	0	0	rs55741857	0	1	0	deletion	HGNC	HGNC:438	YES	1	P3	CCDS217.1	ENSP00000363973	P05186	A0A024RAG0	UPI000013E17C	0	1	0	0	0	14	chr1:g.21538760_21538773del	0.9423	0.8495
chr1	21567383	rs3835556	GCA	G	35	152	2063	0.224	-	intron_variant	MODIFIER	ALPL	ENSG00000162551	Transcript	ENST00000374840.8	protein_coding	0	6/11	ENST00000374840.8:c.649-715_649-714del	0	0	0	0	0	0	rs3835556	0	1	0	deletion	HGNC	HGNC:438	YES	1	P3	CCDS217.1	ENSP00000363973	P05186	A0A024RAG0	UPI000013E17C	0	1	0	0	0	5	chr1:g.21567389_21567390del	0.268	0.2655
chr1	21574532	rs3835555	T	TAC	139	152	2561	0.917	AC	intron_variant	MODIFIER	ALPL	ENSG00000162551	Transcript	ENST00000374840.8	protein_coding	0	9/11	ENST00000374840.8:c.997+741_997+742dup	0	0	0	0	0	0	rs3835555	0	1	0	insertion	HGNC	HGNC:438	YES	1	P3	CCDS217.1	ENSP00000363973	P05186	A0A024RAG0	UPI000013E17C	0	1	0	0	0	9	chr1:g.21574540_21574541dup	0.6448	0.6301
chr1	21607551	rs11267885	ACTCTATTT	A	28	152	2521	0.179	-	intron_variant	MODIFIER	RAP1GAP	ENSG00000076864	Transcript	ENST00000374763.6	protein_coding	0	14/22	ENST00000374763.6:c.1296+654_1296+661del	0	0	0	0	0	0	rs11267885	0	-1	0	deletion	HGNC	HGNC:9858	YES	1	0	CCDS81276.1	ENSP00000363895	0	X6R8W7	UPI0002A47535	0	0	0	0	0	0	chr1:g.21607554_21607561del	0.4525	0.4637
chr1	21615399	rs5772954	C	CT	21	150	956	0.136	T	intron_variant	MODIFIER	RAP1GAP	ENSG00000076864	Transcript	ENST00000374763.6	protein_coding	0	4/22	ENST00000374763.6:c.292-1311dup	0	0	0	0	0	0	rs5772954	0	-1	0	insertion	HGNC	HGNC:9858	YES	1	0	CCDS81276.1	ENSP00000363895	0	X6R8W7	UPI0002A47535	0	0	0	0	0	0	chr1:g.21615409dup	0.4058	0.357
chr1	21616136	0	AACACACACACACACACAC	A	13	150	1353	0.084	-	intron_variant	MODIFIER	RAP1GAP	ENSG00000076864	Transcript	ENST00000374763.6	protein_coding	0	4/22	ENST00000374763.6:c.291+1152_291+1169del	0	0	0	0	0	0	rs1347373831	0	-1	0	deletion	HGNC	HGNC:9858	YES	1	0	CCDS81276.1	ENSP00000363895	0	X6R8W7	UPI0002A47535	0	0	0	0	0	0	chr1:g.21616174_21616191del	0	0
chr1	21616136	0	AACACACACACACACACACAC	A	98	150	1353	0.662	-	intron_variant	MODIFIER	RAP1GAP	ENSG00000076864	Transcript	ENST00000374763.6	protein_coding	0	4/22	ENST00000374763.6:c.291+1150_291+1169del	0	0	0	0	0	0	rs149886154	0	-1	0	deletion	HGNC	HGNC:9858	YES	1	0	CCDS81276.1	ENSP00000363895	0	X6R8W7	UPI0002A47535	0	0	0	0	0	0	chr1:g.21616172_21616191del	0	0
chr1	21624843	0	GCT	G	151	152	2267	0.994	-	upstream_gene_variant	MODIFIER	RAP1GAP	ENSG00000076864	Transcript	ENST00000374763.6	protein_coding	0	0	0	0	0	0	0	0	0	rs10594675	4803	-1	0	deletion	HGNC	HGNC:9858	YES	1	0	CCDS81276.1	ENSP00000363895	0	X6R8W7	UPI0002A47535	0	0	0	0	0	0	chr1:g.21624857_21624858del	0	0.6051
chr1	21632772	rs74314900	A	AGTG	124	152	2627	0.821	GTG	intron_variant	MODIFIER	RAP1GAP	ENSG00000076864	Transcript	ENST00000374765.8	protein_coding	0	2/24	ENST00000374765.8:c.-112-6376_-112-6375insCAC	0	0	0	0	0	0	rs74314900	0	-1	0	insertion	HGNC	HGNC:9858	0	1	P1	CCDS218.1	ENSP00000363897	P47736	A0A024RAB5	UPI000046FFB3	0	0	0	0	0	0	chr1:g.21632772_21632773insGTG	0.3946	0.1513
chr1	21640705	rs150782609	G	GCCAGGTAGAT	30	152	2181	0.192	CCAGGTAGAT	intron_variant	MODIFIER	RAP1GAP	ENSG00000076864	Transcript	ENST00000374765.8	protein_coding	0	2/24	ENST00000374765.8:c.-113+9046_-113+9055dup	0	0	0	0	0	0	rs150782609	0	-1	0	insertion	HGNC	HGNC:9858	0	1	P1	CCDS218.1	ENSP00000363897	P47736	A0A024RAB5	UPI000046FFB3	0	0	0	0	0	0	chr1:g.21640710_21640719dup	0.2017	0.2481
chr1	21642875	0	T	TAC	18	152	1638	0.115	AC	intron_variant	MODIFIER	RAP1GAP	ENSG00000076864	Transcript	ENST00000374765.8	protein_coding	0	2/24	ENST00000374765.8:c.-113+6884_-113+6885dup	0	0	0	0	0	0	rs71306228	0	-1	0	insertion	HGNC	HGNC:9858	0	1	P1	CCDS218.1	ENSP00000363897	P47736	A0A024RAB5	UPI000046FFB3	0	0	0	0	0	0	chr1:g.21642914_21642915dup	0	0
chr1	21642875	0	T	TACAC	25	152	1638	0.167	ACAC	intron_variant	MODIFIER	RAP1GAP	ENSG00000076864	Transcript	ENST00000374765.8	protein_coding	0	2/24	ENST00000374765.8:c.-113+6882_-113+6885dup	0	0	0	0	0	0	rs71306228	0	-1	0	insertion	HGNC	HGNC:9858	0	1	P1	CCDS218.1	ENSP00000363897	P47736	A0A024RAB5	UPI000046FFB3	0	0	0	0	0	0	chr1:g.21642912_21642915dup	0	0
chr1	21642875	0	TAC	T	12	152	1638	0.077	-	intron_variant	MODIFIER	RAP1GAP	ENSG00000076864	Transcript	ENST00000374765.8	protein_coding	0	2/24	ENST00000374765.8:c.-113+6884_-113+6885del	0	0	0	0	0	0	rs1270559289	0	-1	0	deletion	HGNC	HGNC:9858	0	1	P1	CCDS218.1	ENSP00000363897	P47736	A0A024RAB5	UPI000046FFB3	0	0	0	0	0	0	chr1:g.21642914_21642915del	0	0
chr1	21762012	rs11335547	TC	T	152	152	1571	1	-	intron_variant	MODIFIER	USP48	ENSG00000090686	Transcript	ENST00000308271.13	protein_coding	0	1/26	ENST00000308271.13:c.135-4230del	0	0	0	0	0	0	rs11335547	0	-1	0	deletion	HGNC	HGNC:18533	YES	1	P1	CCDS30623.1	ENSP00000309262	Q86UV5	0	UPI0000192195	0	0	0	0	0	0	chr1:g.21762016del	0.7338	0.6346
chr1	21771807	rs57434646	T	TA	150	150	921	1	A	intron_variant	MODIFIER	USP48	ENSG00000090686	Transcript	ENST00000308271.13	protein_coding	0	1/26	ENST00000308271.13:c.134+11016_134+11017insT	0	0	0	0	0	0	rs57434646	0	-1	0	insertion	HGNC	HGNC:18533	YES	1	P1	CCDS30623.1	ENSP00000309262	Q86UV5	0	UPI0000192195	0	0	0	0	0	0	chr1:g.21771807_21771808insA	0.9744	0.9584
chr1	21782358	rs200778846	A	AGGGT	15	152	2171	0.096	GGGT	intron_variant	MODIFIER	USP48	ENSG00000090686	Transcript	ENST00000308271.13	protein_coding	0	1/26	ENST00000308271.13:c.134+462_134+465dup	0	0	0	0	0	0	rs200778846	0	-1	0	insertion	HGNC	HGNC:18533	YES	1	P1	CCDS30623.1	ENSP00000309262	Q86UV5	0	UPI0000192195	0	0	0	0	0	0	chr1:g.21782359_21782362dup	0.0026	0
chr1	21785053	0	CAA	C	152	152	897	1	-	upstream_gene_variant	MODIFIER	USP48	ENSG00000090686	Transcript	ENST00000308271.13	protein_coding	0	0	0	0	0	0	0	0	0	rs4062175	1448	-1	0	deletion	HGNC	HGNC:18533	YES	1	P1	CCDS30623.1	ENSP00000309262	Q86UV5	0	UPI0000192195	0	0	0	0	0	0	chr1:g.21785063_21785064del	0.9329	0.9357
chr1	21870407	rs3835554	CA	C	122	152	2272	0.808	-	intron_variant	MODIFIER	HSPG2	ENSG00000142798	Transcript	ENST00000374695.8	protein_coding	0	33/96	ENST00000374695.8:c.4221+1778del	0	0	0	0	0	0	rs3835554	0	-1	0	deletion	HGNC	HGNC:5273	YES	1	P1	CCDS30625.1	ENSP00000363827	P98160	0	UPI0000212778	0	1	0	0	0	0	chr1:g.21870408del	0.3033	0.1596
chr1	21895130	rs5772969	CG	C	31	152	2704	0.199	-	intron_variant	MODIFIER	HSPG2	ENSG00000142798	Transcript	ENST00000374695.8	protein_coding	0	3/96	ENST00000374695.8:c.244+791del	0	0	0	0	0	0	rs5772969	0	-1	0	deletion	HGNC	HGNC:5273	YES	1	P1	CCDS30625.1	ENSP00000363827	P98160	0	UPI0000212778	0	1	0	0	0	0	chr1:g.21895133del	0.4535	0.2496
chr1	21905167	rs368218821	CCACCCACA	C	95	150	1652	0.643	-	intron_variant	MODIFIER	HSPG2	ENSG00000142798	Transcript	ENST00000374695.8	protein_coding	0	1/96	ENST00000374695.8:c.64-8865_64-8858del	0	0	0	0	0	0	rs368218821	0	-1	0	deletion	HGNC	HGNC:5273	YES	1	P1	CCDS30625.1	ENSP00000363827	P98160	0	UPI0000212778	0	1	0	0	0	0	chr1:g.21905171_21905178del	0	0
chr1	21905170	0	C	CA	13	152	1656	0.083	A	intron_variant	MODIFIER	HSPG2	ENSG00000142798	Transcript	ENST00000374695.8	protein_coding	0	1/96	ENST00000374695.8:c.64-8861_64-8860insT	0	0	0	0	0	0	0	0	-1	0	insertion	HGNC	HGNC:5273	YES	1	P1	CCDS30625.1	ENSP00000363827	P98160	0	UPI0000212778	0	1	0	0	0	0	chr1:g.21905170_21905171insA	0	0
chr1	21905171	0	C	CA	13	152	1658	0.083	A	intron_variant	MODIFIER	HSPG2	ENSG00000142798	Transcript	ENST00000374695.8	protein_coding	0	1/96	ENST00000374695.8:c.64-8862_64-8861insT	0	0	0	0	0	0	0	0	-1	0	insertion	HGNC	HGNC:5273	YES	1	P1	CCDS30625.1	ENSP00000363827	P98160	0	UPI0000212778	0	1	0	0	0	0	chr1:g.21905171_21905172insA	0	0
chr1	21905261	0	CCACA	C	100	152	1837	0.667	-	intron_variant	MODIFIER	HSPG2	ENSG00000142798	Transcript	ENST00000374695.8	protein_coding	0	1/96	ENST00000374695.8:c.64-8955_64-8952del	0	0	0	0	0	0	rs112940334	0	-1	0	deletion	HGNC	HGNC:5273	YES	1	P1	CCDS30625.1	ENSP00000363827	P98160	0	UPI0000212778	0	1	0	0	0	0	chr1:g.21905277_21905280del	0	0
chr1	21905335	rs34122101	A	AT	101	152	2255	0.673	T	intron_variant	MODIFIER	HSPG2	ENSG00000142798	Transcript	ENST00000374695.8	protein_coding	0	1/96	ENST00000374695.8:c.64-9026dup	0	0	0	0	0	0	rs34122101	0	-1	0	insertion	HGNC	HGNC:5273	YES	1	P1	CCDS30625.1	ENSP00000363827	P98160	0	UPI0000212778	0	1	0	0	0	0	chr1:g.21905336dup	0.2556	0.0537
chr1	21906730	rs35359041	G	GT	103	152	1446	0.686	T	intron_variant	MODIFIER	HSPG2	ENSG00000142798	Transcript	ENST00000374695.8	protein_coding	0	1/96	ENST00000374695.8:c.64-10421dup	0	0	0	0	0	0	rs72508718	0	-1	0	insertion	HGNC	HGNC:5273	YES	1	P1	CCDS30625.1	ENSP00000363827	P98160	0	UPI0000212778	0	1	0	0	0	0	chr1:g.21906731dup	0	0.6573
chr1	21914413	rs11310937	GA	G	152	152	2730	1	-	intron_variant	MODIFIER	HSPG2	ENSG00000142798	Transcript	ENST00000374695.8	protein_coding	0	1/96	ENST00000374695.8:c.64-18104del	0	0	0	0	0	0	rs11310937	0	-1	0	deletion	HGNC	HGNC:5273	YES	1	P1	CCDS30625.1	ENSP00000363827	P98160	0	UPI0000212778	0	1	0	0	0	0	chr1:g.21914417del	0.9169	0.7201
chr1	21915068	rs11279660	GCCTTTGTTA	G	152	152	2047	1	-	intron_variant	MODIFIER	HSPG2	ENSG00000142798	Transcript	ENST00000374695.8	protein_coding	0	1/96	ENST00000374695.8:c.64-18767_64-18759del	0	0	0	0	0	0	rs11279660	0	-1	0	deletion	HGNC	HGNC:5273	YES	1	P1	CCDS30625.1	ENSP00000363827	P98160	0	UPI0000212778	0	1	0	0	0	0	chr1:g.21915080_21915088del	0	0
chr1	21915198	rs113482179	G	GTGCCCAC	150	150	1946	1	TGCCCAC	intron_variant	MODIFIER	HSPG2	ENSG00000142798	Transcript	ENST00000374695.8	protein_coding	0	1/96	ENST00000374695.8:c.64-18889_64-18888insGTGGGCA	0	0	0	0	0	0	rs113482179	0	-1	0	insertion	HGNC	HGNC:5273	YES	1	P1	CCDS30625.1	ENSP00000363827	P98160	0	UPI0000212778	0	1	0	0	0	0	chr1:g.21915203_21915204insACTGCCC	0.9067	0.711
chr1	21922527	rs139817278	TTGCTAGAGAGGG	T	15	152	2487	0.096	-	intron_variant	MODIFIER	HSPG2	ENSG00000142798	Transcript	ENST00000374695.8	protein_coding	0	1/96	ENST00000374695.8:c.63+14616_63+14627del	0	0	0	0	0	0	rs139817278	0	-1	0	deletion	HGNC	HGNC:5273	YES	1	P1	CCDS30625.1	ENSP00000363827	P98160	0	UPI0000212778	0	1	0	0	0	0	chr1:g.21922531_21922542del	0.0503	0.0068
chr1	21923041	rs71698642	ATT	A	51	152	1692	0.333	-	intron_variant	MODIFIER	HSPG2	ENSG00000142798	Transcript	ENST00000374695.8	protein_coding	0	1/96	ENST00000374695.8:c.63+14112_63+14113del	0	0	0	0	0	0	rs71698642	0	-1	0	deletion	HGNC	HGNC:5273	YES	1	P1	CCDS30625.1	ENSP00000363827	P98160	0	UPI0000212778	0	1	0	0	0	0	chr1:g.21923043_21923044del	0.5383	0.4221
chr1	21923405	0	CA	C	85	150	767	0.571	-	intron_variant	MODIFIER	HSPG2	ENSG00000142798	Transcript	ENST00000374695.8	protein_coding	0	1/96	ENST00000374695.8:c.63+13749del	0	0	0	0	0	0	rs57774281	0	-1	0	deletion	HGNC	HGNC:5273	YES	1	P1	CCDS30625.1	ENSP00000363827	P98160	0	UPI0000212778	0	1	0	0	0	0	chr1:g.21923416del	0.2895	0.1959
chr1	21923793	rs34822206	G	GT	94	152	2625	0.622	T	intron_variant	MODIFIER	HSPG2	ENSG00000142798	Transcript	ENST00000374695.8	protein_coding	0	1/96	ENST00000374695.8:c.63+13361dup	0	0	0	0	0	0	rs561468147	0	-1	0	insertion	HGNC	HGNC:5273	YES	1	P1	CCDS30625.1	ENSP00000363827	P98160	0	UPI0000212778	0	1	0	0	0	0	chr1:g.21923794dup	0	0
chr1	21927533	0	AC	A	152	152	1943	1	-	intron_variant	MODIFIER	HSPG2	ENSG00000142798	Transcript	ENST00000374695.8	protein_coding	0	1/96	ENST00000374695.8:c.63+9621del	0	0	0	0	0	0	rs57444906	0	-1	0	deletion	HGNC	HGNC:5273	YES	1	P1	CCDS30625.1	ENSP00000363827	P98160	0	UPI0000212778	0	1	0	0	0	0	chr1:g.21927541del	0	0
chr1	21932140	rs56346002	A	AAGAGCTTCTG	17	152	2401	0.115	AGAGCTTCTG	intron_variant	MODIFIER	HSPG2	ENSG00000142798	Transcript	ENST00000374695.8	protein_coding	0	1/96	ENST00000374695.8:c.63+5005_63+5014dup	0	0	0	0	0	0	rs56346002	0	-1	0	insertion	HGNC	HGNC:5273	YES	1	P1	CCDS30625.1	ENSP00000363827	P98160	0	UPI0000212778	0	1	0	0	0	0	chr1:g.21932141_21932150dup	0.3187	0.0643
chr1	21937495	rs201561673	CT	C	14	150	879	0.097	-	upstream_gene_variant	MODIFIER	HSPG2	ENSG00000142798	Transcript	ENST00000374695.8	protein_coding	0	0	0	0	0	0	0	0	0	rs201561673	186	-1	0	deletion	HGNC	HGNC:5273	YES	1	P1	CCDS30625.1	ENSP00000363827	P98160	0	UPI0000212778	0	1	0	0	0	0	chr1:g.21937496del	0.3151	0.053
chr1	22001608	rs61154890	C	CT	8	152	2222	0.051	T	upstream_gene_variant	MODIFIER	CELA3A	ENSG00000142789	Transcript	ENST00000290122.7	protein_coding	0	0	0	0	0	0	0	0	0	0	47	1	0	insertion	HGNC	HGNC:15944	YES	1	P1	CCDS220.1	ENSP00000290122	P09093	0	UPI0000175BF8	0	0	0	0	0	0	chr1:g.22001608_22001609insT	0	0
chr1	22025902	rs67192119	TCGGGCTCAGCTCCCCCCCACCACAAC	T	16	152	1686	0.109	-	intron_variant	MODIFIER	CDC42	ENSG00000070831	Transcript	ENST00000648594.1	protein_coding	0	1/5	ENST00000648594.1:c.-51+268_-51+293del	0	0	0	0	0	0	rs67192119	0	1	0	deletion	HGNC	HGNC:1736	YES	0	A1	CCDS221.1	ENSP00000497733	0	A0A024RAE4	UPI0000000356	0	1	0	0	0	4	chr1:g.22025907_22025932del	0.1727	0.1619
chr1	22026852	rs141271718	A	AC	25	152	1069	0.167	C	intron_variant	MODIFIER	CDC42	ENSG00000070831	Transcript	ENST00000648594.1	protein_coding	0	1/5	ENST00000648594.1:c.-51+1217dup	0	0	0	0	0	0	rs141271718	0	1	0	insertion	HGNC	HGNC:1736	YES	0	A1	CCDS221.1	ENSP00000497733	0	A0A024RAE4	UPI0000000356	0	1	0	0	0	4	chr1:g.22026856dup	0.1184	0.0598
chr1	22027342	0	TTCTA	T	125	152	1143	0.821	-	intron_variant	MODIFIER	CDC42	ENSG00000070831	Transcript	ENST00000648594.1	protein_coding	0	1/5	ENST00000648594.1:c.-51+1709_-51+1712del	0	0	0	0	0	0	rs3835733	0	1	0	deletion	HGNC	HGNC:1736	YES	0	A1	CCDS221.1	ENSP00000497733	0	A0A024RAE4	UPI0000000356	0	1	0	0	0	5	chr1:g.22027348_22027351del	0.8259	0.8442
chr1	22030938	rs568008115	CA	C	21	152	1553	0.141	-	intron_variant	MODIFIER	CDC42	ENSG00000070831	Transcript	ENST00000648594.1	protein_coding	0	1/5	ENST00000648594.1:c.-51+5300del	0	0	0	0	0	0	rs568008115	0	1	0	deletion	HGNC	HGNC:1736	YES	0	A1	CCDS221.1	ENSP00000497733	0	A0A024RAE4	UPI0000000356	0	1	0	0	0	0	chr1:g.22030939del	0.3449	0.0567
chr1	22030938	rs3036899	CAGAA	C	105	152	1553	0.686	-	intron_variant	MODIFIER	CDC42	ENSG00000070831	Transcript	ENST00000648594.1	protein_coding	0	1/5	ENST00000648594.1:c.-51+5303_-51+5306del	0	0	0	0	0	0	rs3841849	0	1	0	deletion	HGNC	HGNC:1736	YES	0	A1	CCDS221.1	ENSP00000497733	0	A0A024RAE4	UPI0000000356	0	1	0	0	0	3	chr1:g.22030942_22030945del	0.8083	0.7874
chr1	22030940	rs549785235	GAAA	G	21	152	1548	0.141	-	intron_variant	MODIFIER	CDC42	ENSG00000070831	Transcript	ENST00000648594.1	protein_coding	0	1/5	ENST00000648594.1:c.-51+5302_-51+5304del	0	0	0	0	0	0	rs549785235	0	1	0	deletion	HGNC	HGNC:1736	YES	0	A1	CCDS221.1	ENSP00000497733	0	A0A024RAE4	UPI0000000356	0	1	0	0	0	0	chr1:g.22030941_22030943del	0.0917	0.0567
chr1	22051855	0	C	CAACAACAACAAA	20	152	2035	0.135	AACAACAACAAA	intron_variant	MODIFIER	CDC42	ENSG00000070831	Transcript	ENST00000648594.1	protein_coding	0	1/5	ENST00000648594.1:c.-51+26218_-51+26219insCAACAACAAAAA	0	0	0	0	0	0	rs146684938	0	1	0	insertion	HGNC	HGNC:1736	YES	0	A1	CCDS221.1	ENSP00000497733	0	A0A024RAE4	UPI0000000356	0	1	0	0	0	2	chr1:g.22051857_22051858insCAACAACAAAAA	0.0625	0.0182
chr1	22051855	0	C	CAACAACAACAACAAA	10	152	2035	0.064	AACAACAACAACAAA	intron_variant	MODIFIER	CDC42	ENSG00000070831	Transcript	ENST00000648594.1	protein_coding	0	1/5	ENST00000648594.1:c.-51+26218_-51+26219insCAACAACAACAAAAA	0	0	0	0	0	0	rs146684938	0	1	0	insertion	HGNC	HGNC:1736	YES	0	A1	CCDS221.1	ENSP00000497733	0	A0A024RAE4	UPI0000000356	0	1	0	0	0	2	chr1:g.22051857_22051858insCAACAACAACAAAAA	0	0.0038
chr1	22119123	rs55866536	CAG	C	108	152	1534	0.712	-	3_prime_UTR_variant	MODIFIER	WNT4	ENSG00000162552	Transcript	ENST00000290167.11	protein_coding	5/5	0	ENST00000290167.11:c.*925_*926del	0	2156-2157/3968	0	0	0	0	rs55866536	0	-1	0	deletion	HGNC	HGNC:12783	YES	1	P1	CCDS223.1	ENSP00000290167	P56705	0	UPI0000048EC6	0	1	0	0	0	0	chr1:g.22119124_22119125del	0.7756	0.7126
chr1	22448800	rs72414503	ATTTCTTTT	A	8	152	773	0.051	-	upstream_gene_variant	MODIFIER	ZBTB40	ENSG00000184677	Transcript	ENST00000404138.5	protein_coding	0	0	0	0	0	0	0	0	0	rs72414503	3043	1	0	deletion	HGNC	HGNC:29045	YES	5	P3	CCDS224.1	ENSP00000384527	Q9NUA8	0	UPI0000204652	0	1	0	0	0	0	chr1:g.22448810_22448817del	0.3003	0.0393
chr1	22451746	rs59287834	G	GC	139	152	1453	0.917	C	upstream_gene_variant	MODIFIER	ZBTB40	ENSG00000184677	Transcript	ENST00000404138.5	protein_coding	0	0	0	0	0	0	0	0	0	rs564318997	104	1	0	insertion	HGNC	HGNC:29045	YES	5	P3	CCDS224.1	ENSP00000384527	Q9NUA8	0	UPI0000204652	0	1	0	0	0	0	chr1:g.22451751dup	0.4433	0.7194
chr1	22749901	rs34123232	AATC	A	13	152	2190	0.083	-	intron_variant	MODIFIER	EPHB2	ENSG00000133216	Transcript	ENST00000400191.7	protein_coding	0	1/16	ENST00000400191.7:c.62-31518_62-31516del	0	0	0	0	0	0	rs140742359	0	1	0	deletion	HGNC	HGNC:3393	YES	1	0	CCDS81279.1	ENSP00000383053	P29323	0	UPI0000033EC3	0	1	0	0	0	1	chr1:g.22749903_22749905del	0.1302	0.0219
chr1	22825440	rs5773024	CA	C	50	152	2770	0.327	-	intron_variant	MODIFIER	EPHB2	ENSG00000133216	Transcript	ENST00000400191.7	protein_coding	0	3/16	ENST00000400191.7:c.812-37596del	0	0	0	0	0	0	rs5773024	0	1	0	deletion	HGNC	HGNC:3393	YES	1	0	CCDS81279.1	ENSP00000383053	P29323	0	UPI0000033EC3	0	1	0	0	0	0	chr1:g.22825441del	0.2234	0.1959
chr1	22832897	rs10675382	C	CAG	129	152	1874	0.853	AG	intron_variant	MODIFIER	EPHB2	ENSG00000133216	Transcript	ENST00000400191.7	protein_coding	0	3/16	ENST00000400191.7:c.812-30139_812-30138dup	0	0	0	0	0	0	rs10675382	0	1	0	insertion	HGNC	HGNC:3393	YES	1	0	CCDS81279.1	ENSP00000383053	P29323	0	UPI0000033EC3	0	1	0	0	0	2	chr1:g.22832898_22832899dup	0.7564	0.7852
chr1	22976311	0	TTTTG	T	46	152	2339	0.314	-	regulatory_region_variant	MODIFIER	0	0	RegulatoryFeature	ENSR00000350470	CTCF_binding_site	0	0	0	0	0	0	0	0	0	rs138278507	0	0	0	deletion	0	0	0	0	0	0	0	0	0	0	0	0	0	0	0	0	chr1:g.22976335_22976338del	0	0
chr1	23099480	rs56087807	A	AC	46	152	1363	0.314	C	intron_variant	MODIFIER	LUZP1	ENSG00000169641	Transcript	ENST00000302291.8	protein_coding	0	3/4	ENST00000302291.8:c.-119-5101dup	0	0	0	0	0	0	rs56087807	0	-1	0	insertion	HGNC	HGNC:14985	YES	5	P2	CCDS30628.1	ENSP00000303758	Q86V48	0	UPI000020466A	0	0	0	0	0	0	chr1:g.23099483dup	0.6795	0.593
chr1	23120390	0	GTC	G	66	150	1013	0.429	-	intron_variant	MODIFIER	LUZP1	ENSG00000169641	Transcript	ENST00000302291.8	protein_coding	0	2/4	ENST00000302291.8:c.-225-11265_-225-11264del	0	0	0	0	0	0	rs150184220	0	-1	0	deletion	HGNC	HGNC:14985	YES	5	P2	CCDS30628.1	ENSP00000303758	Q86V48	0	UPI000020466A	0	0	0	0	0	0	chr1:g.23120396_23120397del	0.2057	0.149
chr1	23167500	rs10683530	G	GTC	99	152	2554	0.647	TC	intron_variant	MODIFIER	LUZP1	ENSG00000169641	Transcript	ENST00000302291.8	protein_coding	0	2/4	ENST00000302291.8:c.-226+1264_-226+1265dup	0	0	0	0	0	0	rs10683530	0	-1	0	insertion	HGNC	HGNC:14985	YES	5	P2	CCDS30628.1	ENSP00000303758	Q86V48	0	UPI000020466A	0	0	0	0	0	0	chr1:g.23167502_23167503dup	0.628	0.9531
chr1	23168621	rs3831173	A	AC	94	150	1052	0.623	C	intron_variant	MODIFIER	LUZP1	ENSG00000169641	Transcript	ENST00000302291.8	protein_coding	0	2/4	ENST00000302291.8:c.-226+144dup	0	0	0	0	0	0	rs3831173	0	-1	0	insertion	HGNC	HGNC:14985	YES	5	P2	CCDS30628.1	ENSP00000303758	Q86V48	0	UPI000020466A	0	0	0	0	0	0	chr1:g.23168625dup	0.5523	0.6846
chr1	23168950	rs142471310	C	CT	74	152	1553	0.474	T	5_prime_UTR_variant	MODIFIER	LUZP1	ENSG00000169641	Transcript	ENST00000302291.8	protein_coding	2/5	0	ENST00000302291.8:c.-411dup	0	392-393/8898	0	0	0	0	rs142471310	0	-1	0	insertion	HGNC	HGNC:14985	YES	5	P2	CCDS30628.1	ENSP00000303758	Q86V48	0	UPI000020466A	0	0	0	0	0	0	chr1:g.23168957dup	0.0829	0.0023
chr1	23169971	0	T	TACAC	72	152	2016	0.462	ACAC	intron_variant	MODIFIER	LUZP1	ENSG00000169641	Transcript	ENST00000302291.8	protein_coding	0	1/4	ENST00000302291.8:c.-484-951_-484-948dup	0	0	0	0	0	0	rs35087847	0	-1	0	insertion	HGNC	HGNC:14985	YES	5	P2	CCDS30628.1	ENSP00000303758	Q86V48	0	UPI000020466A	0	0	0	0	0	0	chr1:g.23169997_23170000dup	0	0
chr1	23169971	0	TAC	T	52	152	2016	0.346	-	intron_variant	MODIFIER	LUZP1	ENSG00000169641	Transcript	ENST00000302291.8	protein_coding	0	1/4	ENST00000302291.8:c.-484-949_-484-948del	0	0	0	0	0	0	rs796893660	0	-1	0	deletion	HGNC	HGNC:14985	YES	5	P2	CCDS30628.1	ENSP00000303758	Q86V48	0	UPI000020466A	0	0	0	0	0	0	chr1:g.23169999_23170000del	0	0
chr1	23177073	0	TGG	T	25	152	1223	0.173	-	intron_variant	MODIFIER	LUZP1	ENSG00000169641	Transcript	ENST00000302291.8	protein_coding	0	1/4	ENST00000302291.8:c.-485+416_-485+417del	0	0	0	0	0	0	rs71761528	0	-1	0	deletion	HGNC	HGNC:14985	YES	5	P2	CCDS30628.1	ENSP00000303758	Q86V48	0	UPI000020466A	0	0	0	0	0	0	chr1:g.23177082_23177083del	0.2437	0.2284
chr1	23195379	0	TG	T	26	152	1340	0.179	-	upstream_gene_variant	MODIFIER	HTR1D	ENSG00000179546	Transcript	ENST00000374619.1	protein_coding	0	0	0	0	0	0	0	0	0	rs9282707	651	-1	0	deletion	HGNC	HGNC:5289	YES	0	P1	CCDS231.1	ENSP00000363748	P28221	0	UPI00000503DE	0	0	0	0	0	0	chr1:g.23195388del	0.3365	0.5106
chr1	23199030	0	A	AT	22	152	1106	0.154	T	upstream_gene_variant	MODIFIER	HTR1D	ENSG00000179546	Transcript	ENST00000374619.1	protein_coding	0	0	0	0	0	0	0	0	0	rs137918322	4301	-1	0	insertion	HGNC	HGNC:5289	YES	0	P1	CCDS231.1	ENSP00000363748	P28221	0	UPI00000503DE	0	0	0	0	0	0	chr1:g.23199039dup	0.3347	0.5
chr1	23216473	rs5773037	CGGG	C	127	152	2757	0.827	-	regulatory_region_variant	MODIFIER	0	0	RegulatoryFeature	ENSR00000350530	CTCF_binding_site	0	0	0	0	0	0	0	0	0	rs5773037	0	0	0	deletion	0	0	0	0	0	0	0	0	0	0	0	0	0	0	0	0	chr1:g.23216474_23216476del	0.8602	0.9478
chr1	23366350	0	G	GGAGGCAAAGT	92	152	1696	0.596	GAGGCAAAGT	intron_variant	MODIFIER	ZNF436	ENSG00000125945	Transcript	ENST00000314011.9	protein_coding	0	3/3	ENST00000314011.9:c.160+682_160+691dup	0	0	0	0	0	0	rs139587962	0	-1	0	insertion	HGNC	HGNC:20814	YES	1	P1	CCDS233.1	ENSP00000313582	Q9C0F3	A0A024RAF3	UPI0000001669	0	0	0	0	0	0	chr1:g.23366364_23366373dup	0	0
chr1	23421503	0	GA	G	103	150	888	0.682	-	intron_variant	MODIFIER	TCEA3	ENSG00000204219	Transcript	ENST00000450454.6	protein_coding	0	1/10	ENST00000450454.6:c.70-2365del	0	0	0	0	0	0	rs11340914	0	-1	0	deletion	HGNC	HGNC:11615	YES	1	P1	CCDS44086.1	ENSP00000406293	O75764	0	UPI0000136AC2	0	0	0	0	0	0	chr1:g.23421515del	0.5517	0.4062
chr1	23425176	0	CGTGT	C	10	152	2031	0.064	-	upstream_gene_variant	MODIFIER	TCEA3	ENSG00000204219	Transcript	ENST00000450454.6	protein_coding	0	0	0	0	0	0	0	0	0	rs1317798686	437	-1	0	deletion	HGNC	HGNC:11615	YES	1	P1	CCDS44086.1	ENSP00000406293	O75764	0	UPI0000136AC2	0	0	0	0	0	0	chr1:g.23425221_23425224del	0	0
chr1	23425176	0	CGTGTGT	C	46	152	2031	0.301	-	upstream_gene_variant	MODIFIER	TCEA3	ENSG00000204219	Transcript	ENST00000450454.6	protein_coding	0	0	0	0	0	0	0	0	0	rs1266076694	437	-1	0	deletion	HGNC	HGNC:11615	YES	1	P1	CCDS44086.1	ENSP00000406293	O75764	0	UPI0000136AC2	0	0	0	0	0	0	chr1:g.23425219_23425224del	0	0
chr1	23425176	0	CGTGTGTGT	C	19	152	2031	0.122	-	upstream_gene_variant	MODIFIER	TCEA3	ENSG00000204219	Transcript	ENST00000450454.6	protein_coding	0	0	0	0	0	0	0	0	0	rs1256564479	437	-1	0	deletion	HGNC	HGNC:11615	YES	1	P1	CCDS44086.1	ENSP00000406293	O75764	0	UPI0000136AC2	0	0	0	0	0	0	chr1:g.23425217_23425224del	0	0
chr1	23425176	0	CGTGTGTGTGT	C	36	152	2031	0.25	-	upstream_gene_variant	MODIFIER	TCEA3	ENSG00000204219	Transcript	ENST00000450454.6	protein_coding	0	0	0	0	0	0	0	0	0	rs371865885	437	-1	0	deletion	HGNC	HGNC:11615	YES	1	P1	CCDS44086.1	ENSP00000406293	O75764	0	UPI0000136AC2	0	0	0	0	0	0	chr1:g.23425215_23425224del	0	0
chr1	23449055	rs36007732	GTC	G	113	152	2231	0.737	-	intron_variant	MODIFIER	ASAP3	ENSG00000088280	Transcript	ENST00000336689.8	protein_coding	0	5/24	ENST00000336689.8:c.473+2422_473+2423del	0	0	0	0	0	0	rs36007732	0	-1	0	deletion	HGNC	HGNC:14987	YES	1	P3	CCDS235.1	ENSP00000338769	Q8TDY4	A0A024RAB1	UPI0000071371	0	0	0	0	0	0	chr1:g.23449062_23449063del	0.4475	0.0915
chr1	23453332	rs78470816	CA	C	9	152	2385	0.058	-	intron_variant	MODIFIER	ASAP3	ENSG00000088280	Transcript	ENST00000336689.8	protein_coding	0	3/24	ENST00000336689.8:c.349-562del	0	0	0	0	0	0	rs78470816	0	-1	0	deletion	HGNC	HGNC:14987	YES	1	P3	CCDS235.1	ENSP00000338769	Q8TDY4	A0A024RAB1	UPI0000071371	0	0	0	0	0	0	chr1:g.23453333del	0.0809	0.0197
chr1	23479282	rs61644781	AGAG	A	113	152	2681	0.737	-	intron_variant	MODIFIER	ASAP3	ENSG00000088280	Transcript	ENST00000336689.8	protein_coding	0	1/24	ENST00000336689.8:c.129+4720_129+4722del	0	0	0	0	0	0	rs78055716	0	-1	0	deletion	HGNC	HGNC:14987	YES	1	P3	CCDS235.1	ENSP00000338769	Q8TDY4	A0A024RAB1	UPI0000071371	0	0	0	0	0	0	chr1:g.23479284_23479286del	0.4525	0.0877
chr1	23553806	rs34201079	TC	T	16	152	2334	0.109	-	downstream_gene_variant	MODIFIER	ID3	ENSG00000117318	Transcript	ENST00000374561.6	protein_coding	0	0	0	0	0	0	0	0	0	rs34201079	4119	-1	0	deletion	HGNC	HGNC:5362	YES	1	P1	CCDS237.1	ENSP00000363689	Q02535	0	UPI000016A132	0	1	0	0	0	0	chr1:g.23553809del	0.0206	0.0008
chr1	23556143	rs145670241	T	TAGGTG	19	152	2428	0.128	AGGTG	downstream_gene_variant	MODIFIER	ID3	ENSG00000117318	Transcript	ENST00000374561.6	protein_coding	0	0	0	0	0	0	0	0	0	rs145670241	1782	-1	0	insertion	HGNC	HGNC:5362	YES	1	P1	CCDS237.1	ENSP00000363689	Q02535	0	UPI000016A132	0	1	0	0	0	0	chr1:g.23556144_23556148dup	0.1358	0.0068
chr1	23557715	rs11443992	A	AG	152	152	2471	1	G	downstream_gene_variant	MODIFIER	ID3	ENSG00000117318	Transcript	ENST00000374561.6	protein_coding	0	0	0	0	0	0	0	0	0	rs11443992	210	-1	0	insertion	HGNC	HGNC:5362	YES	1	P1	CCDS237.1	ENSP00000363689	Q02535	0	UPI000016A132	0	1	0	0	0	0	chr1:g.23557716dup	1	1
chr1	23559808	rs139377135	GC	G	18	152	1626	0.122	-	upstream_gene_variant	MODIFIER	ID3	ENSG00000117318	Transcript	ENST00000374561.6	protein_coding	0	0	0	0	0	0	0	0	0	rs139377135	308	-1	0	deletion	HGNC	HGNC:5362	YES	1	P1	CCDS237.1	ENSP00000363689	Q02535	0	UPI000016A132	0	1	0	0	0	0	chr1:g.23559813del	0	0
chr1	23559847	rs11427117	G	GC	57	152	1463	0.378	C	upstream_gene_variant	MODIFIER	ID3	ENSG00000117318	Transcript	ENST00000374561.6	protein_coding	0	0	0	0	0	0	0	0	0	rs11427117	346	-1	0	insertion	HGNC	HGNC:5362	YES	1	P1	CCDS237.1	ENSP00000363689	Q02535	0	UPI000016A132	0	1	0	0	0	0	chr1:g.23559849dup	0	0
chr1	23562031	rs10657318	T	TAGGAGG	37	152	860	0.244	AGGAGG	upstream_gene_variant	MODIFIER	ID3	ENSG00000117318	Transcript	ENST00000374561.6	protein_coding	0	0	0	0	0	0	0	0	0	rs139841062	2530	-1	0	insertion	HGNC	HGNC:5362	YES	1	P1	CCDS237.1	ENSP00000363689	Q02535	0	UPI000016A132	0	1	0	0	0	0	chr1:g.23562034_23562035insAGGAGG	0	0
chr1	23589031	rs10707127	TG	T	152	152	2263	1	-	intron_variant&non_coding_transcript_variant	MODIFIER	MDS2	ENSG00000197880	Transcript	ENST00000477916.5	lincRNA	0	1/6	ENST00000477916.5:n.185-3447del	0	0	0	0	0	0	rs10707127	0	1	0	deletion	HGNC	HGNC:29633	YES	1	0	0	0	0	0	0	0	1	0	0	0	3	chr1:g.23589035del	0	0
chr1	23616046	rs66681081	GC	G	91	152	2604	0.596	-	intron_variant&non_coding_transcript_variant	MODIFIER	MDS2	ENSG00000197880	Transcript	ENST00000477916.5	lincRNA	0	2/6	ENST00000477916.5:n.516-10688del	0	0	0	0	0	0	rs66681081	0	1	0	deletion	HGNC	HGNC:29633	YES	1	0	0	0	0	0	0	0	1	0	0	0	1	chr1:g.23616048del	0.1797	0.0091
chr1	23619568	0	AGCC	A	56	152	1971	0.372	-	intron_variant&non_coding_transcript_variant	MODIFIER	MDS2	ENSG00000197880	Transcript	ENST00000477916.5	lincRNA	0	2/6	ENST00000477916.5:n.516-7146_516-7144del	0	0	0	0	0	0	rs34157191	0	1	0	deletion	HGNC	HGNC:29633	YES	1	0	0	0	0	0	0	0	1	0	0	0	21	chr1:g.23619590_23619592del	0.8612	0.8154
chr1	23619568	0	AGCCGCC	A	88	152	1971	0.577	-	intron_variant&non_coding_transcript_variant	MODIFIER	MDS2	ENSG00000197880	Transcript	ENST00000477916.5	lincRNA	0	2/6	ENST00000477916.5:n.516-7149_516-7144del	0	0	0	0	0	0	rs796207126	0	1	0	deletion	HGNC	HGNC:29633	YES	1	0	0	0	0	0	0	0	1	0	0	0	18	chr1:g.23619587_23619592del	0	0
chr1	23626712	rs145614327	AT	A	101	152	1432	0.66	-	intron_variant&non_coding_transcript_variant	MODIFIER	MDS2	ENSG00000197880	Transcript	ENST00000477916.5	lincRNA	0	2/6	ENST00000477916.5:n.516-14del	0	0	0	0	0	0	rs145614327&TMP_ESP_1_23953203_23953203	0	1	0	deletion	HGNC	HGNC:29633	YES	1	0	0	0	0	0	0	0	1	0	0	0	9	chr1:g.23626722del	0.2758	0.0915
chr1	23627636	0	T	TAC	49	152	1961	0.327	AC	intron_variant&non_coding_transcript_variant	MODIFIER	MDS2	ENSG00000197880	Transcript	ENST00000477916.5	lincRNA	0	3/6	ENST00000477916.5:n.1317+115_1317+116dup	0	0	0	0	0	0	rs34020220	0	1	0	insertion	HGNC	HGNC:29633	YES	1	0	0	0	0	0	0	0	1	0	0	0	17	chr1:g.23627652_23627653dup	0	0.5976
chr1	23780020	rs3831910	A	AT	134	152	1802	0.878	T	intron_variant	MODIFIER	PITHD1	ENSG00000057757	Transcript	ENST00000246151.9	protein_coding	0	3/5	ENST00000246151.9:c.320+83dup	0	0	0	0	0	0	rs3831910	0	1	0	insertion	HGNC	HGNC:25022	YES	1	P1	CCDS240.1	ENSP00000246151	Q9GZP4	0	UPI000006E2EA	0	0	0	0	0	4	chr1:g.23780024dup	0	0
chr1	23869265	rs78552318	G	GGAAA	71	152	2027	0.462	GAAA	upstream_gene_variant	MODIFIER	FUCA1	ENSG00000179163	Transcript	ENST00000374479.3	protein_coding	0	0	0	0	0	0	0	0	0	rs796854719	971	-1	0	insertion	HGNC	HGNC:4006	YES	1	P1	CCDS244.2	ENSP00000363603	P04066	0	UPI000013F479	0	1	0	0	0	0	chr1:g.23869268_23869269insAGAA	0	0
chr1	23895185	rs35829803	TG	T	138	152	1187	0.897	-	intron_variant	MODIFIER	CNR2	ENSG00000188822	Transcript	ENST00000374472.5	protein_coding	0	1/1	ENST00000374472.5:c.-46+18060del	0	0	0	0	0	0	rs35829803	0	-1	0	deletion	HGNC	HGNC:2160	YES	1	P1	CCDS245.1	ENSP00000363596	P34972	A0A024RAH7	UPI000000DCA3	0	0	0	0	0	0	chr1:g.23895186del	0.7837	0.8139
chr1	23913098	rs59416608	C	CGGAGGT	152	152	2156	1	GGAGGT	intron_variant	MODIFIER	CNR2	ENSG00000188822	Transcript	ENST00000374472.5	protein_coding	0	1/1	ENST00000374472.5:c.-46+147_-46+148insACCTCC	0	0	0	0	0	0	rs59416608	0	-1	0	insertion	HGNC	HGNC:2160	YES	1	P1	CCDS245.1	ENSP00000363596	P34972	A0A024RAH7	UPI000000DCA3	0	0	0	0	0	0	chr1:g.23913098_23913099insGGAGGT	0	0.6921
chr1	23914063	0	CTG	C	152	152	1755	1	-	upstream_gene_variant	MODIFIER	CNR2	ENSG00000188822	Transcript	ENST00000374472.5	protein_coding	0	0	0	0	0	0	0	0	0	rs113328018	702	-1	0	deletion	HGNC	HGNC:2160	YES	1	P1	CCDS245.1	ENSP00000363596	P34972	A0A024RAH7	UPI000000DCA3	0	0	0	0	0	0	chr1:g.23914085_23914086del	0	0
chr1	23976211	rs67117968	TAG	T	41	152	1714	0.276	-	intron_variant	MODIFIER	SRSF10	ENSG00000188529	Transcript	ENST00000492112.2	protein_coding	0	2/5	ENST00000492112.2:c.171-1136_171-1135del	0	0	0	0	0	0	rs139724918	0	-1	0	deletion	HGNC	HGNC:16713	YES	1	P4	CCDS30630.1	ENSP00000420195	O75494	A0A0S2Z504	UPI000005FB30	0	0	0	0	0	0	chr1:g.23976216_23976217del	0	0
chr1	23977749	rs200839092	AAG	A	11	152	911	0.071	-	intron_variant	MODIFIER	SRSF10	ENSG00000188529	Transcript	ENST00000492112.2	protein_coding	0	2/5	ENST00000492112.2:c.170+962_170+963del	0	0	0	0	0	0	rs200839092	0	-1	0	deletion	HGNC	HGNC:16713	YES	1	P4	CCDS30630.1	ENSP00000420195	O75494	A0A0S2Z504	UPI000005FB30	0	0	0	0	0	0	chr1:g.23977756_23977757del	0	0
chr1	23979278	rs71768258	ATTATGGAAAGAATTAT	A	33	152	746	0.212	-	intron_variant	MODIFIER	SRSF10	ENSG00000188529	Transcript	ENST00000492112.2	protein_coding	0	1/5	ENST00000492112.2:c.66-477_66-462del	0	0	0	0	0	0	rs71768258	0	-1	0	deletion	HGNC	HGNC:16713	YES	1	P4	CCDS30630.1	ENSP00000420195	O75494	A0A0S2Z504	UPI000005FB30	0	0	0	0	0	0	chr1:g.23979296_23979311del	0	0
chr1	23979867	rs34883168	T	TG	99	150	921	0.656	G	intron_variant	MODIFIER	SRSF10	ENSG00000188529	Transcript	ENST00000492112.2	protein_coding	0	1/5	ENST00000492112.2:c.65+323dup	0	0	0	0	0	0	rs34883168	0	-1	0	insertion	HGNC	HGNC:16713	YES	1	P4	CCDS30630.1	ENSP00000420195	O75494	A0A0S2Z504	UPI000005FB30	0	0	0	0	0	0	chr1:g.23979873dup	0.8415	0.6021
chr1	24015455	rs66875549	G	GA	120	150	1006	0.792	A	regulatory_region_variant	MODIFIER	0	0	RegulatoryFeature	ENSR00000003130	promoter_flanking_region	0	0	0	0	0	0	0	0	0	rs71306247	0	0	0	insertion	0	0	0	0	0	0	0	0	0	0	0	0	0	0	0	0	chr1:g.24015463dup	0	0
chr1	24096778	rs5773067	C	CG	78	152	2049	0.506	G	intron_variant	MODIFIER	MYOM3	ENSG00000142661	Transcript	ENST00000374434.4	protein_coding	0	7/36	ENST00000374434.4:c.745+1144dup	0	0	0	0	0	0	rs5773067	0	-1	0	insertion	HGNC	HGNC:26679	YES	1	P1	CCDS41281.1	ENSP00000363557	Q5VTT5	0	UPI0000203A5D	0	0	0	0	0	0	chr1:g.24096783dup	0.2318	0.236
chr1	24108227	rs11447181	T	TC	84	152	1938	0.545	C	intron_variant	MODIFIER	MYOM3	ENSG00000142661	Transcript	ENST00000374434.4	protein_coding	0	2/36	ENST00000374434.4:c.162-155dup	0	0	0	0	0	0	rs11447181	0	-1	0	insertion	HGNC	HGNC:26679	YES	1	P1	CCDS41281.1	ENSP00000363557	Q5VTT5	0	UPI0000203A5D	0	0	0	0	0	0	chr1:g.24108233dup	0.2742	0.1762
chr1	24109395	rs5773068	AC	A	65	152	2015	0.429	-	intron_variant	MODIFIER	MYOM3	ENSG00000142661	Transcript	ENST00000374434.4	protein_coding	0	1/36	ENST00000374434.4:c.-18-742del	0	0	0	0	0	0	rs5773068	0	-1	0	deletion	HGNC	HGNC:26679	YES	1	P1	CCDS41281.1	ENSP00000363557	Q5VTT5	0	UPI0000203A5D	0	0	0	0	0	0	chr1:g.24109396del	0.4467	0.1505
chr1	24110339	0	CGT	C	65	152	2266	0.429	-	intron_variant	MODIFIER	MYOM3	ENSG00000142661	Transcript	ENST00000374434.4	protein_coding	0	1/36	ENST00000374434.4:c.-18-1687_-18-1686del	0	0	0	0	0	0	rs34593861	0	-1	0	deletion	HGNC	HGNC:26679	YES	1	P1	CCDS41281.1	ENSP00000363557	Q5VTT5	0	UPI0000203A5D	0	0	0	0	0	0	chr1:g.24110351_24110352del	0.6923	0.7746
chr1	24142012	rs5773070	GT	G	151	152	2000	0.994	-	intron_variant	MODIFIER	IL22RA1	ENSG00000142677	Transcript	ENST00000270800.2	protein_coding	0	1/6	ENST00000270800.2:c.43+1027del	0	0	0	0	0	0	rs5773070	0	-1	0	deletion	HGNC	HGNC:13700	YES	1	P1	CCDS247.1	ENSP00000270800	Q8N6P7	0	UPI0000071143	0	0	0	0	0	0	chr1:g.24142013del	0.654	0.3056
chr1	24144188	rs59290882	A	ATTGT	152	152	2271	1	TTGT	upstream_gene_variant	MODIFIER	IL22RA1	ENSG00000142677	Transcript	ENST00000270800.2	protein_coding	0	0	0	0	0	0	0	0	0	rs71575791	1048	-1	0	insertion	HGNC	HGNC:13700	YES	1	P1	CCDS247.1	ENSP00000270800	Q8N6P7	0	UPI0000071143	0	0	0	0	0	0	chr1:g.24144190_24144193dup	0.9183	0.8313
chr1	24150694	0	T	TAGG	96	152	1987	0.628	AGG	downstream_gene_variant	MODIFIER	IFNLR1	ENSG00000185436	Transcript	ENST00000327535.6	protein_coding	0	0	0	0	0	0	0	0	0	rs561847127	3473	-1	0	insertion	HGNC	HGNC:18584	YES	1	P4	CCDS248.1	ENSP00000327824	Q8IU57	0	UPI000004D3FC	0	0	0	0	0	0	chr1:g.24150707_24150709dup	0.4519	0.4289
chr1	24151908	rs58868668	T	TG	56	152	1670	0.372	G	downstream_gene_variant	MODIFIER	IFNLR1	ENSG00000185436	Transcript	ENST00000327535.6	protein_coding	0	0	0	0	0	0	0	0	0	rs58868668	2259	-1	0	insertion	HGNC	HGNC:18584	YES	1	P4	CCDS248.1	ENSP00000327824	Q8IU57	0	UPI000004D3FC	0	0	0	0	0	0	chr1:g.24151913dup	0.3802	0.1846
chr1	24152392	rs34616515	CA	C	93	152	867	0.609	-	downstream_gene_variant	MODIFIER	IFNLR1	ENSG00000185436	Transcript	ENST00000327535.6	protein_coding	0	0	0	0	0	0	0	0	0	rs34616515	1775	-1	0	deletion	HGNC	HGNC:18584	YES	1	P4	CCDS248.1	ENSP00000327824	Q8IU57	0	UPI000004D3FC	0	0	0	0	0	0	chr1:g.24152400del	0	0
chr1	24152934	rs34107890	TA	T	96	152	3161	0.628	-	downstream_gene_variant	MODIFIER	IFNLR1	ENSG00000185436	Transcript	ENST00000327535.6	protein_coding	0	0	0	0	0	0	0	0	0	rs34107890	1233	-1	0	deletion	HGNC	HGNC:18584	YES	1	P4	CCDS248.1	ENSP00000327824	Q8IU57	0	UPI000004D3FC	0	0	0	0	0	0	chr1:g.24152936del	0.4824	0.5287
chr1	24191667	0	GGA	G	146	152	2056	0.962	-	upstream_gene_variant	MODIFIER	IFNLR1	ENSG00000185436	Transcript	ENST00000327535.6	protein_coding	0	0	0	0	0	0	0	0	0	rs67365876	4379	-1	0	deletion	HGNC	HGNC:18584	YES	1	P4	CCDS248.1	ENSP00000327824	Q8IU57	0	UPI000004D3FC	0	0	0	0	0	0	chr1:g.24191690_24191691del	0	0
chr1	24365797	rs35958834	T	TG	47	152	2463	0.308	G	intron_variant	MODIFIER	STPG1	ENSG00000001460	Transcript	ENST00000374409.5	protein_coding	0	7/8	ENST00000374409.5:c.737+3876dup	0	0	0	0	0	0	rs35958834	0	-1	0	insertion	HGNC	HGNC:28070	YES	2	A2	CCDS55581.1	ENSP00000363530	Q5TH74	0	UPI0000049C6B	0	0	0	0	0	0	chr1:g.24365800dup	0.1901	0.025
chr1	24379948	rs3835230	A	AG	76	152	2394	0.494	G	intron_variant	MODIFIER	STPG1	ENSG00000001460	Transcript	ENST00000374409.5	protein_coding	0	4/8	ENST00000374409.5:c.292-126dup	0	0	0	0	0	0	rs3835230	0	-1	0	insertion	HGNC	HGNC:28070	YES	2	A2	CCDS55581.1	ENSP00000363530	Q5TH74	0	UPI0000049C6B	0	0	0	0	0	0	chr1:g.24379949dup	0.4191	0.4894
chr1	24390893	rs57524493	C	CA	126	152	913	0.821	A	intron_variant	MODIFIER	STPG1	ENSG00000001460	Transcript	ENST00000374409.5	protein_coding	0	3/8	ENST00000374409.5:c.189+667_189+668insT	0	0	0	0	0	0	rs57524493	0	-1	0	insertion	HGNC	HGNC:28070	YES	2	A2	CCDS55581.1	ENSP00000363530	Q5TH74	0	UPI0000049C6B	0	0	0	0	0	0	chr1:g.24390893_24390894insA	0.75	0.9289
chr1	24391828	0	T	TA	112	150	867	0.74	A	intron_variant	MODIFIER	STPG1	ENSG00000001460	Transcript	ENST00000374409.5	protein_coding	0	2/8	ENST00000374409.5:c.71-150dup	0	0	0	0	0	0	rs3215501	0	-1	0	insertion	HGNC	HGNC:28070	YES	2	A2	CCDS55581.1	ENSP00000363530	Q5TH74	0	UPI0000049C6B	0	0	0	0	0	0	chr1:g.24391838dup	0	0.4856
chr1	24411960	rs146643101	TTTTC	T	51	152	1461	0.333	-	upstream_gene_variant	MODIFIER	NIPAL3	ENSG00000001461	Transcript	ENST00000374399.9	protein_coding	0	0	0	0	0	0	0	0	0	rs146643101	3838	1	0	deletion	HGNC	HGNC:25233	YES	1	P1	CCDS30631.1	ENSP00000363520	Q6P499	0	UPI000006FFD0	0	0	0	0	0	0	chr1:g.24411964_24411967del	0.1969	0.0484
chr1	24438888	rs10708610	TA	T	132	152	2253	0.853	-	intron_variant	MODIFIER	NIPAL3	ENSG00000001461	Transcript	ENST00000374399.9	protein_coding	0	2/11	ENST00000374399.9:c.94-1281del	0	0	0	0	0	0	rs10708610	0	1	0	deletion	HGNC	HGNC:25233	YES	1	P1	CCDS30631.1	ENSP00000363520	Q6P499	0	UPI000006FFD0	0	0	0	0	0	2	chr1:g.24438891del	0.5098	0.2935
chr1	24465196	rs2307612	A	AGTGCATGAGCTTTG	23	152	1630	0.147	GTGCATGAGCTTTG	intron_variant	MODIFIER	NIPAL3	ENSG00000001461	Transcript	ENST00000374399.9	protein_coding	0	11/11	ENST00000374399.9:c.1021+1085_1021+1098dup	0	0	0	0	0	0	rs2307612	0	1	0	insertion	HGNC	HGNC:25233	YES	1	P1	CCDS30631.1	ENSP00000363520	Q6P499	0	UPI000006FFD0	0	0	0	0	0	22	chr1:g.24465205_24465218dup	0.2875	0.2526
chr1	24504465	rs11438173	G	GC	39	152	2168	0.256	C	intron_variant	MODIFIER	RCAN3	ENSG00000117602	Transcript	ENST00000374395.9	protein_coding	0	1/4	ENST00000374395.9:c.-60+1317dup	0	0	0	0	0	0	rs11438173	0	1	0	insertion	HGNC	HGNC:3042	YES	1	P1	CCDS254.1	ENSP00000363516	Q9UKA8	A0A024RAH2	UPI0000001C4A	0	0	0	0	0	2	chr1:g.24504467dup	0	0
chr1	24537617	rs5773092	GA	G	152	152	694	1	-	3_prime_UTR_variant	MODIFIER	RCAN3	ENSG00000117602	Transcript	ENST00000374395.9	protein_coding	5/5	0	ENST00000374395.9:c.*2341del	0	3441/6863	0	0	0	0	rs5773092	0	1	0	deletion	HGNC	HGNC:3042	YES	1	P1	CCDS254.1	ENSP00000363516	Q9UKA8	A0A024RAH2	UPI0000001C4A	0	0	0	0	0	0	chr1:g.24537618del	1	1
chr1	24555288	rs57944551	AAAT	A	87	152	1465	0.564	-	upstream_gene_variant	MODIFIER	NCMAP	ENSG00000184454	Transcript	ENST00000374392.3	protein_coding	0	0	0	0	0	0	0	0	0	rs139523965	796	1	0	deletion	HGNC	HGNC:29332	YES	1	P1	CCDS30632.1	ENSP00000363513	Q5T1S8	0	UPI00001991A6	0	0	0	0	0	0	chr1:g.24555290_24555292del	0.5617	0.6324
chr1	24557413	rs66897322	TTGTGTGCATG	T	20	152	2362	0.135	-	intron_variant	MODIFIER	NCMAP	ENSG00000184454	Transcript	ENST00000374392.3	protein_coding	0	1/3	ENST00000374392.3:c.-8+1257_-8+1266del	0	0	0	0	0	0	rs66897322	0	1	0	deletion	HGNC	HGNC:29332	YES	1	P1	CCDS30632.1	ENSP00000363513	Q5T1S8	0	UPI00001991A6	0	0	0	0	0	12	chr1:g.24557426_24557435del	0.147	0.0461
chr1	24642471	rs147682924	A	AAAC	91	152	1708	0.596	AAC	upstream_gene_variant	MODIFIER	SRRM1	ENSG00000133226	Transcript	ENST00000323848.14	protein_coding	0	0	0	0	0	0	0	0	0	rs147682924	830	1	0	insertion	HGNC	HGNC:16638	YES	1	P1	CCDS255.1	ENSP00000326261	Q8IYB3	A0A0S2Z4W1	UPI000013EBEB	0	0	0	0	0	0	chr1:g.24642473_24642474insCAA	0.5735	0.584
chr1	24724765	rs5773100	T	TG	44	152	2073	0.288	G	intergenic_variant	MODIFIER	0	0	0	0	0	0	0	0	0	0	0	0	0	0	rs5773100	0	0	0	insertion	0	0	0	0	0	0	0	0	0	0	0	0	0	0	0	0	chr1:g.24724770dup	0.4008	0.472
chr1	24745084	0	T	TC	55	152	1259	0.359	C	upstream_gene_variant	MODIFIER	CLIC4	ENSG00000169504	Transcript	ENST00000374379.9	protein_coding	0	0	0	0	0	0	0	0	0	rs3838977	362	1	0	insertion	HGNC	HGNC:13518	YES	1	P1	CCDS256.1	ENSP00000363500	Q9Y696	Q6FIC5	UPI0000127AC9	0	0	0	0	0	0	chr1:g.24745091dup	0.2354	0.0272
chr1	24924042	rs3216190	CA	C	108	152	1853	0.718	-	intron_variant	MODIFIER	RUNX3	ENSG00000020633	Transcript	ENST00000399916.5	protein_coding	0	3/5	ENST00000399916.5:c.481+3531del	0	0	0	0	0	0	rs3216190	0	-1	0	deletion	HGNC	HGNC:10473	YES	2	A2	CCDS30633.1	ENSP00000382800	Q13761	A0A024RAH4	UPI000002B2FF	0	0	0	0	0	0	chr1:g.24924044del	0.5479	0.4569
chr1	24924428	0	G	GT	104	152	941	0.692	T	intron_variant	MODIFIER	RUNX3	ENSG00000020633	Transcript	ENST00000399916.5	protein_coding	0	3/5	ENST00000399916.5:c.481+3145dup	0	0	0	0	0	0	rs34349689	0	-1	0	insertion	HGNC	HGNC:10473	YES	2	A2	CCDS30633.1	ENSP00000382800	Q13761	A0A024RAH4	UPI000002B2FF	0	0	0	0	0	0	chr1:g.24924436dup	0.4932	0.2746
chr1	24967284	0	GC	G	142	152	2092	0.936	-	upstream_gene_variant	MODIFIER	RUNX3	ENSG00000020633	Transcript	ENST00000399916.5	protein_coding	0	0	0	0	0	0	0	0	0	rs11311495	2275	-1	0	deletion	HGNC	HGNC:10473	YES	2	A2	CCDS30633.1	ENSP00000382800	Q13761	A0A024RAH4	UPI000002B2FF	0	0	0	0	0	0	chr1:g.24967292del	0.5417	0.2428
chr1	25022459	rs71014329	G	GT	81	152	1920	0.532	T	upstream_gene_variant	MODIFIER	MIR4425	ENSG00000264371	Transcript	ENST00000580572.1	miRNA	0	0	0	0	0	0	0	0	0	rs71014329	1043	1	0	insertion	HGNC	HGNC:41891	YES	0	0	0	0	0	0	0	0	0	0	0	0	0	chr1:g.25022459_25022460insT	0.4063	0.0575
chr1	25035974	rs142100707	CACCACCATTATCATCAGCACTACCATA	C	20	152	1947	0.128	-	intergenic_variant	MODIFIER	0	0	0	0	0	0	0	0	0	0	0	0	0	0	rs142100707	0	0	0	deletion	0	0	0	0	0	0	0	0	0	0	0	0	0	0	0	0	chr1:g.25035976_25036002del	0.0617	0.0991
chr1	25036001	rs141883566	A	AATCACC	80	152	1871	0.526	ATCACC	intergenic_variant	MODIFIER	0	0	0	0	0	0	0	0	0	0	0	0	0	0	rs141883566&TMP_ESP_1_25362493_25362492	0	0	0	insertion	0	0	0	0	0	0	0	0	0	0	0	0	0	0	0	0	chr1:g.25036009_25036014dup	0.2945	0.1377
chr1	25036151	rs147173888	TCAA	T	43	152	1610	0.276	-	upstream_gene_variant	MODIFIER	AL050344.2	ENSG00000285823	Transcript	ENST00000648363.1	lincRNA	0	0	0	0	0	0	0	0	0	rs147173888	4982	1	0	deletion	Clone_based_ensembl_gene	0	YES	0	0	0	0	0	0	0	0	0	0	0	0	0	chr1:g.25036154_25036156del	0.1118	0.0605
chr1	25336374	rs142813714	CA	C	152	152	802	1	-	upstream_gene_variant	MODIFIER	TMEM50A	ENSG00000183726	Transcript	ENST00000374358.5	protein_coding	0	0	0	0	0	0	0	0	0	rs142813714	1959	1	0	deletion	HGNC	HGNC:30590	YES	1	P1	CCDS264.1	ENSP00000363478	O95807	Q7RU07	UPI000000D811	0	0	0	0	0	0	chr1:g.25336375del	0.8808	0.5802
chr1	25469095	rs143095655	GGC	G	98	152	1273	0.641	-	intron_variant	MODIFIER	MACO1	ENSG00000204178	Transcript	ENST00000374343.5	protein_coding	0	6/10	ENST00000374343.5:c.1154+10204_1154+10205del	0	0	0	0	0	0	rs143095655	0	1	0	deletion	HGNC	HGNC:25572	YES	1	P1	CCDS30638.1	ENSP00000363463	Q8N5G2	0	UPI000004A074	0	0	0	0	0	0	chr1:g.25469096_25469097del	0.4708	0.0855
chr1	25557890	0	CT	C	77	152	1262	0.5	-	intron_variant	MODIFIER	LDLRAP1	ENSG00000157978	Transcript	ENST00000374338.4	protein_coding	0	4/8	ENST00000374338.4:c.459+631del	0	0	0	0	0	0	rs35027742	0	1	0	deletion	HGNC	HGNC:18640	YES	1	P1	CCDS30639.1	ENSP00000363458	Q5SW96	0	UPI0000470235	0	1	0	0	0	7	chr1:g.25557898del	0.5689	0.7383
chr1	25562851	rs10687390	CAG	C	95	152	2182	0.628	-	intron_variant	MODIFIER	LDLRAP1	ENSG00000157978	Transcript	ENST00000374338.4	protein_coding	0	5/8	ENST00000374338.4:c.532+138_532+139del	0	0	0	0	0	0	rs10687390	0	1	0	deletion	HGNC	HGNC:18640	YES	1	P1	CCDS30639.1	ENSP00000363458	Q5SW96	0	UPI0000470235	0	1	0	0	0	2	chr1:g.25562854_25562855del	0.4347	0.3207
chr1	25567436	0	AT	A	58	152	1714	0.378	-	3_prime_UTR_variant	MODIFIER	LDLRAP1	ENSG00000157978	Transcript	ENST00000374338.4	protein_coding	9/9	0	ENST00000374338.4:c.*449del	0	1491/2940	0	0	0	0	rs1428507778	0	1	0	deletion	HGNC	HGNC:18640	YES	1	P1	CCDS30639.1	ENSP00000363458	Q5SW96	0	UPI0000470235	0	1	0	0	0	4	chr1:g.25567441del	0	0.4236
chr1	25567977	rs10635955	C	CTG	152	152	2303	1	TG	3_prime_UTR_variant	MODIFIER	LDLRAP1	ENSG00000157978	Transcript	ENST00000374338.4	protein_coding	9/9	0	ENST00000374338.4:c.*985_*986insTG	0	2031-2032/2940	0	0	0	0	rs10635955	0	1	0	insertion	HGNC	HGNC:18640	YES	1	P1	CCDS30639.1	ENSP00000363458	Q5SW96	0	UPI0000470235	0	1	0	0	0	0	chr1:g.25567977_25567978insTG	0.9034	0.7927
chr1	25696364	rs150800936	G	GC	47	152	1578	0.314	C	intron_variant	MODIFIER	MAN1C1	ENSG00000117643	Transcript	ENST00000374332.8	protein_coding	0	2/11	ENST00000374332.8:c.637+9828_637+9829insC	0	0	0	0	0	0	rs150800936	0	1	0	insertion	HGNC	HGNC:19080	YES	1	P2	CCDS265.1	ENSP00000363452	Q9NR34	0	UPI000012EABD	0	0	0	0	0	0	chr1:g.25696364_25696365insC	0.0996	0.0197
chr1	25696409	rs58557558	AT	A	44	152	1022	0.295	-	intron_variant	MODIFIER	MAN1C1	ENSG00000117643	Transcript	ENST00000374332.8	protein_coding	0	2/11	ENST00000374332.8:c.637+9883del	0	0	0	0	0	0	rs58557558	0	1	0	deletion	HGNC	HGNC:19080	YES	1	P2	CCDS265.1	ENSP00000363452	Q9NR34	0	UPI000012EABD	0	0	0	0	0	9	chr1:g.25696419del	0.2875	0.6188
chr1	25797096	0	A	ATG	21	152	1277	0.135	TG	upstream_gene_variant	MODIFIER	SELENON	ENSG00000162430	Transcript	ENST00000361547.7	protein_coding	0	0	0	0	0	0	0	0	0	rs71577800	3096	1	0	insertion	HGNC	HGNC:15999	YES	1	P4	CCDS41282.1	ENSP00000355141	Q9NZV5	0	UPI00003761B2	0	1	0	0	0	0	chr1:g.25797115_25797116dup	0	0
chr1	25797096	0	A	ATGTG	109	152	1277	0.724	TGTG	upstream_gene_variant	MODIFIER	SELENON	ENSG00000162430	Transcript	ENST00000361547.7	protein_coding	0	0	0	0	0	0	0	0	0	rs71577800	3096	1	0	insertion	HGNC	HGNC:15999	YES	1	P4	CCDS41282.1	ENSP00000355141	Q9NZV5	0	UPI00003761B2	0	1	0	0	0	0	chr1:g.25797113_25797116dup	0	0.5961
chr1	25799783	rs10719116	AG	A	125	152	2115	0.827	-	upstream_gene_variant	MODIFIER	SELENON	ENSG00000162430	Transcript	ENST00000361547.7	protein_coding	0	0	0	0	0	0	0	0	0	rs10719116	409	1	0	deletion	HGNC	HGNC:15999	YES	1	P4	CCDS41282.1	ENSP00000355141	Q9NZV5	0	UPI00003761B2	0	1	0	0	0	0	chr1:g.25799784del	0.6424	0.6331
chr1	25817946	0	TC	T	152	152	2169	1	-	upstream_gene_variant	MODIFIER	MTFR1L	ENSG00000117640	Transcript	ENST00000374301.7	protein_coding	0	0	0	0	0	0	0	0	0	rs1384687304	2246	1	0	deletion	HGNC	HGNC:28836	YES	1	P1	CCDS41284.1	ENSP00000363419	Q9H019	A0A0S2Z5H6	UPI000006D344	0	0	0	0	0	0	chr1:g.25817954del	0	0.4644
chr1	25819429	0	T	TGAGAGAGAGA	20	152	1776	0.128	GAGAGAGAGA	upstream_gene_variant	MODIFIER	MTFR1L	ENSG00000117640	Transcript	ENST00000374301.7	protein_coding	0	0	0	0	0	0	0	0	0	rs369766359	763	1	0	insertion	HGNC	HGNC:28836	YES	1	P1	CCDS41284.1	ENSP00000363419	Q9H019	A0A0S2Z5H6	UPI000006D344	0	0	0	0	0	0	chr1:g.25819437_25819446dup	0	0
chr1	25819429	0	T	TGAGAGAGAGAGA	16	152	1776	0.103	GAGAGAGAGAGA	upstream_gene_variant	MODIFIER	MTFR1L	ENSG00000117640	Transcript	ENST00000374301.7	protein_coding	0	0	0	0	0	0	0	0	0	0	763	1	0	insertion	HGNC	HGNC:28836	YES	1	P1	CCDS41284.1	ENSP00000363419	Q9H019	A0A0S2Z5H6	UPI000006D344	0	0	0	0	0	0	chr1:g.25819435_25819446dup	0	0
chr1	25832409	rs5773135	A	ACT	152	152	2729	1	CT	3_prime_UTR_variant	MODIFIER	MTFR1L	ENSG00000117640	Transcript	ENST00000374301.7	protein_coding	7/7	0	ENST00000374301.7:c.*385_*386dup	0	1570-1571/2099	0	0	0	0	rs5773135	0	1	0	insertion	HGNC	HGNC:28836	YES	1	P1	CCDS41284.1	ENSP00000363419	Q9H019	A0A0S2Z5H6	UPI000006D344	0	0	0	0	0	3	chr1:g.25832411_25832412dup	0.8618	0.8026
chr1	25923715	0	T	TTGTG	12	150	1569	0.078	TGTG	intergenic_variant	MODIFIER	0	0	0	0	0	0	0	0	0	0	0	0	0	0	rs1416145954	0	0	0	insertion	0	0	0	0	0	0	0	0	0	0	0	0	0	0	0	0	chr1:g.25923749_25923752dup	0	0
chr1	25923715	0	T	TTGTGTGTGTGTGTG	15	150	1569	0.097	TGTGTGTGTGTGTG	intergenic_variant	MODIFIER	0	0	0	0	0	0	0	0	0	0	0	0	0	0	rs1416145954	0	0	0	insertion	0	0	0	0	0	0	0	0	0	0	0	0	0	0	0	0	chr1:g.25923739_25923752dup	0	0
chr1	25992105	rs11327055	AT	A	123	152	2085	0.814	-	intron_variant	MODIFIER	PAFAH2	ENSG00000158006	Transcript	ENST00000374282.8	protein_coding	0	1/10	ENST00000374282.8:c.-47-1243del	0	0	0	0	0	0	rs11327055	0	-1	0	deletion	HGNC	HGNC:8579	YES	1	P1	CCDS270.1	ENSP00000363400	Q99487	0	UPI00001311EB	0	0	0	0	0	0	chr1:g.25992112del	0.5441	0.1558
chr1	26122844	rs3833547	CAA	C	19	152	707	0.122	-	3_prime_UTR_variant	MODIFIER	PDIK1L	ENSG00000175087	Transcript	ENST00000374271.8	protein_coding	4/4	0	ENST00000374271.8:c.*268_*269del	0	1581-1582/4279	0	0	0	0	rs3833547	0	1	0	deletion	HGNC	HGNC:18981	YES	1	P1	CCDS274.1	ENSP00000363389	Q8N165	0	UPI0000035B9E	0	0	0	0	0	0	chr1:g.26122845_26122846del	0.1665	0.0106
chr1	26128784	rs202239276	T	TCA	138	152	1923	0.897	CA	downstream_gene_variant	MODIFIER	PDIK1L	ENSG00000175087	Transcript	ENST00000374271.8	protein_coding	0	0	0	0	0	0	0	0	0	rs369321888	3241	1	0	insertion	HGNC	HGNC:18981	YES	1	P1	CCDS274.1	ENSP00000363389	Q8N165	0	UPI0000035B9E	0	0	0	0	0	0	chr1:g.26128785_26128786insAC	0	0.27
chr1	26176803	rs80144565	A	AT	130	152	1432	0.859	T	upstream_gene_variant	MODIFIER	AL391650.1	ENSG00000236782	Transcript	ENST00000448923.2	protein_coding	0	0	0	0	0	0	0	0	0	rs80144565	4982	-1	0	insertion	Clone_based_ensembl_gene	0	YES	2	P1	0	ENSP00000489429	0	A0A0U1RRA0	UPI0000205515	0	0	0	0	0	0	chr1:g.26176809dup	0.4475	0.3177
chr1	26278957	rs10560359	CCTAT	C	58	152	2069	0.378	-	upstream_gene_variant	MODIFIER	SH3BGRL3	ENSG00000142669	Transcript	ENST00000270792.10	protein_coding	0	0	0	0	0	0	0	0	0	rs72214143	1125	1	0	deletion	HGNC	HGNC:15568	YES	1	P1	CCDS278.1	ENSP00000270792	Q9H299	0	UPI0000135939	0	0	0	0	0	0	chr1:g.26278964_26278967del	0.7262	0.8812
chr1	26282344	rs757094832	ACCGGGACCGGGACTGGG	A	16	150	1198	0.104	-	downstream_gene_variant	MODIFIER	SH3BGRL3	ENSG00000142669	Transcript	ENST00000270792.10	protein_coding	0	0	0	0	0	0	0	0	0	rs757094832&COSM4594411	823	1	0	deletion	HGNC	HGNC:15568	YES	1	P1	CCDS278.1	ENSP00000270792	Q9H299	0	UPI0000135939	0	0	0	0	0	0	chr1:g.26282345_26282361del	0	0
chr1	26282374	rs764852231	ACC	A	26	152	1453	0.173	-	downstream_gene_variant	MODIFIER	SH3BGRL3	ENSG00000142669	Transcript	ENST00000270792.10	protein_coding	0	0	0	0	0	0	0	0	0	rs764852231&COSM5702074	853	1	0	deletion	HGNC	HGNC:15568	YES	1	P1	CCDS278.1	ENSP00000270792	Q9H299	0	UPI0000135939	0	0	0	0	0	0	chr1:g.26282375_26282376del	0	0
chr1	26282377	rs757886085	GGGACTGGGGCCGGGACCGGGACCGGGAC	G	25	150	1559	0.169	-	downstream_gene_variant	MODIFIER	SH3BGRL3	ENSG00000142669	Transcript	ENST00000270792.10	protein_coding	0	0	0	0	0	0	0	0	0	rs757886085	856	1	0	deletion	HGNC	HGNC:15568	YES	1	P1	CCDS278.1	ENSP00000270792	Q9H299	0	UPI0000135939	0	0	0	0	0	0	chr1:g.26282378_26282405del	0	0
chr1	26286593	rs58956796	GT	G	32	152	2561	0.212	-	intron_variant	MODIFIER	UBXN11	ENSG00000158062	Transcript	ENST00000374222.5	protein_coding	0	9/15	ENST00000374222.5:c.560-557del	0	0	0	0	0	0	rs58956796	0	-1	0	deletion	HGNC	HGNC:30600	YES	5	P4	CCDS41288.1	ENSP00000363339	Q5T124	0	UPI00004700E1	0	0	0	0	0	0	chr1:g.26286595del	0.3329	0.5431
chr1	26286670	rs59587171	AC	A	32	152	2284	0.212	-	intron_variant	MODIFIER	UBXN11	ENSG00000158062	Transcript	ENST00000374222.5	protein_coding	0	9/15	ENST00000374222.5:c.560-634del	0	0	0	0	0	0	rs59587171	0	-1	0	deletion	HGNC	HGNC:30600	YES	5	P4	CCDS41288.1	ENSP00000363339	Q5T124	0	UPI00004700E1	0	0	0	0	0	0	chr1:g.26286671del	0.1703	0.2186
chr1	26286834	rs138431171	G	GA	23	152	1880	0.147	A	intron_variant	MODIFIER	UBXN11	ENSG00000158062	Transcript	ENST00000374222.5	protein_coding	0	9/15	ENST00000374222.5:c.560-798dup	0	0	0	0	0	0	rs138431171	0	-1	0	insertion	HGNC	HGNC:30600	YES	5	P4	CCDS41288.1	ENSP00000363339	Q5T124	0	UPI00004700E1	0	0	0	0	0	0	chr1:g.26286835dup	0.1851	0.0582
chr1	26287295	rs141131115	GCCT	G	58	152	2953	0.378	-	intron_variant	MODIFIER	UBXN11	ENSG00000158062	Transcript	ENST00000374222.5	protein_coding	0	9/15	ENST00000374222.5:c.560-1261_560-1259del	0	0	0	0	0	0	rs141131115	0	-1	0	deletion	HGNC	HGNC:30600	YES	5	P4	CCDS41288.1	ENSP00000363339	Q5T124	0	UPI00004700E1	0	0	0	0	0	0	chr1:g.26287300_26287302del	0.5901	0.6732
chr1	26307486	rs28365910	TTAA	T	23	152	1649	0.147	-	intron_variant	MODIFIER	UBXN11	ENSG00000158062	Transcript	ENST00000374222.5	protein_coding	0	1/15	ENST00000374222.5:c.-148-785_-148-783del	0	0	0	0	0	0	rs28365910	0	-1	0	deletion	HGNC	HGNC:30600	YES	5	P4	CCDS41288.1	ENSP00000363339	Q5T124	0	UPI00004700E1	0	0	0	0	0	0	chr1:g.26307488_26307490del	0.1855	0.059
chr1	26359441	0	T	TCA	48	150	916	0.318	CA	intron_variant	MODIFIER	CRYBG2	ENSG00000176092	Transcript	ENST00000475866.3	protein_coding	0	1/21	ENST00000475866.3:c.113+494_113+495dup	0	0	0	0	0	0	rs112583231	0	-1	0	insertion	HGNC	HGNC:17295	YES	4	P5	0	ENSP00000428746	0	E7ET48	UPI000D18D1C8	0	0	0	0	0	0	chr1:g.26359463_26359464dup	0	0
chr1	26359441	0	T	TCACACA	23	150	916	0.156	CACACA	intron_variant	MODIFIER	CRYBG2	ENSG00000176092	Transcript	ENST00000475866.3	protein_coding	0	1/21	ENST00000475866.3:c.113+490_113+495dup	0	0	0	0	0	0	rs112583231	0	-1	0	insertion	HGNC	HGNC:17295	YES	4	P5	0	ENSP00000428746	0	E7ET48	UPI000D18D1C8	0	0	0	0	0	0	chr1:g.26359459_26359464dup	0	0
chr1	26359441	0	T	TCACACACA	23	150	916	0.149	CACACACA	intron_variant	MODIFIER	CRYBG2	ENSG00000176092	Transcript	ENST00000475866.3	protein_coding	0	1/21	ENST00000475866.3:c.113+488_113+495dup	0	0	0	0	0	0	rs112583231	0	-1	0	insertion	HGNC	HGNC:17295	YES	4	P5	0	ENSP00000428746	0	E7ET48	UPI000D18D1C8	0	0	0	0	0	0	chr1:g.26359457_26359464dup	0	0
chr1	26359494	0	T	TTTC	9	152	627	0.071	TTC	intron_variant	MODIFIER	CRYBG2	ENSG00000176092	Transcript	ENST00000475866.3	protein_coding	0	1/21	ENST00000475866.3:c.113+440_113+442dup	0	0	0	0	0	0	rs1318688543	0	-1	0	insertion	HGNC	HGNC:17295	YES	4	P5	0	ENSP00000428746	0	E7ET48	UPI000D18D1C8	0	0	0	0	0	0	chr1:g.26359512_26359514dup	0	0.0008
chr1	26377896	rs201425616	CCTTCCTTT	C	26	150	1570	0.169	-	upstream_gene_variant	MODIFIER	ZNF683	ENSG00000176083	Transcript	ENST00000455900.5	protein_coding	0	0	0	0	0	0	0	0	0	rs201425616	3375	-1	cds_end_NF	deletion	HGNC	HGNC:28495	0	2	0	0	ENSP00000411289	0	X1WI32	UPI0003F48181	0	0	0	0	0	0	chr1:g.26377900_26377907del	0	0
chr1	26377896	rs1448887158	CCTTCCTTTCTTT	C	15	150	1570	0.097	-	upstream_gene_variant	MODIFIER	ZNF683	ENSG00000176083	Transcript	ENST00000455900.5	protein_coding	0	0	0	0	0	0	0	0	0	rs1448887158	3375	-1	cds_end_NF	deletion	HGNC	HGNC:28495	0	2	0	0	ENSP00000411289	0	X1WI32	UPI0003F48181	0	0	0	0	0	0	chr1:g.26377900_26377911del	0	0
chr1	26377896	rs1326978480	CCTTCCTTTCTTTCTTT	C	21	150	1570	0.143	-	upstream_gene_variant	MODIFIER	ZNF683	ENSG00000176083	Transcript	ENST00000455900.5	protein_coding	0	0	0	0	0	0	0	0	0	rs1326978480	3375	-1	cds_end_NF	deletion	HGNC	HGNC:28495	0	2	0	0	ENSP00000411289	0	X1WI32	UPI0003F48181	0	0	0	0	0	0	chr1:g.26377900_26377915del	0	0
chr1	26377900	0	C	CCTTTCTTTCTTT	19	152	1539	0.122	CTTTCTTTCTTT	upstream_gene_variant	MODIFIER	ZNF683	ENSG00000176083	Transcript	ENST00000455900.5	protein_coding	0	0	0	0	0	0	0	0	0	rs1491554922	3378	-1	cds_end_NF	insertion	HGNC	HGNC:28495	0	2	0	0	ENSP00000411289	0	X1WI32	UPI0003F48181	0	0	0	0	0	0	chr1:g.26377952_26377963dup	0	0
chr1	26409286	0	G	GCA	62	152	1908	0.41	CA	upstream_gene_variant	MODIFIER	LIN28A	ENSG00000131914	Transcript	ENST00000326279.11	protein_coding	0	0	0	0	0	0	0	0	0	rs71004594	1530	1	0	insertion	HGNC	HGNC:15986	YES	1	P1	CCDS280.1	ENSP00000363314	Q9H9Z2	0	UPI000006F0DA	0	0	0	0	0	0	chr1:g.26409303_26409304dup	0.2943	0.1694
chr1	26415685	rs11268515	GCTGGGCACAACATAGAATATGGC	G	56	152	1947	0.372	-	intron_variant	MODIFIER	LIN28A	ENSG00000131914	Transcript	ENST00000326279.11	protein_coding	0	2/3	ENST00000326279.11:c.228+4119_228+4141del	0	0	0	0	0	0	rs72450341	0	1	0	deletion	HGNC	HGNC:15986	YES	1	P1	CCDS280.1	ENSP00000363314	Q9H9Z2	0	UPI000006F0DA	0	0	0	0	0	15	chr1:g.26415701_26415723del	0.3317	0.208
chr1	26418869	rs11389104	C	CA	96	152	1921	0.635	A	intron_variant	MODIFIER	LIN28A	ENSG00000131914	Transcript	ENST00000326279.11	protein_coding	0	2/3	ENST00000326279.11:c.229-6434_229-6433insA	0	0	0	0	0	0	rs11389104	0	1	0	insertion	HGNC	HGNC:15986	YES	1	P1	CCDS280.1	ENSP00000363314	Q9H9Z2	0	UPI000006F0DA	0	0	0	0	0	0	chr1:g.26418869_26418870insA	0.5609	0.6067
chr1	26473040	rs11381992	A	AG	150	150	1265	1	G	intron_variant	MODIFIER	HMGN2	ENSG00000198830	Transcript	ENST00000361427.6	protein_coding	0	1/5	ENST00000361427.6:c.15+417dup	0	0	0	0	0	0	rs11381992	0	1	0	insertion	HGNC	HGNC:4986	YES	1	P1	CCDS283.1	ENSP00000355228	P05204	0	UPI000013EBD7	0	0	0	0	0	4	chr1:g.26473044dup	0.9998	0.9992
chr1	26618796	rs146613184	G	GTGAA	61	152	1525	0.404	TGAA	intergenic_variant	MODIFIER	0	0	0	0	0	0	0	0	0	0	0	0	0	0	rs146613184	0	0	0	insertion	0	0	0	0	0	0	0	0	0	0	0	0	0	0	0	0	chr1:g.26618803_26618806dup	0.0451	0.0144
chr1	26620121	rs112112931	A	AT	62	152	2044	0.41	T	TF_binding_site_variant	MODIFIER	0	0	MotifFeature	ENSM00206930266	0	0	0	0	0	0	0	0	0	0	rs112112931	0	1	0	insertion	0	0	0	0	0	0	0	0	0	0	0	0	0	0	0	0	chr1:g.26620123dup	0.1685	0.4486
chr1	26787274	rs150882790	TTTC	T	19	152	1513	0.122	-	upstream_gene_variant	MODIFIER	PIGV	ENSG00000060642	Transcript	ENST00000374145.5	protein_coding	0	0	0	0	0	0	0	0	0	rs150882790	918	1	0	deletion	HGNC	HGNC:26031	YES	2	P1	CCDS287.1	ENSP00000363260	Q9NUD9	0	UPI000004A060	0	1	0	0	0	0	chr1:g.26787280_26787282del	0.0308	0.0416
chr1	26830770	0	TTTGTTG	T	148	152	2048	0.974	-	intron_variant	MODIFIER	ZDHHC18	ENSG00000204160	Transcript	ENST00000374142.9	protein_coding	0	1/7	ENST00000374142.9:c.336-1652_336-1647del	0	0	0	0	0	0	rs67399497	0	1	0	deletion	HGNC	HGNC:20712	YES	1	P2	CCDS30650.1	ENSP00000363257	Q9NUE0	0	UPI00001C0437	0	0	0	0	0	24	chr1:g.26830795_26830800del	0.8239	0.8033
chr1	27098606	rs35892899	CTGG	C	12	152	1583	0.077	-	downstream_gene_variant	MODIFIER	SLC9A1	ENSG00000090020	Transcript	ENST00000263980.8	protein_coding	0	0	0	0	0	0	0	0	0	rs67011529	200	-1	0	deletion	HGNC	HGNC:11071	YES	1	P1	CCDS295.1	ENSP00000263980	P19634	0	UPI000012FD1B	0	1	0	0	0	0	chr1:g.27098608_27098610del	0.2332	0.1974
chr1	27111633	rs6143171	AAAAT	A	13	152	739	0.083	-	intron_variant	MODIFIER	SLC9A1	ENSG00000090020	Transcript	ENST00000263980.8	protein_coding	0	2/11	ENST00000263980.8:c.814-1860_814-1857del	0	0	0	0	0	0	rs6143171	0	-1	0	deletion	HGNC	HGNC:11071	YES	1	P1	CCDS295.1	ENSP00000263980	P19634	0	UPI000012FD1B	0	1	0	0	0	0	chr1:g.27111658_27111661del	0.3173	0.4592
chr1	27115432	rs34787321	GA	G	12	152	1642	0.077	-	intron_variant	MODIFIER	SLC9A1	ENSG00000090020	Transcript	ENST00000263980.8	protein_coding	0	1/11	ENST00000263980.8:c.353-1147del	0	0	0	0	0	0	rs34787321	0	-1	0	deletion	HGNC	HGNC:11071	YES	1	P1	CCDS295.1	ENSP00000263980	P19634	0	UPI000012FD1B	0	1	0	0	0	0	chr1:g.27115439del	0.2802	0.354
chr1	27119042	0	A	AAC	29	150	1589	0.195	AC	intron_variant	MODIFIER	SLC9A1	ENSG00000090020	Transcript	ENST00000263980.8	protein_coding	0	1/11	ENST00000263980.8:c.353-4758_353-4757dup	0	0	0	0	0	0	rs1291173496	0	-1	0	insertion	HGNC	HGNC:11071	YES	1	P1	CCDS295.1	ENSP00000263980	P19634	0	UPI000012FD1B	0	1	0	0	0	0	chr1:g.27119085_27119086dup	0	0
chr1	27119042	0	A	AACACAC	12	150	1589	0.078	ACACAC	intron_variant	MODIFIER	SLC9A1	ENSG00000090020	Transcript	ENST00000263980.8	protein_coding	0	1/11	ENST00000263980.8:c.353-4762_353-4757dup	0	0	0	0	0	0	rs1291173496	0	-1	0	insertion	HGNC	HGNC:11071	YES	1	P1	CCDS295.1	ENSP00000263980	P19634	0	UPI000012FD1B	0	1	0	0	0	0	chr1:g.27119081_27119086dup	0	0
chr1	27119042	0	AACAC	A	27	150	1589	0.182	-	intron_variant	MODIFIER	SLC9A1	ENSG00000090020	Transcript	ENST00000263980.8	protein_coding	0	1/11	ENST00000263980.8:c.353-4760_353-4757del	0	0	0	0	0	0	rs35231148	0	-1	0	deletion	HGNC	HGNC:11071	YES	1	P1	CCDS295.1	ENSP00000263980	P19634	0	UPI000012FD1B	0	1	0	0	0	0	chr1:g.27119083_27119086del	0	0
chr1	27235394	0	CTG	C	9	152	1994	0.058	-	intron_variant	MODIFIER	WDTC1	ENSG00000142784	Transcript	ENST00000319394.8	protein_coding	0	1/15	ENST00000319394.8:c.-100+485_-100+486del	0	0	0	0	0	0	rs1219559276	0	1	0	deletion	HGNC	HGNC:29175	YES	1	A1	CCDS60044.1	ENSP00000317971	Q8N5D0	0	UPI000004814E	0	0	0	0	0	41	chr1:g.27235436_27235437del	0	0
chr1	27235394	0	CTGTG	C	106	152	1994	0.699	-	intron_variant	MODIFIER	WDTC1	ENSG00000142784	Transcript	ENST00000319394.8	protein_coding	0	1/15	ENST00000319394.8:c.-100+483_-100+486del	0	0	0	0	0	0	rs139665541	0	1	0	deletion	HGNC	HGNC:29175	YES	1	A1	CCDS60044.1	ENSP00000317971	Q8N5D0	0	UPI000004814E	0	0	0	0	0	39	chr1:g.27235434_27235437del	0.7977	0.7753
chr1	27235394	0	CTGTGTG	C	21	152	1994	0.141	-	intron_variant	MODIFIER	WDTC1	ENSG00000142784	Transcript	ENST00000319394.8	protein_coding	0	1/15	ENST00000319394.8:c.-100+481_-100+486del	0	0	0	0	0	0	rs141143514	0	1	0	deletion	HGNC	HGNC:29175	YES	1	A1	CCDS60044.1	ENSP00000317971	Q8N5D0	0	UPI000004814E	0	0	0	0	0	37	chr1:g.27235432_27235437del	0	0
chr1	27355949	rs36035221	T	TG	17	152	2679	0.109	G	intron_variant	MODIFIER	MAP3K6	ENSG00000142733	Transcript	ENST00000357582.3	protein_coding	0	27/28	ENST00000357582.3:c.3711+76_3711+77insC	0	0	0	0	0	0	rs36035221	0	-1	0	insertion	HGNC	HGNC:6858	YES	1	P3	CCDS299.1	ENSP00000350195	O95382	0	UPI0000205587	0	1	0	0	0	0	chr1:g.27355949_27355950insG	0.356	0.7073
chr1	27417908	rs11280326	G	GGATCCAT	151	152	1861	0.994	GATCCAT	intron_variant	MODIFIER	WASF2	ENSG00000158195	Transcript	ENST00000618852.5	protein_coding	0	4/8	ENST00000618852.5:c.419+354_419+360dup	0	0	0	0	0	0	rs1247268778	0	-1	0	insertion	HGNC	HGNC:12733	YES	1	P1	CCDS304.1	ENSP00000483313	Q9Y6W5	0	UPI0000000D74	0	0	0	0	0	0	chr1:g.27417910_27417916dup	0	0
chr1	27429164	rs113221842	CT	C	152	152	1145	1	-	intron_variant	MODIFIER	WASF2	ENSG00000158195	Transcript	ENST00000618852.5	protein_coding	0	1/8	ENST00000618852.5:c.-43-232del	0	0	0	0	0	0	rs1288220471	0	-1	0	deletion	HGNC	HGNC:12733	YES	1	P1	CCDS304.1	ENSP00000483313	Q9Y6W5	0	UPI0000000D74	0	0	0	0	0	0	chr1:g.27429166del	0	0
chr1	27435302	rs1354368181	C	CTG	152	152	1801	1	TG	intron_variant	MODIFIER	WASF2	ENSG00000158195	Transcript	ENST00000618852.5	protein_coding	0	1/8	ENST00000618852.5:c.-43-6370_-43-6369insCA	0	0	0	0	0	0	rs1354368181	0	-1	0	insertion	HGNC	HGNC:12733	YES	1	P1	CCDS304.1	ENSP00000483313	Q9Y6W5	0	UPI0000000D74	0	0	0	0	0	0	chr1:g.27435302_27435303insTG	0	0
chr1	27445498	rs202185200	G	GA	28	152	1922	0.179	A	intron_variant	MODIFIER	WASF2	ENSG00000158195	Transcript	ENST00000618852.5	protein_coding	0	1/8	ENST00000618852.5:c.-43-16566dup	0	0	0	0	0	0	rs202185200	0	-1	0	insertion	HGNC	HGNC:12733	YES	1	P1	CCDS304.1	ENSP00000483313	Q9Y6W5	0	UPI0000000D74	0	0	0	0	0	0	chr1:g.27445504dup	0.0108	0.0008
chr1	27524468	rs879392930	TG	T	62	152	2066	0.417	-	upstream_gene_variant	MODIFIER	BX293535.1	ENSG00000237429	Transcript	ENST00000443579.1	antisense	0	0	0	0	0	0	0	0	0	rs879392930	1336	1	0	deletion	Clone_based_ensembl_gene	0	YES	3	0	0	0	0	0	0	0	0	0	0	0	0	chr1:g.27524470del	0	0
chr1	27524471	rs764516143	TG	T	62	152	2033	0.417	-	upstream_gene_variant	MODIFIER	BX293535.1	ENSG00000237429	Transcript	ENST00000443579.1	antisense	0	0	0	0	0	0	0	0	0	rs764516143	1333	1	0	deletion	Clone_based_ensembl_gene	0	YES	3	0	0	0	0	0	0	0	0	0	0	0	0	chr1:g.27524472del	0	0
chr1	27527008	0	T	TTG	86	152	1747	0.577	TG	intron_variant&non_coding_transcript_variant	MODIFIER	BX293535.1	ENSG00000237429	Transcript	ENST00000443579.1	antisense	0	1/1	ENST00000443579.1:n.81+1157_81+1158dup	0	0	0	0	0	0	rs796593652	0	1	0	insertion	Clone_based_ensembl_gene	0	YES	3	0	0	0	0	0	0	0	0	0	0	0	35	chr1:g.27527042_27527043dup	0	0
chr1	27527008	0	T	TTGTGTG	19	152	1747	0.122	TGTGTG	intron_variant&non_coding_transcript_variant	MODIFIER	BX293535.1	ENSG00000237429	Transcript	ENST00000443579.1	antisense	0	1/1	ENST00000443579.1:n.81+1153_81+1158dup	0	0	0	0	0	0	rs796593652	0	1	0	insertion	Clone_based_ensembl_gene	0	YES	3	0	0	0	0	0	0	0	0	0	0	0	35	chr1:g.27527038_27527043dup	0	0
chr1	27527008	0	TTGTG	T	13	152	1747	0.083	-	intron_variant&non_coding_transcript_variant	MODIFIER	BX293535.1	ENSG00000237429	Transcript	ENST00000443579.1	antisense	0	1/1	ENST00000443579.1:n.81+1155_81+1158del	0	0	0	0	0	0	rs371263598	0	1	0	deletion	Clone_based_ensembl_gene	0	YES	3	0	0	0	0	0	0	0	0	0	0	0	31	chr1:g.27527040_27527043del	0	0
chr1	27527880	0	G	GCCCTCGCCCTCGCCCTCGCCC	42	152	1515	0.282	CCCTCGCCCTCGCCCTCGCCC	intron_variant&non_coding_transcript_variant	MODIFIER	BX293535.1	ENSG00000237429	Transcript	ENST00000443579.1	antisense	0	1/1	ENST00000443579.1:n.81+1995_81+1996insCCCTCGCCCTCGCCCTCGCCC	0	0	0	0	0	0	0	0	1	0	insertion	Clone_based_ensembl_gene	0	YES	3	0	0	0	0	0	0	0	0	0	0	0	0	chr1:g.27527880_27527881insCCCTCGCCCTCGCCCTCGCCC	0	0
chr1	27560200	0	T	TTG	140	152	2040	0.917	TG	intron_variant	MODIFIER	AHDC1	ENSG00000126705	Transcript	ENST00000374011.6	protein_coding	0	1/6	ENST00000374011.6:c.-733-1319_-733-1318dup	0	0	0	0	0	0	rs10623052	0	-1	0	insertion	HGNC	HGNC:25230	YES	5	P1	CCDS30652.1	ENSP00000363123	Q5TGY3	0	UPI0000418EA1	0	1	0	0	0	0	chr1:g.27560223_27560224dup	0	0.8003
chr1	27562404	rs370312815	AT	A	20	152	1969	0.135	-	intron_variant	MODIFIER	AHDC1	ENSG00000126705	Transcript	ENST00000374011.6	protein_coding	0	1/6	ENST00000374011.6:c.-733-3522del	0	0	0	0	0	0	rs370312815	0	-1	0	deletion	HGNC	HGNC:25230	YES	5	P1	CCDS30652.1	ENSP00000363123	Q5TGY3	0	UPI0000418EA1	0	1	0	0	0	0	chr1:g.27562406del	0.0074	0
chr1	27563344	0	GAC	G	8	152	1963	0.051	-	intron_variant	MODIFIER	AHDC1	ENSG00000126705	Transcript	ENST00000374011.6	protein_coding	0	1/6	ENST00000374011.6:c.-733-4463_-733-4462del	0	0	0	0	0	0	rs370900400	0	-1	0	deletion	HGNC	HGNC:25230	YES	5	P1	CCDS30652.1	ENSP00000363123	Q5TGY3	0	UPI0000418EA1	0	1	0	0	0	0	chr1:g.27563367_27563368del	0.2254	0.4039
chr1	27611091	0	T	TCA	18	152	1850	0.115	CA	downstream_gene_variant	MODIFIER	FGR	ENSG00000000938	Transcript	ENST00000374005.8	protein_coding	0	0	0	0	0	0	0	0	0	rs71584896	972	-1	0	insertion	HGNC	HGNC:3697	YES	1	P1	CCDS305.1	ENSP00000363117	P09769	0	UPI000012A72F	0	0	0	0	0	0	chr1:g.27611119_27611120dup	0	0
chr1	27611091	0	T	TCACA	91	152	1850	0.603	CACA	downstream_gene_variant	MODIFIER	FGR	ENSG00000000938	Transcript	ENST00000374005.8	protein_coding	0	0	0	0	0	0	0	0	0	rs71584896	972	-1	0	insertion	HGNC	HGNC:3697	YES	1	P1	CCDS305.1	ENSP00000363117	P09769	0	UPI000012A72F	0	0	0	0	0	0	chr1:g.27611117_27611120dup	0	0.584
chr1	27611091	0	T	TCACACA	32	152	1850	0.212	CACACA	downstream_gene_variant	MODIFIER	FGR	ENSG00000000938	Transcript	ENST00000374005.8	protein_coding	0	0	0	0	0	0	0	0	0	rs71584896	972	-1	0	insertion	HGNC	HGNC:3697	YES	1	P1	CCDS305.1	ENSP00000363117	P09769	0	UPI000012A72F	0	0	0	0	0	0	chr1:g.27611115_27611120dup	0	0
chr1	27627447	0	AAC	A	137	152	1239	0.904	-	intron_variant	MODIFIER	FGR	ENSG00000000938	Transcript	ENST00000374005.8	protein_coding	0	1/12	ENST00000374005.8:c.-76-2298_-76-2297del	0	0	0	0	0	0	rs10564188	0	-1	0	deletion	HGNC	HGNC:3697	YES	1	P1	CCDS305.1	ENSP00000363117	P09769	0	UPI000012A72F	0	0	0	0	0	0	chr1:g.27627477_27627478del	0.8808	0.649
chr1	27628516	0	T	TAC	8	150	690	0.058	AC	intron_variant	MODIFIER	FGR	ENSG00000000938	Transcript	ENST00000374005.8	protein_coding	0	1/12	ENST00000374005.8:c.-76-3367_-76-3366dup	0	0	0	0	0	0	rs748874578	0	-1	0	insertion	HGNC	HGNC:3697	YES	1	P1	CCDS305.1	ENSP00000363117	P09769	0	UPI000012A72F	0	0	0	0	0	0	chr1:g.27628556_27628557dup	0	0
chr1	27663249	rs57262513	T	TGA	152	152	2530	1	GA	downstream_gene_variant	MODIFIER	IFI6	ENSG00000126709	Transcript	ENST00000339145.8	protein_coding	0	0	0	0	0	0	0	0	0	rs57262513	2814	-1	0	insertion	HGNC	HGNC:4054	YES	2	P4	CCDS308.1	ENSP00000342513	P09912	0	UPI000002ABE5	0	0	0	0	0	0	chr1:g.27663249_27663250insGA	0.9169	0.6997
chr1	27669005	rs777198291	CCGCA	C	150	152	2130	0.987	-	intron_variant	MODIFIER	IFI6	ENSG00000126709	Transcript	ENST00000339145.8	protein_coding	0	2/4	ENST00000339145.8:c.94+212_94+215del	0	0	0	0	0	0	rs777198291	0	-1	0	deletion	HGNC	HGNC:4054	YES	2	P4	CCDS308.1	ENSP00000342513	P09912	0	UPI000002ABE5	0	0	0	0	0	0	chr1:g.27669006_27669009del	0	0
chr1	27669010	rs765644908	TCCTTACCC	T	150	152	2110	0.987	-	intron_variant	MODIFIER	IFI6	ENSG00000126709	Transcript	ENST00000339145.8	protein_coding	0	2/4	ENST00000339145.8:c.94+203_94+210del	0	0	0	0	0	0	rs765644908	0	-1	0	deletion	HGNC	HGNC:4054	YES	2	P4	CCDS308.1	ENSP00000342513	P09912	0	UPI000002ABE5	0	0	0	0	0	0	chr1:g.27669011_27669018del	0	0
chr1	27669030	rs879715658	TGCATCCTTACCTGCATCCTTACCC	T	149	152	2034	0.981	-	intron_variant	MODIFIER	IFI6	ENSG00000126709	Transcript	ENST00000339145.8	protein_coding	0	2/4	ENST00000339145.8:c.94+167_94+190del	0	0	0	0	0	0	rs879715658	0	-1	0	deletion	HGNC	HGNC:4054	YES	2	P4	CCDS308.1	ENSP00000342513	P09912	0	UPI000002ABE5	0	0	0	0	0	0	chr1:g.27669070_27669093del	0	0
chr1	27865074	rs137984979	C	CCA	18	152	1213	0.115	CA	intergenic_variant	MODIFIER	0	0	0	0	0	0	0	0	0	0	0	0	0	0	rs137984979	0	0	0	insertion	0	0	0	0	0	0	0	0	0	0	0	0	0	0	0	0	chr1:g.27865075_27865076dup	0.0688	0.0318
chr1	27886521	rs35796206	AG	A	51	152	2116	0.333	-	3_prime_UTR_variant	MODIFIER	THEMIS2	ENSG00000130775	Transcript	ENST00000373921.8	protein_coding	6/6	0	ENST00000373921.8:c.*601del	0	2560/2713	0	0	0	0	rs35796206	0	1	0	deletion	HGNC	HGNC:16839	YES	5	P1	CCDS41290.1	ENSP00000363031	Q5TEJ8	0	UPI00001A796C	0	0	0	0	0	1	chr1:g.27886523del	0.4804	0.6853
chr1	27890608	rs61467269	ACT	A	51	152	2294	0.333	-	downstream_gene_variant	MODIFIER	THEMIS2	ENSG00000130775	Transcript	ENST00000373921.8	protein_coding	0	0	0	0	0	0	0	0	0	rs61467269	3934	1	0	deletion	HGNC	HGNC:16839	YES	5	P1	CCDS41290.1	ENSP00000363031	Q5TEJ8	0	UPI00001A796C	0	0	0	0	0	0	chr1:g.27890611_27890612del	0.4547	0.6293
chr1	27935147	rs3831926	T	TG	39	152	2469	0.269	G	5_prime_UTR_variant	MODIFIER	SMPDL3B	ENSG00000130768	Transcript	ENST00000373894.8	protein_coding	1/8	0	ENST00000373894.8:c.-36dup	0	148-149/1866	0	0	0	0	rs3831926	0	1	0	insertion	HGNC	HGNC:21416	YES	1	P4	CCDS30655.1	ENSP00000363001	Q92485	0	UPI00004700F5	0	0	0	0	0	1	chr1:g.27935148dup	0.368	0.3215
chr1	27942322	rs11386058	C	CG	56	150	2471	0.383	G	intron_variant	MODIFIER	SMPDL3B	ENSG00000130768	Transcript	ENST00000373894.8	protein_coding	0	1/7	ENST00000373894.8:c.62-2910_62-2909insG	0	0	0	0	0	0	rs11386058	0	1	0	insertion	HGNC	HGNC:21416	YES	1	P4	CCDS30655.1	ENSP00000363001	Q92485	0	UPI00004700F5	0	0	0	0	0	0	chr1:g.27942322_27942323insG	0.4583	0.2648
chr1	28056320	rs35736331	GC	G	36	152	2216	0.231	-	intron_variant	MODIFIER	EYA3	ENSG00000158161	Transcript	ENST00000373871.8	protein_coding	0	2/17	ENST00000373871.8:c.33+1673del	0	0	0	0	0	0	rs35736331	0	-1	0	deletion	HGNC	HGNC:3521	YES	1	P3	CCDS316.1	ENSP00000362978	Q99504	0	UPI000015FFE5	0	0	0	0	0	0	chr1:g.28056321del	0.2073	0.1233
chr1	28062657	0	GGT	G	12	152	1241	0.077	-	intron_variant	MODIFIER	EYA3	ENSG00000158161	Transcript	ENST00000373871.8	protein_coding	0	1/17	ENST00000373871.8:c.-68-4565_-68-4564del	0	0	0	0	0	0	rs71586821	0	-1	0	deletion	HGNC	HGNC:3521	YES	1	P3	CCDS316.1	ENSP00000362978	Q99504	0	UPI000015FFE5	0	0	0	0	0	0	chr1:g.28062692_28062693del	0	0
chr1	28105763	0	CGT	C	114	152	1860	0.744	-	upstream_gene_variant	MODIFIER	AL137792.2	ENSG00000228943	Transcript	ENST00000443484.1	processed_pseudogene	0	0	0	0	0	0	0	0	0	rs577455439	3974	1	0	deletion	Clone_based_ensembl_gene	0	YES	0	0	0	0	0	0	0	0	0	0	0	0	0	chr1:g.28105804_28105805del	0.6362	0.5023
chr1	28105763	0	CGTGT	C	15	152	1860	0.103	-	upstream_gene_variant	MODIFIER	AL137792.2	ENSG00000228943	Transcript	ENST00000443484.1	processed_pseudogene	0	0	0	0	0	0	0	0	0	rs368932973	3972	1	0	deletion	Clone_based_ensembl_gene	0	YES	0	0	0	0	0	0	0	0	0	0	0	0	0	chr1:g.28105802_28105805del	0	0
chr1	28112662	rs3063999	AAC	A	32	152	2448	0.212	-	downstream_gene_variant	MODIFIER	AL137792.2	ENSG00000228943	Transcript	ENST00000443484.1	processed_pseudogene	0	0	0	0	0	0	0	0	0	rs10553240	2365	1	0	deletion	Clone_based_ensembl_gene	0	YES	0	0	0	0	0	0	0	0	0	0	0	0	0	chr1:g.28112666_28112667del	0.3534	0.3177
chr1	28244295	0	CT	C	15	150	685	0.117	-	upstream_gene_variant	MODIFIER	AL353622.1	ENSG00000270605	Transcript	ENST00000604716.1	antisense	0	0	0	0	0	0	0	0	0	rs1202958559	2843	-1	0	deletion	Clone_based_ensembl_gene	0	YES	0	0	0	0	0	0	0	0	0	0	0	0	0	chr1:g.28244307del	0	0
chr1	28247196	rs113355350	A	AG	25	152	2042	0.173	G	non_coding_transcript_exon_variant	MODIFIER	AL353622.2	ENSG00000271398	Transcript	ENST00000605846.1	lincRNA	1/1	0	ENST00000605846.1:n.54dup	0	53-54/425	0	0	0	0	rs554522114	0	1	0	insertion	Clone_based_ensembl_gene	0	YES	0	0	0	0	0	0	0	0	0	0	0	0	1	chr1:g.28247197dup	0.3237	0.6354
chr1	28352251	rs141080472	C	CA	33	152	1519	0.212	A	intergenic_variant	MODIFIER	0	0	0	0	0	0	0	0	0	0	0	0	0	0	rs141080472	0	0	0	insertion	0	0	0	0	0	0	0	0	0	0	0	0	0	0	0	0	chr1:g.28352252dup	0.251	0.3616
chr1	28354723	0	TTGTG	T	145	150	1400	0.968	-	intergenic_variant	MODIFIER	0	0	0	0	0	0	0	0	0	0	0	0	0	0	rs10536326	0	0	0	deletion	0	0	0	0	0	0	0	0	0	0	0	0	0	0	0	0	chr1:g.28354750_28354753del	0.9702	0.9834
chr1	28438040	rs35716149	C	CA	32	152	2293	0.205	A	upstream_gene_variant	MODIFIER	PHACTR4	ENSG00000204138	Transcript	ENST00000373836.4	protein_coding	0	0	0	0	0	0	0	0	0	rs35716149	130	1	0	insertion	HGNC	HGNC:25793	YES	5	P4	CCDS41294.1	ENSP00000362942	Q8IZ21	0	UPI0000374EB3	0	0	0	0	0	0	chr1:g.28438040_28438041insA	0.3297	0.6422
chr1	28582072	rs66895922	C	CG	31	152	1965	0.199	G	downstream_gene_variant	MODIFIER	TRNAU1AP	ENSG00000180098	Transcript	ENST00000373830.4	protein_coding	0	0	0	0	0	0	0	0	0	rs66895922	3527	1	0	insertion	HGNC	HGNC:30813	YES	1	P1	CCDS324.1	ENSP00000362936	Q9NX07	0	UPI00000437E6	0	0	0	0	0	0	chr1:g.28582074dup	0.2907	0.5424
chr1	28648402	0	A	AT	11	152	1693	0.071	T	non_coding_transcript_exon_variant	MODIFIER	LINC01715	ENSG00000229388	Transcript	ENST00000427804.1	lincRNA	2/2	0	ENST00000427804.1:n.516dup	0	509-510/688	0	0	0	0	rs527340565	0	1	0	insertion	HGNC	HGNC:52502	YES	5	0	0	0	0	0	0	0	0	0	0	0	7	chr1:g.28648409dup	0.0948	0.3086
chr1	28885032	0	AACACACACACAC	A	105	152	1399	0.699	-	upstream_gene_variant	MODIFIER	EPB41	ENSG00000159023	Transcript	ENST00000343067.8	protein_coding	0	0	0	0	0	0	0	0	0	rs1336961227	2047	1	0	deletion	HGNC	HGNC:3377	YES	5	A2	CCDS53288.1	ENSP00000345259	P11171	0	UPI000014177D	0	1	0	0	0	0	chr1:g.28885071_28885082del	0	0
chr1	28885032	0	AACACACACACACAC	A	24	152	1399	0.154	-	upstream_gene_variant	MODIFIER	EPB41	ENSG00000159023	Transcript	ENST00000343067.8	protein_coding	0	0	0	0	0	0	0	0	0	rs753697724	2045	1	0	deletion	HGNC	HGNC:3377	YES	5	A2	CCDS53288.1	ENSP00000345259	P11171	0	UPI000014177D	0	1	0	0	0	0	chr1:g.28885069_28885082del	0	0
chr1	28885032	0	AACACACACACACACACAC	A	9	152	1399	0.058	-	upstream_gene_variant	MODIFIER	EPB41	ENSG00000159023	Transcript	ENST00000343067.8	protein_coding	0	0	0	0	0	0	0	0	0	rs147453571	2041	1	0	deletion	HGNC	HGNC:3377	YES	5	A2	CCDS53288.1	ENSP00000345259	P11171	0	UPI000014177D	0	1	0	0	0	0	chr1:g.28885065_28885082del	0	0
chr1	28926048	rs112921604	C	CA	78	152	742	0.513	A	intron_variant	MODIFIER	EPB41	ENSG00000159023	Transcript	ENST00000343067.8	protein_coding	0	1/20	ENST00000343067.8:c.-8+38847dup	0	0	0	0	0	0	rs112921604	0	1	0	insertion	HGNC	HGNC:3377	YES	5	A2	CCDS53288.1	ENSP00000345259	P11171	0	UPI000014177D	0	1	0	0	0	9	chr1:g.28926057dup	0	0.7322
chr1	29125663	rs376453338	TC	T	16	152	1988	0.103	-	upstream_gene_variant	MODIFIER	TMEM200B	ENSG00000253304	Transcript	ENST00000420504.2	protein_coding	0	0	0	0	0	0	0	0	0	rs376453338	3163	-1	0	deletion	HGNC	HGNC:33785	YES	1	P1	CCDS30658.1	ENSP00000428544	Q69YZ2	0	UPI0000160B5B	0	0	0	0	0	0	chr1:g.29125667del	0.006	0
chr1	29164758	rs34486748	CG	C	38	152	1590	0.256	-	intron_variant	MODIFIER	SRSF4	ENSG00000116350	Transcript	ENST00000373795.7	protein_coding	0	1/5	ENST00000373795.7:c.108-4242del	0	0	0	0	0	0	rs34486748	0	-1	0	deletion	HGNC	HGNC:10786	YES	1	P1	CCDS333.1	ENSP00000362900	Q08170	0	UPI00001358BF	0	0	0	0	0	0	chr1:g.29164759del	0.2041	0.121
chr1	29249163	rs139121461	C	CACAT	63	152	2185	0.417	ACAT	intron_variant	MODIFIER	PTPRU	ENSG00000060656	Transcript	ENST00000345512.7	protein_coding	0	1/30	ENST00000345512.7:c.74-6109_74-6108insTACA	0	0	0	0	0	0	rs139121461	0	1	0	insertion	HGNC	HGNC:9683	YES	1	P4	CCDS334.1	ENSP00000334941	Q92729	0	UPI000013C57E	0	0	0	0	0	3	chr1:g.29249166_29249167insTACA	0.4808	0.5991
chr1	29250063	rs11420729	T	TG	102	152	2537	0.679	G	intron_variant	MODIFIER	PTPRU	ENSG00000060656	Transcript	ENST00000345512.7	protein_coding	0	1/30	ENST00000345512.7:c.74-5212_74-5211insG	0	0	0	0	0	0	rs11420729	0	1	0	insertion	HGNC	HGNC:9683	YES	1	P4	CCDS334.1	ENSP00000334941	Q92729	0	UPI000013C57E	0	0	0	0	0	0	chr1:g.29250063_29250064insG	0.7196	0.8154
chr1	30741766	rs3833525	CAG	C	11	152	2083	0.071	-	intron_variant	MODIFIER	LAPTM5	ENSG00000162511	Transcript	ENST00000294507.4	protein_coding	0	2/7	ENST00000294507.4:c.182-52_182-51del	0	0	0	0	0	0	rs3833525	0	-1	0	deletion	HGNC	HGNC:29612	YES	1	P1	CCDS337.1	ENSP00000294507	Q13571	Q5TBB8	UPI000012E20A	0	0	0	0	0	0	chr1:g.30741767_30741768del	0.0086	0.0008
chr1	30762026	rs200006601	GA	G	35	152	2042	0.231	-	upstream_gene_variant	MODIFIER	LAPTM5	ENSG00000162511	Transcript	ENST00000294507.4	protein_coding	0	0	0	0	0	0	0	0	0	rs200006601	4253	-1	0	deletion	HGNC	HGNC:29612	YES	1	P1	CCDS337.1	ENSP00000294507	Q13571	Q5TBB8	UPI000012E20A	0	0	0	0	0	0	chr1:g.30762031del	0.0208	0.0015
chr1	30762606	rs137918638	C	CA	16	152	2380	0.103	A	upstream_gene_variant	MODIFIER	LAPTM5	ENSG00000162511	Transcript	ENST00000294507.4	protein_coding	0	0	0	0	0	0	0	0	0	rs137918638	4832	-1	0	insertion	HGNC	HGNC:29612	YES	1	P1	CCDS337.1	ENSP00000294507	Q13571	Q5TBB8	UPI000012E20A	0	0	0	0	0	0	chr1:g.30762607dup	0.0349	0.0008
chr1	30763994	0	GCACA	G	22	152	1940	0.141	-	intergenic_variant	MODIFIER	0	0	0	0	0	0	0	0	0	0	0	0	0	0	rs66481412	0	0	0	deletion	0	0	0	0	0	0	0	0	0	0	0	0	0	0	0	0	chr1:g.30764020_30764023del	0	0
chr1	30763994	0	GCACACA	G	81	152	1940	0.532	-	intergenic_variant	MODIFIER	0	0	0	0	0	0	0	0	0	0	0	0	0	0	rs72504072	0	0	0	deletion	0	0	0	0	0	0	0	0	0	0	0	0	0	0	0	0	chr1:g.30764018_30764023del	0	0
chr1	30817370	0	C	CGTGT	8	152	2318	0.058	GTGT	upstream_gene_variant	MODIFIER	AL137027.1	ENSG00000229607	Transcript	ENST00000440358.1	lincRNA	0	0	0	0	0	0	0	0	0	rs142036431	1817	-1	0	insertion	Clone_based_ensembl_gene	0	YES	2	0	0	0	0	0	0	0	0	0	0	0	0	chr1:g.30817399_30817402dup	0	0
chr1	30817370	0	C	CGTGTGT	51	152	2318	0.333	GTGTGT	upstream_gene_variant	MODIFIER	AL137027.1	ENSG00000229607	Transcript	ENST00000440358.1	lincRNA	0	0	0	0	0	0	0	0	0	rs142036431	1817	-1	0	insertion	Clone_based_ensembl_gene	0	YES	2	0	0	0	0	0	0	0	0	0	0	0	0	chr1:g.30817397_30817402dup	0	0
chr1	30817370	0	C	CGTGTGTGT	23	152	2318	0.154	GTGTGTGT	upstream_gene_variant	MODIFIER	AL137027.1	ENSG00000229607	Transcript	ENST00000440358.1	lincRNA	0	0	0	0	0	0	0	0	0	rs142036431	1817	-1	0	insertion	Clone_based_ensembl_gene	0	YES	2	0	0	0	0	0	0	0	0	0	0	0	0	chr1:g.30817395_30817402dup	0	0
chr1	30817370	0	C	CGTGTGTGTGT	57	152	2318	0.372	GTGTGTGTGT	upstream_gene_variant	MODIFIER	AL137027.1	ENSG00000229607	Transcript	ENST00000440358.1	lincRNA	0	0	0	0	0	0	0	0	0	rs142036431	1817	-1	0	insertion	Clone_based_ensembl_gene	0	YES	2	0	0	0	0	0	0	0	0	0	0	0	0	chr1:g.30817393_30817402dup	0	0
chr1	31007318	rs3831279	GACACTGATCAA	G	10	152	1504	0.064	-	intron_variant	MODIFIER	PUM1	ENSG00000134644	Transcript	ENST00000426105.6	protein_coding	0	3/21	ENST00000426105.6:c.433-227_433-217del	0	0	0	0	0	0	rs3831279	0	-1	0	deletion	HGNC	HGNC:14957	YES	1	A1	CCDS44099.1	ENSP00000391723	Q14671	0	UPI0000203D8E	0	1	0	0	0	0	chr1:g.31007321_31007331del	0.3874	0.5756
chr1	31010117	rs61542082	CA	C	10	152	1087	0.064	-	intron_variant	MODIFIER	PUM1	ENSG00000134644	Transcript	ENST00000426105.6	protein_coding	0	3/21	ENST00000426105.6:c.433-3016del	0	0	0	0	0	0	rs61542082	0	-1	0	deletion	HGNC	HGNC:14957	YES	1	A1	CCDS44099.1	ENSP00000391723	Q14671	0	UPI0000203D8E	0	1	0	0	0	0	chr1:g.31010127del	0.389	0.5666
chr1	31373541	rs60923296	TGAG	T	76	152	2434	0.494	-	upstream_gene_variant	MODIFIER	FABP3	ENSG00000121769	Transcript	ENST00000373713.6	protein_coding	0	0	0	0	0	0	0	0	0	rs60923296	466	-1	0	deletion	HGNC	HGNC:3557	YES	1	P1	CCDS342.1	ENSP00000362817	P05413	A0A384MDY5	UPI000013CAC3	0	0	0	0	0	0	chr1:g.31373545_31373547del	0.4097	0.4433
chr1	31382220	rs72510624	C	CA	13	152	2365	0.083	A	regulatory_region_variant	MODIFIER	0	0	RegulatoryFeature	ENSR00000352751	promoter_flanking_region	0	0	0	0	0	0	0	0	0	rs72510624	0	0	0	insertion	0	0	0	0	0	0	0	0	0	0	0	0	0	0	0	0	chr1:g.31382221dup	0.266	0.4236
chr1	31409735	rs4012494	G	GGCCTCA	76	152	2164	0.506	GCCTCA	5_prime_UTR_variant	MODIFIER	SERINC2	ENSG00000168528	Transcript	ENST00000373710.5	protein_coding	1/11	0	ENST00000373710.5:c.-100_-99insTCAGCC	0	171-172/2146	0	0	0	0	rs4012494	0	1	0	insertion	HGNC	HGNC:23231	YES	2	A2	CCDS55583.1	ENSP00000362814	Q96SA4	0	UPI000059CF90	0	0	0	0	0	3	chr1:g.31409738_31409739insTCAGCC	0.5934	0.528
chr1	31413903	rs78049982	G	GTCCC	61	152	1980	0.41	TCCC	intron_variant	MODIFIER	SERINC2	ENSG00000168528	Transcript	ENST00000373710.5	protein_coding	0	2/10	ENST00000373710.5:c.66+3471_66+3474dup	0	0	0	0	0	0	rs142597528	0	1	0	insertion	HGNC	HGNC:23231	YES	2	A2	CCDS55583.1	ENSP00000362814	Q96SA4	0	UPI000059CF90	0	0	0	0	0	6	chr1:g.31413906_31413909dup	0.2394	0.0348
chr1	31416752	rs34101727	GCT	G	11	152	1131	0.071	-	intron_variant	MODIFIER	SERINC2	ENSG00000168528	Transcript	ENST00000373710.5	protein_coding	0	2/10	ENST00000373710.5:c.66+6320_66+6321del	0	0	0	0	0	0	rs1316652506	0	1	0	deletion	HGNC	HGNC:23231	YES	2	A2	CCDS55583.1	ENSP00000362814	Q96SA4	0	UPI000059CF90	0	0	0	0	0	2	chr1:g.31416755_31416756del	0	0
chr1	31445784	0	C	CCACACA	72	152	1831	0.468	CACACA	regulatory_region_variant	MODIFIER	0	0	RegulatoryFeature	ENSR00000352777	promoter_flanking_region	0	0	0	0	0	0	0	0	0	rs4012496	0	0	0	insertion	0	0	0	0	0	0	0	0	0	0	0	0	0	0	0	0	chr1:g.31445805_31445810dup	0	0.121
chr1	31508706	rs57843607	C	CA	42	152	2353	0.282	A	upstream_gene_variant	MODIFIER	RF00019	ENSG00000265961	Transcript	ENST00000578934.1	misc_RNA	0	0	0	0	0	0	0	0	0	rs57843607	4962	-1	0	insertion	RFAM	0	YES	0	0	0	0	0	0	0	0	0	0	0	0	0	chr1:g.31508706_31508707insA	0.518	0.6051
chr1	31535864	rs112672373	AG	A	58	152	2158	0.378	-	upstream_gene_variant	MODIFIER	LINC01226	ENSG00000284543	Transcript	ENST00000639946.1	processed_transcript	0	0	0	0	0	0	0	0	0	rs112672373	2179	1	0	deletion	HGNC	HGNC:49678	0	3	0	0	0	0	0	0	0	0	0	0	0	0	chr1:g.31535865del	0	0
chr1	31538949	rs58803919	AT	A	21	152	990	0.147	-	intron_variant&non_coding_transcript_variant	MODIFIER	LINC01226	ENSG00000284543	Transcript	ENST00000639946.1	processed_transcript	0	1/2	ENST00000639946.1:n.44-17del	0	0	0	0	0	0	rs58803919	0	1	0	deletion	HGNC	HGNC:49678	0	3	0	0	0	0	0	0	0	0	0	0	0	8	chr1:g.31538958del	0.2222	0.4115
chr1	31580063	0	CTGTG	C	12	152	2271	0.083	-	intron_variant	MODIFIER	TINAGL1	ENSG00000142910	Transcript	ENST00000271064.12	protein_coding	0	3/11	ENST00000271064.12:c.374+816_374+819del	0	0	0	0	0	0	rs200122567	0	1	0	deletion	HGNC	HGNC:19168	YES	1	P3	CCDS343.1	ENSP00000271064	Q9GZM7	0	UPI000003B0A6	0	0	0	0	0	19	chr1:g.31580083_31580086del	0	0.1157
chr1	31580063	0	CTGTGTG	C	43	152	2271	0.282	-	intron_variant	MODIFIER	TINAGL1	ENSG00000142910	Transcript	ENST00000271064.12	protein_coding	0	3/11	ENST00000271064.12:c.374+814_374+819del	0	0	0	0	0	0	rs72549909	0	1	0	deletion	HGNC	HGNC:19168	YES	1	P3	CCDS343.1	ENSP00000271064	Q9GZM7	0	UPI000003B0A6	0	0	0	0	0	17	chr1:g.31580081_31580086del	0.2887	0.2663
chr1	31580199	0	C	CTCTCTCTCTCTCTG	37	150	1263	0.253	TCTCTCTCTCTCTG	intron_variant	MODIFIER	TINAGL1	ENSG00000142910	Transcript	ENST00000271064.12	protein_coding	0	3/11	ENST00000271064.12:c.374+956_374+969dup	0	0	0	0	0	0	rs751222405	0	1	0	insertion	HGNC	HGNC:19168	YES	1	P3	CCDS343.1	ENSP00000271064	Q9GZM7	0	UPI000003B0A6	0	0	0	0	0	37	chr1:g.31580223_31580236dup	0	0
chr1	31588640	rs11342143	GC	G	57	152	1970	0.378	-	downstream_gene_variant	MODIFIER	TINAGL1	ENSG00000142910	Transcript	ENST00000271064.12	protein_coding	0	0	0	0	0	0	0	0	0	rs11342143	955	1	0	deletion	HGNC	HGNC:19168	YES	1	P3	CCDS343.1	ENSP00000271064	Q9GZM7	0	UPI000003B0A6	0	0	0	0	0	0	chr1:g.31588644del	0.4691	0.2141
chr1	31627317	rs5773367	T	TTCC	54	152	2524	0.359	TCC	downstream_gene_variant	MODIFIER	PEF1	ENSG00000162517	Transcript	ENST00000373703.5	protein_coding	0	0	0	0	0	0	0	0	0	rs141988488	2548	-1	0	insertion	HGNC	HGNC:30009	YES	1	P1	CCDS345.1	ENSP00000362807	Q9UBV8	A0A384MQX5	UPI00000389E4	0	0	0	0	0	0	chr1:g.31627318_31627319insCCT	0.354	0.0802
chr1	31638253	rs67208405	AC	A	30	152	2205	0.192	-	intron_variant	MODIFIER	PEF1	ENSG00000162517	Transcript	ENST00000373703.5	protein_coding	0	1/4	ENST00000373703.5:c.25-2732del	0	0	0	0	0	0	rs67208405	0	-1	0	deletion	HGNC	HGNC:30009	YES	1	P1	CCDS345.1	ENSP00000362807	Q9UBV8	A0A384MQX5	UPI00000389E4	0	0	0	0	0	0	chr1:g.31638258del	0.0218	0.0023
chr1	31643328	rs35361332	T	TA	47	152	1648	0.308	A	intron_variant	MODIFIER	PEF1	ENSG00000162517	Transcript	ENST00000373703.5	protein_coding	0	1/4	ENST00000373703.5:c.24+1512dup	0	0	0	0	0	0	rs35361332	0	-1	0	insertion	HGNC	HGNC:30009	YES	1	P1	CCDS345.1	ENSP00000362807	Q9UBV8	A0A384MQX5	UPI00000389E4	0	0	0	0	0	0	chr1:g.31643330dup	0.3482	0.0764
chr1	31704647	rs770768283	TCCTCC	T	46	152	1983	0.301	-	upstream_gene_variant	MODIFIER	COL16A1	ENSG00000084636	Transcript	ENST00000373672.8	protein_coding	0	0	0	0	0	0	0	0	0	rs770768283	631	-1	0	deletion	HGNC	HGNC:2193	YES	5	P1	CCDS41297.1	ENSP00000362776	Q07092	0	UPI0000203DD1	0	0	0	0	0	0	chr1:g.31704648_31704652del	0	0
chr1	31704652	rs759554791	C	CAAGGA	46	152	2010	0.301	AAGGA	upstream_gene_variant	MODIFIER	COL16A1	ENSG00000084636	Transcript	ENST00000373672.8	protein_coding	0	0	0	0	0	0	0	0	0	rs759554791	635	-1	0	insertion	HGNC	HGNC:2193	YES	5	P1	CCDS41297.1	ENSP00000362776	Q07092	0	UPI0000203DD1	0	0	0	0	0	0	chr1:g.31704652_31704653insAAGGA	0	0
chr1	31846354	rs66958818	A	AG	29	152	2307	0.192	G	intron_variant&non_coding_transcript_variant	MODIFIER	AL354919.1	ENSG00000203620	Transcript	ENST00000453837.1	lincRNA	0	1/1	ENST00000453837.1:n.129-2208dup	0	0	0	0	0	0	rs66958818	0	-1	0	insertion	Clone_based_ensembl_gene	0	YES	2	0	0	0	0	0	0	0	0	0	0	0	0	chr1:g.31846360dup	0	0.6853
chr1	31847721	0	GGTTTT	G	18	152	1357	0.115	-	intron_variant&non_coding_transcript_variant	MODIFIER	AL354919.1	ENSG00000203620	Transcript	ENST00000453837.1	lincRNA	0	1/1	ENST00000453837.1:n.129-3579_129-3575del	0	0	0	0	0	0	rs72406137	0	-1	0	deletion	Clone_based_ensembl_gene	0	YES	2	0	0	0	0	0	0	0	0	0	0	0	0	chr1:g.31847739_31847743del	0.2963	0.4024
chr1	31848699	0	T	TG	97	150	1577	0.656	G	intron_variant&non_coding_transcript_variant	MODIFIER	AL354919.1	ENSG00000203620	Transcript	ENST00000453837.1	lincRNA	0	1/1	ENST00000453837.1:n.129-4553dup	0	0	0	0	0	0	rs68058315	0	-1	0	insertion	Clone_based_ensembl_gene	0	YES	2	0	0	0	0	0	0	0	0	0	0	0	0	chr1:g.31848710dup	0.4449	0.4425
chr1	31848699	0	T	TGG	9	150	1577	0.058	GG	intron_variant&non_coding_transcript_variant	MODIFIER	AL354919.1	ENSG00000203620	Transcript	ENST00000453837.1	lincRNA	0	1/1	ENST00000453837.1:n.129-4554_129-4553dup	0	0	0	0	0	0	rs68058315	0	-1	0	insertion	Clone_based_ensembl_gene	0	YES	2	0	0	0	0	0	0	0	0	0	0	0	0	chr1:g.31848709_31848710dup	0	0
chr1	31953470	0	T	TTG	41	152	1759	0.269	TG	intergenic_variant	MODIFIER	0	0	0	0	0	0	0	0	0	0	0	0	0	0	rs138811924	0	0	0	insertion	0	0	0	0	0	0	0	0	0	0	0	0	0	0	0	0	chr1:g.31953497_31953498dup	0	0
chr1	31953470	0	T	TTGTG	8	152	1759	0.051	TGTG	intergenic_variant	MODIFIER	0	0	0	0	0	0	0	0	0	0	0	0	0	0	rs138811924	0	0	0	insertion	0	0	0	0	0	0	0	0	0	0	0	0	0	0	0	0	chr1:g.31953495_31953498dup	0	0
chr1	31958224	0	TTTTC	T	31	152	1643	0.205	-	intergenic_variant	MODIFIER	0	0	0	0	0	0	0	0	0	0	0	0	0	0	rs576324302	0	0	0	deletion	0	0	0	0	0	0	0	0	0	0	0	0	0	0	0	0	chr1:g.31958240_31958243del	0.0408	0.003
chr1	32072267	rs147897053	GCTT	G	28	152	2090	0.186	-	upstream_gene_variant	MODIFIER	TMEM39B	ENSG00000121775	Transcript	ENST00000336294.10	protein_coding	0	0	0	0	0	0	0	0	0	rs147897053	669	1	0	deletion	HGNC	HGNC:25510	YES	1	P1	CCDS351.2	ENSP00000338165	Q9GZU3	0	UPI0000037B9F	0	0	0	0	0	0	chr1:g.32072270_32072272del	0.1488	0.025
chr1	32073234	rs113025185	GGGACATT	G	23	152	882	0.147	-	intron_variant	MODIFIER	TMEM39B	ENSG00000121775	Transcript	ENST00000336294.10	protein_coding	0	1/8	ENST00000336294.10:c.4+188_4+194del	0	0	0	0	0	0	rs113025185	0	1	0	deletion	HGNC	HGNC:25510	YES	1	P1	CCDS351.2	ENSP00000338165	Q9GZU3	0	UPI0000037B9F	0	0	0	0	0	4	chr1:g.32073239_32073245del	0.1488	0.025
chr1	32242456	0	AGAAG	A	26	152	1459	0.173	-	upstream_gene_variant	MODIFIER	FAM167B	ENSG00000183615	Transcript	ENST00000373582.4	protein_coding	0	0	0	0	0	0	0	0	0	rs112387486	4762	1	0	deletion	HGNC	HGNC:28133	YES	1	P1	CCDS358.2	ENSP00000362684	Q9BTA0	0	UPI0000203E2B	0	0	0	0	0	0	chr1:g.32242476_32242479del	0	0
chr1	32251894	0	A	AAG	21	152	1682	0.141	AG	downstream_gene_variant	MODIFIER	FAM167B	ENSG00000183615	Transcript	ENST00000373582.4	protein_coding	0	0	0	0	0	0	0	0	0	rs4012161	3038	1	0	insertion	HGNC	HGNC:28133	YES	1	P1	CCDS358.2	ENSP00000362684	Q9BTA0	0	UPI0000203E2B	0	0	0	0	0	0	chr1:g.32251936_32251937dup	0	0
chr1	32251894	0	AAG	A	54	152	1682	0.346	-	downstream_gene_variant	MODIFIER	FAM167B	ENSG00000183615	Transcript	ENST00000373582.4	protein_coding	0	0	0	0	0	0	0	0	0	rs569116333	3039	1	0	deletion	HGNC	HGNC:28133	YES	1	P1	CCDS358.2	ENSP00000362684	Q9BTA0	0	UPI0000203E2B	0	0	0	0	0	0	chr1:g.32251936_32251937del	0.751	0.646
chr1	32251894	0	AAGAG	A	33	152	1682	0.218	-	downstream_gene_variant	MODIFIER	FAM167B	ENSG00000183615	Transcript	ENST00000373582.4	protein_coding	0	0	0	0	0	0	0	0	0	rs775901903	3039	1	0	deletion	HGNC	HGNC:28133	YES	1	P1	CCDS358.2	ENSP00000362684	Q9BTA0	0	UPI0000203E2B	0	0	0	0	0	0	chr1:g.32251934_32251937del	0	0
chr1	32253850	0	G	GACAC	28	152	2238	0.186	ACAC	downstream_gene_variant	MODIFIER	FAM167B	ENSG00000183615	Transcript	ENST00000373582.4	protein_coding	0	0	0	0	0	0	0	0	0	rs367928600	4994	1	0	insertion	HGNC	HGNC:28133	YES	1	P1	CCDS358.2	ENSP00000362684	Q9BTA0	0	UPI0000203E2B	0	0	0	0	0	0	chr1:g.32253872_32253875dup	0	0
chr1	32272573	0	A	AAGAGAGAGAGAGAAAGAG	15	152	1161	0.096	AGAGAGAGAGAGAAAGAG	upstream_gene_variant	MODIFIER	LCK	ENSG00000182866	Transcript	ENST00000619559.4	protein_coding	0	0	0	0	0	0	0	0	0	rs112969302	1537	1	0	insertion	HGNC	HGNC:6524	YES	1	P1	CCDS359.1	ENSP00000477713	P06239	A0A0S2Z3Y8	UPI0000151F17	0	1	0	0	0	0	chr1:g.32272623_32272640dup	0	0
chr1	32353021	0	T	TTG	27	152	1673	0.179	TG	upstream_gene_variant	MODIFIER	AL109945.1	ENSG00000233775	Transcript	ENST00000448134.1	lincRNA	0	0	0	0	0	0	0	0	0	rs150792506	2358	-1	0	insertion	Clone_based_ensembl_gene	0	YES	2	0	0	0	0	0	0	0	0	0	0	0	0	chr1:g.32353045_32353046dup	0.0801	0.1316
chr1	32637522	rs141995416	TGCACCACC	T	19	152	661	0.141	-	intron_variant	MODIFIER	ZBTB8OS	ENSG00000176261	Transcript	ENST00000468695.5	protein_coding	0	1/6	ENST00000468695.5:c.134-2738_134-2731del	0	0	0	0	0	0	rs141995416	0	-1	0	deletion	HGNC	HGNC:24094	YES	1	P1	CCDS365.1	ENSP00000417677	0	A8K0B5	UPI000007447D	0	0	0	0	0	0	chr1:g.32637527_32637534del	0.0643	0.003
chr1	32649629	0	TAA	T	113	150	861	0.74	-	intron_variant	MODIFIER	ZBTB8OS	ENSG00000176261	Transcript	ENST00000468695.5	protein_coding	0	1/6	ENST00000468695.5:c.133+802_133+803del	0	0	0	0	0	0	rs143048014	0	-1	0	deletion	HGNC	HGNC:24094	YES	1	P1	CCDS365.1	ENSP00000417677	0	A8K0B5	UPI000007447D	0	0	0	0	0	0	chr1:g.32649633_32649634del	0	0
chr1	32684097	0	AAG	A	26	152	2006	0.186	-	3_prime_UTR_variant	MODIFIER	RBBP4	ENSG00000162521	Transcript	ENST00000373493.10	protein_coding	12/12	0	ENST00000373493.10:c.*4399_*4400del	0	5770-5771/7883	0	0	0	0	rs34250196&TMP_ESP_1_33149699_33149702	0	1	0	deletion	HGNC	HGNC:9887	YES	1	P3	CCDS366.1	ENSP00000362592	Q09028	0	UPI000013318C	0	0	0	0	0	6	chr1:g.32684104_32684105del	0.1462	0.2965
chr1	32712645	rs35502938	GTC	G	26	152	1444	0.186	-	regulatory_region_variant	MODIFIER	0	0	RegulatoryFeature	ENSR00000251093	CTCF_binding_site	0	0	0	0	0	0	0	0	0	rs35502938	0	0	0	deletion	0	0	0	0	0	0	0	0	0	0	0	0	0	0	0	0	chr1:g.32712650_32712651del	0.0675	0.003
chr1	32736851	rs141878188	T	TGC	22	152	2084	0.141	GC	upstream_gene_variant	MODIFIER	KIAA1522	ENSG00000162522	Transcript	ENST00000401073.7	protein_coding	0	0	0	0	0	0	0	0	0	rs141878188	4978	1	0	insertion	HGNC	HGNC:29301	YES	2	P3	CCDS41298.1	ENSP00000383851	Q9P206	0	UPI000022ACD0	0	0	0	0	0	0	chr1:g.32736853_32736854dup	0.3628	0.3812
chr1	32813891	rs35929714	T	TTC	151	152	1947	0.994	TC	intron_variant	MODIFIER	YARS	ENSG00000134684	Transcript	ENST00000373477.8	protein_coding	0	1/12	ENST00000373477.8:c.58-2836_58-2835dup	0	0	0	0	0	0	rs142867345	0	-1	0	insertion	HGNC	HGNC:12840	YES	1	P1	CCDS368.1	ENSP00000362576	P54577	A0A0S2Z4R1	UPI0000136762	0	1	0	0	0	0	chr1:g.32813893_32813894dup	0.983	0.941
chr1	32814277	rs75760780	TTCTC	T	11	152	2012	0.071	-	intron_variant	MODIFIER	YARS	ENSG00000134684	Transcript	ENST00000373477.8	protein_coding	0	1/12	ENST00000373477.8:c.57+2907_57+2910del	0	0	0	0	0	0	rs141433943	0	-1	0	deletion	HGNC	HGNC:12840	YES	1	P1	CCDS368.1	ENSP00000362576	P54577	A0A0S2Z4R1	UPI0000136762	0	1	0	0	0	0	chr1:g.32814281_32814284del	0.1408	0.0113
chr1	32815521	rs59542013	C	CA	42	152	2059	0.276	A	intron_variant	MODIFIER	YARS	ENSG00000134684	Transcript	ENST00000373477.8	protein_coding	0	1/12	ENST00000373477.8:c.57+1666dup	0	0	0	0	0	0	rs59542013	0	-1	0	insertion	HGNC	HGNC:12840	YES	1	P1	CCDS368.1	ENSP00000362576	P54577	A0A0S2Z4R1	UPI0000136762	0	1	0	0	0	0	chr1:g.32815524dup	0.1522	0.3011
chr1	32893161	rs4045538	TGC	T	93	152	1476	0.615	-	intron_variant	MODIFIER	HPCA	ENSG00000121905	Transcript	ENST00000373467.4	protein_coding	0	2/3	ENST00000373467.4:c.379-362_379-361del	0	0	0	0	0	0	rs4045538	0	1	0	deletion	HGNC	HGNC:5144	YES	1	P1	CCDS370.1	ENSP00000362566	P84074	0	UPI0000022FC5	0	1	0	0	0	0	chr1:g.32893162_32893163del	0	0
chr1	32949808	rs11408991	G	GT	43	152	1975	0.282	T	intron_variant	MODIFIER	RNF19B	ENSG00000116514	Transcript	ENST00000373456.11	protein_coding	0	1/8	ENST00000373456.11:c.636-35dup	0	0	0	0	0	0	rs11408991	0	-1	0	insertion	HGNC	HGNC:26886	YES	1	P3	CCDS372.2	ENSP00000362555	Q6ZMZ0	0	UPI00015D777B	0	0	0	0	0	0	chr1:g.32949809dup	0.1573	0.3638
chr1	32962768	rs71006378	GA	G	55	152	2207	0.365	-	intron_variant	MODIFIER	RNF19B	ENSG00000116514	Transcript	ENST00000373456.11	protein_coding	0	1/8	ENST00000373456.11:c.635+1282del	0	0	0	0	0	0	rs71006378	0	-1	0	deletion	HGNC	HGNC:26886	YES	1	P3	CCDS372.2	ENSP00000362555	Q6ZMZ0	0	UPI00015D777B	0	0	0	0	0	0	chr1:g.32962770del	0.1973	0.0265
chr1	32963039	rs202208509	GA	G	12	152	2221	0.09	-	intron_variant	MODIFIER	RNF19B	ENSG00000116514	Transcript	ENST00000373456.11	protein_coding	0	1/8	ENST00000373456.11:c.635+1011del	0	0	0	0	0	0	rs202208509	0	-1	0	deletion	HGNC	HGNC:26886	YES	1	P3	CCDS372.2	ENSP00000362555	Q6ZMZ0	0	UPI00015D777B	0	0	0	0	0	0	chr1:g.32963041del	0.0084	0.0008
chr1	32982522	0	A	AAAC	98	152	1937	0.647	AAC	upstream_gene_variant	MODIFIER	AL020995.1	ENSG00000236065	Transcript	ENST00000427524.1	antisense	0	0	0	0	0	0	0	0	0	rs147806808	4552	1	0	insertion	Clone_based_ensembl_gene	0	YES	2	0	0	0	0	0	0	0	0	0	0	0	0	chr1:g.32982537_32982539dup	0.2909	0.2685
chr1	32982858	0	A	ACCAT	23	152	1712	0.154	CCAT	upstream_gene_variant	MODIFIER	AL020995.1	ENSG00000236065	Transcript	ENST00000427524.1	antisense	0	0	0	0	0	0	0	0	0	rs754529081	4216	1	0	insertion	Clone_based_ensembl_gene	0	YES	2	0	0	0	0	0	0	0	0	0	0	0	0	chr1:g.32982896_32982899dup	0	0
chr1	32982858	0	ACCAT	A	41	152	1712	0.269	-	upstream_gene_variant	MODIFIER	AL020995.1	ENSG00000236065	Transcript	ENST00000427524.1	antisense	0	0	0	0	0	0	0	0	0	rs137916552	4213	1	0	deletion	Clone_based_ensembl_gene	0	YES	2	0	0	0	0	0	0	0	0	0	0	0	0	chr1:g.32982896_32982899del	0	0
chr1	32983866	rs66460611	AT	A	95	152	1099	0.628	-	upstream_gene_variant	MODIFIER	AL020995.1	ENSG00000236065	Transcript	ENST00000427524.1	antisense	0	0	0	0	0	0	0	0	0	rs66460611	3208	1	0	deletion	Clone_based_ensembl_gene	0	YES	2	0	0	0	0	0	0	0	0	0	0	0	0	chr1:g.32983875del	0.3512	0.4531
chr1	33023401	0	TACA	T	94	152	1652	0.609	-	intron_variant	MODIFIER	AK2	ENSG00000004455	Transcript	ENST00000354858.10	protein_coding	0	2/5	ENST00000354858.10:c.219+1038_219+1040del	0	0	0	0	0	0	rs71909186	0	-1	0	deletion	HGNC	HGNC:362	YES	1	P4	CCDS374.1	ENSP00000346921	P54819	A0A140VK93	UPI000016781E	0	1	0	0	0	0	chr1:g.33023433_33023435del	0.2282	0.0393
chr1	33049727	rs75603085	CT	C	99	152	2013	0.641	-	intron_variant&non_coding_transcript_variant	MODIFIER	AK2	ENSG00000004455	Transcript	ENST00000548559.1	processed_transcript	0	2/4	ENST00000548559.1:n.190-18067del	0	0	0	0	0	0	rs75603085	0	-1	0	deletion	HGNC	HGNC:362	0	4	0	0	0	0	0	0	0	1	0	0	0	0	chr1:g.33049729del	0.2214	0.0212
chr1	33177050	rs60947572	C	CAT	115	152	1894	0.763	AT	intron_variant	MODIFIER	TRIM62	ENSG00000116525	Transcript	ENST00000291416.10	protein_coding	0	1/4	ENST00000291416.10:c.408+3974_408+3975insAT	0	0	0	0	0	0	rs60947572	0	-1	0	insertion	HGNC	HGNC:25574	YES	1	P1	CCDS376.1	ENSP00000291416	Q9BVG3	0	UPI000004E050	0	0	0	0	0	0	chr1:g.33177050_33177051insAT	0	0.8956
chr1	33177067	0	GCACA	G	88	150	1926	0.591	-	intron_variant	MODIFIER	TRIM62	ENSG00000116525	Transcript	ENST00000291416.10	protein_coding	0	1/4	ENST00000291416.10:c.408+3954_408+3957del	0	0	0	0	0	0	rs10535508	0	-1	0	deletion	HGNC	HGNC:25574	YES	1	P1	CCDS376.1	ENSP00000291416	Q9BVG3	0	UPI000004E050	0	0	0	0	0	0	chr1:g.33177076_33177079del	0	0
chr1	33182600	0	T	TTG	10	152	1529	0.064	TG	upstream_gene_variant	MODIFIER	TRIM62	ENSG00000116525	Transcript	ENST00000291416.10	protein_coding	0	0	0	0	0	0	0	0	0	rs1229746291	557	-1	0	insertion	HGNC	HGNC:25574	YES	1	P1	CCDS376.1	ENSP00000291416	Q9BVG3	0	UPI000004E050	0	0	0	0	0	0	chr1:g.33182634_33182635dup	0	0
chr1	33182600	0	TTGTG	T	113	152	1529	0.75	-	upstream_gene_variant	MODIFIER	TRIM62	ENSG00000116525	Transcript	ENST00000291416.10	protein_coding	0	0	0	0	0	0	0	0	0	rs67670536	558	-1	0	deletion	HGNC	HGNC:25574	YES	1	P1	CCDS376.1	ENSP00000291416	Q9BVG3	0	UPI000004E050	0	0	0	0	0	0	chr1:g.33182632_33182635del	0	0
chr1	33221206	rs139321063	T	TC	10	152	1928	0.064	C	TF_binding_site_variant	MODIFIER	0	0	MotifFeature	ENSM00122525267	0	0	0	0	0	0	0	0	0	0	rs139321063	0	-1	0	insertion	0	0	0	0	0	0	0	0	0	0	0	0	0	0	0	0	chr1:g.33221208dup	0.0633	0.152
chr1	33328555	rs55935051	TCTAC	T	90	152	887	0.59	-	intron_variant	MODIFIER	PHC2	ENSG00000134686	Transcript	ENST00000257118.5	protein_coding	0	13/13	ENST00000257118.5:c.2422+311_2422+314del	0	0	0	0	0	0	rs71792307	0	-1	0	deletion	HGNC	HGNC:3183	YES	1	P4	CCDS378.1	ENSP00000257118	Q8IXK0	0	UPI0000074391	0	0	0	0	0	0	chr1:g.33328558_33328561del	0.2752	0.1059
chr1	33329490	0	CA	C	20	152	1009	0.141	-	intron_variant	MODIFIER	PHC2	ENSG00000134686	Transcript	ENST00000257118.5	protein_coding	0	12/13	ENST00000257118.5:c.2146-345del	0	0	0	0	0	0	rs34875983	0	-1	0	deletion	HGNC	HGNC:3183	YES	1	P4	CCDS378.1	ENSP00000257118	Q8IXK0	0	UPI0000074391	0	0	0	0	0	0	chr1:g.33329500del	0.3946	0.7005
chr1	33331233	rs34504596	GA	G	92	152	2515	0.603	-	intron_variant	MODIFIER	PHC2	ENSG00000134686	Transcript	ENST00000257118.5	protein_coding	0	11/13	ENST00000257118.5:c.2003+114del	0	0	0	0	0	0	rs34504596	0	-1	0	deletion	HGNC	HGNC:3183	YES	1	P4	CCDS378.1	ENSP00000257118	Q8IXK0	0	UPI0000074391	0	0	0	0	0	0	chr1:g.33331235del	0.2754	0.1059
chr1	33336458	rs61642042	G	GT	152	152	1342	1	T	intron_variant	MODIFIER	PHC2	ENSG00000134686	Transcript	ENST00000257118.5	protein_coding	0	8/13	ENST00000257118.5:c.1556-2167dup	0	0	0	0	0	0	rs61642042	0	-1	0	insertion	HGNC	HGNC:3183	YES	1	P4	CCDS378.1	ENSP00000257118	Q8IXK0	0	UPI0000074391	0	0	0	0	0	0	chr1:g.33336466dup	0	0.9191
chr1	33343314	rs202236953	A	AAT	8	150	428	0.052	AT	intron_variant	MODIFIER	PHC2	ENSG00000134686	Transcript	ENST00000257118.5	protein_coding	0	8/13	ENST00000257118.5:c.1556-9023_1556-9022insAT	0	0	0	0	0	0	rs202236953	0	-1	0	insertion	HGNC	HGNC:3183	YES	1	P4	CCDS378.1	ENSP00000257118	Q8IXK0	0	UPI0000074391	0	0	0	0	0	0	chr1:g.33343315_33343316insTA	0.1114	0.0076
chr1	33362759	rs10607655	CTT	C	44	152	2518	0.295	-	intron_variant	MODIFIER	PHC2	ENSG00000134686	Transcript	ENST00000257118.5	protein_coding	0	6/13	ENST00000257118.5:c.976+4355_976+4356del	0	0	0	0	0	0	rs10607655	0	-1	0	deletion	HGNC	HGNC:3183	YES	1	P4	CCDS378.1	ENSP00000257118	Q8IXK0	0	UPI0000074391	0	0	0	0	0	0	chr1:g.33362760_33362761del	0.6014	0.8427
chr1	33363084	rs10531741	ATAG	A	44	152	2185	0.295	-	intron_variant	MODIFIER	PHC2	ENSG00000134686	Transcript	ENST00000257118.5	protein_coding	0	6/13	ENST00000257118.5:c.976+4029_976+4031del	0	0	0	0	0	0	rs10531741	0	-1	0	deletion	HGNC	HGNC:3183	YES	1	P4	CCDS378.1	ENSP00000257118	Q8IXK0	0	UPI0000074391	0	0	0	0	0	0	chr1:g.33363086_33363088del	0.6018	0.8427
chr1	33364359	0	G	GAC	12	152	2099	0.077	AC	intron_variant	MODIFIER	PHC2	ENSG00000134686	Transcript	ENST00000257118.5	protein_coding	0	6/13	ENST00000257118.5:c.976+2755_976+2756dup	0	0	0	0	0	0	rs1476089270	0	-1	0	insertion	HGNC	HGNC:3183	YES	1	P4	CCDS378.1	ENSP00000257118	Q8IXK0	0	UPI0000074391	0	0	0	0	0	0	chr1:g.33364382_33364383dup	0	0
chr1	33364359	0	GAC	G	68	152	2099	0.449	-	intron_variant	MODIFIER	PHC2	ENSG00000134686	Transcript	ENST00000257118.5	protein_coding	0	6/13	ENST00000257118.5:c.976+2755_976+2756del	0	0	0	0	0	0	rs34902529	0	-1	0	deletion	HGNC	HGNC:3183	YES	1	P4	CCDS378.1	ENSP00000257118	Q8IXK0	0	UPI0000074391	0	0	0	0	0	0	chr1:g.33364382_33364383del	0.4391	0.3457
chr1	33364390	0	TCACACACACACACA	T	14	152	2120	0.09	-	intron_variant	MODIFIER	PHC2	ENSG00000134686	Transcript	ENST00000257118.5	protein_coding	0	6/13	ENST00000257118.5:c.976+2712_976+2725del	0	0	0	0	0	0	rs145005684	0	-1	0	deletion	HGNC	HGNC:3183	YES	1	P4	CCDS378.1	ENSP00000257118	Q8IXK0	0	UPI0000074391	0	0	0	0	0	0	chr1:g.33364412_33364425del	0	0
chr1	33364422	rs1553186456	A	ACG	12	150	2412	0.084	CG	intron_variant	MODIFIER	PHC2	ENSG00000134686	Transcript	ENST00000257118.5	protein_coding	0	6/13	ENST00000257118.5:c.976+2693_976+2694insCG	0	0	0	0	0	0	rs1276306678	0	-1	0	insertion	HGNC	HGNC:3183	YES	1	P4	CCDS378.1	ENSP00000257118	Q8IXK0	0	UPI0000074391	0	0	0	0	0	0	chr1:g.33364423_33364424insGC	0	0
chr1	33364422	0	A	ACACACACACG	20	150	2412	0.13	CACACACACG	intron_variant	MODIFIER	PHC2	ENSG00000134686	Transcript	ENST00000257118.5	protein_coding	0	6/13	ENST00000257118.5:c.976+2693_976+2694insCGTGTGTGTG	0	0	0	0	0	0	rs1276306678	0	-1	0	insertion	HGNC	HGNC:3183	YES	1	P4	CCDS378.1	ENSP00000257118	Q8IXK0	0	UPI0000074391	0	0	0	0	0	0	chr1:g.33364425_33364426insACACACGCAC	0	0
chr1	33364422	0	A	ACACACACG	10	150	2412	0.065	CACACACG	intron_variant	MODIFIER	PHC2	ENSG00000134686	Transcript	ENST00000257118.5	protein_coding	0	6/13	ENST00000257118.5:c.976+2693_976+2694insCGTGTGTG	0	0	0	0	0	0	rs1276306678	0	-1	0	insertion	HGNC	HGNC:3183	YES	1	P4	CCDS378.1	ENSP00000257118	Q8IXK0	0	UPI0000074391	0	0	0	0	0	0	chr1:g.33364425_33364426insACACGCAC	0	0
chr1	33383903	rs147979981	CAG	C	14	152	2487	0.103	-	intron_variant&non_coding_transcript_variant	MODIFIER	PHC2	ENSG00000134686	Transcript	ENST00000468406.5	processed_transcript	0	1/5	ENST00000468406.5:n.85-8312_85-8311del	0	0	0	0	0	0	rs147979981	0	-1	0	deletion	HGNC	HGNC:3183	0	3	0	0	0	0	0	0	0	0	0	0	0	0	chr1:g.33383904_33383905del	0.1891	0.2799
chr1	33421127	rs10535128	ATGT	A	36	152	1611	0.244	-	intron_variant&non_coding_transcript_variant	MODIFIER	PHC2	ENSG00000134686	Transcript	ENST00000484692.1	processed_transcript	0	1/2	ENST00000484692.1:n.77+9846_77+9848del	0	0	0	0	0	0	rs10535128	0	-1	0	deletion	HGNC	HGNC:3183	0	3	0	0	0	0	0	0	0	0	0	0	0	0	chr1:g.33421131_33421133del	0.3466	0.2436
chr1	33432241	0	G	GT	22	150	797	0.149	T	upstream_gene_variant	MODIFIER	PHC2	ENSG00000134686	Transcript	ENST00000484692.1	processed_transcript	0	0	0	0	0	0	0	0	0	rs11410120	1189	-1	0	insertion	HGNC	HGNC:3183	0	3	0	0	0	0	0	0	0	0	0	0	0	0	chr1:g.33432250dup	0	0.8858
chr1	33432241	0	G	GTT	16	150	797	0.104	TT	upstream_gene_variant	MODIFIER	PHC2	ENSG00000134686	Transcript	ENST00000484692.1	processed_transcript	0	0	0	0	0	0	0	0	0	rs11410120	1189	-1	0	insertion	HGNC	HGNC:3183	0	3	0	0	0	0	0	0	0	0	0	0	0	0	chr1:g.33432249_33432250dup	0	0
chr1	33435256	rs35746621	AT	A	22	152	1732	0.141	-	upstream_gene_variant	MODIFIER	PHC2	ENSG00000134686	Transcript	ENST00000484692.1	processed_transcript	0	0	0	0	0	0	0	0	0	rs35746621	4205	-1	0	deletion	HGNC	HGNC:3183	0	3	0	0	0	0	0	0	0	0	0	0	0	0	chr1:g.33435257del	0.1709	0.0182
chr1	34755518	rs35450602	G	GC	65	152	2049	0.429	C	intron_variant	MODIFIER	GJB5	ENSG00000189280	Transcript	ENST00000338513.1	protein_coding	0	1/1	ENST00000338513.1:c.-25+324dup	0	0	0	0	0	0	rs35450602	0	1	0	insertion	HGNC	HGNC:4287	YES	1	P1	CCDS382.1	ENSP00000340811	O95377	0	UPI0000051E62	0	0	0	0	0	1	chr1:g.34755519dup	0.5453	0.8381
chr1	34866784	0	A	AC	99	152	1633	0.654	C	intron_variant	MODIFIER	DLGAP3	ENSG00000116544	Transcript	ENST00000373347.6	protein_coding	0	11/11	ENST00000373347.6:c.2721+263dup	0	0	0	0	0	0	rs112932264	0	-1	0	insertion	HGNC	HGNC:30368	YES	5	P1	CCDS30670.1	ENSP00000362444	O95886	0	UPI00003D4D81	0	0	0	0	0	0	chr1:g.34866791dup	0	0.1732
chr1	35079421	rs61645515	G	GGC	152	152	2072	1	GC	intron_variant	MODIFIER	ZMYM1	ENSG00000197056	Transcript	ENST00000650449.1	protein_coding	0	3/12	ENST00000650449.1:c.-197+203_-197+204insCG	0	0	0	0	0	0	rs72510664	0	1	0	insertion	HGNC	HGNC:26253	YES	0	P1	CCDS41302.1	ENSP00000496876	Q5SVZ6	0	UPI0000203ED6	0	0	0	0	0	1	chr1:g.35079422_35079423insCG	0	0.9992
chr1	35080948	0	AT	A	132	152	1176	0.872	-	intron_variant	MODIFIER	ZMYM1	ENSG00000197056	Transcript	ENST00000650449.1	protein_coding	0	3/12	ENST00000650449.1:c.-197+1741del	0	0	0	0	0	0	rs5773495	0	1	0	deletion	HGNC	HGNC:26253	YES	0	P1	CCDS41302.1	ENSP00000496876	Q5SVZ6	0	UPI0000203ED6	0	0	0	0	0	11	chr1:g.35080960del	0.9018	0.8752
chr1	35162764	rs11340913	GT	G	77	152	1212	0.506	-	intergenic_variant	MODIFIER	0	0	0	0	0	0	0	0	0	0	0	0	0	0	rs11340913	0	0	0	deletion	0	0	0	0	0	0	0	0	0	0	0	0	0	0	0	0	chr1:g.35162765del	0.628	0.4803
chr1	35190485	rs149663065	TAATC	T	16	152	1466	0.103	-	intron_variant	MODIFIER	SFPQ	ENSG00000116560	Transcript	ENST00000357214.6	protein_coding	0	4/9	ENST00000357214.6:c.1415+9_1415+12del	0	0	0	0	0	0	rs149663065	0	-1	0	deletion	HGNC	HGNC:10774	YES	1	P1	CCDS388.1	ENSP00000349748	P23246	A0A384N5Z8	UPI00001358B9	0	1	0	0	0	0	chr1:g.35190490_35190493del	0.0727	0.087
chr1	35191768	rs77556733	A	ACT	97	152	1628	0.641	CT	intron_variant	MODIFIER	SFPQ	ENSG00000116560	Transcript	ENST00000357214.6	protein_coding	0	1/9	ENST00000357214.6:c.829-241_829-240dup	0	0	0	0	0	0	rs77556733	0	-1	0	insertion	HGNC	HGNC:10774	YES	1	P1	CCDS388.1	ENSP00000349748	P23246	A0A384N5Z8	UPI00001358B9	0	1	0	0	0	0	chr1:g.35191769_35191770dup	0.4016	0.6316
chr1	35192209	rs142470364	CAT	C	48	152	1063	0.321	-	intron_variant	MODIFIER	SFPQ	ENSG00000116560	Transcript	ENST00000357214.6	protein_coding	0	1/9	ENST00000357214.6:c.828+11_828+12del	0	0	0	0	0	0	rs142470364	0	-1	0	deletion	HGNC	HGNC:10774	YES	1	P1	CCDS388.1	ENSP00000349748	P23246	A0A384N5Z8	UPI00001358B9	0	1	0	0	0	0	chr1:g.35192211_35192212del	0.1466	0.1029
chr1	35269385	rs59169140	AAGTGCATCTTT	A	66	152	1548	0.429	-	intron_variant	MODIFIER	ZMYM4	ENSG00000146463	Transcript	ENST00000314607.10	protein_coding	0	1/29	ENST00000314607.10:c.39+315_39+325del	0	0	0	0	0	0	rs72327719	0	1	0	deletion	HGNC	HGNC:13055	YES	2	P1	CCDS389.1	ENSP00000322915	Q5VZL5	0	UPI0000203EE6	0	0	0	0	0	14	chr1:g.35269400_35269410del	0.5072	0.2284
chr1	35452825	0	TCAAA	T	51	152	823	0.34	-	intron_variant	MODIFIER	KIAA0319L	ENSG00000142687	Transcript	ENST00000325722.8	protein_coding	0	12/20	ENST00000325722.8:c.1913+728_1913+731del	0	0	0	0	0	0	rs1491347948&rs34021272	0	-1	0	deletion	HGNC	HGNC:30071	YES	1	P1	CCDS390.1	ENSP00000318406	Q8IZA0	0	UPI000003F081	0	1	0	0	0	0	chr1:g.35452856_35452859del	0	0
chr1	35557305	0	CGGA	C	84	150	1725	0.565	-	5_prime_UTR_variant	MODIFIER	KIAA0319L	ENSG00000142687	Transcript	ENST00000325722.8	protein_coding	1/21	0	ENST00000325722.8:c.-130_-128del	0	96-98/4777	0	0	0	0	rs28366020	0	-1	0	deletion	HGNC	HGNC:30071	YES	1	P1	CCDS390.1	ENSP00000318406	Q8IZA0	0	UPI000003F081	0	1	0	0	0	0	chr1:g.35557318_35557320del	0.4527	0.7179
chr1	35558058	0	CT	C	13	150	685	0.091	-	upstream_gene_variant	MODIFIER	KIAA0319L	ENSG00000142687	Transcript	ENST00000325722.8	protein_coding	0	0	0	0	0	0	0	0	0	rs112310803	656	-1	0	deletion	HGNC	HGNC:30071	YES	1	P1	CCDS390.1	ENSP00000318406	Q8IZA0	0	UPI000003F081	0	1	0	0	0	0	chr1:g.35558070del	0	0
chr1	35639031	rs200817929	ATC	A	25	152	1487	0.167	-	intron_variant	MODIFIER	PSMB2	ENSG00000126067	Transcript	ENST00000373237.4	protein_coding	0	1/5	ENST00000373237.4:c.91+2309_91+2310del	0	0	0	0	0	0	rs200817929	0	-1	0	deletion	HGNC	HGNC:9539	YES	1	P1	CCDS394.1	ENSP00000362334	P49721	A0A140VJS6	UPI0000111E4C	0	0	0	0	0	0	chr1:g.35639032_35639033del	0.0673	0.0015
chr1	35808170	0	T	TGGC	81	150	904	0.539	GGC	5_prime_UTR_variant	MODIFIER	AGO4	ENSG00000134698	Transcript	ENST00000373210.4	protein_coding	1/18	0	ENST00000373210.4:c.-223_-221dup	0	155-156/7272	0	0	0	0	rs544199267	0	1	0	insertion	HGNC	HGNC:18424	YES	1	P1	CCDS397.1	ENSP00000362306	Q9HCK5	0	UPI00001684D9	0	0	0	0	0	26	chr1:g.35808194_35808196dup	0.0501	0.0628
chr1	36083606	rs143406521	A	ACT	152	152	1885	1	CT	upstream_gene_variant	MODIFIER	TEKT2	ENSG00000092850	Transcript	ENST00000207457.8	protein_coding	0	0	0	0	0	0	0	0	0	rs143406521	487	1	0	insertion	HGNC	HGNC:11725	YES	1	P1	CCDS401.1	ENSP00000207457	Q9UIF3	0	UPI0000001C3D	0	0	0	0	0	0	chr1:g.36083607_36083608insTC	0.9201	0
chr1	36114887	rs5773519	A	AC	152	152	1927	1	C	intron_variant	MODIFIER	COL8A2	ENSG00000171812	Transcript	ENST00000397799.2	protein_coding	0	2/3	ENST00000397799.2:c.-17+820dup	0	0	0	0	0	0	rs5773519	0	-1	0	insertion	HGNC	HGNC:2216	YES	5	P3	CCDS403.1	ENSP00000380901	P25067	0	UPI00001B2F2D	0	1	0	0	0	0	chr1:g.36114888dup	0.0942	0.0991
chr1	36149063	rs58710983	GT	G	150	152	2758	0.987	-	intron_variant	MODIFIER	TRAPPC3	ENSG00000054116	Transcript	ENST00000616395.4	protein_coding	0	1/4	ENST00000616395.4:c.42+273del	0	0	0	0	0	0	rs58710983	0	-1	0	deletion	HGNC	HGNC:19942	YES	3	0	CCDS72758.1	ENSP00000480332	0	A0A087WWM0	UPI00027A7713	0	0	0	0	0	0	chr1:g.36149065del	0.8095	0.8752
chr1	36156602	rs146238681	TGCG	T	13	150	1536	0.091	-	intron_variant	MODIFIER	MAP7D1	ENSG00000116871	Transcript	ENST00000373151.6	protein_coding	0	1/16	ENST00000373151.6:c.46+151_46+153del	0	0	0	0	0	0	rs146238681	0	1	0	deletion	HGNC	HGNC:25514	YES	1	0	CCDS30673.1	ENSP00000362244	Q3KQU3	0	UPI00005C3036	0	0	0	0	0	11	chr1:g.36156614_36156616del	0.0327	0
chr1	36158142	rs76839660	AG	A	69	150	1299	0.461	-	intron_variant	MODIFIER	MAP7D1	ENSG00000116871	Transcript	ENST00000373151.6	protein_coding	0	1/16	ENST00000373151.6:c.46+1685del	0	0	0	0	0	0	rs76839660	0	1	0	deletion	HGNC	HGNC:25514	YES	1	0	CCDS30673.1	ENSP00000362244	Q3KQU3	0	UPI00005C3036	0	0	0	0	0	5	chr1:g.36158148del	0.3982	0.084
chr1	36158816	rs145924747	AT	A	12	152	1499	0.077	-	intron_variant	MODIFIER	MAP7D1	ENSG00000116871	Transcript	ENST00000373151.6	protein_coding	0	1/16	ENST00000373151.6:c.46+2357del	0	0	0	0	0	0	rs145924747	0	1	0	deletion	HGNC	HGNC:25514	YES	1	0	CCDS30673.1	ENSP00000362244	Q3KQU3	0	UPI00005C3036	0	0	0	0	0	3	chr1:g.36158820del	0.0455	0.0023
chr1	36161863	0	A	ATGTGTGTG	60	152	2218	0.391	TGTGTGTG	intron_variant	MODIFIER	MAP7D1	ENSG00000116871	Transcript	ENST00000373151.6	protein_coding	0	1/16	ENST00000373151.6:c.46+5406_46+5413dup	0	0	0	0	0	0	rs371183852	0	1	0	insertion	HGNC	HGNC:25514	YES	1	0	CCDS30673.1	ENSP00000362244	Q3KQU3	0	UPI00005C3036	0	0	0	0	0	13	chr1:g.36161869_36161876dup	0	0
chr1	36161877	0	A	ATG	14	152	2352	0.09	TG	intron_variant	MODIFIER	MAP7D1	ENSG00000116871	Transcript	ENST00000373151.6	protein_coding	0	1/16	ENST00000373151.6:c.46+5447_46+5448dup	0	0	0	0	0	0	rs1391386058	0	1	0	insertion	HGNC	HGNC:25514	YES	1	0	CCDS30673.1	ENSP00000362244	Q3KQU3	0	UPI00005C3036	0	0	0	0	0	34	chr1:g.36161910_36161911dup	0	0
chr1	36161877	0	ATG	A	61	152	2352	0.397	-	intron_variant	MODIFIER	MAP7D1	ENSG00000116871	Transcript	ENST00000373151.6	protein_coding	0	1/16	ENST00000373151.6:c.46+5447_46+5448del	0	0	0	0	0	0	rs10531948	0	1	0	deletion	HGNC	HGNC:25514	YES	1	0	CCDS30673.1	ENSP00000362244	Q3KQU3	0	UPI00005C3036	0	0	0	0	0	32	chr1:g.36161910_36161911del	0	0
chr1	36167757	rs35672051	ACTC	A	70	152	2699	0.462	-	intron_variant	MODIFIER	MAP7D1	ENSG00000116871	Transcript	ENST00000373151.6	protein_coding	0	1/16	ENST00000373151.6:c.47-3210_47-3208del	0	0	0	0	0	0	rs35672051	0	1	0	deletion	HGNC	HGNC:25514	YES	1	0	CCDS30673.1	ENSP00000362244	Q3KQU3	0	UPI00005C3036	0	0	0	0	0	3	chr1:g.36167761_36167763del	0.4768	0.329
chr1	36170494	rs11368766	C	CA	152	152	3139	1	A	intron_variant	MODIFIER	MAP7D1	ENSG00000116871	Transcript	ENST00000373151.6	protein_coding	0	1/16	ENST00000373151.6:c.47-475dup	0	0	0	0	0	0	rs11368766	0	1	0	insertion	HGNC	HGNC:25514	YES	1	0	CCDS30673.1	ENSP00000362244	Q3KQU3	0	UPI00005C3036	0	0	0	0	0	2	chr1:g.36170496dup	0.8706	0.9841
chr1	36175087	rs142415462	ACCAGGTCCCTGGAGCCCTCACATACT	A	65	152	1750	0.429	-	intron_variant	MODIFIER	MAP7D1	ENSG00000116871	Transcript	ENST00000373151.6	protein_coding	0	6/16	ENST00000373151.6:c.850+89_850+114del	0	0	0	0	0	0	rs142415462	0	1	0	deletion	HGNC	HGNC:25514	YES	1	0	CCDS30673.1	ENSP00000362244	Q3KQU3	0	UPI00005C3036	0	0	0	0	0	9	chr1:g.36175097_36175122del	0.1256	0.1006
chr1	36178099	rs3045695	GAGA	G	31	152	1978	0.212	-	inframe_deletion	MODERATE	MAP7D1	ENSG00000116871	Transcript	ENST00000373151.6	protein_coding	9/17	0	ENST00000373151.6:c.1609_1611del	ENSP00000362244.2:p.Lys537del	1823-1825/3324	1607-1609/2526	536-537/841	EK/E	gAGAag/gag	rs141305015&COSM1342273&COSM5827881	0	1	0	deletion	HGNC	HGNC:25514	YES	1	0	CCDS30673.1	ENSP00000362244	Q3KQU3	0	UPI00005C3036	0	0	0	0	hmmpanther:PTHR15073&hmmpanther:PTHR15073:SF2&MobiDB_lite:mobidb-lite&MobiDB_lite:mobidb-lite&Low_complexity_(Seg):seg	2	chr1:g.36178102_36178104del	0.0645	0.003
chr1	36178831	rs3831971	C	CGGCG	79	152	1943	0.519	GGCG	intron_variant	MODIFIER	MAP7D1	ENSG00000116871	Transcript	ENST00000373151.6	protein_coding	0	11/16	ENST00000373151.6:c.2025+15_2025+18dup	0	0	0	0	0	0	rs142470160	0	1	0	insertion	HGNC	HGNC:25514	YES	1	0	CCDS30673.1	ENSP00000362244	Q3KQU3	0	UPI00005C3036	0	0	0	0	0	10	chr1:g.36178838_36178841dup	0.2937	0.5408
chr1	36236253	rs145180687	CTG	C	151	152	715	0.994	-	intron_variant	MODIFIER	THRAP3	ENSG00000054118	Transcript	ENST00000354618.10	protein_coding	0	1/11	ENST00000354618.10:c.-135+11749_-135+11750del	0	0	0	0	0	0	rs145180687	0	1	0	deletion	HGNC	HGNC:22964	YES	1	P2	CCDS405.1	ENSP00000346634	Q9Y2W1	0	UPI0000203F28	0	1	0	0	0	0	chr1:g.36236254_36236255del	0	0
chr1	36240734	rs879452909	AT	A	11	152	801	0.071	-	intron_variant	MODIFIER	THRAP3	ENSG00000054118	Transcript	ENST00000354618.10	protein_coding	0	1/11	ENST00000354618.10:c.-135+16239del	0	0	0	0	0	0	rs879452909	0	1	0	deletion	HGNC	HGNC:22964	YES	1	P2	CCDS405.1	ENSP00000346634	Q9Y2W1	0	UPI0000203F28	0	1	0	0	0	9	chr1:g.36240744del	0	0
chr1	36249685	0	A	AGTGT	21	152	1734	0.147	GTGT	intron_variant	MODIFIER	THRAP3	ENSG00000054118	Transcript	ENST00000354618.10	protein_coding	0	1/11	ENST00000354618.10:c.-134-9665_-134-9662dup	0	0	0	0	0	0	rs112896222	0	1	0	insertion	HGNC	HGNC:22964	YES	1	P2	CCDS405.1	ENSP00000346634	Q9Y2W1	0	UPI0000203F28	0	1	0	0	0	35	chr1:g.36249717_36249720dup	0	0
chr1	36249685	0	A	AGTGTGT	77	152	1734	0.5	GTGTGT	intron_variant	MODIFIER	THRAP3	ENSG00000054118	Transcript	ENST00000354618.10	protein_coding	0	1/11	ENST00000354618.10:c.-134-9667_-134-9662dup	0	0	0	0	0	0	rs112896222	0	1	0	insertion	HGNC	HGNC:22964	YES	1	P2	CCDS405.1	ENSP00000346634	Q9Y2W1	0	UPI0000203F28	0	1	0	0	0	35	chr1:g.36249715_36249720dup	0	0
chr1	36249685	0	A	AGTGTGTGT	15	152	1734	0.103	GTGTGTGT	intron_variant	MODIFIER	THRAP3	ENSG00000054118	Transcript	ENST00000354618.10	protein_coding	0	1/11	ENST00000354618.10:c.-134-9669_-134-9662dup	0	0	0	0	0	0	rs112896222	0	1	0	insertion	HGNC	HGNC:22964	YES	1	P2	CCDS405.1	ENSP00000346634	Q9Y2W1	0	UPI0000203F28	0	1	0	0	0	35	chr1:g.36249713_36249720dup	0	0
chr1	36249685	0	A	AGTGTGTGTGTGT	23	152	1734	0.147	GTGTGTGTGTGT	intron_variant	MODIFIER	THRAP3	ENSG00000054118	Transcript	ENST00000354618.10	protein_coding	0	1/11	ENST00000354618.10:c.-134-9673_-134-9662dup	0	0	0	0	0	0	rs112896222	0	1	0	insertion	HGNC	HGNC:22964	YES	1	P2	CCDS405.1	ENSP00000346634	Q9Y2W1	0	UPI0000203F28	0	1	0	0	0	35	chr1:g.36249709_36249720dup	0	0
chr1	36387768	0	GAC	G	32	152	2693	0.205	-	upstream_gene_variant	MODIFIER	STK40	ENSG00000196182	Transcript	ENST00000373130.7	protein_coding	0	0	0	0	0	0	0	0	0	rs5773522	1881	-1	0	deletion	HGNC	HGNC:21373	YES	1	0	CCDS60089.1	ENSP00000362222	Q8N2I9	0	UPI00003FF919	0	0	0	0	0	0	chr1:g.36387793_36387794del	0	0.264
chr1	36397528	rs56112685	G	GCAAA	41	152	2093	0.269	CAAA	intron_variant	MODIFIER	LSM10	ENSG00000181817	Transcript	ENST00000315732.3	protein_coding	0	1/1	ENST00000315732.3:c.-25+238_-25+239insTTTG	0	0	0	0	0	0	rs144963722	0	-1	0	insertion	HGNC	HGNC:17562	YES	1	P1	CCDS408.1	ENSP00000319341	Q969L4	0	UPI000012E96D	0	0	0	0	0	0	chr1:g.36397529_36397530insAAAC	0.2304	0.1104
chr1	36450149	rs3079364	TAA	T	16	152	1848	0.103	-	intron_variant	MODIFIER	OSCP1	ENSG00000116885	Transcript	ENST00000356637.9	protein_coding	0	1/10	ENST00000356637.9:c.112+107_112+108del	0	0	0	0	0	0	rs3079364	0	-1	0	deletion	HGNC	HGNC:29971	YES	5	A1	CCDS81301.1	ENSP00000349052	Q8WVF1	0	UPI00003505F8	0	0	0	0	0	0	chr1:g.36450150_36450151del	0.1348	0.0741
chr1	36482305	0	CG	C	46	150	1094	0.312	-	intron_variant	MODIFIER	CSF3R	ENSG00000119535	Transcript	ENST00000373103.5	protein_coding	0	1/16	ENST00000373103.5:c.-81+505del	0	0	0	0	0	0	rs11295216	0	-1	0	deletion	HGNC	HGNC:2439	YES	1	P4	CCDS414.1	ENSP00000362195	Q99062	0	UPI000002AA5A	0	1	0	0	0	0	chr1:g.36482315del	0.5683	0.5053
chr1	37452688	rs34916887	C	CT	44	152	2438	0.288	T	downstream_gene_variant	MODIFIER	LINC01137	ENSG00000233621	Transcript	ENST00000424989.1	antisense	0	0	0	0	0	0	0	0	0	rs34916887	2190	-1	0	insertion	HGNC	HGNC:49453	YES	2	0	0	0	0	0	0	0	0	0	0	0	0	chr1:g.37452689dup	0.5661	0.7791
chr1	37467219	rs151052780	AG	A	28	152	2674	0.186	-	intron_variant&non_coding_transcript_variant	MODIFIER	LINC01137	ENSG00000233621	Transcript	ENST00000424989.1	antisense	0	1/2	ENST00000424989.1:n.268+6924del	0	0	0	0	0	0	rs151052780	0	-1	0	deletion	HGNC	HGNC:49453	YES	2	0	0	0	0	0	0	0	0	0	0	0	0	chr1:g.37467220del	0.0865	0.0325
chr1	37480825	rs4025838	GCTC	G	59	152	2758	0.385	-	intron_variant	MODIFIER	ZC3H12A	ENSG00000163874	Transcript	ENST00000373087.7	protein_coding	0	3/5	ENST00000373087.7:c.583+400_583+402del	0	0	0	0	0	0	rs4025838	0	1	0	deletion	HGNC	HGNC:26259	YES	1	P1	CCDS417.1	ENSP00000362179	Q5D1E8	0	UPI000004D30E	0	0	0	0	0	3	chr1:g.37480829_37480831del	0.238	0.1165
chr1	37693399	rs34875507	A	AT	52	152	1236	0.333	T	intron_variant	MODIFIER	CDCA8	ENSG00000134690	Transcript	ENST00000373055.6	protein_coding	0	2/9	ENST00000373055.6:c.223+374dup	0	0	0	0	0	0	rs34875507	0	1	0	insertion	HGNC	HGNC:14629	YES	1	P1	CCDS424.1	ENSP00000362146	Q53HL2	0	UPI000007033D	0	0	0	0	0	8	chr1:g.37693407dup	0.2244	0.0106
chr1	37853212	rs36049438	CT	C	50	152	2427	0.327	-	intron_variant	MODIFIER	MTF1	ENSG00000188786	Transcript	ENST00000373036.5	protein_coding	0	2/10	ENST00000373036.5:c.408+4038del	0	0	0	0	0	0	rs36049438	0	-1	0	deletion	HGNC	HGNC:7428	YES	1	P1	CCDS30676.1	ENSP00000362127	Q14872	0	UPI000006E9B3	0	1	0	0	0	0	chr1:g.37853214del	0.1957	0.0666
chr1	37862263	rs140670679	CAG	C	50	152	1908	0.327	-	upstream_gene_variant	MODIFIER	MTF1	ENSG00000188786	Transcript	ENST00000373036.5	protein_coding	0	0	0	0	0	0	0	0	0	rs140670679	2672	-1	0	deletion	HGNC	HGNC:7428	YES	1	P1	CCDS30676.1	ENSP00000362127	Q14872	0	UPI000006E9B3	0	1	0	0	0	0	chr1:g.37862264_37862265del	0.1731	0.0076
chr1	37866385	0	T	TTCTC	16	152	1333	0.103	TCTC	intron_variant	MODIFIER	INPP5B	ENSG00000204084	Transcript	ENST00000373024.8	protein_coding	0	21/23	ENST00000373024.8:c.2386+70_2386+73dup	0	0	0	0	0	0	rs372024625	0	-1	0	insertion	HGNC	HGNC:6077	YES	1	P2	CCDS41306.1	ENSP00000362115	P32019	0	UPI0000458AD7	0	0	0	0	0	0	chr1:g.37866404_37866407dup	0	0
chr1	37866402	rs149926262	TCTCTCACA	T	77	150	1364	0.519	-	intron_variant	MODIFIER	INPP5B	ENSG00000204084	Transcript	ENST00000373024.8	protein_coding	0	21/23	ENST00000373024.8:c.2386+49_2386+56del	0	0	0	0	0	0	rs149926262	0	-1	0	deletion	HGNC	HGNC:6077	YES	1	P2	CCDS41306.1	ENSP00000362115	P32019	0	UPI0000458AD7	0	0	0	0	0	0	chr1:g.37866404_37866411del	0	0
chr1	37866406	0	T	TCACACACACACACA	9	150	1339	0.058	CACACACACACACA	intron_variant	MODIFIER	INPP5B	ENSG00000204084	Transcript	ENST00000373024.8	protein_coding	0	21/23	ENST00000373024.8:c.2386+39_2386+52dup	0	0	0	0	0	0	rs748938943	0	-1	0	insertion	HGNC	HGNC:6077	YES	1	P2	CCDS41306.1	ENSP00000362115	P32019	0	UPI0000458AD7	0	0	0	0	0	0	chr1:g.37866423_37866436dup	0	0
chr1	37866406	0	T	TCACACACACACACACA	14	150	1339	0.091	CACACACACACACACA	intron_variant	MODIFIER	INPP5B	ENSG00000204084	Transcript	ENST00000373024.8	protein_coding	0	21/23	ENST00000373024.8:c.2386+37_2386+52dup	0	0	0	0	0	0	rs748938943	0	-1	0	insertion	HGNC	HGNC:6077	YES	1	P2	CCDS41306.1	ENSP00000362115	P32019	0	UPI0000458AD7	0	0	0	0	0	0	chr1:g.37866421_37866436dup	0	0
chr1	37866406	0	T	TCACACACACACACACACA	11	150	1339	0.078	CACACACACACACACACA	intron_variant	MODIFIER	INPP5B	ENSG00000204084	Transcript	ENST00000373024.8	protein_coding	0	21/23	ENST00000373024.8:c.2386+35_2386+52dup	0	0	0	0	0	0	rs748938943	0	-1	0	insertion	HGNC	HGNC:6077	YES	1	P2	CCDS41306.1	ENSP00000362115	P32019	0	UPI0000458AD7	0	0	0	0	0	0	chr1:g.37866419_37866436dup	0	0
chr1	37932151	rs541595693	GC	G	20	152	1610	0.128	-	intron_variant	MODIFIER	INPP5B	ENSG00000204084	Transcript	ENST00000373024.8	protein_coding	0	6/23	ENST00000373024.8:c.392-99del	0	0	0	0	0	0	rs541595693	0	-1	0	deletion	HGNC	HGNC:6077	YES	1	P2	CCDS41306.1	ENSP00000362115	P32019	0	UPI0000458AD7	0	0	0	0	0	0	chr1:g.37932152del	0.1428	0.1142
chr1	37932153	rs563363405	GCAC	G	20	152	1600	0.128	-	intron_variant	MODIFIER	INPP5B	ENSG00000204084	Transcript	ENST00000373024.8	protein_coding	0	6/23	ENST00000373024.8:c.392-103_392-101del	0	0	0	0	0	0	rs563363405	0	-1	0	deletion	HGNC	HGNC:6077	YES	1	P2	CCDS41306.1	ENSP00000362115	P32019	0	UPI0000458AD7	0	0	0	0	0	0	chr1:g.37932154_37932156del	0.1428	0.1142
chr1	37932160	rs771684713	AGGGTT	A	20	152	1588	0.128	-	intron_variant	MODIFIER	INPP5B	ENSG00000204084	Transcript	ENST00000373024.8	protein_coding	0	6/23	ENST00000373024.8:c.392-112_392-108del	0	0	0	0	0	0	rs771684713	0	-1	0	deletion	HGNC	HGNC:6077	YES	1	P2	CCDS41306.1	ENSP00000362115	P32019	0	UPI0000458AD7	0	0	0	0	0	0	chr1:g.37932161_37932165del	0	0
chr1	37932165	rs776662544	T	TACA	20	152	1561	0.128	ACA	intron_variant	MODIFIER	INPP5B	ENSG00000204084	Transcript	ENST00000373024.8	protein_coding	0	6/23	ENST00000373024.8:c.392-113_392-112insTGT	0	0	0	0	0	0	rs776662544	0	-1	0	insertion	HGNC	HGNC:6077	YES	1	P2	CCDS41306.1	ENSP00000362115	P32019	0	UPI0000458AD7	0	0	0	0	0	0	chr1:g.37932165_37932166insACA	0	0
chr1	37990356	rs28366032	TGAG	T	20	152	1882	0.128	-	upstream_gene_variant	MODIFIER	SF3A3	ENSG00000183431	Transcript	ENST00000373019.5	protein_coding	0	0	0	0	0	0	0	0	0	rs72510697	335	-1	0	deletion	HGNC	HGNC:10767	YES	1	P1	CCDS428.1	ENSP00000362110	Q12874	0	UPI0000135469	0	0	0	0	0	0	chr1:g.37990359_37990361del	0.1074	0.0038
chr1	37994565	rs11368555	C	CT	148	150	827	0.987	T	upstream_gene_variant	MODIFIER	SF3A3	ENSG00000183431	Transcript	ENST00000373019.5	protein_coding	0	0	0	0	0	0	0	0	0	rs11368555	4543	-1	0	insertion	HGNC	HGNC:10767	YES	1	P1	CCDS428.1	ENSP00000362110	Q12874	0	UPI0000135469	0	0	0	0	0	0	chr1:g.37994574dup	0	0.9887
chr1	38002384	rs11462226	C	CA	42	152	1310	0.276	A	intron_variant	MODIFIER	FHL3	ENSG00000183386	Transcript	ENST00000373016.4	protein_coding	0	1/5	ENST00000373016.4:c.-20-2953dup	0	0	0	0	0	0	rs11462226	0	-1	0	insertion	HGNC	HGNC:3704	YES	1	P1	CCDS30678.1	ENSP00000362107	Q13643	0	UPI0000070486	0	0	0	0	0	0	chr1:g.38002385dup	0.2398	0.0787
chr1	38008480	0	T	TA	85	150	676	0.571	A	upstream_gene_variant	MODIFIER	FHL3	ENSG00000183386	Transcript	ENST00000373016.4	protein_coding	0	0	0	0	0	0	0	0	0	rs11402040	2966	-1	0	insertion	HGNC	HGNC:3704	YES	1	P1	CCDS30678.1	ENSP00000362107	Q13643	0	UPI0000070486	0	0	0	0	0	0	chr1:g.38008491dup	0.2935	0.0855
chr1	38009693	0	C	CT	48	152	1409	0.314	T	upstream_gene_variant	MODIFIER	FHL3	ENSG00000183386	Transcript	ENST00000373016.4	protein_coding	0	0	0	0	0	0	0	0	0	rs143740708	4179	-1	0	insertion	HGNC	HGNC:3704	YES	1	P1	CCDS30678.1	ENSP00000362107	Q13643	0	UPI0000070486	0	0	0	0	0	0	chr1:g.38009701dup	0.2482	0.028
chr1	38010195	rs34454504	TATC	T	31	152	2569	0.205	-	upstream_gene_variant	MODIFIER	FHL3	ENSG00000183386	Transcript	ENST00000373016.4	protein_coding	0	0	0	0	0	0	0	0	0	rs35310191	4682	-1	0	deletion	HGNC	HGNC:3704	YES	1	P1	CCDS30678.1	ENSP00000362107	Q13643	0	UPI0000070486	0	0	0	0	0	0	chr1:g.38010203_38010205del	0.2578	0.0363
chr1	39092791	0	CT	C	145	150	935	0.968	-	intron_variant	MODIFIER	MACF1	ENSG00000127603	Transcript	ENST00000361689.6	protein_coding	0	1/92	ENST00000361689.6:c.220+8363del	0	0	0	0	0	0	rs34465456	0	1	0	deletion	HGNC	HGNC:13664	YES	5	0	CCDS435.1	ENSP00000354573	Q9UPN3	0	UPI00001B3DC6	0	0	0	0	0	9	chr1:g.39092801del	0	0
chr1	39102434	0	CG	C	67	152	1156	0.442	-	intron_variant	MODIFIER	MACF1	ENSG00000127603	Transcript	ENST00000361689.6	protein_coding	0	1/92	ENST00000361689.6:c.220+18006del	0	0	0	0	0	0	rs34249830	0	1	0	deletion	HGNC	HGNC:13664	YES	5	0	CCDS435.1	ENSP00000354573	Q9UPN3	0	UPI00001B3DC6	0	0	0	0	0	9	chr1:g.39102444del	0	0
chr1	39112680	rs11348708	CA	C	43	152	1503	0.282	-	intron_variant	MODIFIER	MACF1	ENSG00000127603	Transcript	ENST00000361689.6	protein_coding	0	1/92	ENST00000361689.6:c.220+28250del	0	0	0	0	0	0	rs11348708	0	1	0	deletion	HGNC	HGNC:13664	YES	5	0	CCDS435.1	ENSP00000354573	Q9UPN3	0	UPI00001B3DC6	0	0	0	0	0	7	chr1:g.39112688del	0.1218	0.0121
chr1	39132362	rs11315708	CT	C	148	152	2323	0.974	-	intron_variant	MODIFIER	MACF1	ENSG00000127603	Transcript	ENST00000361689.6	protein_coding	0	1/92	ENST00000361689.6:c.220+47930del	0	0	0	0	0	0	rs11315708	0	1	0	deletion	HGNC	HGNC:13664	YES	5	0	CCDS435.1	ENSP00000354573	Q9UPN3	0	UPI00001B3DC6	0	0	0	0	0	5	chr1:g.39132368del	0.8792	0.6241
chr1	39154721	0	A	AT	38	150	1206	0.253	T	intron_variant	MODIFIER	MACF1	ENSG00000127603	Transcript	ENST00000361689.6	protein_coding	0	1/92	ENST00000361689.6:c.220+70295dup	0	0	0	0	0	0	rs571945370	0	1	0	insertion	HGNC	HGNC:13664	YES	5	0	CCDS435.1	ENSP00000354573	Q9UPN3	0	UPI00001B3DC6	0	0	0	0	0	12	chr1:g.39154733dup	0.1282	0.031
chr1	39171203	0	T	TTG	87	152	1364	0.571	TG	intron_variant	MODIFIER	MACF1	ENSG00000127603	Transcript	ENST00000361689.6	protein_coding	0	1/92	ENST00000361689.6:c.221-59955_221-59954dup	0	0	0	0	0	0	rs147517281	0	1	0	insertion	HGNC	HGNC:13664	YES	5	0	CCDS435.1	ENSP00000354573	Q9UPN3	0	UPI00001B3DC6	0	0	0	0	0	25	chr1:g.39171227_39171228dup	0	0
chr1	39171203	0	T	TTGTG	51	152	1364	0.34	TGTG	intron_variant	MODIFIER	MACF1	ENSG00000127603	Transcript	ENST00000361689.6	protein_coding	0	1/92	ENST00000361689.6:c.221-59957_221-59954dup	0	0	0	0	0	0	rs147517281	0	1	0	insertion	HGNC	HGNC:13664	YES	5	0	CCDS435.1	ENSP00000354573	Q9UPN3	0	UPI00001B3DC6	0	0	0	0	0	25	chr1:g.39171225_39171228dup	0	0
chr1	39194317	0	ATTTCTTTTCT	A	45	152	729	0.301	-	intron_variant	MODIFIER	MACF1	ENSG00000127603	Transcript	ENST00000361689.6	protein_coding	0	1/92	ENST00000361689.6:c.221-36836_221-36827del	0	0	0	0	0	0	rs367648650	0	1	0	deletion	HGNC	HGNC:13664	YES	5	0	CCDS435.1	ENSP00000354573	Q9UPN3	0	UPI00001B3DC6	0	0	0	0	0	28	chr1:g.39194346_39194355del	0	0
chr1	39216154	rs3078385	TAAAG	T	58	152	1362	0.385	-	intron_variant	MODIFIER	MACF1	ENSG00000127603	Transcript	ENST00000361689.6	protein_coding	0	1/92	ENST00000361689.6:c.221-15024_221-15021del	0	0	0	0	0	0	rs3078385	0	1	0	deletion	HGNC	HGNC:13664	YES	5	0	CCDS435.1	ENSP00000354573	Q9UPN3	0	UPI00001B3DC6	0	0	0	0	0	3	chr1:g.39216158_39216161del	0.2161	0.0371
chr1	39559525	rs138909742	TG	T	8	152	1965	0.051	-	downstream_gene_variant	MODIFIER	PABPC4	ENSG00000090621	Transcript	ENST00000372858.8	protein_coding	0	0	0	0	0	0	0	0	0	rs138909742	1290	-1	0	deletion	HGNC	HGNC:8557	YES	1	A1	CCDS44115.1	ENSP00000361949	Q13310	0	UPI00002057C5	0	0	0	0	0	0	chr1:g.39559527del	0.0954	0.0113
chr1	39575699	rs79094524	G	GA	8	152	1598	0.051	A	intron_variant	MODIFIER	PABPC4	ENSG00000090621	Transcript	ENST00000372858.8	protein_coding	0	1/15	ENST00000372858.8:c.193+59dup	0	0	0	0	0	0	rs79094524	0	-1	0	insertion	HGNC	HGNC:8557	YES	1	A1	CCDS44115.1	ENSP00000361949	Q13310	0	UPI00002057C5	0	0	0	0	0	0	chr1:g.39575701dup	0.0966	0.0113
chr1	39610417	rs145852718	C	CT	38	152	2123	0.25	T	intergenic_variant	MODIFIER	0	0	0	0	0	0	0	0	0	0	0	0	0	0	rs145852718	0	0	0	insertion	0	0	0	0	0	0	0	0	0	0	0	0	0	0	0	0	chr1:g.39610417_39610418insT	0.0948	0.0182
chr1	39643376	rs58145003	CAT	C	15	152	2295	0.096	-	upstream_gene_variant	MODIFIER	HEYL	ENSG00000163909	Transcript	ENST00000372852.4	protein_coding	0	0	0	0	0	0	0	0	0	rs145122658	3734	-1	0	deletion	HGNC	HGNC:4882	YES	1	P1	CCDS439.1	ENSP00000361943	Q9NQ87	0	UPI000013E317	0	0	0	0	0	0	chr1:g.39643380_39643381del	0.1895	0.2413
chr1	39670869	0	T	TC	73	152	2164	0.481	C	intron_variant	MODIFIER	NT5C1A	ENSG00000116981	Transcript	ENST00000235628.1	protein_coding	0	1/5	ENST00000235628.1:c.135+1034dup	0	0	0	0	0	0	rs1491588920&rs772758065	0	-1	0	insertion	HGNC	HGNC:17819	YES	1	P1	CCDS440.1	ENSP00000235628	Q9BXI3	0	UPI000004978A	0	0	0	0	0	0	chr1:g.39670877dup	0	0.2776
chr1	39670869	0	TC	T	17	152	2164	0.109	-	intron_variant	MODIFIER	NT5C1A	ENSG00000116981	Transcript	ENST00000235628.1	protein_coding	0	1/5	ENST00000235628.1:c.135+1034del	0	0	0	0	0	0	rs11306359	0	-1	0	deletion	HGNC	HGNC:17819	YES	1	P1	CCDS440.1	ENSP00000235628	Q9BXI3	0	UPI000004978A	0	0	0	0	0	0	chr1:g.39670877del	0.2717	0.211
chr1	39672118	rs56332474	G	GGCGAGTCCCGGCGAGGGAA	32	152	1392	0.212	GCGAGTCCCGGCGAGGGAA	upstream_gene_variant	MODIFIER	NT5C1A	ENSG00000116981	Transcript	ENST00000235628.1	protein_coding	0	0	0	0	0	0	0	0	0	rs145781390	80	-1	0	insertion	HGNC	HGNC:17819	YES	1	P1	CCDS440.1	ENSP00000235628	Q9BXI3	0	UPI000004978A	0	0	0	0	0	0	chr1:g.39672120_39672138dup	0.3023	0.2572
chr1	39701575	0	G	GCACACACACACACACACA	14	150	1409	0.091	CACACACACACACACACA	intron_variant	MODIFIER	PPIE	ENSG00000084072	Transcript	ENST00000470018.5	protein_coding	0	1/7	ENST00000470018.5:c.-326+9017_-326+9034dup	0	0	0	0	0	0	rs559066276	0	1	cds_end_NF	insertion	HGNC	HGNC:9258	0	5	0	0	ENSP00000436689	0	E9PIB0	UPI0003F47CE5	0	0	0	0	0	47	chr1:g.39701605_39701622dup	0	0
chr1	39701575	0	G	GCACACACACACACACACACA	16	150	1409	0.104	CACACACACACACACACACA	intron_variant	MODIFIER	PPIE	ENSG00000084072	Transcript	ENST00000470018.5	protein_coding	0	1/7	ENST00000470018.5:c.-326+9015_-326+9034dup	0	0	0	0	0	0	rs559066276	0	1	cds_end_NF	insertion	HGNC	HGNC:9258	0	5	0	0	ENSP00000436689	0	E9PIB0	UPI0003F47CE5	0	0	0	0	0	47	chr1:g.39701603_39701622dup	0	0
chr1	39701575	0	G	GCACACACACACACACACACACA	16	150	1409	0.11	CACACACACACACACACACACA	intron_variant	MODIFIER	PPIE	ENSG00000084072	Transcript	ENST00000470018.5	protein_coding	0	1/7	ENST00000470018.5:c.-326+9013_-326+9034dup	0	0	0	0	0	0	rs559066276	0	1	cds_end_NF	insertion	HGNC	HGNC:9258	0	5	0	0	ENSP00000436689	0	E9PIB0	UPI0003F47CE5	0	0	0	0	0	47	chr1:g.39701601_39701622dup	0	0
chr1	39739455	rs35698130	TAAAG	T	39	152	2132	0.263	-	intron_variant	MODIFIER	PPIE	ENSG00000084072	Transcript	ENST00000372830.5	protein_coding	0	1/10	ENST00000372830.5:c.31+525_31+528del	0	0	0	0	0	0	rs35698130	0	1	0	deletion	HGNC	HGNC:9258	YES	1	0	CCDS53299.1	ENSP00000361918	Q9UNP9	0	UPI00002057ED	0	0	0	0	0	0	chr1:g.39739456_39739459del	0.2881	0.1793
chr1	39834012	rs35457183	C	CA	75	150	715	0.5	A	downstream_gene_variant	MODIFIER	TRIT1	ENSG00000043514	Transcript	ENST00000648678.1	nonsense_mediated_decay	0	0	0	0	0	0	0	0	0	rs35457183	4097	-1	cds_start_NF	insertion	HGNC	HGNC:20286	0	0	0	0	ENSP00000497805	0	A0A3B3ITK2	UPI000E6EB82D	0	1	0	0	0	0	chr1:g.39834013dup	0.6068	0.9032
chr1	39846381	rs68013172	TG	T	24	152	2187	0.154	-	intron_variant	MODIFIER	TRIT1	ENSG00000043514	Transcript	ENST00000316891.9	protein_coding	0	8/10	ENST00000316891.9:c.1006+838del	0	0	0	0	0	0	rs68013172	0	-1	0	deletion	HGNC	HGNC:20286	YES	1	P1	CCDS30681.1	ENSP00000321810	Q9H3H1	0	UPI000006E2FB	0	1	0	0	0	0	chr1:g.39846382del	0.0551	0.003
chr1	39847030	0	A	AT	9	150	787	0.058	T	intron_variant	MODIFIER	TRIT1	ENSG00000043514	Transcript	ENST00000316891.9	protein_coding	0	8/10	ENST00000316891.9:c.1006+189dup	0	0	0	0	0	0	rs1476484257	0	-1	0	insertion	HGNC	HGNC:20286	YES	1	P1	CCDS30681.1	ENSP00000321810	Q9H3H1	0	UPI000006E2FB	0	1	0	0	0	0	chr1:g.39847044dup	0	0
chr1	39876090	rs144707726	C	CA	8	152	1521	0.064	A	intron_variant	MODIFIER	TRIT1	ENSG00000043514	Transcript	ENST00000316891.9	protein_coding	0	1/10	ENST00000316891.9:c.174+7227dup	0	0	0	0	0	0	rs144707726	0	-1	0	insertion	HGNC	HGNC:20286	YES	1	P1	CCDS30681.1	ENSP00000321810	Q9H3H1	0	UPI000006E2FB	0	1	0	0	0	0	chr1:g.39876092dup	0.0992	0.0076
chr1	39890594	rs10609990	CCT	C	8	152	1867	0.064	-	downstream_gene_variant	MODIFIER	MYCL	ENSG00000116990	Transcript	ENST00000397332.2	protein_coding	0	0	0	0	0	0	0	0	0	rs10609990	4830	-1	0	deletion	HGNC	HGNC:7555	YES	1	A2	CCDS53300.1	ENSP00000380494	P12524	0	UPI000047097E	0	1	0	0	0	0	chr1:g.39890595_39890596del	0.1254	0.0991
chr1	39898087	rs11279387	TTAGATATA	T	45	152	2141	0.288	-	intron_variant	MODIFIER	MYCL	ENSG00000116990	Transcript	ENST00000397332.2	protein_coding	0	2/2	ENST00000397332.2:c.587-125_587-118del	0	0	0	0	0	0	rs11279387	0	-1	0	deletion	HGNC	HGNC:7555	YES	1	A2	CCDS53300.1	ENSP00000380494	P12524	0	UPI000047097E	0	1	0	0	0	0	chr1:g.39898090_39898097del	0.2454	0.4433
chr1	39937078	rs67134178	ACCCAG	A	146	152	2521	0.955	-	intergenic_variant	MODIFIER	0	0	0	0	0	0	0	0	0	0	0	0	0	0	rs67134178	0	0	0	deletion	0	0	0	0	0	0	0	0	0	0	0	0	0	0	0	0	chr1:g.39937099_39937103del	0.9569	0.9508
chr1	39969842	rs3215035	CT	C	115	152	1848	0.763	-	3_prime_UTR_variant	MODIFIER	MFSD2A	ENSG00000168389	Transcript	ENST00000372809.5	protein_coding	14/14	0	ENST00000372809.5:c.*283del	0	2050/2173	0	0	0	0	rs3215035	0	1	0	deletion	HGNC	HGNC:25897	YES	2	0	CCDS44118.1	ENSP00000361895	Q8NA29	0	UPI0000072562	0	1	0	0	0	8	chr1:g.39969851del	0.8249	0.8442
chr1	40013784	rs35114903	G	GT	32	152	1371	0.205	T	regulatory_region_variant	MODIFIER	0	0	RegulatoryFeature	ENSR00000354751	promoter_flanking_region	0	0	0	0	0	0	0	0	0	rs35114903	0	0	0	insertion	0	0	0	0	0	0	0	0	0	0	0	0	0	0	0	0	chr1:g.40013787dup	0.2021	0.3154
chr1	40014220	rs74259866	GTTTTC	G	11	152	1058	0.071	-	regulatory_region_variant	MODIFIER	0	0	RegulatoryFeature	ENSR00000354751	promoter_flanking_region	0	0	0	0	0	0	0	0	0	rs74259866	0	0	0	deletion	0	0	0	0	0	0	0	0	0	0	0	0	0	0	0	0	chr1:g.40014226_40014230del	0.0092	0.0008
chr1	40037391	rs111669542	ATTTCTTTCTT	A	19	152	1043	0.122	-	upstream_gene_variant	MODIFIER	CAP1	ENSG00000131236	Transcript	ENST00000372797.7	protein_coding	0	0	0	0	0	0	0	0	0	rs111669542	2832	1	0	deletion	HGNC	HGNC:20040	YES	1	P3	CCDS41309.1	ENSP00000361883	Q01518	0	UPI000013CDDF	0	0	0	0	0	0	chr1:g.40037405_40037414del	0.1877	0.2617
chr1	40038345	rs11337651	GT	G	19	152	1586	0.122	-	upstream_gene_variant	MODIFIER	CAP1	ENSG00000131236	Transcript	ENST00000372797.7	protein_coding	0	0	0	0	0	0	0	0	0	rs11337651	1887	1	0	deletion	HGNC	HGNC:20040	YES	1	P3	CCDS41309.1	ENSP00000361883	Q01518	0	UPI000013CDDF	0	0	0	0	0	0	chr1:g.40038353del	0.1516	0.1725
chr1	40042033	rs71575644	T	TTTAA	30	152	1031	0.192	TTAA	intron_variant	MODIFIER	CAP1	ENSG00000131236	Transcript	ENST00000372797.7	protein_coding	0	1/12	ENST00000372797.7:c.-11+1253_-11+1256dup	0	0	0	0	0	0	rs112768522	0	1	0	insertion	HGNC	HGNC:20040	YES	1	P3	CCDS41309.1	ENSP00000361883	Q01518	0	UPI000013CDDF	0	0	0	0	0	6	chr1:g.40042036_40042039dup	0.2308	0.3797
chr1	40043162	rs77173342	AAAG	A	12	152	2186	0.077	-	intron_variant	MODIFIER	CAP1	ENSG00000131236	Transcript	ENST00000372797.7	protein_coding	0	1/12	ENST00000372797.7:c.-11+2380_-11+2382del	0	0	0	0	0	0	rs77173342	0	1	0	deletion	HGNC	HGNC:20040	YES	1	P3	CCDS41309.1	ENSP00000361883	Q01518	0	UPI000013CDDF	0	0	0	0	0	0	chr1:g.40043163_40043165del	0.0092	0.0008
chr1	40056915	rs11375228	A	AG	88	152	1543	0.583	G	intron_variant	MODIFIER	CAP1	ENSG00000131236	Transcript	ENST00000372797.7	protein_coding	0	1/12	ENST00000372797.7:c.-10-2422_-10-2421insG	0	0	0	0	0	0	rs11375228	0	1	0	insertion	HGNC	HGNC:20040	YES	1	P3	CCDS41309.1	ENSP00000361883	Q01518	0	UPI000013CDDF	0	0	0	0	0	0	chr1:g.40056915_40056916insG	0	0.5696
chr1	40059648	rs11276735	AACACAAGAAC	A	45	152	1674	0.308	-	intron_variant	MODIFIER	CAP1	ENSG00000131236	Transcript	ENST00000372797.7	protein_coding	0	2/12	ENST00000372797.7:c.112+191_112+200del	0	0	0	0	0	0	rs11276735	0	1	0	deletion	HGNC	HGNC:20040	YES	1	P3	CCDS41309.1	ENSP00000361883	Q01518	0	UPI000013CDDF	0	0	0	0	0	0	chr1:g.40059649_40059658del	0.021	0.0008
chr1	40096420	rs200785468	CTAATCTGAAAATGGGAAACCCA	C	8	152	1050	0.051	-	intron_variant	MODIFIER	PPT1	ENSG00000131238	Transcript	ENST00000642050.1	protein_coding	0	1/8	ENST00000642050.1:c.124+673_124+694del	0	0	0	0	0	0	rs200785468	0	-1	0	deletion	HGNC	HGNC:9325	YES	0	P2	CCDS447.1	ENSP00000493153	P50897	0	UPI0000132113	0	1	0	0	0	0	chr1:g.40096421_40096442del	0.0104	0.0015
chr1	40096829	rs5773687	A	ATGC	57	152	1969	0.385	TGC	intron_variant	MODIFIER	PPT1	ENSG00000131238	Transcript	ENST00000642050.1	protein_coding	0	1/8	ENST00000642050.1:c.124+283_124+285dup	0	0	0	0	0	0	rs5773687	0	-1	0	insertion	HGNC	HGNC:9325	YES	0	P2	CCDS447.1	ENSP00000493153	P50897	0	UPI0000132113	0	1	0	0	0	0	chr1:g.40096833_40096835dup	0.4327	0.208
chr1	40160672	rs34422661	CAGG	C	26	152	851	0.167	-	upstream_gene_variant	MODIFIER	RLF	ENSG00000117000	Transcript	ENST00000372771.5	protein_coding	0	0	0	0	0	0	0	0	0	rs112323754	712	1	0	deletion	HGNC	HGNC:10025	YES	1	P1	CCDS448.1	ENSP00000361857	Q13129	0	UPI000013C9DA	0	0	0	0	0	0	chr1:g.40160675_40160677del	0.2171	0.3381
chr1	40163116	rs11419548	G	GT	11	152	1349	0.071	T	intron_variant	MODIFIER	RLF	ENSG00000117000	Transcript	ENST00000372771.5	protein_coding	0	1/7	ENST00000372771.5:c.237+1480_237+1481insT	0	0	0	0	0	0	rs11419548	0	1	0	insertion	HGNC	HGNC:10025	YES	1	P1	CCDS448.1	ENSP00000361857	Q13129	0	UPI000013C9DA	0	0	0	0	0	0	chr1:g.40163116_40163117insT	0.0677	0.2156
chr1	40186149	rs57761696	CTT	C	11	152	1469	0.071	-	intron_variant	MODIFIER	RLF	ENSG00000117000	Transcript	ENST00000372771.5	protein_coding	0	1/7	ENST00000372771.5:c.238-2905_238-2904del	0	0	0	0	0	0	rs57761696	0	1	0	deletion	HGNC	HGNC:10025	YES	1	P1	CCDS448.1	ENSP00000361857	Q13129	0	UPI000013C9DA	0	0	0	0	0	0	chr1:g.40186150_40186151del	0.0675	0.2156
chr1	40186292	rs199933564	AG	A	9	152	1259	0.058	-	intron_variant	MODIFIER	RLF	ENSG00000117000	Transcript	ENST00000372771.5	protein_coding	0	1/7	ENST00000372771.5:c.238-2762del	0	0	0	0	0	0	rs199933564	0	1	0	deletion	HGNC	HGNC:10025	YES	1	P1	CCDS448.1	ENSP00000361857	Q13129	0	UPI000013C9DA	0	0	0	0	0	0	chr1:g.40186293del	0.0092	0.0015
chr1	40187193	rs145271528	ATC	A	10	152	756	0.064	-	intron_variant	MODIFIER	RLF	ENSG00000117000	Transcript	ENST00000372771.5	protein_coding	0	1/7	ENST00000372771.5:c.238-1858_238-1857del	0	0	0	0	0	0	rs145271528	0	1	0	deletion	HGNC	HGNC:10025	YES	1	P1	CCDS448.1	ENSP00000361857	Q13129	0	UPI000013C9DA	0	0	0	0	0	3	chr1:g.40187197_40187198del	0.0673	0.2148
chr1	40187598	rs149919678	CTG	C	11	152	1347	0.071	-	intron_variant	MODIFIER	RLF	ENSG00000117000	Transcript	ENST00000372771.5	protein_coding	0	1/7	ENST00000372771.5:c.238-1455_238-1454del	0	0	0	0	0	0	rs149919678	0	1	0	deletion	HGNC	HGNC:10025	YES	1	P1	CCDS448.1	ENSP00000361857	Q13129	0	UPI000013C9DA	0	0	0	0	0	1	chr1:g.40187600_40187601del	0.0092	0.0015
chr1	40267009	rs201634808	C	CT	26	152	1262	0.167	T	intron_variant	MODIFIER	ZMPSTE24	ENSG00000084073	Transcript	ENST00000372759.4	protein_coding	0	2/9	ENST00000372759.4:c.271-776dup	0	0	0	0	0	0	rs201634808	0	1	0	insertion	HGNC	HGNC:12877	YES	1	P1	CCDS449.1	ENSP00000361845	O75844	0	UPI000012A4C5	0	1	0	0	0	1	chr1:g.40267010dup	0.2226	0.2716
chr1	40267012	rs201733458	C	CT	26	152	1259	0.167	T	intron_variant	MODIFIER	ZMPSTE24	ENSG00000084073	Transcript	ENST00000372759.4	protein_coding	0	2/9	ENST00000372759.4:c.271-774_271-773insT	0	0	0	0	0	0	rs201733458	0	1	0	insertion	HGNC	HGNC:12877	YES	1	P1	CCDS449.1	ENSP00000361845	O75844	0	UPI000012A4C5	0	1	0	0	0	0	chr1:g.40267012_40267013insT	0.2228	0.2716
chr1	40306620	rs11324529	CA	C	18	152	2115	0.115	-	intron_variant	MODIFIER	COL9A2	ENSG00000049089	Transcript	ENST00000372748.8	protein_coding	0	19/31	ENST00000372748.8:c.1009-434del	0	0	0	0	0	0	rs11324529	0	-1	0	deletion	HGNC	HGNC:2218	YES	1	P1	CCDS450.1	ENSP00000361834	Q14055	0	UPI0000126D47	0	1	0	0	0	0	chr1:g.40306621del	0.1348	0.2284
chr1	40315503	rs111700365	CG	C	102	152	1649	0.673	-	intron_variant	MODIFIER	COL9A2	ENSG00000049089	Transcript	ENST00000372748.8	protein_coding	0	2/31	ENST00000372748.8:c.150+86del	0	0	0	0	0	0	rs111700365	0	-1	0	deletion	HGNC	HGNC:2218	YES	1	P1	CCDS450.1	ENSP00000361834	Q14055	0	UPI0000126D47	0	1	0	0	0	0	chr1:g.40315504del	0.4239	0.4614
chr1	40342055	0	TTTG	T	143	152	1681	0.942	-	upstream_gene_variant	MODIFIER	SMAP2	ENSG00000084070	Transcript	ENST00000435168.6	protein_coding	0	0	0	0	0	0	0	0	0	rs147921793	2792	1	cds_end_NF	deletion	HGNC	HGNC:25082	0	5	0	0	ENSP00000389895	0	X6RCC3	UPI00033350CA	0	0	0	0	0	0	chr1:g.40342082_40342084del	0	0
chr1	40342310	rs56013646	C	CA	143	152	2170	0.942	A	upstream_gene_variant	MODIFIER	SMAP2	ENSG00000084070	Transcript	ENST00000435168.6	protein_coding	0	0	0	0	0	0	0	0	0	rs56013646	2539	1	cds_end_NF	insertion	HGNC	HGNC:25082	0	5	0	0	ENSP00000389895	0	X6RCC3	UPI00033350CA	0	0	0	0	0	0	chr1:g.40342311dup	0	0
chr1	40344958	0	T	TTTTC	63	152	1515	0.423	TTTC	intron_variant	MODIFIER	SMAP2	ENSG00000084070	Transcript	ENST00000435168.6	protein_coding	0	1/6	ENST00000435168.6:c.-83+66_-83+69dup	0	0	0	0	0	0	rs1491552546	0	1	cds_end_NF	insertion	HGNC	HGNC:25082	0	5	0	0	ENSP00000389895	0	X6RCC3	UPI00033350CA	0	0	0	0	0	21	chr1:g.40344976_40344979dup	0	0
chr1	40344958	rs71796467	TTTTC	T	45	152	1515	0.288	-	intron_variant	MODIFIER	SMAP2	ENSG00000084070	Transcript	ENST00000435168.6	protein_coding	0	1/6	ENST00000435168.6:c.-83+66_-83+69del	0	0	0	0	0	0	rs140829557&rs796302133	0	1	cds_end_NF	deletion	HGNC	HGNC:25082	0	5	0	0	ENSP00000389895	0	X6RCC3	UPI00033350CA	0	0	0	0	0	17	chr1:g.40344976_40344979del	0	0
chr1	40374596	0	CGT	C	17	152	1748	0.115	-	intron_variant	MODIFIER	SMAP2	ENSG00000084070	Transcript	ENST00000372718.8	protein_coding	0	1/9	ENST00000372718.8:c.103+401_103+402del	0	0	0	0	0	0	rs72258841	0	1	0	deletion	HGNC	HGNC:25082	YES	1	P1	CCDS451.1	ENSP00000361803	Q8WU79	0	UPI000006DD04	0	0	0	0	0	27	chr1:g.40374624_40374625del	0	0
chr1	40374598	rs10645094	T	TGC	85	152	1699	0.564	GC	intron_variant	MODIFIER	SMAP2	ENSG00000084070	Transcript	ENST00000372718.8	protein_coding	0	1/9	ENST00000372718.8:c.103+376_103+377insCG	0	0	0	0	0	0	rs10645094	0	1	0	insertion	HGNC	HGNC:25082	YES	1	P1	CCDS451.1	ENSP00000361803	Q8WU79	0	UPI000006DD04	0	0	0	0	0	1	chr1:g.40374599_40374600insCG	0	0
chr1	40374624	0	TGA	T	16	150	1432	0.104	-	intron_variant	MODIFIER	SMAP2	ENSG00000084070	Transcript	ENST00000372718.8	protein_coding	0	1/9	ENST00000372718.8:c.103+418_103+419del	0	0	0	0	0	0	rs879225191	0	1	0	deletion	HGNC	HGNC:25082	YES	1	P1	CCDS451.1	ENSP00000361803	Q8WU79	0	UPI000006DD04	0	0	0	0	0	16	chr1:g.40374641_40374642del	0	0
chr1	40386750	rs56798841	AAAC	A	97	152	1162	0.647	-	intron_variant	MODIFIER	SMAP2	ENSG00000084070	Transcript	ENST00000372718.8	protein_coding	0	1/9	ENST00000372718.8:c.103+12537_103+12539del	0	0	0	0	0	0	rs56798841	0	1	0	deletion	HGNC	HGNC:25082	YES	1	P1	CCDS451.1	ENSP00000361803	Q8WU79	0	UPI000006DD04	0	0	0	0	0	9	chr1:g.40386760_40386762del	0.5759	0.7118
chr1	40387611	rs139205590	A	AG	65	152	1858	0.436	G	intron_variant	MODIFIER	SMAP2	ENSG00000084070	Transcript	ENST00000372718.8	protein_coding	0	1/9	ENST00000372718.8:c.103+13391dup	0	0	0	0	0	0	rs139205590	0	1	0	insertion	HGNC	HGNC:25082	YES	1	P1	CCDS451.1	ENSP00000361803	Q8WU79	0	UPI000006DD04	0	0	0	0	0	3	chr1:g.40387614dup	0.2488	0.1498
chr1	40387920	rs149900738	T	TG	21	152	1515	0.135	G	intron_variant	MODIFIER	SMAP2	ENSG00000084070	Transcript	ENST00000372718.8	protein_coding	0	1/9	ENST00000372718.8:c.103+13700dup	0	0	0	0	0	0	rs149900738	0	1	0	insertion	HGNC	HGNC:25082	YES	1	P1	CCDS451.1	ENSP00000361803	Q8WU79	0	UPI000006DD04	0	0	0	0	0	3	chr1:g.40387923dup	0.0793	0.0832
chr1	40389309	0	AT	A	152	152	1734	1	-	intron_variant	MODIFIER	SMAP2	ENSG00000084070	Transcript	ENST00000372718.8	protein_coding	0	1/9	ENST00000372718.8:c.103+15096del	0	0	0	0	0	0	rs11284185	0	1	0	deletion	HGNC	HGNC:25082	YES	1	P1	CCDS451.1	ENSP00000361803	Q8WU79	0	UPI000006DD04	0	0	0	0	0	9	chr1:g.40389319del	0.9998	1
chr1	40389473	rs148837032	G	GT	65	152	2143	0.436	T	intron_variant	MODIFIER	SMAP2	ENSG00000084070	Transcript	ENST00000372718.8	protein_coding	0	1/9	ENST00000372718.8:c.103+15256dup	0	0	0	0	0	0	rs148837032	0	1	0	insertion	HGNC	HGNC:25082	YES	1	P1	CCDS451.1	ENSP00000361803	Q8WU79	0	UPI000006DD04	0	0	0	0	0	6	chr1:g.40389479dup	0.2488	0.1498
chr1	40393204	rs145828833	T	TAGTC	64	152	1308	0.429	AGTC	intron_variant	MODIFIER	SMAP2	ENSG00000084070	Transcript	ENST00000372718.8	protein_coding	0	1/9	ENST00000372718.8:c.104-13531_104-13528dup	0	0	0	0	0	0	rs145828833	0	1	0	insertion	HGNC	HGNC:25082	YES	1	P1	CCDS451.1	ENSP00000361803	Q8WU79	0	UPI000006DD04	0	0	0	0	0	4	chr1:g.40393205_40393208dup	0.259	0.1884
chr1	40398342	rs11412016	G	GC	140	150	941	0.935	C	intron_variant	MODIFIER	SMAP2	ENSG00000084070	Transcript	ENST00000372718.8	protein_coding	0	1/9	ENST00000372718.8:c.104-8393dup	0	0	0	0	0	0	rs11412016	0	1	0	insertion	HGNC	HGNC:25082	YES	1	P1	CCDS451.1	ENSP00000361803	Q8WU79	0	UPI000006DD04	0	0	0	0	0	1	chr1:g.40398343dup	0	0
chr1	40399772	0	T	TA	8	152	790	0.058	A	intron_variant	MODIFIER	SMAP2	ENSG00000084070	Transcript	ENST00000372718.8	protein_coding	0	1/9	ENST00000372718.8:c.104-6955dup	0	0	0	0	0	0	rs574606751	0	1	0	insertion	HGNC	HGNC:25082	YES	1	P1	CCDS451.1	ENSP00000361803	Q8WU79	0	UPI000006DD04	0	0	0	0	0	9	chr1:g.40399781dup	0.1246	0.1384
chr1	40400649	rs151157630	TGAA	T	19	152	1711	0.122	-	intron_variant	MODIFIER	SMAP2	ENSG00000084070	Transcript	ENST00000372718.8	protein_coding	0	1/9	ENST00000372718.8:c.104-6083_104-6081del	0	0	0	0	0	0	rs868774752	0	1	0	deletion	HGNC	HGNC:25082	YES	1	P1	CCDS451.1	ENSP00000361803	Q8WU79	0	UPI000006DD04	0	0	0	0	0	3	chr1:g.40400653_40400655del	0	0.0136
chr1	40400818	rs66680845	CTGG	C	142	152	1750	0.936	-	intron_variant	MODIFIER	SMAP2	ENSG00000084070	Transcript	ENST00000372718.8	protein_coding	0	1/9	ENST00000372718.8:c.104-5911_104-5909del	0	0	0	0	0	0	rs66680845	0	1	0	deletion	HGNC	HGNC:25082	YES	1	P1	CCDS451.1	ENSP00000361803	Q8WU79	0	UPI000006DD04	0	0	0	0	0	6	chr1:g.40400825_40400827del	0.9441	0.9781
chr1	40405102	rs66499322	TAC	T	65	152	1523	0.436	-	intron_variant	MODIFIER	SMAP2	ENSG00000084070	Transcript	ENST00000372718.8	protein_coding	0	1/9	ENST00000372718.8:c.104-1632_104-1631del	0	0	0	0	0	0	rs66499322	0	1	0	deletion	HGNC	HGNC:25082	YES	1	P1	CCDS451.1	ENSP00000361803	Q8WU79	0	UPI000006DD04	0	0	0	0	0	1	chr1:g.40405104_40405105del	0.2482	0.1619
chr1	40451653	0	T	TG	10	150	779	0.065	G	intron_variant	MODIFIER	ZFP69B	ENSG00000187801	Transcript	ENST00000361584.5	protein_coding	0	1/4	ENST00000361584.5:c.127+576dup	0	0	0	0	0	0	rs796867333	0	1	0	insertion	HGNC	HGNC:28053	YES	1	P1	CCDS452.2	ENSP00000354547	Q9UJL9	D3DPV3	UPI000020582C	0	0	0	0	0	11	chr1:g.40451664dup	0	0
chr1	40478122	0	T	TCA	75	152	2221	0.494	CA	intron_variant	MODIFIER	ZFP69	ENSG00000187815	Transcript	ENST00000372706.6	protein_coding	0	1/5	ENST00000372706.6:c.-327+254_-327+255dup	0	0	0	0	0	0	rs369707870	0	1	0	insertion	HGNC	HGNC:24708	YES	1	P1	CCDS30686.1	ENSP00000361791	Q49AA0	0	UPI0000160858	0	0	0	0	0	27	chr1:g.40478148_40478149dup	0	0
chr1	40508628	rs55706034	A	AG	152	152	2202	1	G	upstream_gene_variant	MODIFIER	EXO5	ENSG00000164002	Transcript	ENST00000372703.1	protein_coding	0	0	0	0	0	0	0	0	0	rs55706034	118	1	0	insertion	HGNC	HGNC:26115	YES	2	P1	CCDS453.1	ENSP00000361788	Q9H790	0	UPI00000722CF	0	0	0	0	0	0	chr1:g.40508628_40508629insG	0	0.9614
chr1	40694050	rs11419988	T	TG	76	152	1958	0.494	G	upstream_gene_variant	MODIFIER	NFYC-AS1	ENSG00000272145	Transcript	ENST00000606277.1	antisense	0	0	0	0	0	0	0	0	0	rs11419988	1984	-1	0	insertion	HGNC	HGNC:49451	YES	0	0	0	0	0	0	0	0	0	0	0	0	0	chr1:g.40694051dup	0.6969	0.8896
chr1	40712556	0	AT	A	71	152	773	0.462	-	intron_variant	MODIFIER	NFYC	ENSG00000066136	Transcript	ENST00000372654.5	protein_coding	0	1/10	ENST00000372654.5:c.-143-120del	0	0	0	0	0	0	rs5773701	0	1	0	deletion	HGNC	HGNC:7806	0	1	P3	CCDS455.1	ENSP00000361738	Q13952	0	UPI000002A580	0	0	0	0	0	10	chr1:g.40712567del	0.7115	0.9289
chr1	40799432	0	G	GC	27	152	2038	0.179	C	intron_variant	MODIFIER	KCNQ4	ENSG00000117013	Transcript	ENST00000347132.10	protein_coding	0	1/13	ENST00000347132.10:c.314+15034dup	0	0	0	0	0	0	rs546436623	0	1	0	insertion	HGNC	HGNC:6298	YES	1	P2	CCDS456.1	ENSP00000262916	P56696	0	UPI000013D35B	0	1	0	0	0	9	chr1:g.40799441dup	0.3764	0.4569
chr1	40806699	rs3070274	G	GAGA	77	152	2461	0.5	AGA	intron_variant	MODIFIER	KCNQ4	ENSG00000117013	Transcript	ENST00000347132.10	protein_coding	0	1/13	ENST00000347132.10:c.315-10564_315-10562dup	0	0	0	0	0	0	rs3070274	0	1	0	insertion	HGNC	HGNC:6298	YES	1	P2	CCDS456.1	ENSP00000262916	P56696	0	UPI000013D35B	0	1	0	0	0	4	chr1:g.40806701_40806703dup	0.6679	0.7133
chr1	40807962	rs56145126	C	CA	26	152	1779	0.173	A	intron_variant	MODIFIER	KCNQ4	ENSG00000117013	Transcript	ENST00000347132.10	protein_coding	0	1/13	ENST00000347132.10:c.315-9295dup	0	0	0	0	0	0	rs56145126	0	1	0	insertion	HGNC	HGNC:6298	YES	1	P2	CCDS456.1	ENSP00000262916	P56696	0	UPI000013D35B	0	1	0	0	0	8	chr1:g.40807970dup	0.3333	0.407
chr1	40859900	rs145617647	GCCATTCGA	G	109	152	3034	0.724	-	downstream_gene_variant	MODIFIER	CITED4	ENSG00000179862	Transcript	ENST00000372638.3	protein_coding	0	0	0	0	0	0	0	0	0	rs145617647	1143	-1	0	deletion	HGNC	HGNC:18696	YES	0	P1	CCDS458.1	ENSP00000361721	Q96RK1	0	UPI000004241F	0	0	0	0	0	0	chr1:g.40859903_40859910del	0.2254	0.1346
chr1	40860159	rs142069676	C	CT	109	152	1616	0.724	T	downstream_gene_variant	MODIFIER	CITED4	ENSG00000179862	Transcript	ENST00000372638.3	protein_coding	0	0	0	0	0	0	0	0	0	rs142069676	891	-1	0	insertion	HGNC	HGNC:18696	YES	0	P1	CCDS458.1	ENSP00000361721	Q96RK1	0	UPI000004241F	0	0	0	0	0	0	chr1:g.40860159_40860160insT	0.2256	0.1354
chr1	40860178	rs3070308	C	CTTTTTT	112	150	1380	0.747	TTTTTT	downstream_gene_variant	MODIFIER	CITED4	ENSG00000179862	Transcript	ENST00000372638.3	protein_coding	0	0	0	0	0	0	0	0	0	rs111756682	872	-1	0	insertion	HGNC	HGNC:18696	YES	0	P1	CCDS458.1	ENSP00000361721	Q96RK1	0	UPI000004241F	0	0	0	0	0	0	chr1:g.40860180_40860181insTTTTTT	0.2256	0.1354
chr1	40860178	0	C	CTTTTTTT	35	150	1380	0.227	TTTTTTT	downstream_gene_variant	MODIFIER	CITED4	ENSG00000179862	Transcript	ENST00000372638.3	protein_coding	0	0	0	0	0	0	0	0	0	rs111756682	872	-1	0	insertion	HGNC	HGNC:18696	YES	0	P1	CCDS458.1	ENSP00000361721	Q96RK1	0	UPI000004241F	0	0	0	0	0	0	chr1:g.40860180_40860181insTTTTTTT	0	0.8427
chr1	40862493	rs71809250	CT	C	27	152	1697	0.173	-	upstream_gene_variant	MODIFIER	CITED4	ENSG00000179862	Transcript	ENST00000372638.3	protein_coding	0	0	0	0	0	0	0	0	0	rs71809250	128	-1	0	deletion	HGNC	HGNC:18696	YES	0	P1	CCDS458.1	ENSP00000361721	Q96RK1	0	UPI000004241F	0	0	0	0	0	0	chr1:g.40862494del	0.3502	0.4024
chr1	40863968	0	T	TTTC	109	152	1652	0.724	TTC	upstream_gene_variant	MODIFIER	CITED4	ENSG00000179862	Transcript	ENST00000372638.3	protein_coding	0	0	0	0	0	0	0	0	0	rs5773708	1602	-1	0	insertion	HGNC	HGNC:18696	YES	0	P1	CCDS458.1	ENSP00000361721	Q96RK1	0	UPI000004241F	0	0	0	0	0	0	chr1:g.40863974_40863976dup	0.226	0.1354
chr1	40864003	rs145247649	GGGGGA	G	107	152	1526	0.712	-	upstream_gene_variant	MODIFIER	CITED4	ENSG00000179862	Transcript	ENST00000372638.3	protein_coding	0	0	0	0	0	0	0	0	0	rs145247649	1638	-1	0	deletion	HGNC	HGNC:18696	YES	0	P1	CCDS458.1	ENSP00000361721	Q96RK1	0	UPI000004241F	0	0	0	0	0	0	chr1:g.40864008_40864012del	0.2452	0.1354
chr1	40864500	rs10638680	A	ATC	140	152	1498	0.923	TC	upstream_gene_variant	MODIFIER	CITED4	ENSG00000179862	Transcript	ENST00000372638.3	protein_coding	0	0	0	0	0	0	0	0	0	rs10655149	2134	-1	0	insertion	HGNC	HGNC:18696	YES	0	P1	CCDS458.1	ENSP00000361721	Q96RK1	0	UPI000004241F	0	0	0	0	0	0	chr1:g.40864502_40864503dup	0	0.7141
chr1	40886628	0	AT	A	78	152	1078	0.519	-	intergenic_variant	MODIFIER	0	0	0	0	0	0	0	0	0	0	0	0	0	0	rs68143990	0	0	0	deletion	0	0	0	0	0	0	0	0	0	0	0	0	0	0	0	0	chr1:g.40886639del	0.235	0.2587
chr1	40944890	0	C	CAAGCAAGCAAGCAAAGCA	20	152	1986	0.135	AAGCAAGCAAGCAAAGCA	upstream_gene_variant	MODIFIER	UBE2V1P8	ENSG00000233118	Transcript	ENST00000437166.2	processed_pseudogene	0	0	0	0	0	0	0	0	0	0	2375	-1	0	insertion	HGNC	HGNC:44893	YES	0	0	0	0	0	0	0	0	0	0	0	0	0	chr1:g.40944896_40944897insGCAAGCAAAGCAAAGCAA	0	0
chr1	40979237	rs140375513	CTTCGGGGCAGG	C	29	152	1946	0.192	-	upstream_gene_variant	MODIFIER	CTPS1	ENSG00000171793	Transcript	ENST00000372621.8	protein_coding	0	0	0	0	0	0	0	0	0	rs140375513	87	1	0	deletion	HGNC	HGNC:2519	YES	1	P1	CCDS459.1	ENSP00000361704	P17812	0	UPI0000132D63	0	1	0	0	0	0	chr1:g.40979239_40979249del	0.0615	0.0023
chr1	40980198	0	GC	G	104	152	1486	0.686	-	intron_variant	MODIFIER	CTPS1	ENSG00000171793	Transcript	ENST00000372621.8	protein_coding	0	1/18	ENST00000372621.8:c.-14+378del	0	0	0	0	0	0	rs11316628	0	1	0	deletion	HGNC	HGNC:2519	YES	1	P1	CCDS459.1	ENSP00000361704	P17812	0	UPI0000132D63	0	1	0	0	0	8	chr1:g.40980207del	0.6528	0.6929
chr1	41101783	rs139158263	C	CAT	28	152	1326	0.186	AT	intron_variant	MODIFIER	SCMH1	ENSG00000010803	Transcript	ENST00000326197.11	protein_coding	0	7/14	ENST00000326197.11:c.715+11498_715+11499dup	0	0	0	0	0	0	rs139158263	0	-1	0	insertion	HGNC	HGNC:19003	YES	1	A2	CCDS30688.1	ENSP00000318094	Q96GD3	0	UPI000006FD9B	0	0	0	0	0	0	chr1:g.41101785_41101786dup	0.0913	0.0038
chr1	41109321	rs3216615	GA	G	28	152	1445	0.186	-	intron_variant	MODIFIER	SCMH1	ENSG00000010803	Transcript	ENST00000326197.11	protein_coding	0	7/14	ENST00000326197.11:c.715+3961del	0	0	0	0	0	0	rs3216615	0	-1	0	deletion	HGNC	HGNC:19003	YES	1	A2	CCDS30688.1	ENSP00000318094	Q96GD3	0	UPI000006FD9B	0	0	0	0	0	0	chr1:g.41109324del	0.0421	0.0008
chr1	41243636	rs34647036	CA	C	65	152	2494	0.436	-	intron_variant&non_coding_transcript_variant	MODIFIER	AC093151.3	ENSG00000235358	Transcript	ENST00000445073.1	lincRNA	0	1/1	ENST00000445073.1:n.132+933del	0	0	0	0	0	0	rs34647036	0	1	0	deletion	Clone_based_ensembl_gene	0	YES	3	0	0	0	0	0	0	0	0	0	0	0	2	chr1:g.41243639del	0.1346	0.0121
chr1	41359261	0	ATG	A	84	152	2013	0.558	-	upstream_gene_variant	MODIFIER	FOXO6	ENSG00000204060	Transcript	ENST00000641094.1	protein_coding	0	0	0	0	0	0	0	0	0	rs112294058	2668	1	0	deletion	HGNC	HGNC:24814	YES	0	P1	0	ENSP00000493184	A8MYZ6	0	UPI00015E0BB0	0	0	0	0	0	0	chr1:g.41359291_41359292del	0	0
chr1	41359261	0	ATGTG	A	43	152	2013	0.282	-	upstream_gene_variant	MODIFIER	FOXO6	ENSG00000204060	Transcript	ENST00000641094.1	protein_coding	0	0	0	0	0	0	0	0	0	rs66838516	2666	1	0	deletion	HGNC	HGNC:24814	YES	0	P1	0	ENSP00000493184	A8MYZ6	0	UPI00015E0BB0	0	0	0	0	0	0	chr1:g.41359289_41359292del	0.8884	0.6581
chr1	41359261	0	ATGTGTGTG	A	15	152	2013	0.096	-	upstream_gene_variant	MODIFIER	FOXO6	ENSG00000204060	Transcript	ENST00000641094.1	protein_coding	0	0	0	0	0	0	0	0	0	rs201490129	2662	1	0	deletion	HGNC	HGNC:24814	YES	0	P1	0	ENSP00000493184	A8MYZ6	0	UPI00015E0BB0	0	0	0	0	0	0	chr1:g.41359285_41359292del	0	0
chr1	41368682	rs76017890	G	GAGGGGCCTCCC	152	152	1495	1	AGGGGCCTCCC	intron_variant	MODIFIER	FOXO6	ENSG00000204060	Transcript	ENST00000641094.1	protein_coding	0	1/2	ENST00000641094.1:c.414+6339_414+6340insGGGGCCTCCCA	0	0	0	0	0	0	rs138225181	0	1	0	insertion	HGNC	HGNC:24814	YES	0	P1	0	ENSP00000493184	A8MYZ6	0	UPI00015E0BB0	0	0	0	0	0	1	chr1:g.41368683_41368684insGGGGCCTCCCA	0	0.9909
chr1	41380925	rs56202516	A	AC	152	152	2191	1	C	intron_variant	MODIFIER	FOXO6	ENSG00000204060	Transcript	ENST00000641094.1	protein_coding	0	1/2	ENST00000641094.1:c.415-687dup	0	0	0	0	0	0	rs56202516	0	1	0	insertion	HGNC	HGNC:24814	YES	0	P1	0	ENSP00000493184	A8MYZ6	0	UPI00015E0BB0	0	0	0	0	0	4	chr1:g.41380929dup	0.9922	0.972
chr1	41388264	rs61306452	CGTGCTG	C	14	152	1846	0.09	-	downstream_gene_variant	MODIFIER	FOXO6	ENSG00000204060	Transcript	ENST00000372591.1	processed_transcript	0	0	0	0	0	0	0	0	0	rs61306452	4675	1	0	deletion	HGNC	HGNC:24814	0	5	0	0	0	0	0	0	0	0	0	0	0	0	chr1:g.41388265_41388270del	0.2292	0.3533
chr1	41486577	rs59223652	TG	T	17	152	1752	0.109	-	upstream_gene_variant	MODIFIER	EDN2	ENSG00000127129	Transcript	ENST00000372587.5	protein_coding	0	0	0	0	0	0	0	0	0	rs59223652	1895	-1	0	deletion	HGNC	HGNC:3177	YES	1	P1	CCDS462.1	ENSP00000361668	P20800	0	UPI0000040AF7	0	0	0	0	0	0	chr1:g.41486582del	0.1474	0.1641
chr1	41623904	rs61193550	G	GA	119	152	2353	0.782	A	intron_variant	MODIFIER	AC119676.1	ENSG00000284895	Transcript	ENST00000646142.1	protein_coding	0	1/1	ENST00000646142.1:c.68+4844dup	0	0	0	0	0	0	rs61193550	0	-1	0	insertion	Clone_based_ensembl_gene	0	YES	0	P1	0	ENSP00000494286	0	A0A2R8Y556	UPI000D1936BF	0	0	0	0	0	0	chr1:g.41623905dup	0.8303	0.9463
chr1	41897938	0	GGA	G	58	152	1385	0.378	-	intron_variant	MODIFIER	HIVEP3	ENSG00000127124	Transcript	ENST00000372583.6	protein_coding	0	1/8	ENST00000372583.6:c.-801+20473_-801+20474del	0	0	0	0	0	0	rs71792407	0	-1	0	deletion	HGNC	HGNC:13561	YES	1	P3	CCDS463.1	ENSP00000361664	Q5T1R4	0	UPI000013CC24	0	0	0	0	0	0	chr1:g.41897980_41897981del	0	0
chr1	41917998	rs200025009	G	GC	21	152	1988	0.135	C	intron_variant	MODIFIER	HIVEP3	ENSG00000127124	Transcript	ENST00000372583.6	protein_coding	0	1/8	ENST00000372583.6:c.-801+414dup	0	0	0	0	0	0	rs200025009	0	-1	0	insertion	HGNC	HGNC:13561	YES	1	P3	CCDS463.1	ENSP00000361664	Q5T1R4	0	UPI000013CC24	0	0	0	0	0	0	chr1:g.41918004dup	0.0046	0
chr1	41918107	0	CCCGCCGCCG	C	43	152	2019	0.276	-	intron_variant	MODIFIER	HIVEP3	ENSG00000127124	Transcript	ENST00000372583.6	protein_coding	0	1/8	ENST00000372583.6:c.-801+297_-801+305del	0	0	0	0	0	0	rs546342301	0	-1	0	deletion	HGNC	HGNC:13561	YES	1	P3	CCDS463.1	ENSP00000361664	Q5T1R4	0	UPI000013CC24	0	0	0	0	0	0	chr1:g.41918125_41918133del	0.0068	0.0015
chr1	41918207	rs34342278	AC	A	18	152	1753	0.135	-	intron_variant	MODIFIER	HIVEP3	ENSG00000127124	Transcript	ENST00000372583.6	protein_coding	0	1/8	ENST00000372583.6:c.-801+205del	0	0	0	0	0	0	rs34342278	0	-1	0	deletion	HGNC	HGNC:13561	YES	1	P3	CCDS463.1	ENSP00000361664	Q5T1R4	0	UPI000013CC24	0	0	0	0	0	0	chr1:g.41918209del	0.4191	0.1021
chr1	42165073	rs10579947	TCC	T	152	152	1881	1	-	upstream_gene_variant	MODIFIER	GUCA2A	ENSG00000197273	Transcript	ENST00000357001.3	protein_coding	0	0	0	0	0	0	0	0	0	rs10579947	329	-1	0	deletion	HGNC	HGNC:4682	YES	1	P1	CCDS465.1	ENSP00000349493	Q02747	0	UPI000013CC23	0	0	0	0	0	0	chr1:g.42165074_42165075del	0.9994	0.9977
chr1	42165540	rs10666614	A	ATTT	152	152	2229	1	TTT	upstream_gene_variant	MODIFIER	GUCA2A	ENSG00000197273	Transcript	ENST00000357001.3	protein_coding	0	0	0	0	0	0	0	0	0	rs10666614	795	-1	0	insertion	HGNC	HGNC:4682	YES	1	P1	CCDS465.1	ENSP00000349493	Q02747	0	UPI000013CC23	0	0	0	0	0	0	chr1:g.42165542_42165543insTTT	0	0.8041
chr1	42166115	0	A	AGT	8	152	1858	0.051	GT	upstream_gene_variant	MODIFIER	GUCA2A	ENSG00000197273	Transcript	ENST00000357001.3	protein_coding	0	0	0	0	0	0	0	0	0	rs1407500128	1370	-1	0	insertion	HGNC	HGNC:4682	YES	1	P1	CCDS465.1	ENSP00000349493	Q02747	0	UPI000013CC23	0	0	0	0	0	0	chr1:g.42166144_42166145dup	0	0
chr1	42166115	0	AGT	A	54	152	1858	0.359	-	upstream_gene_variant	MODIFIER	GUCA2A	ENSG00000197273	Transcript	ENST00000357001.3	protein_coding	0	0	0	0	0	0	0	0	0	rs72362215	1371	-1	0	deletion	HGNC	HGNC:4682	YES	1	P1	CCDS465.1	ENSP00000349493	Q02747	0	UPI000013CC23	0	0	0	0	0	0	chr1:g.42166144_42166145del	0.3039	0
chr1	42166408	0	GGT	G	82	152	1979	0.551	-	upstream_gene_variant	MODIFIER	GUCA2A	ENSG00000197273	Transcript	ENST00000357001.3	protein_coding	0	0	0	0	0	0	0	0	0	rs72022763	1664	-1	0	deletion	HGNC	HGNC:4682	YES	1	P1	CCDS465.1	ENSP00000349493	Q02747	0	UPI000013CC23	0	0	0	0	0	0	chr1:g.42166419_42166420del	0.4589	0.2504
chr1	42319222	0	C	CTGTTT	142	152	2114	0.936	TGTTT	intron_variant	MODIFIER	FOXJ3	ENSG00000198815	Transcript	ENST00000372572.5	protein_coding	0	2/14	ENST00000372572.5:c.-127-3772_-127-3768dup	0	0	0	0	0	0	rs56158851	0	-1	0	insertion	HGNC	HGNC:29178	YES	1	P1	CCDS30689.1	ENSP00000361653	Q9UPW0	0	UPI000013D359	0	0	0	0	0	0	chr1:g.42319243_42319247dup	0	0.5113
chr1	42335805	rs3831334	GTCTT	G	147	152	2142	0.968	-	upstream_gene_variant	MODIFIER	FOXJ3	ENSG00000198815	Transcript	ENST00000372572.5	protein_coding	0	0	0	0	0	0	0	0	0	rs10540099	841	-1	0	deletion	HGNC	HGNC:29178	YES	1	P1	CCDS30689.1	ENSP00000361653	Q9UPW0	0	UPI000013D359	0	0	0	0	0	0	chr1:g.42335818_42335821del	0.6356	0.4924
chr1	42336634	0	AT	A	64	150	931	0.416	-	upstream_gene_variant	MODIFIER	FOXJ3	ENSG00000198815	Transcript	ENST00000372572.5	protein_coding	0	0	0	0	0	0	0	0	0	rs149857844	1670	-1	0	deletion	HGNC	HGNC:29178	YES	1	P1	CCDS30689.1	ENSP00000361653	Q9UPW0	0	UPI000013D359	0	0	0	0	0	0	chr1:g.42336643del	0.1895	0.2027
chr1	42766017	0	GC	G	56	150	1133	0.37	-	upstream_gene_variant	MODIFIER	C1orf50	ENSG00000164008	Transcript	ENST00000372525.7	protein_coding	0	0	0	0	0	0	0	0	0	rs11290628	1231	1	0	deletion	HGNC	HGNC:28795	YES	1	P1	CCDS473.1	ENSP00000361603	Q9BV19	0	UPI000013E32F	0	0	0	0	0	0	chr1:g.42766022del	0	0
chr1	42846822	rs68140898	C	CG	152	152	2295	1	G	downstream_gene_variant	MODIFIER	ERMAP	ENSG00000164010	Transcript	ENST00000372517.8	protein_coding	0	0	0	0	0	0	0	0	0	rs68140898	1831	1	0	insertion	HGNC	HGNC:15743	YES	1	P1	CCDS475.1	ENSP00000361595	Q96PL5	A0A1C9HIH9	UPI000007000D	0	1	0	0	0	0	chr1:g.42846823dup	1	1
chr1	42932424	rs3841833	C	CTTATGCACG	33	152	2242	0.212	TTATGCACG	intron_variant	MODIFIER	SLC2A1	ENSG00000117394	Transcript	ENST00000426263.8	protein_coding	0	2/9	ENST00000426263.8:c.115-1227_115-1219dup	0	0	0	0	0	0	rs138624104	0	-1	0	insertion	HGNC	HGNC:11005	YES	1	P1	CCDS477.1	ENSP00000416293	P11166	0	UPI00002058B9	0	1	0	0	0	0	chr1:g.42932426_42932434dup	0.1028	0.1074
chr1	42938231	rs11439929	G	GC	85	152	2530	0.564	C	intron_variant	MODIFIER	SLC2A1	ENSG00000117394	Transcript	ENST00000426263.8	protein_coding	0	2/9	ENST00000426263.8:c.114+4994dup	0	0	0	0	0	0	rs11439929	0	-1	0	insertion	HGNC	HGNC:11005	YES	1	P1	CCDS477.1	ENSP00000416293	P11166	0	UPI00002058B9	0	1	0	0	0	0	chr1:g.42938232dup	0.721	0.7625
chr1	42940055	rs112945193	C	CACTTCCTT	43	152	1171	0.295	ACTTCCTT	intron_variant	MODIFIER	SLC2A1	ENSG00000117394	Transcript	ENST00000426263.8	protein_coding	0	2/9	ENST00000426263.8:c.114+3163_114+3170dup	0	0	0	0	0	0	rs112945193	0	-1	0	insertion	HGNC	HGNC:11005	YES	1	P1	CCDS477.1	ENSP00000416293	P11166	0	UPI00002058B9	0	1	0	0	0	0	chr1:g.42940057_42940064dup	0.2508	0.3442
chr1	42940594	rs34477585	C	CT	45	150	858	0.299	T	intron_variant	MODIFIER	SLC2A1	ENSG00000117394	Transcript	ENST00000426263.8	protein_coding	0	2/9	ENST00000426263.8:c.114+2631dup	0	0	0	0	0	0	rs34477585	0	-1	0	insertion	HGNC	HGNC:11005	YES	1	P1	CCDS477.1	ENSP00000416293	P11166	0	UPI00002058B9	0	1	0	0	0	0	chr1:g.42940598dup	0.5391	0.5976
chr1	42944628	rs3835667	C	CG	108	152	3115	0.718	G	intron_variant	MODIFIER	SLC2A1	ENSG00000117394	Transcript	ENST00000426263.8	protein_coding	0	1/9	ENST00000426263.8:c.19-1308dup	0	0	0	0	0	0	rs3835667	0	-1	0	insertion	HGNC	HGNC:11005	YES	1	P1	CCDS477.1	ENSP00000416293	P11166	0	UPI00002058B9	0	1	0	0	0	0	chr1:g.42944629dup	0	0.8896
chr1	42945157	rs59278929	GC	G	12	152	1760	0.083	-	intron_variant	MODIFIER	SLC2A1	ENSG00000117394	Transcript	ENST00000426263.8	protein_coding	0	1/9	ENST00000426263.8:c.19-1837del	0	0	0	0	0	0	rs59278929	0	-1	0	deletion	HGNC	HGNC:11005	YES	1	P1	CCDS477.1	ENSP00000416293	P11166	0	UPI00002058B9	0	1	0	0	0	0	chr1:g.42945158del	0.028	0.0363
chr1	42946466	rs78098538	T	TA	40	152	2487	0.269	A	intron_variant	MODIFIER	SLC2A1	ENSG00000117394	Transcript	ENST00000426263.8	protein_coding	0	1/9	ENST00000426263.8:c.19-3146dup	0	0	0	0	0	0	rs78098538	0	-1	0	insertion	HGNC	HGNC:11005	YES	1	P1	CCDS477.1	ENSP00000416293	P11166	0	UPI00002058B9	0	1	0	0	0	0	chr1:g.42946467dup	0.1196	0.2224
chr1	42949800	rs61325695	G	GA	40	152	2648	0.269	A	intron_variant	MODIFIER	SLC2A1	ENSG00000117394	Transcript	ENST00000426263.8	protein_coding	0	1/9	ENST00000426263.8:c.19-6480dup	0	0	0	0	0	0	rs61325695	0	-1	0	insertion	HGNC	HGNC:11005	YES	1	P1	CCDS477.1	ENSP00000416293	P11166	0	UPI00002058B9	0	1	0	0	0	0	chr1:g.42949804dup	0.11	0.1929
chr1	42949847	0	T	TG	32	152	2488	0.218	G	intron_variant	MODIFIER	SLC2A1	ENSG00000117394	Transcript	ENST00000426263.8	protein_coding	0	1/9	ENST00000426263.8:c.19-6527dup	0	0	0	0	0	0	rs3216017	0	-1	0	insertion	HGNC	HGNC:11005	YES	1	P1	CCDS477.1	ENSP00000416293	P11166	0	UPI00002058B9	0	1	0	0	0	0	chr1:g.42949852dup	0.1	0.0204
chr1	42951360	rs67822325	GA	G	40	152	1824	0.269	-	intron_variant	MODIFIER	SLC2A1	ENSG00000117394	Transcript	ENST00000426263.8	protein_coding	0	1/9	ENST00000426263.8:c.18+7273del	0	0	0	0	0	0	rs67822325	0	-1	0	deletion	HGNC	HGNC:11005	YES	1	P1	CCDS477.1	ENSP00000416293	P11166	0	UPI00002058B9	0	1	0	0	0	0	chr1:g.42951367del	0.1741	0.4228
chr1	42959040	rs28365848	CT	C	36	152	1726	0.231	-	5_prime_UTR_variant	MODIFIER	SLC2A1	ENSG00000117394	Transcript	ENST00000426263.8	protein_coding	1/10	0	ENST00000426263.8:c.-390del	0	136/3670	0	0	0	0	rs28365848	0	-1	0	deletion	HGNC	HGNC:11005	YES	1	P1	CCDS477.1	ENSP00000416293	P11166	0	UPI00002058B9	0	1	0	0	0	0	chr1:g.42959041del	0.232	0.2595
chr1	42962127	rs59747918	CCTGGAGGCTA	C	39	152	2304	0.263	-	upstream_gene_variant	MODIFIER	SLC2A1	ENSG00000117394	Transcript	ENST00000426263.8	protein_coding	0	0	0	0	0	0	0	0	0	rs111352396	2952	-1	0	deletion	HGNC	HGNC:11005	YES	1	P1	CCDS477.1	ENSP00000416293	P11166	0	UPI00002058B9	0	1	0	0	0	0	chr1:g.42962132_42962141del	0.1328	0.2761
chr1	42967177	rs34070660	CAG	C	32	152	2487	0.218	-	intron_variant&non_coding_transcript_variant	MODIFIER	SLC2A1-AS1	ENSG00000227533	Transcript	ENST00000416689.1	retained_intron	0	1/2	ENST00000416689.1:n.475-3069_475-3068del	0	0	0	0	0	0	rs34070660	0	1	0	deletion	HGNC	HGNC:44187	YES	2	0	0	0	0	0	0	0	0	0	0	0	2	chr1:g.42967180_42967181del	0.1002	0.0174
chr1	42972053	rs5773796	TG	T	32	152	2314	0.218	-	intron_variant&non_coding_transcript_variant	MODIFIER	SLC2A1-AS1	ENSG00000227533	Transcript	ENST00000416689.1	retained_intron	0	2/2	ENST00000416689.1:n.620+1661del	0	0	0	0	0	0	rs5773796	0	1	0	deletion	HGNC	HGNC:44187	YES	2	0	0	0	0	0	0	0	0	0	0	0	1	chr1:g.42972055del	0.1354	0.121
chr1	43148179	rs34514362	C	CA	21	150	818	0.136	A	intron_variant	MODIFIER	FAM183A	ENSG00000186973	Transcript	ENST00000335282.5	protein_coding	0	1/3	ENST00000335282.5:c.133+100dup	0	0	0	0	0	0	rs34514362	0	1	0	insertion	HGNC	HGNC:34347	YES	2	P1	CCDS44126.1	ENSP00000334415	A6NL82	0	UPI00015D7728	0	0	0	0	0	5	chr1:g.43148184dup	0	0
chr1	43204398	0	TTTTG	T	56	152	1335	0.365	-	intron_variant	MODIFIER	CFAP57	ENSG00000243710	Transcript	ENST00000610710.4	protein_coding	0	9/23	ENST00000610710.4:c.1543-2302_1543-2299del	0	0	0	0	0	0	rs148762228	0	1	0	deletion	HGNC	HGNC:26485	YES	5	P2	CCDS72768.1	ENSP00000479773	0	A0A087WVY5	UPI000223C368	0	0	0	0	0	19	chr1:g.43204418_43204421del	0.2566	0.3631
chr1	43206282	rs34901730	AT	A	79	152	1390	0.513	-	intron_variant	MODIFIER	CFAP57	ENSG00000243710	Transcript	ENST00000610710.4	protein_coding	0	9/23	ENST00000610710.4:c.1543-432del	0	0	0	0	0	0	rs34901730	0	1	0	deletion	HGNC	HGNC:26485	YES	5	P2	CCDS72768.1	ENSP00000479773	0	A0A087WVY5	UPI000223C368	0	0	0	0	0	5	chr1:g.43206288del	0.3193	0.5106
chr1	43206708	rs202054525	CCT	C	11	152	2316	0.071	-	intron_variant	MODIFIER	CFAP57	ENSG00000243710	Transcript	ENST00000610710.4	protein_coding	0	9/23	ENST00000610710.4:c.1543-8_1543-7del	0	0	0	0	0	0	rs202054525	0	1	0	deletion	HGNC	HGNC:26485	YES	5	P2	CCDS72768.1	ENSP00000479773	0	A0A087WVY5	UPI000223C368	0	0	0	0	0	3	chr1:g.43206712_43206713del	0.0042	0
chr1	43295834	0	AACACACACAC	A	44	150	1617	0.312	-	regulatory_region_variant	MODIFIER	0	0	RegulatoryFeature	ENSR00000355569	promoter_flanking_region	0	0	0	0	0	0	0	0	0	rs1358417268	0	0	0	deletion	0	0	0	0	0	0	0	0	0	0	0	0	0	0	0	0	chr1:g.43295875_43295884del	0	0
chr1	43295834	0	AACACACACACAC	A	48	150	1617	0.312	-	regulatory_region_variant	MODIFIER	0	0	RegulatoryFeature	ENSR00000355569	promoter_flanking_region	0	0	0	0	0	0	0	0	0	rs542658159	0	0	0	deletion	0	0	0	0	0	0	0	0	0	0	0	0	0	0	0	0	chr1:g.43295873_43295884del	0.731	0.6339
chr1	43295834	0	AACACACACACACAC	A	20	150	1617	0.13	-	regulatory_region_variant	MODIFIER	0	0	RegulatoryFeature	ENSR00000355569	promoter_flanking_region	0	0	0	0	0	0	0	0	0	rs1328240528	0	0	0	deletion	0	0	0	0	0	0	0	0	0	0	0	0	0	0	0	0	chr1:g.43295871_43295884del	0	0
chr1	43358818	rs2069378	GC	G	26	152	1757	0.167	-	upstream_gene_variant	MODIFIER	CDC20	ENSG00000117399	Transcript	ENST00000372462.1	protein_coding	0	0	0	0	0	0	0	0	0	rs2069378	194	1	0	deletion	HGNC	HGNC:1723	YES	1	P1	CCDS484.1	ENSP00000361540	Q12834	0	UPI0000072C04	0	0	0	0	0	0	chr1:g.43358820del	0.2087	0.1921
chr1	43532726	0	GT	G	152	152	2264	1	-	intron_variant	MODIFIER	PTPRF	ENSG00000142949	Transcript	ENST00000359947.9	protein_coding	0	1/33	ENST00000359947.9:c.-126+1643del	0	0	0	0	0	0	rs11350891	0	1	0	deletion	HGNC	HGNC:9670	YES	1	P4	CCDS489.2	ENSP00000353030	P10586	0	UPI0000470154	0	1	0	0	0	6	chr1:g.43532733del	0.9848	0.944
chr1	43541695	rs58829390	GGACAGTTCTTCC	G	137	152	1890	0.904	-	intron_variant	MODIFIER	PTPRF	ENSG00000142949	Transcript	ENST00000359947.9	protein_coding	0	2/33	ENST00000359947.9:c.-45-3335_-45-3324del	0	0	0	0	0	0	rs58829390	0	1	0	deletion	HGNC	HGNC:9670	YES	1	P4	CCDS489.2	ENSP00000353030	P10586	0	UPI0000470154	0	1	0	0	0	0	chr1:g.43541696_43541707del	0.723	0.6641
chr1	43552115	0	GA	G	141	152	1151	0.929	-	intron_variant	MODIFIER	PTPRF	ENSG00000142949	Transcript	ENST00000359947.9	protein_coding	0	3/33	ENST00000359947.9:c.92-1367del	0	0	0	0	0	0	rs55696384	0	1	0	deletion	HGNC	HGNC:9670	YES	1	P4	CCDS489.2	ENSP00000353030	P10586	0	UPI0000470154	0	1	0	0	0	9	chr1:g.43552125del	0	0
chr1	43559589	rs34985615	C	CAGT	64	152	2130	0.436	AGT	intron_variant	MODIFIER	PTPRF	ENSG00000142949	Transcript	ENST00000359947.9	protein_coding	0	5/33	ENST00000359947.9:c.379+5648_379+5649insAGT	0	0	0	0	0	0	rs34985615	0	1	0	insertion	HGNC	HGNC:9670	YES	1	P4	CCDS489.2	ENSP00000353030	P10586	0	UPI0000470154	0	1	0	0	0	0	chr1:g.43559589_43559590insAGT	0	0.6974
chr1	43559849	rs578228752	GGGTGTGCAGCAGGT	G	19	152	1317	0.122	-	intron_variant	MODIFIER	PTPRF	ENSG00000142949	Transcript	ENST00000359947.9	protein_coding	0	5/33	ENST00000359947.9:c.379+5915_379+5928del	0	0	0	0	0	0	rs578228752	0	1	0	deletion	HGNC	HGNC:9670	YES	1	P4	CCDS489.2	ENSP00000353030	P10586	0	UPI0000470154	0	1	0	0	0	6	chr1:g.43559856_43559869del	0.009	0
chr1	43587943	rs67294925	C	CCAGGCA	46	152	2167	0.321	CAGGCA	intron_variant	MODIFIER	PTPRF	ENSG00000142949	Transcript	ENST00000359947.9	protein_coding	0	7/33	ENST00000359947.9:c.680-784_680-779dup	0	0	0	0	0	0	rs373672347	0	1	0	insertion	HGNC	HGNC:9670	YES	1	P4	CCDS489.2	ENSP00000353030	P10586	0	UPI0000470154	0	1	0	0	0	9	chr1:g.43587947_43587952dup	0.0839	0.0068
chr1	43648990	0	AT	A	60	152	1316	0.41	-	upstream_gene_variant	MODIFIER	KDM4A	ENSG00000066135	Transcript	ENST00000372396.4	protein_coding	0	0	0	0	0	0	0	0	0	rs34929797	1158	1	0	deletion	HGNC	HGNC:22978	YES	1	P1	CCDS491.1	ENSP00000361473	O75164	0	UPI000013D35A	0	0	0	0	0	0	chr1:g.43648997del	0.7346	0.9463
chr1	43649181	rs3834771	A	AGC	43	152	718	0.301	GC	upstream_gene_variant	MODIFIER	KDM4A	ENSG00000066135	Transcript	ENST00000372396.4	protein_coding	0	0	0	0	0	0	0	0	0	rs3834771	967	1	0	insertion	HGNC	HGNC:22978	YES	1	P1	CCDS491.1	ENSP00000361473	O75164	0	UPI000013D35A	0	0	0	0	0	0	chr1:g.43649182_43649183dup	0.3832	0.475
chr1	43765743	rs1403837673	CTGTGTGTGTCTG	C	21	152	1116	0.141	-	intron_variant&NMD_transcript_variant	MODIFIER	AL451062.3	ENSG00000284989	Transcript	ENST00000645057.1	nonsense_mediated_decay	0	16/25	ENST00000645057.1:c.*1441-26349_*1441-26338del	0	0	0	0	0	0	rs1403837673	0	1	0	deletion	Clone_based_ensembl_gene	0	YES	0	P1	0	ENSP00000494063	0	A0A2R8Y4U1	UPI000D197852	0	0	0	0	0	9	chr1:g.43765753_43765764del	0	0
chr1	43765743	rs746877405	CTGTGTGTGTCTGTG	C	16	152	1116	0.109	-	intron_variant&NMD_transcript_variant	MODIFIER	AL451062.3	ENSG00000284989	Transcript	ENST00000645057.1	nonsense_mediated_decay	0	16/25	ENST00000645057.1:c.*1441-26349_*1441-26336del	0	0	0	0	0	0	rs746877405	0	1	0	deletion	Clone_based_ensembl_gene	0	YES	0	P1	0	ENSP00000494063	0	A0A2R8Y4U1	UPI000D197852	0	0	0	0	0	9	chr1:g.43765753_43765766del	0	0
chr1	43765936	rs3842543	CA	C	62	152	1400	0.417	-	intron_variant&NMD_transcript_variant	MODIFIER	AL451062.3	ENSG00000284989	Transcript	ENST00000645057.1	nonsense_mediated_decay	0	16/25	ENST00000645057.1:c.*1441-26164del	0	0	0	0	0	0	rs3842543	0	1	0	deletion	Clone_based_ensembl_gene	0	YES	0	P1	0	ENSP00000494063	0	A0A2R8Y4U1	UPI000D197852	0	0	0	0	0	1	chr1:g.43765938del	0.6358	0.6604
chr1	43783066	rs10676836	T	TAAG	63	152	1454	0.423	AAG	intron_variant&NMD_transcript_variant	MODIFIER	AL451062.3	ENSG00000284989	Transcript	ENST00000645057.1	nonsense_mediated_decay	0	16/25	ENST00000645057.1:c.*1441-9034_*1441-9033insGAA	0	0	0	0	0	0	rs10676836	0	1	0	insertion	Clone_based_ensembl_gene	0	YES	0	P1	0	ENSP00000494063	0	A0A2R8Y4U1	UPI000D197852	0	0	0	0	0	2	chr1:g.43783068_43783069insGAA	0.6026	0.615
chr1	43836975	rs11310494	CT	C	109	152	2585	0.724	-	intron_variant&NMD_transcript_variant	MODIFIER	AL451062.3	ENSG00000284989	Transcript	ENST00000645057.1	nonsense_mediated_decay	0	18/25	ENST00000645057.1:c.*1532-1242del	0	0	0	0	0	0	rs11310494	0	1	0	deletion	Clone_based_ensembl_gene	0	YES	0	P1	0	ENSP00000494063	0	A0A2R8Y4U1	UPI000D197852	0	0	0	0	0	1	chr1:g.43836977del	0.886	0.9788
chr1	43861434	rs6143206	GCTGTCAGGACTTGTATAGA	G	96	152	1357	0.641	-	intron_variant&NMD_transcript_variant	MODIFIER	AL451062.3	ENSG00000284989	Transcript	ENST00000645057.1	nonsense_mediated_decay	0	19/25	ENST00000645057.1:c.*1624+23127_*1624+23145del	0	0	0	0	0	0	rs6143206	0	1	0	deletion	Clone_based_ensembl_gene	0	YES	0	P1	0	ENSP00000494063	0	A0A2R8Y4U1	UPI000D197852	0	0	0	0	0	3	chr1:g.43861438_43861456del	0.7161	0.559
chr1	43868257	rs57915626	CTATA	C	44	152	1826	0.288	-	intron_variant&NMD_transcript_variant	MODIFIER	AL451062.3	ENSG00000284989	Transcript	ENST00000645057.1	nonsense_mediated_decay	0	19/25	ENST00000645057.1:c.*1625-26121_*1625-26118del	0	0	0	0	0	0	rs57915626	0	1	0	deletion	Clone_based_ensembl_gene	0	YES	0	P1	0	ENSP00000494063	0	A0A2R8Y4U1	UPI000D197852	0	0	0	0	0	4	chr1:g.43868262_43868265del	0.2578	0.4039
chr1	43914935	rs113221533	TC	T	8	152	2292	0.051	-	intron_variant&NMD_transcript_variant	MODIFIER	AL451062.3	ENSG00000284989	Transcript	ENST00000645057.1	nonsense_mediated_decay	0	23/25	ENST00000645057.1:c.*2067-5467del	0	0	0	0	0	0	rs113221533	0	1	0	deletion	Clone_based_ensembl_gene	0	YES	0	P1	0	ENSP00000494063	0	A0A2R8Y4U1	UPI000D197852	0	0	0	0	0	1	chr1:g.43914937del	0.0579	0.0371
chr1	43992067	rs11376967	T	TC	152	152	1860	1	C	intron_variant	MODIFIER	CCDC24	ENSG00000159214	Transcript	ENST00000372318.8	protein_coding	0	2/8	ENST00000372318.8:c.126+64dup	0	0	0	0	0	0	rs11376967	0	1	0	insertion	HGNC	HGNC:28688	YES	1	P1	CCDS507.1	ENSP00000361392	Q8N4L8	0	UPI000006EE2D	0	0	0	0	0	1	chr1:g.43992068dup	0	1
chr1	44037322	0	C	CTG	24	152	1787	0.154	TG	intron_variant&non_coding_transcript_variant	MODIFIER	AL139220.2	ENSG00000230615	Transcript	ENST00000623351.1	lincRNA	0	1/1	ENST00000623351.1:n.116-2553_116-2552dup	0	0	0	0	0	0	rs10642208	0	1	0	insertion	Clone_based_ensembl_gene	0	0	3	0	0	0	0	0	0	0	0	0	0	0	33	chr1:g.44037354_44037355dup	0	0
chr1	44037322	0	C	CTGTG	105	152	1787	0.699	TGTG	intron_variant&non_coding_transcript_variant	MODIFIER	AL139220.2	ENSG00000230615	Transcript	ENST00000623351.1	lincRNA	0	1/1	ENST00000623351.1:n.116-2555_116-2552dup	0	0	0	0	0	0	rs10642208	0	1	0	insertion	Clone_based_ensembl_gene	0	0	3	0	0	0	0	0	0	0	0	0	0	0	33	chr1:g.44037352_44037355dup	0	0.4871
chr1	44047585	rs149474602	CTAG	C	28	152	2679	0.186	-	intron_variant&non_coding_transcript_variant	MODIFIER	AL139220.2	ENSG00000230615	Transcript	ENST00000434244.5	lincRNA	0	2/6	ENST00000434244.5:n.161-769_161-767del	0	0	0	0	0	0	rs149474602	0	1	0	deletion	Clone_based_ensembl_gene	0	YES	1	0	0	0	0	0	0	0	0	0	0	0	3	chr1:g.44047589_44047591del	0.1282	0.2458
chr1	44048002	0	ATG	A	71	152	1919	0.462	-	intron_variant&non_coding_transcript_variant	MODIFIER	AL139220.2	ENSG00000230615	Transcript	ENST00000434244.5	lincRNA	0	2/6	ENST00000434244.5:n.161-319_161-318del	0	0	0	0	0	0	rs10579232	0	1	0	deletion	Clone_based_ensembl_gene	0	YES	1	0	0	0	0	0	0	0	0	0	0	0	36	chr1:g.44048039_44048040del	0.3261	0.3313
chr1	44268269	rs16626	A	AGGACTTCACG	61	152	1908	0.41	GGACTTCACG	intron_variant	MODIFIER	ERI3	ENSG00000117419	Transcript	ENST00000372257.6	protein_coding	0	7/8	ENST00000372257.6:c.831+16565_831+16566insCGTGAAGTCC	0	0	0	0	0	0	rs16626	0	-1	0	insertion	HGNC	HGNC:17276	YES	1	P1	CCDS30696.1	ENSP00000361331	O43414	0	UPI00001C1D9B	0	0	0	0	0	0	chr1:g.44268271_44268272insACTTCACGGG	0	0.7186
chr1	44486204	rs2308281	A	AAGAG	152	152	1449	1	AGAG	intron_variant	MODIFIER	RNF220	ENSG00000187147	Transcript	ENST00000355387.6	protein_coding	0	2/14	ENST00000355387.6:c.625+73483_625+73486dup	0	0	0	0	0	0	rs2308281	0	1	0	insertion	HGNC	HGNC:25552	YES	1	P1	CCDS510.1	ENSP00000347548	Q5VTB9	0	UPI000035895E	0	0	0	0	0	4	chr1:g.44486205_44486208dup	0.9051	0.5741
chr1	44524103	rs5773839	T	TG	41	152	947	0.288	G	intron_variant	MODIFIER	RNF220	ENSG00000187147	Transcript	ENST00000355387.6	protein_coding	0	2/14	ENST00000355387.6:c.626-90056dup	0	0	0	0	0	0	rs5773839	0	1	0	insertion	HGNC	HGNC:25552	YES	1	P1	CCDS510.1	ENSP00000347548	Q5VTB9	0	UPI000035895E	0	0	0	0	0	6	chr1:g.44524109dup	0.1665	0.2231
chr1	44524997	0	G	GA	42	152	1412	0.295	A	intron_variant	MODIFIER	RNF220	ENSG00000187147	Transcript	ENST00000355387.6	protein_coding	0	2/14	ENST00000355387.6:c.626-89160dup	0	0	0	0	0	0	rs545037901	0	1	0	insertion	HGNC	HGNC:25552	YES	1	P1	CCDS510.1	ENSP00000347548	Q5VTB9	0	UPI000035895E	0	0	0	0	0	8	chr1:g.44525005dup	0	0.2958
chr1	44553203	rs56113354	C	CATTA	103	152	2121	0.66	ATTA	intron_variant	MODIFIER	RNF220	ENSG00000187147	Transcript	ENST00000355387.6	protein_coding	0	2/14	ENST00000355387.6:c.626-60962_626-60961insATTA	0	0	0	0	0	0	rs56113354	0	1	0	insertion	HGNC	HGNC:25552	YES	1	P1	CCDS510.1	ENSP00000347548	Q5VTB9	0	UPI000035895E	0	0	0	0	0	0	chr1:g.44553203_44553204insATTA	0.5595	0.4327
chr1	44553371	0	AGAATGAAT	A	104	152	1798	0.667	-	intron_variant	MODIFIER	RNF220	ENSG00000187147	Transcript	ENST00000355387.6	protein_coding	0	2/14	ENST00000355387.6:c.626-60760_626-60753del	0	0	0	0	0	0	rs72305728	0	1	0	deletion	HGNC	HGNC:25552	YES	1	P1	CCDS510.1	ENSP00000347548	Q5VTB9	0	UPI000035895E	0	0	0	0	0	33	chr1:g.44553405_44553412del	0	0
chr1	44630626	rs35396379	T	TGC	61	152	2494	0.41	GC	intron_variant	MODIFIER	RNF220	ENSG00000187147	Transcript	ENST00000355387.6	protein_coding	0	5/14	ENST00000355387.6:c.907-1716_907-1715insCG	0	0	0	0	0	0	rs35396379	0	1	0	insertion	HGNC	HGNC:25552	YES	1	P1	CCDS510.1	ENSP00000347548	Q5VTB9	0	UPI000035895E	0	0	0	0	0	1	chr1:g.44630627_44630628insCG	0.3752	0.4803
chr1	44632624	rs11424857	G	GT	23	152	2161	0.167	T	intron_variant	MODIFIER	RNF220	ENSG00000187147	Transcript	ENST00000355387.6	protein_coding	0	6/14	ENST00000355387.6:c.949+239_949+240insT	0	0	0	0	0	0	rs11424857	0	1	0	insertion	HGNC	HGNC:25552	YES	1	P1	CCDS510.1	ENSP00000347548	Q5VTB9	0	UPI000035895E	0	0	0	0	0	0	chr1:g.44632624_44632625insT	0.1809	0.2738
chr1	44674947	0	C	CTGGA	35	152	2216	0.224	TGGA	upstream_gene_variant	MODIFIER	TMEM53	ENSG00000126106	Transcript	ENST00000372237.8	protein_coding	0	0	0	0	0	0	0	0	0	rs113637216	466	-1	0	insertion	HGNC	HGNC:26186	YES	1	P1	CCDS511.1	ENSP00000361311	Q6P2H8	0	UPI000013E157	0	0	0	0	0	0	chr1:g.44674975_44674978dup	0	0.0635
chr1	44674947	0	CTGGA	C	26	152	2216	0.186	-	upstream_gene_variant	MODIFIER	TMEM53	ENSG00000126106	Transcript	ENST00000372237.8	protein_coding	0	0	0	0	0	0	0	0	0	rs145423590	467	-1	0	deletion	HGNC	HGNC:26186	YES	1	P1	CCDS511.1	ENSP00000361311	Q6P2H8	0	UPI000013E157	0	0	0	0	0	0	chr1:g.44674975_44674978del	0.3367	0.385
chr1	44677484	rs111652073	GA	G	35	152	2326	0.224	-	upstream_gene_variant	MODIFIER	TMEM53	ENSG00000126106	Transcript	ENST00000372237.8	protein_coding	0	0	0	0	0	0	0	0	0	rs111652073	3004	-1	0	deletion	HGNC	HGNC:26186	YES	1	P1	CCDS511.1	ENSP00000361311	Q6P2H8	0	UPI000013E157	0	0	0	0	0	0	chr1:g.44677492del	0.0661	0.093
chr1	44731158	rs61351947	G	GT	13	152	2155	0.083	T	non_coding_transcript_exon_variant	MODIFIER	RNU5D-1	ENSG00000200169	Transcript	ENST00000363299.1	snRNA	1/1	0	ENST00000363299.1:n.12_13insA	0	12-13/116	0	0	0	0	rs61351947	0	-1	0	insertion	HGNC	HGNC:10214	YES	0	0	0	0	0	0	0	0	0	0	0	0	0	chr1:g.44731158_44731159insT	0.0285	0.0469
chr1	44731309	rs60494070	AAG	A	13	152	1596	0.083	-	upstream_gene_variant	MODIFIER	RNU5D-1	ENSG00000200169	Transcript	ENST00000363299.1	snRNA	0	0	0	0	0	0	0	0	0	rs866798212	140	-1	0	deletion	HGNC	HGNC:10214	YES	0	0	0	0	0	0	0	0	0	0	0	0	0	chr1:g.44731312_44731313del	0	0.0469
chr1	44792972	0	T	TAAAC	22	152	1945	0.147	AAAC	upstream_gene_variant	MODIFIER	BEST4	ENSG00000142959	Transcript	ENST00000372207.4	protein_coding	0	0	0	0	0	0	0	0	0	rs150913973	4802	-1	0	insertion	HGNC	HGNC:17106	YES	1	P1	CCDS514.1	ENSP00000361281	Q8NFU0	0	UPI000006D85E	0	0	0	0	0	0	chr1:g.44792999_44793002dup	0	0.0643
chr1	44792972	0	T	TAAACAAAC	17	152	1945	0.109	AAACAAAC	upstream_gene_variant	MODIFIER	BEST4	ENSG00000142959	Transcript	ENST00000372207.4	protein_coding	0	0	0	0	0	0	0	0	0	rs150913973	4802	-1	0	insertion	HGNC	HGNC:17106	YES	1	P1	CCDS514.1	ENSP00000361281	Q8NFU0	0	UPI000006D85E	0	0	0	0	0	0	chr1:g.44792995_44793002dup	0.0783	0.0862
chr1	44792972	0	TAAAC	T	27	152	1945	0.173	-	upstream_gene_variant	MODIFIER	BEST4	ENSG00000142959	Transcript	ENST00000372207.4	protein_coding	0	0	0	0	0	0	0	0	0	rs1491197778&rs200388407	4803	-1	0	deletion	HGNC	HGNC:17106	YES	1	P1	CCDS514.1	ENSP00000361281	Q8NFU0	0	UPI000006D85E	0	0	0	0	0	0	chr1:g.44792999_44793002del	0.2545	0.3956
chr1	44793375	rs61035783	CACTA	C	29	152	2612	0.186	-	regulatory_region_variant	MODIFIER	0	0	RegulatoryFeature	ENSR00000355994	CTCF_binding_site	0	0	0	0	0	0	0	0	0	rs71984174	0	0	0	deletion	0	0	0	0	0	0	0	0	0	0	0	0	0	0	0	0	chr1:g.44793379_44793382del	0.2189	0.379
chr1	44793790	rs113825628	CCT	C	29	152	2461	0.186	-	regulatory_region_variant	MODIFIER	0	0	RegulatoryFeature	ENSR00000355994	CTCF_binding_site	0	0	0	0	0	0	0	0	0	rs113825628	0	0	0	deletion	0	0	0	0	0	0	0	0	0	0	0	0	0	0	0	0	chr1:g.44793791_44793792del	0.128	0.0613
chr1	44809938	rs144781801	TCTC	T	36	152	2629	0.231	-	downstream_gene_variant	MODIFIER	PLK3	ENSG00000173846	Transcript	ENST00000372201.5	protein_coding	0	0	0	0	0	0	0	0	0	rs144781801	3949	1	0	deletion	HGNC	HGNC:2154	YES	1	P1	CCDS515.1	ENSP00000361275	Q9H4B4	0	UPI000013ED1D	0	0	0	0	0	0	chr1:g.44809942_44809944del	0.267	0.5053
chr1	44812786	0	CGTGT	C	35	152	1649	0.231	-	intron_variant	MODIFIER	BTBD19	ENSG00000222009	Transcript	ENST00000450269.5	protein_coding	0	4/7	ENST00000450269.5:c.415-161_415-158del	0	0	0	0	0	0	rs748385530	0	1	0	deletion	HGNC	HGNC:27145	YES	5	P1	0	ENSP00000395461	C9JJ37	0	UPI00001619D4	0	0	0	0	0	48	chr1:g.44812835_44812838del	0	0
chr1	44812786	0	CGTGTGTGT	C	8	152	1649	0.064	-	intron_variant	MODIFIER	BTBD19	ENSG00000222009	Transcript	ENST00000450269.5	protein_coding	0	4/7	ENST00000450269.5:c.415-165_415-158del	0	0	0	0	0	0	rs1302024529	0	1	0	deletion	HGNC	HGNC:27145	YES	5	P1	0	ENSP00000395461	C9JJ37	0	UPI00001619D4	0	0	0	0	0	44	chr1:g.44812831_44812838del	0	0
chr1	44812786	0	CGTGTGTGTGTGTGTGT	C	18	152	1649	0.122	-	intron_variant	MODIFIER	BTBD19	ENSG00000222009	Transcript	ENST00000450269.5	protein_coding	0	4/7	ENST00000450269.5:c.415-173_415-158del	0	0	0	0	0	0	rs1313143171	0	1	0	deletion	HGNC	HGNC:27145	YES	5	P1	0	ENSP00000395461	C9JJ37	0	UPI00001619D4	0	0	0	0	0	36	chr1:g.44812823_44812838del	0	0
chr1	44812786	0	CGTGTGTGTGTGTGTGTGT	C	19	152	1649	0.122	-	intron_variant	MODIFIER	BTBD19	ENSG00000222009	Transcript	ENST00000450269.5	protein_coding	0	4/7	ENST00000450269.5:c.415-175_415-158del	0	0	0	0	0	0	rs1412804251	0	1	0	deletion	HGNC	HGNC:27145	YES	5	P1	0	ENSP00000395461	C9JJ37	0	UPI00001619D4	0	0	0	0	0	34	chr1:g.44812821_44812838del	0	0
chr1	44812786	0	CGTGTGTGTGTGTGTGTGTGTGT	C	28	152	1649	0.179	-	intron_variant	MODIFIER	BTBD19	ENSG00000222009	Transcript	ENST00000450269.5	protein_coding	0	4/7	ENST00000450269.5:c.415-179_415-158del	0	0	0	0	0	0	rs6143210	0	1	0	deletion	HGNC	HGNC:27145	YES	5	P1	0	ENSP00000395461	C9JJ37	0	UPI00001619D4	0	0	0	0	0	30	chr1:g.44812817_44812838del	0	0
chr1	44814224	rs759557483	C	CTT	22	150	930	0.143	TT	downstream_gene_variant	MODIFIER	BTBD19	ENSG00000222009	Transcript	ENST00000450269.5	protein_coding	0	0	0	0	0	0	0	0	0	rs759557483	95	1	0	insertion	HGNC	HGNC:27145	YES	5	P1	0	ENSP00000395461	C9JJ37	0	UPI00001619D4	0	0	0	0	0	0	chr1:g.44814225_44814226insTT	0	0
chr1	44814231	rs1553163471	C	CTTTCTTTCTCT	22	150	848	0.143	TTTCTTTCTCT	downstream_gene_variant	MODIFIER	BTBD19	ENSG00000222009	Transcript	ENST00000450269.5	protein_coding	0	0	0	0	0	0	0	0	0	0	102	1	0	insertion	HGNC	HGNC:27145	YES	5	P1	0	ENSP00000395461	C9JJ37	0	UPI00001619D4	0	0	0	0	0	0	chr1:g.44814233_44814234insTCTTTCTCTTT	0	0
chr1	44814274	0	CTCTT	C	9	152	672	0.058	-	downstream_gene_variant	MODIFIER	BTBD19	ENSG00000222009	Transcript	ENST00000450269.5	protein_coding	0	0	0	0	0	0	0	0	0	rs530383195	146	1	0	deletion	HGNC	HGNC:27145	YES	5	P1	0	ENSP00000395461	C9JJ37	0	UPI00001619D4	0	0	0	0	0	0	chr1:g.44814294_44814297del	0	0
chr1	44815573	0	CTTTA	C	35	152	1635	0.224	-	downstream_gene_variant	MODIFIER	BTBD19	ENSG00000222009	Transcript	ENST00000450269.5	protein_coding	0	0	0	0	0	0	0	0	0	rs112309146	1445	1	0	deletion	HGNC	HGNC:27145	YES	5	P1	0	ENSP00000395461	C9JJ37	0	UPI00001619D4	0	0	0	0	0	0	chr1:g.44815587_44815590del	0.2163	0.3336
chr1	44815616	rs34533218	TG	T	39	152	1814	0.256	-	downstream_gene_variant	MODIFIER	BTBD19	ENSG00000222009	Transcript	ENST00000450269.5	protein_coding	0	0	0	0	0	0	0	0	0	rs34533218	1488	1	0	deletion	HGNC	HGNC:27145	YES	5	P1	0	ENSP00000395461	C9JJ37	0	UPI00001619D4	0	0	0	0	0	0	chr1:g.44815618del	0.1963	0.1558
chr1	44815731	0	G	GCTAA	26	150	1183	0.169	CTAA	downstream_gene_variant	MODIFIER	BTBD19	ENSG00000222009	Transcript	ENST00000450269.5	protein_coding	0	0	0	0	0	0	0	0	0	rs111979805	1602	1	0	insertion	HGNC	HGNC:27145	YES	5	P1	0	ENSP00000395461	C9JJ37	0	UPI00001619D4	0	0	0	0	0	0	chr1:g.44815734_44815737dup	0.2163	0.3328
chr1	44818843	0	AAAAC	A	27	152	966	0.173	-	downstream_gene_variant	MODIFIER	BTBD19	ENSG00000222009	Transcript	ENST00000450269.5	protein_coding	0	0	0	0	0	0	0	0	0	rs150434428	4715	1	0	deletion	HGNC	HGNC:27145	YES	5	P1	0	ENSP00000395461	C9JJ37	0	UPI00001619D4	0	0	0	0	0	0	chr1:g.44818871_44818874del	0	0
chr1	44818883	0	A	AAAAG	31	150	1195	0.201	AAAG	downstream_gene_variant	MODIFIER	BTBD19	ENSG00000222009	Transcript	ENST00000450269.5	protein_coding	0	0	0	0	0	0	0	0	0	rs111434936	4754	1	0	insertion	HGNC	HGNC:27145	YES	5	P1	0	ENSP00000395461	C9JJ37	0	UPI00001619D4	0	0	0	0	0	0	chr1:g.44818899_44818902dup	0	0
chr1	45206718	rs1553204673	T	TCTCGCACGCCCGCC	20	152	1189	0.128	CTCGCACGCCCGCC	upstream_gene_variant	MODIFIER	ZSWIM5	ENSG00000162415	Transcript	ENST00000359600.6	protein_coding	0	0	0	0	0	0	0	0	0	rs769721482	113	-1	0	insertion	HGNC	HGNC:29299	YES	1	P1	CCDS41319.1	ENSP00000352614	Q9P217	0	UPI00001C1D76	0	0	0	0	0	0	chr1:g.45206720_45206733dup	0	0
chr1	45247396	0	TCTACCC	T	35	150	1151	0.227	-	intron_variant&non_coding_transcript_variant	MODIFIER	ZSWIM5	ENSG00000162415	Transcript	ENST00000464588.1	processed_transcript	0	2/2	ENST00000464588.1:n.227+56525_227+56530del	0	0	0	0	0	0	rs146495452	0	-1	0	deletion	HGNC	HGNC:29299	0	3	0	0	0	0	0	0	0	0	0	0	0	0	chr1:g.45247432_45247437del	0	0
chr1	45273013	rs142781554	GA	G	25	152	1311	0.16	-	intron_variant&non_coding_transcript_variant	MODIFIER	ZSWIM5	ENSG00000162415	Transcript	ENST00000464588.1	processed_transcript	0	2/2	ENST00000464588.1:n.227+30913del	0	0	0	0	0	0	rs142781554	0	-1	0	deletion	HGNC	HGNC:29299	0	3	0	0	0	0	0	0	0	0	0	0	0	0	chr1:g.45273016del	0.0817	0.0688
chr1	45326473	0	C	CGT	79	152	1182	0.526	GT	upstream_gene_variant	MODIFIER	HPDL	ENSG00000186603	Transcript	ENST00000334815.4	protein_coding	0	0	0	0	0	0	0	0	0	rs10648456	431	1	0	insertion	HGNC	HGNC:28242	YES	0	P1	CCDS519.1	ENSP00000335060	Q96IR7	0	UPI000004E83B	0	0	0	0	0	0	chr1:g.45326504_45326505dup	0	0
chr1	45326473	0	C	CGTGTGTGT	21	152	1182	0.135	GTGTGTGT	upstream_gene_variant	MODIFIER	HPDL	ENSG00000186603	Transcript	ENST00000334815.4	protein_coding	0	0	0	0	0	0	0	0	0	rs10648456	431	1	0	insertion	HGNC	HGNC:28242	YES	0	P1	CCDS519.1	ENSP00000335060	Q96IR7	0	UPI000004E83B	0	0	0	0	0	0	chr1:g.45326498_45326505dup	0	0
chr1	45326473	0	C	CGTGTGTGTGT	17	152	1182	0.109	GTGTGTGTGT	upstream_gene_variant	MODIFIER	HPDL	ENSG00000186603	Transcript	ENST00000334815.4	protein_coding	0	0	0	0	0	0	0	0	0	rs10648456	431	1	0	insertion	HGNC	HGNC:28242	YES	0	P1	CCDS519.1	ENSP00000335060	Q96IR7	0	UPI000004E83B	0	0	0	0	0	0	chr1:g.45326496_45326505dup	0	0
chr1	45328754	rs3216024	T	TG	52	152	1812	0.333	G	downstream_gene_variant	MODIFIER	HPDL	ENSG00000186603	Transcript	ENST00000334815.4	protein_coding	0	0	0	0	0	0	0	0	0	rs3216024	221	1	0	insertion	HGNC	HGNC:28242	YES	0	P1	CCDS519.1	ENSP00000335060	Q96IR7	0	UPI000004E83B	0	0	0	0	0	0	chr1:g.45328754_45328755insG	0.6202	0.7012
chr1	45394641	rs142204641	TA	T	47	152	1082	0.308	-	intron_variant	MODIFIER	TESK2	ENSG00000070759	Transcript	ENST00000372086.4	protein_coding	0	3/10	ENST00000372086.4:c.345-8682del	0	0	0	0	0	0	rs142204641	0	-1	0	deletion	HGNC	HGNC:11732	YES	1	P1	CCDS41323.1	ENSP00000361158	Q96S53	0	UPI000004073A	0	0	0	0	0	0	chr1:g.45394642del	0.2969	0.2663
chr1	45443433	rs11410734	T	TG	40	150	821	0.266	G	intron_variant	MODIFIER	TESK2	ENSG00000070759	Transcript	ENST00000372086.4	protein_coding	0	2/10	ENST00000372086.4:c.222+14130dup	0	0	0	0	0	0	rs11410734	0	-1	0	insertion	HGNC	HGNC:11732	YES	1	P1	CCDS41323.1	ENSP00000361158	Q96S53	0	UPI000004073A	0	0	0	0	0	0	chr1:g.45443434dup	0.5124	0.6793
chr1	45520304	rs58962251	AC	A	151	152	1488	0.994	-	intron_variant	MODIFIER	PRDX1	ENSG00000117450	Transcript	ENST00000262746.5	protein_coding	0	1/5	ENST00000262746.5:c.-11-1251del	0	0	0	0	0	0	rs138478267	0	-1	0	deletion	HGNC	HGNC:9352	YES	5	P1	CCDS522.1	ENSP00000262746	Q06830	A0A384NPQ2	UPI000002FC88	0	1	0	0	0	0	chr1:g.45520306del	0	0
chr1	45520307	rs61038473	ATTTGTG	A	151	152	1505	0.994	-	intron_variant	MODIFIER	PRDX1	ENSG00000117450	Transcript	ENST00000262746.5	protein_coding	0	1/5	ENST00000262746.5:c.-11-1259_-11-1254del	0	0	0	0	0	0	rs61038473	0	-1	0	deletion	HGNC	HGNC:9352	YES	5	P1	CCDS522.1	ENSP00000262746	Q06830	A0A384NPQ2	UPI000002FC88	0	1	0	0	0	0	chr1:g.45520308_45520313del	0	0
chr1	45520315	rs61540463	AGG	A	151	152	1510	0.994	-	intron_variant	MODIFIER	PRDX1	ENSG00000117450	Transcript	ENST00000262746.5	protein_coding	0	1/5	ENST00000262746.5:c.-11-1263_-11-1262del	0	0	0	0	0	0	rs61540463	0	-1	0	deletion	HGNC	HGNC:9352	YES	5	P1	CCDS522.1	ENSP00000262746	Q06830	A0A384NPQ2	UPI000002FC88	0	1	0	0	0	0	chr1:g.45520316_45520317del	0.8183	0.8563
chr1	45542866	rs66922050	TTTGAACTTCG	T	108	152	1752	0.712	-	intergenic_variant	MODIFIER	0	0	0	0	0	0	0	0	0	0	0	0	0	0	rs66922050	0	0	0	deletion	0	0	0	0	0	0	0	0	0	0	0	0	0	0	0	0	chr1:g.45542877_45542886del	0.4766	0.3578
chr1	45545704	rs79967503	G	GCA	33	152	1996	0.212	CA	upstream_gene_variant	MODIFIER	AKR1A1	ENSG00000117448	Transcript	ENST00000372070.7	protein_coding	0	0	0	0	0	0	0	0	0	rs553156615	4838	1	0	insertion	HGNC	HGNC:380	YES	1	P1	CCDS523.1	ENSP00000361140	P14550	V9HWI0	UPI000013D31D	0	0	0	0	0	0	chr1:g.45545713_45545714dup	0.2478	0.1793
chr1	45584332	rs57257530	TTCGG	T	110	152	2391	0.731	-	intron_variant	MODIFIER	NASP	ENSG00000132780	Transcript	ENST00000350030.8	protein_coding	0	1/14	ENST00000350030.8:c.59+128_59+131del	0	0	0	0	0	0	rs57257530	0	1	0	deletion	HGNC	HGNC:7644	YES	1	0	CCDS524.1	ENSP00000255120	P49321	0	UPI000012FDA0	0	0	0	0	0	0	chr1:g.45584333_45584336del	0.6637	0.674
chr1	45751075	rs10690484	G	GTC	42	152	1953	0.269	TC	upstream_gene_variant	MODIFIER	IPP	ENSG00000197429	Transcript	ENST00000396478.3	protein_coding	0	0	0	0	0	0	0	0	0	rs10690484	426	-1	0	insertion	HGNC	HGNC:6108	YES	2	P1	CCDS30702.1	ENSP00000379739	Q9Y573	0	UPI000012D80B	0	0	0	0	0	0	chr1:g.45751076_45751077insCT	0.3211	0.2504
chr1	45805448	rs11369189	C	CT	41	152	1945	0.263	T	intron_variant	MODIFIER	MAST2	ENSG00000086015	Transcript	ENST00000361297.7	protein_coding	0	1/28	ENST00000361297.7:c.177+1376_177+1377insT	0	0	0	0	0	0	rs11369189	0	1	0	insertion	HGNC	HGNC:19035	YES	1	P1	CCDS41326.1	ENSP00000354671	Q6P0Q8	0	UPI0000458AEB	0	0	0	0	0	0	chr1:g.45805448_45805449insT	0.376	0.4697
chr1	45926440	rs11337068	CA	C	108	152	1628	0.718	-	intron_variant	MODIFIER	MAST2	ENSG00000086015	Transcript	ENST00000361297.7	protein_coding	0	4/28	ENST00000361297.7:c.501-32945del	0	0	0	0	0	0	rs11337068	0	1	0	deletion	HGNC	HGNC:19035	YES	1	P1	CCDS41326.1	ENSP00000354671	Q6P0Q8	0	UPI0000458AEB	0	0	0	0	0	0	chr1:g.45926441del	0	0
chr1	45930391	0	T	TTTTTG	43	150	1396	0.279	TTTTG	intron_variant	MODIFIER	MAST2	ENSG00000086015	Transcript	ENST00000361297.7	protein_coding	0	4/28	ENST00000361297.7:c.501-28961_501-28957dup	0	0	0	0	0	0	rs11390945	0	1	0	insertion	HGNC	HGNC:19035	YES	1	P1	CCDS41326.1	ENSP00000354671	Q6P0Q8	0	UPI0000458AEB	0	0	0	0	0	38	chr1:g.45930425_45930429dup	0	0
chr1	45930391	0	T	TTTTTGTTTTG	82	150	1396	0.539	TTTTGTTTTG	intron_variant	MODIFIER	MAST2	ENSG00000086015	Transcript	ENST00000361297.7	protein_coding	0	4/28	ENST00000361297.7:c.501-28966_501-28957dup	0	0	0	0	0	0	rs11390945	0	1	0	insertion	HGNC	HGNC:19035	YES	1	P1	CCDS41326.1	ENSP00000354671	Q6P0Q8	0	UPI0000458AEB	0	0	0	0	0	38	chr1:g.45930420_45930429dup	0	0
chr1	45930391	0	T	TTTTTGTTTTGTTTTG	18	150	1396	0.123	TTTTGTTTTGTTTTG	intron_variant	MODIFIER	MAST2	ENSG00000086015	Transcript	ENST00000361297.7	protein_coding	0	4/28	ENST00000361297.7:c.501-28971_501-28957dup	0	0	0	0	0	0	rs11390945	0	1	0	insertion	HGNC	HGNC:19035	YES	1	P1	CCDS41326.1	ENSP00000354671	Q6P0Q8	0	UPI0000458AEB	0	0	0	0	0	38	chr1:g.45930415_45930429dup	0	0
chr1	45953610	rs34818988	A	AT	151	152	1887	0.994	T	intron_variant	MODIFIER	MAST2	ENSG00000086015	Transcript	ENST00000361297.7	protein_coding	0	4/28	ENST00000361297.7:c.501-5772dup	0	0	0	0	0	0	rs34818988	0	1	0	insertion	HGNC	HGNC:19035	YES	1	P1	CCDS41326.1	ENSP00000354671	Q6P0Q8	0	UPI0000458AEB	0	0	0	0	0	4	chr1:g.45953614dup	0.8742	0.9221
chr1	45973250	rs35482380	AC	A	43	152	1539	0.276	-	intron_variant	MODIFIER	MAST2	ENSG00000086015	Transcript	ENST00000361297.7	protein_coding	0	5/28	ENST00000361297.7:c.592+13774del	0	0	0	0	0	0	rs35482380	0	1	0	deletion	HGNC	HGNC:19035	YES	1	P1	CCDS41326.1	ENSP00000354671	Q6P0Q8	0	UPI0000458AEB	0	0	0	0	0	0	chr1:g.45973251del	0.3752	0.472
chr1	46062576	rs55963812	A	AAAAAAC	107	152	1712	0.712	AAAAAC	intron_variant	MODIFIER	PIK3R3	ENSG00000117461	Transcript	ENST00000262741.10	protein_coding	0	5/9	ENST00000262741.10:c.622-511_622-506dup	0	0	0	0	0	0	rs112919607	0	-1	0	insertion	HGNC	HGNC:8981	YES	1	P1	CCDS529.1	ENSP00000262741	Q92569	0	UPI000013D318	0	0	0	0	0	0	chr1:g.46062582_46062587dup	0	0.584
chr1	46179964	0	AGT	A	11	152	2376	0.071	-	intron_variant	MODIFIER	TSPAN1	ENSG00000117472	Transcript	ENST00000372003.6	protein_coding	0	1/8	ENST00000372003.6:c.-141-539_-141-538del	0	0	0	0	0	0	rs375779806	0	1	0	deletion	HGNC	HGNC:20657	YES	1	P1	CCDS530.1	ENSP00000361072	O60635	0	UPI0000038C95	0	0	0	0	0	22	chr1:g.46179987_46179988del	0.0457	0.0613
chr1	46183815	rs5773901	AG	A	57	152	2829	0.378	-	intron_variant	MODIFIER	TSPAN1	ENSG00000117472	Transcript	ENST00000372003.6	protein_coding	0	3/8	ENST00000372003.6:c.58-374del	0	0	0	0	0	0	rs5773901	0	1	0	deletion	HGNC	HGNC:20657	YES	1	P1	CCDS530.1	ENSP00000361072	O60635	0	UPI0000038C95	0	0	0	0	0	1	chr1:g.46183817del	0.6406	0.531
chr1	46184519	0	C	CG	74	152	1982	0.474	G	intron_variant	MODIFIER	TSPAN1	ENSG00000117472	Transcript	ENST00000372003.6	protein_coding	0	4/8	ENST00000372003.6:c.265-66dup	0	0	0	0	0	0	rs527800949	0	1	0	insertion	HGNC	HGNC:20657	YES	1	P1	CCDS530.1	ENSP00000361072	O60635	0	UPI0000038C95	0	0	0	0	0	9	chr1:g.46184528dup	0.136	0.0696
chr1	46198536	rs28364742	CGGCGGT	C	60	152	1324	0.385	-	upstream_gene_variant	MODIFIER	LURAP1	ENSG00000171357	Transcript	ENST00000371980.4	protein_coding	0	0	0	0	0	0	0	0	0	rs28364742	4792	1	0	deletion	HGNC	HGNC:32327	YES	1	P1	CCDS30703.1	ENSP00000361048	Q96LR2	0	UPI0000072C34	0	0	0	0	0	0	chr1:g.46198542_46198547del	0	0
chr1	46305468	0	TGGGAGGCCGAGGCGGGTGGATC	T	35	152	1112	0.25	-	intron_variant	MODIFIER	UQCRH	ENSG00000173660	Transcript	ENST00000311672.10	protein_coding	0	1/3	ENST00000311672.10:c.54+1693_54+1714del	0	0	0	0	0	0	rs367814751	0	1	0	deletion	HGNC	HGNC:12590	YES	1	P1	CCDS30704.1	ENSP00000309565	P07919	0	UPI0000137A5B	0	0	0	0	0	44	chr1:g.46305513_46305534del	0.3219	0.2466
chr1	46331342	rs79354558	CT	C	13	152	1434	0.083	-	intergenic_variant	MODIFIER	0	0	0	0	0	0	0	0	0	0	0	0	0	0	rs79354558	0	0	0	deletion	0	0	0	0	0	0	0	0	0	0	0	0	0	0	0	0	chr1:g.46331344del	0.2744	0.2496
chr1	46580793	rs60914701	AC	A	57	152	2690	0.378	-	intron_variant	MODIFIER	MKNK1	ENSG00000079277	Transcript	ENST00000649800.1	protein_coding	0	3/13	ENST00000649800.1:c.137-167del	0	0	0	0	0	0	rs60914701	0	-1	0	deletion	HGNC	HGNC:7110	YES	0	0	CCDS538.1	ENSP00000498083	0	0	UPI0000073749	0	0	0	0	0	0	chr1:g.46580796del	0.239	0.1914
chr1	46604036	rs3215989	T	TC	28	152	1858	0.186	C	downstream_gene_variant	MODIFIER	MOB3C	ENSG00000142961	Transcript	ENST00000271139.12	protein_coding	0	0	0	0	0	0	0	0	0	rs3215989	3682	-1	0	insertion	HGNC	HGNC:29800	YES	1	0	CCDS539.1	ENSP00000271139	0	X6R3L3	UPI000034ECBB	0	0	0	0	0	0	chr1:g.46604040dup	0.3534	0.174
chr1	46605138	rs28969608	TCCAACCTGAGGGCC	T	52	152	2562	0.346	-	downstream_gene_variant	MODIFIER	MOB3C	ENSG00000142961	Transcript	ENST00000271139.12	protein_coding	0	0	0	0	0	0	0	0	0	rs148860521	2567	-1	0	deletion	HGNC	HGNC:29800	YES	1	0	CCDS539.1	ENSP00000271139	0	X6R3L3	UPI000034ECBB	0	0	0	0	0	0	chr1:g.46605141_46605154del	0.254	0.2421
chr1	47191385	0	CTGTGTG	C	48	152	1769	0.308	-	upstream_gene_variant	MODIFIER	PDZK1IP1	ENSG00000162366	Transcript	ENST00000294338.7	protein_coding	0	0	0	0	0	0	0	0	0	rs1365109865	1350	-1	0	deletion	HGNC	HGNC:16887	YES	1	P1	CCDS546.1	ENSP00000294338	Q13113	0	UPI000004EC8A	0	0	0	0	0	0	chr1:g.47191430_47191435del	0	0
chr1	47191385	0	CTGTGTGTG	C	42	152	1769	0.276	-	upstream_gene_variant	MODIFIER	PDZK1IP1	ENSG00000162366	Transcript	ENST00000294338.7	protein_coding	0	0	0	0	0	0	0	0	0	rs780074915	1350	-1	0	deletion	HGNC	HGNC:16887	YES	1	P1	CCDS546.1	ENSP00000294338	Q13113	0	UPI000004EC8A	0	0	0	0	0	0	chr1:g.47191428_47191435del	0	0
chr1	47191385	0	CTGTGTGTGTG	C	10	152	1769	0.064	-	upstream_gene_variant	MODIFIER	PDZK1IP1	ENSG00000162366	Transcript	ENST00000294338.7	protein_coding	0	0	0	0	0	0	0	0	0	rs1318760708	1350	-1	0	deletion	HGNC	HGNC:16887	YES	1	P1	CCDS546.1	ENSP00000294338	Q13113	0	UPI000004EC8A	0	0	0	0	0	0	chr1:g.47191426_47191435del	0	0
chr1	47225896	rs145295250	GCAGA	G	18	152	1387	0.115	-	splice_region_variant&intron_variant	LOW	TAL1	ENSG00000162367	Transcript	ENST00000294339.3	protein_coding	0	1/3	ENST00000294339.3:c.-1-11_-1-8del	0	0	0	0	0	0	rs145295250	0	-1	0	deletion	HGNC	HGNC:11556	YES	1	P1	CCDS547.1	ENSP00000294339	P17542	0	UPI00001368B2	0	1	0	0	0	0	chr1:g.47225907_47225910del	0.2726	0.1188
chr1	47235538	rs36103606	G	GC	152	152	1886	1	C	downstream_gene_variant	MODIFIER	AL135960.1	ENSG00000226252	Transcript	ENST00000422216.1	antisense	0	0	0	0	0	0	0	0	0	rs36103606	4788	1	0	insertion	Clone_based_ensembl_gene	0	YES	1	0	0	0	0	0	0	0	0	0	0	0	0	chr1:g.47235540dup	0.9998	0.9992
chr1	47332983	rs10604027	CCTCA	C	84	152	1698	0.558	-	upstream_gene_variant	MODIFIER	CMPK1	ENSG00000162368	Transcript	ENST00000371873.9	protein_coding	0	0	0	0	0	0	0	0	0	rs79553408	810	1	0	deletion	HGNC	HGNC:18170	YES	1	P1	CCDS549.1	ENSP00000360939	P30085	B2R6S5	UPI000013E14C	0	0	0	0	0	0	chr1:g.47332986_47332989del	0.3169	0.2988
chr1	48052364	0	GCACA	G	13	152	1795	0.083	-	upstream_gene_variant	MODIFIER	AL356289.1	ENSG00000226133	Transcript	ENST00000439795.1	lincRNA	0	0	0	0	0	0	0	0	0	rs151188015	1841	1	0	deletion	Clone_based_ensembl_gene	0	YES	5	0	0	0	0	0	0	0	0	0	0	0	0	chr1:g.48052398_48052401del	0	0
chr1	48052364	0	GCACACACA	G	65	152	1795	0.436	-	upstream_gene_variant	MODIFIER	AL356289.1	ENSG00000226133	Transcript	ENST00000439795.1	lincRNA	0	0	0	0	0	0	0	0	0	rs141252771	1837	1	0	deletion	Clone_based_ensembl_gene	0	YES	5	0	0	0	0	0	0	0	0	0	0	0	0	chr1:g.48052394_48052401del	0.5663	0.6498
chr1	48056675	rs3831964	CTG	C	43	152	2183	0.288	-	intron_variant&non_coding_transcript_variant	MODIFIER	AL356289.1	ENSG00000226133	Transcript	ENST00000439795.1	lincRNA	0	2/2	ENST00000439795.1:n.185+1483_185+1484del	0	0	0	0	0	0	rs3831964	0	1	0	deletion	Clone_based_ensembl_gene	0	YES	5	0	0	0	0	0	0	0	0	0	0	0	3	chr1:g.48056679_48056680del	0.3225	0.3805
chr1	48768180	rs10622727	C	CATG	152	152	1814	1	ATG	intron_variant	MODIFIER	BEND5	ENSG00000162373	Transcript	ENST00000371833.4	protein_coding	0	1/5	ENST00000371833.4:c.227-6713_227-6711dup	0	0	0	0	0	0	rs78508968	0	-1	0	insertion	HGNC	HGNC:25668	YES	1	P1	CCDS552.2	ENSP00000360899	Q7L4P6	A0A0S2Z5N0	UPI00002042F4	0	0	0	0	0	0	chr1:g.48768182_48768184dup	0.9748	0.91
chr1	50110003	0	C	CTG	14	152	2692	0.103	TG	intron_variant	MODIFIER	ELAVL4	ENSG00000162374	Transcript	ENST00000357083.8	protein_coding	0	1/6	ENST00000357083.8:c.117+3633_117+3634dup	0	0	0	0	0	0	rs113726459	0	1	0	insertion	HGNC	HGNC:3315	YES	1	0	CCDS44139.2	ENSP00000349594	0	A0A0R4J2E6	UPI0000EE2FEB	0	0	0	0	0	24	chr1:g.50110026_50110027dup	0	0
chr1	50110003	0	CTG	C	14	152	2692	0.09	-	intron_variant	MODIFIER	ELAVL4	ENSG00000162374	Transcript	ENST00000357083.8	protein_coding	0	1/6	ENST00000357083.8:c.117+3633_117+3634del	0	0	0	0	0	0	rs796200205	0	1	0	deletion	HGNC	HGNC:3315	YES	1	0	CCDS44139.2	ENSP00000349594	0	A0A0R4J2E6	UPI0000EE2FEB	0	0	0	0	0	22	chr1:g.50110026_50110027del	0	0
chr1	50333615	rs201562992	C	CG	152	152	2046	1	G	regulatory_region_variant	MODIFIER	0	0	RegulatoryFeature	ENSR00000251790	CTCF_binding_site	0	0	0	0	0	0	0	0	0	rs201562992	0	0	0	insertion	0	0	0	0	0	0	0	0	0	0	0	0	0	0	0	0	chr1:g.50333617dup	0.9834	0.9418
chr1	50333620	rs138172560	G	GTGCCCCGTC	152	152	2045	1	TGCCCCGTC	regulatory_region_variant	MODIFIER	0	0	RegulatoryFeature	ENSR00000251790	CTCF_binding_site	0	0	0	0	0	0	0	0	0	rs138172560	0	0	0	insertion	0	0	0	0	0	0	0	0	0	0	0	0	0	0	0	0	chr1:g.50333620_50333621insTGCCCCGTC	0	0
chr1	50968149	rs35037351	G	GC	152	152	1692	1	C	5_prime_UTR_variant	MODIFIER	CDKN2C	ENSG00000123080	Transcript	ENST00000262662.5	protein_coding	2/4	0	ENST00000262662.5:c.-1760dup	0	273-274/2904	0	0	0	0	rs35037351	0	1	0	insertion	HGNC	HGNC:1789	YES	2	P1	CCDS555.1	ENSP00000262662	P42773	Q6ICV4	UPI0000047FD9	0	1	0	0	0	2	chr1:g.50968151dup	1	1
chr1	50968191	rs34347728	G	GC	152	152	1768	1	C	5_prime_UTR_variant	MODIFIER	CDKN2C	ENSG00000123080	Transcript	ENST00000262662.5	protein_coding	2/4	0	ENST00000262662.5:c.-1718dup	0	315-316/2904	0	0	0	0	rs34347728	0	1	0	insertion	HGNC	HGNC:1789	YES	2	P1	CCDS555.1	ENSP00000262662	P42773	Q6ICV4	UPI0000047FD9	0	1	0	0	0	2	chr1:g.50968193dup	0	1
chr1	50968216	rs34097850	A	AG	152	152	1898	1	G	5_prime_UTR_variant	MODIFIER	CDKN2C	ENSG00000123080	Transcript	ENST00000262662.5	protein_coding	2/4	0	ENST00000262662.5:c.-1694dup	0	340-341/2904	0	0	0	0	rs34097850	0	1	0	insertion	HGNC	HGNC:1789	YES	2	P1	CCDS555.1	ENSP00000262662	P42773	Q6ICV4	UPI0000047FD9	0	1	0	0	0	1	chr1:g.50968217dup	1	1
chr1	51237999	rs11291170	TG	T	14	152	1594	0.096	-	intron_variant	MODIFIER	RNF11	ENSG00000123091	Transcript	ENST00000242719.4	protein_coding	0	1/2	ENST00000242719.4:c.123+1125del	0	0	0	0	0	0	rs11291170	0	1	0	deletion	HGNC	HGNC:10056	YES	1	P1	CCDS556.1	ENSP00000242719	Q9Y3C5	0	UPI000000DC27	0	0	0	0	0	4	chr1:g.51238004del	0.2582	0.5038
chr1	51263451	0	TTG	T	8	152	2210	0.058	-	intron_variant	MODIFIER	RNF11	ENSG00000123091	Transcript	ENST00000242719.4	protein_coding	0	1/2	ENST00000242719.4:c.124-6489_124-6488del	0	0	0	0	0	0	rs111790951	0	1	0	deletion	HGNC	HGNC:10056	YES	1	P1	CCDS556.1	ENSP00000242719	Q9Y3C5	0	UPI000000DC27	0	0	0	0	0	15	chr1:g.51263467_51263468del	0	0
chr1	51491674	rs6143219	AGAACAACTCTAAAGCTAG	A	30	152	1236	0.192	-	intron_variant	MODIFIER	EPS15	ENSG00000085832	Transcript	ENST00000371733.8	protein_coding	0	1/24	ENST00000371733.8:c.34-10378_34-10361del	0	0	0	0	0	0	rs6143219	0	-1	0	deletion	HGNC	HGNC:3419	YES	1	P2	CCDS557.1	ENSP00000360798	P42566	0	UPI0000161B29	0	1	0	0	0	0	chr1:g.51491676_51491693del	0.022	0.0008
chr1	51517735	rs113850099	C	CTTCCCCACTGTTA	15	152	1877	0.103	TTCCCCACTGTTA	intron_variant	MODIFIER	EPS15	ENSG00000085832	Transcript	ENST00000371733.8	protein_coding	0	1/24	ENST00000371733.8:c.33+1463_33+1464insTAACAGTGGGGAA	0	0	0	0	0	0	rs149884052	0	-1	0	insertion	HGNC	HGNC:3419	YES	1	P2	CCDS557.1	ENSP00000360798	P42566	0	UPI0000161B29	0	1	0	0	0	0	chr1:g.51517736_51517737insTCCCCACTGTTAT	0	0
chr1	51558285	0	G	GA	14	150	587	0.097	A	intron_variant&non_coding_transcript_variant	MODIFIER	AC104170.1	ENSG00000227070	Transcript	ENST00000426017.1	antisense	0	1/2	ENST00000426017.1:n.65-2590dup	0	0	0	0	0	0	rs569051209	0	1	0	insertion	Clone_based_ensembl_gene	0	YES	3	0	0	0	0	0	0	0	0	0	0	0	10	chr1:g.51558295dup	0	0
chr1	51559440	0	T	TAC	15	152	1799	0.096	AC	intron_variant&non_coding_transcript_variant	MODIFIER	AC104170.1	ENSG00000227070	Transcript	ENST00000426017.1	antisense	0	1/2	ENST00000426017.1:n.65-1418_65-1417dup	0	0	0	0	0	0	rs1186599693	0	1	0	insertion	Clone_based_ensembl_gene	0	YES	3	0	0	0	0	0	0	0	0	0	0	0	28	chr1:g.51559467_51559468dup	0	0
chr1	51559440	0	T	TACAC	14	152	1799	0.096	ACAC	intron_variant&non_coding_transcript_variant	MODIFIER	AC104170.1	ENSG00000227070	Transcript	ENST00000426017.1	antisense	0	1/2	ENST00000426017.1:n.65-1420_65-1417dup	0	0	0	0	0	0	rs1186599693	0	1	0	insertion	Clone_based_ensembl_gene	0	YES	3	0	0	0	0	0	0	0	0	0	0	0	28	chr1:g.51559465_51559468dup	0	0
chr1	51559440	0	TACAC	T	10	152	1799	0.064	-	intron_variant&non_coding_transcript_variant	MODIFIER	AC104170.1	ENSG00000227070	Transcript	ENST00000426017.1	antisense	0	1/2	ENST00000426017.1:n.65-1420_65-1417del	0	0	0	0	0	0	rs68120535	0	1	0	deletion	Clone_based_ensembl_gene	0	YES	3	0	0	0	0	0	0	0	0	0	0	0	24	chr1:g.51559465_51559468del	0	0
chr1	51566162	rs11311489	AC	A	14	152	2372	0.096	-	downstream_gene_variant	MODIFIER	AC104170.1	ENSG00000227070	Transcript	ENST00000426017.1	antisense	0	0	0	0	0	0	0	0	0	rs11311489	4534	1	0	deletion	Clone_based_ensembl_gene	0	YES	3	0	0	0	0	0	0	0	0	0	0	0	0	chr1:g.51566163del	0.1915	0.4697
chr1	51875370	rs36004079	GA	G	19	152	1329	0.135	-	intron_variant	MODIFIER	NRDC	ENSG00000078618	Transcript	ENST00000354831.11	protein_coding	0	1/32	ENST00000354831.11:c.341+2904del	0	0	0	0	0	0	rs36004079	0	-1	0	deletion	HGNC	HGNC:7995	YES	1	P3	CCDS559.1	ENSP00000346890	O43847	B1AKJ5	UPI0000458A53	0	0	0	0	0	0	chr1:g.51875372del	0.155	0.053
chr1	51875747	rs34338491	GCTCA	G	19	152	1494	0.135	-	intron_variant	MODIFIER	NRDC	ENSG00000078618	Transcript	ENST00000354831.11	protein_coding	0	1/32	ENST00000354831.11:c.341+2524_341+2527del	0	0	0	0	0	0	rs34338491	0	-1	0	deletion	HGNC	HGNC:7995	YES	1	P3	CCDS559.1	ENSP00000346890	O43847	B1AKJ5	UPI0000458A53	0	0	0	0	0	0	chr1:g.51875750_51875753del	0.1552	0.053
chr1	51876694	rs10626832	A	AAT	19	152	1496	0.135	AT	intron_variant	MODIFIER	NRDC	ENSG00000078618	Transcript	ENST00000354831.11	protein_coding	0	1/32	ENST00000354831.11:c.341+1579_341+1580dup	0	0	0	0	0	0	rs10626832	0	-1	0	insertion	HGNC	HGNC:7995	YES	1	P3	CCDS559.1	ENSP00000346890	O43847	B1AKJ5	UPI0000458A53	0	0	0	0	0	0	chr1:g.51876699_51876700dup	0.1316	0.0197
chr1	51877146	rs148377666	C	CCACTGCACTCCAG	17	152	739	0.122	CACTGCACTCCAG	intron_variant	MODIFIER	NRDC	ENSG00000078618	Transcript	ENST00000354831.11	protein_coding	0	1/32	ENST00000354831.11:c.341+1116_341+1128dup	0	0	0	0	0	0	rs148377666	0	-1	0	insertion	HGNC	HGNC:7995	YES	1	P3	CCDS559.1	ENSP00000346890	O43847	B1AKJ5	UPI0000458A53	0	0	0	0	0	0	chr1:g.51877148_51877160dup	0.1546	0.053
chr1	51877565	rs34616007	AC	A	131	152	1936	0.853	-	intron_variant	MODIFIER	NRDC	ENSG00000078618	Transcript	ENST00000354831.11	protein_coding	0	1/32	ENST00000354831.11:c.341+709del	0	0	0	0	0	0	rs34616007	0	-1	0	deletion	HGNC	HGNC:7995	YES	1	P3	CCDS559.1	ENSP00000346890	O43847	B1AKJ5	UPI0000458A53	0	0	0	0	0	0	chr1:g.51877567del	0.5629	0.3169
chr1	51879817	rs36080456	CT	C	151	152	2554	0.994	-	upstream_gene_variant	MODIFIER	NRDC	ENSG00000078618	Transcript	ENST00000354831.11	protein_coding	0	0	0	0	0	0	0	0	0	rs36080456	1013	-1	0	deletion	HGNC	HGNC:7995	YES	1	P3	CCDS559.1	ENSP00000346890	O43847	B1AKJ5	UPI0000458A53	0	0	0	0	0	0	chr1:g.51879820del	0.9271	0.8714
chr1	52032465	rs3215957	T	TG	26	152	2456	0.167	G	intron_variant	MODIFIER	TXNDC12	ENSG00000117862	Transcript	ENST00000371626.8	protein_coding	0	2/6	ENST00000371626.8:c.159-3836dup	0	0	0	0	0	0	rs3215957	0	-1	0	insertion	HGNC	HGNC:24626	YES	1	P1	CCDS561.1	ENSP00000360688	O95881	0	UPI000003B0AC	0	0	0	0	0	0	chr1:g.52032466dup	0.0629	0.0507
chr1	52053694	rs201855624	AC	A	16	152	1480	0.103	-	intron_variant	MODIFIER	TXNDC12	ENSG00000117862	Transcript	ENST00000371626.8	protein_coding	0	1/6	ENST00000371626.8:c.97+1305del	0	0	0	0	0	0	rs201855624	0	-1	0	deletion	HGNC	HGNC:24626	YES	1	P1	CCDS561.1	ENSP00000360688	O95881	0	UPI000003B0AC	0	0	0	0	0	0	chr1:g.52053695del	0	0
chr1	52140814	0	CAGAGAGAG	C	12	150	1143	0.084	-	upstream_gene_variant	MODIFIER	ZFYVE9	ENSG00000157077	Transcript	ENST00000287727.7	protein_coding	0	0	0	0	0	0	0	0	0	rs1319222538	1272	1	0	deletion	HGNC	HGNC:6775	YES	5	P4	CCDS563.1	ENSP00000287727	O95405	0	UPI0000001620	0	0	0	0	0	0	chr1:g.52140832_52140839del	0	0
chr1	52141119	0	T	TA	26	152	1776	0.179	A	upstream_gene_variant	MODIFIER	ZFYVE9	ENSG00000157077	Transcript	ENST00000287727.7	protein_coding	0	0	0	0	0	0	0	0	0	rs74835071	974	1	0	insertion	HGNC	HGNC:6775	YES	5	P4	CCDS563.1	ENSP00000287727	O95405	0	UPI0000001620	0	0	0	0	0	0	chr1:g.52141125dup	0	0.1051
chr1	52141119	0	T	TAA	96	152	1776	0.628	AA	upstream_gene_variant	MODIFIER	ZFYVE9	ENSG00000157077	Transcript	ENST00000287727.7	protein_coding	0	0	0	0	0	0	0	0	0	rs74835071	974	1	0	insertion	HGNC	HGNC:6775	YES	5	P4	CCDS563.1	ENSP00000287727	O95405	0	UPI0000001620	0	0	0	0	0	0	chr1:g.52141124_52141125dup	0	0.146
chr1	52555196	rs61655681	T	TA	152	152	2306	1	A	upstream_gene_variant	MODIFIER	TUT4	ENSG00000134744	Transcript	ENST00000257177.9	protein_coding	0	0	0	0	0	0	0	0	0	rs61655681	2104	-1	0	insertion	HGNC	HGNC:28981	YES	1	P4	CCDS30715.1	ENSP00000257177	0	A0A0C4DFM7	UPI00001D7D0C	0	0	0	0	0	0	chr1:g.52555197dup	1	1
chr1	52603016	0	CAG	C	116	152	2207	0.769	-	intron_variant	MODIFIER	GPX7	ENSG00000116157	Transcript	ENST00000361314.5	protein_coding	0	1/2	ENST00000361314.5:c.138+478_138+479del	0	0	0	0	0	0	rs35128274	0	1	0	deletion	HGNC	HGNC:4559	YES	1	P1	CCDS569.1	ENSP00000354677	Q96SL4	0	UPI000003751E	0	0	0	0	0	8	chr1:g.52603025_52603026del	0.8193	0.9085
chr1	52638303	rs769862380	GCCCCTTTCT	G	83	152	1214	0.538	-	intron_variant	MODIFIER	SHISAL2A	ENSG00000182183	Transcript	ENST00000517870.2	protein_coding	0	1/2	ENST00000517870.2:c.183-4559_183-4551del	0	0	0	0	0	0	rs769862380	0	1	0	deletion	HGNC	HGNC:28757	YES	1	P1	CCDS41336.1	ENSP00000429726	Q6UWV7	0	UPI0000204364	0	0	0	0	0	0	chr1:g.52638304_52638312del	0	0
chr1	52638313	rs761428242	ATCCAGGAACCCAGAGTTGTCCCACACACGG	A	83	152	1257	0.538	-	intron_variant	MODIFIER	SHISAL2A	ENSG00000182183	Transcript	ENST00000517870.2	protein_coding	0	1/2	ENST00000517870.2:c.183-4549_183-4520del	0	0	0	0	0	0	rs761428242	0	1	0	deletion	HGNC	HGNC:28757	YES	1	P1	CCDS41336.1	ENSP00000429726	Q6UWV7	0	UPI0000204364	0	0	0	0	0	0	chr1:g.52638314_52638343del	0	0
chr1	52708010	0	C	CCAA	10	150	522	0.065	CAA	upstream_gene_variant	MODIFIER	NDUFS5P3	ENSG00000233664	Transcript	ENST00000450668.1	processed_pseudogene	0	0	0	0	0	0	0	0	0	rs1254347853	1111	1	0	insertion	HGNC	HGNC:44041	YES	0	0	0	0	0	0	0	0	0	0	0	0	0	chr1:g.52708030_52708032dup	0	0
chr1	53016039	0	CT	C	63	152	850	0.404	-	intron_variant	MODIFIER	SCP2	ENSG00000116171	Transcript	ENST00000371514.8	protein_coding	0	12/15	ENST00000371514.8:c.1235+1005del	0	0	0	0	0	0	rs72193726	0	1	0	deletion	HGNC	HGNC:10606	YES	1	P1	CCDS572.1	ENSP00000360569	P22307	A0A384NY87	UPI0000130258	0	1	0	0	0	8	chr1:g.53016048del	0.2087	0.2511
chr1	53025231	rs113982559	G	GCTCTT	65	152	2404	0.417	CTCTT	intron_variant	MODIFIER	SCP2	ENSG00000116171	Transcript	ENST00000371514.8	protein_coding	0	12/15	ENST00000371514.8:c.1236-2736_1236-2735insCTTCT	0	0	0	0	0	0	rs113982559	0	1	0	insertion	HGNC	HGNC:10606	YES	1	P1	CCDS572.1	ENSP00000360569	P22307	A0A384NY87	UPI0000130258	0	1	0	0	0	2	chr1:g.53025233_53025234insCTTCT	0.2015	0.2247
chr1	53089256	0	T	TTTTG	111	152	1701	0.718	TTTG	downstream_gene_variant	MODIFIER	PODN	ENSG00000174348	Transcript	ENST00000312553.9	protein_coding	0	0	0	0	0	0	0	0	0	rs145192147	3754	1	0	insertion	HGNC	HGNC:23174	YES	1	P3	CCDS573.1	ENSP00000308315	Q7Z5L7	0	UPI000034ECE9	0	0	0	0	0	0	chr1:g.53089276_53089279dup	0	0.2474
chr1	53107580	rs10644085	G	GCTCT	152	152	2249	1	CTCT	intron_variant	MODIFIER	SLC1A7	ENSG00000162383	Transcript	ENST00000620347.5	protein_coding	0	3/10	ENST00000620347.5:c.432-1807_432-1806insAGAG	0	0	0	0	0	0	rs113215343	0	-1	0	insertion	HGNC	HGNC:10945	YES	1	0	CCDS72797.1	ENSP00000478639	0	A0A087WUF9	UPI000387D8A4	0	0	0	0	0	0	chr1:g.53107582_53107583insCTCT	0.9998	0.9992
chr1	53107968	rs3835517	AT	A	66	152	2174	0.423	-	intron_variant	MODIFIER	SLC1A7	ENSG00000162383	Transcript	ENST00000620347.5	protein_coding	0	3/10	ENST00000620347.5:c.432-2195del	0	0	0	0	0	0	rs3835517	0	-1	0	deletion	HGNC	HGNC:10945	YES	1	0	CCDS72797.1	ENSP00000478639	0	A0A087WUF9	UPI000387D8A4	0	0	0	0	0	0	chr1:g.53107971del	0.1212	0.0038
chr1	53124254	rs200287183	ACACAC	A	28	152	1917	0.192	-	intron_variant	MODIFIER	SLC1A7	ENSG00000162383	Transcript	ENST00000620347.5	protein_coding	0	2/10	ENST00000620347.5:c.216-9286_216-9282del	0	0	0	0	0	0	rs200287183	0	-1	0	deletion	HGNC	HGNC:10945	YES	1	0	CCDS72797.1	ENSP00000478639	0	A0A087WUF9	UPI000387D8A4	0	0	0	0	0	0	chr1:g.53124255_53124259del	0	0
chr1	53124254	rs138271424	ACACACAC	A	88	152	1917	0.571	-	intron_variant	MODIFIER	SLC1A7	ENSG00000162383	Transcript	ENST00000620347.5	protein_coding	0	2/10	ENST00000620347.5:c.216-9288_216-9282del	0	0	0	0	0	0	rs138271424	0	-1	0	deletion	HGNC	HGNC:10945	YES	1	0	CCDS72797.1	ENSP00000478639	0	A0A087WUF9	UPI000387D8A4	0	0	0	0	0	0	chr1:g.53124255_53124261del	0.9818	0.9569
chr1	53124254	rs200654058	ACACACACACAC	A	31	152	1917	0.205	-	intron_variant	MODIFIER	SLC1A7	ENSG00000162383	Transcript	ENST00000620347.5	protein_coding	0	2/10	ENST00000620347.5:c.216-9292_216-9282del	0	0	0	0	0	0	rs200654058	0	-1	0	deletion	HGNC	HGNC:10945	YES	1	0	CCDS72797.1	ENSP00000478639	0	A0A087WUF9	UPI000387D8A4	0	0	0	0	0	0	chr1:g.53124255_53124265del	0	0
chr1	53132738	rs34995823	T	TG	101	152	2070	0.654	G	intron_variant	MODIFIER	SLC1A7	ENSG00000162383	Transcript	ENST00000620347.5	protein_coding	0	2/10	ENST00000620347.5:c.215+1611dup	0	0	0	0	0	0	rs34995823	0	-1	0	insertion	HGNC	HGNC:10945	YES	1	0	CCDS72797.1	ENSP00000478639	0	A0A087WUF9	UPI000387D8A4	0	0	0	0	0	0	chr1:g.53132744dup	0	0
chr1	53133858	rs5774136	A	AG	150	152	2902	0.987	G	intron_variant	MODIFIER	SLC1A7	ENSG00000162383	Transcript	ENST00000620347.5	protein_coding	0	2/10	ENST00000620347.5:c.215+491_215+492insC	0	0	0	0	0	0	rs5774136	0	-1	0	insertion	HGNC	HGNC:10945	YES	1	0	CCDS72797.1	ENSP00000478639	0	A0A087WUF9	UPI000387D8A4	0	0	0	0	0	0	chr1:g.53133858_53133859insG	0.9265	0.8495
chr1	53134964	0	AT	A	152	152	1883	1	-	intron_variant	MODIFIER	SLC1A7	ENSG00000162383	Transcript	ENST00000620347.5	protein_coding	0	1/10	ENST00000620347.5:c.136-536del	0	0	0	0	0	0	rs11299691	0	-1	0	deletion	HGNC	HGNC:10945	YES	1	0	CCDS72797.1	ENSP00000478639	0	A0A087WUF9	UPI000387D8A4	0	0	0	0	0	0	chr1:g.53134969del	0.9982	0.9932
chr1	53139427	rs36014120	CA	C	8	152	2345	0.051	-	intron_variant	MODIFIER	SLC1A7	ENSG00000162383	Transcript	ENST00000620347.5	protein_coding	0	1/10	ENST00000620347.5:c.135+2887del	0	0	0	0	0	0	rs36014120	0	-1	0	deletion	HGNC	HGNC:10945	YES	1	0	CCDS72797.1	ENSP00000478639	0	A0A087WUF9	UPI000387D8A4	0	0	0	0	0	0	chr1:g.53139429del	0.1032	0.0522
chr1	53139985	rs111799658	CT	C	23	152	1517	0.154	-	intron_variant	MODIFIER	SLC1A7	ENSG00000162383	Transcript	ENST00000620347.5	protein_coding	0	1/10	ENST00000620347.5:c.135+2329del	0	0	0	0	0	0	rs111799658	0	-1	0	deletion	HGNC	HGNC:10945	YES	1	0	CCDS72797.1	ENSP00000478639	0	A0A087WUF9	UPI000387D8A4	0	0	0	0	0	0	chr1:g.53139990del	0.0701	0.152
chr1	53368052	rs3831295	CCTT	C	128	152	2196	0.846	-	non_coding_transcript_exon_variant	MODIFIER	AC119428.2	ENSG00000230138	Transcript	ENST00000449958.1	lincRNA	1/2	0	ENST00000449958.1:n.191_193del	0	191-193/850	0	0	0	0	rs10555341	0	-1	0	deletion	Clone_based_ensembl_gene	0	YES	2	0	0	0	0	0	0	0	0	0	0	0	0	chr1:g.53368057_53368059del	0.5595	0.3903
chr1	53431065	0	A	ATG	9	152	2045	0.058	TG	intron_variant&non_coding_transcript_variant	MODIFIER	SLC25A3P1	ENSG00000236253	Transcript	ENST00000563752.5	processed_transcript	0	1/2	ENST00000563752.5:n.201+8708_201+8709dup	0	0	0	0	0	0	rs1376492844	0	-1	0	insertion	HGNC	HGNC:26869	0	2	0	0	0	0	0	0	0	0	0	0	0	0	chr1:g.53431093_53431094dup	0	0
chr1	53431065	0	ATG	A	12	152	2045	0.083	-	intron_variant&non_coding_transcript_variant	MODIFIER	SLC25A3P1	ENSG00000236253	Transcript	ENST00000563752.5	processed_transcript	0	1/2	ENST00000563752.5:n.201+8708_201+8709del	0	0	0	0	0	0	rs143778117	0	-1	0	deletion	HGNC	HGNC:26869	0	2	0	0	0	0	0	0	0	0	0	0	0	0	chr1:g.53431093_53431094del	0	0
chr1	53681791	rs11448057	G	GA	24	152	2647	0.16	A	intron_variant	MODIFIER	GLIS1	ENSG00000174332	Transcript	ENST00000312233.4	protein_coding	0	1/9	ENST00000312233.4:c.-267+52112_-267+52113insT	0	0	0	0	0	0	rs11448057	0	-1	0	insertion	HGNC	HGNC:29525	YES	2	P2	CCDS582.1	ENSP00000309653	Q8NBF1	0	UPI000013F293	0	0	0	0	0	0	chr1:g.53681791_53681792insA	0.3484	0.5938
chr1	53681842	rs11448058	C	CT	24	152	2216	0.16	T	intron_variant	MODIFIER	GLIS1	ENSG00000174332	Transcript	ENST00000312233.4	protein_coding	0	1/9	ENST00000312233.4:c.-267+52061dup	0	0	0	0	0	0	rs11448058	0	-1	0	insertion	HGNC	HGNC:29525	YES	2	P2	CCDS582.1	ENSP00000309653	Q8NBF1	0	UPI000013F293	0	0	0	0	0	0	chr1:g.53681843dup	0.3486	0.5938
chr1	53681908	rs76239391	CG	C	21	152	1930	0.141	-	intron_variant	MODIFIER	GLIS1	ENSG00000174332	Transcript	ENST00000312233.4	protein_coding	0	1/9	ENST00000312233.4:c.-267+51995del	0	0	0	0	0	0	rs76239391	0	-1	0	deletion	HGNC	HGNC:29525	YES	2	P2	CCDS582.1	ENSP00000309653	Q8NBF1	0	UPI000013F293	0	0	0	0	0	0	chr1:g.53681913del	0.1206	0.1203
chr1	53732469	0	CTT	C	8	150	673	0.065	-	intron_variant	MODIFIER	GLIS1	ENSG00000174332	Transcript	ENST00000312233.4	protein_coding	0	1/9	ENST00000312233.4:c.-267+1433_-267+1434del	0	0	0	0	0	0	rs377617755	0	-1	0	deletion	HGNC	HGNC:29525	YES	2	P2	CCDS582.1	ENSP00000309653	Q8NBF1	0	UPI000013F293	0	0	0	0	0	0	chr1:g.53732482_53732483del	0.1814	0.1823
chr1	53736981	0	G	GA	90	150	971	0.584	A	upstream_gene_variant	MODIFIER	GLIS1	ENSG00000174332	Transcript	ENST00000312233.4	protein_coding	0	0	0	0	0	0	0	0	0	rs556697745	2777	-1	0	insertion	HGNC	HGNC:29525	YES	2	P2	CCDS582.1	ENSP00000309653	Q8NBF1	0	UPI000013F293	0	0	0	0	0	0	chr1:g.53736990dup	0	0.3805
[truncated: 35,552 more rows]
[truncated: 108 more columns]
