# Supplementary material for: Whole genome variation in 27 Mexican indigenous populations, demographic and biomedical insights
Source: PLoS One. 2021 Apr 8;16(4):e0249773. doi: 10.1371/journal.pone.0249773 (PMC8031408; doi:10.1371/journal.pone.0249773)
Supplement: S2 Data — (ZIP) [file pone.0249773.s004.zip › INDEL/commonfreq/76g.indel.common_freq.GWAScatalog.tsv]

CHROM	POS	ID	REF	ALT	AC	AN	DP	AF_mx	Allele	Consequence	IMPACT	SYMBOL	Gene	Feature_type	Feature	BIOTYPE	EXON	INTRON	HGVSc	HGVSp	cDNA_position	CDS_position	Protein_position	Amino_acids	Codons	Existing_variation	DISTANCE	STRAND	FLAGS	VARIANT_CLASS	SYMBOL_SOURCE	HGNC_ID	CANONICAL	TSL	APPRIS	CCDS	ENSP	SWISSPROT	TREMBL	UNIPARC	SOURCE	GENE_PHENO	SIFT	PolyPhen	DOMAINS	HGVS_OFFSET	HGVSg	AF	AFR_AF
chr1	3402268	rs145611121	G	GC	104	152	1801	0.679	C	intron_variant	MODIFIER	PRDM16	ENSG00000142611	Transcript	ENST00000270722.10	protein_coding	0	5/16	ENST00000270722.10:c.677-517dup	0	0	0	0	0	0	rs145611121	0	1	0	insertion	HGNC	HGNC:14000	YES	1	P3	CCDS41236.2	ENSP00000270722	Q9HAZ2	0	UPI0000458A29	0	1	0	0	0	6	chr1:g.3402274dup	0	0.3752
chr1	8438266	rs34976449	T	TG	125	152	1210	0.827	G	intron_variant	MODIFIER	RERE	ENSG00000142599	Transcript	ENST00000337907.7	protein_coding	0	12/23	ENST00000337907.7:c.1204-15460dup	0	0	0	0	0	0	rs34976449	0	-1	0	insertion	HGNC	HGNC:9965	YES	1	P2	CCDS95.1	ENSP00000338629	Q9P2R6	A0A024R4E9	UPI00001419CC	0	1	0	0	0	0	chr1:g.8438268dup	0.6885	0.8873
chr1	8460427	rs142472947	AAAG	A	36	152	1249	0.244	-	intron_variant	MODIFIER	RERE	ENSG00000142599	Transcript	ENST00000337907.7	protein_coding	0	12/23	ENST00000337907.7:c.1203+5495_1203+5497del	0	0	0	0	0	0	rs142472947	0	-1	0	deletion	HGNC	HGNC:9965	YES	1	P2	CCDS95.1	ENSP00000338629	Q9P2R6	A0A024R4E9	UPI00001419CC	0	1	0	0	0	0	chr1:g.8460431_8460433del	0.1406	0.0393
chr1	8857339	rs59246144	T	TTA	124	152	2410	0.821	TA	downstream_gene_variant	MODIFIER	ENO1	ENSG00000074800	Transcript	ENST00000646539.1	protein_coding	0	0	0	0	0	0	0	0	0	rs79565040	3660	-1	0	insertion	HGNC	HGNC:3350	YES	0	P3	CCDS97.1	ENSP00000493526	P06733	A0A024R4F1	UPI000013C9AF	0	0	0	0	0	0	chr1:g.8857341_8857342dup	0.4802	0.1324
chr1	9244919	rs139855605	CCCCAGGCA	C	87	152	2825	0.577	-	splice_acceptor_variant&coding_sequence_variant&intron_variant	HIGH	H6PD	ENSG00000049239	Transcript	ENST00000602477.1	protein_coding	2/5	1/4	ENST00000602477.1:c.27_34del	ENSP00000473348.1:p.Pro10ValfsTer38	?-178/5590	?-26/2409	?-9/802	0	0	rs139855605	0	1	0	deletion	HGNC	HGNC:4795	YES	1	A2	CCDS72697.1	ENSP00000473348	0	R4GMU1	UPI0000D61E40	0	1	0	0	0	8	chr1:g.9244928_9244935del	0.1082	0.0106
chr1	11014941	rs34247753	CA	C	134	152	1270	0.885	-	intron_variant	MODIFIER	TARDBP	ENSG00000120948	Transcript	ENST00000240185.7	protein_coding	0	2/5	ENST00000240185.7:c.238+985del	0	0	0	0	0	0	rs34247753	0	1	0	deletion	HGNC	HGNC:11571	YES	1	P1	CCDS122.1	ENSP00000240185	Q13148	A0A024R4E2	UPI0000136B42	0	1	0	0	0	8	chr1:g.11014950del	0.6889	0.2973
chr1	11782951	rs137976953	CT	C	10	152	991	0.064	-	intron_variant	MODIFIER	C1orf167	ENSG00000215910	Transcript	ENST00000433342.5	protein_coding	0	14/20	ENST00000433342.5:c.3077+619del	0	0	0	0	0	0	rs137976953	0	1	0	deletion	HGNC	HGNC:25262	YES	5	P1	0	ENSP00000414909	Q5SNV9	0	UPI0000DD7886	0	0	0	0	0	0	chr1:g.11782952del	0.1198	0.0893
chr1	16043683	0	A	AGCTCT	57	152	2061	0.365	GCTCT	upstream_gene_variant	MODIFIER	CLCNKB	ENSG00000184908	Transcript	ENST00000375679.8	protein_coding	0	0	0	0	0	0	0	0	0	rs140307022	93	1	0	insertion	HGNC	HGNC:2027	YES	1	P1	CCDS168.1	ENSP00000364831	P51801	0	UPI000040E261	0	1	0	0	0	0	chr1:g.16043698_16043702dup	0.4026	0.2027
chr1	22728226	rs61525878	CTGAA	C	62	152	1556	0.41	-	intron_variant	MODIFIER	EPHB2	ENSG00000133216	Transcript	ENST00000400191.7	protein_coding	0	1/16	ENST00000400191.7:c.61+17201_61+17204del	0	0	0	0	0	0	rs144045260	0	1	0	deletion	HGNC	HGNC:3393	YES	1	0	CCDS81279.1	ENSP00000383053	P29323	0	UPI0000033EC3	0	1	0	0	0	17	chr1:g.22728244_22728247del	0.1234	0.0068
chr1	45457305	rs72387598	CAT	C	33	150	881	0.221	-	intron_variant	MODIFIER	TESK2	ENSG00000070759	Transcript	ENST00000372086.4	protein_coding	0	2/10	ENST00000372086.4:c.222+257_222+258del	0	0	0	0	0	0	rs72387598	0	-1	0	deletion	HGNC	HGNC:11732	YES	1	P1	CCDS41323.1	ENSP00000361158	Q96S53	0	UPI000004073A	0	0	0	0	0	0	chr1:g.45457306_45457307del	0.271	0.2284
chr1	45860201	0	TAC	T	99	152	1044	0.66	-	intron_variant	MODIFIER	MAST2	ENSG00000086015	Transcript	ENST00000361297.7	protein_coding	0	3/28	ENST00000361297.7:c.469-22133_469-22132del	0	0	0	0	0	0	rs796415138	0	1	0	deletion	HGNC	HGNC:19035	YES	1	P1	CCDS41326.1	ENSP00000354671	Q6P0Q8	0	UPI0000458AEB	0	0	0	0	0	29	chr1:g.45860231_45860232del	0	0
chr1	54373812	rs150647904	T	TCAG	18	152	1123	0.128	CAG	intron_variant	MODIFIER	SSBP3	ENSG00000157216	Transcript	ENST00000371320.7	protein_coding	0	4/17	ENST00000371320.7:c.276+28046_276+28048dup	0	0	0	0	0	0	rs150647904	0	-1	0	insertion	HGNC	HGNC:15674	YES	1	P1	CCDS591.1	ENSP00000360371	Q9BWW4	0	UPI0000135F96	0	0	0	0	0	0	chr1:g.54373813_54373815dup	0.1198	0.0272
chr1	56938891	0	G	GA	74	150	1090	0.5	A	intron_variant	MODIFIER	C8B	ENSG00000021852	Transcript	ENST00000371237.9	protein_coding	0	9/11	ENST00000371237.9:c.1398+1957dup	0	0	0	0	0	0	rs3216676	0	-1	0	insertion	HGNC	HGNC:1353	YES	1	P3	CCDS30730.1	ENSP00000360281	P07358	0	UPI000013C9B2	0	1	0	0	0	0	chr1:g.56938901dup	0.3686	0.1952
chr1	63792779	rs11392719	T	TA	142	152	1679	0.929	A	intron_variant	MODIFIER	ROR1	ENSG00000185483	Transcript	ENST00000371079.6	protein_coding	0	1/8	ENST00000371079.6:c.91+18272dup	0	0	0	0	0	0	rs11392719	0	1	0	insertion	HGNC	HGNC:10256	YES	1	P1	CCDS626.1	ENSP00000360120	Q01973	0	UPI00001AF82C	0	1	0	0	0	1	chr1:g.63792780dup	0.5232	0.1762
chr1	87639806	rs151136305	AAATAAT	A	8	152	962	0.064	-	intron_variant&non_coding_transcript_variant	MODIFIER	PKN2-AS1	ENSG00000237505	Transcript	ENST00000642677.1	antisense	0	2/6	ENST00000642677.1:n.252-1756_252-1751del	0	0	0	0	0	0	rs151136305	0	-1	0	deletion	HGNC	HGNC:50597	0	0	0	0	0	0	0	0	0	0	0	0	0	0	chr1:g.87639821_87639826del	0.0371	0.0144
chr1	93272958	rs35797862	A	AAG	76	152	1792	0.513	AG	intron_variant	MODIFIER	CCDC18	ENSG00000122483	Transcript	ENST00000343253.11	protein_coding	0	28/28	ENST00000343253.11:c.4350+2145_4350+2146insGA	0	0	0	0	0	0	rs35797862	0	1	0	insertion	HGNC	HGNC:30370	YES	5	A2	CCDS76180.1	ENSP00000343377	Q5T9S5	0	UPI0000470B9C	0	0	0	0	0	1	chr1:g.93272959_93272960insGA	0	0.9281
chr1	112614238	0	A	AAAAC	77	152	1387	0.5	AAAC	intron_variant	MODIFIER	ST7L	ENSG00000007341	Transcript	ENST00000358039.9	protein_coding	0	2/14	ENST00000358039.9:c.288+2571_288+2574dup	0	0	0	0	0	0	rs112416932	0	-1	0	insertion	HGNC	HGNC:18441	YES	1	P4	CCDS848.1	ENSP00000350734	Q8TDW4	0	UPI000006D137	0	0	0	0	0	0	chr1:g.112614250_112614253dup	0.4217	0.4508
chr1	117612523	rs143811622	AAGTC	A	67	152	1487	0.429	-	intron_variant	MODIFIER	TENT5C	ENSG00000183508	Transcript	ENST00000369448.4	protein_coding	0	1/1	ENST00000369448.4:c.-28+6372_-28+6375del	0	0	0	0	0	0	rs143811622	0	1	0	deletion	HGNC	HGNC:24712	YES	1	P1	CCDS896.1	ENSP00000358458	Q5VWP2	0	UPI0000070C6C	0	1	0	0	0	1	chr1:g.117612525_117612528del	0.2742	0.3396
chr1	119811433	rs3216034	GGCCCCT	G	51	152	1842	0.333	-	5_prime_UTR_variant	MODIFIER	REG4	ENSG00000134193	Transcript	ENST00000354219.5	protein_coding	1/7	0	ENST00000354219.5:c.-299_-294del	0	142-147/1517	0	0	0	0	rs3216034	0	-1	0	deletion	HGNC	HGNC:22977	YES	1	P1	CCDS906.1	ENSP00000346158	Q9BYZ8	A0A024R0M1	UPI000003EE44	0	0	0	0	0	0	chr1:g.119811437_119811442del	0.244	0.3608
chr1	149811267	rs57324102	AAC	A	86	152	2259	0.564	-	downstream_gene_variant	MODIFIER	HIST2H3D	ENSG00000183598	Transcript	ENST00000331491.1	protein_coding	0	0	0	0	0	0	0	0	0	rs71910455	2002	-1	0	deletion	HGNC	HGNC:25311	YES	0	P1	CCDS41388.1	ENSP00000333277	Q71DI3	0	UPI0000000586	0	0	0	0	0	0	chr1:g.149811278_149811279del	0.1228	0
chr1	150724316	rs3061129	TCTTCTGCAG	T	86	152	1566	0.558	-	upstream_gene_variant	MODIFIER	HORMAD1	ENSG00000143452	Transcript	ENST00000361824.7	protein_coding	0	0	0	0	0	0	0	0	0	rs112158604	3422	-1	0	deletion	HGNC	HGNC:25245	YES	1	P1	CCDS967.1	ENSP00000355167	Q86X24	A0A140VKG9	UPI000000DBE5	0	0	0	0	0	0	chr1:g.150724334_150724342del	0.3363	0.1014
chr1	153544616	rs138957616	GC	G	9	152	2376	0.058	-	upstream_gene_variant	MODIFIER	S100A5	ENSG00000196420	Transcript	ENST00000368718.5	protein_coding	0	0	0	0	0	0	0	0	0	rs138957616&TMP_ESP_1_153517093_153517100	2852	-1	0	deletion	HGNC	HGNC:10495	YES	1	P1	CCDS1041.2	ENSP00000357707	P33763	0	UPI00001353F4	0	0	0	0	0	0	chr1:g.153544620del	0.1166	0.2988
chr1	154426076	0	GAC	G	63	152	1489	0.404	-	intron_variant	MODIFIER	IL6R	ENSG00000160712	Transcript	ENST00000368485.8	protein_coding	0	1/9	ENST00000368485.8:c.86-3088_86-3087del	0	0	0	0	0	0	rs146402667	0	1	0	deletion	HGNC	HGNC:6019	YES	1	P4	CCDS1067.1	ENSP00000357470	P08887	A0N0L5	UPI00000358BA	0	1	0	0	0	31	chr1:g.154426108_154426109del	0.3431	0.1498
chr1	157600397	rs200240998	CAGA	C	89	152	1299	0.577	-	upstream_gene_variant	MODIFIER	FCRL4	ENSG00000163518	Transcript	ENST00000271532.2	protein_coding	0	0	0	0	0	0	0	0	0	rs200240998	2313	-1	0	deletion	HGNC	HGNC:18507	YES	1	P1	CCDS1166.1	ENSP00000271532	Q96PJ5	0	UPI000006E26B	0	1	0	0	0	0	chr1:g.157600399_157600401del	0	0
chr1	163373929	rs11428640	C	CA	21	150	654	0.136	A	intergenic_variant	MODIFIER	0	0	0	0	0	0	0	0	0	0	0	0	0	0	rs11428640	0	0	0	insertion	0	0	0	0	0	0	0	0	0	0	0	0	0	0	0	0	chr1:g.163373937dup	0.3393	0.2307
chr1	175376466	rs58978565	C	CAGAGT	126	152	2851	0.821	AGAGT	intron_variant	MODIFIER	TNR	ENSG00000116147	Transcript	ENST00000367674.7	protein_coding	0	9/22	ENST00000367674.7:c.1963+3085_1963+3086insACTCT	0	0	0	0	0	0	rs58978565	0	-1	0	insertion	HGNC	HGNC:11953	YES	5	P1	CCDS1318.1	ENSP00000356646	Q92752	0	UPI000013D41C	0	0	0	0	0	0	chr1:g.175376466_175376467insAGAGT	0.398	0.3389
chr1	183878144	rs56816532	TTTTC	T	36	152	1272	0.244	-	intron_variant	MODIFIER	RGL1	ENSG00000143344	Transcript	ENST00000304685.8	protein_coding	0	5/18	ENST00000304685.8:c.531-2466_531-2463del	0	0	0	0	0	0	rs145589976	0	1	0	deletion	HGNC	HGNC:30281	YES	1	P3	CCDS1359.1	ENSP00000303192	Q9NZL6	0	UPI000002B24C	0	0	0	0	0	5	chr1:g.183878150_183878153del	0.4846	0.584
chr1	196699230	rs34813609	GT	G	150	152	1443	0.987	-	intron_variant	MODIFIER	CFH	ENSG00000000971	Transcript	ENST00000367429.8	protein_coding	0	9/21	ENST00000367429.8:c.1336+9000del	0	0	0	0	0	0	rs34813609	0	1	0	deletion	HGNC	HGNC:4883	YES	1	P1	CCDS1385.1	ENSP00000356399	P08603	A0A024R962	UPI000013C4D1	0	1	0	0	0	8	chr1:g.196699239del	0.732	0.6362
chr1	203688473	0	A	AT	147	152	900	0.968	T	intron_variant	MODIFIER	ATP2B4	ENSG00000058668	Transcript	ENST00000357681.9	protein_coding	0	2/20	ENST00000357681.9:c.193+5084dup	0	0	0	0	0	0	rs5780192	0	1	0	insertion	HGNC	HGNC:817	YES	1	P3	CCDS1440.1	ENSP00000350310	P23634	A0A024R968	UPI000002A464	0	0	0	0	0	9	chr1:g.203688482dup	0	0.6293
chr1	204311491	0	C	CA	8	150	772	0.052	A	intron_variant	MODIFIER	PLEKHA6	ENSG00000143850	Transcript	ENST00000272203.8	protein_coding	0	1/22	ENST00000272203.8:c.-94-36683dup	0	0	0	0	0	0	rs36122125	0	-1	0	insertion	HGNC	HGNC:17053	YES	1	P2	CCDS1444.1	ENSP00000272203	Q9Y2H5	0	UPI000013D935	0	0	0	0	0	0	chr1:g.204311504dup	0.1695	0.0651
chr1	207842055	0	G	GT	26	152	1718	0.167	T	intron_variant&non_coding_transcript_variant	MODIFIER	MIR29B2CHG	ENSG00000203709	Transcript	ENST00000608023.5	lincRNA	0	2/4	ENST00000608023.5:n.222-22910dup	0	0	0	0	0	0	rs34877957	0	-1	0	insertion	HGNC	HGNC:32018	YES	5	0	0	0	0	0	0	0	0	0	0	0	0	chr1:g.207842063dup	0.0855	0.0219
chr1	217549548	rs11454451	C	CT	102	152	1509	0.679	T	intron_variant	MODIFIER	GPATCH2	ENSG00000092978	Transcript	ENST00000366935.8	protein_coding	0	5/9	ENST00000366935.8:c.1099-34660_1099-34659insA	0	0	0	0	0	0	rs11454451	0	-1	0	insertion	HGNC	HGNC:25499	YES	2	P1	CCDS1518.1	ENSP00000355902	Q9NW75	0	UPI000004A012	0	0	0	0	0	0	chr1:g.217549548_217549549insT	0.2853	0.0915
chr1	219912854	rs5781151	C	CA	135	152	1133	0.891	A	downstream_gene_variant	MODIFIER	SLC30A10	ENSG00000196660	Transcript	ENST00000366926.3	protein_coding	0	0	0	0	0	0	0	0	0	rs5781151	2299	-1	0	insertion	HGNC	HGNC:25355	YES	1	P1	CCDS31026.1	ENSP00000355893	Q6XR72	0	UPI000040E993	0	1	0	0	0	0	chr1:g.219912863dup	0	0.6324
chr1	234665430	rs35591409	C	CT	38	152	1884	0.244	T	downstream_gene_variant	MODIFIER	AL160408.1	ENSG00000228044	Transcript	ENST00000417805.1	lincRNA	0	0	0	0	0	0	0	0	0	rs35591409	4506	1	0	insertion	Clone_based_ensembl_gene	0	YES	1	0	0	0	0	0	0	0	0	0	0	0	0	chr1:g.234665433dup	0.3682	0.5756
chr1	247440078	rs144084486	GGTTAGGTATAGCCTACGT	G	93	152	2214	0.609	-	intron_variant	MODIFIER	NLRP3	ENSG00000162711	Transcript	ENST00000336119.7	protein_coding	0	6/8	ENST00000336119.7:c.2670-3878_2670-3861del	0	0	0	0	0	0	rs144084486	0	1	0	deletion	HGNC	HGNC:16400	YES	1	P3	CCDS1632.1	ENSP00000337383	Q96P20	0	UPI00001CE3AD	0	1	0	0	0	15	chr1:g.247440094_247440111del	0	0
chr1	247868934	rs35237755	C	CT	44	152	1874	0.295	T	intron_variant	MODIFIER	TRIM58	ENSG00000162722	Transcript	ENST00000366481.4	protein_coding	0	5/5	ENST00000366481.4:c.871+872dup	0	0	0	0	0	0	rs35237755	0	1	0	insertion	HGNC	HGNC:24150	YES	1	P1	CCDS1636.1	ENSP00000355437	Q8NG06	0	UPI000020590E	0	0	0	0	0	1	chr1:g.247868935dup	0.1178	0.0514
chr2	640986	rs36174930	CACAT	C	140	152	1724	0.917	-	intergenic_variant	MODIFIER	0	0	0	0	0	0	0	0	0	0	0	0	0	0	rs72156956	0	0	0	deletion	0	0	0	0	0	0	0	0	0	0	0	0	0	0	0	0	chr2:g.640990_640993del	0.8454	0.7859
chr2	8609270	0	CCTACT	C	72	152	2356	0.481	-	intron_variant&non_coding_transcript_variant	MODIFIER	AC011747.1	ENSG00000231083	Transcript	ENST00000425678.1	lincRNA	0	1/2	ENST00000425678.1:n.174-1474_174-1470del	0	0	0	0	0	0	rs78943124	0	-1	0	deletion	Clone_based_ensembl_gene	0	YES	4	0	0	0	0	0	0	0	0	0	0	0	0	chr2:g.8609291_8609295del	0	0
chr2	23673736	rs35082559	CA	C	13	152	1806	0.083	-	intron_variant	MODIFIER	KLHL29	ENSG00000119771	Transcript	ENST00000486442.6	protein_coding	0	5/13	ENST00000486442.6:c.941-10662del	0	0	0	0	0	0	rs35082559	0	1	0	deletion	HGNC	HGNC:29404	YES	5	P1	CCDS54335.1	ENSP00000420659	Q96CT2	0	UPI000058F1B6	0	0	0	0	0	0	chr2:g.23673737del	0.1881	0.059
chr2	25886881	0	TTTTA	T	15	150	483	0.097	-	downstream_gene_variant	MODIFIER	NDUFB4P4	ENSG00000217718	Transcript	ENST00000404822.1	processed_pseudogene	0	0	0	0	0	0	0	0	0	rs144079028	79	-1	0	deletion	HGNC	HGNC:45252	YES	0	0	0	0	0	0	0	0	0	0	0	0	0	chr2:g.25886908_25886911del	0.5025	0.4546
chr2	43124883	0	GCA	G	43	152	2453	0.282	-	intergenic_variant	MODIFIER	0	0	0	0	0	0	0	0	0	0	0	0	0	0	rs148550456	0	0	0	deletion	0	0	0	0	0	0	0	0	0	0	0	0	0	0	0	0	chr2:g.43124899_43124900del	0.3504	0.6074
chr2	60402303	0	TAC	T	12	152	1211	0.077	-	intron_variant&non_coding_transcript_variant	MODIFIER	AC007381.1	ENSG00000228590	Transcript	ENST00000650395.1	lincRNA	0	1/3	ENST00000650395.1:n.266-95_266-94del	0	0	0	0	0	0	rs5831579	0	-1	0	deletion	Clone_based_ensembl_gene	0	0	0	0	0	0	0	0	0	0	0	0	0	0	0	chr2:g.60402320_60402321del	0.2624	0.3654
chr2	60493183	rs34211119	GT	G	11	152	2225	0.071	-	intron_variant	MODIFIER	BCL11A	ENSG00000119866	Transcript	ENST00000642384.1	protein_coding	0	2/3	ENST00000642384.1:c.386-24351del	0	0	0	0	0	0	rs34211119	0	-1	0	deletion	HGNC	HGNC:13221	YES	0	P2	CCDS1862.1	ENSP00000496168	Q9H165	D6W5D9	UPI000013DC00	0	1	0	0	0	0	chr2:g.60493185del	0	0
chr2	64632895	rs56349338	CTTCAAA	C	50	152	1697	0.346	-	3_prime_UTR_variant	MODIFIER	SERTAD2	ENSG00000179833	Transcript	ENST00000313349.3	protein_coding	2/2	0	ENST00000313349.3:c.*3026_*3031del	0	4269-4274/5549	0	0	0	0	rs140625215	0	-1	0	deletion	HGNC	HGNC:30784	YES	1	P1	CCDS33210.1	ENSP00000326933	Q14140	0	UPI000004EC6D	0	0	0	0	0	0	chr2:g.64632902_64632907del	0.2246	0.0605
chr2	65057022	rs111524356	C	CGTGGATGCAGCA	36	152	1915	0.231	GTGGATGCAGCA	intron_variant	MODIFIER	CEP68	ENSG00000011523	Transcript	ENST00000377990.7	protein_coding	0	1/6	ENST00000377990.7:c.-47+495_-47+496insTGGATGCAGCAG	0	0	0	0	0	0	rs111524356	0	1	0	insertion	HGNC	HGNC:29076	YES	1	P3	CCDS1880.2	ENSP00000367229	Q76N32	0	UPI0000505465	0	0	0	0	0	1	chr2:g.65057023_65057024insTGGATGCAGCAG	0.4563	0.6823
chr2	67755146	rs3036802	A	ACAT	136	152	2289	0.897	CAT	intergenic_variant	MODIFIER	0	0	0	0	0	0	0	0	0	0	0	0	0	0	rs3036802	0	0	0	insertion	0	0	0	0	0	0	0	0	0	0	0	0	0	0	0	0	chr2:g.67755147_67755149dup	0.8466	0.8714
chr2	70185408	rs35689231	CA	C	94	152	1266	0.622	-	intron_variant	MODIFIER	C2orf42	ENSG00000115998	Transcript	ENST00000264434.6	protein_coding	0	1/9	ENST00000264434.6:c.-281-2474del	0	0	0	0	0	0	rs35689231	0	-1	0	deletion	HGNC	HGNC:26056	YES	1	P1	CCDS1899.1	ENSP00000264434	Q9NWW7	0	UPI0000037CF2	0	0	0	0	0	0	chr2:g.70185417del	0.482	0.5885
chr2	77699675	0	T	TTG	32	152	1275	0.212	TG	intergenic_variant	MODIFIER	0	0	0	0	0	0	0	0	0	0	0	0	0	0	rs137957525	0	0	0	insertion	0	0	0	0	0	0	0	0	0	0	0	0	0	0	0	0	chr2:g.77699704_77699705dup	0.2448	0.3797
chr2	86779042	rs55905600	A	ATC	75	152	2230	0.487	TC	downstream_gene_variant	MODIFIER	RMND5A	ENSG00000153561	Transcript	ENST00000283632.5	protein_coding	0	0	0	0	0	0	0	0	0	rs71378803	1001	1	0	insertion	HGNC	HGNC:25850	YES	1	P1	CCDS1991.1	ENSP00000283632	Q9H871	0	UPI000000DC2B	0	0	0	0	0	0	chr2:g.86779043_86779044dup	0.6136	0.5197
chr2	111625001	rs70962941	T	TCACTTAAGCCCAG	94	152	1995	0.615	CACTTAAGCCCAG	intron_variant&non_coding_transcript_variant	MODIFIER	AC017002.5	ENSG00000280878	Transcript	ENST00000630717.1	lincRNA	0	1/1	ENST00000630717.1:n.27-12119_27-12118insTTAAGCCCAGCAC	0	0	0	0	0	0	rs111592775	0	1	0	insertion	Clone_based_ensembl_gene	0	YES	5	0	0	0	0	0	0	0	0	0	0	0	3	chr2:g.111625004_111625005insTTAAGCCCAGCAC	0.7139	0.7398
chr2	112774138	rs16347	T	TTGAA	42	152	1409	0.269	TGAA	3_prime_UTR_variant	MODIFIER	IL1A	ENSG00000115008	Transcript	ENST00000263339.3	protein_coding	7/7	0	ENST00000263339.3:c.*925_*928dup	0	1900-1901/2124	0	0	0	0	rs3783553	0	-1	0	insertion	HGNC	HGNC:5991	YES	1	P1	CCDS2101.1	ENSP00000263339	P01583	0	UPI0000000CCF	0	0	0	0	0	0	chr2:g.112774139_112774142dup	0.62	0.8048
chr2	113106901	rs11473501	T	TAAA	52	152	1124	0.333	AAA	upstream_gene_variant	MODIFIER	IL1RN	ENSG00000136689	Transcript	ENST00000409052.5	protein_coding	0	0	0	0	0	0	0	0	0	rs11473501	4214	1	0	insertion	HGNC	HGNC:6000	0	5	A1	CCDS2115.1	ENSP00000387210	P18510	A0A024R528	UPI000002ABD3	0	1	0	0	0	0	chr2:g.113106901_113106902insAAA	0.5437	0.8154
chr2	147841721	rs70992176	CA	C	25	152	1998	0.167	-	upstream_gene_variant	MODIFIER	ACVR2A	ENSG00000121989	Transcript	ENST00000241416.12	protein_coding	0	0	0	0	0	0	0	0	0	rs70992176	3307	1	0	deletion	HGNC	HGNC:173	YES	1	P1	CCDS33301.1	ENSP00000241416	P27037	0	UPI0000126673	0	1	0	0	0	0	chr2:g.147841724del	0.11	0.0129
chr2	176780862	rs113517532	A	AGAT	27	152	1487	0.186	GAT	intron_variant&non_coding_transcript_variant	MODIFIER	AC092162.2	ENSG00000230552	Transcript	ENST00000428283.5	retained_intron	0	3/5	ENST00000428283.5:n.214+11702_214+11704dup	0	0	0	0	0	0	rs113517532	0	-1	0	insertion	Clone_based_ensembl_gene	0	YES	1	0	0	0	0	0	0	0	0	0	0	0	0	chr2:g.176780864_176780866dup	0.1306	0.2368
chr2	178424522	rs79466837	CTTCT	C	29	152	1230	0.192	-	intron_variant&non_coding_transcript_variant	MODIFIER	PRKRA-AS1	ENSG00000223960	Transcript	ENST00000453026.6	antisense	0	1/4	ENST00000453026.6:n.121-1841_121-1838del	0	0	0	0	0	0	rs145766673	0	1	0	deletion	HGNC	HGNC:54059	YES	3	0	0	0	0	0	0	0	0	0	0	0	2	chr2:g.178424525_178424528del	0.279	0.174
chr2	181459459	rs10562650	CTT	C	110	152	1400	0.731	-	intron_variant	MODIFIER	ITGA4	ENSG00000115232	Transcript	ENST00000397033.7	protein_coding	0	2/27	ENST00000397033.7:c.319+1144_319+1145del	0	0	0	0	0	0	rs10562650	0	1	0	deletion	HGNC	HGNC:6140	YES	1	P1	CCDS42788.1	ENSP00000380227	P13612	0	UPI000052D444	0	0	0	0	0	1	chr2:g.181459461_181459462del	0.5341	0.6029
chr2	201258756	rs59308963	TATTCTGTC	T	50	152	1696	0.333	-	intron_variant	MODIFIER	CASP8	ENSG00000064012	Transcript	ENST00000358485.8	protein_coding	0	1/8	ENST00000358485.8:c.151+383_151+390del	0	0	0	0	0	0	rs59308963	0	1	0	deletion	HGNC	HGNC:1509	YES	1	A2	CCDS42798.1	ENSP00000351273	Q14790	0	UPI0000456ECD	0	1	0	0	0	8	chr2:g.201258765_201258772del	0.7434	0.792
chr2	230257374	rs35643768	CAGTA	C	10	152	1749	0.064	-	intron_variant	MODIFIER	SP140	ENSG00000079263	Transcript	ENST00000392045.8	protein_coding	0	12/26	ENST00000392045.8:c.1240+1845_1240+1848del	0	0	0	0	0	0	rs35643768	0	1	0	deletion	HGNC	HGNC:17133	YES	2	P3	CCDS42831.1	ENSP00000375899	Q13342	0	UPI0000209746	0	0	0	0	0	2	chr2:g.230257377_230257380del	0.1182	0.0908
chr2	233205886	rs56235204	CT	C	48	152	1626	0.314	-	intron_variant	MODIFIER	INPP5D	ENSG00000168918	Transcript	ENST00000445964.6	protein_coding	0	26/26	ENST00000445964.6:c.3568-819del	0	0	0	0	0	0	rs56235204	0	1	0	deletion	HGNC	HGNC:6079	YES	1	P3	CCDS74672.1	ENSP00000405338	Q92835	0	UPI000006FD6D	0	0	0	0	0	0	chr2:g.233205887del	0.2514	0.1929
chr2	233760233	0	C	CAT	41	152	1238	0.269	AT	intron_variant	MODIFIER	UGT1A4	ENSG00000244474	Transcript	ENST00000373409.7	protein_coding	0	1/4	ENST00000373409.7:c.868-6787_868-6786dup	0	0	0	0	0	0	rs34983651	0	1	0	insertion	HGNC	HGNC:12536	YES	1	P1	CCDS33405.1	ENSP00000362508	P22310	0	UPI0000001044	0	0	0	0	0	15	chr2:g.233760247_233760248dup	0.3253	0.4266
chr2	235452237	rs34095839	CTT	C	32	152	1802	0.205	-	intergenic_variant	MODIFIER	0	0	0	0	0	0	0	0	0	0	0	0	0	0	rs34095839	0	0	0	deletion	0	0	0	0	0	0	0	0	0	0	0	0	0	0	0	0	chr2:g.235452238_235452239del	0.2089	0.1884
chr2	238193015	rs35113840	G	GA	60	150	1035	0.396	A	intron_variant	MODIFIER	ILKAP	ENSG00000132323	Transcript	ENST00000254654.8	protein_coding	0	3/11	ENST00000254654.8:c.178+1259dup	0	0	0	0	0	0	rs35113840	0	-1	0	insertion	HGNC	HGNC:15566	YES	1	P1	CCDS2526.1	ENSP00000254654	Q9H0C8	0	UPI000007307E	0	0	0	0	0	0	chr2:g.238193025dup	0.2726	0.1687
chr2	238615098	0	TAACA	T	14	152	2115	0.09	-	intergenic_variant	MODIFIER	0	0	0	0	0	0	0	0	0	0	0	0	0	0	rs34932064	0	0	0	deletion	0	0	0	0	0	0	0	0	0	0	0	0	0	0	0	0	chr2:g.238615109_238615112del	0.1607	0.2375
chr3	3076321	rs3217673	TTG	T	67	152	2442	0.429	-	intron_variant	MODIFIER	IL5RA	ENSG00000091181	Transcript	ENST00000446632.6	protein_coding	0	10/11	ENST00000446632.6:c.1091+208_1091+209del	0	0	0	0	0	0	rs3217673	0	-1	0	deletion	HGNC	HGNC:6017	YES	5	P4	CCDS2559.1	ENSP00000412209	Q01344	A0A024R2C8	UPI000013C656	0	0	0	0	0	0	chr3:g.3076326_3076327del	0.4545	0.6006
chr3	24293020	rs34609074	T	TTTTG	141	150	1153	0.942	TTTG	intron_variant	MODIFIER	THRB	ENSG00000151090	Transcript	ENST00000396671.7	protein_coding	0	2/9	ENST00000396671.7:c.-43+44276_-43+44279dup	0	0	0	0	0	0	rs113700287	0	-1	0	insertion	HGNC	HGNC:11799	YES	5	0	CCDS2641.1	ENSP00000379904	P10828	F1D8N7	UPI0000136D26	0	1	0	0	0	0	chr3:g.24293027_24293030dup	0	0.8449
chr3	27290918	rs60936670	CTCAAAACA	C	110	152	1858	0.731	-	intron_variant	MODIFIER	NEK10	ENSG00000163491	Transcript	ENST00000341435.9	protein_coding	0	19/24	ENST00000341435.9:c.1606-172_1606-165del	0	0	0	0	0	0	rs60936670	0	-1	0	deletion	HGNC	HGNC:18592	YES	2	0	CCDS46781.1	ENSP00000343847	Q6ZWH5	0	UPI00001C089B	0	0	0	0	0	0	chr3:g.27290927_27290934del	0.599	0.9705
chr3	42865919	0	T	TCTCC	9	152	1502	0.058	CTCC	3_prime_UTR_variant	MODIFIER	ACKR2	ENSG00000144648	Transcript	ENST00000422265.6	protein_coding	3/3	0	ENST00000422265.6:c.*278_*281dup	0	1623-1624/2990	0	0	0	0	rs141413113	0	1	0	insertion	HGNC	HGNC:1565	YES	1	P1	CCDS2706.1	ENSP00000416996	O00590	A0A024R2X7	UPI000004358E	0	0	0	0	0	19	chr3:g.42865935_42865938dup	0.2023	0.0174
chr3	43375802	rs59290516	A	AG	107	152	1546	0.712	G	intron_variant	MODIFIER	ANO10	ENSG00000160746	Transcript	ENST00000292246.7	protein_coding	0	12/12	ENST00000292246.7:c.1915-8829dup	0	0	0	0	0	0	rs59290516	0	-1	0	insertion	HGNC	HGNC:25519	YES	1	P1	CCDS2710.2	ENSP00000292246	Q9NW15	A0A024R2S0	UPI000020A59A	0	1	0	0	0	0	chr3:g.43375804dup	0.3698	0.149
chr3	53726453	rs34337122	C	CG	151	152	1959	0.994	G	intron_variant	MODIFIER	CACNA1D	ENSG00000157388	Transcript	ENST00000288139.10	protein_coding	0	15/48	ENST00000288139.10:c.2161-426_2161-425insG	0	0	0	0	0	0	rs34337122	0	1	0	insertion	HGNC	HGNC:1391	YES	1	P3	CCDS2872.1	ENSP00000288139	Q01668	0	UPI000005031A	0	1	0	0	0	0	chr3:g.53726453_53726454insG	0	0.8888
chr3	56710233	0	A	AAAAAAC	112	152	919	0.737	AAAAAC	intergenic_variant	MODIFIER	0	0	0	0	0	0	0	0	0	0	0	0	0	0	rs149804345	0	0	0	insertion	0	0	0	0	0	0	0	0	0	0	0	0	0	0	0	0	chr3:g.56710249_56710254dup	0.3952	0.5068
chr3	56740187	rs11459029	C	CA	118	152	846	0.776	A	intron_variant	MODIFIER	ARHGEF3	ENSG00000163947	Transcript	ENST00000338458.8	protein_coding	0	10/12	ENST00000338458.8:c.967-2833dup	0	0	0	0	0	0	rs11459029	0	-1	0	insertion	HGNC	HGNC:683	YES	1	0	CCDS46854.1	ENSP00000341071	Q9NR81	0	UPI00001B3D98	0	0	0	0	0	0	chr3:g.56740188dup	0.4199	0.5719
chr3	58414159	rs143985986	TC	T	20	152	1902	0.128	-	intron_variant	MODIFIER	PXK	ENSG00000168297	Transcript	ENST00000356151.6	protein_coding	0	17/17	ENST00000356151.6:c.1528+1197del	0	0	0	0	0	0	rs143985986	0	1	0	deletion	HGNC	HGNC:23326	YES	1	P3	CCDS2889.1	ENSP00000348472	Q7Z7A4	0	UPI000004A035	0	1	0	0	0	0	chr3:g.58414160del	0.1486	0.0189
chr3	66402549	rs6147862	TTGCATGGTGGGAAGGACCCAAGG	T	77	152	1705	0.513	-	intron_variant	MODIFIER	LRIG1	ENSG00000144749	Transcript	ENST00000273261.7	protein_coding	0	9/18	ENST00000273261.7:c.1160+2626_1160+2648del	0	0	0	0	0	0	rs6147862	0	-1	0	deletion	HGNC	HGNC:17360	YES	1	P2	CCDS33783.1	ENSP00000273261	Q96JA1	0	UPI000004C5BE	0	0	0	0	0	0	chr3:g.66402551_66402573del	0.5162	0.621
chr3	71722064	rs34778241	T	TG	61	152	1475	0.397	G	intron_variant	MODIFIER	EIF4E3	ENSG00000163412	Transcript	ENST00000425534.8	protein_coding	0	1/6	ENST00000425534.8:c.176+3127dup	0	0	0	0	0	0	rs34778241	0	-1	0	insertion	HGNC	HGNC:31837	YES	2	P1	CCDS46867.1	ENSP00000393324	Q8N5X7	0	UPI00015887BF	0	0	0	0	0	0	chr3:g.71722066dup	0.6146	0.649
chr3	72238119	rs10587701	ATC	A	98	152	2082	0.628	-	intron_variant&non_coding_transcript_variant	MODIFIER	LINC00877	ENSG00000241163	Transcript	ENST00000481148.5	lincRNA	0	1/2	ENST00000481148.5:n.131+4314_131+4315del	0	0	0	0	0	0	rs10587701	0	-1	0	deletion	HGNC	HGNC:27706	0	4	0	0	0	0	0	0	0	0	0	0	0	0	chr3:g.72238123_72238124del	0.6669	0.6762
chr3	85460733	0	G	GGTGTGT	101	150	1343	0.662	GTGTGT	intron_variant	MODIFIER	CADM2	ENSG00000175161	Transcript	ENST00000407528.6	protein_coding	0	1/9	ENST00000407528.6:c.62-341295_62-341290dup	0	0	0	0	0	0	rs57401290	0	1	0	insertion	HGNC	HGNC:29849	0	1	P4	CCDS54614.1	ENSP00000384575	Q8N3J6	0	UPI000006DE82	0	0	0	0	0	24	chr3:g.85460752_85460757dup	0.4553	0.1104
chr3	98773647	rs5851138	C	CAT	151	152	1056	0.994	AT	intron_variant	MODIFIER	ST3GAL6	ENSG00000064225	Transcript	ENST00000613264.4	protein_coding	0	4/9	ENST00000613264.4:c.431-273_431-272insAT	0	0	0	0	0	0	rs5851138	0	1	0	insertion	HGNC	HGNC:18080	YES	1	A2	CCDS74968.1	ENSP00000480884	0	A0A087WXB8	UPI00001512DF	0	0	0	0	0	0	chr3:g.98773647_98773648insAT	0.9285	0.8071
chr3	99682865	rs11298677	TG	T	82	152	1612	0.538	-	intron_variant	MODIFIER	COL8A1	ENSG00000144810	Transcript	ENST00000261037.7	protein_coding	0	2/4	ENST00000261037.7:c.-129+7146del	0	0	0	0	0	0	rs11298677	0	1	0	deletion	HGNC	HGNC:2215	YES	1	P1	CCDS2934.1	ENSP00000261037	P27658	0	UPI0000126D21	0	0	0	0	0	1	chr3:g.99682867del	0.6132	0.5582
chr3	119549218	rs35473497	T	TG	30	152	1261	0.199	G	intron_variant	MODIFIER	CD80	ENSG00000121594	Transcript	ENST00000264246.8	protein_coding	0	2/6	ENST00000264246.8:c.101-4352dup	0	0	0	0	0	0	rs35473497	0	-1	0	insertion	HGNC	HGNC:1700	YES	1	P1	CCDS2989.1	ENSP00000264246	P33681	A0N0P2	UPI000000D9F5	0	0	0	0	0	0	chr3:g.119549219dup	0.24	0.0446
chr3	126973887	rs35154032	AT	A	112	152	1519	0.731	-	non_coding_transcript_exon_variant	MODIFIER	AC011199.1	ENSG00000280053	Transcript	ENST00000625022.1	TEC	1/1	0	ENST00000625022.1:n.831del	0	824/3362	0	0	0	0	rs35154032	0	1	0	deletion	Clone_based_ensembl_gene	0	YES	0	0	0	0	0	0	0	0	0	0	0	0	7	chr3:g.126973895del	0.514	0.2254
chr3	128603030	rs11359909	AG	A	98	152	2640	0.647	-	intergenic_variant	MODIFIER	0	0	0	0	0	0	0	0	0	0	0	0	0	0	rs11359909	0	0	0	deletion	0	0	0	0	0	0	0	0	0	0	0	0	0	0	0	0	chr3:g.128603036del	0	0
chr3	133773485	0	TTGTGTG	T	87	152	1671	0.571	-	intron_variant	MODIFIER	TF	ENSG00000091513	Transcript	ENST00000402696.9	protein_coding	0	14/16	ENST00000402696.9:c.1688-1922_1688-1917del	0	0	0	0	0	0	rs72382362	0	1	0	deletion	HGNC	HGNC:11740	YES	1	P1	CCDS3080.1	ENSP00000385834	P02787	0	UPI000013D5A6	0	1	0	0	0	25	chr3:g.133773511_133773516del	0.507	0.236
chr3	141602994	rs10663129	A	ACT	12	152	2086	0.083	CT	intron_variant	MODIFIER	RASA2	ENSG00000155903	Transcript	ENST00000286364.7	protein_coding	0	19/23	ENST00000286364.7:c.1934-4683_1934-4682dup	0	0	0	0	0	0	rs10663129	0	1	0	insertion	HGNC	HGNC:9872	YES	1	P2	CCDS3117.1	ENSP00000286364	Q15283	0	UPI00001351F5	0	1	0	0	0	2	chr3:g.141602995_141602996dup	0.2226	0.2678
chr3	150460475	rs199842413	CACAA	C	44	152	1583	0.282	-	3_prime_UTR_variant	MODIFIER	TSC22D2	ENSG00000196428	Transcript	ENST00000361875.7	protein_coding	4/4	0	ENST00000361875.7:c.*1848_*1851del	0	5199-5202/11154	0	0	0	0	rs199842413	0	1	0	deletion	HGNC	HGNC:29095	YES	1	P1	CCDS3149.1	ENSP00000354543	O75157	0	UPI00000722E0	0	0	0	0	0	8	chr3:g.150460484_150460487del	0.0178	0
chr3	156800879	rs35231283	G	GTT	128	152	1693	0.833	TT	intron_variant&non_coding_transcript_variant	MODIFIER	LINC00886	ENSG00000240875	Transcript	ENST00000472943.5	lincRNA	0	1/2	ENST00000472943.5:n.148+16007_148+16008insAA	0	0	0	0	0	0	rs78579487	0	-1	0	insertion	HGNC	HGNC:48572	YES	2	0	0	0	0	0	0	0	0	0	0	0	0	chr3:g.156800880_156800881insTT	0.6088	0.326
chr3	165193499	rs67318932	ATCTG	A	48	152	1919	0.308	-	intron_variant	MODIFIER	SLITRK3	ENSG00000121871	Transcript	ENST00000475390.2	protein_coding	0	1/1	ENST00000475390.2:c.-22+2077_-22+2080del	0	0	0	0	0	0	rs67318932	0	-1	0	deletion	HGNC	HGNC:23501	YES	1	P1	CCDS3197.1	ENSP00000420091	O94933	0	UPI000004F259	0	0	0	0	0	0	chr3:g.165193504_165193507del	0.0984	0.0386
chr3	172081346	rs34033889	C	CT	80	152	979	0.513	T	intron_variant	MODIFIER	FNDC3B	ENSG00000075420	Transcript	ENST00000415807.7	protein_coding	0	1/25	ENST00000415807.7:c.-28-31098dup	0	0	0	0	0	0	rs34033889	0	1	0	insertion	HGNC	HGNC:24670	YES	1	P1	CCDS3217.1	ENSP00000411242	Q53EP0	0	UPI00001AE8B2	0	0	0	0	0	8	chr3:g.172081354dup	0.4503	0.2133
chr3	186624994	rs149388702	T	TTTGTTTTGTG	59	152	2090	0.378	TTGTTTTGTG	downstream_gene_variant	MODIFIER	AHSG	ENSG00000145192	Transcript	ENST00000273784.5	protein_coding	0	0	0	0	0	0	0	0	0	rs149388702	3694	1	0	insertion	HGNC	HGNC:349	YES	3	A2	CCDS87176.1	ENSP00000273784	0	C9JV77	UPI0000D4CD42	0	1	0	0	0	0	chr3:g.186625003_186625004insGTTGTTTTGT	0.483	0.2859
chr3	194399020	rs3838959	C	CCATAAA	15	152	1890	0.096	CATAAA	downstream_gene_variant	MODIFIER	ATP13A3	ENSG00000133657	Transcript	ENST00000439040.5	protein_coding	0	0	0	0	0	0	0	0	0	rs10638925	3651	-1	0	insertion	HGNC	HGNC:24113	YES	5	P1	CCDS43187.1	ENSP00000416508	Q9H7F0	0	UPI000049DFC3	0	0	0	0	0	0	chr3:g.194399021_194399026dup	0	0.6225
chr3	194785473	rs34477782	ACT	A	9	152	2113	0.058	-	downstream_gene_variant	MODIFIER	LINC01968	ENSG00000237222	Transcript	ENST00000423318.1	lincRNA	0	0	0	0	0	0	0	0	0	rs34477782	3306	1	0	deletion	HGNC	HGNC:52794	YES	1	0	0	0	0	0	0	0	0	0	0	0	0	chr3:g.194785474_194785475del	0.2983	0.0219
chr4	1983005	rs16342	T	TAACA	88	152	1293	0.583	AACA	downstream_gene_variant	MODIFIER	NSD2	ENSG00000109685	Transcript	ENST00000382895.7	protein_coding	0	0	0	0	0	0	0	0	0	rs16342	798	1	0	insertion	HGNC	HGNC:12766	YES	1	P1	CCDS33940.1	ENSP00000372351	O96028	0	UPI0000073F57	0	1	0	0	0	0	chr4:g.1983006_1983009dup	0.2634	0.1672
chr4	2299746	rs58533488	G	GA	92	152	861	0.609	A	intron_variant	MODIFIER	ZFYVE28	ENSG00000159733	Transcript	ENST00000290974.6	protein_coding	0	8/12	ENST00000290974.6:c.2051+4542dup	0	0	0	0	0	0	rs58533488	0	-1	0	insertion	HGNC	HGNC:29334	YES	1	P3	CCDS33942.1	ENSP00000290974	Q9HCC9	0	UPI00001C1E08	0	0	0	0	0	0	chr4:g.2299755dup	0.4768	0.5552
chr4	38362515	0	GA	G	87	152	1255	0.577	-	upstream_gene_variant	MODIFIER	LINC02513	ENSG00000248227	Transcript	ENST00000503465.1	lincRNA	0	0	0	0	0	0	0	0	0	rs33942080	4398	1	0	deletion	HGNC	HGNC:53502	YES	2	0	0	0	0	0	0	0	0	0	0	0	0	chr4:g.38362525del	0.6695	0.7216
chr4	38675390	0	T	TC	58	152	1214	0.391	C	intron_variant	MODIFIER	KLF3	ENSG00000109787	Transcript	ENST00000261438.10	protein_coding	0	1/5	ENST00000261438.10:c.-39-5189dup	0	0	0	0	0	0	rs11429183	0	1	0	insertion	HGNC	HGNC:16516	YES	1	P1	CCDS3444.1	ENSP00000261438	P57682	A0A024R9T8	UPI000012DED5	0	0	0	0	0	8	chr4:g.38675398dup	0	0.1573
chr4	39958605	0	CT	C	71	150	727	0.474	-	intron_variant	MODIFIER	PDS5A	ENSG00000121892	Transcript	ENST00000303538.13	protein_coding	0	2/32	ENST00000303538.13:c.138+17834del	0	0	0	0	0	0	rs142278384	0	-1	0	deletion	HGNC	HGNC:29088	YES	1	P1	CCDS47045.1	ENSP00000303427	Q29RF7	G1UI16	UPI00006C6A7E	0	0	0	0	0	0	chr4:g.39958616del	0.6142	0.3896
chr4	54632614	0	CG	C	104	152	2071	0.679	-	intergenic_variant	MODIFIER	0	0	0	0	0	0	0	0	0	0	0	0	0	0	rs35484700	0	0	0	deletion	0	0	0	0	0	0	0	0	0	0	0	0	0	0	0	0	chr4:g.54632617del	0.402	0.3101
chr4	54635119	rs58548501	T	TA	103	150	1104	0.682	A	intergenic_variant	MODIFIER	0	0	0	0	0	0	0	0	0	0	0	0	0	0	rs58548501	0	0	0	insertion	0	0	0	0	0	0	0	0	0	0	0	0	0	0	0	0	chr4:g.54635119_54635120insA	0.4072	0.3185
chr4	54669211	0	AC	A	86	152	1042	0.551	-	intron_variant	MODIFIER	KIT	ENSG00000157404	Transcript	ENST00000288135.5	protein_coding	0	1/20	ENST00000288135.5:c.67+11140del	0	0	0	0	0	0	rs11345859	0	1	0	deletion	HGNC	HGNC:6342	YES	1	P3	CCDS3496.1	ENSP00000288135	P10721	A0A024RDA0	UPI000003F17D	0	1	0	0	0	9	chr4:g.54669221del	0.3962	0.4357
chr4	76067447	rs55894859	GCAAA	G	54	152	1537	0.359	-	intron_variant	MODIFIER	ART3	ENSG00000156219	Transcript	ENST00000341029.9	protein_coding	0	1/9	ENST00000341029.9:c.-9-8431_-9-8428del	0	0	0	0	0	0	rs72458511	0	1	0	deletion	HGNC	HGNC:725	0	1	A2	CCDS47080.1	ENSP00000343843	Q13508	0	UPI000002AECE	0	0	0	0	0	2	chr4:g.76067450_76067453del	0.229	0.3411
chr4	76109245	0	CT	C	42	150	799	0.279	-	intron_variant	MODIFIER	ART3	ENSG00000156219	Transcript	ENST00000355810.8	protein_coding	0	11/11	ENST00000355810.8:c.1036+1461del	0	0	0	0	0	0	rs56062839	0	1	0	deletion	HGNC	HGNC:725	YES	1	A2	CCDS47079.1	ENSP00000348064	Q13508	0	UPI000012FD7B	0	0	0	0	0	8	chr4:g.76109254del	0.4587	0.472
chr4	78607388	rs11335718	AC	A	14	152	1229	0.09	-	intron_variant	MODIFIER	ANXA3	ENSG00000138772	Transcript	ENST00000264908.11	protein_coding	0	12/12	ENST00000264908.11:c.913-2666del	0	0	0	0	0	0	rs11335718	0	1	0	deletion	HGNC	HGNC:541	YES	1	P1	CCDS3584.1	ENSP00000264908	P12429	0	UPI0000110519	0	0	0	0	0	1	chr4:g.78607390del	0.0397	0.0061
chr4	79966212	rs79283094	T	TAGAC	149	152	1307	0.981	AGAC	intron_variant	MODIFIER	ANTXR2	ENSG00000163297	Transcript	ENST00000403729.7	protein_coding	0	16/16	ENST00000403729.7:c.1428+11408_1428+11409insGTCT	0	0	0	0	0	0	rs139246187	0	-1	0	insertion	HGNC	HGNC:21732	0	1	P1	CCDS47085.1	ENSP00000385575	P58335	0	UPI000006E5BB	0	1	0	0	0	0	chr4:g.79966214_79966215insACAG	0.5649	0.1815
chr4	82886056	rs57960857	AT	A	128	152	1520	0.846	-	intron_variant	MODIFIER	SEC31A	ENSG00000138674	Transcript	ENST00000395310.7	protein_coding	0	1/26	ENST00000395310.7:c.-4-4117del	0	0	0	0	0	0	rs57960857	0	-1	0	deletion	HGNC	HGNC:17052	YES	1	P3	CCDS3596.1	ENSP00000378721	O94979	A0A024RDD3	UPI000003E7E1	0	0	0	0	0	0	chr4:g.82886058del	0.3622	0.0998
chr4	98927472	rs199646819	ATGG	A	34	150	839	0.227	-	intron_variant	MODIFIER	EIF4E	ENSG00000151247	Transcript	ENST00000505992.1	protein_coding	0	1/7	ENST00000505992.1:c.18+1620_18+1622del	0	0	0	0	0	0	rs199646819	0	-1	0	deletion	HGNC	HGNC:3287	YES	5	0	CCDS54779.1	ENSP00000425561	P06730	0	UPI00017BAF0A	0	1	0	0	0	0	chr4:g.98927476_98927478del	0.1707	0.1437
chr4	99349661	rs35081954	C	CTG	61	152	1836	0.404	TG	intron_variant	MODIFIER	ADH1C	ENSG00000248144	Transcript	ENST00000515683.6	protein_coding	0	1/8	ENST00000515683.6:c.19-1817_19-1816dup	0	0	0	0	0	0	rs35081954	0	-1	0	insertion	HGNC	HGNC:251	YES	1	P1	CCDS54780.1	ENSP00000426083	P00326	0	UPI0000001311	0	1	0	0	0	0	chr4:g.99349665_99349666dup	0.2139	0.0998
chr4	101878991	0	C	CA	9	150	521	0.058	A	intron_variant	MODIFIER	BANK1	ENSG00000153064	Transcript	ENST00000322953.9	protein_coding	0	5/16	ENST00000322953.9:c.903+8356dup	0	0	0	0	0	0	rs34061204	0	1	0	insertion	HGNC	HGNC:18233	YES	1	P3	CCDS34038.1	ENSP00000320509	Q8NDB2	0	UPI0000D6159D	0	1	0	0	0	9	chr4:g.101879000dup	0.4321	0.6891
chr4	106590268	rs147170006	GT	G	28	152	1934	0.179	-	intron_variant&non_coding_transcript_variant	MODIFIER	AC092445.1	ENSG00000286147	Transcript	ENST00000650850.1	lincRNA	0	1/10	ENST00000650850.1:n.102-30106del	0	0	0	0	0	0	rs147170006	0	1	0	deletion	Clone_based_ensembl_gene	0	YES	0	0	0	0	0	0	0	0	0	0	0	0	1	chr4:g.106590270del	0.1056	0.0144
chr4	121808258	rs33964027	CACTT	C	101	152	1688	0.673	-	intron_variant	MODIFIER	EXOSC9	ENSG00000123737	Transcript	ENST00000379663.7	protein_coding	0	6/12	ENST00000379663.7:c.605+639_605+642del	0	0	0	0	0	0	rs33964027	0	1	0	deletion	HGNC	HGNC:9137	YES	1	A2	CCDS34057.1	ENSP00000368984	Q06265	0	UPI000000DCC3	0	1	0	0	0	2	chr4:g.121808261_121808264del	0.3027	0.118
chr4	122678166	rs75802552	CA	C	39	152	1424	0.25	-	intron_variant&non_coding_transcript_variant	MODIFIER	IL21-AS1	ENSG00000227145	Transcript	ENST00000417927.1	antisense	0	10/10	ENST00000417927.1:n.3129-10366del	0	0	0	0	0	0	rs75802552	0	1	0	deletion	HGNC	HGNC:40299	YES	1	0	0	0	0	0	0	0	0	0	0	0	4	chr4:g.122678171del	0.4197	0.6747
chr4	144168711	rs34257361	AC	A	100	152	1107	0.667	-	intron_variant&non_coding_transcript_variant	MODIFIER	AC107223.1	ENSG00000251600	Transcript	ENST00000641428.1	antisense	0	7/8	ENST00000641428.1:n.865-12846del	0	0	0	0	0	0	rs34257361	0	1	0	deletion	Clone_based_ensembl_gene	0	YES	0	0	0	0	0	0	0	0	0	0	0	0	3	chr4:g.144168715del	0.3862	0.1203
chr4	145953075	rs56935123	A	AT	86	152	1447	0.577	T	intergenic_variant	MODIFIER	0	0	0	0	0	0	0	0	0	0	0	0	0	0	rs56935123	0	0	0	insertion	0	0	0	0	0	0	0	0	0	0	0	0	0	0	0	0	chr4:g.145953081dup	0	0.5492
chr4	147524662	rs33954106	AG	A	45	152	1283	0.288	-	intron_variant	MODIFIER	EDNRA	ENSG00000151617	Transcript	ENST00000324300.10	protein_coding	0	3/7	ENST00000324300.10:c.548+4686del	0	0	0	0	0	0	rs33954106	0	1	0	deletion	HGNC	HGNC:3179	YES	1	P1	CCDS3769.1	ENSP00000315011	P25101	0	UPI00000503F9	0	1	0	0	0	1	chr4:g.147524664del	0.3864	0.6536
chr4	167144776	rs35261719	GT	G	45	152	709	0.295	-	intron_variant	MODIFIER	SPOCK3	ENSG00000196104	Transcript	ENST00000357154.7	protein_coding	0	2/11	ENST00000357154.7:c.190-61531del	0	0	0	0	0	0	rs35261719	0	-1	0	deletion	HGNC	HGNC:13565	YES	5	A2	CCDS54817.1	ENSP00000349677	Q9BQ16	0	UPI000004BA60	0	0	0	0	0	0	chr4:g.167144777del	0.5236	0.4607
chr4	186220857	rs34970894	CA	C	107	152	1152	0.712	-	intron_variant	MODIFIER	KLKB1	ENSG00000164344	Transcript	ENST00000511608.5	protein_coding	0	2/14	ENST00000511608.5:c.202-11268del	0	0	0	0	0	0	rs34970894	0	1	cds_start_NF	deletion	HGNC	HGNC:6371	0	5	0	0	ENSP00000426629	0	H0YAC1	UPI0001D3BA87	0	1	0	0	0	1	chr4:g.186220859del	0.5795	0.6899
chr5	7290570	rs57380813	A	AG	152	152	1948	1	G	upstream_gene_variant	MODIFIER	AC091951.3	ENSG00000251250	Transcript	ENST00000650671.1	processed_transcript	0	0	0	0	0	0	0	0	0	rs57380813	13	1	0	insertion	Clone_based_ensembl_gene	0	YES	0	0	0	0	0	0	0	0	0	0	0	0	0	chr5:g.7290571dup	0.8237	0.8374
chr5	35857481	rs10624573	C	CAGAAG	24	152	1507	0.16	AGAAG	intron_variant	MODIFIER	IL7R	ENSG00000168685	Transcript	ENST00000303115.8	protein_coding	0	1/7	ENST00000303115.8:c.82+423_82+427dup	0	0	0	0	0	0	rs10624573	0	1	0	insertion	HGNC	HGNC:6024	YES	1	P2	CCDS3911.1	ENSP00000306157	P16871	0	UPI000013E861	0	1	0	0	0	5	chr5:g.35857482_35857486dup	0.3413	0.4675
chr5	40281695	0	G	GT	15	152	1272	0.103	T	intergenic_variant	MODIFIER	0	0	0	0	0	0	0	0	0	0	0	0	0	0	rs58791712	0	0	0	insertion	0	0	0	0	0	0	0	0	0	0	0	0	0	0	0	0	chr5:g.40281704dup	0.139	0.0764
chr5	44933882	rs57229548	T	TTGA	52	152	1569	0.353	TGA	intergenic_variant	MODIFIER	0	0	0	0	0	0	0	0	0	0	0	0	0	0	rs138060088	0	0	0	insertion	0	0	0	0	0	0	0	0	0	0	0	0	0	0	0	0	chr5:g.44933885_44933887dup	0.4177	0.1452
chr5	56561198	rs11429307	G	GT	32	152	1155	0.205	T	intron_variant&non_coding_transcript_variant	MODIFIER	C5orf67	ENSG00000225940	Transcript	ENST00000648716.1	lincRNA	0	1/5	ENST00000648716.1:n.212-5012dup	0	0	0	0	0	0	rs11429307	0	-1	0	insertion	HGNC	HGNC:51252	0	0	0	0	0	0	0	0	0	0	0	0	0	0	chr5:g.56561206dup	0.1671	0.143
chr5	56561721	0	A	AT	29	150	785	0.188	T	intron_variant&non_coding_transcript_variant	MODIFIER	C5orf67	ENSG00000225940	Transcript	ENST00000648716.1	lincRNA	0	1/5	ENST00000648716.1:n.212-5535dup	0	0	0	0	0	0	rs547065676	0	-1	0	insertion	HGNC	HGNC:51252	0	0	0	0	0	0	0	0	0	0	0	0	0	0	chr5:g.56561733dup	0.1737	0.1467
chr5	56565080	rs5868014	GC	G	36	152	2511	0.231	-	intron_variant&non_coding_transcript_variant	MODIFIER	C5orf67	ENSG00000225940	Transcript	ENST00000648716.1	lincRNA	0	1/5	ENST00000648716.1:n.212-8894del	0	0	0	0	0	0	rs5868014	0	-1	0	deletion	HGNC	HGNC:51252	0	0	0	0	0	0	0	0	0	0	0	0	0	0	chr5:g.56565082del	0.1298	0.0166
chr5	78489898	rs55756486	CAGAA	C	19	152	1904	0.135	-	intron_variant	MODIFIER	LHFPL2	ENSG00000145685	Transcript	ENST00000380345.7	protein_coding	0	4/4	ENST00000380345.7:c.431-749_431-746del	0	0	0	0	0	0	rs72315235	0	-1	0	deletion	HGNC	HGNC:6588	YES	5	P1	CCDS4042.1	ENSP00000369702	Q6ZUX7	A0A024RAM8	UPI00001AB0A4	0	0	0	0	0	0	chr5:g.78489902_78489905del	0.3546	0.3419
chr5	110825774	rs59227656	C	CA	16	152	1373	0.103	A	intergenic_variant	MODIFIER	0	0	0	0	0	0	0	0	0	0	0	0	0	0	rs540485182	0	0	0	insertion	0	0	0	0	0	0	0	0	0	0	0	0	0	0	0	0	chr5:g.110825782dup	0.3283	0.6505
chr5	120637642	rs70985233	T	TG	150	152	1755	0.987	G	intron_variant	MODIFIER	PRR16	ENSG00000184838	Transcript	ENST00000407149.7	protein_coding	0	1/1	ENST00000407149.7:c.160-48306dup	0	0	0	0	0	0	rs70985233	0	1	0	insertion	HGNC	HGNC:29654	YES	1	P1	CCDS75290.1	ENSP00000385118	Q569H4	0	UPI00004F9C36	0	0	0	0	0	6	chr5:g.120637648dup	0	0.3941
chr5	123142307	rs10629804	G	GCTTCA	62	152	1493	0.404	CTTCA	intron_variant	MODIFIER	PRDM6	ENSG00000061455	Transcript	ENST00000407847.5	protein_coding	0	3/7	ENST00000407847.5:c.901-13576_901-13575insTTCAC	0	0	0	0	0	0	rs10629804	0	1	0	insertion	HGNC	HGNC:9350	YES	5	P1	CCDS47259.1	ENSP00000384725	Q9NQX0	0	UPI0001610E83	0	1	0	0	0	1	chr5:g.123142308_123142309insTTCAC	0.6665	0.6944
chr5	132347092	rs141425798	CCTGAGTT	C	110	152	2085	0.731	-	downstream_gene_variant	MODIFIER	SLC22A4	ENSG00000197208	Transcript	ENST00000200652.4	protein_coding	0	0	0	0	0	0	0	0	0	rs147858478	2903	1	0	deletion	HGNC	HGNC:10968	YES	1	P1	CCDS4153.1	ENSP00000200652	Q9H015	0	UPI000006DAB7	0	1	0	0	0	0	chr5:g.132347095_132347101del	0.5192	0.6778
chr5	132474065	rs68035341	TTTTA	T	36	150	1236	0.234	-	intron_variant	MODIFIER	AC116366.3	ENSG00000283782	Transcript	ENST00000640655.2	protein_coding	0	1/25	ENST00000640655.2:c.-637-12111_-637-12108del	0	0	0	0	0	0	rs140316257	0	1	0	deletion	Clone_based_ensembl_gene	0	YES	5	P1	0	ENSP00000491596	0	A0A1W2PQ90	UPI0003E66060	0	0	0	0	0	15	chr5:g.132474081_132474084del	0	0
chr5	142139375	rs10699671	A	AAGG	104	152	1041	0.692	AGG	intron_variant	MODIFIER	NDFIP1	ENSG00000131507	Transcript	ENST00000253814.6	protein_coding	0	5/7	ENST00000253814.6:c.496-1187_496-1185dup	0	0	0	0	0	0	rs10699671	0	1	0	insertion	HGNC	HGNC:17592	YES	1	P1	CCDS4273.1	ENSP00000253814	Q9BT67	0	UPI0000037796	0	0	0	0	0	3	chr5:g.142139376_142139378dup	0.6687	0.8162
chr5	150053837	rs3216780	G	GC	49	152	2121	0.327	C	3_prime_UTR_variant	MODIFIER	CSF1R	ENSG00000182578	Transcript	ENST00000286301.7	protein_coding	22/22	0	ENST00000286301.7:c.*231_*232insG	0	3442-3443/3989	0	0	0	0	rs3216780	0	-1	0	insertion	HGNC	HGNC:2433	YES	1	P1	CCDS4302.1	ENSP00000286301	P07333	0	UPI000004984A	0	1	0	0	0	0	chr5:g.150053837_150053838insC	0.4523	0.2549
chr5	150119308	rs3832325	AG	A	14	152	2869	0.09	-	intron_variant	MODIFIER	PDGFRB	ENSG00000113721	Transcript	ENST00000261799.9	protein_coding	0	20/22	ENST00000261799.9:c.2798+158del	0	0	0	0	0	0	rs3832325	0	-1	0	deletion	HGNC	HGNC:8804	YES	1	P1	CCDS4303.1	ENSP00000261799	P09619	0	UPI0000131791	0	1	0	0	0	0	chr5:g.150119310del	0.1947	0.1415
chr5	158559573	rs55636604	TATTTTAC	T	75	152	1737	0.506	-	intron_variant&non_coding_transcript_variant	MODIFIER	AC091939.1	ENSG00000254135	Transcript	ENST00000642039.1	lincRNA	0	3/3	ENST00000642039.1:n.704+24346_704+24352del	0	0	0	0	0	0	rs151205200	0	1	0	deletion	Clone_based_ensembl_gene	0	YES	0	0	0	0	0	0	0	0	0	0	0	0	3	chr5:g.158559577_158559583del	0.236	0.0726
chr5	158894394	rs368910700	G	GTAAA	45	152	941	0.288	TAAA	intron_variant	MODIFIER	EBF1	ENSG00000164330	Transcript	ENST00000313708.11	protein_coding	0	6/15	ENST00000313708.11:c.555-54285_555-54284insTTTA	0	0	0	0	0	0	rs368910700	0	-1	0	insertion	HGNC	HGNC:3126	YES	1	P1	CCDS4343.1	ENSP00000322898	Q9UH73	0	UPI000000D95E	0	1	0	0	0	0	chr5:g.158894394_158894395insTAAA	0.3448	0.1989
chr5	158920153	0	ATG	A	10	152	1475	0.064	-	intron_variant	MODIFIER	EBF1	ENSG00000164330	Transcript	ENST00000313708.11	protein_coding	0	6/15	ENST00000313708.11:c.555-80045_555-80044del	0	0	0	0	0	0	rs139876400	0	-1	0	deletion	HGNC	HGNC:3126	YES	1	P1	CCDS4343.1	ENSP00000322898	Q9UH73	0	UPI000000D95E	0	1	0	0	0	0	chr5:g.158920169_158920170del	0.0623	0.0151
chr5	159008452	rs11288072	CA	C	42	150	988	0.273	-	intron_variant	MODIFIER	EBF1	ENSG00000164330	Transcript	ENST00000313708.11	protein_coding	0	6/15	ENST00000313708.11:c.554+64943del	0	0	0	0	0	0	rs11288072	0	-1	0	deletion	HGNC	HGNC:3126	YES	1	P1	CCDS4343.1	ENSP00000322898	Q9UH73	0	UPI000000D95E	0	1	0	0	0	0	chr5:g.159008453del	0.2837	0.1104
chr5	177413083	rs75077631	G	GC	74	152	2378	0.487	C	upstream_gene_variant	MODIFIER	F12	ENSG00000131187	Transcript	ENST00000253496.3	protein_coding	0	0	0	0	0	0	0	0	0	rs75077631	3507	-1	0	insertion	HGNC	HGNC:3530	YES	1	P1	CCDS34302.1	ENSP00000253496	P00748	0	UPI000048055F	0	1	0	0	0	0	chr5:g.177413085dup	0.3974	0.1082
chr6	406552	0	C	CA	78	150	768	0.519	A	intron_variant	MODIFIER	IRF4	ENSG00000137265	Transcript	ENST00000380956.9	protein_coding	0	8/8	ENST00000380956.9:c.1213-896dup	0	0	0	0	0	0	rs56116020	0	1	0	insertion	HGNC	HGNC:6119	YES	1	P1	CCDS4469.1	ENSP00000370343	Q15306	0	UPI000012D88B	0	1	0	0	0	7	chr6:g.406559dup	0.3019	0.0424
chr6	2488103	rs3053386	C	CAA	82	152	1153	0.538	AA	intergenic_variant	MODIFIER	0	0	0	0	0	0	0	0	0	0	0	0	0	0	rs3053386	0	0	0	insertion	0	0	0	0	0	0	0	0	0	0	0	0	0	0	0	0	chr6:g.2488104_2488105insAA	0.4938	0.643
chr6	2504388	rs34978289	C	CT	83	152	2086	0.545	T	intergenic_variant	MODIFIER	0	0	0	0	0	0	0	0	0	0	0	0	0	0	rs34978289	0	0	0	insertion	0	0	0	0	0	0	0	0	0	0	0	0	0	0	0	0	chr6:g.2504388_2504389insT	0.4669	0.5446
chr6	6679939	rs111373852	C	CAGTT	82	152	1017	0.545	AGTT	downstream_gene_variant	MODIFIER	AL031123.2	ENSG00000261211	Transcript	ENST00000563225.1	lincRNA	0	0	0	0	0	0	0	0	0	rs111373852	369	-1	0	insertion	Clone_based_ensembl_gene	0	YES	0	0	0	0	0	0	0	0	0	0	0	0	0	chr6:g.6679941_6679942insTTAG	0.6094	0.708
chr6	7138927	rs11303054	CT	C	37	152	1321	0.25	-	intron_variant	MODIFIER	RREB1	ENSG00000124782	Transcript	ENST00000379938.7	protein_coding	0	1/12	ENST00000379938.7:c.-285+30869del	0	0	0	0	0	0	rs11303054	0	1	0	deletion	HGNC	HGNC:10449	YES	1	P1	CCDS34335.1	ENSP00000369270	Q92766	0	UPI000020E496	0	1	0	0	0	1	chr6:g.7138929del	0.4679	0.5703
chr6	7727929	0	C	CT	28	152	1615	0.179	T	intron_variant	MODIFIER	BMP6	ENSG00000153162	Transcript	ENST00000283147.7	protein_coding	0	1/6	ENST00000283147.7:c.664+317dup	0	0	0	0	0	0	rs71542879	0	1	0	insertion	HGNC	HGNC:1073	YES	1	P1	CCDS4503.1	ENSP00000283147	P22004	0	UPI0000126A2D	0	1	0	0	0	7	chr6:g.7727936dup	0.3548	0.2587
chr6	9673728	rs55885134	GCTT	G	16	152	1154	0.103	-	intron_variant&non_coding_transcript_variant	MODIFIER	OFCC1	ENSG00000181355	Transcript	ENST00000642964.1	transcribed_unitary_pseudogene	0	15/18	ENST00000642964.1:n.2351-537_2351-535del	0	0	0	0	0	0	rs55885134	0	-1	0	deletion	HGNC	HGNC:21017	YES	0	0	0	0	0	0	0	0	0	0	0	0	0	chr6:g.9673732_9673734del	0.2686	0.059
chr6	16282287	rs11298204	AG	A	83	152	1516	0.545	-	intron_variant	MODIFIER	GMPR	ENSG00000137198	Transcript	ENST00000259727.4	protein_coding	0	6/8	ENST00000259727.4:c.654+3398del	0	0	0	0	0	0	rs11298204	0	1	0	deletion	HGNC	HGNC:4376	YES	1	P1	CCDS4537.1	ENSP00000259727	P36959	0	UPI000012B8B2	0	0	0	0	0	0	chr6:g.16282288del	0.4263	0.3843
chr6	33809455	rs147640352	CAGCGCTCCTGGCTCCCTGACCTGA	C	149	152	645	0.981	-	intergenic_variant	MODIFIER	0	0	0	0	0	0	0	0	0	0	0	0	0	0	rs147640352	0	0	0	deletion	0	0	0	0	0	0	0	0	0	0	0	0	0	0	0	0	chr6:g.33809456_33809479del	0.6064	0.3858
chr6	36625209	rs61105472	TCA	T	13	152	2185	0.083	-	upstream_gene_variant	MODIFIER	MIR3925	ENSG00000263894	Transcript	ENST00000584674.1	miRNA	0	0	0	0	0	0	0	0	0	rs67530707	2698	-1	0	deletion	HGNC	HGNC:38996	YES	0	0	0	0	0	0	0	0	0	0	0	0	0	chr6:g.36625213_36625214del	0.2113	0.0794
chr6	37342421	rs376444936	A	AT	78	152	1443	0.513	T	intergenic_variant	MODIFIER	0	0	0	0	0	0	0	0	0	0	0	0	0	0	rs570442571	0	0	0	insertion	0	0	0	0	0	0	0	0	0	0	0	0	0	0	0	0	chr6:g.37342428dup	0	0.3986
chr6	43834168	rs5875851	CT	C	104	152	2327	0.692	-	intron_variant&non_coding_transcript_variant	MODIFIER	AL157371.2	ENSG00000283573	Transcript	ENST00000637813.1	lincRNA	0	2/2	ENST00000637813.1:n.366-8342del	0	0	0	0	0	0	rs5875851	0	1	0	deletion	Clone_based_ensembl_gene	0	YES	4	0	0	0	0	0	0	0	0	0	0	0	0	chr6:g.43834169del	0.7468	0.5416
chr6	44060321	rs58531363	TG	T	52	152	2094	0.346	-	intron_variant&non_coding_transcript_variant	MODIFIER	AL109615.3	ENSG00000237686	Transcript	ENST00000422059.5	antisense	0	1/4	ENST00000422059.5:n.156+14175del	0	0	0	0	0	0	rs58531363	0	-1	0	deletion	Clone_based_ensembl_gene	0	YES	2	0	0	0	0	0	0	0	0	0	0	0	0	chr6:g.44060323del	0	0
chr6	46143107	0	T	TGA	71	152	1621	0.462	GA	intron_variant	MODIFIER	ENPP4	ENSG00000001561	Transcript	ENST00000321037.5	protein_coding	0	3/3	ENST00000321037.5:c.998-151_998-150dup	0	0	0	0	0	0	rs35942390	0	1	0	insertion	HGNC	HGNC:3359	YES	1	P1	CCDS34468.1	ENSP00000318066	Q9Y6X5	0	UPI0000048E43	0	0	0	0	0	19	chr6:g.46143125_46143126dup	0	0.5129
chr6	46864526	0	ATTT	A	18	150	666	0.123	-	intron_variant	MODIFIER	ADGRF5	ENSG00000069122	Transcript	ENST00000283296.12	protein_coding	0	14/20	ENST00000283296.12:c.1990+513_1990+515del	0	0	0	0	0	0	rs200329634	0	-1	0	deletion	HGNC	HGNC:19030	YES	1	P1	CCDS4919.1	ENSP00000283296	Q8IZF2	0	UPI000007075A	0	0	0	0	0	0	chr6:g.46864542_46864544del	0.3648	0.4962
chr6	46866316	rs62875162	CTT	C	146	152	1764	0.962	-	intron_variant	MODIFIER	ADGRF5	ENSG00000069122	Transcript	ENST00000283296.12	protein_coding	0	13/20	ENST00000283296.12:c.1834+607_1834+608del	0	0	0	0	0	0	rs62875162	0	-1	0	deletion	HGNC	HGNC:19030	YES	1	P1	CCDS4919.1	ENSP00000283296	Q8IZF2	0	UPI000007075A	0	0	0	0	0	0	chr6:g.46866317_46866318del	0.8409	0.5545
chr6	61681633	rs76014404	TAAACA	T	28	152	1368	0.179	-	intron_variant	MODIFIER	KHDRBS2	ENSG00000112232	Transcript	ENST00000281156.5	protein_coding	0	8/8	ENST00000281156.5:c.953-578_953-574del	0	0	0	0	0	0	rs76014404	0	-1	0	deletion	HGNC	HGNC:18114	YES	1	P1	CCDS4963.1	ENSP00000281156	Q5VWX1	0	UPI000004D256	0	0	0	0	0	0	chr6:g.61681644_61681648del	0.1482	0.2352
chr6	81753760	rs3085271	CTT	C	93	152	2389	0.615	-	upstream_gene_variant	MODIFIER	TENT5A	ENSG00000112773	Transcript	ENST00000320172.11	protein_coding	0	0	0	0	0	0	0	0	0	rs3085271	1080	-1	0	deletion	HGNC	HGNC:18345	YES	1	P2	CCDS34489.1	ENSP00000318298	Q96IP4	0	UPI000006E9BA	0	1	0	0	0	0	chr6:g.81753762_81753763del	0.3922	0.4531
chr6	96439018	rs144345632	T	TA	16	152	1407	0.103	A	intron_variant&non_coding_transcript_variant	MODIFIER	UFL1-AS1	ENSG00000233797	Transcript	ENST00000430796.1	antisense	0	2/6	ENST00000430796.1:n.111-39985dup	0	0	0	0	0	0	rs144345632	0	-1	0	insertion	HGNC	HGNC:41007	YES	3	0	0	0	0	0	0	0	0	0	0	0	0	chr6:g.96439019dup	0.1312	0.1029
chr6	104579087	rs11430484	T	TA	57	152	1123	0.378	A	intergenic_variant	MODIFIER	0	0	0	0	0	0	0	0	0	0	0	0	0	0	rs11458328	0	0	0	insertion	0	0	0	0	0	0	0	0	0	0	0	0	0	0	0	0	chr6:g.104579093dup	0.2732	0.4652
chr6	118333210	rs149379258	T	TA	16	152	2385	0.109	A	intergenic_variant	MODIFIER	0	0	0	0	0	0	0	0	0	0	0	0	0	0	rs149379258	0	0	0	insertion	0	0	0	0	0	0	0	0	0	0	0	0	0	0	0	0	chr6:g.118333211dup	0.0952	0.0393
chr6	132499140	rs71684679	C	CCT	53	152	2113	0.34	CT	intron_variant	MODIFIER	STX7	ENSG00000079950	Transcript	ENST00000367941.7	protein_coding	0	2/9	ENST00000367941.7:c.85+4304_85+4305dup	0	0	0	0	0	0	rs147324647	0	-1	0	insertion	HGNC	HGNC:11442	YES	1	P1	CCDS5153.1	ENSP00000356918	O15400	0	UPI0000136167	0	0	0	0	0	0	chr6:g.132499142_132499143dup	0.357	0.2897
chr6	134730180	rs71736125	TCC	T	35	152	2232	0.231	-	regulatory_region_variant	MODIFIER	0	0	RegulatoryFeature	ENSR00000806252	enhancer	0	0	0	0	0	0	0	0	0	rs71736125	0	0	0	deletion	0	0	0	0	0	0	0	0	0	0	0	0	0	0	0	0	chr6:g.134730185_134730186del	0.1587	0.0106
chr6	135099929	0	CT	C	12	150	838	0.097	-	intron_variant	MODIFIER	HBS1L	ENSG00000112339	Transcript	ENST00000529882.5	protein_coding	0	1/4	ENST00000529882.5:c.88+2998del	0	0	0	0	0	0	rs34208856	0	-1	cds_end_NF	deletion	HGNC	HGNC:4834	0	4	0	0	ENSP00000433030	0	E9PMN1	UPI0003F47C58	0	0	0	0	0	0	chr6:g.135099941del	0.3229	0.5303
chr6	142646711	rs63337561	GA	G	9	152	1812	0.058	-	regulatory_region_variant	MODIFIER	0	0	RegulatoryFeature	ENSR00000807860	promoter_flanking_region	0	0	0	0	0	0	0	0	0	rs63337561	0	0	0	deletion	0	0	0	0	0	0	0	0	0	0	0	0	0	0	0	0	chr6:g.142646719del	0.1627	0.3502
chr6	155652651	0	GTTTT	G	9	150	493	0.058	-	downstream_gene_variant	MODIFIER	RNU7-152P	ENSG00000238789	Transcript	ENST00000458982.1	snRNA	0	0	0	0	0	0	0	0	0	rs543023132	2308	-1	0	deletion	HGNC	HGNC:45686	YES	0	0	0	0	0	0	0	0	0	0	0	0	0	chr6:g.155652661_155652664del	0.0831	0.0076
chr6	160160511	rs4646284	T	TG	19	152	1544	0.122	G	downstream_gene_variant	MODIFIER	SLC22A1	ENSG00000175003	Transcript	ENST00000366963.9	protein_coding	0	0	0	0	0	0	0	0	0	rs4646284	1793	1	0	insertion	HGNC	HGNC:10963	YES	1	P1	CCDS5274.1	ENSP00000355930	O15245	0	UPI0000070FB1	0	0	0	0	0	0	chr6:g.160160513dup	0.3017	0.3865
chr6	160697114	rs71033587	CAGAAACT	C	92	152	1337	0.596	-	upstream_gene_variant	MODIFIER	AL109933.1	ENSG00000224477	Transcript	ENST00000448126.5	lincRNA	0	0	0	0	0	0	0	0	0	rs140799884	1167	1	0	deletion	Clone_based_ensembl_gene	0	YES	5	0	0	0	0	0	0	0	0	0	0	0	0	chr6:g.160697117_160697123del	0.1767	0.0121
chr7	13978398	0	AAC	A	122	150	1107	0.818	-	intron_variant	MODIFIER	ETV1	ENSG00000006468	Transcript	ENST00000430479.6	protein_coding	0	5/13	ENST00000430479.6:c.182-920_182-919del	0	0	0	0	0	0	rs10554441	0	-1	0	deletion	HGNC	HGNC:3490	YES	1	P2	CCDS55088.1	ENSP00000405327	P50549	0	UPI000012A26E	0	1	0	0	0	0	chr7:g.13978417_13978418del	0.745	0.8926
chr7	20543532	rs34025520	ATCT	A	41	152	1143	0.282	-	intergenic_variant	MODIFIER	0	0	0	0	0	0	0	0	0	0	0	0	0	0	rs34025520	0	0	0	deletion	0	0	0	0	0	0	0	0	0	0	0	0	0	0	0	0	chr7:g.20543535_20543537del	0.128	0.031
chr7	21683510	rs35803309	A	AT	28	152	1182	0.186	T	intron_variant	MODIFIER	DNAH11	ENSG00000105877	Transcript	ENST00000409508.8	protein_coding	0	31/81	ENST00000409508.8:c.5461-273dup	0	0	0	0	0	0	rs35803309	0	1	0	insertion	HGNC	HGNC:2942	YES	5	P2	CCDS64602.1	ENSP00000475939	Q96DT5	0	UPI0002B8CE70	0	1	0	0	0	1	chr7:g.21683511dup	0.135	0.2436
chr7	46864701	rs58788673	T	TCA	24	152	1800	0.154	CA	regulatory_region_variant	MODIFIER	0	0	RegulatoryFeature	ENSR00000212120	open_chromatin_region	0	0	0	0	0	0	0	0	0	rs58788673	0	0	0	insertion	0	0	0	0	0	0	0	0	0	0	0	0	0	0	0	0	chr7:g.46864701_46864702insCA	0	0
chr7	49779038	0	G	GGA	26	152	2223	0.179	GA	intron_variant	MODIFIER	VWC2	ENSG00000188730	Transcript	ENST00000340652.5	protein_coding	0	2/3	ENST00000340652.5:c.696+2928_696+2929dup	0	0	0	0	0	0	rs372065719	0	1	0	insertion	HGNC	HGNC:30200	YES	1	P1	CCDS5508.1	ENSP00000341819	Q2TAL6	0	UPI00002373A5	0	0	0	0	0	22	chr7:g.49779059_49779060dup	0.2636	0.3593
chr7	56129456	rs148800247	TGA	T	50	152	1334	0.346	-	intergenic_variant	MODIFIER	0	0	0	0	0	0	0	0	0	0	0	0	0	0	rs148800247	0	0	0	deletion	0	0	0	0	0	0	0	0	0	0	0	0	0	0	0	0	chr7:g.56129458_56129459del	0.2392	0.2307
chr7	64256580	rs34186622	G	GT	152	152	1134	1	T	intron_variant	MODIFIER	ZNF679	ENSG00000197123	Transcript	ENST00000421025.3	protein_coding	0	2/4	ENST00000421025.3:c.40-3637dup	0	0	0	0	0	0	rs34186622	0	1	0	insertion	HGNC	HGNC:28650	YES	1	P1	CCDS47592.1	ENSP00000416809	Q8IYX0	0	UPI000045756A	0	0	0	0	0	4	chr7:g.64256584dup	0	0.68
chr7	69130239	rs34991987	CA	C	140	152	1657	0.923	-	downstream_gene_variant	MODIFIER	RNU6-832P	ENSG00000200189	Transcript	ENST00000363319.1	snRNA	0	0	0	0	0	0	0	0	0	rs34991987	4864	1	0	deletion	HGNC	HGNC:47795	YES	0	0	0	0	0	0	0	0	0	0	0	0	0	chr7:g.69130246del	0.7963	0.9297
chr7	70231756	0	TTTTG	T	117	150	1258	0.786	-	intron_variant	MODIFIER	AUTS2	ENSG00000158321	Transcript	ENST00000342771.9	protein_coding	0	4/18	ENST00000342771.9:c.660+97205_660+97208del	0	0	0	0	0	0	rs145126703	0	1	0	deletion	HGNC	HGNC:14262	YES	1	P3	CCDS5539.1	ENSP00000344087	Q8WXX7	0	UPI0000126665	0	1	0	0	0	19	chr7:g.70231776_70231779del	0.7097	0.6195
chr7	77633270	0	T	TA	94	152	1088	0.609	A	intron_variant	MODIFIER	PTPN12	ENSG00000127947	Transcript	ENST00000248594.11	protein_coding	0	14/17	ENST00000248594.11:c.2074+855dup	0	0	0	0	0	0	rs539927667	0	1	0	insertion	HGNC	HGNC:9645	YES	1	P1	CCDS5592.1	ENSP00000248594	Q05209	0	UPI000013CC4C	0	0	0	0	0	10	chr7:g.77633280dup	0	0.5847
chr7	80675962	rs3044712	T	TGAGGGTTGA	26	152	2030	0.186	GAGGGTTGA	intron_variant	MODIFIER	CD36	ENSG00000135218	Transcript	ENST00000447544.7	protein_coding	0	14/14	ENST00000447544.7:c.*1-420_*1-419insGGGTTGAGA	0	0	0	0	0	0	rs112908525	0	1	0	insertion	HGNC	HGNC:1663	YES	5	P1	CCDS34673.1	ENSP00000415743	P16671	A4D1B1	UPI0000000C91	0	1	0	0	0	2	chr7:g.80675964_80675965insGGGTTGAGA	0.3748	0.2073
chr7	92022864	rs10644111	A	AAAC	26	152	1349	0.173	AAC	inframe_insertion	MODERATE	AKAP9	ENSG00000127914	Transcript	ENST00000356239.7	protein_coding	14/50	0	ENST00000356239.7:c.4004_4006dup	ENSP00000348573.3:p.Lys1335_Leu1336insGln	4236-4237/12471	4003-4004/11724	1335/3907	K/KQ	aaa/aAACaa	rs10644111	0	1	0	insertion	HGNC	HGNC:379	YES	1	P2	CCDS5622.1	ENSP00000348573	Q99996	0	UPI000002A38D	0	1	0	0	Coiled-coils_(Ncoils):Coil&hmmpanther:PTHR44981	3	chr7:g.92022865_92022867dup	0.4247	0.6657
chr7	92143416	rs35417517	CG	C	26	152	1866	0.173	-	upstream_gene_variant	MODIFIER	AC000120.2	ENSG00000285772	Transcript	ENST00000435873.1	protein_coding	0	0	0	0	0	0	0	0	0	rs35417517	465	-1	cds_end_NF	deletion	Clone_based_ensembl_gene	0	YES	4	P1	0	ENSP00000412536	0	C9IYR8	UPI000198CF21	0	0	0	0	0	0	chr7:g.92143421del	0.3962	0.5976
chr7	95305886	rs3917549	CA	C	84	152	2048	0.558	-	intron_variant	MODIFIER	PON1	ENSG00000005421	Transcript	ENST00000222381.7	protein_coding	0	7/8	ENST00000222381.7:c.780+398del	0	0	0	0	0	0	rs3917549	0	-1	0	deletion	HGNC	HGNC:9204	YES	1	P1	CCDS5638.1	ENSP00000222381	P27169	0	UPI000013C7FD	0	1	0	0	0	0	chr7:g.95305888del	0.3452	0.6233
chr7	95308384	rs3917539	T	TAA	102	152	1467	0.673	AA	intron_variant	MODIFIER	PON1	ENSG00000005421	Transcript	ENST00000222381.7	protein_coding	0	5/8	ENST00000222381.7:c.498-174_498-173insTT	0	0	0	0	0	0	rs3917539	0	-1	0	insertion	HGNC	HGNC:9204	YES	1	P1	CCDS5638.1	ENSP00000222381	P27169	0	UPI000013C7FD	0	1	0	0	0	0	chr7:g.95308385_95308386insAA	0.5274	0.7526
chr7	98397242	rs79518236	ACT	A	73	152	1731	0.487	-	intron_variant	MODIFIER	BAIAP2L1	ENSG00000006453	Transcript	ENST00000005260.9	protein_coding	0	1/13	ENST00000005260.9:c.51+3558_51+3559del	0	0	0	0	0	0	rs79518236	0	-1	0	deletion	HGNC	HGNC:21649	YES	1	P1	CCDS34687.1	ENSP00000005260	Q9UHR4	0	UPI0000035DA9	0	0	0	0	0	0	chr7:g.98397245_98397246del	0.2925	0.2133
chr7	125353141	rs151059277	AAAAT	A	22	152	1394	0.147	-	intron_variant&non_coding_transcript_variant	MODIFIER	POT1-AS1	ENSG00000224897	Transcript	ENST00000458437.2	lincRNA	0	4/10	ENST00000458437.2:n.351+5938_351+5941del	0	0	0	0	0	0	rs151059277	0	1	0	deletion	HGNC	HGNC:49459	0	3	0	0	0	0	0	0	0	0	0	0	0	3	chr7:g.125353145_125353148del	0.1186	0.0015
chr7	158833186	rs35547687	C	CA	102	152	1172	0.667	A	upstream_gene_variant	MODIFIER	ESYT2	ENSG00000117868	Transcript	ENST00000652148.1	protein_coding	0	0	0	0	0	0	0	0	0	rs35547687	3558	-1	0	insertion	HGNC	HGNC:22211	YES	0	P2	CCDS34791.1	ENSP00000499020	0	0	UPI00002339BD	0	0	0	0	0	0	chr7:g.158833195dup	0	0
chr8	9222261	rs11424544	G	GT	9	152	1899	0.058	T	intron_variant&non_coding_transcript_variant	MODIFIER	AC022784.1	ENSG00000248538	Transcript	ENST00000648475.1	lincRNA	0	1/3	ENST00000648475.1:n.67-15653dup	0	0	0	0	0	0	rs150365637	0	1	0	insertion	Clone_based_ensembl_gene	0	0	0	0	0	0	0	0	0	0	0	0	0	0	2	chr8:g.9222263dup	0.2216	0.1422
chr8	19998333	rs140426714	GTATTTT	G	17	152	1525	0.115	-	intergenic_variant	MODIFIER	0	0	0	0	0	0	0	0	0	0	0	0	0	0	rs140426714	0	0	0	deletion	0	0	0	0	0	0	0	0	0	0	0	0	0	0	0	0	chr8:g.19998347_19998352del	0.2418	0.2171
chr8	21827662	rs202184555	G	GT	92	152	1602	0.59	T	intergenic_variant	MODIFIER	0	0	0	0	0	0	0	0	0	0	0	0	0	0	rs202184555	0	0	0	insertion	0	0	0	0	0	0	0	0	0	0	0	0	0	0	0	0	chr8:g.21827663dup	0.4691	0.5734
chr8	23515274	0	T	TTTTG	10	152	2066	0.064	TTTG	intergenic_variant	MODIFIER	0	0	0	0	0	0	0	0	0	0	0	0	0	0	rs34057264	0	0	0	insertion	0	0	0	0	0	0	0	0	0	0	0	0	0	0	0	0	chr8:g.23515299_23515302dup	0.1398	0.0151
chr8	23569402	0	TACAC	T	65	152	2129	0.429	-	intron_variant	MODIFIER	SLC25A37	ENSG00000147454	Transcript	ENST00000519973.6	protein_coding	0	3/3	ENST00000519973.6:c.496+1047_496+1050del	0	0	0	0	0	0	rs146287838	0	1	0	deletion	HGNC	HGNC:29786	YES	1	P1	CCDS47828.1	ENSP00000429200	Q9NYZ2	0	UPI00005A61AD	0	0	0	0	0	22	chr8:g.23569425_23569428del	0.244	0.0741
chr8	27950413	0	TG	T	145	152	1727	0.955	-	intron_variant	MODIFIER	SCARA5	ENSG00000168079	Transcript	ENST00000354914.8	protein_coding	0	3/8	ENST00000354914.8:c.241+16000del	0	0	0	0	0	0	rs35039172	0	-1	0	deletion	HGNC	HGNC:28701	YES	2	P1	CCDS6064.1	ENSP00000346990	Q6ZMJ2	0	UPI000015FA6D	0	0	0	0	0	0	chr8:g.27950419del	0.7512	0.5703
chr8	41309118	rs3055861	GGCT	G	94	152	2233	0.622	-	inframe_deletion	MODERATE	SFRP1	ENSG00000104332	Transcript	ENST00000220772.8	protein_coding	1/3	0	ENST00000220772.8:c.39_41del	ENSP00000220772.3:p.Ala14del	353-355/4464	39-41/945	13-14/314	AA/A	gcAGCc/gcc	rs3832595&TMP_ESP_8_41166638_41166640&COSM1167762&COSM3719034	0	-1	0	deletion	HGNC	HGNC:10776	YES	1	P1	CCDS34886.1	ENSP00000220772	Q8N474	0	UPI0000038CE3	0	0	0	0	hmmpanther:PTHR11309&hmmpanther:PTHR11309:SF87&Low_complexity_(Seg):seg&Transmembrane_helices:TMhelix&Cleavage_site_(Signalp):SignalP-noTM	0	chr8:g.41309121_41309123del	0.3111	0.0401
chr8	41655062	rs6150565	CACAGCAGAGTCTAT	C	102	152	1648	0.679	-	3_prime_UTR_variant	MODIFIER	ANK1	ENSG00000029534	Transcript	ENST00000265709.13	protein_coding	43/43	0	ENST00000265709.13:c.*651_*664del	0	6627-6640/8478	0	0	0	0	rs6150565	0	-1	0	deletion	HGNC	HGNC:492	YES	1	A2	CCDS47849.1	ENSP00000265709	P16157	0	UPI0000E4453A	0	1	0	0	0	0	chr8:g.41655068_41655081del	0.5447	0.6437
chr8	41774040	rs55944545	CAGAATTCCTAA	C	83	152	2088	0.538	-	intron_variant	MODIFIER	ANK1	ENSG00000029534	Transcript	ENST00000265709.13	protein_coding	0	1/42	ENST00000265709.13:c.127-15914_127-15904del	0	0	0	0	0	0	rs67464700	0	-1	0	deletion	HGNC	HGNC:492	YES	1	A2	CCDS47849.1	ENSP00000265709	P16157	0	UPI0000E4453A	0	1	0	0	0	0	chr8:g.41774045_41774055del	0.4716	0.2799
chr8	60733792	rs35440906	C	CA	16	150	710	0.104	A	intron_variant	MODIFIER	CHD7	ENSG00000171316	Transcript	ENST00000423902.7	protein_coding	0	1/37	ENST00000423902.7:c.-174-7466dup	0	0	0	0	0	0	rs35440906	0	1	0	insertion	HGNC	HGNC:20626	YES	5	P1	CCDS47865.1	ENSP00000392028	Q9P2D1	0	UPI0000251DA6	0	1	0	0	0	1	chr8:g.60733793dup	0.2324	0.3964
chr8	63112496	rs34635744	TA	T	16	150	933	0.11	-	intergenic_variant	MODIFIER	0	0	0	0	0	0	0	0	0	0	0	0	0	0	rs34635744	0	0	0	deletion	0	0	0	0	0	0	0	0	0	0	0	0	0	0	0	0	chr8:g.63112499del	0.2877	0.3623
chr8	100462866	rs5893521	CT	C	25	152	1233	0.16	-	regulatory_region_variant	MODIFIER	0	0	RegulatoryFeature	ENSR00000863852	promoter_flanking_region	0	0	0	0	0	0	0	0	0	rs5893521	0	0	0	deletion	0	0	0	0	0	0	0	0	0	0	0	0	0	0	0	0	chr8:g.100462875del	0.3802	0.7595
chr8	105561296	rs3832566	CA	C	37	152	1504	0.244	-	intron_variant	MODIFIER	ZFPM2	ENSG00000169946	Transcript	ENST00000407775.7	protein_coding	0	3/7	ENST00000407775.7:c.302-62del	0	0	0	0	0	0	rs3832566	0	1	0	deletion	HGNC	HGNC:16700	YES	1	P1	CCDS47908.1	ENSP00000384179	Q8WW38	0	UPI000057A0B4	0	1	0	0	0	4	chr8:g.105561301del	0.3245	0.3472
chr8	127816126	rs10622381	C	CACAA	112	152	2091	0.744	ACAA	intron_variant&non_coding_transcript_variant	MODIFIER	PVT1	ENSG00000249859	Transcript	ENST00000651587.1	lincRNA	0	2/10	ENST00000651587.1:n.372+20061_372+20064dup	0	0	0	0	0	0	rs10622381	0	1	0	insertion	HGNC	HGNC:9709	YES	0	0	0	0	0	0	0	0	0	0	0	0	9	chr8:g.127816132_127816135dup	0.5585	0.7073
chr8	128433617	0	G	GAT	80	152	1471	0.526	AT	intron_variant&non_coding_transcript_variant	MODIFIER	LINC00824	ENSG00000254275	Transcript	ENST00000520766.5	lincRNA	0	1/5	ENST00000520766.5:n.58-5235_58-5234dup	0	0	0	0	0	0	rs35286446	0	-1	0	insertion	HGNC	HGNC:50281	0	5	0	0	0	0	0	0	0	0	0	0	0	0	chr8:g.128433627_128433628dup	0.3952	0.2504
chr8	129592026	rs11327184	AC	A	69	152	1048	0.468	-	intron_variant&non_coding_transcript_variant	MODIFIER	CCDC26	ENSG00000229140	Transcript	ENST00000446592.7	lincRNA	0	1/3	ENST00000446592.7:n.312+87901del	0	0	0	0	0	0	rs11327184	0	-1	0	deletion	HGNC	HGNC:28416	0	1	0	0	0	0	0	0	0	0	0	0	0	0	chr8:g.129592033del	0	0
chr8	129682521	rs34920939	TTGAGAC	T	79	152	2560	0.532	-	downstream_gene_variant	MODIFIER	AC103718.1	ENSG00000285108	Transcript	ENST00000646849.1	lincRNA	0	0	0	0	0	0	0	0	0	rs34920939	2874	-1	0	deletion	Clone_based_ensembl_gene	0	YES	0	0	0	0	0	0	0	0	0	0	0	0	0	chr8:g.129682522_129682527del	0.357	0.1112
chr9	273178	rs3215853	G	GA	147	152	1732	0.968	A	intron_variant	MODIFIER	DOCK8	ENSG00000107099	Transcript	ENST00000432829.6	protein_coding	0	2/47	ENST00000432829.6:c.156+1454dup	0	0	0	0	0	0	rs3215853	0	1	0	insertion	HGNC	HGNC:19191	YES	1	P3	CCDS6440.2	ENSP00000394888	Q8NF50	0	UPI0000E0B9E5	0	1	0	0	0	5	chr9:g.273183dup	0.7348	0.5787
chr9	329343	rs56318916	CA	C	44	152	1702	0.301	-	intron_variant	MODIFIER	DOCK8	ENSG00000107099	Transcript	ENST00000432829.6	protein_coding	0	9/47	ENST00000432829.6:c.1044+1173del	0	0	0	0	0	0	rs56318916	0	1	0	deletion	HGNC	HGNC:19191	YES	1	P3	CCDS6440.2	ENSP00000394888	Q8NF50	0	UPI0000E0B9E5	0	1	0	0	0	0	chr9:g.329344del	0.1879	0.2821
chr9	2622146	0	ACGGCGGCGG	A	64	150	1526	0.429	-	5_prime_UTR_variant	MODIFIER	VLDLR	ENSG00000147852	Transcript	ENST00000382100.8	protein_coding	1/19	0	ENST00000382100.8:c.-27_-19del	0	361-369/9213	0	0	0	0	rs369552432&TMP_ESP_9_2622147_2622155	0	1	0	deletion	HGNC	HGNC:12698	YES	1	P3	CCDS6446.1	ENSP00000371532	P98155	0	UPI0000055935	0	1	0	0	0	16	chr9:g.2622163_2622171del	0.3063	0.1475
chr9	5510837	rs113352172	T	TG	30	152	1910	0.199	G	intron_variant	MODIFIER	PDCD1LG2	ENSG00000197646	Transcript	ENST00000397747.4	protein_coding	0	1/6	ENST00000397747.4:c.-15+34_-15+35insG	0	0	0	0	0	0	rs113352172	0	1	0	insertion	HGNC	HGNC:18731	YES	1	P1	CCDS6465.1	ENSP00000380855	Q9BQ51	0	UPI0000050EF2	0	1	0	0	0	0	chr9:g.5510837_5510838insG	0.3133	0.3563
chr9	19457613	rs34710228	T	TG	26	152	1982	0.179	G	downstream_gene_variant	MODIFIER	MAP1LC3BP1	ENSG00000231909	Transcript	ENST00000438342.1	processed_transcript	0	0	0	0	0	0	0	0	0	rs67500807	3546	-1	0	insertion	HGNC	HGNC:49783	YES	3	0	0	0	0	0	0	0	0	0	0	0	0	chr9:g.19457616dup	0.2332	0.2806
chr9	34057210	rs34756862	TA	T	35	150	720	0.234	-	intergenic_variant	MODIFIER	0	0	0	0	0	0	0	0	0	0	0	0	0	0	rs34756862	0	0	0	deletion	0	0	0	0	0	0	0	0	0	0	0	0	0	0	0	0	chr9:g.34057219del	0.351	0.3608
chr9	38198231	rs11446839	T	TG	88	152	1730	0.583	G	intergenic_variant	MODIFIER	0	0	0	0	0	0	0	0	0	0	0	0	0	0	rs11446839	0	0	0	insertion	0	0	0	0	0	0	0	0	0	0	0	0	0	0	0	0	chr9:g.38198233dup	0.501	0.4849
chr9	79271832	rs369019574	AT	A	36	152	887	0.231	-	intergenic_variant	MODIFIER	0	0	0	0	0	0	0	0	0	0	0	0	0	0	rs369019574	0	0	0	deletion	0	0	0	0	0	0	0	0	0	0	0	0	0	0	0	0	chr9:g.79271843del	0.1322	0.0598
chr9	86263457	rs34595852	A	ACT	120	152	1906	0.782	CT	downstream_gene_variant	MODIFIER	ISCA1	ENSG00000135070	Transcript	ENST00000375991.9	protein_coding	0	0	0	0	0	0	0	0	0	rs34595852	1088	-1	0	insertion	HGNC	HGNC:28660	YES	1	P1	CCDS35056.1	ENSP00000365159	Q9BUE6	0	UPI000007259F	0	1	0	0	0	0	chr9:g.86263458_86263459dup	0.8624	0.9796
chr9	88885326	rs147817069	ATAGT	A	101	152	1584	0.66	-	intergenic_variant	MODIFIER	0	0	0	0	0	0	0	0	0	0	0	0	0	0	rs147817069	0	0	0	deletion	0	0	0	0	0	0	0	0	0	0	0	0	0	0	0	0	chr9:g.88885328_88885331del	0.5264	0.171
chr9	89416445	rs58785784	CAT	C	9	152	2355	0.071	-	intron_variant	MODIFIER	SEMA4D	ENSG00000187764	Transcript	ENST00000450295.5	protein_coding	0	2/15	ENST00000450295.5:c.-244+1609_-244+1610del	0	0	0	0	0	0	rs58785784	0	-1	0	deletion	HGNC	HGNC:10732	YES	1	P3	CCDS6685.1	ENSP00000416523	Q92854	0	UPI0000135A6C	0	0	0	0	0	0	chr9:g.89416446_89416447del	0.2117	0.0726
chr9	89479747	rs58458731	TCTCGCTGGG	T	9	152	1654	0.071	-	5_prime_UTR_variant	MODIFIER	SEMA4D	ENSG00000187764	Transcript	ENST00000438547.6	protein_coding	1/18	0	ENST00000438547.6:c.-632_-624del	0	135-143/4824	0	0	0	0	rs199883643	0	-1	0	deletion	HGNC	HGNC:10732	0	1	P3	CCDS6685.1	ENSP00000405102	Q92854	0	UPI0000135A6C	0	0	0	0	0	0	chr9:g.89479751_89479759del	0.2135	0.1407
chr9	98001174	rs11338569	CT	C	28	150	576	0.188	-	intron_variant	MODIFIER	ANP32B	ENSG00000136938	Transcript	ENST00000339399.5	protein_coding	0	3/6	ENST00000339399.5:c.327+2505del	0	0	0	0	0	0	rs11338569	0	1	0	deletion	HGNC	HGNC:16677	YES	1	P1	CCDS6732.1	ENSP00000345848	Q92688	0	UPI0000125029	0	0	0	0	0	8	chr9:g.98001183del	0.3013	0.3707
chr9	107541527	rs60037937	TAA	T	71	152	1094	0.455	-	downstream_gene_variant	MODIFIER	PPIAP88	ENSG00000227350	Transcript	ENST00000422463.1	processed_pseudogene	0	0	0	0	0	0	0	0	0	rs60037937	1622	-1	0	deletion	HGNC	HGNC:53712	YES	0	0	0	0	0	0	0	0	0	0	0	0	0	chr9:g.107541531_107541532del	0.2652	0.1498
chr9	109408421	0	T	TAAAC	138	152	1470	0.91	AAAC	intron_variant	MODIFIER	PTPN3	ENSG00000070159	Transcript	ENST00000374541.4	protein_coding	0	16/25	ENST00000374541.4:c.1579-48_1579-45dup	0	0	0	0	0	0	rs35463120	0	-1	0	insertion	HGNC	HGNC:9655	YES	5	P1	CCDS6776.1	ENSP00000363667	P26045	0	UPI000013D2D2	0	1	0	0	0	0	chr9:g.109408437_109408440dup	0	0.9198
chr9	115117848	0	C	CT	44	152	841	0.295	T	intron_variant	MODIFIER	TNC	ENSG00000041982	Transcript	ENST00000350763.9	protein_coding	0	1/27	ENST00000350763.9:c.-137+133dup	0	0	0	0	0	0	rs3833490	0	-1	0	insertion	HGNC	HGNC:5318	YES	1	P2	CCDS6811.1	ENSP00000265131	P24821	0	UPI000013D5BD	0	1	0	0	0	0	chr9:g.115117856dup	0.2238	0.2095
chr9	116409870	0	G	GCA	121	152	2227	0.788	CA	intergenic_variant	MODIFIER	0	0	0	0	0	0	0	0	0	0	0	0	0	0	rs35019477	0	0	0	insertion	0	0	0	0	0	0	0	0	0	0	0	0	0	0	0	0	chr9:g.116409882_116409883dup	0	0
chr9	134037707	0	A	AT	16	150	869	0.11	T	intron_variant	MODIFIER	BRD3	ENSG00000169925	Transcript	ENST00000303407.11	protein_coding	0	9/11	ENST00000303407.11:c.1644-1384dup	0	0	0	0	0	0	rs532553681	0	-1	0	insertion	HGNC	HGNC:1104	YES	1	P1	CCDS6980.1	ENSP00000305918	Q15059	A0A024R8H6	UPI0000126ACD	0	1	0	0	0	0	chr9:g.134037715dup	0.008	0.0008
chr9	134042696	rs140578741	CACACACATATATAT	C	44	150	771	0.305	-	intron_variant	MODIFIER	BRD3	ENSG00000169925	Transcript	ENST00000303407.11	protein_coding	0	7/11	ENST00000303407.11:c.1216-759_1216-746del	0	0	0	0	0	0	rs140578741	0	-1	0	deletion	HGNC	HGNC:1104	YES	1	P1	CCDS6980.1	ENSP00000305918	Q15059	A0A024R8H6	UPI0000126ACD	0	1	0	0	0	0	chr9:g.134042702_134042715del	0	0
chr9	135470366	0	G	GT	64	152	2121	0.417	T	intron_variant&non_coding_transcript_variant	MODIFIER	PPP1R26-AS1	ENSG00000225361	Transcript	ENST00000603624.1	antisense	0	1/2	ENST00000603624.1:n.174-1658dup	0	0	0	0	0	0	rs71381890	0	-1	0	insertion	HGNC	HGNC:48717	YES	1	0	0	0	0	0	0	0	0	0	0	0	0	chr9:g.135470373dup	0.1979	0.0371
chr9	136213967	rs66946829	A	AAC	28	152	2198	0.186	AC	intron_variant	MODIFIER	QSOX2	ENSG00000165661	Transcript	ENST00000358701.9	protein_coding	0	10/11	ENST00000358701.9:c.1360+1185_1360+1186dup	0	0	0	0	0	0	rs77836657	0	-1	0	insertion	HGNC	HGNC:30249	YES	2	P1	CCDS35178.1	ENSP00000351536	Q6ZRP7	0	UPI00004A7AC1	0	0	0	0	0	0	chr9:g.136213969_136213970dup	0.4193	0.3419
chr9	136425871	rs142483589	CCG	C	39	152	1055	0.256	-	downstream_gene_variant	MODIFIER	INPP5E	ENSG00000148384	Transcript	ENST00000371712.4	protein_coding	0	0	0	0	0	0	0	0	0	rs142483589	2746	-1	0	deletion	HGNC	HGNC:21474	YES	1	P1	CCDS7000.1	ENSP00000360777	Q9NRR6	0	UPI000014053C	0	1	0	0	0	0	chr9:g.136425872_136425873del	0.1538	0.0461
chr10	5748003	rs3082216	CCTGCCTCAG	C	33	152	2364	0.224	-	inframe_deletion	MODERATE	TASOR2	ENSG00000108021	Transcript	ENST00000328090.9	protein_coding	15/21	0	ENST00000328090.9:c.4588_4596del	ENSP00000328426.5:p.Ser1530_Ala1532del	5208-5216/8626	4583-4591/7293	1528-1531/2430	PASA/P	cCTGCCTCAGct/cct	rs3082216&COSM1163638	0	1	0	deletion	HGNC	HGNC:23484	YES	1	0	CCDS41485.1	ENSP00000328426	Q5VWN6	0	UPI00004589BB	0	0	0	0	hmmpanther:PTHR16207&hmmpanther:PTHR16207:SF10	5	chr10:g.5748009_5748017del	0.245	0.3578
chr10	13571611	rs35674838	G	GA	35	152	1571	0.237	A	regulatory_region_variant	MODIFIER	0	0	RegulatoryFeature	ENSR00000396463	promoter_flanking_region	0	0	0	0	0	0	0	0	0	rs35674838	0	0	0	insertion	0	0	0	0	0	0	0	0	0	0	0	0	0	0	0	0	chr10:g.13571612dup	0.2919	0.4349
chr10	22581149	rs56333866	TTTTC	T	152	152	2806	1	-	intron_variant	MODIFIER	PIP4K2A	ENSG00000150867	Transcript	ENST00000376573.9	protein_coding	0	4/9	ENST00000376573.9:c.493-7696_493-7693del	0	0	0	0	0	0	rs56333866	0	-1	0	deletion	HGNC	HGNC:8997	YES	1	P1	CCDS7141.1	ENSP00000365757	P48426	0	UPI0000001052	0	1	0	0	0	0	chr10:g.22581154_22581157del	0.984	0.9985
chr10	28510942	0	ATT	A	66	152	688	0.436	-	intergenic_variant	MODIFIER	0	0	0	0	0	0	0	0	0	0	0	0	0	0	rs143737784	0	0	0	deletion	0	0	0	0	0	0	0	0	0	0	0	0	0	0	0	0	chr10:g.28510956_28510957del	0.8434	0.8101
chr10	28531092	rs3029439	C	CAA	151	152	1748	0.994	AA	upstream_gene_variant	MODIFIER	WAC	ENSG00000095787	Transcript	ENST00000354911.8	protein_coding	0	0	0	0	0	0	0	0	0	rs3029439	2326	1	0	insertion	HGNC	HGNC:17327	YES	1	0	CCDS7159.1	ENSP00000346986	Q9BTA9	0	UPI000013D398	0	1	0	0	0	0	chr10:g.28531094_28531095dup	0	0.7443
chr10	32380142	rs10559647	CACAT	C	25	152	1892	0.16	-	upstream_gene_variant	MODIFIER	EPC1	ENSG00000120616	Transcript	ENST00000375110.6	protein_coding	0	0	0	0	0	0	0	0	0	rs10559647	1345	-1	0	deletion	HGNC	HGNC:19876	0	1	0	CCDS73083.1	ENSP00000364251	Q9H2F5	0	UPI00001F9100	0	0	0	0	0	0	chr10:g.32380148_32380151del	0.2322	0.3343
chr10	37681917	rs71007656	CGGCTG	C	82	152	2060	0.545	-	intergenic_variant	MODIFIER	0	0	0	0	0	0	0	0	0	0	0	0	0	0	rs71007656	0	0	0	deletion	0	0	0	0	0	0	0	0	0	0	0	0	0	0	0	0	chr10:g.37681923_37681927del	0.4633	0.4629
chr10	69215315	rs59073566	A	AT	78	152	883	0.526	T	downstream_gene_variant	MODIFIER	AL596223.1	ENSG00000229261	Transcript	ENST00000450995.1	antisense	0	0	0	0	0	0	0	0	0	rs59073566	17	-1	0	insertion	Clone_based_ensembl_gene	0	YES	2	0	0	0	0	0	0	0	0	0	0	0	0	chr10:g.69215324dup	0.47	0.4523
chr10	87895485	rs3831732	C	CA	58	152	898	0.391	A	intron_variant	MODIFIER	PTEN	ENSG00000171862	Transcript	ENST00000371953.8	protein_coding	0	2/8	ENST00000371953.8:c.164+1382dup	0	0	0	0	0	0	rs3831732	0	1	0	insertion	HGNC	HGNC:9588	YES	1	P1	CCDS31238.1	ENSP00000361021	P60484	F6KD01	UPI00001328C5	0	1	0	0	0	6	chr10:g.87895491dup	0.3788	0.1513
chr10	92693718	rs11319879	TA	T	77	152	1061	0.519	-	intron_variant	MODIFIER	HHEX	ENSG00000152804	Transcript	ENST00000282728.10	protein_coding	0	3/3	ENST00000282728.10:c.592-827del	0	0	0	0	0	0	rs11319879	0	1	0	deletion	HGNC	HGNC:4901	YES	1	P1	CCDS7423.1	ENSP00000282728	Q03014	0	UPI000012CA59	0	0	0	0	0	1	chr10:g.92693720del	0.5831	0.5219
chr10	94266427	0	CA	C	41	152	1282	0.263	-	intron_variant	MODIFIER	PLCE1	ENSG00000138193	Transcript	ENST00000371380.7	protein_coding	0	15/31	ENST00000371380.7:c.4281+477del	0	0	0	0	0	0	rs11289753	0	1	0	deletion	HGNC	HGNC:17175	YES	1	P3	CCDS41552.1	ENSP00000360431	Q9P212	0	UPI00001F93EE	0	1	0	0	0	7	chr10:g.94266435del	0	0
chr10	102142301	rs138828258	CTA	C	83	152	1285	0.545	-	intron_variant	MODIFIER	PPRC1	ENSG00000148840	Transcript	ENST00000278070.7	protein_coding	0	5/13	ENST00000278070.7:c.3496+299_3496+300del	0	0	0	0	0	0	rs138828258	0	1	0	deletion	HGNC	HGNC:30025	YES	1	P3	CCDS7529.1	ENSP00000278070	Q5VV67	0	UPI000013DB5C	0	0	0	0	0	1	chr10:g.102142303_102142304del	0.2688	0.0393
chr10	103011454	rs10665150	A	AAAAAT	65	152	1372	0.417	AAAAT	intron_variant	MODIFIER	CNNM2	ENSG00000148842	Transcript	ENST00000369878.9	protein_coding	0	1/7	ENST00000369878.9:c.1622-38248_1622-38244dup	0	0	0	0	0	0	rs111326718	0	1	0	insertion	HGNC	HGNC:103	YES	1	P4	CCDS44474.1	ENSP00000358894	Q9H8M5	0	UPI0000231CA6	0	1	0	0	0	9	chr10:g.103011459_103011463dup	0.4417	0.3336
chr10	103036128	0	G	GAC	53	152	1765	0.34	AC	intron_variant	MODIFIER	CNNM2	ENSG00000148842	Transcript	ENST00000369878.9	protein_coding	0	1/7	ENST00000369878.9:c.1622-13560_1622-13559dup	0	0	0	0	0	0	rs140473396	0	1	0	insertion	HGNC	HGNC:103	YES	1	P4	CCDS44474.1	ENSP00000358894	Q9H8M5	0	UPI0000231CA6	0	1	0	0	0	20	chr10:g.103036147_103036148dup	0.1663	0.0628
chr10	104245565	rs59053305	G	GTGCAGGACTGGCAGGCAGCTCCACCTGCAGCCCCCTACGGGA	10	152	2019	0.064	TGCAGGACTGGCAGGCAGCTCCACCTGCAGCCCCCTACGGGA	intron_variant&non_coding_transcript_variant	MODIFIER	GSTO1	ENSG00000148834	Transcript	ENST00000470554.5	processed_transcript	0	1/4	ENST00000470554.5:n.82-6568_82-6567insCCTACGGGATGCAGGACTGGCAGGCAGCTCCACCTGCAGCCC	0	0	0	0	0	0	rs369636044	0	1	0	insertion	HGNC	HGNC:13312	0	2	0	0	0	0	0	0	0	0	0	0	0	33	chr10:g.104245598_104245599insCCTACGGGATGCAGGACTGGCAGGCAGCTCCACCTGCAGCCC	0.2961	0.4334
chr10	113678603	0	CGTGT	C	20	152	1669	0.128	-	upstream_gene_variant	MODIFIER	CASP7	ENSG00000165806	Transcript	ENST00000369321.6	protein_coding	0	0	0	0	0	0	0	0	0	rs369832192	1062	1	0	deletion	HGNC	HGNC:1508	YES	2	0	CCDS73200.1	ENSP00000358327	0	A0A0A0MRL7	UPI000264F484	0	0	0	0	0	0	chr10:g.113678640_113678643del	0.5549	0.6029
chr10	121334477	rs11462858	G	GT	97	152	2207	0.622	T	intergenic_variant	MODIFIER	0	0	0	0	0	0	0	0	0	0	0	0	0	0	rs11462858	0	0	0	insertion	0	0	0	0	0	0	0	0	0	0	0	0	0	0	0	0	chr10:g.121334483dup	0.4046	0.5613
chr10	123626449	rs10606439	ATAG	A	92	152	1777	0.615	-	intergenic_variant	MODIFIER	0	0	0	0	0	0	0	0	0	0	0	0	0	0	rs10606439	0	0	0	deletion	0	0	0	0	0	0	0	0	0	0	0	0	0	0	0	0	chr10:g.123626451_123626453del	0.2835	0.0741
chr11	8721318	rs34723331	TC	T	87	152	1877	0.577	-	intron_variant	MODIFIER	ST5	ENSG00000166444	Transcript	ENST00000534127.5	protein_coding	0	7/22	ENST00000534127.5:c.1478-3427del	0	0	0	0	0	0	rs34723331	0	-1	0	deletion	HGNC	HGNC:11350	YES	1	P4	CCDS7791.1	ENSP00000433528	P78524	0	UPI00001AECB8	0	0	0	0	0	0	chr11:g.8721322del	0.267	0.0144
chr11	15309177	rs5789877	A	ACT	45	152	2149	0.295	CT	intergenic_variant	MODIFIER	0	0	0	0	0	0	0	0	0	0	0	0	0	0	rs5789877	0	0	0	insertion	0	0	0	0	0	0	0	0	0	0	0	0	0	0	0	0	chr11:g.15309178_15309179dup	0.642	0.7753
chr11	18235360	rs11434877	A	AT	152	152	1634	1	T	intron_variant	MODIFIER	SAA4	ENSG00000148965	Transcript	ENST00000278222.7	protein_coding	0	2/3	ENST00000278222.7:c.91+475dup	0	0	0	0	0	0	rs11434877	0	-1	0	insertion	HGNC	HGNC:10516	YES	1	P1	CCDS7832.1	ENSP00000278222	P35542	0	UPI00001AEA25	0	0	0	0	0	0	chr11:g.18235363dup	0.8828	0.7027
chr11	18271957	rs10690148	C	CAACTT	125	152	2354	0.814	AACTT	downstream_gene_variant	MODIFIER	SAA1	ENSG00000173432	Transcript	ENST00000405158.2	protein_coding	0	0	0	0	0	0	0	0	0	rs10690148	1980	1	0	insertion	HGNC	HGNC:10513	YES	5	P1	CCDS7835.1	ENSP00000384906	P0DJI8	0	UPI000013F119	0	1	0	0	0	0	chr11:g.18271958_18271959insACTTA	0.7903	0.8548
chr11	44020291	0	C	CT	14	152	1275	0.09	T	intergenic_variant	MODIFIER	0	0	0	0	0	0	0	0	0	0	0	0	0	0	rs35968670	0	0	0	insertion	0	0	0	0	0	0	0	0	0	0	0	0	0	0	0	0	chr11:g.44020299dup	0.3287	0.348
chr11	44572620	rs113104107	CAA	C	20	152	1922	0.135	-	intron_variant	MODIFIER	CD82	ENSG00000085117	Transcript	ENST00000227155.9	protein_coding	0	1/9	ENST00000227155.9:c.-103+6885_-103+6886del	0	0	0	0	0	0	rs113104107	0	1	0	deletion	HGNC	HGNC:6210	YES	1	P1	CCDS7909.1	ENSP00000227155	P27701	0	UPI00001273AE	0	1	0	0	0	0	chr11:g.44572621_44572622del	0.266	0.4274
chr11	47262751	rs6144337	TCCATGTGCCTCA	T	96	152	1925	0.635	-	intron_variant	MODIFIER	NR1H3	ENSG00000025434	Transcript	ENST00000616973.4	protein_coding	0	7/9	ENST00000616973.4:c.1006+734_1006+745del	0	0	0	0	0	0	rs6144337	0	1	0	deletion	HGNC	HGNC:7966	YES	1	0	CCDS73285.1	ENSP00000477707	0	B4DXU5	UPI00017A82C8	0	0	0	0	0	0	chr11:g.47262752_47262763del	0.3624	0.4584
chr11	61827448	rs3834458	CT	C	145	152	1845	0.955	-	upstream_gene_variant	MODIFIER	FADS2	ENSG00000134824	Transcript	ENST00000278840.9	protein_coding	0	0	0	0	0	0	0	0	0	rs3834458	851	1	0	deletion	HGNC	HGNC:3575	YES	1	P1	CCDS8012.1	ENSP00000278840	O95864	0	UPI000003405E	0	0	0	0	0	0	chr11:g.61827449del	0.2961	0.0212
chr11	61828850	rs5792235	CA	C	145	152	2077	0.955	-	intron_variant	MODIFIER	FADS2	ENSG00000134824	Transcript	ENST00000278840.9	protein_coding	0	1/11	ENST00000278840.9:c.207+255del	0	0	0	0	0	0	rs5792235	0	1	0	deletion	HGNC	HGNC:3575	YES	1	P1	CCDS8012.1	ENSP00000278840	O95864	0	UPI000003405E	0	0	0	0	0	1	chr11:g.61828852del	0.3199	0.1036
chr11	95095303	rs10605167	TCTC	T	148	152	2289	0.974	-	intron_variant	MODIFIER	ENDOD1	ENSG00000149218	Transcript	ENST00000278505.5	protein_coding	0	1/1	ENST00000278505.5:c.300+5078_300+5080del	0	0	0	0	0	0	rs10605167	0	1	0	deletion	HGNC	HGNC:29129	YES	1	P1	CCDS41699.1	ENSP00000278505	O94919	0	UPI0000071599	0	0	0	0	0	1	chr11:g.95095305_95095307del	0.6707	0
chr11	107220703	rs35805328	T	TTG	54	152	2488	0.346	TG	intergenic_variant	MODIFIER	0	0	0	0	0	0	0	0	0	0	0	0	0	0	rs142065594	0	0	0	insertion	0	0	0	0	0	0	0	0	0	0	0	0	0	0	0	0	chr11:g.107220705_107220706dup	0.3381	0.1664
chr11	116752497	0	TA	T	68	150	1064	0.461	-	intron_variant	MODIFIER	BUD13	ENSG00000137656	Transcript	ENST00000260210.5	protein_coding	0	9/9	ENST00000260210.5:c.1767-3923del	0	0	0	0	0	0	rs66505542	0	-1	0	deletion	HGNC	HGNC:28199	YES	1	P3	CCDS8374.1	ENSP00000260210	Q9BRD0	0	UPI0000072AE6	0	0	0	0	0	0	chr11:g.116752506del	0.6911	0.6346
chr11	122629781	0	CT	C	23	150	756	0.162	-	regulatory_region_variant	MODIFIER	0	0	RegulatoryFeature	ENSR00000445041	promoter_flanking_region	0	0	0	0	0	0	0	0	0	rs140740457	0	0	0	deletion	0	0	0	0	0	0	0	0	0	0	0	0	0	0	0	0	chr11:g.122629793del	0.1552	0.1536
chr11	122649352	rs144110170	AC	A	30	152	1911	0.205	-	regulatory_region_variant	MODIFIER	0	0	RegulatoryFeature	ENSR00000445044	promoter_flanking_region	0	0	0	0	0	0	0	0	0	rs144110170	0	0	0	deletion	0	0	0	0	0	0	0	0	0	0	0	0	0	0	0	0	chr11:g.122649355del	0.1226	0.1263
chr11	126369248	rs10690383	C	CT	12	152	1173	0.077	T	intron_variant	MODIFIER	ST3GAL4	ENSG00000110080	Transcript	ENST00000530591.5	protein_coding	0	1/10	ENST00000530591.5:c.-61+12954dup	0	0	0	0	0	0	rs68055275	0	1	0	insertion	HGNC	HGNC:10864	0	1	P3	CCDS8474.1	ENSP00000433989	Q11206	Q6IBE6	UPI0000143621	0	0	0	0	0	8	chr11:g.126369256dup	0.1657	0.1036
chr11	128612541	rs71973827	GA	G	8	152	935	0.051	-	downstream_gene_variant	MODIFIER	AP001122.1	ENSG00000245008	Transcript	ENST00000531784.2	bidirectional_promoter_lncRNA	0	0	0	0	0	0	0	0	0	rs71973827	3325	-1	0	deletion	Clone_based_ensembl_gene	0	0	4	0	0	0	0	0	0	0	0	0	0	0	0	chr11:g.128612548del	0.101	0.0356
chr12	44067101	rs200603758	T	TA	19	152	1793	0.122	A	intron_variant	MODIFIER	TMEM117	ENSG00000139173	Transcript	ENST00000266534.8	protein_coding	0	3/7	ENST00000266534.8:c.411-76423dup	0	0	0	0	0	0	rs200603758	0	1	0	insertion	HGNC	HGNC:25308	YES	1	P1	CCDS8745.1	ENSP00000266534	Q9H0C3	0	UPI0000037D18	0	0	0	0	0	1	chr12:g.44067102dup	0.0371	0.0083
chr12	54322000	rs11451044	C	CA	149	152	710	0.981	A	upstream_gene_variant	MODIFIER	COPZ1	ENSG00000111481	Transcript	ENST00000549043.5	protein_coding	0	0	0	0	0	0	0	0	0	rs11451044	3128	1	0	insertion	HGNC	HGNC:2243	YES	1	0	CCDS61139.1	ENSP00000449270	P61923	0	UPI00018920FB	0	0	0	0	0	0	chr12:g.54322000_54322001insA	0.748	0.9115
chr12	84220725	0	C	CGT	39	152	1047	0.25	GT	intron_variant&non_coding_transcript_variant	MODIFIER	AC090679.1	ENSG00000257729	Transcript	ENST00000642846.1	lincRNA	0	1/7	ENST00000642846.1:n.35-44610_35-44609dup	0	0	0	0	0	0	rs376674848	0	1	0	insertion	Clone_based_ensembl_gene	0	YES	0	0	0	0	0	0	0	0	0	0	0	0	30	chr12:g.84220754_84220755dup	0	0
chr12	89766753	0	G	GA	55	150	611	0.364	A	intron_variant&non_coding_transcript_variant	MODIFIER	AC009522.1	ENSG00000258216	Transcript	ENST00000651272.1	lincRNA	0	2/6	ENST00000651272.1:n.360-34204dup	0	0	0	0	0	0	rs5799921	0	1	0	insertion	Clone_based_ensembl_gene	0	YES	0	0	0	0	0	0	0	0	0	0	0	0	4	chr12:g.89766757dup	0.6761	0.559
chr12	93364542	0	A	AT	9	150	470	0.058	T	intron_variant&non_coding_transcript_variant	MODIFIER	AC124947.1	ENSG00000257252	Transcript	ENST00000552835.5	antisense	0	1/3	ENST00000552835.5:n.280+12894dup	0	0	0	0	0	0	rs59883166	0	-1	0	insertion	Clone_based_ensembl_gene	0	YES	3	0	0	0	0	0	0	0	0	0	0	0	0	chr12:g.93364554dup	0.1498	0.0726
chr12	95464206	0	TA	T	11	152	644	0.071	-	downstream_gene_variant	MODIFIER	AC018475.1	ENSG00000241556	Transcript	ENST00000478358.1	processed_pseudogene	0	0	0	0	0	0	0	0	0	rs72449396	3190	-1	0	deletion	Clone_based_ensembl_gene	0	YES	0	0	0	0	0	0	0	0	0	0	0	0	0	chr12:g.95464215del	0.3317	0.4349
chr12	103864301	rs63658260	GA	G	46	152	2475	0.295	-	intron_variant&non_coding_transcript_variant	MODIFIER	TTC41P	ENSG00000214198	Transcript	ENST00000551270.1	transcribed_unitary_pseudogene	0	10/14	ENST00000551270.1:n.2726-2011del	0	0	0	0	0	0	rs63658260	0	-1	0	deletion	HGNC	HGNC:49210	YES	0	0	0	0	0	0	0	0	0	0	0	0	0	chr12:g.103864302del	0.0885	0.0091
chr12	111388673	rs3062379	A	AAATT	150	152	849	0.987	AATT	intron_variant&non_coding_transcript_variant	MODIFIER	LINC02356	ENSG00000257595	Transcript	ENST00000552663.1	lincRNA	0	2/2	ENST00000552663.1:n.142-14462_142-14459dup	0	0	0	0	0	0	rs111338191	0	1	0	insertion	HGNC	HGNC:53278	YES	3	0	0	0	0	0	0	0	0	0	0	0	6	chr12:g.111388676_111388679dup	0	0.9735
chr12	112086916	rs10661645	C	CAGG	152	152	830	1	AGG	intron_variant	MODIFIER	NAA25	ENSG00000111300	Transcript	ENST00000261745.9	protein_coding	0	4/23	ENST00000261745.9:c.402+766_402+767insCCT	0	0	0	0	0	0	rs146010158	0	-1	0	insertion	HGNC	HGNC:25783	YES	1	P1	CCDS9159.1	ENSP00000261745	Q14CX7	0	UPI00001FBB50	0	0	0	0	0	0	chr12:g.112086918_112086919insGAG	0	0.9962
chr12	113777877	rs1555225595	G	GA	25	152	2481	0.16	A	upstream_gene_variant	MODIFIER	LINC01234	ENSG00000249550	Transcript	ENST00000547963.1	lincRNA	0	0	0	0	0	0	0	0	0	rs201726382	4194	-1	0	insertion	HGNC	HGNC:49757	YES	2	0	0	0	0	0	0	0	0	0	0	0	0	chr12:g.113777878dup	0	0
chr12	115116280	rs11451130	A	AT	43	152	1557	0.276	T	intergenic_variant	MODIFIER	0	0	0	0	0	0	0	0	0	0	0	0	0	0	rs11451130	0	0	0	insertion	0	0	0	0	0	0	0	0	0	0	0	0	0	0	0	0	chr12:g.115116282dup	0.4062	0.5083
chr12	117040962	rs34344826	TTCC	T	10	152	1610	0.064	-	intron_variant	MODIFIER	TESC	ENSG00000088992	Transcript	ENST00000335209.12	protein_coding	0	7/7	ENST00000335209.12:c.567+982_567+984del	0	0	0	0	0	0	rs34344826	0	-1	0	deletion	HGNC	HGNC:26065	YES	1	P1	CCDS9183.3	ENSP00000334785	Q96BS2	0	UPI0000136BF7	0	0	0	0	0	0	chr12:g.117040965_117040967del	0.4187	0.5227
chr12	120472177	0	C	CA	31	150	557	0.201	A	upstream_gene_variant	MODIFIER	SRSF9	ENSG00000111786	Transcript	ENST00000229390.8	protein_coding	0	0	0	0	0	0	0	0	0	rs558163981	2429	-1	0	insertion	HGNC	HGNC:10791	YES	1	P1	CCDS9199.1	ENSP00000229390	Q13242	0	UPI00001358C4	0	0	0	0	0	0	chr12:g.120472187dup	0.252	0.0719
chr12	120482326	0	AT	A	52	150	1017	0.351	-	intron_variant	MODIFIER	DYNLL1	ENSG00000088986	Transcript	ENST00000392509.6	protein_coding	0	1/2	ENST00000392509.6:c.-7+12236del	0	0	0	0	0	0	rs879508109	0	1	0	deletion	HGNC	HGNC:15476	YES	3	P1	CCDS9200.1	ENSP00000376297	P63167	Q6FGH9	UPI0000000991	0	0	0	0	0	13	chr12:g.120482340del	0	0.4334
chr12	120713259	rs3833788	CTCTCTTG	C	76	152	1820	0.494	-	splice_region_variant&intron_variant	LOW	UNC119B	ENSG00000175970	Transcript	ENST00000344651.5	protein_coding	0	1/4	ENST00000344651.5:c.245-13_245-7del	0	0	0	0	0	0	rs3833788&TMP_ESP_12_121151063_121151069	0	1	0	deletion	HGNC	HGNC:16488	YES	2	P1	CCDS31914.1	ENSP00000344942	A6NIH7	0	UPI00001FBCE1	0	0	0	0	0	1	chr12:g.120713261_120713267del	0.3431	0.3366
chr12	120920823	0	AT	A	92	150	1003	0.617	-	downstream_gene_variant	MODIFIER	RPL12P33	ENSG00000244585	Transcript	ENST00000485633.1	processed_pseudogene	0	0	0	0	0	0	0	0	0	rs371638091	3588	1	0	deletion	HGNC	HGNC:35696	YES	0	0	0	0	0	0	0	0	0	0	0	0	0	chr12:g.120920837del	0.4401	0.2595
chr12	123218875	rs10654220	A	AGTT	107	152	1902	0.705	GTT	intron_variant	MODIFIER	MPHOSPH9	ENSG00000051825	Transcript	ENST00000606320.5	protein_coding	0	5/23	ENST00000606320.5:c.873-379_873-377dup	0	0	0	0	0	0	rs10654220	0	-1	0	insertion	HGNC	HGNC:7215	YES	5	P2	CCDS9243.2	ENSP00000475489	Q99550	0	UPI00001FB90F	0	0	0	0	0	0	chr12:g.123218881_123218883dup	0	0.916
chr12	123258145	rs63406760	TG	T	104	152	1281	0.686	-	downstream_gene_variant	MODIFIER	C12orf65	ENSG00000130921	Transcript	ENST00000253233.5	protein_coding	0	0	0	0	0	0	0	0	0	rs63406760	187	1	0	deletion	HGNC	HGNC:26784	YES	1	P1	CCDS9244.1	ENSP00000253233	Q9H3J6	0	UPI000006ECC8	0	1	0	0	0	0	chr12:g.123258147del	0.651	0.149
chr12	130078674	rs112949019	AC	A	21	152	997	0.135	-	intergenic_variant	MODIFIER	0	0	0	0	0	0	0	0	0	0	0	0	0	0	rs112949019	0	0	0	deletion	0	0	0	0	0	0	0	0	0	0	0	0	0	0	0	0	chr12:g.130078675del	0.1667	0.1732
chr13	40650150	rs35369700	CTATA	C	92	152	1987	0.615	-	intron_variant	MODIFIER	FOXO1	ENSG00000150907	Transcript	ENST00000379561.6	protein_coding	0	1/2	ENST00000379561.6:c.630+15429_630+15432del	0	0	0	0	0	0	rs71718386	0	-1	0	deletion	HGNC	HGNC:3819	YES	1	P1	CCDS9371.1	ENSP00000368880	Q12778	0	UPI000013DC20	0	1	0	0	0	0	chr13:g.40650157_40650160del	0.5329	0.6051
chr13	40982954	rs149282647	CT	C	47	152	1059	0.314	-	intron_variant	MODIFIER	ELF1	ENSG00000120690	Transcript	ENST00000239882.7	protein_coding	0	1/8	ENST00000239882.7:c.-228-673del	0	0	0	0	0	0	rs149282647	0	-1	0	deletion	HGNC	HGNC:3316	YES	1	P3	CCDS9374.1	ENSP00000239882	P32519	A0A024RDU6	UPI000007071F	0	0	0	0	0	0	chr13:g.40982956del	0.0805	0.0023
chr13	46107375	rs35814191	TC	T	36	152	1403	0.237	-	upstream_gene_variant	MODIFIER	CPB2	ENSG00000080618	Transcript	ENST00000181383.10	protein_coding	0	0	0	0	0	0	0	0	0	rs35814191	2343	-1	0	deletion	HGNC	HGNC:2300	YES	1	P1	CCDS9401.1	ENSP00000181383	Q96IY4	0	UPI000013C764	0	0	0	0	0	0	chr13:g.46107377del	0.2809	0.3722
chr13	74128403	0	CA	C	138	152	1757	0.91	-	intergenic_variant	MODIFIER	0	0	0	0	0	0	0	0	0	0	0	0	0	0	rs66504755	0	0	0	deletion	0	0	0	0	0	0	0	0	0	0	0	0	0	0	0	0	chr13:g.74128406del	0.5467	0.062
chr13	107031170	rs148731571	G	GCTTAGATATTAC	20	152	2095	0.128	CTTAGATATTAC	intergenic_variant	MODIFIER	0	0	0	0	0	0	0	0	0	0	0	0	0	0	rs148731571	0	0	0	insertion	0	0	0	0	0	0	0	0	0	0	0	0	0	0	0	0	chr13:g.107031171_107031182dup	0.0353	0.0023
chr13	109159737	rs75900305	G	GC	40	152	2198	0.276	C	intron_variant	MODIFIER	MYO16	ENSG00000041515	Transcript	ENST00000457511.7	protein_coding	0	32/34	ENST00000457511.7:c.5165-5162dup	0	0	0	0	0	0	rs75900305	0	1	0	insertion	HGNC	HGNC:29822	YES	1	A2	CCDS73598.1	ENSP00000401633	0	F8W883	UPI00002375AE	0	0	0	0	0	2	chr13:g.109159739dup	0.279	0.0741
chr14	35046400	rs4007475	TGG	T	52	152	2187	0.346	-	upstream_gene_variant	MODIFIER	FAM177A1	ENSG00000151327	Transcript	ENST00000280987.8	protein_coding	0	0	0	0	0	0	0	0	0	rs4007475	1	1	0	deletion	HGNC	HGNC:19829	YES	1	P3	CCDS9653.2	ENSP00000280987	Q8N128	0	UPI00005A8F3C	0	0	0	0	0	0	chr14:g.35046402_35046403del	0	0
chr14	35412760	rs34332679	G	GA	151	152	1834	0.994	A	intergenic_variant	MODIFIER	0	0	0	0	0	0	0	0	0	0	0	0	0	0	rs34332679	0	0	0	insertion	0	0	0	0	0	0	0	0	0	0	0	0	0	0	0	0	chr14:g.35412767dup	0	0.5923
chr14	37627796	rs111914382	T	TG	21	152	2133	0.147	G	intron_variant	MODIFIER	TTC6	ENSG00000139865	Transcript	ENST00000553443.5	protein_coding	0	1/30	ENST00000553443.5:c.939+4797dup	0	0	0	0	0	0	rs111914382	0	1	0	insertion	HGNC	HGNC:19739	0	5	P1	0	ENSP00000451131	0	G3V3A5	UPI00021CF1B4	0	0	0	0	0	4	chr14:g.37627800dup	0.1839	0.0923
chr14	58287055	rs35995659	C	CTT	104	150	1092	0.701	TT	intron_variant&non_coding_transcript_variant	MODIFIER	PSMA3-AS1	ENSG00000257621	Transcript	ENST00000554360.5	antisense	0	2/4	ENST00000554360.5:n.249-1300_249-1299insAA	0	0	0	0	0	0	rs35995659	0	-1	0	insertion	HGNC	HGNC:26445	YES	1	0	0	0	0	0	0	0	0	0	0	0	0	chr14:g.58287055_58287056insTT	0.8141	0.9894
chr14	64796872	rs3215645	C	CT	20	152	2573	0.128	T	intron_variant	MODIFIER	SPTB	ENSG00000070182	Transcript	ENST00000644917.1	protein_coding	0	10/35	ENST00000644917.1:c.1183-158dup	0	0	0	0	0	0	rs3215645	0	-1	0	insertion	HGNC	HGNC:11274	YES	0	P4	CCDS32099.1	ENSP00000495909	P11277	0	UPI000053030D	0	1	0	0	0	0	chr14:g.64796875dup	0.4681	0.7005
chr14	74493665	rs3047739	TGG	T	118	152	1758	0.782	-	upstream_gene_variant	MODIFIER	ISCA2	ENSG00000165898	Transcript	ENST00000556816.5	protein_coding	0	0	0	0	0	0	0	0	0	rs3047739	53	1	0	deletion	HGNC	HGNC:19857	YES	1	P1	CCDS32122.1	ENSP00000452007	Q86U28	0	UPI00001C1F73	0	1	0	0	0	0	chr14:g.74493671_74493672del	0.6448	0.736
chr14	77396336	rs11361923	GC	G	50	150	795	0.338	-	intron_variant	MODIFIER	NOXRED1	ENSG00000165555	Transcript	ENST00000380835.6	protein_coding	0	5/5	ENST00000380835.6:c.906-1532del	0	0	0	0	0	0	rs11361923	0	-1	0	deletion	HGNC	HGNC:20487	YES	1	P1	CCDS45142.1	ENSP00000370215	Q6NXP6	0	UPI0000407F20	0	0	0	0	0	0	chr14:g.77396338del	0.4762	0.8101
chr14	91925127	rs11277734	TAAATC	T	35	152	1933	0.237	-	intron_variant	MODIFIER	FBLN5	ENSG00000140092	Transcript	ENST00000342058.8	protein_coding	0	4/10	ENST00000342058.8:c.379+11815_379+11819del	0	0	0	0	0	0	rs149364745	0	-1	0	deletion	HGNC	HGNC:3602	YES	1	P1	CCDS9898.1	ENSP00000345008	Q9UBX5	A0A024R6G3	UPI0000001070	0	1	0	0	0	0	chr14:g.91925130_91925134del	0.2566	0.1271
chr14	103105358	0	C	CTG	16	152	1309	0.103	TG	intron_variant	MODIFIER	EXOC3L4	ENSG00000205436	Transcript	ENST00000380069.7	protein_coding	0	6/10	ENST00000380069.7:c.1466+310_1466+311dup	0	0	0	0	0	0	rs139269536	0	1	0	insertion	HGNC	HGNC:20120	YES	1	P1	CCDS32163.1	ENSP00000369409	Q17RC7	0	UPI0000425FC1	0	0	0	0	0	25	chr14:g.103105382_103105383dup	0.1963	0.0734
chr14	104745924	rs10623258	C	CTT	119	152	2352	0.788	TT	intron_variant	MODIFIER	ADSSL1	ENSG00000185100	Transcript	ENST00000332972.9	protein_coding	0	11/12	ENST00000332972.9:c.1301-312_1301-311insTT	0	0	0	0	0	0	rs10623258	0	1	0	insertion	HGNC	HGNC:20093	YES	1	0	CCDS9991.1	ENSP00000333019	Q8N142	0	UPI00001D6A2D	0	1	0	0	0	0	chr14:g.104745924_104745925insTT	0.6296	0.7368
chr15	66651883	rs11377084	T	TA	94	152	1461	0.609	A	intron_variant&non_coding_transcript_variant	MODIFIER	LINC01169	ENSG00000259471	Transcript	ENST00000558797.1	lincRNA	0	1/4	ENST00000558797.1:n.60-12479_60-12478insA	0	0	0	0	0	0	rs11377084	0	1	0	insertion	HGNC	HGNC:49541	YES	1	0	0	0	0	0	0	0	0	0	0	0	0	chr15:g.66651883_66651884insA	0.6899	0.9418
chr15	75000391	0	A	AT	26	152	687	0.186	T	intron_variant	MODIFIER	SCAMP5	ENSG00000198794	Transcript	ENST00000361900.10	protein_coding	0	2/7	ENST00000361900.10:c.-49+3086dup	0	0	0	0	0	0	rs35154717	0	1	0	insertion	HGNC	HGNC:30386	YES	2	P1	CCDS45306.1	ENSP00000355387	Q8TAC9	A0A0A8K8F5	UPI00000700E5	0	0	0	0	0	11	chr15:g.75000402dup	0.3768	0.4259
chr15	75637959	rs59356490	ATAATAAG	A	38	152	2167	0.244	-	downstream_gene_variant	MODIFIER	IMP3	ENSG00000177971	Transcript	ENST00000314852.2	protein_coding	0	0	0	0	0	0	0	0	0	rs67079557	1119	-1	0	deletion	HGNC	HGNC:14497	YES	2	P1	CCDS10282.1	ENSP00000326981	Q9NV31	0	UPI0000037BF5	0	0	0	0	0	0	chr15:g.75637961_75637967del	0.394	0.5166
chr15	78859924	0	A	ACT	19	152	834	0.128	CT	downstream_gene_variant	MODIFIER	RPL21P116	ENSG00000243711	Transcript	ENST00000482506.1	processed_pseudogene	0	0	0	0	0	0	0	0	0	rs35745826	3322	-1	0	insertion	HGNC	HGNC:36101	YES	0	0	0	0	0	0	0	0	0	0	0	0	0	chr15:g.78859927_78859928dup	0.1767	0.205
chr16	30976059	rs67517081	GT	G	84	152	2461	0.538	-	intron_variant	MODIFIER	SETD1A	ENSG00000099381	Transcript	ENST00000262519.14	protein_coding	0	13/18	ENST00000262519.14:c.3359-3084del	0	0	0	0	0	0	rs67517081	0	1	0	deletion	HGNC	HGNC:29010	YES	1	P1	CCDS32435.1	ENSP00000262519	O15047	0	UPI00001C1FA9	0	1	0	0	0	1	chr16:g.30976061del	0.5958	0.5643
chr16	56967362	rs200751500	AC	A	40	150	1106	0.273	-	intron_variant	MODIFIER	CETP	ENSG00000087237	Transcript	ENST00000200676.8	protein_coding	0	2/15	ENST00000200676.8:c.234-2023del	0	0	0	0	0	0	rs200751500	0	1	0	deletion	HGNC	HGNC:1869	YES	1	P1	CCDS10772.1	ENSP00000200676	P11597	A0A0S2Z3F6	UPI000013C62C	0	1	0	0	0	0	chr16:g.56967363del	0.203	0.059
chr16	67795860	0	TAAAC	T	25	150	733	0.169	-	intron_variant	MODIFIER	RANBP10	ENSG00000141084	Transcript	ENST00000317506.8	protein_coding	0	2/13	ENST00000317506.8:c.347+9564_347+9567del	0	0	0	0	0	0	rs147766666	0	-1	0	deletion	HGNC	HGNC:29285	YES	1	P2	CCDS32469.1	ENSP00000316589	Q6VN20	0	UPI00001C1FA6	0	0	0	0	0	0	chr16:g.67795880_67795883del	0.1242	0.2413
chr16	68766738	rs11426768	C	CT	104	150	1035	0.695	T	intron_variant	MODIFIER	CDH1	ENSG00000039068	Transcript	ENST00000261769.10	protein_coding	0	2/15	ENST00000261769.10:c.163+28336dup	0	0	0	0	0	0	rs11426768	0	1	0	insertion	HGNC	HGNC:1748	YES	1	P2	CCDS10869.1	ENSP00000261769	P12830	A0A0U2ZQU7	UPI00000341EF	0	1	0	0	0	9	chr16:g.68766747dup	0	0.7542
chr16	82039248	0	T	TAC	95	152	1447	0.622	AC	intron_variant	MODIFIER	HSD17B2	ENSG00000086696	Transcript	ENST00000199936.9	protein_coding	0	1/4	ENST00000199936.9:c.265+3582_265+3583dup	0	0	0	0	0	0	rs56169712	0	1	0	insertion	HGNC	HGNC:5211	YES	1	P1	CCDS10936.1	ENSP00000199936	P37059	0	UPI000004C78E	0	0	0	0	0	24	chr16:g.82039271_82039272dup	0.4525	0.4206
chr16	85672810	rs3060245	ATTATTTC	A	11	152	1825	0.071	-	downstream_gene_variant	MODIFIER	GINS2	ENSG00000131153	Transcript	ENST00000253462.8	protein_coding	0	0	0	0	0	0	0	0	0	rs3060245	3381	-1	0	deletion	HGNC	HGNC:24575	YES	1	P1	CCDS10953.1	ENSP00000253462	Q9Y248	0	UPI000006D930	0	0	0	0	0	0	chr16:g.85672814_85672820del	0.1569	0.0378
chr16	85902783	0	T	TGGTGGCTGCA	145	152	2771	0.955	GGTGGCTGCA	intron_variant	MODIFIER	IRF8	ENSG00000140968	Transcript	ENST00000268638.10	protein_coding	0	1/8	ENST00000268638.10:c.-1-228_-1-219dup	0	0	0	0	0	0	rs144009594	0	1	0	insertion	HGNC	HGNC:5358	YES	1	P1	CCDS10956.1	ENSP00000268638	Q02556	0	UPI000012D188	0	1	0	0	0	13	chr16:g.85902787_85902796dup	0.6512	0.8608
chr16	88730362	rs111350029	G	GGGAGGC	123	152	1670	0.801	GGAGGC	intron_variant	MODIFIER	PIEZO1	ENSG00000103335	Transcript	ENST00000301015.14	protein_coding	0	22/50	ENST00000301015.14:c.3196+1338_3196+1343dup	0	0	0	0	0	0	rs111350029	0	-1	0	insertion	HGNC	HGNC:28993	YES	1	P1	CCDS54058.1	ENSP00000301015	Q92508	0	UPI0001B300F3	0	1	0	0	0	0	chr16:g.88730365_88730370dup	0	0.8472
chr17	4665658	rs68190844	CTA	C	152	152	2588	1	-	downstream_gene_variant	MODIFIER	PELP1	ENSG00000141456	Transcript	ENST00000572293.5	protein_coding	0	0	0	0	0	0	0	0	0	rs68190844	4114	-1	0	deletion	HGNC	HGNC:30134	YES	1	P2	CCDS58503.2	ENSP00000460300	0	C9JFV4	UPI0001AE6688	0	0	0	0	0	0	chr17:g.4665661_4665662del	0.8676	0.7852
chr17	5279908	rs138171347	AAAAT	A	69	152	915	0.449	-	upstream_gene_variant	MODIFIER	RABEP1	ENSG00000029725	Transcript	ENST00000537505.6	protein_coding	0	0	0	0	0	0	0	0	0	rs138171347	2372	1	0	deletion	HGNC	HGNC:17677	YES	1	P1	CCDS45592.1	ENSP00000445408	Q15276	0	UPI00000745A5	0	1	0	0	0	0	chr17:g.5279912_5279915del	0.741	0.7738
chr17	8770823	rs11317767	GT	G	47	152	782	0.314	-	intergenic_variant	MODIFIER	0	0	0	0	0	0	0	0	0	0	0	0	0	0	rs11317767	0	0	0	deletion	0	0	0	0	0	0	0	0	0	0	0	0	0	0	0	0	chr17:g.8770832del	0.3728	0.4803
chr17	16268373	rs74267027	CTT	C	79	152	2170	0.519	-	intron_variant	MODIFIER	PIGL	ENSG00000108474	Transcript	ENST00000225609.9	protein_coding	0	2/6	ENST00000225609.9:c.336-31512_336-31511del	0	0	0	0	0	0	rs74267027	0	1	0	deletion	HGNC	HGNC:8966	YES	1	P1	CCDS11176.1	ENSP00000225609	Q9Y2B2	0	UPI0000131AB3	0	1	0	0	0	2	chr17:g.16268376_16268377del	0	0
chr17	27647574	0	A	AATTATT	63	152	1494	0.423	ATTATT	intron_variant	MODIFIER	LGALS9	ENSG00000168961	Transcript	ENST00000395473.7	protein_coding	0	10/10	ENST00000395473.7:c.921+153_921+158dup	0	0	0	0	0	0	rs113216780	0	1	0	insertion	HGNC	HGNC:6570	YES	1	P3	CCDS11222.1	ENSP00000378856	O00182	A0A024QZ55	UPI000012E437	0	0	0	0	0	16	chr17:g.27647585_27647590dup	0.2384	0.1619
chr17	29634543	0	GATTATT	G	57	150	790	0.39	-	intron_variant	MODIFIER	SSH2	ENSG00000141298	Transcript	ENST00000540801.6	protein_coding	0	15/15	ENST00000540801.6:c.2262+1419_2262+1424del	0	0	0	0	0	0	rs138491296	0	-1	0	deletion	HGNC	HGNC:30580	YES	2	A2	CCDS74024.1	ENSP00000444743	0	F5H527	UPI0002065A97	0	0	0	0	0	0	chr17:g.29634562_29634567del	0.3588	0.3707
chr17	29744860	0	AGT	A	75	152	1607	0.5	-	intron_variant	MODIFIER	SSH2	ENSG00000141298	Transcript	ENST00000540801.6	protein_coding	0	3/15	ENST00000540801.6:c.189-41800_189-41799del	0	0	0	0	0	0	rs71689248	0	-1	0	deletion	HGNC	HGNC:30580	YES	2	A2	CCDS74024.1	ENSP00000444743	0	F5H527	UPI0002065A97	0	0	0	0	0	0	chr17:g.29744901_29744902del	0.4425	0.2292
chr17	34321859	rs11342894	CA	C	68	152	1912	0.442	-	downstream_gene_variant	MODIFIER	CCL8	ENSG00000108700	Transcript	ENST00000394620.2	protein_coding	0	0	0	0	0	0	0	0	0	rs11342894	458	1	0	deletion	HGNC	HGNC:10635	YES	1	P1	CCDS11280.1	ENSP00000378118	P80075	0	UPI000002FE45	0	0	0	0	0	0	chr17:g.34321860del	0.2284	0.0703
chr17	39848676	rs34233420	GATTT	G	44	152	1455	0.282	-	intron_variant	MODIFIER	IKZF3	ENSG00000161405	Transcript	ENST00000346872.8	protein_coding	0	1/7	ENST00000346872.8:c.7+15440_7+15443del	0	0	0	0	0	0	rs34233420	0	-1	0	deletion	HGNC	HGNC:13178	YES	1	P1	CCDS11346.1	ENSP00000344544	Q9UKT9	0	UPI000006E6CC	0	1	0	0	0	0	chr17:g.39848681_39848684del	0.3143	0.1815
chr17	40008179	0	TTTTA	T	42	150	948	0.273	-	downstream_gene_variant	MODIFIER	AC090844.3	ENSG00000265799	Transcript	ENST00000583462.1	lincRNA	0	0	0	0	0	0	0	0	0	rs139156536	4043	-1	0	deletion	Clone_based_ensembl_gene	0	YES	3	0	0	0	0	0	0	0	0	0	0	0	0	chr17:g.40008203_40008206del	0.5441	0.7905
chr17	40614389	rs11464691	T	TA	117	150	855	0.786	A	intergenic_variant	MODIFIER	0	0	0	0	0	0	0	0	0	0	0	0	0	0	rs11464691	0	0	0	insertion	0	0	0	0	0	0	0	0	0	0	0	0	0	0	0	0	chr17:g.40614390dup	0.6947	0.8238
chr17	43125988	rs8176071	G	GTGT	48	152	1984	0.333	TGT	upstream_gene_variant	MODIFIER	BRCA1	ENSG00000012048	Transcript	ENST00000471181.7	protein_coding	0	0	0	0	0	0	0	0	0	rs8176071	505	-1	0	insertion	HGNC	HGNC:1100	YES	1	P4	CCDS11456.2	ENSP00000418960	P38398	0	UPI0000E0360B	0	1	0	0	0	0	chr17:g.43125990_43125992dup	0.3526	0.2179
chr17	44377654	rs25552	TGAGCCCCTG	T	66	152	1795	0.436	-	intron_variant	MODIFIER	ITGA2B	ENSG00000005961	Transcript	ENST00000262407.5	protein_coding	0	21/29	ENST00000262407.5:c.2187+35_2187+43del	0	0	0	0	0	0	rs34603233&TMP_ESP_17_42455023_42455031	0	-1	0	deletion	HGNC	HGNC:6138	YES	1	P1	CCDS32665.1	ENSP00000262407	P08514	0	UPI00001868B8	0	1	0	0	0	0	chr17:g.44377656_44377664del	0.3942	0.4191
chr17	49388381	rs10667251	A	ATCT	65	152	2553	0.417	TCT	intron_variant&non_coding_transcript_variant	MODIFIER	AC091180.5	ENSG00000262039	Transcript	ENST00000576461.1	antisense	0	2/2	ENST00000576461.1:n.270+15296_270+15298dup	0	0	0	0	0	0	rs10667251	0	1	0	insertion	Clone_based_ensembl_gene	0	YES	5	0	0	0	0	0	0	0	0	0	0	0	3	chr17:g.49388382_49388384dup	0.4659	0.6301
chr17	58251298	0	GA	G	15	152	923	0.096	-	intron_variant	MODIFIER	LPO	ENSG00000167419	Transcript	ENST00000262290.8	protein_coding	0	7/12	ENST00000262290.8:c.780+687del	0	0	0	0	0	0	rs11337012	0	1	0	deletion	HGNC	HGNC:6678	YES	1	P1	CCDS32689.1	ENSP00000262290	P22079	0	UPI0000131631	0	0	0	0	0	9	chr17:g.58251308del	0.2049	0.2973
chr17	59849030	0	GT	G	68	150	737	0.468	-	upstream_gene_variant	MODIFIER	RNU6-450P	ENSG00000201524	Transcript	ENST00000364654.1	snRNA	0	0	0	0	0	0	0	0	0	rs11332131	1487	-1	0	deletion	HGNC	HGNC:47413	YES	0	0	0	0	0	0	0	0	0	0	0	0	0	chr17:g.59849041del	0.624	0.8926
chr17	59850065	0	AT	A	44	152	952	0.288	-	upstream_gene_variant	MODIFIER	RNU6-450P	ENSG00000201524	Transcript	ENST00000364654.1	snRNA	0	0	0	0	0	0	0	0	0	rs112721625	2522	-1	0	deletion	HGNC	HGNC:47413	YES	0	0	0	0	0	0	0	0	0	0	0	0	0	chr17:g.59850076del	0.4135	0.4244
chr17	67966422	rs5821446	A	AT	87	152	1651	0.571	T	intron_variant	MODIFIER	BPTF	ENSG00000171634	Transcript	ENST00000306378.11	protein_coding	0	25/27	ENST00000306378.11:c.8455-148dup	0	0	0	0	0	0	rs5821446	0	1	0	insertion	HGNC	HGNC:3581	YES	1	0	CCDS11673.1	ENSP00000307208	Q12830	0	UPI00002263BF	0	1	0	0	0	2	chr17:g.67966424dup	0.5409	0.329
chr17	74700953	rs77936863	TA	T	20	152	1924	0.128	-	intron_variant	MODIFIER	CD300LF	ENSG00000186074	Transcript	ENST00000583937.5	protein_coding	0	3/6	ENST00000583937.5:c.491+2081del	0	0	0	0	0	0	rs77936863	0	-1	0	deletion	HGNC	HGNC:29883	YES	2	A2	CCDS74152.1	ENSP00000462309	0	J3KS52	UPI0001AE66CB	0	0	0	0	0	0	chr17:g.74700954del	0.4581	0.0651
chr17	75826516	rs5822105	G	GC	29	152	1771	0.186	C	downstream_gene_variant	MODIFIER	UNK	ENSG00000132478	Transcript	ENST00000589666.6	protein_coding	0	0	0	0	0	0	0	0	0	rs5822105	717	1	0	insertion	HGNC	HGNC:29369	YES	1	P1	CCDS45778.2	ENSP00000464893	Q9C0B0	A0A024R8N4	UPI00001C1FC3	0	0	0	0	0	0	chr17:g.75826517dup	0.5276	0.9599
chr17	82723984	0	C	CA	27	150	729	0.175	A	intron_variant	MODIFIER	FN3KRP	ENSG00000141560	Transcript	ENST00000269373.11	protein_coding	0	4/5	ENST00000269373.11:c.468+1108dup	0	0	0	0	0	0	rs35203608	0	1	0	insertion	HGNC	HGNC:25700	YES	1	P1	CCDS11817.1	ENSP00000269373	Q9HA64	A0A140VK84	UPI000006F7D6	0	0	0	0	0	10	chr17:g.82723994dup	0.4559	0.4584
chr18	9617721	0	TA	T	142	152	1151	0.923	-	upstream_gene_variant	MODIFIER	PPP4R1	ENSG00000154845	Transcript	ENST00000400556.7	protein_coding	0	0	0	0	0	0	0	0	0	rs11315757	3164	-1	0	deletion	HGNC	HGNC:9320	YES	1	P4	CCDS42412.1	ENSP00000383402	Q8TF05	0	UPI000006D6DE	0	0	0	0	0	0	chr18:g.9617731del	0	0
chr18	26923542	rs2307561	AAGTGTT	A	88	152	1446	0.577	-	intron_variant	MODIFIER	CHST9	ENSG00000154080	Transcript	ENST00000618847.5	protein_coding	0	5/5	ENST00000618847.5:c.241-6198_241-6193del	0	0	0	0	0	0	rs2307561	0	-1	0	deletion	HGNC	HGNC:19898	YES	1	P1	CCDS42422.1	ENSP00000480991	Q7L1S5	A0A024RC28	UPI000006EC67	0	0	0	0	0	0	chr18:g.26923543_26923548del	0.3225	0.2519
chr18	26940223	0	G	GAA	15	152	1354	0.103	AA	intron_variant	MODIFIER	CHST9	ENSG00000154080	Transcript	ENST00000618847.5	protein_coding	0	5/5	ENST00000618847.5:c.240+4104_240+4105dup	0	0	0	0	0	0	rs528732638	0	-1	0	insertion	HGNC	HGNC:19898	YES	1	P1	CCDS42422.1	ENSP00000480991	Q7L1S5	A0A024RC28	UPI000006EC67	0	0	0	0	0	0	chr18:g.26940231_26940232dup	0.131	0.0635
chr18	27821240	rs36194942	AT	A	120	152	1936	0.795	-	intergenic_variant	MODIFIER	0	0	0	0	0	0	0	0	0	0	0	0	0	0	rs36194942	0	0	0	deletion	0	0	0	0	0	0	0	0	0	0	0	0	0	0	0	0	chr18:g.27821247del	0.5589	0.4871
chr18	46236830	0	GT	G	38	150	774	0.247	-	intron_variant	MODIFIER	C18orf25	ENSG00000152242	Transcript	ENST00000615052.5	protein_coding	0	2/4	ENST00000615052.5:c.716-3165del	0	0	0	0	0	0	rs11356507	0	1	0	deletion	HGNC	HGNC:28172	YES	5	P4	CCDS42430.1	ENSP00000481626	Q96B23	0	UPI0000071DC1	0	0	0	0	0	9	chr18:g.46236840del	0.4641	0.3449
chr18	46265917	rs3842397	CTT	C	48	152	1758	0.308	-	3_prime_UTR_variant	MODIFIER	C18orf25	ENSG00000152242	Transcript	ENST00000615052.5	protein_coding	5/5	0	ENST00000615052.5:c.*2800_*2801del	0	4382-4383/5456	0	0	0	0	rs3842397	0	1	0	deletion	HGNC	HGNC:28172	YES	5	P4	CCDS42430.1	ENSP00000481626	Q96B23	0	UPI0000071DC1	0	0	0	0	0	0	chr18:g.46265918_46265919del	0.3241	0.1467
chr18	69862728	rs35977166	TACTC	T	94	152	1307	0.628	-	3_prime_UTR_variant	MODIFIER	CD226	ENSG00000150637	Transcript	ENST00000582621.6	protein_coding	6/6	0	ENST00000582621.6:c.*1582_*1585del	0	3060-3063/12518	0	0	0	0	rs35977166	0	-1	0	deletion	HGNC	HGNC:16961	YES	1	P1	CCDS11997.1	ENSP00000461947	Q15762	0	UPI000013DC05	0	0	0	0	0	0	chr18:g.69862732_69862735del	0.4677	0.2587
chr19	1014538	rs3216950	ACGTGATGGGG	A	29	152	2322	0.186	-	downstream_gene_variant	MODIFIER	GRIN3B	ENSG00000116032	Transcript	ENST00000234389.3	protein_coding	0	0	0	0	0	0	0	0	0	rs67806247	4807	1	0	deletion	HGNC	HGNC:16768	YES	1	P1	CCDS32861.1	ENSP00000234389	O60391	0	UPI000004064B	0	0	0	0	0	0	chr19:g.1014551_1014560del	0.4347	0.6725
chr19	1164198	rs35971149	CT	C	74	152	2094	0.487	-	intron_variant	MODIFIER	SBNO2	ENSG00000064932	Transcript	ENST00000361757.8	protein_coding	0	1/31	ENST00000361757.8:c.-126-9797del	0	0	0	0	0	0	rs35971149	0	-1	0	deletion	HGNC	HGNC:29158	YES	1	P4	CCDS45894.1	ENSP00000354733	Q9Y2G9	0	UPI0000140680	0	0	0	0	0	0	chr19:g.1164199del	0.2933	0.0741
chr19	2181757	rs576345045	CCCAGCA	C	9	152	1369	0.064	-	intron_variant	MODIFIER	DOT1L	ENSG00000104885	Transcript	ENST00000398665.8	protein_coding	0	2/27	ENST00000398665.8:c.125+1007_125+1012del	0	0	0	0	0	0	rs576345045	0	1	0	deletion	HGNC	HGNC:24948	YES	1	P1	CCDS42460.1	ENSP00000381657	Q8TEK3	0	UPI000002A839	0	0	0	0	0	5	chr19:g.2181763_2181768del	0.0627	0.028
chr19	7700506	0	CTTTA	C	141	152	1508	0.929	-	intron_variant	MODIFIER	FCER2	ENSG00000104921	Transcript	ENST00000346664.9	protein_coding	0	1/10	ENST00000346664.9:c.-85-665_-85-662del	0	0	0	0	0	0	rs113893384	0	-1	0	deletion	HGNC	HGNC:3612	YES	1	P2	CCDS12184.1	ENSP00000264072	P06734	0	UPI000002BEF3	0	0	0	0	0	0	chr19:g.7700529_7700532del	0.7191	0.556
chr19	7716791	rs71179129	T	TTCTGGGGGC	17	152	2159	0.109	TCTGGGGGC	intergenic_variant	MODIFIER	0	0	0	0	0	0	0	0	0	0	0	0	0	0	rs145827860	0	0	0	insertion	0	0	0	0	0	0	0	0	0	0	0	0	0	0	0	0	chr19:g.7716799_7716800insCTCTGGGGG	0.2173	0.0469
chr19	10228309	0	TCAAAACAAAA	T	9	152	1915	0.064	-	intron_variant	MODIFIER	S1PR2	ENSG00000267534	Transcript	ENST00000646641.1	protein_coding	0	1/1	ENST00000646641.1:c.-43+2885_-43+2894del	0	0	0	0	0	0	rs140658666	0	-1	0	deletion	HGNC	HGNC:3169	YES	0	P1	CCDS12229.1	ENSP00000496438	O95136	A0A024R7B2	UPI000014012A	0	1	0	0	0	0	chr19:g.10228330_10228339del	0.1178	0.0787
chr19	10236793	rs201605619	CTTTTTTTTTT	C	84	152	1230	0.538	-	regulatory_region_variant	MODIFIER	0	0	RegulatoryFeature	ENSR00000584247	CTCF_binding_site	0	0	0	0	0	0	0	0	0	rs201605619	0	0	0	deletion	0	0	0	0	0	0	0	0	0	0	0	0	0	0	0	0	chr19:g.10236802_10236811del	0.4519	0.143
chr19	10584673	rs148285494	AAGGAAGGT	A	130	152	1442	0.853	-	intron_variant	MODIFIER	AP1M2	ENSG00000129354	Transcript	ENST00000590923.5	protein_coding	0	1/11	ENST00000590923.5:c.43-611_43-604del	0	0	0	0	0	0	rs148285494	0	-1	0	deletion	HGNC	HGNC:558	YES	1	A1	CCDS77234.1	ENSP00000465685	Q9Y6Q5	0	UPI000002A2E4	0	0	0	0	0	0	chr19:g.10584677_10584684del	0	0
chr19	14381256	rs111896493	C	CTGAG	34	152	1663	0.224	TGAG	upstream_gene_variant	MODIFIER	ADGRE5	ENSG00000123146	Transcript	ENST00000242786.6	protein_coding	0	0	0	0	0	0	0	0	0	rs111896493	187	1	0	insertion	HGNC	HGNC:1711	YES	1	P1	CCDS32929.1	ENSP00000242786	P48960	0	UPI0000161C9A	0	0	0	0	0	0	chr19:g.14381259_14381262dup	0.4099	0.6921
chr19	15232553	rs145364311	ACT	A	13	152	1377	0.083	-	upstream_gene_variant	MODIFIER	EPHX3	ENSG00000105131	Transcript	ENST00000221730.8	protein_coding	0	0	0	0	0	0	0	0	0	rs145364311	106	-1	0	deletion	HGNC	HGNC:23760	YES	1	P1	CCDS12327.1	ENSP00000221730	Q9H6B9	A0A024R7F3	UPI000007047E	0	0	0	0	0	0	chr19:g.15232555_15232556del	0.2181	0.441
chr19	16422414	0	C	CT	25	152	940	0.16	T	intron_variant	MODIFIER	EPS15L1	ENSG00000127527	Transcript	ENST00000455140.7	protein_coding	0	9/23	ENST00000455140.7:c.793-939dup	0	0	0	0	0	0	rs57143961	0	-1	0	insertion	HGNC	HGNC:24634	YES	2	P1	CCDS58654.1	ENSP00000393313	Q9UBC2	0	UPI0000D4C04A	0	1	0	0	0	0	chr19:g.16422423dup	0.2003	0.2655
chr19	17141573	rs59922977	T	TC	68	152	2148	0.442	C	intron_variant	MODIFIER	MYO9B	ENSG00000099331	Transcript	ENST00000595618.5	protein_coding	0	2/39	ENST00000595618.5:c.841-3822dup	0	0	0	0	0	0	rs59922977	0	1	0	insertion	HGNC	HGNC:7609	YES	1	P2	CCDS46010.1	ENSP00000471457	Q13459	0	UPI000020367C	0	1	0	0	0	2	chr19:g.17141575dup	0.4798	0.7413
chr19	18402007	rs5827412	TAGAAAAAAA	T	32	152	1905	0.205	-	upstream_gene_variant	MODIFIER	LRRC25	ENSG00000175489	Transcript	ENST00000339007.4	protein_coding	0	0	0	0	0	0	0	0	0	rs5827412	4386	-1	0	deletion	HGNC	HGNC:29806	YES	1	P1	CCDS12377.1	ENSP00000340983	Q8N386	0	UPI000013EEF4	0	0	0	0	0	0	chr19:g.18402008_18402016del	0.3994	0.5923
chr19	19684647	rs72396995	TAACTC	T	32	152	1184	0.205	-	downstream_gene_variant	MODIFIER	ZNF101	ENSG00000181896	Transcript	ENST00000592502.2	protein_coding	0	0	0	0	0	0	0	0	0	rs140128821	1142	1	0	deletion	HGNC	HGNC:12881	YES	1	P1	CCDS32971.1	ENSP00000468049	Q8IZC7	0	UPI0000074138	0	0	0	0	0	0	chr19:g.19684649_19684653del	0.2254	0.2065
chr19	32579738	0	TA	T	149	152	1029	0.981	-	upstream_gene_variant	MODIFIER	PDCD5	ENSG00000105185	Transcript	ENST00000590247.7	protein_coding	0	0	0	0	0	0	0	0	0	rs71176136	1451	1	0	deletion	HGNC	HGNC:8764	YES	1	P1	CCDS12423.1	ENSP00000466214	O14737	0	UPI00001313D8	0	0	0	0	0	0	chr19:g.32579749del	0.8476	0.9493
chr19	40855667	0	A	AT	133	152	1374	0.878	T	intron_variant&NMD_transcript_variant	MODIFIER	AC008537.1	ENSG00000268797	Transcript	ENST00000601627.1	nonsense_mediated_decay	0	1/3	ENST00000601627.1:c.120-36314dup	0	0	0	0	0	0	rs5828081	0	1	cds_start_NF	insertion	Clone_based_ensembl_gene	0	YES	3	P1	0	ENSP00000469533	0	M0QY20	UPI0002A475C6	0	0	0	0	0	10	chr19:g.40855677dup	0	0
chr19	41427885	rs5828108	TGAG	T	38	152	1406	0.25	-	intron_variant	MODIFIER	B3GNT8	ENSG00000177191	Transcript	ENST00000321702.2	protein_coding	0	1/2	ENST00000321702.2:c.-319-318_-319-316del	0	0	0	0	0	0	rs5828108	0	-1	0	deletion	HGNC	HGNC:24139	YES	1	P1	CCDS12582.1	ENSP00000312700	Q7Z7M8	0	UPI0000140C01	0	0	0	0	0	0	chr19:g.41427889_41427891del	0	0
chr19	43125544	rs3085826	A	ACTTCT	43	152	1971	0.282	CTTCT	intron_variant&non_coding_transcript_variant	MODIFIER	AC004784.1	ENSG00000282943	Transcript	ENST00000635495.1	antisense	0	2/2	ENST00000635495.1:n.322+23846_322+23850dup	0	0	0	0	0	0	rs3085826	0	1	0	insertion	Clone_based_ensembl_gene	0	YES	5	0	0	0	0	0	0	0	0	0	0	0	6	chr19:g.43125546_43125550dup	0.1258	0.233
chr19	44918715	rs12721052	AG	A	17	152	1203	0.115	-	intron_variant	MODIFIER	APOC1	ENSG00000130208	Transcript	ENST00000588750.5	protein_coding	0	4/4	ENST00000588750.5:c.195-457del	0	0	0	0	0	0	rs12721052	0	1	0	deletion	HGNC	HGNC:607	YES	1	P1	CCDS12648.1	ENSP00000465356	P02654	A0A024R0T8	UPI0000125C19	0	0	0	0	0	0	chr19:g.44918716del	0.2568	0.2012
chr19	49548304	rs111476047	T	TTTGG	63	152	1657	0.404	TTGG	downstream_gene_variant	MODIFIER	RCN3	ENSG00000142552	Transcript	ENST00000270645.8	protein_coding	0	0	0	0	0	0	0	0	0	rs111476047	4671	1	0	insertion	HGNC	HGNC:21145	YES	1	P1	CCDS12771.1	ENSP00000270645	Q96D15	0	UPI000000D8C5	0	0	0	0	0	0	chr19:g.49548307_49548310dup	0.3464	0.5862
chr19	49587964	rs111544199	GT	G	57	152	939	0.365	-	intron_variant	MODIFIER	PRRG2	ENSG00000126460	Transcript	ENST00000246794.10	protein_coding	0	4/6	ENST00000246794.10:c.302-524del	0	0	0	0	0	0	rs111544199	0	1	0	deletion	HGNC	HGNC:9470	YES	2	P1	CCDS12773.1	ENSP00000246794	O14669	0	UPI0000137078	0	0	0	0	0	8	chr19:g.49587973del	0.4205	0.7731
chr19	51097514	rs36120499	TGA	T	44	152	2113	0.282	-	downstream_gene_variant	MODIFIER	CTU1	ENSG00000142544	Transcript	ENST00000421832.3	protein_coding	0	0	0	0	0	0	0	0	0	rs36120499	90	-1	0	deletion	HGNC	HGNC:29590	YES	2	P1	CCDS12824.1	ENSP00000390011	Q7Z7A3	0	UPI000013D897	0	0	0	0	0	0	chr19:g.51097517_51097518del	0.36	0.4372
chr19	51628767	0	CGT	C	53	150	1314	0.37	-	intron_variant	MODIFIER	AC018755.2	ENSG00000268500	Transcript	ENST00000599649.5	protein_coding	0	4/8	ENST00000599649.5:c.739+269_739+270del	0	0	0	0	0	0	rs34312547	0	-1	0	deletion	Clone_based_ensembl_gene	0	YES	1	P1	0	ENSP00000470259	0	0	UPI000011B40C	0	0	0	0	0	0	chr19:g.51628777_51628778del	0.1446	0.0204
chr20	1949438	0	CT	C	60	150	918	0.409	-	intron_variant&non_coding_transcript_variant	MODIFIER	PDYN-AS1	ENSG00000233896	Transcript	ENST00000446562.1	antisense	0	1/3	ENST00000446562.1:n.406+1800del	0	0	0	0	0	0	rs5839925	0	1	0	deletion	HGNC	HGNC:53462	0	2	0	0	0	0	0	0	0	0	0	0	0	12	chr20:g.1949451del	0.6208	0.795
chr20	2800116	rs67159741	GCGCGCGCGTGCACTGTGTGTGCGCGCA	G	26	152	1280	0.173	-	intron_variant	MODIFIER	CPXM1	ENSG00000088882	Transcript	ENST00000380605.3	protein_coding	0	1/13	ENST00000380605.3:c.172+258_172+284del	0	0	0	0	0	0	rs67159741	0	-1	0	deletion	HGNC	HGNC:15771	YES	1	P1	CCDS13033.1	ENSP00000369979	Q96SM3	0	UPI0000039DD0	0	0	0	0	0	0	chr20:g.2800123_2800149del	0.0893	0.003
chr20	3058572	rs11476520	GT	G	20	152	2137	0.128	-	intergenic_variant	MODIFIER	0	0	0	0	0	0	0	0	0	0	0	0	0	0	rs11476520	0	0	0	deletion	0	0	0	0	0	0	0	0	0	0	0	0	0	0	0	0	chr20:g.3058575del	0.3744	0.6437
chr20	32537780	0	CT	C	48	150	857	0.325	-	intron_variant	MODIFIER	NOL4L	ENSG00000197183	Transcript	ENST00000621426.6	protein_coding	0	1/10	ENST00000621426.6:c.322-9868del	0	0	0	0	0	0	rs5841107	0	-1	0	deletion	HGNC	HGNC:16106	YES	5	P2	CCDS74718.1	ENSP00000483523	0	A0A087X0N3	UPI000250792A	0	0	0	0	0	0	chr20:g.32537795del	0.5663	0.5741
chr20	35223006	rs11475465	TA	T	152	152	1196	1	-	upstream_gene_variant	MODIFIER	MMP24	ENSG00000125966	Transcript	ENST00000246186.8	protein_coding	0	0	0	0	0	0	0	0	0	rs11475465	3683	1	0	deletion	HGNC	HGNC:7172	YES	1	P1	CCDS46593.1	ENSP00000246186	Q9Y5R2	0	UPI000012F259	0	0	0	0	0	0	chr20:g.35223013del	0.9966	0.9985
chr20	44188393	rs11469764	CTGTGTG	C	30	152	2332	0.205	-	upstream_gene_variant	MODIFIER	JPH2	ENSG00000149596	Transcript	ENST00000372980.3	protein_coding	0	0	0	0	0	0	0	0	0	rs11469915	816	-1	0	deletion	HGNC	HGNC:14202	YES	5	P1	CCDS13325.1	ENSP00000362071	Q9BR39	0	UPI000012DAC2	0	1	0	0	0	0	chr20:g.44188403_44188408del	0.3405	0.4387
chr20	53956285	rs141973238	TTC	T	8	152	1780	0.051	-	intron_variant	MODIFIER	BCAS1	ENSG00000064787	Transcript	ENST00000395961.7	protein_coding	0	10/11	ENST00000395961.7:c.1416+1145_1416+1146del	0	0	0	0	0	0	rs141973238	0	-1	0	deletion	HGNC	HGNC:974	YES	1	P3	CCDS13444.1	ENSP00000379290	O75363	0	UPI000013D2E2	0	0	0	0	0	0	chr20:g.53956293_53956294del	0.132	0.0257
chr20	59023277	rs11471957	C	CAA	21	152	1960	0.135	AA	intron_variant	MODIFIER	TUBB1	ENSG00000101162	Transcript	ENST00000217133.1	protein_coding	0	2/3	ENST00000217133.1:c.167-213_167-212insAA	0	0	0	0	0	0	rs11471957	0	1	0	insertion	HGNC	HGNC:16257	YES	1	P1	CCDS13475.1	ENSP00000217133	Q9H4B7	0	UPI0000071B14	0	1	0	0	0	0	chr20:g.59023277_59023278insAA	0	0.1831
chr21	14999544	0	T	TA	85	152	1072	0.564	A	intron_variant	MODIFIER	NRIP1	ENSG00000180530	Transcript	ENST00000318948.7	protein_coding	0	3/3	ENST00000318948.7:c.-335+14799dup	0	0	0	0	0	0	rs11373143	0	-1	0	insertion	HGNC	HGNC:8001	YES	2	P1	CCDS13568.1	ENSP00000327213	P48552	0	UPI000004A0A8	0	0	0	0	0	0	chr21:g.14999554dup	0	0.8056
chr21	33974554	0	TA	T	129	152	1676	0.846	-	non_coding_transcript_exon_variant	MODIFIER	LINC00649	ENSG00000237945	Transcript	ENST00000427447.5	antisense	3/3	0	ENST00000427447.5:n.5995del	0	5988/9124	0	0	0	0	rs35542019	0	1	0	deletion	HGNC	HGNC:44305	0	1	0	0	0	0	0	0	0	0	0	0	0	7	chr21:g.33974562del	0.5992	0.4887
chr21	43207769	rs112348497	G	GC	9	152	2521	0.058	C	intergenic_variant	MODIFIER	0	0	0	0	0	0	0	0	0	0	0	0	0	0	rs112348497	0	0	0	insertion	0	0	0	0	0	0	0	0	0	0	0	0	0	0	0	0	chr21:g.43207771dup	0.2336	0.6165
chr22	17105825	rs56736183	ATCAC	A	80	152	2309	0.532	-	intron_variant	MODIFIER	IL17RA	ENSG00000177663	Transcript	ENST00000319363.10	protein_coding	0	10/12	ENST00000319363.10:c.944-23_944-20del	0	0	0	0	0	0	rs56736183	0	1	0	deletion	HGNC	HGNC:5985	YES	1	P3	CCDS13739.1	ENSP00000320936	Q96F46	0	UPI000005031F	0	1	0	0	0	4	chr22:g.17105830_17105833del	0.5555	0.4523
chr22	19774905	rs34331122	C	CTT	105	152	2689	0.686	TT	intron_variant	MODIFIER	TBX1	ENSG00000184058	Transcript	ENST00000329705.11	protein_coding	0	8/8	ENST00000329705.11:c.1010-4315_1010-4314insTT	0	0	0	0	0	0	rs34331122	0	1	0	insertion	HGNC	HGNC:11592	0	1	A2	CCDS13766.1	ENSP00000331176	O43435	0	UPI0000136A9C	0	1	0	0	0	0	chr22:g.19774905_19774906insTT	0	0.6921
chr22	29313674	0	G	GC	33	152	1453	0.212	C	intron_variant	MODIFIER	RASL10A	ENSG00000100276	Transcript	ENST00000216101.7	protein_coding	0	2/2	ENST00000216101.7:c.345-107dup	0	0	0	0	0	0	rs695646	0	-1	0	insertion	HGNC	HGNC:16954	YES	1	P1	CCDS13854.1	ENSP00000216101	Q92737	A0A024R1C8	UPI00001348FD	0	0	0	0	0	0	chr22:g.29313682dup	0.1214	0.143
chr22	34455672	rs35504497	TA	T	146	152	2935	0.962	-	intergenic_variant	MODIFIER	0	0	0	0	0	0	0	0	0	0	0	0	0	0	rs35504497	0	0	0	deletion	0	0	0	0	0	0	0	0	0	0	0	0	0	0	0	0	chr22:g.34455674del	0.8069	0.7814
chr22	35359776	rs5845222	TG	T	144	152	3053	0.949	-	intergenic_variant	MODIFIER	0	0	0	0	0	0	0	0	0	0	0	0	0	0	rs5845222	0	0	0	deletion	0	0	0	0	0	0	0	0	0	0	0	0	0	0	0	0	chr22:g.35359779del	0.6492	0.9433
chr22	39440967	rs10644269	C	CTT	151	152	1334	0.994	TT	downstream_gene_variant	MODIFIER	TAB1	ENSG00000100324	Transcript	ENST00000331454.3	protein_coding	0	0	0	0	0	0	0	0	0	rs10644269	4144	1	0	insertion	HGNC	HGNC:18157	0	1	0	CCDS13992.1	ENSP00000333049	Q15750	0	UPI0000074095	0	0	0	0	0	0	chr22:g.39440968_39440969insTT	0.8343	0.7481
chr22	42719513	rs66781836	CCTTT	C	73	152	2328	0.468	-	intron_variant	MODIFIER	A4GALT	ENSG00000128274	Transcript	ENST00000381278.4	protein_coding	0	1/2	ENST00000381278.4:c.-104+1280_-104+1283del	0	0	0	0	0	0	rs66781836	0	-1	0	deletion	HGNC	HGNC:18149	0	5	P1	CCDS14041.1	ENSP00000370678	Q9NPC4	A0A0S2Z5J1	UPI000003FF92	0	1	0	0	0	0	chr22:g.42719516_42719519del	0.482	0.1475
chr22	43153109	rs138177673	C	CTCTT	87	152	1257	0.571	TCTT	intron_variant	MODIFIER	TSPO	ENSG00000100300	Transcript	ENST00000396265.4	protein_coding	0	1/3	ENST00000396265.4:c.-30+893_-30+896dup	0	0	0	0	0	0	rs138177673	0	1	0	insertion	HGNC	HGNC:1158	YES	5	P1	CCDS33661.1	ENSP00000379563	B1AH88&P30536	0	UPI000013CC5C	0	0	0	0	0	7	chr22:g.43153113_43153116dup	0	0.8124
[truncated: 108 more columns]
