# Supplementary material for: Whole genome variation in 27 Mexican indigenous populations, demographic and biomedical insights
Source: PLoS One. 2021 Apr 8;16(4):e0249773. doi: 10.1371/journal.pone.0249773 (PMC8031408; doi:10.1371/journal.pone.0249773)
Supplement: S2 Data — (ZIP) [file pone.0249773.s004.zip › INDEL/commonfreq/76g.indel.common_freq.miRNA.tsv]

CHROM	POS	ID	REF	ALT	AC	AN	DP	AF_mx	Allele	Consequence	IMPACT	SYMBOL	Gene	Feature_type	Feature	BIOTYPE	EXON	INTRON	HGVSc	HGVSp	cDNA_position	CDS_position	Protein_position	Amino_acids	Codons	Existing_variation	DISTANCE	STRAND	FLAGS	VARIANT_CLASS	SYMBOL_SOURCE	HGNC_ID	CANONICAL	TSL	APPRIS	CCDS	ENSP	SWISSPROT	TREMBL	UNIPARC	SOURCE	GENE_PHENO	SIFT	PolyPhen	DOMAINS	HGVS_OFFSET	HGVSg	AF	AFR_AF
chr2	12737375	rs5829384	G	GA	85	152	2271	0.564	A	intron_variant	MODIFIER	TRIB2	ENSG00000071575	Transcript	ENST00000155926.8	protein_coding	0	2/2	ENST00000155926.8:c.564-2951_564-2950insA	0	0	0	0	0	0	rs5829384	0	1	0	insertion	HGNC	HGNC:30809	YES	1	P1	CCDS1683.1	ENSP00000155926	Q92519	0	UPI0000051C55	0	0	0	0	0	0	chr2:g.12737375_12737376insA	0.7123	0.7504
chr2	50696175	0	CGT	C	75	150	1221	0.5	-	intron_variant	MODIFIER	NRXN1	ENSG00000179915	Transcript	ENST00000404971.5	protein_coding	0	6/23	ENST00000404971.5:c.932-72562_932-72561del	0	0	0	0	0	0	rs201534178	0	-1	0	deletion	HGNC	HGNC:8008	YES	1	0	CCDS46282.1	ENSP00000385142	Q9ULB1	0	UPI00015A218A	0	1	0	0	0	0	chr2:g.50696212_50696213del	0	0
chr2	50696175	0	CGTGTGT	C	46	150	1221	0.312	-	intron_variant	MODIFIER	NRXN1	ENSG00000179915	Transcript	ENST00000404971.5	protein_coding	0	6/23	ENST00000404971.5:c.932-72566_932-72561del	0	0	0	0	0	0	rs200473527	0	-1	0	deletion	HGNC	HGNC:8008	YES	1	0	CCDS46282.1	ENSP00000385142	Q9ULB1	0	UPI00015A218A	0	1	0	0	0	0	chr2:g.50696208_50696213del	0	0
chr2	219058688	rs57408770	G	GAGA	63	152	2372	0.423	AGA	intron_variant	MODIFIER	IHH	ENSG00000163501	Transcript	ENST00000295731.7	protein_coding	0	1/2	ENST00000295731.7:c.316-997_316-995dup	0	0	0	0	0	0	rs71974827	0	-1	0	insertion	HGNC	HGNC:5956	YES	1	P1	CCDS33380.1	ENSP00000295731	Q14623	0	UPI0000035883	0	1	0	0	0	0	chr2:g.219058694_219058696dup	0.4944	0.4433
chr3	49274155	rs574629363	TG	T	8	152	1640	0.051	-	intron_variant	MODIFIER	C3orf62	ENSG00000188315	Transcript	ENST00000343010.8	protein_coding	0	1/2	ENST00000343010.8:c.447-16del	0	0	0	0	0	0	rs574629363&TMP_ESP_3_49311589_49311589	0	-1	0	deletion	HGNC	HGNC:24771	YES	1	P1	CCDS2792.1	ENSP00000341139	Q6ZUJ4	0	UPI00001C0B4C	0	0	0	0	0	0	chr3:g.49274162del	0.0028	0.0008
chr3	197293909	rs3836429	G	GA	101	152	1122	0.654	A	intron_variant	MODIFIER	DLG1	ENSG00000075711	Transcript	ENST00000346964.6	protein_coding	0	3/25	ENST00000346964.6:c.151+2436dup	0	0	0	0	0	0	rs3836429	0	-1	0	insertion	HGNC	HGNC:2900	YES	1	P3	CCDS3327.1	ENSP00000345731	Q12959	0	UPI000013CD24	0	1	0	0	0	0	chr3:g.197293915dup	0.615	0.4168
chr4	1986461	rs3034718	C	CCT	34	152	2136	0.224	CT	downstream_gene_variant	MODIFIER	NSD2	ENSG00000109685	Transcript	ENST00000382895.7	protein_coding	0	0	0	0	0	0	0	0	0	rs3034718	4254	1	0	insertion	HGNC	HGNC:12766	YES	1	P1	CCDS33940.1	ENSP00000372351	O96028	0	UPI0000073F57	0	1	0	0	0	0	chr4:g.1986461_1986462insCT	0.2766	0.4629
chr4	7460099	rs10655902	C	CCCA	144	152	2223	0.949	CCA	intron_variant	MODIFIER	SORCS2	ENSG00000184985	Transcript	ENST00000507866.6	protein_coding	0	2/26	ENST00000507866.6:c.548+63745_548+63746insCAC	0	0	0	0	0	0	rs10655902	0	1	0	insertion	HGNC	HGNC:16698	YES	1	P2	CCDS47008.1	ENSP00000422185	Q96PQ0	0	UPI0000EE6E4F	0	0	0	0	0	1	chr4:g.7460100_7460101insCAC	0	0
chr4	9556194	rs111482845	TAGAAGG	T	63	152	1855	0.417	-	non_coding_transcript_exon_variant	MODIFIER	MIR548I2	ENSG00000221275	Transcript	ENST00000408348.1	miRNA	1/1	0	ENST00000408348.1:n.117_122del	0	117-122/149	0	0	0	0	rs111482845	0	-1	0	deletion	HGNC	HGNC:35353	YES	0	0	0	0	0	0	0	0	0	0	0	0	0	chr4:g.9556199_9556204del	0.353	0.5711
chr5	116255763	rs77613551	C	CA	12	152	1022	0.077	A	intron_variant	MODIFIER	COMMD10	ENSG00000145781	Transcript	ENST00000274458.9	protein_coding	0	5/6	ENST00000274458.9:c.511-35748dup	0	0	0	0	0	0	rs77613551	0	1	0	insertion	HGNC	HGNC:30201	YES	1	P1	CCDS34215.1	ENSP00000274458	Q9Y6G5	0	UPI0000034E1B	0	0	0	0	0	6	chr5:g.116255769dup	0.3045	0.5915
chr6	75428430	rs5877455	C	CAG	46	152	2114	0.301	AG	intron_variant	MODIFIER	FILIP1	ENSG00000118407	Transcript	ENST00000237172.12	protein_coding	0	1/5	ENST00000237172.12:c.-6-13454_-6-13453dup	0	0	0	0	0	0	rs5877455	0	-1	0	insertion	HGNC	HGNC:21015	YES	1	P1	CCDS4984.1	ENSP00000237172	Q7Z7B0	0	UPI0000160071	0	0	0	0	0	0	chr6:g.75428431_75428432dup	0	0.9198
chr6	140683827	rs5880480	G	GT	152	152	1496	1	T	non_coding_transcript_exon_variant	MODIFIER	MIR4465	ENSG00000264390	Transcript	ENST00000583434.1	miRNA	1/1	0	ENST00000583434.1:n.14_15insT	0	14-15/70	0	0	0	0	rs5880480	0	1	0	insertion	HGNC	HGNC:41842	YES	0	0	0	0	0	0	0	0	0	0	0	0	0	chr6:g.140683827_140683828insT	1	1
chr7	158591613	rs57838569	CTGTG	C	61	152	2373	0.404	-	upstream_gene_variant	MODIFIER	PTPRN2	ENSG00000155093	Transcript	ENST00000389418.9	protein_coding	0	0	0	0	0	0	0	0	0	rs67404380	3791	-1	0	deletion	HGNC	HGNC:9677	YES	1	P4	CCDS5947.1	ENSP00000374069	Q92932	0	UPI000002E7C7	0	0	0	0	0	0	chr7:g.158591615_158591618del	0	0
chr8	27048916	rs150141473	TTAAAG	T	18	150	931	0.117	-	non_coding_transcript_exon_variant	MODIFIER	MIR548H4	ENSG00000221616	Transcript	ENST00000408689.1	miRNA	1/1	0	ENST00000408689.1:n.43_47del	0	43-47/111	0	0	0	0	rs150141473	0	-1	0	deletion	HGNC	HGNC:35345	YES	0	0	0	0	0	0	0	0	0	0	0	0	0	chr8:g.27048920_27048924del	0.1392	0.053
chr8	103154674	rs35605502	G	GC	152	152	1509	1	C	intron_variant	MODIFIER	BAALC	ENSG00000164929	Transcript	ENST00000309982.10	protein_coding	0	1/2	ENST00000309982.10:c.160+13620dup	0	0	0	0	0	0	rs35605502	0	1	0	insertion	HGNC	HGNC:14333	YES	1	P1	CCDS6297.1	ENSP00000312457	Q8WXS3	0	UPI0000062199	0	0	0	0	0	3	chr8:g.103154677dup	1	1
chr8	119325212	rs111581208	TG	T	44	150	935	0.292	-	non_coding_transcript_exon_variant	MODIFIER	MIR548AZ	ENSG00000276479	Transcript	ENST00000616567.1	miRNA	1/1	0	ENST00000616567.1:n.43del	0	43/95	0	0	0	0	rs111581208	0	1	0	deletion	HGNC	HGNC:49981	YES	0	0	0	0	0	0	0	0	0	0	0	0	0	chr8:g.119325213del	0.6599	0.7632
chr11	48096795	rs11382316	T	TA	135	152	2243	0.891	A	intron_variant	MODIFIER	PTPRJ	ENSG00000149177	Transcript	ENST00000418331.7	protein_coding	0	1/24	ENST00000418331.7:c.97-13261dup	0	0	0	0	0	0	rs11382316	0	1	0	insertion	HGNC	HGNC:9673	YES	1	P2	CCDS7945.1	ENSP00000400010	Q12913	0	UPI00004564C8	0	0	0	0	0	2	chr11:g.48096797dup	0	0
chr12	103930452	rs62747560	AGGGGTGG	A	45	152	1894	0.288	-	5_prime_UTR_variant	MODIFIER	HSP90B1	ENSG00000166598	Transcript	ENST00000299767.10	protein_coding	1/18	0	ENST00000299767.10:c.-56_-50del	0	44-50/2782	0	0	0	0	rs62747560	0	1	0	deletion	HGNC	HGNC:12028	YES	1	P1	CCDS9094.1	ENSP00000299767	P14625	V9HWP2	UPI0000129FBA	0	0	0	0	0	7	chr12:g.103930460_103930466del	0.0907	0.0091
chr12	123364800	rs370987290	A	AGCG	15	150	1394	0.097	GCG	5_prime_UTR_variant	MODIFIER	SBNO1	ENSG00000139697	Transcript	ENST00000602398.3	protein_coding	1/32	0	ENST00000602398.3:c.-103_-101dup	0	47-48/11128	0	0	0	0	rs370987290	0	-1	0	insertion	HGNC	HGNC:22973	YES	5	A1	CCDS53844.1	ENSP00000473665	A3KN83	0	UPI00001FB922	0	0	0	0	0	0	chr12:g.123364804_123364806dup	0	0
chr15	72587312	rs56690734	A	ATTG	152	152	1478	1	TTG	3_prime_UTR_variant	MODIFIER	ARIH1	ENSG00000166233	Transcript	ENST00000379887.9	protein_coding	14/14	0	ENST00000379887.9:c.*4022_*4024dup	0	6004-6005/21679	0	0	0	0	rs139334001	0	1	0	insertion	HGNC	HGNC:689	YES	1	P1	CCDS10244.1	ENSP00000369217	Q9Y4X5	0	UPI0000033466	0	0	0	0	0	4	chr15:g.72587314_72587316dup	0.9185	0.7095
chr17	80098843	rs148335705	T	TG	45	150	846	0.292	G	upstream_gene_variant	MODIFIER	GAA	ENSG00000171298	Transcript	ENST00000302262.8	protein_coding	0	0	0	0	0	0	0	0	0	rs148335705	2737	1	0	insertion	HGNC	HGNC:4065	YES	1	P1	CCDS32760.1	ENSP00000305692	P10253	0	UPI00000744FF	0	1	0	0	0	0	chr17:g.80098848dup	0.0527	0.0015
chr22	27920603	rs75321888	T	TG	152	152	1123	1	G	upstream_gene_variant	MODIFIER	PITPNB	ENSG00000180957	Transcript	ENST00000634017.1	protein_coding	0	0	0	0	0	0	0	0	0	rs75321888	1404	-1	0	insertion	HGNC	HGNC:9002	YES	2	A1	CCDS63432.1	ENSP00000487693	P48739	0	UPI0000EE59E2	0	0	0	0	0	0	chr22:g.27920605dup	0.097	0.1021
[truncated: 108 more columns]
