# Supplementary material for: Whole genome variation in 27 Mexican indigenous populations, demographic and biomedical insights
Source: PLoS One. 2021 Apr 8;16(4):e0249773. doi: 10.1371/journal.pone.0249773 (PMC8031408; doi:10.1371/journal.pone.0249773)
Supplement: S2 Data — (ZIP) [file pone.0249773.s004.zip › INDEL/commonfreq/76g.indel.common_freq.OMIM.tsv]

CHROM	POS	ID	REF	ALT	AC	AN	DP	AF_mx	Allele	Consequence	IMPACT	SYMBOL	Gene	Feature_type	Feature	BIOTYPE	EXON	INTRON	HGVSc	HGVSp	cDNA_position	CDS_position	Protein_position	Amino_acids	Codons	Existing_variation	DISTANCE	STRAND	FLAGS	VARIANT_CLASS	SYMBOL_SOURCE	HGNC_ID	CANONICAL	TSL	APPRIS	CCDS	ENSP	SWISSPROT	TREMBL	UNIPARC	SOURCE	GENE_PHENO	SIFT	PolyPhen	DOMAINS	HGVS_OFFSET	HGVSg	AF	AFR_AF
chr1	10376866	0	C	CAT	23	152	1681	0.154	AT	3_prime_UTR_variant	MODIFIER	KIF1B	ENSG00000054523	Transcript	ENST00000263934.10	protein_coding	47/47	0	ENST00000263934.10:c.*281_*282dup	0	5745-5746/6816	0	0	0	0	rs1491275845	0	1	0	insertion	HGNC	HGNC:16636	YES	1	0	CCDS111.1	ENSP00000263934	O60333	0	UPI000013EE7E	0	1	0	0	0	3	chr1:g.10376868_10376869dup	0	0
chr1	11024947	rs3059695	A	ATGTTT	152	152	1542	1	TGTTT	3_prime_UTR_variant	MODIFIER	TARDBP	ENSG00000120948	Transcript	ENST00000240185.7	protein_coding	6/6	0	ENST00000240185.7:c.*2294_*2295insGTTTT	0	3894-3895/5367	0	0	0	0	rs5772439	0	1	0	insertion	HGNC	HGNC:11571	YES	1	P1	CCDS122.1	ENSP00000240185	Q13148	A0A024R4E2	UPI0000136B42	0	1	0	0	0	1	chr1:g.11024948_11024949insGTTTT	0	0.9909
chr1	11287098	rs3063961	C	CTGTT	25	152	2521	0.16	TGTT	3_prime_UTR_variant	MODIFIER	UBIAD1	ENSG00000120942	Transcript	ENST00000376810.5	protein_coding	2/2	0	ENST00000376810.5:c.*969_*970insTTTG	0	2310-2311/3646	0	0	0	0	rs1232648140	0	1	0	insertion	HGNC	HGNC:30791	YES	1	P1	CCDS129.1	ENSP00000366006	Q9Y5Z9	0	UPI0000073E35	0	1	0	0	0	2	chr1:g.11287100_11287101insTTTG	0	0.9002
chr1	11787277	rs35134728	G	GGAA	141	152	2354	0.929	GAA	intron_variant	MODIFIER	C1orf167	ENSG00000215910	Transcript	ENST00000433342.5	protein_coding	0	16/20	ENST00000433342.5:c.3640-108_3640-106dup	0	0	0	0	0	0	rs35134728	0	1	0	insertion	HGNC	HGNC:25262	YES	5	P1	0	ENSP00000414909	Q5SNV9	0	UPI0000DD7886	0	0	0	0	0	5	chr1:g.11787280_11787282dup	0.5701	0.3805
chr1	25567436	0	AT	A	58	152	1714	0.378	-	3_prime_UTR_variant	MODIFIER	LDLRAP1	ENSG00000157978	Transcript	ENST00000374338.4	protein_coding	9/9	0	ENST00000374338.4:c.*449del	0	1491/2940	0	0	0	0	rs1428507778	0	1	0	deletion	HGNC	HGNC:18640	YES	1	P1	CCDS30639.1	ENSP00000363458	Q5SW96	0	UPI0000470235	0	1	0	0	0	4	chr1:g.25567441del	0	0.4236
chr1	25567977	rs10635955	C	CTG	152	152	2303	1	TG	3_prime_UTR_variant	MODIFIER	LDLRAP1	ENSG00000157978	Transcript	ENST00000374338.4	protein_coding	9/9	0	ENST00000374338.4:c.*985_*986insTG	0	2031-2032/2940	0	0	0	0	rs10635955	0	1	0	insertion	HGNC	HGNC:18640	YES	1	P1	CCDS30639.1	ENSP00000363458	Q5SW96	0	UPI0000470235	0	1	0	0	0	0	chr1:g.25567977_25567978insTG	0.9034	0.7927
chr1	55052517	rs397735050	AC	A	128	152	2144	0.846	-	intron_variant	MODIFIER	PCSK9	ENSG00000169174	Transcript	ENST00000302118.5	protein_coding	0	4/11	ENST00000302118.5:c.657+114del	0	0	0	0	0	0	rs1262501881	0	1	0	deletion	HGNC	HGNC:20001	YES	1	P1	CCDS603.1	ENSP00000303208	Q8NBP7	0	UPI00001615E1	0	1	0	0	0	7	chr1:g.55052525del	0	0
chr1	65637072	rs75054066	A	ATTACT	26	152	1486	0.167	TTACT	3_prime_UTR_variant	MODIFIER	LEPR	ENSG00000116678	Transcript	ENST00000349533.10	protein_coding	20/20	0	ENST00000349533.10:c.*60_*61insCTTTA	0	3740-3741/8227	0	0	0	0	rs1354092236	0	1	0	insertion	HGNC	HGNC:6554	YES	1	P3	CCDS631.1	ENSP00000330393	P48357	0	UPI000014C37B	0	1	0	0	0	3	chr1:g.65637075_65637076insCTTTA	0	0.3079
chr1	65637359	0	AAC	A	107	152	1474	0.712	-	3_prime_UTR_variant	MODIFIER	LEPR	ENSG00000116678	Transcript	ENST00000349533.10	protein_coding	20/20	0	ENST00000349533.10:c.*362_*363del	0	4028-4029/8227	0	0	0	0	rs1467435266	0	1	0	deletion	HGNC	HGNC:6554	YES	1	P3	CCDS631.1	ENSP00000330393	P48357	0	UPI000014C37B	0	1	0	0	0	17	chr1:g.65637377_65637378del	0	0.4508
chr1	70438840	0	T	TTGTG	121	152	1750	0.795	TGTG	intron_variant	MODIFIER	CTH	ENSG00000116761	Transcript	ENST00000370938.7	protein_coding	0	11/11	ENST00000370938.7:c.1191+40_1191+43dup	0	0	0	0	0	0	rs112004441	0	1	0	insertion	HGNC	HGNC:2501	YES	1	P1	CCDS650.1	ENSP00000359976	P32929	0	UPI00001275DE	0	1	0	0	0	29	chr1:g.70438866_70438869dup	0	0.3177
chr1	70438840	0	T	TTGTGTG	10	152	1750	0.064	TGTGTG	intron_variant	MODIFIER	CTH	ENSG00000116761	Transcript	ENST00000370938.7	protein_coding	0	11/11	ENST00000370938.7:c.1191+38_1191+43dup	0	0	0	0	0	0	rs112004441	0	1	0	insertion	HGNC	HGNC:2501	YES	1	P1	CCDS650.1	ENSP00000359976	P32929	0	UPI00001275DE	0	1	0	0	0	29	chr1:g.70438864_70438869dup	0.2622	0.3419
chr1	75728544	rs796117827	GT	G	152	152	1236	1	-	intron_variant	MODIFIER	ACADM	ENSG00000117054	Transcript	ENST00000370834.9	protein_coding	0	2/12	ENST00000370834.9:c.118+60del	0	0	0	0	0	0	rs1242587397	0	1	0	deletion	HGNC	HGNC:89	YES	1	0	CCDS72807.1	ENSP00000359871	0	Q5T4U5	UPI0000470C0B	0	1	0	0	0	3	chr1:g.75728548del	0	1
chr1	92478757	0	C	CAGAGAGAG	11	150	1863	0.071	AGAGAGAG	splice_region_variant&intron_variant	LOW	GFI1	ENSG00000162676	Transcript	ENST00000294702.6	protein_coding	0	5/6	ENST00000294702.6:c.925-12_925-5dup	0	0	0	0	0	0	rs371078453	0	-1	0	insertion	HGNC	HGNC:4237	YES	2	P1	CCDS30773.1	ENSP00000294702	Q99684	0	UPI000006D7FD	0	1	0	0	0	0	chr1:g.92478787_92478794dup	0	0
chr1	115692561	rs3841008	GA	G	32	152	2538	0.212	-	3_prime_UTR_variant	MODIFIER	VANGL1	ENSG00000173218	Transcript	ENST00000355485.7	protein_coding	8/8	0	ENST00000355485.7:c.*1183del	0	3012/8671	0	0	0	0	rs3841008	0	1	0	deletion	HGNC	HGNC:15512	YES	1	P3	CCDS883.1	ENSP00000347672	Q8TAA9	A0A024R0E3	UPI0000070B72	0	1	0	0	0	0	chr1:g.115692562del	0.2704	0.2708
chr1	115698135	rs5777244	T	TC	26	152	1410	0.179	C	downstream_gene_variant	MODIFIER	CASQ2	ENSG00000118729	Transcript	ENST00000261448.5	protein_coding	0	0	0	0	0	0	0	0	0	rs5777244	1871	-1	0	insertion	HGNC	HGNC:1513	YES	1	P1	CCDS884.1	ENSP00000261448	O14958	0	UPI0000126F16	0	1	0	0	0	0	chr1:g.115698142dup	0.1757	0.2534
chr1	115700116	rs56839330	CAT	C	31	152	1224	0.205	-	3_prime_UTR_variant	MODIFIER	CASQ2	ENSG00000118729	Transcript	ENST00000261448.5	protein_coding	11/11	0	ENST00000261448.5:c.*1123_*1124del	0	2563-2564/2674	0	0	0	0	rs56839330	0	-1	0	deletion	HGNC	HGNC:1513	YES	1	P1	CCDS884.1	ENSP00000261448	O14958	0	UPI0000126F16	0	1	0	0	0	0	chr1:g.115700117_115700118del	0.2526	0.2073
chr1	115700223	0	AT	A	41	150	851	0.279	-	3_prime_UTR_variant	MODIFIER	CASQ2	ENSG00000118729	Transcript	ENST00000261448.5	protein_coding	11/11	0	ENST00000261448.5:c.*1017del	0	2457/2674	0	0	0	0	rs11347859	0	-1	0	deletion	HGNC	HGNC:1513	YES	1	P1	CCDS884.1	ENSP00000261448	O14958	0	UPI0000126F16	0	1	0	0	0	0	chr1:g.115700236del	0.3974	0.3616
chr1	154582475	rs113414804	A	AGGGGCATG	151	152	2246	0.994	GGGGCATG	downstream_gene_variant	MODIFIER	CHRNB2	ENSG00000160716	Transcript	ENST00000368476.3	protein_coding	0	0	0	0	0	0	0	0	0	rs113414804	2449	1	0	insertion	HGNC	HGNC:1962	YES	1	P2	CCDS1070.1	ENSP00000357461	P17787	Q5SXY3	UPI000012526E	0	1	0	0	0	0	chr1:g.154582481_154582488dup	0	0
chr1	158611131	0	GCA	G	125	150	1206	0.831	-	3_prime_UTR_variant	MODIFIER	SPTA1	ENSG00000163554	Transcript	ENST00000643759.1	protein_coding	52/52	0	ENST00000643759.1:c.*131_*132del	0	7589-7590/8016	0	0	0	0	rs66981873	0	-1	0	deletion	HGNC	HGNC:11272	YES	0	P1	CCDS41423.1	ENSP00000495214	P02549	0	UPI0000458906	0	1	0	0	0	0	chr1:g.158611165_158611166del	0	0
chr1	160039373	0	GAC	G	12	152	1826	0.077	-	3_prime_UTR_variant	MODIFIER	KCNJ10	ENSG00000177807	Transcript	ENST00000368089.4	protein_coding	2/2	0	ENST00000368089.4:c.*2018_*2019del	0	3620-3621/5528	0	0	0	0	rs72013077	0	-1	0	deletion	HGNC	HGNC:6256	YES	1	P1	CCDS1193.1	ENSP00000357068	P78508	0	UPI000012D8A6	0	1	0	0	0	0	chr1:g.160039423_160039424del	0	0
chr1	160039373	0	GACAC	G	38	152	1826	0.25	-	3_prime_UTR_variant	MODIFIER	KCNJ10	ENSG00000177807	Transcript	ENST00000368089.4	protein_coding	2/2	0	ENST00000368089.4:c.*2016_*2019del	0	3618-3621/5528	0	0	0	0	rs374594439	0	-1	0	deletion	HGNC	HGNC:6256	YES	1	P1	CCDS1193.1	ENSP00000357068	P78508	0	UPI000012D8A6	0	1	0	0	0	0	chr1:g.160039421_160039424del	0.2965	0.3828
chr1	160039373	0	GACACACAC	G	11	152	1826	0.071	-	3_prime_UTR_variant	MODIFIER	KCNJ10	ENSG00000177807	Transcript	ENST00000368089.4	protein_coding	2/2	0	ENST00000368089.4:c.*2012_*2019del	0	3614-3621/5528	0	0	0	0	rs886045403	0	-1	0	deletion	HGNC	HGNC:6256	YES	1	P1	CCDS1193.1	ENSP00000357068	P78508	0	UPI000012D8A6	0	1	0	0	0	0	chr1:g.160039417_160039424del	0	0
chr1	168293284	0	A	AGT	74	150	1478	0.494	GT	splice_region_variant&intron_variant	LOW	TBX19	ENSG00000143178	Transcript	ENST00000367821.8	protein_coding	0	3/7	ENST00000367821.8:c.603+47_603+48dup	0	0	0	0	0	0	rs746838916	0	1	0	insertion	HGNC	HGNC:11596	YES	1	P1	CCDS1272.1	ENSP00000356795	O60806	0	UPI000003176C	0	1	0	0	0	42	chr1:g.168293325_168293326dup	0	0
chr1	168293284	0	A	AGTGT	26	150	1478	0.182	GTGT	splice_region_variant&intron_variant	LOW	TBX19	ENSG00000143178	Transcript	ENST00000367821.8	protein_coding	0	3/7	ENST00000367821.8:c.603+45_603+48dup	0	0	0	0	0	0	rs746838916	0	1	0	insertion	HGNC	HGNC:11596	YES	1	P1	CCDS1272.1	ENSP00000356795	O60806	0	UPI000003176C	0	1	0	0	0	42	chr1:g.168293323_168293326dup	0	0
chr1	168313920	0	AAAAG	A	67	152	1866	0.442	-	3_prime_UTR_variant	MODIFIER	TBX19	ENSG00000143178	Transcript	ENST00000367821.8	protein_coding	8/8	0	ENST00000367821.8:c.*942_*945del	0	2480-2483/2985	0	0	0	0	rs1209306500	0	1	0	deletion	HGNC	HGNC:11596	YES	1	P1	CCDS1272.1	ENSP00000356795	O60806	0	UPI000003176C	0	1	0	0	0	23	chr1:g.168313944_168313947del	0	0.5514
chr1	172666616	0	G	GGT	28	152	1490	0.179	GT	3_prime_UTR_variant	MODIFIER	FASLG	ENSG00000117560	Transcript	ENST00000367721.3	protein_coding	4/4	0	ENST00000367721.3:c.*631_*632dup	0	1545-1546/1805	0	0	0	0	rs10640513	0	1	0	insertion	HGNC	HGNC:11936	YES	1	P1	CCDS1304.1	ENSP00000356694	P48023	Q53ZZ1	UPI000000D91A	0	1	0	0	0	32	chr1:g.172666647_172666648dup	0	0.2534
chr1	182382495	rs3028837	T	TAAATGA	114	152	2358	0.744	AAATGA	3_prime_UTR_variant	MODIFIER	GLUL	ENSG00000135821	Transcript	ENST00000311223.9	protein_coding	8/8	0	ENST00000311223.9:c.*1909_*1910insTCATTT	0	3928-3929/4719	0	0	0	0	rs3028837	0	-1	0	insertion	HGNC	HGNC:4341	YES	1	P1	CCDS1344.1	ENSP00000307900	P15104	A8YXX4	UPI000012B6E3	0	1	0	0	0	0	chr1:g.182382496_182382497insAATGAA	0	0.9705
chr1	193125238	rs80356645	TTATC	T	28	152	1204	0.186	-	intron_variant	MODIFIER	CDC73	ENSG00000134371	Transcript	ENST00000650099.1	protein_coding	0	2/16	ENST00000650099.1:c.237+29_237+32del	0	0	0	0	0	0	rs1400090904	0	1	0	deletion	HGNC	HGNC:16783	YES	0	P1	CCDS1382.1	ENSP00000498073	Q6P1J9	0	UPI0000021592	0	1	0	0	0	7	chr1:g.193125246_193125249del	0	0.003
chr1	201372047	rs45533739	CAGAAG	C	119	152	3141	0.788	-	splice_region_variant&intron_variant	LOW	TNNT2	ENSG00000118194	Transcript	ENST00000236918.11	protein_coding	0	2/15	ENST00000236918.11:c.53-11_53-7del	0	0	0	0	0	0	rs45533739	0	-1	0	deletion	HGNC	HGNC:11949	YES	5	A2	CCDS73003.1	ENSP00000236918	P45379	0	UPI0000186843	0	1	0	0	0	0	chr1:g.201372053_201372057del	0.5204	0.2791
chr1	203217822	rs3831317	C	CAGACCATGGCCCCGCCCAGTCCCT	40	152	2031	0.256	AGACCATGGCCCCGCCCAGTCCCT	stop_gained	HIGH	CHIT1	ENSG00000133063	Transcript	ENST00000367229.6	protein_coding	10/11	0	ENST00000367229.6:c.1049_1072dup	ENSP00000356198.1:p.Val357_Trp358insTer	1109-1110/2248	1072-1073/1401	358/466	W/*GLGGAMVW	tgg/tAGGGACTGGGCGGGGCCATGGTCTgg	rs150192398	0	-1	0	insertion	HGNC	HGNC:1936	YES	1	P1	CCDS1436.1	ENSP00000356198	Q13231	0	UPI00000399C1	0	1	0	0	PDB-ENSP_mappings:1guv.A&PDB-ENSP_mappings:1hki.A&PDB-ENSP_mappings:1hkj.A&PDB-ENSP_mappings:1hkk.A&PDB-ENSP_mappings:1hkm.A&PDB-ENSP_mappings:1lg1.A&PDB-ENSP_mappings:1lg2.A&PDB-ENSP_mappings:1lq0.A&PDB-ENSP_mappings:1waw.A&PDB-ENSP_mappings:1wb0.A&Gene3D:3.20.20.80&PDB-ENSP_mappings:4wjx.A&PDB-ENSP_mappings:4wk9.A&PDB-ENSP_mappings:4wka.A&PDB-ENSP_mappings:4wkf.A&PDB-ENSP_mappings:4wkh.A&PDB-EN…	0	chr1:g.203217823_203217846dup	0.2891	0.0242
chr1	209786741	rs141112353	TA	T	37	152	1885	0.263	-	3_prime_UTR_variant	MODIFIER	IRF6	ENSG00000117595	Transcript	ENST00000367021.8	protein_coding	9/9	0	ENST00000367021.8:c.*1678del	0	3353/4478	0	0	0	0	rs141112353	0	-1	0	deletion	HGNC	HGNC:6121	YES	1	P1	CCDS1492.1	ENSP00000355988	O14896	G0Z349	UPI000012D88D	0	1	0	0	0	0	chr1:g.209786745del	0.1673	0.202
chr1	212895200	rs41301015	C	CTGAT	124	152	1251	0.821	TGAT	intron_variant	MODIFIER	FLVCR1	ENSG00000162769	Transcript	ENST00000366971.9	protein_coding	0	9/9	ENST00000366971.9:c.1594-13_1594-10dup	0	0	0	0	0	0	rs146462077	0	1	0	insertion	HGNC	HGNC:24682	YES	1	P1	CCDS1510.1	ENSP00000355938	Q9Y5Y0	0	UPI000006D3BB	0	1	0	0	0	6	chr1:g.212895203_212895206dup	0.2849	0.171
chr1	212898419	0	A	ATAAT	123	152	1224	0.814	TAAT	3_prime_UTR_variant	MODIFIER	FLVCR1	ENSG00000162769	Transcript	ENST00000366971.9	protein_coding	10/10	0	ENST00000366971.9:c.*3130_*3131insAATT	0	4975-4976/5919	0	0	0	0	rs10655434	0	1	0	insertion	HGNC	HGNC:24682	YES	1	P1	CCDS1510.1	ENSP00000355938	Q9Y5Y0	0	UPI000006D3BB	0	1	0	0	0	1	chr1:g.212898420_212898421insAATT	0.4489	0.643
chr1	218405343	0	T	TTTGTTG	14	152	2097	0.09	TTGTTG	intron_variant	MODIFIER	TGFB2	ENSG00000092969	Transcript	ENST00000366929.4	protein_coding	0	3/7	ENST00000366929.4:c.594+38_594+43dup	0	0	0	0	0	0	rs10482769&TMP_ESP_1_218578686_218578694	0	1	0	insertion	HGNC	HGNC:11768	YES	1	0	CCDS44318.1	ENSP00000355896	P61812	0	UPI000016B0C1	0	1	0	0	0	32	chr1:g.218405370_218405375dup	0	0
chr1	219914320	rs59755757	TG	T	30	152	1221	0.192	-	downstream_gene_variant	MODIFIER	SLC30A10	ENSG00000196660	Transcript	ENST00000366926.3	protein_coding	0	0	0	0	0	0	0	0	0	rs59755757	833	-1	0	deletion	HGNC	HGNC:25355	YES	1	P1	CCDS31026.1	ENSP00000355893	Q6XR72	0	UPI000040E993	0	1	0	0	0	0	chr1:g.219914322del	0.1328	0.0174
chr1	220148325	rs3217443	TAAG	T	13	152	1262	0.083	-	3_prime_UTR_variant	MODIFIER	RAB3GAP2	ENSG00000118873	Transcript	ENST00000358951.7	protein_coding	35/35	0	ENST00000358951.7:c.*2923_*2925del	0	7221-7223/7256	0	0	0	0	rs3217443	0	-1	0	deletion	HGNC	HGNC:17168	YES	1	P1	CCDS31028.1	ENSP00000351832	Q9H2M9	0	UPI0000072269	0	1	0	0	0	0	chr1:g.220148329_220148331del	0.0917	0.0696
chr1	220196403	0	TA	T	70	150	777	0.481	-	splice_region_variant&intron_variant	LOW	RAB3GAP2	ENSG00000118873	Transcript	ENST00000358951.7	protein_coding	0	9/34	ENST00000358951.7:c.812-6del	0	0	0	0	0	0	rs35396665&TMP_ESP_1_220369746_220369747	0	-1	0	deletion	HGNC	HGNC:17168	YES	1	P1	CCDS31028.1	ENSP00000351832	Q9H2M9	0	UPI0000072269	0	1	0	0	0	0	chr1:g.220196415del	0.3041	0.2867
chr1	235663082	0	TA	T	11	152	894	0.071	-	splice_region_variant&intron_variant	LOW	LYST	ENSG00000143669	Transcript	ENST00000389793.6	protein_coding	0	52/52	ENST00000389793.6:c.11268-5del	0	0	0	0	0	0	rs36014994&COSM5491310	0	-1	0	deletion	HGNC	HGNC:1968	YES	5	P1	CCDS31062.1	ENSP00000374443	Q99698	0	UPI000020509E	0	1	0	0	0	0	chr1:g.235663095del	0	0.7368
chr1	247448679	rs796764638	TC	T	24	152	2175	0.154	-	downstream_gene_variant	MODIFIER	OR2B11	ENSG00000177535	Transcript	ENST00000641149.1	protein_coding	0	0	0	0	0	0	0	0	0	rs1425712400	438	-1	0	deletion	HGNC	HGNC:31249	YES	0	P1	CCDS31090.1	ENSP00000492892	Q5JQS5	A0A126GVY5	UPI0000418F50	0	0	0	0	0	0	chr1:g.247448681del	0	0.3631
chr1	247448849	rs397821684	C	CT	50	152	1289	0.333	T	downstream_gene_variant	MODIFIER	OR2B11	ENSG00000177535	Transcript	ENST00000641149.1	protein_coding	0	0	0	0	0	0	0	0	0	rs1229350926	268	-1	0	insertion	HGNC	HGNC:31249	YES	0	P1	CCDS31090.1	ENSP00000492892	Q5JQS5	A0A126GVY5	UPI0000418F50	0	0	0	0	0	0	chr1:g.247448855dup	0	0.6936
chr2	10043621	0	TGCC	T	18	152	1371	0.115	-	5_prime_UTR_variant	MODIFIER	KLF11	ENSG00000172059	Transcript	ENST00000305883.6	protein_coding	1/4	0	ENST00000305883.6:c.-80_-78del	0	73-75/4035	0	0	0	0	rs372827624	0	1	0	deletion	HGNC	HGNC:11811	YES	1	P3	CCDS1668.1	ENSP00000307023	O14901	Q53QU8	UPI000012DEDA	0	1	0	0	0	15	chr2:g.10043637_10043639del	0.2857	0.3759
chr2	21043879	0	C	CCAGCAG	10	150	2079	0.065	CAGCAG	inframe_insertion	MODERATE	APOB	ENSG00000084674	Transcript	ENST00000233242.5	protein_coding	1/29	0	ENST00000233242.5:c.61_66dup	ENSP00000233242.1:p.Leu21_Leu22dup	194-195/14121	66-67/13692	22-23/4563	-/LL	-/CTGCTG	rs745520533	0	-1	0	insertion	HGNC	HGNC:603	YES	1	P1	CCDS1703.1	ENSP00000233242	P04114	0	UPI0004620B75	0	1	0	0	hmmpanther:PTHR13769&hmmpanther:PTHR13769:SF1&Cleavage_site_(Signalp):SignalP-noTM&Transmembrane_helices:TMhelix&Low_complexity_(Seg):seg	0	chr2:g.21043893_21043898dup	0	0
chr2	26254257	rs3839049	G	GACT	58	152	996	0.372	ACT	inframe_insertion	MODERATE	HADHB	ENSG00000138029	Transcript	ENST00000317799.10	protein_coding	2/16	0	ENST00000317799.10:c.5_7dup	ENSP00000325136.5:p.Thr2dup	63-64/1997	3-4/1425	1-2/474	-/T	-/ACT	rs1064793144	0	1	0	insertion	HGNC	HGNC:4803	YES	1	P1	CCDS1722.1	ENSP00000325136	P55084	0	UPI0000129B6F	0	1	0	0	PDB-ENSP_mappings:5zqz.B&PDB-ENSP_mappings:5zqz.D&PDB-ENSP_mappings:5zrv.B&PDB-ENSP_mappings:5zrv.D&PDB-ENSP_mappings:5zrv.F&PDB-ENSP_mappings:5zrv.H	4	chr2:g.26254259_26254261dup	0	0.8767
chr2	38070511	rs4646431	C	CA	142	152	1227	0.929	A	3_prime_UTR_variant	MODIFIER	CYP1B1	ENSG00000138061	Transcript	ENST00000610745.5	protein_coding	3/3	0	ENST00000610745.5:c.*210dup	0	2215-2216/5218	0	0	0	0	rs4646431	0	-1	0	insertion	HGNC	HGNC:2597	YES	1	P1	CCDS1793.1	ENSP00000478561	Q16678	0	UPI0000169C18	0	1	0	0	0	0	chr2:g.38070518dup	0	0.0507
chr2	43874398	rs138296512	A	AT	54	152	1631	0.346	T	intron_variant	MODIFIER	ABCG8	ENSG00000143921	Transcript	ENST00000645013.1	protein_coding	0	9/12	ENST00000645013.1:c.1412-9_1412-8insT	0	0	0	0	0	0	rs138296512&TMP_ESP_2_44101538_44101539	0	1	0	insertion	HGNC	HGNC:13887	YES	0	P1	CCDS1815.1	ENSP00000496450	Q9H221	0	UPI000004C4CD	0	1	0	0	0	0	chr2:g.43874398_43874399insT	0.2298	0.2156
chr2	48713933	rs111834744	CA	C	41	152	2078	0.276	-	intron_variant&NMD_transcript_variant	MODIFIER	AC073082.1	ENSG00000279956	Transcript	ENST00000602369.3	nonsense_mediated_decay	0	6/12	ENST00000602369.3:c.530+52del	0	0	0	0	0	0	rs111834744	0	-1	0	deletion	Clone_based_ensembl_gene	0	YES	5	P1	0	ENSP00000473498	0	R4GN57	UPI00004A23A9	0	0	0	0	0	0	chr2:g.48713934del	0.1488	0.1785
chr2	73385903	0	T	TGGA	34	150	1112	0.234	GGA	inframe_insertion	MODERATE	ALMS1	ENSG00000116127	Transcript	ENST00000613296.5	protein_coding	1/23	0	ENST00000613296.5:c.72_74dup	ENSP00000482968.1:p.Glu28dup	68-69/12848	35-36/12507	12/4168	L/LE	ctg/ctGGAg	rs764804760	0	1	0	insertion	HGNC	HGNC:428	YES	1	P2	CCDS42697.1	ENSP00000482968	Q8TCU4	0	UPI00046209B2	0	1	0	0	MobiDB_lite:mobidb-lite&MobiDB_lite:mobidb-lite&Coiled-coils_(Ncoils):Coil	39	chr2:g.73385940_73385942dup	0	0
chr2	73385903	0	T	TGGAGGA	11	150	1112	0.071	GGAGGA	inframe_insertion	MODERATE	ALMS1	ENSG00000116127	Transcript	ENST00000613296.5	protein_coding	1/23	0	ENST00000613296.5:c.69_74dup	ENSP00000482968.1:p.Glu27_Glu28dup	68-69/12848	35-36/12507	12/4168	L/LEE	ctg/ctGGAGGAg	rs764804760	0	1	0	insertion	HGNC	HGNC:428	YES	1	P2	CCDS42697.1	ENSP00000482968	Q8TCU4	0	UPI00046209B2	0	1	0	0	MobiDB_lite:mobidb-lite&MobiDB_lite:mobidb-lite&Coiled-coils_(Ncoils):Coil	39	chr2:g.73385937_73385942dup	0	0
chr2	73385903	0	TGGA	T	38	150	1112	0.253	-	inframe_deletion	MODERATE	ALMS1	ENSG00000116127	Transcript	ENST00000613296.5	protein_coding	1/23	0	ENST00000613296.5:c.72_74del	ENSP00000482968.1:p.Glu28del	69-71/12848	36-38/12507	12-13/4168	LE/L	ctGGAg/ctg	rs772724963	0	1	0	deletion	HGNC	HGNC:428	YES	1	P2	CCDS42697.1	ENSP00000482968	Q8TCU4	0	UPI00046209B2	0	1	0	0	MobiDB_lite:mobidb-lite&MobiDB_lite:mobidb-lite&Coiled-coils_(Ncoils):Coil&Low_complexity_(Seg):seg	36	chr2:g.73385940_73385942del	0	0
chr2	73385903	0	TGGAGGA	T	33	150	1112	0.221	-	inframe_deletion	MODERATE	ALMS1	ENSG00000116127	Transcript	ENST00000613296.5	protein_coding	1/23	0	ENST00000613296.5:c.69_74del	ENSP00000482968.1:p.Glu27_Glu28del	69-74/12848	36-41/12507	12-14/4168	LEE/L	ctGGAGGAg/ctg	rs1375323490	0	1	0	deletion	HGNC	HGNC:428	YES	1	P2	CCDS42697.1	ENSP00000482968	Q8TCU4	0	UPI00046209B2	0	1	0	0	MobiDB_lite:mobidb-lite&MobiDB_lite:mobidb-lite&Coiled-coils_(Ncoils):Coil&Low_complexity_(Seg):seg	33	chr2:g.73385937_73385942del	0	0.9183
chr2	73448097	rs34628045	TCTC	T	33	152	1652	0.218	-	inframe_deletion	MODERATE	ALMS1	ENSG00000116127	Transcript	ENST00000613296.5	protein_coding	8/23	0	ENST00000613296.5:c.1574_1576del	ENSP00000482968.1:p.Pro525del	1604-1606/12848	1571-1573/12507	524-525/4168	SP/S	tCTCct/tct	rs1314235932	0	1	0	deletion	HGNC	HGNC:428	YES	1	P2	CCDS42697.1	ENSP00000482968	Q8TCU4	0	UPI00046209B2	0	1	0	0	0	3	chr2:g.73448101_73448103del	0	0
chr2	88627211	0	CCAG	C	151	152	2128	0.994	-	inframe_deletion	MODERATE	EIF2AK3	ENSG00000172071	Transcript	ENST00000303236.8	protein_coding	1/17	0	ENST00000303236.8:c.61_63del	ENSP00000307235.3:p.Leu21del	251-253/4537	61-63/3351	21/1116	L/-	CTG/-	rs72416210&COSM5862969&COSM5862970	0	-1	0	deletion	HGNC	HGNC:3255	YES	1	P1	CCDS33241.1	ENSP00000307235	Q9NZJ5	0	UPI000013E87D	0	1	0	0	Low_complexity_(Seg):seg&Transmembrane_helices:TMhelix&Cleavage_site_(Signalp):SignalP-noTM	0	chr2:g.88627234_88627236del	0.7965	0.8941
chr2	127048046	0	AT	A	21	152	895	0.141	-	3_prime_UTR_variant	MODIFIER	BIN1	ENSG00000136717	Transcript	ENST00000316724.10	protein_coding	19/19	0	ENST00000316724.10:c.*479del	0	2472/2487	0	0	0	0	rs367627116	0	-1	0	deletion	HGNC	HGNC:1052	YES	1	0	CCDS2138.1	ENSP00000316779	O00499	A0A024RAF1	UPI0000001303	0	1	0	0	0	0	chr2:g.127048056del	0.0511	0.0825
chr2	135787878	rs140433552	AAC	A	18	152	2152	0.122	-	3_prime_UTR_variant	MODIFIER	LCT	ENSG00000115850	Transcript	ENST00000264162.7	protein_coding	17/17	0	ENST00000264162.7:c.*444_*445del	0	6243-6244/6273	0	0	0	0	rs140433552	0	-1	0	deletion	HGNC	HGNC:6530	YES	1	P1	CCDS2178.1	ENSP00000264162	P09848	0	UPI000013D4D2	0	1	0	0	0	0	chr2:g.135787882_135787883del	0.2191	0.2398
chr2	166196045	rs145255931	CTTAAAAAAGTT	C	23	152	1423	0.147	-	3_prime_UTR_variant	MODIFIER	SCN9A	ENSG00000169432	Transcript	ENST00000409672.5	protein_coding	27/27	0	ENST00000409672.5:c.*2616_*2626del	0	8897-8907/9768	0	0	0	0	rs145255931	0	-1	0	deletion	HGNC	HGNC:10597	YES	5	P2	CCDS46441.1	ENSP00000386306	Q15858	0	UPI0000140AC7	0	1	0	0	0	0	chr2:g.166196048_166196058del	0.4838	0.5794
chr2	166198424	rs143461219	G	GAATC	46	152	1362	0.295	AATC	3_prime_UTR_variant	MODIFIER	SCN9A	ENSG00000169432	Transcript	ENST00000409672.5	protein_coding	27/27	0	ENST00000409672.5:c.*244_*247dup	0	6528-6529/9768	0	0	0	0	rs143461219	0	-1	0	insertion	HGNC	HGNC:10597	YES	5	P2	CCDS46441.1	ENSP00000386306	Q15858	0	UPI0000140AC7	0	1	0	0	0	0	chr2:g.166198426_166198429dup	0	0.7716
chr2	172504272	rs61499296	A	AT	17	152	845	0.109	T	3_prime_UTR_variant	MODIFIER	ITGA6	ENSG00000091409	Transcript	ENST00000409080.6	protein_coding	25/25	0	ENST00000409080.6:c.*20_*21insT	0	3499-3500/5686	0	0	0	0	rs61499296	0	1	0	insertion	HGNC	HGNC:6142	YES	2	A1	CCDS46451.1	ENSP00000386896	P23229	0	UPI0000EA87E5	0	1	0	0	0	0	chr2:g.172504272_172504273insT	0.1058	0.0628
chr2	172505961	0	T	TA	9	152	1180	0.058	A	3_prime_UTR_variant	MODIFIER	ITGA6	ENSG00000091409	Transcript	ENST00000409080.6	protein_coding	25/25	0	ENST00000409080.6:c.*1717dup	0	5188-5189/5686	0	0	0	0	rs139972066	0	1	0	insertion	HGNC	HGNC:6142	YES	2	A1	CCDS46451.1	ENSP00000386896	P23229	0	UPI0000EA87E5	0	1	0	0	0	8	chr2:g.172505969dup	0.0737	0.0015
chr2	174759379	rs34695580	GA	G	38	152	1197	0.244	-	intron_variant&non_coding_transcript_variant	MODIFIER	AC010894.3	ENSG00000236449	Transcript	ENST00000442996.1	antisense	0	3/3	ENST00000442996.1:n.322-13361del	0	0	0	0	0	0	rs34695580&TMP_ESP_2_175624108_175624108	0	1	0	deletion	Clone_based_ensembl_gene	0	YES	1	0	0	0	0	0	0	0	0	0	0	0	8	chr2:g.174759388del	0.2754	0.0431
chr2	178526912	0	C	CT	95	152	1179	0.628	T	3_prime_UTR_variant	MODIFIER	TTN	ENSG00000155657	Transcript	ENST00000589042.5	protein_coding	363/363	0	ENST00000589042.5:c.*99dup	0	108300-108301/109224	0	0	0	0	rs1268844057	0	-1	0	insertion	HGNC	HGNC:12403	YES	5	A2	CCDS59435.1	ENSP00000467141	0	A0A0A0MTS7	UPI00046209C6	0	1	0	0	0	0	chr2:g.178526920dup	0	0.5681
chr2	178702075	0	T	TA	56	150	979	0.377	A	intron_variant	MODIFIER	TTN	ENSG00000155657	Transcript	ENST00000589042.5	protein_coding	0	108/362	ENST00000589042.5:c.30512-10dup	0	0	0	0	0	0	rs397517532&TMP_ESP_2_179566803_179566803	0	-1	0	insertion	HGNC	HGNC:12403	YES	5	A2	CCDS59435.1	ENSP00000467141	0	A0A0A0MTS7	UPI00046209C6	0	1	0	0	0	0	chr2:g.178702085dup	0.1302	0.2224
chr2	178713381	0	T	TACAAA	88	152	1383	0.583	ACAAA	intron_variant	MODIFIER	TTN	ENSG00000155657	Transcript	ENST00000589042.5	protein_coding	0	92/362	ENST00000589042.5:c.26762-14_26762-10dup	0	0	0	0	0	0	rs71393436&TMP_ESP_2_179578109_179578123	0	-1	0	insertion	HGNC	HGNC:12403	YES	5	A2	CCDS59435.1	ENSP00000467141	0	A0A0A0MTS7	UPI00046209C6	0	1	0	0	0	0	chr2:g.178713408_178713412dup	0.3554	0.289
chr2	201220328	rs41351949	TG	T	29	152	1517	0.186	-	3_prime_UTR_variant	MODIFIER	CASP10	ENSG00000003400	Transcript	ENST00000286186.10	protein_coding	10/10	0	ENST00000286186.10:c.*2594del	0	4592/5928	0	0	0	0	rs41351949	0	1	0	deletion	HGNC	HGNC:1500	YES	1	P4	CCDS2340.1	ENSP00000286186	Q92851	A0A0S2Z3Z5	UPI0000074732	0	1	0	0	0	6	chr2:g.201220335del	0	0
chr2	202376545	0	G	GGCA	19	152	1082	0.122	GCA	upstream_gene_variant	MODIFIER	BMPR2	ENSG00000204217	Transcript	ENST00000374580.8	protein_coding	0	0	0	0	0	0	0	0	0	rs568136148	390	1	0	insertion	HGNC	HGNC:1078	YES	1	P1	CCDS33361.1	ENSP00000363708	Q13873	0	UPI0000126A3B	0	1	0	0	0	0	chr2:g.202376554_202376556dup	0.0008	0
chr2	202563766	rs146406897	TAAC	T	39	152	1280	0.263	-	3_prime_UTR_variant	MODIFIER	BMPR2	ENSG00000204217	Transcript	ENST00000374580.8	protein_coding	13/13	0	ENST00000374580.8:c.*3823_*3825del	0	7477-7479/11461	0	0	0	0	rs1462709938	0	1	0	deletion	HGNC	HGNC:1078	YES	1	P1	CCDS33361.1	ENSP00000363708	Q13873	0	UPI0000126A3B	0	1	0	0	0	2	chr2:g.202563769_202563771del	0	0.0068
chr2	208146053	rs3214759	GC	G	13	152	2353	0.083	-	intron_variant	MODIFIER	CRYGB	ENSG00000182187	Transcript	ENST00000260988.5	protein_coding	0	1/2	ENST00000260988.5:c.10-38del	0	0	0	0	0	0	rs3214759&CD1211657&TMP_ESP_2_209010778_209010779	0	-1	0	deletion	HGNC	HGNC:2409	YES	1	P1	CCDS2380.1	ENSP00000260988	P07316	0	UPI00001AE7E2	0	1	0	0	0	0	chr2:g.208146058del	0.135	0.1762
chr2	210556728	rs61509952	A	ATCT	93	152	1721	0.609	TCT	inframe_insertion	MODERATE	CPS1	ENSG00000021826	Transcript	ENST00000430249.6	protein_coding	2/39	0	ENST00000430249.6:c.15_16insTTC	ENSP00000402608.2:p.Ile5_Lys6insPhe	68-69/5698	13-14/4521	5/1506	I/IF	atc/aTCTtc	rs1225612781	0	1	0	insertion	HGNC	HGNC:2323	YES	1	0	CCDS46505.1	ENSP00000402608	P31327	0	UPI000166C19F	0	1	0	0	0	2	chr2:g.210556730_210556731insTTC	0	0.5968
chr2	218781824	rs397795841	A	AC	150	150	1368	1	C	upstream_gene_variant	MODIFIER	CYP27A1	ENSG00000135929	Transcript	ENST00000258415.9	protein_coding	0	0	0	0	0	0	0	0	0	rs1267799973	322	1	0	insertion	HGNC	HGNC:2605	YES	1	P1	CCDS2423.1	ENSP00000258415	Q02318	0	UPI00001281BD	0	1	0	0	0	0	chr2:g.218781826dup	0	1
chr2	224470508	rs5839066	TA	T	41	152	1691	0.282	-	3_prime_UTR_variant	MODIFIER	CUL3	ENSG00000036257	Transcript	ENST00000264414.9	protein_coding	16/16	0	ENST00000264414.9:c.*3736del	0	6397/6756	0	0	0	0	rs5839066	0	-1	0	deletion	HGNC	HGNC:2553	YES	1	P1	CCDS2462.1	ENSP00000264414	Q13618	A0A024R475	UPI0000001C83	0	1	0	0	0	0	chr2:g.224470510del	0.2328	0.2542
chr2	232336711	rs373401005	GT	G	10	152	1383	0.064	-	3_prime_UTR_variant	MODIFIER	DIS3L2	ENSG00000144535	Transcript	ENST00000325385.11	protein_coding	21/21	0	ENST00000325385.11:c.*86del	0	3016/3501	0	0	0	0	rs373401005	0	1	0	deletion	HGNC	HGNC:28648	YES	5	P1	CCDS42834.1	ENSP00000315569	Q8IYB7	0	UPI000004BF03	0	1	0	0	0	4	chr2:g.232336716del	0.0146	0.0015
chr2	233760233	0	C	CAT	41	152	1238	0.269	AT	intron_variant	MODIFIER	UGT1A4	ENSG00000244474	Transcript	ENST00000373409.7	protein_coding	0	1/4	ENST00000373409.7:c.868-6787_868-6786dup	0	0	0	0	0	0	rs34983651	0	1	0	insertion	HGNC	HGNC:12536	YES	1	P1	CCDS33405.1	ENSP00000362508	P22310	0	UPI0000001044	0	0	0	0	0	15	chr2:g.233760247_233760248dup	0.3253	0.4266
chr2	239959194	rs138899326	A	AT	11	152	2141	0.071	T	3_prime_UTR_variant	MODIFIER	NDUFA10	ENSG00000130414	Transcript	ENST00000252711.7	protein_coding	10/10	0	ENST00000252711.7:c.*1923_*1924insA	0	3032-3033/4855	0	0	0	0	rs138899326	0	-1	0	insertion	HGNC	HGNC:7684	YES	1	P2	CCDS2531.1	ENSP00000252711	O95299	A0A024R4B3	UPI000013090A	0	1	0	0	0	0	chr2:g.239959194_239959195insT	0.119	0.0242
chr2	239961190	rs138479490	TG	T	51	152	2249	0.346	-	splice_region_variant&intron_variant	LOW	NDUFA10	ENSG00000130414	Transcript	ENST00000252711.7	protein_coding	0	9/9	ENST00000252711.7:c.1000-5del	0	0	0	0	0	0	rs138479490	0	-1	0	deletion	HGNC	HGNC:7684	YES	1	P2	CCDS2531.1	ENSP00000252711	O95299	A0A024R4B3	UPI000013090A	0	1	0	0	0	0	chr2:g.239961195del	0.2474	0.093
chr2	240594824	rs3842570	A	AGATGATTCTGTCCCAGGAGCCGGGAGGAGGGT	50	152	1358	0.321	GATGATTCTGTCCCAGGAGCCGGGAGGAGGGT	intron_variant	MODIFIER	CAPN10	ENSG00000142330	Transcript	ENST00000391984.7	protein_coding	0	6/11	ENST00000391984.7:c.997+136_998-148dup	0	0	0	0	0	0	rs150701228	0	1	0	insertion	HGNC	HGNC:1477	YES	1	P2	CCDS42838.1	ENSP00000375844	Q9HC96	0	UPI00001AE96D	0	1	0	0	0	52	chr2:g.240594845_240594876dup	0	0
chr2	240869408	rs180177209	AGGCCTCCCT	A	17	152	2274	0.115	-	intron_variant	MODIFIER	AGXT	ENSG00000172482	Transcript	ENST00000307503.4	protein_coding	0	2/10	ENST00000307503.4:c.358+56_358+64del	0	0	0	0	0	0	rs1382375929	0	1	0	deletion	HGNC	HGNC:341	YES	1	P1	CCDS2543.1	ENSP00000302620	P21549	0	UPI0000135E9B	0	1	0	0	0	9	chr2:g.240869418_240869426del	0	0.1044
chr3	4361680	rs71873849	TCTCA	T	124	152	1697	0.808	-	3_prime_UTR_variant	MODIFIER	SUMF1	ENSG00000144455	Transcript	ENST00000272902.10	protein_coding	9/9	0	ENST00000272902.10:c.*460_*463del	0	1609-1612/2147	0	0	0	0	rs71873849	0	-1	0	deletion	HGNC	HGNC:20376	YES	1	P1	CCDS2564.1	ENSP00000272902	Q8NBK3	0	UPI0000040734	0	1	0	0	0	0	chr3:g.4361683_4361686del	0.7047	0.7201
chr3	39397153	rs34288981	AT	A	44	150	1439	0.299	-	3_prime_UTR_variant	MODIFIER	SLC25A38	ENSG00000144659	Transcript	ENST00000273158.9	protein_coding	7/7	0	ENST00000273158.9:c.*642del	0	1950/2147	0	0	0	0	rs34288981	0	1	0	deletion	HGNC	HGNC:26054	YES	1	P1	CCDS2685.1	ENSP00000273158	Q96DW6	A0A024R2L5	UPI0000070F35	0	1	0	0	0	8	chr3:g.39397162del	0.2512	0.1528
chr3	43720290	rs34011416	A	AG	17	152	1294	0.109	G	3_prime_UTR_variant	MODIFIER	ABHD5	ENSG00000011198	Transcript	ENST00000644371.1	protein_coding	7/7	0	ENST00000644371.1:c.*1758_*1759insG	0	2931-2932/5366	0	0	0	0	rs34011416	0	1	0	insertion	HGNC	HGNC:21396	YES	0	P1	CCDS2711.1	ENSP00000495778	Q8WTS1	A0A0S2Z5D6	UPI00000411E4	0	1	0	0	0	0	chr3:g.43720290_43720291insG	0.0895	0.0946
chr3	45757190	rs57468640	CTT	C	145	152	1947	0.955	-	3_prime_UTR_variant	MODIFIER	SLC6A20	ENSG00000163817	Transcript	ENST00000358525.9	protein_coding	11/11	0	ENST00000358525.9:c.*1786_*1787del	0	3682-3683/5425	0	0	0	0	rs57468640	0	-1	0	deletion	HGNC	HGNC:30927	YES	1	P1	CCDS43077.1	ENSP00000346298	Q9NP91	0	UPI0000046064	0	1	0	0	0	0	chr3:g.45757194_45757195del	0.9619	0.9902
chr3	47009418	rs397708574	AG	A	65	152	1712	0.436	-	3_prime_UTR_variant	MODIFIER	NBEAL2	ENSG00000160796	Transcript	ENST00000450053.7	protein_coding	54/54	0	ENST00000450053.7:c.*104del	0	8543/8827	0	0	0	0	rs1309582131	0	1	0	deletion	HGNC	HGNC:31928	YES	2	P2	CCDS46817.1	ENSP00000415034	Q6ZNJ1	0	UPI000022C020	0	1	0	0	0	5	chr3:g.47009424del	0	0.2171
chr3	55467815	rs397795589	C	CA	32	152	1012	0.205	A	3_prime_UTR_variant	MODIFIER	WNT5A	ENSG00000114251	Transcript	ENST00000264634.8	protein_coding	5/5	0	ENST00000264634.8:c.*2276dup	0	4076-4077/6176	0	0	0	0	rs1263642645	0	-1	0	insertion	HGNC	HGNC:12784	YES	1	P1	CCDS46850.1	ENSP00000264634	P41221	A0A384N611	UPI0000231C66	0	1	0	0	0	0	chr3:g.55467816dup	0	0.2005
chr3	55469281	rs3836397	AT	A	32	152	1200	0.205	-	3_prime_UTR_variant	MODIFIER	WNT5A	ENSG00000114251	Transcript	ENST00000264634.8	protein_coding	5/5	0	ENST00000264634.8:c.*810del	0	2610/6176	0	0	0	0	rs3836397	0	-1	0	deletion	HGNC	HGNC:12784	YES	1	P1	CCDS46850.1	ENSP00000264634	P41221	A0A384N611	UPI0000231C66	0	1	0	0	0	0	chr3:g.55469282del	0.1228	0.1762
chr3	98580104	rs3840202	T	TTAAGAA	56	152	1197	0.372	TAAGAA	3_prime_UTR_variant	MODIFIER	CPOX	ENSG00000080819	Transcript	ENST00000264193.3	protein_coding	7/7	0	ENST00000264193.3:c.*578_*579insTTCTTA	0	2162-2163/2821	0	0	0	0	rs3840202	0	-1	0	insertion	HGNC	HGNC:2321	YES	1	P1	CCDS2932.1	ENSP00000264193	P36551	0	UPI0000073C93	0	1	0	0	0	0	chr3:g.98580106_98580107insAGAATA	0.7242	0.8926
chr3	122285371	rs33974189	T	TA	77	152	1708	0.494	A	3_prime_UTR_variant	MODIFIER	CASR	ENSG00000036828	Transcript	ENST00000498619.4	protein_coding	7/7	0	ENST00000498619.4:c.*188dup	0	3885-3886/5009	0	0	0	0	rs33974189	0	1	0	insertion	HGNC	HGNC:1514	YES	1	A2	CCDS54632.1	ENSP00000420194	P41180	E7ENE0	UPI000020A065	0	1	0	0	0	8	chr3:g.122285379dup	0.3516	0.0666
chr3	124744139	rs3836305	CT	C	8	152	2214	0.051	-	3_prime_UTR_variant	MODIFIER	UMPS	ENSG00000114491	Transcript	ENST00000232607.7	protein_coding	6/6	0	ENST00000232607.7:c.*56del	0	1519/6652	0	0	0	0	rs3836305	0	1	0	deletion	HGNC	HGNC:12563	YES	1	P1	CCDS3029.1	ENSP00000232607	P11172	A8K5J1	UPI0000001223	0	1	0	0	0	0	chr3:g.124744140del	0.0847	0.0076
chr3	124746755	0	TTGTGTG	T	21	152	2089	0.135	-	3_prime_UTR_variant	MODIFIER	UMPS	ENSG00000114491	Transcript	ENST00000232607.7	protein_coding	6/6	0	ENST00000232607.7:c.*2708_*2713del	0	4135-4140/6652	0	0	0	0	rs781129592	0	1	0	deletion	HGNC	HGNC:12563	YES	1	P1	CCDS3029.1	ENSP00000232607	P11172	A8K5J1	UPI0000001223	0	1	0	0	0	36	chr3:g.124746792_124746797del	0	0
chr3	124747013	rs10631393	T	TTTTG	79	152	1953	0.519	TTTG	3_prime_UTR_variant	MODIFIER	UMPS	ENSG00000114491	Transcript	ENST00000232607.7	protein_coding	6/6	0	ENST00000232607.7:c.*2938_*2941dup	0	4392-4393/6652	0	0	0	0	rs10631393	0	1	0	insertion	HGNC	HGNC:12563	YES	1	P1	CCDS3029.1	ENSP00000232607	P11172	A8K5J1	UPI0000001223	0	1	0	0	0	12	chr3:g.124747022_124747025dup	0.1861	0.1505
chr3	124747266	rs11443775	C	CA	79	152	2177	0.519	A	3_prime_UTR_variant	MODIFIER	UMPS	ENSG00000114491	Transcript	ENST00000232607.7	protein_coding	6/6	0	ENST00000232607.7:c.*3183dup	0	4645-4646/6652	0	0	0	0	rs11443775	0	1	0	insertion	HGNC	HGNC:12563	YES	1	P1	CCDS3029.1	ENSP00000232607	P11172	A8K5J1	UPI0000001223	0	1	0	0	0	1	chr3:g.124747267dup	0.1861	0.1505
chr3	128879626	rs397874507	CGT	C	51	152	2212	0.333	-	5_prime_UTR_variant	MODIFIER	ACAD9	ENSG00000177646	Transcript	ENST00000308982.12	protein_coding	1/18	0	ENST00000308982.12:c.-57_-56del	0	8-9/2445	0	0	0	0	rs1184559789	0	1	0	deletion	HGNC	HGNC:21497	YES	1	P1	CCDS3053.1	ENSP00000312618	Q9H845	0	UPI00000498C3	0	1	0	0	0	8	chr3:g.128879635_128879636del	0	0.7042
chr3	149167992	0	A	AT	20	152	1034	0.128	T	downstream_gene_variant	MODIFIER	CP	ENSG00000047457	Transcript	ENST00000264613.11	protein_coding	0	0	0	0	0	0	0	0	0	rs1299377512&TMP_ESP_3_148885780_148885780	4504	-1	0	insertion	HGNC	HGNC:2295	YES	1	P1	CCDS3141.1	ENSP00000264613	P00450	0	UPI000045718B	0	1	0	0	0	0	chr3:g.149168002dup	0	0.6293
chr3	165068841	rs11313475	TA	T	100	150	812	0.675	-	intron_variant	MODIFIER	SI	ENSG00000090402	Transcript	ENST00000264382.8	protein_coding	0	4/47	ENST00000264382.8:c.374-11del	0	0	0	0	0	0	rs11313475	0	-1	0	deletion	HGNC	HGNC:10856	YES	1	P1	CCDS3196.1	ENSP00000264382	P14410	0	UPI000022C287	0	1	0	0	0	0	chr3:g.165068849del	0.6362	0.5325
chr3	165773088	0	G	GA	148	152	977	0.974	A	3_prime_UTR_variant	MODIFIER	BCHE	ENSG00000114200	Transcript	ENST00000264381.8	protein_coding	4/4	0	ENST00000264381.8:c.*293dup	0	2220-2221/2405	0	0	0	0	rs3836432	0	-1	0	insertion	HGNC	HGNC:983	YES	1	P1	CCDS3198.1	ENSP00000264381	P06276	0	UPI0000127866	0	1	0	0	0	0	chr3:g.165773093dup	0	0.7398
chr3	184145296	rs398063089	AAG	A	71	152	2381	0.462	-	3_prime_UTR_variant	MODIFIER	EIF2B5	ENSG00000145191	Transcript	ENST00000273783.8	protein_coding	16/16	0	ENST00000273783.8:c.*360_*361del	0	2642-2643/2656	0	0	0	0	rs1197300510	0	1	0	deletion	HGNC	HGNC:3261	YES	1	P2	CCDS3252.1	ENSP00000273783	Q13144	0	UPI000013D9CF	0	1	0	0	0	6	chr3:g.184145303_184145304del	0	0.4175
chr4	5802102	rs398092136	AC	A	56	152	1746	0.365	-	intron_variant	MODIFIER	EVC	ENSG00000072840	Transcript	ENST00000264956.11	protein_coding	0	16/20	ENST00000264956.11:c.2449+15del	0	0	0	0	0	0	rs1064793555	0	1	0	deletion	HGNC	HGNC:3497	YES	1	P3	CCDS3383.1	ENSP00000264956	P57679	0	UPI000012A2A5	0	1	0	0	0	6	chr4:g.5802109del	0	0.1331
chr4	5812880	rs397690241	CT	C	48	152	2655	0.321	-	3_prime_UTR_variant	MODIFIER	EVC	ENSG00000072840	Transcript	ENST00000264956.11	protein_coding	21/21	0	ENST00000264956.11:c.*1845del	0	5003/6427	0	0	0	0	rs1434572526	0	1	0	deletion	HGNC	HGNC:3497	YES	1	P3	CCDS3383.1	ENSP00000264956	P57679	0	UPI000012A2A5	0	1	0	0	0	1	chr4:g.5812882del	0	0.3124
chr4	15511381	rs386833764	GGAA	G	14	152	2129	0.09	-	inframe_deletion	MODERATE	CC2D2A	ENSG00000048342	Transcript	ENST00000424120.5	protein_coding	8/37	0	ENST00000424120.5:c.685_687del	ENSP00000403465.1:p.Glu229del	930-932/5249	676-678/4863	226/1620	E/-	GAA/-	rs1159391633&COSM5713105&COSM5713106	0	1	0	deletion	HGNC	HGNC:29253	YES	5	P1	CCDS47026.1	ENSP00000403465	Q9P2K1	0	UPI000023731A	0	1	0	0	MobiDB_lite:mobidb-lite&Low_complexity_(Seg):seg&hmmpanther:PTHR20837&hmmpanther:PTHR20837:SF7&Pfam_domain:PF17661	9	chr4:g.15511391_15511393del	0	0.003
chr4	26397981	rs77056130	C	CA	19	152	1766	0.122	A	intron_variant	MODIFIER	RBPJ	ENSG00000168214	Transcript	ENST00000342295.5	protein_coding	0	3/11	ENST00000342295.5:c.99-8189dup	0	0	0	0	0	0	rs77056130	0	1	0	insertion	HGNC	HGNC:5724	YES	5	0	CCDS3437.1	ENSP00000345206	Q06330	0	UPI000020BDF1	0	1	0	0	0	5	chr4:g.26397986dup	0.0226	0
chr4	54229321	rs1799767	CAG	C	107	152	1329	0.712	-	5_prime_UTR_variant	MODIFIER	PDGFRA	ENSG00000134853	Transcript	ENST00000257290.10	protein_coding	1/23	0	ENST00000257290.10:c.-104_-103del	0	30-31/6378	0	0	0	0	rs113739379	0	1	0	deletion	HGNC	HGNC:8803	YES	1	P1	CCDS3495.1	ENSP00000257290	P16234	0	UPI0000131793	0	1	0	0	0	2	chr4:g.54229324_54229325del	0.2812	0.3457
chr4	71567925	rs138389345	TG	T	40	152	1300	0.256	-	3_prime_UTR_variant	MODIFIER	SLC4A4	ENSG00000080493	Transcript	ENST00000425175.5	protein_coding	25/25	0	ENST00000425175.5:c.*33del	0	3435/7596	0	0	0	0	rs138389345	0	1	0	deletion	HGNC	HGNC:11030	YES	5	A2	CCDS47071.1	ENSP00000393557	Q9Y6R1	A5JJ20	UPI000152897D	0	1	0	0	0	0	chr4:g.71567926del	0.2432	0.0333
chr4	78374264	rs398092530	C	CTG	35	152	2354	0.224	TG	intron_variant	MODIFIER	FRAS1	ENSG00000138759	Transcript	ENST00000512123.4	protein_coding	0	25/73	ENST00000512123.4:c.3151+14_3151+15dup	0	0	0	0	0	0	rs1341786028	0	1	0	insertion	HGNC	HGNC:19185	YES	5	P1	CCDS54771.1	ENSP00000422834	Q86XX4	0	UPI000021D4C2	0	1	0	0	0	2	chr4:g.78374265_78374266dup	0	0.4811
chr4	78521645	0	GT	G	38	150	820	0.266	-	intron_variant	MODIFIER	FRAS1	ENSG00000138759	Transcript	ENST00000512123.4	protein_coding	0	68/73	ENST00000512123.4:c.10648+25del	0	0	0	0	0	0	rs1269443199	0	1	0	deletion	HGNC	HGNC:19185	YES	5	P1	CCDS54771.1	ENSP00000422834	Q86XX4	0	UPI000021D4C2	0	1	0	0	0	9	chr4:g.78521655del	0	0.593
chr4	78541639	rs397752464	A	AT	11	152	2410	0.071	T	3_prime_UTR_variant	MODIFIER	FRAS1	ENSG00000138759	Transcript	ENST00000512123.4	protein_coding	74/74	0	ENST00000512123.4:c.*518dup	0	13241-13242/15871	0	0	0	0	rs1466288456	0	1	0	insertion	HGNC	HGNC:19185	YES	5	P1	CCDS54771.1	ENSP00000422834	Q86XX4	0	UPI000021D4C2	0	1	0	0	0	3	chr4:g.78541642dup	0	0.3162
chr4	78543946	rs397724155	A	ATTTT	74	152	1833	0.487	TTTT	3_prime_UTR_variant	MODIFIER	FRAS1	ENSG00000138759	Transcript	ENST00000512123.4	protein_coding	74/74	0	ENST00000512123.4:c.*2824_*2825insTTTT	0	15548-15549/15871	0	0	0	0	rs1380314936	0	1	0	insertion	HGNC	HGNC:19185	YES	5	P1	CCDS54771.1	ENSP00000422834	Q86XX4	0	UPI000021D4C2	0	1	0	0	0	2	chr4:g.78543948_78543949insTTTT	0	0.5613
chr4	80072788	rs80314910	CTT	C	58	152	1966	0.372	-	upstream_gene_variant	MODIFIER	ANTXR2	ENSG00000163297	Transcript	ENST00000307333.7	protein_coding	0	0	0	0	0	0	0	0	0	rs80314910	226	-1	0	deletion	HGNC	HGNC:21732	YES	1	0	CCDS47086.1	ENSP00000306185	P58335	0	UPI000036725D	0	1	0	0	0	0	chr4:g.80072789_80072790del	0.1148	0.0325
chr4	154569497	rs140114081	TTTTG	T	18	152	1239	0.115	-	intron_variant	MODIFIER	FGB	ENSG00000171564	Transcript	ENST00000302068.8	protein_coding	0	6/7	ENST00000302068.8:c.959-13_959-10del	0	0	0	0	0	0	rs140114081	0	1	0	deletion	HGNC	HGNC:3662	YES	1	P1	CCDS3786.1	ENSP00000306099	P02675	V9HVY1	UPI000012A778	0	1	0	0	0	3	chr4:g.154569501_154569504del	0.1378	0.0189
chr4	168926511	rs28364802	A	AAAT	9	152	852	0.058	AAT	3_prime_UTR_variant	MODIFIER	PALLD	ENSG00000129116	Transcript	ENST00000505667.6	protein_coding	22/22	0	ENST00000505667.6:c.*336_*338dup	0	3928-3929/5858	0	0	0	0	rs1473156319	0	1	0	insertion	HGNC	HGNC:17068	YES	1	A2	CCDS54818.1	ENSP00000425556	Q8WX93	0	UPI000189A85C	0	1	0	0	0	7	chr4:g.168926516_168926518dup	0	0
chr4	186211698	rs58524374	T	TACAC	127	152	1015	0.833	ACAC	3_prime_UTR_variant	MODIFIER	CYP4V2	ENSG00000145476	Transcript	ENST00000378802.5	protein_coding	11/11	0	ENST00000378802.5:c.*1061_*1064dup	0	2892-2893/4657	0	0	0	0	rs1236396785	0	1	0	insertion	HGNC	HGNC:23198	YES	1	P1	CCDS34119.1	ENSP00000368079	Q6ZWL3	0	UPI00002372FE	0	1	0	0	0	7	chr4:g.186211702_186211705dup	0	0
chr5	218266	0	T	TC	16	152	1684	0.109	C	upstream_gene_variant	MODIFIER	SDHA	ENSG00000073578	Transcript	ENST00000264932.11	protein_coding	0	0	0	0	0	0	0	0	0	rs1261496427	53	1	0	insertion	HGNC	HGNC:10680	YES	1	P1	CCDS3853.1	ENSP00000264932	P31040	A0A024QZ30	UPI0000000C2C	0	1	0	0	0	0	chr5:g.218272dup	0	0.6218
chr5	14705915	rs34917282	GT	G	29	152	2110	0.192	-	3_prime_UTR_variant	MODIFIER	ANKH	ENSG00000154122	Transcript	ENST00000284268.8	protein_coding	12/12	0	ENST00000284268.8:c.*5281del	0	7091/8207	0	0	0	0	rs34917282	0	-1	0	deletion	HGNC	HGNC:15492	YES	1	P1	CCDS3885.1	ENSP00000284268	Q9HCJ1	0	UPI000003F535	0	1	0	0	0	0	chr5:g.14705917del	0.0447	0.0015
chr5	14709303	rs34294961	A	AT	120	152	1435	0.788	T	3_prime_UTR_variant	MODIFIER	ANKH	ENSG00000154122	Transcript	ENST00000284268.8	protein_coding	12/12	0	ENST00000284268.8:c.*1893dup	0	3703-3704/8207	0	0	0	0	rs34294961	0	-1	0	insertion	HGNC	HGNC:15492	YES	1	P1	CCDS3885.1	ENSP00000284268	Q9HCJ1	0	UPI000003F535	0	1	0	0	0	0	chr5:g.14709305dup	0	0.4811
chr5	14710254	rs71603731	G	GACTT	29	152	2074	0.192	ACTT	3_prime_UTR_variant	MODIFIER	ANKH	ENSG00000154122	Transcript	ENST00000284268.8	protein_coding	12/12	0	ENST00000284268.8:c.*939_*942dup	0	2752-2753/8207	0	0	0	0	rs71603731	0	-1	0	insertion	HGNC	HGNC:15492	YES	1	P1	CCDS3885.1	ENSP00000284268	Q9HCJ1	0	UPI000003F535	0	1	0	0	0	0	chr5:g.14710256_14710259dup	0.0567	0.034
chr5	14871511	rs139106733	AGGGGCGAC	A	82	152	1374	0.526	-	5_prime_UTR_variant	MODIFIER	ANKH	ENSG00000154122	Transcript	ENST00000284268.8	protein_coding	1/12	0	ENST00000284268.8:c.-72_-65del	0	260-267/8207	0	0	0	0	rs139106733	0	-1	0	deletion	HGNC	HGNC:15492	YES	1	P1	CCDS3885.1	ENSP00000284268	Q9HCJ1	0	UPI000003F535	0	1	0	0	0	0	chr5:g.14871527_14871534del	0.3998	0.4274
chr5	38477954	rs796517933	CAA	C	10	150	955	0.065	-	3_prime_UTR_variant	MODIFIER	LIFR	ENSG00000113594	Transcript	ENST00000453190.7	protein_coding	20/20	0	ENST00000453190.7:c.*3639_*3640del	0	7265-7266/10553	0	0	0	0	rs796517933	0	-1	0	deletion	HGNC	HGNC:6597	YES	2	P1	CCDS3927.1	ENSP00000398368	P42702	0	UPI000004CAC2	0	1	0	0	0	0	chr5:g.38477959_38477960del	0.113	0.3835
chr5	38528849	0	GAC	G	9	152	1332	0.058	-	intron_variant	MODIFIER	LIFR	ENSG00000113594	Transcript	ENST00000453190.7	protein_coding	0	2/19	ENST00000453190.7:c.143-11_143-10del	0	0	0	0	0	0	rs34759137	0	-1	0	deletion	HGNC	HGNC:6597	YES	2	P1	CCDS3927.1	ENSP00000398368	P42702	0	UPI000004CAC2	0	1	0	0	0	0	chr5:g.38528877_38528878del	0	0
chr5	41870266	rs368390833	T	TC	28	152	2040	0.192	C	intron_variant	MODIFIER	OXCT1	ENSG00000083720	Transcript	ENST00000196371.10	protein_coding	0	1/16	ENST00000196371.10:c.78+14dup	0	0	0	0	0	0	rs368390833	0	-1	0	insertion	HGNC	HGNC:8527	YES	1	P1	CCDS3937.1	ENSP00000196371	P55809	A0A024R040	UPI0000000C9A	0	1	0	0	0	0	chr5:g.41870271dup	0	0
chr5	42719966	rs11369980	T	TA	150	150	960	1	A	3_prime_UTR_variant	MODIFIER	GHR	ENSG00000112964	Transcript	ENST00000620156.4	protein_coding	10/10	0	ENST00000620156.4:c.*542_*543insA	0	2617-2618/4529	0	0	0	0	rs11369980	0	1	0	insertion	HGNC	HGNC:4263	YES	5	A2	CCDS75239.1	ENSP00000483403	0	A0A087X0H5	UPI0002104C22	0	1	0	0	0	0	chr5:g.42719966_42719967insA	0.8195	0.6974
chr5	42720921	0	TTTG	T	152	152	1634	1	-	3_prime_UTR_variant	MODIFIER	GHR	ENSG00000112964	Transcript	ENST00000620156.4	protein_coding	10/10	0	ENST00000620156.4:c.*1516_*1518del	0	3573-3575/4529	0	0	0	0	rs1176850093	0	1	0	deletion	HGNC	HGNC:4263	YES	5	A2	CCDS75239.1	ENSP00000483403	0	A0A087X0H5	UPI0002104C22	0	1	0	0	0	18	chr5:g.42720940_42720942del	0	0.59
chr5	53091071	rs199677547	TAAC	T	89	152	1192	0.583	-	3_prime_UTR_variant	MODIFIER	ITGA2	ENSG00000164171	Transcript	ENST00000296585.10	protein_coding	30/30	0	ENST00000296585.10:c.*475_*477del	0	4136-4138/7843	0	0	0	0	rs199677547	0	1	0	deletion	HGNC	HGNC:6137	YES	1	P1	CCDS3957.1	ENSP00000296585	P17301	0	UPI0000169C36	0	1	0	0	0	2	chr5:g.53091074_53091076del	0.3315	0.2806
chr5	53092356	rs3212655	GA	G	17	152	1436	0.109	-	3_prime_UTR_variant	MODIFIER	ITGA2	ENSG00000164171	Transcript	ENST00000296585.10	protein_coding	30/30	0	ENST00000296585.10:c.*1764del	0	5421/7843	0	0	0	0	rs3212655	0	1	0	deletion	HGNC	HGNC:6137	YES	1	P1	CCDS3957.1	ENSP00000296585	P17301	0	UPI0000169C36	0	1	0	0	0	6	chr5:g.53092363del	0.0379	0.0151
chr5	53093103	0	TCAAA	T	68	152	1255	0.449	-	3_prime_UTR_variant	MODIFIER	ITGA2	ENSG00000164171	Transcript	ENST00000296585.10	protein_coding	30/30	0	ENST00000296585.10:c.*2517_*2520del	0	6168-6171/7843	0	0	0	0	rs72277253	0	1	0	deletion	HGNC	HGNC:6137	YES	1	P1	CCDS3957.1	ENSP00000296585	P17301	0	UPI0000169C36	0	1	0	0	0	12	chr5:g.53093116_53093119del	0.144	0.0779
chr5	53093481	rs6149022	G	GGTATGTTTAGC	118	152	1966	0.769	GTATGTTTAGC	3_prime_UTR_variant	MODIFIER	ITGA2	ENSG00000164171	Transcript	ENST00000296585.10	protein_coding	30/30	0	ENST00000296585.10:c.*2883_*2893dup	0	6545-6546/7843	0	0	0	0	rs1371429515	0	1	0	insertion	HGNC	HGNC:6137	YES	1	P1	CCDS3957.1	ENSP00000296585	P17301	0	UPI0000169C36	0	1	0	0	0	11	chr5:g.53093482_53093492dup	0	0
chr5	53093981	rs59915734	T	TAAAG	113	150	791	0.747	AAAG	3_prime_UTR_variant	MODIFIER	ITGA2	ENSG00000164171	Transcript	ENST00000296585.10	protein_coding	30/30	0	ENST00000296585.10:c.*3385_*3386insGAAA	0	7045-7046/7843	0	0	0	0	rs1352217802	0	1	0	insertion	HGNC	HGNC:6137	YES	1	P1	CCDS3957.1	ENSP00000296585	P17301	0	UPI0000169C36	0	1	0	0	0	3	chr5:g.53093984_53093985insGAAA	0	0.7867
chr5	53098188	rs3839261	GC	G	13	152	886	0.083	-	3_prime_UTR_variant	MODIFIER	MOCS2	ENSG00000164172	Transcript	ENST00000396954.8	protein_coding	7/7	0	ENST00000396954.8:c.*413del	0	1656/4166	0	0	0	0	rs3839261	0	-1	0	deletion	HGNC	HGNC:7193	YES	1	P1	CCDS3958.1	ENSP00000380157	O96007	A0A024QZS1	UPI000000DB29	0	1	0	0	0	0	chr5:g.53098189del	0.152	0.2239
chr5	53658638	rs140172554	G	GT	11	152	708	0.071	T	intron_variant	MODIFIER	NDUFS4	ENSG00000164258	Transcript	ENST00000296684.10	protein_coding	0	4/4	ENST00000296684.10:c.424+19dup	0	0	0	0	0	0	rs140172554	0	1	0	insertion	HGNC	HGNC:7711	YES	1	P1	CCDS3960.1	ENSP00000296684	O43181	A0A0S2Z433	UPI0000130A98	0	1	0	0	0	5	chr5:g.53658643dup	0.1486	0.1331
chr5	56882021	0	TCAA	T	62	152	2668	0.404	-	inframe_deletion	MODERATE	MAP3K1	ENSG00000095015	Transcript	ENST00000399503.4	protein_coding	14/20	0	ENST00000399503.4:c.2845_2847del	ENSP00000382423.3:p.Thr949del	2847-2849/7036	2822-2824/4539	941-942/1512	ST/S	tCAAca/tca	rs5868032&COSM4594439	0	1	0	deletion	HGNC	HGNC:6848	YES	1	P1	CCDS43318.1	ENSP00000382423	Q13233	0	UPI000015153B	0	1	0	0	hmmpanther:PTHR24361&hmmpanther:PTHR24361:SF414&MobiDB_lite:mobidb-lite&MobiDB_lite:mobidb-lite&Low_complexity_(Seg):seg	23	chr5:g.56882045_56882047del	0	0
chr5	74721255	rs56312827	CTG	C	32	152	1050	0.205	-	3_prime_UTR_variant	MODIFIER	HEXB	ENSG00000049860	Transcript	ENST00000261416.12	protein_coding	14/14	0	ENST00000261416.12:c.*82_*83del	0	1780-1781/1812	0	0	0	0	rs1224557367	0	1	0	deletion	HGNC	HGNC:4879	YES	1	P1	CCDS4022.1	ENSP00000261416	P07686	0	UPI000013D183	0	1	0	0	0	1	chr5:g.74721257_74721258del	0	0.0061
chr5	78985560	0	T	TA	20	152	933	0.128	A	upstream_gene_variant	MODIFIER	ARSB	ENSG00000113273	Transcript	ENST00000264914.10	protein_coding	0	0	0	0	0	0	0	0	0	rs1215467898	250	-1	0	insertion	HGNC	HGNC:714	YES	1	P1	CCDS4043.1	ENSP00000264914	P15848	A0A024RAJ9	UPI00001260A3	0	1	0	0	0	0	chr5:g.78985570dup	0	0.2602
chr5	78986086	rs1255033691	C	CTG	152	152	2097	1	TG	upstream_gene_variant	MODIFIER	ARSB	ENSG00000113273	Transcript	ENST00000264914.10	protein_coding	0	0	0	0	0	0	0	0	0	rs1255033691	776	-1	0	insertion	HGNC	HGNC:714	YES	1	P1	CCDS4043.1	ENSP00000264914	P15848	A0A024RAJ9	UPI00001260A3	0	1	0	0	0	0	chr5:g.78986087_78986088dup	0	0.9909
chr5	80654905	rs1554066076	G	GCCGCAGCGC	25	152	1189	0.167	CCGCAGCGC	inframe_insertion	MODERATE	MSH3	ENSG00000113318	Transcript	ENST00000265081.7	protein_coding	1/24	0	ENST00000265081.7:c.181_189dup	ENSP00000265081.6:p.Ala61_Pro63dup	254-255/4443	178-179/3414	60/1137	A/AAAP	gcc/gCCGCAGCGCcc	rs758718643	0	1	0	insertion	HGNC	HGNC:7326	YES	1	P1	CCDS34195.1	ENSP00000265081	P20585	0	UPI0000DBEE85	0	1	0	0	MobiDB_lite:mobidb-lite&Low_complexity_(Seg):seg	11	chr5:g.80654908_80654916dup	0	0
chr5	83581975	rs397998455	CT	C	115	152	1646	0.75	-	3_prime_UTR_variant	MODIFIER	VCAN	ENSG00000038427	Transcript	ENST00000265077.8	protein_coding	15/15	0	ENST00000265077.8:c.*1548del	0	12019/12345	0	0	0	0	rs1400306031	0	1	0	deletion	HGNC	HGNC:2464	YES	1	P3	CCDS4060.1	ENSP00000265077	P13611	A0A024RAQ9	UPI000013178B	0	1	0	0	0	6	chr5:g.83581982del	0	0.7716
chr5	96392174	0	GT	G	15	152	742	0.096	-	3_prime_UTR_variant	MODIFIER	PCSK1	ENSG00000175426	Transcript	ENST00000311106.8	protein_coding	14/14	0	ENST00000311106.8:c.*826del	0	3294/5136	0	0	0	0	rs34572181	0	-1	0	deletion	HGNC	HGNC:8743	YES	1	P1	CCDS4081.1	ENSP00000308024	P29120	0	UPI000013F0F5	0	1	0	0	0	0	chr5:g.96392185del	0.3035	0.3147
chr5	96392261	rs5869716	C	CAGA	17	152	956	0.109	AGA	3_prime_UTR_variant	MODIFIER	PCSK1	ENSG00000175426	Transcript	ENST00000311106.8	protein_coding	14/14	0	ENST00000311106.8:c.*737_*739dup	0	3207-3208/5136	0	0	0	0	rs5869716	0	-1	0	insertion	HGNC	HGNC:8743	YES	1	P1	CCDS4081.1	ENSP00000308024	P29120	0	UPI000013F0F5	0	1	0	0	0	0	chr5:g.96392264_96392266dup	0.3223	0.4047
chr5	119542238	rs34381335	T	TA	131	152	1163	0.865	A	3_prime_UTR_variant	MODIFIER	HSD17B4	ENSG00000133835	Transcript	ENST00000414835.7	protein_coding	25/25	0	ENST00000414835.7:c.*250dup	0	2787-2788/2881	0	0	0	0	rs149778406	0	1	0	insertion	HGNC	HGNC:5213	YES	2	0	CCDS56379.1	ENSP00000411960	P51659	G5E9S2	UPI0001AE7403	0	1	0	0	0	6	chr5:g.119542244dup	0.5639	0.6392
chr5	126543262	0	CA	C	32	152	1532	0.205	-	3_prime_UTR_variant	MODIFIER	ALDH7A1	ENSG00000164904	Transcript	ENST00000409134.8	protein_coding	18/18	0	ENST00000409134.8:c.*1702del	0	3343/4765	0	0	0	0	rs5871218	0	-1	0	deletion	HGNC	HGNC:877	YES	1	P2	CCDS4137.2	ENSP00000387123	P49419	0	UPI0000D4C5DE	0	1	0	0	0	0	chr5:g.126543270del	0.5705	0.6936
chr5	127460839	rs397809018	TCA	T	51	152	1007	0.34	-	3_prime_UTR_variant	MODIFIER	MEGF10	ENSG00000145794	Transcript	ENST00000503335.7	protein_coding	25/25	0	ENST00000503335.7:c.*3524_*3525del	0	7224-7225/7606	0	0	0	0	rs1164535208	0	1	0	deletion	HGNC	HGNC:29634	YES	1	P1	CCDS4142.1	ENSP00000423354	Q96KG7	0	UPI000006F868	0	1	0	0	0	2	chr5:g.127460842_127460843del	0	0.3472
chr5	132394360	rs142209594	CA	C	126	152	2575	0.827	-	downstream_gene_variant	MODIFIER	SLC22A5	ENSG00000197375	Transcript	ENST00000435065.6	protein_coding	0	0	0	0	0	0	0	0	0	rs1439408432	89	1	0	deletion	HGNC	HGNC:10969	YES	1	0	CCDS78058.1	ENSP00000402760	O76082	0	UPI0000EFD9B4	0	1	0	0	0	0	chr5:g.132394364del	0	0.4962
chr5	132868755	rs67367845	AG	A	40	152	1599	0.282	-	3_prime_UTR_variant	MODIFIER	UQCRQ	ENSG00000164405	Transcript	ENST00000378670.8	protein_coding	3/3	0	ENST00000378670.8:c.*1175del	0	1482/1573	0	0	0	0	rs67367845	0	1	0	deletion	HGNC	HGNC:29594	YES	1	P1	CCDS34237.1	ENSP00000367939	O14949	0	UPI000015D476	0	1	0	0	0	1	chr5:g.132868757del	0.4253	0.298
chr5	137621777	0	TAC	T	98	152	2251	0.635	-	3_prime_UTR_variant	MODIFIER	KLHL3	ENSG00000146021	Transcript	ENST00000309755.9	protein_coding	15/15	0	ENST00000309755.9:c.*319_*320del	0	2526-2527/6805	0	0	0	0	rs3839339	0	-1	0	deletion	HGNC	HGNC:6354	YES	1	P3	CCDS4192.1	ENSP00000312397	Q9UH77	0	UPI000012DE05	0	1	0	0	0	0	chr5:g.137621802_137621803del	0	0
chr5	148137351	rs397704765	A	ACTC	17	152	1863	0.109	CTC	downstream_gene_variant	MODIFIER	SPINK5	ENSG00000133710	Transcript	ENST00000359874.7	protein_coding	0	0	0	0	0	0	0	0	0	rs1199993187	62	1	0	insertion	HGNC	HGNC:15464	YES	1	A2	CCDS47300.1	ENSP00000352936	Q9NQ38	0	UPI000020CF25	0	1	0	0	0	0	chr5:g.148137352_148137354dup	0	0.6097
chr5	150053837	rs3216780	G	GC	49	152	2121	0.327	C	3_prime_UTR_variant	MODIFIER	CSF1R	ENSG00000182578	Transcript	ENST00000286301.7	protein_coding	22/22	0	ENST00000286301.7:c.*231_*232insG	0	3442-3443/3989	0	0	0	0	rs3216780	0	-1	0	insertion	HGNC	HGNC:2433	YES	1	P1	CCDS4302.1	ENSP00000286301	P07333	0	UPI000004984A	0	1	0	0	0	0	chr5:g.150053837_150053838insC	0.4523	0.2549
chr5	150113286	0	TCTCTTC	T	29	152	2236	0.192	-	5_prime_UTR_variant	MODIFIER	CSF1R	ENSG00000182578	Transcript	ENST00000286301.7	protein_coding	1/22	0	ENST00000286301.7:c.-212_-207del	0	81-86/3989	0	0	0	0	rs796927717	0	-1	0	deletion	HGNC	HGNC:2433	YES	1	P1	CCDS4302.1	ENSP00000286301	P07333	0	UPI000004984A	0	1	0	0	0	0	chr5:g.150113305_150113310del	0.2494	0.4735
chr5	151268681	rs397883774	C	CA	25	152	1376	0.173	A	3_prime_UTR_variant	MODIFIER	GM2A	ENSG00000196743	Transcript	ENST00000357164.3	protein_coding	4/4	0	ENST00000357164.3:c.*1239dup	0	2137-2138/3896	0	0	0	0	rs1287573440	0	1	0	insertion	HGNC	HGNC:4367	YES	1	P1	CCDS4313.1	ENSP00000349687	P17900	0	UPI00001AEC37	0	1	0	0	0	9	chr5:g.151268690dup	0	0.4924
chr5	151268723	rs397716595	T	TC	24	152	1617	0.16	C	3_prime_UTR_variant	MODIFIER	GM2A	ENSG00000196743	Transcript	ENST00000357164.3	protein_coding	4/4	0	ENST00000357164.3:c.*1274dup	0	2179-2180/3896	0	0	0	0	rs1356752715	0	1	0	insertion	HGNC	HGNC:4367	YES	1	P1	CCDS4313.1	ENSP00000349687	P17900	0	UPI00001AEC37	0	1	0	0	0	2	chr5:g.151268725dup	0	0.062
chr5	151270164	rs35384604	TAATA	T	20	152	1784	0.135	-	3_prime_UTR_variant	MODIFIER	GM2A	ENSG00000196743	Transcript	ENST00000357164.3	protein_coding	4/4	0	ENST00000357164.3:c.*2717_*2720del	0	3621-3624/3896	0	0	0	0	rs1180521084	0	1	0	deletion	HGNC	HGNC:4367	YES	1	P1	CCDS4313.1	ENSP00000349687	P17900	0	UPI00001AEC37	0	1	0	0	0	3	chr5:g.151270168_151270171del	0	0.0711
chr5	162155487	rs34705786	CAT	C	33	152	922	0.212	-	3_prime_UTR_variant	MODIFIER	GABRG2	ENSG00000113327	Transcript	ENST00000414552.6	protein_coding	11/11	0	ENST00000414552.6:c.*2120_*2121del	0	3893-3894/3927	0	0	0	0	rs34705786	0	1	0	deletion	HGNC	HGNC:4087	YES	1	0	CCDS47333.1	ENSP00000410732	P18507	0	UPI00017503BD	0	1	0	0	0	0	chr5:g.162155488_162155489del	0.3023	0.2451
chr5	170109541	0	C	CT	42	152	1681	0.276	T	3_prime_UTR_variant	MODIFIER	FOXI1	ENSG00000168269	Transcript	ENST00000306268.8	protein_coding	2/2	0	ENST00000306268.8:c.*938dup	0	2128-2129/2321	0	0	0	0	rs3839285	0	1	0	insertion	HGNC	HGNC:3815	YES	1	P1	CCDS4372.1	ENSP00000304286	Q12951	E0XEN6	UPI000013EB16	0	1	0	0	0	8	chr5:g.170109549dup	0.354	0.5719
chr5	172335438	rs386405693	A	AC	99	152	2539	0.641	C	3_prime_UTR_variant	MODIFIER	SH3PXD2B	ENSG00000174705	Transcript	ENST00000311601.6	protein_coding	13/13	0	ENST00000311601.6:c.*2930dup	0	5839-5840/7779	0	0	0	0	rs1180449047	0	-1	0	insertion	HGNC	HGNC:29242	YES	1	P1	CCDS34291.1	ENSP00000309714	A1X283	0	UPI000020C12E	0	1	0	0	0	0	chr5:g.172335440dup	0	0.4735
chr5	172336529	rs397720891	G	GT	98	152	2161	0.635	T	3_prime_UTR_variant	MODIFIER	SH3PXD2B	ENSG00000174705	Transcript	ENST00000311601.6	protein_coding	13/13	0	ENST00000311601.6:c.*1839dup	0	4748-4749/7779	0	0	0	0	rs1167281818	0	-1	0	insertion	HGNC	HGNC:29242	YES	1	P1	CCDS34291.1	ENSP00000309714	A1X283	0	UPI000020C12E	0	1	0	0	0	0	chr5:g.172336530dup	0	0.4728
chr5	172337097	rs5873310	G	GC	98	152	2324	0.635	C	3_prime_UTR_variant	MODIFIER	SH3PXD2B	ENSG00000174705	Transcript	ENST00000311601.6	protein_coding	13/13	0	ENST00000311601.6:c.*1271_*1272insG	0	4180-4181/7779	0	0	0	0	rs5873310	0	-1	0	insertion	HGNC	HGNC:29242	YES	1	P1	CCDS34291.1	ENSP00000309714	A1X283	0	UPI000020C12E	0	1	0	0	0	0	chr5:g.172337097_172337098insC	0	0.6256
chr5	179345258	0	G	GGCA	29	152	1818	0.192	GCA	inframe_insertion	MODERATE	ADAMTS2	ENSG00000087116	Transcript	ENST00000251582.12	protein_coding	1/22	0	ENST00000251582.12:c.68_70dup	ENSP00000251582.7:p.Leu23dup	203-204/6783	70-71/3636	24/1211	P/LP	ccg/cTGCcg	rs568040559&TMP_ESP_5_178772260_178772262	0	-1	0	insertion	HGNC	HGNC:218	YES	1	P2	CCDS4444.1	ENSP00000251582	O95450	0	UPI00001AE729	0	1	0	0	Cleavage_site_(Signalp):SignalP-noTM&Low_complexity_(Seg):seg	0	chr5:g.179345282_179345284dup	0.1805	0.1135
chr6	7541915	rs17133512	C	CA	42	152	1908	0.282	A	5_prime_UTR_variant	MODIFIER	DSP	ENSG00000096696	Transcript	ENST00000379802.8	protein_coding	1/24	0	ENST00000379802.8:c.1dup	ENSP00000369129.3:p.Met1?	245-246/9697	-/8616	-/2871	0	0	rs17133512	0	1	0	insertion	HGNC	HGNC:3052	YES	1	P3	CCDS4501.1	ENSP00000369129	P15924	0	UPI000013C67F	0	1	0	0	0	1	chr6:g.7541916dup	0.1997	0.2186
chr6	16327684	0	A	ATGC	17	152	2041	0.109	TGC	inframe_insertion	MODERATE	ATXN1	ENSG00000124788	Transcript	ENST00000244769.8	protein_coding	8/9	0	ENST00000244769.8:c.624_626dup	ENSP00000244769.3:p.Gln208dup	1563-1564/10602	626-627/2448	209/815	H/QH	cat/caGCAt	rs864309555	0	-1	0	insertion	HGNC	HGNC:10548	YES	1	P1	CCDS34342.1	ENSP00000244769	P54253	0	UPI000013CB8B	0	1	0	0	hmmpanther:PTHR13392&hmmpanther:PTHR13392:SF5&Low_complexity_(Seg):seg&MobiDB_lite:mobidb-lite&Coiled-coils_(Ncoils):Coil	0	chr6:g.16327722_16327724dup	0	0
chr6	42963889	rs144286892	GTTTA	G	74	152	2081	0.5	-	3_prime_UTR_variant	MODIFIER	PEX6	ENSG00000124587	Transcript	ENST00000304611.13	protein_coding	17/17	0	ENST00000304611.13:c.*442_*445del	0	3416-3419/3444	0	0	0	0	rs144286892	0	-1	0	deletion	HGNC	HGNC:8859	YES	1	P1	CCDS4877.1	ENSP00000303511	Q13608	A0A024RD09	UPI00001316EC	0	1	0	0	0	0	chr6:g.42963895_42963898del	0	0.9788
chr6	50823871	0	CACAA	C	14	152	1808	0.09	-	splice_region_variant&intron_variant	LOW	TFAP2B	ENSG00000008196	Transcript	ENST00000393655.4	protein_coding	0	2/6	ENST00000393655.4:c.540+28_540+31del	0	0	0	0	0	0	rs1266525601	0	1	0	deletion	HGNC	HGNC:11743	YES	1	P1	CCDS4934.2	ENSP00000377265	Q92481	0	UPI000020DE90	0	1	0	0	0	21	chr6:g.50823893_50823896del	0	0.8048
chr6	52494089	rs58779695	T	TCA	150	152	1559	0.981	CA	3_prime_UTR_variant	MODIFIER	EFHC1	ENSG00000096093	Transcript	ENST00000371068.11	protein_coding	11/11	0	ENST00000371068.11:c.*1749_*1750insAC	0	3740-3741/6849	0	0	0	0	rs77236493	0	1	0	insertion	HGNC	HGNC:16406	YES	1	P1	CCDS4942.1	ENSP00000360107	Q5JVL4	B2CKC5	UPI0000141099	0	1	0	0	0	1	chr6:g.52494090_52494091insAC	0.8996	0.8404
chr6	64307084	0	TGA	T	100	152	1139	0.647	-	splice_region_variant&intron_variant	LOW	EYS	ENSG00000188107	Transcript	ENST00000370621.7	protein_coding	0	29/43	ENST00000370621.7:c.6079-4_6079-3del	0	0	0	0	0	0	rs35395170&COSM6242757	0	-1	0	deletion	HGNC	HGNC:21555	YES	1	A2	CCDS78156.1	ENSP00000359655	Q5T1H1	0	UPI0001AE72B3	0	1	0	0	0	0	chr6:g.64307105_64307106del	0.6751	0.6967
chr6	107868129	rs10685655	T	TGTC	137	152	991	0.904	GTC	3_prime_UTR_variant	MODIFIER	SEC63	ENSG00000025796	Transcript	ENST00000369002.9	protein_coding	21/21	0	ENST00000369002.9:c.*3574_*3575insGAC	0	6056-6057/6430	0	0	0	0	rs10685655	0	-1	0	insertion	HGNC	HGNC:21082	YES	1	P1	CCDS5061.1	ENSP00000357998	Q9UGP8	A0A0S2Z5M1	UPI000000DBBB	0	1	0	0	0	0	chr6:g.107868131_107868132insCGT	0.9293	0.9834
chr6	111591982	rs142054894	A	AGGT	8	152	2381	0.051	GGT	inframe_insertion	MODERATE	TRAF3IP2	ENSG00000056972	Transcript	ENST00000340026.10	protein_coding	3/10	0	ENST00000340026.10:c.129_131dup	ENSP00000345984.6:p.Pro44dup	726-727/2785	131-132/1725	44/574	P/PP	cct/ccACCt	rs142054894	0	-1	0	insertion	HGNC	HGNC:1343	YES	1	P4	CCDS5092.1	ENSP00000345984	O43734	0	UPI000013DDEF	0	1	0	0	Low_complexity_(Seg):seg&MobiDB_lite:mobidb-lite&hmmpanther:PTHR34257	0	chr6:g.111591986_111591988dup	0.0054	0
chr6	121447998	rs397824185	T	TA	121	152	2357	0.801	A	3_prime_UTR_variant	MODIFIER	GJA1	ENSG00000152661	Transcript	ENST00000649132.1	protein_coding	2/2	0	ENST00000649132.1:c.*3dup	0	1423-1424/3152	0	0	0	0	rs1374297715&CI1211009	0	1	0	insertion	HGNC	HGNC:4274	YES	0	P1	CCDS5123.1	ENSP00000497788	P17302	0	UPI000013DCEC	0	1	0	0	0	1	chr6:g.121447999dup	0	0.0053
chr6	121448759	0	A	AT	11	152	1011	0.071	T	3_prime_UTR_variant	MODIFIER	GJA1	ENSG00000152661	Transcript	ENST00000649132.1	protein_coding	2/2	0	ENST00000649132.1:c.*773dup	0	2184-2185/3152	0	0	0	0	rs1316057253	0	1	0	insertion	HGNC	HGNC:4274	YES	0	P1	CCDS5123.1	ENSP00000497788	P17302	0	UPI000013DCEC	0	1	0	0	0	10	chr6:g.121448769dup	0	0.7776
chr6	131847856	0	G	GGT	21	152	1038	0.141	GT	intron_variant	MODIFIER	ENPP1	ENSG00000197594	Transcript	ENST00000647893.1	protein_coding	0	2/24	ENST00000647893.1:c.313+45_313+46dup	0	0	0	0	0	0	rs879243445	0	1	0	insertion	HGNC	HGNC:3356	YES	0	P1	CCDS5150.2	ENSP00000498074	P22413	0	UPI00001303F0	0	1	0	0	0	38	chr6:g.131847893_131847894dup	0	0
chr6	131847856	0	GGT	G	20	152	1038	0.128	-	intron_variant	MODIFIER	ENPP1	ENSG00000197594	Transcript	ENST00000647893.1	protein_coding	0	2/24	ENST00000647893.1:c.313+45_313+46del	0	0	0	0	0	0	rs1491040948&rs1491343991	0	1	0	deletion	HGNC	HGNC:3356	YES	0	P1	CCDS5150.2	ENSP00000498074	P22413	0	UPI00001303F0	0	1	0	0	0	36	chr6:g.131847893_131847894del	0	0
chr6	131882330	rs397832689	AT	A	68	152	850	0.455	-	intron_variant	MODIFIER	ENPP1	ENSG00000197594	Transcript	ENST00000647893.1	protein_coding	0	20/24	ENST00000647893.1:c.2101-11del	0	0	0	0	0	0	rs1392795786	0	1	0	deletion	HGNC	HGNC:3356	YES	0	P1	CCDS5150.2	ENSP00000498074	P22413	0	UPI00001303F0	0	1	0	0	0	3	chr6:g.131882334del	0	0.857
chr6	131893751	rs3035998	C	CTTTCT	12	152	1068	0.077	TTTCT	3_prime_UTR_variant	MODIFIER	ENPP1	ENSG00000197594	Transcript	ENST00000647893.1	protein_coding	25/25	0	ENST00000647893.1:c.*3252_*3256dup	0	6034-6035/7438	0	0	0	0	rs3035998	0	1	0	insertion	HGNC	HGNC:3356	YES	0	P1	CCDS5150.2	ENSP00000498074	P22413	0	UPI00001303F0	0	1	0	0	0	16	chr6:g.131893763_131893767dup	0	0.003
chr6	170561949	rs71815788	GCAA	G	136	152	2740	0.885	-	inframe_deletion	MODERATE	TBP	ENSG00000112592	Transcript	ENST00000230354.10	protein_coding	3/8	0	ENST00000230354.10:c.216_218del	ENSP00000230354.5:p.Gln95del	450-452/1861	214-216/1020	72/339	Q/-	CAA/-	rs71815788&COSM69132	0	1	0	deletion	HGNC	HGNC:11588	YES	1	P3	CCDS5315.1	ENSP00000230354	P20226	0	UPI0000136C3F	0	1	0	0	PDB-ENSP_mappings:5fur.A&PDB-ENSP_mappings:5iy6.P&PDB-ENSP_mappings:5iy7.P&PDB-ENSP_mappings:5iy8.P&PDB-ENSP_mappings:5iy9.P&PDB-ENSP_mappings:5iya.P&PDB-ENSP_mappings:5iyb.P&PDB-ENSP_mappings:5iyc.P&PDB-ENSP_mappings:5iyd.P&Coiled-coils_(Ncoils):Coil&hmmpanther:PTHR10126&hmmpanther:PTHR10126:SF20&Low_complexity_(Seg):seg	2	chr6:g.170561952_170561954del	0	0
chr7	34153398	0	G	GTA	8	152	740	0.051	TA	3_prime_UTR_variant	MODIFIER	BMPER	ENSG00000164619	Transcript	ENST00000649409.2	protein_coding	15/15	0	ENST00000649409.2:c.*136_*137dup	0	2258-2259/5287	0	0	0	0	rs1162040187	0	1	0	insertion	HGNC	HGNC:24154	YES	0	P1	CCDS5442.1	ENSP00000497748	Q8N8U9	A0A090N7U6	UPI000006D462	0	1	0	0	0	12	chr7:g.34153409_34153410dup	0	0.0106
chr7	44144376	rs55714218	TG	T	52	152	2208	0.34	-	upstream_gene_variant	MODIFIER	MYL7	ENSG00000106631	Transcript	ENST00000223364.7	protein_coding	0	0	0	0	0	0	0	0	0	rs55714218	3045	-1	0	deletion	HGNC	HGNC:21719	YES	1	P1	CCDS5478.1	ENSP00000223364	Q01449	0	UPI000006FF43	0	0	0	0	0	0	chr7:g.44144377del	0.4111	0.7209
chr7	50561042	rs3837091	CCTCT	C	65	152	2192	0.417	-	intron_variant	MODIFIER	DDC	ENSG00000132437	Transcript	ENST00000444124.7	protein_coding	0	1/14	ENST00000444124.7:c.-29+4239_-29+4242del	0	0	0	0	0	0	rs3837091	0	-1	0	deletion	HGNC	HGNC:2719	YES	1	P1	CCDS5511.1	ENSP00000403644	P20711	A0A0S2Z3N4	UPI000013F150	0	1	0	0	0	0	chr7:g.50561050_50561053del	0.2929	0.1846
chr7	56021238	rs368626187	G	GA	46	152	1588	0.308	A	splice_region_variant&intron_variant	LOW	PSPH	ENSG00000146733	Transcript	ENST00000395471.7	protein_coding	0	3/7	ENST00000395471.7:c.-19-8dup	0	0	0	0	0	0	rs368626187	0	-1	0	insertion	HGNC	HGNC:9577	YES	1	P1	CCDS5522.1	ENSP00000378854	P78330	A0A024RDL3	UPI000013DA6D	0	1	0	0	0	0	chr7:g.56021244dup	0	0
chr7	66643165	rs35961913	CACA	C	63	152	2174	0.417	-	intron_variant&NMD_transcript_variant	MODIFIER	AC027644.4	ENSG00000284461	Transcript	ENST00000503687.2	nonsense_mediated_decay	0	3/12	ENST00000503687.2:c.397+4241_397+4243del	0	0	0	0	0	0	rs1213997796	0	1	0	deletion	Clone_based_ensembl_gene	0	YES	2	P1	0	ENSP00000421074	0	E9PHB8	UPI0001D3B64E	0	0	0	0	0	4	chr7:g.66643170_66643172del	0	0.6891
chr7	74053320	0	C	CTG	14	152	1704	0.09	TG	intron_variant	MODIFIER	ELN	ENSG00000049540	Transcript	ENST00000358929.8	protein_coding	0	18/33	ENST00000358929.8:c.1096+49_1096+50dup	0	0	0	0	0	0	rs782441301	0	1	0	insertion	HGNC	HGNC:3327	YES	5	A2	CCDS75616.1	ENSP00000351807	P15502	F8WAH6	UPI0001AE70FA	0	1	0	0	0	39	chr7:g.74053358_74053359dup	0	0
chr7	74069201	rs34208922	C	CA	8	152	1884	0.051	A	3_prime_UTR_variant	MODIFIER	ELN	ENSG00000049540	Transcript	ENST00000358929.8	protein_coding	34/34	0	ENST00000358929.8:c.*501_*502insA	0	3261-3262/3967	0	0	0	0	rs34208922	0	1	0	insertion	HGNC	HGNC:3327	YES	5	A2	CCDS75616.1	ENSP00000351807	P15502	F8WAH6	UPI0001AE70FA	0	1	0	0	0	0	chr7:g.74069201_74069202insA	0.2901	0.5545
chr7	75981033	rs72557912	CCT	C	17	152	2177	0.109	-	intron_variant	MODIFIER	POR	ENSG00000127948	Transcript	ENST00000461988.6	protein_coding	0	5/15	ENST00000461988.6:c.517-14_517-13del	0	0	0	0	0	0	rs72557912&rs886062439	0	1	0	deletion	HGNC	HGNC:9208	YES	1	P1	CCDS5579.1	ENSP00000419970	P16435	0	UPI000013D5F4	0	1	0	0	0	0	chr7:g.75981034_75981035del	0.0096	0
chr7	94431047	rs3917	A	AGTTGTCC	149	152	1317	0.981	GTTGTCC	3_prime_UTR_variant	MODIFIER	COL1A2	ENSG00000164692	Transcript	ENST00000297268.10	protein_coding	52/52	0	ENST00000297268.10:c.*654_*655insGTTGTCC	0	5226-5227/5411	0	0	0	0	rs3917	0	1	0	insertion	HGNC	HGNC:2198	YES	1	P1	CCDS34682.1	ENSP00000297268	P08123	A0A0S2Z3H5	UPI00003B0CFC	0	1	0	0	0	0	chr7:g.94431047_94431048insGTTGTCC	0	0.9002
chr7	101138430	0	T	TCGCGCCCCC	131	152	1475	0.865	CGCGCCCCC	3_prime_UTR_variant	MODIFIER	SERPINE1	ENSG00000106366	Transcript	ENST00000223095.4	protein_coding	9/9	0	ENST00000223095.4:c.*997_*1005dup	0	2354-2355/3190	0	0	0	0	rs1346719592	0	1	0	insertion	HGNC	HGNC:8583	YES	1	P1	CCDS5711.1	ENSP00000223095	P05121	A0A024QYT5	UPI0000000CAB	0	1	0	0	0	17	chr7:g.101138439_101138447dup	0	0.9009
chr7	117667232	0	GT	G	64	152	1773	0.423	-	3_prime_UTR_variant	MODIFIER	CFTR	ENSG00000001626	Transcript	ENST00000003084.10	protein_coding	27/27	0	ENST00000003084.10:c.*133del	0	4700/6132	0	0	0	0	rs1465204806	0	1	0	deletion	HGNC	HGNC:1884	YES	1	P1	CCDS5773.1	ENSP00000003084	P13569	A0A024R730	UPI000013C4D4	0	1	0	0	0	8	chr7:g.117667241del	0	0.8775
chr7	127610393	rs59241875	CAT	C	13	152	1342	0.083	-	3_prime_UTR_variant	MODIFIER	PAX4	ENSG00000106331	Transcript	ENST00000341640.6	protein_coding	9/9	0	ENST00000341640.6:c.*669_*670del	0	1907-1908/2010	0	0	0	0	rs59241875	0	-1	0	deletion	HGNC	HGNC:8618	YES	1	P2	CCDS5797.1	ENSP00000339906	O43316	0	UPI000013C824	0	1	0	0	0	0	chr7:g.127610396_127610397del	0.0741	0.2163
chr7	127610546	0	A	AGT	79	150	1244	0.532	GT	3_prime_UTR_variant	MODIFIER	PAX4	ENSG00000106331	Transcript	ENST00000341640.6	protein_coding	9/9	0	ENST00000341640.6:c.*516_*517dup	0	1755-1756/2010	0	0	0	0	rs36159526	0	-1	0	insertion	HGNC	HGNC:8618	YES	1	P2	CCDS5797.1	ENSP00000339906	O43316	0	UPI000013C824	0	1	0	0	0	0	chr7:g.127610570_127610571dup	0	0
chr7	127610587	rs66998513	G	GCATA	24	152	1307	0.154	CATA	3_prime_UTR_variant	MODIFIER	PAX4	ENSG00000106331	Transcript	ENST00000341640.6	protein_coding	9/9	0	ENST00000341640.6:c.*473_*476dup	0	1714-1715/2010	0	0	0	0	rs66998513	0	-1	0	insertion	HGNC	HGNC:8618	YES	1	P2	CCDS5797.1	ENSP00000339906	O43316	0	UPI000013C824	0	1	0	0	0	0	chr7:g.127610592_127610595dup	0	0.6649
chr7	147108136	rs35167289	T	TG	128	152	1411	0.84	G	intron_variant	MODIFIER	CNTNAP2	ENSG00000174469	Transcript	ENST00000649351.1	protein_coding	0	4/23	ENST00000649351.1:c.551-11_551-10insG	0	0	0	0	0	0	rs35167289	0	1	0	insertion	HGNC	HGNC:13830	YES	0	P1	CCDS5889.1	ENSP00000496805	Q9UHC6	A0A090N7T7	UPI00001285FA	0	1	0	0	0	0	chr7:g.147108136_147108137insG	0.3793	0.4433
chr7	148807624	rs3217095	AG	A	120	152	1089	0.788	-	3_prime_UTR_variant	MODIFIER	EZH2	ENSG00000106462	Transcript	ENST00000320356.6	protein_coding	20/20	0	ENST00000320356.6:c.*21del	0	2399/2639	0	0	0	0	rs3217095	0	-1	0	deletion	HGNC	HGNC:3527	YES	1	P3	CCDS5891.1	ENSP00000320147	Q15910	A0A090N8E9	UPI000006D77C	0	1	0	0	0	0	chr7:g.148807630del	0.771	0.9788
chr8	10610119	rs146656804	T	TTTC	10	152	2375	0.064	TTC	inframe_insertion	MODERATE	RP1L1	ENSG00000183638	Transcript	ENST00000382483.4	protein_coding	4/4	0	ENST00000382483.4:c.3978_3979insGAA	ENSP00000371923.3:p.Lys1326_Thr1327insGlu	4243-4244/8014	3978-3979/7203	1326-1327/2400	-/E	-/GAA	rs146656804	0	-1	0	insertion	HGNC	HGNC:15946	YES	1	P1	CCDS43708.1	ENSP00000371923	Q8IWN7	0	UPI00001AF9CC	0	1	0	0	hmmpanther:PTHR23005&hmmpanther:PTHR23005:SF3&Low_complexity_(Seg):seg&MobiDB_lite:mobidb-lite&MobiDB_lite:mobidb-lite	0	chr8:g.10610121_10610122insCTT	0	0
chr8	18056822	rs35838806	ACTTC	A	61	152	1167	0.397	-	3_prime_UTR_variant	MODIFIER	ASAH1	ENSG00000104763	Transcript	ENST00000381733.9	protein_coding	14/14	0	ENST00000381733.9:c.*708_*711del	0	2141-2144/2512	0	0	0	0	rs35838806	0	-1	0	deletion	HGNC	HGNC:735	YES	1	P4	CCDS6005.1	ENSP00000371152	Q13510	0	UPI0000210A34	0	1	0	0	0	0	chr8:g.18056826_18056829del	0.2758	0.4244
chr8	27803549	0	T	TAC	112	152	921	0.744	AC	3_prime_UTR_variant	MODIFIER	ESCO2	ENSG00000171320	Transcript	ENST00000305188.12	protein_coding	11/11	0	ENST00000305188.12:c.*128_*129dup	0	2155-2156/3922	0	0	0	0	rs144484866	0	1	0	insertion	HGNC	HGNC:27230	YES	1	P2	CCDS34872.1	ENSP00000306999	Q56NI9	0	UPI0000160D17	0	1	0	0	0	18	chr8:g.27803566_27803567dup	0	0
chr8	27803549	0	T	TACAC	25	152	921	0.16	ACAC	3_prime_UTR_variant	MODIFIER	ESCO2	ENSG00000171320	Transcript	ENST00000305188.12	protein_coding	11/11	0	ENST00000305188.12:c.*126_*129dup	0	2155-2156/3922	0	0	0	0	rs144484866	0	1	0	insertion	HGNC	HGNC:27230	YES	1	P2	CCDS34872.1	ENSP00000306999	Q56NI9	0	UPI0000160D17	0	1	0	0	0	18	chr8:g.27803564_27803567dup	0	0
chr8	31100837	0	CT	C	149	150	1176	0.994	-	intron_variant	MODIFIER	WRN	ENSG00000165392	Transcript	ENST00000298139.6	protein_coding	0	17/34	ENST00000298139.6:c.1982-5del	0	0	0	0	0	0	rs1389212709	0	1	0	deletion	HGNC	HGNC:12791	YES	1	P1	CCDS6082.1	ENSP00000298139	Q14191	0	UPI000013E49D	0	1	0	0	0	6	chr8:g.31100844del	0	0.9304
chr8	63066099	rs398123340	TA	T	152	152	1412	1	-	splice_region_variant&intron_variant	LOW	TTPA	ENSG00000137561	Transcript	ENST00000260116.4	protein_coding	0	2/4	ENST00000260116.4:c.359-3del	0	0	0	0	0	0	rs398123340	0	-1	0	deletion	HGNC	HGNC:12404	YES	1	P1	CCDS6178.1	ENSP00000260116	P49638	0	UPI00001377AC	0	1	0	0	0	0	chr8:g.63066107del	1	1
chr8	71197771	rs553875263	A	ATGAT	14	152	1524	0.09	TGAT	3_prime_UTR_variant	MODIFIER	EYA1	ENSG00000104313	Transcript	ENST00000645793.1	protein_coding	21/21	0	ENST00000645793.1:c.*1565_*1568dup	0	3993-3994/4254	0	0	0	0	rs553875263	0	-1	0	insertion	HGNC	HGNC:3519	YES	0	P2	CCDS34906.1	ENSP00000496255	Q99502	A0A024R813	UPI000012A3B3	0	1	0	0	0	0	chr8:g.71197777_71197780dup	0.0226	0.0023
chr8	71198117	rs574723016	TTAA	T	10	152	1194	0.064	-	3_prime_UTR_variant	MODIFIER	EYA1	ENSG00000104313	Transcript	ENST00000645793.1	protein_coding	21/21	0	ENST00000645793.1:c.*1220_*1222del	0	3645-3647/4254	0	0	0	0	rs574723016	0	-1	0	deletion	HGNC	HGNC:3519	YES	0	P2	CCDS34906.1	ENSP00000496255	Q99502	A0A024R813	UPI000012A3B3	0	1	0	0	0	0	chr8:g.71198122_71198124del	0.0028	0
chr8	71198827	rs146202037	GTTTT	G	19	152	1123	0.128	-	3_prime_UTR_variant	MODIFIER	EYA1	ENSG00000104313	Transcript	ENST00000645793.1	protein_coding	21/21	0	ENST00000645793.1:c.*509_*512del	0	2934-2937/4254	0	0	0	0	rs146202037	0	-1	0	deletion	HGNC	HGNC:3519	YES	0	P2	CCDS34906.1	ENSP00000496255	Q99502	A0A024R813	UPI000012A3B3	0	1	0	0	0	0	chr8:g.71198831_71198834del	0.0315	0
chr8	99875913	rs71274940	C	CCAA	17	152	2038	0.109	CAA	3_prime_UTR_variant	MODIFIER	VPS13B	ENSG00000132549	Transcript	ENST00000358544.6	protein_coding	62/62	0	ENST00000358544.6:c.*250_*252dup	0	12427-12428/14094	0	0	0	0	rs1368193637	0	1	0	insertion	HGNC	HGNC:2183	YES	1	P4	CCDS6280.1	ENSP00000351346	Q7Z7G8	0	UPI00001D2D35	0	1	0	0	0	5	chr8:g.99875916_99875918dup	0	0.1097
chr8	99876094	rs10542428	CTAT	C	114	152	1997	0.75	-	3_prime_UTR_variant	MODIFIER	VPS13B	ENSG00000132549	Transcript	ENST00000358544.6	protein_coding	62/62	0	ENST00000358544.6:c.*434_*436del	0	12609-12611/14094	0	0	0	0	rs1448500985	0	1	0	deletion	HGNC	HGNC:2183	YES	1	P4	CCDS6280.1	ENSP00000351346	Q7Z7G8	0	UPI00001D2D35	0	1	0	0	0	5	chr8:g.99876100_99876102del	0	0.7761
chr8	99876261	rs397791669	C	CTT	17	152	1762	0.109	TT	3_prime_UTR_variant	MODIFIER	VPS13B	ENSG00000132549	Transcript	ENST00000358544.6	protein_coding	62/62	0	ENST00000358544.6:c.*597_*598dup	0	12775-12776/14094	0	0	0	0	rs1309575521	0	1	0	insertion	HGNC	HGNC:2183	YES	1	P4	CCDS6280.1	ENSP00000351346	Q7Z7G8	0	UPI00001D2D35	0	1	0	0	0	3	chr8:g.99876263_99876264dup	0	0.1067
chr8	99876364	rs60078732	CTGA	C	16	152	1668	0.103	-	3_prime_UTR_variant	MODIFIER	VPS13B	ENSG00000132549	Transcript	ENST00000358544.6	protein_coding	62/62	0	ENST00000358544.6:c.*703_*705del	0	12879-12881/14094	0	0	0	0	rs1376543787	0	1	0	deletion	HGNC	HGNC:2183	YES	1	P4	CCDS6280.1	ENSP00000351346	Q7Z7G8	0	UPI00001D2D35	0	1	0	0	0	4	chr8:g.99876369_99876371del	0	0.4274
chr8	100194231	rs56246127	A	AGAC	31	152	1248	0.199	GAC	inframe_insertion	MODERATE	SPAG1	ENSG00000104450	Transcript	ENST00000388798.6	protein_coding	10/19	0	ENST00000388798.6:c.1059_1060insGAC	ENSP00000373450.2:p.Lys353_Ser354insAsp	1250-1251/3852	1059-1060/2781	353-354/926	-/D	-/GAC	rs56246127	0	1	0	insertion	HGNC	HGNC:11212	YES	1	P1	CCDS34930.1	ENSP00000373450	Q07617	0	UPI000016783D	0	1	0	0	Gene3D:1.25.40.10&hmmpanther:PTHR22904&hmmpanther:PTHR22904:SF310&MobiDB_lite:mobidb-lite&MobiDB_lite:mobidb-lite	0	chr8:g.100194231_100194232insGAC	0.1504	0.0537
chr8	142911685	rs3839864	G	GGGA	95	152	2385	0.615	GGA	3_prime_UTR_variant	MODIFIER	CYP11B2	ENSG00000179142	Transcript	ENST00000323110.2	protein_coding	9/9	0	ENST00000323110.2:c.*292_*294dup	0	1809-1810/2936	0	0	0	0	rs142951814	0	-1	0	insertion	HGNC	HGNC:2592	YES	1	P1	CCDS6393.1	ENSP00000325822	P19099	0	UPI00001282CF	0	1	0	0	0	0	chr8:g.142911687_142911689dup	0.7748	0.944
chr8	144513027	rs548804317	TGGTGCA	T	9	152	2131	0.058	-	inframe_deletion	MODERATE	RECQL4	ENSG00000160957	Transcript	ENST00000617875.5	protein_coding	15/21	0	ENST00000617875.5:c.2569_2574del	ENSP00000482313.1:p.Cys857_Thr858del	2618-2623/3819	2569-2574/3627	857-858/1208	CT/-	TGCACC/-	rs548804317&TMP_ESP_8_145738411_145738416&COSM4587929	0	-1	0	deletion	HGNC	HGNC:9949	YES	1	P1	CCDS75804.1	ENSP00000482313	O94761	0	UPI0000E5E124	0	1	0	0	Gene3D:3.40.50.300&PDB-ENSP_mappings:5lst.A&hmmpanther:PTHR13710&hmmpanther:PTHR13710:SF108	0	chr8:g.144513042_144513047del	0.0038	0.0008
chr9	2039776	0	ACAG	A	48	152	2201	0.321	-	inframe_deletion	MODERATE	SMARCA2	ENSG00000080503	Transcript	ENST00000382203.5	protein_coding	4/34	0	ENST00000382203.5:c.705_707del	ENSP00000371638.1:p.Gln238del	876-878/5867	667-669/4773	223/1590	Q/-	CAG/-	rs1376725065&COSM2156556&COSM2156557	0	1	0	deletion	HGNC	HGNC:11098	YES	1	P4	CCDS34977.1	ENSP00000371638	P51531	0	UPI00001AE8EB	0	1	0	0	MobiDB_lite:mobidb-lite&MobiDB_lite:mobidb-lite&Coiled-coils_(Ncoils):Coil&Low_complexity_(Seg):seg	38	chr9:g.2039815_2039817del	0	0
chr9	2622146	0	A	ACGG	52	150	1526	0.344	CGG	5_prime_UTR_variant	MODIFIER	VLDLR	ENSG00000147852	Transcript	ENST00000382100.8	protein_coding	1/19	0	ENST00000382100.8:c.-21_-19dup	0	360-361/9213	0	0	0	0	rs555425887&TMP_ESP_9_2622147_2622155	0	1	0	insertion	HGNC	HGNC:12698	YES	1	P3	CCDS6446.1	ENSP00000371532	P98155	0	UPI0000055935	0	1	0	0	0	25	chr9:g.2622169_2622171dup	0	0
chr9	2622146	0	ACGGCGGCGG	A	64	150	1526	0.429	-	5_prime_UTR_variant	MODIFIER	VLDLR	ENSG00000147852	Transcript	ENST00000382100.8	protein_coding	1/19	0	ENST00000382100.8:c.-27_-19del	0	361-369/9213	0	0	0	0	rs369552432&TMP_ESP_9_2622147_2622155	0	1	0	deletion	HGNC	HGNC:12698	YES	1	P3	CCDS6446.1	ENSP00000371532	P98155	0	UPI0000055935	0	1	0	0	0	16	chr9:g.2622163_2622171del	0.3063	0.1475
chr9	3825431	0	A	AT	12	152	954	0.077	T	3_prime_UTR_variant	MODIFIER	GLIS3	ENSG00000107249	Transcript	ENST00000381971.8	protein_coding	11/11	0	ENST00000381971.8:c.*2840dup	0	6379-6380/7684	0	0	0	0	rs142133114	0	-1	0	insertion	HGNC	HGNC:28510	YES	5	A2	CCDS43784.1	ENSP00000371398	Q8NEA6	0	UPI0000DA4C5E	0	1	0	0	0	0	chr9:g.3825441dup	0.122	0.0166
chr9	3826471	rs34028765	T	TG	151	152	2398	0.994	G	3_prime_UTR_variant	MODIFIER	GLIS3	ENSG00000107249	Transcript	ENST00000381971.8	protein_coding	11/11	0	ENST00000381971.8:c.*1800_*1801insC	0	5339-5340/7684	0	0	0	0	rs34028765	0	-1	0	insertion	HGNC	HGNC:28510	YES	5	A2	CCDS43784.1	ENSP00000371398	Q8NEA6	0	UPI0000DA4C5E	0	1	0	0	0	0	chr9:g.3826471_3826472insG	0.9677	0.8812
chr9	3827607	0	A	AT	47	152	1010	0.308	T	3_prime_UTR_variant	MODIFIER	GLIS3	ENSG00000107249	Transcript	ENST00000381971.8	protein_coding	11/11	0	ENST00000381971.8:c.*664dup	0	4203-4204/7684	0	0	0	0	rs5896025	0	-1	0	insertion	HGNC	HGNC:28510	YES	5	A2	CCDS43784.1	ENSP00000371398	Q8NEA6	0	UPI0000DA4C5E	0	1	0	0	0	0	chr9:g.3827616dup	0	0.6384
chr9	5128080	0	TTG	T	59	152	997	0.385	-	3_prime_UTR_variant	MODIFIER	JAK2	ENSG00000096968	Transcript	ENST00000381652.3	protein_coding	25/25	0	ENST00000381652.3:c.*1329_*1330del	0	5183-5184/5285	0	0	0	0	rs1263740555	0	1	0	deletion	HGNC	HGNC:6192	YES	1	P1	CCDS6457.1	ENSP00000371067	O60674	0	UPI000012DA9E	0	1	0	0	0	39	chr9:g.5128120_5128121del	0	0
chr9	5128080	0	TTGTGTG	T	54	152	997	0.346	-	3_prime_UTR_variant	MODIFIER	JAK2	ENSG00000096968	Transcript	ENST00000381652.3	protein_coding	25/25	0	ENST00000381652.3:c.*1325_*1330del	0	5183-5188/5285	0	0	0	0	rs139964957	0	1	0	deletion	HGNC	HGNC:6192	YES	1	P1	CCDS6457.1	ENSP00000371067	O60674	0	UPI000012DA9E	0	1	0	0	0	35	chr9:g.5128116_5128121del	0	0
chr9	6553514	0	A	AT	82	152	1339	0.532	T	splice_region_variant&intron_variant	LOW	GLDC	ENSG00000178445	Transcript	ENST00000321612.7	protein_coding	0	19/24	ENST00000321612.7:c.2316-6dup	0	0	0	0	0	0	rs3215923&TMP_ESP_9_6553515_6553515	0	-1	0	insertion	HGNC	HGNC:4313	YES	1	P1	CCDS34987.1	ENSP00000370737	P23378	0	UPI0000684276	0	1	0	0	0	0	chr9:g.6553522dup	0.2426	0.1483
chr9	27109315	rs3837240	T	TG	50	152	2456	0.333	G	upstream_gene_variant	MODIFIER	TEK	ENSG00000120156	Transcript	ENST00000380036.9	protein_coding	0	0	0	0	0	0	0	0	0	rs72535318	134	1	0	insertion	HGNC	HGNC:11724	YES	1	P1	CCDS6519.1	ENSP00000369375	Q02763	0	UPI000021121E	0	1	0	0	0	0	chr9:g.27109316dup	0.2346	0.1286
chr9	35061696	rs11272867	G	GACAGTACACAA	113	152	2540	0.75	ACAGTACACAA	splice_region_variant&intron_variant	LOW	VCP	ENSG00000165280	Transcript	ENST00000358901.11	protein_coding	0	9/16	ENST00000358901.11:c.1082-18_1082-8dup	0	0	0	0	0	0	rs11272867	0	-1	0	insertion	HGNC	HGNC:12666	YES	1	P1	CCDS6573.1	ENSP00000351777	P55072	V9HW80	UPI000005FB2E	0	1	0	0	0	0	chr9:g.35061700_35061710dup	0.4083	0.2095
chr9	36215168	rs199874473	C	CA	18	152	1065	0.122	A	downstream_gene_variant	MODIFIER	CLTA	ENSG00000122705	Transcript	ENST00000242285.10	protein_coding	0	0	0	0	0	0	0	0	0	rs199874473	3109	1	0	insertion	HGNC	HGNC:2090	YES	1	P4	CCDS6601.1	ENSP00000242285	P09496	0	UPI0000127A9E	0	0	0	0	0	0	chr9:g.36215177dup	0.0497	0.0015
chr9	37422883	0	CG	C	33	152	1852	0.218	-	intron_variant	MODIFIER	GRHPR	ENSG00000137106	Transcript	ENST00000318158.11	protein_coding	0	1/8	ENST00000318158.11:c.83+52del	0	0	0	0	0	0	rs35891798	0	1	0	deletion	HGNC	HGNC:4570	YES	1	P1	CCDS6609.1	ENSP00000313432	Q9UBQ7	A0A384N605	UPI0000073E2F	0	1	0	0	0	1	chr9:g.37422885del	0.1196	0.0651
chr9	77307929	0	C	CT	101	152	984	0.654	T	intron_variant	MODIFIER	VPS13A	ENSG00000197969	Transcript	ENST00000644843.1	protein_coding	0	34/71	ENST00000644843.1:c.3961-6dup	0	0	0	0	0	0	rs529017808&TMP_ESP_9_79922846_79922846	0	1	0	insertion	HGNC	HGNC:1908	YES	0	P4	CCDS6655.1	ENSP00000494809	Q96RL7	0	UPI0000210B7A	0	1	0	0	0	10	chr9:g.77307939dup	0.2514	0.0492
chr9	91723486	rs140581955	GCTCT	G	103	152	2035	0.686	-	3_prime_UTR_variant	MODIFIER	ROR2	ENSG00000169071	Transcript	ENST00000375708.4	protein_coding	9/9	0	ENST00000375708.4:c.*172_*175del	0	3269-3272/4158	0	0	0	0	rs140581955	0	-1	0	deletion	HGNC	HGNC:10257	YES	1	P2	CCDS6691.1	ENSP00000364860	Q01974	0	UPI000013E8CA	0	1	0	0	0	0	chr9:g.91723489_91723492del	0.384	0.323
chr9	94603132	0	CT	C	126	152	1759	0.833	-	downstream_gene_variant	MODIFIER	FBP1	ENSG00000165140	Transcript	ENST00000415431.5	protein_coding	0	0	0	0	0	0	0	0	0	rs11351544	8	-1	0	deletion	HGNC	HGNC:3606	YES	2	P1	CCDS6712.1	ENSP00000408025	P09467	0	UPI0000070F7C	0	1	0	0	0	0	chr9:g.94603140del	0.4866	0.472
chr9	95444488	rs531572088	GACAC	G	36	152	1916	0.237	-	3_prime_UTR_variant	MODIFIER	PTCH1	ENSG00000185920	Transcript	ENST00000331920.10	protein_coding	24/24	0	ENST00000331920.10:c.*1901_*1904del	0	6545-6548/8057	0	0	0	0	rs531572088	0	-1	0	deletion	HGNC	HGNC:9585	YES	5	P3	CCDS6714.1	ENSP00000332353	Q13635	0	UPI00001AFF9C	0	1	0	0	0	0	chr9:g.95444497_95444500del	0.0065	0.0008
chr9	97854418	0	AGCCGCC	A	102	150	1311	0.682	-	inframe_deletion	MODERATE	FOXE1	ENSG00000178919	Transcript	ENST00000375123.4	protein_coding	1/1	0	ENST00000375123.4:c.532_537del	ENSP00000364265.3:p.Ala178_Ala179del	1166-1171/3462	505-510/1122	169-170/373	AA/-	GCCGCC/-	rs1458980722&COSM1724903	0	1	0	deletion	HGNC	HGNC:3806	YES	0	P1	CCDS35078.1	ENSP00000364265	O00358	0	UPI0000167B2F	0	1	0	0	hmmpanther:PTHR11829&hmmpanther:PTHR11829:SF156&Low_complexity_(Seg):seg	27	chr9:g.97854446_97854451del	0	0
chr9	104903754	rs1799777	G	GC	41	152	2055	0.276	C	5_prime_UTR_variant	MODIFIER	ABCA1	ENSG00000165029	Transcript	ENST00000374736.8	protein_coding	2/50	0	ENST00000374736.8:c.-76dup	0	238-239/10408	0	0	0	0	rs1799777	0	-1	0	insertion	HGNC	HGNC:29	YES	1	P1	CCDS6762.1	ENSP00000363868	O95477	0	UPI000013E441	0	1	0	0	0	0	chr9:g.104903756dup	0.1418	0.0061
chr9	114505401	rs150944893	AGCCTCCGC	A	59	152	2083	0.397	-	5_prime_UTR_variant	MODIFIER	WHRN	ENSG00000095397	Transcript	ENST00000362057.4	protein_coding	1/12	0	ENST00000362057.4:c.-608_-601del	0	65-72/4070	0	0	0	0	rs150944893	0	-1	0	deletion	HGNC	HGNC:16361	YES	1	P1	CCDS6806.1	ENSP00000354623	Q9P202	0	UPI00003519A7	0	1	0	0	0	0	chr9:g.114505407_114505414del	0.2762	0.2519
chr9	126697837	0	CTGTTT	C	18	152	2036	0.115	-	3_prime_UTR_variant	MODIFIER	LMX1B	ENSG00000136944	Transcript	ENST00000355497.9	protein_coding	8/8	0	ENST00000355497.9:c.*1437_*1441del	0	2615-2619/5809	0	0	0	0	rs1335448514	0	1	0	deletion	HGNC	HGNC:6654	YES	1	0	CCDS55343.1	ENSP00000347684	O60663	0	UPI0001CE94D0	0	1	0	0	0	50	chr9:g.126697888_126697892del	0	0
chr9	126699039	rs398069012	CTT	C	19	152	2371	0.135	-	3_prime_UTR_variant	MODIFIER	LMX1B	ENSG00000136944	Transcript	ENST00000355497.9	protein_coding	8/8	0	ENST00000355497.9:c.*2590_*2591del	0	3817-3818/5809	0	0	0	0	rs1436391876	0	1	0	deletion	HGNC	HGNC:6654	YES	1	0	CCDS55343.1	ENSP00000347684	O60663	0	UPI0001CE94D0	0	1	0	0	0	1	chr9:g.126699041_126699042del	0	0.3911
chr9	127815213	rs41514846	CAGTT	C	14	152	2156	0.09	-	downstream_gene_variant	MODIFIER	FPGS	ENSG00000136877	Transcript	ENST00000373247.6	protein_coding	0	0	0	0	0	0	0	0	0	rs41514846	1145	1	0	deletion	HGNC	HGNC:3824	YES	1	P4	CCDS35148.1	ENSP00000362344	Q05932	0	UPI000012AB4D	0	0	0	0	0	0	chr9:g.127815220_127815223del	0.0801	0.0431
chr9	129813147	rs3842225	GC	G	14	152	2075	0.09	-	3_prime_UTR_variant	MODIFIER	TOR1A	ENSG00000136827	Transcript	ENST00000351698.5	protein_coding	5/5	0	ENST00000351698.5:c.*824del	0	1874/2080	0	0	0	0	rs3842225	0	-1	0	deletion	HGNC	HGNC:3098	YES	1	P1	CCDS6930.1	ENSP00000345719	O14656	0	UPI00001370F5	0	1	0	0	0	0	chr9:g.129813148del	0.1567	0.0144
chr9	130681605	0	T	TCGC	119	152	1487	0.782	CGC	inframe_insertion	MODERATE	PRDM12	ENSG00000130711	Transcript	ENST00000253008.2	protein_coding	5/5	0	ENST00000253008.2:c.1074_1076dup	ENSP00000253008.2:p.Ala359dup	1100-1101/2476	1040-1041/1104	347/367	L/LA	ctc/ctCGCc	rs1470588454	0	1	0	insertion	HGNC	HGNC:13997	YES	1	P1	CCDS6934.1	ENSP00000253008	Q9H4Q4	0	UPI0000132184	0	1	0	0	Low_complexity_(Seg):seg&hmmpanther:PTHR45217&PIRSF_domain:PIRSF037163	36	chr9:g.130681639_130681641dup	0	0
chr9	130681605	0	TCGCCGCCGCCGCCGC	T	10	152	1487	0.064	-	inframe_deletion	MODERATE	PRDM12	ENSG00000130711	Transcript	ENST00000253008.2	protein_coding	5/5	0	ENST00000253008.2:c.1062_1076del	ENSP00000253008.2:p.Ala355_Ala359del	1101-1115/2476	1041-1055/1104	347-352/367	LAAAAA/L	ctCGCCGCCGCCGCCGCc/ctc	rs1314667355	0	1	0	deletion	HGNC	HGNC:13997	YES	1	P1	CCDS6934.1	ENSP00000253008	Q9H4Q4	0	UPI0000132184	0	1	0	0	Low_complexity_(Seg):seg&hmmpanther:PTHR45217&PIRSF_domain:PIRSF037163	21	chr9:g.130681627_130681641del	0	0
chr9	132895945	0	GA	G	47	152	2433	0.314	-	3_prime_UTR_variant	MODIFIER	TSC1	ENSG00000165699	Transcript	ENST00000298552.8	protein_coding	23/23	0	ENST00000298552.8:c.*289del	0	4018/8616	0	0	0	0	rs11323835	0	-1	0	deletion	HGNC	HGNC:12362	YES	1	P3	CCDS6956.1	ENSP00000298552	Q92574	X5D9D2	UPI000013773E	0	1	0	0	0	0	chr9:g.132895948del	0.4391	0.1369
chr9	137834335	rs10667884	T	TTC	99	152	2354	0.641	TC	intron_variant	MODIFIER	EHMT1	ENSG00000181090	Transcript	ENST00000460843.6	protein_coding	0	25/26	ENST00000460843.6:c.3541-11_3541-10dup	0	0	0	0	0	0	rs10667884	0	1	0	insertion	HGNC	HGNC:24650	YES	5	P2	CCDS7050.2	ENSP00000417980	Q9H9B1	0	UPI000194EC2D	0	1	0	0	0	4	chr9:g.137834338_137834339dup	0.2045	0.4735
chr10	8074278	0	G	GA	130	150	733	0.857	A	3_prime_UTR_variant	MODIFIER	GATA3	ENSG00000107485	Transcript	ENST00000379328.9	protein_coding	6/6	0	ENST00000379328.9:c.*265dup	0	2163-2164/3083	0	0	0	0	rs3839918	0	1	0	insertion	HGNC	HGNC:4172	YES	1	A1	CCDS31143.1	ENSP00000368632	P23771	0	UPI000002AA34	0	1	0	0	0	10	chr10:g.8074288dup	0	0
chr10	13278111	0	GT	G	36	152	731	0.237	-	3_prime_UTR_variant	MODIFIER	PHYH	ENSG00000107537	Transcript	ENST00000263038.9	protein_coding	9/9	0	ENST00000263038.9:c.*189del	0	1228/1541	0	0	0	0	rs3839912	0	-1	0	deletion	HGNC	HGNC:8940	YES	1	P2	CCDS7097.1	ENSP00000263038	O14832	0	UPI0000131215	0	1	0	0	0	0	chr10:g.13278121del	0.631	0.7458
chr10	63208190	rs139722368	ACTAAAC	A	27	152	2171	0.179	-	inframe_deletion	MODERATE	JMJD1C	ENSG00000171988	Transcript	ENST00000399262.7	protein_coding	10/26	0	ENST00000399262.7:c.3473_3478del	ENSP00000382204.2:p.Gly1158_Leu1159del	3788-3793/8758	3473-3478/7623	1158-1160/2540	GLV/V	gGTTTAGta/gta	rs139722368&COSM1163671&COSM150849	0	-1	0	deletion	HGNC	HGNC:12313	YES	5	P3	CCDS41532.1	ENSP00000382204	Q15652	0	UPI0000198BEF	0	1	0	0	hmmpanther:PTHR12549&hmmpanther:PTHR12549:SF6	0	chr10:g.63208193_63208198del	0.0719	0.0023
chr10	68199588	rs11279655	GCTGGGA	G	60	152	2184	0.404	-	intron_variant	MODIFIER	MYPN	ENSG00000138347	Transcript	ENST00000358913.9	protein_coding	0	17/19	ENST00000358913.9:c.3493+15_3493+20del	0	0	0	0	0	0	rs11279655&TMP_ESP_10_69959346_69959351	0	1	0	deletion	HGNC	HGNC:23246	YES	1	P1	CCDS7275.1	ENSP00000351790	Q86TC9	0	UPI00002288CF	0	1	0	0	0	1	chr10:g.68199590_68199595del	0.3582	0.2806
chr10	71397276	0	C	CCGAGG	29	152	1478	0.186	CGAGG	5_prime_UTR_variant	MODIFIER	CDH23	ENSG00000107736	Transcript	ENST00000224721.11	protein_coding	1/70	0	ENST00000224721.11:c.-35_-31dup	0	343-344/11124	0	0	0	0	rs1359892277	0	1	0	insertion	HGNC	HGNC:13733	YES	5	P2	CCDS86100.1	ENSP00000224721	Q9H251	A0A0A0MQS6	UPI000175EE48	0	1	0	0	0	17	chr10:g.71397289_71397293dup	0	0.0303
chr10	73917408	rs2227574	TG	T	10	152	985	0.064	-	upstream_gene_variant	MODIFIER	C10orf55	ENSG00000222047	Transcript	ENST00000412307.3	protein_coding	0	0	0	0	0	0	0	0	0	rs2227574	767	-1	0	deletion	HGNC	HGNC:31008	YES	5	P1	CCDS53541.1	ENSP00000409225	Q5SWW7	0	UPI0000470217	0	0	0	0	0	0	chr10:g.73917409del	0.3666	0.4463
chr10	75022147	0	GGAA	G	57	152	1760	0.372	-	inframe_deletion	MODERATE	KAT6B	ENSG00000156650	Transcript	ENST00000287239.10	protein_coding	16/18	0	ENST00000287239.10:c.3310_3312del	ENSP00000287239.4:p.Glu1104del	3803-3805/8314	3289-3291/6222	1097/2073	E/-	GAA/-	rs71929101&COSM111693	0	1	0	deletion	HGNC	HGNC:17582	YES	1	P3	CCDS7345.1	ENSP00000287239	Q8WYB5	0	UPI000013DEA0	0	1	0	0	Coiled-coils_(Ncoils):Coil&hmmpanther:PTHR10615&hmmpanther:PTHR10615:SF73&MobiDB_lite:mobidb-lite&MobiDB_lite:mobidb-lite&Low_complexity_(Seg):seg	21	chr10:g.75022169_75022171del	0.4597	0.8464
chr10	76887152	0	T	TA	43	152	1042	0.276	A	3_prime_UTR_variant	MODIFIER	KCNMA1	ENSG00000156113	Transcript	ENST00000286628.14	protein_coding	28/28	0	ENST00000286628.14:c.*113dup	0	3990-3991/6261	0	0	0	0	rs144100057	0	-1	0	insertion	HGNC	HGNC:6284	YES	1	A2	CCDS60569.1	ENSP00000286628	Q12791	0	UPI00003519E7	0	1	0	0	0	0	chr10:g.76887161dup	0.0194	0.0015
chr10	77637737	rs545094311	T	TGCTGCC	35	150	1059	0.234	GCTGCC	5_prime_UTR_variant	MODIFIER	KCNMA1	ENSG00000156113	Transcript	ENST00000286628.14	protein_coding	1/28	0	ENST00000286628.14:c.-101_-96dup	0	71-72/6261	0	0	0	0	rs545094311	0	-1	0	insertion	HGNC	HGNC:6284	YES	1	A2	CCDS60569.1	ENSP00000286628	Q12791	0	UPI00003519E7	0	1	0	0	0	0	chr10:g.77637740_77637745dup	0.1146	0.0068
chr10	80272181	rs145159688	C	CCCAGCCTGAA	90	152	2173	0.596	CCAGCCTGAA	3_prime_UTR_variant	MODIFIER	MAT1A	ENSG00000151224	Transcript	ENST00000372213.8	protein_coding	9/9	0	ENST00000372213.8:c.*1599_*1600insTTCAGGCTGG	0	3022-3023/3384	0	0	0	0	rs145159688	0	-1	0	insertion	HGNC	HGNC:6903	YES	1	P1	CCDS7365.1	ENSP00000361287	Q00266	0	UPI000012EFF3	0	1	0	0	0	0	chr10:g.80272186_80272187insCTGAACCAGC	0.49	0.5386
chr10	80272785	rs5786439	TG	T	59	152	2895	0.391	-	3_prime_UTR_variant	MODIFIER	MAT1A	ENSG00000151224	Transcript	ENST00000372213.8	protein_coding	9/9	0	ENST00000372213.8:c.*995del	0	2418/3384	0	0	0	0	rs5786439	0	-1	0	deletion	HGNC	HGNC:6903	YES	1	P1	CCDS7365.1	ENSP00000361287	Q00266	0	UPI000012EFF3	0	1	0	0	0	0	chr10:g.80272786del	0.1018	0.0083
chr10	80289495	0	T	TTTCTTC	132	152	1563	0.865	TTCTTC	5_prime_UTR_variant	MODIFIER	MAT1A	ENSG00000151224	Transcript	ENST00000372213.8	protein_coding	1/9	0	ENST00000372213.8:c.-78_-73dup	0	163-164/3384	0	0	0	0	rs145126070	0	-1	0	insertion	HGNC	HGNC:6903	YES	1	P1	CCDS7365.1	ENSP00000361287	Q00266	0	UPI000012EFF3	0	1	0	0	0	0	chr10:g.80289510_80289515dup	0	0.7958
chr10	121478354	rs566259479	ATTTAT	A	12	152	1635	0.09	-	downstream_gene_variant	MODIFIER	FGFR2	ENSG00000066468	Transcript	ENST00000457416.6	protein_coding	0	0	0	0	0	0	0	0	0	rs566259479	1498	-1	0	deletion	HGNC	HGNC:3689	YES	1	P3	CCDS7620.2	ENSP00000410294	P21802	0	UPI000002A99A	0	1	0	0	0	0	chr10:g.121478358_121478362del	0.0044	0
chr11	824987	rs398054898	CTGCA	C	133	152	1803	0.878	-	3_prime_UTR_variant	MODIFIER	PNPLA2	ENSG00000177666	Transcript	ENST00000336615.9	protein_coding	10/10	0	ENST00000336615.9:c.*130_*133del	0	1831-1834/2416	0	0	0	0	rs1438885490	0	1	0	deletion	HGNC	HGNC:30802	YES	1	P1	CCDS7718.1	ENSP00000337701	Q96AD5	0	UPI000003731E	0	1	0	0	0	4	chr11:g.824992_824995del	0	0.7073
chr11	17493912	rs10626485	C	CTGTT	152	152	1944	1	TGTT	3_prime_UTR_variant	MODIFIER	USH1C	ENSG00000006611	Transcript	ENST00000005226.12	protein_coding	27/27	0	ENST00000005226.12:c.*419_*420insAACA	0	3228-3229/3241	0	0	0	0	rs10649542	0	-1	0	insertion	HGNC	HGNC:12597	YES	5	0	CCDS7825.1	ENSP00000005226	Q9Y6N9	0	UPI00001D965A	0	1	0	0	0	0	chr11:g.17493913_17493914insGTTT	0	0.9266
chr11	31786687	rs34919147	T	TAAAA	50	152	1547	0.34	AAAA	3_prime_UTR_variant	MODIFIER	PAX6	ENSG00000007372	Transcript	ENST00000640368.1	protein_coding	14/14	0	ENST00000640368.1:c.*3246_*3247insTTTT	0	5069-5070/6975	0	0	0	0	rs34919147	0	-1	0	insertion	HGNC	HGNC:8620	YES	5	P4	CCDS31452.1	ENSP00000492024	P26367	F1T0F8	UPI000002B0A0	0	1	0	0	0	0	chr11:g.31786688_31786689insAAAA	0.4946	0.4501
chr11	32388003	0	A	AAC	9	152	1236	0.058	AC	3_prime_UTR_variant	MODIFIER	WT1	ENSG00000184937	Transcript	ENST00000379079.7	protein_coding	10/10	0	ENST00000379079.7:c.*1053_*1054dup	0	2240-2241/2469	0	0	0	0	rs878917290	0	-1	0	insertion	HGNC	HGNC:12796	YES	1	P4	CCDS55751.1	ENSP00000368370	P19544	0	UPI00005190F6	0	1	0	0	0	0	chr11:g.32388036_32388037dup	0	0
chr11	32388003	0	AACACAC	A	83	152	1236	0.545	-	3_prime_UTR_variant	MODIFIER	WT1	ENSG00000184937	Transcript	ENST00000379079.7	protein_coding	10/10	0	ENST00000379079.7:c.*1049_*1054del	0	2235-2240/2469	0	0	0	0	rs147708114	0	-1	0	deletion	HGNC	HGNC:12796	YES	1	P4	CCDS55751.1	ENSP00000368370	P19544	0	UPI00005190F6	0	1	0	0	0	0	chr11:g.32388032_32388037del	0	0
chr11	32388079	rs5030326	A	AT	86	152	1406	0.564	T	3_prime_UTR_variant	MODIFIER	WT1	ENSG00000184937	Transcript	ENST00000379079.7	protein_coding	10/10	0	ENST00000379079.7:c.*978dup	0	2164-2165/2469	0	0	0	0	rs5030326	0	-1	0	insertion	HGNC	HGNC:12796	YES	1	P4	CCDS55751.1	ENSP00000368370	P19544	0	UPI00005190F6	0	1	0	0	0	0	chr11:g.32388086dup	0.2796	0.0552
chr11	47349933	rs11570050	AG	A	70	152	2114	0.455	-	intron_variant	MODIFIER	MYBPC3	ENSG00000134571	Transcript	ENST00000545968.5	protein_coding	0	4/34	ENST00000545968.5:c.506-12del	0	0	0	0	0	0	rs11570050	0	-1	0	deletion	HGNC	HGNC:7551	YES	5	P2	CCDS53621.1	ENSP00000442795	Q14896	0	UPI000006EEAA	0	1	0	0	0	0	chr11:g.47349937del	0.6108	0.3555
chr11	47441931	rs34729771	AG	A	70	152	2234	0.449	-	intron_variant	MODIFIER	RAPSN	ENSG00000165917	Transcript	ENST00000298854.7	protein_coding	0	3/7	ENST00000298854.7:c.691-11del	0	0	0	0	0	0	rs34729771	0	-1	0	deletion	HGNC	HGNC:9863	YES	1	P1	CCDS7936.1	ENSP00000298854	Q13702	A0A0S2Z4F8	UPI0000071D46	0	1	0	0	0	0	chr11:g.47441933del	0.6108	0.2965
chr11	64601841	rs398048295	AG	A	63	152	2190	0.423	-	3_prime_UTR_variant	MODIFIER	SLC22A12	ENSG00000197891	Transcript	ENST00000377574.6	protein_coding	10/10	0	ENST00000377574.6:c.*294del	0	2290/2792	0	0	0	0	rs1368249082	0	1	0	deletion	HGNC	HGNC:17989	YES	1	P1	CCDS8075.1	ENSP00000366797	Q96S37	0	UPI0000040C17	0	1	0	0	0	3	chr11:g.64601845del	0	0.0681
chr11	71435202	rs141483210	AAGCAAGGAACAG	A	26	152	2543	0.167	-	3_prime_UTR_variant	MODIFIER	DHCR7	ENSG00000172893	Transcript	ENST00000355527.7	protein_coding	9/9	0	ENST00000355527.7:c.*161_*172del	0	1866-1877/2666	0	0	0	0	rs141483210	0	-1	0	deletion	HGNC	HGNC:2860	YES	1	P1	CCDS8200.1	ENSP00000347717	Q9UBM7	A0A024R5F7	UPI00000310C7	0	1	0	0	0	0	chr11:g.71435206_71435217del	0.3544	0.3759
chr11	94419465	0	G	GGAGAGA	27	152	749	0.186	GAGAGA	3_prime_UTR_variant	MODIFIER	MRE11	ENSG00000020922	Transcript	ENST00000323929.7	protein_coding	20/20	0	ENST00000323929.7:c.*654_*659dup	0	3009-3010/6897	0	0	0	0	rs373002609	0	-1	0	insertion	HGNC	HGNC:7230	YES	1	P3	CCDS8299.1	ENSP00000325863	P49959	A0A024R395	UPI000012F4D3	0	1	0	0	0	0	chr11:g.94419490_94419495dup	0	0
chr11	108148166	rs112801981	AAATT	A	23	152	1507	0.154	-	downstream_gene_variant	MODIFIER	ACAT1	ENSG00000075239	Transcript	ENST00000265838.8	protein_coding	0	0	0	0	0	0	0	0	0	rs112801981	391	1	0	deletion	HGNC	HGNC:93	YES	1	P1	CCDS8339.1	ENSP00000265838	P24752	A0A140VJX1	UPI0000136E41	0	1	0	0	0	0	chr11:g.108148177_108148180del	0.2043	0.208
chr11	108280980	0	T	TA	90	152	911	0.59	A	intron_variant	MODIFIER	ATM	ENSG00000149311	Transcript	ENST00000278616.8	protein_coding	0	23/62	ENST00000278616.8:c.3403-13dup	0	0	0	0	0	0	rs3218681	0	1	0	insertion	HGNC	HGNC:795	YES	5	P1	CCDS31669.1	ENSP00000278616	Q13315	A0A024R3C7	UPI000016B511	0	1	0	0	0	2	chr11:g.108280982dup	0	0.438
chr11	124880551	rs56085444	CCGGAGT	C	26	152	1872	0.167	-	downstream_gene_variant	MODIFIER	ROBO4	ENSG00000154133	Transcript	ENST00000306534.7	protein_coding	0	0	0	0	0	0	0	0	0	rs1318635553&COSM5825672	3134	-1	0	deletion	HGNC	HGNC:17985	YES	1	P1	CCDS8455.1	ENSP00000304945	Q8WZ75	0	UPI000004A023	0	0	0	0	0	0	chr11:g.124880559_124880564del	0	0.6664
chr11	134144778	rs3216140	C	CCT	21	152	2172	0.141	CT	intron_variant	MODIFIER	JAM3	ENSG00000166086	Transcript	ENST00000299106.8	protein_coding	0	4/8	ENST00000299106.8:c.410-14_410-13insCT	0	0	0	0	0	0	rs3216140&TMP_ESP_11_134014674_134014674	0	1	0	insertion	HGNC	HGNC:15532	YES	1	P1	CCDS8494.2	ENSP00000299106	Q9BX67	0	UPI0000034063	0	1	0	0	0	0	chr11:g.134144778_134144779insCT	0	0
chr12	1792226	rs77487055	T	TCTC	45	152	2585	0.295	CTC	downstream_gene_variant	MODIFIER	ADIPOR2	ENSG00000006831	Transcript	ENST00000357103.5	protein_coding	0	0	0	0	0	0	0	0	0	rs77487055	3552	1	0	insertion	HGNC	HGNC:24041	YES	1	P1	CCDS8511.1	ENSP00000349616	Q86V24	0	UPI000019273B	0	0	0	0	0	0	chr12:g.1792227_1792228insTCC	0.3734	0.1218
chr12	1792452	rs57667551	CG	C	45	152	2165	0.295	-	downstream_gene_variant	MODIFIER	ADIPOR2	ENSG00000006831	Transcript	ENST00000357103.5	protein_coding	0	0	0	0	0	0	0	0	0	rs57667551	3779	1	0	deletion	HGNC	HGNC:24041	YES	1	P1	CCDS8511.1	ENSP00000349616	Q86V24	0	UPI000019273B	0	0	0	0	0	0	chr12:g.1792458del	0.374	0.1218
chr12	2691850	rs71057834	C	CGCCGCCGGGAAGGG	152	152	2296	1	GCCGCCGGGAAGGG	downstream_gene_variant	MODIFIER	CACNA1C	ENSG00000151067	Transcript	ENST00000347598.8	protein_coding	0	0	0	0	0	0	0	0	0	rs1195633484	557	1	0	insertion	HGNC	HGNC:1390	YES	1	P4	CCDS44788.1	ENSP00000266376	Q13936	0	UPI0000E593E5	0	1	0	0	0	0	chr12:g.2691858_2691859insGAAGGGGCCGCCGG	0	0.9841
chr12	2695101	rs11353034	CT	C	40	152	2608	0.269	-	downstream_gene_variant	MODIFIER	CACNA1C	ENSG00000151067	Transcript	ENST00000347598.8	protein_coding	0	0	0	0	0	0	0	0	0	rs11353034	3809	1	0	deletion	HGNC	HGNC:1390	YES	1	P4	CCDS44788.1	ENSP00000266376	Q13936	0	UPI0000E593E5	0	1	0	0	0	0	chr12:g.2695102del	0.1072	0.1929
chr12	6944654	rs199730337	TGGGTCAGACGCGGGAAGGC	T	28	152	2080	0.186	-	splice_region_variant&intron_variant	LOW	C12orf57	ENSG00000111678	Transcript	ENST00000229281.6	protein_coding	0	2/2	ENST00000229281.6:c.229+25_229+43del	0	0	0	0	0	0	rs199730337&rs864309627&COSM5413643	0	1	0	deletion	HGNC	HGNC:29521	YES	1	P1	CCDS8571.1	ENSP00000229281	Q99622	0	UPI0000126B9B	0	1	0	0	0	22	chr12:g.6944677_6944695del	0.0547	0
chr12	21647017	rs200371155	CTG	C	14	152	1710	0.09	-	splice_acceptor_variant&intron_variant	HIGH	LDHB	ENSG00000111716	Transcript	ENST00000396076.5	protein_coding	0	2/7	ENST00000396076.5:c.130-3_130-2del	0	0	0	0	0	0	rs200371155	0	-1	0	deletion	HGNC	HGNC:6541	YES	5	P1	CCDS8691.1	ENSP00000379386	P07195	Q5U077	UPI000013C8F6	0	1	0	0	0	0	chr12:g.21647019_21647020del	0.0036	0.0008
chr12	32796095	rs149968852	A	AG	26	152	2206	0.167	G	intron_variant	MODIFIER	PKP2	ENSG00000057294	Transcript	ENST00000070846.10	protein_coding	0	12/13	ENST00000070846.10:c.2489+13_2489+14insC	0	0	0	0	0	0	rs149968852	0	-1	0	insertion	HGNC	HGNC:9024	YES	1	0	CCDS8731.1	ENSP00000070846	Q99959	0	UPI000013C576	0	1	0	0	0	0	chr12:g.32796095_32796096insG	0.3183	0.2995
chr12	40287340	0	C	CT	13	152	1200	0.083	T	intron_variant	MODIFIER	LRRK2	ENSG00000188906	Transcript	ENST00000298910.12	protein_coding	0	19/50	ENST00000298910.12:c.2501-9dup	0	0	0	0	0	0	rs1429478461	0	1	0	insertion	HGNC	HGNC:18618	YES	1	P1	CCDS31774.1	ENSP00000298910	Q5S007	0	UPI00006C128E	0	1	0	0	0	2	chr12:g.40287342dup	0	0.2912
chr12	40287550	0	T	TA	22	152	930	0.149	A	intron_variant	MODIFIER	LRRK2	ENSG00000188906	Transcript	ENST00000298910.12	protein_coding	0	20/50	ENST00000298910.12:c.2689+20dup	0	0	0	0	0	0	rs532723771&TMP_ESP_12_40681353_40681353	0	1	0	insertion	HGNC	HGNC:18618	YES	1	P1	CCDS31774.1	ENSP00000298910	Q5S007	0	UPI00006C128E	0	1	0	0	0	9	chr12:g.40287559dup	0.1102	0.1876
chr12	48918910	rs146370108	CAG	C	85	152	1734	0.571	-	intron_variant	MODIFIER	AC073610.3	ENSG00000272822	Transcript	ENST00000398092.4	protein_coding	0	4/4	ENST00000398092.4:c.385-15004_385-15003del	0	0	0	0	0	0	rs146370108	0	-1	0	deletion	Clone_based_ensembl_gene	0	YES	3	P1	0	ENSP00000438507	0	F5H423	UPI000204AB2B	0	0	0	0	0	0	chr12:g.48918911_48918912del	0.1174	0.0053
chr12	52314306	rs11285858	TC	T	9	152	2471	0.058	-	3_prime_UTR_variant	MODIFIER	KRT83	ENSG00000170523	Transcript	ENST00000293670.3	protein_coding	9/9	0	ENST00000293670.3:c.*324del	0	1869/1875	0	0	0	0	rs11285858	0	-1	0	deletion	HGNC	HGNC:6460	YES	1	P1	CCDS8823.1	ENSP00000293670	P78385	0	UPI0000070AF2	0	1	0	0	0	0	chr12:g.52314310del	0.3694	0.4788
chr12	66347491	rs148261691	TTTTA	T	9	152	959	0.064	-	3_prime_UTR_variant	MODIFIER	HELB	ENSG00000127311	Transcript	ENST00000247815.8	protein_coding	13/13	0	ENST00000247815.8:c.*9393_*9396del	0	12713-12716/12866	0	0	0	0	rs148261691	0	1	0	deletion	HGNC	HGNC:17196	YES	1	P1	CCDS8976.1	ENSP00000247815	Q8NG08	0	UPI000013CC2D	0	0	0	0	0	3	chr12:g.66347495_66347498del	0.0094	0
chr12	66347757	0	AT	A	124	152	741	0.814	-	downstream_gene_variant	MODIFIER	HELB	ENSG00000127311	Transcript	ENST00000247815.8	protein_coding	0	0	0	0	0	0	0	0	0	rs35499444	113	1	0	deletion	HGNC	HGNC:17196	YES	1	P1	CCDS8976.1	ENSP00000247815	Q8NG08	0	UPI000013CC2D	0	0	0	0	0	0	chr12:g.66347767del	0.5018	0.3835
chr12	109596630	rs397714540	T	TG	19	152	2162	0.128	G	3_prime_UTR_variant	MODIFIER	MVK	ENSG00000110921	Transcript	ENST00000228510.8	protein_coding	11/11	0	ENST00000228510.8:c.*58dup	0	1338-1339/2833	0	0	0	0	rs1164249484	0	1	0	insertion	HGNC	HGNC:7530	YES	1	P1	CCDS9132.1	ENSP00000228510	Q03426	B2RDU6	UPI000012DE5B	0	1	0	0	0	5	chr12:g.109596635dup	0	0.1815
chr12	110913225	rs3833910	TC	T	69	152	2617	0.449	-	intron_variant	MODIFIER	MYL2	ENSG00000111245	Transcript	ENST00000228841.12	protein_coding	0	5/6	ENST00000228841.12:c.353+20del	0	0	0	0	0	0	rs3833910&TMP_ESP_12_111351030_111351031	0	-1	0	deletion	HGNC	HGNC:7583	YES	1	P1	CCDS31901.1	ENSP00000228841	P10916	Q6IB42	UPI0000000DF6	0	1	0	0	0	0	chr12:g.110913230del	0.2526	0.18
chr12	111598949	0	GGCT	G	140	152	1859	0.923	-	inframe_deletion	MODERATE	ATXN2	ENSG00000204842	Transcript	ENST00000377617.7	protein_coding	1/25	0	ENST00000377617.7:c.563_565del	ENSP00000366843.3:p.Gln188del	725-727/4702	563-565/3942	188-189/1313	QP/P	cAGCcg/ccg	rs10560189&COSM404975	0	-1	0	deletion	HGNC	HGNC:10555	YES	1	P3	CCDS31902.1	ENSP00000366843	Q99700	0	UPI0000DBEEFC	0	1	0	0	Superfamily_domains:SSF81995&MobiDB_lite:mobidb-lite&MobiDB_lite:mobidb-lite&Coiled-coils_(Ncoils):Coil&Low_complexity_(Seg):seg	0	chr12:g.111598975_111598977del	0.9511	0.8729
chr12	112506946	0	TTGA	T	62	152	2441	0.41	-	downstream_gene_variant	MODIFIER	PTPN11	ENSG00000179295	Transcript	ENST00000635625.1	protein_coding	0	0	0	0	0	0	0	0	0	rs1186210777	2183	1	0	deletion	HGNC	HGNC:9644	YES	5	A1	CCDS81741.1	ENSP00000489597	Q06124	0	UPI000041C017	0	1	0	0	0	0	chr12:g.112506991_112506993del	0	0.907
chr12	114684071	0	G	GGAGA	106	152	1533	0.692	GAGA	upstream_gene_variant	MODIFIER	TBX3	ENSG00000135111	Transcript	ENST00000257566.7	protein_coding	0	0	0	0	0	0	0	0	0	rs112192237	481	-1	0	insertion	HGNC	HGNC:11602	YES	1	0	CCDS9176.1	ENSP00000257566	O15119	A0A024RBL6	UPI0000136AA0	0	1	0	0	0	0	chr12:g.114684092_114684095dup	0	0.2156
chr12	114684071	0	G	GGAGAGA	9	152	1533	0.064	GAGAGA	upstream_gene_variant	MODIFIER	TBX3	ENSG00000135111	Transcript	ENST00000257566.7	protein_coding	0	0	0	0	0	0	0	0	0	rs112192237	481	-1	0	insertion	HGNC	HGNC:11602	YES	1	0	CCDS9176.1	ENSP00000257566	O15119	A0A024RBL6	UPI0000136AA0	0	1	0	0	0	0	chr12:g.114684090_114684095dup	0	0
chr13	21671788	0	C	CTT	66	152	1455	0.436	TT	5_prime_UTR_variant	MODIFIER	FGF9	ENSG00000102678	Transcript	ENST00000382353.5	protein_coding	1/3	0	ENST00000382353.5:c.-118_-117dup	0	406-407/4220	0	0	0	0	rs10624265	0	1	0	insertion	HGNC	HGNC:3687	YES	1	P1	CCDS9298.1	ENSP00000371790	P31371	0	UPI00000374AF	0	1	0	0	0	8	chr13:g.21671795_21671796dup	0.2808	0.0234
chr13	21701709	0	ATG	A	9	152	1731	0.058	-	3_prime_UTR_variant	MODIFIER	FGF9	ENSG00000102678	Transcript	ENST00000382353.5	protein_coding	3/3	0	ENST00000382353.5:c.*304_*305del	0	1432-1433/4220	0	0	0	0	rs879147393	0	1	0	deletion	HGNC	HGNC:3687	YES	1	P1	CCDS9298.1	ENSP00000371790	P31371	0	UPI00000374AF	0	1	0	0	0	29	chr13:g.21701739_21701740del	0	0
chr13	32317314	rs11571577	CAAGT	C	41	152	1223	0.269	-	intron_variant	MODIFIER	BRCA2	ENSG00000139618	Transcript	ENST00000380152.7	protein_coding	0	2/26	ENST00000380152.7:c.67+788_67+791del	0	0	0	0	0	0	rs11571577	0	1	0	deletion	HGNC	HGNC:1101	YES	5	P1	CCDS9344.1	ENSP00000369497	P51587	0	UPI00001FCBCC	0	1	0	0	0	0	chr13:g.32317315_32317318del	0.2584	0.1172
chr13	32341273	rs11571661	CAATT	C	29	152	1452	0.199	-	intron_variant	MODIFIER	BRCA2	ENSG00000139618	Transcript	ENST00000380152.7	protein_coding	0	11/26	ENST00000380152.7:c.6841+80_6841+83del	0	0	0	0	0	0	rs1451057775	0	1	0	deletion	HGNC	HGNC:1101	YES	5	P1	CCDS9344.1	ENSP00000369497	P51587	0	UPI00001FCBCC	0	1	0	0	0	2	chr13:g.32341276_32341279del	0	0.2088
chr13	32364618	rs3092990	C	CT	43	152	1525	0.282	T	intron_variant	MODIFIER	BRCA2	ENSG00000139618	Transcript	ENST00000380152.7	protein_coding	0	18/26	ENST00000380152.7:c.8331+1086dup	0	0	0	0	0	0	rs3092990	0	1	0	insertion	HGNC	HGNC:1101	YES	5	P1	CCDS9344.1	ENSP00000369497	P51587	0	UPI00001FCBCC	0	1	0	0	0	1	chr13:g.32364619dup	0.2105	0.0862
chr13	32367440	0	GA	G	11	150	796	0.071	-	intron_variant	MODIFIER	BRCA2	ENSG00000139618	Transcript	ENST00000380152.7	protein_coding	0	18/26	ENST00000380152.7:c.8332-2952del	0	0	0	0	0	0	rs1455793304	0	1	0	deletion	HGNC	HGNC:1101	YES	5	P1	CCDS9344.1	ENSP00000369497	P51587	0	UPI00001FCBCC	0	1	0	0	0	9	chr13:g.32367450del	0	0.0356
chr13	32367579	rs61340698	A	AGATGGCTTG	83	152	1626	0.551	GATGGCTTG	intron_variant	MODIFIER	BRCA2	ENSG00000139618	Transcript	ENST00000380152.7	protein_coding	0	18/26	ENST00000380152.7:c.8332-2823_8332-2822insGATGGCTTG	0	0	0	0	0	0	rs61340698	0	1	0	insertion	HGNC	HGNC:1101	YES	5	P1	CCDS9344.1	ENSP00000369497	P51587	0	UPI00001FCBCC	0	1	0	0	0	0	chr13:g.32367579_32367580insGATGGCTTG	0.5178	0.5333
chr13	32369205	rs68016733	TAA	T	9	152	957	0.058	-	intron_variant	MODIFIER	BRCA2	ENSG00000139618	Transcript	ENST00000380152.7	protein_coding	0	18/26	ENST00000380152.7:c.8332-1195_8332-1194del	0	0	0	0	0	0	rs68016733	0	1	0	deletion	HGNC	HGNC:1101	YES	5	P1	CCDS9344.1	ENSP00000369497	P51587	0	UPI00001FCBCC	0	1	0	0	0	1	chr13:g.32369207_32369208del	0.0385	0.0076
chr13	32369218	rs200007569	AT	A	10	152	952	0.064	-	intron_variant	MODIFIER	BRCA2	ENSG00000139618	Transcript	ENST00000380152.7	protein_coding	0	18/26	ENST00000380152.7:c.8332-1173del	0	0	0	0	0	0	rs200007569	0	1	0	deletion	HGNC	HGNC:1101	YES	5	P1	CCDS9344.1	ENSP00000369497	P51587	0	UPI00001FCBCC	0	1	0	0	0	10	chr13:g.32369229del	0.0897	0.0575
chr13	32386567	rs56213495	AAAAACCATTTGTATGAAGCAGAAAAAAAATG	A	23	150	1256	0.156	-	intron_variant	MODIFIER	BRCA2	ENSG00000139618	Transcript	ENST00000380152.7	protein_coding	0	24/26	ENST00000380152.7:c.9256+6423_9256+6453del	0	0	0	0	0	0	rs56213495	0	1	0	deletion	HGNC	HGNC:1101	YES	5	P1	CCDS9344.1	ENSP00000369497	P51587	0	UPI00001FCBCC	0	1	0	0	0	0	chr13:g.32386568_32386598del	0.2252	0.1838
chr13	32387052	rs397751953	G	GC	152	152	1740	1	C	intron_variant	MODIFIER	BRCA2	ENSG00000139618	Transcript	ENST00000380152.7	protein_coding	0	24/26	ENST00000380152.7:c.9256+6908dup	0	0	0	0	0	0	rs1175986615	0	1	0	insertion	HGNC	HGNC:1101	YES	5	P1	CCDS9344.1	ENSP00000369497	P51587	0	UPI00001FCBCC	0	1	0	0	0	1	chr13:g.32387053dup	0	0.9138
chr13	32397569	rs398022220	AT	A	86	152	1569	0.571	-	downstream_gene_variant	MODIFIER	N4BP2L1	ENSG00000139597	Transcript	ENST00000380130.7	protein_coding	0	0	0	0	0	0	0	0	0	rs1392296089	3153	-1	0	deletion	HGNC	HGNC:25037	YES	1	P1	CCDS9345.2	ENSP00000369473	Q5TBK1	A0A024RDR5	UPI000003CA35	0	0	0	0	0	0	chr13:g.32397578del	0	0.5121
chr13	32399599	0	AT	A	24	150	783	0.169	-	downstream_gene_variant	MODIFIER	N4BP2L1	ENSG00000139597	Transcript	ENST00000380130.7	protein_coding	0	0	0	0	0	0	0	0	0	rs139813105	1123	-1	0	deletion	HGNC	HGNC:25037	YES	1	P1	CCDS9345.2	ENSP00000369473	Q5TBK1	A0A024RDR5	UPI000003CA35	0	0	0	0	0	0	chr13:g.32399609del	0.231	0.1989
chr13	36302234	rs150662490	TTATC	T	74	150	972	0.481	-	3_prime_UTR_variant	MODIFIER	SPART	ENSG00000133104	Transcript	ENST00000451493.5	protein_coding	9/9	0	ENST00000451493.5:c.*2127_*2130del	0	4346-4349/4944	0	0	0	0	rs150662490	0	-1	0	deletion	HGNC	HGNC:18514	YES	1	P1	CCDS9356.1	ENSP00000414147	Q8N0X7	A0A024RDV9	UPI000006F5EE	0	1	0	0	0	0	chr13:g.36302238_36302241del	0.2869	0.1324
chr13	36827780	rs398022347	GT	G	121	152	1300	0.782	-	3_prime_UTR_variant	MODIFIER	RFXAP	ENSG00000133111	Transcript	ENST00000255476.2	protein_coding	3/3	0	ENST00000255476.2:c.*33del	0	981/2304	0	0	0	0	rs1243323037	0	1	0	deletion	HGNC	HGNC:9988	YES	1	P1	CCDS9359.1	ENSP00000255476	O00287	0	UPI0000133812	0	1	0	0	0	5	chr13:g.36827786del	0	0.7005
chr13	36844905	rs60270973	AGTT	A	30	152	1113	0.205	-	downstream_gene_variant	MODIFIER	SMAD9-IT1	ENSG00000236711	Transcript	ENST00000437983.2	sense_intronic	0	0	0	0	0	0	0	0	0	rs60270973	4458	-1	0	deletion	HGNC	HGNC:39963	YES	3	0	0	0	0	0	0	0	0	0	0	0	0	chr13:g.36844906_36844908del	0.3209	0.4455
chr13	36845499	rs113075847	AAATGTT	A	32	152	1562	0.224	-	downstream_gene_variant	MODIFIER	SMAD9-IT1	ENSG00000236711	Transcript	ENST00000437983.2	sense_intronic	0	0	0	0	0	0	0	0	0	rs113075847	3861	-1	0	deletion	HGNC	HGNC:39963	YES	3	0	0	0	0	0	0	0	0	0	0	0	0	chr13:g.36845501_36845506del	0.3213	0.447
chr13	36920187	0	AGCGGCG	A	60	152	1618	0.391	-	5_prime_UTR_variant	MODIFIER	SMAD9	ENSG00000120693	Transcript	ENST00000379826.4	protein_coding	1/7	0	ENST00000379826.4:c.-264_-259del	0	80-85/5592	0	0	0	0	rs770040180	0	-1	0	deletion	HGNC	HGNC:6774	YES	5	0	CCDS45032.1	ENSP00000369154	O15198	0	UPI0000135A85	0	1	0	0	0	0	chr13:g.36920211_36920216del	0	0
chr13	38886402	0	AT	A	112	152	770	0.737	-	3_prime_UTR_variant	MODIFIER	FREM2	ENSG00000150893	Transcript	ENST00000280481.9	protein_coding	24/24	0	ENST00000280481.9:c.*5627del	0	15394/16122	0	0	0	0	rs5802961	0	1	0	deletion	HGNC	HGNC:25396	YES	1	P1	CCDS31960.1	ENSP00000280481	Q5SZK8	0	UPI000443805C	0	1	0	0	0	11	chr13:g.38886414del	0.7486	0.826
chr13	48037782	0	A	AGGAGTC	12	152	2202	0.077	GGAGTC	inframe_insertion	MODERATE	NUDT15	ENSG00000136159	Transcript	ENST00000258662.3	protein_coding	1/3	0	ENST00000258662.3:c.50_55dup	ENSP00000258662.1:p.Gly17_Val18dup	57-58/1938	36-37/495	12-13/164	-/GV	-/GGAGTC	rs1272632214&TMP_ESP_13_48611919_48611924	0	1	0	insertion	HGNC	HGNC:23063	YES	1	P1	CCDS9407.1	ENSP00000258662	Q9NV35	0	UPI000006EA15	0	1	0	0	Gene3D:3.90.79.10&PDB-ENSP_mappings:5bon.A&PDB-ENSP_mappings:5bon.B&PDB-ENSP_mappings:5bon.C&PDB-ENSP_mappings:5bon.D&PDB-ENSP_mappings:5bon.E&PDB-ENSP_mappings:5bon.F&PDB-ENSP_mappings:5bon.G&PDB-ENSP_mappings:5bon.H&PDB-ENSP_mappings:5lpg.A&PDB-ENSP_mappings:5lpg.B&PROSITE_profiles:PS51462&hmmpanther:PTHR16099&hmmpanther:PTHR16099:SF5&Superfamily_domains:SSF55811&Low_complexity_(Seg):seg	19	chr13:g.48037796_48037801dup	0	0.0015
chr13	52011455	rs148013251	T	TCGGCG	40	152	1921	0.256	CGGCG	upstream_gene_variant	MODIFIER	ALG11	ENSG00000253710	Transcript	ENST00000521508.2	protein_coding	0	0	0	0	0	0	0	0	0	rs148013251	942	1	0	insertion	HGNC	HGNC:32456	YES	1	P1	CCDS31977.1	ENSP00000430236	Q2TAA5	0	UPI000044C60E	0	1	0	0	0	0	chr13:g.52011460_52011464dup	0.3704	0.1006
chr13	59810926	rs10665848	A	ATTAC	152	152	967	1	TTAC	splice_region_variant&intron_variant	LOW	DIAPH3	ENSG00000139734	Transcript	ENST00000400324.8	protein_coding	0	24/27	ENST00000400324.8:c.3028-4_3028-3insGTAA	0	0	0	0	0	0	rs10665848	0	-1	0	insertion	HGNC	HGNC:15480	YES	1	P3	CCDS41898.1	ENSP00000383178	Q9NSV4	0	UPI0000DAC774	0	1	0	0	0	0	chr13:g.59810926_59810927insTTAC	0	0.8177
chr13	83877373	0	TA	T	33	152	963	0.224	-	3_prime_UTR_variant	MODIFIER	SLITRK1	ENSG00000178235	Transcript	ENST00000377084.3	protein_coding	1/1	0	ENST00000377084.3:c.*2043del	0	5020/5189	0	0	0	0	rs66938370	0	-1	0	deletion	HGNC	HGNC:20297	YES	0	P1	CCDS9464.1	ENSP00000366288	Q96PX8	0	UPI0000035971	0	1	0	0	0	0	chr13:g.83877382del	0.5316	0.9062
chr13	110211627	rs3832900	CAAAAT	C	20	152	963	0.141	-	intron_variant	MODIFIER	COL4A1	ENSG00000187498	Transcript	ENST00000375820.10	protein_coding	0	8/51	ENST00000375820.10:c.468+15_468+19del	0	0	0	0	0	0	rs3832900	0	-1	0	deletion	HGNC	HGNC:2202	YES	1	P1	CCDS9511.1	ENSP00000364979	P02462	0	UPI000004981D	0	1	0	0	0	0	chr13:g.110211638_110211642del	0.0689	0.1399
chr14	20477705	rs397807669	T	TG	26	152	2245	0.167	G	downstream_gene_variant	MODIFIER	PNP	ENSG00000198805	Transcript	ENST00000361505.9	protein_coding	0	0	0	0	0	0	0	0	0	rs1262039028	611	1	0	insertion	HGNC	HGNC:7892	YES	1	P1	CCDS9552.1	ENSP00000354532	P00491	V9HWH6	UPI00001FCF7D	0	1	0	0	0	0	chr14:g.20477706dup	0	0.1725
chr14	35401929	rs145753299	TTTC	T	81	150	1069	0.539	-	3_prime_UTR_variant	MODIFIER	NFKBIA	ENSG00000100906	Transcript	ENST00000216797.9	protein_coding	6/6	0	ENST00000216797.9:c.*81_*83del	0	1137-1139/1558	0	0	0	0	rs145753299	0	-1	0	deletion	HGNC	HGNC:7797	YES	1	P1	CCDS9656.1	ENSP00000216797	P25963	0	UPI000004F0A9	0	1	0	0	0	0	chr14:g.35401935_35401937del	0.1418	0.0408
chr14	36516985	rs140427692	A	AC	16	152	877	0.115	C	upstream_gene_variant	MODIFIER	SFTA3	ENSG00000229415	Transcript	ENST00000518529.6	protein_coding	0	0	0	0	0	0	0	0	0	rs140427692	3156	-1	0	insertion	HGNC	HGNC:18387	YES	1	P1	CCDS45097.1	ENSP00000428331	P0C7M3	0	UPI0000252004	0	0	0	0	0	0	chr14:g.36516989dup	0.1338	0.0136
chr14	50905380	rs3216001	CA	C	138	152	1676	0.91	-	3_prime_UTR_variant	MODIFIER	PYGL	ENSG00000100504	Transcript	ENST00000216392.8	protein_coding	20/20	0	ENST00000216392.8:c.*11del	0	2635/2799	0	0	0	0	rs3216001	0	-1	0	deletion	HGNC	HGNC:9725	YES	1	P1	CCDS32080.1	ENSP00000216392	P06737	0	UPI000011136E	0	1	0	0	0	0	chr14:g.50905382del	0.4589	0.503
chr14	50911872	rs11356035	CT	C	138	152	2585	0.91	-	splice_acceptor_variant	HIGH	PYGL	ENSG00000100504	Transcript	ENST00000216392.8	protein_coding	0	15/19	ENST00000216392.8:c.1828-2del	0	0	0	0	0	0	rs11356035&COSM1263632&COSM5828113	0	-1	0	deletion	HGNC	HGNC:9725	YES	1	P1	CCDS32080.1	ENSP00000216392	P06737	0	UPI000011136E	0	1	0	0	0	0	chr14:g.50911875del	0.5519	0.7133
chr14	53152762	0	T	TGCCGCC	152	152	1615	1	GCCGCC	inframe_insertion	MODERATE	DDHD1	ENSG00000100523	Transcript	ENST00000323669.9	protein_coding	1/13	0	ENST00000323669.9:c.331_336dup	ENSP00000327104.5:p.Gly111_Gly112dup	336-337/5503	336-337/2703	112-113/900	-/GG	-/GGCGGC	rs140904345	0	-1	0	insertion	HGNC	HGNC:19714	YES	2	A2	CCDS53895.1	ENSP00000327104	Q8NEL9	0	UPI00001D7B55	0	1	0	0	Low_complexity_(Seg):seg	0	chr14:g.53152771_53152776dup	0	0.4962
chr14	75578850	rs1322268460	GTC	G	18	152	2190	0.115	-	5_prime_UTR_variant	MODIFIER	FLVCR2	ENSG00000119686	Transcript	ENST00000238667.9	protein_coding	1/10	0	ENST00000238667.9:c.-119_-118del	0	232-233/3629	0	0	0	0	rs1322268460&rs1491144860	0	1	0	deletion	HGNC	HGNC:20105	YES	1	P1	CCDS9844.1	ENSP00000238667	Q9UPI3	0	UPI0000073CD6	0	1	0	0	0	3	chr14:g.75578854_75578855del	0	0.2526
chr14	77507610	rs58831828	G	GCA	152	152	1469	1	CA	3_prime_UTR_variant	MODIFIER	SPTLC2	ENSG00000100596	Transcript	ENST00000216484.6	protein_coding	12/12	0	ENST00000216484.6:c.*4673_*4674insTG	0	6556-6557/8170	0	0	0	0	rs58831828	0	-1	0	insertion	HGNC	HGNC:11278	YES	1	P1	CCDS9865.1	ENSP00000216484	O15270	A0A024R6H1	UPI0000000C6B	0	1	0	0	0	0	chr14:g.77507610_77507611insCA	0.8512	0.5847
chr14	77508194	rs149064904	AT	A	51	152	1746	0.346	-	3_prime_UTR_variant	MODIFIER	SPTLC2	ENSG00000100596	Transcript	ENST00000216484.6	protein_coding	12/12	0	ENST00000216484.6:c.*4089del	0	5972/8170	0	0	0	0	rs149064904	0	-1	0	deletion	HGNC	HGNC:11278	YES	1	P1	CCDS9865.1	ENSP00000216484	O15270	A0A024R6H1	UPI0000000C6B	0	1	0	0	0	0	chr14:g.77508199del	0.0545	0.0061
chr14	77509371	rs145606197	TCTC	T	49	152	1233	0.333	-	3_prime_UTR_variant	MODIFIER	SPTLC2	ENSG00000100596	Transcript	ENST00000216484.6	protein_coding	12/12	0	ENST00000216484.6:c.*2910_*2912del	0	4793-4795/8170	0	0	0	0	rs145606197	0	-1	0	deletion	HGNC	HGNC:11278	YES	1	P1	CCDS9865.1	ENSP00000216484	O15270	A0A024R6H1	UPI0000000C6B	0	1	0	0	0	0	chr14:g.77509374_77509376del	0.0545	0.0061
chr14	81145506	rs3214569	A	AT	135	152	1700	0.878	T	3_prime_UTR_variant	MODIFIER	TSHR	ENSG00000165409	Transcript	ENST00000541158.6	protein_coding	11/11	0	ENST00000541158.6:c.*1154dup	0	3770-3771/4566	0	0	0	0	rs3214569	0	1	0	insertion	HGNC	HGNC:12373	YES	5	P1	CCDS9872.1	ENSP00000441235	0	A0A0A0MTJ0	UPI000013E4A2	0	1	0	0	0	1	chr14:g.81145507dup	0.8476	0.8555
chr14	104711014	rs3840006	CA	C	123	152	2072	0.814	-	splice_region_variant&intron_variant	LOW	INF2	ENSG00000203485	Transcript	ENST00000392634.9	protein_coding	0	14/22	ENST00000392634.9:c.2310+8del	0	0	0	0	0	0	rs3840006&COSM5362333&COSM5362334&COSM5362335	0	1	0	deletion	HGNC	HGNC:23791	YES	5	P3	CCDS9989.2	ENSP00000376410	Q27J81	0	UPI000156D0FB	0	1	0	0	0	0	chr14:g.104711015del	0.6949	0.6694
chr15	22786677	0	AGCG	A	87	150	1241	0.578	-	inframe_deletion	MODERATE	NIPA1	ENSG00000170113	Transcript	ENST00000337435.9	protein_coding	1/5	0	ENST00000337435.9:c.45_47del	ENSP00000337452.4:p.Ala16del	35-37/6553	22-24/990	8/329	A/-	GCG/-	rs1356211578	0	1	0	deletion	HGNC	HGNC:17043	YES	1	P4	CCDS73691.1	ENSP00000337452	Q7RTP0	0	UPI00001D9756	0	1	0	0	hmmpanther:PTHR12570&hmmpanther:PTHR12570:SF17&Low_complexity_(Seg):seg	23	chr15:g.22786701_22786703del	0	0
chr15	34230734	rs143386876	GAGAC	G	28	152	1694	0.186	-	downstream_gene_variant	MODIFIER	EMC4	ENSG00000128463	Transcript	ENST00000267750.9	protein_coding	0	0	0	0	0	0	0	0	0	rs143386876	579	1	0	deletion	HGNC	HGNC:28032	YES	1	P1	CCDS10035.1	ENSP00000267750	Q5J8M3	A0A024R9N3	UPI00000708AF	0	0	0	0	0	0	chr15:g.34230740_34230743del	0.2149	0.1467
chr15	34231916	rs61577073	ATT	A	28	152	1573	0.186	-	downstream_gene_variant	MODIFIER	EMC4	ENSG00000128463	Transcript	ENST00000267750.9	protein_coding	0	0	0	0	0	0	0	0	0	rs61577073	1761	1	0	deletion	HGNC	HGNC:28032	YES	1	P1	CCDS10035.1	ENSP00000267750	Q5J8M3	A0A024R9N3	UPI00000708AF	0	0	0	0	0	0	chr15:g.34231917_34231918del	0.1769	0.1309
chr15	38253023	rs531519324	TG	T	9	152	1384	0.058	-	5_prime_UTR_variant	MODIFIER	SPRED1	ENSG00000166068	Transcript	ENST00000299084.9	protein_coding	1/7	0	ENST00000299084.9:c.-156del	0	189/7270	0	0	0	0	rs531519324	0	1	0	deletion	HGNC	HGNC:20249	YES	1	P1	CCDS32193.1	ENSP00000299084	Q7Z699	0	UPI0000072FBD	0	1	0	0	0	6	chr15:g.38253030del	0.0038	0
chr15	40420149	0	AG	A	116	152	1903	0.756	-	3_prime_UTR_variant	MODIFIER	IVD	ENSG00000128928	Transcript	ENST00000651168.1	protein_coding	12/12	0	ENST00000651168.1:c.*1893del	0	3502/4665	0	0	0	0	rs1259692630	0	1	0	deletion	HGNC	HGNC:6186	YES	0	P2	CCDS10057.2	ENSP00000499074	0	0	UPI0000D4AF3D	0	1	0	0	0	6	chr15:g.40420156del	0	0.1573
chr15	40421291	rs5812161	CA	C	116	152	1872	0.756	-	3_prime_UTR_variant	MODIFIER	IVD	ENSG00000128928	Transcript	ENST00000651168.1	protein_coding	12/12	0	ENST00000651168.1:c.*3036del	0	4644/4665	0	0	0	0	rs1267649714	0	1	0	deletion	HGNC	HGNC:6186	YES	0	P2	CCDS10057.2	ENSP00000499074	0	0	UPI0000D4AF3D	0	1	0	0	0	7	chr15:g.40421299del	0	0.1581
chr15	45361374	rs35410548	C	CTG	146	152	1054	0.962	TG	3_prime_UTR_variant	MODIFIER	GATM	ENSG00000171766	Transcript	ENST00000396659.8	protein_coding	9/9	0	ENST00000396659.8:c.*734_*735insCA	0	2097-2098/2348	0	0	0	0	rs35410548	0	-1	0	insertion	HGNC	HGNC:4175	YES	1	P1	CCDS10122.1	ENSP00000379895	P50440	A0A140VK19	UPI0000111EFD	0	1	0	0	0	0	chr15:g.45361375_45361376insGT	0	0.9213
chr15	48463253	0	T	TA	18	152	1539	0.128	A	intron_variant	MODIFIER	FBN1	ENSG00000166147	Transcript	ENST00000316623.9	protein_coding	0	41/65	ENST00000316623.9:c.5066-14dup	0	0	0	0	0	0	rs1294966328	0	-1	0	insertion	EntrezGene	0	YES	1	P1	CCDS32232.1	ENSP00000325527	P35555	0	UPI0000EE4EBC	0	1	0	0	0	0	chr15:g.48463261dup	0	0.0325
chr15	51208549	rs3217422	A	AT	15	152	1825	0.103	T	3_prime_UTR_variant	MODIFIER	CYP19A1	ENSG00000137869	Transcript	ENST00000396402.5	protein_coding	10/10	0	ENST00000396402.5:c.*2258_*2259insA	0	3924-3925/4417	0	0	0	0	rs3217422	0	-1	0	insertion	HGNC	HGNC:2594	YES	1	P1	CCDS10139.1	ENSP00000379683	P11511	A0A024R5S8	UPI000013D0D7	0	1	0	0	0	0	chr15:g.51208549_51208550insT	0.4042	0.3593
chr15	77037329	rs147238110	TCTC	T	37	152	2294	0.237	-	downstream_gene_variant	MODIFIER	TSPAN3	ENSG00000140391	Transcript	ENST00000267970.8	protein_coding	0	0	0	0	0	0	0	0	0	rs147238110	4072	-1	0	deletion	HGNC	HGNC:17752	YES	1	P1	CCDS10292.1	ENSP00000267970	O60637	0	UPI000004BA5D	0	0	0	0	0	0	chr15:g.77037332_77037334del	0.1282	0.0091
chr15	89321085	rs2307433	G	GCTAC	69	152	2507	0.468	CTAC	intron_variant	MODIFIER	POLG	ENSG00000140521	Transcript	ENST00000268124.9	protein_coding	0	17/22	ENST00000268124.9:c.2734+39_2734+40insGTAG	0	0	0	0	0	0	rs2307433	0	-1	0	insertion	HGNC	HGNC:9179	YES	1	P1	CCDS10350.1	ENSP00000268124	P54098	E5KNU5	UPI000000D9E8	0	1	0	0	0	0	chr15:g.89321087_89321088insACCT	0.5583	0.8396
chr15	89630503	rs35820949	C	CAG	58	152	2279	0.385	AG	intron_variant	MODIFIER	KIF7	ENSG00000166813	Transcript	ENST00000394412.8	protein_coding	0	15/18	ENST00000394412.8:c.3112-11_3112-10insCT	0	0	0	0	0	0	rs35820949	0	-1	0	insertion	HGNC	HGNC:30497	YES	5	P1	CCDS32325.2	ENSP00000377934	Q2M1P5	0	UPI00015F81C7	0	1	0	0	0	0	chr15:g.89630503_89630504insAG	0.4922	0.5847
chr15	98957858	rs45484096	CCT	C	24	152	1948	0.167	-	3_prime_UTR_variant	MODIFIER	IGF1R	ENSG00000140443	Transcript	ENST00000650285.1	protein_coding	21/21	0	ENST00000650285.1:c.*417_*418del	0	5564-5565/12235	0	0	0	0	rs45484096	0	1	0	deletion	HGNC	HGNC:5465	YES	0	P3	CCDS10378.1	ENSP00000497069	P08069	0	UPI000012D3EA	0	1	0	0	0	0	chr15:g.98957859_98957860del	0.1951	0.3162
chr15	98958700	0	GA	G	72	150	737	0.481	-	3_prime_UTR_variant	MODIFIER	IGF1R	ENSG00000140443	Transcript	ENST00000650285.1	protein_coding	21/21	0	ENST00000650285.1:c.*1268del	0	6406/12235	0	0	0	0	rs1183216263	0	1	0	deletion	HGNC	HGNC:5465	YES	0	P3	CCDS10378.1	ENSP00000497069	P08069	0	UPI000012D3EA	0	1	0	0	0	9	chr15:g.98958710del	0	0.2595
chr15	98959970	0	GGT	G	130	152	1155	0.859	-	3_prime_UTR_variant	MODIFIER	IGF1R	ENSG00000140443	Transcript	ENST00000650285.1	protein_coding	21/21	0	ENST00000650285.1:c.*2541_*2542del	0	7676-7677/12235	0	0	0	0	rs1365890598	0	1	0	deletion	HGNC	HGNC:5465	YES	0	P3	CCDS10378.1	ENSP00000497069	P08069	0	UPI000012D3EA	0	1	0	0	0	12	chr15:g.98959983_98959984del	0	0.4773
chr15	98960292	0	C	CTT	55	152	1224	0.365	TT	3_prime_UTR_variant	MODIFIER	IGF1R	ENSG00000140443	Transcript	ENST00000650285.1	protein_coding	21/21	0	ENST00000650285.1:c.*2856_*2857dup	0	7997-7998/12235	0	0	0	0	rs1452112097	0	1	0	insertion	HGNC	HGNC:5465	YES	0	P3	CCDS10378.1	ENSP00000497069	P08069	0	UPI000012D3EA	0	1	0	0	0	7	chr15:g.98960298_98960299dup	0	0.3071
chr15	98960297	rs375554267	TTTG	T	48	152	1190	0.308	-	3_prime_UTR_variant	MODIFIER	IGF1R	ENSG00000140443	Transcript	ENST00000650285.1	protein_coding	21/21	0	ENST00000650285.1:c.*2858_*2860del	0	8003-8005/12235	0	0	0	0	rs1156409779	0	1	0	deletion	HGNC	HGNC:5465	YES	0	P3	CCDS10378.1	ENSP00000497069	P08069	0	UPI000012D3EA	0	1	0	0	0	2	chr15:g.98960300_98960302del	0	0.0938
chr15	98960461	rs397824885	A	AT	24	152	1631	0.167	T	3_prime_UTR_variant	MODIFIER	IGF1R	ENSG00000140443	Transcript	ENST00000650285.1	protein_coding	21/21	0	ENST00000650285.1:c.*3020dup	0	8166-8167/12235	0	0	0	0	rs1320324100	0	1	0	insertion	HGNC	HGNC:5465	YES	0	P3	CCDS10378.1	ENSP00000497069	P08069	0	UPI000012D3EA	0	1	0	0	0	1	chr15:g.98960462dup	0	0.1611
chr15	98960905	0	G	GC	23	152	1864	0.16	C	3_prime_UTR_variant	MODIFIER	IGF1R	ENSG00000140443	Transcript	ENST00000650285.1	protein_coding	21/21	0	ENST00000650285.1:c.*3471dup	0	8610-8611/12235	0	0	0	0	rs3833014	0	1	0	insertion	HGNC	HGNC:5465	YES	0	P3	CCDS10378.1	ENSP00000497069	P08069	0	UPI000012D3EA	0	1	0	0	0	8	chr15:g.98960913dup	0.0665	0.0961
chr15	99973167	rs10549565	ACCTT	A	76	152	2403	0.5	-	3_prime_UTR_variant	MODIFIER	ADAMTS17	ENSG00000140470	Transcript	ENST00000268070.9	protein_coding	22/22	0	ENST00000268070.9:c.*1231_*1234del	0	4595-4598/6329	0	0	0	0	rs10549565	0	-1	0	deletion	HGNC	HGNC:17109	YES	1	P1	CCDS10383.1	ENSP00000268070	Q8TE56	0	UPI00001AE929	0	1	0	0	0	0	chr15:g.99973173_99973176del	0	0.612
chr15	99973382	rs11277519	CTGGGCT	C	75	152	2371	0.494	-	3_prime_UTR_variant	MODIFIER	ADAMTS17	ENSG00000140470	Transcript	ENST00000268070.9	protein_coding	22/22	0	ENST00000268070.9:c.*1014_*1019del	0	4378-4383/6329	0	0	0	0	rs11277519	0	-1	0	deletion	HGNC	HGNC:17109	YES	1	P1	CCDS10383.1	ENSP00000268070	Q8TE56	0	UPI00001AE929	0	1	0	0	0	0	chr15:g.99973385_99973390del	0.5873	0.6135
chr15	99973989	rs71151926	C	CAGAATAAAGCCTTT	74	152	1852	0.487	AGAATAAAGCCTTT	3_prime_UTR_variant	MODIFIER	ADAMTS17	ENSG00000140470	Transcript	ENST00000268070.9	protein_coding	22/22	0	ENST00000268070.9:c.*399_*412dup	0	3776-3777/6329	0	0	0	0	rs1188492480	0	-1	0	insertion	HGNC	HGNC:17109	YES	1	P1	CCDS10383.1	ENSP00000268070	Q8TE56	0	UPI00001AE929	0	1	0	0	0	0	chr15:g.99973990_99974003dup	0	0.6067
chr15	100341917	rs150933882	GC	G	86	152	2055	0.564	-	5_prime_UTR_variant	MODIFIER	ADAMTS17	ENSG00000140470	Transcript	ENST00000268070.9	protein_coding	1/22	0	ENST00000268070.9:c.-19del	0	58/6329	0	0	0	0	rs150933882&TMP_ESP_15_100882123_100882123	0	-1	0	deletion	HGNC	HGNC:17109	YES	1	P1	CCDS10383.1	ENSP00000268070	Q8TE56	0	UPI00001AE929	0	1	0	0	0	0	chr15:g.100341924del	0.1933	0.2398
chr16	3242304	rs34895148	C	CAGT	138	150	657	0.922	AGT	3_prime_UTR_variant	MODIFIER	MEFV	ENSG00000103313	Transcript	ENST00000219596.5	protein_coding	10/10	0	ENST00000219596.5:c.*836_*837insACT	0	3222-3223/3499	0	0	0	0	rs34895148	0	-1	0	insertion	HGNC	HGNC:6998	YES	1	P2	CCDS10498.1	ENSP00000219596	O15553	0	UPI000004C0CA	0	1	0	0	0	0	chr16:g.3242304_3242305insAGT	0	0.6672
chr16	51136523	0	CA	C	113	152	1186	0.744	-	3_prime_UTR_variant	MODIFIER	SALL1	ENSG00000103449	Transcript	ENST00000251020.8	protein_coding	3/3	0	ENST00000251020.8:c.*588del	0	4597/5146	0	0	0	0	rs35929381	0	-1	0	deletion	HGNC	HGNC:10524	YES	1	P3	CCDS10747.1	ENSP00000251020	Q9NSC2	0	UPI000013CCD8	0	1	0	0	0	0	chr16:g.51136532del	0.5511	0.1014
chr16	54113294	rs5816925	CG	C	62	152	2417	0.417	-	3_prime_UTR_variant	MODIFIER	FTO	ENSG00000140718	Transcript	ENST00000471389.6	protein_coding	9/9	0	ENST00000471389.6:c.*1380del	0	2927/11573	0	0	0	0	rs5816925	0	1	0	deletion	HGNC	HGNC:24678	YES	1	P1	CCDS32448.1	ENSP00000418823	Q9C0B1	0	UPI000013D7B3	0	1	0	0	0	0	chr16:g.54113295del	0.5435	0.5847
chr16	68823641	rs34939176	C	CA	25	152	1545	0.167	A	intron_variant	MODIFIER	CDH1	ENSG00000039068	Transcript	ENST00000261769.10	protein_coding	0	13/15	ENST00000261769.10:c.2164+17dup	0	0	0	0	0	0	rs1370519975	0	1	0	insertion	HGNC	HGNC:1748	YES	1	P2	CCDS10869.1	ENSP00000261769	P12830	A0A0U2ZQU7	UPI00000341EF	0	1	0	0	0	2	chr16:g.68823643dup	0	0.0015
chr16	75475414	rs5817947	CAG	C	122	152	3096	0.795	-	3_prime_UTR_variant	MODIFIER	CHST6	ENSG00000183196	Transcript	ENST00000332272.9	protein_coding	3/3	0	ENST00000332272.9:c.*3225_*3226del	0	5006-5007/8370	0	0	0	0	rs5817947	0	-1	0	deletion	HGNC	HGNC:6938	YES	3	P1	CCDS10918.1	ENSP00000328983	Q9GZX3	0	UPI00000467C8	0	1	0	0	0	0	chr16:g.75475417_75475418del	0.5343	0.4977
chr16	75478398	rs11436257	G	GC	122	152	2578	0.795	C	3_prime_UTR_variant	MODIFIER	CHST6	ENSG00000183196	Transcript	ENST00000332272.9	protein_coding	3/3	0	ENST00000332272.9:c.*242_*243insG	0	2023-2024/8370	0	0	0	0	rs11436257	0	-1	0	insertion	HGNC	HGNC:6938	YES	3	P1	CCDS10918.1	ENSP00000328983	Q9GZX3	0	UPI00000467C8	0	1	0	0	0	0	chr16:g.75478398_75478399insC	0.5567	0.4508
chr16	81379041	rs3214897	GT	G	9	152	675	0.058	-	3_prime_UTR_variant	MODIFIER	GAN	ENSG00000261609	Transcript	ENST00000568107.3	protein_coding	11/11	0	ENST00000568107.3:c.*1455del	0	3407/15249	0	0	0	0	rs3214897	0	1	0	deletion	HGNC	HGNC:4137	YES	1	P1	CCDS10935.1	ENSP00000476795	Q9H2C0	A0A0S2Z4W2	UPI000000DAB6	0	1	0	0	0	9	chr16:g.81379051del	0	0
chr16	86513394	rs11392376	C	CT	57	152	1329	0.391	T	3_prime_UTR_variant	MODIFIER	FOXF1	ENSG00000103241	Transcript	ENST00000262426.6	protein_coding	2/2	0	ENST00000262426.6:c.*309_*310insT	0	1492-1493/3520	0	0	0	0	rs11392376	0	1	0	insertion	HGNC	HGNC:3809	YES	1	P1	CCDS10957.2	ENSP00000262426	Q12946	0	UPI000059D3CC	0	1	0	0	0	0	chr16:g.86513394_86513395insT	0	0
chr16	87604287	0	C	CCTGCTG	8	152	2490	0.051	CTGCTG	intron_variant	MODIFIER	JPH3	ENSG00000154118	Transcript	ENST00000284262.3	protein_coding	0	1/4	ENST00000284262.3:c.382+796_382+801dup	0	0	0	0	0	0	rs543846456	0	1	0	insertion	HGNC	HGNC:14203	YES	1	P1	CCDS10962.1	ENSP00000284262	Q8WXH2	0	UPI000012DAC4	0	1	0	0	0	42	chr16:g.87604324_87604329dup	0	0
chr17	3512325	rs57868197	TC	T	152	152	1950	1	-	downstream_gene_variant	MODIFIER	TRPV3	ENSG00000167723	Transcript	ENST00000301365.8	protein_coding	0	0	0	0	0	0	0	0	0	rs57868197	864	-1	0	deletion	HGNC	HGNC:18084	YES	1	A1	CCDS58500.1	ENSP00000301365	Q8NET8	0	UPI0000200627	0	1	0	0	0	0	chr17:g.3512326del	0.9463	0.8048
chr17	3661399	rs1355863772	T	TGTC	52	152	2328	0.34	GTC	downstream_gene_variant	MODIFIER	TAX1BP3	ENSG00000213977	Transcript	ENST00000225525.4	protein_coding	0	0	0	0	0	0	0	0	0	rs1355863772	1495	-1	0	insertion	HGNC	HGNC:30684	YES	1	P1	CCDS11032.1	ENSP00000225525	O14907	0	UPI000006E07B	0	0	0	0	0	0	chr17:g.3661400_3661402dup	0	0.1097
chr17	3661542	rs397857879	ACT	A	52	152	2437	0.34	-	downstream_gene_variant	MODIFIER	TAX1BP3	ENSG00000213977	Transcript	ENST00000225525.4	protein_coding	0	0	0	0	0	0	0	0	0	rs1293779085	1351	-1	0	deletion	HGNC	HGNC:30684	YES	1	P1	CCDS11032.1	ENSP00000225525	O14907	0	UPI000006E07B	0	0	0	0	0	0	chr17:g.3661545_3661546del	0	0.1112
chr17	3662751	rs397702352	T	TC	99	152	2028	0.654	C	downstream_gene_variant	MODIFIER	TAX1BP3	ENSG00000213977	Transcript	ENST00000225525.4	protein_coding	0	0	0	0	0	0	0	0	0	rs1307915066	143	-1	0	insertion	HGNC	HGNC:30684	YES	1	P1	CCDS11032.1	ENSP00000225525	O14907	0	UPI000006E07B	0	0	0	0	0	0	chr17:g.3662752dup	0	0.7224
chr17	7219921	rs6145976	T	TGGGCGTGCAGGACGC	51	152	2077	0.346	GGGCGTGCAGGACGC	intron_variant	MODIFIER	ACADVL	ENSG00000072778	Transcript	ENST00000543245.6	protein_coding	0	2/20	ENST00000543245.6:c.132-200_132-186dup	0	0	0	0	0	0	rs139223575	0	1	0	insertion	HGNC	HGNC:92	YES	2	0	CCDS58509.1	ENSP00000438689	P49748	0	UPI0002064F84	0	1	0	0	0	15	chr17:g.7219922_7219936dup	0.471	0.2988
chr17	7846859	0	T	TACCACC	48	150	1581	0.312	ACCACC	inframe_insertion	MODERATE	KDM6B	ENSG00000132510	Transcript	ENST00000254846.9	protein_coding	9/22	0	ENST00000254846.9:c.786_791dup	ENSP00000254846.5:p.Pro263_Pro264dup	1141-1142/6713	752-753/5049	251/1682	L/LPP	tta/ttACCACCa	rs779500270	0	1	0	insertion	HGNC	HGNC:29012	YES	1	P3	CCDS32552.1	ENSP00000254846	O15054	0	UPI00006C175B	0	1	0	0	hmmpanther:PTHR14017&hmmpanther:PTHR14017:SF5&Low_complexity_(Seg):seg	39	chr17:g.7846893_7846898dup	0	0
chr17	10630278	rs397750512	C	CT	87	152	2383	0.558	T	intron_variant	MODIFIER	MYH3	ENSG00000109063	Transcript	ENST00000583535.6	protein_coding	0	37/40	ENST00000583535.6:c.5457+9dup	0	0	0	0	0	0	rs1248610738	0	-1	0	insertion	HGNC	HGNC:7573	YES	5	P1	CCDS11157.1	ENSP00000464317	P11055	0	UPI000013C892	0	1	0	0	0	0	chr17:g.10630279dup	0	0.239
chr17	10641379	0	GA	G	48	152	971	0.308	-	splice_region_variant&intron_variant	LOW	MYH3	ENSG00000109063	Transcript	ENST00000583535.6	protein_coding	0	17/40	ENST00000583535.6:c.1960-8del	0	0	0	0	0	0	rs3216884&COSM6490673	0	-1	0	deletion	HGNC	HGNC:7573	YES	5	P1	CCDS11157.1	ENSP00000464317	P11055	0	UPI000013C892	0	1	0	0	0	0	chr17:g.10641389del	0.4979	0.2398
chr17	14206798	rs144296730	A	ACCC	15	152	2057	0.096	CCC	intron_variant	MODIFIER	COX10	ENSG00000006695	Transcript	ENST00000261643.8	protein_coding	0	6/6	ENST00000261643.8:c.929-9_929-7dup	0	0	0	0	0	0	rs144296730&TMP_ESP_17_14110116_14110115	0	1	0	insertion	HGNC	HGNC:2260	YES	1	P1	CCDS11166.1	ENSP00000261643	Q12887	0	UPI000013D1C8	0	1	0	0	0	5	chr17:g.14206801_14206803dup	0.0795	0.053
chr17	14207351	0	GTT	G	9	150	576	0.058	-	3_prime_UTR_variant	MODIFIER	COX10	ENSG00000006695	Transcript	ENST00000261643.8	protein_coding	7/7	0	ENST00000261643.8:c.*151_*152del	0	1573-1574/2898	0	0	0	0	rs200239586	0	1	0	deletion	HGNC	HGNC:2260	YES	1	P1	CCDS11166.1	ENSP00000261643	Q12887	0	UPI000013D1C8	0	1	0	0	0	12	chr17:g.14207364_14207365del	0.2021	0.1172
chr17	14208043	rs397763766	CCT	C	17	152	2432	0.109	-	3_prime_UTR_variant	MODIFIER	COX10	ENSG00000006695	Transcript	ENST00000261643.8	protein_coding	7/7	0	ENST00000261643.8:c.*833_*834del	0	2265-2266/2898	0	0	0	0	rs1270985756	0	1	0	deletion	HGNC	HGNC:2260	YES	1	P1	CCDS11166.1	ENSP00000261643	Q12887	0	UPI000013D1C8	0	1	0	0	0	2	chr17:g.14208046_14208047del	0	0.112
chr17	15230388	rs71699667	CAG	C	64	152	1907	0.436	-	3_prime_UTR_variant	MODIFIER	PMP22	ENSG00000109099	Transcript	ENST00000312280.9	protein_coding	5/5	0	ENST00000312280.9:c.*527_*528del	0	1217-1218/1828	0	0	0	0	rs71699667	0	-1	0	deletion	HGNC	HGNC:9118	YES	1	P1	CCDS11168.1	ENSP00000308937	Q01453	Q6FH25	UPI0000131C8E	0	1	0	0	0	0	chr17:g.15230391_15230392del	0.3193	0.1815
chr17	15230797	rs112829799	TGTTTG	T	12	152	1633	0.077	-	3_prime_UTR_variant	MODIFIER	PMP22	ENSG00000109099	Transcript	ENST00000312280.9	protein_coding	5/5	0	ENST00000312280.9:c.*115_*119del	0	805-809/1828	0	0	0	0	rs112829799	0	-1	0	deletion	HGNC	HGNC:9118	YES	1	P1	CCDS11168.1	ENSP00000308937	Q01453	Q6FH25	UPI0000131C8E	0	1	0	0	0	0	chr17:g.15230808_15230812del	0.0375	0.0113
chr17	16939458	rs150068036	CTCA	C	15	152	1035	0.096	-	3_prime_UTR_variant	MODIFIER	TNFRSF13B	ENSG00000240505	Transcript	ENST00000261652.6	protein_coding	5/5	0	ENST00000261652.6:c.*86_*88del	0	981-983/1357	0	0	0	0	rs150068036	0	-1	0	deletion	HGNC	HGNC:18153	YES	1	P2	CCDS11181.1	ENSP00000261652	O14836	Q4ACX1	UPI00000347FC	0	1	0	0	0	0	chr17:g.16939460_16939462del	0	0
chr17	19677447	rs4646805	TAC	T	75	152	1485	0.494	-	downstream_gene_variant	MODIFIER	SLC47A2	ENSG00000180638	Transcript	ENST00000325411.9	protein_coding	0	0	0	0	0	0	0	0	0	rs1303005518	839	-1	0	deletion	HGNC	HGNC:26439	YES	1	P3	CCDS11211.1	ENSP00000326671	Q86VL8	0	UPI0000190813	0	0	0	0	0	0	chr17:g.19677451_19677452del	0	0.1225
chr17	35574898	rs35050283	TTAAG	T	87	152	1380	0.564	-	3_prime_UTR_variant	MODIFIER	PEX12	ENSG00000108733	Transcript	ENST00000613219.4	protein_coding	3/3	0	ENST00000613219.4:c.*880_*883del	0	2576-2579/2682	0	0	0	0	rs35050283	0	-1	0	deletion	HGNC	HGNC:8854	YES	1	P1	CCDS11296.1	ENSP00000482609	O00623	0	UPI0000131703	0	1	0	0	0	0	chr17:g.35574900_35574903del	0.4465	0.3759
chr17	43039999	rs35578914	C	CAT	18	152	2132	0.128	AT	downstream_gene_variant	MODIFIER	BRCA1	ENSG00000012048	Transcript	ENST00000471181.7	protein_coding	0	0	0	0	0	0	0	0	0	rs35578914	4295	-1	0	insertion	HGNC	HGNC:1100	YES	1	P4	CCDS11456.2	ENSP00000418960	P38398	0	UPI0000E0360B	0	1	0	0	0	0	chr17:g.43040003_43040004dup	0.3421	0.2186
chr17	43062192	rs8176263	CAA	C	18	152	1034	0.128	-	intron_variant	MODIFIER	BRCA1	ENSG00000012048	Transcript	ENST00000471181.7	protein_coding	0	19/23	ENST00000471181.7:c.5256+1139_5256+1140del	0	0	0	0	0	0	rs8176263	0	-1	0	deletion	HGNC	HGNC:1100	YES	1	P4	CCDS11456.2	ENSP00000418960	P38398	0	UPI0000E0360B	0	1	0	0	0	0	chr17:g.43062193_43062194del	0.3265	0.1626
chr17	43071521	rs8176218	G	GAATGTTCACTGTAACAATGCTTGT	28	150	882	0.188	AATGTTCACTGTAACAATGCTTGT	intron_variant	MODIFIER	BRCA1	ENSG00000012048	Transcript	ENST00000471181.7	protein_coding	0	15/23	ENST00000471181.7:c.4739-284_4739-283insACAAGCATTGTTACAGTGAACATT	0	0	0	0	0	0	rs8176218	0	-1	0	insertion	HGNC	HGNC:1100	YES	1	P4	CCDS11456.2	ENSP00000418960	P38398	0	UPI0000E0360B	0	1	0	0	0	0	chr17:g.43071524_43071525insGTTCACTGTAACAATGCTTGTAAT	0.3546	0.2209
chr17	43074719	rs34250703	GGGGTT	G	47	152	2399	0.314	-	intron_variant	MODIFIER	BRCA1	ENSG00000012048	Transcript	ENST00000471181.7	protein_coding	0	14/23	ENST00000471181.7:c.4548-203_4548-199del	0	0	0	0	0	0	rs34250703	0	-1	0	deletion	HGNC	HGNC:1100	YES	1	P4	CCDS11456.2	ENSP00000418960	P38398	0	UPI0000E0360B	0	1	0	0	0	0	chr17:g.43074727_43074731del	0.3349	0.1558
chr17	43075066	0	C	CGGAA	47	152	1292	0.314	GGAA	intron_variant	MODIFIER	BRCA1	ENSG00000012048	Transcript	ENST00000471181.7	protein_coding	0	14/23	ENST00000471181.7:c.4548-549_4548-546dup	0	0	0	0	0	0	rs8176207	0	-1	0	insertion	HGNC	HGNC:1100	YES	1	P4	CCDS11456.2	ENSP00000418960	P38398	0	UPI0000E0360B	0	1	0	0	0	0	chr17:g.43075083_43075086dup	0	0
chr17	43078088	0	CT	C	15	150	731	0.104	-	intron_variant	MODIFIER	BRCA1	ENSG00000012048	Transcript	ENST00000471181.7	protein_coding	0	13/23	ENST00000471181.7:c.4423+1245del	0	0	0	0	0	0	rs35184764	0	-1	0	deletion	HGNC	HGNC:1100	YES	1	P4	CCDS11456.2	ENSP00000418960	P38398	0	UPI0000E0360B	0	1	0	0	0	0	chr17:g.43078102del	0.5509	0.8767
chr17	43086109	0	T	TACACAC	27	150	867	0.188	ACACAC	intron_variant	MODIFIER	BRCA1	ENSG00000012048	Transcript	ENST00000471181.7	protein_coding	0	11/23	ENST00000471181.7:c.4186-3540_4186-3535dup	0	0	0	0	0	0	rs376686434	0	-1	0	insertion	HGNC	HGNC:1100	YES	1	P4	CCDS11456.2	ENSP00000418960	P38398	0	UPI0000E0360B	0	1	0	0	0	0	chr17:g.43086143_43086148dup	0.1208	0.115
chr17	43087898	0	AT	A	19	150	634	0.123	-	intron_variant	MODIFIER	BRCA1	ENSG00000012048	Transcript	ENST00000471181.7	protein_coding	0	11/23	ENST00000471181.7:c.4185+3045del	0	0	0	0	0	0	rs144110800	0	-1	0	deletion	HGNC	HGNC:1100	YES	1	P4	CCDS11456.2	ENSP00000418960	P38398	0	UPI0000E0360B	0	1	0	0	0	0	chr17:g.43087911del	0.1957	0.118
chr17	43095105	rs5820483	A	ACCT	47	152	1406	0.314	CCT	intron_variant	MODIFIER	BRCA1	ENSG00000012048	Transcript	ENST00000471181.7	protein_coding	0	9/23	ENST00000471181.7:c.671-248_671-246dup	0	0	0	0	0	0	rs5820483	0	-1	0	insertion	HGNC	HGNC:1100	YES	1	P4	CCDS11456.2	ENSP00000418960	P38398	0	UPI0000E0360B	0	1	0	0	0	0	chr17:g.43095106_43095108dup	0	0
chr17	43097346	rs8176144	TA	T	43	152	959	0.288	-	intron_variant	MODIFIER	BRCA1	ENSG00000012048	Transcript	ENST00000471181.7	protein_coding	0	7/23	ENST00000471181.7:c.548-58del	0	0	0	0	0	0	rs8176144	0	-1	0	deletion	HGNC	HGNC:1100	YES	1	P4	CCDS11456.2	ENSP00000418960	P38398	0	UPI0000E0360B	0	1	0	0	0	0	chr17:g.43097353del	0.3349	0.1573
chr17	43112723	rs55820479	TGA	T	45	152	822	0.301	-	intron_variant	MODIFIER	BRCA1	ENSG00000012048	Transcript	ENST00000471181.7	protein_coding	0	3/23	ENST00000471181.7:c.134+3001_134+3002del	0	0	0	0	0	0	rs55820479	0	-1	0	deletion	HGNC	HGNC:1100	YES	1	P4	CCDS11456.2	ENSP00000418960	P38398	0	UPI0000E0360B	0	1	0	0	0	0	chr17:g.43112724_43112725del	0.4948	0.7262
chr17	43112726	rs374842106	CT	C	45	152	816	0.301	-	intron_variant	MODIFIER	BRCA1	ENSG00000012048	Transcript	ENST00000471181.7	protein_coding	0	3/23	ENST00000471181.7:c.134+2999del	0	0	0	0	0	0	rs374842106	0	-1	0	deletion	HGNC	HGNC:1100	YES	1	P4	CCDS11456.2	ENSP00000418960	P38398	0	UPI0000E0360B	0	1	0	0	0	0	chr17:g.43112727del	0.4948	0.7262
chr17	43112738	rs67177158	TGAAAC	T	44	150	795	0.299	-	intron_variant	MODIFIER	BRCA1	ENSG00000012048	Transcript	ENST00000471181.7	protein_coding	0	3/23	ENST00000471181.7:c.134+2983_134+2987del	0	0	0	0	0	0	rs67177158	0	-1	0	deletion	HGNC	HGNC:1100	YES	1	P4	CCDS11456.2	ENSP00000418960	P38398	0	UPI0000E0360B	0	1	0	0	0	0	chr17:g.43112739_43112743del	0.4972	0.7292
chr17	50184820	rs3840870	G	GTGCT	106	152	1850	0.705	TGCT	3_prime_UTR_variant	MODIFIER	COL1A1	ENSG00000108821	Transcript	ENST00000225964.9	protein_coding	51/51	0	ENST00000225964.9:c.*681_*682insAGCA	0	5195-5196/6727	0	0	0	0	rs112626388	0	-1	0	insertion	HGNC	HGNC:2197	YES	1	P1	CCDS11561.1	ENSP00000225964	P02452	0	UPI0000DACAC3	0	1	0	0	0	0	chr17:g.50184822_50184823insCTTG	0.5803	0.5257
chr17	59106909	rs35129177	A	AG	21	152	2314	0.135	G	upstream_gene_variant	MODIFIER	TRIM37	ENSG00000108395	Transcript	ENST00000262294.12	protein_coding	0	0	0	0	0	0	0	0	0	rs35129177	29	-1	0	insertion	HGNC	HGNC:7523	YES	1	P1	CCDS32694.1	ENSP00000262294	O94972	0	UPI0000167B57	0	1	0	0	0	0	chr17:g.59106913dup	0.2202	0.3638
chr17	61483613	0	A	AGT	97	152	1710	0.647	GT	3_prime_UTR_variant	MODIFIER	TBX4	ENSG00000121075	Transcript	ENST00000393853.8	protein_coding	9/9	0	ENST00000393853.8:c.*136_*137dup	0	1901-1902/3398	0	0	0	0	rs149977669	0	1	0	insertion	HGNC	HGNC:11603	YES	1	A2	CCDS82180.1	ENSP00000377435	P57082	0	UPI0001565771	0	1	0	0	0	40	chr17:g.61483652_61483653dup	0.4175	0.4312
chr17	63498093	0	A	ACT	110	152	2112	0.718	CT	intron_variant&NMD_transcript_variant	MODIFIER	AC113554.1	ENSG00000264813	Transcript	ENST00000577647.2	nonsense_mediated_decay	0	13/30	ENST00000577647.2:c.1969+1111_1969+1112dup	0	0	0	0	0	0	rs1245057250	0	1	0	insertion	Clone_based_ensembl_gene	0	YES	2	P1	0	ENSP00000464149	0	F6X3S4	UPI000013FDBD	0	0	0	0	0	4	chr17:g.63498096_63498097dup	0	0.6165
chr17	63939080	0	G	GCA	58	152	2607	0.385	CA	3_prime_UTR_variant	MODIFIER	SCN4A	ENSG00000007314	Transcript	ENST00000435607.3	protein_coding	24/24	0	ENST00000435607.3:c.*1689_*1690dup	0	7278-7279/7805	0	0	0	0	rs1491132752	0	-1	0	insertion	HGNC	HGNC:10591	YES	1	P1	CCDS45761.1	ENSP00000396320	P35499	0	UPI0000201254	0	1	0	0	0	0	chr17:g.63939092_63939093dup	0	0.8669
chr17	63939367	0	C	CACACATATAT	58	152	2053	0.385	ACACATATAT	3_prime_UTR_variant	MODIFIER	SCN4A	ENSG00000007314	Transcript	ENST00000435607.3	protein_coding	24/24	0	ENST00000435607.3:c.*1394_*1403dup	0	6991-6992/7805	0	0	0	0	rs112489358	0	-1	0	insertion	HGNC	HGNC:10591	YES	1	P1	CCDS45761.1	ENSP00000396320	P35499	0	UPI0000201254	0	1	0	0	0	0	chr17:g.63939381_63939390dup	0.3746	0.1324
chr17	75942275	0	C	CA	13	152	850	0.083	A	upstream_gene_variant	MODIFIER	FBF1	ENSG00000188878	Transcript	ENST00000636174.1	protein_coding	0	0	0	0	0	0	0	0	0	rs59512794	1332	-1	0	insertion	HGNC	HGNC:24674	YES	5	P2	CCDS45779.2	ENSP00000490726	Q8TES7	0	UPI00020F7A46	0	0	0	0	0	0	chr17:g.75942282dup	0.1793	0.1755
chr17	80107727	rs3071247	A	AGCAGCGG	41	152	2173	0.269	GCAGCGG	splice_region_variant&intron_variant	LOW	GAA	ENSG00000171298	Transcript	ENST00000302262.8	protein_coding	0	4/19	ENST00000302262.8:c.858+7_858+8insAGCGGGC	0	0	0	0	0	0	rs3071247	0	1	0	insertion	HGNC	HGNC:4065	YES	1	P1	CCDS32760.1	ENSP00000305692	P10253	0	UPI00000744FF	0	1	0	0	0	2	chr17:g.80107729_80107730insAGCGGGC	0	0.5083
chr17	80119469	rs865903736	C	CG	8	152	1884	0.051	G	3_prime_UTR_variant	MODIFIER	GAA	ENSG00000171298	Transcript	ENST00000302262.8	protein_coding	20/20	0	ENST00000302262.8:c.*139dup	0	3339-3340/3751	0	0	0	0	rs1258061839	0	1	0	insertion	HGNC	HGNC:4065	YES	1	P1	CCDS32760.1	ENSP00000305692	P10253	0	UPI00000744FF	0	1	0	0	0	1	chr17:g.80119470dup	0	0.0946
chr18	2918094	rs55834965	GAA	G	9	152	2090	0.058	-	3_prime_UTR_variant	MODIFIER	LPIN2	ENSG00000101577	Transcript	ENST00000261596.8	protein_coding	20/20	0	ENST00000261596.8:c.*2197_*2198del	0	5127-5128/6229	0	0	0	0	rs55834965	0	-1	0	deletion	HGNC	HGNC:14450	YES	1	P1	CCDS11829.1	ENSP00000261596	Q92539	0	UPI000012E865	0	1	0	0	0	0	chr18:g.2918098_2918099del	0.113	0.236
chr18	2919345	rs3840906	C	CT	80	152	2153	0.538	T	3_prime_UTR_variant	MODIFIER	LPIN2	ENSG00000101577	Transcript	ENST00000261596.8	protein_coding	20/20	0	ENST00000261596.8:c.*947dup	0	3877-3878/6229	0	0	0	0	rs3840906	0	-1	0	insertion	HGNC	HGNC:14450	YES	1	P1	CCDS11829.1	ENSP00000261596	Q92539	0	UPI000012E865	0	1	0	0	0	0	chr18:g.2919347dup	0.3265	0.2065
chr18	44876705	rs3085861	C	CTCTT	70	152	2520	0.449	TCTT	intron_variant	MODIFIER	SETBP1	ENSG00000152217	Transcript	ENST00000649279.1	protein_coding	0	3/5	ENST00000649279.1:c.540+7422_540+7423insTCTT	0	0	0	0	0	0	rs3085861	0	1	0	insertion	HGNC	HGNC:15573	YES	0	P3	CCDS11923.2	ENSP00000497406	Q9Y6X0	0	UPI0000201C54	0	1	0	0	0	0	chr18:g.44876705_44876706insTCTT	0.4938	0.5098
chr18	51084327	rs78989198	CAAGAA	C	52	152	1462	0.333	-	3_prime_UTR_variant	MODIFIER	SMAD4	ENSG00000141646	Transcript	ENST00000342988.7	protein_coding	12/12	0	ENST00000342988.7:c.*5863_*5867del	0	8058-8062/8769	0	0	0	0	rs1360028934	0	1	0	deletion	HGNC	HGNC:6770	YES	5	P1	CCDS11950.1	ENSP00000341551	Q13485	A0A024R274	UPI0000053431	0	1	0	0	0	2	chr18:g.51084330_51084334del	0	0.2095
chr18	55226273	0	AT	A	51	152	863	0.34	-	downstream_gene_variant	MODIFIER	TCF4	ENSG00000196628	Transcript	ENST00000398339.5	protein_coding	0	0	0	0	0	0	0	0	0	rs71674214	1662	-1	0	deletion	HGNC	HGNC:11634	YES	1	0	CCDS58631.1	ENSP00000381382	0	E9PH57	UPI0000EE5B9B	0	1	0	0	0	0	chr18:g.55226284del	0.346	0.3033
chr18	57545828	rs201434287	A	AG	19	152	1498	0.122	G	3_prime_UTR_variant	MODIFIER	FECH	ENSG00000066926	Transcript	ENST00000652755.1	protein_coding	11/11	0	ENST00000652755.1:c.*4883_*4884insC	0	6255-6256/7695	0	0	0	0	rs201434287	0	-1	0	insertion	HGNC	HGNC:3647	YES	0	A2	CCDS32836.1	ENSP00000498358	0	0	UPI00004E55EB	0	1	0	0	0	0	chr18:g.57545828_57545829insG	0.0096	0
chr18	59354506	rs3835325	AAC	A	27	152	975	0.173	-	intron_variant	MODIFIER	LMAN1	ENSG00000074695	Transcript	ENST00000251047.6	protein_coding	0	4/12	ENST00000251047.6:c.539+11_539+12del	0	0	0	0	0	0	rs3835325	0	-1	0	deletion	HGNC	HGNC:6631	YES	1	P1	CCDS11974.1	ENSP00000251047	P49257	A0A024R2A7	UPI000012A0DD	0	1	0	0	0	0	chr18:g.59354513_59354514del	0.0962	0.0303
chr18	59431481	rs66482821	TG	T	102	152	1957	0.667	-	3_prime_UTR_variant	MODIFIER	CCBE1	ENSG00000183287	Transcript	ENST00000649564.1	protein_coding	12/12	0	ENST00000649564.1:c.*4426del	0	5860/6403	0	0	0	0	rs66482821	0	-1	0	deletion	HGNC	HGNC:29426	YES	0	P1	CCDS32838.1	ENSP00000497183	Q6UXH8	0	UPI000004C616	0	1	0	0	0	0	chr18:g.59431485del	0.5713	0.4977
chr18	59433269	0	AT	A	82	150	680	0.539	-	3_prime_UTR_variant	MODIFIER	CCBE1	ENSG00000183287	Transcript	ENST00000649564.1	protein_coding	12/12	0	ENST00000649564.1:c.*2638del	0	4072/6403	0	0	0	0	rs5825337	0	-1	0	deletion	HGNC	HGNC:29426	YES	0	P1	CCDS32838.1	ENSP00000497183	Q6UXH8	0	UPI000004C616	0	1	0	0	0	0	chr18:g.59433282del	0.8119	0.8502
chr19	7115639	rs3833238	GT	G	20	152	2379	0.128	-	3_prime_UTR_variant	MODIFIER	INSR	ENSG00000171105	Transcript	ENST00000302850.10	protein_coding	22/22	0	ENST00000302850.10:c.*1416del	0	6088/9463	0	0	0	0	rs3833238	0	-1	0	deletion	HGNC	HGNC:6091	YES	1	P3	CCDS12176.1	ENSP00000303830	P06213	0	UPI000020324D	0	1	0	0	0	0	chr19:g.7115641del	0.3325	0.3411
chr19	7116767	0	TG	T	124	152	991	0.821	-	3_prime_UTR_variant	MODIFIER	INSR	ENSG00000171105	Transcript	ENST00000302850.10	protein_coding	22/22	0	ENST00000302850.10:c.*288del	0	4960/9463	0	0	0	0	rs35434645	0	-1	0	deletion	HGNC	HGNC:6091	YES	1	P3	CCDS12176.1	ENSP00000303830	P06213	0	UPI000020324D	0	1	0	0	0	0	chr19:g.7116773del	0.4395	0.2368
chr19	11436201	rs143936796	GTCC	G	20	152	2015	0.141	-	upstream_gene_variant	MODIFIER	CCDC151	ENSG00000198003	Transcript	ENST00000356392.9	protein_coding	0	0	0	0	0	0	0	0	0	rs143936796	1081	-1	0	deletion	HGNC	HGNC:28303	YES	1	P3	CCDS42501.1	ENSP00000348757	A5D8V7	0	UPI000040CC83	0	1	0	0	0	0	chr19:g.11436206_11436208del	0.0118	0.0023
chr19	11447525	0	AGAG	A	58	152	1570	0.397	-	downstream_gene_variant	MODIFIER	ELAVL3	ENSG00000196361	Transcript	ENST00000359227.8	protein_coding	0	0	0	0	0	0	0	0	0	rs3217229&COSM438565&COSM5713331	3798	-1	0	deletion	HGNC	HGNC:3314	YES	3	P3	CCDS32912.1	ENSP00000352162	Q14576	0	UPI0000129E75	0	0	0	0	0	0	chr19:g.11447555_11447557del	0.4493	0.559
chr19	29699615	rs35973369	A	AC	30	152	1094	0.199	C	downstream_gene_variant	MODIFIER	C19orf12	ENSG00000131943	Transcript	ENST00000392278.2	protein_coding	0	0	0	0	0	0	0	0	0	rs35973369	2787	-1	0	insertion	HGNC	HGNC:25443	YES	2	0	CCDS42542.1	ENSP00000376103	Q9NSK7	0	UPI0000DB2738	0	1	0	0	0	0	chr19:g.29699615_29699616insC	0.6649	0.8865
chr19	29699921	rs35730141	G	GA	28	152	1642	0.179	A	downstream_gene_variant	MODIFIER	C19orf12	ENSG00000131943	Transcript	ENST00000392278.2	protein_coding	0	0	0	0	0	0	0	0	0	rs35730141	2481	-1	0	insertion	HGNC	HGNC:25443	YES	2	0	CCDS42542.1	ENSP00000376103	Q9NSK7	0	UPI0000DB2738	0	1	0	0	0	0	chr19:g.29699925dup	0.2632	0.1316
chr19	33301825	0	G	GGCGGGT	14	152	1513	0.09	GCGGGT	inframe_insertion	MODERATE	CEBPA	ENSG00000245848	Transcript	ENST00000498907.3	protein_coding	1/1	0	ENST00000498907.3:c.584_589dup	ENSP00000427514.1:p.His195_Pro196dup	709-710/2601	589-590/1077	197/358	P/HPP	ccg/cACCCGCcg	rs762459325	0	-1	0	insertion	HGNC	HGNC:1833	YES	0	P1	CCDS54243.1	ENSP00000427514	P49715	0	UPI0000167F92	0	1	0	0	PIRSF_domain:PIRSF005879&hmmpanther:PTHR23334&hmmpanther:PTHR23334:SF5&Low_complexity_(Seg):seg	0	chr19:g.33301841_33301846dup	0	0
chr19	33387006	rs140842	G	GAAAGT	10	152	1976	0.064	AAAGT	downstream_gene_variant	MODIFIER	CEBPG	ENSG00000153879	Transcript	ENST00000585933.2	protein_coding	0	0	0	0	0	0	0	0	0	rs140842	4320	1	0	insertion	HGNC	HGNC:1837	YES	2	P1	CCDS12432.1	ENSP00000466022	P53567	0	UPI00001274A6	0	0	0	0	0	0	chr19:g.33387008_33387012dup	0.2576	0.4213
chr19	33387165	rs16426	G	GTAAT	60	152	2032	0.385	TAAT	downstream_gene_variant	MODIFIER	CEBPG	ENSG00000153879	Transcript	ENST00000585933.2	protein_coding	0	0	0	0	0	0	0	0	0	rs16426	4479	1	0	insertion	HGNC	HGNC:1837	YES	2	P1	CCDS12432.1	ENSP00000466022	P53567	0	UPI00001274A6	0	0	0	0	0	0	chr19:g.33387169_33387172dup	0.0883	0.0053
chr19	40394272	0	TTCC	T	61	152	1940	0.397	-	upstream_gene_variant	MODIFIER	HIPK4	ENSG00000160396	Transcript	ENST00000291823.2	protein_coding	0	0	0	0	0	0	0	0	0	rs139624657&TMP_ESP_19_40900180_40900185&COSM1724622	4086	-1	0	deletion	HGNC	HGNC:19007	YES	1	P1	CCDS12555.1	ENSP00000291823	Q8NE63	A0A140VJL1	UPI000006DCD3	0	0	0	0	0	0	chr19:g.40394293_40394295del	0	0
chr19	44949437	rs150448996	G	GT	79	152	1888	0.506	T	downstream_gene_variant	MODIFIER	APOC4	ENSG00000267467	Transcript	ENST00000592954.2	protein_coding	0	0	0	0	0	0	0	0	0	rs150448996	3941	1	0	insertion	HGNC	HGNC:611	YES	1	P1	CCDS12649.1	ENSP00000468236	P55056	0	UPI0000125C2A	0	0	0	0	0	0	chr19:g.44949437_44949438insT	0.3285	0.2466
chr19	45549362	rs68079762	TCAGGG	T	150	152	1876	0.987	-	intron_variant	MODIFIER	OPA3	ENSG00000125741	Transcript	ENST00000323060.3	protein_coding	0	1/1	ENST00000323060.3:c.143-19911_143-19907del	0	0	0	0	0	0	rs68079762	0	-1	0	deletion	HGNC	HGNC:8142	YES	1	A2	CCDS33052.1	ENSP00000319817	Q9H6K4	0	UPI0000140FD5	0	1	0	0	0	0	chr19:g.45549379_45549383del	0	0.7519
chr19	45550397	rs542311224	G	GGCT	150	152	2890	0.987	GCT	intron_variant	MODIFIER	OPA3	ENSG00000125741	Transcript	ENST00000323060.3	protein_coding	0	1/1	ENST00000323060.3:c.143-20944_143-20942dup	0	0	0	0	0	0	rs542311224	0	-1	0	insertion	HGNC	HGNC:8142	YES	1	A2	CCDS33052.1	ENSP00000319817	Q9H6K4	0	UPI0000140FD5	0	1	0	0	0	0	chr19:g.45550401_45550403dup	0	0.7534
chr19	45552219	rs74313320	G	GT	26	152	2129	0.179	T	intron_variant	MODIFIER	OPA3	ENSG00000125741	Transcript	ENST00000323060.3	protein_coding	0	1/1	ENST00000323060.3:c.143-22764dup	0	0	0	0	0	0	rs74313320	0	-1	0	insertion	HGNC	HGNC:8142	YES	1	A2	CCDS33052.1	ENSP00000319817	Q9H6K4	0	UPI0000140FD5	0	1	0	0	0	0	chr19:g.45552226dup	0.3183	0.1362
chr20	6075395	rs397756084	T	TA	152	152	2053	1	A	3_prime_UTR_variant	MODIFIER	FERMT1	ENSG00000101311	Transcript	ENST00000217289.8	protein_coding	15/15	0	ENST00000217289.8:c.*1777dup	0	4600-4601/5151	0	0	0	0	rs1167716594	0	-1	0	insertion	HGNC	HGNC:15889	YES	1	P1	CCDS13098.1	ENSP00000217289	Q9BQL6	0	UPI00001285DD	0	1	0	0	0	0	chr20:g.6075396dup	0	1
chr20	25300523	rs58058232	CCT	C	59	152	2088	0.391	-	downstream_gene_variant	MODIFIER	PYGB	ENSG00000100994	Transcript	ENST00000216962.9	protein_coding	0	0	0	0	0	0	0	0	0	rs58058232	2512	1	0	deletion	HGNC	HGNC:9723	YES	1	P1	CCDS13171.1	ENSP00000216962	P11216	0	UPI0000131A0A	0	0	0	0	0	0	chr20:g.25300524_25300525del	0.1038	0.1188
chr20	25390742	rs3833297	G	GGCCTCCGCC	114	152	1897	0.75	GCCTCCGCC	5_prime_UTR_variant	MODIFIER	ABHD12	ENSG00000100997	Transcript	ENST00000376542.7	protein_coding	1/13	0	ENST00000376542.7:c.-40_-39insGGCGGAGGC	0	241-242/1725	0	0	0	0	rs145380090&TMP_ESP_20_25371379_25371378	0	-1	0	insertion	HGNC	HGNC:15868	YES	1	0	CCDS13172.1	ENSP00000365725	Q8N2K0	0	UPI000006F03A	0	1	0	0	0	0	chr20:g.25390746_25390747insCCGCCGCCT	0	0.7292
chr20	32809213	0	AT	A	145	152	1561	0.955	-	3_prime_UTR_variant	MODIFIER	DNMT3B	ENSG00000088305	Transcript	ENST00000328111.6	protein_coding	23/23	0	ENST00000328111.6:c.*1318del	0	4194/4336	0	0	0	0	rs1190885393	0	1	0	deletion	HGNC	HGNC:2979	YES	1	P4	CCDS13205.1	ENSP00000328547	Q9UBC3	0	UPI0000001046	0	1	0	0	0	7	chr20:g.32809221del	0	0.8805
chr20	40686286	rs3215567	GA	G	18	150	565	0.117	-	3_prime_UTR_variant	MODIFIER	MAFB	ENSG00000204103	Transcript	ENST00000373313.3	protein_coding	1/1	0	ENST00000373313.3:c.*1592del	0	2950/3389	0	0	0	0	rs3215567	0	-1	0	deletion	HGNC	HGNC:6408	YES	0	P1	CCDS13311.1	ENSP00000362410	Q9Y5Q3	0	UPI000012EB1D	0	1	0	0	0	0	chr20:g.40686296del	0.3826	0.6717
chr20	45324679	rs33961254	CAG	C	39	152	2669	0.269	-	downstream_gene_variant	MODIFIER	SDC4	ENSG00000124145	Transcript	ENST00000372733.3	protein_coding	0	0	0	0	0	0	0	0	0	rs33961254	607	-1	0	deletion	HGNC	HGNC:10661	YES	1	P1	CCDS13350.1	ENSP00000361818	P31431	0	UPI000003B45C	0	1	0	0	0	0	chr20:g.45324681_45324682del	0.1651	0.1853
chr20	45340366	rs148973596	CT	C	25	152	2491	0.16	-	intron_variant	MODIFIER	SDC4	ENSG00000124145	Transcript	ENST00000372733.3	protein_coding	0	1/4	ENST00000372733.3:c.61-4447del	0	0	0	0	0	0	rs148973596	0	-1	0	deletion	HGNC	HGNC:10661	YES	1	P1	CCDS13350.1	ENSP00000361818	P31431	0	UPI000003B45C	0	1	0	0	0	0	chr20:g.45340368del	0.0234	0.0008
chr20	45891598	0	CCTG	C	127	152	2389	0.827	-	upstream_gene_variant	MODIFIER	NEURL2	ENSG00000124257	Transcript	ENST00000372518.4	protein_coding	0	0	0	0	0	0	0	0	0	rs1457838268&COSM443915	312	-1	0	deletion	HGNC	HGNC:16156	YES	1	P1	CCDS13384.1	ENSP00000361596	Q9BR09	0	UPI000003499E	0	0	0	0	0	0	chr20:g.45891622_45891624del	0	0.6868
chr21	41740054	rs34075882	A	ACT	67	152	2032	0.442	CT	3_prime_UTR_variant	MODIFIER	RIPK4	ENSG00000183421	Transcript	ENST00000332512.8	protein_coding	8/8	0	ENST00000332512.8:c.*782_*783dup	0	3149-3150/3831	0	0	0	0	rs1300509425	0	-1	0	insertion	HGNC	HGNC:496	YES	1	P1	CCDS13675.1	ENSP00000332454	P57078	0	UPI000002A3C9	0	1	0	0	0	0	chr21:g.41740055_41740056dup	0	0.2284
chr21	44287632	rs3214074	CA	C	21	152	2257	0.135	-	intron_variant	MODIFIER	AIRE	ENSG00000160224	Transcript	ENST00000291582.6	protein_coding	0	4/13	ENST00000291582.6:c.538+42del	0	0	0	0	0	0	rs3214074	0	1	0	deletion	HGNC	HGNC:360	YES	1	P1	CCDS13706.1	ENSP00000291582	O43918	0	UPI0000030FA6	0	1	0	0	0	0	chr21:g.44287633del	0	0
chr21	44888935	0	C	CG	35	152	1633	0.224	G	intron_variant	MODIFIER	ITGB2	ENSG00000160255	Transcript	ENST00000397850.6	protein_coding	0	14/16	ENST00000397850.6:c.1878-41dup	0	0	0	0	0	0	rs71334036	0	-1	0	insertion	HGNC	HGNC:6155	YES	5	P2	CCDS13716.1	ENSP00000380948	P05107	0	UPI0000000C70	0	1	0	0	0	0	chr21:g.44888940dup	0.1282	0.053
chr21	45504511	0	CGGCCCCCCA	C	148	152	1775	0.974	-	inframe_deletion	MODERATE	COL18A1	ENSG00000182871	Transcript	ENST00000359759.8	protein_coding	33/41	0	ENST00000359759.8:c.4083_4091del	ENSP00000352798.4:p.Pro1362_Pro1364del	4069-4077/6586	4069-4077/5265	1357-1359/1754	GPP/-	GGCCCCCCA/-	rs149296338&TMP_ESP_21_46924426_46924443&COSM1031439&COSM4594451&COSM5713378	0	1	0	deletion	HGNC	HGNC:2195	YES	5	A2	CCDS77643.1	ENSP00000352798	P39060	0	UPI0001838820	0	1	0	0	hmmpanther:PTHR45362&Low_complexity_(Seg):seg	14	chr21:g.45504526_45504534del	0	0
chr21	45509608	rs3835286	GC	G	60	152	1723	0.391	-	downstream_gene_variant	MODIFIER	SLC19A1	ENSG00000173638	Transcript	ENST00000311124.9	protein_coding	0	0	0	0	0	0	0	0	0	rs3835286	2956	-1	0	deletion	HGNC	HGNC:10937	YES	1	P3	CCDS13725.1	ENSP00000308895	P41440	0	UPI000012AA0F	0	1	0	0	0	0	chr21:g.45509615del	0.5549	0.6694
chr21	45513546	rs78063943	C	CCA	62	152	2355	0.404	CA	3_prime_UTR_variant	MODIFIER	SLC19A1	ENSG00000173638	Transcript	ENST00000311124.9	protein_coding	6/6	0	ENST00000311124.9:c.*2111_*2112insTG	0	4009-4010/4991	0	0	0	0	rs78063943	0	-1	0	insertion	HGNC	HGNC:10937	YES	1	P3	CCDS13725.1	ENSP00000308895	P41440	0	UPI000012AA0F	0	1	0	0	0	0	chr21:g.45513546_45513547insCA	0	0.7398
chr22	18089605	rs361782	C	CTTGG	77	152	2777	0.494	TTGG	3_prime_UTR_variant	MODIFIER	PEX26	ENSG00000215193	Transcript	ENST00000329627.11	protein_coding	6/6	0	ENST00000329627.11:c.*1532_*1535dup	0	2654-2655/18445	0	0	0	0	rs1303845227	0	1	0	insertion	HGNC	HGNC:22965	YES	1	P1	CCDS13750.1	ENSP00000331106	Q7Z412	A0A024R100	UPI000000DBD1	0	1	0	0	0	5	chr22:g.18089607_18089610dup	0	0.8245
chr22	18089733	rs361571	T	TCTCA	152	152	1534	1	CTCA	3_prime_UTR_variant	MODIFIER	PEX26	ENSG00000215193	Transcript	ENST00000329627.11	protein_coding	6/6	0	ENST00000329627.11:c.*1661_*1662insACTC	0	2782-2783/18445	0	0	0	0	rs1232771969	0	1	0	insertion	HGNC	HGNC:22965	YES	1	P1	CCDS13750.1	ENSP00000331106	Q7Z412	A0A024R100	UPI000000DBD1	0	1	0	0	0	3	chr22:g.18089736_18089737insACTC	0	0.9985
chr22	20888349	rs371833796	ACACACACT	A	84	152	2118	0.551	-	3_prime_UTR_variant	MODIFIER	SNAP29	ENSG00000099940	Transcript	ENST00000215730.12	protein_coding	5/5	0	ENST00000215730.12:c.*515_*522del	0	1395-1402/4259	0	0	0	0	rs1454642137	0	1	0	deletion	HGNC	HGNC:11133	YES	1	P1	CCDS13784.1	ENSP00000215730	O95721	0	UPI0000135B00	0	1	0	0	0	1	chr22:g.20888351_20888358del	0	0
chr22	24526079	0	T	TA	20	150	781	0.13	A	3_prime_UTR_variant	MODIFIER	UPB1	ENSG00000100024	Transcript	ENST00000326010.9	protein_coding	10/10	0	ENST00000326010.9:c.*296dup	0	1784-1785/2290	0	0	0	0	rs537126481	0	1	0	insertion	HGNC	HGNC:16297	YES	1	P1	CCDS13827.1	ENSP00000324343	Q9UBR1	A0A024R1H3	UPI0000126B4C	0	1	0	0	0	11	chr22:g.24526090dup	0.1627	0.1467
chr22	30626828	rs397940476	C	CA	20	152	2035	0.128	A	3_prime_UTR_variant	MODIFIER	TCN2	ENSG00000185339	Transcript	ENST00000215838.7	protein_coding	9/9	0	ENST00000215838.7:c.*313dup	0	2085-2086/2535	0	0	0	0	rs1271320118	0	1	0	insertion	HGNC	HGNC:11653	YES	1	P2	CCDS13881.1	ENSP00000215838	P20062	0	UPI0000167BDB	0	1	0	0	0	6	chr22:g.30626834dup	0	0.1649
chr22	32861391	rs55686145	C	CAGA	41	152	2126	0.263	AGA	3_prime_UTR_variant	MODIFIER	TIMP3	ENSG00000100234	Transcript	ENST00000266085.6	protein_coding	5/5	0	ENST00000266085.6:c.*2017_*2019dup	0	2951-2952/4603	0	0	0	0	rs1212038986	0	1	0	insertion	HGNC	HGNC:11822	YES	1	P1	CCDS13911.1	ENSP00000266085	P35625	0	UPI000005F30A	0	1	0	0	0	5	chr22:g.32861394_32861396dup	0	0.3306
chr22	37069345	0	CTGGGG	C	18	150	1387	0.117	-	splice_acceptor_variant&intron_variant	HIGH	TMPRSS6	ENSG00000187045	Transcript	ENST00000406856.7	protein_coding	0	15/18	ENST00000406856.7:c.1842-6_1842-2del	0	0	0	0	0	0	rs200434923&COSM1484216&COSM4770668	0	-1	0	deletion	HGNC	HGNC:16517	YES	1	0	CCDS74857.1	ENSP00000384964	Q8IU80	0	UPI00003765A8	0	1	0	0	0	0	chr22:g.37069373_37069377del	0.45	0.7504
chr22	38111973	rs139718702	AGGCGG	A	10	152	2272	0.064	-	3_prime_UTR_variant	MODIFIER	PLA2G6	ENSG00000184381	Transcript	ENST00000332509.7	protein_coding	17/17	0	ENST00000332509.7:c.*183_*187del	0	2788-2792/3271	0	0	0	0	rs139718702	0	-1	0	deletion	HGNC	HGNC:9039	YES	1	P1	CCDS13967.1	ENSP00000333142	O60733	0	UPI00001310F3	0	1	0	0	0	0	chr22:g.38111976_38111980del	0.0861	0.0219
chr22	41178965	rs35508493	TGTA	T	128	152	1759	0.833	-	3_prime_UTR_variant	MODIFIER	EP300	ENSG00000100393	Transcript	ENST00000263253.9	protein_coding	31/31	0	ENST00000263253.9:c.*13_*15del	0	7668-7670/8779	0	0	0	0	rs35508493	0	1	0	deletion	HGNC	HGNC:3373	YES	1	P1	CCDS14010.1	ENSP00000263253	Q09472	0	UPI00001AE876	0	1	0	0	0	3	chr22:g.41178969_41178971del	0.2476	0.1104
chr22	42058489	0	GA	G	148	150	847	0.987	-	3_prime_UTR_variant	MODIFIER	NAGA	ENSG00000198951	Transcript	ENST00000396398.7	protein_coding	9/9	0	ENST00000396398.7:c.*1789del	0	3558/3694	0	0	0	0	rs10713176	0	-1	0	deletion	HGNC	HGNC:7631	YES	1	P1	CCDS14030.1	ENSP00000379680	P17050	A0A024R1Q5	UPI000012FD03	0	1	0	0	0	0	chr22:g.42058500del	0.9763	0.6959
chrX	644919	rs369390009	A	AAG	34	152	1996	0.218	AG	3_prime_UTR_variant	MODIFIER	SHOX	ENSG00000185960	Transcript	ENST00000381578.6	protein_coding	6/6	0	ENST00000381578.6:c.*284_*285dup	0	1853-1854/3757	0	0	0	0	rs1296601431	0	1	0	insertion	HGNC	HGNC:10853	YES	5	P1	CCDS14107.1	ENSP00000370990	O15266	A0A024R385	UPI0000053471	0	1	0	0	0	2	chrX:g.644920_644921dup	0	0
chrX	31120866	0	T	TATCA	19	152	1257	0.122	ATCA	3_prime_UTR_variant	MODIFIER	DMD	ENSG00000198947	Transcript	ENST00000357033.8	protein_coding	79/79	0	ENST00000357033.8:c.*1049_*1052dup	0	12317-12318/13956	0	0	0	0	rs111646375	0	-1	0	insertion	HGNC	HGNC:2928	YES	1	P3	CCDS14233.1	ENSP00000354923	0	A0A075B6G3	UPI000049E111	0	1	0	0	0	0	chrX:g.31120884_31120887dup	0	0
chrX	101345993	rs4024308	G	GATC	110	152	1163	0.731	ATC	3_prime_UTR_variant	MODIFIER	TIMM8A	ENSG00000126953	Transcript	ENST00000372902.4	protein_coding	2/2	0	ENST00000372902.4:c.*503_*505dup	0	877-878/1210	0	0	0	0	rs1331509900	0	-1	0	insertion	HGNC	HGNC:11817	YES	1	P1	CCDS14481.1	ENSP00000361993	O60220	0	UPI000012D5E9	0	1	0	0	0	0	chrX:g.101345995_101345997dup	0	0.8694
chrX	120427852	rs199705754	GAAC	G	8	152	967	0.051	-	3_prime_UTR_variant	MODIFIER	LAMP2	ENSG00000005893	Transcript	ENST00000434600.6	protein_coding	9/9	0	ENST00000434600.6:c.*629_*631del	0	2061-2063/2089	0	0	0	0	rs199705754	0	-1	0	deletion	HGNC	HGNC:6501	YES	1	A2	CCDS48159.1	ENSP00000408411	P13473	0	UPI0000211E47	0	1	0	0	0	0	chrX:g.120427864_120427866del	0.0381	0.003
[truncated: 108 more columns]
