# Supplementary material for: Whole genome variation in 27 Mexican indigenous populations, demographic and biomedical insights
Source: PLoS One. 2021 Apr 8;16(4):e0249773. doi: 10.1371/journal.pone.0249773 (PMC8031408; doi:10.1371/journal.pone.0249773)
Supplement: S2 Data — (ZIP) [file pone.0249773.s004.zip › INDEL/commonfreq/76g.indel.common_freq.utr.tsv]

CHROM	POS	ID	REF	ALT	AC	AN	DP	AF_mx	Allele	Consequence	IMPACT	SYMBOL	Gene	Feature_type	Feature	BIOTYPE	EXON	INTRON	HGVSc	HGVSp	cDNA_position	CDS_position	Protein_position	Amino_acids	Codons	Existing_variation	DISTANCE	STRAND	FLAGS	VARIANT_CLASS	SYMBOL_SOURCE	HGNC_ID	CANONICAL	TSL	APPRIS	CCDS	ENSP	SWISSPROT	TREMBL	UNIPARC	SOURCE	GENE_PHENO	SIFT	PolyPhen	DOMAINS	HGVS_OFFSET	HGVSg	AF	AFR_AF
chr1	944409	rs145942386	CCTGGAA	C	19	152	1489	0.135	-	3_prime_UTR_variant	MODIFIER	NOC2L	ENSG00000188976	Transcript	ENST00000327044.7	protein_coding	19/19	0	ENST00000327044.7:c.*279_*284del	0	2545-2550/2757	0	0	0	0	rs145942386	0	-1	0	deletion	HGNC	HGNC:24517	YES	1	P1	CCDS3.1	ENSP00000317992	Q9Y3T9	0	UPI000041820C	0	0	0	0	0	0	chr1:g.944414_944419del	0.0549	0.0318
chr1	965337	rs142545439	CTTAT	C	102	152	1628	0.654	-	3_prime_UTR_variant	MODIFIER	KLHL17	ENSG00000187961	Transcript	ENST00000338591.8	protein_coding	12/12	0	ENST00000338591.8:c.*152_*155del	0	2186-2189/2567	0	0	0	0	rs142545439	0	1	0	deletion	HGNC	HGNC:24023	YES	1	P1	CCDS30550.1	ENSP00000343930	Q6TDP4	0	UPI00001DFBF0	0	0	0	0	0	5	chr1:g.965343_965346del	0.3706	0.034
chr1	965666	rs34612277	ACC	A	20	152	1915	0.141	-	3_prime_UTR_variant	MODIFIER	KLHL17	ENSG00000187961	Transcript	ENST00000338591.8	protein_coding	12/12	0	ENST00000338591.8:c.*478_*479del	0	2515-2516/2567	0	0	0	0	rs34612277	0	1	0	deletion	HGNC	HGNC:24023	YES	1	P1	CCDS30550.1	ENSP00000343930	Q6TDP4	0	UPI00001DFBF0	0	0	0	0	0	2	chr1:g.965669_965670del	0.1775	0.0734
chr1	1013466	rs3841266	T	TA	151	152	2187	0.994	A	5_prime_UTR_variant	MODIFIER	ISG15	ENSG00000187608	Transcript	ENST00000379389.4	protein_coding	1/2	0	ENST00000379389.4:c.-107dup	0	44-45/711	0	0	0	0	rs3841266	0	1	0	insertion	HGNC	HGNC:4053	YES	1	P2	CCDS6.1	ENSP00000368699	P05161	0	UPI0000048D70	0	1	0	0	0	1	chr1:g.1013467dup	0.8544	0.5575
chr1	1385919	rs34180804	A	AG	94	152	1582	0.628	G	3_prime_UTR_variant	MODIFIER	CCNL2	ENSG00000221978	Transcript	ENST00000400809.8	protein_coding	11/11	0	ENST00000400809.8:c.*1311dup	0	2903-2904/3112	0	0	0	0	rs34180804	0	-1	0	insertion	HGNC	HGNC:20570	YES	1	P1	CCDS30557.1	ENSP00000383611	Q96S94	0	UPI00000713F5	0	0	0	0	0	0	chr1:g.1385926dup	0	0.2859
chr1	1386830	rs199680791	TC	T	16	152	1991	0.103	-	3_prime_UTR_variant	MODIFIER	CCNL2	ENSG00000221978	Transcript	ENST00000400809.8	protein_coding	11/11	0	ENST00000400809.8:c.*400del	0	1992/3112	0	0	0	0	rs199680791	0	-1	0	deletion	HGNC	HGNC:20570	YES	1	P1	CCDS30557.1	ENSP00000383611	Q96S94	0	UPI00000713F5	0	0	0	0	0	0	chr1:g.1386831del	0.0286	0.0734
chr1	1442855	rs796157715	A	AATAAACCAAGTCAATTTTCTATAGTGACGGTG	134	152	1678	0.885	ATAAACCAAGTCAATTTTCTATAGTGACGGTG	3_prime_UTR_variant	MODIFIER	VWA1	ENSG00000179403	Transcript	ENST00000476993.2	protein_coding	3/3	0	ENST00000476993.2:c.*3068_*3069insATAAACCAAGTCAATTTTCTATAGTGACGGTG	0	4465-4466/4492	0	0	0	0	rs796157715	0	1	0	insertion	HGNC	HGNC:30910	YES	1	P1	CCDS27.1	ENSP00000417185	Q6PCB0	0	UPI00001D9616	0	0	0	0	0	0	chr1:g.1442893_1442924dup	0	0
chr1	1534913	rs5772044	G	GC	24	150	1294	0.169	C	3_prime_UTR_variant	MODIFIER	TMEM240	ENSG00000205090	Transcript	ENST00000378733.9	protein_coding	4/4	0	ENST00000378733.9:c.*445dup	0	1245-1246/1381	0	0	0	0	rs5772044	0	-1	0	insertion	HGNC	HGNC:25186	YES	2	P1	CCDS44040.1	ENSP00000368007	Q5SV17	0	UPI0000418FB6	0	1	0	0	0	0	chr1:g.1534914dup	0.2085	0.4887
chr1	1541943	rs3831113	GCA	G	23	152	1998	0.16	-	3_prime_UTR_variant	MODIFIER	SSU72	ENSG00000160075	Transcript	ENST00000291386.4	protein_coding	5/5	0	ENST00000291386.4:c.*121_*122del	0	1012-1013/1284	0	0	0	0	rs3831113	0	-1	0	deletion	HGNC	HGNC:25016	YES	1	P1	CCDS32.1	ENSP00000291386	Q9NP77	0	UPI00000437EE	0	0	0	0	0	0	chr1:g.1541946_1541947del	0.1296	0.0749
chr1	1574655	rs70949599	GGC	G	109	152	2100	0.724	-	5_prime_UTR_variant	MODIFIER	SSU72	ENSG00000160075	Transcript	ENST00000291386.4	protein_coding	1/5	0	ENST00000291386.4:c.-100_-99del	0	207-208/1284	0	0	0	0	rs150737039	0	-1	0	deletion	HGNC	HGNC:25016	YES	1	P1	CCDS32.1	ENSP00000291386	Q9NP77	0	UPI00000437EE	0	0	0	0	0	0	chr1:g.1574657_1574658del	0.6689	0.8336
chr1	1662738	rs5772057	CT	C	19	150	1802	0.123	-	3_prime_UTR_variant	MODIFIER	SLC35E2B	ENSG00000189339	Transcript	ENST00000617444.4	protein_coding	10/10	0	ENST00000617444.4:c.*3043del	0	5022/6283	0	0	0	0	rs1183086162	0	-1	0	deletion	HGNC	HGNC:33941	YES	1	P1	CCDS44041.1	ENSP00000481694	P0CK96	0	UPI00001B6AFE	0	0	0	0	0	0	chr1:g.1662740del	0	0
chr1	1922176	rs3039777	T	TCTGA	152	152	1919	1	CTGA	3_prime_UTR_variant	MODIFIER	CFAP74	ENSG00000142609	Transcript	ENST00000493964.5	protein_coding	38/38	0	ENST00000493964.5:c.*110_*111insTCAG	0	5021-5022/5247	0	0	0	0	rs113294876	0	-1	0	insertion	HGNC	HGNC:29368	YES	5	P1	0	ENSP00000417061	Q9C0B2	0	UPI0004620AE2	0	0	0	0	0	0	chr1:g.1922179_1922180insACTG	0	1
chr1	3480851	rs56102150	C	CCT	152	152	2234	1	CT	3_prime_UTR_variant	MODIFIER	ARHGEF16	ENSG00000130762	Transcript	ENST00000378378.9	protein_coding	15/15	0	ENST00000378378.9:c.*266_*267dup	0	2560-2561/2822	0	0	0	0	rs142007270	0	1	0	insertion	HGNC	HGNC:15515	YES	2	P2	CCDS46.2	ENSP00000367629	Q5VV41	0	UPI00002039A3	0	0	0	0	0	3	chr1:g.3480853_3480854dup	0	0.882
chr1	3650061	rs145464993	AGCAGGCTG	A	39	152	1489	0.25	-	5_prime_UTR_variant	MODIFIER	WRAP73	ENSG00000116213	Transcript	ENST00000270708.12	protein_coding	1/12	0	ENST00000270708.12:c.-70_-63del	0	35-42/1692	0	0	0	0	rs145464993&rs3831025	0	-1	0	deletion	HGNC	HGNC:12759	YES	1	P1	CCDS48.1	ENSP00000270708	Q9P2S5	A0A384MQZ3	UPI0000138EDF	0	0	0	0	0	0	chr1:g.3650062_3650069del	0.3742	0.1203
chr1	3780199	0	C	CAG	17	152	2549	0.115	AG	3_prime_UTR_variant	MODIFIER	LRRC47	ENSG00000130764	Transcript	ENST00000378251.3	protein_coding	7/7	0	ENST00000378251.3:c.*887_*888dup	0	2662-2663/4303	0	0	0	0	rs3831901	0	-1	0	insertion	HGNC	HGNC:29207	YES	1	P1	CCDS51.1	ENSP00000367498	Q8N1G4	A0A024R4G1	UPI000006DEDC	0	0	0	0	0	0	chr1:g.3780202_3780203dup	0	0
chr1	3815090	rs3838969	C	CT	86	152	2325	0.571	T	3_prime_UTR_variant	MODIFIER	CEP104	ENSG00000116198	Transcript	ENST00000378230.8	protein_coding	22/22	0	ENST00000378230.8:c.*311_*312insA	0	3426-3427/6431	0	0	0	0	rs3838969	0	-1	0	insertion	HGNC	HGNC:24866	YES	5	P1	CCDS30571.1	ENSP00000367476	O60308	0	UPI0000139AA8	0	1	0	0	0	0	chr1:g.3815090_3815091insT	0.6981	0.9402
chr1	4783223	rs34960969	AT	A	89	152	1088	0.583	-	3_prime_UTR_variant	MODIFIER	AJAP1	ENSG00000196581	Transcript	ENST00000378191.4	protein_coding	6/6	0	ENST00000378191.4:c.*740del	0	2356/11666	0	0	0	0	rs34960969	0	1	0	deletion	HGNC	HGNC:30801	YES	1	P1	CCDS54.1	ENSP00000367433	Q9UKB5	0	UPI00000728B8	0	0	0	0	0	1	chr1:g.4783225del	0.517	0.7035
chr1	4790916	0	T	TTTTTTG	86	152	2059	0.564	TTTTTG	3_prime_UTR_variant	MODIFIER	AJAP1	ENSG00000196581	Transcript	ENST00000378191.4	protein_coding	6/6	0	ENST00000378191.4:c.*8466_*8471dup	0	10048-10049/11666	0	0	0	0	rs5772182	0	1	0	insertion	HGNC	HGNC:30801	YES	1	P1	CCDS54.1	ENSP00000367433	Q9UKB5	0	UPI00000728B8	0	0	0	0	0	40	chr1:g.4790951_4790956dup	0	0
chr1	4791888	rs112369095	C	CT	86	152	1887	0.564	T	3_prime_UTR_variant	MODIFIER	AJAP1	ENSG00000196581	Transcript	ENST00000378191.4	protein_coding	6/6	0	ENST00000378191.4:c.*9403_*9404insT	0	11020-11021/11666	0	0	0	0	rs112369095	0	1	0	insertion	HGNC	HGNC:30801	YES	1	P1	CCDS54.1	ENSP00000367433	Q9UKB5	0	UPI00000728B8	0	0	0	0	0	0	chr1:g.4791888_4791889insT	0.2879	0.4629
chr1	6104490	rs3036973	A	AGG	58	152	1957	0.385	GG	3_prime_UTR_variant	MODIFIER	CHD5	ENSG00000116254	Transcript	ENST00000262450.8	protein_coding	42/42	0	ENST00000262450.8:c.*982_*983dup	0	7146-7147/9850	0	0	0	0	rs527366841	0	-1	0	insertion	HGNC	HGNC:16816	YES	1	P1	CCDS57.1	ENSP00000262450	Q8TDI0	0	UPI000006CD03	0	0	0	0	0	0	chr1:g.6104492_6104493dup	0.3948	0.5454
chr1	6223487	rs142874431	GA	G	8	152	1590	0.051	-	3_prime_UTR_variant	MODIFIER	ICMT	ENSG00000116237	Transcript	ENST00000343813.10	protein_coding	5/5	0	ENST00000343813.10:c.*1592del	0	2500/4795	0	0	0	0	rs142874431	0	-1	0	deletion	HGNC	HGNC:5350	YES	1	P1	CCDS61.1	ENSP00000343552	O60725	A0A024R4F6	UPI00000012C2	0	0	0	0	0	0	chr1:g.6223490del	0.115	0.0113
chr1	6524251	rs34200398	G	GTA	152	152	2045	1	TA	3_prime_UTR_variant	MODIFIER	NOL9	ENSG00000162408	Transcript	ENST00000377705.6	protein_coding	12/12	0	ENST00000377705.6:c.*1601_*1602dup	0	3722-3723/6627	0	0	0	0	rs34200398	0	-1	0	insertion	HGNC	HGNC:26265	YES	1	P1	CCDS80.1	ENSP00000366934	Q5SY16	0	UPI00003664C8	0	0	0	0	0	0	chr1:g.6524254_6524255dup	0.9788	0.9259
chr1	6623505	0	GA	G	35	150	1063	0.227	-	3_prime_UTR_variant	MODIFIER	PHF13	ENSG00000116273	Transcript	ENST00000377648.5	protein_coding	4/4	0	ENST00000377648.5:c.*1879del	0	3108/3632	0	0	0	0	rs35014452	0	1	0	deletion	HGNC	HGNC:22983	YES	1	P1	CCDS85.1	ENSP00000366876	Q86YI8	A0A158RFV6	UPI000013C9BF	0	0	0	0	0	10	chr1:g.6623516del	0.6957	0.7322
chr1	9100811	rs75683638	T	TGAGCCCAGGAGTTC	100	152	2353	0.667	GAGCCCAGGAGTTC	3_prime_UTR_variant	MODIFIER	GPR157	ENSG00000180758	Transcript	ENST00000377411.5	protein_coding	4/4	0	ENST00000377411.5:c.*3607_*3608insGAACTCCTGGGCTC	0	4690-4691/5197	0	0	0	0	rs142447675	0	-1	0	insertion	HGNC	HGNC:23687	YES	1	P1	CCDS100.2	ENSP00000366628	Q5UAW9	0	UPI0000044DD4	0	0	0	0	0	0	chr1:g.9100814_9100815insCCCAGGAGTTCGAG	0.48	0.4039
chr1	9265644	rs36058755	C	CT	127	152	1438	0.827	T	3_prime_UTR_variant	MODIFIER	H6PD	ENSG00000049239	Transcript	ENST00000602477.1	protein_coding	5/5	0	ENST00000602477.1:c.*781dup	0	3336-3337/5590	0	0	0	0	rs36058755	0	1	0	insertion	HGNC	HGNC:4795	YES	1	A2	CCDS72697.1	ENSP00000473348	0	R4GMU1	UPI0000D61E40	0	1	0	0	0	6	chr1:g.9265650dup	0	0.8253
chr1	9929522	rs150610578	CCT	C	39	152	2098	0.256	-	3_prime_UTR_variant	MODIFIER	LZIC	ENSG00000162441	Transcript	ENST00000377223.6	protein_coding	8/8	0	ENST00000377223.6:c.*875_*876del	0	1758-1759/4989	0	0	0	0	rs150610578	0	-1	0	deletion	HGNC	HGNC:17497	YES	1	P1	CCDS107.1	ENSP00000366430	Q8WZA0	A0A024R4I7	UPI000006E3EF	0	0	0	0	0	0	chr1:g.9929525_9929526del	0.0994	0.1165
chr1	10376866	0	C	CAT	23	152	1681	0.154	AT	3_prime_UTR_variant	MODIFIER	KIF1B	ENSG00000054523	Transcript	ENST00000263934.10	protein_coding	47/47	0	ENST00000263934.10:c.*281_*282dup	0	5745-5746/6816	0	0	0	0	rs1491275845	0	1	0	insertion	HGNC	HGNC:16636	YES	1	0	CCDS111.1	ENSP00000263934	O60333	0	UPI000013EE7E	0	1	0	0	0	3	chr1:g.10376868_10376869dup	0	0
chr1	10457887	rs55801511	CTG	C	106	152	2433	0.692	-	3_prime_UTR_variant	MODIFIER	DFFA	ENSG00000160049	Transcript	ENST00000377038.8	protein_coding	6/6	0	ENST00000377038.8:c.*3601_*3602del	0	4668-4669/6035	0	0	0	0	rs142589167	0	-1	0	deletion	HGNC	HGNC:2772	YES	1	P1	CCDS118.1	ENSP00000366237	O00273	0	UPI00001291FA	0	0	0	0	0	0	chr1:g.10457893_10457894del	0.8347	0.7572
chr1	11024947	rs3059695	A	ATGTTT	152	152	1542	1	TGTTT	3_prime_UTR_variant	MODIFIER	TARDBP	ENSG00000120948	Transcript	ENST00000240185.7	protein_coding	6/6	0	ENST00000240185.7:c.*2294_*2295insGTTTT	0	3894-3895/5367	0	0	0	0	rs5772439	0	1	0	insertion	HGNC	HGNC:11571	YES	1	P1	CCDS122.1	ENSP00000240185	Q13148	A0A024R4E2	UPI0000136B42	0	1	0	0	0	1	chr1:g.11024948_11024949insGTTTT	0	0.9909
chr1	11026040	rs3215616	A	AT	131	152	2000	0.865	T	3_prime_UTR_variant	MODIFIER	TARDBP	ENSG00000120948	Transcript	ENST00000240185.7	protein_coding	6/6	0	ENST00000240185.7:c.*3387dup	0	4987-4988/5367	0	0	0	0	rs3215616	0	1	0	insertion	HGNC	HGNC:11571	YES	1	P1	CCDS122.1	ENSP00000240185	Q13148	A0A024R4E2	UPI0000136B42	0	1	0	0	0	1	chr1:g.11026041dup	0.5863	0.1846
chr1	11287098	rs3063961	C	CTGTT	25	152	2521	0.16	TGTT	3_prime_UTR_variant	MODIFIER	UBIAD1	ENSG00000120942	Transcript	ENST00000376810.5	protein_coding	2/2	0	ENST00000376810.5:c.*969_*970insTTTG	0	2310-2311/3646	0	0	0	0	rs1232648140	0	1	0	insertion	HGNC	HGNC:30791	YES	1	P1	CCDS129.1	ENSP00000366006	Q9Y5Z9	0	UPI0000073E35	0	1	0	0	0	2	chr1:g.11287100_11287101insTTTG	0	0.9002
chr1	11857561	rs3831247	A	AT	9	152	1535	0.058	T	3_prime_UTR_variant	MODIFIER	NPPB	ENSG00000120937	Transcript	ENST00000376468.4	protein_coding	3/3	0	ENST00000376468.4:c.*93dup	0	610-611/708	0	0	0	0	rs3831247	0	-1	0	insertion	HGNC	HGNC:7940	YES	1	P1	CCDS140.1	ENSP00000365651	P16860	0	UPI00000350A5	0	0	0	0	0	0	chr1:g.11857563dup	0.0555	0.0136
chr1	12207966	rs5746071	G	GTGAA	58	152	1115	0.385	TGAA	3_prime_UTR_variant	MODIFIER	TNFRSF1B	ENSG00000028137	Transcript	ENST00000376259.7	protein_coding	10/10	0	ENST00000376259.7:c.*947_*950dup	0	2433-2434/3687	0	0	0	0	rs5746071	0	1	0	insertion	HGNC	HGNC:11917	YES	1	P1	CCDS145.1	ENSP00000365435	P20333	0	UPI000002FAE1	0	1	0	0	0	4	chr1:g.12207967_12207970dup	0.0319	0
chr1	12510525	0	C	CTGTGTGTG	12	152	1508	0.077	TGTGTGTG	3_prime_UTR_variant	MODIFIER	VPS13D	ENSG00000048707	Transcript	ENST00000620676.6	protein_coding	70/70	0	ENST00000620676.6:c.*1524_*1531dup	0	14835-14836/16357	0	0	0	0	rs1198628572	0	1	0	insertion	HGNC	HGNC:23595	YES	1	P4	CCDS30588.1	ENSP00000478104	Q5THJ4	0	UPI0000451CA9	0	1	0	0	0	30	chr1:g.12510548_12510555dup	0	0
chr1	12510525	0	C	CTGTGTGTGTG	31	152	1508	0.199	TGTGTGTGTG	3_prime_UTR_variant	MODIFIER	VPS13D	ENSG00000048707	Transcript	ENST00000620676.6	protein_coding	70/70	0	ENST00000620676.6:c.*1522_*1531dup	0	14835-14836/16357	0	0	0	0	rs1198628572	0	1	0	insertion	HGNC	HGNC:23595	YES	1	P4	CCDS30588.1	ENSP00000478104	Q5THJ4	0	UPI0000451CA9	0	1	0	0	0	30	chr1:g.12510546_12510555dup	0	0
chr1	12510525	0	CTG	C	17	152	1508	0.109	-	3_prime_UTR_variant	MODIFIER	VPS13D	ENSG00000048707	Transcript	ENST00000620676.6	protein_coding	70/70	0	ENST00000620676.6:c.*1530_*1531del	0	14836-14837/16357	0	0	0	0	rs1284491836	0	1	0	deletion	HGNC	HGNC:23595	YES	1	P4	CCDS30588.1	ENSP00000478104	Q5THJ4	0	UPI0000451CA9	0	1	0	0	0	28	chr1:g.12510554_12510555del	0	0
chr1	12510566	rs1245311053	CGT	C	54	152	1503	0.353	-	3_prime_UTR_variant	MODIFIER	VPS13D	ENSG00000048707	Transcript	ENST00000620676.6	protein_coding	70/70	0	ENST00000620676.6:c.*1544_*1545del	0	14877-14878/16357	0	0	0	0	rs1491483652	0	1	0	deletion	HGNC	HGNC:23595	YES	1	P4	CCDS30588.1	ENSP00000478104	Q5THJ4	0	UPI0000451CA9	0	1	0	0	0	1	chr1:g.12510568_12510569del	0	0
chr1	12762889	rs74332623	T	TA	60	152	2008	0.391	A	3_prime_UTR_variant	MODIFIER	C1orf158	ENSG00000157330	Transcript	ENST00000614859.5	protein_coding	4/4	0	ENST00000614859.5:c.*1945dup	0	2754-2755/3564	0	0	0	0	rs1438237584	0	1	0	insertion	HGNC	HGNC:28567	YES	1	P1	CCDS147.1	ENSP00000477802	Q8N1D5	0	UPI000006E055	0	0	0	0	0	7	chr1:g.12762896dup	0	0
chr1	13616395	rs35443786	TG	T	103	152	2326	0.686	-	3_prime_UTR_variant	MODIFIER	PDPN	ENSG00000162493	Transcript	ENST00000294489.10	protein_coding	6/6	0	ENST00000294489.10:c.*486del	0	1543/3104	0	0	0	0	rs35443786	0	1	0	deletion	HGNC	HGNC:29602	YES	1	P3	CCDS30602.1	ENSP00000294489	Q86YL7	0	UPI000013E16D	0	0	0	0	0	1	chr1:g.13616397del	0.1993	0.0552
chr1	13617741	rs3060293	C	CTT	152	152	1991	1	TT	3_prime_UTR_variant	MODIFIER	PDPN	ENSG00000162493	Transcript	ENST00000294489.10	protein_coding	6/6	0	ENST00000294489.10:c.*1831_*1832insTT	0	2888-2889/3104	0	0	0	0	rs3060293	0	1	0	insertion	HGNC	HGNC:29602	YES	1	P3	CCDS30602.1	ENSP00000294489	Q86YL7	0	UPI000013E16D	0	0	0	0	0	1	chr1:g.13617742_13617743insTT	0	0.9849
chr1	13617799	rs5772545	CT	C	103	152	1944	0.686	-	3_prime_UTR_variant	MODIFIER	PDPN	ENSG00000162493	Transcript	ENST00000294489.10	protein_coding	6/6	0	ENST00000294489.10:c.*1891del	0	2947/3104	0	0	0	0	rs34332793	0	1	0	deletion	HGNC	HGNC:29602	YES	1	P3	CCDS30602.1	ENSP00000294489	Q86YL7	0	UPI000013E16D	0	0	0	0	0	2	chr1:g.13617802del	0	0
chr1	13617803	rs3060294	CTT	C	103	152	1993	0.686	-	3_prime_UTR_variant	MODIFIER	PDPN	ENSG00000162493	Transcript	ENST00000294489.10	protein_coding	6/6	0	ENST00000294489.10:c.*1893_*1894del	0	2951-2952/3104	0	0	0	0	rs3060294	0	1	0	deletion	HGNC	HGNC:29602	YES	1	P3	CCDS30602.1	ENSP00000294489	Q86YL7	0	UPI000013E16D	0	0	0	0	0	0	chr1:g.13617804_13617805del	0	0
chr1	13705319	rs145993655	TC	T	21	152	1850	0.135	-	5_prime_UTR_variant	MODIFIER	PRDM2	ENSG00000116731	Transcript	ENST00000235372.11	protein_coding	1/10	0	ENST00000235372.11:c.-391del	0	466/7957	0	0	0	0	rs145993655	0	1	0	deletion	HGNC	HGNC:9347	YES	1	P4	CCDS150.1	ENSP00000235372	Q13029	0	UPI000013C9CD	0	1	0	0	0	0	chr1:g.13705320del	0.1446	0.0371
chr1	15809308	rs202232881	TTC	T	24	152	1963	0.167	-	5_prime_UTR_variant	MODIFIER	UQCRHL	ENSG00000233954	Transcript	ENST00000483273.2	protein_coding	1/1	0	ENST00000483273.2:c.-1661_-1660del	0	39-40/2180	0	0	0	0	rs202232881	0	-1	0	deletion	HGNC	HGNC:51714	YES	0	P1	CCDS76112.1	ENSP00000485401	A0A096LP55	0	UPI000013E168	0	0	0	0	0	0	chr1:g.15809310_15809311del	0.0883	0.0567
chr1	16006647	rs34643567	GAATA	G	60	152	1887	0.391	-	3_prime_UTR_variant	MODIFIER	SRARP	ENSG00000183888	Transcript	ENST00000329454.2	protein_coding	2/2	0	ENST00000329454.2:c.*308_*311del	0	880-883/3039	0	0	0	0	rs146554621	0	1	0	deletion	HGNC	HGNC:28339	YES	1	P1	CCDS166.1	ENSP00000332162	Q8NEQ6	0	UPI0000070801	0	0	0	0	0	6	chr1:g.16006654_16006657del	0.152	0.0113
chr1	16014348	0	TC	T	90	152	2026	0.596	-	3_prime_UTR_variant	MODIFIER	HSPB7	ENSG00000173641	Transcript	ENST00000375718.4	protein_coding	4/4	0	ENST00000375718.4:c.*1231del	0	2094/2415	0	0	0	0	rs34035811	0	-1	0	deletion	HGNC	HGNC:5249	YES	2	0	CCDS85934.1	ENSP00000364870	0	Q8N241	UPI000006FFC8	0	0	0	0	0	0	chr1:g.16014355del	0.7528	0.7685
chr1	17067253	0	AAC	A	93	152	1012	0.609	-	3_prime_UTR_variant	MODIFIER	PADI2	ENSG00000117115	Transcript	ENST00000375486.9	protein_coding	16/16	0	ENST00000375486.9:c.*1789_*1790del	0	3867-3868/4361	0	0	0	0	rs34043625	0	-1	0	deletion	HGNC	HGNC:18341	YES	1	P1	CCDS177.1	ENSP00000364635	Q9Y2J8	A0A024RA98	UPI00001314AF	0	0	0	0	0	0	chr1:g.17067267_17067268del	0.4455	0.3101
chr1	17697502	rs3835471	G	GC	140	152	1901	0.91	C	3_prime_UTR_variant	MODIFIER	ARHGEF10L	ENSG00000074964	Transcript	ENST00000361221.8	protein_coding	29/29	0	ENST00000361221.8:c.*123dup	0	4258-4259/4625	0	0	0	0	rs3835471	0	1	0	insertion	HGNC	HGNC:25540	YES	1	P3	CCDS182.1	ENSP00000355060	Q9HCE6	0	UPI00004CA9C5	0	1	0	0	0	1	chr1:g.17697503dup	0.7861	0.5877
chr1	18872187	rs11311839	GC	G	106	152	2597	0.699	-	3_prime_UTR_variant	MODIFIER	ALDH4A1	ENSG00000159423	Transcript	ENST00000375341.8	protein_coding	15/15	0	ENST00000375341.8:c.*657del	0	2381/3139	0	0	0	0	rs11311839	0	-1	0	deletion	HGNC	HGNC:406	YES	1	P1	CCDS188.1	ENSP00000364490	P30038	A0A024RAD8	UPI000007418C	0	1	0	0	0	0	chr1:g.18872193del	0.4677	0.202
chr1	19215687	rs55741953	T	TTTTA	105	152	1409	0.686	TTTA	3_prime_UTR_variant	MODIFIER	EMC1	ENSG00000127463	Transcript	ENST00000477853.6	protein_coding	23/23	0	ENST00000477853.6:c.*3612_*3615dup	0	6612-6613/6640	0	0	0	0	rs111887261	0	-1	0	insertion	HGNC	HGNC:28957	YES	1	P3	CCDS190.1	ENSP00000420608	Q8N766	0	UPI0000070A23	0	1	0	0	0	0	chr1:g.19215695_19215698dup	0.4774	0.348
chr1	19218990	rs71716681	A	AAAAAC	106	152	1726	0.692	AAAAC	3_prime_UTR_variant	MODIFIER	EMC1	ENSG00000127463	Transcript	ENST00000477853.6	protein_coding	23/23	0	ENST00000477853.6:c.*308_*312dup	0	3309-3310/6640	0	0	0	0	rs113921390	0	-1	0	insertion	HGNC	HGNC:28957	YES	1	P3	CCDS190.1	ENSP00000420608	Q8N766	0	UPI0000070A23	0	1	0	0	0	0	chr1:g.19218997_19219001dup	0	0.5182
chr1	19484316	0	G	GC	30	152	2110	0.199	C	5_prime_UTR_variant	MODIFIER	CAPZB	ENSG00000077549	Transcript	ENST00000433834.5	protein_coding	1/9	0	ENST00000433834.5:c.-38dup	0	348-349/1462	0	0	0	0	rs11450129	0	-1	0	insertion	HGNC	HGNC:1491	YES	2	A1	CCDS72718.1	ENSP00000401010	0	B1AK88	UPI0000458978	0	0	0	0	0	0	chr1:g.19484322dup	0.1544	0.1256
chr1	20482856	0	C	CGT	32	152	1211	0.218	GT	3_prime_UTR_variant	MODIFIER	CAMK2N1	ENSG00000162545	Transcript	ENST00000375078.4	protein_coding	2/2	0	ENST00000375078.4:c.*791_*792dup	0	1860-1861/2326	0	0	0	0	rs143510553	0	-1	0	insertion	HGNC	HGNC:24190	YES	1	P1	CCDS207.1	ENSP00000364219	Q7Z7J9	0	UPI000013E179	0	0	0	0	0	0	chr1:g.20482891_20482892dup	0	0
chr1	20482856	0	C	CGTGT	54	152	1211	0.346	GTGT	3_prime_UTR_variant	MODIFIER	CAMK2N1	ENSG00000162545	Transcript	ENST00000375078.4	protein_coding	2/2	0	ENST00000375078.4:c.*789_*792dup	0	1860-1861/2326	0	0	0	0	rs143510553	0	-1	0	insertion	HGNC	HGNC:24190	YES	1	P1	CCDS207.1	ENSP00000364219	Q7Z7J9	0	UPI000013E179	0	0	0	0	0	0	chr1:g.20482889_20482892dup	0	0
chr1	20482856	0	C	CGTGTGT	20	152	1211	0.141	GTGTGT	3_prime_UTR_variant	MODIFIER	CAMK2N1	ENSG00000162545	Transcript	ENST00000375078.4	protein_coding	2/2	0	ENST00000375078.4:c.*787_*792dup	0	1860-1861/2326	0	0	0	0	rs143510553	0	-1	0	insertion	HGNC	HGNC:24190	YES	1	P1	CCDS207.1	ENSP00000364219	Q7Z7J9	0	UPI000013E179	0	0	0	0	0	0	chr1:g.20482887_20482892dup	0	0
chr1	20482856	0	C	CGTGTGTGTGT	8	152	1211	0.051	GTGTGTGTGT	3_prime_UTR_variant	MODIFIER	CAMK2N1	ENSG00000162545	Transcript	ENST00000375078.4	protein_coding	2/2	0	ENST00000375078.4:c.*783_*792dup	0	1860-1861/2326	0	0	0	0	rs143510553	0	-1	0	insertion	HGNC	HGNC:24190	YES	1	P1	CCDS207.1	ENSP00000364219	Q7Z7J9	0	UPI000013E179	0	0	0	0	0	0	chr1:g.20482883_20482892dup	0	0
chr1	20482856	0	CGT	C	9	152	1211	0.058	-	3_prime_UTR_variant	MODIFIER	CAMK2N1	ENSG00000162545	Transcript	ENST00000375078.4	protein_coding	2/2	0	ENST00000375078.4:c.*791_*792del	0	1859-1860/2326	0	0	0	0	rs1354519371	0	-1	0	deletion	HGNC	HGNC:24190	YES	1	P1	CCDS207.1	ENSP00000364219	Q7Z7J9	0	UPI000013E179	0	0	0	0	0	0	chr1:g.20482891_20482892del	0	0
chr1	20500289	rs3831949	CCT	C	11	152	2245	0.071	-	3_prime_UTR_variant	MODIFIER	MUL1	ENSG00000090432	Transcript	ENST00000264198.5	protein_coding	4/4	0	ENST00000264198.5:c.*399_*400del	0	1585-1586/2428	0	0	0	0	rs3831949	0	-1	0	deletion	HGNC	HGNC:25762	YES	1	P1	CCDS208.1	ENSP00000264198	Q969V5	A0A024RAA0	UPI00000361FC	0	0	0	0	0	0	chr1:g.20500292_20500293del	0.2081	0.2383
chr1	20589096	rs3215400	TC	T	69	152	2179	0.449	-	5_prime_UTR_variant	MODIFIER	CDA	ENSG00000158825	Transcript	ENST00000375071.4	protein_coding	1/4	0	ENST00000375071.4:c.-31del	0	1/809	0	0	0	0	rs3215400	0	1	0	deletion	HGNC	HGNC:1712	YES	1	P1	CCDS210.1	ENSP00000364212	P32320	0	UPI0000127406	0	0	0	0	0	2	chr1:g.20589099del	0.5405	0.6467
chr1	20618759	rs71734620	G	GC	65	152	2328	0.423	C	3_prime_UTR_variant	MODIFIER	CDA	ENSG00000158825	Transcript	ENST00000375071.4	protein_coding	4/4	0	ENST00000375071.4:c.*196dup	0	665-666/809	0	0	0	0	rs71734620	0	1	0	insertion	HGNC	HGNC:1712	YES	1	P1	CCDS210.1	ENSP00000364212	P32320	0	UPI0000127406	0	0	0	0	0	5	chr1:g.20618764dup	0.3113	0.3812
chr1	20651361	rs3077908	A	ATTC	51	152	2167	0.333	TTC	3_prime_UTR_variant	MODIFIER	PINK1	ENSG00000158828	Transcript	ENST00000321556.5	protein_coding	8/8	0	ENST00000321556.5:c.*673_*675dup	0	2507-2508/2657	0	0	0	0	rs1261098589	0	1	0	insertion	HGNC	HGNC:14581	YES	1	P1	CCDS211.1	ENSP00000364204	Q9BXM7	0	UPI0000035BA9	0	1	0	0	0	5	chr1:g.20651364_20651366dup	0	0.3192
chr1	20651414	rs34361349	A	AAGAG	20	152	2073	0.141	AGAG	3_prime_UTR_variant	MODIFIER	PINK1	ENSG00000158828	Transcript	ENST00000321556.5	protein_coding	8/8	0	ENST00000321556.5:c.*725_*728dup	0	2560-2561/2657	0	0	0	0	rs34361349	0	1	0	insertion	HGNC	HGNC:14581	YES	1	P1	CCDS211.1	ENSP00000364204	Q9BXM7	0	UPI0000035BA9	0	1	0	0	0	5	chr1:g.20651416_20651419dup	0.1318	0.0113
chr1	21176231	0	TGCC	T	27	152	1452	0.179	-	5_prime_UTR_variant	MODIFIER	EIF4G3	ENSG00000075151	Transcript	ENST00000400422.6	protein_coding	2/35	0	ENST00000400422.6:c.-331_-329del	0	251-253/5762	0	0	0	0	rs34197724	0	-1	0	deletion	HGNC	HGNC:3298	YES	1	A2	CCDS72723.1	ENSP00000383274	0	A0A0A0MSA7	UPI0000D4C1EC	0	0	0	0	0	0	chr1:g.21176264_21176266del	0	0
chr1	22096302	rs5772986	GT	G	151	152	1691	0.994	-	3_prime_UTR_variant	MODIFIER	CDC42	ENSG00000070831	Transcript	ENST00000648594.1	protein_coding	6/6	0	ENST00000648594.1:c.*4792del	0	5541/10598	0	0	0	0	rs5772986	0	1	0	deletion	HGNC	HGNC:1736	YES	0	A1	CCDS221.1	ENSP00000497733	0	A0A024RAE4	UPI0000000356	0	1	0	0	0	6	chr1:g.22096309del	0.9635	0.9985
chr1	22099893	rs6143160	AAGCTTGTCCAAGAATTCAGAGCT	A	136	152	679	0.897	-	3_prime_UTR_variant	MODIFIER	CDC42	ENSG00000070831	Transcript	ENST00000648594.1	protein_coding	6/6	0	ENST00000648594.1:c.*8402_*8424del	0	9132-9154/10598	0	0	0	0	rs67638283	0	1	0	deletion	HGNC	HGNC:1736	YES	0	A1	CCDS221.1	ENSP00000497733	0	A0A024RAE4	UPI0000000356	0	1	0	0	0	25	chr1:g.22099919_22099941del	0.9647	0.9887
chr1	22119123	rs55866536	CAG	C	108	152	1534	0.712	-	3_prime_UTR_variant	MODIFIER	WNT4	ENSG00000162552	Transcript	ENST00000290167.11	protein_coding	5/5	0	ENST00000290167.11:c.*925_*926del	0	2156-2157/3968	0	0	0	0	rs55866536	0	-1	0	deletion	HGNC	HGNC:12783	YES	1	P1	CCDS223.1	ENSP00000290167	P56705	0	UPI0000048EC6	0	1	0	0	0	0	chr1:g.22119124_22119125del	0.7756	0.7126
chr1	22119615	rs3835220	C	CT	15	152	2160	0.096	T	3_prime_UTR_variant	MODIFIER	WNT4	ENSG00000162552	Transcript	ENST00000290167.11	protein_coding	5/5	0	ENST00000290167.11:c.*434dup	0	1665-1666/3968	0	0	0	0	rs3835220	0	-1	0	insertion	HGNC	HGNC:12783	YES	1	P1	CCDS223.1	ENSP00000290167	P56705	0	UPI0000048EC6	0	1	0	0	0	0	chr1:g.22119621dup	0.4744	0.621
chr1	22528434	rs148791130	AAAAC	A	115	152	1396	0.763	-	3_prime_UTR_variant	MODIFIER	ZBTB40	ENSG00000184677	Transcript	ENST00000404138.5	protein_coding	19/19	0	ENST00000404138.5:c.*2045_*2048del	0	6270-6273/8992	0	0	0	0	rs148791130	0	1	0	deletion	HGNC	HGNC:29045	YES	5	P3	CCDS224.1	ENSP00000384527	Q9NUA8	0	UPI0000204652	0	1	0	0	0	6	chr1:g.22528441_22528444del	0.3566	0.3956
chr1	22603370	0	T	TG	46	152	1237	0.295	G	3_prime_UTR_variant	MODIFIER	EPHA8	ENSG00000070886	Transcript	ENST00000166244.8	protein_coding	17/17	0	ENST00000166244.8:c.*1638dup	0	4794-4795/5019	0	0	0	0	rs34215302	0	1	0	insertion	HGNC	HGNC:3391	YES	2	P1	CCDS225.1	ENSP00000166244	P29322	0	UPI000012A07B	0	0	0	0	0	9	chr1:g.22603379dup	0.0984	0.0325
chr1	23084732	rs55980984	T	TC	48	152	1750	0.327	C	3_prime_UTR_variant	MODIFIER	LUZP1	ENSG00000169641	Transcript	ENST00000302291.8	protein_coding	5/5	0	ENST00000302291.8:c.*4162dup	0	8195-8196/8898	0	0	0	0	rs76504312	0	-1	0	insertion	HGNC	HGNC:14985	YES	5	P2	CCDS30628.1	ENSP00000303758	Q86V48	0	UPI000020466A	0	0	0	0	0	0	chr1:g.23084739dup	0	0
chr1	23168950	rs142471310	C	CT	74	152	1553	0.474	T	5_prime_UTR_variant	MODIFIER	LUZP1	ENSG00000169641	Transcript	ENST00000302291.8	protein_coding	2/5	0	ENST00000302291.8:c.-411dup	0	392-393/8898	0	0	0	0	rs142471310	0	-1	0	insertion	HGNC	HGNC:14985	YES	5	P2	CCDS30628.1	ENSP00000303758	Q86V48	0	UPI000020466A	0	0	0	0	0	0	chr1:g.23168957dup	0.0829	0.0023
chr1	23191977	rs3215906	TA	T	74	152	933	0.474	-	3_prime_UTR_variant	MODIFIER	HTR1D	ENSG00000179546	Transcript	ENST00000374619.1	protein_coding	1/1	0	ENST00000374619.1:c.*1108del	0	2752/2835	0	0	0	0	rs3215906	0	-1	0	deletion	HGNC	HGNC:5289	YES	0	P1	CCDS231.1	ENSP00000363748	P28221	0	UPI00000503DE	0	0	0	0	0	0	chr1:g.23191986del	0.2063	0.1581
chr1	23192664	rs3059706	ACC	A	24	152	958	0.167	-	3_prime_UTR_variant	MODIFIER	HTR1D	ENSG00000179546	Transcript	ENST00000374619.1	protein_coding	1/1	0	ENST00000374619.1:c.*420_*421del	0	2064-2065/2835	0	0	0	0	rs3059706	0	-1	0	deletion	HGNC	HGNC:5289	YES	0	P1	CCDS231.1	ENSP00000363748	P28221	0	UPI00000503DE	0	0	0	0	0	0	chr1:g.23192667_23192668del	0.3423	0.5038
chr1	23507107	rs34779858	A	AT	52	152	2289	0.346	T	3_prime_UTR_variant	MODIFIER	E2F2	ENSG00000007968	Transcript	ENST00000361729.3	protein_coding	7/7	0	ENST00000361729.3:c.*2772dup	0	4526-4527/5196	0	0	0	0	rs536532385	0	-1	0	insertion	HGNC	HGNC:3114	YES	1	P1	CCDS236.1	ENSP00000355249	Q14209	0	UPI0000129AC1	0	0	0	0	0	0	chr1:g.23507114dup	0.3526	0.0507
chr1	23873248	rs66464465	A	AT	107	152	1260	0.705	T	3_prime_UTR_variant	MODIFIER	CNR2	ENSG00000188822	Transcript	ENST00000374472.5	protein_coding	2/2	0	ENST00000374472.5:c.*1286dup	0	2531-2532/5265	0	0	0	0	rs201733613	0	-1	0	insertion	HGNC	HGNC:2160	YES	1	P1	CCDS245.1	ENSP00000363596	P34972	A0A024RAH7	UPI000000DCA3	0	0	0	0	0	0	chr1:g.23873255dup	0	0.7927
chr1	23873260	rs34254883	C	CAG	107	152	1243	0.705	AG	3_prime_UTR_variant	MODIFIER	CNR2	ENSG00000188822	Transcript	ENST00000374472.5	protein_coding	2/2	0	ENST00000374472.5:c.*1273_*1274dup	0	2519-2520/5265	0	0	0	0	rs34254883	0	-1	0	insertion	HGNC	HGNC:2160	YES	1	P1	CCDS245.1	ENSP00000363596	P34972	A0A024RAH7	UPI000000DCA3	0	0	0	0	0	0	chr1:g.23873261_23873262dup	0	0.7927
chr1	23873432	rs35955796	C	CA	107	152	1638	0.705	A	3_prime_UTR_variant	MODIFIER	CNR2	ENSG00000188822	Transcript	ENST00000374472.5	protein_coding	2/2	0	ENST00000374472.5:c.*1102dup	0	2347-2348/5265	0	0	0	0	rs35955796	0	-1	0	insertion	HGNC	HGNC:2160	YES	1	P1	CCDS245.1	ENSP00000363596	P34972	A0A024RAH7	UPI000000DCA3	0	0	0	0	0	0	chr1:g.23873433dup	0.6534	0.7943
chr1	23962039	rs142213874	TAAAC	T	103	152	1577	0.673	-	3_prime_UTR_variant	MODIFIER	PNRC2	ENSG00000189266	Transcript	ENST00000647887.1	protein_coding	4/4	0	ENST00000647887.1:c.*163_*166del	0	1022-1025/2428	0	0	0	0	rs142213874	0	1	0	deletion	HGNC	HGNC:23158	YES	0	P1	CCDS246.1	ENSP00000497590	Q9NPJ4	A0A024RAC2	UPI0000052C60	0	0	0	0	0	0	chr1:g.23962040_23962043del	0.8321	0.6536
chr1	23963401	rs67992540	ATGAATG	A	39	152	1133	0.263	-	3_prime_UTR_variant	MODIFIER	PNRC2	ENSG00000189266	Transcript	ENST00000647887.1	protein_coding	4/4	0	ENST00000647887.1:c.*1529_*1534del	0	2384-2389/2428	0	0	0	0	rs67992540	0	1	0	deletion	HGNC	HGNC:23158	YES	0	P1	CCDS246.1	ENSP00000497590	Q9NPJ4	A0A024RAC2	UPI0000052C60	0	0	0	0	0	4	chr1:g.23963406_23963411del	0	0
chr1	24155216	0	ATG	A	152	152	2638	1	-	3_prime_UTR_variant	MODIFIER	IFNLR1	ENSG00000185436	Transcript	ENST00000327535.6	protein_coding	7/7	0	ENST00000327535.6:c.*1912_*1913del	0	3516-3517/4566	0	0	0	0	rs35747193	0	-1	0	deletion	HGNC	HGNC:18584	YES	1	P4	CCDS248.1	ENSP00000327824	Q8IU57	0	UPI000004D3FC	0	0	0	0	0	0	chr1:g.24155229_24155230del	0	0
chr1	24537617	rs5773092	GA	G	152	152	694	1	-	3_prime_UTR_variant	MODIFIER	RCAN3	ENSG00000117602	Transcript	ENST00000374395.9	protein_coding	5/5	0	ENST00000374395.9:c.*2341del	0	3441/6863	0	0	0	0	rs5773092	0	1	0	deletion	HGNC	HGNC:3042	YES	1	P1	CCDS254.1	ENSP00000363516	Q9UKA8	A0A024RAH2	UPI0000001C4A	0	0	0	0	0	0	chr1:g.24537618del	1	1
chr1	24607486	rs11424985	T	TA	75	152	1435	0.494	A	3_prime_UTR_variant	MODIFIER	NCMAP	ENSG00000184454	Transcript	ENST00000374392.3	protein_coding	4/4	0	ENST00000374392.3:c.*1741dup	0	2138-2139/3980	0	0	0	0	rs11424985	0	1	0	insertion	HGNC	HGNC:29332	YES	1	P1	CCDS30632.1	ENSP00000363513	Q5T1S8	0	UPI00001991A6	0	0	0	0	0	2	chr1:g.24607488dup	0.277	0.0499
chr1	25567436	0	AT	A	58	152	1714	0.378	-	3_prime_UTR_variant	MODIFIER	LDLRAP1	ENSG00000157978	Transcript	ENST00000374338.4	protein_coding	9/9	0	ENST00000374338.4:c.*449del	0	1491/2940	0	0	0	0	rs1428507778	0	1	0	deletion	HGNC	HGNC:18640	YES	1	P1	CCDS30639.1	ENSP00000363458	Q5SW96	0	UPI0000470235	0	1	0	0	0	4	chr1:g.25567441del	0	0.4236
chr1	25567977	rs10635955	C	CTG	152	152	2303	1	TG	3_prime_UTR_variant	MODIFIER	LDLRAP1	ENSG00000157978	Transcript	ENST00000374338.4	protein_coding	9/9	0	ENST00000374338.4:c.*985_*986insTG	0	2031-2032/2940	0	0	0	0	rs10635955	0	1	0	insertion	HGNC	HGNC:18640	YES	1	P1	CCDS30639.1	ENSP00000363458	Q5SW96	0	UPI0000470235	0	1	0	0	0	0	chr1:g.25567977_25567978insTG	0.9034	0.7927
chr1	25832409	rs5773135	A	ACT	152	152	2729	1	CT	3_prime_UTR_variant	MODIFIER	MTFR1L	ENSG00000117640	Transcript	ENST00000374301.7	protein_coding	7/7	0	ENST00000374301.7:c.*385_*386dup	0	1570-1571/2099	0	0	0	0	rs5773135	0	1	0	insertion	HGNC	HGNC:28836	YES	1	P1	CCDS41284.1	ENSP00000363419	Q9H019	A0A0S2Z5H6	UPI000006D344	0	0	0	0	0	3	chr1:g.25832411_25832412dup	0.8618	0.8026
chr1	26122844	rs3833547	CAA	C	19	152	707	0.122	-	3_prime_UTR_variant	MODIFIER	PDIK1L	ENSG00000175087	Transcript	ENST00000374271.8	protein_coding	4/4	0	ENST00000374271.8:c.*268_*269del	0	1581-1582/4279	0	0	0	0	rs3833547	0	1	0	deletion	HGNC	HGNC:18981	YES	1	P1	CCDS274.1	ENSP00000363389	Q8N165	0	UPI0000035B9E	0	0	0	0	0	0	chr1:g.26122845_26122846del	0.1665	0.0106
chr1	26162996	rs10611528	GGC	G	22	152	1332	0.141	-	3_prime_UTR_variant	MODIFIER	FAM110D	ENSG00000197245	Transcript	ENST00000374268.5	protein_coding	2/2	0	ENST00000374268.5:c.*896_*897del	0	1834-1835/2799	0	0	0	0	rs147986498	0	1	0	deletion	HGNC	HGNC:25860	YES	1	P1	CCDS41285.1	ENSP00000363386	Q8TAY7	0	UPI000006DD1D	0	0	0	0	0	6	chr1:g.26163003_26163004del	0.1861	0.0393
chr1	26428384	rs200686814	A	AC	94	152	1226	0.615	C	3_prime_UTR_variant	MODIFIER	LIN28A	ENSG00000131914	Transcript	ENST00000326279.11	protein_coding	4/4	0	ENST00000326279.11:c.*1931dup	0	2631-2632/3975	0	0	0	0	rs200686814	0	1	0	insertion	HGNC	HGNC:15986	YES	1	P1	CCDS280.1	ENSP00000363314	Q9H9Z2	0	UPI000006F0DA	0	0	0	0	0	5	chr1:g.26428389dup	0.2009	0.0946
chr1	27886521	rs35796206	AG	A	51	152	2116	0.333	-	3_prime_UTR_variant	MODIFIER	THEMIS2	ENSG00000130775	Transcript	ENST00000373921.8	protein_coding	6/6	0	ENST00000373921.8:c.*601del	0	2560/2713	0	0	0	0	rs35796206	0	1	0	deletion	HGNC	HGNC:16839	YES	5	P1	CCDS41290.1	ENSP00000363031	Q5TEJ8	0	UPI00001A796C	0	0	0	0	0	1	chr1:g.27886523del	0.4804	0.6853
chr1	27935147	rs3831926	T	TG	39	152	2469	0.269	G	5_prime_UTR_variant	MODIFIER	SMPDL3B	ENSG00000130768	Transcript	ENST00000373894.8	protein_coding	1/8	0	ENST00000373894.8:c.-36dup	0	148-149/1866	0	0	0	0	rs3831926	0	1	0	insertion	HGNC	HGNC:21416	YES	1	P4	CCDS30655.1	ENSP00000363001	Q92485	0	UPI00004700F5	0	0	0	0	0	1	chr1:g.27935148dup	0.368	0.3215
chr1	27967247	rs147164621	GGA	G	9	152	2334	0.064	-	3_prime_UTR_variant	MODIFIER	XKR8	ENSG00000158156	Transcript	ENST00000373884.5	protein_coding	3/3	0	ENST00000373884.5:c.*51_*52del	0	1844-1845/2692	0	0	0	0	rs147164621	0	1	0	deletion	HGNC	HGNC:25508	YES	1	P1	CCDS315.1	ENSP00000362991	Q9H6D3	0	UPI000006F5DC	0	0	0	0	0	3	chr1:g.27967251_27967252del	0.0124	0
chr1	27974259	0	C	CAG	8	152	1320	0.058	AG	3_prime_UTR_variant	MODIFIER	EYA3	ENSG00000158161	Transcript	ENST00000373871.8	protein_coding	18/18	0	ENST00000373871.8:c.*205_*206dup	0	2083-2084/5999	0	0	0	0	rs139692558	0	-1	0	insertion	HGNC	HGNC:3521	YES	1	P3	CCDS316.1	ENSP00000362978	Q99504	0	UPI000015FFE5	0	0	0	0	0	0	chr1:g.27974280_27974281dup	0.1342	0.1732
chr1	28578383	rs56786179	G	GACTT	30	152	1842	0.192	ACTT	3_prime_UTR_variant	MODIFIER	TRNAU1AP	ENSG00000180098	Transcript	ENST00000373830.4	protein_coding	9/9	0	ENST00000373830.4:c.*751_*754dup	0	1637-1638/1799	0	0	0	0	rs140527979	0	1	0	insertion	HGNC	HGNC:30813	YES	1	P1	CCDS324.1	ENSP00000362936	Q9NX07	0	UPI00000437E6	0	0	0	0	0	7	chr1:g.28578387_28578390dup	0.1949	0.1982
chr1	28866878	rs78586162	CAA	C	15	152	1824	0.096	-	3_prime_UTR_variant	MODIFIER	OPRD1	ENSG00000116329	Transcript	ENST00000234961.7	protein_coding	3/3	0	ENST00000234961.7:c.*3598_*3599del	0	4929-4930/9317	0	0	0	0	rs78586162	0	1	0	deletion	HGNC	HGNC:8153	YES	1	P1	CCDS329.1	ENSP00000234961	P41143	0	UPI0000130D94	0	0	0	0	0	2	chr1:g.28866881_28866882del	0.151	0.2284
chr1	29119820	0	AT	A	99	152	1333	0.66	-	3_prime_UTR_variant	MODIFIER	TMEM200B	ENSG00000253304	Transcript	ENST00000420504.2	protein_coding	2/2	0	ENST00000420504.2:c.*1084del	0	2166/2553	0	0	0	0	rs3838994	0	-1	0	deletion	HGNC	HGNC:33785	YES	1	P1	CCDS30658.1	ENSP00000428544	Q69YZ2	0	UPI0000160B5B	0	0	0	0	0	0	chr1:g.29119828del	0.6927	0.6838
chr1	30712601	rs151272601	CTT	C	9	152	2323	0.058	-	3_prime_UTR_variant	MODIFIER	MATN1	ENSG00000162510	Transcript	ENST00000373765.5	protein_coding	8/8	0	ENST00000373765.5:c.*979_*980del	0	2504-2505/3830	0	0	0	0	rs151272601	0	-1	0	deletion	HGNC	HGNC:6907	YES	1	P1	CCDS336.1	ENSP00000362870	P21941	0	UPI000004F1ED	0	0	0	0	0	0	chr1:g.30712604_30712605del	0.0206	0.003
chr1	30712704	rs34937644	TC	T	122	152	2540	0.808	-	3_prime_UTR_variant	MODIFIER	MATN1	ENSG00000162510	Transcript	ENST00000373765.5	protein_coding	8/8	0	ENST00000373765.5:c.*877del	0	2402/3830	0	0	0	0	rs34937644	0	-1	0	deletion	HGNC	HGNC:6907	YES	1	P1	CCDS336.1	ENSP00000362870	P21941	0	UPI000004F1ED	0	0	0	0	0	0	chr1:g.30712712del	0.5529	0.7307
chr1	30713247	rs34566739	T	TA	77	152	1754	0.506	A	3_prime_UTR_variant	MODIFIER	MATN1	ENSG00000162510	Transcript	ENST00000373765.5	protein_coding	8/8	0	ENST00000373765.5:c.*334dup	0	1859-1860/3830	0	0	0	0	rs34566739	0	-1	0	insertion	HGNC	HGNC:6907	YES	1	P1	CCDS336.1	ENSP00000362870	P21941	0	UPI000004F1ED	0	0	0	0	0	0	chr1:g.30713253dup	0.2903	0.2678
chr1	30713377	0	GCA	G	57	152	1587	0.378	-	3_prime_UTR_variant	MODIFIER	MATN1	ENSG00000162510	Transcript	ENST00000373765.5	protein_coding	8/8	0	ENST00000373765.5:c.*203_*204del	0	1728-1729/3830	0	0	0	0	rs10531531	0	-1	0	deletion	HGNC	HGNC:6907	YES	1	P1	CCDS336.1	ENSP00000362870	P21941	0	UPI000004F1ED	0	0	0	0	0	0	chr1:g.30713400_30713401del	0.501	0.6604
chr1	30871577	rs376967949	CA	C	14	152	1929	0.096	-	3_prime_UTR_variant	MODIFIER	SDC3	ENSG00000162512	Transcript	ENST00000339394.7	protein_coding	5/5	0	ENST00000339394.7:c.*1633del	0	3134/5246	0	0	0	0	rs376967949	0	-1	0	deletion	HGNC	HGNC:10660	YES	1	P2	CCDS30661.1	ENSP00000344468	O75056	0	UPI000045619B	0	1	0	0	0	0	chr1:g.30871580del	0.0166	0.0008
chr1	31409735	rs4012494	G	GGCCTCA	76	152	2164	0.506	GCCTCA	5_prime_UTR_variant	MODIFIER	SERINC2	ENSG00000168528	Transcript	ENST00000373710.5	protein_coding	1/11	0	ENST00000373710.5:c.-100_-99insTCAGCC	0	171-172/2146	0	0	0	0	rs4012494	0	1	0	insertion	HGNC	HGNC:23231	YES	2	A2	CCDS55583.1	ENSP00000362814	Q96SA4	0	UPI000059CF90	0	0	0	0	0	3	chr1:g.31409738_31409739insTCAGCC	0.5934	0.528
chr1	31906755	0	TAC	T	86	150	1238	0.578	-	3_prime_UTR_variant	MODIFIER	PTP4A2	ENSG00000184007	Transcript	ENST00000647444.2	protein_coding	6/6	0	ENST00000647444.2:c.*2095_*2096del	0	3574-3575/3910	0	0	0	0	rs140739232	0	-1	0	deletion	HGNC	HGNC:9635	YES	0	P1	CCDS348.1	ENSP00000493688	Q12974	0	UPI0000022FCA	0	0	0	0	0	0	chr1:g.31906786_31906787del	0	0
chr1	31906755	0	TACAC	T	15	150	1238	0.097	-	3_prime_UTR_variant	MODIFIER	PTP4A2	ENSG00000184007	Transcript	ENST00000647444.2	protein_coding	6/6	0	ENST00000647444.2:c.*2093_*2096del	0	3572-3575/3910	0	0	0	0	rs1187500145	0	-1	0	deletion	HGNC	HGNC:9635	YES	0	P1	CCDS348.1	ENSP00000493688	Q12974	0	UPI0000022FCA	0	0	0	0	0	0	chr1:g.31906784_31906787del	0	0
chr1	32196701	rs34056062	CT	C	11	152	2472	0.071	-	3_prime_UTR_variant	MODIFIER	TXLNA	ENSG00000084652	Transcript	ENST00000373609.1	protein_coding	10/10	0	ENST00000373609.1:c.*1509del	0	3429/5012	0	0	0	0	rs34056062	0	1	0	deletion	HGNC	HGNC:30685	YES	1	P1	CCDS353.1	ENSP00000362711	P40222	0	UPI000000D7D9	0	0	0	0	0	2	chr1:g.32196704del	0.0228	0.0008
chr1	32681357	rs199625101	TA	T	29	152	1583	0.186	-	3_prime_UTR_variant	MODIFIER	RBBP4	ENSG00000162521	Transcript	ENST00000373493.10	protein_coding	12/12	0	ENST00000373493.10:c.*1656del	0	3030/7883	0	0	0	0	rs199625101	0	1	0	deletion	HGNC	HGNC:9887	YES	1	P3	CCDS366.1	ENSP00000362592	Q09028	0	UPI000013318C	0	0	0	0	0	3	chr1:g.32681361del	0.0072	0.0008
chr1	32682761	rs5773380	A	ACT	151	152	1091	0.994	CT	3_prime_UTR_variant	MODIFIER	RBBP4	ENSG00000162521	Transcript	ENST00000373493.10	protein_coding	12/12	0	ENST00000373493.10:c.*3057_*3058dup	0	4433-4434/7883	0	0	0	0	rs5773380	0	1	0	insertion	HGNC	HGNC:9887	YES	1	P3	CCDS366.1	ENSP00000362592	Q09028	0	UPI000013318C	0	0	0	0	0	2	chr1:g.32682762_32682763dup	0.9669	0.8873
chr1	32682768	0	CA	C	26	152	1091	0.186	-	3_prime_UTR_variant	MODIFIER	RBBP4	ENSG00000162521	Transcript	ENST00000373493.10	protein_coding	12/12	0	ENST00000373493.10:c.*3073del	0	4441/7883	0	0	0	0	rs375805413	0	1	0	deletion	HGNC	HGNC:9887	YES	1	P3	CCDS366.1	ENSP00000362592	Q09028	0	UPI000013318C	0	0	0	0	0	9	chr1:g.32682778del	0.0693	0.0121
chr1	32684097	0	AAG	A	26	152	2006	0.186	-	3_prime_UTR_variant	MODIFIER	RBBP4	ENSG00000162521	Transcript	ENST00000373493.10	protein_coding	12/12	0	ENST00000373493.10:c.*4399_*4400del	0	5770-5771/7883	0	0	0	0	rs34250196&TMP_ESP_1_33149699_33149702	0	1	0	deletion	HGNC	HGNC:9887	YES	1	P3	CCDS366.1	ENSP00000362592	Q09028	0	UPI000013318C	0	0	0	0	0	6	chr1:g.32684104_32684105del	0.1462	0.2965
chr1	32685015	0	T	TTTC	26	152	1607	0.186	TTC	3_prime_UTR_variant	MODIFIER	RBBP4	ENSG00000162521	Transcript	ENST00000373493.10	protein_coding	12/12	0	ENST00000373493.10:c.*5316_*5318dup	0	6687-6688/7883	0	0	0	0	rs146794054	0	1	0	insertion	HGNC	HGNC:9887	YES	1	P3	CCDS366.1	ENSP00000362592	Q09028	0	UPI000013318C	0	0	0	0	0	8	chr1:g.32685021_32685023dup	0	0
chr1	32857089	rs59772785	C	CT	11	152	2022	0.071	T	3_prime_UTR_variant	MODIFIER	S100PBP	ENSG00000116497	Transcript	ENST00000373475.10	protein_coding	7/7	0	ENST00000373475.10:c.*1057dup	0	2434-2435/4220	0	0	0	0	rs59772785	0	1	0	insertion	HGNC	HGNC:25768	YES	1	P1	CCDS30666.1	ENSP00000362574	Q96BU1	A0A0S2Z5M0	UPI0000070449	0	0	0	0	0	6	chr1:g.32857095dup	0.1464	0.0197
chr1	32857318	rs11357885	CT	C	97	152	1249	0.641	-	3_prime_UTR_variant	MODIFIER	S100PBP	ENSG00000116497	Transcript	ENST00000373475.10	protein_coding	7/7	0	ENST00000373475.10:c.*1290del	0	2664/4220	0	0	0	0	rs11357885	0	1	0	deletion	HGNC	HGNC:25768	YES	1	P1	CCDS30666.1	ENSP00000362574	Q96BU1	A0A0S2Z5M0	UPI0000070449	0	0	0	0	0	9	chr1:g.32857328del	0.6619	0.5197
chr1	33516317	0	T	TACACAC	45	152	1962	0.295	ACACAC	3_prime_UTR_variant	MODIFIER	CSMD2	ENSG00000121904	Transcript	ENST00000373381.8	protein_coding	71/71	0	ENST00000373381.8:c.*301_*306dup	0	11379-11380/13698	0	0	0	0	rs112990781	0	-1	0	insertion	HGNC	HGNC:19290	YES	1	A2	CCDS60082.1	ENSP00000362479	Q7Z408	0	UPI0000578D0B	0	0	0	0	0	0	chr1:g.33516331_33516336dup	0	0
chr1	34218970	rs3831264	CACACAT	C	115	152	2065	0.75	-	3_prime_UTR_variant	MODIFIER	C1orf94	ENSG00000142698	Transcript	ENST00000488417.2	protein_coding	7/7	0	ENST00000488417.2:c.*210_*215del	0	2890-2895/3050	0	0	0	0	rs3831264	0	1	0	deletion	HGNC	HGNC:28250	YES	1	A2	CCDS44108.1	ENSP00000435634	Q6P1W5	0	UPI0000D4BFB0	0	0	0	0	0	0	chr1:g.34218971_34218976del	0	0
chr1	34795443	rs3841825	CAG	C	19	152	2522	0.128	-	3_prime_UTR_variant	MODIFIER	GJA4	ENSG00000187513	Transcript	ENST00000342280.5	protein_coding	2/2	0	ENST00000342280.5:c.*231_*232del	0	1318-1319/1621	0	0	0	0	rs3841825	0	1	0	deletion	HGNC	HGNC:4278	YES	1	P1	CCDS30669.1	ENSP00000343676	P35212	0	UPI000013E8EF	0	0	0	0	0	2	chr1:g.34795446_34795447del	0.2843	0.2685
chr1	34850597	rs34739018	AAGG	A	42	152	2145	0.276	-	3_prime_UTR_variant	MODIFIER	SMIM12	ENSG00000163866	Transcript	ENST00000521580.3	protein_coding	2/2	0	ENST00000521580.3:c.*5099_*5101del	0	5456-5458/5694	0	0	0	0	rs34739018	0	-1	0	deletion	HGNC	HGNC:25154	YES	1	P1	CCDS53295.1	ENSP00000428585	Q96EX1	L0R6D7	UPI0000039F00	0	0	0	0	0	0	chr1:g.34850601_34850603del	0.1665	0.062
chr1	34852157	rs57007747	GAAAGA	G	149	152	2082	0.981	-	3_prime_UTR_variant	MODIFIER	SMIM12	ENSG00000163866	Transcript	ENST00000521580.3	protein_coding	2/2	0	ENST00000521580.3:c.*3537_*3541del	0	3894-3898/5694	0	0	0	0	rs140804883	0	-1	0	deletion	HGNC	HGNC:25154	YES	1	P1	CCDS53295.1	ENSP00000428585	Q96EX1	L0R6D7	UPI0000039F00	0	0	0	0	0	0	chr1:g.34852164_34852168del	0.731	0.5545
chr1	34854008	rs200278631	A	AC	103	152	1785	0.679	C	3_prime_UTR_variant	MODIFIER	SMIM12	ENSG00000163866	Transcript	ENST00000521580.3	protein_coding	2/2	0	ENST00000521580.3:c.*1690_*1691insG	0	2047-2048/5694	0	0	0	0	rs200278631	0	-1	0	insertion	HGNC	HGNC:25154	YES	1	P1	CCDS53295.1	ENSP00000428585	Q96EX1	L0R6D7	UPI0000039F00	0	0	0	0	0	0	chr1:g.34854008_34854009insC	0	0
chr1	34854009	0	A	AACAAC	100	152	1778	0.66	ACAAC	3_prime_UTR_variant	MODIFIER	SMIM12	ENSG00000163866	Transcript	ENST00000521580.3	protein_coding	2/2	0	ENST00000521580.3:c.*1689_*1690insGTTGT	0	2046-2047/5694	0	0	0	0	0	0	-1	0	insertion	HGNC	HGNC:25154	YES	1	P1	CCDS53295.1	ENSP00000428585	Q96EX1	L0R6D7	UPI0000039F00	0	0	0	0	0	0	chr1:g.34854010_34854011insCAACA	0	0
chr1	34975926	0	A	ATG	17	152	1886	0.109	TG	3_prime_UTR_variant	MODIFIER	AC114490.3	ENSG00000284773	Transcript	ENST00000417456.1	protein_coding	2/2	0	ENST00000417456.1:c.*1415_*1416dup	0	1592-1593/3163	0	0	0	0	rs370933044	0	-1	0	insertion	Clone_based_ensembl_gene	0	YES	2	P1	0	ENSP00000493999	0	A0A2R8YCV2	UPI0001EE243F	0	0	0	0	0	0	chr1:g.34975952_34975953dup	0	0
chr1	34975926	0	A	ATGTGTGTG	15	152	1886	0.103	TGTGTGTG	3_prime_UTR_variant	MODIFIER	AC114490.3	ENSG00000284773	Transcript	ENST00000417456.1	protein_coding	2/2	0	ENST00000417456.1:c.*1409_*1416dup	0	1592-1593/3163	0	0	0	0	rs370933044	0	-1	0	insertion	Clone_based_ensembl_gene	0	YES	2	P1	0	ENSP00000493999	0	A0A2R8YCV2	UPI0001EE243F	0	0	0	0	0	0	chr1:g.34975946_34975953dup	0	0
chr1	35183224	rs147051144	CCT	C	86	150	855	0.571	-	3_prime_UTR_variant	MODIFIER	SFPQ	ENSG00000116560	Transcript	ENST00000357214.6	protein_coding	10/10	0	ENST00000357214.6:c.*1230_*1231del	0	3450-3451/3740	0	0	0	0	rs147051144	0	-1	0	deletion	HGNC	HGNC:10774	YES	1	P1	CCDS388.1	ENSP00000349748	P23246	A0A384N5Z8	UPI00001358B9	0	1	0	0	0	0	chr1:g.35183225_35183226del	0.3171	0.354
chr1	35557305	0	CGGA	C	84	150	1725	0.565	-	5_prime_UTR_variant	MODIFIER	KIAA0319L	ENSG00000142687	Transcript	ENST00000325722.8	protein_coding	1/21	0	ENST00000325722.8:c.-130_-128del	0	96-98/4777	0	0	0	0	rs28366020	0	-1	0	deletion	HGNC	HGNC:30071	YES	1	P1	CCDS390.1	ENSP00000318406	Q8IZA0	0	UPI000003F081	0	1	0	0	0	0	chr1:g.35557318_35557320del	0.4527	0.7179
chr1	35566369	rs149256824	T	TG	56	152	1496	0.372	G	3_prime_UTR_variant	MODIFIER	NCDN	ENSG00000020129	Transcript	ENST00000373243.7	protein_coding	7/7	0	ENST00000373243.7:c.*712dup	0	3288-3289/3698	0	0	0	0	rs149256824	0	1	0	insertion	HGNC	HGNC:17597	YES	1	P3	CCDS392.1	ENSP00000362340	Q9UBB6	0	UPI000007147C	0	0	0	0	0	6	chr1:g.35566375dup	0.1556	0.1324
chr1	35566629	0	C	CCA	13	152	1847	0.083	CA	3_prime_UTR_variant	MODIFIER	NCDN	ENSG00000020129	Transcript	ENST00000373243.7	protein_coding	7/7	0	ENST00000373243.7:c.*1016_*1017dup	0	3548-3549/3698	0	0	0	0	rs1369997656	0	1	0	insertion	HGNC	HGNC:17597	YES	1	P3	CCDS392.1	ENSP00000362340	Q9UBB6	0	UPI000007147C	0	0	0	0	0	51	chr1:g.35566679_35566680dup	0	0
chr1	35566629	0	CCA	C	8	152	1847	0.051	-	3_prime_UTR_variant	MODIFIER	NCDN	ENSG00000020129	Transcript	ENST00000373243.7	protein_coding	7/7	0	ENST00000373243.7:c.*1016_*1017del	0	3549-3550/3698	0	0	0	0	rs1491298970	0	1	0	deletion	HGNC	HGNC:17597	YES	1	P3	CCDS392.1	ENSP00000362340	Q9UBB6	0	UPI000007147C	0	0	0	0	0	49	chr1:g.35566679_35566680del	0	0
chr1	35566629	0	CCACA	C	8	152	1847	0.051	-	3_prime_UTR_variant	MODIFIER	NCDN	ENSG00000020129	Transcript	ENST00000373243.7	protein_coding	7/7	0	ENST00000373243.7:c.*1014_*1017del	0	3549-3552/3698	0	0	0	0	rs71831349	0	1	0	deletion	HGNC	HGNC:17597	YES	1	P3	CCDS392.1	ENSP00000362340	Q9UBB6	0	UPI000007147C	0	0	0	0	0	47	chr1:g.35566677_35566680del	0	0
chr1	35566629	0	CCACACA	C	50	152	1847	0.327	-	3_prime_UTR_variant	MODIFIER	NCDN	ENSG00000020129	Transcript	ENST00000373243.7	protein_coding	7/7	0	ENST00000373243.7:c.*1012_*1017del	0	3549-3554/3698	0	0	0	0	rs371112044	0	1	0	deletion	HGNC	HGNC:17597	YES	1	P3	CCDS392.1	ENSP00000362340	Q9UBB6	0	UPI000007147C	0	0	0	0	0	45	chr1:g.35566675_35566680del	0	0
chr1	35566629	0	CCACACACA	C	28	152	1847	0.192	-	3_prime_UTR_variant	MODIFIER	NCDN	ENSG00000020129	Transcript	ENST00000373243.7	protein_coding	7/7	0	ENST00000373243.7:c.*1010_*1017del	0	3549-3556/3698	0	0	0	0	rs570824683	0	1	0	deletion	HGNC	HGNC:17597	YES	1	P3	CCDS392.1	ENSP00000362340	Q9UBB6	0	UPI000007147C	0	0	0	0	0	43	chr1:g.35566673_35566680del	0.3532	0.4924
chr1	35808170	0	T	TGGC	81	150	904	0.539	GGC	5_prime_UTR_variant	MODIFIER	AGO4	ENSG00000134698	Transcript	ENST00000373210.4	protein_coding	1/18	0	ENST00000373210.4:c.-223_-221dup	0	155-156/7272	0	0	0	0	rs544199267	0	1	0	insertion	HGNC	HGNC:18424	YES	1	P1	CCDS397.1	ENSP00000362306	Q9HCK5	0	UPI00001684D9	0	0	0	0	0	26	chr1:g.35808194_35808196dup	0.0501	0.0628
chr1	35926060	rs140864	TGAA	T	93	152	2011	0.615	-	3_prime_UTR_variant	MODIFIER	AGO1	ENSG00000092847	Transcript	ENST00000373204.6	protein_coding	19/19	0	ENST00000373204.6:c.*6456_*6458del	0	9241-9243/13712	0	0	0	0	rs140864	0	1	0	deletion	HGNC	HGNC:3262	YES	1	P1	CCDS398.1	ENSP00000362300	Q9UL18	0	UPI000012D07D	0	0	0	0	0	2	chr1:g.35926063_35926065del	0.2175	0.1127
chr1	36067307	rs147392569	G	GAAA	12	152	1697	0.083	AAA	3_prime_UTR_variant	MODIFIER	AGO3	ENSG00000126070	Transcript	ENST00000373191.9	protein_coding	19/19	0	ENST00000373191.9:c.*11562_*11563insAAA	0	14467-14468/19660	0	0	0	0	rs147392569	0	1	0	insertion	HGNC	HGNC:18421	YES	2	P1	CCDS399.1	ENSP00000362287	Q9H9G7	0	UPI0000141361	0	0	0	0	0	0	chr1:g.36067307_36067308insAAA	0	0
chr1	37612499	0	G	GGT	81	152	2755	0.538	GT	3_prime_UTR_variant	MODIFIER	RSPO1	ENSG00000169218	Transcript	ENST00000356545.7	protein_coding	7/7	0	ENST00000356545.7:c.*254_*255dup	0	1729-1730/2879	0	0	0	0	rs139353088	0	-1	0	insertion	HGNC	HGNC:21679	YES	1	P1	CCDS41304.1	ENSP00000348944	Q2MKA7	0	UPI0000674A16	0	1	0	0	0	0	chr1:g.37612520_37612521dup	0	0.2905
chr1	37612499	0	G	GGTGT	53	152	2755	0.346	GTGT	3_prime_UTR_variant	MODIFIER	RSPO1	ENSG00000169218	Transcript	ENST00000356545.7	protein_coding	7/7	0	ENST00000356545.7:c.*252_*255dup	0	1729-1730/2879	0	0	0	0	rs139353088	0	-1	0	insertion	HGNC	HGNC:21679	YES	1	P1	CCDS41304.1	ENSP00000348944	Q2MKA7	0	UPI0000674A16	0	1	0	0	0	0	chr1:g.37612518_37612521dup	0	0.1278
chr1	37801053	rs55987660	AACTG	A	50	152	1944	0.327	-	3_prime_UTR_variant	MODIFIER	MANEAL	ENSG00000185090	Transcript	ENST00000373045.10	protein_coding	4/4	0	ENST00000373045.10:c.*856_*859del	0	2606-2609/2685	0	0	0	0	rs111789666	0	1	0	deletion	HGNC	HGNC:26452	YES	1	P1	CCDS44110.1	ENSP00000362136	Q5VSG8	0	UPI0000203F8E	0	0	0	0	0	5	chr1:g.37801059_37801062del	0.1945	0.0673
chr1	39526058	rs34366175	G	GGAGT	78	152	2468	0.519	GAGT	3_prime_UTR_variant	MODIFIER	BMP8A	ENSG00000183682	Transcript	ENST00000331593.6	protein_coding	7/7	0	ENST00000331593.6:c.*261_*264dup	0	1825-1826/5636	0	0	0	0	rs34366175	0	1	0	insertion	HGNC	HGNC:21650	YES	1	P1	CCDS437.1	ENSP00000327440	Q7Z5Y6	0	UPI00002057D6	0	0	0	0	0	4	chr1:g.39526059_39526062dup	0	0.208
chr1	39679185	rs3830821	G	GCTTCTTCT	108	152	1567	0.699	CTTCTTCT	3_prime_UTR_variant	MODIFIER	HPCAL4	ENSG00000116983	Transcript	ENST00000617690.2	protein_coding	5/5	0	ENST00000617690.2:c.*3343_*3350dup	0	4220-4221/4758	0	0	0	0	rs111633534	0	-1	0	insertion	HGNC	HGNC:18212	YES	5	P1	CCDS441.1	ENSP00000481834	Q9UM19	0	UPI0000073F20	0	0	0	0	0	0	chr1:g.39679189_39679196dup	0	0.4372
chr1	39901926	0	G	GC	42	152	1004	0.269	C	5_prime_UTR_variant	MODIFIER	MYCL	ENSG00000116990	Transcript	ENST00000397332.2	protein_coding	1/3	0	ENST00000397332.2:c.-39dup	0	87-88/3256	0	0	0	0	rs145342438&TMP_ESP_1_40367599_40367598	0	-1	0	insertion	HGNC	HGNC:7555	YES	1	A2	CCDS53300.1	ENSP00000380494	P12524	0	UPI000047097E	0	1	0	0	0	0	chr1:g.39901934dup	0.1853	0.208
chr1	39901926	0	G	GCCC	12	152	1004	0.077	CCC	5_prime_UTR_variant	MODIFIER	MYCL	ENSG00000116990	Transcript	ENST00000397332.2	protein_coding	1/3	0	ENST00000397332.2:c.-41_-39dup	0	87-88/3256	0	0	0	0	rs145342438	0	-1	0	insertion	HGNC	HGNC:7555	YES	1	A2	CCDS53300.1	ENSP00000380494	P12524	0	UPI000047097E	0	1	0	0	0	0	chr1:g.39901932_39901934dup	0	0
chr1	39969842	rs3215035	CT	C	115	152	1848	0.763	-	3_prime_UTR_variant	MODIFIER	MFSD2A	ENSG00000168389	Transcript	ENST00000372809.5	protein_coding	14/14	0	ENST00000372809.5:c.*283del	0	2050/2173	0	0	0	0	rs3215035	0	1	0	deletion	HGNC	HGNC:25897	YES	2	0	CCDS44118.1	ENSP00000361895	Q8NA29	0	UPI0000072562	0	1	0	0	0	8	chr1:g.39969851del	0.8249	0.8442
chr1	40073531	rs397730033	A	ATGAT	76	152	2214	0.506	TGAT	3_prime_UTR_variant	MODIFIER	PPT1	ENSG00000131238	Transcript	ENST00000642050.1	protein_coding	9/9	0	ENST00000642050.1:c.*526_*529dup	0	1939-1940/4010	0	0	0	0	rs1475500814	0	-1	0	insertion	HGNC	HGNC:9325	YES	0	P2	CCDS447.1	ENSP00000493153	P50897	0	UPI0000132113	0	1	0	0	0	0	chr1:g.40073532_40073535dup	0	0.4448
chr1	40647818	rs3830765	A	AG	46	152	2396	0.301	G	5_prime_UTR_variant	MODIFIER	RIMS3	ENSG00000117016	Transcript	ENST00000372684.8	protein_coding	2/8	0	ENST00000372684.8:c.-183dup	0	313-314/7259	0	0	0	0	rs3830765	0	-1	0	insertion	HGNC	HGNC:21292	YES	1	P1	CCDS30687.1	ENSP00000361769	Q9UJD0	0	UPI000006E06A	0	0	0	0	0	0	chr1:g.40647819dup	0.3634	0.6581
chr1	41020928	rs34845599	C	CAG	107	152	2827	0.712	AG	5_prime_UTR_variant	MODIFIER	SLFNL1	ENSG00000171790	Transcript	ENST00000359345.5	protein_coding	1/4	0	ENST00000359345.5:c.-269_-268insCT	0	2309-2310/4310	0	0	0	0	rs34845599	0	-1	0	insertion	HGNC	HGNC:26313	YES	1	P3	CCDS460.1	ENSP00000352299	Q499Z3	A0A140VJU6	UPI000013E83F	0	0	0	0	0	0	chr1:g.41020928_41020929insAG	0.3357	0.0976
chr1	41506884	rs138910163	GTTTCT	G	130	152	1506	0.859	-	3_prime_UTR_variant	MODIFIER	HIVEP3	ENSG00000127124	Transcript	ENST00000372583.6	protein_coding	9/9	0	ENST00000372583.6:c.*3562_*3566del	0	12093-12097/12617	0	0	0	0	rs138910163	0	-1	0	deletion	HGNC	HGNC:13561	YES	1	P3	CCDS463.1	ENSP00000361664	Q5T1R4	0	UPI000013CC24	0	0	0	0	0	0	chr1:g.41506888_41506892del	0.4601	0.0817
chr1	42415170	rs3831262	T	TCA	61	152	2200	0.397	CA	3_prime_UTR_variant	MODIFIER	RIMKLA	ENSG00000177181	Transcript	ENST00000431473.4	protein_coding	5/5	0	ENST00000431473.4:c.*197_*198dup	0	1515-1516/10577	0	0	0	0	rs3831262	0	1	0	insertion	HGNC	HGNC:28725	YES	1	P1	CCDS466.2	ENSP00000414330	Q8IXN7	0	UPI0000160ABF	0	0	0	0	0	2	chr1:g.42415171_42415172dup	0.4888	0.5189
chr1	42422961	rs71649751	AG	A	47	152	2597	0.308	-	3_prime_UTR_variant	MODIFIER	RIMKLA	ENSG00000177181	Transcript	ENST00000431473.4	protein_coding	5/5	0	ENST00000431473.4:c.*7991del	0	9307/10577	0	0	0	0	rs71649751	0	1	0	deletion	HGNC	HGNC:28725	YES	1	P1	CCDS466.2	ENSP00000414330	Q8IXN7	0	UPI0000160ABF	0	0	0	0	0	3	chr1:g.42422965del	0.1412	0.025
chr1	42534957	rs200019270	AG	A	9	152	1513	0.058	-	5_prime_UTR_variant	MODIFIER	CCDC30	ENSG00000186409	Transcript	ENST00000342022.8	protein_coding	1/16	0	ENST00000342022.8:c.-41del	0	70/3098	0	0	0	0	rs200019270	0	1	0	deletion	HGNC	HGNC:26103	YES	5	P2	CCDS30690.1	ENSP00000339280	Q5VVM6	0	UPI0000458A0B	0	0	0	0	0	0	chr1:g.42534958del	0.0122	0.0023
chr1	42778695	rs34636426	G	GA	53	152	1861	0.346	A	3_prime_UTR_variant	MODIFIER	C1orf50	ENSG00000164008	Transcript	ENST00000372525.7	protein_coding	5/5	0	ENST00000372525.7:c.*3307dup	0	3964-3965/4760	0	0	0	0	rs34636426	0	1	0	insertion	HGNC	HGNC:28795	YES	1	P1	CCDS473.1	ENSP00000361603	Q9BV19	0	UPI000013E32F	0	0	0	0	0	6	chr1:g.42778701dup	0.4042	0.2829
chr1	42843712	0	G	GT	21	152	2041	0.135	T	3_prime_UTR_variant	MODIFIER	ERMAP	ENSG00000164010	Transcript	ENST00000372517.8	protein_coding	12/12	0	ENST00000372517.8:c.*484dup	0	2161-2162/3440	0	0	0	0	rs3214967	0	1	0	insertion	HGNC	HGNC:15743	YES	1	P1	CCDS475.1	ENSP00000361595	Q96PL5	A0A1C9HIH9	UPI000007000D	0	1	0	0	0	4	chr1:g.42843716dup	0.5964	0.5772
chr1	42959040	rs28365848	CT	C	36	152	1726	0.231	-	5_prime_UTR_variant	MODIFIER	SLC2A1	ENSG00000117394	Transcript	ENST00000426263.8	protein_coding	1/10	0	ENST00000426263.8:c.-390del	0	136/3670	0	0	0	0	rs28365848	0	-1	0	deletion	HGNC	HGNC:11005	YES	1	P1	CCDS477.1	ENSP00000416293	P11166	0	UPI00002058B9	0	1	0	0	0	0	chr1:g.42959041del	0.232	0.2595
chr1	44134517	rs34068395	ACT	A	30	152	1856	0.192	-	3_prime_UTR_variant	MODIFIER	KLF17	ENSG00000171872	Transcript	ENST00000372299.3	protein_coding	4/4	0	ENST00000372299.3:c.*1283_*1284del	0	2509-2510/3131	0	0	0	0	rs34068395	0	1	0	deletion	HGNC	HGNC:18830	YES	1	P1	CCDS508.1	ENSP00000361373	Q5JT82	0	UPI000013E95E	0	0	0	0	0	2	chr1:g.44134520_44134521del	0.2242	0.1445
chr1	45016516	0	C	CT	27	152	1816	0.173	T	3_prime_UTR_variant	MODIFIER	ZSWIM5	ENSG00000162415	Transcript	ENST00000359600.6	protein_coding	14/14	0	ENST00000359600.6:c.*1937dup	0	5750-5751/5868	0	0	0	0	rs146235412	0	-1	0	insertion	HGNC	HGNC:29299	YES	1	P1	CCDS41319.1	ENSP00000352614	Q9P217	0	UPI00001C1D76	0	0	0	0	0	0	chr1:g.45016524dup	0.0547	0.0053
chr1	45017545	rs3831960	TC	T	69	152	2286	0.462	-	3_prime_UTR_variant	MODIFIER	ZSWIM5	ENSG00000162415	Transcript	ENST00000359600.6	protein_coding	14/14	0	ENST00000359600.6:c.*908del	0	4721/5868	0	0	0	0	rs3831960	0	-1	0	deletion	HGNC	HGNC:29299	YES	1	P1	CCDS41319.1	ENSP00000352614	Q9P217	0	UPI00001C1D76	0	0	0	0	0	0	chr1:g.45017546del	0.1088	0.034
chr1	45510591	rs5773883	C	CT	151	152	2943	0.994	T	3_prime_UTR_variant	MODIFIER	MMACHC	ENSG00000132763	Transcript	ENST00000401061.9	protein_coding	4/4	0	ENST00000401061.9:c.*1376_*1377insT	0	2258-2259/5049	0	0	0	0	rs5773883	0	1	0	insertion	HGNC	HGNC:24525	YES	2	P1	CCDS41324.1	ENSP00000383840	Q9Y4U1	0	UPI00001C1D6D	0	1	0	0	0	0	chr1:g.45510591_45510592insT	0.7438	0.59
chr1	45627380	rs35016075	AAC	A	39	150	880	0.253	-	3_prime_UTR_variant	MODIFIER	GPBP1L1	ENSG00000159592	Transcript	ENST00000355105.8	protein_coding	13/13	0	ENST00000355105.8:c.*874_*875del	0	3563-3564/3641	0	0	0	0	rs35016075	0	-1	0	deletion	HGNC	HGNC:28843	YES	1	P1	CCDS528.1	ENSP00000347224	Q9HC44	0	UPI0000072AA4	0	0	0	0	0	0	chr1:g.45627382_45627383del	0.3123	0.267
chr1	46512734	rs142758317	G	GC	11	152	1704	0.071	C	3_prime_UTR_variant	MODIFIER	DMBX1	ENSG00000197587	Transcript	ENST00000360032.3	protein_coding	4/4	0	ENST00000360032.3:c.*244dup	0	1388-1389/2880	0	0	0	0	rs142758317	0	1	0	insertion	HGNC	HGNC:19026	YES	1	P1	CCDS536.1	ENSP00000353132	Q8NFW5	0	UPI0000070B63	0	0	0	0	0	4	chr1:g.46512738dup	0.0567	0.1293
chr1	46607806	rs11333814	CT	C	28	152	1739	0.186	-	3_prime_UTR_variant	MODIFIER	MOB3C	ENSG00000142961	Transcript	ENST00000271139.12	protein_coding	4/4	0	ENST00000271139.12:c.*1848del	0	2712/2800	0	0	0	0	rs11333814	0	-1	0	deletion	HGNC	HGNC:29800	YES	1	0	CCDS539.1	ENSP00000271139	0	X6R3L3	UPI000034ECBB	0	0	0	0	0	0	chr1:g.46607807del	0.3383	0.121
chr1	46609102	rs68109314	TCATGGTCTGATGGTCC	T	40	152	2623	0.256	-	3_prime_UTR_variant	MODIFIER	MOB3C	ENSG00000142961	Transcript	ENST00000271139.12	protein_coding	4/4	0	ENST00000271139.12:c.*537_*552del	0	1401-1416/2800	0	0	0	0	rs71688304	0	-1	0	deletion	HGNC	HGNC:29800	YES	1	0	CCDS539.1	ENSP00000271139	0	X6R3L3	UPI000034ECBB	0	0	0	0	0	0	chr1:g.46609121_46609136del	0.9128	0.4206
chr1	46633418	0	G	GA	63	152	996	0.404	A	3_prime_UTR_variant	MODIFIER	ATPAF1	ENSG00000123472	Transcript	ENST00000576409.5	protein_coding	9/9	0	ENST00000576409.5:c.*2357dup	0	3476-3477/4158	0	0	0	0	rs11403101	0	-1	0	insertion	HGNC	HGNC:18803	YES	1	P3	CCDS541.2	ENSP00000460964	0	I3L448	UPI000222BB4E	0	1	0	0	0	0	chr1:g.46633426dup	0.4571	0.3525
chr1	47250368	rs75930208	TAA	T	66	152	1173	0.429	-	3_prime_UTR_variant	MODIFIER	STIL	ENSG00000123473	Transcript	ENST00000371877.7	protein_coding	17/17	0	ENST00000371877.7:c.*766_*767del	0	4781-4782/5009	0	0	0	0	rs75930208	0	-1	0	deletion	HGNC	HGNC:10879	YES	1	A2	CCDS41329.1	ENSP00000360944	Q15468	0	UPI00002042D5	0	1	0	0	0	0	chr1:g.47250371_47250372del	0.3926	0.1188
chr1	47378772	rs3835608	G	GT	80	152	1262	0.532	T	3_prime_UTR_variant	MODIFIER	CMPK1	ENSG00000162368	Transcript	ENST00000371873.9	protein_coding	6/6	0	ENST00000371873.9:c.*2028dup	0	2863-2864/2930	0	0	0	0	rs3835608	0	1	0	insertion	HGNC	HGNC:18170	YES	1	P1	CCDS549.1	ENSP00000360939	P30085	B2R6S5	UPI000013E14C	0	0	0	0	0	1	chr1:g.47378773dup	0.1412	0.0946
chr1	47439883	rs3834075	AG	A	89	152	1355	0.583	-	3_prime_UTR_variant	MODIFIER	FOXD2	ENSG00000186564	Transcript	ENST00000334793.5	protein_coding	1/1	0	ENST00000334793.5:c.*266del	0	3868/4675	0	0	0	0	rs3834075	0	1	0	deletion	HGNC	HGNC:3803	YES	0	P1	CCDS30708.1	ENSP00000335493	O60548	0	UPI000014153E	0	0	0	0	0	5	chr1:g.47439889del	0.5938	0.4697
chr1	48297003	rs3049431	TCACAATGAG	T	60	152	1965	0.391	-	3_prime_UTR_variant	MODIFIER	SPATA6	ENSG00000132122	Transcript	ENST00000371847.8	protein_coding	13/13	0	ENST00000371847.8:c.*1701_*1709del	0	3364-3372/5003	0	0	0	0	rs34599922	0	-1	0	deletion	HGNC	HGNC:18309	YES	1	P3	CCDS551.1	ENSP00000360913	Q9NWH7	A0A140VJV1	UPI0000049C41	0	0	0	0	0	0	chr1:g.48297008_48297016del	0.1689	0.0983
chr1	48297125	0	G	GGT	17	152	1709	0.109	GT	3_prime_UTR_variant	MODIFIER	SPATA6	ENSG00000132122	Transcript	ENST00000371847.8	protein_coding	13/13	0	ENST00000371847.8:c.*1586_*1587dup	0	3250-3251/5003	0	0	0	0	rs890697833	0	-1	0	insertion	HGNC	HGNC:18309	YES	1	P3	CCDS551.1	ENSP00000360913	Q9NWH7	A0A140VJV1	UPI0000049C41	0	0	0	0	0	0	chr1:g.48297162_48297163dup	0	0
chr1	48297125	0	GGT	G	85	152	1709	0.571	-	3_prime_UTR_variant	MODIFIER	SPATA6	ENSG00000132122	Transcript	ENST00000371847.8	protein_coding	13/13	0	ENST00000371847.8:c.*1586_*1587del	0	3249-3250/5003	0	0	0	0	rs34890514	0	-1	0	deletion	HGNC	HGNC:18309	YES	1	P3	CCDS551.1	ENSP00000360913	Q9NWH7	A0A140VJV1	UPI0000049C41	0	0	0	0	0	0	chr1:g.48297162_48297163del	0.5154	0.3767
chr1	48297125	0	GGTGTGT	G	8	152	1709	0.051	-	3_prime_UTR_variant	MODIFIER	SPATA6	ENSG00000132122	Transcript	ENST00000371847.8	protein_coding	13/13	0	ENST00000371847.8:c.*1582_*1587del	0	3245-3250/5003	0	0	0	0	rs112269959	0	-1	0	deletion	HGNC	HGNC:18309	YES	1	P3	CCDS551.1	ENSP00000360913	Q9NWH7	A0A140VJV1	UPI0000049C41	0	0	0	0	0	0	chr1:g.48297158_48297163del	0	0
chr1	48533035	rs113596706	C	CCCAA	16	152	1949	0.103	CCAA	3_prime_UTR_variant	MODIFIER	AGBL4	ENSG00000186094	Transcript	ENST00000371839.6	protein_coding	14/14	0	ENST00000371839.6:c.*1137_*1138insTTGG	0	2807-2808/2989	0	0	0	0	rs113596706	0	-1	0	insertion	HGNC	HGNC:25892	YES	2	P2	CCDS44137.1	ENSP00000360905	Q5VU57	0	UPI00002042F9	0	0	0	0	0	0	chr1:g.48533035_48533036insCCAA	0	0
chr1	50968149	rs35037351	G	GC	152	152	1692	1	C	5_prime_UTR_variant	MODIFIER	CDKN2C	ENSG00000123080	Transcript	ENST00000262662.5	protein_coding	2/4	0	ENST00000262662.5:c.-1760dup	0	273-274/2904	0	0	0	0	rs35037351	0	1	0	insertion	HGNC	HGNC:1789	YES	2	P1	CCDS555.1	ENSP00000262662	P42773	Q6ICV4	UPI0000047FD9	0	1	0	0	0	2	chr1:g.50968151dup	1	1
chr1	50968191	rs34347728	G	GC	152	152	1768	1	C	5_prime_UTR_variant	MODIFIER	CDKN2C	ENSG00000123080	Transcript	ENST00000262662.5	protein_coding	2/4	0	ENST00000262662.5:c.-1718dup	0	315-316/2904	0	0	0	0	rs34347728	0	1	0	insertion	HGNC	HGNC:1789	YES	2	P1	CCDS555.1	ENSP00000262662	P42773	Q6ICV4	UPI0000047FD9	0	1	0	0	0	2	chr1:g.50968193dup	0	1
chr1	50968216	rs34097850	A	AG	152	152	1898	1	G	5_prime_UTR_variant	MODIFIER	CDKN2C	ENSG00000123080	Transcript	ENST00000262662.5	protein_coding	2/4	0	ENST00000262662.5:c.-1694dup	0	340-341/2904	0	0	0	0	rs34097850	0	1	0	insertion	HGNC	HGNC:1789	YES	2	P1	CCDS555.1	ENSP00000262662	P42773	Q6ICV4	UPI0000047FD9	0	1	0	0	0	1	chr1:g.50968217dup	1	1
chr1	51915691	rs35639124	GTTT	G	111	152	1896	0.718	-	3_prime_UTR_variant	MODIFIER	RAB3B	ENSG00000169213	Transcript	ENST00000371655.4	protein_coding	5/5	0	ENST00000371655.4:c.*4233_*4235del	0	5042-5044/12780	0	0	0	0	rs35639124	0	-1	0	deletion	HGNC	HGNC:9778	YES	1	P1	CCDS560.1	ENSP00000360718	P20337	0	UPI000007097C	0	0	0	0	0	0	chr1:g.51915692_51915694del	0.5715	0.326
chr1	53051633	rs59822370	G	GTTC	66	152	1271	0.423	TTC	3_prime_UTR_variant	MODIFIER	SCP2	ENSG00000116171	Transcript	ENST00000371514.8	protein_coding	16/16	0	ENST00000371514.8:c.*932_*934dup	0	2694-2695/2759	0	0	0	0	rs146509985	0	1	0	insertion	HGNC	HGNC:10606	YES	1	P1	CCDS572.1	ENSP00000360569	P22307	A0A384NY87	UPI0000130258	0	1	0	0	0	5	chr1:g.53051636_53051638dup	0.2015	0.2254
chr1	54406036	0	T	TCGCCGC	20	150	1199	0.13	CGCCGC	5_prime_UTR_variant	MODIFIER	SSBP3	ENSG00000157216	Transcript	ENST00000371320.7	protein_coding	1/18	0	ENST00000371320.7:c.-34_-29dup	0	383-384/2077	0	0	0	0	rs759612820&TMP_ESP_1_54871710_54871715	0	-1	0	insertion	HGNC	HGNC:15674	YES	1	P1	CCDS591.1	ENSP00000360371	Q9BWW4	0	UPI0000135F96	0	0	0	0	0	0	chr1:g.54406055_54406060dup	0	0
chr1	54406036	0	T	TCGCCGCCGCCGC	87	150	1199	0.578	CGCCGCCGCCGC	5_prime_UTR_variant	MODIFIER	SSBP3	ENSG00000157216	Transcript	ENST00000371320.7	protein_coding	1/18	0	ENST00000371320.7:c.-40_-29dup	0	383-384/2077	0	0	0	0	rs759612820	0	-1	0	insertion	HGNC	HGNC:15674	YES	1	P1	CCDS591.1	ENSP00000360371	Q9BWW4	0	UPI0000135F96	0	0	0	0	0	0	chr1:g.54406049_54406060dup	0	0
chr1	54406362	0	TGCC	T	152	152	1625	1	-	5_prime_UTR_variant	MODIFIER	SSBP3	ENSG00000157216	Transcript	ENST00000371320.7	protein_coding	1/18	0	ENST00000371320.7:c.-357_-355del	0	55-57/2077	0	0	0	0	rs774572021	0	-1	0	deletion	HGNC	HGNC:15674	YES	1	P1	CCDS591.1	ENSP00000360371	Q9BWW4	0	UPI0000135F96	0	0	0	0	0	0	chr1:g.54406386_54406388del	0	0
chr1	54641835	rs35197169	TC	T	60	152	2579	0.385	-	5_prime_UTR_variant	MODIFIER	MROH7	ENSG00000184313	Transcript	ENST00000421030.7	protein_coding	1/24	0	ENST00000421030.7:c.-240del	0	51/4343	0	0	0	0	rs35197169	0	1	0	deletion	HGNC	HGNC:24802	YES	2	P2	CCDS41342.2	ENSP00000396622	Q68CQ1	0	UPI000198C4E2	0	0	0	0	0	2	chr1:g.54641838del	0.2869	0.2118
chr1	55016601	rs71048724	G	GTTGT	37	152	2032	0.237	TTGT	3_prime_UTR_variant	MODIFIER	BSND	ENSG00000162399	Transcript	ENST00000371265.6	protein_coding	4/4	0	ENST00000371265.6:c.*7983_*7986dup	0	9930-9931/10501	0	0	0	0	rs527631907	0	1	0	insertion	HGNC	HGNC:16512	YES	1	P1	CCDS602.1	ENSP00000360312	Q8WZ55	Q5VU50	UPI000006DC8D	0	1	0	0	0	13	chr1:g.55016611_55016614dup	0	0
chr1	58655318	0	AT	A	147	150	1018	0.981	-	3_prime_UTR_variant	MODIFIER	MYSM1	ENSG00000162601	Transcript	ENST00000472487.6	protein_coding	20/20	0	ENST00000472487.6:c.*4678del	0	7175/7751	0	0	0	0	rs68085788	0	-1	0	deletion	HGNC	HGNC:29401	YES	1	P1	CCDS41343.1	ENSP00000418734	Q5VVJ2	0	UPI0000204444	0	1	0	0	0	0	chr1:g.58655325del	0.8956	0.8502
chr1	58655472	rs150676037	A	AT	42	152	881	0.269	T	3_prime_UTR_variant	MODIFIER	MYSM1	ENSG00000162601	Transcript	ENST00000472487.6	protein_coding	20/20	0	ENST00000472487.6:c.*4524dup	0	7021-7022/7751	0	0	0	0	rs150676037	0	-1	0	insertion	HGNC	HGNC:29401	YES	1	P1	CCDS41343.1	ENSP00000418734	Q5VVJ2	0	UPI0000204444	0	1	0	0	0	0	chr1:g.58655478dup	0.3027	0.4614
chr1	58658701	rs5774418	GA	G	55	152	1536	0.378	-	3_prime_UTR_variant	MODIFIER	MYSM1	ENSG00000162601	Transcript	ENST00000472487.6	protein_coding	20/20	0	ENST00000472487.6:c.*1295del	0	3792/7751	0	0	0	0	rs5774418	0	-1	0	deletion	HGNC	HGNC:29401	YES	1	P1	CCDS41343.1	ENSP00000418734	Q5VVJ2	0	UPI0000204444	0	1	0	0	0	0	chr1:g.58658704del	0.3343	0.2534
chr1	58658958	0	A	AACACACACAC	59	150	1133	0.383	ACACACACAC	3_prime_UTR_variant	MODIFIER	MYSM1	ENSG00000162601	Transcript	ENST00000472487.6	protein_coding	20/20	0	ENST00000472487.6:c.*1029_*1038dup	0	3535-3536/7751	0	0	0	0	rs371853067	0	-1	0	insertion	HGNC	HGNC:29401	YES	1	P1	CCDS41343.1	ENSP00000418734	Q5VVJ2	0	UPI0000204444	0	1	0	0	0	0	chr1:g.58658986_58658995dup	0	0
chr1	58658958	0	A	AACACACACACAC	39	150	1133	0.273	ACACACACACAC	3_prime_UTR_variant	MODIFIER	MYSM1	ENSG00000162601	Transcript	ENST00000472487.6	protein_coding	20/20	0	ENST00000472487.6:c.*1027_*1038dup	0	3535-3536/7751	0	0	0	0	rs371853067	0	-1	0	insertion	HGNC	HGNC:29401	YES	1	P1	CCDS41343.1	ENSP00000418734	Q5VVJ2	0	UPI0000204444	0	1	0	0	0	0	chr1:g.58658984_58658995dup	0	0
chr1	58658958	0	A	AACACACACACACAC	14	150	1133	0.097	ACACACACACACAC	3_prime_UTR_variant	MODIFIER	MYSM1	ENSG00000162601	Transcript	ENST00000472487.6	protein_coding	20/20	0	ENST00000472487.6:c.*1025_*1038dup	0	3535-3536/7751	0	0	0	0	rs371853067	0	-1	0	insertion	HGNC	HGNC:29401	YES	1	P1	CCDS41343.1	ENSP00000418734	Q5VVJ2	0	UPI0000204444	0	1	0	0	0	0	chr1:g.58658982_58658995dup	0	0
chr1	58659119	rs35436668	CT	C	54	152	1418	0.372	-	3_prime_UTR_variant	MODIFIER	MYSM1	ENSG00000162601	Transcript	ENST00000472487.6	protein_coding	20/20	0	ENST00000472487.6:c.*877del	0	3374/7751	0	0	0	0	rs35436668	0	-1	0	deletion	HGNC	HGNC:29401	YES	1	P1	CCDS41343.1	ENSP00000418734	Q5VVJ2	0	UPI0000204444	0	1	0	0	0	0	chr1:g.58659120del	0.3444	0.2542
chr1	58783824	rs3833546	CGGGG	C	45	152	2021	0.288	-	5_prime_UTR_variant	MODIFIER	JUN	ENSG00000177606	Transcript	ENST00000371222.3	protein_coding	1/1	0	ENST00000371222.3:c.-758_-755del	0	500-503/3540	0	0	0	0	rs3833546	0	-1	0	deletion	HGNC	HGNC:6204	YES	0	P1	CCDS610.1	ENSP00000360266	P05412	0	UPI000000D908	0	1	0	0	0	0	chr1:g.58783826_58783829del	0.0192	0.0015
chr1	59762638	rs10626387	T	TTC	152	152	1917	1	TC	3_prime_UTR_variant	MODIFIER	FGGY	ENSG00000172456	Transcript	ENST00000371218.8	protein_coding	17/17	0	ENST00000371218.8:c.*55_*56insCT	0	1966-1967/2052	0	0	0	0	rs10626387	0	1	0	insertion	HGNC	HGNC:25610	YES	1	0	CCDS44155.1	ENSP00000360262	Q96C11	0	UPI0000458AF6	0	0	0	0	0	1	chr1:g.59762639_59762640insCT	0.8552	0.73
chr1	59809133	0	A	AT	54	152	1304	0.359	T	3_prime_UTR_variant&NMD_transcript_variant	MODIFIER	FGGY	ENSG00000172456	Transcript	ENST00000634606.1	nonsense_mediated_decay	17/17	0	ENST00000634606.1:c.*1582dup	0	2558-2559/4072	0	0	0	0	rs550533279	0	1	0	insertion	HGNC	HGNC:25610	0	5	0	0	ENSP00000489030	0	A0A0U1RQJ1	UPI000719A135	0	0	0	0	0	10	chr1:g.59809143dup	0.3037	0.4735
chr1	59815077	rs113730234	GT	G	152	152	1583	1	-	5_prime_UTR_variant	MODIFIER	HOOK1	ENSG00000134709	Transcript	ENST00000371208.4	protein_coding	1/22	0	ENST00000371208.4:c.-40del	0	130/5761	0	0	0	0	rs113730234	0	1	0	deletion	HGNC	HGNC:19884	YES	1	P1	CCDS612.1	ENSP00000360252	Q9UJC3	0	UPI0000071E61	0	0	0	0	0	0	chr1:g.59815078del	1	1
chr1	62162828	rs58055963	TCC	T	62	152	1475	0.397	-	3_prime_UTR_variant	MODIFIER	PATJ	ENSG00000132849	Transcript	ENST00000642238.1	protein_coding	44/44	0	ENST00000642238.1:c.*1776_*1777del	0	7609-7610/8730	0	0	0	0	rs58055963	0	1	0	deletion	HGNC	HGNC:28881	YES	0	P1	CCDS85980.1	ENSP00000494277	0	A0A2R8Y549	UPI0000204496	0	0	0	0	0	1	chr1:g.62162830_62162831del	0.2881	0.3011
chr1	62212005	rs138781605	T	TC	48	152	1740	0.314	C	3_prime_UTR_variant	MODIFIER	L1TD1	ENSG00000240563	Transcript	ENST00000498273.2	protein_coding	4/4	0	ENST00000498273.2:c.*634dup	0	3508-3509/3831	0	0	0	0	rs539632600	0	1	0	insertion	HGNC	HGNC:25595	YES	1	P1	CCDS619.1	ENSP00000419901	Q5T7N2	0	UPI000013E18E	0	0	0	0	0	1	chr1:g.62212006dup	0.1268	0.1384
chr1	62212299	rs201692226	C	CTG	48	152	1609	0.314	TG	3_prime_UTR_variant	MODIFIER	L1TD1	ENSG00000240563	Transcript	ENST00000498273.2	protein_coding	4/4	0	ENST00000498273.2:c.*928_*929insGT	0	3802-3803/3831	0	0	0	0	rs201692226	0	1	0	insertion	HGNC	HGNC:25595	YES	1	P1	CCDS619.1	ENSP00000419901	Q5T7N2	0	UPI000013E18E	0	0	0	0	0	1	chr1:g.62212300_62212301insGT	0.1272	0.1407
chr1	62604866	rs34483103	AGTTAATGTG	A	77	152	1301	0.513	-	3_prime_UTR_variant	MODIFIER	ANGPTL3	ENSG00000132855	Transcript	ENST00000371129.3	protein_coding	7/7	0	ENST00000371129.3:c.*52_*60del	0	1513-1521/2805	0	0	0	0	rs67461605	0	1	0	deletion	HGNC	HGNC:491	YES	1	P1	CCDS622.1	ENSP00000360170	Q9Y5C1	0	UPI000003722C	0	1	0	0	0	2	chr1:g.62604869_62604877del	0.3484	0.4539
chr1	63438175	rs397821582	A	AT	22	152	962	0.147	T	3_prime_UTR_variant	MODIFIER	ALG6	ENSG00000088035	Transcript	ENST00000371108.8	protein_coding	15/15	0	ENST00000371108.8:c.*1156dup	0	2984-2985/3371	0	0	0	0	rs1321072319	0	1	0	insertion	HGNC	HGNC:23157	YES	1	P1	CCDS30735.1	ENSP00000360149	Q9Y672	0	UPI00001E057D	0	1	0	0	0	1	chr1:g.63438176dup	0	0.4259
chr1	64833868	rs35209394	G	GAATT	100	152	1922	0.654	AATT	3_prime_UTR_variant	MODIFIER	JAK1	ENSG00000162434	Transcript	ENST00000342505.5	protein_coding	25/25	0	ENST00000342505.5:c.*690_*693dup	0	4452-4453/5092	0	0	0	0	rs112395617	0	-1	0	insertion	HGNC	HGNC:6190	YES	5	P1	CCDS41346.1	ENSP00000343204	P23458	0	UPI0000054C7D	0	1	0	0	0	0	chr1:g.64833871_64833874dup	0	0.7716
chr1	65229535	0	TA	T	24	150	727	0.156	-	3_prime_UTR_variant	MODIFIER	AK4	ENSG00000162433	Transcript	ENST00000395334.6	protein_coding	6/6	0	ENST00000395334.6:c.*3370del	0	4389/6998	0	0	0	0	rs374765471	0	1	0	deletion	HGNC	HGNC:363	YES	1	P1	CCDS629.1	ENSP00000378743	P27144	0	UPI000011E13C	0	0	0	0	0	11	chr1:g.65229547del	0	0
chr1	65415449	0	A	AAC	50	150	1099	0.325	AC	3_prime_UTR_variant	MODIFIER	DNAJC6	ENSG00000116675	Transcript	ENST00000371069.5	protein_coding	19/19	0	ENST00000371069.5:c.*2460_*2461dup	0	5540-5541/5962	0	0	0	0	rs147509741	0	1	0	insertion	HGNC	HGNC:15469	YES	1	A1	CCDS58004.1	ENSP00000360108	O75061	0	UPI000022AE8A	0	1	0	0	0	37	chr1:g.65415485_65415486dup	0	0
chr1	65415449	0	A	AACAC	39	150	1099	0.273	ACAC	3_prime_UTR_variant	MODIFIER	DNAJC6	ENSG00000116675	Transcript	ENST00000371069.5	protein_coding	19/19	0	ENST00000371069.5:c.*2458_*2461dup	0	5540-5541/5962	0	0	0	0	rs147509741	0	1	0	insertion	HGNC	HGNC:15469	YES	1	A1	CCDS58004.1	ENSP00000360108	O75061	0	UPI000022AE8A	0	1	0	0	0	37	chr1:g.65415483_65415486dup	0	0
chr1	65637072	rs75054066	A	ATTACT	26	152	1486	0.167	TTACT	3_prime_UTR_variant	MODIFIER	LEPR	ENSG00000116678	Transcript	ENST00000349533.10	protein_coding	20/20	0	ENST00000349533.10:c.*60_*61insCTTTA	0	3740-3741/8227	0	0	0	0	rs1354092236	0	1	0	insertion	HGNC	HGNC:6554	YES	1	P3	CCDS631.1	ENSP00000330393	P48357	0	UPI000014C37B	0	1	0	0	0	3	chr1:g.65637075_65637076insCTTTA	0	0.3079
chr1	65637359	0	AAC	A	107	152	1474	0.712	-	3_prime_UTR_variant	MODIFIER	LEPR	ENSG00000116678	Transcript	ENST00000349533.10	protein_coding	20/20	0	ENST00000349533.10:c.*362_*363del	0	4028-4029/8227	0	0	0	0	rs1467435266	0	1	0	deletion	HGNC	HGNC:6554	YES	1	P3	CCDS631.1	ENSP00000330393	P48357	0	UPI000014C37B	0	1	0	0	0	17	chr1:g.65637377_65637378del	0	0.4508
chr1	66374421	rs368800294	A	ATGGGTT	59	152	1212	0.378	TGGGTT	3_prime_UTR_variant	MODIFIER	PDE4B	ENSG00000184588	Transcript	ENST00000341517.9	protein_coding	17/17	0	ENST00000341517.9:c.*1745_*1746insGGTTTG	0	4378-4379/4531	0	0	0	0	rs368800294	0	1	0	insertion	HGNC	HGNC:8781	YES	1	P3	CCDS632.1	ENSP00000342637	Q07343	X5DNX5	UPI0000127BF6	0	0	0	0	0	2	chr1:g.66374423_66374424insGGTTTG	0.2348	0.2526
chr1	66778805	rs75139286	T	TA	41	152	810	0.276	A	3_prime_UTR_variant	MODIFIER	TCTEX1D1	ENSG00000152760	Transcript	ENST00000282670.7	protein_coding	5/5	0	ENST00000282670.7:c.*1351_*1352insA	0	2020-2021/2262	0	0	0	0	rs75139286	0	1	0	insertion	HGNC	HGNC:26882	YES	1	P1	CCDS633.1	ENSP00000282670	Q8N7M0	0	UPI000013DCF4	0	0	0	0	0	0	chr1:g.66778805_66778806insA	0.3441	0.3389
chr1	67411961	rs140653998	GA	G	10	152	1213	0.064	-	3_prime_UTR_variant	MODIFIER	SERBP1	ENSG00000142864	Transcript	ENST00000370995.6	protein_coding	8/8	0	ENST00000370995.6:c.*1245del	0	2558/3482	0	0	0	0	rs140653998	0	-1	0	deletion	HGNC	HGNC:17860	YES	1	A1	CCDS30746.1	ENSP00000360034	Q8NC51	0	UPI0000036970	0	0	0	0	0	0	chr1:g.67411963del	0.0795	0.0726
chr1	68429047	rs10626313	G	GCT	86	150	864	0.584	CT	3_prime_UTR_variant	MODIFIER	RPE65	ENSG00000116745	Transcript	ENST00000262340.6	protein_coding	14/14	0	ENST00000262340.6:c.*727_*728dup	0	2379-2380/2605	0	0	0	0	rs149739986	0	-1	0	insertion	HGNC	HGNC:10294	YES	1	P1	CCDS643.1	ENSP00000262340	Q16518	0	UPI000004346C	0	1	0	0	0	0	chr1:g.68429048_68429049dup	0	0
chr1	68475200	rs35430029	T	TTA	9	150	901	0.058	TA	3_prime_UTR_variant	MODIFIER	DEPDC1	ENSG00000024526	Transcript	ENST00000456315.7	protein_coding	12/12	0	ENST00000456315.7:c.*1731_*1732insTA	0	4250-4251/5299	0	0	0	0	rs148004887	0	-1	0	insertion	HGNC	HGNC:22949	YES	1	0	CCDS44159.1	ENSP00000412292	Q5TB30	0	UPI0000204557	0	0	0	0	0	0	chr1:g.68475201_68475202insAT	0.4746	0.6536
chr1	70252590	rs10661326	A	ATT	152	152	1012	1	TT	3_prime_UTR_variant	MODIFIER	SRSF11	ENSG00000116754	Transcript	ENST00000370950.7	protein_coding	13/13	0	ENST00000370950.7:c.*1786_*1787dup	0	3322-3323/3784	0	0	0	0	rs10661326	0	1	0	insertion	HGNC	HGNC:10782	YES	1	P3	CCDS647.1	ENSP00000359988	Q05519	0	UPI00001358C5	0	0	0	0	0	2	chr1:g.70252591_70252592dup	0.9996	1
chr1	71401173	rs202243014	CTT	C	10	152	1067	0.064	-	3_prime_UTR_variant	MODIFIER	NEGR1	ENSG00000172260	Transcript	ENST00000357731.10	protein_coding	7/7	0	ENST00000357731.10:c.*6271_*6272del	0	7381-7382/12613	0	0	0	0	rs202243014	0	-1	0	deletion	HGNC	HGNC:17302	YES	1	P1	CCDS661.1	ENSP00000350364	Q7Z3B1	0	UPI00000477EE	0	0	0	0	0	0	chr1:g.71401177_71401178del	0.0106	0.0008
chr1	71404589	rs35441647	C	CT	150	150	771	1	T	3_prime_UTR_variant	MODIFIER	NEGR1	ENSG00000172260	Transcript	ENST00000357731.10	protein_coding	7/7	0	ENST00000357731.10:c.*2856dup	0	3966-3967/12613	0	0	0	0	rs79600862	0	-1	0	insertion	HGNC	HGNC:17302	YES	1	P1	CCDS661.1	ENSP00000350364	Q7Z3B1	0	UPI00000477EE	0	0	0	0	0	0	chr1:g.71404596dup	0	0.826
chr1	75204668	rs141022231	AAGAT	A	14	152	900	0.09	-	3_prime_UTR_variant	MODIFIER	SLC44A5	ENSG00000137968	Transcript	ENST00000370855.5	protein_coding	24/24	0	ENST00000370855.5:c.*1935_*1938del	0	4209-4212/4406	0	0	0	0	rs141022231	0	-1	0	deletion	HGNC	HGNC:28524	YES	1	P3	CCDS667.1	ENSP00000359892	Q8NCS7	0	UPI000013E195	0	0	0	0	0	0	chr1:g.75204673_75204676del	0.0994	0.1861
chr1	76632804	rs146635024	AAAC	A	9	150	996	0.058	-	3_prime_UTR_variant	MODIFIER	ST6GALNAC3	ENSG00000184005	Transcript	ENST00000328299.4	protein_coding	5/5	0	ENST00000328299.4:c.*4007_*4009del	0	5038-5040/6836	0	0	0	0	rs199817000	0	1	0	deletion	HGNC	HGNC:19343	YES	1	P1	CCDS672.1	ENSP00000329214	Q8NDV1	0	UPI000006F75A	0	0	0	0	0	8	chr1:g.76632813_76632815del	0.0337	0.0121
chr1	76632832	rs79589924	T	TTAA	51	152	1136	0.327	TAA	3_prime_UTR_variant	MODIFIER	ST6GALNAC3	ENSG00000184005	Transcript	ENST00000328299.4	protein_coding	5/5	0	ENST00000328299.4:c.*4028_*4030dup	0	5065-5066/6836	0	0	0	0	rs140260945	0	1	0	insertion	HGNC	HGNC:19343	YES	1	P1	CCDS672.1	ENSP00000329214	Q8NDV1	0	UPI000006F75A	0	0	0	0	0	4	chr1:g.76632834_76632836dup	0.0857	0.0098
chr1	76633802	rs144327933	AT	A	54	152	1608	0.346	-	3_prime_UTR_variant	MODIFIER	ST6GALNAC3	ENSG00000184005	Transcript	ENST00000328299.4	protein_coding	5/5	0	ENST00000328299.4:c.*5005del	0	6036/6836	0	0	0	0	rs144327933	0	1	0	deletion	HGNC	HGNC:19343	YES	1	P1	CCDS672.1	ENSP00000329214	Q8NDV1	0	UPI000006F75A	0	0	0	0	0	8	chr1:g.76633811del	0.0841	0.0053
chr1	77064416	rs3830822	TAC	T	108	152	1421	0.718	-	3_prime_UTR_variant	MODIFIER	ST6GALNAC5	ENSG00000117069	Transcript	ENST00000477717.6	protein_coding	5/5	0	ENST00000477717.6:c.*1230_*1231del	0	2418-2419/5547	0	0	0	0	rs3830822	0	1	0	deletion	HGNC	HGNC:19342	YES	1	P1	CCDS673.1	ENSP00000417583	Q9BVH7	0	UPI0000001C9F	0	0	0	0	0	19	chr1:g.77064436_77064437del	0.6683	0.9501
chr1	77067158	rs3833438	T	TG	97	152	2108	0.647	G	3_prime_UTR_variant	MODIFIER	ST6GALNAC5	ENSG00000117069	Transcript	ENST00000477717.6	protein_coding	5/5	0	ENST00000477717.6:c.*3958dup	0	5159-5160/5547	0	0	0	0	rs3833438	0	1	0	insertion	HGNC	HGNC:19342	YES	1	P1	CCDS673.1	ENSP00000417583	Q9BVH7	0	UPI0000001C9F	0	0	0	0	0	6	chr1:g.77067164dup	0.4397	0.5847
chr1	77559545	rs3835545	GTATT	G	139	152	1174	0.917	-	3_prime_UTR_variant	MODIFIER	AK5	ENSG00000154027	Transcript	ENST00000354567.7	protein_coding	14/14	0	ENST00000354567.7:c.*881_*884del	0	2860-2863/3280	0	0	0	0	rs3835545	0	1	0	deletion	HGNC	HGNC:365	YES	1	P1	CCDS675.1	ENSP00000346577	Q9Y6K8	0	UPI0000167E20	0	0	0	0	0	5	chr1:g.77559551_77559554del	0.612	0.3812
chr1	78135781	rs3838409	C	CT	22	152	1028	0.141	T	3_prime_UTR_variant	MODIFIER	GIPC2	ENSG00000137960	Transcript	ENST00000370759.4	protein_coding	6/6	0	ENST00000370759.4:c.*46dup	0	1115-1116/3778	0	0	0	0	rs3838409	0	1	0	insertion	HGNC	HGNC:18177	YES	1	P1	CCDS685.1	ENSP00000359795	Q8TF65	A0A384P5H2	UPI000006EB65	0	0	0	0	0	8	chr1:g.78135789dup	0.3578	0.2466
chr1	78137738	rs77524649	AC	A	24	152	1673	0.154	-	3_prime_UTR_variant	MODIFIER	GIPC2	ENSG00000137960	Transcript	ENST00000370759.4	protein_coding	6/6	0	ENST00000370759.4:c.*1997del	0	3073/3778	0	0	0	0	rs77524649	0	1	0	deletion	HGNC	HGNC:18177	YES	1	P1	CCDS685.1	ENSP00000359795	Q8TF65	A0A384P5H2	UPI000006EB65	0	0	0	0	0	1	chr1:g.78137740del	0.3281	0.205
chr1	78642071	rs142656191	A	ATGAGATATTCTC	12	152	1315	0.077	TGAGATATTCTC	3_prime_UTR_variant	MODIFIER	IFI44L	ENSG00000137959	Transcript	ENST00000370751.10	protein_coding	9/9	0	ENST00000370751.10:c.*264_*275dup	0	1755-1756/5829	0	0	0	0	rs142656191	0	1	0	insertion	HGNC	HGNC:17817	YES	1	P1	CCDS687.2	ENSP00000359787	Q53G44	0	UPI0000374C64	0	0	0	0	0	13	chr1:g.78642073_78642084dup	0.1148	0.0121
chr1	83867530	0	T	TTG	84	152	1152	0.564	TG	3_prime_UTR_variant	MODIFIER	TTLL7	ENSG00000137941	Transcript	ENST00000260505.13	protein_coding	21/21	0	ENST00000260505.13:c.*2430_*2431dup	0	5473-5474/7980	0	0	0	0	rs138405418	0	-1	0	insertion	HGNC	HGNC:26242	YES	2	P1	CCDS690.2	ENSP00000260505	Q6ZT98	0	UPI000020391D	0	0	0	0	0	0	chr1:g.83867552_83867553dup	0.3588	0.267
chr1	84554241	rs113504513	T	TG	23	152	1121	0.147	G	3_prime_UTR_variant	MODIFIER	CTBS	ENSG00000117151	Transcript	ENST00000370630.6	protein_coding	7/7	0	ENST00000370630.6:c.*757dup	0	1940-1941/6571	0	0	0	0	rs113504513	0	-1	0	insertion	HGNC	HGNC:2496	YES	1	P1	CCDS698.1	ENSP00000359664	Q01459	0	UPI00001293CB	0	0	0	0	0	0	chr1:g.84554242dup	0.0998	0.2542
chr1	84644515	rs538296814	CTTACT	C	12	152	1851	0.077	-	3_prime_UTR_variant	MODIFIER	SSX2IP	ENSG00000117155	Transcript	ENST00000342203.7	protein_coding	14/14	0	ENST00000342203.7:c.*2913_*2917del	0	5022-5026/5835	0	0	0	0	rs538296814	0	-1	0	deletion	HGNC	HGNC:16509	YES	1	P1	CCDS699.1	ENSP00000340279	Q9Y2D8	0	UPI00000728CA	0	0	0	0	0	0	chr1:g.84644519_84644523del	0.002	0
chr1	84866125	rs58203951	G	GAGA	118	152	1889	0.769	AGA	5_prime_UTR_variant	MODIFIER	LPAR3	ENSG00000171517	Transcript	ENST00000370611.4	protein_coding	2/3	0	ENST00000370611.4:c.-8_-6dup	0	204-205/3515	0	0	0	0	rs146269415	0	-1	0	insertion	HGNC	HGNC:14298	YES	1	P1	CCDS700.1	ENSP00000359643	Q9UBY5	0	UPI000003CAC0	0	0	0	0	0	0	chr1:g.84866128_84866130dup	0.742	0.9516
chr1	85251184	rs879888442	TA	T	21	152	968	0.147	-	3_prime_UTR_variant	MODIFIER	C1orf52	ENSG00000162642	Transcript	ENST00000471115.6	protein_coding	3/3	0	ENST00000471115.6:c.*1444del	0	2022/3254	0	0	0	0	rs879888442	0	-1	0	deletion	HGNC	HGNC:24871	YES	1	P1	CCDS703.1	ENSP00000419417	Q8N6N3	0	UPI0000072AC0	0	0	0	0	0	0	chr1:g.85251193del	0	0
chr1	85319867	rs3841329	C	CA	152	152	1674	1	A	3_prime_UTR_variant	MODIFIER	DDAH1	ENSG00000153904	Transcript	ENST00000284031.13	protein_coding	6/6	0	ENST00000284031.13:c.*1584_*1585insT	0	2556-2557/3939	0	0	0	0	rs3841329	0	-1	0	insertion	HGNC	HGNC:2715	YES	1	P1	CCDS705.1	ENSP00000284031	O94760	B1AKK2	UPI000015C44E	0	0	0	0	0	0	chr1:g.85319867_85319868insA	0.9101	0.8918
chr1	85729423	0	CT	C	87	150	635	0.591	-	3_prime_UTR_variant	MODIFIER	COL24A1	ENSG00000171502	Transcript	ENST00000370571.7	protein_coding	60/60	0	ENST00000370571.7:c.*1122del	0	6643/6834	0	0	0	0	rs35958014	0	-1	0	deletion	HGNC	HGNC:20821	YES	1	P1	CCDS41353.1	ENSP00000359603	Q17RW2	0	UPI000013E81F	0	0	0	0	0	0	chr1:g.85729433del	0.4107	0.2345
chr1	86346827	rs74347742	GA	G	93	152	1336	0.609	-	3_prime_UTR_variant	MODIFIER	ODF2L	ENSG00000122417	Transcript	ENST00000359242.7	protein_coding	18/18	0	ENST00000359242.7:c.*5363del	0	7556/7560	0	0	0	0	rs74347742	0	-1	0	deletion	HGNC	HGNC:29225	YES	1	A2	CCDS41354.2	ENSP00000359600	Q9ULJ1	0	UPI00001C1D6A	0	0	0	0	0	0	chr1:g.86346828del	0.7111	0.6906
chr1	86349237	rs11476580	CA	C	44	152	833	0.295	-	3_prime_UTR_variant	MODIFIER	ODF2L	ENSG00000122417	Transcript	ENST00000359242.7	protein_coding	18/18	0	ENST00000359242.7:c.*2953del	0	5146/7560	0	0	0	0	rs11476580	0	-1	0	deletion	HGNC	HGNC:29225	YES	1	A2	CCDS41354.2	ENSP00000359600	Q9ULJ1	0	UPI00001C1D6A	0	0	0	0	0	0	chr1:g.86349241del	0.3808	0.5197
chr1	86351365	rs201098883	CTT	C	9	152	1689	0.058	-	3_prime_UTR_variant	MODIFIER	ODF2L	ENSG00000122417	Transcript	ENST00000359242.7	protein_coding	18/18	0	ENST00000359242.7:c.*824_*825del	0	3017-3018/7560	0	0	0	0	rs201098883	0	-1	0	deletion	HGNC	HGNC:29225	YES	1	A2	CCDS41354.2	ENSP00000359600	Q9ULJ1	0	UPI00001C1D6A	0	0	0	0	0	0	chr1:g.86351366_86351367del	0.0046	0
chr1	86747498	rs11293484	TA	T	44	152	2191	0.295	-	3_prime_UTR_variant	MODIFIER	SH3GLB1	ENSG00000097033	Transcript	ENST00000616170.4	protein_coding	10/10	0	ENST00000616170.4:c.*4265del	0	5779/6456	0	0	0	0	rs11293484	0	1	0	deletion	HGNC	HGNC:10833	YES	1	0	CCDS72819.1	ENSP00000479919	0	A0A087WW40	UPI0000E05641	0	0	0	0	0	1	chr1:g.86747500del	0.3403	0.702
chr1	87348204	rs71679366	CCTAA	C	41	152	1243	0.276	-	3_prime_UTR_variant	MODIFIER	LMO4	ENSG00000143013	Transcript	ENST00000370544.10	protein_coding	5/5	0	ENST00000370544.10:c.*3413_*3416del	0	4275-4278/4993	0	0	0	0	rs71679366	0	1	0	deletion	HGNC	HGNC:6644	YES	1	P1	CCDS713.1	ENSP00000359575	P61968	0	UPI0000004145	0	0	0	0	0	4	chr1:g.87348209_87348212del	0.0609	0
chr1	88835496	rs201147667	TAGA	T	11	150	550	0.071	-	3_prime_UTR_variant	MODIFIER	PKN2	ENSG00000065243	Transcript	ENST00000370521.8	protein_coding	22/22	0	ENST00000370521.8:c.*2051_*2053del	0	5312-5314/6070	0	0	0	0	rs201147667	0	1	0	deletion	HGNC	HGNC:9406	YES	1	P1	CCDS714.1	ENSP00000359552	Q16513	0	UPI000004D291	0	0	0	0	0	2	chr1:g.88835499_88835501del	0	0
chr1	88852715	rs58706326	A	ATAT	11	152	842	0.071	TAT	3_prime_UTR_variant	MODIFIER	GTF2B	ENSG00000137947	Transcript	ENST00000370500.10	protein_coding	7/7	0	ENST00000370500.10:c.*497_*498insATA	0	1516-1517/1599	0	0	0	0	rs140919889	0	-1	0	insertion	HGNC	HGNC:4648	YES	1	P1	CCDS715.1	ENSP00000359531	Q00403	0	UPI0000136C21	0	0	0	0	0	0	chr1:g.88852717_88852718insTTA	0.1526	0.4304
chr1	88852847	rs1553161836	T	TAAAG	13	150	694	0.084	AAAG	3_prime_UTR_variant	MODIFIER	GTF2B	ENSG00000137947	Transcript	ENST00000370500.10	protein_coding	7/7	0	ENST00000370500.10:c.*362_*365dup	0	1384-1385/1599	0	0	0	0	rs201093988	0	-1	0	insertion	HGNC	HGNC:4648	YES	1	P1	CCDS715.1	ENSP00000359531	Q00403	0	UPI0000136C21	0	0	0	0	0	0	chr1:g.88852848_88852851dup	0	0
chr1	89181863	rs11461688	T	TC	118	152	1103	0.782	C	3_prime_UTR_variant	MODIFIER	GBP4	ENSG00000162654	Transcript	ENST00000355754.7	protein_coding	11/11	0	ENST00000355754.7:c.*3390_*3391insG	0	5421-5422/6141	0	0	0	0	rs11461688	0	-1	0	insertion	HGNC	HGNC:20480	YES	1	P1	CCDS721.1	ENSP00000359490	Q96PP9	0	UPI000013E1A4	0	0	0	0	0	0	chr1:g.89181863_89181864insC	0	0
chr1	89821077	rs3033165	TGCTGCC	T	152	152	2225	1	-	5_prime_UTR_variant	MODIFIER	LRRC8D	ENSG00000171492	Transcript	ENST00000337338.9	protein_coding	1/3	0	ENST00000337338.9:c.-347_-342del	0	47-52/3950	0	0	0	0	rs5776027	0	1	0	deletion	HGNC	HGNC:16992	YES	2	P1	CCDS726.1	ENSP00000338887	Q7L1W4	0	UPI00001BBFBA	0	0	0	0	0	14	chr1:g.89821092_89821097del	0.992	0.9864
chr1	90029808	rs34297693	GATAA	G	123	152	1506	0.814	-	3_prime_UTR_variant	MODIFIER	ZNF326	ENSG00000162664	Transcript	ENST00000340281.9	protein_coding	12/12	0	ENST00000340281.9:c.*2113_*2116del	0	4005-4008/9729	0	0	0	0	rs34297693	0	1	0	deletion	HGNC	HGNC:14104	YES	1	P3	CCDS727.1	ENSP00000340796	Q5BKZ1	0	UPI0000160AB2	0	0	0	0	0	5	chr1:g.90029814_90029817del	0.6835	0.6362
chr1	91524887	rs13447559	TAAA	T	66	152	1277	0.423	-	3_prime_UTR_variant	MODIFIER	CDC7	ENSG00000097046	Transcript	ENST00000428239.5	protein_coding	12/12	0	ENST00000428239.5:c.*453_*455del	0	2437-2439/3313	0	0	0	0	rs13447559	0	1	0	deletion	HGNC	HGNC:1745	YES	1	P1	CCDS734.1	ENSP00000393139	O00311	A0A384MTU6	UPI0000127400	0	0	0	0	0	0	chr1:g.91524888_91524890del	0.3377	0.2995
chr1	91525431	rs13447561	A	AGT	47	152	1450	0.308	GT	3_prime_UTR_variant	MODIFIER	CDC7	ENSG00000097046	Transcript	ENST00000428239.5	protein_coding	12/12	0	ENST00000428239.5:c.*997_*998dup	0	2980-2981/3313	0	0	0	0	rs13447561	0	1	0	insertion	HGNC	HGNC:1745	YES	1	P1	CCDS734.1	ENSP00000393139	O00311	A0A384MTU6	UPI0000127400	0	0	0	0	0	2	chr1:g.91525432_91525433dup	0.0937	0.0371
chr1	92396634	0	A	ATGTGTGTG	81	152	1668	0.519	TGTGTGTG	3_prime_UTR_variant	MODIFIER	RPAP2	ENSG00000122484	Transcript	ENST00000610020.2	protein_coding	13/13	0	ENST00000610020.2:c.*9640_*9647dup	0	11477-11478/16899	0	0	0	0	rs143565558	0	1	0	insertion	HGNC	HGNC:25791	YES	1	P1	CCDS740.1	ENSP00000476948	Q8IXW5	0	UPI0000074323	0	0	0	0	0	24	chr1:g.92396651_92396658dup	0	0
chr1	92399434	rs10637843	G	GAT	90	152	1734	0.577	AT	3_prime_UTR_variant	MODIFIER	RPAP2	ENSG00000122484	Transcript	ENST00000610020.2	protein_coding	13/13	0	ENST00000610020.2:c.*12424_*12425insTA	0	14277-14278/16899	0	0	0	0	rs10637843	0	1	0	insertion	HGNC	HGNC:25791	YES	1	P1	CCDS740.1	ENSP00000476948	Q8IXW5	0	UPI0000074323	0	0	0	0	0	1	chr1:g.92399435_92399436insTA	0	0.9713
chr1	92401035	rs11320146	AT	A	88	152	2268	0.564	-	3_prime_UTR_variant	MODIFIER	RPAP2	ENSG00000122484	Transcript	ENST00000610020.2	protein_coding	13/13	0	ENST00000610020.2:c.*14025del	0	15879/16899	0	0	0	0	rs11320146	0	1	0	deletion	HGNC	HGNC:25791	YES	1	P1	CCDS740.1	ENSP00000476948	Q8IXW5	0	UPI0000074323	0	0	0	0	0	0	chr1:g.92401036del	0.6142	0.4539
chr1	92842611	rs571522089	T	TA	144	152	1571	0.949	A	3_prime_UTR_variant	MODIFIER	DIPK1A	ENSG00000154511	Transcript	ENST00000370310.5	protein_coding	5/5	0	ENST00000370310.5:c.*771dup	0	2091-2092/2536	0	0	0	0	rs571522089	0	-1	0	insertion	HGNC	HGNC:32213	YES	2	P1	CCDS44173.1	ENSP00000359333	Q5T7M9	0	UPI0000037783	0	0	0	0	0	0	chr1:g.92842612dup	0	0
chr1	93137626	rs3066513	C	CAT	90	152	1373	0.577	AT	3_prime_UTR_variant	MODIFIER	MTF2	ENSG00000143033	Transcript	ENST00000370298.9	protein_coding	15/15	0	ENST00000370298.9:c.*599_*600insAT	0	2625-2626/4075	0	0	0	0	rs3066513	0	1	0	insertion	HGNC	HGNC:29535	YES	1	P1	CCDS742.1	ENSP00000359321	Q9Y483	0	UPI0000000A1D	0	0	0	0	0	0	chr1:g.93137626_93137627insAT	0.8458	0.9599
chr1	93869210	rs11445956	T	TA	150	152	1656	0.987	A	3_prime_UTR_variant	MODIFIER	DNTTIP2	ENSG00000067334	Transcript	ENST00000436063.7	protein_coding	7/7	0	ENST00000436063.7:c.*640dup	0	2969-2970/5896	0	0	0	0	rs11445956	0	-1	0	insertion	HGNC	HGNC:24013	YES	1	P1	CCDS44174.1	ENSP00000411010	Q5QJE6	0	UPI000006F063	0	0	0	0	0	0	chr1:g.93869213dup	0.7827	0.8585
chr1	94529669	rs148396441	GA	G	30	150	647	0.195	-	3_prime_UTR_variant	MODIFIER	F3	ENSG00000117525	Transcript	ENST00000334047.12	protein_coding	6/6	0	ENST00000334047.12:c.*790del	0	1801/2298	0	0	0	0	rs148396441	0	-1	0	deletion	HGNC	HGNC:3541	YES	1	P1	CCDS750.1	ENSP00000334145	P13726	0	UPI000002CD0D	0	0	0	0	0	0	chr1:g.94529679del	0.0415	0.0915
chr1	94980954	rs10718566	GT	G	86	152	1994	0.551	-	3_prime_UTR_variant	MODIFIER	ALG14	ENSG00000172339	Transcript	ENST00000370205.6	protein_coding	4/4	0	ENST00000370205.6:c.*2121del	0	2825/9375	0	0	0	0	rs10718566	0	-1	0	deletion	HGNC	HGNC:28287	YES	1	P1	CCDS752.1	ENSP00000359224	Q96F25	0	UPI0000071DA6	0	1	0	0	0	0	chr1:g.94980956del	0.7216	0.8464
chr1	95192789	rs67578551	AT	A	152	152	1216	1	-	3_prime_UTR_variant	MODIFIER	TMEM56	ENSG00000152078	Transcript	ENST00000370203.9	protein_coding	7/7	0	ENST00000370203.9:c.*927del	0	1988/6805	0	0	0	0	rs67578551	0	1	0	deletion	HGNC	HGNC:26477	YES	1	P1	CCDS753.1	ENSP00000359222	Q96MV1	0	UPI00000700A5	0	0	0	0	0	5	chr1:g.95192795del	0.9858	0.9486
chr1	95194468	rs58151655	AC	A	48	152	770	0.308	-	3_prime_UTR_variant	MODIFIER	TMEM56	ENSG00000152078	Transcript	ENST00000370203.9	protein_coding	7/7	0	ENST00000370203.9:c.*2601del	0	3667/6805	0	0	0	0	rs58151655	0	1	0	deletion	HGNC	HGNC:26477	YES	1	P1	CCDS753.1	ENSP00000359222	Q96MV1	0	UPI00000700A5	0	0	0	0	0	0	chr1:g.95194469del	0.3756	0.4887
chr1	100266263	rs57195277	C	CA	142	152	2315	0.936	A	5_prime_UTR_variant	MODIFIER	RTCA	ENSG00000137996	Transcript	ENST00000260563.4	protein_coding	1/12	0	ENST00000260563.4:c.-113_-112insA	0	15-16/1534	0	0	0	0	rs57195277	0	1	0	insertion	HGNC	HGNC:17981	YES	1	0	CCDS44178.1	ENSP00000260563	O00442	0	UPI000002B2DC	0	0	0	0	0	0	chr1:g.100266263_100266264insA	0.0008	0.0015
chr1	101996890	rs11276972	GTCAGT	G	45	152	1983	0.308	-	5_prime_UTR_variant	MODIFIER	OLFM3	ENSG00000118733	Transcript	ENST00000370103.8	protein_coding	1/6	0	ENST00000370103.8:c.-79_-75del	0	136-140/3255	0	0	0	0	rs67744758	0	-1	0	deletion	HGNC	HGNC:17990	0	1	P3	CCDS30781.1	ENSP00000359121	Q96PB7	0	UPI000002AF6A	0	0	0	0	0	0	chr1:g.101996892_101996896del	0.2748	0.236
chr1	107964919	0	GGCC	G	108	152	1667	0.718	-	5_prime_UTR_variant	MODIFIER	VAV3	ENSG00000134215	Transcript	ENST00000370056.9	protein_coding	1/27	0	ENST00000370056.9:c.-53_-51del	0	259-261/5025	0	0	0	0	rs71796067	0	-1	0	deletion	HGNC	HGNC:12659	YES	1	P1	CCDS785.1	ENSP00000359073	Q9UKW4	0	UPI0000138212	0	0	0	0	0	0	chr1:g.107964937_107964939del	0.6442	0.3578
chr1	108470907	rs201432351	C	CA	29	152	2115	0.199	A	3_prime_UTR_variant	MODIFIER	NBPF6	ENSG00000186086	Transcript	ENST00000495380.6	protein_coding	15/15	0	ENST00000495380.6:c.*270dup	0	2399-2400/2494	0	0	0	0	rs201432351	0	1	0	insertion	HGNC	HGNC:31988	YES	5	P2	CCDS44184.1	ENSP00000417277	Q5VWK0	0	UPI0000160A67	0	0	0	0	0	1	chr1:g.108470908dup	0.013	0.0008
chr1	108560122	0	A	AGGCGGCGGCGGC	13	150	1013	0.084	GGCGGCGGCGGC	5_prime_UTR_variant	MODIFIER	FAM102B	ENSG00000162636	Transcript	ENST00000370035.8	protein_coding	1/11	0	ENST00000370035.8:c.-296_-285dup	0	23-24/5584	0	0	0	0	rs1014212593	0	1	0	insertion	HGNC	HGNC:27637	YES	1	P2	CCDS30786.2	ENSP00000359052	Q5T8I3	0	UPI00001D7585	0	0	0	0	0	22	chr1:g.108560133_108560144dup	0	0
chr1	108560122	0	AGGCGGCGGC	A	12	150	1013	0.084	-	5_prime_UTR_variant	MODIFIER	FAM102B	ENSG00000162636	Transcript	ENST00000370035.8	protein_coding	1/11	0	ENST00000370035.8:c.-293_-285del	0	24-32/5584	0	0	0	0	rs569217271	0	1	0	deletion	HGNC	HGNC:27637	YES	1	P2	CCDS30786.2	ENSP00000359052	Q5T8I3	0	UPI00001D7585	0	0	0	0	0	13	chr1:g.108560136_108560144del	0.0226	0.0174
chr1	108638687	rs10640665	C	CAT	152	152	1523	1	AT	3_prime_UTR_variant	MODIFIER	FAM102B	ENSG00000162636	Transcript	ENST00000370035.8	protein_coding	11/11	0	ENST00000370035.8:c.*3538_*3539dup	0	4949-4950/5584	0	0	0	0	rs10640665	0	1	0	insertion	HGNC	HGNC:27637	YES	1	P2	CCDS30786.2	ENSP00000359052	Q5T8I3	0	UPI00001D7585	0	0	0	0	0	2	chr1:g.108638688_108638689dup	0.9872	0.9539
chr1	108816133	rs11453763	A	AT	47	152	1235	0.301	T	3_prime_UTR_variant	MODIFIER	AKNAD1	ENSG00000162641	Transcript	ENST00000370001.8	protein_coding	16/16	0	ENST00000370001.8:c.*37dup	0	2817-2818/3050	0	0	0	0	rs11453763&TMP_ESP_1_109358756_109358756	0	-1	0	insertion	HGNC	HGNC:28398	YES	1	P2	CCDS791.2	ENSP00000359018	Q5T1N1	0	UPI00004700A0	0	0	0	0	0	0	chr1:g.108816140dup	0.3295	0.2474
chr1	109089845	0	T	TTTG	76	152	2226	0.494	TTG	5_prime_UTR_variant	MODIFIER	TMEM167B	ENSG00000215717	Transcript	ENST00000338272.8	protein_coding	1/3	0	ENST00000338272.8:c.-1001_-999dup	0	43-44/3730	0	0	0	0	rs368965414	0	1	0	insertion	HGNC	HGNC:30187	YES	1	P1	CCDS30789.1	ENSP00000342148	Q9NRX6	A0A024R096	UPI000006CCF7	0	0	0	0	0	29	chr1:g.109089872_109089874dup	0	0
chr1	109089845	0	T	TTTGTTGTTGTTG	11	152	2226	0.071	TTGTTGTTGTTG	5_prime_UTR_variant	MODIFIER	TMEM167B	ENSG00000215717	Transcript	ENST00000338272.8	protein_coding	1/3	0	ENST00000338272.8:c.-1010_-999dup	0	43-44/3730	0	0	0	0	rs368965414	0	1	0	insertion	HGNC	HGNC:30187	YES	1	P1	CCDS30789.1	ENSP00000342148	Q9NRX6	A0A024R096	UPI000006CCF7	0	0	0	0	0	29	chr1:g.109089863_109089874dup	0	0
chr1	109275015	rs201329597	AC	A	28	152	1620	0.186	-	3_prime_UTR_variant	MODIFIER	CELSR2	ENSG00000143126	Transcript	ENST00000271332.4	protein_coding	34/34	0	ENST00000271332.4:c.*969del	0	10280/11015	0	0	0	0	rs201329597	0	1	0	deletion	HGNC	HGNC:3231	YES	1	P1	CCDS796.1	ENSP00000271332	Q9HCU4	0	UPI00000015B6	0	0	0	0	0	2	chr1:g.109275018del	0.004	0
chr1	109275536	rs3832016	C	CT	114	152	1666	0.756	T	3_prime_UTR_variant	MODIFIER	CELSR2	ENSG00000143126	Transcript	ENST00000271332.4	protein_coding	34/34	0	ENST00000271332.4:c.*1487_*1488insT	0	10800-10801/11015	0	0	0	0	rs3832016	0	1	0	insertion	HGNC	HGNC:3231	YES	1	P1	CCDS796.1	ENSP00000271332	Q9HCU4	0	UPI00000015B6	0	0	0	0	0	0	chr1:g.109275536_109275537insT	0.7641	0.5605
chr1	109313762	rs68028414	CAA	C	149	152	1876	0.981	-	3_prime_UTR_variant	MODIFIER	SORT1	ENSG00000134243	Transcript	ENST00000256637.8	protein_coding	20/20	0	ENST00000256637.8:c.*279_*280del	0	2801-2802/6990	0	0	0	0	rs68028414	0	-1	0	deletion	HGNC	HGNC:11186	YES	1	P1	CCDS798.1	ENSP00000256637	Q99523	0	UPI0000074182	0	1	0	0	0	0	chr1:g.109313767_109313768del	0.7442	0.5734
chr1	109593700	rs3833901	GAT	G	24	152	1586	0.167	-	3_prime_UTR_variant	MODIFIER	GNAI3	ENSG00000065135	Transcript	ENST00000369851.6	protein_coding	9/9	0	ENST00000369851.6:c.*1381_*1382del	0	2550-2551/27173	0	0	0	0	rs3833901	0	1	0	deletion	HGNC	HGNC:4387	YES	1	P1	CCDS802.1	ENSP00000358867	P08754	0	UPI000004D205	0	1	0	0	0	2	chr1:g.109593703_109593704del	0.223	0.1407
chr1	109603136	rs146671905	ACCTGGGGGGTCTTCTAACTACTGG	A	121	152	1191	0.782	-	3_prime_UTR_variant	MODIFIER	GNAI3	ENSG00000065135	Transcript	ENST00000369851.6	protein_coding	9/9	0	ENST00000369851.6:c.*10819_*10842del	0	11986-12009/27173	0	0	0	0	rs146671905	0	1	0	deletion	HGNC	HGNC:4387	YES	1	P1	CCDS802.1	ENSP00000358867	P08754	0	UPI000004D205	0	1	0	0	0	4	chr1:g.109603141_109603164del	0.3872	0.0552
chr1	109608140	rs11312348	TA	T	20	152	2308	0.128	-	3_prime_UTR_variant	MODIFIER	GNAI3	ENSG00000065135	Transcript	ENST00000369851.6	protein_coding	9/9	0	ENST00000369851.6:c.*15820del	0	16990/27173	0	0	0	0	rs11312348	0	1	0	deletion	HGNC	HGNC:4387	YES	1	P1	CCDS802.1	ENSP00000358867	P08754	0	UPI000004D205	0	1	0	0	0	1	chr1:g.109608142del	0.1272	0.084
chr1	109736431	rs5776997	GT	G	119	152	1210	0.776	-	3_prime_UTR_variant	MODIFIER	GSTM3	ENSG00000134202	Transcript	ENST00000256594.7	protein_coding	8/8	0	ENST00000256594.7:c.*639del	0	1546/4046	0	0	0	0	rs5776997	0	-1	0	deletion	HGNC	HGNC:4635	YES	1	P1	CCDS812.1	ENSP00000256594	P21266	Q6FGJ9	UPI000013CF17	0	0	0	0	0	0	chr1:g.109736438del	0.74	0.8487
chr1	109984830	rs11424431	G	GC	152	152	1884	1	C	5_prime_UTR_variant	MODIFIER	AHCYL1	ENSG00000168710	Transcript	ENST00000369799.10	protein_coding	1/17	0	ENST00000369799.10:c.-223_-222insC	0	66-67/3943	0	0	0	0	rs11424431	0	1	0	insertion	HGNC	HGNC:344	YES	1	P3	CCDS818.1	ENSP00000358814	O43865	A0A024R0A8	UPI00000022AC	0	0	0	0	0	0	chr1:g.109984830_109984831insC	0	1
chr1	110240031	rs5777006	GAGAA	G	38	152	2184	0.244	-	3_prime_UTR_variant	MODIFIER	KCNC4	ENSG00000116396	Transcript	ENST00000369787.7	protein_coding	4/4	0	ENST00000369787.7:c.*7727_*7730del	0	9658-9661/18750	0	0	0	0	rs5777006	0	1	0	deletion	HGNC	HGNC:6236	YES	1	0	CCDS821.1	ENSP00000358802	Q03721	0	UPI000013CAC8	0	0	0	0	0	4	chr1:g.110240036_110240039del	0	0
chr1	110242254	0	CG	C	135	152	2405	0.891	-	3_prime_UTR_variant	MODIFIER	KCNC4	ENSG00000116396	Transcript	ENST00000369787.7	protein_coding	4/4	0	ENST00000369787.7:c.*9953del	0	11881/18750	0	0	0	0	rs68140965	0	1	0	deletion	HGNC	HGNC:6236	YES	1	0	CCDS821.1	ENSP00000358802	Q03721	0	UPI000013CAC8	0	0	0	0	0	7	chr1:g.110242262del	0.6364	0.3654
chr1	110244388	rs3061988	T	TAAAA	152	152	976	1	AAAA	3_prime_UTR_variant	MODIFIER	KCNC4	ENSG00000116396	Transcript	ENST00000369787.7	protein_coding	4/4	0	ENST00000369787.7:c.*12082_*12083insAAAA	0	14014-14015/18750	0	0	0	0	rs3061988	0	1	0	insertion	HGNC	HGNC:6236	YES	1	0	CCDS821.1	ENSP00000358802	Q03721	0	UPI000013CAC8	0	0	0	0	0	3	chr1:g.110244391_110244392insAAAA	0	1
chr1	110602237	rs75305356	AT	A	56	152	1473	0.372	-	3_prime_UTR_variant	MODIFIER	KCNA2	ENSG00000177301	Transcript	ENST00000633222.1	protein_coding	3/3	0	ENST00000633222.1:c.*1045del	0	3219/11877	0	0	0	0	rs75305356	0	-1	0	deletion	HGNC	HGNC:6220	YES	5	P1	CCDS827.1	ENSP00000487785	P16389	0	UPI00001279A1	0	1	0	0	0	0	chr1:g.110602245del	0.1809	0.1089
chr1	110672468	rs3215042	T	TGG	65	152	1764	0.442	GG	3_prime_UTR_variant	MODIFIER	KCNA3	ENSG00000177272	Transcript	ENST00000369769.4	protein_coding	1/1	0	ENST00000369769.4:c.*612_*613dup	0	2472-2473/2476	0	0	0	0	rs3215042	0	-1	0	insertion	HGNC	HGNC:6221	YES	0	P1	CCDS828.2	ENSP00000358784	P22001	0	UPI000013FB79	0	0	0	0	0	0	chr1:g.110672470_110672471dup	0.3468	0.236
chr1	110899907	rs5777032	A	AAC	128	152	1463	0.846	AC	3_prime_UTR_variant	MODIFIER	CD53	ENSG00000143119	Transcript	ENST00000648608.1	protein_coding	9/9	0	ENST00000648608.1:c.*713_*714insCA	0	1554-1555/1569	0	0	0	0	rs5777032	0	1	0	insertion	HGNC	HGNC:1686	YES	0	P1	CCDS829.1	ENSP00000497382	P19397	0	UPI000000D991	0	0	0	0	0	1	chr1:g.110899908_110899909insCA	0.6689	0.4062
chr1	111290866	rs34698010	C	CCT	142	152	1725	0.923	CT	5_prime_UTR_variant	MODIFIER	CHIA	ENSG00000134216	Transcript	ENST00000369740.6	protein_coding	1/12	0	ENST00000369740.6:c.-151_-150dup	0	16-17/1696	0	0	0	0	rs34698010	0	1	0	insertion	HGNC	HGNC:17432	YES	1	P1	CCDS41368.1	ENSP00000358755	Q9BZP6	0	UPI00000727DC	0	0	0	0	0	3	chr1:g.111290868_111290869dup	0.47	0.2398
chr1	111310438	rs143789088	A	AGCCAATCTAG	8	152	2005	0.064	GCCAATCTAG	5_prime_UTR_variant	MODIFIER	CHIA	ENSG00000134216	Transcript	ENST00000369740.6	protein_coding	2/12	0	ENST00000369740.6:c.-28_-27insCAATCTAGGC	0	139-140/1696	0	0	0	0	rs143789088	0	1	0	insertion	HGNC	HGNC:17432	YES	1	P1	CCDS41368.1	ENSP00000358755	Q9BZP6	0	UPI00000727DC	0	0	0	0	0	2	chr1:g.111310440_111310441insCAATCTAGGC	0.1076	0.2095
chr1	111619884	0	A	AGGAGGAGGT	8	152	1081	0.051	GGAGGAGGT	5_prime_UTR_variant	MODIFIER	RAP1A	ENSG00000116473	Transcript	ENST00000369709.3	protein_coding	1/8	0	ENST00000369709.3:c.-51_-43dup	0	102-103/5024	0	0	0	0	rs201725303	0	1	0	insertion	HGNC	HGNC:9855	YES	1	P1	CCDS840.1	ENSP00000358723	P62834	A8KAH9	UPI0000001250	0	1	0	0	0	35	chr1:g.111619911_111619919dup	0	0
chr1	111723433	rs3839026	G	GC	79	152	2376	0.513	C	3_prime_UTR_variant	MODIFIER	INKA2	ENSG00000197852	Transcript	ENST00000357260.6	protein_coding	2/2	0	ENST00000357260.6:c.*3534dup	0	4581-4582/5951	0	0	0	0	rs3839026	0	-1	0	insertion	HGNC	HGNC:28045	YES	1	P3	CCDS841.1	ENSP00000349805	Q9NTI7	0	UPI0000072CD1	0	0	0	0	0	0	chr1:g.111723434dup	0.8263	0.8222
chr1	111724565	0	G	GCA	13	152	1869	0.083	CA	3_prime_UTR_variant	MODIFIER	INKA2	ENSG00000197852	Transcript	ENST00000357260.6	protein_coding	2/2	0	ENST00000357260.6:c.*2401_*2402dup	0	3449-3450/5951	0	0	0	0	rs372173464	0	-1	0	insertion	HGNC	HGNC:28045	YES	1	P3	CCDS841.1	ENSP00000349805	Q9NTI7	0	UPI0000072CD1	0	0	0	0	0	0	chr1:g.111724599_111724600dup	0	0
chr1	111724565	0	GCA	G	72	152	1869	0.481	-	3_prime_UTR_variant	MODIFIER	INKA2	ENSG00000197852	Transcript	ENST00000357260.6	protein_coding	2/2	0	ENST00000357260.6:c.*2401_*2402del	0	3448-3449/5951	0	0	0	0	rs528194033	0	-1	0	deletion	HGNC	HGNC:28045	YES	1	P3	CCDS841.1	ENSP00000349805	Q9NTI7	0	UPI0000072CD1	0	0	0	0	0	0	chr1:g.111724599_111724600del	0.3986	0.4887
chr1	111724565	0	GCACA	G	22	152	1869	0.147	-	3_prime_UTR_variant	MODIFIER	INKA2	ENSG00000197852	Transcript	ENST00000357260.6	protein_coding	2/2	0	ENST00000357260.6:c.*2399_*2402del	0	3446-3449/5951	0	0	0	0	rs1338536539	0	-1	0	deletion	HGNC	HGNC:28045	YES	1	P3	CCDS841.1	ENSP00000349805	Q9NTI7	0	UPI0000072CD1	0	0	0	0	0	0	chr1:g.111724597_111724600del	0	0
chr1	111767585	rs10563757	TCTTA	T	15	152	1400	0.096	-	3_prime_UTR_variant	MODIFIER	DDX20	ENSG00000064703	Transcript	ENST00000369702.5	protein_coding	11/11	0	ENST00000369702.5:c.*690_*693del	0	3186-3189/3600	0	0	0	0	rs10563757	0	1	0	deletion	HGNC	HGNC:2743	YES	1	P1	CCDS842.1	ENSP00000358716	Q9UHI6	0	UPI0000129080	0	0	0	0	0	3	chr1:g.111767589_111767592del	0.0527	0.0817
chr1	112458324	rs10605173	GGTCA	G	151	152	1244	0.994	-	3_prime_UTR_variant	MODIFIER	CTTNBP2NL	ENSG00000143079	Transcript	ENST00000271277.11	protein_coding	6/6	0	ENST00000271277.11:c.*918_*921del	0	3025-3028/5864	0	0	0	0	rs71692585	0	1	0	deletion	HGNC	HGNC:25330	YES	1	P1	CCDS845.1	ENSP00000271277	Q9P2B4	A0A024R0C7	UPI000006ED23	0	0	0	0	0	5	chr1:g.112458330_112458333del	0.9004	0.8185
chr1	112459505	rs5777121	TA	T	72	152	1466	0.474	-	3_prime_UTR_variant	MODIFIER	CTTNBP2NL	ENSG00000143079	Transcript	ENST00000271277.11	protein_coding	6/6	0	ENST00000271277.11:c.*2096del	0	4206/5864	0	0	0	0	rs5777121	0	1	0	deletion	HGNC	HGNC:25330	YES	1	P1	CCDS845.1	ENSP00000271277	Q9P2B4	A0A024R0C7	UPI000006ED23	0	0	0	0	0	2	chr1:g.112459508del	0.4501	0.0492
chr1	112525650	rs199905790	CTATGAG	C	63	152	1782	0.423	-	3_prime_UTR_variant	MODIFIER	WNT2B	ENSG00000134245	Transcript	ENST00000369684.5	protein_coding	5/5	0	ENST00000369684.5:c.*5145_*5150del	0	6616-6621/11130	0	0	0	0	rs199905790	0	1	0	deletion	HGNC	HGNC:12781	YES	1	P1	CCDS847.1	ENSP00000358698	Q93097	0	UPI0000138F23	0	1	0	0	0	3	chr1:g.112525654_112525659del	0.0232	0.0008
chr1	112529152	rs34136813	CTGAG	C	77	152	2331	0.5	-	3_prime_UTR_variant	MODIFIER	WNT2B	ENSG00000134245	Transcript	ENST00000369684.5	protein_coding	5/5	0	ENST00000369684.5:c.*8646_*8649del	0	10118-10121/11130	0	0	0	0	rs34136813	0	1	0	deletion	HGNC	HGNC:12781	YES	1	P1	CCDS847.1	ENSP00000358698	Q93097	0	UPI0000138F23	0	1	0	0	0	2	chr1:g.112529155_112529158del	0.227	0.0628
chr1	113125455	rs35747502	T	TCTCC	28	152	1211	0.179	CTCC	3_prime_UTR_variant	MODIFIER	LRIG2	ENSG00000198799	Transcript	ENST00000361127.6	protein_coding	18/18	0	ENST00000361127.6:c.*1359_*1362dup	0	4761-4762/11566	0	0	0	0	rs552112086	0	1	0	insertion	HGNC	HGNC:20889	YES	1	P1	CCDS30808.1	ENSP00000355396	O94898	0	UPI000006F613	0	1	0	0	0	8	chr1:g.113125460_113125463dup	0.2097	0.4584
chr1	113127940	rs10627225	T	TAAAG	152	152	1315	1	AAAG	3_prime_UTR_variant	MODIFIER	LRIG2	ENSG00000198799	Transcript	ENST00000361127.6	protein_coding	18/18	0	ENST00000361127.6:c.*3841_*3842insAGAA	0	7246-7247/11566	0	0	0	0	rs10627225	0	1	0	insertion	HGNC	HGNC:20889	YES	1	P1	CCDS30808.1	ENSP00000355396	O94898	0	UPI000006F613	0	1	0	0	0	2	chr1:g.113127942_113127943insAGAA	0	0
chr1	113128178	rs147639652	TGG	T	28	152	1720	0.179	-	3_prime_UTR_variant	MODIFIER	LRIG2	ENSG00000198799	Transcript	ENST00000361127.6	protein_coding	18/18	0	ENST00000361127.6:c.*4079_*4080del	0	7485-7486/11566	0	0	0	0	rs147639652	0	1	0	deletion	HGNC	HGNC:20889	YES	1	P1	CCDS30808.1	ENSP00000355396	O94898	0	UPI000006F613	0	1	0	0	0	1	chr1:g.113128180_113128181del	0.0843	0.062
chr1	113129531	0	AAC	A	35	152	1652	0.224	-	3_prime_UTR_variant	MODIFIER	LRIG2	ENSG00000198799	Transcript	ENST00000361127.6	protein_coding	18/18	0	ENST00000361127.6:c.*5449_*5450del	0	8838-8839/11566	0	0	0	0	rs35009982	0	1	0	deletion	HGNC	HGNC:20889	YES	1	P1	CCDS30808.1	ENSP00000355396	O94898	0	UPI000006F613	0	1	0	0	0	18	chr1:g.113129550_113129551del	0.1464	0.1611
chr1	113130965	rs11446387	T	TC	152	152	1425	1	C	3_prime_UTR_variant	MODIFIER	LRIG2	ENSG00000198799	Transcript	ENST00000361127.6	protein_coding	18/18	0	ENST00000361127.6:c.*6864_*6865insC	0	10271-10272/11566	0	0	0	0	rs11446387	0	1	0	insertion	HGNC	HGNC:20889	YES	1	P1	CCDS30808.1	ENSP00000355396	O94898	0	UPI000006F613	0	1	0	0	0	0	chr1:g.113130965_113130966insC	0	0.9448
chr1	113131802	0	TTGTG	T	21	152	1652	0.135	-	3_prime_UTR_variant	MODIFIER	LRIG2	ENSG00000198799	Transcript	ENST00000361127.6	protein_coding	18/18	0	ENST00000361127.6:c.*7740_*7743del	0	11109-11112/11566	0	0	0	0	rs1354108745	0	1	0	deletion	HGNC	HGNC:20889	YES	1	P1	CCDS30808.1	ENSP00000355396	O94898	0	UPI000006F613	0	1	0	0	0	38	chr1:g.113131841_113131844del	0	0
chr1	113131802	0	TTGTGTGTG	T	32	152	1652	0.218	-	3_prime_UTR_variant	MODIFIER	LRIG2	ENSG00000198799	Transcript	ENST00000361127.6	protein_coding	18/18	0	ENST00000361127.6:c.*7736_*7743del	0	11109-11116/11566	0	0	0	0	rs71809486	0	1	0	deletion	HGNC	HGNC:20889	YES	1	P1	CCDS30808.1	ENSP00000355396	O94898	0	UPI000006F613	0	1	0	0	0	34	chr1:g.113131837_113131844del	0	0
chr1	113131802	0	TTGTGTGTGTGTG	T	89	152	1652	0.583	-	3_prime_UTR_variant	MODIFIER	LRIG2	ENSG00000198799	Transcript	ENST00000361127.6	protein_coding	18/18	0	ENST00000361127.6:c.*7732_*7743del	0	11109-11120/11566	0	0	0	0	rs113868220	0	1	0	deletion	HGNC	HGNC:20889	YES	1	P1	CCDS30808.1	ENSP00000355396	O94898	0	UPI000006F613	0	1	0	0	0	30	chr1:g.113131833_113131844del	0	0
chr1	113697697	rs3835263	T	TA	40	152	1646	0.276	A	3_prime_UTR_variant	MODIFIER	PHTF1	ENSG00000116793	Transcript	ENST00000369604.6	protein_coding	19/19	0	ENST00000369604.6:c.*7dup	0	2790-2791/3657	0	0	0	0	rs3835263	0	-1	0	insertion	HGNC	HGNC:8939	YES	5	P2	CCDS861.1	ENSP00000358617	Q9UMS5	0	UPI000013C9D0	0	0	0	0	0	0	chr1:g.113697698dup	0.6781	0.854
chr1	113763746	rs56960726	TA	T	110	152	1070	0.712	-	3_prime_UTR_variant	MODIFIER	RSBN1	ENSG00000081019	Transcript	ENST00000261441.9	protein_coding	7/7	0	ENST00000261441.9:c.*2233del	0	4706/6621	0	0	0	0	rs56960726	0	-1	0	deletion	HGNC	HGNC:25642	YES	2	P1	CCDS862.1	ENSP00000261441	Q5VWQ0	0	UPI00002263B4	0	0	0	0	0	0	chr1:g.113763750del	0.3223	0.1694
chr1	113764867	rs76183893	TGAAAA	T	9	152	1130	0.058	-	3_prime_UTR_variant	MODIFIER	RSBN1	ENSG00000081019	Transcript	ENST00000261441.9	protein_coding	7/7	0	ENST00000261441.9:c.*1108_*1112del	0	3581-3585/6621	0	0	0	0	rs76183893	0	-1	0	deletion	HGNC	HGNC:25642	YES	2	P1	CCDS862.1	ENSP00000261441	Q5VWQ0	0	UPI00002263B4	0	0	0	0	0	0	chr1:g.113764873_113764877del	0.117	0.0461
chr1	113880215	0	T	TTTTG	28	152	1814	0.199	TTTG	3_prime_UTR_variant	MODIFIER	BCL2L15	ENSG00000188761	Transcript	ENST00000393316.8	protein_coding	4/4	0	ENST00000393316.8:c.*904_*907dup	0	1605-1606/5005	0	0	0	0	rs112959519	0	-1	0	insertion	HGNC	HGNC:33624	YES	1	P1	CCDS30809.1	ENSP00000376992	Q5TBC7	Q53EI7	UPI00001B64D8	0	0	0	0	0	0	chr1:g.113880231_113880234dup	0.1979	0.0151
chr1	113913767	rs140185170	TC	T	11	150	704	0.071	-	3_prime_UTR_variant	MODIFIER	DCLRE1B	ENSG00000118655	Transcript	ENST00000369563.3	protein_coding	4/4	0	ENST00000369563.3:c.*1577del	0	3622/3940	0	0	0	0	rs140185170	0	1	0	deletion	HGNC	HGNC:17641	YES	1	P1	CCDS866.1	ENSP00000358576	Q9H816	0	UPI000006FBBC	0	0	0	0	0	0	chr1:g.113913768del	0.1675	0.0991
chr1	115692561	rs3841008	GA	G	32	152	2538	0.212	-	3_prime_UTR_variant	MODIFIER	VANGL1	ENSG00000173218	Transcript	ENST00000355485.7	protein_coding	8/8	0	ENST00000355485.7:c.*1183del	0	3012/8671	0	0	0	0	rs3841008	0	1	0	deletion	HGNC	HGNC:15512	YES	1	P3	CCDS883.1	ENSP00000347672	Q8TAA9	A0A024R0E3	UPI0000070B72	0	1	0	0	0	0	chr1:g.115692562del	0.2704	0.2708
chr1	115700116	rs56839330	CAT	C	31	152	1224	0.205	-	3_prime_UTR_variant	MODIFIER	CASQ2	ENSG00000118729	Transcript	ENST00000261448.5	protein_coding	11/11	0	ENST00000261448.5:c.*1123_*1124del	0	2563-2564/2674	0	0	0	0	rs56839330	0	-1	0	deletion	HGNC	HGNC:1513	YES	1	P1	CCDS884.1	ENSP00000261448	O14958	0	UPI0000126F16	0	1	0	0	0	0	chr1:g.115700117_115700118del	0.2526	0.2073
chr1	115700223	0	AT	A	41	150	851	0.279	-	3_prime_UTR_variant	MODIFIER	CASQ2	ENSG00000118729	Transcript	ENST00000261448.5	protein_coding	11/11	0	ENST00000261448.5:c.*1017del	0	2457/2674	0	0	0	0	rs11347859	0	-1	0	deletion	HGNC	HGNC:1513	YES	1	P1	CCDS884.1	ENSP00000261448	O14958	0	UPI0000126F16	0	1	0	0	0	0	chr1:g.115700236del	0.3974	0.3616
chr1	115768745	0	G	GCACACA	19	152	2047	0.122	CACACA	5_prime_UTR_variant	MODIFIER	CASQ2	ENSG00000118729	Transcript	ENST00000261448.5	protein_coding	1/11	0	ENST00000261448.5:c.-210_-205dup	0	36-37/2674	0	0	0	0	rs146969305	0	-1	0	insertion	HGNC	HGNC:1513	YES	1	P1	CCDS884.1	ENSP00000261448	O14958	0	UPI0000126F16	0	1	0	0	0	0	chr1:g.115768757_115768762dup	0	0
chr1	115768745	0	G	GCACACACA	47	152	2047	0.308	CACACACA	5_prime_UTR_variant	MODIFIER	CASQ2	ENSG00000118729	Transcript	ENST00000261448.5	protein_coding	1/11	0	ENST00000261448.5:c.-212_-205dup	0	36-37/2674	0	0	0	0	rs146969305	0	-1	0	insertion	HGNC	HGNC:1513	YES	1	P1	CCDS884.1	ENSP00000261448	O14958	0	UPI0000126F16	0	1	0	0	0	0	chr1:g.115768755_115768762dup	0	0
chr1	116067978	0	G	GA	50	150	1077	0.325	A	3_prime_UTR_variant	MODIFIER	SLC22A15	ENSG00000163393	Transcript	ENST00000369503.9	protein_coding	12/12	0	ENST00000369503.9:c.*878dup	0	2629-2630/4705	0	0	0	0	rs3833540	0	1	0	insertion	HGNC	HGNC:20301	YES	1	P1	CCDS44198.1	ENSP00000358515	Q8IZD6	0	UPI000007412F	0	0	0	0	0	8	chr1:g.116067986dup	0.3385	0.025
chr1	116134101	rs138078627	AG	A	36	152	2238	0.25	-	3_prime_UTR_variant	MODIFIER	MAB21L3	ENSG00000173212	Transcript	ENST00000369500.3	protein_coding	7/7	0	ENST00000369500.3:c.*737del	0	2091/3229	0	0	0	0	rs138078627	0	1	0	deletion	HGNC	HGNC:26787	YES	2	P1	CCDS886.1	ENSP00000358512	Q8N8X9	0	UPI000013EFA5	0	0	0	0	0	0	chr1:g.116134102del	0.0944	0.1067
chr1	116374023	rs11289194	CT	C	130	152	1662	0.859	-	5_prime_UTR_variant	MODIFIER	ATP1A1	ENSG00000163399	Transcript	ENST00000537345.5	protein_coding	1/23	0	ENST00000537345.5:c.-206del	0	158/3763	0	0	0	0	rs11289194	0	1	0	deletion	HGNC	HGNC:799	YES	2	A1	CCDS53351.1	ENSP00000445306	P05023	0	UPI0001A471A4	0	1	0	0	0	0	chr1:g.116374024del	0.9525	0.997
chr1	116987237	rs3841437	A	AT	131	152	1519	0.853	T	3_prime_UTR_variant	MODIFIER	PTGFRN	ENSG00000134247	Transcript	ENST00000393203.3	protein_coding	9/9	0	ENST00000393203.3:c.*278dup	0	3198-3199/6314	0	0	0	0	rs530315410	0	1	0	insertion	HGNC	HGNC:9601	YES	1	P1	CCDS890.1	ENSP00000376899	Q9P2B2	0	UPI000012ABC4	0	0	0	0	0	8	chr1:g.116987245dup	0.2103	0.0136
chr1	117102315	rs60599950	TCCCTGCAGCCA	T	54	152	2289	0.346	-	3_prime_UTR_variant	MODIFIER	TTF2	ENSG00000116830	Transcript	ENST00000369466.9	protein_coding	23/23	0	ENST00000369466.9:c.*803_*813del	0	4302-4312/9439	0	0	0	0	rs60599950	0	1	0	deletion	HGNC	HGNC:12398	YES	1	P1	CCDS892.1	ENSP00000358478	Q9UNY4	A0A024R0F1	UPI000013CCE7	0	0	0	0	0	11	chr1:g.117102327_117102337del	0.273	0.2511
chr1	117112155	rs3841707	ATAAC	A	52	152	1531	0.333	-	3_prime_UTR_variant	MODIFIER	TRIM45	ENSG00000134253	Transcript	ENST00000256649.9	protein_coding	6/6	0	ENST00000256649.9:c.*146_*149del	0	2437-2440/3536	0	0	0	0	rs3841707	0	-1	0	deletion	HGNC	HGNC:19018	YES	1	P1	CCDS893.1	ENSP00000256649	Q9H8W5	0	UPI000013CF1E	0	0	0	0	0	0	chr1:g.117112160_117112163del	0.232	0.2383
chr1	117626182	rs57603364	T	TC	16	152	2233	0.109	C	3_prime_UTR_variant	MODIFIER	TENT5C	ENSG00000183508	Transcript	ENST00000369448.4	protein_coding	2/2	0	ENST00000369448.4:c.*2139dup	0	3447-3448/5654	0	0	0	0	rs57603364	0	1	0	insertion	HGNC	HGNC:24712	YES	1	P1	CCDS896.1	ENSP00000358458	Q5VWP2	0	UPI0000070C6C	0	1	0	0	0	1	chr1:g.117626183dup	0.2488	0.3442
chr1	117627844	0	CTG	C	21	152	1512	0.141	-	3_prime_UTR_variant	MODIFIER	TENT5C	ENSG00000183508	Transcript	ENST00000369448.4	protein_coding	2/2	0	ENST00000369448.4:c.*3819_*3820del	0	5110-5111/5654	0	0	0	0	rs71766466	0	1	0	deletion	HGNC	HGNC:24712	YES	1	P1	CCDS896.1	ENSP00000358458	Q5VWP2	0	UPI0000070C6C	0	1	0	0	0	18	chr1:g.117627863_117627864del	0.2436	0.2345
chr1	117628378	rs34914954	CATTT	C	16	152	1388	0.109	-	3_prime_UTR_variant	MODIFIER	TENT5C	ENSG00000183508	Transcript	ENST00000369448.4	protein_coding	2/2	0	ENST00000369448.4:c.*4337_*4340del	0	5644-5647/5654	0	0	0	0	rs34914954	0	1	0	deletion	HGNC	HGNC:24712	YES	1	P1	CCDS896.1	ENSP00000358458	Q5VWP2	0	UPI0000070C6C	0	1	0	0	0	2	chr1:g.117628381_117628384del	0.2121	0.2095
chr1	118988148	0	CCT	C	86	152	1372	0.551	-	5_prime_UTR_variant	MODIFIER	TBX15	ENSG00000092607	Transcript	ENST00000369429.5	protein_coding	1/8	0	ENST00000369429.5:c.-355_-354del	0	194-195/4042	0	0	0	0	rs5777378	0	-1	0	deletion	HGNC	HGNC:11594	YES	5	A1	CCDS81360.1	ENSP00000358437	Q96SF7	0	UPI0000470B9B	0	1	0	0	0	0	chr1:g.118988170_118988171del	0.7326	0.6725
chr1	119620013	rs3835255	GAAAC	G	102	152	1680	0.673	-	3_prime_UTR_variant	MODIFIER	ZNF697	ENSG00000143067	Transcript	ENST00000421812.3	protein_coding	3/3	0	ENST00000421812.3:c.*2688_*2691del	0	4939-4942/5579	0	0	0	0	rs3835255	0	-1	0	deletion	HGNC	HGNC:32034	YES	3	P1	CCDS44202.1	ENSP00000396857	Q5TEC3	0	UPI0000DD78D7	0	0	0	0	0	0	chr1:g.119620020_119620023del	0.7149	0.8427
chr1	119620883	0	CT	C	102	152	1721	0.673	-	3_prime_UTR_variant	MODIFIER	ZNF697	ENSG00000143067	Transcript	ENST00000421812.3	protein_coding	3/3	0	ENST00000421812.3:c.*1821del	0	4072/5579	0	0	0	0	rs34141517	0	-1	0	deletion	HGNC	HGNC:32034	YES	3	P1	CCDS44202.1	ENSP00000396857	Q5TEC3	0	UPI0000DD78D7	0	0	0	0	0	0	chr1:g.119620890del	0.7153	0.8472
chr1	119621922	rs3833537	T	TG	101	152	1189	0.667	G	3_prime_UTR_variant	MODIFIER	ZNF697	ENSG00000143067	Transcript	ENST00000421812.3	protein_coding	3/3	0	ENST00000421812.3:c.*782dup	0	3033-3034/5579	0	0	0	0	rs3833537	0	-1	0	insertion	HGNC	HGNC:32034	YES	3	P1	CCDS44202.1	ENSP00000396857	Q5TEC3	0	UPI0000DD78D7	0	0	0	0	0	0	chr1:g.119621925dup	0.7169	0.8472
chr1	119622407	rs35804859	T	TTCCTCAAGG	102	152	2014	0.673	TCCTCAAGG	3_prime_UTR_variant	MODIFIER	ZNF697	ENSG00000143067	Transcript	ENST00000421812.3	protein_coding	3/3	0	ENST00000421812.3:c.*297_*298insCCTTGAGGA	0	2548-2549/5579	0	0	0	0	rs113983233	0	-1	0	insertion	HGNC	HGNC:32034	YES	3	P1	CCDS44202.1	ENSP00000396857	Q5TEC3	0	UPI0000DD78D7	0	0	0	0	0	0	chr1:g.119622414_119622415insGGTCCTCAA	0.7117	0.8381
chr1	119648202	0	T	TTGGC	43	152	2252	0.288	TGGC	5_prime_UTR_variant	MODIFIER	ZNF697	ENSG00000143067	Transcript	ENST00000421812.3	protein_coding	1/3	0	ENST00000421812.3:c.-553_-550dup	0	64-65/5579	0	0	0	0	rs587734493	0	-1	0	insertion	HGNC	HGNC:32034	YES	3	P1	CCDS44202.1	ENSP00000396857	Q5TEC3	0	UPI0000DD78D7	0	0	0	0	0	0	chr1:g.119648232_119648235dup	0.402	0.3805
chr1	119648202	0	T	TTGGCTGGC	27	152	2252	0.179	TGGCTGGC	5_prime_UTR_variant	MODIFIER	ZNF697	ENSG00000143067	Transcript	ENST00000421812.3	protein_coding	1/3	0	ENST00000421812.3:c.-557_-550dup	0	64-65/5579	0	0	0	0	rs587734493	0	-1	0	insertion	HGNC	HGNC:32034	YES	3	P1	CCDS44202.1	ENSP00000396857	Q5TEC3	0	UPI0000DD78D7	0	0	0	0	0	0	chr1:g.119648228_119648235dup	0	0
chr1	119648202	0	TTGGC	T	21	152	2252	0.135	-	5_prime_UTR_variant	MODIFIER	ZNF697	ENSG00000143067	Transcript	ENST00000421812.3	protein_coding	1/3	0	ENST00000421812.3:c.-553_-550del	0	61-64/5579	0	0	0	0	rs750413447	0	-1	0	deletion	HGNC	HGNC:32034	YES	3	P1	CCDS44202.1	ENSP00000396857	Q5TEC3	0	UPI0000DD78D7	0	0	0	0	0	0	chr1:g.119648232_119648235del	0	0
chr1	119794579	rs80287294	CG	C	22	152	2546	0.141	-	3_prime_UTR_variant	MODIFIER	REG4	ENSG00000134193	Transcript	ENST00000354219.5	protein_coding	7/7	0	ENST00000354219.5:c.*38del	0	955/1517	0	0	0	0	rs80287294	0	-1	0	deletion	HGNC	HGNC:22977	YES	1	P1	CCDS906.1	ENSP00000346158	Q9BYZ8	A0A024R0M1	UPI000003EE44	0	0	0	0	0	0	chr1:g.119794583del	0.0413	0.0257
chr1	119811433	rs3216034	GGCCCCT	G	51	152	1842	0.333	-	5_prime_UTR_variant	MODIFIER	REG4	ENSG00000134193	Transcript	ENST00000354219.5	protein_coding	1/7	0	ENST00000354219.5:c.-299_-294del	0	142-147/1517	0	0	0	0	rs3216034	0	-1	0	deletion	HGNC	HGNC:22977	YES	1	P1	CCDS906.1	ENSP00000346158	Q9BYZ8	A0A024R0M1	UPI000003EE44	0	0	0	0	0	0	chr1:g.119811437_119811442del	0.244	0.3608
chr1	119913769	rs3839009	T	TCTA	21	152	2033	0.135	CTA	3_prime_UTR_variant	MODIFIER	NOTCH2	ENSG00000134250	Transcript	ENST00000256646.7	protein_coding	34/34	0	ENST00000256646.7:c.*1534_*1536dup	0	9208-9209/11425	0	0	0	0	rs5777419	0	-1	0	insertion	HGNC	HGNC:7882	YES	1	P1	CCDS908.1	ENSP00000256646	Q04721	0	UPI000013CF1D	0	1	0	0	0	0	chr1:g.119913771_119913773dup	0.0773	0.1127
chr1	145842793	0	T	TGATAGATAGATAGATA	8	150	1249	0.052	GATAGATAGATAGATA	3_prime_UTR_variant	MODIFIER	POLR3C	ENSG00000186141	Transcript	ENST00000334163.4	protein_coding	15/15	0	ENST00000334163.4:c.*382_*397dup	0	2168-2169/3777	0	0	0	0	rs1201196967	0	1	0	insertion	HGNC	HGNC:30076	YES	1	P1	CCDS72864.1	ENSP00000334564	Q9BUI4	A0A024R4C1	UPI0000071E0F	0	0	0	0	0	24	chr1:g.145842802_145842817dup	0	0
chr1	145843214	rs10590228	ATG	A	43	152	1633	0.288	-	3_prime_UTR_variant	MODIFIER	POLR3C	ENSG00000186141	Transcript	ENST00000334163.4	protein_coding	15/15	0	ENST00000334163.4:c.*796_*797del	0	2590-2591/3777	0	0	0	0	rs10590228	0	1	0	deletion	HGNC	HGNC:30076	YES	1	P1	CCDS72864.1	ENSP00000334564	Q9BUI4	A0A024R4C1	UPI0000071E0F	0	0	0	0	0	1	chr1:g.145843216_145843217del	0	0
chr1	145843375	rs10564953	A	ATGT	43	152	1589	0.288	TGT	3_prime_UTR_variant	MODIFIER	POLR3C	ENSG00000186141	Transcript	ENST00000334163.4	protein_coding	15/15	0	ENST00000334163.4:c.*957_*959dup	0	2750-2751/3777	0	0	0	0	rs1476862819	0	1	0	insertion	HGNC	HGNC:30076	YES	1	P1	CCDS72864.1	ENSP00000334564	Q9BUI4	A0A024R4C1	UPI0000071E0F	0	0	0	0	0	4	chr1:g.145843377_145843379dup	0	0
chr1	145848719	rs3832004	AG	A	91	152	1752	0.59	-	3_prime_UTR_variant	MODIFIER	PIAS3	ENSG00000131788	Transcript	ENST00000393045.7	protein_coding	14/14	0	ENST00000393045.7:c.*726del	0	2704/2902	0	0	0	0	rs1317129627	0	-1	0	deletion	HGNC	HGNC:16861	YES	1	P1	CCDS72866.1	ENSP00000376765	Q9Y6X2	0	UPI0000150636	0	0	0	0	0	0	chr1:g.145848725del	0	0
chr1	145934171	rs1453355660	TTA	T	52	152	1134	0.34	-	3_prime_UTR_variant	MODIFIER	LIX1L	ENSG00000271601	Transcript	ENST00000604000.4	protein_coding	6/6	0	ENST00000604000.4:c.*2137_*2138del	0	3241-3242/3991	0	0	0	0	rs1453355660	0	-1	0	deletion	HGNC	HGNC:28715	YES	1	P1	CCDS72873.1	ENSP00000474487	Q8IVB5	0	UPI0000074663	0	0	0	0	0	0	chr1:g.145934172_145934173del	0	0
chr1	145993227	rs3832003	C	CT	56	152	1961	0.365	T	3_prime_UTR_variant	MODIFIER	TXNIP	ENSG00000265972	Transcript	ENST00000582401.5	protein_coding	8/8	0	ENST00000582401.5:c.*623dup	0	2133-2134/2926	0	0	0	0	rs1173796060	0	-1	0	insertion	HGNC	HGNC:16952	YES	1	P1	CCDS72876.1	ENSP00000462521	Q9H3M7	A0A024R4B7	UPI0000072AFB	0	0	0	0	0	0	chr1:g.145993228dup	0	0
chr1	146065774	rs1357639711	G	GC	9	152	1155	0.064	C	3_prime_UTR_variant	MODIFIER	NBPF10	ENSG00000271425	Transcript	ENST00000583866.8	protein_coding	90/90	0	ENST00000583866.8:c.*543dup	0	11966-11967/13042	0	0	0	0	rs1357639711	0	-1	0	insertion	HGNC	HGNC:31992	YES	5	P1	CCDS76206.1	ENSP00000463957	0	A0A075B762	UPI00051EF319	0	0	0	0	0	0	chr1:g.146065775dup	0	0
chr1	146995475	rs200505931	AAAGAT	A	29	152	1522	0.212	-	3_prime_UTR_variant	MODIFIER	NBPF12	ENSG00000268043	Transcript	ENST00000617931.4	protein_coding	36/36	0	ENST00000617931.4:c.*903_*907del	0	6335-6339/7061	0	0	0	0	rs1472446049	0	1	0	deletion	HGNC	HGNC:24297	YES	5	P2	CCDS72881.1	ENSP00000478609	Q5TAG4	0	UPI00032968BC	0	0	0	0	0	2	chr1:g.146995478_146995482del	0	0
chr1	147157821	0	GC	G	118	152	2039	0.782	-	3_prime_UTR_variant	MODIFIER	PRKAB2	ENSG00000131791	Transcript	ENST00000254101.4	protein_coding	8/8	0	ENST00000254101.4:c.*1743del	0	2627/5343	0	0	0	0	rs3214715	0	-1	0	deletion	HGNC	HGNC:9379	YES	1	P1	CCDS925.1	ENSP00000254101	O43741	0	UPI00001250AF	0	0	0	0	0	0	chr1:g.147157823del	0.6006	0.6369
chr1	147186462	0	G	GA	31	152	1124	0.218	A	3_prime_UTR_variant	MODIFIER	FMO5	ENSG00000131781	Transcript	ENST00000254090.9	protein_coding	9/9	0	ENST00000254090.9:c.*437dup	0	2129-2130/2331	0	0	0	0	rs11387382	0	-1	0	insertion	HGNC	HGNC:3773	YES	1	P1	CCDS926.1	ENSP00000254090	P49326	A0A024QYY6	UPI000013CE15	0	0	0	0	0	0	chr1:g.147186470dup	0.1548	0.0083
chr1	147642485	rs1339886744	T	TA	112	152	1126	0.737	A	3_prime_UTR_variant	MODIFIER	ACP6	ENSG00000162836	Transcript	ENST00000583509.7	protein_coding	10/10	0	ENST00000583509.7:c.*4937dup	0	6700-6701/6956	0	0	0	0	rs1339886744	0	-1	0	insertion	HGNC	HGNC:29609	YES	1	P1	CCDS928.1	ENSP00000463574	Q9NPH0	0	UPI000003F07E	0	0	0	0	0	0	chr1:g.147642488dup	0	0
chr1	147757495	rs11267274	GGGGCATTTGCCAGAGGTACATACCA	G	113	152	2357	0.744	-	3_prime_UTR_variant	MODIFIER	GJA5	ENSG00000265107	Transcript	ENST00000621517.1	protein_coding	2/2	0	ENST00000621517.1:c.*642_*666del	0	1863-1887/3183	0	0	0	0	rs1429354989	0	-1	0	deletion	HGNC	HGNC:4279	YES	2	P1	CCDS929.1	ENSP00000484552	P36382	X5D2H9	UPI000013D8D2	0	1	0	0	0	0	chr1:g.147757521_147757545del	0	0
chr1	148531983	rs1257218559	AG	A	36	152	1540	0.237	-	3_prime_UTR_variant	MODIFIER	NBPF14	ENSG00000270629	Transcript	ENST00000619423.4	protein_coding	71/71	0	ENST00000619423.4:c.*1021del	0	10180/10779	0	0	0	0	rs1257218559	0	-1	0	deletion	HGNC	HGNC:25232	YES	5	P5	0	ENSP00000479693	0	A0A087WVU4	UPI000387D10E	0	0	0	0	0	0	chr1:g.148531984del	0	0
chr1	150220262	rs1448321110	TA	T	152	152	569	1	-	3_prime_UTR_variant	MODIFIER	ANP32E	ENSG00000143401	Transcript	ENST00000583931.6	protein_coding	7/7	0	ENST00000583931.6:c.*428del	0	1561/3407	0	0	0	0	rs1448321110	0	-1	0	deletion	HGNC	HGNC:16673	YES	1	P1	CCDS946.1	ENSP00000463154	Q9BTT0	0	UPI0000071679	0	0	0	0	0	0	chr1:g.150220263del	0	0
chr1	150308677	rs71578481	C	CA	151	152	1086	0.994	A	3_prime_UTR_variant	MODIFIER	MRPS21	ENSG00000266472	Transcript	ENST00000581066.2	protein_coding	2/2	0	ENST00000581066.2:c.*458dup	0	1160-1161/1462	0	0	0	0	rs1362178561	0	1	0	insertion	HGNC	HGNC:14046	YES	1	P1	CCDS950.1	ENSP00000461930	P82921	0	UPI000274711C	0	0	0	0	0	9	chr1:g.150308686dup	0	0
chr1	150487417	rs3840448	CTGTT	C	51	152	2294	0.327	-	5_prime_UTR_variant	MODIFIER	TARS2	ENSG00000143374	Transcript	ENST00000369064.8	protein_coding	1/18	0	0	0	?-3/2727	0	0	0	0	rs3840448	0	1	0	deletion	HGNC	HGNC:30740	YES	1	P1	CCDS952.1	ENSP00000358060	Q9BW92	0	UPI00000492D1	0	1	0	0	0	0	chr1:g.150487420_150487423del	0.0725	0.1694
chr1	150576411	rs3065111	C	CCTAT	152	152	1379	1	CTAT	3_prime_UTR_variant	MODIFIER	MCL1	ENSG00000143384	Transcript	ENST00000369026.3	protein_coding	3/3	0	ENST00000369026.3:c.*963_*964insATAG	0	2096-2097/3950	0	0	0	0	rs3065111	0	-1	0	insertion	HGNC	HGNC:6943	YES	1	P3	CCDS957.1	ENSP00000358022	Q07820	0	UPI000006D775	0	0	0	0	0	0	chr1:g.150576414_150576415insTCTA	0	0.9145
chr1	150730558	rs55960943	CAGA	C	65	152	2008	0.436	-	3_prime_UTR_variant	MODIFIER	CTSS	ENSG00000163131	Transcript	ENST00000368985.8	protein_coding	8/8	0	ENST00000368985.8:c.*2485_*2487del	0	3563-3565/3936	0	0	0	0	rs55960943	0	-1	0	deletion	HGNC	HGNC:2545	YES	1	P1	CCDS968.1	ENSP00000357981	P25774	0	UPI000013DFE1	0	0	0	0	0	0	chr1:g.150730561_150730563del	0.4014	0.2844
chr1	150730890	rs3975894	TAACA	T	59	150	928	0.403	-	3_prime_UTR_variant	MODIFIER	CTSS	ENSG00000163131	Transcript	ENST00000368985.8	protein_coding	8/8	0	ENST00000368985.8:c.*2152_*2155del	0	3230-3233/3936	0	0	0	0	rs56303945	0	-1	0	deletion	HGNC	HGNC:2545	YES	1	P1	CCDS968.1	ENSP00000357981	P25774	0	UPI000013DFE1	0	0	0	0	0	0	chr1:g.150730894_150730897del	0.3866	0.23
chr1	150965488	rs3835665	AAGG	A	119	152	1467	0.782	-	3_prime_UTR_variant	MODIFIER	CERS2	ENSG00000143418	Transcript	ENST00000271688.10	protein_coding	11/11	0	ENST00000271688.10:c.*657_*659del	0	2226-2228/2544	0	0	0	0	rs3835665	0	-1	0	deletion	HGNC	HGNC:14076	YES	5	P1	CCDS973.1	ENSP00000271688	Q96G23	0	UPI0000001237	0	0	0	0	0	0	chr1:g.150965495_150965497del	0.3914	0.2194
chr1	151327376	rs3838395	T	TTCCC	41	152	1406	0.269	TCCC	5_prime_UTR_variant	MODIFIER	PI4KB	ENSG00000143393	Transcript	ENST00000368875.6	protein_coding	1/13	0	ENST00000368875.6:c.-304_-301dup	0	281-282/3983	0	0	0	0	rs16842857	0	-1	0	insertion	HGNC	HGNC:8984	YES	5	0	CCDS993.1	ENSP00000357869	0	A0A0B4J1S8	UPI000007161F	0	0	0	0	0	0	chr1:g.151327378_151327381dup	0.1464	0.0053
chr1	151511435	0	T	TGCCCGA	113	150	1252	0.74	GCCCGA	5_prime_UTR_variant	MODIFIER	CGN	ENSG00000143375	Transcript	ENST00000271636.12	protein_coding	1/21	0	ENST00000271636.12:c.-52_-47dup	0	49-50/5101	0	0	0	0	rs539464416	0	1	0	insertion	HGNC	HGNC:17429	YES	1	P1	CCDS999.1	ENSP00000271636	Q9P2M7	0	UPI0000161C1E	0	0	0	0	0	48	chr1:g.151511478_151511483dup	0	0
chr1	151511435	0	T	TGCCCGAGCCCGA	20	150	1252	0.149	GCCCGAGCCCGA	5_prime_UTR_variant	MODIFIER	CGN	ENSG00000143375	Transcript	ENST00000271636.12	protein_coding	1/21	0	ENST00000271636.12:c.-58_-47dup	0	49-50/5101	0	0	0	0	rs539464416	0	1	0	insertion	HGNC	HGNC:17429	YES	1	P1	CCDS999.1	ENSP00000271636	Q9P2M7	0	UPI0000161C1E	0	0	0	0	0	48	chr1:g.151511472_151511483dup	0	0
chr1	151537490	0	T	TA	107	150	1033	0.721	A	3_prime_UTR_variant	MODIFIER	CGN	ENSG00000143375	Transcript	ENST00000271636.12	protein_coding	21/21	0	ENST00000271636.12:c.*156dup	0	3899-3900/5101	0	0	0	0	rs5777776	0	1	0	insertion	HGNC	HGNC:17429	YES	1	P1	CCDS999.1	ENSP00000271636	Q9P2M7	0	UPI0000161C1E	0	0	0	0	0	12	chr1:g.151537502dup	0	0
chr1	151581994	rs34536167	GCCTC	G	47	152	2507	0.314	-	3_prime_UTR_variant	MODIFIER	TUFT1	ENSG00000143367	Transcript	ENST00000368849.8	protein_coding	13/13	0	ENST00000368849.8:c.*291_*294del	0	1519-1522/3107	0	0	0	0	rs143483175	0	1	0	deletion	HGNC	HGNC:12422	YES	1	P3	CCDS1000.1	ENSP00000357842	Q9NNX1	0	UPI0000037BFA	0	0	0	0	0	3	chr1:g.151581998_151582001del	0.1356	0
chr1	151696461	0	T	TTTTC	15	152	1608	0.096	TTTC	3_prime_UTR_variant	MODIFIER	SNX27	ENSG00000143376	Transcript	ENST00000458013.7	protein_coding	12/12	0	ENST00000458013.7:c.*2085_*2088dup	0	3822-3823/6441	0	0	0	0	rs1460494252	0	1	0	insertion	HGNC	HGNC:20073	YES	5	P1	CCDS81377.1	ENSP00000400333	Q96L92	0	UPI000004EDFB	0	0	0	0	0	44	chr1:g.151696502_151696505dup	0	0
chr1	151696461	0	T	TTTTCTTTC	22	152	1608	0.154	TTTCTTTC	3_prime_UTR_variant	MODIFIER	SNX27	ENSG00000143376	Transcript	ENST00000458013.7	protein_coding	12/12	0	ENST00000458013.7:c.*2081_*2088dup	0	3822-3823/6441	0	0	0	0	rs1460494252	0	1	0	insertion	HGNC	HGNC:20073	YES	5	P1	CCDS81377.1	ENSP00000400333	Q96L92	0	UPI000004EDFB	0	0	0	0	0	44	chr1:g.151696498_151696505dup	0	0
chr1	151696461	0	T	TTTTCTTTCTTTC	8	152	1608	0.051	TTTCTTTCTTTC	3_prime_UTR_variant	MODIFIER	SNX27	ENSG00000143376	Transcript	ENST00000458013.7	protein_coding	12/12	0	ENST00000458013.7:c.*2077_*2088dup	0	3822-3823/6441	0	0	0	0	rs1460494252	0	1	0	insertion	HGNC	HGNC:20073	YES	5	P1	CCDS81377.1	ENSP00000400333	Q96L92	0	UPI000004EDFB	0	0	0	0	0	44	chr1:g.151696494_151696505dup	0	0
chr1	151696461	0	TTTTC	T	15	152	1608	0.096	-	3_prime_UTR_variant	MODIFIER	SNX27	ENSG00000143376	Transcript	ENST00000458013.7	protein_coding	12/12	0	ENST00000458013.7:c.*2085_*2088del	0	3823-3826/6441	0	0	0	0	rs200377337	0	1	0	deletion	HGNC	HGNC:20073	YES	5	P1	CCDS81377.1	ENSP00000400333	Q96L92	0	UPI000004EDFB	0	0	0	0	0	40	chr1:g.151696502_151696505del	0	0
chr1	151696461	0	TTTTCTTTCTTTCTTTCTTTC	T	16	152	1608	0.103	-	3_prime_UTR_variant	MODIFIER	SNX27	ENSG00000143376	Transcript	ENST00000458013.7	protein_coding	12/12	0	ENST00000458013.7:c.*2069_*2088del	0	3823-3842/6441	0	0	0	0	rs1193510317	0	1	0	deletion	HGNC	HGNC:20073	YES	5	P1	CCDS81377.1	ENSP00000400333	Q96L92	0	UPI000004EDFB	0	0	0	0	0	24	chr1:g.151696486_151696505del	0	0
chr1	151697225	rs147662776	TA	T	34	152	2379	0.231	-	3_prime_UTR_variant	MODIFIER	SNX27	ENSG00000143376	Transcript	ENST00000458013.7	protein_coding	12/12	0	ENST00000458013.7:c.*2811del	0	4587/6441	0	0	0	0	rs147662776	0	1	0	deletion	HGNC	HGNC:20073	YES	5	P1	CCDS81377.1	ENSP00000400333	Q96L92	0	UPI000004EDFB	0	0	0	0	0	2	chr1:g.151697228del	0.1356	0
chr1	151847215	rs779208648	AGGAGGCAGGAGGCAGGCAGGGGAGGCAGGAGGCAGGAGGCAGGCAGG	A	108	152	1627	0.718	-	3_prime_UTR_variant	MODIFIER	THEM5	ENSG00000196407	Transcript	ENST00000368817.10	protein_coding	6/6	0	ENST00000368817.10:c.*109_*155del	0	1000-1046/1161	0	0	0	0	rs779208648	0	-1	0	deletion	HGNC	HGNC:26755	YES	1	P1	CCDS1005.1	ENSP00000357807	Q8N1Q8	0	UPI000013E246	0	0	0	0	0	0	chr1:g.151847270_151847316del	0	0
chr1	152154457	rs145089986	TA	T	11	152	2224	0.071	-	3_prime_UTR_variant	MODIFIER	RPTN	ENSG00000215853	Transcript	ENST00000316073.3	protein_coding	3/3	0	ENST00000316073.3:c.*286del	0	2706/3569	0	0	0	0	rs145089986	0	-1	0	deletion	HGNC	HGNC:26809	YES	1	P1	CCDS41397.1	ENSP00000317895	Q6XPR3	0	UPI00002371E2	0	0	0	0	0	0	chr1:g.152154458del	0.0567	0.0968
chr1	153348741	rs3840432	G	GAGA	121	152	2292	0.788	AGA	5_prime_UTR_variant	MODIFIER	PGLYRP4	ENSG00000163218	Transcript	ENST00000359650.10	protein_coding	1/9	0	ENST00000359650.10:c.-263_-261dup	0	100-101/2129	0	0	0	0	rs3840432	0	-1	0	insertion	HGNC	HGNC:30015	YES	1	P2	CCDS30871.1	ENSP00000352672	Q96LB8	0	UPI000013F78A	0	0	0	0	0	0	chr1:g.153348745_153348747dup	0	0.7451
chr1	153457773	rs35971850	TG	T	82	152	2109	0.538	-	3_prime_UTR_variant	MODIFIER	S100A7	ENSG00000143556	Transcript	ENST00000368722.5	protein_coding	3/3	0	ENST00000368722.5:c.*32del	0	412/442	0	0	0	0	rs35971850	0	-1	0	deletion	HGNC	HGNC:10497	YES	3	P1	CCDS1039.1	ENSP00000357711	P31151	0	UPI000013D90F	0	1	0	0	0	0	chr1:g.153457777del	0.2538	0.0106
chr1	153565672	rs72356990	TTCCCTCCCAGCCCCC	T	42	152	2105	0.276	-	5_prime_UTR_variant	MODIFIER	S100A2	ENSG00000196754	Transcript	ENST00000368708.7	protein_coding	1/3	0	ENST00000368708.7:c.-195_-181del	0	179-193/998	0	0	0	0	rs72356990	0	-1	0	deletion	HGNC	HGNC:10492	YES	1	P1	CCDS1044.1	ENSP00000357697	P29034	0	UPI000003417B	0	0	0	0	0	0	chr1:g.153565683_153565697del	0.0393	0.0008
chr1	153678793	0	TTC	T	133	152	1618	0.878	-	5_prime_UTR_variant	MODIFIER	NPR1	ENSG00000169418	Transcript	ENST00000368680.4	protein_coding	1/22	0	ENST00000368680.4:c.-294_-293del	0	107-108/4185	0	0	0	0	rs72446315	0	1	0	deletion	HGNC	HGNC:7943	YES	1	P1	CCDS1051.1	ENSP00000357669	P16066	A0A140VJE6	UPI0000125B3D	0	0	0	0	0	21	chr1:g.153678815_153678816del	0.4976	0.2542
chr1	153693443	rs5777879	T	TC	134	152	2345	0.885	C	3_prime_UTR_variant	MODIFIER	NPR1	ENSG00000169418	Transcript	ENST00000368680.4	protein_coding	22/22	0	ENST00000368680.4:c.*32dup	0	3636-3637/4185	0	0	0	0	rs5777879	0	1	0	insertion	HGNC	HGNC:7943	YES	1	P1	CCDS1051.1	ENSP00000357669	P16066	A0A140VJE6	UPI0000125B3D	0	0	0	0	0	3	chr1:g.153693446dup	0.5575	0.4312
chr1	154483837	0	CA	C	152	152	1145	1	-	3_prime_UTR_variant	MODIFIER	SHE	ENSG00000169291	Transcript	ENST00000304760.3	protein_coding	6/6	0	ENST00000304760.3:c.*311del	0	2185/6542	0	0	0	0	rs67871817	0	-1	0	deletion	HGNC	HGNC:27004	YES	1	P1	CCDS30877.1	ENSP00000307369	Q5VZ18	0	UPI00004588E0	0	0	0	0	0	0	chr1:g.154483848del	0.8944	0.6309
chr1	154699885	rs59012245	TAA	T	23	152	852	0.147	-	3_prime_UTR_variant	MODIFIER	KCNN3	ENSG00000143603	Transcript	ENST00000618040.4	protein_coding	9/9	0	ENST00000618040.4:c.*8089_*8090del	0	10644-10645/13057	0	0	0	0	rs59012245	0	-1	0	deletion	HGNC	HGNC:6292	YES	5	0	CCDS72928.1	ENSP00000481848	0	A0A087WYJ0	UPI0001F936D2	0	0	0	0	0	0	chr1:g.154699895_154699896del	0.1593	0.0386
chr1	154705477	rs71586035	ATG	A	10	152	1739	0.064	-	3_prime_UTR_variant	MODIFIER	KCNN3	ENSG00000143603	Transcript	ENST00000618040.4	protein_coding	9/9	0	ENST00000618040.4:c.*2497_*2498del	0	5052-5053/13057	0	0	0	0	rs71586035	0	-1	0	deletion	HGNC	HGNC:6292	YES	5	0	CCDS72928.1	ENSP00000481848	0	A0A087WYJ0	UPI0001F936D2	0	0	0	0	0	0	chr1:g.154705481_154705482del	0	0
chr1	156211056	0	T	TTG	56	152	1707	0.378	TG	3_prime_UTR_variant	MODIFIER	SLC25A44	ENSG00000160785	Transcript	ENST00000423538.6	protein_coding	4/4	0	ENST00000423538.6:c.*669_*670dup	0	1923-1924/3662	0	0	0	0	rs879145180	0	1	0	insertion	HGNC	HGNC:29036	YES	1	0	CCDS72943.1	ENSP00000407560	0	E9PGQ0	UPI000153C065	0	0	0	0	0	45	chr1:g.156211100_156211101dup	0	0
chr1	156211056	0	T	TTGTG	10	152	1707	0.064	TGTG	3_prime_UTR_variant	MODIFIER	SLC25A44	ENSG00000160785	Transcript	ENST00000423538.6	protein_coding	4/4	0	ENST00000423538.6:c.*667_*670dup	0	1923-1924/3662	0	0	0	0	rs879145180	0	1	0	insertion	HGNC	HGNC:29036	YES	1	0	CCDS72943.1	ENSP00000407560	0	E9PGQ0	UPI000153C065	0	0	0	0	0	45	chr1:g.156211098_156211101dup	0	0
chr1	156211056	0	T	TTGTGTG	24	152	1707	0.154	TGTGTG	3_prime_UTR_variant	MODIFIER	SLC25A44	ENSG00000160785	Transcript	ENST00000423538.6	protein_coding	4/4	0	ENST00000423538.6:c.*665_*670dup	0	1923-1924/3662	0	0	0	0	rs879145180	0	1	0	insertion	HGNC	HGNC:29036	YES	1	0	CCDS72943.1	ENSP00000407560	0	E9PGQ0	UPI000153C065	0	0	0	0	0	45	chr1:g.156211096_156211101dup	0	0
chr1	156211056	0	TTG	T	25	152	1707	0.16	-	3_prime_UTR_variant	MODIFIER	SLC25A44	ENSG00000160785	Transcript	ENST00000423538.6	protein_coding	4/4	0	ENST00000423538.6:c.*669_*670del	0	1924-1925/3662	0	0	0	0	rs759252806	0	1	0	deletion	HGNC	HGNC:29036	YES	1	0	CCDS72943.1	ENSP00000407560	0	E9PGQ0	UPI000153C065	0	0	0	0	0	43	chr1:g.156211100_156211101del	0	0
chr1	156292376	0	AGT	A	17	152	1948	0.109	-	3_prime_UTR_variant	MODIFIER	TMEM79	ENSG00000163472	Transcript	ENST00000295694.9	protein_coding	4/4	0	ENST00000295694.9:c.*823_*824del	0	2125-2126/2191	0	0	0	0	rs1408467938	0	1	0	deletion	HGNC	HGNC:28196	YES	1	P2	CCDS1138.1	ENSP00000295694	Q9BSE2	0	UPI000006F977	0	0	0	0	0	44	chr1:g.156292421_156292422del	0	0
chr1	156292376	0	AGTGT	A	68	152	1948	0.449	-	3_prime_UTR_variant	MODIFIER	TMEM79	ENSG00000163472	Transcript	ENST00000295694.9	protein_coding	4/4	0	ENST00000295694.9:c.*821_*824del	0	2125-2128/2191	0	0	0	0	rs35010154	0	1	0	deletion	HGNC	HGNC:28196	YES	1	P2	CCDS1138.1	ENSP00000295694	Q9BSE2	0	UPI000006F977	0	0	0	0	0	42	chr1:g.156292419_156292422del	0.736	0.5061
chr1	156292376	0	AGTGTGT	A	10	152	1948	0.064	-	3_prime_UTR_variant	MODIFIER	TMEM79	ENSG00000163472	Transcript	ENST00000295694.9	protein_coding	4/4	0	ENST00000295694.9:c.*819_*824del	0	2125-2130/2191	0	0	0	0	rs1483946138	0	1	0	deletion	HGNC	HGNC:28196	YES	1	P2	CCDS1138.1	ENSP00000295694	Q9BSE2	0	UPI000006F977	0	0	0	0	0	40	chr1:g.156292417_156292422del	0	0
chr1	156292376	0	AGTGTGTGTGTGT	A	25	152	1948	0.16	-	3_prime_UTR_variant	MODIFIER	TMEM79	ENSG00000163472	Transcript	ENST00000295694.9	protein_coding	4/4	0	ENST00000295694.9:c.*813_*824del	0	2125-2136/2191	0	0	0	0	rs200732907	0	1	0	deletion	HGNC	HGNC:28196	YES	1	P2	CCDS1138.1	ENSP00000295694	Q9BSE2	0	UPI000006F977	0	0	0	0	0	34	chr1:g.156292411_156292422del	0	0
chr1	156292376	rs9331871	AGTGTGTGTGTGTGTGTGTGTGTGTGTGTGT	A	15	152	1948	0.109	-	3_prime_UTR_variant	MODIFIER	TMEM79	ENSG00000163472	Transcript	ENST00000295694.9	protein_coding	4/4	0	ENST00000295694.9:c.*787_*816del	0	2125-2154/2191	0	0	0	0	rs138438111	0	1	0	deletion	HGNC	HGNC:28196	YES	1	P2	CCDS1138.1	ENSP00000295694	Q9BSE2	0	UPI000006F977	0	0	0	0	0	8	chr1:g.156292393_156292422del	0	0
chr1	156338240	rs139949895	GGA	G	44	152	2266	0.295	-	5_prime_UTR_variant	MODIFIER	CCT3	ENSG00000163468	Transcript	ENST00000295688.8	protein_coding	1/14	0	ENST00000295688.8:c.-58_-57del	0	51-52/1977	0	0	0	0	rs139949895	0	-1	0	deletion	HGNC	HGNC:1616	YES	1	P1	CCDS1140.2	ENSP00000295688	P49368	0	UPI000040EEFE	0	0	0	0	0	0	chr1:g.156338249_156338250del	0.1991	0.0681
chr1	156737336	rs140737064	AAG	A	92	152	2731	0.609	-	3_prime_UTR_variant	MODIFIER	MRPL24	ENSG00000143314	Transcript	ENST00000361531.6	protein_coding	6/6	0	ENST00000361531.6:c.*60_*61del	0	848-849/883	0	0	0	0	rs140737064	0	-1	0	deletion	HGNC	HGNC:14037	YES	1	P1	CCDS1155.1	ENSP00000354525	Q96A35	0	UPI0000071B7D	0	0	0	0	0	0	chr1:g.156737338_156737339del	0.1591	0.2413
chr1	156800790	rs201707266	TG	T	13	152	635	0.083	-	3_prime_UTR_variant	MODIFIER	PRCC	ENSG00000143294	Transcript	ENST00000271526.9	protein_coding	7/7	0	ENST00000271526.9:c.*331del	0	2044/2068	0	0	0	0	rs201707266	0	1	0	deletion	HGNC	HGNC:9343	YES	1	P1	CCDS1157.1	ENSP00000271526	Q92733	A0A0S2Z456	UPI000002EFDB	0	1	0	0	0	0	chr1:g.156800791del	0	0
chr1	157123857	rs35538516	AC	A	30	152	1842	0.192	-	3_prime_UTR_variant	MODIFIER	ETV3	ENSG00000117036	Transcript	ENST00000368192.9	protein_coding	5/5	0	ENST00000368192.9:c.*983del	0	2615/5282	0	0	0	0	rs35538516	0	-1	0	deletion	HGNC	HGNC:3492	YES	1	P1	CCDS44250.1	ENSP00000357175	P41162	0	UPI0000071047	0	0	0	0	0	0	chr1:g.157123859del	0.136	0.0961
chr1	158097270	rs11339854	TG	T	123	152	1922	0.814	-	3_prime_UTR_variant	MODIFIER	KIRREL1	ENSG00000183853	Transcript	ENST00000359209.11	protein_coding	15/15	0	ENST00000359209.11:c.*2155del	0	4457/7448	0	0	0	0	rs11339854	0	1	0	deletion	HGNC	HGNC:15734	YES	1	P1	CCDS1172.2	ENSP00000352138	Q96J84	0	UPI0000443FBD	0	0	0	0	0	4	chr1:g.158097275del	0.5024	0.208
chr1	158097953	rs139291897	CTA	C	27	152	2124	0.173	-	3_prime_UTR_variant	MODIFIER	KIRREL1	ENSG00000183853	Transcript	ENST00000359209.11	protein_coding	15/15	0	ENST00000359209.11:c.*2835_*2836del	0	5140-5141/7448	0	0	0	0	rs139291897	0	1	0	deletion	HGNC	HGNC:15734	YES	1	P1	CCDS1172.2	ENSP00000352138	Q96J84	0	UPI0000443FBD	0	0	0	0	0	1	chr1:g.158097955_158097956del	0.0429	0.003
chr1	158419419	rs372465974	A	AG	10	152	1212	0.064	G	3_prime_UTR_variant	MODIFIER	OR10K2	ENSG00000180708	Transcript	ENST00000641042.1	protein_coding	2/2	0	ENST00000641042.1:c.*508_*509insC	0	1813-1814/3023	0	0	0	0	rs372465974	0	-1	0	insertion	HGNC	HGNC:14826	YES	0	P1	CCDS30896.1	ENSP00000493297	Q6IF99	A0A126GV65	UPI0000041BC2	0	0	0	0	0	0	chr1:g.158419419_158419420insG	0	0
chr1	158466564	rs67123344	AT	A	46	152	1306	0.295	-	3_prime_UTR_variant	MODIFIER	OR10K1	ENSG00000173285	Transcript	ENST00000641432.1	protein_coding	2/2	0	ENST00000641432.1:c.*69del	0	1361/3775	0	0	0	0	rs67123344	0	1	0	deletion	HGNC	HGNC:14693	YES	0	P1	CCDS30897.1	ENSP00000493023	Q8NGX5	A0A126GV64	UPI0000041B19	0	0	0	0	0	7	chr1:g.158466572del	0.5172	0.5318
chr1	158608425	rs11354676	AT	A	79	152	1443	0.513	-	3_prime_UTR_variant	MODIFIER	OR10Z1	ENSG00000198967	Transcript	ENST00000641002.1	protein_coding	2/2	0	ENST00000641002.1:c.*1052del	0	2235/6323	0	0	0	0	rs11354676	0	1	0	deletion	HGNC	HGNC:14996	YES	0	P1	CCDS30901.1	ENSP00000493003	Q8NGY1	A0A126GV63	UPI000004CA23	0	0	0	0	0	6	chr1:g.158608432del	0.3812	0.3253
chr1	158608443	rs11451692	G	GT	79	152	1494	0.513	T	3_prime_UTR_variant	MODIFIER	OR10Z1	ENSG00000198967	Transcript	ENST00000641002.1	protein_coding	2/2	0	ENST00000641002.1:c.*1064dup	0	2252-2253/6323	0	0	0	0	rs11451692	0	1	0	insertion	HGNC	HGNC:14996	YES	0	P1	CCDS30901.1	ENSP00000493003	Q8NGY1	A0A126GV63	UPI000004CA23	0	0	0	0	0	1	chr1:g.158608444dup	0.4291	0.4992
chr1	158611131	0	GCA	G	125	150	1206	0.831	-	3_prime_UTR_variant	MODIFIER	SPTA1	ENSG00000163554	Transcript	ENST00000643759.1	protein_coding	52/52	0	ENST00000643759.1:c.*131_*132del	0	7589-7590/8016	0	0	0	0	rs66981873	0	-1	0	deletion	HGNC	HGNC:11272	YES	0	P1	CCDS41423.1	ENSP00000495214	P02549	0	UPI0000458906	0	1	0	0	0	0	chr1:g.158611165_158611166del	0	0
chr1	158611817	rs59295676	TG	T	11	152	1961	0.071	-	3_prime_UTR_variant	MODIFIER	OR10Z1	ENSG00000198967	Transcript	ENST00000641002.1	protein_coding	2/2	0	ENST00000641002.1:c.*4440del	0	5627/6323	0	0	0	0	rs59295676	0	1	0	deletion	HGNC	HGNC:14996	YES	0	P1	CCDS30901.1	ENSP00000493003	Q8NGY1	A0A126GV63	UPI000004CA23	0	0	0	0	0	2	chr1:g.158611820del	0.2274	0.1952
chr1	159927076	0	TCA	T	8	152	1747	0.051	-	3_prime_UTR_variant	MODIFIER	IGSF9	ENSG00000085552	Transcript	ENST00000368094.6	protein_coding	21/21	0	ENST00000368094.6:c.*267_*268del	0	4022-4023/4059	0	0	0	0	rs1243718847	0	-1	0	deletion	HGNC	HGNC:18132	YES	1	P1	CCDS44254.1	ENSP00000357073	Q9P2J2	0	UPI000004A10B	0	0	0	0	0	0	chr1:g.159927097_159927098del	0	0
chr1	160028789	0	TA	T	135	150	923	0.903	-	3_prime_UTR_variant	MODIFIER	PIGM	ENSG00000143315	Transcript	ENST00000368090.4	protein_coding	1/1	0	ENST00000368090.4:c.*1678del	0	3202/7039	0	0	0	0	rs3215992	0	-1	0	deletion	HGNC	HGNC:18858	YES	0	P1	CCDS1192.1	ENSP00000357069	Q9H3S5	0	UPI000006D9D7	0	1	0	0	0	0	chr1:g.160028800del	0.7712	0.8828
chr1	160039373	0	G	GAC	16	152	1826	0.103	AC	3_prime_UTR_variant	MODIFIER	KCNJ10	ENSG00000177807	Transcript	ENST00000368089.4	protein_coding	2/2	0	ENST00000368089.4:c.*2018_*2019dup	0	3621-3622/5528	0	0	0	0	rs886045402	0	-1	0	insertion	HGNC	HGNC:6256	YES	1	P1	CCDS1193.1	ENSP00000357068	P78508	0	UPI000012D8A6	0	1	0	0	0	0	chr1:g.160039423_160039424dup	0	0
chr1	160039373	0	GAC	G	12	152	1826	0.077	-	3_prime_UTR_variant	MODIFIER	KCNJ10	ENSG00000177807	Transcript	ENST00000368089.4	protein_coding	2/2	0	ENST00000368089.4:c.*2018_*2019del	0	3620-3621/5528	0	0	0	0	rs72013077	0	-1	0	deletion	HGNC	HGNC:6256	YES	1	P1	CCDS1193.1	ENSP00000357068	P78508	0	UPI000012D8A6	0	1	0	0	0	0	chr1:g.160039423_160039424del	0	0
chr1	160039373	0	GACAC	G	38	152	1826	0.25	-	3_prime_UTR_variant	MODIFIER	KCNJ10	ENSG00000177807	Transcript	ENST00000368089.4	protein_coding	2/2	0	ENST00000368089.4:c.*2016_*2019del	0	3618-3621/5528	0	0	0	0	rs374594439	0	-1	0	deletion	HGNC	HGNC:6256	YES	1	P1	CCDS1193.1	ENSP00000357068	P78508	0	UPI000012D8A6	0	1	0	0	0	0	chr1:g.160039421_160039424del	0.2965	0.3828
chr1	160039373	0	GACACACAC	G	11	152	1826	0.071	-	3_prime_UTR_variant	MODIFIER	KCNJ10	ENSG00000177807	Transcript	ENST00000368089.4	protein_coding	2/2	0	ENST00000368089.4:c.*2012_*2019del	0	3614-3621/5528	0	0	0	0	rs886045403	0	-1	0	deletion	HGNC	HGNC:6256	YES	1	P1	CCDS1193.1	ENSP00000357068	P78508	0	UPI000012D8A6	0	1	0	0	0	0	chr1:g.160039417_160039424del	0	0
chr1	160039373	0	GACACACACACACAC	G	24	152	1826	0.154	-	3_prime_UTR_variant	MODIFIER	KCNJ10	ENSG00000177807	Transcript	ENST00000368089.4	protein_coding	2/2	0	ENST00000368089.4:c.*2006_*2019del	0	3608-3621/5528	0	0	0	0	rs771719546	0	-1	0	deletion	HGNC	HGNC:6256	YES	1	P1	CCDS1193.1	ENSP00000357068	P78508	0	UPI000012D8A6	0	1	0	0	0	0	chr1:g.160039411_160039424del	0	0
chr1	160098519	rs549971036	TG	T	10	152	1293	0.064	-	5_prime_UTR_variant	MODIFIER	IGSF8	ENSG00000162729	Transcript	ENST00000368086.5	protein_coding	1/7	0	ENST00000368086.5:c.-48del	0	170/2366	0	0	0	0	rs549971036	0	-1	0	deletion	HGNC	HGNC:17813	YES	1	P1	CCDS1195.1	ENSP00000357065	Q969P0	0	UPI0000073CBA	0	0	0	0	0	0	chr1:g.160098525del	0.0026	0.0023
chr1	160358785	rs141849450	GCA	G	51	152	1365	0.34	-	3_prime_UTR_variant	MODIFIER	NCSTN	ENSG00000162736	Transcript	ENST00000294785.10	protein_coding	17/17	0	ENST00000294785.10:c.*517_*518del	0	2659-2660/2822	0	0	0	0	rs141849450	0	1	0	deletion	HGNC	HGNC:17091	YES	1	P1	CCDS1203.1	ENSP00000294785	Q92542	0	UPI0000042050	0	1	0	0	0	2	chr1:g.160358788_160358789del	0.025	0
chr1	160425486	0	C	CT	25	152	571	0.16	T	3_prime_UTR_variant	MODIFIER	VANGL2	ENSG00000162738	Transcript	ENST00000368061.3	protein_coding	8/8	0	ENST00000368061.3:c.*118dup	0	2170-2171/5354	0	0	0	0	rs5778163	0	1	0	insertion	HGNC	HGNC:15511	YES	2	P1	CCDS30915.1	ENSP00000357040	Q9ULK5	0	UPI00001C1D79	0	1	0	0	0	10	chr1:g.160425496dup	0	0.7776
chr1	160681002	rs3835477	GC	G	79	152	2823	0.519	-	3_prime_UTR_variant	MODIFIER	CD48	ENSG00000117091	Transcript	ENST00000613788.1	protein_coding	3/3	0	ENST00000613788.1:c.*92del	0	919/1500	0	0	0	0	rs3835477	0	-1	0	deletion	HGNC	HGNC:1683	YES	1	A2	CCDS72955.1	ENSP00000484431	0	A0A087X1S7	UPI00024336A1	0	0	0	0	0	0	chr1:g.160681007del	0.7921	0.8812
chr1	160995747	0	TCA	T	83	152	2028	0.545	-	3_prime_UTR_variant	MODIFIER	F11R	ENSG00000158769	Transcript	ENST00000368026.11	protein_coding	10/10	0	ENST00000368026.11:c.*3122_*3123del	0	4101-4102/4639	0	0	0	0	rs67433451	0	-1	0	deletion	HGNC	HGNC:14685	YES	1	P1	CCDS1213.1	ENSP00000357005	Q9Y624	Q6FIB4	UPI0000000DC1	0	0	0	0	0	0	chr1:g.160995772_160995773del	0.6225	0.8336
chr1	160995747	0	TCACACA	T	44	152	2028	0.295	-	3_prime_UTR_variant	MODIFIER	F11R	ENSG00000158769	Transcript	ENST00000368026.11	protein_coding	10/10	0	ENST00000368026.11:c.*3118_*3123del	0	4097-4102/4639	0	0	0	0	rs201338190	0	-1	0	deletion	HGNC	HGNC:14685	YES	1	P1	CCDS1213.1	ENSP00000357005	Q9Y624	Q6FIB4	UPI0000000DC1	0	0	0	0	0	0	chr1:g.160995768_160995773del	0.1799	0.0567
chr1	161188591	rs77485973	TTCCC	T	13	152	1328	0.083	-	3_prime_UTR_variant	MODIFIER	ADAMTS4	ENSG00000158859	Transcript	ENST00000367996.6	protein_coding	9/9	0	ENST00000367996.6:c.*2543_*2546del	0	5484-5487/9777	0	0	0	0	rs77485973	0	-1	0	deletion	HGNC	HGNC:220	YES	1	P1	CCDS1223.1	ENSP00000356975	O75173	0	UPI000014194C	0	0	0	0	0	0	chr1:g.161188598_161188601del	0.0855	0.0817
chr1	161190670	0	T	TCA	76	152	1278	0.5	CA	3_prime_UTR_variant	MODIFIER	ADAMTS4	ENSG00000158859	Transcript	ENST00000367996.6	protein_coding	9/9	0	ENST00000367996.6:c.*466_*467dup	0	3408-3409/9777	0	0	0	0	rs111314868	0	-1	0	insertion	HGNC	HGNC:220	YES	1	P1	CCDS1223.1	ENSP00000356975	O75173	0	UPI000014194C	0	0	0	0	0	0	chr1:g.161190684_161190685dup	0.4315	0.4433
chr1	161214269	0	C	CTG	66	152	1975	0.436	TG	3_prime_UTR_variant	MODIFIER	NDUFS2	ENSG00000158864	Transcript	ENST00000367993.7	protein_coding	15/15	0	ENST00000367993.7:c.*106_*107dup	0	1916-1917/2042	0	0	0	0	rs10629771	0	1	0	insertion	HGNC	HGNC:7708	YES	1	P1	CCDS1224.1	ENSP00000356972	O75306	0	UPI00001308D2	0	1	0	0	0	31	chr1:g.161214299_161214300dup	0	0
chr1	161214269	0	C	CTGTG	11	152	1975	0.071	TGTG	3_prime_UTR_variant	MODIFIER	NDUFS2	ENSG00000158864	Transcript	ENST00000367993.7	protein_coding	15/15	0	ENST00000367993.7:c.*104_*107dup	0	1916-1917/2042	0	0	0	0	rs10629771	0	1	0	insertion	HGNC	HGNC:7708	YES	1	P1	CCDS1224.1	ENSP00000356972	O75306	0	UPI00001308D2	0	1	0	0	0	31	chr1:g.161214297_161214300dup	0	0
chr1	161214269	0	C	CTGTGTG	37	152	1975	0.237	TGTGTG	3_prime_UTR_variant	MODIFIER	NDUFS2	ENSG00000158864	Transcript	ENST00000367993.7	protein_coding	15/15	0	ENST00000367993.7:c.*102_*107dup	0	1916-1917/2042	0	0	0	0	rs10629771	0	1	0	insertion	HGNC	HGNC:7708	YES	1	P1	CCDS1224.1	ENSP00000356972	O75306	0	UPI00001308D2	0	1	0	0	0	31	chr1:g.161214295_161214300dup	0	0
chr1	161214269	0	C	CTGTGTGTG	12	152	1975	0.09	TGTGTGTG	3_prime_UTR_variant	MODIFIER	NDUFS2	ENSG00000158864	Transcript	ENST00000367993.7	protein_coding	15/15	0	ENST00000367993.7:c.*100_*107dup	0	1916-1917/2042	0	0	0	0	rs10629771	0	1	0	insertion	HGNC	HGNC:7708	YES	1	P1	CCDS1224.1	ENSP00000356972	O75306	0	UPI00001308D2	0	1	0	0	0	31	chr1:g.161214293_161214300dup	0	0
chr1	161304934	rs146717596	CCTCCCCCA	C	8	152	1217	0.051	-	3_prime_UTR_variant	MODIFIER	MPZ	ENSG00000158887	Transcript	ENST00000533357.5	protein_coding	6/6	0	ENST00000533357.5:c.*934_*941del	0	1744-1751/1951	0	0	0	0	rs146717596	0	-1	0	deletion	HGNC	HGNC:7225	YES	1	P1	CCDS1229.2	ENSP00000432943	P25189	0	UPI000012FBB1	0	1	0	0	0	0	chr1:g.161304940_161304947del	0.0066	0.0008
chr1	161962125	0	AT	A	18	152	1139	0.115	-	3_prime_UTR_variant	MODIFIER	ATF6	ENSG00000118217	Transcript	ENST00000367942.4	protein_coding	16/16	0	ENST00000367942.4:c.*3482del	0	5526/7470	0	0	0	0	rs3839007	0	1	0	deletion	HGNC	HGNC:791	YES	1	P1	CCDS1235.1	ENSP00000356919	P18850	0	UPI000013D3E4	0	1	0	0	0	10	chr1:g.161962136del	0.5617	0.4516
chr1	162528669	rs35556610	TA	T	84	150	911	0.558	-	3_prime_UTR_variant	MODIFIER	UHMK1	ENSG00000152332	Transcript	ENST00000489294.2	protein_coding	8/8	0	ENST00000489294.2:c.*6127del	0	7563/8524	0	0	0	0	rs35556610	0	1	0	deletion	HGNC	HGNC:19683	YES	1	P1	CCDS1239.1	ENSP00000420270	Q8TAS1	0	UPI000000DCCA	0	0	0	0	0	7	chr1:g.162528677del	0.4277	0.3744
chr1	162780961	rs35601567	C	CA	150	152	850	0.981	A	3_prime_UTR_variant	MODIFIER	DDR2	ENSG00000162733	Transcript	ENST00000367922.7	protein_coding	19/19	0	ENST00000367922.7:c.*724dup	0	3721-3722/10160	0	0	0	0	rs35601567	0	1	0	insertion	HGNC	HGNC:2731	YES	1	P1	CCDS1241.1	ENSP00000356899	Q16832	A0A024R906	UPI000013E1B4	0	1	0	0	0	9	chr1:g.162780970dup	0	0.8003
chr1	162782575	rs142126691	ATTC	A	152	152	1350	1	-	3_prime_UTR_variant	MODIFIER	DDR2	ENSG00000162733	Transcript	ENST00000367922.7	protein_coding	19/19	0	ENST00000367922.7:c.*2335_*2337del	0	5336-5338/10160	0	0	0	0	rs142126691	0	1	0	deletion	HGNC	HGNC:2731	YES	1	P1	CCDS1241.1	ENSP00000356899	Q16832	A0A024R906	UPI000013E1B4	0	1	0	0	0	5	chr1:g.162782581_162782583del	0.9465	0.8071
chr1	163075102	0	TACAC	T	113	152	1308	0.744	-	3_prime_UTR_variant	MODIFIER	RGS4	ENSG00000117152	Transcript	ENST00000421743.6	protein_coding	6/6	0	ENST00000421743.6:c.*567_*570del	0	1612-1615/3311	0	0	0	0	rs5778313	0	1	0	deletion	HGNC	HGNC:10000	YES	1	0	CCDS44270.1	ENSP00000397181	P49798	0	UPI0000E1EDBA	0	0	0	0	0	24	chr1:g.163075127_163075130del	0	0
chr1	163075102	0	TACACACAC	T	35	152	1308	0.231	-	3_prime_UTR_variant	MODIFIER	RGS4	ENSG00000117152	Transcript	ENST00000421743.6	protein_coding	6/6	0	ENST00000421743.6:c.*563_*570del	0	1612-1619/3311	0	0	0	0	rs1248321834	0	1	0	deletion	HGNC	HGNC:10000	YES	1	0	CCDS44270.1	ENSP00000397181	P49798	0	UPI0000E1EDBA	0	0	0	0	0	20	chr1:g.163075123_163075130del	0	0
chr1	165400935	rs3831156	CAT	C	21	152	1568	0.135	-	3_prime_UTR_variant	MODIFIER	RXRG	ENSG00000143171	Transcript	ENST00000359842.10	protein_coding	10/10	0	ENST00000359842.10:c.*326_*327del	0	1951-1952/1966	0	0	0	0	rs139414285	0	-1	0	deletion	HGNC	HGNC:10479	YES	1	P1	CCDS1248.1	ENSP00000352900	P48443	F1D8Q7	UPI000004989F	0	0	0	0	0	0	chr1:g.165400938_165400939del	0.0471	0.0038
chr1	165401130	rs3215856	T	TA	56	152	1258	0.359	A	3_prime_UTR_variant	MODIFIER	RXRG	ENSG00000143171	Transcript	ENST00000359842.10	protein_coding	10/10	0	ENST00000359842.10:c.*132_*133insT	0	1757-1758/1966	0	0	0	0	rs3215856	0	-1	0	insertion	HGNC	HGNC:10479	YES	1	P1	CCDS1248.1	ENSP00000352900	P48443	F1D8Q7	UPI000004989F	0	0	0	0	0	0	chr1:g.165401130_165401131insA	0.2492	0.4191
chr1	166058499	0	T	TTG	26	152	1696	0.167	TG	3_prime_UTR_variant&NMD_transcript_variant	MODIFIER	FAM78B	ENSG00000188859	Transcript	ENST00000435676.2	nonsense_mediated_decay	3/3	0	ENST00000435676.2:c.*2572_*2573dup	0	3336-3337/4410	0	0	0	0	rs1190169187	0	-1	cds_start_NF	insertion	HGNC	HGNC:13495	0	2	0	0	ENSP00000412766	0	H7C3M6	UPI000198C4EB	0	0	0	0	0	0	chr1:g.166058535_166058536dup	0	0
chr1	166058499	0	TTGTG	T	82	152	1696	0.532	-	3_prime_UTR_variant&NMD_transcript_variant	MODIFIER	FAM78B	ENSG00000188859	Transcript	ENST00000435676.2	nonsense_mediated_decay	3/3	0	ENST00000435676.2:c.*2570_*2573del	0	3333-3336/4410	0	0	0	0	rs67247909	0	-1	cds_start_NF	deletion	HGNC	HGNC:13495	0	2	0	0	ENSP00000412766	0	H7C3M6	UPI000198C4EB	0	0	0	0	0	0	chr1:g.166058533_166058536del	0.2586	0.239
chr1	166856560	rs78109172	A	ACAGATCCAG	15	152	1163	0.096	CAGATCCAG	3_prime_UTR_variant	MODIFIER	TADA1	ENSG00000152382	Transcript	ENST00000367874.5	protein_coding	8/8	0	ENST00000367874.5:c.*998_*1006dup	0	2045-2046/2096	0	0	0	0	rs150747929	0	-1	0	insertion	HGNC	HGNC:30631	YES	1	P1	CCDS1255.1	ENSP00000356848	Q96BN2	0	UPI00000709B6	0	0	0	0	0	0	chr1:g.166856561_166856569dup	0	0
chr1	167053845	rs35471899	G	GC	143	152	2247	0.942	C	3_prime_UTR_variant	MODIFIER	GPA33	ENSG00000143167	Transcript	ENST00000367868.4	protein_coding	7/7	0	ENST00000367868.4:c.*488dup	0	1538-1539/2548	0	0	0	0	rs35471899	0	-1	0	insertion	HGNC	HGNC:4445	YES	1	P1	CCDS1258.1	ENSP00000356842	Q99795	0	UPI000012502D	0	0	0	0	0	0	chr1:g.167053848dup	0.4073	0.1823
chr1	167129076	0	AT	A	34	152	977	0.218	-	3_prime_UTR_variant	MODIFIER	DUSP27	ENSG00000198842	Transcript	ENST00000361200.6	protein_coding	6/6	0	ENST00000361200.6:c.*481del	0	4112/4164	0	0	0	0	rs67628760	0	1	0	deletion	HGNC	HGNC:25034	YES	5	P1	CCDS30932.1	ENSP00000354483	Q5VZP5	0	UPI000040DFF5	0	0	0	0	0	12	chr1:g.167129089del	0.6328	0.8427
chr1	167426237	0	TAA	T	149	152	1125	0.981	-	3_prime_UTR_variant	MODIFIER	POU2F1	ENSG00000143190	Transcript	ENST00000367866.7	protein_coding	16/16	0	ENST00000367866.7:c.*10436_*10437del	0	12741-12742/13843	0	0	0	0	rs58096512	0	1	0	deletion	HGNC	HGNC:9212	YES	1	P3	CCDS1259.2	ENSP00000356840	P14859	0	UPI0000EE3C74	0	0	0	0	0	8	chr1:g.167426246_167426247del	0.9041	0.5772
chr1	167705050	rs532648085	CAGCTAATTT	C	17	152	1915	0.109	-	3_prime_UTR_variant	MODIFIER	RCSD1	ENSG00000198771	Transcript	ENST00000367854.8	protein_coding	7/7	0	ENST00000367854.8:c.*359_*367del	0	1798-1806/5443	0	0	0	0	rs532648085	0	1	0	deletion	HGNC	HGNC:28310	YES	1	P3	CCDS1263.1	ENSP00000356828	Q6JBY9	0	UPI0000204CFA	0	0	0	0	0	4	chr1:g.167705055_167705063del	0.2428	0.1543
chr1	167705069	rs770835557	CTAATTT	C	17	152	1814	0.109	-	3_prime_UTR_variant	MODIFIER	RCSD1	ENSG00000198771	Transcript	ENST00000367854.8	protein_coding	7/7	0	ENST00000367854.8:c.*374_*379del	0	1817-1822/5443	0	0	0	0	rs770835557	0	1	0	deletion	HGNC	HGNC:28310	YES	1	P3	CCDS1263.1	ENSP00000356828	Q6JBY9	0	UPI0000204CFA	0	0	0	0	0	0	chr1:g.167705070_167705075del	0	0
chr1	167707493	0	G	GA	14	152	1171	0.09	A	3_prime_UTR_variant	MODIFIER	RCSD1	ENSG00000198771	Transcript	ENST00000367854.8	protein_coding	7/7	0	ENST00000367854.8:c.*2804dup	0	4240-4241/5443	0	0	0	0	rs149340244	0	1	0	insertion	HGNC	HGNC:28310	YES	1	P3	CCDS1263.1	ENSP00000356828	Q6JBY9	0	UPI0000204CFA	0	0	0	0	0	7	chr1:g.167707500dup	0.015	0.0121
chr1	167707671	0	CT	C	15	150	751	0.097	-	3_prime_UTR_variant	MODIFIER	RCSD1	ENSG00000198771	Transcript	ENST00000367854.8	protein_coding	7/7	0	ENST00000367854.8:c.*2984del	0	4419/5443	0	0	0	0	rs71958362	0	1	0	deletion	HGNC	HGNC:28310	YES	1	P3	CCDS1263.1	ENSP00000356828	Q6JBY9	0	UPI0000204CFA	0	0	0	0	0	8	chr1:g.167707680del	0.3207	0.4266
chr1	168083294	rs200032176	TTTAGA	T	58	152	1937	0.397	-	3_prime_UTR_variant	MODIFIER	GPR161	ENSG00000143147	Transcript	ENST00000537209.5	protein_coding	7/7	0	ENST00000537209.5:c.*2232_*2236del	0	4500-4504/8256	0	0	0	0	rs200032176	0	-1	0	deletion	HGNC	HGNC:23694	YES	2	A2	CCDS58043.1	ENSP00000441039	Q8N6U8	0	UPI0002065201	0	1	0	0	0	0	chr1:g.168083298_168083302del	0.0218	0.0015
chr1	168201615	0	G	GAC	19	152	1141	0.122	AC	3_prime_UTR_variant	MODIFIER	TIPRL	ENSG00000143155	Transcript	ENST00000367833.7	protein_coding	7/7	0	ENST00000367833.7:c.*1593_*1594dup	0	2504-2505/2998	0	0	0	0	rs878940107	0	1	0	insertion	HGNC	HGNC:30231	YES	1	P1	CCDS1270.1	ENSP00000356807	O75663	0	UPI0000071605	0	0	0	0	0	25	chr1:g.168201639_168201640dup	0	0
chr1	168201615	0	GACAC	G	117	152	1141	0.776	-	3_prime_UTR_variant	MODIFIER	TIPRL	ENSG00000143155	Transcript	ENST00000367833.7	protein_coding	7/7	0	ENST00000367833.7:c.*1591_*1594del	0	2505-2508/2998	0	0	0	0	rs66543118	0	1	0	deletion	HGNC	HGNC:30231	YES	1	P1	CCDS1270.1	ENSP00000356807	O75663	0	UPI0000071605	0	0	0	0	0	21	chr1:g.168201637_168201640del	0.5463	0.9153
chr1	168201770	0	CGTGTGT	C	110	150	817	0.74	-	3_prime_UTR_variant	MODIFIER	TIPRL	ENSG00000143155	Transcript	ENST00000367833.7	protein_coding	7/7	0	ENST00000367833.7:c.*1755_*1760del	0	2660-2665/2998	0	0	0	0	rs200296252	0	1	0	deletion	HGNC	HGNC:30231	YES	1	P1	CCDS1270.1	ENSP00000356807	O75663	0	UPI0000071605	0	0	0	0	0	30	chr1:g.168201801_168201806del	0	0
chr1	168243279	rs3830718	G	GAGC	79	152	898	0.526	AGC	3_prime_UTR_variant	MODIFIER	SFT2D2	ENSG00000213064	Transcript	ENST00000271375.7	protein_coding	8/8	0	ENST00000271375.7:c.*748_*750dup	0	1298-1299/11040	0	0	0	0	rs138223678	0	1	0	insertion	HGNC	HGNC:25140	YES	1	P1	CCDS1271.1	ENSP00000271375	O95562	0	UPI0000072549	0	0	0	0	0	11	chr1:g.168243288_168243290dup	0.4738	0.3767
chr1	168243302	0	GT	G	77	152	925	0.513	-	3_prime_UTR_variant	MODIFIER	SFT2D2	ENSG00000213064	Transcript	ENST00000271375.7	protein_coding	8/8	0	ENST00000271375.7:c.*772del	0	1322/11040	0	0	0	0	rs34569193	0	1	0	deletion	HGNC	HGNC:25140	YES	1	P1	CCDS1271.1	ENSP00000271375	O95562	0	UPI0000072549	0	0	0	0	0	9	chr1:g.168243312del	0	0.3427
chr1	168313920	0	AAAAG	A	67	152	1866	0.442	-	3_prime_UTR_variant	MODIFIER	TBX19	ENSG00000143178	Transcript	ENST00000367821.8	protein_coding	8/8	0	ENST00000367821.8:c.*942_*945del	0	2480-2483/2985	0	0	0	0	rs1209306500	0	1	0	deletion	HGNC	HGNC:11596	YES	1	P1	CCDS1272.1	ENSP00000356795	O60806	0	UPI000003176C	0	1	0	0	0	23	chr1:g.168313944_168313947del	0	0.5514
chr1	168696509	rs78760104	C	CT	96	152	2444	0.628	T	3_prime_UTR_variant	MODIFIER	DPT	ENSG00000143196	Transcript	ENST00000367817.4	protein_coding	4/4	0	ENST00000367817.4:c.*39_*40insA	0	677-678/1719	0	0	0	0	rs78760104	0	-1	0	insertion	HGNC	HGNC:3011	YES	1	P1	CCDS1275.1	ENSP00000356791	Q07507	0	UPI0000032C11	0	0	0	0	0	0	chr1:g.168696509_168696510insT	0.6466	0.8313
chr1	169795851	rs11414034	T	TG	152	152	1041	1	G	5_prime_UTR_variant	MODIFIER	C1orf112	ENSG00000000460	Transcript	ENST00000286031.10	protein_coding	1/24	0	ENST00000286031.10:c.-258_-257insG	0	443-444/4355	0	0	0	0	rs11414034	0	1	0	insertion	HGNC	HGNC:25565	YES	1	P1	CCDS1285.1	ENSP00000286031	Q9NSG2	A0A024R922	UPI000006E467	0	0	0	0	0	0	chr1:g.169795851_169795852insG	1	1
chr1	169852999	rs71840872	A	AGGCAGAACT	20	152	1656	0.135	GGCAGAACT	3_prime_UTR_variant	MODIFIER	C1orf112	ENSG00000000460	Transcript	ENST00000286031.10	protein_coding	24/24	0	ENST00000286031.10:c.*15_*23dup	0	3274-3275/4355	0	0	0	0	rs112674836	0	1	0	insertion	HGNC	HGNC:25565	YES	1	P1	CCDS1285.1	ENSP00000286031	Q9NSG2	A0A024R922	UPI000006E467	0	0	0	0	0	11	chr1:g.169853002_169853010dup	0.0767	0.0628
chr1	170736758	0	G	GT	66	152	1209	0.442	T	3_prime_UTR_variant	MODIFIER	PRRX1	ENSG00000116132	Transcript	ENST00000239461.11	protein_coding	4/4	0	ENST00000239461.11:c.*577dup	0	1398-1399/4061	0	0	0	0	rs58473244	0	1	0	insertion	HGNC	HGNC:9142	YES	1	P1	CCDS1290.1	ENSP00000239461	P54821	0	UPI0000131D11	0	1	0	0	0	5	chr1:g.170736763dup	0.249	0.2171
chr1	171209486	rs28369915	TG	T	58	152	1508	0.385	-	3_prime_UTR_variant	MODIFIER	FMO2	ENSG00000094963	Transcript	ENST00000209929.10	protein_coding	9/9	0	ENST00000209929.10:c.*343del	0	2016/5215	0	0	0	0	rs28369915	0	1	0	deletion	HGNC	HGNC:3770	YES	1	P1	CCDS1293.2	ENSP00000209929	Q99518	0	UPI0000ED9123	0	0	0	0	0	1	chr1:g.171209488del	0.0363	0.0008
chr1	171703280	rs71777397	AAGG	A	11	150	534	0.071	-	3_prime_UTR_variant	MODIFIER	VAMP4	ENSG00000117533	Transcript	ENST00000236192.12	protein_coding	8/8	0	ENST00000236192.12:c.*1223_*1225del	0	1854-1856/4977	0	0	0	0	rs71777397	0	-1	0	deletion	HGNC	HGNC:12645	YES	1	P3	CCDS1298.1	ENSP00000236192	O75379	Q6IAZ3	UPI00000015F3	0	0	0	0	0	0	chr1:g.171703284_171703286del	0.0889	0.0098
chr1	171741914	rs146107044	G	GGCTCCCGGGGAACTCCCGGCAGC	9	152	1511	0.058	GCTCCCGGGGAACTCCCGGCAGC	5_prime_UTR_variant	MODIFIER	VAMP4	ENSG00000117533	Transcript	ENST00000236192.12	protein_coding	1/8	0	ENST00000236192.12:c.-77_-55dup	0	151-152/4977	0	0	0	0	rs146107044	0	-1	0	insertion	HGNC	HGNC:12645	YES	1	P3	CCDS1298.1	ENSP00000236192	O75379	Q6IAZ3	UPI00000015F3	0	0	0	0	0	0	chr1:g.171741915_171741937dup	0.1458	0.1248
chr1	172666616	0	G	GGT	28	152	1490	0.179	GT	3_prime_UTR_variant	MODIFIER	FASLG	ENSG00000117560	Transcript	ENST00000367721.3	protein_coding	4/4	0	ENST00000367721.3:c.*631_*632dup	0	1545-1546/1805	0	0	0	0	rs10640513	0	1	0	insertion	HGNC	HGNC:11936	YES	1	P1	CCDS1304.1	ENSP00000356694	P48023	Q53ZZ1	UPI000000D91A	0	1	0	0	0	32	chr1:g.172666647_172666648dup	0	0.2534
chr1	173184864	rs45488292	CTG	C	36	152	1433	0.244	-	3_prime_UTR_variant	MODIFIER	TNFSF4	ENSG00000117586	Transcript	ENST00000281834.4	protein_coding	3/3	0	ENST00000281834.4:c.*1650_*1651del	0	2357-2358/3492	0	0	0	0	rs45488292	0	-1	0	deletion	HGNC	HGNC:11934	YES	1	P3	CCDS1306.1	ENSP00000281834	P23510	A0A024R937	UPI00001370A5	0	1	0	0	0	0	chr1:g.173184867_173184868del	0.102	0.1619
chr1	173488408	rs149636735	TTC	T	10	152	1012	0.064	-	3_prime_UTR_variant	MODIFIER	PRDX6	ENSG00000117592	Transcript	ENST00000340385.6	protein_coding	5/5	0	ENST00000340385.6:c.*547_*548del	0	1284-1285/1690	0	0	0	0	rs149636735	0	1	0	deletion	HGNC	HGNC:16753	YES	1	P1	CCDS1307.1	ENSP00000342026	P30041	V9HWC7	UPI0000001C4B	0	0	0	0	0	1	chr1:g.173488410_173488411del	0.0353	0.0136
chr1	173894428	rs879421035	CGA	C	21	152	1774	0.141	-	3_prime_UTR_variant	MODIFIER	ZBTB37	ENSG00000185278	Transcript	ENST00000367701.9	protein_coding	4/4	0	ENST00000367701.9:c.*8305_*8306del	0	10008-10009/19128	0	0	0	0	rs879421035	0	1	0	deletion	HGNC	HGNC:28365	YES	1	P1	CCDS44278.1	ENSP00000356674	Q5TC79	0	UPI0000203C09	0	0	0	0	0	0	chr1:g.173894429_173894430del	0	0
chr1	173894431	rs879472219	T	TTA	21	152	1772	0.141	TA	3_prime_UTR_variant	MODIFIER	ZBTB37	ENSG00000185278	Transcript	ENST00000367701.9	protein_coding	4/4	0	ENST00000367701.9:c.*8307_*8308insTA	0	10010-10011/19128	0	0	0	0	rs879472219	0	1	0	insertion	HGNC	HGNC:28365	YES	1	P1	CCDS44278.1	ENSP00000356674	Q5TC79	0	UPI0000203C09	0	0	0	0	0	0	chr1:g.173894431_173894432insTA	0	0
chr1	173901183	rs3831012	GTAC	G	20	152	1539	0.135	-	3_prime_UTR_variant	MODIFIER	ZBTB37	ENSG00000185278	Transcript	ENST00000367701.9	protein_coding	4/4	0	ENST00000367701.9:c.*15065_*15067del	0	16763-16765/19128	0	0	0	0	rs3831012	0	1	0	deletion	HGNC	HGNC:28365	YES	1	P1	CCDS44278.1	ENSP00000356674	Q5TC79	0	UPI0000203C09	0	0	0	0	0	5	chr1:g.173901189_173901191del	0.5347	0.8434
chr1	175014344	rs540782935	CTT	C	15	152	1212	0.103	-	3_prime_UTR_variant	MODIFIER	MRPS14	ENSG00000120333	Transcript	ENST00000476371.1	protein_coding	3/3	0	ENST00000476371.1:c.*323_*324del	0	727-728/2115	0	0	0	0	rs540782935	0	-1	0	deletion	HGNC	HGNC:14049	YES	1	P1	CCDS1316.1	ENSP00000420714	O60783	0	UPI00000747E5	0	0	0	0	0	0	chr1:g.175014345_175014346del	0.002	0
chr1	175315812	0	A	ATG	29	152	1849	0.186	TG	3_prime_UTR_variant	MODIFIER	TNR	ENSG00000116147	Transcript	ENST00000367674.7	protein_coding	23/23	0	ENST00000367674.7:c.*7543_*7544dup	0	12155-12156/12774	0	0	0	0	rs998351492	0	-1	0	insertion	HGNC	HGNC:11953	YES	5	P1	CCDS1318.1	ENSP00000356646	Q92752	0	UPI000013D41C	0	0	0	0	0	0	chr1:g.175315845_175315846dup	0	0
chr1	175315812	0	ATG	A	39	152	1849	0.263	-	3_prime_UTR_variant	MODIFIER	TNR	ENSG00000116147	Transcript	ENST00000367674.7	protein_coding	23/23	0	ENST00000367674.7:c.*7543_*7544del	0	12154-12155/12774	0	0	0	0	rs3030866	0	-1	0	deletion	HGNC	HGNC:11953	YES	5	P1	CCDS1318.1	ENSP00000356646	Q92752	0	UPI000013D41C	0	0	0	0	0	0	chr1:g.175315845_175315846del	0	0
chr1	175320697	0	C	CGTGTGT	114	152	1986	0.744	GTGTGT	3_prime_UTR_variant	MODIFIER	TNR	ENSG00000116147	Transcript	ENST00000367674.7	protein_coding	23/23	0	ENST00000367674.7:c.*2654_*2659dup	0	7270-7271/12774	0	0	0	0	rs138905402	0	-1	0	insertion	HGNC	HGNC:11953	YES	5	P1	CCDS1318.1	ENSP00000356646	Q92752	0	UPI000013D41C	0	0	0	0	0	0	chr1:g.175320720_175320725dup	0	0
chr1	175320697	0	C	CGTGTGTGT	21	152	1986	0.141	GTGTGTGT	3_prime_UTR_variant	MODIFIER	TNR	ENSG00000116147	Transcript	ENST00000367674.7	protein_coding	23/23	0	ENST00000367674.7:c.*2652_*2659dup	0	7270-7271/12774	0	0	0	0	rs138905402	0	-1	0	insertion	HGNC	HGNC:11953	YES	5	P1	CCDS1318.1	ENSP00000356646	Q92752	0	UPI000013D41C	0	0	0	0	0	0	chr1:g.175320718_175320725dup	0	0
chr1	175322822	0	G	GAGGA	18	152	2286	0.122	AGGA	3_prime_UTR_variant	MODIFIER	TNR	ENSG00000116147	Transcript	ENST00000367674.7	protein_coding	23/23	0	ENST00000367674.7:c.*531_*534dup	0	5145-5146/12774	0	0	0	0	rs144328809	0	-1	0	insertion	HGNC	HGNC:11953	YES	5	P1	CCDS1318.1	ENSP00000356646	Q92752	0	UPI000013D41C	0	0	0	0	0	0	chr1:g.175322840_175322843dup	0	0
chr1	176207270	0	T	TGC	21	150	1180	0.136	GC	5_prime_UTR_variant	MODIFIER	COP1	ENSG00000143207	Transcript	ENST00000367669.8	protein_coding	1/20	0	ENST00000367669.8:c.-294_-293dup	0	16-17/2826	0	0	0	0	rs3833529	0	-1	0	insertion	HGNC	HGNC:17440	YES	1	P3	CCDS30944.1	ENSP00000356641	Q8NHY2	0	UPI0000061E51	0	0	0	0	0	0	chr1:g.176207282_176207283dup	0.0925	0.0832
chr1	176844164	rs3039825	TGTGA	T	87	152	1946	0.564	-	3_prime_UTR_variant	MODIFIER	PAPPA2	ENSG00000116183	Transcript	ENST00000367662.5	protein_coding	23/23	0	ENST00000367662.5:c.*1716_*1719del	0	8247-8250/9683	0	0	0	0	rs34588099	0	1	0	deletion	HGNC	HGNC:14615	YES	1	P1	CCDS41438.1	ENSP00000356634	Q9BXP8	0	UPI000004A835	0	0	0	0	0	5	chr1:g.176844170_176844173del	0.5617	0.643
chr1	177281719	0	T	TAC	18	152	1895	0.122	AC	3_prime_UTR_variant	MODIFIER	BRINP2	ENSG00000198797	Transcript	ENST00000361539.5	protein_coding	8/8	0	ENST00000361539.5:c.*210_*211dup	0	3394-3395/4097	0	0	0	0	rs113470314	0	1	0	insertion	HGNC	HGNC:13746	YES	1	P1	CCDS1320.1	ENSP00000354481	Q9C0B6	0	UPI000006DF55	0	0	0	0	0	20	chr1:g.177281738_177281739dup	0.1601	0.143
chr1	179072557	0	CT	C	36	150	768	0.247	-	3_prime_UTR_variant	MODIFIER	FAM20B	ENSG00000116199	Transcript	ENST00000263733.5	protein_coding	8/8	0	ENST00000263733.5:c.*425del	0	1982/5991	0	0	0	0	rs11299711	0	1	0	deletion	HGNC	HGNC:23017	YES	1	P1	CCDS1328.1	ENSP00000263733	O75063	A0A024R918	UPI000000DB7F	0	0	0	0	0	11	chr1:g.179072569del	0.6813	0.9032
chr1	179357573	rs75172223	TAC	T	49	152	1736	0.321	-	3_prime_UTR_variant	MODIFIER	SOAT1	ENSG00000057252	Transcript	ENST00000367619.8	protein_coding	16/16	0	ENST00000367619.8:c.*3934_*3935del	0	5734-5735/6840	0	0	0	0	rs78421898	0	1	0	deletion	HGNC	HGNC:11177	YES	1	P1	CCDS1330.1	ENSP00000356591	P35610	0	UPI0000071233	0	0	0	0	0	1	chr1:g.179357575_179357576del	0.4529	0.3767
chr1	179357936	0	C	CA	45	150	915	0.305	A	3_prime_UTR_variant	MODIFIER	SOAT1	ENSG00000057252	Transcript	ENST00000367619.8	protein_coding	16/16	0	ENST00000367619.8:c.*4305dup	0	6096-6097/6840	0	0	0	0	rs36037008	0	1	0	insertion	HGNC	HGNC:11177	YES	1	P1	CCDS1330.1	ENSP00000356591	P35610	0	UPI0000071233	0	0	0	0	0	10	chr1:g.179357946dup	0.1434	0.0431
chr1	179815114	0	GAC	G	15	152	1721	0.096	-	3_prime_UTR_variant	MODIFIER	FAM163A	ENSG00000143340	Transcript	ENST00000341785.4	protein_coding	5/5	0	ENST00000341785.4:c.*961_*962del	0	1826-1827/2909	0	0	0	0	rs1347231050	0	1	0	deletion	HGNC	HGNC:28274	YES	1	P1	CCDS1333.1	ENSP00000354891	Q96GL9	0	UPI000006ED82	0	0	0	0	0	35	chr1:g.179815150_179815151del	0	0
chr1	179815114	0	GACAC	G	105	152	1721	0.692	-	3_prime_UTR_variant	MODIFIER	FAM163A	ENSG00000143340	Transcript	ENST00000341785.4	protein_coding	5/5	0	ENST00000341785.4:c.*959_*962del	0	1826-1829/2909	0	0	0	0	rs67057183	0	1	0	deletion	HGNC	HGNC:28274	YES	1	P1	CCDS1333.1	ENSP00000354891	Q96GL9	0	UPI000006ED82	0	0	0	0	0	33	chr1:g.179815148_179815151del	0	0
chr1	179815114	0	GACACAC	G	12	152	1721	0.083	-	3_prime_UTR_variant	MODIFIER	FAM163A	ENSG00000143340	Transcript	ENST00000341785.4	protein_coding	5/5	0	ENST00000341785.4:c.*957_*962del	0	1826-1831/2909	0	0	0	0	rs1200463620	0	1	0	deletion	HGNC	HGNC:28274	YES	1	P1	CCDS1333.1	ENSP00000354891	Q96GL9	0	UPI000006ED82	0	0	0	0	0	31	chr1:g.179815146_179815151del	0	0
chr1	180276093	rs11450923	T	TG	152	152	2739	1	G	3_prime_UTR_variant	MODIFIER	LHX4	ENSG00000121454	Transcript	ENST00000263726.4	protein_coding	6/6	0	ENST00000263726.4:c.*1515dup	0	2953-2954/5844	0	0	0	0	rs11450923	0	1	0	insertion	HGNC	HGNC:21734	YES	1	P1	CCDS1338.1	ENSP00000263726	Q969G2	A0A0S2Z5S4	UPI000007340D	0	1	0	0	0	1	chr1:g.180276094dup	0	0.9864
chr1	180276345	rs140862	TTAAG	T	152	152	2587	1	-	3_prime_UTR_variant	MODIFIER	LHX4	ENSG00000121454	Transcript	ENST00000263726.4	protein_coding	6/6	0	ENST00000263726.4:c.*1772_*1775del	0	3206-3209/5844	0	0	0	0	rs140862	0	1	0	deletion	HGNC	HGNC:21734	YES	1	P1	CCDS1338.1	ENSP00000263726	Q969G2	A0A0S2Z5S4	UPI000007340D	0	1	0	0	0	5	chr1:g.180276351_180276354del	0.9143	0.8457
chr1	180276837	rs149261601	G	GC	150	152	1446	0.981	C	3_prime_UTR_variant	MODIFIER	LHX4	ENSG00000121454	Transcript	ENST00000263726.4	protein_coding	6/6	0	ENST00000263726.4:c.*2258_*2259insC	0	3697-3698/5844	0	0	0	0	rs149261601	0	1	0	insertion	HGNC	HGNC:21734	YES	1	P1	CCDS1338.1	ENSP00000263726	Q969G2	A0A0S2Z5S4	UPI000007340D	0	1	0	0	0	0	chr1:g.180276837_180276838insC	0	0
chr1	180276878	rs4058059	TGTAA	T	150	152	1620	0.981	-	3_prime_UTR_variant	MODIFIER	LHX4	ENSG00000121454	Transcript	ENST00000263726.4	protein_coding	6/6	0	ENST00000263726.4:c.*2306_*2309del	0	3739-3742/5844	0	0	0	0	rs4058059	0	1	0	deletion	HGNC	HGNC:21734	YES	1	P1	CCDS1338.1	ENSP00000263726	Q969G2	A0A0S2Z5S4	UPI000007340D	0	1	0	0	0	6	chr1:g.180276885_180276888del	0.8568	0.7572
chr1	180277877	0	T	TG	141	152	1013	0.923	G	3_prime_UTR_variant	MODIFIER	LHX4	ENSG00000121454	Transcript	ENST00000263726.4	protein_coding	6/6	0	ENST00000263726.4:c.*3307dup	0	4737-4738/5844	0	0	0	0	rs11407332	0	1	0	insertion	HGNC	HGNC:21734	YES	1	P1	CCDS1338.1	ENSP00000263726	Q969G2	A0A0S2Z5S4	UPI000007340D	0	1	0	0	0	9	chr1:g.180277886dup	0	0.4705
chr1	180278342	rs11316143	CT	C	152	152	2626	1	-	3_prime_UTR_variant	MODIFIER	LHX4	ENSG00000121454	Transcript	ENST00000263726.4	protein_coding	6/6	0	ENST00000263726.4:c.*3765del	0	5203/5844	0	0	0	0	rs11316143	0	1	0	deletion	HGNC	HGNC:21734	YES	1	P1	CCDS1338.1	ENSP00000263726	Q969G2	A0A0S2Z5S4	UPI000007340D	0	1	0	0	0	1	chr1:g.180278344del	0.9135	0.8411
chr1	180888668	rs140727457	TTAGC	T	43	152	1671	0.282	-	3_prime_UTR_variant	MODIFIER	XPR1	ENSG00000143324	Transcript	ENST00000367590.8	protein_coding	15/15	0	ENST00000367590.8:c.*4605_*4608del	0	6892-6895/8474	0	0	0	0	rs140727457	0	1	0	deletion	HGNC	HGNC:12827	YES	1	P1	CCDS1340.1	ENSP00000356562	Q9UBH6	A0A024R911	UPI0000071111	0	1	0	0	0	2	chr1:g.180888671_180888674del	0.0481	0.0061
chr1	180948321	rs34898532	T	TCA	35	152	2343	0.231	CA	3_prime_UTR_variant	MODIFIER	KIAA1614	ENSG00000135835	Transcript	ENST00000367588.9	protein_coding	9/9	0	ENST00000367588.9:c.*2733_*2734insCA	0	6653-6654/9946	0	0	0	0	rs34898532	0	1	0	insertion	HGNC	HGNC:29327	YES	1	P1	CCDS41442.1	ENSP00000356560	Q5VZ46	0	UPI00001C1D75	0	0	0	0	0	0	chr1:g.180948321_180948322insCA	0.0327	0.003
chr1	180951204	0	AAACAAC	A	35	152	1374	0.231	-	3_prime_UTR_variant	MODIFIER	KIAA1614	ENSG00000135835	Transcript	ENST00000367588.9	protein_coding	9/9	0	ENST00000367588.9:c.*5631_*5636del	0	9537-9542/9946	0	0	0	0	rs145551157	0	1	0	deletion	HGNC	HGNC:29327	YES	1	P1	CCDS41442.1	ENSP00000356560	Q5VZ46	0	UPI00001C1D75	0	0	0	0	0	14	chr1:g.180951219_180951224del	0	0.0772
chr1	180951204	rs145551157	AAACAACAAC	A	30	152	1374	0.199	-	3_prime_UTR_variant	MODIFIER	KIAA1614	ENSG00000135835	Transcript	ENST00000367588.9	protein_coding	9/9	0	ENST00000367588.9:c.*5628_*5636del	0	9537-9545/9946	0	0	0	0	rs548393390	0	1	0	deletion	HGNC	HGNC:29327	YES	1	P1	CCDS41442.1	ENSP00000356560	Q5VZ46	0	UPI00001C1D75	0	0	0	0	0	11	chr1:g.180951216_180951224del	0.0093	0.0015
chr1	180975396	rs10646851	T	TAA	109	152	1626	0.718	AA	3_prime_UTR_variant	MODIFIER	STX6	ENSG00000135823	Transcript	ENST00000258301.6	protein_coding	8/8	0	ENST00000258301.6:c.*1172_*1173dup	0	2138-2139/4810	0	0	0	0	rs34521831	0	-1	0	insertion	HGNC	HGNC:11441	YES	1	P1	CCDS1341.1	ENSP00000258301	O43752	0	UPI00000490D6	0	0	0	0	0	0	chr1:g.180975398_180975399dup	0.5266	0.4622
chr1	181033435	rs3840436	G	GT	109	152	2839	0.718	T	5_prime_UTR_variant	MODIFIER	MR1	ENSG00000153029	Transcript	ENST00000614012.4	protein_coding	1/7	0	ENST00000614012.4:c.-150dup	0	11-12/7860	0	0	0	0	rs3840436	0	1	0	insertion	HGNC	HGNC:4975	YES	5	P1	CCDS1342.1	ENSP00000477563	Q95460	0	UPI0000072BD9	0	0	0	0	0	1	chr1:g.181033436dup	0.6863	0.8018
chr1	181057120	0	CA	C	142	152	983	0.936	-	3_prime_UTR_variant	MODIFIER	MR1	ENSG00000153029	Transcript	ENST00000614012.4	protein_coding	7/7	0	ENST00000614012.4:c.*1866del	0	3043/7860	0	0	0	0	rs11290542	0	1	0	deletion	HGNC	HGNC:4975	YES	5	P1	CCDS1342.1	ENSP00000477563	Q95460	0	UPI0000072BD9	0	0	0	0	0	10	chr1:g.181057131del	0	0
chr1	181060129	rs67701914	CCCT	C	104	152	2777	0.686	-	3_prime_UTR_variant	MODIFIER	MR1	ENSG00000153029	Transcript	ENST00000614012.4	protein_coding	7/7	0	ENST00000614012.4:c.*4868_*4870del	0	6052-6054/7860	0	0	0	0	rs67701914	0	1	0	deletion	HGNC	HGNC:4975	YES	5	P1	CCDS1342.1	ENSP00000477563	Q95460	0	UPI0000072BD9	0	0	0	0	0	3	chr1:g.181060133_181060135del	0	0
chr1	181799723	rs3831945	A	AT	17	152	2357	0.109	T	3_prime_UTR_variant	MODIFIER	CACNA1E	ENSG00000198216	Transcript	ENST00000367573.7	protein_coding	48/48	0	ENST00000367573.7:c.*891dup	0	8059-8060/16420	0	0	0	0	rs3831945	0	1	0	insertion	HGNC	HGNC:1392	YES	1	A2	CCDS55664.1	ENSP00000356545	Q15878	0	UPI00004588C2	0	1	0	0	0	2	chr1:g.181799725dup	0.0471	0.0227
chr1	181799811	rs3831946	C	CAG	108	152	2162	0.705	AG	3_prime_UTR_variant	MODIFIER	CACNA1E	ENSG00000198216	Transcript	ENST00000367573.7	protein_coding	48/48	0	ENST00000367573.7:c.*978_*979dup	0	8147-8148/16420	0	0	0	0	rs3831946	0	1	0	insertion	HGNC	HGNC:1392	YES	1	A2	CCDS55664.1	ENSP00000356545	Q15878	0	UPI00004588C2	0	1	0	0	0	2	chr1:g.181799812_181799813dup	0.8095	0.8404
chr1	181801962	rs71571286	T	TTTAG	37	152	2401	0.244	TTAG	3_prime_UTR_variant	MODIFIER	CACNA1E	ENSG00000198216	Transcript	ENST00000367573.7	protein_coding	48/48	0	ENST00000367573.7:c.*3132_*3135dup	0	10298-10299/16420	0	0	0	0	rs138764466	0	1	0	insertion	HGNC	HGNC:1392	YES	1	A2	CCDS55664.1	ENSP00000356545	Q15878	0	UPI00004588C2	0	1	0	0	0	7	chr1:g.181801966_181801969dup	0.1134	0.0219
chr1	182382495	rs3028837	T	TAAATGA	114	152	2358	0.744	AAATGA	3_prime_UTR_variant	MODIFIER	GLUL	ENSG00000135821	Transcript	ENST00000311223.9	protein_coding	8/8	0	ENST00000311223.9:c.*1909_*1910insTCATTT	0	3928-3929/4719	0	0	0	0	rs3028837	0	-1	0	insertion	HGNC	HGNC:4341	YES	1	P1	CCDS1344.1	ENSP00000307900	P15104	A8YXX4	UPI000012B6E3	0	1	0	0	0	0	chr1:g.182382496_182382497insAATGAA	0	0.9705
chr1	182575085	rs138930837	TA	T	16	152	2007	0.103	-	3_prime_UTR_variant	MODIFIER	RNASEL	ENSG00000135828	Transcript	ENST00000367559.7	protein_coding	7/7	0	ENST00000367559.7:c.*306del	0	2786/4238	0	0	0	0	rs138930837	0	-1	0	deletion	HGNC	HGNC:10050	YES	1	P1	CCDS1347.1	ENSP00000356530	Q05823	0	UPI000005339F	0	1	0	0	0	0	chr1:g.182575087del	0.0715	0.0038
chr1	182643329	rs1329662476	CCG	C	11	150	783	0.078	-	3_prime_UTR_variant	MODIFIER	RGS8	ENSG00000135824	Transcript	ENST00000258302.8	protein_coding	6/6	0	ENST00000258302.8:c.*3404_*3405del	0	4091-4092/5606	0	0	0	0	rs1329662476	0	-1	0	deletion	HGNC	HGNC:16810	YES	1	0	CCDS1349.1	ENSP00000258302	P57771	0	UPI0000038BF1	0	0	0	0	0	0	chr1:g.182643331_182643332del	0	0
chr1	182643330	rs201031077	CG	C	12	150	793	0.078	-	3_prime_UTR_variant	MODIFIER	RGS8	ENSG00000135824	Transcript	ENST00000258302.8	protein_coding	6/6	0	ENST00000258302.8:c.*3404del	0	4091/5606	0	0	0	0	rs201031077	0	-1	0	deletion	HGNC	HGNC:16810	YES	1	0	CCDS1349.1	ENSP00000258302	P57771	0	UPI0000038BF1	0	0	0	0	0	0	chr1:g.182643331del	0	0
chr1	183248891	0	AGT	A	63	152	1654	0.417	-	3_prime_UTR_variant	MODIFIER	NMNAT2	ENSG00000157064	Transcript	ENST00000287713.7	protein_coding	11/11	0	ENST00000287713.7:c.*3748_*3749del	0	4785-4786/5441	0	0	0	0	rs879107158	0	-1	0	deletion	HGNC	HGNC:16789	YES	1	P1	CCDS1353.1	ENSP00000287713	Q9BZQ4	0	UPI00000706AB	0	0	0	0	0	0	chr1:g.183248932_183248933del	0	0
chr1	183248891	0	AGTGT	A	12	152	1654	0.077	-	3_prime_UTR_variant	MODIFIER	NMNAT2	ENSG00000157064	Transcript	ENST00000287713.7	protein_coding	11/11	0	ENST00000287713.7:c.*3746_*3749del	0	4783-4786/5441	0	0	0	0	rs751710412	0	-1	0	deletion	HGNC	HGNC:16789	YES	1	P1	CCDS1353.1	ENSP00000287713	Q9BZQ4	0	UPI00000706AB	0	0	0	0	0	0	chr1:g.183248930_183248933del	0	0
chr1	183251855	0	TTGC	T	86	152	2391	0.571	-	3_prime_UTR_variant	MODIFIER	NMNAT2	ENSG00000157064	Transcript	ENST00000287713.7	protein_coding	11/11	0	ENST00000287713.7:c.*783_*785del	0	1820-1822/5441	0	0	0	0	rs67428394	0	-1	0	deletion	HGNC	HGNC:16789	YES	1	P1	CCDS1353.1	ENSP00000287713	Q9BZQ4	0	UPI00000706AB	0	0	0	0	0	0	chr1:g.183251878_183251880del	0.346	0.5136
chr1	183935998	rs3834760	C	CG	49	152	2319	0.314	G	3_prime_UTR_variant	MODIFIER	COLGALT2	ENSG00000198756	Transcript	ENST00000361927.9	protein_coding	12/12	0	ENST00000361927.9:c.*2762dup	0	5014-5015/5179	0	0	0	0	rs3834760	0	-1	0	insertion	HGNC	HGNC:16790	YES	1	P1	CCDS1360.1	ENSP00000354960	Q8IYK4	0	UPI000007423A	0	0	0	0	0	0	chr1:g.183936002dup	0.1709	0.0681
chr1	183936350	rs71657827	GAA	G	47	152	1507	0.308	-	3_prime_UTR_variant	MODIFIER	COLGALT2	ENSG00000198756	Transcript	ENST00000361927.9	protein_coding	12/12	0	ENST00000361927.9:c.*2409_*2410del	0	4661-4662/5179	0	0	0	0	rs71657827	0	-1	0	deletion	HGNC	HGNC:16790	YES	1	P1	CCDS1360.1	ENSP00000354960	Q8IYK4	0	UPI000007423A	0	0	0	0	0	0	chr1:g.183936353_183936354del	0.1745	0.1392
chr1	183938281	rs10664802	G	GTGAT	50	152	1057	0.321	TGAT	3_prime_UTR_variant	MODIFIER	COLGALT2	ENSG00000198756	Transcript	ENST00000361927.9	protein_coding	12/12	0	ENST00000361927.9:c.*476_*479dup	0	2731-2732/5179	0	0	0	0	rs141136994	0	-1	0	insertion	HGNC	HGNC:16790	YES	1	P1	CCDS1360.1	ENSP00000354960	Q8IYK4	0	UPI000007423A	0	0	0	0	0	0	chr1:g.183938283_183938286dup	0.1721	0.0734
chr1	184122000	0	A	ATG	16	152	1396	0.103	TG	3_prime_UTR_variant&NMD_transcript_variant	MODIFIER	TSEN15	ENSG00000198860	Transcript	ENST00000644592.1	nonsense_mediated_decay	6/6	0	ENST00000644592.1:c.*583_*584dup	0	992-993/1521	0	0	0	0	rs141122177	0	1	0	insertion	HGNC	HGNC:16791	0	0	0	0	ENSP00000495621	0	A0A2R8YG40	UPI000D18F910	0	1	0	0	0	41	chr1:g.184122040_184122041dup	0	0
chr1	184122000	0	ATG	A	60	152	1396	0.391	-	3_prime_UTR_variant&NMD_transcript_variant	MODIFIER	TSEN15	ENSG00000198860	Transcript	ENST00000644592.1	nonsense_mediated_decay	6/6	0	ENST00000644592.1:c.*583_*584del	0	993-994/1521	0	0	0	0	rs61670765	0	1	0	deletion	HGNC	HGNC:16791	0	0	0	0	ENSP00000495621	0	A0A2R8YG40	UPI000D18F910	0	1	0	0	0	39	chr1:g.184122040_184122041del	0	0
chr1	184620987	rs3841434	C	CA	13	152	1621	0.083	A	3_prime_UTR_variant	MODIFIER	C1orf21	ENSG00000116667	Transcript	ENST00000235307.7	protein_coding	6/6	0	ENST00000235307.7:c.*1435dup	0	2261-2262/10293	0	0	0	0	rs3841434	0	1	0	insertion	HGNC	HGNC:15494	YES	1	P1	CCDS1362.1	ENSP00000235307	Q9H246	A0A024R926	UPI0000071170	0	0	0	0	0	4	chr1:g.184620991dup	0	0
chr1	184690976	rs11358304	TA	T	49	152	755	0.314	-	3_prime_UTR_variant	MODIFIER	EDEM3	ENSG00000116406	Transcript	ENST00000318130.13	protein_coding	20/20	0	ENST00000318130.13:c.*3086del	0	6097/6837	0	0	0	0	rs11358304	0	-1	0	deletion	HGNC	HGNC:16787	YES	1	P1	CCDS1363.2	ENSP00000318147	Q9BZQ6	A0A024R931	UPI0000470A2B	0	0	0	0	0	0	chr1:g.184690982del	0.4341	0.1906
chr1	185119046	rs68097064	AT	A	31	150	707	0.201	-	3_prime_UTR_variant	MODIFIER	TRMT1L	ENSG00000121486	Transcript	ENST00000367506.10	protein_coding	15/15	0	ENST00000367506.10:c.*972del	0	3415/4361	0	0	0	0	rs68097064	0	-1	0	deletion	HGNC	HGNC:16782	YES	1	P1	CCDS1366.1	ENSP00000356476	Q7Z2T5	0	UPI000000DADB	0	0	0	0	0	0	chr1:g.185119056del	0	0
chr1	192366141	rs59139714	C	CTAAT	12	152	1179	0.077	TAAT	3_prime_UTR_variant	MODIFIER	RGS21	ENSG00000253148	Transcript	ENST00000417209.2	protein_coding	5/5	0	ENST00000417209.2:c.*18_*21dup	0	650-651/1794	0	0	0	0	rs59139714	0	1	0	insertion	HGNC	HGNC:26839	YES	1	P1	CCDS41448.1	ENSP00000428343	Q2M5E4	0	UPI0000682FB1	0	0	0	0	0	4	chr1:g.192366142_192366145dup	0.4583	0.6619
chr1	192812260	rs3835598	GATAA	G	15	152	998	0.103	-	3_prime_UTR_variant	MODIFIER	RGS2	ENSG00000116741	Transcript	ENST00000235382.7	protein_coding	5/5	0	ENST00000235382.7:c.*669_*672del	0	1334-1337/1348	0	0	0	0	rs3835598	0	1	0	deletion	HGNC	HGNC:9998	YES	1	P1	CCDS1377.1	ENSP00000235382	P41220	A0A024R939	UPI0000044575	0	0	0	0	0	4	chr1:g.192812265_192812268del	0.0196	0.0023
chr1	197505715	rs10629792	A	ATTAAC	152	152	1159	1	TTAAC	3_prime_UTR_variant	MODIFIER	DENND1B	ENSG00000213047	Transcript	ENST00000620048.6	protein_coding	23/23	0	ENST00000620048.6:c.*4744_*4745insGTTAA	0	7397-7398/8365	0	0	0	0	rs10629792	0	-1	0	insertion	HGNC	HGNC:28404	YES	5	A2	CCDS72997.1	ENSP00000479816	Q6P3S1	0	UPI000178DE4E	0	0	0	0	0	0	chr1:g.197505719_197505720insCTTAA	0.9453	0.8026
chr1	197505925	rs10565107	CAATCT	C	152	152	1049	1	-	3_prime_UTR_variant	MODIFIER	DENND1B	ENSG00000213047	Transcript	ENST00000620048.6	protein_coding	23/23	0	ENST00000620048.6:c.*4530_*4534del	0	7183-7187/8365	0	0	0	0	rs140320664	0	-1	0	deletion	HGNC	HGNC:28404	YES	5	A2	CCDS72997.1	ENSP00000479816	Q6P3S1	0	UPI000178DE4E	0	0	0	0	0	0	chr1:g.197505933_197505937del	0.9433	0.8018
chr1	197934259	rs59616269	GT	G	9	152	1154	0.058	-	3_prime_UTR_variant	MODIFIER	LHX9	ENSG00000143355	Transcript	ENST00000367387.6	protein_coding	5/5	0	ENST00000367387.6:c.*5007del	0	6647/7865	0	0	0	0	rs59616269	0	1	0	deletion	HGNC	HGNC:14222	YES	1	P3	CCDS1393.1	ENSP00000356357	Q9NQ69	0	UPI00001B6453	0	0	0	0	0	6	chr1:g.197934266del	0.245	0.0227
chr1	198756595	rs3216177	TA	T	54	152	948	0.359	-	3_prime_UTR_variant	MODIFIER	PTPRC	ENSG00000081237	Transcript	ENST00000442510.8	protein_coding	33/33	0	ENST00000442510.8:c.*419del	0	4477/5357	0	0	0	0	rs3216177	0	1	0	deletion	HGNC	HGNC:9666	YES	1	P4	CCDS1397.2	ENSP00000411355	P08575	0	UPI000046FDB4	0	1	0	0	0	4	chr1:g.198756600del	0.2418	0.3298
chr1	198756697	rs202177084	G	GTT	28	150	761	0.195	TT	3_prime_UTR_variant	MODIFIER	PTPRC	ENSG00000081237	Transcript	ENST00000442510.8	protein_coding	33/33	0	ENST00000442510.8:c.*518_*519dup	0	4578-4579/5357	0	0	0	0	rs202177084	0	1	0	insertion	HGNC	HGNC:9666	YES	1	P4	CCDS1397.2	ENSP00000411355	P08575	0	UPI000046FDB4	0	1	0	0	0	3	chr1:g.198756699_198756700dup	0.0559	0.0265
chr1	200177365	rs35364522	GA	G	74	152	1126	0.474	-	3_prime_UTR_variant	MODIFIER	NR5A2	ENSG00000116833	Transcript	ENST00000367362.8	protein_coding	8/8	0	ENST00000367362.8:c.*3157del	0	4920/4969	0	0	0	0	rs35364522	0	1	0	deletion	HGNC	HGNC:7984	YES	1	P4	CCDS1401.1	ENSP00000356331	O00482	0	UPI0000130482	0	0	0	0	0	1	chr1:g.200177367del	0.5495	0.5908
chr1	200858418	rs71138305	C	CT	32	152	1208	0.205	T	3_prime_UTR_variant	MODIFIER	CAMSAP2	ENSG00000118200	Transcript	ENST00000236925.8	protein_coding	18/18	0	ENST00000236925.8:c.*367dup	0	4878-4879/7161	0	0	0	0	rs147279681	0	1	0	insertion	HGNC	HGNC:29188	YES	1	A2	CCDS72998.1	ENSP00000236925	Q08AD1	0	UPI0000160246	0	0	0	0	0	8	chr1:g.200858426dup	0.1468	0.1694
chr1	201135213	rs35874939	T	TA	59	152	2229	0.378	A	3_prime_UTR_variant	MODIFIER	TMEM9	ENSG00000116857	Transcript	ENST00000367332.5	protein_coding	6/6	0	ENST00000367332.5:c.*449dup	0	1103-1104/1544	0	0	0	0	rs35874939	0	-1	0	insertion	HGNC	HGNC:18823	YES	2	A1	CCDS73001.1	ENSP00000356301	0	B1ALM5	UPI0000169C87	0	0	0	0	0	0	chr1:g.201135215dup	0.3345	0.2443
chr1	201399335	rs28364652	G	GT	19	152	1528	0.122	T	5_prime_UTR_variant	MODIFIER	LAD1	ENSG00000159166	Transcript	ENST00000391967.6	protein_coding	1/10	0	ENST00000391967.6:c.-30_-29insA	0	273-274/2906	0	0	0	0	rs28364652	0	-1	0	insertion	HGNC	HGNC:6472	YES	1	P2	CCDS1410.1	ENSP00000375829	O00515	0	UPI000006CD59	0	0	0	0	0	0	chr1:g.201399335_201399336insT	0	0
chr1	201406242	rs142666675	TCCTCATCTGTAAATTTG	T	33	152	1882	0.212	-	3_prime_UTR_variant	MODIFIER	TNNI1	ENSG00000159173	Transcript	ENST00000361379.9	protein_coding	9/9	0	ENST00000361379.9:c.*2994_*3010del	0	3635-3651/6110	0	0	0	0	rs142666675	0	-1	0	deletion	HGNC	HGNC:11945	YES	5	P2	CCDS1411.1	ENSP00000354488	P19237	0	UPI0000000CCA	0	0	0	0	0	0	chr1:g.201406243_201406259del	0.4477	0.5908
chr1	201464395	rs10557370	CAT	C	30	152	1893	0.192	-	3_prime_UTR_variant	MODIFIER	PHLDA3	ENSG00000174307	Transcript	ENST00000367311.4	protein_coding	2/2	0	ENST00000367311.4:c.*1844_*1845del	0	2626-2627/2640	0	0	0	0	rs10557370	0	-1	0	deletion	HGNC	HGNC:8934	YES	1	P1	CCDS1412.1	ENSP00000356280	Q9Y5J5	0	UPI00000716DA	0	0	0	0	0	0	chr1:g.201464398_201464399del	0.1306	0.2269
chr1	201464820	rs10646470	G	GTTGTT	140	152	2364	0.923	TTGTT	3_prime_UTR_variant	MODIFIER	PHLDA3	ENSG00000174307	Transcript	ENST00000367311.4	protein_coding	2/2	0	ENST00000367311.4:c.*1416_*1420dup	0	2202-2203/2640	0	0	0	0	rs10646470	0	-1	0	insertion	HGNC	HGNC:8934	YES	1	P1	CCDS1412.1	ENSP00000356280	Q9Y5J5	0	UPI00000716DA	0	0	0	0	0	0	chr1:g.201464824_201464828dup	0	0
chr1	201468959	rs34376362	G	GGA	41	152	1848	0.263	GA	5_prime_UTR_variant	MODIFIER	PHLDA3	ENSG00000174307	Transcript	ENST00000367311.4	protein_coding	1/2	0	ENST00000367311.4:c.-174_-173insTC	0	225-226/2640	0	0	0	0	rs145312394	0	-1	0	insertion	HGNC	HGNC:8934	YES	1	P1	CCDS1412.1	ENSP00000356280	Q9Y5J5	0	UPI00000716DA	0	0	0	0	0	0	chr1:g.201468960_201468961insAG	0.4115	0.4236
chr1	201821505	0	G	GAC	9	152	1352	0.058	AC	3_prime_UTR_variant	MODIFIER	NAV1	ENSG00000134369	Transcript	ENST00000367296.8	protein_coding	30/30	0	ENST00000367296.8:c.*1619_*1620dup	0	7627-7628/13091	0	0	0	0	rs1417002342	0	1	0	insertion	HGNC	HGNC:15989	YES	5	P3	CCDS1414.2	ENSP00000356265	Q8NEY1	0	UPI00004562D4	0	0	0	0	0	47	chr1:g.201821551_201821552dup	0	0
chr1	201821505	0	G	GACAC	23	152	1352	0.147	ACAC	3_prime_UTR_variant	MODIFIER	NAV1	ENSG00000134369	Transcript	ENST00000367296.8	protein_coding	30/30	0	ENST00000367296.8:c.*1617_*1620dup	0	7627-7628/13091	0	0	0	0	rs1417002342	0	1	0	insertion	HGNC	HGNC:15989	YES	5	P3	CCDS1414.2	ENSP00000356265	Q8NEY1	0	UPI00004562D4	0	0	0	0	0	47	chr1:g.201821549_201821552dup	0	0
chr1	201821505	0	G	GACACAC	10	152	1352	0.071	ACACAC	3_prime_UTR_variant	MODIFIER	NAV1	ENSG00000134369	Transcript	ENST00000367296.8	protein_coding	30/30	0	ENST00000367296.8:c.*1615_*1620dup	0	7627-7628/13091	0	0	0	0	rs1417002342	0	1	0	insertion	HGNC	HGNC:15989	YES	5	P3	CCDS1414.2	ENSP00000356265	Q8NEY1	0	UPI00004562D4	0	0	0	0	0	47	chr1:g.201821547_201821552dup	0	0
chr1	201821505	0	G	GACACACAC	10	152	1352	0.064	ACACACAC	3_prime_UTR_variant	MODIFIER	NAV1	ENSG00000134369	Transcript	ENST00000367296.8	protein_coding	30/30	0	ENST00000367296.8:c.*1613_*1620dup	0	7627-7628/13091	0	0	0	0	rs1417002342	0	1	0	insertion	HGNC	HGNC:15989	YES	5	P3	CCDS1414.2	ENSP00000356265	Q8NEY1	0	UPI00004562D4	0	0	0	0	0	47	chr1:g.201821545_201821552dup	0	0
chr1	201821505	0	GAC	G	31	152	1352	0.205	-	3_prime_UTR_variant	MODIFIER	NAV1	ENSG00000134369	Transcript	ENST00000367296.8	protein_coding	30/30	0	ENST00000367296.8:c.*1619_*1620del	0	7628-7629/13091	0	0	0	0	rs67832106	0	1	0	deletion	HGNC	HGNC:15989	YES	5	P3	CCDS1414.2	ENSP00000356265	Q8NEY1	0	UPI00004562D4	0	0	0	0	0	45	chr1:g.201821551_201821552del	0	0
chr1	201821505	0	GACACACACACACACACACAC	G	36	152	1352	0.231	-	3_prime_UTR_variant	MODIFIER	NAV1	ENSG00000134369	Transcript	ENST00000367296.8	protein_coding	30/30	0	ENST00000367296.8:c.*1601_*1620del	0	7628-7647/13091	0	0	0	0	rs67598072	0	1	0	deletion	HGNC	HGNC:15989	YES	5	P3	CCDS1414.2	ENSP00000356265	Q8NEY1	0	UPI00004562D4	0	0	0	0	0	27	chr1:g.201821533_201821552del	0	0
chr1	201823363	0	C	CGT	47	152	2181	0.308	GT	3_prime_UTR_variant	MODIFIER	NAV1	ENSG00000134369	Transcript	ENST00000367296.8	protein_coding	30/30	0	ENST00000367296.8:c.*3460_*3461dup	0	9485-9486/13091	0	0	0	0	rs757241786	0	1	0	insertion	HGNC	HGNC:15989	YES	5	P3	CCDS1414.2	ENSP00000356265	Q8NEY1	0	UPI00004562D4	0	0	0	0	0	30	chr1:g.201823392_201823393dup	0	0
chr1	201823370	rs4025038	G	GTA	51	152	2127	0.327	TA	3_prime_UTR_variant	MODIFIER	NAV1	ENSG00000134369	Transcript	ENST00000367296.8	protein_coding	30/30	0	ENST00000367296.8:c.*3439_*3440insAT	0	9492-9493/13091	0	0	0	0	rs4025038	0	1	0	insertion	HGNC	HGNC:15989	YES	5	P3	CCDS1414.2	ENSP00000356265	Q8NEY1	0	UPI00004562D4	0	0	0	0	0	1	chr1:g.201823371_201823372insAT	0.403	0.2231
chr1	201877487	0	T	TCA	8	152	2160	0.051	CA	3_prime_UTR_variant	MODIFIER	IPO9	ENSG00000198700	Transcript	ENST00000361565.9	protein_coding	24/24	0	ENST00000361565.9:c.*1458_*1459dup	0	4612-4613/11416	0	0	0	0	rs1440459792	0	1	0	insertion	HGNC	HGNC:19425	YES	1	P1	CCDS1415.1	ENSP00000354742	Q96P70	0	UPI000007304B	0	0	0	0	0	26	chr1:g.201877512_201877513dup	0	0
chr1	201877487	0	T	TCACA	38	152	2160	0.256	CACA	3_prime_UTR_variant	MODIFIER	IPO9	ENSG00000198700	Transcript	ENST00000361565.9	protein_coding	24/24	0	ENST00000361565.9:c.*1456_*1459dup	0	4612-4613/11416	0	0	0	0	rs1440459792	0	1	0	insertion	HGNC	HGNC:19425	YES	1	P1	CCDS1415.1	ENSP00000354742	Q96P70	0	UPI000007304B	0	0	0	0	0	26	chr1:g.201877510_201877513dup	0	0
chr1	201877487	0	TCACACACACACA	T	95	152	2160	0.622	-	3_prime_UTR_variant	MODIFIER	IPO9	ENSG00000198700	Transcript	ENST00000361565.9	protein_coding	24/24	0	ENST00000361565.9:c.*1448_*1459del	0	4613-4624/11416	0	0	0	0	rs72022508	0	1	0	deletion	HGNC	HGNC:19425	YES	1	P1	CCDS1415.1	ENSP00000354742	Q96P70	0	UPI000007304B	0	0	0	0	0	14	chr1:g.201877502_201877513del	0.5236	0.3601
chr1	201881263	rs67061587	C	CACTT	106	152	2404	0.705	ACTT	3_prime_UTR_variant	MODIFIER	IPO9	ENSG00000198700	Transcript	ENST00000361565.9	protein_coding	24/24	0	ENST00000361565.9:c.*5210_*5211insCTTA	0	8388-8389/11416	0	0	0	0	rs112494408	0	1	0	insertion	HGNC	HGNC:19425	YES	1	P1	CCDS1415.1	ENSP00000354742	Q96P70	0	UPI000007304B	0	0	0	0	0	1	chr1:g.201881264_201881265insCTTA	0.7784	0.789
chr1	202010967	rs60246030	AT	A	17	152	2346	0.109	-	5_prime_UTR_variant	MODIFIER	ELF3	ENSG00000163435	Transcript	ENST00000359651.7	protein_coding	1/8	0	ENST00000359651.7:c.-169del	0	3024/4994	0	0	0	0	rs60246030	0	1	0	deletion	HGNC	HGNC:3318	YES	1	P1	CCDS1419.1	ENSP00000352673	P78545	A0A024R974	UPI0000034E32	0	1	0	0	0	0	chr1:g.202010968del	0.1889	0.1725
chr1	202161008	rs201144129	AGCCCTCTCCCTCAAG	A	21	152	2355	0.135	-	5_prime_UTR_variant	MODIFIER	PTPN7	ENSG00000143851	Transcript	ENST00000309017.7	protein_coding	1/10	0	ENST00000309017.7:c.-216_-202del	0	559-573/3765	0	0	0	0	rs796548517	0	-1	0	deletion	HGNC	HGNC:9659	YES	1	P4	CCDS1423.2	ENSP00000309116	P35236	0	UPI00004701F6	0	0	0	0	0	0	chr1:g.202161038_202161052del	0	0.3018
chr1	202594701	0	T	TAC	11	150	1271	0.097	AC	3_prime_UTR_variant	MODIFIER	SYT2	ENSG00000143858	Transcript	ENST00000367268.5	protein_coding	9/9	0	ENST00000367268.5:c.*2054_*2055dup	0	3529-3530/7635	0	0	0	0	rs34702742	0	-1	0	insertion	HGNC	HGNC:11510	YES	1	P1	CCDS1427.1	ENSP00000356237	Q8N9I0	A0A024R9B3	UPI000006E8FC	0	1	0	0	0	0	chr1:g.202594726_202594727dup	0	0
chr1	202594701	0	T	TACACACACACAC	35	150	1271	0.227	ACACACACACAC	3_prime_UTR_variant	MODIFIER	SYT2	ENSG00000143858	Transcript	ENST00000367268.5	protein_coding	9/9	0	ENST00000367268.5:c.*2044_*2055dup	0	3529-3530/7635	0	0	0	0	rs34702742	0	-1	0	insertion	HGNC	HGNC:11510	YES	1	P1	CCDS1427.1	ENSP00000356237	Q8N9I0	A0A024R9B3	UPI000006E8FC	0	1	0	0	0	0	chr1:g.202594716_202594727dup	0	0
chr1	202594701	0	T	TACACACACACACACAC	15	150	1271	0.097	ACACACACACACACAC	3_prime_UTR_variant	MODIFIER	SYT2	ENSG00000143858	Transcript	ENST00000367268.5	protein_coding	9/9	0	ENST00000367268.5:c.*2040_*2055dup	0	3529-3530/7635	0	0	0	0	rs34702742	0	-1	0	insertion	HGNC	HGNC:11510	YES	1	P1	CCDS1427.1	ENSP00000356237	Q8N9I0	A0A024R9B3	UPI000006E8FC	0	1	0	0	0	0	chr1:g.202594712_202594727dup	0	0
chr1	202594701	0	T	TACACACACACACACACAC	59	150	1271	0.383	ACACACACACACACACAC	3_prime_UTR_variant	MODIFIER	SYT2	ENSG00000143858	Transcript	ENST00000367268.5	protein_coding	9/9	0	ENST00000367268.5:c.*2038_*2055dup	0	3529-3530/7635	0	0	0	0	rs34702742	0	-1	0	insertion	HGNC	HGNC:11510	YES	1	P1	CCDS1427.1	ENSP00000356237	Q8N9I0	A0A024R9B3	UPI000006E8FC	0	1	0	0	0	0	chr1:g.202594710_202594727dup	0	0
chr1	202596296	rs1328919502	CACACACACACAT	C	9	150	1849	0.058	-	3_prime_UTR_variant	MODIFIER	SYT2	ENSG00000143858	Transcript	ENST00000367268.5	protein_coding	9/9	0	ENST00000367268.5:c.*449_*460del	0	1923-1934/7635	0	0	0	0	rs1328919502	0	-1	0	deletion	HGNC	HGNC:11510	YES	1	P1	CCDS1427.1	ENSP00000356237	Q8N9I0	A0A024R9B3	UPI000006E8FC	0	1	0	0	0	0	chr1:g.202596308_202596319del	0	0
chr1	202596298	rs1290819461	CACACACACAT	C	11	152	1957	0.071	-	3_prime_UTR_variant	MODIFIER	SYT2	ENSG00000143858	Transcript	ENST00000367268.5	protein_coding	9/9	0	ENST00000367268.5:c.*449_*458del	0	1923-1932/7635	0	0	0	0	rs1290819461	0	-1	0	deletion	HGNC	HGNC:11510	YES	1	P1	CCDS1427.1	ENSP00000356237	Q8N9I0	A0A024R9B3	UPI000006E8FC	0	1	0	0	0	0	chr1:g.202596308_202596317del	0	0
chr1	202596300	rs879162027	CACACACAT	C	54	152	1963	0.359	-	3_prime_UTR_variant	MODIFIER	SYT2	ENSG00000143858	Transcript	ENST00000367268.5	protein_coding	9/9	0	ENST00000367268.5:c.*449_*456del	0	1923-1930/7635	0	0	0	0	rs879162027	0	-1	0	deletion	HGNC	HGNC:11510	YES	1	P1	CCDS1427.1	ENSP00000356237	Q8N9I0	A0A024R9B3	UPI000006E8FC	0	1	0	0	0	0	chr1:g.202596308_202596315del	0	0
chr1	202596302	rs776266935	CACACAT	C	18	152	1978	0.115	-	3_prime_UTR_variant	MODIFIER	SYT2	ENSG00000143858	Transcript	ENST00000367268.5	protein_coding	9/9	0	ENST00000367268.5:c.*449_*454del	0	1923-1928/7635	0	0	0	0	rs776266935	0	-1	0	deletion	HGNC	HGNC:11510	YES	1	P1	CCDS1427.1	ENSP00000356237	Q8N9I0	A0A024R9B3	UPI000006E8FC	0	1	0	0	0	0	chr1:g.202596308_202596313del	0	0
chr1	202596619	rs138552846	AAAAC	A	54	152	1895	0.359	-	3_prime_UTR_variant	MODIFIER	SYT2	ENSG00000143858	Transcript	ENST00000367268.5	protein_coding	9/9	0	ENST00000367268.5:c.*134_*137del	0	1608-1611/7635	0	0	0	0	rs138552846	0	-1	0	deletion	HGNC	HGNC:11510	YES	1	P1	CCDS1427.1	ENSP00000356237	Q8N9I0	A0A024R9B3	UPI000006E8FC	0	1	0	0	0	0	chr1:g.202596622_202596625del	0.259	0.3873
chr1	202892335	rs201067798	TCTG	T	90	152	2497	0.59	-	3_prime_UTR_variant	MODIFIER	KLHL12	ENSG00000117153	Transcript	ENST00000367261.8	protein_coding	12/12	0	ENST00000367261.8:c.*195_*197del	0	2093-2095/3311	0	0	0	0	rs201067798	0	-1	0	deletion	HGNC	HGNC:19360	YES	1	P1	CCDS1429.1	ENSP00000356230	Q53G59	0	UPI000006EE6A	0	0	0	0	0	0	chr1:g.202892336_202892338del	0.4503	0.4266
chr1	203166712	rs11315020	CT	C	102	152	2246	0.679	-	3_prime_UTR_variant	MODIFIER	ADORA1	ENSG00000163485	Transcript	ENST00000367236.8	protein_coding	3/3	0	ENST00000367236.8:c.*814del	0	2715/3407	0	0	0	0	rs11315020	0	1	0	deletion	HGNC	HGNC:262	YES	1	P1	CCDS1434.1	ENSP00000356205	P30542	0	UPI00000503E1	0	0	0	0	0	1	chr1:g.203166714del	0.9012	0.9085
chr1	203168656	rs34556384	A	ACT	75	152	2802	0.494	CT	3_prime_UTR_variant	MODIFIER	MYBPH	ENSG00000133055	Transcript	ENST00000255416.9	protein_coding	10/11	0	ENST00000255416.9:c.*1_*2dup	0	1507-1508/1818	0	0	0	0	rs35823777	0	-1	0	insertion	HGNC	HGNC:7552	YES	1	P1	CCDS30975.1	ENSP00000255416	Q13203	0	UPI000000DA7B	0	0	0	0	0	0	chr1:g.203168657_203168658dup	0	0.7693
chr1	203308116	0	AG	A	152	152	1845	1	-	3_prime_UTR_variant	MODIFIER	BTG2	ENSG00000159388	Transcript	ENST00000290551.5	protein_coding	2/2	0	ENST00000290551.5:c.*686del	0	1244/2729	0	0	0	0	rs5780160	0	1	0	deletion	HGNC	HGNC:1131	YES	1	P1	CCDS1437.1	ENSP00000290551	P78543	0	UPI000011DD3B	0	0	0	0	0	7	chr1:g.203308124del	0.9679	0.8828
chr1	203487762	rs75344946	G	GGCA	127	152	1850	0.84	GCA	3_prime_UTR_variant	MODIFIER	PRELP	ENSG00000188783	Transcript	ENST00000343110.3	protein_coding	3/3	0	ENST00000343110.3:c.*884_*886dup	0	2179-2180/5769	0	0	0	0	rs75344946	0	1	0	insertion	HGNC	HGNC:9357	YES	1	P1	CCDS1438.1	ENSP00000343924	P51888	0	UPI000013222E	0	0	0	0	0	5	chr1:g.203487765_203487767dup	0.6534	0.7284
chr1	203741791	rs3839004	C	CT	112	152	1437	0.744	T	3_prime_UTR_variant	MODIFIER	ATP2B4	ENSG00000058668	Transcript	ENST00000357681.9	protein_coding	21/21	0	ENST00000357681.9:c.*1943dup	0	6678-6679/8968	0	0	0	0	rs3839004	0	1	0	insertion	HGNC	HGNC:817	YES	1	P3	CCDS1440.1	ENSP00000350310	P23634	A0A024R968	UPI000002A464	0	0	0	0	0	6	chr1:g.203741797dup	0.2827	0.292
chr1	203775399	rs57094739	A	AC	132	152	1554	0.872	C	3_prime_UTR_variant	MODIFIER	LAX1	ENSG00000122188	Transcript	ENST00000442561.6	protein_coding	5/5	0	ENST00000442561.6:c.*718_*719insC	0	2305-2306/3023	0	0	0	0	rs57094739	0	1	0	insertion	HGNC	HGNC:26005	YES	1	P3	CCDS1441.2	ENSP00000406970	Q8IWV1	0	UPI000007446D	0	0	0	0	0	0	chr1:g.203775399_203775400insC	0.5539	0.4289
chr1	203854182	rs143231990	C	CA	26	152	1309	0.179	A	3_prime_UTR_variant	MODIFIER	ZC3H11A	ENSG00000058673	Transcript	ENST00000639812.1	protein_coding	18/18	0	ENST00000639812.1:c.*1785dup	0	11008-11009/11825	0	0	0	0	rs143231990	0	1	0	insertion	HGNC	HGNC:29093	YES	5	P1	CCDS30978.1	ENSP00000491830	O75152	0	UPI000006F3FD	0	0	0	0	0	2	chr1:g.203854184dup	0.1755	0.112
chr1	204190416	rs35128240	C	CA	35	152	933	0.237	A	3_prime_UTR_variant	MODIFIER	KISS1	ENSG00000170498	Transcript	ENST00000367194.5	protein_coding	3/3	0	ENST00000367194.5:c.*67_*68insT	0	638-639/714	0	0	0	0	rs35128240	0	-1	0	insertion	HGNC	HGNC:6341	YES	1	P2	CCDS41454.1	ENSP00000356162	Q15726	0	UPI000007059D	0	1	0	0	0	0	chr1:g.204190416_204190417insA	0.2454	0.1793
chr1	204222020	0	A	ATCTCTCTCTCTCTC	55	150	1606	0.37	TCTCTCTCTCTCTC	3_prime_UTR_variant	MODIFIER	PLEKHA6	ENSG00000143850	Transcript	ENST00000272203.8	protein_coding	23/23	0	ENST00000272203.8:c.*754_*767dup	0	4244-4245/7412	0	0	0	0	rs1491376119	0	-1	0	insertion	HGNC	HGNC:17053	YES	1	P2	CCDS1444.1	ENSP00000272203	Q9Y2H5	0	UPI000013D935	0	0	0	0	0	0	chr1:g.204222036_204222049dup	0	0
chr1	204222020	0	A	ATCTCTCTCTCTCTCTC	8	150	1606	0.052	TCTCTCTCTCTCTCTC	3_prime_UTR_variant	MODIFIER	PLEKHA6	ENSG00000143850	Transcript	ENST00000272203.8	protein_coding	23/23	0	ENST00000272203.8:c.*752_*767dup	0	4244-4245/7412	0	0	0	0	rs1491376119	0	-1	0	insertion	HGNC	HGNC:17053	YES	1	P2	CCDS1444.1	ENSP00000272203	Q9Y2H5	0	UPI000013D935	0	0	0	0	0	0	chr1:g.204222034_204222049dup	0	0
chr1	204222020	0	ATC	A	61	150	1606	0.409	-	3_prime_UTR_variant	MODIFIER	PLEKHA6	ENSG00000143850	Transcript	ENST00000272203.8	protein_coding	23/23	0	ENST00000272203.8:c.*766_*767del	0	4243-4244/7412	0	0	0	0	rs66501941	0	-1	0	deletion	HGNC	HGNC:17053	YES	1	P2	CCDS1444.1	ENSP00000272203	Q9Y2H5	0	UPI000013D935	0	0	0	0	0	0	chr1:g.204222048_204222049del	0.9409	0.8548
chr1	205019475	0	C	CCATTCATT	127	152	3038	0.827	CATTCATT	3_prime_UTR_variant	MODIFIER	NFASC	ENSG00000163531	Transcript	ENST00000339876.10	protein_coding	30/30	0	ENST00000339876.10:c.*2955_*2962dup	0	6987-6988/10333	0	0	0	0	rs113491600	0	1	0	insertion	HGNC	HGNC:29866	YES	5	A2	CCDS53460.1	ENSP00000344786	O94856	0	UPI0000237208	0	0	0	0	0	26	chr1:g.205019494_205019501dup	0	0
chr1	205019475	0	C	CCATTCATTCATT	24	152	3038	0.167	CATTCATTCATT	3_prime_UTR_variant	MODIFIER	NFASC	ENSG00000163531	Transcript	ENST00000339876.10	protein_coding	30/30	0	ENST00000339876.10:c.*2951_*2962dup	0	6987-6988/10333	0	0	0	0	rs113491600	0	1	0	insertion	HGNC	HGNC:29866	YES	5	A2	CCDS53460.1	ENSP00000344786	O94856	0	UPI0000237208	0	0	0	0	0	26	chr1:g.205019490_205019501dup	0	0
chr1	205145365	rs36093419	TATC	T	68	152	1317	0.449	-	3_prime_UTR_variant	MODIFIER	DSTYK	ENSG00000133059	Transcript	ENST00000367162.8	protein_coding	13/13	0	ENST00000367162.8:c.*2190_*2192del	0	5147-5149/8010	0	0	0	0	rs66966420	0	-1	0	deletion	HGNC	HGNC:29043	YES	1	P1	CCDS1451.1	ENSP00000356130	Q6XUX3	0	UPI00001D7D39	0	1	0	0	0	0	chr1:g.205145368_205145370del	0.2726	0.0477
chr1	205436518	rs35190644	T	TG	152	152	2215	1	G	3_prime_UTR_variant	MODIFIER	BLACAT1	ENSG00000281406	Transcript	ENST00000626538.2	protein_coding	3/3	0	ENST00000626538.2:c.*4406dup	0	4820-4821/6454	0	0	0	0	rs35190644	0	-1	0	insertion	HGNC	HGNC:48597	YES	0	P1	0	ENSP00000499205	0	0	UPI0000E060C4	0	0	0	0	0	0	chr1:g.205436522dup	0	0.7224
chr1	205504600	0	T	TTCC	19	152	1641	0.135	TCC	5_prime_UTR_variant	MODIFIER	CDK18	ENSG00000117266	Transcript	ENST00000506784.5	protein_coding	1/16	0	ENST00000506784.5:c.-193_-191dup	0	3-4/2143	0	0	0	0	rs143735528	0	1	0	insertion	HGNC	HGNC:8751	YES	1	P3	CCDS1454.1	ENSP00000423665	Q07002	A0A024R980	UPI000035030C	0	0	0	0	0	27	chr1:g.205504625_205504627dup	0	0
chr1	205531639	rs3838999	G	GA	21	152	1935	0.147	A	3_prime_UTR_variant	MODIFIER	CDK18	ENSG00000117266	Transcript	ENST00000506784.5	protein_coding	16/16	0	ENST00000506784.5:c.*261_*262insA	0	1996-1997/2143	0	0	0	0	rs3838999	0	1	0	insertion	HGNC	HGNC:8751	YES	1	P3	CCDS1454.1	ENSP00000423665	Q07002	A0A024R980	UPI000035030C	0	0	0	0	0	0	chr1:g.205531639_205531640insA	0	0
chr1	205614472	rs34779537	GA	G	30	152	1285	0.192	-	3_prime_UTR_variant	MODIFIER	ELK4	ENSG00000158711	Transcript	ENST00000357992.8	protein_coding	5/5	0	ENST00000357992.8:c.*2073del	0	3709/10239	0	0	0	0	rs34779537	0	-1	0	deletion	HGNC	HGNC:3326	YES	1	P1	CCDS1456.1	ENSP00000350681	P28324	A0A024R9C2	UPI0000129E67	0	1	0	0	0	0	chr1:g.205614480del	0.23	0.2163
chr1	205657973	rs34399597	AC	A	36	152	1635	0.231	-	3_prime_UTR_variant	MODIFIER	SLC45A3	ENSG00000158715	Transcript	ENST00000367145.4	protein_coding	5/5	0	ENST00000367145.4:c.*1260del	0	3268/3391	0	0	0	0	rs34399597	0	-1	0	deletion	HGNC	HGNC:8642	YES	1	P1	CCDS1458.1	ENSP00000356113	Q96JT2	0	UPI0000039836	0	1	0	0	0	0	chr1:g.205657980del	0	0
chr1	205769199	rs71762778	GGTT	G	76	152	1912	0.5	-	3_prime_UTR_variant	MODIFIER	RAB29	ENSG00000117280	Transcript	ENST00000367139.8	protein_coding	6/6	0	ENST00000367139.8:c.*1140_*1142del	0	2092-2094/3308	0	0	0	0	rs71762778	0	-1	0	deletion	HGNC	HGNC:9789	YES	1	P1	CCDS1459.1	ENSP00000356107	O14966	Q6FGU7	UPI0000133181	0	0	0	0	0	0	chr1:g.205769203_205769205del	0.2398	0.0923
chr1	205769847	rs34580135	AC	A	115	152	2147	0.75	-	3_prime_UTR_variant	MODIFIER	RAB29	ENSG00000117280	Transcript	ENST00000367139.8	protein_coding	6/6	0	ENST00000367139.8:c.*494del	0	1446/3308	0	0	0	0	rs34580135	0	-1	0	deletion	HGNC	HGNC:9789	YES	1	P1	CCDS1459.1	ENSP00000356107	O14966	Q6FGU7	UPI0000133181	0	0	0	0	0	0	chr1:g.205769852del	0.8207	0.6256
chr1	205976967	rs1358215881	CT	C	12	152	2122	0.077	-	3_prime_UTR_variant	MODIFIER	RAB7B	ENSG00000276600	Transcript	ENST00000617991.4	protein_coding	5/5	0	ENST00000617991.4:c.*1883del	0	2787/3014	0	0	0	0	rs1358215881	0	-1	0	deletion	HGNC	HGNC:30513	YES	2	P1	CCDS73011.1	ENSP00000479762	Q96AH8	0	UPI00000372D9	0	0	0	0	0	0	chr1:g.205976968del	0	0
chr1	206109508	rs33975968	C	CCT	9	152	2133	0.058	CT	3_prime_UTR_variant	MODIFIER	AVPR1B	ENSG00000198049	Transcript	ENST00000367126.5	protein_coding	2/2	0	ENST00000367126.5:c.*680_*681insAG	0	2453-2454/5026	0	0	0	0	rs33975968	0	-1	0	insertion	HGNC	HGNC:896	YES	1	P1	CCDS73015.1	ENSP00000356094	P47901	0	UPI000005043A	0	0	0	0	0	0	chr1:g.206109508_206109509insCT	0	0
chr1	206109699	0	T	TAAC	9	152	2139	0.058	AAC	3_prime_UTR_variant	MODIFIER	AVPR1B	ENSG00000198049	Transcript	ENST00000367126.5	protein_coding	2/2	0	ENST00000367126.5:c.*487_*489dup	0	2262-2263/5026	0	0	0	0	rs61036072	0	-1	0	insertion	HGNC	HGNC:896	YES	1	P1	CCDS73015.1	ENSP00000356094	P47901	0	UPI000005043A	0	0	0	0	0	0	chr1:g.206109720_206109722dup	0	0
chr1	206461900	0	TACACAC	T	68	152	2077	0.462	-	3_prime_UTR_variant	MODIFIER	SRGAP2	ENSG00000266028	Transcript	ENST00000573034.7	protein_coding	22/22	0	ENST00000573034.7:c.*504_*509del	0	3759-3764/6301	0	0	0	0	rs1291750452	0	1	0	deletion	HGNC	HGNC:19751	YES	1	P3	CCDS73017.1	ENSP00000459615	O75044	0	UPI0000DC3AA7	0	0	0	0	0	23	chr1:g.206461924_206461929del	0	0
chr1	206649063	rs201174255	TTAGAG	T	12	152	1314	0.077	-	3_prime_UTR_variant	MODIFIER	DYRK3	ENSG00000143479	Transcript	ENST00000367109.6	protein_coding	3/3	0	ENST00000367109.6:c.*103_*107del	0	2034-2038/2163	0	0	0	0	rs1449122259	0	1	0	deletion	HGNC	HGNC:3094	YES	1	P1	CCDS30999.1	ENSP00000356076	O43781	0	UPI0000071267	0	0	0	0	0	4	chr1:g.206649068_206649072del	0	0
chr1	206733280	0	ATG	A	16	152	2020	0.115	-	3_prime_UTR_variant	MODIFIER	MAPKAPK2	ENSG00000162889	Transcript	ENST00000367103.3	protein_coding	10/10	0	ENST00000367103.3:c.*587_*588del	0	1959-1960/2961	0	0	0	0	rs5780359	0	1	0	deletion	HGNC	HGNC:6887	YES	1	A2	CCDS31001.1	ENSP00000356070	P49137	0	UPI0000112289	0	0	0	0	0	24	chr1:g.206733305_206733306del	0	0
chr1	206733280	0	ATGTG	A	89	152	2020	0.583	-	3_prime_UTR_variant	MODIFIER	MAPKAPK2	ENSG00000162889	Transcript	ENST00000367103.3	protein_coding	10/10	0	ENST00000367103.3:c.*585_*588del	0	1959-1962/2961	0	0	0	0	rs10552685	0	1	0	deletion	HGNC	HGNC:6887	YES	1	A2	CCDS31001.1	ENSP00000356070	P49137	0	UPI0000112289	0	0	0	0	0	22	chr1:g.206733303_206733306del	0	0
chr1	207074131	rs199564348	TTC	T	113	152	2013	0.737	-	3_prime_UTR_variant	MODIFIER	PFKFB2	ENSG00000123836	Transcript	ENST00000367080.8	protein_coding	15/15	0	ENST00000367080.8:c.*1761_*1762del	0	3388-3389/7073	0	0	0	0	rs199564348	0	1	0	deletion	HGNC	HGNC:8873	YES	1	P4	CCDS31004.1	ENSP00000356047	O60825	0	UPI000012A3F0	0	0	0	0	0	0	chr1:g.207074132_207074133del	0.4505	0.0681
chr1	207076629	rs71154803	A	ACTGACTGACAGACAGACTTTAGTGTCTGTGTG	109	152	1840	0.712	CTGACTGACAGACAGACTTTAGTGTCTGTGTG	3_prime_UTR_variant	MODIFIER	PFKFB2	ENSG00000123836	Transcript	ENST00000367080.8	protein_coding	15/15	0	ENST00000367080.8:c.*4272_*4303dup	0	5885-5886/7073	0	0	0	0	rs149458015	0	1	0	insertion	HGNC	HGNC:8873	YES	1	P4	CCDS31004.1	ENSP00000356047	O60825	0	UPI000012A3F0	0	0	0	0	0	45	chr1:g.207076643_207076674dup	0.5076	0.2837
chr1	207386334	0	A	AT	150	150	910	1	T	3_prime_UTR_variant&NMD_transcript_variant	MODIFIER	CD55	ENSG00000196352	Transcript	ENST00000634386.1	nonsense_mediated_decay	5/5	0	ENST00000634386.1:c.*305dup	0	481-482/951	0	0	0	0	rs11421746	0	1	cds_start_NF	insertion	HGNC	HGNC:2665	0	5	0	0	ENSP00000493859	0	A0A2R8Y4B4	UPI000D194B76	0	1	0	0	0	8	chr1:g.207386342dup	0	0.7572
chr1	207886423	rs3043877	C	CCAA	78	152	2597	0.5	CAA	3_prime_UTR_variant	MODIFIER	CD34	ENSG00000174059	Transcript	ENST00000310833.11	protein_coding	8/8	0	ENST00000310833.11:c.*1314_*1315insTTG	0	2794-2795/8246	0	0	0	0	rs3043877	0	-1	0	insertion	HGNC	HGNC:1662	YES	1	P2	CCDS31011.1	ENSP00000310036	P28906	0	UPI000012734B	0	0	0	0	0	0	chr1:g.207886424_207886425insAAC	0.4872	0.382
chr1	208025556	rs140757737	CCT	C	43	152	2651	0.288	-	3_prime_UTR_variant	MODIFIER	PLXNA2	ENSG00000076356	Transcript	ENST00000367033.4	protein_coding	32/32	0	ENST00000367033.4:c.*1685_*1686del	0	8192-8193/11508	0	0	0	0	rs140757737	0	-1	0	deletion	HGNC	HGNC:9100	YES	1	P1	CCDS31013.1	ENSP00000356000	O75051	0	UPI000022B239	0	0	0	0	0	0	chr1:g.208025557_208025558del	0.0375	0.0015
chr1	208244304	0	TGGCGGC	T	150	152	1698	0.987	-	5_prime_UTR_variant	MODIFIER	PLXNA2	ENSG00000076356	Transcript	ENST00000367033.4	protein_coding	1/32	0	ENST00000367033.4:c.-748_-743del	0	75-80/11508	0	0	0	0	rs750500251	0	-1	0	deletion	HGNC	HGNC:9100	YES	1	P1	CCDS31013.1	ENSP00000356000	O75051	0	UPI000022B239	0	0	0	0	0	0	chr1:g.208244331_208244336del	0	0
chr1	209676054	rs3830766	AG	A	76	152	2252	0.513	-	3_prime_UTR_variant	MODIFIER	G0S2	ENSG00000123689	Transcript	ENST00000367029.5	protein_coding	2/2	0	ENST00000367029.5:c.*59del	0	541/876	0	0	0	0	rs3830766	0	1	0	deletion	HGNC	HGNC:30229	YES	1	P1	CCDS1488.1	ENSP00000355996	P27469	0	UPI000012AE19	0	0	0	0	0	0	chr1:g.209676055del	0.5978	0.4349
chr1	209676369	0	TA	T	94	152	1269	0.628	-	3_prime_UTR_variant	MODIFIER	G0S2	ENSG00000123689	Transcript	ENST00000367029.5	protein_coding	2/2	0	ENST00000367029.5:c.*380del	0	856/876	0	0	0	0	rs5780531	0	1	0	deletion	HGNC	HGNC:30229	YES	1	P1	CCDS1488.1	ENSP00000355996	P27469	0	UPI000012AE19	0	0	0	0	0	6	chr1:g.209676376del	0.8788	0.9977
chr1	209786741	rs141112353	TA	T	37	152	1885	0.263	-	3_prime_UTR_variant	MODIFIER	IRF6	ENSG00000117595	Transcript	ENST00000367021.8	protein_coding	9/9	0	ENST00000367021.8:c.*1678del	0	3353/4478	0	0	0	0	rs141112353	0	-1	0	deletion	HGNC	HGNC:6121	YES	1	P1	CCDS1492.1	ENSP00000355988	O14896	G0Z349	UPI000012D88D	0	1	0	0	0	0	chr1:g.209786745del	0.1673	0.202
chr1	209852752	rs34644845	CT	C	37	152	1679	0.263	-	3_prime_UTR_variant	MODIFIER	UTP25	ENSG00000117597	Transcript	ENST00000491415.7	protein_coding	12/12	0	ENST00000491415.7:c.*1306del	0	3669/8481	0	0	0	0	rs34644845	0	1	0	deletion	HGNC	HGNC:28440	YES	1	P1	CCDS1493.1	ENSP00000419005	Q68CQ4	0	UPI000006D987	0	0	0	0	0	0	chr1:g.209852753del	0.1074	0.0136
chr1	210680361	rs56001969	CA	C	28	152	2083	0.192	-	3_prime_UTR_variant	MODIFIER	KCNH1	ENSG00000143473	Transcript	ENST00000271751.10	protein_coding	11/11	0	ENST00000271751.10:c.*2919del	0	6092/8140	0	0	0	0	rs56001969	0	-1	0	deletion	HGNC	HGNC:6250	YES	2	P3	CCDS1496.1	ENSP00000271751	O95259	0	UPI000003230D	0	1	0	0	0	0	chr1:g.210680362del	0.2905	0.1142
chr1	210681151	rs145509048	GT	G	9	152	2332	0.058	-	3_prime_UTR_variant	MODIFIER	KCNH1	ENSG00000143473	Transcript	ENST00000271751.10	protein_coding	11/11	0	ENST00000271751.10:c.*2129del	0	5302/8140	0	0	0	0	rs145509048	0	-1	0	deletion	HGNC	HGNC:6250	YES	2	P3	CCDS1496.1	ENSP00000271751	O95259	0	UPI000003230D	0	1	0	0	0	0	chr1:g.210681153del	0.0369	0.0628
chr1	211314005	rs3831956	GT	G	103	152	1423	0.686	-	3_prime_UTR_variant	MODIFIER	RCOR3	ENSG00000117625	Transcript	ENST00000419091.6	protein_coding	12/12	0	ENST00000419091.6:c.*239del	0	2028/2041	0	0	0	0	rs3831956	0	1	0	deletion	HGNC	HGNC:25594	YES	2	P1	CCDS44312.1	ENSP00000413929	Q9P2K3	0	UPI00005AE45B	0	0	0	0	0	1	chr1:g.211314007del	0.4565	0.1475
chr1	211477728	rs142577368	C	CAG	27	152	1629	0.173	AG	3_prime_UTR_variant	MODIFIER	RD3	ENSG00000198570	Transcript	ENST00000367002.4	protein_coding	3/3	0	ENST00000367002.4:c.*1307_*1308insCT	0	3059-3060/4266	0	0	0	0	rs142577368	0	-1	0	insertion	HGNC	HGNC:19689	YES	1	P1	CCDS1498.1	ENSP00000355969	Q7Z3Z2	0	UPI00001BB29F	0	1	0	0	0	0	chr1:g.211477729_211477730insGA	0.2476	0.3646
chr1	211491956	rs11463656	A	AG	111	152	2185	0.737	G	5_prime_UTR_variant	MODIFIER	RD3	ENSG00000198570	Transcript	ENST00000367002.4	protein_coding	1/3	0	ENST00000367002.4:c.-204_-203insC	0	961-962/4266	0	0	0	0	rs11463656	0	-1	0	insertion	HGNC	HGNC:19689	YES	1	P1	CCDS1498.1	ENSP00000355969	Q7Z3Z2	0	UPI00001BB29F	0	1	0	0	0	0	chr1:g.211491956_211491957insG	0.739	0.8162
chr1	211492048	0	GGT	G	35	152	1886	0.224	-	5_prime_UTR_variant	MODIFIER	RD3	ENSG00000198570	Transcript	ENST00000367002.4	protein_coding	1/3	0	ENST00000367002.4:c.-297_-296del	0	868-869/4266	0	0	0	0	rs34485370	0	-1	0	deletion	HGNC	HGNC:19689	YES	1	P1	CCDS1498.1	ENSP00000355969	Q7Z3Z2	0	UPI00001BB29F	0	1	0	0	0	0	chr1:g.211492091_211492092del	0	0
chr1	211492048	0	GGTGTGTGT	G	27	152	1886	0.173	-	5_prime_UTR_variant	MODIFIER	RD3	ENSG00000198570	Transcript	ENST00000367002.4	protein_coding	1/3	0	ENST00000367002.4:c.-303_-296del	0	862-869/4266	0	0	0	0	rs754348712	0	-1	0	deletion	HGNC	HGNC:19689	YES	1	P1	CCDS1498.1	ENSP00000355969	Q7Z3Z2	0	UPI00001BB29F	0	1	0	0	0	0	chr1:g.211492085_211492092del	0	0
chr1	211492048	0	GGTGTGTGTGTGT	G	71	152	1886	0.481	-	5_prime_UTR_variant	MODIFIER	RD3	ENSG00000198570	Transcript	ENST00000367002.4	protein_coding	1/3	0	ENST00000367002.4:c.-307_-296del	0	858-869/4266	0	0	0	0	rs879176665	0	-1	0	deletion	HGNC	HGNC:19689	YES	1	P1	CCDS1498.1	ENSP00000355969	Q7Z3Z2	0	UPI00001BB29F	0	1	0	0	0	0	chr1:g.211492081_211492092del	0	0
chr1	211743553	rs11404421	A	AT	152	152	1440	1	T	3_prime_UTR_variant	MODIFIER	LPGAT1	ENSG00000123684	Transcript	ENST00000366997.9	protein_coding	8/8	0	ENST00000366997.9:c.*6345dup	0	7676-7677/7773	0	0	0	0	rs11404421	0	-1	0	insertion	HGNC	HGNC:28985	YES	1	P1	CCDS31018.1	ENSP00000355964	Q92604	0	UPI0000139467	0	0	0	0	0	0	chr1:g.211743560dup	0	0.9962
chr1	211744146	rs143702637	TC	T	40	152	1305	0.269	-	3_prime_UTR_variant	MODIFIER	LPGAT1	ENSG00000123684	Transcript	ENST00000366997.9	protein_coding	8/8	0	ENST00000366997.9:c.*5752del	0	7083/7773	0	0	0	0	rs143702637	0	-1	0	deletion	HGNC	HGNC:28985	YES	1	P1	CCDS31018.1	ENSP00000355964	Q92604	0	UPI0000139467	0	0	0	0	0	0	chr1:g.211744147del	0.0952	0.0091
chr1	211748081	0	G	GT	23	150	705	0.162	T	3_prime_UTR_variant	MODIFIER	LPGAT1	ENSG00000123684	Transcript	ENST00000366997.9	protein_coding	8/8	0	ENST00000366997.9:c.*1817dup	0	3148-3149/7773	0	0	0	0	rs5780659	0	-1	0	insertion	HGNC	HGNC:28985	YES	1	P1	CCDS31018.1	ENSP00000355964	Q92604	0	UPI0000139467	0	0	0	0	0	0	chr1:g.211748090dup	0.099	0.0106
chr1	211749742	rs112662024	A	AG	41	152	1058	0.276	G	3_prime_UTR_variant	MODIFIER	LPGAT1	ENSG00000123684	Transcript	ENST00000366997.9	protein_coding	8/8	0	ENST00000366997.9:c.*156_*157insC	0	1487-1488/7773	0	0	0	0	rs112662024	0	-1	0	insertion	HGNC	HGNC:28985	YES	1	P1	CCDS31018.1	ENSP00000355964	Q92604	0	UPI0000139467	0	0	0	0	0	0	chr1:g.211749742_211749743insG	0.1566	0.0938
chr1	211830668	rs562759380	GGGCCCTGCCCCGCTCCGGCTGTGGCGC	G	35	152	1474	0.237	-	5_prime_UTR_variant	MODIFIER	LPGAT1	ENSG00000123684	Transcript	ENST00000366997.9	protein_coding	1/8	0	ENST00000366997.9:c.-150_-124del	0	69-95/7773	0	0	0	0	rs562759380	0	-1	0	deletion	HGNC	HGNC:28985	YES	1	P1	CCDS31018.1	ENSP00000355964	Q92604	0	UPI0000139467	0	0	0	0	0	0	chr1:g.211830674_211830700del	0.0046	0.0023
chr1	212727092	rs3835160	C	CG	30	152	2359	0.192	G	3_prime_UTR_variant	MODIFIER	NSL1	ENSG00000117697	Transcript	ENST00000366977.8	protein_coding	6/6	0	ENST00000366977.8:c.*11315_*11316insC	0	12175-12176/13115	0	0	0	0	rs3835160	0	-1	0	insertion	HGNC	HGNC:24548	YES	1	P1	CCDS1509.1	ENSP00000355944	Q96IY1	Q53FM2	UPI000013D18F	0	0	0	0	0	0	chr1:g.212727092_212727093insG	0	0
chr1	212815528	rs11322576	CT	C	13	152	808	0.083	-	3_prime_UTR_variant	MODIFIER	TATDN3	ENSG00000203705	Transcript	ENST00000532324.5	protein_coding	10/10	0	ENST00000532324.5:c.*386del	0	1313/1381	0	0	0	0	rs750259310	0	1	0	deletion	HGNC	HGNC:27010	YES	2	0	CCDS53475.1	ENSP00000431376	Q17R31	0	UPI0000205E43	0	0	0	0	0	13	chr1:g.212815542del	0	0
chr1	212898419	0	A	ATAAT	123	152	1224	0.814	TAAT	3_prime_UTR_variant	MODIFIER	FLVCR1	ENSG00000162769	Transcript	ENST00000366971.9	protein_coding	10/10	0	ENST00000366971.9:c.*3130_*3131insAATT	0	4975-4976/5919	0	0	0	0	rs10655434	0	1	0	insertion	HGNC	HGNC:24682	YES	1	P1	CCDS1510.1	ENSP00000355938	Q9Y5Y0	0	UPI000006D3BB	0	1	0	0	0	1	chr1:g.212898420_212898421insAATT	0.4489	0.643
chr1	213988130	rs66880995	TC	T	152	152	1432	1	-	5_prime_UTR_variant	MODIFIER	PROX1	ENSG00000117707	Transcript	ENST00000366958.8	protein_coding	1/5	0	ENST00000366958.8:c.-418del	0	189/8240	0	0	0	0	rs66880995	0	1	0	deletion	HGNC	HGNC:9459	YES	1	P1	CCDS31021.1	ENSP00000355925	Q92786	0	UPI0000071D14	0	0	0	0	0	2	chr1:g.213988133del	1	1
chr1	213988426	0	T	TAG	8	152	1062	0.051	AG	5_prime_UTR_variant	MODIFIER	PROX1	ENSG00000117707	Transcript	ENST00000366958.8	protein_coding	1/5	0	ENST00000366958.8:c.-96_-95dup	0	484-485/8240	0	0	0	0	rs563659906	0	1	0	insertion	HGNC	HGNC:9459	YES	1	P1	CCDS31021.1	ENSP00000355925	Q92786	0	UPI0000071D14	0	0	0	0	0	30	chr1:g.213988455_213988456dup	0	0
chr1	213988426	0	T	TAGAG	8	152	1062	0.051	AGAG	5_prime_UTR_variant	MODIFIER	PROX1	ENSG00000117707	Transcript	ENST00000366958.8	protein_coding	1/5	0	ENST00000366958.8:c.-98_-95dup	0	484-485/8240	0	0	0	0	rs563659906	0	1	0	insertion	HGNC	HGNC:9459	YES	1	P1	CCDS31021.1	ENSP00000355925	Q92786	0	UPI0000071D14	0	0	0	0	0	30	chr1:g.213988453_213988456dup	0	0
chr1	214337032	rs4179	GGACA	G	40	152	1470	0.256	-	3_prime_UTR_variant	MODIFIER	SMYD2	ENSG00000143499	Transcript	ENST00000366957.10	protein_coding	12/12	0	ENST00000366957.10:c.*255_*258del	0	1647-1650/1745	0	0	0	0	rs71731047	0	1	0	deletion	HGNC	HGNC:20982	YES	1	P1	CCDS31022.1	ENSP00000355924	Q9NRG4	0	UPI0000205E5F	0	0	0	0	0	6	chr1:g.214337039_214337042del	0.2855	0.2163
chr1	214357735	rs3830398	GA	G	86	152	1283	0.564	-	3_prime_UTR_variant	MODIFIER	PTPN14	ENSG00000152104	Transcript	ENST00000366956.10	protein_coding	19/19	0	ENST00000366956.10:c.*186del	0	4324/13360	0	0	0	0	rs3830398	0	-1	0	deletion	HGNC	HGNC:9647	YES	1	P1	CCDS1514.1	ENSP00000355923	Q15678	0	UPI000013DCA6	0	1	0	0	0	0	chr1:g.214357742del	0	0
chr1	215235555	0	A	AT	33	152	1530	0.212	T	3_prime_UTR_variant	MODIFIER	KCNK2	ENSG00000082482	Transcript	ENST00000444842.6	protein_coding	7/7	0	ENST00000444842.6:c.*420dup	0	1841-1842/3379	0	0	0	0	rs546184825	0	1	0	insertion	HGNC	HGNC:6277	YES	1	A1	CCDS41467.1	ENSP00000394033	O95069	0	UPI000013D4B8	0	0	0	0	0	10	chr1:g.215235565dup	0.2392	0.0507
chr1	215623843	rs201292218	A	AATC	26	152	1417	0.167	ATC	3_prime_UTR_variant	MODIFIER	USH2A	ENSG00000042781	Transcript	ENST00000307340.8	protein_coding	72/72	0	ENST00000307340.8:c.*1935_*1937dup	0	17985-17986/18938	0	0	0	0	rs201292218	0	-1	0	insertion	HGNC	HGNC:12601	YES	1	P1	CCDS31025.1	ENSP00000305941	O75445	0	UPI000034E5B6	0	1	0	0	0	0	chr1:g.215623844_215623846dup	0.0092	0
chr1	216506516	0	A	AT	77	150	894	0.526	T	3_prime_UTR_variant	MODIFIER	ESRRG	ENSG00000196482	Transcript	ENST00000366937.5	protein_coding	8/8	0	ENST00000366937.5:c.*422dup	0	2102-2103/5365	0	0	0	0	rs144848582	0	-1	0	insertion	HGNC	HGNC:3474	YES	1	0	CCDS58061.1	ENSP00000355904	P62508	0	UPI0000D4BFAB	0	0	0	0	0	0	chr1:g.216506525dup	0.4273	0.264
chr1	218333402	rs5781031	CT	C	70	152	1154	0.449	-	3_prime_UTR_variant	MODIFIER	RRP15	ENSG00000067533	Transcript	ENST00000366932.4	protein_coding	5/5	0	ENST00000366932.4:c.*2312del	0	3185/7765	0	0	0	0	rs5781031	0	1	0	deletion	HGNC	HGNC:24255	YES	1	P1	CCDS1520.2	ENSP00000355899	Q9Y3B9	0	UPI0000205BC1	0	0	0	0	0	0	chr1:g.218333403del	0.2728	0.0764
chr1	218346586	rs10482719	A	AAAAC	49	152	1269	0.327	AAAC	5_prime_UTR_variant	MODIFIER	TGFB2	ENSG00000092969	Transcript	ENST00000366929.4	protein_coding	1/8	0	ENST00000366929.4:c.-113_-110dup	0	352-353/5053	0	0	0	0	rs113711540	0	1	0	insertion	HGNC	HGNC:11768	YES	1	0	CCDS44318.1	ENSP00000355896	P61812	0	UPI000016B0C1	0	1	0	0	0	6	chr1:g.218346589_218346592dup	0.4239	0.6831
chr1	219609019	rs61171403	C	CG	45	152	1264	0.301	G	3_prime_UTR_variant	MODIFIER	ZC3H11B	ENSG00000215817	Transcript	ENST00000651890.1	protein_coding	2/2	0	ENST00000651890.1:c.*625_*626insC	0	3759-3760/4769	0	0	0	0	rs61171403	0	-1	0	insertion	HGNC	HGNC:25659	YES	0	P2	CCDS86051.1	ENSP00000498875	A0A1B0GTU1	0	UPI000013E86C	0	0	0	0	0	0	chr1:g.219609019_219609020insG	0.5529	0.6263
chr1	220057838	rs34887640	CT	C	26	152	882	0.167	-	3_prime_UTR_variant	MODIFIER	BPNT1	ENSG00000162813	Transcript	ENST00000469520.6	protein_coding	10/10	0	ENST00000469520.6:c.*1005del	0	2382/2737	0	0	0	0	rs34887640	0	-1	0	deletion	HGNC	HGNC:1096	YES	5	P1	CCDS41469.1	ENSP00000446828	O95861	V9HWF9	UPI000007212C	0	0	0	0	0	0	chr1:g.220057839del	0.2071	0.0197
chr1	220148325	rs3217443	TAAG	T	13	152	1262	0.083	-	3_prime_UTR_variant	MODIFIER	RAB3GAP2	ENSG00000118873	Transcript	ENST00000358951.7	protein_coding	35/35	0	ENST00000358951.7:c.*2923_*2925del	0	7221-7223/7256	0	0	0	0	rs3217443	0	-1	0	deletion	HGNC	HGNC:17168	YES	1	P1	CCDS31028.1	ENSP00000351832	Q9H2M9	0	UPI0000072269	0	1	0	0	0	0	chr1:g.220148329_220148331del	0.0917	0.0696
chr1	220817516	0	GAGTGCTGATTGGTGCATTTACAATCCTTTAGCTAGACACAGAGTGCCGATTGGTGAGTTTTTAC	G	47	152	2184	0.327	-	3_prime_UTR_variant	MODIFIER	MARC1	ENSG00000186205	Transcript	ENST00000366910.10	protein_coding	7/7	0	ENST00000366910.10:c.*4141_*4204del	0	5145-5208/7287	0	0	0	0	0	0	1	0	deletion	HGNC	HGNC:26189	YES	1	P1	CCDS1526.1	ENSP00000355877	Q5VT66	0	UPI000013C9EB	0	0	0	0	0	42	chr1:g.220817554_220817617del	0	0
chr1	222558181	rs71675847	GAGAA	G	103	152	1070	0.686	-	3_prime_UTR_variant	MODIFIER	TAF1A	ENSG00000143498	Transcript	ENST00000350027.8	protein_coding	12/12	0	ENST00000350027.8:c.*121_*124del	0	1683-1686/1966	0	0	0	0	rs145084219	0	-1	0	deletion	HGNC	HGNC:11532	YES	2	P1	CCDS1531.1	ENSP00000339976	Q15573	0	UPI000006F49B	0	1	0	0	0	0	chr1:g.222558185_222558188del	0.3792	0.4221
chr1	223109471	rs5744190	C	CA	33	152	1650	0.212	A	3_prime_UTR_variant	MODIFIER	TLR5	ENSG00000187554	Transcript	ENST00000642603.2	protein_coding	6/6	0	ENST00000642603.2:c.*983dup	0	4167-4168/4235	0	0	0	0	rs5744190	0	-1	0	insertion	HGNC	HGNC:11851	YES	0	P1	CCDS31033.1	ENSP00000496355	0	A0A2R8Y7Z4	UPI000013E1D3	0	1	0	0	0	0	chr1:g.223109472dup	0.277	0.0651
chr1	223775505	rs3835626	CG	C	15	152	2057	0.096	-	3_prime_UTR_variant	MODIFIER	CAPN2	ENSG00000162909	Transcript	ENST00000295006.6	protein_coding	21/21	0	ENST00000295006.6:c.*650del	0	2854/3366	0	0	0	0	rs3835626	0	1	0	deletion	HGNC	HGNC:1479	YES	1	P1	CCDS31035.1	ENSP00000295006	P17655	0	UPI000059D0B9	0	0	0	0	0	1	chr1:g.223775507del	0.0427	0.0015
chr1	224160675	rs5781354	TAAA	T	14	152	1556	0.09	-	3_prime_UTR_variant	MODIFIER	FBXO28	ENSG00000143756	Transcript	ENST00000366862.10	protein_coding	5/5	0	ENST00000366862.10:c.*2930_*2932del	0	4056-4058/5427	0	0	0	0	rs5781354	0	1	0	deletion	HGNC	HGNC:29046	YES	1	P1	CCDS1539.1	ENSP00000355827	Q9NVF7	A0A024R3Q6	UPI000006F1C1	0	0	0	0	0	0	chr1:g.224160676_224160678del	0.155	0.211
chr1	224388129	rs5781364	C	CT	151	152	1392	0.994	T	3_prime_UTR_variant	MODIFIER	WDR26	ENSG00000162923	Transcript	ENST00000651911.1	protein_coding	14/14	0	ENST00000651911.1:c.*1705dup	0	3885-3886/6866	0	0	0	0	rs5781364	0	-1	0	insertion	HGNC	HGNC:21208	YES	0	P1	CCDS31037.2	ENSP00000498603	0	0	UPI0000203FB7	0	1	0	0	0	0	chr1:g.224388131dup	0.7454	0.4153
chr1	224434204	0	C	CGGA	8	152	1708	0.064	GGA	5_prime_UTR_variant	MODIFIER	WDR26	ENSG00000162923	Transcript	ENST00000651911.1	protein_coding	1/14	0	ENST00000651911.1:c.-102_-100dup	0	95-96/6866	0	0	0	0	rs144531645	0	-1	0	insertion	HGNC	HGNC:21208	YES	0	P1	CCDS31037.2	ENSP00000498603	0	0	UPI0000203FB7	0	1	0	0	0	0	chr1:g.224434226_224434228dup	0.1983	0.3714
chr1	225024032	rs34456418	CCTTA	C	50	152	1035	0.346	-	3_prime_UTR_variant	MODIFIER	DNAH14	ENSG00000185842	Transcript	ENST00000400952.7	protein_coding	11/11	0	ENST00000400952.7:c.*168_*171del	0	1728-1731/1984	0	0	0	0	rs34456418	0	1	0	deletion	HGNC	HGNC:2945	YES	1	0	CCDS44322.1	ENSP00000383737	Q0VDD8	0	UPI0000203FC8	0	0	0	0	0	4	chr1:g.225024037_225024040del	0.1106	0.0295
chr1	225024154	rs150167440	TTTCTC	T	49	152	995	0.34	-	3_prime_UTR_variant	MODIFIER	DNAH14	ENSG00000185842	Transcript	ENST00000400952.7	protein_coding	11/11	0	ENST00000400952.7:c.*287_*291del	0	1850-1854/1984	0	0	0	0	rs150167440	0	1	0	deletion	HGNC	HGNC:2945	YES	1	0	CCDS44322.1	ENSP00000383737	Q0VDD8	0	UPI0000203FC8	0	0	0	0	0	1	chr1:g.225024156_225024160del	0.1106	0.0295
chr1	225489591	0	T	TA	24	152	1209	0.154	A	3_prime_UTR_variant	MODIFIER	ENAH	ENSG00000154380	Transcript	ENST00000366844.7	protein_coding	15/15	0	ENST00000366844.7:c.*8183dup	0	10411-10412/13168	0	0	0	0	rs67973444	0	-1	0	insertion	HGNC	HGNC:18271	YES	1	0	CCDS31041.1	ENSP00000355809	Q8N8S7	0	UPI0000203FDB	0	0	0	0	0	0	chr1:g.225489600dup	0.1194	0.0416
chr1	225490566	rs139202179	T	TC	24	152	1396	0.154	C	3_prime_UTR_variant	MODIFIER	ENAH	ENSG00000154380	Transcript	ENST00000366844.7	protein_coding	15/15	0	ENST00000366844.7:c.*7208dup	0	9436-9437/13168	0	0	0	0	rs139202179	0	-1	0	insertion	HGNC	HGNC:18271	YES	1	0	CCDS31041.1	ENSP00000355809	Q8N8S7	0	UPI0000203FDB	0	0	0	0	0	0	chr1:g.225490568dup	0.0629	0.0197
chr1	225492853	rs10655952	C	CATTT	152	152	1510	1	ATTT	3_prime_UTR_variant	MODIFIER	ENAH	ENSG00000154380	Transcript	ENST00000366844.7	protein_coding	15/15	0	ENST00000366844.7:c.*4918_*4921dup	0	7149-7150/13168	0	0	0	0	rs10655952	0	-1	0	insertion	HGNC	HGNC:18271	YES	1	0	CCDS31041.1	ENSP00000355809	Q8N8S7	0	UPI0000203FDB	0	0	0	0	0	0	chr1:g.225492856_225492859dup	0.9886	0.9864
chr1	226145834	0	CCAAAA	C	51	152	1020	0.327	-	3_prime_UTR_variant	MODIFIER	ACBD3	ENSG00000182827	Transcript	ENST00000366812.6	protein_coding	8/8	0	ENST00000366812.6:c.*771_*775del	0	2424-2428/3584	0	0	0	0	rs72264515	0	-1	0	deletion	HGNC	HGNC:15453	YES	1	P1	CCDS1551.1	ENSP00000355777	Q9H3P7	A0A024R3P9	UPI000006F1E1	0	0	0	0	0	0	chr1:g.226145855_226145859del	0.3135	0.2579
chr1	226604333	rs150504552	TTG	T	34	152	1563	0.244	-	3_prime_UTR_variant	MODIFIER	STUM	ENSG00000203685	Transcript	ENST00000366788.8	protein_coding	4/4	0	ENST00000366788.8:c.*2302_*2303del	0	2861-2862/7757	0	0	0	0	rs150504552	0	1	0	deletion	HGNC	HGNC:30491	YES	5	P2	CCDS31044.1	ENSP00000355752	Q69YW2	0	UPI0000252166	0	0	0	0	0	8	chr1:g.226604342_226604343del	0	0
chr1	226606198	rs3832010	T	TGAG	37	152	2346	0.263	GAG	3_prime_UTR_variant	MODIFIER	STUM	ENSG00000203685	Transcript	ENST00000366788.8	protein_coding	4/4	0	ENST00000366788.8:c.*4163_*4165dup	0	4725-4726/7757	0	0	0	0	rs139618059	0	1	0	insertion	HGNC	HGNC:30491	YES	5	P2	CCDS31044.1	ENSP00000355752	Q69YW2	0	UPI0000252166	0	0	0	0	0	7	chr1:g.226606203_226606205dup	0.6506	0.7655
chr1	226631823	0	CG	C	101	152	1912	0.647	-	3_prime_UTR_variant	MODIFIER	ITPKB	ENSG00000143772	Transcript	ENST00000429204.5	protein_coding	8/8	0	ENST00000429204.5:c.*2847del	0	6028/6162	0	0	0	0	rs11292563	0	-1	0	deletion	HGNC	HGNC:6179	YES	5	P1	CCDS1555.1	ENSP00000411152	P27987	0	UPI000013D92B	0	0	0	0	0	0	chr1:g.226631831del	0.567	0.407
chr1	226987122	rs11420839	A	AT	18	152	2162	0.115	T	3_prime_UTR_variant	MODIFIER	COQ8A	ENSG00000163050	Transcript	ENST00000366779.5	protein_coding	20/20	0	ENST00000366779.5:c.*389dup	0	5100-5101/5523	0	0	0	0	rs11420839	0	1	0	insertion	HGNC	HGNC:16812	YES	2	P1	CCDS1557.1	ENSP00000355741	Q8NI60	A0A024R3S3	UPI0000126D6B	0	1	0	0	0	4	chr1:g.226987126dup	0.2927	0.2731
chr1	226987544	rs3215920	C	CT	16	152	2149	0.103	T	3_prime_UTR_variant	MODIFIER	COQ8A	ENSG00000163050	Transcript	ENST00000366779.5	protein_coding	20/20	0	ENST00000366779.5:c.*807_*808insT	0	5522-5523/5523	0	0	0	0	rs3215920	0	1	0	insertion	HGNC	HGNC:16812	YES	2	P1	CCDS1557.1	ENSP00000355741	Q8NI60	A0A024R3S3	UPI0000126D6B	0	1	0	0	0	0	chr1:g.226987547dup	0.2548	0.1354
chr1	227318119	rs71180731	G	GC	150	150	1306	1	C	5_prime_UTR_variant	MODIFIER	CDC42BPA	ENSG00000143776	Transcript	ENST00000366769.7	protein_coding	1/36	0	ENST00000366769.7:c.-938_-937insG	0	355-356/10855	0	0	0	0	rs71180731	0	-1	0	insertion	HGNC	HGNC:1737	YES	1	P4	CCDS1558.1	ENSP00000355731	Q5VT25	0	UPI000019097D	0	0	0	0	0	0	chr1:g.227318119_227318120insC	0.9988	0.997
chr1	227318293	rs71180732	C	CG	150	152	1528	0.987	G	5_prime_UTR_variant	MODIFIER	CDC42BPA	ENSG00000143776	Transcript	ENST00000366769.7	protein_coding	1/36	0	ENST00000366769.7:c.-1112_-1111insC	0	181-182/10855	0	0	0	0	rs71180732	0	-1	0	insertion	HGNC	HGNC:1737	YES	1	P4	CCDS1558.1	ENSP00000355731	Q5VT25	0	UPI000019097D	0	0	0	0	0	0	chr1:g.227318293_227318294insG	0.9996	0.9985
chr1	227661299	0	TTTG	T	114	150	844	0.766	-	3_prime_UTR_variant	MODIFIER	ZNF678	ENSG00000181450	Transcript	ENST00000343776.9	protein_coding	4/4	0	ENST00000343776.9:c.*5492_*5494del	0	7395-7397/8556	0	0	0	0	rs140093649	0	1	0	deletion	HGNC	HGNC:28652	YES	1	P1	0	ENSP00000344828	Q5SXM1	0	UPI000019862A	0	0	0	0	0	20	chr1:g.227661320_227661322del	0.5224	0.4561
chr1	227919686	0	TAC	T	30	152	2001	0.205	-	3_prime_UTR_variant	MODIFIER	WNT9A	ENSG00000143816	Transcript	ENST00000272164.6	protein_coding	4/4	0	ENST00000272164.6:c.*1830_*1831del	0	2973-2974/4005	0	0	0	0	rs537182777	0	-1	0	deletion	HGNC	HGNC:12778	YES	1	P1	CCDS31045.1	ENSP00000272164	O14904	D9ZGG3	UPI000005104B	0	0	0	0	0	0	chr1:g.227919722_227919723del	0.4882	0.2587
chr1	227919686	0	TACACAC	T	16	152	2001	0.103	-	3_prime_UTR_variant	MODIFIER	WNT9A	ENSG00000143816	Transcript	ENST00000272164.6	protein_coding	4/4	0	ENST00000272164.6:c.*1826_*1831del	0	2969-2974/4005	0	0	0	0	rs113446819	0	-1	0	deletion	HGNC	HGNC:12778	YES	1	P1	CCDS31045.1	ENSP00000272164	O14904	D9ZGG3	UPI000005104B	0	0	0	0	0	0	chr1:g.227919718_227919723del	0	0
chr1	227919686	0	TACACACACAC	T	77	152	2001	0.506	-	3_prime_UTR_variant	MODIFIER	WNT9A	ENSG00000143816	Transcript	ENST00000272164.6	protein_coding	4/4	0	ENST00000272164.6:c.*1822_*1831del	0	2965-2974/4005	0	0	0	0	rs781763279	0	-1	0	deletion	HGNC	HGNC:12778	YES	1	P1	CCDS31045.1	ENSP00000272164	O14904	D9ZGG3	UPI000005104B	0	0	0	0	0	0	chr1:g.227919714_227919723del	0	0
chr1	227919690	rs200217351	C	CAT	19	152	1992	0.122	AT	3_prime_UTR_variant	MODIFIER	WNT9A	ENSG00000143816	Transcript	ENST00000272164.6	protein_coding	4/4	0	ENST00000272164.6:c.*1827_*1828insAT	0	2970-2971/4005	0	0	0	0	rs200217351	0	-1	0	insertion	HGNC	HGNC:12778	YES	1	P1	CCDS31045.1	ENSP00000272164	O14904	D9ZGG3	UPI000005104B	0	0	0	0	0	0	chr1:g.227919691_227919692insTA	0	0
chr1	227919786	rs6143657	GCACTCACAA	G	25	152	1681	0.16	-	3_prime_UTR_variant	MODIFIER	WNT9A	ENSG00000143816	Transcript	ENST00000272164.6	protein_coding	4/4	0	ENST00000272164.6:c.*1723_*1731del	0	2866-2874/4005	0	0	0	0	rs6143657	0	-1	0	deletion	HGNC	HGNC:12778	YES	1	P1	CCDS31045.1	ENSP00000272164	O14904	D9ZGG3	UPI000005104B	0	0	0	0	0	0	chr1:g.227919798_227919806del	0.1737	0.1067
chr1	227919853	rs71559823	A	AACAC	78	152	1783	0.513	ACAC	3_prime_UTR_variant	MODIFIER	WNT9A	ENSG00000143816	Transcript	ENST00000272164.6	protein_coding	4/4	0	ENST00000272164.6:c.*1661_*1664dup	0	2807-2808/4005	0	0	0	0	rs71559823	0	-1	0	insertion	HGNC	HGNC:12778	YES	1	P1	CCDS31045.1	ENSP00000272164	O14904	D9ZGG3	UPI000005104B	0	0	0	0	0	0	chr1:g.227919864_227919867dup	0.4351	0.5673
chr1	228178418	0	TA	T	28	150	638	0.182	-	3_prime_UTR_variant	MODIFIER	IBA57	ENSG00000181873	Transcript	ENST00000366711.4	protein_coding	3/3	0	ENST00000366711.4:c.*2918del	0	3990/7828	0	0	0	0	rs58305660	0	1	0	deletion	HGNC	HGNC:27302	YES	2	P1	CCDS31046.1	ENSP00000355672	Q5T440	0	UPI0000160A21	0	1	0	0	0	12	chr1:g.228178431del	0.3656	0.1891
chr1	228178585	rs10565504	CAAA	C	76	152	1881	0.513	-	3_prime_UTR_variant	MODIFIER	IBA57	ENSG00000181873	Transcript	ENST00000366711.4	protein_coding	3/3	0	ENST00000366711.4:c.*3073_*3075del	0	4157-4159/7828	0	0	0	0	rs10565504	0	1	0	deletion	HGNC	HGNC:27302	YES	2	P1	CCDS31046.1	ENSP00000355672	Q5T440	0	UPI0000160A21	0	1	0	0	0	0	chr1:g.228178586_228178588del	0.3207	0.2534
chr1	228182192	rs72321758	CTTCA	C	33	152	1833	0.212	-	3_prime_UTR_variant	MODIFIER	IBA57	ENSG00000181873	Transcript	ENST00000366711.4	protein_coding	3/3	0	ENST00000366711.4:c.*6688_*6691del	0	7764-7767/7828	0	0	0	0	rs72321758	0	1	0	deletion	HGNC	HGNC:27302	YES	2	P1	CCDS31046.1	ENSP00000355672	Q5T440	0	UPI0000160A21	0	1	0	0	0	8	chr1:g.228182201_228182204del	0	0
chr1	228415401	rs144742807	AGCT	A	13	152	2145	0.083	-	5_prime_UTR_variant	MODIFIER	TRIM17	ENSG00000162931	Transcript	ENST00000366697.6	protein_coding	1/6	0	ENST00000366697.6:c.-332_-330del	0	626-628/2652	0	0	0	0	rs144742807	0	-1	0	deletion	HGNC	HGNC:13430	YES	2	P1	CCDS1571.1	ENSP00000355658	Q9Y577	A0A024R3T1	UPI000000163B	0	0	0	0	0	0	chr1:g.228415402_228415404del	0.011	0.0008
chr1	228458655	0	C	CGT	14	150	1321	0.091	GT	3_prime_UTR_variant	MODIFIER	HIST3H2BB	ENSG00000196890	Transcript	ENST00000620438.1	protein_coding	1/1	0	ENST00000620438.1:c.*173_*174dup	0	549-550/2364	0	0	0	0	rs34241565	0	1	0	insertion	HGNC	HGNC:20514	YES	0	P1	CCDS1574.1	ENSP00000479284	Q8N257	0	UPI00000214BE	0	0	0	0	0	29	chr1:g.228458683_228458684dup	0	0
chr1	228458655	0	C	CGTGT	40	150	1321	0.26	GTGT	3_prime_UTR_variant	MODIFIER	HIST3H2BB	ENSG00000196890	Transcript	ENST00000620438.1	protein_coding	1/1	0	ENST00000620438.1:c.*171_*174dup	0	549-550/2364	0	0	0	0	rs34241565	0	1	0	insertion	HGNC	HGNC:20514	YES	0	P1	CCDS1574.1	ENSP00000479284	Q8N257	0	UPI00000214BE	0	0	0	0	0	29	chr1:g.228458681_228458684dup	0	0
chr1	228458655	0	C	CGTGTGTGT	15	150	1321	0.097	GTGTGTGT	3_prime_UTR_variant	MODIFIER	HIST3H2BB	ENSG00000196890	Transcript	ENST00000620438.1	protein_coding	1/1	0	ENST00000620438.1:c.*167_*174dup	0	549-550/2364	0	0	0	0	rs34241565	0	1	0	insertion	HGNC	HGNC:20514	YES	0	P1	CCDS1574.1	ENSP00000479284	Q8N257	0	UPI00000214BE	0	0	0	0	0	29	chr1:g.228458677_228458684dup	0	0
chr1	228494212	rs3839025	CT	C	63	152	2056	0.429	-	3_prime_UTR_variant	MODIFIER	RNF187	ENSG00000168159	Transcript	ENST00000305943.8	protein_coding	4/4	0	ENST00000305943.8:c.*328del	0	1143/3118	0	0	0	0	rs3839025	0	1	0	deletion	HGNC	HGNC:27146	YES	1	P5	CCDS76271.1	ENSP00000306396	0	A0A1X7SBW3	UPI0004E527EC	0	0	0	0	0	0	chr1:g.228494213del	0.35	0.5197
chr1	229323909	rs150959696	ATTATCTC	A	32	152	1890	0.218	-	3_prime_UTR_variant	MODIFIER	CCSAP	ENSG00000154429	Transcript	ENST00000284617.7	protein_coding	4/4	0	ENST00000284617.7:c.*1319_*1325del	0	2316-2322/5217	0	0	0	0	rs150959696	0	-1	0	deletion	HGNC	HGNC:29578	YES	1	P1	CCDS1577.1	ENSP00000284617	Q6IQ19	0	UPI0000071365	0	0	0	0	0	0	chr1:g.229323914_229323920del	0.0393	0.0008
chr1	229659936	rs35911097	AT	A	33	152	926	0.224	-	3_prime_UTR_variant	MODIFIER	URB2	ENSG00000135763	Transcript	ENST00000258243.7	protein_coding	10/10	0	ENST00000258243.7:c.*648del	0	5338/5601	0	0	0	0	rs35911097	0	1	0	deletion	HGNC	HGNC:28967	YES	1	P1	CCDS31052.1	ENSP00000258243	Q14146	0	UPI000013CFBD	0	0	0	0	0	8	chr1:g.229659945del	0.375	0.1989
chr1	230280665	rs3216809	GC	G	31	152	1779	0.199	-	3_prime_UTR_variant	MODIFIER	GALNT2	ENSG00000143641	Transcript	ENST00000366672.5	protein_coding	16/16	0	ENST00000366672.5:c.*1209del	0	2967/4423	0	0	0	0	rs3216809	0	1	0	deletion	HGNC	HGNC:4124	YES	1	P1	CCDS1582.1	ENSP00000355632	Q10471	A0A1L7NY50	UPI0000074053	0	0	0	0	0	1	chr1:g.230280667del	0.2256	0.2451
chr1	230642497	rs11361885	AC	A	38	152	2072	0.244	-	5_prime_UTR_variant	MODIFIER	COG2	ENSG00000135775	Transcript	ENST00000366669.9	protein_coding	1/18	0	ENST00000366669.9:c.-104del	0	18/2932	0	0	0	0	rs11361885	0	1	0	deletion	HGNC	HGNC:6546	YES	1	P3	CCDS1584.1	ENSP00000355629	Q14746	B1ALW7	UPI0000127E38	0	1	0	0	0	5	chr1:g.230642503del	0	0
chr1	230693981	rs66582779	CA	C	90	152	2404	0.603	-	3_prime_UTR_variant	MODIFIER	COG2	ENSG00000135775	Transcript	ENST00000366669.9	protein_coding	18/18	0	ENST00000366669.9:c.*589del	0	2932/2932	0	0	0	0	rs66582779	0	1	0	deletion	HGNC	HGNC:6546	YES	1	P3	CCDS1584.1	ENSP00000355629	Q14746	B1ALW7	UPI0000127E38	0	1	0	0	0	0	chr1:g.230693982del	0.2352	0.1823
chr1	231364607	rs541569859	A	AT	62	152	1763	0.41	T	3_prime_UTR_variant	MODIFIER	EGLN1	ENSG00000135766	Transcript	ENST00000366641.3	protein_coding	5/5	0	ENST00000366641.3:c.*1803dup	0	6240-6241/7097	0	0	0	0	rs541569859	0	-1	0	insertion	HGNC	HGNC:1232	YES	1	P1	CCDS1595.1	ENSP00000355601	Q9GZT9	R4SCQ0	UPI0000050C90	0	1	0	0	0	0	chr1:g.231364614dup	0	0
chr1	232037847	rs143247781	CAGTT	C	13	152	2380	0.083	-	3_prime_UTR_variant	MODIFIER	DISC1	ENSG00000162946	Transcript	ENST00000439617.7	protein_coding	13/13	0	ENST00000439617.7:c.*1019_*1022del	0	3635-3638/7059	0	0	0	0	rs143247781	0	1	0	deletion	HGNC	HGNC:2888	YES	5	A2	CCDS86059.1	ENSP00000403888	Q9NRI5	A0A075B6Q7	UPI00004EC28F	0	1	0	0	0	2	chr1:g.232037850_232037853del	0.0895	0.0151
chr1	232037941	rs1290374735	CAGTGCAGTACTCAGTA	C	8	152	2366	0.051	-	3_prime_UTR_variant	MODIFIER	DISC1	ENSG00000162946	Transcript	ENST00000439617.7	protein_coding	13/13	0	ENST00000439617.7:c.*1112_*1127del	0	3729-3744/7059	0	0	0	0	rs1290374735	0	1	0	deletion	HGNC	HGNC:2888	YES	5	A2	CCDS86059.1	ENSP00000403888	Q9NRI5	A0A075B6Q7	UPI00004EC28F	0	1	0	0	0	1	chr1:g.232037943_232037958del	0	0
chr1	232037971	rs71162209	CAGTA	C	10	152	2434	0.064	-	3_prime_UTR_variant	MODIFIER	DISC1	ENSG00000162946	Transcript	ENST00000439617.7	protein_coding	13/13	0	ENST00000439617.7:c.*1143_*1146del	0	3759-3762/7059	0	0	0	0	rs71927075	0	1	0	deletion	HGNC	HGNC:2888	YES	5	A2	CCDS86059.1	ENSP00000403888	Q9NRI5	A0A075B6Q7	UPI00004EC28F	0	1	0	0	0	2	chr1:g.232037974_232037977del	0.139	0.0968
chr1	232039951	rs3028413	G	GCTGT	36	152	1425	0.231	CTGT	3_prime_UTR_variant	MODIFIER	DISC1	ENSG00000162946	Transcript	ENST00000439617.7	protein_coding	13/13	0	ENST00000439617.7:c.*3122_*3123insGTCT	0	5738-5739/7059	0	0	0	0	rs35280852	0	1	0	insertion	HGNC	HGNC:2888	YES	5	A2	CCDS86059.1	ENSP00000403888	Q9NRI5	A0A075B6Q7	UPI00004EC28F	0	1	0	0	0	2	chr1:g.232039953_232039954insGTCT	0.3648	0.5431
chr1	232980754	rs113003913	C	CAT	14	152	1974	0.103	AT	3_prime_UTR_variant	MODIFIER	NTPCR	ENSG00000135778	Transcript	ENST00000366628.10	protein_coding	5/5	0	ENST00000366628.10:c.*2523_*2524insAT	0	3196-3197/6324	0	0	0	0	rs113003913	0	1	0	insertion	HGNC	HGNC:28204	YES	1	P1	CCDS1597.1	ENSP00000355587	Q9BSD7	Q5TDE9	UPI00000411DD	0	0	0	0	0	0	chr1:g.232980754_232980755insAT	0.2093	0.3185
chr1	232983827	rs572692333	CTGCTG	C	14	152	1950	0.09	-	3_prime_UTR_variant	MODIFIER	NTPCR	ENSG00000135778	Transcript	ENST00000366628.10	protein_coding	5/5	0	ENST00000366628.10:c.*5598_*5602del	0	6270-6274/6324	0	0	0	0	rs572692333	0	1	0	deletion	HGNC	HGNC:28204	YES	1	P1	CCDS1597.1	ENSP00000355587	Q9BSD7	Q5TDE9	UPI00000411DD	0	0	0	0	0	1	chr1:g.232983829_232983833del	0.0054	0.0008
chr1	233383237	rs3838981	G	GT	46	152	1039	0.308	T	3_prime_UTR_variant	MODIFIER	MAP3K21	ENSG00000143674	Transcript	ENST00000366624.8	protein_coding	10/10	0	ENST00000366624.8:c.*527dup	0	3942-3943/5853	0	0	0	0	rs3838981	0	1	0	insertion	HGNC	HGNC:29798	YES	1	P2	CCDS1598.1	ENSP00000355583	Q5TCX8	0	UPI000013D922	0	0	0	0	0	1	chr1:g.233383238dup	0.4169	0.5121
chr1	233384570	rs35274508	A	AG	127	152	1595	0.84	G	3_prime_UTR_variant	MODIFIER	MAP3K21	ENSG00000143674	Transcript	ENST00000366624.8	protein_coding	10/10	0	ENST00000366624.8:c.*1860dup	0	5275-5276/5853	0	0	0	0	rs35274508	0	1	0	insertion	HGNC	HGNC:29798	YES	1	P2	CCDS1598.1	ENSP00000355583	Q5TCX8	0	UPI000013D922	0	0	0	0	0	1	chr1:g.233384571dup	0.7067	0.8011
chr1	233614150	rs140745317	C	CTTGGCTTTGGCT	113	152	1971	0.737	TTGGCTTTGGCT	5_prime_UTR_variant	MODIFIER	KCNK1	ENSG00000135750	Transcript	ENST00000366621.7	protein_coding	1/3	0	ENST00000366621.7:c.-17_-16insTTTGGCTTTGGC	0	147-148/2161	0	0	0	0	rs140745317	0	1	0	insertion	HGNC	HGNC:6272	YES	1	P1	CCDS1599.1	ENSP00000355580	O00180	A0A024R3T2	UPI0000127A50	0	0	0	0	0	5	chr1:g.233614155_233614156insTTTGGCTTTGGC	0.4538	0.4138
chr1	233672139	rs16360	CTA	C	20	150	845	0.156	-	3_prime_UTR_variant	MODIFIER	KCNK1	ENSG00000135750	Transcript	ENST00000366621.7	protein_coding	3/3	0	ENST00000366621.7:c.*612_*613del	0	1789-1790/2161	0	0	0	0	rs16360	0	1	0	deletion	HGNC	HGNC:6272	YES	1	P1	CCDS1599.1	ENSP00000355580	O00180	A0A024R3T2	UPI0000127A50	0	0	0	0	0	2	chr1:g.233672142_233672143del	0.1559	0.1188
chr1	234385038	rs60111174	A	ACTT	70	152	1408	0.462	CTT	3_prime_UTR_variant	MODIFIER	COA6	ENSG00000168275	Transcript	ENST00000366615.9	protein_coding	3/3	0	ENST00000366615.9:c.*1221_*1223dup	0	1699-1700/1729	0	0	0	0	rs60111174	0	1	0	insertion	HGNC	HGNC:18025	YES	1	0	CCDS76275.1	ENSP00000355574	Q5JTJ3	X6R5Z6	UPI00001D7D6B	0	1	0	0	0	3	chr1:g.234385039_234385041dup	0.2608	0.0673
chr1	234605171	rs3045215	C	CAGTTATAAT	31	152	1833	0.199	AGTTATAAT	3_prime_UTR_variant	MODIFIER	IRF2BP2	ENSG00000168264	Transcript	ENST00000366609.3	protein_coding	2/2	0	ENST00000366609.3:c.*1965_*1966insATTATAACT	0	3760-3761/4663	0	0	0	0	rs3045215	0	-1	0	insertion	HGNC	HGNC:21729	YES	1	P3	CCDS1602.1	ENSP00000355568	Q7Z5L9	0	UPI000004FA32	0	1	0	0	0	0	chr1:g.234605172_234605173insGTTATAATA	0	0.8676
chr1	235343550	rs34532438	C	CA	54	152	1466	0.346	A	3_prime_UTR_variant	MODIFIER	GGPS1	ENSG00000152904	Transcript	ENST00000282841.9	protein_coding	4/4	0	ENST00000282841.9:c.*786dup	0	1913-1914/2895	0	0	0	0	rs34532438	0	1	0	insertion	HGNC	HGNC:4249	YES	1	P1	CCDS1604.1	ENSP00000282841	O95749	A0A024R3W4	UPI000012B3FB	0	0	0	0	0	8	chr1:g.235343558dup	0.2752	0.059
chr1	235548630	rs10545643	TGA	T	116	152	2809	0.769	-	3_prime_UTR_variant	MODIFIER	GNG4	ENSG00000168243	Transcript	ENST00000450593.5	protein_coding	4/4	0	ENST00000450593.5:c.*3477_*3478del	0	4033-4034/4978	0	0	0	0	rs10545643	0	-1	0	deletion	HGNC	HGNC:4407	YES	4	P1	CCDS1607.1	ENSP00000398629	P50150	B1APZ0	UPI000012B22C	0	0	0	0	0	0	chr1:g.235548635_235548636del	0.5631	0.4191
chr1	235551559	rs60121178	CAAA	C	129	152	1346	0.853	-	3_prime_UTR_variant	MODIFIER	GNG4	ENSG00000168243	Transcript	ENST00000450593.5	protein_coding	4/4	0	ENST00000450593.5:c.*547_*549del	0	1103-1105/4978	0	0	0	0	rs60121178	0	-1	0	deletion	HGNC	HGNC:4407	YES	4	P1	CCDS1607.1	ENSP00000398629	P50150	B1APZ0	UPI000012B22C	0	0	0	0	0	0	chr1:g.235551567_235551569del	0.5032	0.5756
chr1	236215734	rs5781865	TG	T	70	152	1710	0.462	-	3_prime_UTR_variant	MODIFIER	ERO1B	ENSG00000086619	Transcript	ENST00000354619.9	protein_coding	16/16	0	ENST00000354619.9:c.*2781del	0	4387/4567	0	0	0	0	rs5781865	0	-1	0	deletion	HGNC	HGNC:14355	YES	1	P1	CCDS31064.1	ENSP00000346635	Q86YB8	0	UPI00004700B5	0	0	0	0	0	0	chr1:g.236215735del	0.3165	0.1263
chr1	236215921	rs10616659	TACAG	T	67	152	1372	0.442	-	3_prime_UTR_variant	MODIFIER	ERO1B	ENSG00000086619	Transcript	ENST00000354619.9	protein_coding	16/16	0	ENST00000354619.9:c.*2591_*2594del	0	4197-4200/4567	0	0	0	0	rs10616659	0	-1	0	deletion	HGNC	HGNC:14355	YES	1	P1	CCDS31064.1	ENSP00000346635	Q86YB8	0	UPI00004700B5	0	0	0	0	0	0	chr1:g.236215923_236215926del	0	0
chr1	236215965	rs71698326	CAAAAT	C	60	152	1302	0.397	-	3_prime_UTR_variant	MODIFIER	ERO1B	ENSG00000086619	Transcript	ENST00000354619.9	protein_coding	16/16	0	ENST00000354619.9:c.*2546_*2550del	0	4152-4156/4567	0	0	0	0	rs150012347	0	-1	0	deletion	HGNC	HGNC:14355	YES	1	P1	CCDS31064.1	ENSP00000346635	Q86YB8	0	UPI00004700B5	0	0	0	0	0	0	chr1:g.236215970_236215974del	0.2841	0.5356
chr1	236549528	rs200687606	A	AT	21	152	1241	0.135	T	3_prime_UTR_variant	MODIFIER	HEATR1	ENSG00000119285	Transcript	ENST00000366582.8	protein_coding	45/45	0	ENST00000366582.8:c.*1373dup	0	7935-7936/8459	0	0	0	0	rs200687606	0	-1	0	insertion	HGNC	HGNC:25517	YES	5	P1	CCDS31066.1	ENSP00000355541	Q9H583	0	UPI000013D4D4	0	0	0	0	0	0	chr1:g.236549535dup	0.0385	0.003
chr1	236686571	0	G	GCGCCCGC	23	150	1223	0.149	CGCCCGC	5_prime_UTR_variant	MODIFIER	ACTN2	ENSG00000077522	Transcript	ENST00000366578.6	protein_coding	1/21	0	ENST00000366578.6:c.-84_-78dup	0	73-74/4872	0	0	0	0	rs901340700	0	1	0	insertion	HGNC	HGNC:164	YES	1	P3	CCDS1613.1	ENSP00000355537	P35609	0	UPI0000125088	0	1	0	0	0	25	chr1:g.236686590_236686596dup	0	0
chr1	236764546	rs139516014	GTAT	G	30	150	862	0.208	-	3_prime_UTR_variant	MODIFIER	ACTN2	ENSG00000077522	Transcript	ENST00000366578.6	protein_coding	21/21	0	ENST00000366578.6:c.*1932_*1934del	0	4788-4790/4872	0	0	0	0	rs139516014	0	1	0	deletion	HGNC	HGNC:164	YES	1	P3	CCDS1613.1	ENSP00000355537	P35609	0	UPI0000125088	0	1	0	0	0	4	chr1:g.236764551_236764553del	0.018	0.0008
chr1	237833534	rs10667874	G	GAAAC	19	152	1291	0.122	AAAC	3_prime_UTR_variant	MODIFIER	RYR2	ENSG00000198626	Transcript	ENST00000366574.7	protein_coding	105/105	0	ENST00000366574.7:c.*890_*893dup	0	16129-16130/16583	0	0	0	0	rs1234036282	0	1	0	insertion	HGNC	HGNC:10484	YES	1	0	CCDS55691.1	ENSP00000355533	Q92736	0	UPI0000DD0308	0	1	0	0	0	6	chr1:g.237833537_237833540dup	0	0.5643
chr1	240474715	rs139197792	A	AT	93	152	1220	0.603	T	3_prime_UTR_variant	MODIFIER	FMN2	ENSG00000155816	Transcript	ENST00000319653.14	protein_coding	18/18	0	ENST00000319653.14:c.*569dup	0	5957-5958/6429	0	0	0	0	rs139197792	0	1	0	insertion	HGNC	HGNC:14074	YES	5	P1	CCDS31069.2	ENSP00000318884	Q9NZ56	0	UPI00015FA087	0	1	0	0	0	8	chr1:g.240474723dup	0.2995	0.093
chr1	241594107	rs147586948	T	TA	9	152	1284	0.058	A	3_prime_UTR_variant	MODIFIER	OPN3	ENSG00000054277	Transcript	ENST00000366554.3	protein_coding	4/4	0	ENST00000366554.3:c.*320dup	0	1644-1645/2628	0	0	0	0	rs147586948	0	-1	0	insertion	HGNC	HGNC:14007	YES	1	P1	CCDS31072.1	ENSP00000355512	Q9H1Y3	0	UPI000000165B	0	0	0	0	0	0	chr1:g.241594108dup	0.1993	0.2065
chr1	241889728	rs4150021	AT	A	78	152	1184	0.519	-	3_prime_UTR_variant	MODIFIER	EXO1	ENSG00000174371	Transcript	ENST00000366548.8	protein_coding	16/16	0	ENST00000366548.8:c.*132del	0	3239/3449	0	0	0	0	rs4150021	0	1	0	deletion	HGNC	HGNC:3511	YES	1	P3	CCDS1620.1	ENSP00000355506	Q9UQ84	0	UPI000013DDA8	0	0	0	0	0	3	chr1:g.241889732del	0.2432	0.1513
chr1	242084297	0	G	GT	22	152	879	0.141	T	3_prime_UTR_variant	MODIFIER	PLD5	ENSG00000180287	Transcript	ENST00000536534.6	protein_coding	10/10	0	ENST00000536534.6:c.*5556dup	0	7409-7410/8721	0	0	0	0	rs555272564	0	-1	0	insertion	HGNC	HGNC:26879	YES	1	P3	CCDS1621.2	ENSP00000440896	Q8N7P1	0	UPI000040E1A4	0	0	0	0	0	0	chr1:g.242084307dup	0	0
chr1	242088933	rs5782212	AT	A	39	152	1283	0.25	-	3_prime_UTR_variant	MODIFIER	PLD5	ENSG00000180287	Transcript	ENST00000536534.6	protein_coding	10/10	0	ENST00000536534.6:c.*920del	0	2773/8721	0	0	0	0	rs5782212	0	-1	0	deletion	HGNC	HGNC:26879	YES	1	P3	CCDS1621.2	ENSP00000440896	Q8N7P1	0	UPI000040E1A4	0	0	0	0	0	0	chr1:g.242088939del	0	0
chr1	244056591	rs141472162	CTCTT	C	55	152	1061	0.378	-	3_prime_UTR_variant	MODIFIER	ZBTB18	ENSG00000179456	Transcript	ENST00000358704.4	protein_coding	2/2	0	ENST00000358704.4:c.*1223_*1226del	0	2967-2970/3851	0	0	0	0	rs141472162	0	1	0	deletion	HGNC	HGNC:13030	YES	1	P2	CCDS1622.1	ENSP00000351539	Q99592	0	UPI000034ECE2	0	1	0	0	0	1	chr1:g.244056593_244056596del	0.1719	0.0628
chr1	244057094	rs202153295	GCAAA	G	12	152	740	0.077	-	3_prime_UTR_variant	MODIFIER	ZBTB18	ENSG00000179456	Transcript	ENST00000358704.4	protein_coding	2/2	0	ENST00000358704.4:c.*1737_*1740del	0	3470-3473/3851	0	0	0	0	rs202153295	0	1	0	deletion	HGNC	HGNC:13030	YES	1	P2	CCDS1622.1	ENSP00000351539	Q99592	0	UPI000034ECE2	0	1	0	0	0	12	chr1:g.244057107_244057110del	0.0106	0.0008
chr1	244640188	rs34444654	C	CGTA	65	150	993	0.422	GTA	3_prime_UTR_variant	MODIFIER	CATSPERE	ENSG00000179397	Transcript	ENST00000366534.9	protein_coding	22/22	0	ENST00000366534.9:c.*112_*114dup	0	3120-3121/3436	0	0	0	0	rs34444654	0	1	0	insertion	HGNC	HGNC:28491	YES	2	P3	CCDS44340.1	ENSP00000355492	Q5SY80	0	UPI00004701CD	0	0	0	0	0	7	chr1:g.244640193_244640195dup	0	0.5794
chr1	246985609	rs34538876	A	ATTT	143	152	1453	0.942	TTT	3_prime_UTR_variant	MODIFIER	ZNF695	ENSG00000197472	Transcript	ENST00000339986.8	protein_coding	4/4	0	ENST00000339986.8:c.*1357_*1358insAAA	0	3054-3055/3341	0	0	0	0	rs34538876	0	-1	0	insertion	HGNC	HGNC:30954	YES	1	P1	CCDS44344.1	ENSP00000341236	Q8IW36	0	UPI0000F734A8	0	0	0	0	0	0	chr1:g.246985610_246985611insTTT	0.5891	0.1634
chr1	247156472	rs113501757	GA	G	40	152	1823	0.282	-	3_prime_UTR_variant	MODIFIER	ZNF124	ENSG00000196418	Transcript	ENST00000543802.2	protein_coding	4/4	0	ENST00000543802.2:c.*93del	0	1239/1292	0	0	0	0	rs113501757	0	-1	0	deletion	HGNC	HGNC:12907	YES	1	P1	CCDS73057.1	ENSP00000440365	Q15973	0	UPI000050ED7E	0	0	0	0	0	0	chr1:g.247156476del	0.0948	0.1952
chr1	247297856	rs3831980	CAAG	C	25	152	2530	0.173	-	3_prime_UTR_variant	MODIFIER	ZNF496	ENSG00000162714	Transcript	ENST00000294753.8	protein_coding	9/9	0	ENST00000294753.8:c.*2660_*2662del	0	4889-4891/5336	0	0	0	0	rs66976237	0	-1	0	deletion	HGNC	HGNC:23713	YES	1	P1	CCDS1631.1	ENSP00000294753	Q96IT1	A0A024R5Q5	UPI000007025B	0	0	0	0	0	0	chr1:g.247297858_247297860del	0.2694	0.1611
chr1	247454195	rs112472168	A	ATG	119	152	2834	0.788	TG	5_prime_UTR_variant	MODIFIER	OR2B11	ENSG00000177535	Transcript	ENST00000641149.1	protein_coding	2/2	0	ENST00000641149.1:c.-2214_-2213insCA	0	1336-1337/6414	0	0	0	0	rs112472168	0	-1	0	insertion	HGNC	HGNC:31249	YES	0	P1	CCDS31090.1	ENSP00000492892	Q5JQS5	A0A126GVY5	UPI0000418F50	0	0	0	0	0	0	chr1:g.247454195_247454196insTG	0	0
chr1	247525412	rs35464493	C	CA	105	152	2543	0.686	A	3_prime_UTR_variant	MODIFIER	OR2C3	ENSG00000196242	Transcript	ENST00000641802.1	protein_coding	3/3	0	ENST00000641802.1:c.*6136dup	0	7773-7774/8509	0	0	0	0	rs35464493	0	-1	0	insertion	HGNC	HGNC:15005	YES	0	P1	CCDS1634.2	ENSP00000493385	Q8N628	0	UPI0000061EBD	0	0	0	0	0	0	chr1:g.247525414dup	0.7612	0.4206
chr1	247530038	0	G	GGT	45	152	1043	0.301	GT	3_prime_UTR_variant	MODIFIER	OR2C3	ENSG00000196242	Transcript	ENST00000641802.1	protein_coding	3/3	0	ENST00000641802.1:c.*1509_*1510dup	0	3147-3148/8509	0	0	0	0	rs67714603	0	-1	0	insertion	HGNC	HGNC:15005	YES	0	P1	CCDS1634.2	ENSP00000493385	Q8N628	0	UPI0000061EBD	0	0	0	0	0	0	chr1:g.247530055_247530056dup	0.1204	0.149
chr1	247530526	rs1553302927	C	CA	9	150	862	0.058	A	3_prime_UTR_variant	MODIFIER	GCSAML-AS1	ENSG00000284824	Transcript	ENST00000617752.1	protein_coding	1/1	0	ENST00000617752.1:c.*1022dup	0	2087-2088/2481	0	0	0	0	rs58172930	0	-1	0	insertion	HGNC	HGNC:41244	YES	0	P1	CCDS1634.2	ENSP00000479757	0	0	UPI0000061EBD	0	0	0	0	0	0	chr1:g.247530527dup	0.1919	0.1036
chr1	247574762	rs200083741	C	CCATG	37	152	2014	0.237	CATG	3_prime_UTR_variant	MODIFIER	GCSAML	ENSG00000169224	Transcript	ENST00000536561.5	protein_coding	7/7	0	ENST00000536561.5:c.*381_*384dup	0	1135-1136/4063	0	0	0	0	rs200083741	0	1	0	insertion	HGNC	HGNC:29583	YES	4	P3	CCDS1635.1	ENSP00000446460	Q5JQS6	0	UPI000004EBD8	0	0	0	0	0	4	chr1:g.247574763_247574766dup	0.0124	0.0015
chr1	247757206	rs35325984	CTA	C	150	152	1333	0.987	-	3_prime_UTR_variant	MODIFIER	OR1C1	ENSG00000221888	Transcript	ENST00000641256.1	protein_coding	2/2	0	ENST00000641256.1:c.*254_*255del	0	1357-1358/3719	0	0	0	0	rs35325984	0	-1	0	deletion	HGNC	HGNC:8182	YES	0	P1	CCDS41481.1	ENSP00000493457	Q15619	A0A126GV94	UPI000004B1DC	0	0	0	0	0	0	chr1:g.247757208_247757209del	0.8379	0.5575
chr1	248271409	rs66503957	TAA	T	117	152	1430	0.763	-	3_prime_UTR_variant	MODIFIER	OR2T33	ENSG00000177212	Transcript	ENST00000641220.1	protein_coding	2/2	0	ENST00000641220.1:c.*1441_*1442del	0	2624-2625/4118	0	0	0	0	rs66503957	0	-1	0	deletion	HGNC	HGNC:31255	YES	0	P1	CCDS31109.1	ENSP00000493437	Q8NG76	0	UPI000004B237	0	0	0	0	0	0	chr1:g.248271412_248271413del	0.8197	0.8185
chr1	248523672	rs58977149	T	TTC	112	152	1251	0.731	TC	3_prime_UTR_variant	MODIFIER	OR2G6	ENSG00000188558	Transcript	ENST00000641804.1	protein_coding	2/2	0	ENST00000641804.1:c.*1077_*1078dup	0	2419-2420/6084	0	0	0	0	rs140980930	0	1	0	insertion	HGNC	HGNC:27019	YES	0	P1	CCDS31119.1	ENSP00000493355	Q5TZ20	A0A126GW53	UPI0000237253	0	0	0	0	0	3	chr1:g.248523674_248523675dup	0.7766	0.8003
chr1	248526713	rs34098303	TC	T	103	152	1713	0.673	-	3_prime_UTR_variant	MODIFIER	OR2G6	ENSG00000188558	Transcript	ENST00000641804.1	protein_coding	2/2	0	ENST00000641804.1:c.*4117del	0	5461/6084	0	0	0	0	rs34098303	0	1	0	deletion	HGNC	HGNC:27019	YES	0	P1	CCDS31119.1	ENSP00000493355	Q5TZ20	A0A126GW53	UPI0000237253	0	0	0	0	0	0	chr1:g.248526714del	0.5196	0.1694
chr1	248526839	0	GTTT	G	10	152	731	0.064	-	3_prime_UTR_variant	MODIFIER	OR2G6	ENSG00000188558	Transcript	ENST00000641804.1	protein_coding	2/2	0	ENST00000641804.1:c.*4250_*4252del	0	5587-5589/6084	0	0	0	0	rs373883421	0	1	0	deletion	HGNC	HGNC:27019	YES	0	P1	CCDS31119.1	ENSP00000493355	Q5TZ20	A0A126GW53	UPI0000237253	0	0	0	0	0	7	chr1:g.248526847_248526849del	0.1921	0.3971
chr1	248557721	rs201459501	TAAC	T	38	150	730	0.26	-	3_prime_UTR_variant	MODIFIER	OR2T29	ENSG00000182783	Transcript	ENST00000641069.1	protein_coding	2/2	0	ENST00000641069.1:c.*820_*822del	0	1825-1827/2637	0	0	0	0	rs201459501	0	-1	0	deletion	HGNC	HGNC:31253	YES	0	P1	CCDS55695.1	ENSP00000492895	Q8NH02	0	UPI000004F23C	0	0	0	0	0	0	chr1:g.248557724_248557726del	0	0
chr1	248557932	rs150479529	AAAG	A	37	152	1976	0.25	-	3_prime_UTR_variant	MODIFIER	OR2T29	ENSG00000182783	Transcript	ENST00000641069.1	protein_coding	2/2	0	ENST00000641069.1:c.*609_*611del	0	1614-1616/2637	0	0	0	0	rs150479529	0	-1	0	deletion	HGNC	HGNC:31253	YES	0	P1	CCDS55695.1	ENSP00000492895	Q8NH02	0	UPI000004F23C	0	0	0	0	0	0	chr1:g.248557936_248557938del	0.241	0.4758
chr1	248591933	rs3030584	AATT	A	102	150	1421	0.662	-	3_prime_UTR_variant	MODIFIER	OR2T10	ENSG00000184022	Transcript	ENST00000642090.1	protein_coding	2/2	0	ENST00000642090.1:c.*894_*896del	0	2070-2072/3519	0	0	0	0	rs3030584	0	-1	0	deletion	HGNC	HGNC:19573	YES	0	P1	CCDS31121.1	ENSP00000493236	Q8NGZ9	A0A126GV79	UPI000004F23B	0	0	0	0	0	0	chr1:g.248591939_248591941del	0.6368	0.3979
chr1	248623929	rs67907546	TCTC	T	13	150	1158	0.084	-	3_prime_UTR_variant	MODIFIER	OR2T11	ENSG00000279301	Transcript	ENST00000641193.1	protein_coding	2/2	0	ENST00000641193.1:c.*2246_*2248del	0	3395-3397/3770	0	0	0	0	rs67907546	0	-1	0	deletion	HGNC	HGNC:19574	YES	0	P1	0	ENSP00000492951	Q8NH01	0	UPI000004F23F	0	0	0	0	0	0	chr1:g.248623933_248623935del	0.0775	0.0068
chr1	248825881	rs28362662	TC	T	41	150	1037	0.279	-	5_prime_UTR_variant	MODIFIER	SH3BP5L	ENSG00000175137	Transcript	ENST00000366472.6	protein_coding	1/7	0	ENST00000366472.6:c.-479del	0	34/3148	0	0	0	0	rs28362662	0	-1	0	deletion	HGNC	HGNC:29360	YES	1	P1	CCDS31126.1	ENSP00000355428	Q7L8J4	A0A024R0T2	UPI000003F53A	0	0	0	0	0	0	chr1:g.248825888del	0	0
chr2	3543776	rs546141230	GATTTT	G	22	152	1315	0.147	-	3_prime_UTR_variant	MODIFIER	RNASEH1	ENSG00000171865	Transcript	ENST00000315212.4	protein_coding	8/8	0	ENST00000315212.4:c.*2004_*2008del	0	2938-2942/5289	0	0	0	0	rs546141230	0	-1	0	deletion	HGNC	HGNC:18466	YES	1	P1	CCDS1647.1	ENSP00000313350	O60930	E5KN15	UPI00001343BC	0	1	0	0	0	0	chr2:g.3543783_3543787del	0.0114	0.003
chr2	5694117	0	G	GTGA	105	152	1538	0.692	TGA	3_prime_UTR_variant	MODIFIER	SOX11	ENSG00000176887	Transcript	ENST00000322002.5	protein_coding	1/1	0	ENST00000322002.5:c.*84_*86dup	0	1734-1735/9002	0	0	0	0	rs3841075	0	1	0	insertion	HGNC	HGNC:11191	YES	0	P1	CCDS1654.1	ENSP00000322568	P35716	0	UPI00001362AD	0	1	0	0	0	16	chr2:g.5694131_5694133dup	0.3029	0.5635
chr2	5694381	rs151136508	C	CA	11	152	872	0.071	A	3_prime_UTR_variant	MODIFIER	SOX11	ENSG00000176887	Transcript	ENST00000322002.5	protein_coding	1/1	0	ENST00000322002.5:c.*340dup	0	1998-1999/9002	0	0	0	0	rs151136508	0	1	0	insertion	HGNC	HGNC:11191	YES	0	P1	CCDS1654.1	ENSP00000322568	P35716	0	UPI00001362AD	0	1	0	0	0	6	chr2:g.5694387dup	0.0152	0.0008
chr2	5695203	0	TA	T	68	150	438	0.455	-	3_prime_UTR_variant	MODIFIER	SOX11	ENSG00000176887	Transcript	ENST00000322002.5	protein_coding	1/1	0	ENST00000322002.5:c.*1167del	0	2821/9002	0	0	0	0	rs569083897	0	1	0	deletion	HGNC	HGNC:11191	YES	0	P1	CCDS1654.1	ENSP00000322568	P35716	0	UPI00001362AD	0	1	0	0	0	10	chr2:g.5695214del	0.1032	0.115
chr2	5698029	0	AT	A	122	150	846	0.812	-	3_prime_UTR_variant	MODIFIER	SOX11	ENSG00000176887	Transcript	ENST00000322002.5	protein_coding	1/1	0	ENST00000322002.5:c.*3994del	0	5647/9002	0	0	0	0	rs5829023	0	1	0	deletion	HGNC	HGNC:11191	YES	0	P1	CCDS1654.1	ENSP00000322568	P35716	0	UPI00001362AD	0	1	0	0	0	11	chr2:g.5698041del	0.4613	0.4811
chr2	10001600	rs140727770	AT	A	21	152	1311	0.141	-	3_prime_UTR_variant	MODIFIER	GRHL1	ENSG00000134317	Transcript	ENST00000324907.14	protein_coding	16/16	0	ENST00000324907.14:c.*895del	0	2892/3568	0	0	0	0	rs140727770	0	1	0	deletion	HGNC	HGNC:17923	YES	1	P1	CCDS33144.2	ENSP00000324693	Q9NZI5	0	UPI00001E0586	0	0	0	0	0	1	chr2:g.10001602del	0.028	0.003
chr2	10043621	0	TGCC	T	18	152	1371	0.115	-	5_prime_UTR_variant	MODIFIER	KLF11	ENSG00000172059	Transcript	ENST00000305883.6	protein_coding	1/4	0	ENST00000305883.6:c.-80_-78del	0	73-75/4035	0	0	0	0	rs372827624	0	1	0	deletion	HGNC	HGNC:11811	YES	1	P3	CCDS1668.1	ENSP00000307023	O14901	Q53QU8	UPI000012DEDA	0	1	0	0	0	15	chr2:g.10043637_10043639del	0.2857	0.3759
chr2	10571207	rs199929673	CTG	C	19	152	1922	0.122	-	3_prime_UTR_variant	MODIFIER	NOL10	ENSG00000115761	Transcript	ENST00000381685.10	protein_coding	21/21	0	ENST00000381685.10:c.*862_*863del	0	3043-3044/3498	0	0	0	0	rs199929673	0	-1	0	deletion	HGNC	HGNC:25862	YES	1	P1	CCDS1673.2	ENSP00000371101	Q9BSC4	0	UPI000006F6E2	0	0	0	0	0	0	chr2:g.10571211_10571212del	0.0082	0.0008
chr2	10571783	rs3832140	T	TAAA	71	150	1066	0.468	AAA	3_prime_UTR_variant	MODIFIER	NOL10	ENSG00000115761	Transcript	ENST00000381685.10	protein_coding	21/21	0	ENST00000381685.10:c.*285_*287dup	0	2468-2469/3498	0	0	0	0	rs529349447	0	-1	0	insertion	HGNC	HGNC:25862	YES	1	P1	CCDS1673.2	ENSP00000371101	Q9BSC4	0	UPI000006F6E2	0	0	0	0	0	0	chr2:g.10571788_10571790dup	0.3063	0.4992
chr2	10784560	rs35148273	CT	C	100	152	2200	0.66	-	3_prime_UTR_variant	MODIFIER	ATP6V1C2	ENSG00000143882	Transcript	ENST00000272238.9	protein_coding	14/14	0	ENST00000272238.9:c.*1299del	0	2710/3259	0	0	0	0	rs35148273	0	1	0	deletion	HGNC	HGNC:18264	YES	5	A1	CCDS42653.1	ENSP00000272238	Q8NEY4	0	UPI0000208E71	0	0	0	0	0	1	chr2:g.10784562del	0	0
chr2	10837898	0	TTGTG	T	23	152	1991	0.154	-	5_prime_UTR_variant	MODIFIER	PDIA6	ENSG00000143870	Transcript	ENST00000404824.2	protein_coding	1/14	0	ENST00000404824.2:c.-297_-294del	0	76-79/2236	0	0	0	0	rs373702184	0	-1	0	deletion	HGNC	HGNC:30168	0	2	0	CCDS62855.1	ENSP00000384459	Q15084	0	UPI0000421D0D	0	0	0	0	0	0	chr2:g.10837921_10837924del	0	0
chr2	10837923	rs10579312	TGCGC	T	59	152	1939	0.385	-	5_prime_UTR_variant	MODIFIER	PDIA6	ENSG00000143870	Transcript	ENST00000404824.2	protein_coding	1/14	0	ENST00000404824.2:c.-322_-319del	0	51-54/2236	0	0	0	0	rs10579312	0	-1	0	deletion	HGNC	HGNC:30168	0	2	0	CCDS62855.1	ENSP00000384459	Q15084	0	UPI0000421D0D	0	0	0	0	0	0	chr2:g.10837928_10837931del	0	0
chr2	11178065	rs3832138	G	GAGA	54	152	1676	0.353	AGA	3_prime_UTR_variant	MODIFIER	PQLC3	ENSG00000162976	Transcript	ENST00000295083.8	protein_coding	7/7	0	ENST00000295083.8:c.*239_*240insAAG	0	926-927/1717	0	0	0	0	rs3832138	0	1	0	insertion	HGNC	HGNC:28503	YES	1	P1	CCDS1679.1	ENSP00000295083	Q8N755	0	UPI0000070DA0	0	0	0	0	0	2	chr2:g.11178067_11178068insAAG	0	0
chr2	11178098	rs3832137	CCCATTTTGAGG	C	72	152	1764	0.474	-	3_prime_UTR_variant	MODIFIER	PQLC3	ENSG00000162976	Transcript	ENST00000295083.8	protein_coding	7/7	0	ENST00000295083.8:c.*281_*291del	0	960-970/1717	0	0	0	0	rs3832137	0	1	0	deletion	HGNC	HGNC:28503	YES	1	P1	CCDS1679.1	ENSP00000295083	Q8N755	0	UPI0000070DA0	0	0	0	0	0	10	chr2:g.11178109_11178119del	0	0
chr2	11641467	0	G	GGTTTTGTTTT	25	152	1619	0.16	GTTTTGTTTT	3_prime_UTR_variant	MODIFIER	GREB1	ENSG00000196208	Transcript	ENST00000381486.7	protein_coding	33/33	0	ENST00000381486.7:c.*1039_*1048dup	0	7234-7235/8555	0	0	0	0	rs10639159	0	1	0	insertion	HGNC	HGNC:24885	YES	5	P1	CCDS42655.1	ENSP00000370896	Q4ZG55	0	UPI0000163937	0	0	0	0	0	35	chr2:g.11641493_11641502dup	0	0
chr2	11641467	0	G	GGTTTTGTTTTGTTTT	59	152	1619	0.378	GTTTTGTTTTGTTTT	3_prime_UTR_variant	MODIFIER	GREB1	ENSG00000196208	Transcript	ENST00000381486.7	protein_coding	33/33	0	ENST00000381486.7:c.*1034_*1048dup	0	7234-7235/8555	0	0	0	0	rs10639159	0	1	0	insertion	HGNC	HGNC:24885	YES	5	P1	CCDS42655.1	ENSP00000370896	Q4ZG55	0	UPI0000163937	0	0	0	0	0	35	chr2:g.11641488_11641502dup	0	0
chr2	11642120	0	C	CT	24	152	967	0.16	T	3_prime_UTR_variant	MODIFIER	GREB1	ENSG00000196208	Transcript	ENST00000381486.7	protein_coding	33/33	0	ENST00000381486.7:c.*1676dup	0	7887-7888/8555	0	0	0	0	rs542274856	0	1	0	insertion	HGNC	HGNC:24885	YES	5	P1	CCDS42655.1	ENSP00000370896	Q4ZG55	0	UPI0000163937	0	0	0	0	0	10	chr2:g.11642130dup	0.107	0.0091
chr2	12742696	rs16350	ATC	A	83	152	1215	0.551	-	3_prime_UTR_variant	MODIFIER	TRIB2	ENSG00000071575	Transcript	ENST00000155926.8	protein_coding	3/3	0	ENST00000155926.8:c.*1906_*1907del	0	4354-4355/4391	0	0	0	0	rs3835944	0	1	0	deletion	HGNC	HGNC:30809	YES	1	P1	CCDS1683.1	ENSP00000155926	Q92519	0	UPI0000051C55	0	0	0	0	0	3	chr2:g.12742700_12742701del	0.5092	0.2564
chr2	14639103	0	T	TAC	68	150	928	0.448	AC	3_prime_UTR_variant	MODIFIER	FAM84A	ENSG00000162981	Transcript	ENST00000295092.3	protein_coding	2/2	0	ENST00000295092.3:c.*4269_*4270dup	0	5381-5382/6319	0	0	0	0	rs148609735	0	1	0	insertion	HGNC	HGNC:20743	YES	1	P1	CCDS1684.1	ENSP00000295092	Q96KN4	0	UPI000013E203	0	0	0	0	0	25	chr2:g.14639127_14639128dup	0	0
chr2	16552303	rs76649769	CAGG	C	32	152	1204	0.205	-	3_prime_UTR_variant	MODIFIER	FAM49A	ENSG00000197872	Transcript	ENST00000381323.7	protein_coding	12/12	0	ENST00000381323.7:c.*630_*632del	0	1823-1825/4670	0	0	0	0	rs76649769	0	-1	0	deletion	HGNC	HGNC:25373	YES	1	P1	CCDS1688.1	ENSP00000370724	Q9H0Q0	0	UPI0000037BBB	0	0	0	0	0	0	chr2:g.16552306_16552308del	0.2013	0.0393
chr2	17655455	0	TCA	T	17	152	1865	0.115	-	3_prime_UTR_variant	MODIFIER	VSNL1	ENSG00000163032	Transcript	ENST00000406397.1	protein_coding	4/4	0	ENST00000406397.1:c.*106_*107del	0	1163-1164/2725	0	0	0	0	rs878878739	0	1	0	deletion	HGNC	HGNC:12722	YES	5	P1	CCDS1689.1	ENSP00000384719	P62760	0	UPI0000001467	0	0	0	0	0	44	chr2:g.17655500_17655501del	0	0
chr2	17655455	0	TCACA	T	107	152	1865	0.705	-	3_prime_UTR_variant	MODIFIER	VSNL1	ENSG00000163032	Transcript	ENST00000406397.1	protein_coding	4/4	0	ENST00000406397.1:c.*104_*107del	0	1163-1166/2725	0	0	0	0	rs563919813	0	1	0	deletion	HGNC	HGNC:12722	YES	5	P1	CCDS1689.1	ENSP00000384719	P62760	0	UPI0000001467	0	0	0	0	0	42	chr2:g.17655498_17655501del	0.4696	0.4145
chr2	17785586	rs5829605	A	AT	151	152	1234	0.994	T	3_prime_UTR_variant	MODIFIER	GEN1	ENSG00000178295	Transcript	ENST00000381254.7	protein_coding	14/14	0	ENST00000381254.7:c.*3654dup	0	6597-6598/9957	0	0	0	0	rs5829605	0	1	0	insertion	HGNC	HGNC:26881	YES	5	P1	CCDS1691.1	ENSP00000370653	Q17RS7	0	UPI00004113DA	0	0	0	0	0	7	chr2:g.17785593dup	0	0.5378
chr2	20672107	0	ACCCC	A	149	150	770	0.994	-	3_prime_UTR_variant	MODIFIER	GDF7	ENSG00000143869	Transcript	ENST00000272224.5	protein_coding	2/2	0	ENST00000272224.5:c.*696_*699del	0	2132-2135/9267	0	0	0	0	rs532135979	0	1	0	deletion	HGNC	HGNC:4222	YES	1	P1	CCDS1701.1	ENSP00000272224	Q7Z4P5	0	UPI0000208B29	0	0	0	0	0	13	chr2:g.20672121_20672124del	0	0
chr2	20676085	rs11303438	TC	T	133	152	2378	0.878	-	3_prime_UTR_variant	MODIFIER	GDF7	ENSG00000143869	Transcript	ENST00000272224.5	protein_coding	2/2	0	ENST00000272224.5:c.*4661del	0	6110/9267	0	0	0	0	rs11303438	0	1	0	deletion	HGNC	HGNC:4222	YES	1	P1	CCDS1701.1	ENSP00000272224	Q7Z4P5	0	UPI0000208B29	0	0	0	0	0	0	chr2:g.20676086del	0	0
chr2	23385773	rs112151850	C	CG	150	150	1646	1	G	5_prime_UTR_variant	MODIFIER	KLHL29	ENSG00000119771	Transcript	ENST00000486442.6	protein_coding	1/14	0	ENST00000486442.6:c.-160dup	0	595-596/5325	0	0	0	0	rs112151850	0	1	0	insertion	HGNC	HGNC:29404	YES	5	P1	CCDS54335.1	ENSP00000420659	Q96CT2	0	UPI000058F1B6	0	0	0	0	0	1	chr2:g.23385774dup	1	1
chr2	24004237	rs10666550	C	CTG	142	152	1337	0.936	TG	3_prime_UTR_variant	MODIFIER	UBXN2A	ENSG00000173960	Transcript	ENST00000309033.5	protein_coding	7/7	0	ENST00000309033.5:c.*4370_*4371insTG	0	5350-5351/6022	0	0	0	0	rs10666550	0	1	0	insertion	HGNC	HGNC:27265	YES	1	P1	CCDS1704.1	ENSP00000312107	P68543	0	UPI00001616AE	0	0	0	0	0	0	chr2:g.24004237_24004238insTG	0.777	0.6362
chr2	24821047	rs3214642	AC	A	15	152	1507	0.096	-	3_prime_UTR_variant	MODIFIER	CENPO	ENSG00000138092	Transcript	ENST00000380834.7	protein_coding	8/8	0	ENST00000380834.7:c.*1739del	0	2778/4106	0	0	0	0	rs3214642	0	1	0	deletion	HGNC	HGNC:28152	YES	5	P3	CCDS1714.1	ENSP00000370214	Q9BU64	0	UPI000006F5F6	0	0	0	0	0	9	chr2:g.24821057del	0.2468	0.2526
chr2	24947289	rs139553812	T	TC	15	152	1771	0.096	C	3_prime_UTR_variant	MODIFIER	DNAJC27	ENSG00000115137	Transcript	ENST00000264711.6	protein_coding	7/7	0	ENST00000264711.6:c.*326dup	0	1338-1339/4992	0	0	0	0	rs139553812	0	-1	0	insertion	HGNC	HGNC:30290	YES	1	P1	CCDS1716.1	ENSP00000264711	Q9NZQ0	0	UPI000006F258	0	0	0	0	0	0	chr2:g.24947291dup	0.2853	0.3661
chr2	26391075	rs36014427	ATT	A	152	152	1417	1	-	3_prime_UTR_variant	MODIFIER	SELENOI	ENSG00000138018	Transcript	ENST00000260585.12	protein_coding	10/10	0	ENST00000260585.12:c.*1975_*1976del	0	3257-3258/8066	0	0	0	0	rs36014427	0	1	0	deletion	HGNC	HGNC:29361	YES	1	P2	CCDS46240.1	ENSP00000260585	Q9C0D9	0	UPI00003CE422	0	1	0	0	0	2	chr2:g.26391078_26391079del	0.9792	0.9266
chr2	26391715	rs35125797	T	TA	152	152	1742	1	A	3_prime_UTR_variant	MODIFIER	SELENOI	ENSG00000138018	Transcript	ENST00000260585.12	protein_coding	10/10	0	ENST00000260585.12:c.*2618dup	0	3896-3897/8066	0	0	0	0	rs35125797	0	1	0	insertion	HGNC	HGNC:29361	YES	1	P2	CCDS46240.1	ENSP00000260585	Q9C0D9	0	UPI00003CE422	0	1	0	0	0	6	chr2:g.26391721dup	0	0.9032
chr2	26947602	rs61089591	C	CG	27	152	1809	0.173	G	3_prime_UTR_variant	MODIFIER	DPYSL5	ENSG00000157851	Transcript	ENST00000288699.11	protein_coding	13/13	0	ENST00000288699.11:c.*613dup	0	2429-2430/5178	0	0	0	0	rs61089591	0	1	0	insertion	HGNC	HGNC:20637	YES	1	P1	CCDS1730.1	ENSP00000288699	Q9BPU6	0	UPI00000411CF	0	0	0	0	0	6	chr2:g.26947608dup	0	0.3442
chr2	26948073	0	C	CCA	52	152	1641	0.346	CA	3_prime_UTR_variant	MODIFIER	DPYSL5	ENSG00000157851	Transcript	ENST00000288699.11	protein_coding	13/13	0	ENST00000288699.11:c.*1114_*1115dup	0	2900-2901/5178	0	0	0	0	rs879097415	0	1	0	insertion	HGNC	HGNC:20637	YES	1	P1	CCDS1730.1	ENSP00000288699	Q9BPU6	0	UPI00000411CF	0	0	0	0	0	37	chr2:g.26948109_26948110dup	0	0
chr2	26948073	0	CCA	C	44	152	1641	0.288	-	3_prime_UTR_variant	MODIFIER	DPYSL5	ENSG00000157851	Transcript	ENST00000288699.11	protein_coding	13/13	0	ENST00000288699.11:c.*1114_*1115del	0	2901-2902/5178	0	0	0	0	rs141571245	0	1	0	deletion	HGNC	HGNC:20637	YES	1	P1	CCDS1730.1	ENSP00000288699	Q9BPU6	0	UPI00000411CF	0	0	0	0	0	35	chr2:g.26948109_26948110del	0	0
chr2	27101068	rs34400677	G	GC	25	152	2062	0.16	C	3_prime_UTR_variant	MODIFIER	CGREF1	ENSG00000138028	Transcript	ENST00000402394.6	protein_coding	6/6	0	ENST00000402394.6:c.*205dup	0	1456-1457/1931	0	0	0	0	rs34400677	0	-1	0	insertion	HGNC	HGNC:16962	YES	2	P2	CCDS33162.2	ENSP00000385452	Q99674	0	UPI000013D0EB	0	0	0	0	0	0	chr2:g.27101070dup	0	0.5688
chr2	27131111	rs71401560	T	TA	47	152	2859	0.308	A	3_prime_UTR_variant	MODIFIER	PREB	ENSG00000138073	Transcript	ENST00000260643.7	protein_coding	9/9	0	ENST00000260643.7:c.*302dup	0	1771-1772/2127	0	0	0	0	rs71401560	0	-1	0	insertion	HGNC	HGNC:9356	YES	1	P1	CCDS1738.1	ENSP00000260643	Q9HCU5	0	UPI0000073C9D	0	0	0	0	0	0	chr2:g.27131113dup	0.2083	0.3139
chr2	27153508	0	C	CTCTTT	35	152	1978	0.224	TCTTT	3_prime_UTR_variant	MODIFIER	TCF23	ENSG00000163792	Transcript	ENST00000296096.6	protein_coding	3/3	0	ENST00000296096.6:c.*664_*668dup	0	1416-1417/4882	0	0	0	0	rs139640315	0	1	0	insertion	HGNC	HGNC:18602	YES	1	P1	CCDS33163.1	ENSP00000296096	Q7RTU1	0	UPI00001AEC06	0	0	0	0	0	27	chr2:g.27153531_27153535dup	0.2833	0.2118
chr2	27153508	0	C	CTCTTTTCTTT	36	152	1978	0.237	TCTTTTCTTT	3_prime_UTR_variant	MODIFIER	TCF23	ENSG00000163792	Transcript	ENST00000296096.6	protein_coding	3/3	0	ENST00000296096.6:c.*659_*668dup	0	1416-1417/4882	0	0	0	0	rs139640315	0	1	0	insertion	HGNC	HGNC:18602	YES	1	P1	CCDS33163.1	ENSP00000296096	Q7RTU1	0	UPI00001AEC06	0	0	0	0	0	27	chr2:g.27153526_27153535dup	0	0
chr2	27153508	0	C	CTCTTTTCTTTTCTTTTCTTT	60	152	1978	0.397	TCTTTTCTTTTCTTTTCTTT	3_prime_UTR_variant	MODIFIER	TCF23	ENSG00000163792	Transcript	ENST00000296096.6	protein_coding	3/3	0	ENST00000296096.6:c.*649_*668dup	0	1416-1417/4882	0	0	0	0	rs139640315	0	1	0	insertion	HGNC	HGNC:18602	YES	1	P1	CCDS33163.1	ENSP00000296096	Q7RTU1	0	UPI00001AEC06	0	0	0	0	0	27	chr2:g.27153516_27153535dup	0	0.1044
chr2	27254759	0	AACAC	A	81	152	1884	0.532	-	3_prime_UTR_variant	MODIFIER	SLC30A3	ENSG00000115194	Transcript	ENST00000233535.8	protein_coding	8/8	0	ENST00000233535.8:c.*549_*552del	0	2069-2072/2260	0	0	0	0	rs762801320	0	-1	0	deletion	HGNC	HGNC:11014	YES	1	P1	CCDS1743.1	ENSP00000233535	Q99726	0	UPI000006D0B4	0	0	0	0	0	0	chr2:g.27254797_27254800del	0	0
chr2	27254759	0	AACACAC	A	11	152	1884	0.071	-	3_prime_UTR_variant	MODIFIER	SLC30A3	ENSG00000115194	Transcript	ENST00000233535.8	protein_coding	8/8	0	ENST00000233535.8:c.*547_*552del	0	2067-2072/2260	0	0	0	0	rs879032892	0	-1	0	deletion	HGNC	HGNC:11014	YES	1	P1	CCDS1743.1	ENSP00000233535	Q99726	0	UPI000006D0B4	0	0	0	0	0	0	chr2:g.27254795_27254800del	0	0
chr2	27652174	rs67005079	TA	T	100	152	724	0.667	-	3_prime_UTR_variant	MODIFIER	SUPT7L	ENSG00000119760	Transcript	ENST00000337768.10	protein_coding	6/6	0	ENST00000337768.10:c.*1310del	0	2930/4296	0	0	0	0	rs67005079	0	-1	0	deletion	HGNC	HGNC:30632	YES	1	P3	CCDS42667.1	ENSP00000336750	O94864	0	UPI000013607D	0	0	0	0	0	0	chr2:g.27652182del	0.3187	0.1165
chr2	29056385	0	A	AT	146	152	974	0.962	T	3_prime_UTR_variant	MODIFIER	TOGARAM2	ENSG00000189350	Transcript	ENST00000379558.4	protein_coding	20/20	0	ENST00000379558.4:c.*4301dup	0	7703-7704/12691	0	0	0	0	rs11428286	0	1	0	insertion	HGNC	HGNC:33715	YES	5	P1	CCDS1769.2	ENSP00000368876	Q6ZUX3	0	UPI00014F7B81	0	0	0	0	0	9	chr2:g.29056394dup	0	0
chr2	29193159	rs397706189	C	CATTG	139	152	2338	0.917	ATTG	3_prime_UTR_variant	MODIFIER	ALK	ENSG00000171094	Transcript	ENST00000389048.8	protein_coding	29/29	0	ENST00000389048.8:c.*61_*64dup	0	5854-5855/6240	0	0	0	0	rs1391843363	0	-1	0	insertion	HGNC	HGNC:427	YES	1	P2	CCDS33172.1	ENSP00000373700	Q9UM73	0	UPI00001684DA	0	1	0	0	0	0	chr2:g.29193160_29193163dup	0	0.1755
chr2	30259961	0	AT	A	24	150	802	0.162	-	3_prime_UTR_variant	MODIFIER	LBH	ENSG00000213626	Transcript	ENST00000395323.9	protein_coding	3/3	0	ENST00000395323.9:c.*2351del	0	2864/2930	0	0	0	0	rs796990313	0	1	0	deletion	HGNC	HGNC:29532	YES	1	P1	CCDS33173.1	ENSP00000378733	Q53QV2	0	UPI0000034E08	0	0	0	0	0	10	chr2:g.30259972del	0	0.2927
chr2	31234288	rs6146703	GGGGACCCCGGCTT	G	144	152	2004	0.949	-	5_prime_UTR_variant	MODIFIER	EHD3	ENSG00000013016	Transcript	ENST00000322054.10	protein_coding	1/6	0	ENST00000322054.10:c.-322_-310del	0	138-150/4825	0	0	0	0	rs144609065	0	1	0	deletion	HGNC	HGNC:3244	YES	1	P1	CCDS1774.1	ENSP00000327116	Q9NZN3	0	UPI0000140D07	0	0	0	0	0	11	chr2:g.31234300_31234312del	0.6715	0.3328
chr2	31266761	0	T	TAC	21	152	2013	0.141	AC	3_prime_UTR_variant	MODIFIER	EHD3	ENSG00000013016	Transcript	ENST00000322054.10	protein_coding	6/6	0	ENST00000322054.10:c.*89_*90dup	0	2135-2136/4825	0	0	0	0	rs370001880	0	1	0	insertion	HGNC	HGNC:3244	YES	1	P1	CCDS1774.1	ENSP00000327116	Q9NZN3	0	UPI0000140D07	0	0	0	0	0	33	chr2:g.31266793_31266794dup	0	0
chr2	31266761	0	TAC	T	25	152	2013	0.167	-	3_prime_UTR_variant	MODIFIER	EHD3	ENSG00000013016	Transcript	ENST00000322054.10	protein_coding	6/6	0	ENST00000322054.10:c.*89_*90del	0	2136-2137/4825	0	0	0	0	rs67643147	0	1	0	deletion	HGNC	HGNC:3244	YES	1	P1	CCDS1774.1	ENSP00000327116	Q9NZN3	0	UPI0000140D07	0	0	0	0	0	31	chr2:g.31266793_31266794del	0.2782	0.2617
chr2	32156658	rs3040810	A	AAGG	152	152	1315	1	AGG	3_prime_UTR_variant	MODIFIER	SPAST	ENSG00000021574	Transcript	ENST00000315285.8	protein_coding	17/17	0	ENST00000315285.8:c.*2164_*2165insGAG	0	4298-4299/5277	0	0	0	0	rs1335501964	0	1	0	insertion	HGNC	HGNC:11233	YES	1	P4	CCDS1778.1	ENSP00000320885	Q9UBP0	E5KRP5	UPI0000038A6B	0	1	0	0	0	2	chr2:g.32156660_32156661insGAG	0	0.9508
chr2	33562909	0	CCTAA	C	151	152	2119	0.994	-	3_prime_UTR_variant	MODIFIER	RASGRP3	ENSG00000152689	Transcript	ENST00000402538.7	protein_coding	19/19	0	ENST00000402538.7:c.*184_*187del	0	2898-2901/4738	0	0	0	0	rs10572554	0	1	0	deletion	HGNC	HGNC:14545	YES	1	P3	CCDS46256.1	ENSP00000385886	Q8IV61	0	UPI0000074694	0	0	0	0	0	11	chr2:g.33562921_33562924del	0	0
chr2	33562993	rs147743629	CTT	C	132	152	2030	0.872	-	3_prime_UTR_variant	MODIFIER	RASGRP3	ENSG00000152689	Transcript	ENST00000402538.7	protein_coding	19/19	0	ENST00000402538.7:c.*261_*262del	0	2982-2983/4738	0	0	0	0	rs147743629	0	1	0	deletion	HGNC	HGNC:14545	YES	1	P3	CCDS46256.1	ENSP00000385886	Q8IV61	0	UPI0000074694	0	0	0	0	0	4	chr2:g.33562998_33562999del	0.7672	0.9879
chr2	33563203	0	CTTGTT	C	127	150	1218	0.851	-	3_prime_UTR_variant	MODIFIER	RASGRP3	ENSG00000152689	Transcript	ENST00000402538.7	protein_coding	19/19	0	ENST00000402538.7:c.*487_*491del	0	3192-3196/4738	0	0	0	0	rs3835879	0	1	0	deletion	HGNC	HGNC:14545	YES	1	P3	CCDS46256.1	ENSP00000385886	Q8IV61	0	UPI0000074694	0	0	0	0	0	20	chr2:g.33563224_33563228del	0	0
chr2	33563592	rs3832073	T	TAACA	83	150	740	0.565	AACA	3_prime_UTR_variant	MODIFIER	RASGRP3	ENSG00000152689	Transcript	ENST00000402538.7	protein_coding	19/19	0	ENST00000402538.7:c.*856_*859dup	0	3580-3581/4738	0	0	0	0	rs561050493	0	1	0	insertion	HGNC	HGNC:14545	YES	1	P3	CCDS46256.1	ENSP00000385886	Q8IV61	0	UPI0000074694	0	0	0	0	0	4	chr2:g.33563593_33563596dup	0.1981	0.031
chr2	36548906	rs11309348	GT	G	104	152	2052	0.686	-	3_prime_UTR_variant	MODIFIER	CRIM1	ENSG00000150938	Transcript	ENST00000280527.7	protein_coding	17/17	0	ENST00000280527.7:c.*209del	0	3832/6060	0	0	0	0	rs11309348	0	1	0	deletion	HGNC	HGNC:2359	YES	1	P1	CCDS1783.1	ENSP00000280527	Q9NZV1	0	UPI000004C628	0	1	0	0	0	3	chr2:g.36548910del	0.378	0.3714
chr2	36550041	0	A	ATG	8	152	782	0.051	TG	3_prime_UTR_variant	MODIFIER	CRIM1	ENSG00000150938	Transcript	ENST00000280527.7	protein_coding	17/17	0	ENST00000280527.7:c.*1365_*1366dup	0	4966-4967/6060	0	0	0	0	rs768601051	0	1	0	insertion	HGNC	HGNC:2359	YES	1	P1	CCDS1783.1	ENSP00000280527	Q9NZV1	0	UPI000004C628	0	1	0	0	0	26	chr2:g.36550066_36550067dup	0	0
chr2	37096953	rs70949728	T	TC	151	152	2131	0.994	C	3_prime_UTR_variant	MODIFIER	GPATCH11	ENSG00000152133	Transcript	ENST00000409774.5	protein_coding	9/9	0	ENST00000409774.5:c.*694dup	0	1615-1616/3906	0	0	0	0	rs70949728	0	1	0	insertion	HGNC	HGNC:26768	YES	2	P1	CCDS1785.3	ENSP00000386772	Q8N954	0	UPI0000160624	0	0	0	0	0	4	chr2:g.37096957dup	0.9032	0.7337
chr2	37156910	0	GCGCCGCCGCCGC	G	12	152	1344	0.077	-	5_prime_UTR_variant	MODIFIER	EIF2AK2	ENSG00000055332	Transcript	ENST00000233057.9	protein_coding	1/17	0	ENST00000233057.9:c.-198_-187del	0	59-70/9975	0	0	0	0	rs1406924034	0	-1	0	deletion	HGNC	HGNC:9437	YES	2	P1	CCDS1786.1	ENSP00000233057	P19525	0	UPI000000D925	0	0	0	0	0	0	chr2:g.37156928_37156939del	0	0
chr2	37671820	rs375003967	C	CA	151	152	1298	0.994	A	5_prime_UTR_variant	MODIFIER	CDC42EP3	ENSG00000163171	Transcript	ENST00000295324.3	protein_coding	1/2	0	ENST00000295324.3:c.-631_-630insT	0	371-372/5700	0	0	0	0	rs375003967	0	-1	0	insertion	HGNC	HGNC:16943	YES	1	P1	CCDS1791.1	ENSP00000295324	Q9UKI2	0	UPI0000073D2A	0	0	0	0	0	0	chr2:g.37671820_37671821insA	0	0
chr2	38070511	rs4646431	C	CA	142	152	1227	0.929	A	3_prime_UTR_variant	MODIFIER	CYP1B1	ENSG00000138061	Transcript	ENST00000610745.5	protein_coding	3/3	0	ENST00000610745.5:c.*210dup	0	2215-2216/5218	0	0	0	0	rs4646431	0	-1	0	insertion	HGNC	HGNC:2597	YES	1	P1	CCDS1793.1	ENSP00000478561	Q16678	0	UPI0000169C18	0	1	0	0	0	0	chr2:g.38070518dup	0	0.0507
chr2	38744499	rs34560109	T	TCA	149	152	1871	0.981	CA	3_prime_UTR_variant	MODIFIER	SRSF7	ENSG00000115875	Transcript	ENST00000313117.11	protein_coding	8/8	0	ENST00000313117.11:c.*633_*634insTG	0	1455-1456/2356	0	0	0	0	rs34560109	0	-1	0	insertion	HGNC	HGNC:10789	YES	1	P3	CCDS33183.1	ENSP00000325905	Q16629	0	UPI000000D853	0	0	0	0	0	0	chr2:g.38744499_38744500insCA	0.988	0.9962
chr2	38983578	rs3832123	T	TTA	147	152	1810	0.968	TA	3_prime_UTR_variant	MODIFIER	SOS1	ENSG00000115904	Transcript	ENST00000426016.5	protein_coding	24/24	0	ENST00000426016.5:c.*2244_*2245dup	0	6334-6335/8517	0	0	0	0	rs3832123	0	-1	0	insertion	HGNC	HGNC:11187	YES	2	P2	CCDS1802.1	ENSP00000387784	Q07889	0	UPI0000135CF0	0	1	0	0	0	0	chr2:g.38983580_38983581dup	0.7476	0.4418
chr2	38984217	rs34248802	TA	T	152	152	1711	1	-	3_prime_UTR_variant	MODIFIER	SOS1	ENSG00000115904	Transcript	ENST00000426016.5	protein_coding	24/24	0	ENST00000426016.5:c.*1606del	0	5695/8517	0	0	0	0	rs34248802	0	-1	0	deletion	HGNC	HGNC:11187	YES	2	P2	CCDS1802.1	ENSP00000387784	Q07889	0	UPI0000135CF0	0	1	0	0	0	0	chr2:g.38984220del	0.8976	0.941
chr2	38985424	rs144104838	T	TTG	145	152	986	0.955	TG	3_prime_UTR_variant	MODIFIER	SOS1	ENSG00000115904	Transcript	ENST00000426016.5	protein_coding	24/24	0	ENST00000426016.5:c.*399_*400insCA	0	4488-4489/8517	0	0	0	0	rs144104838	0	-1	0	insertion	HGNC	HGNC:11187	YES	2	P2	CCDS1802.1	ENSP00000387784	Q07889	0	UPI0000135CF0	0	1	0	0	0	0	chr2:g.38985425_38985426insGT	0	0.9584
chr2	40097328	rs71919196	CAATT	C	58	152	1447	0.385	-	3_prime_UTR_variant	MODIFIER	SLC8A1	ENSG00000183023	Transcript	ENST00000406785.6	protein_coding	8/8	0	ENST00000406785.6:c.*17921_*17924del	0	20925-20928/20987	0	0	0	0	rs71919196	0	-1	0	deletion	HGNC	HGNC:11068	0	1	0	CCDS46264.1	ENSP00000383886	P32418	0	UPI000002AEBA	0	0	0	0	0	0	chr2:g.40097331_40097334del	0.3233	0.503
chr2	40097509	rs5830603	TA	T	60	152	1498	0.397	-	3_prime_UTR_variant	MODIFIER	SLC8A1	ENSG00000183023	Transcript	ENST00000406785.6	protein_coding	8/8	0	ENST00000406785.6:c.*17743del	0	20747/20987	0	0	0	0	rs5830603	0	-1	0	deletion	HGNC	HGNC:11068	0	1	0	CCDS46264.1	ENSP00000383886	P32418	0	UPI000002AEBA	0	0	0	0	0	0	chr2:g.40097510del	0.3237	0.503
chr2	40101529	rs1160864	A	ATC	91	152	1563	0.596	TC	3_prime_UTR_variant	MODIFIER	SLC8A1	ENSG00000183023	Transcript	ENST00000406785.6	protein_coding	8/8	0	ENST00000406785.6:c.*13722_*13723dup	0	16727-16728/20987	0	0	0	0	rs1160864	0	-1	0	insertion	HGNC	HGNC:11068	0	1	0	CCDS46264.1	ENSP00000383886	P32418	0	UPI000002AEBA	0	0	0	0	0	0	chr2:g.40101533_40101534dup	0.6977	0.528
chr2	40105747	rs11354063	GA	G	46	152	2140	0.295	-	3_prime_UTR_variant	MODIFIER	SLC8A1	ENSG00000183023	Transcript	ENST00000406785.6	protein_coding	8/8	0	ENST00000406785.6:c.*9505del	0	12509/20987	0	0	0	0	rs11354063	0	-1	0	deletion	HGNC	HGNC:11068	0	1	0	CCDS46264.1	ENSP00000383886	P32418	0	UPI000002AEBA	0	0	0	0	0	0	chr2:g.40105755del	0.2566	0.1089
chr2	40108285	rs145733786	AAAC	A	44	152	1327	0.282	-	3_prime_UTR_variant	MODIFIER	SLC8A1	ENSG00000183023	Transcript	ENST00000406785.6	protein_coding	8/8	0	ENST00000406785.6:c.*6965_*6967del	0	9969-9971/20987	0	0	0	0	rs145733786	0	-1	0	deletion	HGNC	HGNC:11068	0	1	0	CCDS46264.1	ENSP00000383886	P32418	0	UPI000002AEBA	0	0	0	0	0	0	chr2:g.40108287_40108289del	0.252	0.1029
chr2	42350663	rs4181	T	TAAATACACAC	29	152	1507	0.192	AAATACACAC	3_prime_UTR_variant	MODIFIER	COX7A2L	ENSG00000115944	Transcript	ENST00000378669.5	protein_coding	4/4	0	ENST00000378669.5:c.*555_*556insGTGTGTATTT	0	1730-1731/3056	0	0	0	0	rs4181	0	-1	0	insertion	HGNC	HGNC:2289	YES	2	P1	CCDS1808.1	ENSP00000367938	O14548	Q6FGA0	UPI0000127C56	0	0	0	0	0	0	chr2:g.42350665_42350666insATACACACAA	0	0.7564
chr2	43223704	rs57945316	T	TA	28	152	1304	0.179	A	3_prime_UTR_variant	MODIFIER	ZFP36L2	ENSG00000152518	Transcript	ENST00000282388.4	protein_coding	2/2	0	ENST00000282388.4:c.*614dup	0	2390-2391/3693	0	0	0	0	rs148471515	0	-1	0	insertion	HGNC	HGNC:1108	YES	1	P1	CCDS1811.1	ENSP00000282388	P47974	0	UPI000013DCDA	0	0	0	0	0	0	chr2:g.43223710dup	0.1601	0.211
chr2	43223734	rs201597359	GCTAA	G	8	152	1426	0.051	-	3_prime_UTR_variant	MODIFIER	ZFP36L2	ENSG00000152518	Transcript	ENST00000282388.4	protein_coding	2/2	0	ENST00000282388.4:c.*581_*584del	0	2357-2360/3693	0	0	0	0	rs201597359	0	-1	0	deletion	HGNC	HGNC:1108	YES	1	P1	CCDS1811.1	ENSP00000282388	P47974	0	UPI000013DCDA	0	0	0	0	0	0	chr2:g.43223738_43223741del	0.0385	0.0023
chr2	43223762	rs3042140	AAT	A	28	152	1396	0.179	-	3_prime_UTR_variant	MODIFIER	ZFP36L2	ENSG00000152518	Transcript	ENST00000282388.4	protein_coding	2/2	0	ENST00000282388.4:c.*555_*556del	0	2331-2332/3693	0	0	0	0	rs71737208	0	-1	0	deletion	HGNC	HGNC:1108	YES	1	P1	CCDS1811.1	ENSP00000282388	P47974	0	UPI000013DCDA	0	0	0	0	0	0	chr2:g.43223767_43223768del	0.277	0.6157
chr2	43880649	0	A	AGT	25	152	2187	0.173	GT	3_prime_UTR_variant	MODIFIER	ABCG8	ENSG00000143921	Transcript	ENST00000645013.1	protein_coding	13/13	0	ENST00000645013.1:c.*2750_*2751dup	0	4848-4849/7186	0	0	0	0	rs143392708	0	1	0	insertion	HGNC	HGNC:13887	YES	0	P1	CCDS1815.1	ENSP00000496450	Q9H221	0	UPI000004C4CD	0	1	0	0	0	15	chr2:g.43880663_43880664dup	0	0
chr2	44169140	rs75626638	C	CCGGAGGCGG	123	152	2168	0.808	CGGAGGCGG	5_prime_UTR_variant&NMD_transcript_variant	MODIFIER	AC013717.1	ENSG00000285542	Transcript	ENST00000649044.1	nonsense_mediated_decay	1/15	0	ENST00000649044.1:c.-145_-137dup	0	290-291/3333	0	0	0	0	rs149901018	0	1	0	insertion	Clone_based_ensembl_gene	0	YES	0	P1	0	ENSP00000497083	0	A0A3B3IS24	UPI000E6EC4E7	0	0	0	0	0	12	chr2:g.44169144_44169152dup	0	0.7648
chr2	44941807	rs56821771	TCTCTCC	T	25	150	1527	0.162	-	5_prime_UTR_variant	MODIFIER	SIX3	ENSG00000138083	Transcript	ENST00000260653.5	protein_coding	1/2	0	ENST00000260653.5:c.-280_-275del	0	107-112/2713	0	0	0	0	rs72276265	0	1	0	deletion	HGNC	HGNC:10889	YES	1	P1	CCDS1821.1	ENSP00000260653	O95343	0	UPI00001359C4	0	1	0	0	0	17	chr2:g.44941825_44941830del	0.099	0.1944
chr2	46581104	rs149388763	GGA	G	50	152	1378	0.327	-	3_prime_UTR_variant	MODIFIER	PIGF	ENSG00000151665	Transcript	ENST00000281382.10	protein_coding	6/6	0	ENST00000281382.10:c.*372_*373del	0	1203-1204/1372	0	0	0	0	rs149388763	0	-1	0	deletion	HGNC	HGNC:8962	YES	1	P1	CCDS1827.1	ENSP00000281382	Q07326	Q6IB04	UPI0000030AE2	0	0	0	0	0	0	chr2:g.46581105_46581106del	0.1759	0.0628
chr2	46617080	rs5830914	C	CG	152	152	2071	1	G	5_prime_UTR_variant	MODIFIER	PIGF	ENSG00000151665	Transcript	ENST00000281382.10	protein_coding	1/6	0	ENST00000281382.10:c.-133dup	0	39-40/1372	0	0	0	0	rs5830914	0	-1	0	insertion	HGNC	HGNC:8962	YES	1	P1	CCDS1827.1	ENSP00000281382	Q07326	Q6IB04	UPI0000030AE2	0	0	0	0	0	0	chr2:g.46617081dup	0	1
chr2	46904203	rs59011693	TGCAGGGGAGAGGCCCTCTCAGCG	T	26	152	2203	0.167	-	3_prime_UTR_variant	MODIFIER	MCFD2	ENSG00000180398	Transcript	ENST00000409105.5	protein_coding	5/5	0	ENST00000409105.5:c.*1237_*1259del	0	1858-1880/4210	0	0	0	0	rs148148734	0	-1	0	deletion	HGNC	HGNC:18451	YES	5	P1	CCDS33192.1	ENSP00000386651	Q8NI22	0	UPI000005275E	0	1	0	0	0	0	chr2:g.46904215_46904237del	0.1014	0.2027
chr2	47662264	0	T	TCA	12	152	1995	0.077	CA	3_prime_UTR_variant&NMD_transcript_variant	MODIFIER	MSH2	ENSG00000095002	Transcript	ENST00000644092.1	nonsense_mediated_decay	20/20	0	ENST00000644092.1:c.*2742_*2743dup	0	4461-4462/5343	0	0	0	0	rs955602140	0	1	0	insertion	HGNC	HGNC:7325	0	0	0	0	ENSP00000496351	0	A0A2R8Y7S8	UPI000D1949FF	0	1	0	0	0	32	chr2:g.47662295_47662296dup	0	0
chr2	47662264	0	TCA	T	90	152	1995	0.596	-	3_prime_UTR_variant&NMD_transcript_variant	MODIFIER	MSH2	ENSG00000095002	Transcript	ENST00000644092.1	nonsense_mediated_decay	20/20	0	ENST00000644092.1:c.*2742_*2743del	0	4462-4463/5343	0	0	0	0	rs139678484	0	1	0	deletion	HGNC	HGNC:7325	0	0	0	0	ENSP00000496351	0	A0A2R8Y7S8	UPI000D1949FF	0	1	0	0	0	30	chr2:g.47662295_47662296del	0.4089	0.5287
chr2	48440812	0	C	CGCG	101	152	1711	0.654	GCG	5_prime_UTR_variant	MODIFIER	PPP1R21	ENSG00000162869	Transcript	ENST00000294952.13	protein_coding	1/22	0	ENST00000294952.13:c.-121_-119dup	0	47-48/3173	0	0	0	0	rs71399058	0	1	0	insertion	HGNC	HGNC:30595	YES	1	P1	CCDS46278.1	ENSP00000294952	Q6ZMI0	0	UPI000015C523	0	0	0	0	0	23	chr2:g.48440833_48440835dup	0	0
chr2	48440812	0	C	CGCGGCG	9	152	1711	0.077	GCGGCG	5_prime_UTR_variant	MODIFIER	PPP1R21	ENSG00000162869	Transcript	ENST00000294952.13	protein_coding	1/22	0	ENST00000294952.13:c.-124_-119dup	0	47-48/3173	0	0	0	0	rs71399058	0	1	0	insertion	HGNC	HGNC:30595	YES	1	P1	CCDS46278.1	ENSP00000294952	Q6ZMI0	0	UPI000015C523	0	0	0	0	0	23	chr2:g.48440830_48440835dup	0	0
chr2	48515216	0	T	TTCTCTC	9	150	1120	0.058	TCTCTC	3_prime_UTR_variant	MODIFIER	PPP1R21	ENSG00000162869	Transcript	ENST00000294952.13	protein_coding	22/22	0	ENST00000294952.13:c.*498_*503dup	0	3003-3004/3173	0	0	0	0	rs10530147	0	1	0	insertion	HGNC	HGNC:30595	YES	1	P1	CCDS46278.1	ENSP00000294952	Q6ZMI0	0	UPI000015C523	0	0	0	0	0	31	chr2:g.48515242_48515247dup	0	0
chr2	48515216	0	T	TTCTCTCTC	16	150	1120	0.104	TCTCTCTC	3_prime_UTR_variant	MODIFIER	PPP1R21	ENSG00000162869	Transcript	ENST00000294952.13	protein_coding	22/22	0	ENST00000294952.13:c.*496_*503dup	0	3003-3004/3173	0	0	0	0	rs10530147	0	1	0	insertion	HGNC	HGNC:30595	YES	1	P1	CCDS46278.1	ENSP00000294952	Q6ZMI0	0	UPI000015C523	0	0	0	0	0	31	chr2:g.48515240_48515247dup	0	0.4955
chr2	48515216	0	T	TTCTCTCTCTC	47	150	1120	0.331	TCTCTCTCTC	3_prime_UTR_variant	MODIFIER	PPP1R21	ENSG00000162869	Transcript	ENST00000294952.13	protein_coding	22/22	0	ENST00000294952.13:c.*494_*503dup	0	3003-3004/3173	0	0	0	0	rs10530147	0	1	0	insertion	HGNC	HGNC:30595	YES	1	P1	CCDS46278.1	ENSP00000294952	Q6ZMI0	0	UPI000015C523	0	0	0	0	0	31	chr2:g.48515238_48515247dup	0	0
chr2	48515216	0	T	TTCTCTCTCTCTC	11	150	1120	0.071	TCTCTCTCTCTC	3_prime_UTR_variant	MODIFIER	PPP1R21	ENSG00000162869	Transcript	ENST00000294952.13	protein_coding	22/22	0	ENST00000294952.13:c.*492_*503dup	0	3003-3004/3173	0	0	0	0	rs10530147	0	1	0	insertion	HGNC	HGNC:30595	YES	1	P1	CCDS46278.1	ENSP00000294952	Q6ZMI0	0	UPI000015C523	0	0	0	0	0	31	chr2:g.48515236_48515247dup	0	0
chr2	48515216	0	T	TTCTCTCTCTCTCTC	40	150	1120	0.26	TCTCTCTCTCTCTC	3_prime_UTR_variant	MODIFIER	PPP1R21	ENSG00000162869	Transcript	ENST00000294952.13	protein_coding	22/22	0	ENST00000294952.13:c.*490_*503dup	0	3003-3004/3173	0	0	0	0	rs10530147	0	1	0	insertion	HGNC	HGNC:30595	YES	1	P1	CCDS46278.1	ENSP00000294952	Q6ZMI0	0	UPI000015C523	0	0	0	0	0	31	chr2:g.48515234_48515247dup	0	0
chr2	49920697	0	CGTGTGT	C	8	150	1062	0.052	-	3_prime_UTR_variant	MODIFIER	NRXN1	ENSG00000179915	Transcript	ENST00000404971.5	protein_coding	24/24	0	ENST00000404971.5:c.*1241_*1246del	0	7225-7230/7578	0	0	0	0	rs368179294	0	-1	0	deletion	HGNC	HGNC:8008	YES	1	0	CCDS46282.1	ENSP00000385142	Q9ULB1	0	UPI00015A218A	0	1	0	0	0	0	chr2:g.49920739_49920744del	0	0
chr2	49920697	0	CGTGTGTGT	C	9	150	1062	0.058	-	3_prime_UTR_variant	MODIFIER	NRXN1	ENSG00000179915	Transcript	ENST00000404971.5	protein_coding	24/24	0	ENST00000404971.5:c.*1239_*1246del	0	7223-7230/7578	0	0	0	0	rs879149671	0	-1	0	deletion	HGNC	HGNC:8008	YES	1	0	CCDS46282.1	ENSP00000385142	Q9ULB1	0	UPI00015A218A	0	1	0	0	0	0	chr2:g.49920737_49920744del	0	0
chr2	49920697	0	CGTGTGTGTGT	C	38	150	1062	0.253	-	3_prime_UTR_variant	MODIFIER	NRXN1	ENSG00000179915	Transcript	ENST00000404971.5	protein_coding	24/24	0	ENST00000404971.5:c.*1237_*1246del	0	7221-7230/7578	0	0	0	0	rs886056162	0	-1	0	deletion	HGNC	HGNC:8008	YES	1	0	CCDS46282.1	ENSP00000385142	Q9ULB1	0	UPI00015A218A	0	1	0	0	0	0	chr2:g.49920735_49920744del	0	0
chr2	53865348	0	CA	C	29	152	906	0.186	-	3_prime_UTR_variant	MODIFIER	PSME4	ENSG00000068878	Transcript	ENST00000404125.6	protein_coding	47/47	0	ENST00000404125.6:c.*229del	0	5970/7250	0	0	0	0	rs56006630	0	-1	0	deletion	HGNC	HGNC:20635	YES	1	P1	CCDS33197.2	ENSP00000384211	Q14997	0	UPI0000F3BE4A	0	0	0	0	0	0	chr2:g.53865359del	0.3548	0.236
chr2	54253939	rs3832034	CTTT	C	16	152	1747	0.109	-	3_prime_UTR_variant	MODIFIER	TSPYL6	ENSG00000178021	Transcript	ENST00000317802.9	protein_coding	1/1	0	ENST00000317802.9:c.*977_*979del	0	2288-2290/3052	0	0	0	0	rs3832034	0	-1	0	deletion	HGNC	HGNC:14521	YES	0	P1	CCDS42682.1	ENSP00000417919	Q8N831	A0A140VJY4	UPI000006CF77	0	0	0	0	0	0	chr2:g.54253941_54253943del	0.1304	0.1679
chr2	54305266	rs56209127	TA	T	29	152	1184	0.186	-	3_prime_UTR_variant	MODIFIER	ACYP2	ENSG00000170634	Transcript	ENST00000607452.6	protein_coding	7/7	0	ENST00000607452.6:c.*466del	0	1229/1262	0	0	0	0	rs56209127	0	1	0	deletion	HGNC	HGNC:180	YES	2	0	CCDS82452.1	ENSP00000475986	0	U3KQL2	UPI00038BB0D9	0	0	0	0	0	1	chr2:g.54305268del	0.1152	0.0189
chr2	55289775	0	AAG	A	22	152	1348	0.141	-	3_prime_UTR_variant	MODIFIER	CCDC88A	ENSG00000115355	Transcript	ENST00000336838.10	protein_coding	33/33	0	ENST00000336838.10:c.*1423_*1424del	0	7570-7571/9505	0	0	0	0	rs1272578589	0	-1	0	deletion	HGNC	HGNC:25523	YES	1	A2	CCDS46288.1	ENSP00000338728	Q3V6T2	0	UPI00005B7220	0	1	0	0	0	0	chr2:g.55289803_55289804del	0	0
chr2	55289775	0	AAGAGAG	A	127	152	1348	0.84	-	3_prime_UTR_variant	MODIFIER	CCDC88A	ENSG00000115355	Transcript	ENST00000336838.10	protein_coding	33/33	0	ENST00000336838.10:c.*1419_*1424del	0	7566-7571/9505	0	0	0	0	rs67797486	0	-1	0	deletion	HGNC	HGNC:25523	YES	1	A2	CCDS46288.1	ENSP00000338728	Q3V6T2	0	UPI00005B7220	0	1	0	0	0	0	chr2:g.55289799_55289804del	0	0
chr2	55635669	rs559138662	T	TTTGGTAA	78	152	1415	0.506	TTGGTAA	3_prime_UTR_variant	MODIFIER	PNPT1	ENSG00000138035	Transcript	ENST00000447944.7	protein_coding	28/28	0	ENST00000447944.7:c.*561_*567dup	0	2940-2941/4549	0	0	0	0	rs559138662	0	-1	0	insertion	HGNC	HGNC:23166	YES	1	P1	CCDS1856.1	ENSP00000400646	Q8TCS8	0	UPI000020848E	0	1	0	0	0	0	chr2:g.55635670_55635676dup	0.3307	0.2534
chr2	56384408	rs34920355	C	CAAG	54	152	1414	0.353	AAG	3_prime_UTR_variant	MODIFIER	CCDC85A	ENSG00000055813	Transcript	ENST00000407595.3	protein_coding	6/6	0	ENST00000407595.3:c.*59_*61dup	0	2350-2351/4114	0	0	0	0	rs77072758	0	1	0	insertion	HGNC	HGNC:29400	YES	1	P1	CCDS46290.1	ENSP00000384040	Q96PX6	0	UPI00001C1DC1	0	0	0	0	0	8	chr2:g.56384414_56384416dup	0.3802	0.7126
chr2	60924848	rs78037521	TCA	T	16	152	1491	0.103	-	3_prime_UTR_variant	MODIFIER	REL	ENSG00000162924	Transcript	ENST00000295025.12	protein_coding	11/11	0	ENST00000295025.12:c.*2314_*2315del	0	4494-4495/11255	0	0	0	0	rs78037521	0	1	0	deletion	HGNC	HGNC:9954	YES	1	P3	CCDS1864.1	ENSP00000295025	Q04864	0	UPI000013367B	0	1	0	0	0	0	chr2:g.60924849_60924850del	0.0274	0.0008
chr2	60930668	rs138204386	TAAAC	T	8	152	1105	0.051	-	3_prime_UTR_variant	MODIFIER	REL	ENSG00000162924	Transcript	ENST00000295025.12	protein_coding	11/11	0	ENST00000295025.12:c.*8137_*8140del	0	10314-10317/11255	0	0	0	0	rs138204386	0	1	0	deletion	HGNC	HGNC:9954	YES	1	P3	CCDS1864.1	ENSP00000295025	Q04864	0	UPI000013367B	0	1	0	0	0	3	chr2:g.60930672_60930675del	0.1202	0.031
chr2	61187504	0	GCAAT	G	112	152	1697	0.731	-	3_prime_UTR_variant	MODIFIER	USP34	ENSG00000115464	Transcript	ENST00000398571.6	protein_coding	80/80	0	ENST00000398571.6:c.*594_*597del	0	11312-11315/11357	0	0	0	0	rs16348	0	-1	0	deletion	HGNC	HGNC:20066	YES	5	P1	CCDS42686.1	ENSP00000381577	Q70CQ2	0	UPI0000410E09	0	0	0	0	0	0	chr2:g.61187515_61187518del	0	0.8283
chr2	61537752	0	A	AACAC	9	152	1017	0.058	ACAC	5_prime_UTR_variant	MODIFIER	XPO1	ENSG00000082898	Transcript	ENST00000401558.6	protein_coding	1/25	0	ENST00000401558.6:c.-201_-198dup	0	531-532/4915	0	0	0	0	rs34469311	0	-1	0	insertion	HGNC	HGNC:12825	YES	1	P1	CCDS33205.1	ENSP00000384863	O14980	0	UPI0000001C23	0	1	0	0	0	0	chr2:g.61537781_61537784dup	0	0
chr2	61537752	0	A	AACACAC	12	152	1017	0.077	ACACAC	5_prime_UTR_variant	MODIFIER	XPO1	ENSG00000082898	Transcript	ENST00000401558.6	protein_coding	1/25	0	ENST00000401558.6:c.-203_-198dup	0	531-532/4915	0	0	0	0	rs34469311	0	-1	0	insertion	HGNC	HGNC:12825	YES	1	P1	CCDS33205.1	ENSP00000384863	O14980	0	UPI0000001C23	0	1	0	0	0	0	chr2:g.61537779_61537784dup	0	0
chr2	61537752	0	A	AACACACAC	26	152	1017	0.167	ACACACAC	5_prime_UTR_variant	MODIFIER	XPO1	ENSG00000082898	Transcript	ENST00000401558.6	protein_coding	1/25	0	ENST00000401558.6:c.-205_-198dup	0	531-532/4915	0	0	0	0	rs34469311	0	-1	0	insertion	HGNC	HGNC:12825	YES	1	P1	CCDS33205.1	ENSP00000384863	O14980	0	UPI0000001C23	0	1	0	0	0	0	chr2:g.61537777_61537784dup	0	0
chr2	61537752	0	AACACACAC	A	24	152	1017	0.154	-	5_prime_UTR_variant	MODIFIER	XPO1	ENSG00000082898	Transcript	ENST00000401558.6	protein_coding	1/25	0	ENST00000401558.6:c.-205_-198del	0	524-531/4915	0	0	0	0	rs138858048	0	-1	0	deletion	HGNC	HGNC:12825	YES	1	P1	CCDS33205.1	ENSP00000384863	O14980	0	UPI0000001C23	0	1	0	0	0	0	chr2:g.61537777_61537784del	0	0
chr2	62500977	rs75662659	CA	C	25	152	1717	0.16	-	3_prime_UTR_variant	MODIFIER	TMEM17	ENSG00000186889	Transcript	ENST00000335390.6	protein_coding	4/4	0	ENST00000335390.6:c.*231del	0	894/1654	0	0	0	0	rs75662659	0	-1	0	deletion	HGNC	HGNC:26623	YES	1	P1	CCDS1871.1	ENSP00000335094	Q86X19	0	UPI00001602DD	0	0	0	0	0	0	chr2:g.62500985del	0.1829	0.1339
chr2	64144372	rs530232782	G	GGCGGCGCCCCCCGACGGTC	23	152	1223	0.16	GCGGCGCCCCCCGACGGTC	5_prime_UTR_variant	MODIFIER	PELI1	ENSG00000197329	Transcript	ENST00000358912.5	protein_coding	1/7	0	ENST00000358912.5:c.-380_-362dup	0	48-49/3716	0	0	0	0	rs530232782	0	-1	0	insertion	HGNC	HGNC:8827	YES	1	P1	CCDS1876.1	ENSP00000351789	Q96FA3	Q53T26	UPI00000443B7	0	0	0	0	0	0	chr2:g.64144373_64144391dup	0.0014	0
chr2	64632895	rs56349338	CTTCAAA	C	50	152	1697	0.346	-	3_prime_UTR_variant	MODIFIER	SERTAD2	ENSG00000179833	Transcript	ENST00000313349.3	protein_coding	2/2	0	ENST00000313349.3:c.*3026_*3031del	0	4269-4274/5549	0	0	0	0	rs140625215	0	-1	0	deletion	HGNC	HGNC:30784	YES	1	P1	CCDS33210.1	ENSP00000326933	Q14140	0	UPI000004EC6D	0	0	0	0	0	0	chr2:g.64632902_64632907del	0.2246	0.0605
chr2	64634377	rs3832127	TG	T	49	152	992	0.34	-	3_prime_UTR_variant	MODIFIER	SERTAD2	ENSG00000179833	Transcript	ENST00000313349.3	protein_coding	2/2	0	ENST00000313349.3:c.*1549del	0	2792/5549	0	0	0	0	rs3832127	0	-1	0	deletion	HGNC	HGNC:30784	YES	1	P1	CCDS33210.1	ENSP00000326933	Q14140	0	UPI000004EC6D	0	0	0	0	0	0	chr2:g.64634386del	0.3514	0.4554
chr2	65023319	rs3839063	A	ATGTGTGTTG	8	152	1538	0.051	TGTGTGTTG	3_prime_UTR_variant	MODIFIER	SLC1A4	ENSG00000115902	Transcript	ENST00000234256.4	protein_coding	8/8	0	ENST00000234256.4:c.*2177_*2185dup	0	4017-4018/4563	0	0	0	0	rs112564069	0	1	0	insertion	HGNC	HGNC:10942	YES	1	P1	CCDS1879.1	ENSP00000234256	P43007	0	UPI000000129F	0	1	0	0	0	12	chr2:g.65023323_65023331dup	0.2879	0.41
chr2	68175021	rs3836051	TA	T	108	152	862	0.712	-	3_prime_UTR_variant	MODIFIER	PNO1	ENSG00000115946	Transcript	ENST00000263657.7	protein_coding	7/7	0	ENST00000263657.7:c.*221del	0	1026/2242	0	0	0	0	rs3836051	0	1	0	deletion	HGNC	HGNC:32790	YES	1	P1	CCDS1885.1	ENSP00000263657	Q9NRX1	0	UPI00000738E7	0	0	0	0	0	1	chr2:g.68175023del	0.772	0.9781
chr2	68175654	rs61460260	TTTGCAGTTTC	T	110	152	1817	0.724	-	3_prime_UTR_variant	MODIFIER	PNO1	ENSG00000115946	Transcript	ENST00000263657.7	protein_coding	7/7	0	ENST00000263657.7:c.*863_*872del	0	1659-1668/2242	0	0	0	0	rs61460260	0	1	0	deletion	HGNC	HGNC:32790	YES	1	P1	CCDS1885.1	ENSP00000263657	Q9NRX1	0	UPI00000738E7	0	0	0	0	0	10	chr2:g.68175665_68175674del	0	0
chr2	68396711	rs3832120	GA	G	16	150	816	0.104	-	3_prime_UTR_variant	MODIFIER	PLEK	ENSG00000115956	Transcript	ENST00000234313.8	protein_coding	9/9	0	ENST00000234313.8:c.*905del	0	2019/2760	0	0	0	0	rs3832120	0	1	0	deletion	HGNC	HGNC:9070	YES	1	P1	CCDS1887.1	ENSP00000234313	P08567	0	UPI00002085C1	0	0	0	0	0	9	chr2:g.68396721del	0.37	0.5023
chr2	68578282	rs200770766	A	AT	15	152	1326	0.096	T	3_prime_UTR_variant	MODIFIER	APLF	ENSG00000169621	Transcript	ENST00000303795.9	protein_coding	10/10	0	ENST00000303795.9:c.*266dup	0	1943-1944/3823	0	0	0	0	rs200770766	0	1	0	insertion	HGNC	HGNC:28724	YES	1	P1	CCDS1888.1	ENSP00000307004	Q8IW19	0	UPI0000074578	0	0	0	0	0	6	chr2:g.68578288dup	0.0104	0.0015
chr2	68657690	rs71395991	GTTA	G	48	152	1642	0.308	-	3_prime_UTR_variant	MODIFIER	PROKR1	ENSG00000169618	Transcript	ENST00000303786.4	protein_coding	3/3	0	ENST00000303786.4:c.*2117_*2119del	0	3717-3719/4273	0	0	0	0	rs71395991	0	1	0	deletion	HGNC	HGNC:4524	YES	5	P1	CCDS1889.1	ENSP00000303775	Q8TCW9	0	UPI000003EAA7	0	0	0	0	0	2	chr2:g.68657693_68657695del	0.4317	0.6452
chr2	68861798	rs3833578	TA	T	25	152	927	0.167	-	3_prime_UTR_variant	MODIFIER	BMP10	ENSG00000163217	Transcript	ENST00000295379.2	protein_coding	2/2	0	ENST00000295379.2:c.*3832del	0	5146/6036	0	0	0	0	rs3833578	0	-1	0	deletion	HGNC	HGNC:20869	YES	1	P1	CCDS1890.1	ENSP00000295379	O95393	0	UPI0000126A11	0	0	0	0	0	0	chr2:g.68861808del	0.0653	0.0091
chr2	69464194	0	A	AAAC	11	152	1406	0.071	AAC	3_prime_UTR_variant	MODIFIER	AAK1	ENSG00000115977	Transcript	ENST00000409085.9	protein_coding	22/22	0	ENST00000409085.9:c.*11672_*11674dup	0	14959-14960/21157	0	0	0	0	rs141290500	0	-1	0	insertion	HGNC	HGNC:19679	YES	5	P2	CCDS1893.2	ENSP00000386456	Q2M2I8	0	UPI0001881663	0	0	0	0	0	0	chr2:g.69464224_69464226dup	0	0
chr2	69826931	0	GA	G	83	152	945	0.551	-	3_prime_UTR_variant	MODIFIER	ANXA4	ENSG00000196975	Transcript	ENST00000394295.6	protein_coding	13/13	0	ENST00000394295.6:c.*1426del	0	2471/2651	0	0	0	0	rs5831986	0	1	0	deletion	HGNC	HGNC:542	YES	1	P1	CCDS1894.1	ENSP00000377833	P09525	Q6LES2	UPI000013D51A	0	0	0	0	0	9	chr2:g.69826941del	0.1857	0.4697
chr2	69904531	rs71397377	GCGTCAAC	G	59	152	1034	0.385	-	3_prime_UTR_variant	MODIFIER	SNRNP27	ENSG00000124380	Transcript	ENST00000244227.8	protein_coding	6/6	0	ENST00000244227.8:c.*225_*231del	0	721-727/1425	0	0	0	0	rs71397377	0	1	0	deletion	HGNC	HGNC:30240	YES	1	P1	CCDS33219.1	ENSP00000244227	Q8WVK2	A8K513	UPI000006D312	0	0	0	0	0	1	chr2:g.69904533_69904539del	0.2592	0.1331
chr2	69939144	0	T	TC	76	150	1121	0.513	C	3_prime_UTR_variant	MODIFIER	MXD1	ENSG00000059728	Transcript	ENST00000264444.7	protein_coding	6/6	0	ENST00000264444.7:c.*868dup	0	1748-1749/5549	0	0	0	0	rs556938199	0	1	0	insertion	HGNC	HGNC:6761	YES	1	P1	CCDS1896.1	ENSP00000264444	Q05195	0	UPI0000035C7D	0	0	0	0	0	8	chr2:g.69939152dup	0.0896	0.1051
chr2	69941856	0	CTA	C	79	152	1368	0.526	-	3_prime_UTR_variant	MODIFIER	MXD1	ENSG00000059728	Transcript	ENST00000264444.7	protein_coding	6/6	0	ENST00000264444.7:c.*3579_*3580del	0	4461-4462/5549	0	0	0	0	rs5831989	0	1	0	deletion	HGNC	HGNC:6761	YES	1	P1	CCDS1896.1	ENSP00000264444	Q05195	0	UPI0000035C7D	0	0	0	0	0	6	chr2:g.69941863_69941864del	0.1166	0.1808
chr2	69962199	0	GAC	G	43	152	2526	0.276	-	5_prime_UTR_variant	MODIFIER	ASPRV1	ENSG00000244617	Transcript	ENST00000320256.5	protein_coding	1/1	0	ENST00000320256.5:c.-513_-512del	0	65-66/2177	0	0	0	0	rs56262722	0	-1	0	deletion	HGNC	HGNC:26321	YES	0	P1	CCDS1897.1	ENSP00000315383	Q53RT3	0	UPI0000140820	0	0	0	0	0	0	chr2:g.69962230_69962231del	0	0
chr2	69962199	0	GACAC	G	85	152	2526	0.564	-	5_prime_UTR_variant	MODIFIER	ASPRV1	ENSG00000244617	Transcript	ENST00000320256.5	protein_coding	1/1	0	ENST00000320256.5:c.-515_-512del	0	63-66/2177	0	0	0	0	rs67241232	0	-1	0	deletion	HGNC	HGNC:26321	YES	0	P1	CCDS1897.1	ENSP00000315383	Q53RT3	0	UPI0000140820	0	0	0	0	0	0	chr2:g.69962228_69962231del	0	0
chr2	69962199	0	GACACAC	G	17	152	2526	0.115	-	5_prime_UTR_variant	MODIFIER	ASPRV1	ENSG00000244617	Transcript	ENST00000320256.5	protein_coding	1/1	0	ENST00000320256.5:c.-517_-512del	0	61-66/2177	0	0	0	0	rs111808883	0	-1	0	deletion	HGNC	HGNC:26321	YES	0	P1	CCDS1897.1	ENSP00000315383	Q53RT3	0	UPI0000140820	0	0	0	0	0	0	chr2:g.69962226_69962231del	0	0
chr2	70210109	rs80309223	TA	T	11	150	683	0.071	-	3_prime_UTR_variant	MODIFIER	TIA1	ENSG00000116001	Transcript	ENST00000433529.7	protein_coding	13/13	0	ENST00000433529.7:c.*2609del	0	3968/4634	0	0	0	0	rs80309223	0	-1	0	deletion	HGNC	HGNC:11802	YES	2	P3	CCDS1901.1	ENSP00000401371	P31483	0	UPI0000410EF5	0	1	0	0	0	0	chr2:g.70210119del	0.0803	0.028
chr2	70279199	rs55789088	ACTT	A	38	152	1400	0.25	-	3_prime_UTR_variant	MODIFIER	PCYOX1	ENSG00000116005	Transcript	ENST00000433351.7	protein_coding	6/6	0	ENST00000433351.7:c.*1812_*1814del	0	3354-3356/5339	0	0	0	0	rs71692679	0	1	0	deletion	HGNC	HGNC:20588	YES	1	P1	CCDS1902.1	ENSP00000387654	Q9UHG3	0	UPI0000048F25	0	0	0	0	0	4	chr2:g.70279204_70279206del	0.3612	0.0431
chr2	70280909	rs75235833	C	CA	15	152	1612	0.096	A	3_prime_UTR_variant	MODIFIER	PCYOX1	ENSG00000116005	Transcript	ENST00000433351.7	protein_coding	6/6	0	ENST00000433351.7:c.*3524dup	0	5063-5064/5339	0	0	0	0	rs75235833	0	1	0	insertion	HGNC	HGNC:20588	YES	1	P1	CCDS1902.1	ENSP00000387654	Q9UHG3	0	UPI0000048F25	0	0	0	0	0	7	chr2:g.70280916dup	0.0685	0.0136
chr2	70663173	rs149058117	TG	T	20	152	2807	0.135	-	3_prime_UTR_variant	MODIFIER	ADD2	ENSG00000075340	Transcript	ENST00000264436.9	protein_coding	16/16	0	ENST00000264436.9:c.*251del	0	2900/9290	0	0	0	0	rs149058117	0	-1	0	deletion	HGNC	HGNC:244	YES	1	P4	CCDS1906.1	ENSP00000264436	P35612	0	UPI0000125503	0	0	0	0	0	0	chr2:g.70663175del	0.0621	0.1483
chr2	71184846	rs11327353	AT	A	75	152	2734	0.487	-	3_prime_UTR_variant	MODIFIER	PAIP2B	ENSG00000124374	Transcript	ENST00000244221.9	protein_coding	4/4	0	ENST00000244221.9:c.*3632del	0	4191/6300	0	0	0	0	rs11327353	0	-1	0	deletion	HGNC	HGNC:29200	YES	1	P1	CCDS46322.1	ENSP00000244221	Q9ULR5	0	UPI000013CB61	0	0	0	0	0	0	chr2:g.71184848del	0.5122	0.4191
chr2	71185821	rs71400985	G	GT	41	152	1299	0.269	T	3_prime_UTR_variant	MODIFIER	PAIP2B	ENSG00000124374	Transcript	ENST00000244221.9	protein_coding	4/4	0	ENST00000244221.9:c.*2657dup	0	3216-3217/6300	0	0	0	0	rs71400985	0	-1	0	insertion	HGNC	HGNC:29200	YES	1	P1	CCDS46322.1	ENSP00000244221	Q9ULR5	0	UPI000013CB61	0	0	0	0	0	0	chr2:g.71185827dup	0.3918	0.4085
chr2	72129616	rs34564593	T	TG	53	150	723	0.37	G	3_prime_UTR_variant	MODIFIER	CYP26B1	ENSG00000003137	Transcript	ENST00000001146.6	protein_coding	6/6	0	ENST00000001146.6:c.*2610dup	0	4353-4354/4732	0	0	0	0	rs34564593	0	-1	0	insertion	HGNC	HGNC:20581	YES	1	P1	CCDS1919.1	ENSP00000001146	Q9NR63	0	UPI000003DC62	0	1	0	0	0	0	chr2:g.72129617dup	0	0
chr2	72129836	0	A	ACACACG	53	152	1912	0.34	CACACG	3_prime_UTR_variant	MODIFIER	CYP26B1	ENSG00000003137	Transcript	ENST00000001146.6	protein_coding	6/6	0	ENST00000001146.6:c.*2385_*2390dup	0	4133-4134/4732	0	0	0	0	rs151135314	0	-1	0	insertion	HGNC	HGNC:20581	YES	1	P1	CCDS1919.1	ENSP00000001146	Q9NR63	0	UPI000003DC62	0	1	0	0	0	0	chr2:g.72129847_72129852dup	0	0
chr2	72942365	rs58199643	GT	G	18	152	2334	0.115	-	3_prime_UTR_variant	MODIFIER	SFXN5	ENSG00000144040	Transcript	ENST00000272433.6	protein_coding	14/14	0	ENST00000272433.6:c.*2656del	0	3810/4140	0	0	0	0	rs58199643	0	-1	0	deletion	HGNC	HGNC:16073	YES	1	P1	CCDS1922.1	ENSP00000272433	Q8TD22	0	UPI000006D292	0	0	0	0	0	0	chr2:g.72942366del	0.2246	0.4766
chr2	73233165	rs70965722	AGGGCC	A	54	152	1414	0.359	-	5_prime_UTR_variant	MODIFIER	PRADC1	ENSG00000135617	Transcript	ENST00000258083.3	protein_coding	1/5	0	ENST00000258083.3:c.-10_-6del	0	70-74/1090	0	0	0	0	rs70965722	0	-1	0	deletion	HGNC	HGNC:16047	YES	1	P1	CCDS1924.1	ENSP00000258083	Q9BSG0	0	UPI0000039EBE	0	0	0	0	0	0	chr2:g.73233171_73233175del	0.5172	0.8502
chr2	73862936	rs34843902	TA	T	71	152	1381	0.474	-	3_prime_UTR_variant	MODIFIER	STAMBP	ENSG00000124356	Transcript	ENST00000394070.7	protein_coding	10/10	0	ENST00000394070.7:c.*685del	0	2515/6746	0	0	0	0	rs34843902	0	1	0	deletion	HGNC	HGNC:16950	YES	1	P1	CCDS1929.1	ENSP00000377633	O95630	A0A140VK54	UPI0000038DA0	0	1	0	0	0	7	chr2:g.73862944del	0.4465	0.7723
chr2	73863846	rs200591840	C	CT	26	152	1944	0.167	T	3_prime_UTR_variant	MODIFIER	STAMBP	ENSG00000124356	Transcript	ENST00000394070.7	protein_coding	10/10	0	ENST00000394070.7:c.*1590dup	0	3424-3425/6746	0	0	0	0	rs200591840	0	1	0	insertion	HGNC	HGNC:16950	YES	1	P1	CCDS1929.1	ENSP00000377633	O95630	A0A140VK54	UPI0000038DA0	0	1	0	0	0	3	chr2:g.73863849dup	0.0112	0.0023
chr2	74105698	rs5832121	AAAGC	A	152	152	2457	1	-	3_prime_UTR_variant	MODIFIER	TET3	ENSG00000187605	Transcript	ENST00000409262.7	protein_coding	11/11	0	ENST00000409262.7:c.*3526_*3529del	0	8911-8914/11388	0	0	0	0	rs139393461	0	1	0	deletion	HGNC	HGNC:28313	YES	1	P1	CCDS46339.2	ENSP00000386869	O43151	0	UPI0002A87FCB	0	0	0	0	0	3	chr2:g.74105702_74105705del	0.9479	0.8336
chr2	74154536	rs35286169	AAG	A	31	152	1445	0.205	-	3_prime_UTR_variant	MODIFIER	MOB1A	ENSG00000114978	Transcript	ENST00000396049.5	protein_coding	6/6	0	ENST00000396049.5:c.*2030_*2031del	0	2886-2887/4896	0	0	0	0	rs35286169	0	-1	0	deletion	HGNC	HGNC:16015	YES	1	P1	CCDS46340.1	ENSP00000379364	Q9H8S9	0	UPI0000028995	0	0	0	0	0	0	chr2:g.74154541_74154542del	0.3023	0.3222
chr2	74154588	rs146357842	T	TTTTG	76	152	1335	0.494	TTTG	3_prime_UTR_variant	MODIFIER	MOB1A	ENSG00000114978	Transcript	ENST00000396049.5	protein_coding	6/6	0	ENST00000396049.5:c.*1976_*1979dup	0	2835-2836/4896	0	0	0	0	rs146357842	0	-1	0	insertion	HGNC	HGNC:16015	YES	1	P1	CCDS46340.1	ENSP00000379364	Q9H8S9	0	UPI0000028995	0	0	0	0	0	0	chr2:g.74154593_74154596dup	0.1757	0.025
chr2	74891757	rs3832164	G	GA	44	152	1175	0.288	A	3_prime_UTR_variant	MODIFIER	HK2	ENSG00000159399	Transcript	ENST00000290573.6	protein_coding	18/18	0	ENST00000290573.6:c.*817dup	0	4170-4171/5772	0	0	0	0	rs3832164	0	1	0	insertion	HGNC	HGNC:4923	YES	1	P1	CCDS1956.1	ENSP00000290573	P52789	0	UPI00000706E4	0	0	0	0	0	1	chr2:g.74891758dup	0.4215	0.8033
chr2	74891786	rs28363067	TAATG	T	43	152	1241	0.282	-	3_prime_UTR_variant	MODIFIER	HK2	ENSG00000159399	Transcript	ENST00000290573.6	protein_coding	18/18	0	ENST00000290573.6:c.*850_*853del	0	4200-4203/5772	0	0	0	0	rs28363067	0	1	0	deletion	HGNC	HGNC:4923	YES	1	P1	CCDS1956.1	ENSP00000290573	P52789	0	UPI00000706E4	0	0	0	0	0	4	chr2:g.74891791_74891794del	0.4345	0.8162
chr2	75658940	0	C	CTTGTT	91	152	1374	0.59	TTGTT	3_prime_UTR_variant	MODIFIER	MRPL19	ENSG00000115364	Transcript	ENST00000393909.7	protein_coding	6/6	0	ENST00000393909.7:c.*3668_*3672dup	0	4559-4560/7825	0	0	0	0	rs144738744	0	1	0	insertion	HGNC	HGNC:14052	YES	1	P1	CCDS1960.2	ENSP00000377486	P49406	0	UPI00002087A4	0	0	0	0	0	17	chr2:g.75658953_75658957dup	0.4988	0.7315
chr2	76748540	0	G	GT	52	152	1156	0.34	T	3_prime_UTR_variant	MODIFIER	LRRTM4	ENSG00000176204	Transcript	ENST00000409911.5	protein_coding	3/3	0	ENST00000409911.5:c.*154dup	0	2154-2155/2976	0	0	0	0	rs569439166	0	-1	0	insertion	HGNC	HGNC:19411	YES	5	A1	CCDS82475.1	ENSP00000387228	0	B8ZZ84	UPI0001881658	0	0	0	0	0	0	chr2:g.76748549dup	0.1795	0.0779
chr2	80648601	rs34088328	C	CT	53	150	912	0.351	T	3_prime_UTR_variant	MODIFIER	CTNNA2	ENSG00000066032	Transcript	ENST00000402739.8	protein_coding	18/18	0	ENST00000402739.8:c.*734dup	0	3596-3597/3684	0	0	0	0	rs34088328	0	1	0	insertion	HGNC	HGNC:2510	YES	1	A1	CCDS62944.1	ENSP00000384638	P26232	0	UPI0000D9D4EC	0	1	0	0	0	5	chr2:g.80648606dup	0.2845	0.0719
chr2	85056206	rs200265611	CTT	C	11	152	952	0.071	-	3_prime_UTR_variant	MODIFIER	KCMF1	ENSG00000176407	Transcript	ENST00000409785.9	protein_coding	7/7	0	ENST00000409785.9:c.*2798_*2799del	0	4235-4236/7500	0	0	0	0	rs200265611	0	1	0	deletion	HGNC	HGNC:20589	YES	1	P1	CCDS46350.1	ENSP00000386738	Q9P0J7	0	UPI000003615C	0	0	0	0	0	0	chr2:g.85056207_85056208del	0.1346	0.1301
chr2	85546531	rs10700825	C	CTG	19	152	1914	0.122	TG	3_prime_UTR_variant	MODIFIER	GGCX	ENSG00000115486	Transcript	ENST00000233838.9	protein_coding	15/15	0	ENST00000233838.9:c.*3401_*3402dup	0	5744-5745/7556	0	0	0	0	rs1446509493	0	-1	0	insertion	HGNC	HGNC:4247	YES	1	P1	CCDS1978.1	ENSP00000233838	P38435	0	UPI0000000DD6	0	1	0	0	0	0	chr2:g.85546532_85546533dup	0	0.7814
chr2	85547705	rs10543863	CAG	C	13	152	1925	0.083	-	3_prime_UTR_variant	MODIFIER	GGCX	ENSG00000115486	Transcript	ENST00000233838.9	protein_coding	15/15	0	ENST00000233838.9:c.*2227_*2228del	0	4569-4570/7556	0	0	0	0	rs10543863	0	-1	0	deletion	HGNC	HGNC:4247	YES	1	P1	CCDS1978.1	ENSP00000233838	P38435	0	UPI0000000DD6	0	1	0	0	0	0	chr2:g.85547706_85547707del	0	0
chr2	85549367	0	C	CTTTA	19	152	1855	0.122	TTTA	3_prime_UTR_variant	MODIFIER	GGCX	ENSG00000115486	Transcript	ENST00000233838.9	protein_coding	15/15	0	ENST00000233838.9:c.*563_*566dup	0	2908-2909/7556	0	0	0	0	rs5832649	0	-1	0	insertion	HGNC	HGNC:4247	YES	1	P1	CCDS1978.1	ENSP00000233838	P38435	0	UPI0000000DD6	0	1	0	0	0	0	chr2:g.85549379_85549382dup	0	0.7209
chr2	85649101	rs3832098	CT	C	17	152	2311	0.109	-	3_prime_UTR_variant	MODIFIER	USP39	ENSG00000168883	Transcript	ENST00000323701.11	protein_coding	13/13	0	ENST00000323701.11:c.*295del	0	2002/2183	0	0	0	0	rs3832098	0	1	0	deletion	HGNC	HGNC:20071	YES	1	P1	CCDS33234.1	ENSP00000312981	Q53GS9	0	UPI000003771A	0	0	0	0	0	1	chr2:g.85649103del	0.4894	0.8805
chr2	85789969	0	CCA	C	17	152	2318	0.109	-	3_prime_UTR_variant	MODIFIER	ATOH8	ENSG00000168874	Transcript	ENST00000306279.4	protein_coding	3/3	0	ENST00000306279.4:c.*3089_*3090del	0	4245-4246/5658	0	0	0	0	rs66550107	0	1	0	deletion	HGNC	HGNC:24126	YES	1	P1	CCDS1985.1	ENSP00000304676	Q96SQ7	0	UPI0000456DEB	0	0	0	0	0	9	chr2:g.85789979_85789980del	0.4357	0.7337
chr2	86137583	rs56274257	TG	T	137	152	2340	0.904	-	3_prime_UTR_variant	MODIFIER	PTCD3	ENSG00000132300	Transcript	ENST00000254630.12	protein_coding	24/24	0	ENST00000254630.12:c.*27del	0	2108/6681	0	0	0	0	rs56274257	0	1	0	deletion	HGNC	HGNC:24717	YES	1	P1	CCDS33235.1	ENSP00000254630	Q96EY7	0	UPI0000208870	0	0	0	0	0	2	chr2:g.86137586del	0.8906	0.7867
chr2	86142057	0	AG	A	136	152	1920	0.897	-	3_prime_UTR_variant	MODIFIER	PTCD3	ENSG00000132300	Transcript	ENST00000254630.12	protein_coding	24/24	0	ENST00000254630.12:c.*4504del	0	6582/6681	0	0	0	0	rs58330825	0	1	0	deletion	HGNC	HGNC:24717	YES	1	P1	CCDS33235.1	ENSP00000254630	Q96EY7	0	UPI0000208870	0	0	0	0	0	5	chr2:g.86142063del	0.7588	0.5545
chr2	88186449	rs3215271	A	AC	17	152	1989	0.109	C	3_prime_UTR_variant	MODIFIER	THNSL2	ENSG00000144115	Transcript	ENST00000324166.6	protein_coding	8/8	0	ENST00000324166.6:c.*330dup	0	3472-3473/3649	0	0	0	0	rs556078539	0	1	0	insertion	HGNC	HGNC:25602	YES	1	P1	CCDS2002.2	ENSP00000327323	Q86YJ6	0	UPI00002088D9	0	0	0	0	0	4	chr2:g.88186453dup	0.6567	0.5545
chr2	88447846	0	G	GT	10	152	2358	0.064	T	3_prime_UTR_variant	MODIFIER	FOXI3	ENSG00000214336	Transcript	ENST00000428390.2	protein_coding	2/2	0	ENST00000428390.2:c.*360dup	0	1744-1745/2804	0	0	0	0	rs113132152	0	-1	0	insertion	HGNC	HGNC:35123	YES	3	P1	CCDS77433.1	ENSP00000478384	A8MTJ6	0	UPI0001812296	0	0	0	0	0	0	chr2:g.88447853dup	0.0557	0.0613
chr2	95159670	0	ACCCCGCGCCAGCCCCCGCGTCCG	A	57	152	1051	0.365	-	5_prime_UTR_variant	MODIFIER	ZNF514	ENSG00000144026	Transcript	ENST00000295208.7	protein_coding	1/5	0	ENST00000295208.7:c.-549_-527del	0	156-178/6189	0	0	0	0	0	0	-1	0	deletion	HGNC	HGNC:25894	YES	1	P1	CCDS2011.1	ENSP00000295208	Q96K75	0	UPI0000070647	0	0	0	0	0	0	chr2:g.95159732_95159754del	0	0
chr2	95384169	0	T	TAC	32	152	1447	0.212	AC	3_prime_UTR_variant	MODIFIER	KCNIP3	ENSG00000115041	Transcript	ENST00000295225.10	protein_coding	9/9	0	ENST00000295225.10:c.*156_*157dup	0	983-984/2891	0	0	0	0	rs375367798	0	1	0	insertion	HGNC	HGNC:15523	YES	1	P3	CCDS2013.1	ENSP00000295225	Q9Y2W7	A0A024RE22	UPI0000000CCD	0	0	0	0	0	37	chr2:g.95384205_95384206dup	0	0
chr2	95384169	0	T	TACAC	8	152	1447	0.051	ACAC	3_prime_UTR_variant	MODIFIER	KCNIP3	ENSG00000115041	Transcript	ENST00000295225.10	protein_coding	9/9	0	ENST00000295225.10:c.*154_*157dup	0	983-984/2891	0	0	0	0	rs375367798	0	1	0	insertion	HGNC	HGNC:15523	YES	1	P3	CCDS2013.1	ENSP00000295225	Q9Y2W7	A0A024RE22	UPI0000000CCD	0	0	0	0	0	37	chr2:g.95384203_95384206dup	0	0
chr2	95384169	0	T	TACACAC	79	152	1447	0.519	ACACAC	3_prime_UTR_variant	MODIFIER	KCNIP3	ENSG00000115041	Transcript	ENST00000295225.10	protein_coding	9/9	0	ENST00000295225.10:c.*152_*157dup	0	983-984/2891	0	0	0	0	rs375367798	0	1	0	insertion	HGNC	HGNC:15523	YES	1	P3	CCDS2013.1	ENSP00000295225	Q9Y2W7	A0A024RE22	UPI0000000CCD	0	0	0	0	0	37	chr2:g.95384201_95384206dup	0	0
chr2	95599659	rs201100953	C	CT	75	152	1985	0.494	T	3_prime_UTR_variant	MODIFIER	TRIM43	ENSG00000144015	Transcript	ENST00000272395.2	protein_coding	7/7	0	ENST00000272395.2:c.*92dup	0	1563-1564/1682	0	0	0	0	rs201100953	0	1	0	insertion	HGNC	HGNC:19015	YES	1	P1	CCDS2015.1	ENSP00000272395	Q96BQ3	0	UPI000006E7BB	0	0	0	0	0	6	chr2:g.95599665dup	0.4728	0.4902
chr2	96185380	rs952710451	AC	A	17	150	658	0.117	-	3_prime_UTR_variant	MODIFIER	STARD7	ENSG00000084090	Transcript	ENST00000337288.9	protein_coding	8/8	0	ENST00000337288.9:c.*1349del	0	2846/3368	0	0	0	0	rs952710451	0	-1	0	deletion	HGNC	HGNC:18063	YES	1	P1	CCDS2017.2	ENSP00000338030	Q9NQZ5	0	UPI0000001C0C	0	0	0	0	0	0	chr2:g.96185381del	0	0
chr2	96185382	rs1291192196	AAAAAC	A	17	150	646	0.117	-	3_prime_UTR_variant	MODIFIER	STARD7	ENSG00000084090	Transcript	ENST00000337288.9	protein_coding	8/8	0	ENST00000337288.9:c.*1343_*1347del	0	2840-2844/3368	0	0	0	0	rs1291192196	0	-1	0	deletion	HGNC	HGNC:18063	YES	1	P1	CCDS2017.2	ENSP00000338030	Q9NQZ5	0	UPI0000001C0C	0	0	0	0	0	0	chr2:g.96185387_96185391del	0	0
chr2	96249091	0	G	GGTGT	62	152	2405	0.41	GTGT	3_prime_UTR_variant	MODIFIER	TMEM127	ENSG00000135956	Transcript	ENST00000258439.7	protein_coding	4/4	0	ENST00000258439.7:c.*4713_*4716dup	0	5690-5691/6266	0	0	0	0	rs111392153	0	-1	0	insertion	HGNC	HGNC:26038	YES	1	P1	CCDS2018.1	ENSP00000258439	O75204	0	UPI000000D96F	0	1	0	0	0	0	chr2:g.96249114_96249117dup	0	0
chr2	96834655	rs10643982	A	AAG	128	152	1567	0.846	AG	3_prime_UTR_variant	MODIFIER	CNNM3	ENSG00000168763	Transcript	ENST00000305510.4	protein_coding	8/8	0	ENST00000305510.4:c.*2040_*2041dup	0	4173-4174/4900	0	0	0	0	rs10643982	0	1	0	insertion	HGNC	HGNC:104	YES	1	P1	CCDS2025.1	ENSP00000305449	Q8NE01	0	UPI000006CEA7	0	0	0	0	0	2	chr2:g.96834656_96834657dup	0.7155	0.9773
chr2	99197835	rs34119189	A	AG	67	152	1420	0.442	G	3_prime_UTR_variant	MODIFIER	MRPL30	ENSG00000185414	Transcript	ENST00000338148.8	protein_coding	6/6	0	ENST00000338148.8:c.*2131dup	0	2709-2710/4435	0	0	0	0	rs34119189	0	1	0	insertion	HGNC	HGNC:14036	YES	1	P1	CCDS2041.1	ENSP00000338057	Q8TCC3	0	UPI000007110A	0	0	0	0	0	1	chr2:g.99197836dup	0.6342	0.4531
chr2	99401051	rs3838583	ATAAT	A	43	152	1115	0.295	-	3_prime_UTR_variant	MODIFIER	EIF5B	ENSG00000158417	Transcript	ENST00000289371.11	protein_coding	24/24	0	ENST00000289371.11:c.*1641_*1644del	0	5467-5470/5741	0	0	0	0	rs3838583	0	1	0	deletion	HGNC	HGNC:30793	YES	1	P2	CCDS42721.1	ENSP00000289371	O60841	0	UPI0000207EC7	0	0	0	0	0	3	chr2:g.99401055_99401058del	0.0769	0.0522
chr2	99551153	0	GGTGT	G	78	152	2069	0.513	-	3_prime_UTR_variant	MODIFIER	AFF3	ENSG00000144218	Transcript	ENST00000409579.5	protein_coding	25/25	0	ENST00000409579.5:c.*317_*320del	0	4306-4309/4342	0	0	0	0	rs144890858	0	-1	0	deletion	HGNC	HGNC:6473	YES	5	P3	CCDS33258.1	ENSP00000386834	P51826	0	UPI0000545269	0	1	0	0	0	0	chr2:g.99551180_99551183del	0	0
chr2	99551153	0	GGTGTGT	G	8	152	2069	0.051	-	3_prime_UTR_variant	MODIFIER	AFF3	ENSG00000144218	Transcript	ENST00000409579.5	protein_coding	25/25	0	ENST00000409579.5:c.*315_*320del	0	4304-4309/4342	0	0	0	0	rs1195430407	0	-1	0	deletion	HGNC	HGNC:6473	YES	5	P3	CCDS33258.1	ENSP00000386834	P51826	0	UPI0000545269	0	1	0	0	0	0	chr2:g.99551178_99551183del	0	0
chr2	100281277	rs60454280	GTTTT	G	122	152	1213	0.795	-	3_prime_UTR_variant	MODIFIER	LONRF2	ENSG00000170500	Transcript	ENST00000393437.7	protein_coding	12/12	0	ENST00000393437.7:c.*3017_*3020del	0	5922-5925/13912	0	0	0	0	rs60454280	0	-1	0	deletion	HGNC	HGNC:24788	YES	5	P1	CCDS2046.2	ENSP00000377086	Q1L5Z9	0	UPI000152B4EF	0	0	0	0	0	0	chr2:g.100281280_100281283del	0.6787	0.5794
chr2	101350596	rs11314603	TC	T	99	152	1175	0.654	-	3_prime_UTR_variant	MODIFIER	CREG2	ENSG00000175874	Transcript	ENST00000324768.6	protein_coding	4/4	0	ENST00000324768.6:c.*326del	0	1245/6292	0	0	0	0	rs11314603	0	-1	0	deletion	HGNC	HGNC:14272	YES	1	P1	CCDS2052.1	ENSP00000315203	Q8IUH2	0	UPI0000074776	0	0	0	0	0	0	chr2:g.101350598del	0.6657	0.3941
chr2	101697929	rs577276891	C	CCCG	31	150	993	0.208	CCG	5_prime_UTR_variant	MODIFIER	MAP4K4	ENSG00000071054	Transcript	ENST00000350878.8	protein_coding	1/31	0	ENST00000350878.8:c.-140_-138dup	0	227-228/7640	0	0	0	0	rs577276891	0	1	0	insertion	HGNC	HGNC:6866	YES	1	A2	CCDS74546.1	ENSP00000343658	O95819	0	UPI0000EE6D9F	0	0	0	0	0	14	chr2:g.101697941_101697943dup	0.3227	0.0635
chr2	102717196	rs375309425	AT	A	68	152	1078	0.455	-	3_prime_UTR_variant	MODIFIER	MFSD9	ENSG00000135953	Transcript	ENST00000258436.10	protein_coding	6/6	0	ENST00000258436.10:c.*1223del	0	2726/5293	0	0	0	0	rs375309425	0	-1	0	deletion	HGNC	HGNC:28158	YES	1	P1	CCDS2063.1	ENSP00000258436	Q8NBP5	0	UPI0000070215	0	0	0	0	0	0	chr2:g.102717206del	0.1312	0.0825
chr2	104857762	rs56376358	G	GA	31	152	1404	0.205	A	3_prime_UTR_variant	MODIFIER	POU3F3	ENSG00000198914	Transcript	ENST00000361360.3	protein_coding	1/1	0	ENST00000361360.3:c.*756dup	0	2252-2253/3064	0	0	0	0	rs56376358	0	1	0	insertion	HGNC	HGNC:9216	YES	0	P1	CCDS33265.1	ENSP00000355001	P20264	0	UPI0000131D87	0	0	0	0	0	7	chr2:g.104857769dup	0.1751	0.236
chr2	105347144	rs10609902	CTG	C	61	152	1340	0.41	-	3_prime_UTR_variant	MODIFIER	C2orf49	ENSG00000135974	Transcript	ENST00000258457.7	protein_coding	4/4	0	ENST00000258457.7:c.*1775_*1776del	0	2521-2522/4587	0	0	0	0	rs67828554	0	1	0	deletion	HGNC	HGNC:28772	YES	1	P1	CCDS2068.1	ENSP00000258457	Q9BVC5	0	UPI000007329F	0	0	0	0	0	1	chr2:g.105347146_105347147del	0.3115	0.3585
chr2	105348005	rs3060063	T	TTTC	149	152	2041	0.981	TTC	3_prime_UTR_variant	MODIFIER	C2orf49	ENSG00000135974	Transcript	ENST00000258457.7	protein_coding	4/4	0	ENST00000258457.7:c.*2637_*2639dup	0	3381-3382/4587	0	0	0	0	rs5833135	0	1	0	insertion	HGNC	HGNC:28772	YES	1	P1	CCDS2068.1	ENSP00000258457	Q9BVC5	0	UPI000007329F	0	0	0	0	0	5	chr2:g.105348008_105348010dup	0.7702	0.7239
chr2	105893735	rs10622924	T	TAAAG	152	152	1915	1	AAAG	3_prime_UTR_variant	MODIFIER	NCK2	ENSG00000071051	Transcript	ENST00000233154.9	protein_coding	5/5	0	ENST00000233154.9:c.*562_*565dup	0	2129-2130/2666	0	0	0	0	rs10622924	0	1	0	insertion	HGNC	HGNC:7665	YES	5	P1	CCDS33266.1	ENSP00000233154	O43639	A0A0S2Z4M6	UPI000012FE3F	0	0	0	0	0	6	chr2:g.105893738_105893741dup	0.9591	0.9803
chr2	106508929	rs774318542	ATGC	A	142	152	2406	0.936	-	3_prime_UTR_variant	MODIFIER	CD8B2	ENSG00000254126	Transcript	ENST00000643224.1	protein_coding	6/6	0	ENST00000643224.1:c.*1990_*1992del	0	2673-2675/4821	0	0	0	0	rs774318542	0	1	0	deletion	HGNC	HGNC:1708	YES	0	P2	CCDS86870.1	ENSP00000496416	0	A0A2R8Y7N9	UPI000013E9A7	0	0	0	0	0	0	chr2:g.106508930_106508932del	0	0
chr2	106508934	rs767865187	C	CAATTAAT	142	152	2406	0.936	AATTAAT	3_prime_UTR_variant	MODIFIER	CD8B2	ENSG00000254126	Transcript	ENST00000643224.1	protein_coding	6/6	0	ENST00000643224.1:c.*1994_*1995insAATTAAT	0	2677-2678/4821	0	0	0	0	rs767865187	0	1	0	insertion	HGNC	HGNC:1708	YES	0	P2	CCDS86870.1	ENSP00000496416	0	A0A2R8Y7N9	UPI000013E9A7	0	0	0	0	0	0	chr2:g.106508934_106508935insAATTAAT	0	0
chr2	106508936	rs59618614	GC	G	142	152	2463	0.936	-	3_prime_UTR_variant	MODIFIER	CD8B2	ENSG00000254126	Transcript	ENST00000643224.1	protein_coding	6/6	0	ENST00000643224.1:c.*2001del	0	2680/4821	0	0	0	0	rs752952813	0	1	0	deletion	HGNC	HGNC:1708	YES	0	P2	CCDS86870.1	ENSP00000496416	0	A0A2R8Y7N9	UPI000013E9A7	0	0	0	0	0	4	chr2:g.106508941del	0	0
chr2	106802446	0	C	CT	68	150	831	0.455	T	3_prime_UTR_variant	MODIFIER	ST6GAL2	ENSG00000144057	Transcript	ENST00000409382.7	protein_coding	6/6	0	ENST00000409382.7:c.*4231dup	0	6432-6433/7275	0	0	0	0	rs3836198	0	-1	0	insertion	HGNC	HGNC:10861	YES	1	P1	CCDS2073.1	ENSP00000386942	Q96JF0	0	UPI000007477B	0	0	0	0	0	0	chr2:g.106802455dup	0	0
chr2	106803612	0	TAAC	T	58	152	1861	0.378	-	3_prime_UTR_variant	MODIFIER	ST6GAL2	ENSG00000144057	Transcript	ENST00000409382.7	protein_coding	6/6	0	ENST00000409382.7:c.*3063_*3065del	0	5264-5266/7275	0	0	0	0	rs3841913	0	-1	0	deletion	HGNC	HGNC:10861	YES	1	P1	CCDS2073.1	ENSP00000386942	Q96JF0	0	UPI000007477B	0	0	0	0	0	0	chr2:g.106803656_106803658del	0.8576	0.823
chr2	106803612	0	TAACAAC	T	63	152	1861	0.417	-	3_prime_UTR_variant	MODIFIER	ST6GAL2	ENSG00000144057	Transcript	ENST00000409382.7	protein_coding	6/6	0	ENST00000409382.7:c.*3060_*3065del	0	5261-5266/7275	0	0	0	0	rs200860434	0	-1	0	deletion	HGNC	HGNC:10861	YES	1	P1	CCDS2073.1	ENSP00000386942	Q96JF0	0	UPI000007477B	0	0	0	0	0	0	chr2:g.106803653_106803658del	0	0
chr2	108012163	rs144734468	A	ATG	71	152	1647	0.474	TG	3_prime_UTR_variant	MODIFIER	SLC5A7	ENSG00000115665	Transcript	ENST00000264047.2	protein_coding	9/9	0	ENST00000264047.2:c.*1302_*1303insTG	0	3321-3322/5152	0	0	0	0	rs144734468	0	1	0	insertion	HGNC	HGNC:14025	YES	1	P1	CCDS2074.1	ENSP00000264047	Q9GZV3	0	UPI0000070792	0	1	0	0	0	0	chr2:g.108012163_108012164insTG	0	0
chr2	108013391	rs113915484	AAGTT	A	16	152	1254	0.103	-	3_prime_UTR_variant	MODIFIER	SLC5A7	ENSG00000115665	Transcript	ENST00000264047.2	protein_coding	9/9	0	ENST00000264047.2:c.*2531_*2534del	0	4550-4553/5152	0	0	0	0	rs113915484	0	1	0	deletion	HGNC	HGNC:14025	YES	1	P1	CCDS2074.1	ENSP00000264047	Q9GZV3	0	UPI0000070792	0	1	0	0	0	0	chr2:g.108013392_108013395del	0	0
chr2	108309330	rs35976654	CT	C	19	152	2093	0.128	-	3_prime_UTR_variant	MODIFIER	SULT1C2	ENSG00000198203	Transcript	ENST00000326853.9	protein_coding	9/9	0	ENST00000326853.9:c.*867del	0	2244/2828	0	0	0	0	rs35976654	0	1	0	deletion	HGNC	HGNC:11456	YES	1	0	CCDS2076.1	ENSP00000319622	O00338	0	UPI000002B313	0	0	0	0	0	0	chr2:g.108309331del	0.2097	0.031
chr2	108449025	rs5833288	C	CA	150	152	2326	0.987	A	5_prime_UTR_variant	MODIFIER	GCC2	ENSG00000135968	Transcript	ENST00000309863.10	protein_coding	1/23	0	ENST00000309863.10:c.-249dup	0	465-466/7537	0	0	0	0	rs5833288	0	1	0	insertion	HGNC	HGNC:23218	YES	5	P1	CCDS33268.1	ENSP00000307939	Q8IWJ2	0	UPI000049DF0C	0	0	0	0	0	1	chr2:g.108449026dup	0.4475	0.1392
chr2	111120979	0	TGCC	T	134	150	2151	0.877	-	5_prime_UTR_variant	MODIFIER	BCL2L11	ENSG00000153094	Transcript	ENST00000393256.8	protein_coding	1/4	0	ENST00000393256.8:c.-183_-181del	0	67-69/5098	0	0	0	0	rs5833391	0	1	0	deletion	HGNC	HGNC:994	YES	1	0	CCDS2089.1	ENSP00000376943	O43521	0	UPI0000033ABA	0	0	0	0	0	39	chr2:g.111121019_111121021del	0	0
chr2	111767664	0	A	AG	49	152	1483	0.314	G	3_prime_UTR_variant	MODIFIER	ANAPC1	ENSG00000153107	Transcript	ENST00000341068.8	protein_coding	48/48	0	ENST00000341068.8:c.*1626dup	0	7737-7738/7762	0	0	0	0	rs748089337	0	-1	0	insertion	HGNC	HGNC:19988	YES	1	P1	CCDS2093.1	ENSP00000339109	Q9H1A4	0	UPI000006EC6E	0	0	0	0	0	0	chr2:g.111767666dup	0	0
chr2	112028946	rs147500027	A	AT	95	152	1196	0.628	T	3_prime_UTR_variant	MODIFIER	MERTK	ENSG00000153208	Transcript	ENST00000295408.8	protein_coding	19/19	0	ENST00000295408.8:c.*85dup	0	3339-3340/3954	0	0	0	0	rs147500027	0	1	0	insertion	HGNC	HGNC:7027	YES	1	P2	CCDS2094.1	ENSP00000295408	Q12866	0	UPI000013E252	0	1	0	0	0	3	chr2:g.112028949dup	0.1873	0.0303
chr2	112537179	rs34134164	T	TA	70	152	2194	0.462	A	3_prime_UTR_variant	MODIFIER	TTL	ENSG00000114999	Transcript	ENST00000233336.7	protein_coding	7/7	0	ENST00000233336.7:c.*8386dup	0	9707-9708/14267	0	0	0	0	rs34134164	0	1	0	insertion	HGNC	HGNC:21586	YES	1	P1	CCDS2096.1	ENSP00000233336	Q8NG68	0	UPI000004FDE7	0	0	0	0	0	2	chr2:g.112537181dup	0.3712	0.3646
chr2	112540447	rs199739912	AAAG	A	24	152	734	0.167	-	3_prime_UTR_variant	MODIFIER	TTL	ENSG00000114999	Transcript	ENST00000233336.7	protein_coding	7/7	0	ENST00000233336.7:c.*11654_*11656del	0	12976-12978/14267	0	0	0	0	rs199739912	0	1	0	deletion	HGNC	HGNC:21586	YES	1	P1	CCDS2096.1	ENSP00000233336	Q8NG68	0	UPI000004FDE7	0	0	0	0	0	1	chr2:g.112540449_112540451del	0.3233	0.0356
chr2	112576315	rs137910424	TTTG	T	51	152	1715	0.34	-	3_prime_UTR_variant	MODIFIER	POLR1B	ENSG00000125630	Transcript	ENST00000541869.5	protein_coding	16/16	0	ENST00000541869.5:c.*589_*591del	0	4225-4227/5059	0	0	0	0	rs137910424	0	1	0	deletion	HGNC	HGNC:20454	YES	2	0	CCDS62988.1	ENSP00000444136	Q9H9Y6	0	UPI0002065A70	0	0	0	0	0	2	chr2:g.112576318_112576320del	0.1464	0.0598
chr2	112646057	rs149347369	G	GGCCGT	94	152	1988	0.609	GCCGT	5_prime_UTR_variant	MODIFIER	SLC20A1	ENSG00000144136	Transcript	ENST00000272542.8	protein_coding	1/11	0	ENST00000272542.8:c.-337_-333dup	0	119-120/3297	0	0	0	0	rs149347369	0	1	0	insertion	HGNC	HGNC:10946	YES	1	P1	CCDS2099.1	ENSP00000272542	Q8WUM9	A7LNJ1	UPI0000071362	0	0	0	0	0	6	chr2:g.112646059_112646063dup	0.3874	0.202
chr2	112774138	rs16347	T	TTGAA	42	152	1409	0.269	TGAA	3_prime_UTR_variant	MODIFIER	IL1A	ENSG00000115008	Transcript	ENST00000263339.3	protein_coding	7/7	0	ENST00000263339.3:c.*925_*928dup	0	1900-1901/2124	0	0	0	0	rs3783553	0	-1	0	insertion	HGNC	HGNC:5991	YES	1	P1	CCDS2101.1	ENSP00000263339	P01583	0	UPI0000000CCF	0	0	0	0	0	0	chr2:g.112774139_112774142dup	0.62	0.8048
chr2	113708075	rs144728951	TTCC	T	38	152	1502	0.244	-	3_prime_UTR_variant	MODIFIER	SLC35F5	ENSG00000115084	Transcript	ENST00000245680.7	protein_coding	16/16	0	ENST00000245680.7:c.*7140_*7142del	0	8945-8947/10314	0	0	0	0	rs144728951	0	-1	0	deletion	HGNC	HGNC:23617	YES	1	P1	CCDS2119.1	ENSP00000245680	Q8WV83	A0A024RAD4	UPI000004C648	0	0	0	0	0	0	chr2:g.113708079_113708081del	0.0609	0.0053
chr2	113711797	rs10626009	G	GAAGC	21	150	928	0.149	AAGC	3_prime_UTR_variant	MODIFIER	SLC35F5	ENSG00000115084	Transcript	ENST00000245680.7	protein_coding	16/16	0	ENST00000245680.7:c.*3420_*3421insGCTT	0	5225-5226/10314	0	0	0	0	rs35326076	0	-1	0	insertion	HGNC	HGNC:23617	YES	1	P1	CCDS2119.1	ENSP00000245680	Q8WV83	A0A024RAD4	UPI000004C648	0	0	0	0	0	0	chr2:g.113711800_113711801insCAAG	0	0.3775
chr2	113962555	rs35700323	A	AT	9	152	1387	0.064	T	3_prime_UTR_variant	MODIFIER	ACTR3	ENSG00000115091	Transcript	ENST00000263238.6	protein_coding	12/12	0	ENST00000263238.6:c.*5102dup	0	6677-6678/6718	0	0	0	0	rs35700323	0	1	0	insertion	HGNC	HGNC:170	YES	1	P1	CCDS33277.1	ENSP00000263238	P61158	A0A024RAI1	UPI000000DA9A	0	0	0	0	0	2	chr2:g.113962557dup	0.0811	0.0106
chr2	117916336	0	TA	T	34	152	981	0.218	-	3_prime_UTR_variant	MODIFIER	CCDC93	ENSG00000125633	Transcript	ENST00000376300.7	protein_coding	24/24	0	ENST00000376300.7:c.*4006del	0	5977/6833	0	0	0	0	rs3832169	0	-1	0	deletion	HGNC	HGNC:25611	YES	1	P2	CCDS2121.2	ENSP00000365477	Q567U6	0	UPI0000207DEC	0	0	0	0	0	0	chr2:g.117916347del	0.5343	0.618
chr2	117917140	rs10653486	G	GATC	35	152	2635	0.224	ATC	3_prime_UTR_variant	MODIFIER	CCDC93	ENSG00000125633	Transcript	ENST00000376300.7	protein_coding	24/24	0	ENST00000376300.7:c.*3200_*3202dup	0	5173-5174/6833	0	0	0	0	rs34005496	0	-1	0	insertion	HGNC	HGNC:25611	YES	1	P2	CCDS2121.2	ENSP00000365477	Q567U6	0	UPI0000207DEC	0	0	0	0	0	0	chr2:g.117917142_117917144dup	0.5745	0.7693
chr2	117919680	rs147964639	A	AAAATT	13	152	2302	0.083	AAATT	3_prime_UTR_variant	MODIFIER	CCDC93	ENSG00000125633	Transcript	ENST00000376300.7	protein_coding	24/24	0	ENST00000376300.7:c.*658_*662dup	0	2633-2634/6833	0	0	0	0	rs147964639	0	-1	0	insertion	HGNC	HGNC:25611	YES	1	P2	CCDS2121.2	ENSP00000365477	Q567U6	0	UPI0000207DEC	0	0	0	0	0	0	chr2:g.117919684_117919688dup	0.1114	0.0658
chr2	117920265	rs3832171	GA	G	13	152	2445	0.083	-	3_prime_UTR_variant	MODIFIER	CCDC93	ENSG00000125633	Transcript	ENST00000376300.7	protein_coding	24/24	0	ENST00000376300.7:c.*77del	0	2048/6833	0	0	0	0	rs3832171	0	-1	0	deletion	HGNC	HGNC:25611	YES	1	P2	CCDS2121.2	ENSP00000365477	Q567U6	0	UPI0000207DEC	0	0	0	0	0	0	chr2:g.117920267del	0.1006	0.0265
chr2	118110437	0	TGAG	T	54	152	1502	0.346	-	3_prime_UTR_variant	MODIFIER	INSIG2	ENSG00000125629	Transcript	ENST00000245787.9	protein_coding	6/6	0	ENST00000245787.9:c.*2132_*2134del	0	3003-3005/3562	0	0	0	0	rs66499082	0	1	0	deletion	HGNC	HGNC:20452	YES	1	P1	CCDS2122.1	ENSP00000245787	Q9Y5U4	A0A024RAI2	UPI0000073C50	0	0	0	0	0	16	chr2:g.118110454_118110456del	0.7206	0.6831
chr2	118110813	rs150045288	AAAC	A	21	152	1019	0.135	-	3_prime_UTR_variant	MODIFIER	INSIG2	ENSG00000125629	Transcript	ENST00000245787.9	protein_coding	6/6	0	ENST00000245787.9:c.*2494_*2496del	0	3379-3381/3562	0	0	0	0	rs150045288	0	1	0	deletion	HGNC	HGNC:20452	YES	1	P1	CCDS2122.1	ENSP00000245787	Q9Y5U4	A0A024RAI2	UPI0000073C50	0	0	0	0	0	2	chr2:g.118110816_118110818del	0.0473	0.0015
chr2	119264812	rs146004421	CCG	C	134	152	2589	0.885	-	3_prime_UTR_variant	MODIFIER	STEAP3	ENSG00000115107	Transcript	ENST00000393110.7	protein_coding	6/6	0	ENST00000393110.7:c.*1476_*1477del	0	3420-3421/4259	0	0	0	0	rs146004421	0	1	0	deletion	HGNC	HGNC:24592	YES	1	A2	CCDS42738.1	ENSP00000376822	Q658P3	0	UPI0000207E04	0	1	0	0	0	1	chr2:g.119264814_119264815del	0.9115	0.7837
chr2	119302319	rs16744	G	GGAAA	87	150	773	0.578	GAAA	3_prime_UTR_variant	MODIFIER	C2orf76	ENSG00000186132	Transcript	ENST00000409466.6	protein_coding	7/7	0	ENST00000409466.6:c.*149_*152dup	0	1055-1056/1150	0	0	0	0	rs16744	0	-1	0	insertion	HGNC	HGNC:27017	YES	1	P1	CCDS42739.1	ENSP00000386302	Q3KRA6	0	UPI0000160224	0	0	0	0	0	0	chr2:g.119302322_119302325dup	0	0.9213
chr2	119978431	rs11306674	GT	G	152	152	959	1	-	3_prime_UTR_variant	MODIFIER	PTPN4	ENSG00000088179	Transcript	ENST00000263708.7	protein_coding	27/27	0	ENST00000263708.7:c.*1368del	0	4623/11090	0	0	0	0	rs11306674	0	1	0	deletion	HGNC	HGNC:9656	YES	1	P1	CCDS2129.1	ENSP00000263708	P29074	A0A024RAE8	UPI0000000CA9	0	0	0	0	0	6	chr2:g.119978438del	0.9651	0.8759
chr2	119982475	rs34096638	C	CTA	152	152	1236	1	TA	3_prime_UTR_variant	MODIFIER	PTPN4	ENSG00000088179	Transcript	ENST00000263708.7	protein_coding	27/27	0	ENST00000263708.7:c.*5405_*5406insTA	0	8666-8667/11090	0	0	0	0	rs34096638	0	1	0	insertion	HGNC	HGNC:9656	YES	1	P1	CCDS2129.1	ENSP00000263708	P29074	A0A024RAE8	UPI0000000CA9	0	0	0	0	0	0	chr2:g.119982475_119982476insTA	1	1
chr2	120992007	0	T	TAC	27	152	1728	0.173	AC	3_prime_UTR_variant	MODIFIER	GLI2	ENSG00000074047	Transcript	ENST00000452319.5	protein_coding	14/14	0	ENST00000452319.5:c.*1375_*1376dup	0	6153-6154/6799	0	0	0	0	rs878912620	0	1	0	insertion	HGNC	HGNC:4318	YES	5	P1	CCDS33283.1	ENSP00000390436	P10070	0	UPI000053FCB4	0	1	0	0	0	44	chr2:g.120992050_120992051dup	0	0
chr2	120992007	0	T	TACAC	8	152	1728	0.051	ACAC	3_prime_UTR_variant	MODIFIER	GLI2	ENSG00000074047	Transcript	ENST00000452319.5	protein_coding	14/14	0	ENST00000452319.5:c.*1373_*1376dup	0	6153-6154/6799	0	0	0	0	rs878912620	0	1	0	insertion	HGNC	HGNC:4318	YES	5	P1	CCDS33283.1	ENSP00000390436	P10070	0	UPI000053FCB4	0	1	0	0	0	44	chr2:g.120992048_120992051dup	0	0
chr2	120992007	0	T	TACACAC	21	152	1728	0.147	ACACAC	3_prime_UTR_variant	MODIFIER	GLI2	ENSG00000074047	Transcript	ENST00000452319.5	protein_coding	14/14	0	ENST00000452319.5:c.*1371_*1376dup	0	6153-6154/6799	0	0	0	0	rs878912620	0	1	0	insertion	HGNC	HGNC:4318	YES	5	P1	CCDS33283.1	ENSP00000390436	P10070	0	UPI000053FCB4	0	1	0	0	0	44	chr2:g.120992046_120992051dup	0	0
chr2	120992007	0	TAC	T	9	152	1728	0.058	-	3_prime_UTR_variant	MODIFIER	GLI2	ENSG00000074047	Transcript	ENST00000452319.5	protein_coding	14/14	0	ENST00000452319.5:c.*1375_*1376del	0	6154-6155/6799	0	0	0	0	rs878975646	0	1	0	deletion	HGNC	HGNC:4318	YES	5	P1	CCDS33283.1	ENSP00000390436	P10070	0	UPI000053FCB4	0	1	0	0	0	42	chr2:g.120992050_120992051del	0	0
chr2	121221644	rs34639030	T	TACA	82	152	1387	0.538	ACA	3_prime_UTR_variant	MODIFIER	TFCP2L1	ENSG00000115112	Transcript	ENST00000263707.6	protein_coding	15/15	0	ENST00000263707.6:c.*2696_*2697insTGT	0	4229-4230/9287	0	0	0	0	rs34639030	0	-1	0	insertion	HGNC	HGNC:17925	YES	1	P1	CCDS2134.1	ENSP00000263707	Q9NZI6	0	UPI0000072817	0	0	0	0	0	0	chr2:g.121221645_121221646insCAA	0.6899	0.5303
chr2	121221958	0	TA	T	80	152	851	0.526	-	3_prime_UTR_variant	MODIFIER	TFCP2L1	ENSG00000115112	Transcript	ENST00000263707.6	protein_coding	15/15	0	ENST00000263707.6:c.*2382del	0	3915/9287	0	0	0	0	rs36110149	0	-1	0	deletion	HGNC	HGNC:17925	YES	1	P1	CCDS2134.1	ENSP00000263707	Q9NZI6	0	UPI0000072817	0	0	0	0	0	0	chr2:g.121221969del	0	0
chr2	121222829	rs35790307	TC	T	84	152	2349	0.551	-	3_prime_UTR_variant	MODIFIER	TFCP2L1	ENSG00000115112	Transcript	ENST00000263707.6	protein_coding	15/15	0	ENST00000263707.6:c.*1511del	0	3044/9287	0	0	0	0	rs35790307	0	-1	0	deletion	HGNC	HGNC:17925	YES	1	P1	CCDS2134.1	ENSP00000263707	Q9NZI6	0	UPI0000072817	0	0	0	0	0	0	chr2:g.121222831del	0.6643	0.4478
chr2	121223281	rs3839034	ATAGT	A	38	152	2471	0.25	-	3_prime_UTR_variant	MODIFIER	TFCP2L1	ENSG00000115112	Transcript	ENST00000263707.6	protein_coding	15/15	0	ENST00000263707.6:c.*1056_*1059del	0	2589-2592/9287	0	0	0	0	rs3839034	0	-1	0	deletion	HGNC	HGNC:17925	YES	1	P1	CCDS2134.1	ENSP00000263707	Q9NZI6	0	UPI0000072817	0	0	0	0	0	0	chr2:g.121223285_121223288del	0.3538	0.1914
chr2	121339131	0	C	CCA	32	152	1967	0.205	CA	3_prime_UTR_variant	MODIFIER	CLASP1	ENSG00000074054	Transcript	ENST00000263710.8	protein_coding	40/40	0	ENST00000263710.8:c.*1728_*1729dup	0	6736-6737/8092	0	0	0	0	rs1330342670	0	-1	0	insertion	HGNC	HGNC:17088	YES	5	P5	0	ENSP00000263710	Q7Z460	0	UPI00001A8BFF	0	0	0	0	0	0	chr2:g.121339169_121339170dup	0	0
chr2	121339131	0	C	CCACACACA	9	152	1967	0.064	CACACACA	3_prime_UTR_variant	MODIFIER	CLASP1	ENSG00000074054	Transcript	ENST00000263710.8	protein_coding	40/40	0	ENST00000263710.8:c.*1722_*1729dup	0	6736-6737/8092	0	0	0	0	rs1330342670	0	-1	0	insertion	HGNC	HGNC:17088	YES	5	P5	0	ENSP00000263710	Q7Z460	0	UPI00001A8BFF	0	0	0	0	0	0	chr2:g.121339163_121339170dup	0	0
chr2	121339131	0	CCA	C	16	152	1967	0.109	-	3_prime_UTR_variant	MODIFIER	CLASP1	ENSG00000074054	Transcript	ENST00000263710.8	protein_coding	40/40	0	ENST00000263710.8:c.*1728_*1729del	0	6735-6736/8092	0	0	0	0	rs3839033	0	-1	0	deletion	HGNC	HGNC:17088	YES	5	P5	0	ENSP00000263710	Q7Z460	0	UPI00001A8BFF	0	0	0	0	0	0	chr2:g.121339169_121339170del	0	0
chr2	127048046	0	AT	A	21	152	895	0.141	-	3_prime_UTR_variant	MODIFIER	BIN1	ENSG00000136717	Transcript	ENST00000316724.10	protein_coding	19/19	0	ENST00000316724.10:c.*479del	0	2472/2487	0	0	0	0	rs367627116	0	-1	0	deletion	HGNC	HGNC:1052	YES	1	0	CCDS2138.1	ENSP00000316779	O00499	A0A024RAF1	UPI0000001303	0	1	0	0	0	0	chr2:g.127048056del	0.0511	0.0825
chr2	127187205	rs11384285	A	AC	121	152	2268	0.788	C	3_prime_UTR_variant	MODIFIER	CYP27C1	ENSG00000186684	Transcript	ENST00000335247.11	protein_coding	8/8	0	ENST00000335247.11:c.*65_*66insG	0	1315-1316/4401	0	0	0	0	rs11384285	0	-1	0	insertion	HGNC	HGNC:33480	YES	1	P1	CCDS33285.1	ENSP00000334128	Q4G0S4	A0A024RAI7	UPI00001995F8	0	0	0	0	0	0	chr2:g.127187205_127187206insC	0.7428	0.941
chr2	127302441	0	CCA	C	147	152	1640	0.968	-	3_prime_UTR_variant	MODIFIER	MAP3K2	ENSG00000169967	Transcript	ENST00000409947.5	protein_coding	17/17	0	ENST00000409947.5:c.*5136_*5137del	0	7279-7280/10992	0	0	0	0	rs5834174	0	-1	0	deletion	HGNC	HGNC:6854	YES	1	P1	CCDS46404.1	ENSP00000387246	Q9Y2U5	A0A024RAH0	UPI0000208C78	0	0	0	0	0	0	chr2:g.127302462_127302463del	0.7875	0.7156
chr2	127306847	0	CGTGT	C	143	150	1189	0.942	-	3_prime_UTR_variant	MODIFIER	MAP3K2	ENSG00000169967	Transcript	ENST00000409947.5	protein_coding	17/17	0	ENST00000409947.5:c.*728_*731del	0	2871-2874/10992	0	0	0	0	rs150675172	0	-1	0	deletion	HGNC	HGNC:6854	YES	1	P1	CCDS46404.1	ENSP00000387246	Q9Y2U5	A0A024RAH0	UPI0000208C78	0	0	0	0	0	0	chr2:g.127306872_127306875del	0	0
chr2	127845341	rs10639802	A	AAC	12	152	1250	0.077	AC	3_prime_UTR_variant	MODIFIER	POLR2D	ENSG00000144231	Transcript	ENST00000272645.9	protein_coding	4/4	0	ENST00000272645.9:c.*2765_*2766insGT	0	3249-3250/5038	0	0	0	0	rs10639802	0	-1	0	insertion	HGNC	HGNC:9191	YES	1	P1	CCDS2151.1	ENSP00000272645	O15514	A0A024RAJ4	UPI0000003EF2	0	0	0	0	0	0	chr2:g.127845342_127845343insCA	0.1561	0.2277
chr2	128191505	rs11395128	C	CT	45	152	1909	0.301	T	3_prime_UTR_variant	MODIFIER	UGGT1	ENSG00000136731	Transcript	ENST00000259253.10	protein_coding	41/41	0	ENST00000259253.10:c.*1766dup	0	6478-6479/10650	0	0	0	0	rs11395128	0	1	0	insertion	HGNC	HGNC:15663	YES	1	P1	CCDS2154.1	ENSP00000259253	Q9NYU2	0	UPI00000707D8	0	0	0	0	0	3	chr2:g.128191508dup	0.4309	0.4297
chr2	129981871	rs112677904	TGAAGACG	T	96	152	1525	0.622	-	3_prime_UTR_variant	MODIFIER	RAB6C	ENSG00000222014	Transcript	ENST00000410061.3	protein_coding	1/1	0	ENST00000410061.3:c.*1009_*1015del	0	2209-2215/3075	0	0	0	0	rs112677904	0	1	0	deletion	HGNC	HGNC:16525	YES	0	P1	CCDS46408.1	ENSP00000387307	Q9H0N0	0	UPI00001AF8C6	0	0	0	0	0	17	chr2:g.129981889_129981895del	0.7953	0.9879
chr2	129982073	rs55993213	TTAAC	T	90	152	908	0.583	-	3_prime_UTR_variant	MODIFIER	RAB6C	ENSG00000222014	Transcript	ENST00000410061.3	protein_coding	1/1	0	ENST00000410061.3:c.*1196_*1199del	0	2411-2414/3075	0	0	0	0	rs146061248	0	1	0	deletion	HGNC	HGNC:16525	YES	0	P1	CCDS46408.1	ENSP00000387307	Q9H0N0	0	UPI00001AF8C6	0	0	0	0	0	2	chr2:g.129982076_129982079del	0	0
chr2	130373908	rs10632536	T	TAGTC	29	152	2253	0.199	AGTC	3_prime_UTR_variant	MODIFIER	PTPN18	ENSG00000072135	Transcript	ENST00000175756.10	protein_coding	15/15	0	ENST00000175756.10:c.*686_*687insTCAG	0	2119-2120/3616	0	0	0	0	rs10632536	0	1	0	insertion	HGNC	HGNC:9649	YES	1	P1	CCDS2161.1	ENSP00000175756	Q99952	0	UPI000013C5D0	0	0	0	0	0	2	chr2:g.130373910_130373911insTCAG	0.3365	0.5998
chr2	131362928	rs56985094	C	CT	147	152	1468	0.968	T	3_prime_UTR_variant	MODIFIER	RAB6D	ENSG00000233087	Transcript	ENST00000623617.2	protein_coding	1/1	0	ENST00000623617.2:c.*27dup	0	1214-1215/3032	0	0	0	0	rs146351322&TMP_ESP_2_132120502_132120502	0	-1	0	insertion	HGNC	HGNC:30272	YES	0	P1	CCDS82514.1	ENSP00000490038	Q53S08	0	UPI00001408CD	0	0	0	0	0	0	chr2:g.131362935dup	0	0.5477
chr2	134120266	rs553466623	GGCT	G	22	152	1525	0.141	-	5_prime_UTR_variant	MODIFIER	MGAT5	ENSG00000152127	Transcript	ENST00000409645.5	protein_coding	1/17	0	ENST00000409645.5:c.-156_-154del	0	86-88/8252	0	0	0	0	rs553466623	0	1	0	deletion	HGNC	HGNC:7049	0	5	P1	CCDS2171.1	ENSP00000386377	Q09328	0	UPI0000049D8F	0	0	0	0	0	11	chr2:g.134120278_134120280del	0.0012	0.0015
chr2	134450600	0	T	TG	14	152	1591	0.096	G	3_prime_UTR_variant	MODIFIER	MGAT5	ENSG00000152127	Transcript	ENST00000281923.4	protein_coding	16/16	0	ENST00000281923.4:c.*1759dup	0	4311-4312/8332	0	0	0	0	rs139106895	0	1	0	insertion	HGNC	HGNC:7049	YES	1	P1	CCDS2171.1	ENSP00000281923	Q09328	0	UPI0000049D8F	0	0	0	0	0	6	chr2:g.134450606dup	0	0.1142
chr2	134450783	0	AGT	A	25	150	1765	0.169	-	3_prime_UTR_variant	MODIFIER	MGAT5	ENSG00000152127	Transcript	ENST00000281923.4	protein_coding	16/16	0	ENST00000281923.4:c.*1983_*1984del	0	4495-4496/8332	0	0	0	0	rs569682209	0	1	0	deletion	HGNC	HGNC:7049	YES	1	P1	CCDS2171.1	ENSP00000281923	Q09328	0	UPI0000049D8F	0	0	0	0	0	46	chr2:g.134450830_134450831del	0.4814	0.5272
chr2	134450783	0	AGTGT	A	32	150	1765	0.208	-	3_prime_UTR_variant	MODIFIER	MGAT5	ENSG00000152127	Transcript	ENST00000281923.4	protein_coding	16/16	0	ENST00000281923.4:c.*1981_*1984del	0	4495-4498/8332	0	0	0	0	rs1376572075	0	1	0	deletion	HGNC	HGNC:7049	YES	1	P1	CCDS2171.1	ENSP00000281923	Q09328	0	UPI0000049D8F	0	0	0	0	0	44	chr2:g.134450828_134450831del	0	0
chr2	134450783	0	AGTGTGT	A	15	150	1765	0.097	-	3_prime_UTR_variant	MODIFIER	MGAT5	ENSG00000152127	Transcript	ENST00000281923.4	protein_coding	16/16	0	ENST00000281923.4:c.*1979_*1984del	0	4495-4500/8332	0	0	0	0	rs761976084	0	1	0	deletion	HGNC	HGNC:7049	YES	1	P1	CCDS2171.1	ENSP00000281923	Q09328	0	UPI0000049D8F	0	0	0	0	0	42	chr2:g.134450826_134450831del	0	0
chr2	134450783	0	AGTGTGTGT	A	8	150	1765	0.052	-	3_prime_UTR_variant	MODIFIER	MGAT5	ENSG00000152127	Transcript	ENST00000281923.4	protein_coding	16/16	0	ENST00000281923.4:c.*1977_*1984del	0	4495-4502/8332	0	0	0	0	rs72144957	0	1	0	deletion	HGNC	HGNC:7049	YES	1	P1	CCDS2171.1	ENSP00000281923	Q09328	0	UPI0000049D8F	0	0	0	0	0	40	chr2:g.134450824_134450831del	0	0
chr2	134450783	0	AGTGTGTGTGTGTGTGTGTGTGTGTGT	A	8	150	1765	0.058	-	3_prime_UTR_variant	MODIFIER	MGAT5	ENSG00000152127	Transcript	ENST00000281923.4	protein_coding	16/16	0	ENST00000281923.4:c.*1959_*1984del	0	4495-4520/8332	0	0	0	0	rs199630266	0	1	0	deletion	HGNC	HGNC:7049	YES	1	P1	CCDS2171.1	ENSP00000281923	Q09328	0	UPI0000049D8F	0	0	0	0	0	22	chr2:g.134450806_134450831del	0	0
chr2	134455944	rs3214698	AC	A	109	152	1639	0.718	-	3_prime_UTR_variant	MODIFIER	TMEM163	ENSG00000152128	Transcript	ENST00000281924.6	protein_coding	8/8	0	ENST00000281924.6:c.*771del	0	1706/1892	0	0	0	0	rs3214698	0	-1	0	deletion	HGNC	HGNC:25380	YES	1	P1	CCDS2172.1	ENSP00000281924	Q8TC26	0	UPI000007217C	0	0	0	0	0	0	chr2:g.134455947del	0.4736	0.3767
chr2	134456463	0	T	TA	27	152	1938	0.179	A	3_prime_UTR_variant	MODIFIER	TMEM163	ENSG00000152128	Transcript	ENST00000281924.6	protein_coding	8/8	0	ENST00000281924.6:c.*252dup	0	1187-1188/1892	0	0	0	0	rs3214699	0	-1	0	insertion	HGNC	HGNC:25380	YES	1	P1	CCDS2172.1	ENSP00000281924	Q8TC26	0	UPI000007217C	0	0	0	0	0	0	chr2:g.134456469dup	0.3466	0.553
chr2	134955815	rs3835806	TAAAA	T	24	152	1071	0.16	-	3_prime_UTR_variant	MODIFIER	CCNT2	ENSG00000082258	Transcript	ENST00000264157.10	protein_coding	9/9	0	ENST00000264157.10:c.*1170_*1173del	0	3394-3397/6920	0	0	0	0	rs3835806	0	1	0	deletion	HGNC	HGNC:1600	YES	1	P4	CCDS2174.1	ENSP00000264157	O60583	0	UPI000013E228	0	0	0	0	0	2	chr2:g.134955818_134955821del	0	0
chr2	134957604	rs10709967	TC	T	112	152	1739	0.737	-	3_prime_UTR_variant	MODIFIER	CCNT2	ENSG00000082258	Transcript	ENST00000264157.10	protein_coding	9/9	0	ENST00000264157.10:c.*2957del	0	5183/6920	0	0	0	0	rs10709967	0	1	0	deletion	HGNC	HGNC:1600	YES	1	P4	CCDS2174.1	ENSP00000264157	O60583	0	UPI000013E228	0	0	0	0	0	0	chr2:g.134957605del	0	0
chr2	134957895	rs66921545	ATAAT	A	112	152	1353	0.737	-	3_prime_UTR_variant	MODIFIER	CCNT2	ENSG00000082258	Transcript	ENST00000264157.10	protein_coding	9/9	0	ENST00000264157.10:c.*3252_*3255del	0	5474-5477/6920	0	0	0	0	rs66921545	0	1	0	deletion	HGNC	HGNC:1600	YES	1	P4	CCDS2174.1	ENSP00000264157	O60583	0	UPI000013E228	0	0	0	0	0	4	chr2:g.134957900_134957903del	0	0
chr2	135783491	0	AT	A	104	152	1034	0.679	-	3_prime_UTR_variant	MODIFIER	UBXN4	ENSG00000144224	Transcript	ENST00000272638.14	protein_coding	13/13	0	ENST00000272638.14:c.*615del	0	2207/3771	0	0	0	0	rs3832057	0	1	0	deletion	HGNC	HGNC:14860	YES	1	P1	CCDS42761.1	ENSP00000272638	Q92575	0	UPI0000074226	0	0	0	0	0	10	chr2:g.135783502del	0.7059	0.6989
chr2	135784017	rs76701251	TTC	T	32	152	1436	0.212	-	3_prime_UTR_variant	MODIFIER	UBXN4	ENSG00000144224	Transcript	ENST00000272638.14	protein_coding	13/13	0	ENST00000272638.14:c.*1132_*1133del	0	2733-2734/3771	0	0	0	0	rs139461886	0	1	0	deletion	HGNC	HGNC:14860	YES	1	P1	CCDS42761.1	ENSP00000272638	Q92575	0	UPI0000074226	0	0	0	0	0	1	chr2:g.135784019_135784020del	0.1939	0.2844
chr2	135787878	rs140433552	AAC	A	18	152	2152	0.122	-	3_prime_UTR_variant	MODIFIER	LCT	ENSG00000115850	Transcript	ENST00000264162.7	protein_coding	17/17	0	ENST00000264162.7:c.*444_*445del	0	6243-6244/6273	0	0	0	0	rs140433552	0	-1	0	deletion	HGNC	HGNC:6530	YES	1	P1	CCDS2178.1	ENSP00000264162	P09848	0	UPI000013D4D2	0	1	0	0	0	0	chr2:g.135787882_135787883del	0.2191	0.2398
chr2	135906322	rs374592391	ATCT	A	19	152	1266	0.128	-	3_prime_UTR_variant	MODIFIER	DARS	ENSG00000115866	Transcript	ENST00000264161.9	protein_coding	16/16	0	ENST00000264161.9:c.*991_*993del	0	2655-2657/3099	0	0	0	0	rs374592391	0	-1	0	deletion	HGNC	HGNC:2678	YES	1	P1	CCDS2180.1	ENSP00000264161	P14868	A0A140VJW5	UPI000013639B	0	1	0	0	0	0	chr2:g.135906323_135906325del	0	0
chr2	135906326	rs201071434	AGAG	A	19	152	1282	0.128	-	3_prime_UTR_variant	MODIFIER	DARS	ENSG00000115866	Transcript	ENST00000264161.9	protein_coding	16/16	0	ENST00000264161.9:c.*987_*989del	0	2651-2653/3099	0	0	0	0	rs201071434	0	-1	0	deletion	HGNC	HGNC:2678	YES	1	P1	CCDS2180.1	ENSP00000264161	P14868	A0A140VJW5	UPI000013639B	0	1	0	0	0	0	chr2:g.135906328_135906330del	0	0
chr2	140232081	rs75776959	GTTC	G	26	152	1448	0.167	-	3_prime_UTR_variant	MODIFIER	LRP1B	ENSG00000168702	Transcript	ENST00000389484.7	protein_coding	91/91	0	ENST00000389484.7:c.*1102_*1104del	0	15874-15876/16535	0	0	0	0	rs75776959	0	-1	0	deletion	HGNC	HGNC:6693	YES	1	P1	CCDS2182.1	ENSP00000374135	Q9NZR2	0	UPI00001B045B	0	1	0	0	0	0	chr2:g.140232086_140232088del	0.1591	0.0091
chr2	140232205	rs35815091	GT	G	64	152	1725	0.429	-	3_prime_UTR_variant	MODIFIER	LRP1B	ENSG00000168702	Transcript	ENST00000389484.7	protein_coding	91/91	0	ENST00000389484.7:c.*980del	0	15752/16535	0	0	0	0	rs35815091	0	-1	0	deletion	HGNC	HGNC:6693	YES	1	P1	CCDS2182.1	ENSP00000374135	Q9NZR2	0	UPI00001B045B	0	1	0	0	0	0	chr2:g.140232211del	0.5316	0.4153
chr2	143047937	rs55700281	C	CAACCTCTGCCTCCT	113	152	817	0.75	AACCTCTGCCTCCT	3_prime_UTR_variant	MODIFIER	KYNU	ENSG00000115919	Transcript	ENST00000264170.9	protein_coding	14/14	0	ENST00000264170.9:c.*5765_*5766insAACCTCTGCCTCCT	0	7255-7256/15151	0	0	0	0	rs55700281	0	1	0	insertion	HGNC	HGNC:6469	YES	1	P1	CCDS2183.1	ENSP00000264170	Q16719	0	UPI000012E176	0	1	0	0	0	0	chr2:g.143047937_143047938insAACCTCTGCCTCCT	0.8077	0.7413
chr2	143938647	0	AT	A	17	152	901	0.115	-	3_prime_UTR_variant	MODIFIER	GTDC1	ENSG00000121964	Transcript	ENST00000392869.6	protein_coding	11/11	0	ENST00000392869.6:c.*8404del	0	9934/10514	0	0	0	0	rs3832115	0	-1	0	deletion	HGNC	HGNC:20887	YES	5	P3	CCDS33300.1	ENSP00000376608	Q4AE62	0	UPI000022BC3B	0	0	0	0	0	0	chr2:g.143938657del	0.1082	0.152
chr2	147929377	rs34380358	G	GTT	78	152	1045	0.519	TT	3_prime_UTR_variant	MODIFIER	ACVR2A	ENSG00000121989	Transcript	ENST00000241416.12	protein_coding	11/11	0	ENST00000241416.12:c.*2104_*2105dup	0	3769-3770/5214	0	0	0	0	rs80225730	0	1	0	insertion	HGNC	HGNC:173	YES	1	P1	CCDS33301.1	ENSP00000241416	P27037	0	UPI0000126673	0	1	0	0	0	2	chr2:g.147929378_147929379dup	0.37	0.3359
chr2	148787079	rs59505782	G	GA	80	152	956	0.519	A	3_prime_UTR_variant	MODIFIER	EPC2	ENSG00000135999	Transcript	ENST00000258484.11	protein_coding	14/14	0	ENST00000258484.11:c.*708dup	0	3393-3394/3883	0	0	0	0	rs59505782	0	1	0	insertion	HGNC	HGNC:24543	YES	1	P1	CCDS46422.1	ENSP00000258484	Q52LR7	0	UPI00005A7FE2	0	0	0	0	0	6	chr2:g.148787085dup	0.2388	0.0098
chr2	149024515	0	AGT	A	8	152	1230	0.051	-	3_prime_UTR_variant	MODIFIER	KIF5C	ENSG00000168280	Transcript	ENST00000435030.6	protein_coding	26/26	0	ENST00000435030.6:c.*1490_*1491del	0	4711-4712/6954	0	0	0	0	rs1474219134	0	1	0	deletion	HGNC	HGNC:6325	YES	1	P1	CCDS74586.1	ENSP00000393379	O60282	0	UPI000012DDB7	0	1	0	0	0	44	chr2:g.149024560_149024561del	0	0
chr2	149024515	0	AGTGT	A	79	152	1230	0.519	-	3_prime_UTR_variant	MODIFIER	KIF5C	ENSG00000168280	Transcript	ENST00000435030.6	protein_coding	26/26	0	ENST00000435030.6:c.*1488_*1491del	0	4711-4714/6954	0	0	0	0	rs67786452	0	1	0	deletion	HGNC	HGNC:6325	YES	1	P1	CCDS74586.1	ENSP00000393379	O60282	0	UPI000012DDB7	0	1	0	0	0	42	chr2:g.149024558_149024561del	0.8335	0.6021
chr2	149024515	0	AGTGTGT	A	21	152	1230	0.141	-	3_prime_UTR_variant	MODIFIER	KIF5C	ENSG00000168280	Transcript	ENST00000435030.6	protein_coding	26/26	0	ENST00000435030.6:c.*1486_*1491del	0	4711-4716/6954	0	0	0	0	rs1188048078	0	1	0	deletion	HGNC	HGNC:6325	YES	1	P1	CCDS74586.1	ENSP00000393379	O60282	0	UPI000012DDB7	0	1	0	0	0	40	chr2:g.149024556_149024561del	0	0
chr2	149024515	0	AGTGTGTGT	A	17	152	1230	0.115	-	3_prime_UTR_variant	MODIFIER	KIF5C	ENSG00000168280	Transcript	ENST00000435030.6	protein_coding	26/26	0	ENST00000435030.6:c.*1484_*1491del	0	4711-4718/6954	0	0	0	0	rs773230811	0	1	0	deletion	HGNC	HGNC:6325	YES	1	P1	CCDS74586.1	ENSP00000393379	O60282	0	UPI000012DDB7	0	1	0	0	0	38	chr2:g.149024554_149024561del	0	0
chr2	151250226	rs34519090	CAT	C	23	150	1195	0.149	-	3_prime_UTR_variant	MODIFIER	RBM43	ENSG00000184898	Transcript	ENST00000331426.6	protein_coding	4/4	0	ENST00000331426.6:c.*678_*679del	0	1888-1889/4176	0	0	0	0	rs34519090	0	-1	0	deletion	HGNC	HGNC:24790	YES	1	P2	CCDS2191.1	ENSP00000331211	Q6ZSC3	0	UPI00001C0E5F	0	0	0	0	0	0	chr2:g.151250229_151250230del	0.3219	0.0809
chr2	151261824	rs35240993	G	GT	127	152	1869	0.84	T	5_prime_UTR_variant	MODIFIER	RBM43	ENSG00000184898	Transcript	ENST00000331426.6	protein_coding	1/4	0	ENST00000331426.6:c.-98dup	0	39-40/4176	0	0	0	0	rs35240993	0	-1	0	insertion	HGNC	HGNC:24790	YES	1	P2	CCDS2191.1	ENSP00000331211	Q6ZSC3	0	UPI00001C0E5F	0	0	0	0	0	0	chr2:g.151261830dup	0.6779	0.9047
chr2	151478920	rs11305290	TG	T	131	152	1687	0.859	-	3_prime_UTR_variant	MODIFIER	RIF1	ENSG00000080345	Transcript	ENST00000243326.9	protein_coding	35/35	0	ENST00000243326.9:c.*3851del	0	11752/15003	0	0	0	0	rs11305290	0	1	0	deletion	HGNC	HGNC:23207	YES	1	P3	CCDS2194.1	ENSP00000243326	Q5UIP0	0	UPI000023729F	0	0	0	0	0	1	chr2:g.151478922del	0.6378	0.5688
chr2	151480764	rs530043511	ATTTTT	A	19	152	1040	0.128	-	3_prime_UTR_variant	MODIFIER	RIF1	ENSG00000080345	Transcript	ENST00000243326.9	protein_coding	35/35	0	ENST00000243326.9:c.*5695_*5699del	0	13596-13600/15003	0	0	0	0	rs530043511	0	1	0	deletion	HGNC	HGNC:23207	YES	1	P3	CCDS2194.1	ENSP00000243326	Q5UIP0	0	UPI000023729F	0	0	0	0	0	1	chr2:g.151480766_151480770del	0	0
chr2	151480972	rs34202895	A	AAGG	131	152	1326	0.859	AGG	3_prime_UTR_variant	MODIFIER	RIF1	ENSG00000080345	Transcript	ENST00000243326.9	protein_coding	35/35	0	ENST00000243326.9:c.*5903_*5905dup	0	13803-13804/15003	0	0	0	0	rs112181069	0	1	0	insertion	HGNC	HGNC:23207	YES	1	P3	CCDS2194.1	ENSP00000243326	Q5UIP0	0	UPI000023729F	0	0	0	0	0	4	chr2:g.151480974_151480976dup	0	0
chr2	151482024	rs5835367	AG	A	131	152	1857	0.859	-	3_prime_UTR_variant	MODIFIER	RIF1	ENSG00000080345	Transcript	ENST00000243326.9	protein_coding	35/35	0	ENST00000243326.9:c.*6960del	0	14856/15003	0	0	0	0	rs5835367	0	1	0	deletion	HGNC	HGNC:23207	YES	1	P3	CCDS2194.1	ENSP00000243326	Q5UIP0	0	UPI000023729F	0	0	0	0	0	6	chr2:g.151482031del	0.6398	0.5764
chr2	151800244	rs10647555	G	GACA	144	152	1750	0.949	ACA	3_prime_UTR_variant	MODIFIER	ARL5A	ENSG00000162980	Transcript	ENST00000295087.13	protein_coding	6/6	0	ENST00000295087.13:c.*3029_*3031dup	0	3816-3817/5264	0	0	0	0	rs10647555	0	-1	0	insertion	HGNC	HGNC:696	YES	1	P1	CCDS2195.1	ENSP00000295087	Q9Y689	0	UPI0000125EE6	0	0	0	0	0	0	chr2:g.151800246_151800248dup	0.7638	0
chr2	152761249	0	A	ATGTG	52	152	1721	0.353	TGTG	3_prime_UTR_variant	MODIFIER	ARL6IP6	ENSG00000177917	Transcript	ENST00000326446.9	protein_coding	4/4	0	ENST00000326446.9:c.*1410_*1411insGTGT	0	2801-2802/2805	0	0	0	0	rs140942617	0	1	0	insertion	HGNC	HGNC:24048	YES	1	P1	CCDS2197.1	ENSP00000315357	Q8N6S5	0	UPI000006EA01	0	1	0	0	0	1	chr2:g.152761265_152761268dup	0.116	0.0227
chr2	156325324	0	CTG	C	8	152	1149	0.051	-	3_prime_UTR_variant	MODIFIER	NR4A2	ENSG00000153234	Transcript	ENST00000339562.9	protein_coding	8/8	0	ENST00000339562.9:c.*418_*419del	0	2583-2584/3472	0	0	0	0	rs3832066	0	-1	0	deletion	HGNC	HGNC:7981	YES	1	P1	CCDS2201.1	ENSP00000344479	P43354	F1D8N6	UPI0000036A18	0	1	0	0	0	0	chr2:g.156325344_156325345del	0.3526	0.2867
chr2	159235876	rs34183718	GT	G	9	152	1007	0.058	-	3_prime_UTR_variant	MODIFIER	WDSUB1	ENSG00000196151	Transcript	ENST00000409990.7	protein_coding	11/11	0	ENST00000409990.7:c.*156del	0	1844/1920	0	0	0	0	rs34183718	0	-1	0	deletion	HGNC	HGNC:26697	YES	2	P1	CCDS2208.1	ENSP00000387078	Q8N9V3	D3DPA6	UPI000058E905	0	0	0	0	0	0	chr2:g.159235882del	0.4734	0.7413
chr2	159769643	rs34620033	C	CAT	9	152	1242	0.058	AT	3_prime_UTR_variant	MODIFIER	CD302	ENSG00000241399	Transcript	ENST00000259053.6	protein_coding	6/6	0	ENST00000259053.6:c.*2206_*2207dup	0	2916-2917/3932	0	0	0	0	rs34620033	0	-1	0	insertion	HGNC	HGNC:30843	YES	1	P1	CCDS33308.1	ENSP00000259053	Q8IX05	0	UPI000007443B	0	0	0	0	0	0	chr2:g.159769657_159769658dup	0.4483	0.5363
chr2	159769643	0	C	CATAT	12	152	1242	0.083	ATAT	3_prime_UTR_variant	MODIFIER	CD302	ENSG00000241399	Transcript	ENST00000259053.6	protein_coding	6/6	0	ENST00000259053.6:c.*2204_*2207dup	0	2916-2917/3932	0	0	0	0	rs34620033	0	-1	0	insertion	HGNC	HGNC:30843	YES	1	P1	CCDS33308.1	ENSP00000259053	Q8IX05	0	UPI000007443B	0	0	0	0	0	0	chr2:g.159769655_159769658dup	0	0.1286
chr2	159771698	rs3836181	CTT	C	114	152	1217	0.75	-	3_prime_UTR_variant	MODIFIER	CD302	ENSG00000241399	Transcript	ENST00000259053.6	protein_coding	6/6	0	ENST00000259053.6:c.*151_*152del	0	860-861/3932	0	0	0	0	rs3836181	0	-1	0	deletion	HGNC	HGNC:30843	YES	1	P1	CCDS33308.1	ENSP00000259053	Q8IX05	0	UPI000007443B	0	0	0	0	0	0	chr2:g.159771701_159771702del	0.2189	0.0287
chr2	159803628	rs3035626	A	ATACTC	148	152	1232	0.974	TACTC	3_prime_UTR_variant	MODIFIER	LY75	ENSG00000054219	Transcript	ENST00000263636.5	protein_coding	35/35	0	ENST00000263636.5:c.*1415_*1416insGAGTA	0	6658-6659/6932	0	0	0	0	rs5835767	0	-1	0	insertion	HGNC	HGNC:6729	YES	1	P1	CCDS2211.1	ENSP00000263636	O60449	0	UPI00001AE885	0	0	0	0	0	0	chr2:g.159803630_159803631insCTCTA	0	0.9637
chr2	160062529	rs11285500	AC	A	152	152	1816	1	-	5_prime_UTR_variant	MODIFIER	PLA2R1	ENSG00000153246	Transcript	ENST00000283243.13	protein_coding	1/30	0	ENST00000283243.13:c.-127del	0	86/14376	0	0	0	0	rs11285500	0	-1	0	deletion	HGNC	HGNC:9042	YES	1	P3	CCDS33309.1	ENSP00000283243	Q13018	0	UPI00001AEA9D	0	0	0	0	0	0	chr2:g.160062534del	0	0
chr2	160100629	rs56157339	TC	T	27	152	1567	0.173	-	3_prime_UTR_variant	MODIFIER	ITGB6	ENSG00000115221	Transcript	ENST00000283249.7	protein_coding	15/15	0	ENST00000283249.7:c.*1106del	0	3682/4641	0	0	0	0	rs56157339	0	-1	0	deletion	HGNC	HGNC:6161	YES	1	P1	CCDS2212.1	ENSP00000283249	P18564	0	UPI000012DA13	0	1	0	0	0	0	chr2:g.160100632del	0.2198	0.0325
chr2	160274345	rs145912330	GA	G	8	150	512	0.052	-	3_prime_UTR_variant	MODIFIER	RBMS1	ENSG00000153250	Transcript	ENST00000348849.8	protein_coding	14/14	0	ENST00000348849.8:c.*426del	0	2091/4286	0	0	0	0	rs145912330	0	-1	0	deletion	HGNC	HGNC:9907	YES	1	P1	CCDS2213.1	ENSP00000294904	P29558	0	UPI00000713D4	0	0	0	0	0	0	chr2:g.160274355del	0	0
chr2	162360763	rs10713741	AT	A	45	150	815	0.305	-	3_prime_UTR_variant	MODIFIER	GCA	ENSG00000115271	Transcript	ENST00000437150.7	protein_coding	8/8	0	ENST00000437150.7:c.*521del	0	1292/3651	0	0	0	0	rs10713741	0	1	0	deletion	HGNC	HGNC:15990	YES	1	P3	CCDS2218.1	ENSP00000394842	P28676	0	UPI000012BA7D	0	0	0	0	0	0	chr2:g.162360764del	0.0489	0.0023
chr2	163604802	0	C	CAG	21	152	790	0.147	AG	3_prime_UTR_variant	MODIFIER	FIGN	ENSG00000182263	Transcript	ENST00000333129.4	protein_coding	3/3	0	ENST00000333129.4:c.*4748_*4749dup	0	7345-7346/9537	0	0	0	0	rs71410074	0	-1	0	insertion	HGNC	HGNC:13285	YES	1	P1	CCDS2221.2	ENSP00000333836	Q5HY92	0	UPI000022BD13	0	0	0	0	0	0	chr2:g.163604824_163604825dup	0	0.0809
chr2	163609529	0	AT	A	109	152	1673	0.712	-	3_prime_UTR_variant	MODIFIER	FIGN	ENSG00000182263	Transcript	ENST00000333129.4	protein_coding	3/3	0	ENST00000333129.4:c.*22del	0	2618/9537	0	0	0	0	rs3833554	0	-1	0	deletion	HGNC	HGNC:13285	YES	1	P1	CCDS2221.2	ENSP00000333836	Q5HY92	0	UPI000022BD13	0	0	0	0	0	0	chr2:g.163609539del	0.4144	0.1914
chr2	165684617	rs34285680	CT	C	17	152	1319	0.109	-	3_prime_UTR_variant	MODIFIER	CSRNP3	ENSG00000178662	Transcript	ENST00000314499.11	protein_coding	7/7	0	ENST00000314499.11:c.*4865del	0	6999/11788	0	0	0	0	rs34285680	0	1	0	deletion	HGNC	HGNC:30729	YES	5	P1	CCDS2225.1	ENSP00000318258	Q8WYN3	0	UPI0000136882	0	0	0	0	0	0	chr2:g.165684618del	0.3277	0.1989
chr2	165686513	rs61048076	G	GA	17	152	1031	0.109	A	3_prime_UTR_variant	MODIFIER	CSRNP3	ENSG00000178662	Transcript	ENST00000314499.11	protein_coding	7/7	0	ENST00000314499.11:c.*6766dup	0	8894-8895/11788	0	0	0	0	rs61048076	0	1	0	insertion	HGNC	HGNC:30729	YES	5	P1	CCDS2225.1	ENSP00000318258	Q8WYN3	0	UPI0000136882	0	0	0	0	0	6	chr2:g.165686519dup	0.3123	0.1445
chr2	166196045	rs145255931	CTTAAAAAAGTT	C	23	152	1423	0.147	-	3_prime_UTR_variant	MODIFIER	SCN9A	ENSG00000169432	Transcript	ENST00000409672.5	protein_coding	27/27	0	ENST00000409672.5:c.*2616_*2626del	0	8897-8907/9768	0	0	0	0	rs145255931	0	-1	0	deletion	HGNC	HGNC:10597	YES	5	P2	CCDS46441.1	ENSP00000386306	Q15858	0	UPI0000140AC7	0	1	0	0	0	0	chr2:g.166196048_166196058del	0.4838	0.5794
chr2	166198424	rs143461219	G	GAATC	46	152	1362	0.295	AATC	3_prime_UTR_variant	MODIFIER	SCN9A	ENSG00000169432	Transcript	ENST00000409672.5	protein_coding	27/27	0	ENST00000409672.5:c.*244_*247dup	0	6528-6529/9768	0	0	0	0	rs143461219	0	-1	0	insertion	HGNC	HGNC:10597	YES	5	P2	CCDS46441.1	ENSP00000386306	Q15858	0	UPI0000140AC7	0	1	0	0	0	0	chr2:g.166198426_166198429dup	0	0.7716
chr2	168247544	0	C	CCCGCCGCCGCCG	15	150	1213	0.104	CCGCCGCCGCCG	5_prime_UTR_variant	MODIFIER	STK39	ENSG00000198648	Transcript	ENST00000355999.5	protein_coding	1/18	0	ENST00000355999.5:c.-121_-110dup	0	51-52/3272	0	0	0	0	rs571309687	0	-1	0	insertion	HGNC	HGNC:17717	YES	1	P1	CCDS42770.1	ENSP00000348278	Q9UEW8	0	UPI000013D46D	0	0	0	0	0	0	chr2:g.168247551_168247562dup	0.4293	0.2012
chr2	168247544	0	C	CCCGCCGCCGCCGCCGCCGCCG	17	150	1213	0.11	CCGCCGCCGCCGCCGCCGCCG	5_prime_UTR_variant	MODIFIER	STK39	ENSG00000198648	Transcript	ENST00000355999.5	protein_coding	1/18	0	ENST00000355999.5:c.-110_-109insCGGCGGCGGCGGCGGCGGCGG	0	51-52/3272	0	0	0	0	rs571309687	0	-1	0	insertion	HGNC	HGNC:17717	YES	1	P1	CCDS42770.1	ENSP00000348278	Q9UEW8	0	UPI000013D46D	0	0	0	0	0	0	chr2:g.168247562_168247563insCCGCCGCCGCCGCCGCCGCCG	0	0
chr2	169505826	0	T	TG	12	152	889	0.077	G	3_prime_UTR_variant	MODIFIER	BBS5	ENSG00000163093	Transcript	ENST00000295240.8	protein_coding	12/12	0	ENST00000295240.8:c.*1251dup	0	2330-2331/3159	0	0	0	0	rs541406715	0	1	0	insertion	HGNC	HGNC:970	YES	1	P1	CCDS2233.1	ENSP00000295240	Q8N3I7	A0A0S2Z626	UPI000000DA9B	0	1	0	0	0	7	chr2:g.169505833dup	0.0998	0.0923
chr2	169639418	0	AT	A	49	152	909	0.333	-	3_prime_UTR_variant	MODIFIER	PPIG	ENSG00000138398	Transcript	ENST00000260970.8	protein_coding	14/14	0	ENST00000260970.8:c.*1903del	0	4370/6357	0	0	0	0	rs5836239	0	1	0	deletion	HGNC	HGNC:14650	YES	1	P1	CCDS2235.1	ENSP00000260970	Q13427	0	UPI000013D124	0	0	0	0	0	7	chr2:g.169639426del	0.5839	0.7579
chr2	169749783	rs149836052	T	TA	11	152	950	0.083	A	3_prime_UTR_variant	MODIFIER	KLHL23	ENSG00000213160	Transcript	ENST00000392647.7	protein_coding	4/4	0	ENST00000392647.7:c.*58dup	0	1986-1987/4081	0	0	0	0	rs149836052	0	1	0	insertion	HGNC	HGNC:27506	YES	1	P1	CCDS2236.1	ENSP00000376419	Q8NBE8	0	UPI000006D999	0	0	0	0	0	7	chr2:g.169749790dup	0.0679	0.0083
chr2	169776513	rs11422611	T	TA	66	152	1553	0.442	A	3_prime_UTR_variant	MODIFIER	KLHL23	ENSG00000213160	Transcript	ENST00000448589.1	protein_coding	2/2	0	ENST00000448589.1:c.*42dup	0	118-119/594	0	0	0	0	rs11422611	0	1	cds_start_NF	insertion	HGNC	HGNC:27506	0	2	0	0	ENSP00000400833	0	H7C1K9	UPI00018817B8	0	0	0	0	0	1	chr2:g.169776514dup	0	0
chr2	169776593	rs11325477	GA	G	151	152	2021	0.994	-	3_prime_UTR_variant	MODIFIER	KLHL23	ENSG00000213160	Transcript	ENST00000448589.1	protein_coding	2/2	0	ENST00000448589.1:c.*123del	0	199/594	0	0	0	0	rs11325477	0	1	cds_start_NF	deletion	HGNC	HGNC:27506	0	2	0	0	ENSP00000400833	0	H7C1K9	UPI00018817B8	0	0	0	0	0	1	chr2:g.169776595del	0.9014	0.7738
chr2	170991899	0	AT	A	116	152	1227	0.75	-	3_prime_UTR_variant	MODIFIER	TLK1	ENSG00000198586	Transcript	ENST00000431350.7	protein_coding	21/21	0	ENST00000431350.7:c.*1880del	0	4646/5723	0	0	0	0	rs5836317	0	-1	0	deletion	HGNC	HGNC:11841	YES	1	P3	CCDS2241.1	ENSP00000411099	Q9UKI8	0	UPI0000073255	0	0	0	0	0	0	chr2:g.170991909del	0.5204	0.1626
chr2	171160841	0	A	AGGC	30	152	1212	0.212	GGC	5_prime_UTR_variant	MODIFIER	TLK1	ENSG00000198586	Transcript	ENST00000431350.7	protein_coding	1/21	0	ENST00000431350.7:c.-416_-414dup	0	52-53/5723	0	0	0	0	rs143684570	0	-1	0	insertion	HGNC	HGNC:11841	YES	1	P3	CCDS2241.1	ENSP00000411099	Q9UKI8	0	UPI0000073255	0	0	0	0	0	0	chr2:g.171160853_171160855dup	0.1422	0.1195
chr2	171556326	rs11297167	CT	C	79	152	1760	0.519	-	3_prime_UTR_variant	MODIFIER	CYBRD1	ENSG00000071967	Transcript	ENST00000321348.9	protein_coding	4/4	0	ENST00000321348.9:c.*1502del	0	2433/4235	0	0	0	0	rs11297167	0	1	0	deletion	HGNC	HGNC:20797	YES	1	P1	CCDS2244.1	ENSP00000319141	Q53TN4	0	UPI0000140B22	0	0	0	0	0	2	chr2:g.171556329del	0.3419	0.3933
chr2	172504272	rs61499296	A	AT	17	152	845	0.109	T	3_prime_UTR_variant	MODIFIER	ITGA6	ENSG00000091409	Transcript	ENST00000409080.6	protein_coding	25/25	0	ENST00000409080.6:c.*20_*21insT	0	3499-3500/5686	0	0	0	0	rs61499296	0	1	0	insertion	HGNC	HGNC:6142	YES	2	A1	CCDS46451.1	ENSP00000386896	P23229	0	UPI0000EA87E5	0	1	0	0	0	0	chr2:g.172504272_172504273insT	0.1058	0.0628
chr2	172505961	0	T	TA	9	152	1180	0.058	A	3_prime_UTR_variant	MODIFIER	ITGA6	ENSG00000091409	Transcript	ENST00000409080.6	protein_coding	25/25	0	ENST00000409080.6:c.*1717dup	0	5188-5189/5686	0	0	0	0	rs139972066	0	1	0	insertion	HGNC	HGNC:6142	YES	2	A1	CCDS46451.1	ENSP00000386896	P23229	0	UPI0000EA87E5	0	1	0	0	0	8	chr2:g.172505969dup	0.0737	0.0015
chr2	173267520	rs151172376	A	AT	16	152	1120	0.103	T	3_prime_UTR_variant	MODIFIER	MAP3K20	ENSG00000091436	Transcript	ENST00000375213.8	protein_coding	20/20	0	ENST00000375213.8:c.*771dup	0	3364-3365/3859	0	0	0	0	rs151172376	0	1	0	insertion	HGNC	HGNC:17797	YES	1	P1	CCDS42777.1	ENSP00000364361	Q9NYL2	0	UPI0000073F69	0	1	0	0	0	1	chr2:g.173267521dup	0.101	0.1694
chr2	173901193	rs61545641	AAGAT	A	38	150	784	0.247	-	3_prime_UTR_variant	MODIFIER	SP3	ENSG00000172845	Transcript	ENST00000310015.11	protein_coding	7/7	0	ENST00000310015.11:c.*8744_*8747del	0	11621-11624/12045	0	0	0	0	rs66722533	0	-1	0	deletion	HGNC	HGNC:11208	YES	1	P1	CCDS2254.1	ENSP00000310301	Q02447	0	UPI000019B3E0	0	0	0	0	0	0	chr2:g.173901195_173901198del	0.5335	0.4395
chr2	173904478	rs200144231	GA	G	12	152	2255	0.077	-	3_prime_UTR_variant	MODIFIER	SP3	ENSG00000172845	Transcript	ENST00000310015.11	protein_coding	7/7	0	ENST00000310015.11:c.*5462del	0	8339/12045	0	0	0	0	rs200144231	0	-1	0	deletion	HGNC	HGNC:11208	YES	1	P1	CCDS2254.1	ENSP00000310301	Q02447	0	UPI000019B3E0	0	0	0	0	0	0	chr2:g.173904481del	0.024	0.0015
chr2	173905598	rs200994845	TGAC	T	12	152	766	0.077	-	3_prime_UTR_variant	MODIFIER	SP3	ENSG00000172845	Transcript	ENST00000310015.11	protein_coding	7/7	0	ENST00000310015.11:c.*4340_*4342del	0	7217-7219/12045	0	0	0	0	rs200994845	0	-1	0	deletion	HGNC	HGNC:11208	YES	1	P1	CCDS2254.1	ENSP00000310301	Q02447	0	UPI000019B3E0	0	0	0	0	0	0	chr2:g.173905599_173905601del	0.015	0.0015
chr2	173906155	rs140609301	TCCC	T	40	152	1481	0.269	-	3_prime_UTR_variant	MODIFIER	SP3	ENSG00000172845	Transcript	ENST00000310015.11	protein_coding	7/7	0	ENST00000310015.11:c.*3783_*3785del	0	6660-6662/12045	0	0	0	0	rs140609301	0	-1	0	deletion	HGNC	HGNC:11208	YES	1	P1	CCDS2254.1	ENSP00000310301	Q02447	0	UPI000019B3E0	0	0	0	0	0	0	chr2:g.173906158_173906160del	0.0433	0.0643
chr2	173908113	rs34168221	C	CA	54	152	1438	0.359	A	3_prime_UTR_variant	MODIFIER	SP3	ENSG00000172845	Transcript	ENST00000310015.11	protein_coding	7/7	0	ENST00000310015.11:c.*1827dup	0	4704-4705/12045	0	0	0	0	rs34168221	0	-1	0	insertion	HGNC	HGNC:11208	YES	1	P1	CCDS2254.1	ENSP00000310301	Q02447	0	UPI000019B3E0	0	0	0	0	0	0	chr2:g.173908116dup	0.0591	0.0666
chr2	174074459	rs35718686	C	CAG	36	152	1534	0.244	AG	3_prime_UTR_variant	MODIFIER	OLA1	ENSG00000138430	Transcript	ENST00000284719.8	protein_coding	11/11	0	ENST00000284719.8:c.*966_*967insCT	0	2238-2239/4251	0	0	0	0	rs35718686	0	-1	0	insertion	HGNC	HGNC:28833	YES	1	P1	CCDS2255.1	ENSP00000284719	Q9NTK5	0	UPI00001328C1	0	0	0	0	0	0	chr2:g.174074459_174074460insAG	0.1271	0.0091
chr2	174074697	rs11460049	A	AT	36	152	1323	0.244	T	3_prime_UTR_variant	MODIFIER	OLA1	ENSG00000138430	Transcript	ENST00000284719.8	protein_coding	11/11	0	ENST00000284719.8:c.*728dup	0	2000-2001/4251	0	0	0	0	rs11460049	0	-1	0	insertion	HGNC	HGNC:28833	YES	1	P1	CCDS2255.1	ENSP00000284719	Q9NTK5	0	UPI00001328C1	0	0	0	0	0	0	chr2:g.174074702dup	0.1548	0.1263
chr2	175176365	rs10701310	T	TAGTAC	152	152	1128	1	AGTAC	3_prime_UTR_variant	MODIFIER	ATP5MC3	ENSG00000154518	Transcript	ENST00000284727.8	protein_coding	5/5	0	ENST00000284727.8:c.*1922_*1923insGTACT	0	5376-5377/5484	0	0	0	0	rs113992146	0	-1	0	insertion	HGNC	HGNC:843	YES	1	P1	CCDS2263.1	ENSP00000284727	P48201	0	UPI0000000B4F	0	0	0	0	0	0	chr2:g.175176369_175176370insCAGTA	0.9898	0.9652
chr2	175177651	rs58350508	TGGAC	T	110	152	1506	0.718	-	3_prime_UTR_variant	MODIFIER	ATP5MC3	ENSG00000154518	Transcript	ENST00000284727.8	protein_coding	5/5	0	ENST00000284727.8:c.*633_*636del	0	4087-4090/5484	0	0	0	0	rs58350508	0	-1	0	deletion	HGNC	HGNC:843	YES	1	P1	CCDS2263.1	ENSP00000284727	P48201	0	UPI0000000B4F	0	0	0	0	0	0	chr2:g.175177652_175177655del	0.7959	0.7443
chr2	175177656	rs57022618	TGAGC	T	110	152	1515	0.718	-	3_prime_UTR_variant	MODIFIER	ATP5MC3	ENSG00000154518	Transcript	ENST00000284727.8	protein_coding	5/5	0	ENST00000284727.8:c.*628_*631del	0	4082-4085/5484	0	0	0	0	rs57022618	0	-1	0	deletion	HGNC	HGNC:843	YES	1	P1	CCDS2263.1	ENSP00000284727	P48201	0	UPI0000000B4F	0	0	0	0	0	0	chr2:g.175177657_175177660del	0.7959	0.7443
chr2	175926787	rs771194627	AAAAGAGAT	A	51	152	1455	0.327	-	3_prime_UTR_variant	MODIFIER	LNPK	ENSG00000144320	Transcript	ENST00000544803.5	protein_coding	14/14	0	ENST00000544803.5:c.*3172_*3179del	0	4749-4756/7647	0	0	0	0	rs771194627	0	-1	0	deletion	HGNC	HGNC:21610	YES	1	0	CCDS77489.1	ENSP00000440905	Q9C0E8	0	UPI000047FD14	0	1	0	0	0	0	chr2:g.175926788_175926795del	0	0
chr2	175926799	rs759353635	TTTAC	T	51	152	1452	0.327	-	3_prime_UTR_variant	MODIFIER	LNPK	ENSG00000144320	Transcript	ENST00000544803.5	protein_coding	14/14	0	ENST00000544803.5:c.*3164_*3167del	0	4741-4744/7647	0	0	0	0	rs759353635	0	-1	0	deletion	HGNC	HGNC:21610	YES	1	0	CCDS77489.1	ENSP00000440905	Q9C0E8	0	UPI000047FD14	0	1	0	0	0	0	chr2:g.175926800_175926803del	0	0
chr2	175927759	rs113866939	A	AT	23	152	1232	0.154	T	3_prime_UTR_variant	MODIFIER	LNPK	ENSG00000144320	Transcript	ENST00000544803.5	protein_coding	14/14	0	ENST00000544803.5:c.*2207_*2208insA	0	3784-3785/7647	0	0	0	0	rs113866939	0	-1	0	insertion	HGNC	HGNC:21610	YES	1	0	CCDS77489.1	ENSP00000440905	Q9C0E8	0	UPI000047FD14	0	1	0	0	0	0	chr2:g.175927759_175927760insT	0.5116	0.6762
chr2	177264662	0	TGGC	T	116	152	1736	0.756	-	5_prime_UTR_variant	MODIFIER	NFE2L2	ENSG00000116044	Transcript	ENST00000397062.8	protein_coding	1/5	0	ENST00000397062.8:c.-89_-87del	0	63-65/2446	0	0	0	0	rs143406266	0	-1	0	deletion	HGNC	HGNC:7782	YES	1	P3	CCDS42782.1	ENSP00000380252	Q16236	0	UPI000012FFD0	0	1	0	0	0	0	chr2:g.177264677_177264679del	0	0.1974
chr2	177549725	rs138902793	T	TTG	11	152	1920	0.071	TG	3_prime_UTR_variant	MODIFIER	TTC30B	ENSG00000196659	Transcript	ENST00000408939.3	protein_coding	1/1	0	ENST00000408939.3:c.*1040_*1041insCA	0	3289-3290/4017	0	0	0	0	rs138902793	0	-1	0	insertion	HGNC	HGNC:26425	YES	0	P1	CCDS42784.1	ENSP00000386181	Q8N4P2	0	UPI000013DE25	0	0	0	0	0	0	chr2:g.177549725_177549726insTG	0.0112	0
chr2	177623771	rs56394470	A	AT	152	152	1378	1	T	3_prime_UTR_variant	MODIFIER	PDE11A	ENSG00000128655	Transcript	ENST00000286063.11	protein_coding	20/20	0	ENST00000286063.11:c.*5635_*5636insA	0	8777-8778/9305	0	0	0	0	rs56394470	0	-1	0	insertion	HGNC	HGNC:8773	YES	1	P1	CCDS33334.1	ENSP00000286063	Q9HCR9	0	UPI00001402C1	0	1	0	0	0	0	chr2:g.177623771_177623772insT	0.9016	0.8381
chr2	178508050	0	GGT	G	34	150	963	0.227	-	3_prime_UTR_variant	MODIFIER	PLEKHA3	ENSG00000116095	Transcript	ENST00000234453.10	protein_coding	8/8	0	ENST00000234453.10:c.*4201_*4202del	0	5480-5481/13892	0	0	0	0	rs375466092	0	1	0	deletion	HGNC	HGNC:14338	YES	1	P1	CCDS33336.1	ENSP00000234453	Q9HB20	0	UPI000000DA8A	0	0	0	0	0	37	chr2:g.178508088_178508089del	0	0
chr2	178508050	0	GGTGTGTGT	G	25	150	963	0.169	-	3_prime_UTR_variant	MODIFIER	PLEKHA3	ENSG00000116095	Transcript	ENST00000234453.10	protein_coding	8/8	0	ENST00000234453.10:c.*4195_*4202del	0	5480-5487/13892	0	0	0	0	rs149268315	0	1	0	deletion	HGNC	HGNC:14338	YES	1	P1	CCDS33336.1	ENSP00000234453	Q9HB20	0	UPI000000DA8A	0	0	0	0	0	31	chr2:g.178508082_178508089del	0	0
chr2	178526912	0	C	CT	95	152	1179	0.628	T	3_prime_UTR_variant	MODIFIER	TTN	ENSG00000155657	Transcript	ENST00000589042.5	protein_coding	363/363	0	ENST00000589042.5:c.*99dup	0	108300-108301/109224	0	0	0	0	rs1268844057	0	-1	0	insertion	HGNC	HGNC:12403	YES	5	A2	CCDS59435.1	ENSP00000467141	0	A0A0A0MTS7	UPI00046209C6	0	1	0	0	0	0	chr2:g.178526920dup	0	0.5681
chr2	179106972	0	C	CA	14	152	965	0.09	A	3_prime_UTR_variant	MODIFIER	SESTD1	ENSG00000187231	Transcript	ENST00000428443.8	protein_coding	18/18	0	ENST00000428443.8:c.*2926dup	0	5376-5377/10671	0	0	0	0	rs142322591	0	-1	0	insertion	HGNC	HGNC:18379	YES	1	P1	CCDS33338.1	ENSP00000415332	Q86VW0	0	UPI0000043424	0	0	0	0	0	0	chr2:g.179106979dup	0.0555	0.0023
chr2	179443152	rs5836680	TG	T	103	152	2084	0.686	-	3_prime_UTR_variant	MODIFIER	ZNF385B	ENSG00000144331	Transcript	ENST00000410066.7	protein_coding	10/10	0	ENST00000410066.7:c.*97del	0	2224/3395	0	0	0	0	rs5836680	0	-1	0	deletion	HGNC	HGNC:26332	YES	1	P3	CCDS33339.2	ENSP00000386845	0	A0A2U3TZT0	UPI0000421E43	0	0	0	0	0	0	chr2:g.179443158del	0.7121	0.7027
chr2	181537710	0	GT	G	29	152	1044	0.186	-	3_prime_UTR_variant	MODIFIER	ITGA4	ENSG00000115232	Transcript	ENST00000397033.7	protein_coding	28/28	0	ENST00000397033.7:c.*2190del	0	5552/6781	0	0	0	0	rs74486071	0	1	0	deletion	HGNC	HGNC:6140	YES	1	P1	CCDS42788.1	ENSP00000380227	P13612	0	UPI000052D444	0	0	0	0	0	6	chr2:g.181537717del	0.151	0.1619
chr2	181538495	rs138386485	TGCCTCTAGAACA	T	110	152	2181	0.731	-	3_prime_UTR_variant	MODIFIER	ITGA4	ENSG00000115232	Transcript	ENST00000397033.7	protein_coding	28/28	0	ENST00000397033.7:c.*2969_*2980del	0	6337-6348/6781	0	0	0	0	rs138386485	0	1	0	deletion	HGNC	HGNC:6140	YES	1	P1	CCDS42788.1	ENSP00000380227	P13612	0	UPI000052D444	0	0	0	0	0	0	chr2:g.181538496_181538507del	0.655	0.6445
chr2	181891841	rs112503689	G	GC	152	152	1534	1	C	5_prime_UTR_variant	MODIFIER	ITPRID2	ENSG00000138434	Transcript	ENST00000431877.7	protein_coding	1/18	0	ENST00000431877.7:c.-225dup	0	112-113/5308	0	0	0	0	rs112503689	0	1	0	insertion	HGNC	HGNC:11319	YES	1	A2	CCDS46467.1	ENSP00000388731	P28290	0	UPI000019B17A	0	0	0	0	0	1	chr2:g.181891842dup	0	1
chr2	182140884	rs5836824	T	TAGAA	124	152	1096	0.814	AGAA	3_prime_UTR_variant	MODIFIER	PDE1A	ENSG00000115252	Transcript	ENST00000435564.5	protein_coding	15/15	0	ENST00000435564.5:c.*2197_*2198insTTCT	0	4036-4037/4885	0	0	0	0	rs147580622	0	-1	0	insertion	HGNC	HGNC:8774	YES	1	P3	CCDS2285.1	ENSP00000410309	P54750	0	UPI0000001072	0	0	0	0	0	0	chr2:g.182140887_182140888insAAGA	0	0
chr2	182778582	rs142218995	TGCTCA	T	39	152	1200	0.25	-	3_prime_UTR_variant	MODIFIER	DNAJC10	ENSG00000077232	Transcript	ENST00000264065.12	protein_coding	24/24	0	ENST00000264065.12:c.*1451_*1455del	0	4263-4267/20144	0	0	0	0	rs142218995	0	1	0	deletion	HGNC	HGNC:24637	YES	1	P1	CCDS33345.1	ENSP00000264065	Q8IXB1	0	UPI000007376C	0	0	0	0	0	0	chr2:g.182778583_182778587del	0	0
chr2	182911868	rs6147059	G	GCAGTAACT	135	152	1290	0.891	CAGTAACT	3_prime_UTR_variant	MODIFIER	NCKAP1	ENSG00000061676	Transcript	ENST00000361354.9	protein_coding	31/31	0	ENST00000361354.9:c.*13826_*13833dup	0	17578-17579/20332	0	0	0	0	rs6147059	0	-1	0	insertion	HGNC	HGNC:7666	0	1	A1	CCDS2287.1	ENSP00000355348	Q9Y2A7	0	UPI0000000DED	0	0	0	0	0	0	chr2:g.182911869_182911876dup	0	0.2791
chr2	182914500	rs5836858	A	AC	152	152	1277	1	C	3_prime_UTR_variant	MODIFIER	NCKAP1	ENSG00000061676	Transcript	ENST00000361354.9	protein_coding	31/31	0	ENST00000361354.9:c.*11201_*11202insG	0	14946-14947/20332	0	0	0	0	rs5836858	0	-1	0	insertion	HGNC	HGNC:7666	0	1	A1	CCDS2287.1	ENSP00000355348	Q9Y2A7	0	UPI0000000DED	0	0	0	0	0	0	chr2:g.182914500_182914501insC	0.9471	0.8684
chr2	182915336	rs201856949	TGA	T	19	152	2332	0.128	-	3_prime_UTR_variant	MODIFIER	NCKAP1	ENSG00000061676	Transcript	ENST00000361354.9	protein_coding	31/31	0	ENST00000361354.9:c.*10364_*10365del	0	14109-14110/20332	0	0	0	0	rs201856949	0	-1	0	deletion	HGNC	HGNC:7666	0	1	A1	CCDS2287.1	ENSP00000355348	Q9Y2A7	0	UPI0000000DED	0	0	0	0	0	0	chr2:g.182915340_182915341del	0.0198	0.0038
chr2	183038583	0	T	TCTGGCC	15	152	1907	0.096	CTGGCC	5_prime_UTR_variant	MODIFIER	NCKAP1	ENSG00000061676	Transcript	ENST00000360982.2	protein_coding	1/32	0	ENST00000360982.2:c.-490_-485dup	0	275-276/4989	0	0	0	0	rs139076826	0	-1	0	insertion	HGNC	HGNC:7666	YES	1	P4	CCDS2288.1	ENSP00000354251	Q9Y2A7	0	UPI00001693F2	0	0	0	0	0	0	chr2:g.183038597_183038602dup	0.096	0.2118
chr2	185738878	rs35617283	A	AG	52	152	1847	0.34	G	5_prime_UTR_variant	MODIFIER	FSIP2	ENSG00000188738	Transcript	ENST00000424728.6	protein_coding	1/23	0	ENST00000424728.6:c.-12dup	0	75-76/20879	0	0	0	0	rs35617283	0	1	0	insertion	HGNC	HGNC:21675	YES	5	P1	CCDS54426.2	ENSP00000401306	Q5CZC0	0	UPI000198D023	0	1	0	0	0	5	chr2:g.185738883dup	0.3385	0.292
chr2	186679495	0	AT	A	50	150	749	0.344	-	3_prime_UTR_variant	MODIFIER	ITGAV	ENSG00000138448	Transcript	ENST00000261023.8	protein_coding	30/30	0	ENST00000261023.8:c.*2212del	0	5634/7039	0	0	0	0	rs34116658	0	1	0	deletion	HGNC	HGNC:6150	YES	1	P3	CCDS2292.1	ENSP00000261023	P06756	L7RXH0	UPI000013D12E	0	1	0	0	0	8	chr2:g.186679504del	0	0.2995
chr2	186765691	rs10680617	C	CAT	119	152	1529	0.788	AT	3_prime_UTR_variant	MODIFIER	FAM171B	ENSG00000144369	Transcript	ENST00000304698.10	protein_coding	8/8	0	ENST00000304698.10:c.*2868_*2869insAT	0	5463-5464/5731	0	0	0	0	rs10680617	0	1	0	insertion	HGNC	HGNC:29412	YES	1	P1	CCDS33347.1	ENSP00000304108	Q6P995	0	UPI0000161631	0	0	0	0	0	0	chr2:g.186765691_186765692insAT	0.9079	0.7549
chr2	187344009	rs112839817	AT	A	43	152	1035	0.276	-	3_prime_UTR_variant	MODIFIER	CALCRL	ENSG00000064989	Transcript	ENST00000392370.8	protein_coding	15/15	0	ENST00000392370.8:c.*2174del	0	4066/6112	0	0	0	0	rs112839817	0	-1	0	deletion	HGNC	HGNC:16709	YES	1	P1	CCDS2293.1	ENSP00000376177	Q16602	0	UPI00000503EF	0	0	0	0	0	0	chr2:g.187344015del	0.0755	0.0348
chr2	187345688	0	C	CA	136	150	897	0.909	A	3_prime_UTR_variant	MODIFIER	CALCRL	ENSG00000064989	Transcript	ENST00000392370.8	protein_coding	15/15	0	ENST00000392370.8:c.*495dup	0	2387-2388/6112	0	0	0	0	rs5837031	0	-1	0	insertion	HGNC	HGNC:16709	YES	1	P1	CCDS2293.1	ENSP00000376177	Q16602	0	UPI00000503EF	0	0	0	0	0	0	chr2:g.187345697dup	0	0.3427
chr2	189580769	0	T	TCCG	124	152	1702	0.814	CCG	5_prime_UTR_variant	MODIFIER	SLC40A1	ENSG00000138449	Transcript	ENST00000261024.6	protein_coding	1/8	0	ENST00000261024.6:c.-312_-310dup	0	118-119/3442	0	0	0	0	rs3833570	0	-1	0	insertion	HGNC	HGNC:10909	YES	1	P1	CCDS2299.1	ENSP00000261024	Q9NP59	0	UPI0000034CC2	0	1	0	0	0	0	chr2:g.189580788_189580790dup	0	0.2179
chr2	189771300	rs10651239	C	CAA	152	152	1551	1	AA	3_prime_UTR_variant	MODIFIER	ORMDL1	ENSG00000128699	Transcript	ENST00000325795.7	protein_coding	3/3	0	ENST00000325795.7:c.*466_*467insTT	0	1715-1716/2692	0	0	0	0	rs10651239	0	-1	0	insertion	HGNC	HGNC:16036	YES	1	P1	CCDS2301.1	ENSP00000326869	Q9P0S3	0	UPI0000073E90	0	0	0	0	0	0	chr2:g.189771300_189771301insAA	0.9836	0.941
chr2	190200510	rs56148086	TTTTG	T	20	152	1253	0.135	-	3_prime_UTR_variant	MODIFIER	C2orf88	ENSG00000187699	Transcript	ENST00000340623.4	protein_coding	2/2	0	ENST00000340623.4:c.*370_*373del	0	1062-1065/4035	0	0	0	0	rs149132415	0	1	0	deletion	HGNC	HGNC:28191	YES	1	P1	CCDS42792.1	ENSP00000345107	Q9BSF0	0	UPI000013D122	0	0	0	0	0	7	chr2:g.190200518_190200521del	0.346	0.4735
chr2	190201056	rs59377935	A	AGAT	20	152	1644	0.135	GAT	3_prime_UTR_variant	MODIFIER	C2orf88	ENSG00000187699	Transcript	ENST00000340623.4	protein_coding	2/2	0	ENST00000340623.4:c.*909_*911dup	0	1607-1608/4035	0	0	0	0	rs59377935	0	1	0	insertion	HGNC	HGNC:28191	YES	1	P1	CCDS42792.1	ENSP00000345107	Q9BSF0	0	UPI000013D122	0	0	0	0	0	3	chr2:g.190201057_190201059dup	0.3315	0.3729
chr2	190203040	rs3833565	T	TTC	20	152	1621	0.135	TC	3_prime_UTR_variant	MODIFIER	C2orf88	ENSG00000187699	Transcript	ENST00000340623.4	protein_coding	2/2	0	ENST00000340623.4:c.*2893_*2894insCT	0	3591-3592/4035	0	0	0	0	rs143044502	0	1	0	insertion	HGNC	HGNC:28191	YES	1	P1	CCDS42792.1	ENSP00000345107	Q9BSF0	0	UPI000013D122	0	0	0	0	0	1	chr2:g.190203041_190203042insCT	0.363	0.5204
chr2	190508515	rs10638127	C	CAT	152	152	1946	1	AT	3_prime_UTR_variant	MODIFIER	NEMP2	ENSG00000189362	Transcript	ENST00000409150.8	protein_coding	9/9	0	ENST00000409150.8:c.*673_*674insAT	0	1994-1995/6172	0	0	0	0	rs10638127	0	-1	0	insertion	HGNC	HGNC:33700	YES	2	P1	CCDS46476.1	ENSP00000386292	A6NFY4	0	UPI00015B7C1F	0	0	0	0	0	0	chr2:g.190508515_190508516insAT	1	1
chr2	190692113	rs150131179	TAGTATG	T	104	152	1493	0.692	-	3_prime_UTR_variant	MODIFIER	NAB1	ENSG00000138386	Transcript	ENST00000337386.10	protein_coding	10/10	0	ENST00000337386.10:c.*1785_*1790del	0	3856-3861/4508	0	0	0	0	rs150131179	0	1	0	deletion	HGNC	HGNC:7626	YES	1	P3	CCDS2307.1	ENSP00000336894	Q13506	0	UPI0000001C43	0	0	0	0	0	4	chr2:g.190692118_190692123del	0.2648	0.2648
chr2	190880872	0	CGCA	C	22	152	1955	0.141	-	5_prime_UTR_variant	MODIFIER	GLS	ENSG00000115419	Transcript	ENST00000320717.7	protein_coding	1/18	0	ENST00000320717.7:c.-167_-165del	0	47-49/4834	0	0	0	0	rs751254452	0	1	0	deletion	HGNC	HGNC:4331	YES	1	P1	CCDS2308.1	ENSP00000317379	O94925	0	UPI000012B7F6	0	0	0	0	0	45	chr2:g.190880918_190880920del	0	0
chr2	190880872	0	CGCAGCA	C	71	152	1955	0.468	-	5_prime_UTR_variant	MODIFIER	GLS	ENSG00000115419	Transcript	ENST00000320717.7	protein_coding	1/18	0	ENST00000320717.7:c.-170_-165del	0	47-52/4834	0	0	0	0	rs554999438	0	1	0	deletion	HGNC	HGNC:4331	YES	1	P1	CCDS2308.1	ENSP00000317379	O94925	0	UPI000012B7F6	0	0	0	0	0	42	chr2:g.190880915_190880920del	0.5479	0.7186
chr2	190880872	0	CGCAGCAGCAGCAGCAGCA	C	43	152	1955	0.288	-	5_prime_UTR_variant	MODIFIER	GLS	ENSG00000115419	Transcript	ENST00000320717.7	protein_coding	1/18	0	ENST00000320717.7:c.-182_-165del	0	47-64/4834	0	0	0	0	rs1249785666	0	1	0	deletion	HGNC	HGNC:4331	YES	1	P1	CCDS2308.1	ENSP00000317379	O94925	0	UPI000012B7F6	0	0	0	0	0	30	chr2:g.190880903_190880920del	0	0
chr2	190963903	0	GT	G	11	152	824	0.071	-	3_prime_UTR_variant	MODIFIER	GLS	ENSG00000115419	Transcript	ENST00000320717.7	protein_coding	18/18	0	ENST00000320717.7:c.*929del	0	3186/4834	0	0	0	0	rs371760162	0	1	0	deletion	HGNC	HGNC:4331	YES	1	P1	CCDS2308.1	ENSP00000317379	O94925	0	UPI000012B7F6	0	0	0	0	0	11	chr2:g.190963915del	0	0
chr2	195736490	rs147511979	AATAT	A	32	152	1356	0.205	-	3_prime_UTR_variant	MODIFIER	SLC39A10	ENSG00000196950	Transcript	ENST00000409086.7	protein_coding	10/10	0	ENST00000409086.7:c.*1453_*1456del	0	4221-4224/5432	0	0	0	0	rs147511979	0	1	0	deletion	HGNC	HGNC:20861	YES	1	P1	CCDS33353.1	ENSP00000386766	Q9ULF5	A0A024R3W5	UPI000004A043	0	0	0	0	0	3	chr2:g.195736494_195736497del	0.0655	0.0023
chr2	195736880	rs3049425	A	ATATC	44	152	1012	0.282	TATC	3_prime_UTR_variant	MODIFIER	SLC39A10	ENSG00000196950	Transcript	ENST00000409086.7	protein_coding	10/10	0	ENST00000409086.7:c.*1850_*1853dup	0	4610-4611/5432	0	0	0	0	rs3832044	0	1	0	insertion	HGNC	HGNC:20861	YES	1	P1	CCDS33353.1	ENSP00000386766	Q9ULF5	A0A024R3W5	UPI000004A043	0	0	0	0	0	14	chr2:g.195736891_195736894dup	0.4014	0.2405
chr2	195737030	rs3049426	A	AAAAT	59	152	1161	0.391	AAAT	3_prime_UTR_variant	MODIFIER	SLC39A10	ENSG00000196950	Transcript	ENST00000409086.7	protein_coding	10/10	0	ENST00000409086.7:c.*1994_*1997dup	0	4760-4761/5432	0	0	0	0	rs3049426	0	1	0	insertion	HGNC	HGNC:20861	YES	1	P1	CCDS33353.1	ENSP00000386766	Q9ULF5	A0A024R3W5	UPI000004A043	0	0	0	0	0	8	chr2:g.195737035_195737038dup	0	0.0159
chr2	195737111	0	T	TTATC	32	152	1165	0.205	TATC	3_prime_UTR_variant	MODIFIER	SLC39A10	ENSG00000196950	Transcript	ENST00000409086.7	protein_coding	10/10	0	ENST00000409086.7:c.*2072_*2075dup	0	4841-4842/5432	0	0	0	0	rs146730504	0	1	0	insertion	HGNC	HGNC:20861	YES	1	P1	CCDS33353.1	ENSP00000386766	Q9ULF5	A0A024R3W5	UPI000004A043	0	0	0	0	0	5	chr2:g.195737113_195737116dup	0.0617	0.0015
chr2	195737365	0	T	TATCA	43	152	1286	0.276	ATCA	3_prime_UTR_variant	MODIFIER	SLC39A10	ENSG00000196950	Transcript	ENST00000409086.7	protein_coding	10/10	0	ENST00000409086.7:c.*2341_*2344dup	0	5095-5096/5432	0	0	0	0	rs34250178	0	1	0	insertion	HGNC	HGNC:20861	YES	1	P1	CCDS33353.1	ENSP00000386766	Q9ULF5	A0A024R3W5	UPI000004A043	0	0	0	0	0	20	chr2:g.195737382_195737385dup	0.3101	0.2088
chr2	195737365	0	TATCA	T	32	152	1286	0.205	-	3_prime_UTR_variant	MODIFIER	SLC39A10	ENSG00000196950	Transcript	ENST00000409086.7	protein_coding	10/10	0	ENST00000409086.7:c.*2341_*2344del	0	5096-5099/5432	0	0	0	0	rs201168620	0	1	0	deletion	HGNC	HGNC:20861	YES	1	P1	CCDS33353.1	ENSP00000386766	Q9ULF5	A0A024R3W5	UPI000004A043	0	0	0	0	0	16	chr2:g.195737382_195737385del	0	0
chr2	195737408	0	GTGAT	G	45	152	1267	0.288	-	3_prime_UTR_variant	MODIFIER	SLC39A10	ENSG00000196950	Transcript	ENST00000409086.7	protein_coding	10/10	0	ENST00000409086.7:c.*2377_*2380del	0	5139-5142/5432	0	0	0	0	rs35974800	0	1	0	deletion	HGNC	HGNC:20861	YES	1	P1	CCDS33353.1	ENSP00000386766	Q9ULF5	A0A024R3W5	UPI000004A043	0	0	0	0	0	9	chr2:g.195737418_195737421del	0.3482	0.0983
chr2	195737482	rs3049428	A	AAGTC	15	152	1136	0.109	AGTC	3_prime_UTR_variant	MODIFIER	SLC39A10	ENSG00000196950	Transcript	ENST00000409086.7	protein_coding	10/10	0	ENST00000409086.7:c.*2445_*2448dup	0	5212-5213/5432	0	0	0	0	rs146305485	0	1	0	insertion	HGNC	HGNC:20861	YES	1	P1	CCDS33353.1	ENSP00000386766	Q9ULF5	A0A024R3W5	UPI000004A043	0	0	0	0	0	7	chr2:g.195737486_195737489dup	0.0395	0.062
chr2	195737858	rs71015726	A	AAAT	43	152	925	0.276	AAT	3_prime_UTR_variant	MODIFIER	DNAH7	ENSG00000118997	Transcript	ENST00000312428.11	protein_coding	65/65	0	ENST00000312428.11:c.*60_*62dup	0	12263-12264/12419	0	0	0	0	rs75708451	0	-1	0	insertion	HGNC	HGNC:18661	YES	1	P1	CCDS42794.1	ENSP00000311273	Q8WXX0	0	UPI0000141B95	0	0	0	0	0	0	chr2:g.195737860_195737862dup	0.398	0.233
chr2	196134312	rs71009075	A	AGGTGGGGGGC	138	152	1507	0.904	GGTGGGGGGC	3_prime_UTR_variant	MODIFIER	STK17B	ENSG00000081320	Transcript	ENST00000263955.9	protein_coding	8/8	0	ENST00000263955.9:c.*3125_*3134dup	0	4543-4544/5273	0	0	0	0	rs113084773	0	-1	0	insertion	HGNC	HGNC:11396	YES	1	P1	CCDS2315.1	ENSP00000263955	O94768	Q53QE7	UPI0000035B5D	0	0	0	0	0	0	chr2:g.196134317_196134326dup	0	0.5681
chr2	196135881	rs71009076	CTATAGA	C	94	152	1069	0.609	-	3_prime_UTR_variant	MODIFIER	STK17B	ENSG00000081320	Transcript	ENST00000263955.9	protein_coding	8/8	0	ENST00000263955.9:c.*1560_*1565del	0	2969-2974/5273	0	0	0	0	rs71884585	0	-1	0	deletion	HGNC	HGNC:11396	YES	1	P1	CCDS2315.1	ENSP00000263955	O94768	Q53QE7	UPI0000035B5D	0	0	0	0	0	0	chr2:g.196135886_196135891del	0.4752	0.1203
chr2	196987840	0	A	AT	44	152	1091	0.282	T	3_prime_UTR_variant	MODIFIER	ANKRD44	ENSG00000065413	Transcript	ENST00000282272.15	protein_coding	28/28	0	ENST00000282272.15:c.*1750dup	0	4908-4909/6087	0	0	0	0	rs58942301	0	-1	0	insertion	HGNC	HGNC:25259	YES	5	P2	CCDS74619.1	ENSP00000282272	Q8N8A2	0	UPI000185D541	0	0	0	0	0	0	chr2:g.196987849dup	0.1382	0.1687
chr2	196989509	0	T	TAC	90	152	1095	0.603	AC	3_prime_UTR_variant	MODIFIER	ANKRD44	ENSG00000065413	Transcript	ENST00000282272.15	protein_coding	28/28	0	ENST00000282272.15:c.*80_*81dup	0	3239-3240/6087	0	0	0	0	rs144034091	0	-1	0	insertion	HGNC	HGNC:25259	YES	5	P2	CCDS74619.1	ENSP00000282272	Q8N8A2	0	UPI000185D541	0	0	0	0	0	0	chr2:g.196989523_196989524dup	0	0.6014
chr2	197390771	rs11373485	A	AT	35	152	986	0.237	T	3_prime_UTR_variant	MODIFIER	SF3B1	ENSG00000115524	Transcript	ENST00000335508.10	protein_coding	25/25	0	ENST00000335508.10:c.*1531dup	0	5538-5539/6526	0	0	0	0	rs11373485	0	-1	0	insertion	HGNC	HGNC:10768	YES	1	P1	CCDS33356.1	ENSP00000335321	O75533	0	UPI000013D493	0	1	0	0	0	0	chr2:g.197390776dup	0.7173	0.8812
chr2	197552004	rs3838584	T	TTGAAA	37	152	1186	0.25	TGAAA	3_prime_UTR_variant	MODIFIER	MOB4	ENSG00000115540	Transcript	ENST00000323303.9	protein_coding	8/8	0	ENST00000323303.9:c.*1362_*1363insATGAA	0	2057-2058/3752	0	0	0	0	rs3838584	0	1	0	insertion	HGNC	HGNC:17261	YES	1	P1	CCDS2321.1	ENSP00000315702	Q9Y3A3	A0A024R3X9	UPI000002276F	0	0	0	0	0	4	chr2:g.197552008_197552009insATGAA	0	0.8812
chr2	197571585	rs59526640	A	AG	15	152	741	0.109	G	3_prime_UTR_variant	MODIFIER	RFTN2	ENSG00000162944	Transcript	ENST00000295049.8	protein_coding	9/9	0	ENST00000295049.8:c.*422_*423insC	0	2465-2466/5827	0	0	0	0	rs59526640	0	-1	0	insertion	HGNC	HGNC:26402	YES	1	P1	CCDS2323.1	ENSP00000295049	Q52LD8	0	UPI000013E1F9	0	0	0	0	0	0	chr2:g.197571585_197571586insG	0.3966	0.2897
chr2	197675977	rs11336956	TC	T	116	152	1714	0.756	-	5_prime_UTR_variant	MODIFIER	RFTN2	ENSG00000162944	Transcript	ENST00000295049.8	protein_coding	1/9	0	ENST00000295049.8:c.-520del	0	18/5827	0	0	0	0	rs11336956	0	-1	0	deletion	HGNC	HGNC:26402	YES	1	P1	CCDS2323.1	ENSP00000295049	Q52LD8	0	UPI000013E1F9	0	0	0	0	0	0	chr2:g.197675978del	0.3045	0.1006
chr2	197707352	rs3832092	A	ATTC	135	152	2327	0.878	TTC	3_prime_UTR_variant	MODIFIER	MARS2	ENSG00000247626	Transcript	ENST00000282276.7	protein_coding	1/1	0	ENST00000282276.7:c.*166_*168dup	0	1984-1985/3019	0	0	0	0	rs3832092	0	1	0	insertion	HGNC	HGNC:25133	YES	0	P1	CCDS33358.1	ENSP00000282276	Q96GW9	0	UPI00000492CE	0	1	0	0	0	3	chr2:g.197707353_197707355dup	0	0.413
chr2	197804942	0	T	TGCCGCC	19	152	1371	0.122	GCCGCC	5_prime_UTR_variant	MODIFIER	PLCL1	ENSG00000115896	Transcript	ENST00000428675.6	protein_coding	1/6	0	ENST00000428675.6:c.-139_-134dup	0	350-351/6696	0	0	0	0	rs531185771	0	1	0	insertion	HGNC	HGNC:9063	YES	1	P1	CCDS2326.2	ENSP00000402861	Q15111	0	UPI000165BCF5	0	0	0	0	0	24	chr2:g.197804961_197804966dup	0.1895	0.1914
chr2	198147203	0	A	AGTGTGTGT	20	152	1154	0.128	GTGTGTGT	3_prime_UTR_variant	MODIFIER	PLCL1	ENSG00000115896	Transcript	ENST00000428675.6	protein_coding	6/6	0	ENST00000428675.6:c.*265_*272dup	0	4036-4037/6696	0	0	0	0	rs147019933	0	1	0	insertion	HGNC	HGNC:9063	YES	1	P1	CCDS2326.2	ENSP00000402861	Q15111	0	UPI000165BCF5	0	0	0	0	0	31	chr2:g.198147227_198147234dup	0	0
chr2	198147203	0	A	AGTGTGTGTGT	74	152	1154	0.487	GTGTGTGTGT	3_prime_UTR_variant	MODIFIER	PLCL1	ENSG00000115896	Transcript	ENST00000428675.6	protein_coding	6/6	0	ENST00000428675.6:c.*263_*272dup	0	4036-4037/6696	0	0	0	0	rs147019933	0	1	0	insertion	HGNC	HGNC:9063	YES	1	P1	CCDS2326.2	ENSP00000402861	Q15111	0	UPI000165BCF5	0	0	0	0	0	31	chr2:g.198147225_198147234dup	0	0
chr2	198147203	0	A	AGTGTGTGTGTGT	17	152	1154	0.109	GTGTGTGTGTGT	3_prime_UTR_variant	MODIFIER	PLCL1	ENSG00000115896	Transcript	ENST00000428675.6	protein_coding	6/6	0	ENST00000428675.6:c.*261_*272dup	0	4036-4037/6696	0	0	0	0	rs147019933	0	1	0	insertion	HGNC	HGNC:9063	YES	1	P1	CCDS2326.2	ENSP00000402861	Q15111	0	UPI000165BCF5	0	0	0	0	0	31	chr2:g.198147223_198147234dup	0	0
chr2	199929204	rs11311382	GA	G	23	152	1161	0.154	-	3_prime_UTR_variant	MODIFIER	TYW5	ENSG00000162971	Transcript	ENST00000354611.9	protein_coding	8/8	0	ENST00000354611.9:c.*3862del	0	4831/5123	0	0	0	0	rs11311382	0	-1	0	deletion	HGNC	HGNC:26754	YES	1	P1	CCDS42795.1	ENSP00000346627	A2RUC4	0	UPI00006C206A	0	0	0	0	0	0	chr2:g.199929206del	0.4912	0.472
chr2	199930769	rs10627509	G	GAGAA	151	152	1815	0.994	AGAA	3_prime_UTR_variant	MODIFIER	TYW5	ENSG00000162971	Transcript	ENST00000354611.9	protein_coding	8/8	0	ENST00000354611.9:c.*2294_*2297dup	0	3266-3267/5123	0	0	0	0	rs10627509	0	-1	0	insertion	HGNC	HGNC:26754	YES	1	P1	CCDS42795.1	ENSP00000346627	A2RUC4	0	UPI00006C206A	0	0	0	0	0	0	chr2:g.199930770_199930773dup	0.8632	0.8578
chr2	199932026	rs10660827	T	TTAAAA	152	152	971	1	TAAAA	3_prime_UTR_variant	MODIFIER	TYW5	ENSG00000162971	Transcript	ENST00000354611.9	protein_coding	8/8	0	ENST00000354611.9:c.*1040_*1041insTTTTA	0	2009-2010/5123	0	0	0	0	rs10660827	0	-1	0	insertion	HGNC	HGNC:26754	YES	1	P1	CCDS42795.1	ENSP00000346627	A2RUC4	0	UPI00006C206A	0	0	0	0	0	0	chr2:g.199932028_199932029insAAATA	0.8636	0.8608
chr2	200478679	rs77252503	AATAT	A	32	152	1434	0.218	-	3_prime_UTR_variant	MODIFIER	SPATS2L	ENSG00000196141	Transcript	ENST00000619961.4	protein_coding	13/13	0	ENST00000619961.4:c.*655_*658del	0	2539-2542/6115	0	0	0	0	rs149929431	0	1	0	deletion	HGNC	HGNC:24574	YES	2	0	CCDS74621.1	ENSP00000482515	Q9NUQ6	0	UPI00017A7B90	0	0	0	0	0	6	chr2:g.200478686_200478689del	0.04	0.0053
chr2	200482031	0	CA	C	152	152	1252	1	-	3_prime_UTR_variant	MODIFIER	SPATS2L	ENSG00000196141	Transcript	ENST00000619961.4	protein_coding	13/13	0	ENST00000619961.4:c.*4009del	0	5891/6115	0	0	0	0	rs11313633	0	1	0	deletion	HGNC	HGNC:24574	YES	2	0	CCDS74621.1	ENSP00000482515	Q9NUQ6	0	UPI00017A7B90	0	0	0	0	0	8	chr2:g.200482040del	0.892	0.6596
chr2	200509963	rs150961349	TC	T	37	152	1058	0.244	-	5_prime_UTR_variant	MODIFIER	KCTD18	ENSG00000155729	Transcript	ENST00000359878.8	protein_coding	1/7	0	ENST00000359878.8:c.-412del	0	105/2939	0	0	0	0	rs150961349	0	-1	0	deletion	HGNC	HGNC:26446	YES	1	P1	CCDS2330.1	ENSP00000352941	Q6PI47	0	UPI0000209355	0	0	0	0	0	0	chr2:g.200509964del	0.0591	0.003
chr2	200671272	rs34110600	CAT	C	84	152	1136	0.564	-	3_prime_UTR_variant	MODIFIER	AOX1	ENSG00000138356	Transcript	ENST00000374700.7	protein_coding	35/35	0	ENST00000374700.7:c.*598_*599del	0	4706-4707/4928	0	0	0	0	rs34427902	0	1	0	deletion	HGNC	HGNC:553	YES	1	P1	CCDS33360.1	ENSP00000363832	Q06278	0	UPI0000071863	0	0	0	0	0	4	chr2:g.200671277_200671278del	0.4079	0.2579
chr2	201167084	rs34626406	TTTC	T	22	152	1064	0.141	-	3_prime_UTR_variant	MODIFIER	CFLAR	ENSG00000003402	Transcript	ENST00000309955.8	protein_coding	10/10	0	ENST00000309955.8:c.*3114_*3116del	0	5010-5012/14612	0	0	0	0	rs141841318	0	1	0	deletion	HGNC	HGNC:1876	YES	1	P3	CCDS2337.1	ENSP00000312455	O15519	A0A024R3Z7	UPI0000030475	0	0	0	0	0	2	chr2:g.201167087_201167089del	0.3988	0.4622
chr2	201168681	rs144871830	G	GTC	28	152	1683	0.179	TC	3_prime_UTR_variant	MODIFIER	CFLAR	ENSG00000003402	Transcript	ENST00000309955.8	protein_coding	10/10	0	ENST00000309955.8:c.*4709_*4710insCT	0	6606-6607/14612	0	0	0	0	rs148759476	0	1	0	insertion	HGNC	HGNC:1876	YES	1	P3	CCDS2337.1	ENSP00000312455	O15519	A0A024R3Z7	UPI0000030475	0	0	0	0	0	1	chr2:g.201168682_201168683insCT	0.3894	0.4644
chr2	201170414	rs35080042	CAA	C	28	152	1339	0.179	-	3_prime_UTR_variant	MODIFIER	CFLAR	ENSG00000003402	Transcript	ENST00000309955.8	protein_coding	10/10	0	ENST00000309955.8:c.*6442_*6443del	0	8340-8341/14612	0	0	0	0	rs35080042	0	1	0	deletion	HGNC	HGNC:1876	YES	1	P3	CCDS2337.1	ENSP00000312455	O15519	A0A024R3Z7	UPI0000030475	0	0	0	0	0	0	chr2:g.201170415_201170416del	0.2991	0.2375
chr2	201220328	rs41351949	TG	T	29	152	1517	0.186	-	3_prime_UTR_variant	MODIFIER	CASP10	ENSG00000003400	Transcript	ENST00000286186.10	protein_coding	10/10	0	ENST00000286186.10:c.*2594del	0	4592/5928	0	0	0	0	rs41351949	0	1	0	deletion	HGNC	HGNC:1500	YES	1	P4	CCDS2340.1	ENSP00000286186	Q92851	A0A0S2Z3Z5	UPI0000074732	0	1	0	0	0	6	chr2:g.201220335del	0	0
chr2	201645014	rs11399802	G	GA	50	152	874	0.346	A	3_prime_UTR_variant	MODIFIER	MPP4	ENSG00000082126	Transcript	ENST00000409474.8	protein_coding	22/22	0	ENST00000409474.8:c.*195dup	0	2267-2268/2408	0	0	0	0	rs11399802	0	-1	0	insertion	HGNC	HGNC:13680	YES	1	P2	CCDS46491.1	ENSP00000387278	Q96JB8	0	UPI000050A341	0	0	0	0	0	0	chr2:g.201645022dup	0.4487	0.3835
chr2	201894073	0	C	CCACACACA	8	152	1533	0.051	CACACACA	3_prime_UTR_variant	MODIFIER	CDK15	ENSG00000138395	Transcript	ENST00000450471.6	protein_coding	14/14	0	ENST00000450471.6:c.*840_*847dup	0	2182-2183/3659	0	0	0	0	rs1281326067	0	1	0	insertion	HGNC	HGNC:14434	YES	1	0	CCDS58747.1	ENSP00000406472	Q96Q40	0	UPI0001D3BDAF	0	0	0	0	0	41	chr2:g.201894107_201894114dup	0	0
chr2	201894073	0	CCA	C	24	152	1533	0.16	-	3_prime_UTR_variant	MODIFIER	CDK15	ENSG00000138395	Transcript	ENST00000450471.6	protein_coding	14/14	0	ENST00000450471.6:c.*846_*847del	0	2183-2184/3659	0	0	0	0	rs1402933331	0	1	0	deletion	HGNC	HGNC:14434	YES	1	0	CCDS58747.1	ENSP00000406472	Q96Q40	0	UPI0001D3BDAF	0	0	0	0	0	39	chr2:g.201894113_201894114del	0	0
chr2	201894073	0	CCACA	C	45	152	1533	0.301	-	3_prime_UTR_variant	MODIFIER	CDK15	ENSG00000138395	Transcript	ENST00000450471.6	protein_coding	14/14	0	ENST00000450471.6:c.*844_*847del	0	2183-2186/3659	0	0	0	0	rs71794560	0	1	0	deletion	HGNC	HGNC:14434	YES	1	0	CCDS58747.1	ENSP00000406472	Q96Q40	0	UPI0001D3BDAF	0	0	0	0	0	37	chr2:g.201894111_201894114del	0.65	0.388
chr2	202038147	rs34875167	ATTAAAG	A	41	152	1237	0.276	-	3_prime_UTR_variant	MODIFIER	FZD7	ENSG00000155760	Transcript	ENST00000286201.2	protein_coding	1/1	0	ENST00000286201.2:c.*1781_*1786del	0	3562-3567/3859	0	0	0	0	rs141053316	0	1	0	deletion	HGNC	HGNC:4045	YES	0	P1	CCDS2351.1	ENSP00000286201	O75084	0	UPI0000051051	0	0	0	0	0	5	chr2:g.202038153_202038158del	0.1771	0.2421
chr2	202563766	rs146406897	TAAC	T	39	152	1280	0.263	-	3_prime_UTR_variant	MODIFIER	BMPR2	ENSG00000204217	Transcript	ENST00000374580.8	protein_coding	13/13	0	ENST00000374580.8:c.*3823_*3825del	0	7477-7479/11461	0	0	0	0	rs1462709938	0	1	0	deletion	HGNC	HGNC:1078	YES	1	P1	CCDS33361.1	ENSP00000363708	Q13873	0	UPI0000126A3B	0	1	0	0	0	2	chr2:g.202563769_202563771del	0	0.0068
chr2	202766061	0	AAC	A	29	152	1237	0.186	-	3_prime_UTR_variant	MODIFIER	FAM117B	ENSG00000138439	Transcript	ENST00000392238.3	protein_coding	8/8	0	ENST00000392238.3:c.*342_*343del	0	2287-2288/5982	0	0	0	0	rs34556556	0	1	0	deletion	HGNC	HGNC:14440	YES	1	P1	CCDS33362.2	ENSP00000376071	Q6P1L5	0	UPI00015B3B88	0	0	0	0	0	44	chr2:g.202766106_202766107del	0.3878	0.348
chr2	202766061	0	AACAC	A	44	152	1237	0.295	-	3_prime_UTR_variant	MODIFIER	FAM117B	ENSG00000138439	Transcript	ENST00000392238.3	protein_coding	8/8	0	ENST00000392238.3:c.*340_*343del	0	2287-2290/5982	0	0	0	0	rs768396582	0	1	0	deletion	HGNC	HGNC:14440	YES	1	P1	CCDS33362.2	ENSP00000376071	Q6P1L5	0	UPI00015B3B88	0	0	0	0	0	42	chr2:g.202766104_202766107del	0	0
chr2	202766061	0	AACACAC	A	13	152	1237	0.083	-	3_prime_UTR_variant	MODIFIER	FAM117B	ENSG00000138439	Transcript	ENST00000392238.3	protein_coding	8/8	0	ENST00000392238.3:c.*338_*343del	0	2287-2292/5982	0	0	0	0	rs1195571376	0	1	0	deletion	HGNC	HGNC:14440	YES	1	P1	CCDS33362.2	ENSP00000376071	Q6P1L5	0	UPI00015B3B88	0	0	0	0	0	40	chr2:g.202766102_202766107del	0	0
chr2	202768070	rs147668986	G	GT	20	152	1692	0.135	T	3_prime_UTR_variant	MODIFIER	FAM117B	ENSG00000138439	Transcript	ENST00000392238.3	protein_coding	8/8	0	ENST00000392238.3:c.*2308dup	0	4295-4296/5982	0	0	0	0	rs147668986	0	1	0	insertion	HGNC	HGNC:14440	YES	1	P1	CCDS33362.2	ENSP00000376071	Q6P1L5	0	UPI00015B3B88	0	0	0	0	0	2	chr2:g.202768072dup	0.2119	0.0091
chr2	203219866	rs55722704	G	GA	145	150	966	0.968	A	3_prime_UTR_variant	MODIFIER	NBEAL1	ENSG00000144426	Transcript	ENST00000449802.5	protein_coding	55/55	0	0	0	10930-10931/10938	0	0	0	0	rs55722704	0	1	0	insertion	HGNC	HGNC:20681	YES	5	P1	CCDS46495.1	ENSP00000399903	Q6ZS30	0	UPI000194EC27	0	0	0	0	0	0	chr2:g.203219874dup	0	0.6286
chr2	203436398	rs79503121	A	AG	22	152	1311	0.141	G	3_prime_UTR_variant	MODIFIER	RAPH1	ENSG00000173166	Transcript	ENST00000319170.10	protein_coding	14/14	0	ENST00000319170.10:c.*3038dup	0	6982-6983/9699	0	0	0	0	rs144115947	0	-1	0	insertion	HGNC	HGNC:14436	YES	1	P4	CCDS2359.1	ENSP00000316543	Q70E73	0	UPI000020940F	0	0	0	0	0	0	chr2:g.203436405dup	0.0465	0.0151
chr2	203437027	rs3214803	G	GAC	81	152	1846	0.526	AC	3_prime_UTR_variant	MODIFIER	RAPH1	ENSG00000173166	Transcript	ENST00000319170.10	protein_coding	14/14	0	ENST00000319170.10:c.*2409_*2410insGT	0	6353-6354/9699	0	0	0	0	rs3214803	0	-1	0	insertion	HGNC	HGNC:14436	YES	1	P4	CCDS2359.1	ENSP00000316543	Q70E73	0	UPI000020940F	0	0	0	0	0	0	chr2:g.203437028_203437029insCA	0.6474	0.7436
chr2	203438376	rs141816259	TTTTG	T	23	152	1562	0.147	-	3_prime_UTR_variant	MODIFIER	RAPH1	ENSG00000173166	Transcript	ENST00000319170.10	protein_coding	14/14	0	ENST00000319170.10:c.*1057_*1060del	0	5001-5004/9699	0	0	0	0	rs141816259	0	-1	0	deletion	HGNC	HGNC:14436	YES	1	P4	CCDS2359.1	ENSP00000316543	Q70E73	0	UPI000020940F	0	0	0	0	0	0	chr2:g.203438380_203438383del	0.0515	0.0272
chr2	203535258	0	G	GTGAC	34	152	1368	0.237	TGAC	5_prime_UTR_variant	MODIFIER	RAPH1	ENSG00000173166	Transcript	ENST00000319170.10	protein_coding	1/14	0	ENST00000319170.10:c.-152_-149dup	0	43-44/9699	0	0	0	0	rs1161172750	0	-1	0	insertion	HGNC	HGNC:14436	YES	1	P4	CCDS2359.1	ENSP00000316543	Q70E73	0	UPI000020940F	0	0	0	0	0	0	chr2:g.203535297_203535300dup	0	0
chr2	203535258	0	GTGAC	G	45	152	1368	0.295	-	5_prime_UTR_variant	MODIFIER	RAPH1	ENSG00000173166	Transcript	ENST00000319170.10	protein_coding	1/14	0	ENST00000319170.10:c.-152_-149del	0	40-43/9699	0	0	0	0	rs373101454	0	-1	0	deletion	HGNC	HGNC:14436	YES	1	P4	CCDS2359.1	ENSP00000316543	Q70E73	0	UPI000020940F	0	0	0	0	0	0	chr2:g.203535297_203535300del	0.2833	0.1452
chr2	203737488	rs5837873	GA	G	44	152	1166	0.282	-	3_prime_UTR_variant	MODIFIER	CD28	ENSG00000178562	Transcript	ENST00000324106.9	protein_coding	4/4	0	ENST00000324106.9:c.*2581del	0	3298/4721	0	0	0	0	rs5837873	0	1	0	deletion	HGNC	HGNC:1653	YES	1	P1	CCDS2361.1	ENSP00000324890	P10747	0	UPI0000043F4D	0	1	0	0	0	4	chr2:g.203737493del	0.1755	0.1286
chr2	204545736	rs5837924	GT	G	152	152	1478	1	-	5_prime_UTR_variant	MODIFIER	PARD3B	ENSG00000116117	Transcript	ENST00000406610.7	protein_coding	1/23	0	ENST00000406610.7:c.-263del	0	263/8492	0	0	0	0	rs5837924	0	1	0	deletion	HGNC	HGNC:14446	YES	1	P1	CCDS77511.1	ENSP00000385848	Q8TEW8	0	UPI0000070178	0	0	0	0	0	0	chr2:g.204545737del	0.9956	0.9977
chr2	205616888	0	TGA	T	147	152	1975	0.968	-	3_prime_UTR_variant	MODIFIER	PARD3B	ENSG00000116117	Transcript	ENST00000406610.7	protein_coding	23/23	0	ENST00000406610.7:c.*1095_*1096del	0	5219-5220/8492	0	0	0	0	rs35710107	0	1	0	deletion	HGNC	HGNC:14446	YES	1	P1	CCDS77511.1	ENSP00000385848	Q8TEW8	0	UPI0000070178	0	0	0	0	0	19	chr2:g.205616908_205616909del	0.8115	0.6899
chr2	205996920	rs200398547	A	AC	34	152	1043	0.224	C	3_prime_UTR_variant	MODIFIER	INO80D	ENSG00000114933	Transcript	ENST00000403263.6	protein_coding	11/11	0	ENST00000403263.6:c.*7447_*7448insG	0	10928-10929/14128	0	0	0	0	rs200398547	0	-1	0	insertion	HGNC	HGNC:25997	YES	5	P1	CCDS46500.1	ENSP00000384198	Q53TQ3	0	UPI0000EE35FC	0	0	0	0	0	0	chr2:g.205996920_205996921insC	0	0
chr2	205999557	rs5838006	CA	C	38	152	1144	0.25	-	3_prime_UTR_variant	MODIFIER	INO80D	ENSG00000114933	Transcript	ENST00000403263.6	protein_coding	11/11	0	ENST00000403263.6:c.*4810del	0	8291/14128	0	0	0	0	rs5838006	0	-1	0	deletion	HGNC	HGNC:25997	YES	5	P1	CCDS46500.1	ENSP00000384198	Q53TQ3	0	UPI0000EE35FC	0	0	0	0	0	0	chr2:g.205999566del	0.2037	0.0809
chr2	206795036	rs5838044	G	GT	117	152	2687	0.769	T	3_prime_UTR_variant	MODIFIER	FASTKD2	ENSG00000118246	Transcript	ENST00000402774.8	protein_coding	12/12	0	ENST00000402774.8:c.*3234_*3235insT	0	5559-5560/6712	0	0	0	0	rs5838044	0	1	0	insertion	HGNC	HGNC:29160	YES	1	P1	CCDS2371.1	ENSP00000385990	Q9NYY8	A0A024R419	UPI0000073E9F	0	1	0	0	0	0	chr2:g.206795036_206795037insT	0	0
chr2	207079750	rs3214417	CA	C	51	152	1049	0.333	-	3_prime_UTR_variant	MODIFIER	KLF7	ENSG00000118263	Transcript	ENST00000309446.11	protein_coding	4/4	0	ENST00000309446.11:c.*1462del	0	2751/8365	0	0	0	0	rs3214417	0	-1	0	deletion	HGNC	HGNC:6350	YES	1	P1	CCDS2373.1	ENSP00000309570	O75840	A0A024R3X8	UPI0000042958	0	0	0	0	0	0	chr2:g.207079760del	0.4397	0.5053
chr2	207081061	0	A	ATGTG	48	152	1816	0.314	TGTG	3_prime_UTR_variant	MODIFIER	KLF7	ENSG00000118263	Transcript	ENST00000309446.11	protein_coding	4/4	0	ENST00000309446.11:c.*148_*151dup	0	1440-1441/8365	0	0	0	0	rs113821778	0	-1	0	insertion	HGNC	HGNC:6350	YES	1	P1	CCDS2373.1	ENSP00000309570	O75840	A0A024R3X8	UPI0000042958	0	0	0	0	0	0	chr2:g.207081081_207081084dup	0	0
chr2	207598850	rs11319861	TA	T	152	152	1123	1	-	3_prime_UTR_variant	MODIFIER	CREB1	ENSG00000118260	Transcript	ENST00000432329.6	protein_coding	9/9	0	ENST00000432329.6:c.*1800del	0	3070/7650	0	0	0	0	rs11319861	0	1	0	deletion	HGNC	HGNC:2345	YES	1	P4	CCDS2375.1	ENSP00000387699	P16220	Q5U0J5	UPI000012841D	0	1	0	0	0	7	chr2:g.207598858del	0.9048	0.8646
chr2	207600987	rs10559988	GTC	G	151	152	1389	0.994	-	3_prime_UTR_variant	MODIFIER	CREB1	ENSG00000118260	Transcript	ENST00000432329.6	protein_coding	9/9	0	ENST00000432329.6:c.*3933_*3934del	0	5207-5208/7650	0	0	0	0	rs34171849	0	1	0	deletion	HGNC	HGNC:2345	YES	1	P4	CCDS2375.1	ENSP00000387699	P16220	Q5U0J5	UPI000012841D	0	1	0	0	0	3	chr2:g.207600991_207600992del	0.8748	0.7761
chr2	207601124	rs139164200	CTTTA	C	150	152	1294	0.987	-	3_prime_UTR_variant	MODIFIER	CREB1	ENSG00000118260	Transcript	ENST00000432329.6	protein_coding	9/9	0	ENST00000432329.6:c.*4070_*4073del	0	5344-5347/7650	0	0	0	0	rs139164200	0	1	0	deletion	HGNC	HGNC:2345	YES	1	P4	CCDS2375.1	ENSP00000387699	P16220	Q5U0J5	UPI000012841D	0	1	0	0	0	3	chr2:g.207601128_207601131del	0.8748	0.7769
chr2	207754221	rs3215182	T	TA	49	152	1755	0.333	A	3_prime_UTR_variant	MODIFIER	CCNYL1	ENSG00000163249	Transcript	ENST00000295414.7	protein_coding	10/10	0	ENST00000295414.7:c.*524dup	0	1814-1815/3767	0	0	0	0	rs3215182	0	1	0	insertion	HGNC	HGNC:26868	YES	5	A2	CCDS82564.1	ENSP00000295414	Q8N7R7	0	UPI0000209468	0	0	0	0	0	1	chr2:g.207754222dup	0.6134	0.671
chr2	207766096	0	AG	A	151	152	618	0.994	-	3_prime_UTR_variant	MODIFIER	FZD5	ENSG00000163251	Transcript	ENST00000295417.4	protein_coding	2/2	0	ENST00000295417.4:c.*885del	0	3540/7039	0	0	0	0	rs66864429	0	-1	0	deletion	HGNC	HGNC:4043	YES	1	P1	CCDS33366.1	ENSP00000354607	Q13467	0	UPI000013E255	0	1	0	0	0	0	chr2:g.207766100del	0	0
chr2	207823091	rs3841869	GCTTCATTCAAAGTCTGGAA	G	14	152	2285	0.09	-	3_prime_UTR_variant	MODIFIER	PLEKHM3	ENSG00000178385	Transcript	ENST00000427836.8	protein_coding	8/8	0	ENST00000427836.8:c.*5209_*5227del	0	7952-7970/9774	0	0	0	0	rs3841869	0	-1	0	deletion	HGNC	HGNC:34006	YES	5	P1	CCDS42808.1	ENSP00000417003	Q6ZWE6	0	UPI0000DBEE58	0	0	0	0	0	0	chr2:g.207823126_207823144del	0.3041	0.4221
chr2	208493920	rs3832071	A	AT	128	152	1293	0.846	T	3_prime_UTR_variant	MODIFIER	PTH2R	ENSG00000144407	Transcript	ENST00000272847.6	protein_coding	13/13	0	ENST00000272847.6:c.*268dup	0	2127-2128/2713	0	0	0	0	rs3832071	0	1	0	insertion	HGNC	HGNC:9609	YES	1	P1	CCDS2383.1	ENSP00000272847	P49190	0	UPI000005041E	0	0	0	0	0	7	chr2:g.208493927dup	0	0
chr2	209424160	0	TC	T	46	152	1259	0.308	-	5_prime_UTR_variant	MODIFIER	MAP2	ENSG00000078018	Transcript	ENST00000199940.10	protein_coding	1/15	0	ENST00000199940.10:c.-330del	0	104/2241	0	0	0	0	rs113563544	0	1	0	deletion	HGNC	HGNC:6839	0	1	0	CCDS33369.1	ENSP00000199940	P11137	0	UPI00000746E7	0	0	0	0	0	7	chr2:g.209424168del	0.0725	0.0257
chr2	209733460	0	C	CCACACACACACACACA	8	152	1800	0.051	CACACACACACACACA	3_prime_UTR_variant	MODIFIER	MAP2	ENSG00000078018	Transcript	ENST00000360351.8	protein_coding	15/15	0	ENST00000360351.8:c.*3081_*3096dup	0	9053-9054/9711	0	0	0	0	rs1302829476	0	1	0	insertion	HGNC	HGNC:6839	YES	5	P3	CCDS2384.1	ENSP00000353508	P11137	A0A024R407	UPI000013D119	0	0	0	0	0	33	chr2:g.209733478_209733493dup	0	0
chr2	209733460	0	CCACA	C	128	152	1800	0.846	-	3_prime_UTR_variant	MODIFIER	MAP2	ENSG00000078018	Transcript	ENST00000360351.8	protein_coding	15/15	0	ENST00000360351.8:c.*3093_*3096del	0	9054-9057/9711	0	0	0	0	rs112861196	0	1	0	deletion	HGNC	HGNC:6839	YES	5	P3	CCDS2384.1	ENSP00000353508	P11137	A0A024R407	UPI000013D119	0	0	0	0	0	29	chr2:g.209733490_209733493del	0.8271	0.6936
chr2	210171295	0	GGCCGCCGCCGCCGCC	G	136	152	1362	0.897	-	5_prime_UTR_variant	MODIFIER	KANSL1L	ENSG00000144445	Transcript	ENST00000281772.14	protein_coding	1/15	0	ENST00000281772.14:c.-191_-177del	0	100-114/4782	0	0	0	0	rs1193812799	0	-1	0	deletion	HGNC	HGNC:26310	YES	5	P3	CCDS33370.1	ENSP00000281772	A0AUZ9	0	UPI00002094A9	0	0	0	0	0	0	chr2:g.210171328_210171342del	0	0
chr2	210476480	rs56033100	G	GC	152	152	2002	1	C	5_prime_UTR_variant	MODIFIER	LANCL1	ENSG00000115365	Transcript	ENST00000443314.5	protein_coding	1/9	0	ENST00000443314.5:c.-85dup	0	259-260/4781	0	0	0	0	rs56033100	0	-1	0	insertion	HGNC	HGNC:6508	YES	1	P1	CCDS2392.1	ENSP00000388713	O43813	Q53TN2	UPI0000073D7C	0	0	0	0	0	0	chr2:g.210476481dup	1	1
chr2	211380036	rs34217661	A	AG	102	152	1577	0.679	G	3_prime_UTR_variant	MODIFIER	ERBB4	ENSG00000178568	Transcript	ENST00000342788.9	protein_coding	28/28	0	ENST00000342788.9:c.*3578_*3579insC	0	7777-7778/12097	0	0	0	0	rs34217661	0	-1	0	insertion	HGNC	HGNC:3432	YES	1	P1	CCDS2394.1	ENSP00000342235	Q15303	0	UPI00000499DF	0	1	0	0	0	0	chr2:g.211380036_211380037insG	0.6166	0.4183
chr2	211380365	rs6147150	C	CTGAAAATAGGAT	102	152	1345	0.679	TGAAAATAGGAT	3_prime_UTR_variant	MODIFIER	ERBB4	ENSG00000178568	Transcript	ENST00000342788.9	protein_coding	28/28	0	ENST00000342788.9:c.*3249_*3250insATCCTATTTTCA	0	7448-7449/12097	0	0	0	0	rs11274444	0	-1	0	insertion	HGNC	HGNC:3432	YES	1	P1	CCDS2394.1	ENSP00000342235	Q15303	0	UPI00000499DF	0	1	0	0	0	0	chr2:g.211380367_211380368insAAAATAGGATTG	0.6086	0.4092
chr2	214576901	rs57765086	TTTAAA	T	18	152	1495	0.122	-	3_prime_UTR_variant	MODIFIER	VWC2L	ENSG00000174453	Transcript	ENST00000312504.9	protein_coding	4/4	0	ENST00000312504.9:c.*1087_*1091del	0	2553-2557/4610	0	0	0	0	rs57765086	0	1	0	deletion	HGNC	HGNC:37203	YES	1	P1	CCDS46509.1	ENSP00000308976	B2RUY7	0	UPI00004912C1	0	0	0	0	0	5	chr2:g.214576907_214576911del	0.2955	0.5726
[truncated: 5,749 more rows]
[truncated: 108 more columns]
