# Supplementary material for: Whole genome variation in 27 Mexican indigenous populations, demographic and biomedical insights
Source: PLoS One. 2021 Apr 8;16(4):e0249773. doi: 10.1371/journal.pone.0249773 (PMC8031408; doi:10.1371/journal.pone.0249773)
Supplement: S2 Data — (ZIP) [file pone.0249773.s004.zip › INDEL/lowfreq/76g.indel.low_freq.clinvar.tsv]

CHROM	POS	ID	REF	ALT	AC	AN	DP	AF_mx	Allele	Consequence	IMPACT	SYMBOL	Gene	Feature_type	Feature	BIOTYPE	EXON	INTRON	HGVSc	HGVSp	cDNA_position	CDS_position	Protein_position	Amino_acids	Codons	Existing_variation	DISTANCE	STRAND	FLAGS	VARIANT_CLASS	SYMBOL_SOURCE	HGNC_ID	CANONICAL	TSL	APPRIS	CCDS	ENSP	SWISSPROT	TREMBL	UNIPARC	SOURCE	GENE_PHENO	SIFT	PolyPhen	DOMAINS	HGVS_OFFSET	HGVSg	AF	AFR_AF
chr1	1020204	0	G	GGCCGCTGCT	2	150	1478	0.013	GCCGCTGCT	inframe_insertion	MODERATE	AGRN	ENSG00000188157	Transcript	ENST00000379370.7	protein_coding	1/36	0	ENST00000379370.7:c.39_47dup	ENSP00000368678.2:p.Pro15_Leu17dup	85-86/7326	32-33/6138	11/2045	R/RPLL	cgg/cgGCCGCTGCTg	rs1196847979	0	1	0	insertion	HGNC	HGNC:329	YES	1	P1	CCDS30551.1	ENSP00000368678	O00468	0	UPI00001D7C8B	0	1	0	0	PROSITE_profiles:PS51257&Low_complexity_(Seg):seg&Cleavage_site_(Signalp):SignalP-noTM	15	chr1:g.1020211_1020219dup	0	0
chr1	10376834	0	A	AAC	4	152	1514	0.026	AC	3_prime_UTR_variant	MODIFIER	KIF1B	ENSG00000054523	Transcript	ENST00000263934.10	protein_coding	47/47	0	ENST00000263934.10:c.*279_*280dup	0	5713-5714/6816	0	0	0	0	rs146112447	0	1	0	insertion	HGNC	HGNC:16636	YES	1	0	CCDS111.1	ENSP00000263934	O60333	0	UPI000013EE7E	0	1	0	0	0	33	chr1:g.10376866_10376867dup	0	0
chr1	10376834	0	A	AACAC	6	152	1514	0.038	ACAC	3_prime_UTR_variant	MODIFIER	KIF1B	ENSG00000054523	Transcript	ENST00000263934.10	protein_coding	47/47	0	ENST00000263934.10:c.*277_*280dup	0	5713-5714/6816	0	0	0	0	rs146112447	0	1	0	insertion	HGNC	HGNC:16636	YES	1	0	CCDS111.1	ENSP00000263934	O60333	0	UPI000013EE7E	0	1	0	0	0	33	chr1:g.10376864_10376867dup	0	0
chr1	20651261	rs143763511	C	CCTGA	2	152	2200	0.013	CTGA	3_prime_UTR_variant	MODIFIER	PINK1	ENSG00000158828	Transcript	ENST00000321556.5	protein_coding	8/8	0	ENST00000321556.5:c.*573_*576dup	0	2407-2408/2657	0	0	0	0	rs143763511	0	1	0	insertion	HGNC	HGNC:14581	YES	1	P1	CCDS211.1	ENSP00000364204	Q9BXM7	0	UPI0000035BA9	0	1	0	0	0	6	chr1:g.20651264_20651267dup	0.0397	0.0764
chr1	20652002	rs200971370	C	CTT	2	152	814	0.013	TT	downstream_gene_variant	MODIFIER	PINK1	ENSG00000158828	Transcript	ENST00000321556.5	protein_coding	0	0	0	0	0	0	0	0	0	rs200971370	491	1	0	insertion	HGNC	HGNC:14581	YES	1	P1	CCDS211.1	ENSP00000364204	Q9BXM7	0	UPI0000035BA9	0	1	0	0	0	0	chr1:g.20652005_20652006dup	0.0525	0.1225
chr1	40311460	rs137881116	GC	G	3	152	853	0.019	-	intron_variant	MODIFIER	COL9A2	ENSG00000049089	Transcript	ENST00000372748.8	protein_coding	0	10/31	ENST00000372748.8:c.519+39del	0	0	0	0	0	0	rs137881116	0	-1	0	deletion	HGNC	HGNC:2218	YES	1	P1	CCDS450.1	ENSP00000361834	Q14055	0	UPI0000126D47	0	1	0	0	0	0	chr1:g.40311466del	0.0176	0.0008
chr1	55039879	0	A	ACTG	3	152	2118	0.019	CTG	inframe_insertion	MODERATE	PCSK9	ENSG00000169174	Transcript	ENST00000302118.5	protein_coding	1/12	0	ENST00000302118.5:c.63_65dup	ENSP00000303208.5:p.Leu23dup	332-333/3637	42-43/2079	14-15/692	-/L	-/CTG	rs371488778&TMP_ESP_1_55505553_55505555	0	1	0	insertion	HGNC	HGNC:20001	YES	1	P1	CCDS603.1	ENSP00000303208	Q8NBP7	0	UPI00001615E1	0	1	0	0	PDB-ENSP_mappings:2p4e.A&PDB-ENSP_mappings:2p4e.P&PDB-ENSP_mappings:4ne9.C&PDB-ENSP_mappings:4ne9.P&PDB-ENSP_mappings:5vl7.A&PDB-ENSP_mappings:5vla.A&PDB-ENSP_mappings:5vlh.A&PDB-ENSP_mappings:5vlk.A&PDB-ENSP_mappings:5vll.A&PDB-ENSP_mappings:5vlp.A&Cleavage_site_(Signalp):SignalP-noTM&Low_complexity_(Seg):seg	23	chr1:g.55039900_55039902dup	0	0
chr1	77943237	0	C	CA	4	150	624	0.026	A	downstream_gene_variant	MODIFIER	NEXN	ENSG00000162614	Transcript	ENST00000334785.11	protein_coding	0	0	0	0	0	0	0	0	0	rs536099761	13	1	0	insertion	HGNC	HGNC:29557	YES	1	P3	CCDS41351.1	ENSP00000333938	Q0ZGT2	0	UPI000022ABDC	0	1	0	0	0	0	chr1:g.77943247dup	0.0585	0.0628
chr1	92478757	0	C	CAG	4	150	1863	0.026	AG	splice_region_variant&intron_variant	LOW	GFI1	ENSG00000162676	Transcript	ENST00000294702.6	protein_coding	0	5/6	ENST00000294702.6:c.925-6_925-5dup	0	0	0	0	0	0	rs371078453	0	-1	0	insertion	HGNC	HGNC:4237	YES	2	P1	CCDS30773.1	ENSP00000294702	Q99684	0	UPI000006D7FD	0	1	0	0	0	0	chr1:g.92478793_92478794dup	0	0
chr1	92478757	0	C	CAGAGAGAGAG	4	150	1863	0.026	AGAGAGAGAG	splice_region_variant&intron_variant	LOW	GFI1	ENSG00000162676	Transcript	ENST00000294702.6	protein_coding	0	5/6	ENST00000294702.6:c.925-14_925-5dup	0	0	0	0	0	0	rs371078453	0	-1	0	insertion	HGNC	HGNC:4237	YES	2	P1	CCDS30773.1	ENSP00000294702	Q99684	0	UPI000006D7FD	0	1	0	0	0	0	chr1:g.92478785_92478794dup	0	0
chr1	100190139	rs3081711	TAA	T	5	152	1281	0.032	-	3_prime_UTR_variant	MODIFIER	DBT	ENSG00000137992	Transcript	ENST00000370132.8	protein_coding	11/11	0	ENST00000370132.8:c.*6114_*6115del	0	7577-7578/10799	0	0	0	0	rs3081711	0	-1	0	deletion	HGNC	HGNC:2698	YES	1	P1	CCDS767.1	ENSP00000359151	P11182	0	UPI000013D0E7	0	1	0	0	0	0	chr1:g.100190142_100190143del	0	0
chr1	114705128	rs61652108	TA	T	2	152	1127	0.013	-	3_prime_UTR_variant	MODIFIER	NRAS	ENSG00000213281	Transcript	ENST00000369535.5	protein_coding	7/7	0	ENST00000369535.5:c.*2965del	0	3666/4326	0	0	0	0	0	0	-1	0	deletion	HGNC	HGNC:7989	YES	1	P1	CCDS877.1	ENSP00000358548	P01111	Q5U091	UPI0000001254	0	1	0	0	0	0	chr1:g.114705135del	0	0
chr1	154584285	rs16361	CCT	C	5	152	2263	0.032	-	downstream_gene_variant	MODIFIER	CHRNB2	ENSG00000160716	Transcript	ENST00000368476.3	protein_coding	0	0	0	0	0	0	0	0	0	rs16361	4260	1	0	deletion	HGNC	HGNC:1962	YES	1	P2	CCDS1070.1	ENSP00000357461	P17787	Q5SXY3	UPI000012526E	0	1	0	0	0	0	chr1:g.154584288_154584289del	0.2861	0.3026
chr1	154869723	0	G	GGCTGCTGCT	4	152	2349	0.038	GCTGCTGCT	inframe_insertion	MODERATE	KCNN3	ENSG00000143603	Transcript	ENST00000618040.4	protein_coding	1/9	0	ENST00000618040.4:c.233_241dup	ENSP00000481848.1:p.Gln78_Gln80dup	555-556/13057	241-242/2241	81/746	P/QQQP	cca/cAGCAGCAGCca	rs3831942	0	-1	0	insertion	HGNC	HGNC:6292	YES	5	0	CCDS72928.1	ENSP00000481848	0	A0A087WYJ0	UPI0001F936D2	0	0	0	0	hmmpanther:PTHR10153&hmmpanther:PTHR10153:SF40&MobiDB_lite:mobidb-lite&MobiDB_lite:mobidb-lite&Low_complexity_(Seg):seg	0	chr1:g.154869758_154869766dup	0	0
chr1	158611131	0	GCACA	G	6	150	1206	0.039	-	3_prime_UTR_variant	MODIFIER	SPTA1	ENSG00000163554	Transcript	ENST00000643759.1	protein_coding	52/52	0	ENST00000643759.1:c.*129_*132del	0	7587-7590/8016	0	0	0	0	rs372359921	0	-1	0	deletion	HGNC	HGNC:11272	YES	0	P1	CCDS41423.1	ENSP00000495214	P02549	0	UPI0000458906	0	1	0	0	0	0	chr1:g.158611163_158611166del	0	0
chr1	160039373	0	GACACAC	G	4	152	1826	0.026	-	3_prime_UTR_variant	MODIFIER	KCNJ10	ENSG00000177807	Transcript	ENST00000368089.4	protein_coding	2/2	0	ENST00000368089.4:c.*2014_*2019del	0	3616-3621/5528	0	0	0	0	rs886045404	0	-1	0	deletion	HGNC	HGNC:6256	YES	1	P1	CCDS1193.1	ENSP00000357068	P78508	0	UPI000012D8A6	0	1	0	0	0	0	chr1:g.160039419_160039424del	0	0
chr1	161314434	rs35215598	A	AGT	2	152	1906	0.013	GT	intron_variant	MODIFIER	SDHC	ENSG00000143252	Transcript	ENST00000367975.6	protein_coding	0	1/5	ENST00000367975.6:c.20+11_20+12dup	0	0	0	0	0	0	rs1451337382	0	1	0	insertion	HGNC	HGNC:10682	YES	1	P1	CCDS1230.1	ENSP00000356953	Q99643	A0A0S2Z4B7	UPI0000001636	0	1	0	0	0	3	chr1:g.161314436_161314437dup	0	0.2481
chr1	161363614	rs34067216	G	GA	2	152	1006	0.013	A	3_prime_UTR_variant	MODIFIER	SDHC	ENSG00000143252	Transcript	ENST00000367975.6	protein_coding	6/6	0	ENST00000367975.6:c.*1181_*1182insA	0	1840-1841/13566	0	0	0	0	rs34067216	0	1	0	insertion	HGNC	HGNC:10682	YES	1	P1	CCDS1230.1	ENSP00000356953	Q99643	A0A0S2Z4B7	UPI0000001636	0	1	0	0	0	0	chr1:g.161363614_161363615insA	0.1689	0.2481
chr1	168293284	0	A	AGTGTGT	4	150	1478	0.026	GTGTGT	splice_region_variant&intron_variant	LOW	TBX19	ENSG00000143178	Transcript	ENST00000367821.8	protein_coding	0	3/7	ENST00000367821.8:c.603+43_603+48dup	0	0	0	0	0	0	rs746838916	0	1	0	insertion	HGNC	HGNC:11596	YES	1	P1	CCDS1272.1	ENSP00000356795	O60806	0	UPI000003176C	0	1	0	0	0	42	chr1:g.168293321_168293326dup	0	0
chr1	211492048	0	GGTGT	G	2	152	1886	0.013	-	5_prime_UTR_variant	MODIFIER	RD3	ENSG00000198570	Transcript	ENST00000367002.4	protein_coding	1/3	0	ENST00000367002.4:c.-299_-296del	0	866-869/4266	0	0	0	0	rs886045908	0	-1	0	deletion	HGNC	HGNC:19689	YES	1	P1	CCDS1498.1	ENSP00000355969	Q7Z3Z2	0	UPI00001BB29F	0	1	0	0	0	0	chr1:g.211492089_211492092del	0	0
chr1	218346056	0	G	GCA	4	152	1191	0.026	CA	upstream_gene_variant	MODIFIER	TGFB2	ENSG00000092969	Transcript	ENST00000366929.4	protein_coding	0	0	0	0	0	0	0	0	0	rs550941534	178	1	0	insertion	HGNC	HGNC:11768	YES	1	0	CCDS44318.1	ENSP00000355896	P61812	0	UPI000016B0C1	0	1	0	0	0	0	chr1:g.218346080_218346081dup	0	0
chr1	218405343	0	T	TTTG	4	152	2097	0.026	TTG	intron_variant	MODIFIER	TGFB2	ENSG00000092969	Transcript	ENST00000366929.4	protein_coding	0	3/7	ENST00000366929.4:c.594+41_594+43dup	0	0	0	0	0	0	rs10482769&TMP_ESP_1_218578686_218578694	0	1	0	insertion	HGNC	HGNC:11768	YES	1	0	CCDS44318.1	ENSP00000355896	P61812	0	UPI000016B0C1	0	1	0	0	0	32	chr1:g.218405373_218405375dup	0	0
chr1	218405343	0	TTTG	T	2	152	2097	0.013	-	intron_variant	MODIFIER	TGFB2	ENSG00000092969	Transcript	ENST00000366929.4	protein_coding	0	3/7	ENST00000366929.4:c.594+41_594+43del	0	0	0	0	0	0	rs771780148&TMP_ESP_1_218578686_218578694	0	1	0	deletion	HGNC	HGNC:11768	YES	1	0	CCDS44318.1	ENSP00000355896	P61812	0	UPI000016B0C1	0	1	0	0	0	29	chr1:g.218405373_218405375del	0	0
chr1	231365762	0	CA	C	3	152	786	0.019	-	3_prime_UTR_variant	MODIFIER	EGLN1	ENSG00000135766	Transcript	ENST00000366641.3	protein_coding	5/5	0	ENST00000366641.3:c.*648del	0	5085/7097	0	0	0	0	rs149920332	0	-1	0	deletion	HGNC	HGNC:1232	YES	1	P1	CCDS1595.1	ENSP00000355601	Q9GZT9	R4SCQ0	UPI0000050C90	0	1	0	0	0	0	chr1:g.231365771del	0.0783	0.1225
chr1	231366484	0	T	TA	2	152	890	0.013	A	intron_variant	MODIFIER	EGLN1	ENSG00000135766	Transcript	ENST00000366641.3	protein_coding	0	4/4	ENST00000366641.3:c.1217-10dup	0	0	0	0	0	0	rs1190897074	0	-1	0	insertion	HGNC	HGNC:1232	YES	1	P1	CCDS1595.1	ENSP00000355601	Q9GZT9	R4SCQ0	UPI0000050C90	0	1	0	0	0	0	chr1:g.231366498dup	0	0.0552
chr1	231425029	rs111995599	G	GT	2	152	1636	0.013	T	5_prime_UTR_variant	MODIFIER	EGLN1	ENSG00000135766	Transcript	ENST00000366641.3	protein_coding	1/5	0	ENST00000366641.3:c.-3142dup	0	15-16/7097	0	0	0	0	rs111995599	0	-1	0	insertion	HGNC	HGNC:1232	YES	1	P1	CCDS1595.1	ENSP00000355601	Q9GZT9	R4SCQ0	UPI0000050C90	0	1	0	0	0	0	chr1:g.231425034dup	0.1691	0.4599
chr1	236901466	rs398089986	TC	T	4	152	2323	0.026	-	3_prime_UTR_variant	MODIFIER	MTR	ENSG00000116984	Transcript	ENST00000366577.10	protein_coding	33/33	0	ENST00000366577.10:c.*3824del	0	8033/10547	0	0	0	0	rs1443460496	0	1	0	deletion	HGNC	HGNC:7468	YES	1	P1	CCDS1614.1	ENSP00000355536	Q99707	0	UPI0000036BC4	0	1	0	0	0	1	chr1:g.236901468del	0	0.3631
chr1	236902837	0	A	AAAAAC	5	152	1944	0.032	AAAAC	3_prime_UTR_variant	MODIFIER	MTR	ENSG00000116984	Transcript	ENST00000366577.10	protein_coding	33/33	0	ENST00000366577.10:c.*5209_*5213dup	0	9403-9404/10547	0	0	0	0	rs1218800200	0	1	0	insertion	HGNC	HGNC:7468	YES	1	P1	CCDS1614.1	ENSP00000355536	Q99707	0	UPI0000036BC4	0	1	0	0	0	20	chr1:g.236902853_236902857dup	0	0.1377
chr1	244842190	rs150123625	T	TG	2	152	863	0.013	G	splice_region_variant&intron_variant	LOW	COX20	ENSG00000203667	Transcript	ENST00000366528.3	protein_coding	0	3/4	ENST00000366528.3:c.194-5_194-4insG	0	0	0	0	0	0	rs150123625	0	1	0	insertion	HGNC	HGNC:26970	YES	2	0	CCDS81434.1	ENSP00000355486	Q5RI15	0	UPI00001D7E54	0	1	0	0	0	0	chr1:g.244842190_244842191insG	0.1168	0.1536
chr1	244843190	rs59190751	T	TAGAAA	2	152	1489	0.013	AGAAA	3_prime_UTR_variant	MODIFIER	COX20	ENSG00000203667	Transcript	ENST00000366528.3	protein_coding	5/5	0	ENST00000366528.3:c.*18_*19insAAGAA	0	506-507/568	0	0	0	0	rs1064793089	0	1	0	insertion	HGNC	HGNC:26970	YES	2	0	CCDS81434.1	ENSP00000355486	Q5RI15	0	UPI00001D7E54	0	1	0	0	0	4	chr1:g.244843194_244843195insAAGAA	0	0.2126
chr2	31335249	rs10590467	AAG	A	2	152	1201	0.013	-	3_prime_UTR_variant	MODIFIER	XDH	ENSG00000158125	Transcript	ENST00000379416.4	protein_coding	36/36	0	ENST00000379416.4:c.*707_*708del	0	4785-4786/5715	0	0	0	0	rs10590467	0	-1	0	deletion	HGNC	HGNC:12805	YES	1	P1	CCDS1775.1	ENSP00000368727	P47989	0	UPI0000036BC9	0	1	0	0	0	0	chr2:g.31335252_31335253del	0.1024	0.0537
chr2	38984487	rs35969619	A	AACTT	5	152	1337	0.032	ACTT	3_prime_UTR_variant	MODIFIER	SOS1	ENSG00000115904	Transcript	ENST00000426016.5	protein_coding	24/24	0	ENST00000426016.5:c.*1333_*1336dup	0	5425-5426/8517	0	0	0	0	rs1474027201	0	-1	0	insertion	HGNC	HGNC:11187	YES	2	P2	CCDS1802.1	ENSP00000387784	Q07889	0	UPI0000135CF0	0	1	0	0	0	0	chr2:g.38984489_38984492dup	0	0.3079
chr2	39007490	rs5830552	G	GGA	5	152	1622	0.032	GA	intron_variant	MODIFIER	SOS1	ENSG00000115904	Transcript	ENST00000426016.5	protein_coding	0	16/23	ENST00000426016.5:c.2511-299_2511-298dup	0	0	0	0	0	0	rs5830552	0	-1	0	insertion	HGNC	HGNC:11187	YES	2	P2	CCDS1802.1	ENSP00000387784	Q07889	0	UPI0000135CF0	0	1	0	0	0	0	chr2:g.39007492_39007493dup	0	0.3147
chr2	46356142	rs1553394876	C	CCT	4	152	1984	0.026	CT	intron_variant	MODIFIER	EPAS1	ENSG00000116016	Transcript	ENST00000263734.5	protein_coding	0	2/15	ENST00000263734.5:c.218-8_218-7dup	0	0	0	0	0	0	rs35508970	0	1	0	insertion	HGNC	HGNC:3374	YES	1	P1	CCDS1825.1	ENSP00000263734	Q99814	0	UPI000013D44F	0	1	0	0	0	2	chr2:g.46356143_46356144dup	0	0.0038
chr2	73385903	0	T	TGGAGGAGGA	3	150	1112	0.019	GGAGGAGGA	inframe_insertion	MODERATE	ALMS1	ENSG00000116127	Transcript	ENST00000613296.5	protein_coding	1/23	0	ENST00000613296.5:c.66_74dup	ENSP00000482968.1:p.Glu26_Glu28dup	68-69/12848	35-36/12507	12/4168	L/LEEE	ctg/ctGGAGGAGGAg	rs764804760	0	1	0	insertion	HGNC	HGNC:428	YES	1	P2	CCDS42697.1	ENSP00000482968	Q8TCU4	0	UPI00046209B2	0	1	0	0	MobiDB_lite:mobidb-lite&MobiDB_lite:mobidb-lite&Coiled-coils_(Ncoils):Coil	39	chr2:g.73385934_73385942dup	0	0
chr2	85546561	rs200418394	AAAG	A	2	152	2027	0.013	-	3_prime_UTR_variant	MODIFIER	GGCX	ENSG00000115486	Transcript	ENST00000233838.9	protein_coding	15/15	0	ENST00000233838.9:c.*3370_*3372del	0	5712-5714/7556	0	0	0	0	rs200418394	0	-1	0	deletion	HGNC	HGNC:4247	YES	1	P1	CCDS1978.1	ENSP00000233838	P38435	0	UPI0000000DD6	0	1	0	0	0	0	chr2:g.85546562_85546564del	0.0186	0.0061
chr2	120992007	0	T	TACACACAC	6	152	1728	0.038	ACACACAC	3_prime_UTR_variant	MODIFIER	GLI2	ENSG00000074047	Transcript	ENST00000452319.5	protein_coding	14/14	0	ENST00000452319.5:c.*1369_*1376dup	0	6153-6154/6799	0	0	0	0	rs878912620	0	1	0	insertion	HGNC	HGNC:4318	YES	5	P1	CCDS33283.1	ENSP00000390436	P10070	0	UPI000053FCB4	0	1	0	0	0	44	chr2:g.120992044_120992051dup	0	0
chr2	120992007	0	TACAC	T	5	152	1728	0.032	-	3_prime_UTR_variant	MODIFIER	GLI2	ENSG00000074047	Transcript	ENST00000452319.5	protein_coding	14/14	0	ENST00000452319.5:c.*1373_*1376del	0	6154-6157/6799	0	0	0	0	rs879176517	0	1	0	deletion	HGNC	HGNC:4318	YES	5	P1	CCDS33283.1	ENSP00000390436	P10070	0	UPI000053FCB4	0	1	0	0	0	40	chr2:g.120992048_120992051del	0	0
chr2	151836930	rs75297236	CA	C	3	152	1426	0.019	-	intron_variant&NMD_transcript_variant	MODIFIER	AC068547.1	ENSG00000283228	Transcript	ENST00000637559.1	nonsense_mediated_decay	0	10/11	ENST00000637559.1:c.*332+4972del	0	0	0	0	0	0	rs75297236	0	-1	0	deletion	Clone_based_ensembl_gene	0	YES	5	P5	0	ENSP00000489697	0	A0A1B0GTH0	UPI0007E52B51	0	0	0	0	0	0	chr2:g.151836932del	0.0244	0
chr2	151838967	rs79470866	AT	A	2	152	885	0.013	-	intron_variant&NMD_transcript_variant	MODIFIER	AC068547.1	ENSG00000283228	Transcript	ENST00000637559.1	nonsense_mediated_decay	0	10/11	ENST00000637559.1:c.*332+2935del	0	0	0	0	0	0	rs79470866	0	-1	0	deletion	Clone_based_ensembl_gene	0	YES	5	P5	0	ENSP00000489697	0	A0A1B0GTH0	UPI0007E52B51	0	0	0	0	0	0	chr2:g.151838978del	0	0
chr2	162277435	rs569337014	AATCT	A	2	152	1493	0.013	-	frameshift_variant	HIGH	IFIH1	ENSG00000115267	Transcript	ENST00000263642.2	protein_coding	10/16	0	ENST00000263642.2:c.2020_2023del	ENSP00000263642.2:p.Arg674PhefsTer3	2416-2419/3595	2020-2023/3078	674-675/1025	RF/X	AGATtt/tt	rs569337014	0	-1	0	deletion	HGNC	HGNC:18873	YES	1	P2	CCDS2217.1	ENSP00000263642	Q9BYX4	0	UPI000013D436	0	1	0	0	PDB-ENSP_mappings:4gl2.A&PDB-ENSP_mappings:4gl2.B&Pfam_domain:PF18119&hmmpanther:PTHR14074&hmmpanther:PTHR14074:SF14&Superfamily_domains:SSF52540&Conserved_Domains:cd12090	0	chr2:g.162277440_162277443del	0.0008	0.0008
chr2	171482668	rs560178345	AT	A	3	152	1212	0.019	-	3_prime_UTR_variant	MODIFIER	DCAF17	ENSG00000115827	Transcript	ENST00000375255.8	protein_coding	14/14	0	ENST00000375255.8:c.*1565del	0	3470/5853	0	0	0	0	rs560178345	0	1	0	deletion	HGNC	HGNC:25784	YES	1	P1	CCDS2243.2	ENSP00000364404	Q5H9S7	0	UPI00004C429A	0	1	0	0	0	10	chr2:g.171482679del	0	0
chr2	177542710	rs3215354	CAT	C	3	152	1474	0.019	-	3_prime_UTR_variant	MODIFIER	AGPS	ENSG00000018510	Transcript	ENST00000264167.9	protein_coding	20/20	0	ENST00000264167.9:c.*4516_*4517del	0	6510-6511/7633	0	0	0	0	rs3215354	0	1	0	deletion	HGNC	HGNC:327	YES	1	P1	CCDS2275.1	ENSP00000264167	O00116	0	UPI00001254E8	0	1	0	0	0	0	chr2:g.177542711_177542712del	0.1761	0.1445
chr2	178436328	rs138320145	CAG	C	5	152	1246	0.032	-	intron_variant	MODIFIER	PRKRA	ENSG00000180228	Transcript	ENST00000325748.9	protein_coding	0	6/7	ENST00000325748.9:c.610-11_610-10del	0	0	0	0	0	0	rs138320145	0	-1	0	deletion	HGNC	HGNC:9438	YES	1	P1	CCDS2279.1	ENSP00000318176	O75569	0	UPI0000073B07	0	1	0	0	0	0	chr2:g.178436332_178436333del	0.0389	0.0015
chr2	178713381	0	T	TACAAAACAAAACAAAACAAA	2	152	1383	0.013	ACAAAACAAAACAAAACAAA	intron_variant	MODIFIER	TTN	ENSG00000155657	Transcript	ENST00000589042.5	protein_coding	0	92/362	ENST00000589042.5:c.26762-29_26762-10dup	0	0	0	0	0	0	rs71393436	0	-1	0	insertion	HGNC	HGNC:12403	YES	5	A2	CCDS59435.1	ENSP00000467141	0	A0A0A0MTS7	UPI00046209C6	0	1	0	0	0	0	chr2:g.178713393_178713412dup	0	0
chr2	189580769	0	T	TCCGCCG	3	152	1702	0.019	CCGCCG	5_prime_UTR_variant	MODIFIER	SLC40A1	ENSG00000138449	Transcript	ENST00000261024.6	protein_coding	1/8	0	ENST00000261024.6:c.-315_-310dup	0	118-119/3442	0	0	0	0	rs3833570	0	-1	0	insertion	HGNC	HGNC:10909	YES	1	P1	CCDS2299.1	ENSP00000261024	Q9NP59	0	UPI0000034CC2	0	1	0	0	0	0	chr2:g.189580785_189580790dup	0	0.1157
chr2	208358608	rs71968755	ATGTAT	A	4	152	796	0.026	-	3_prime_UTR_variant	MODIFIER	PIKFYVE	ENSG00000115020	Transcript	ENST00000264380.9	protein_coding	42/42	0	ENST00000264380.9:c.*3309_*3313del	0	9771-9775/9908	0	0	0	0	rs71968755	0	1	0	deletion	HGNC	HGNC:23785	YES	1	P1	CCDS2382.1	ENSP00000264380	Q9Y2I7	0	UPI0000366FD6	0	1	0	0	0	5	chr2:g.208358614_208358618del	0.0709	0.087
chr2	214780778	rs28997575	GTGGTGAAGAACATTCAGGCAA	G	4	152	2216	0.026	-	inframe_deletion	MODERATE	BARD1	ENSG00000138376	Transcript	ENST00000260947.9	protein_coding	4/11	0	ENST00000260947.9:c.1075_1095del	ENSP00000260947.4:p.Leu359_Pro365del	1189-1209/5478	1075-1095/2334	359-365/777	LPECSSP/-	TTGCCTGAATGTTCTTCACCA/-	rs28997575&COSM6921178&COSM6921179	0	-1	0	deletion	HGNC	HGNC:952	YES	1	P2	CCDS2397.1	ENSP00000260947	Q99728	0	UPI000013D11D	0	1	0	0	hmmpanther:PTHR24171&hmmpanther:PTHR24171:SF8&MobiDB_lite:mobidb-lite	0	chr2:g.214780783_214780803del	0.0447	0.0416
chr2	218262879	rs767819043	GCTT	G	2	152	2168	0.013	-	inframe_deletion	MODERATE	GPBAR1	ENSG00000179921	Transcript	ENST00000522678.5	protein_coding	2/2	0	ENST00000522678.5:c.160_162del	ENSP00000430886.1:p.Phe54del	1024-1026/2003	156-158/993	52-53/330	CF/C	tgCTTc/tgc	rs767819043	0	1	0	deletion	HGNC	HGNC:19680	YES	2	P1	CCDS46515.1	ENSP00000430886	Q8TDU6	0	UPI000000D72D	0	0	0	0	Gene3D:1.20.1070.10&Pfam_domain:PF00001&Prints_domain:PR00237&PROSITE_profiles:PS50262&hmmpanther:PTHR24246&hmmpanther:PTHR24246:SF31&Superfamily_domains:SSF81321&Transmembrane_helices:TMhelix&Conserved_Domains:cd15905	4	chr2:g.218262884_218262886del	0	0
chr2	218345659	rs397775550	C	CCT	2	152	2570	0.013	CT	3_prime_UTR_variant	MODIFIER	PNKD	ENSG00000127838	Transcript	ENST00000273077.9	protein_coding	10/10	0	ENST00000273077.9:c.*680_*681dup	0	1853-1854/2987	0	0	0	0	rs1340793606	0	1	0	insertion	HGNC	HGNC:9153	YES	1	P1	CCDS2411.1	ENSP00000273077	Q8N490	A0A024R415	UPI0000246C7E	0	1	0	0	0	3	chr2:g.218345661_218345662dup	0	0.0703
chr2	232531264	rs530117757	GGGACCCTCTAGGACCGGTGCCCCAAGGTCACAGCT	G	2	152	2304	0.013	-	intron_variant	MODIFIER	CHRND	ENSG00000135902	Transcript	ENST00000258385.8	protein_coding	0	7/11	ENST00000258385.8:c.821-52_821-18del	0	0	0	0	0	0	rs530117757	0	1	0	deletion	HGNC	HGNC:1965	YES	1	P1	CCDS2494.1	ENSP00000258385	Q07001	0	UPI000012525E	0	1	0	0	0	35	chr2:g.232531300_232531334del	0.1546	0.2602
chr2	232776498	rs5839447	CAG	C	6	152	1670	0.038	-	5_prime_UTR_variant	MODIFIER	KCNJ13	ENSG00000115474	Transcript	ENST00000233826.3	protein_coding	1/3	0	ENST00000233826.3:c.-72_-71del	0	69-70/2950	0	0	0	0	rs5839447	0	-1	0	deletion	HGNC	HGNC:6259	YES	1	P1	CCDS2498.1	ENSP00000233826	O60928	0	UPI000012D8AF	0	1	0	0	0	0	chr2:g.232776501_232776502del	0.132	0.239
chr2	237336220	rs35879189	TGCA	T	2	152	2142	0.013	-	inframe_deletion	MODERATE	COL6A3	ENSG00000163359	Transcript	ENST00000295550.8	protein_coding	40/44	0	ENST00000295550.8:c.8877_8879del	ENSP00000295550.4:p.Ala2960del	9330-9332/10749	8877-8879/9534	2959-2960/3177	AA/A	gcTGCa/gca	rs35879189&COSM5713073	0	-1	0	deletion	HGNC	HGNC:2213	YES	1	P1	CCDS33412.1	ENSP00000295550	P12111	D9ZGF2	UPI0000456F39	0	1	0	0	hmmpanther:PTHR44105&hmmpanther:PTHR44105:SF2&MobiDB_lite:mobidb-lite&Low_complexity_(Seg):seg	0	chr2:g.237336232_237336234del	0.0511	0.003
chr3	12492254	rs144898008	TA	T	5	152	1595	0.032	-	intron_variant	MODIFIER	TSEN2	ENSG00000154743	Transcript	ENST00000284995.10	protein_coding	0	3/11	ENST00000284995.10:c.271+39del	0	0	0	0	0	0	rs144898008	0	1	0	deletion	HGNC	HGNC:28422	YES	1	P3	CCDS2611.1	ENSP00000284995	Q8NCE0	A0A024R2H2	UPI000006CC96	0	1	0	0	0	1	chr3:g.12492256del	0.0449	0.0408
chr3	12609348	rs202103447	T	TA	6	152	1012	0.038	A	intron_variant	MODIFIER	RAF1	ENSG00000132155	Transcript	ENST00000442415.6	protein_coding	0	3/17	ENST00000442415.6:c.321-14dup	0	0	0	0	0	0	rs202103447	0	-1	0	insertion	HGNC	HGNC:9829	YES	5	A1	CCDS87047.1	ENSP00000401888	P04049	A0A0S2Z559	UPI000178DE79	0	1	0	0	0	0	chr3:g.12609356dup	0.0188	0
chr3	30693838	0	G	GT	2	150	798	0.013	T	3_prime_UTR_variant	MODIFIER	TGFBR2	ENSG00000163513	Transcript	ENST00000359013.4	protein_coding	8/8	0	ENST00000359013.4:c.*2248dup	0	4301-4302/4605	0	0	0	0	rs1358456459	0	1	0	insertion	HGNC	HGNC:11773	YES	1	0	CCDS33727.1	ENSP00000351905	P37173	D2JYI1	UPI000053030E	0	1	0	0	0	9	chr3:g.30693847dup	0	0.239
chr3	33143535	rs5847775	G	GGAACTA	3	152	1754	0.019	GAACTA	3_prime_UTR_variant	MODIFIER	CRTAP	ENSG00000170275	Transcript	ENST00000320954.10	protein_coding	7/7	0	ENST00000320954.10:c.*1090_*1095dup	0	2392-2393/6630	0	0	0	0	rs1186409570	0	1	0	insertion	HGNC	HGNC:2379	YES	1	P2	CCDS2657.1	ENSP00000323696	O75718	0	UPI000012700A	0	1	0	0	0	8	chr3:g.33143538_33143543dup	0	0.2655
chr3	48567642	rs66737445	GA	G	5	152	1196	0.045	-	splice_region_variant&intron_variant	LOW	COL7A1	ENSG00000114270	Transcript	ENST00000328333.12	protein_coding	0	107/117	ENST00000328333.12:c.7984-7del	0	0	0	0	0	0	rs66737445&TMP_ESP_3_48605076_48605076	0	-1	0	deletion	HGNC	HGNC:2214	YES	1	P1	CCDS2773.1	ENSP00000332371	Q02388	0	UPI0000126D20	0	1	0	0	0	0	chr3:g.48567649del	0.0697	0.0961
chr3	70955832	0	G	GCACACACA	3	150	840	0.019	CACACACA	downstream_gene_variant	MODIFIER	AC097634.4	ENSG00000285708	Transcript	ENST00000647725.1	protein_coding	0	0	0	0	0	0	0	0	0	rs143202281	3393	-1	0	insertion	Clone_based_ensembl_gene	0	YES	0	P1	CCDS2914.1	ENSP00000497585	0	Q548T7	UPI0000001041	0	0	0	0	0	0	chr3:g.70955849_70955856dup	0	0
chr3	81578126	0	G	GA	7	152	905	0.045	A	intron_variant	MODIFIER	GBE1	ENSG00000114480	Transcript	ENST00000429644.7	protein_coding	0	11/15	ENST00000429644.7:c.1447-31dup	0	0	0	0	0	0	rs11376242&TMP_ESP_3_81627278_81627278	0	-1	0	insertion	HGNC	HGNC:4180	YES	1	P2	CCDS54612.1	ENSP00000410833	Q04446	0	UPI0000209A24	0	1	0	0	0	0	chr3:g.81578136dup	0.0771	0.1558
chr3	119417648	rs201595453	GCACT	G	2	152	1611	0.013	-	3_prime_UTR_variant	MODIFIER	ARHGAP31	ENSG00000031081	Transcript	ENST00000264245.8	protein_coding	12/12	0	ENST00000264245.8:c.*1391_*1394del	0	6252-6255/9317	0	0	0	0	rs201595453	0	1	0	deletion	HGNC	HGNC:29216	YES	1	P1	CCDS43135.1	ENSP00000264245	Q2M1Z3	0	UPI00001C1DFD	0	1	0	0	0	6	chr3:g.119417655_119417658del	0.0188	0
chr3	121770592	rs148949254	TA	T	6	152	2311	0.038	-	intron_variant	MODIFIER	IQCB1	ENSG00000173226	Transcript	ENST00000310864.11	protein_coding	0	14/14	ENST00000310864.11:c.1568-19del	0	0	0	0	0	0	rs148949254	0	-1	0	deletion	HGNC	HGNC:28949	YES	1	P1	CCDS33837.1	ENSP00000311505	Q15051	0	UPI0000139154	0	1	0	0	0	0	chr3:g.121770595del	0.1208	0.0106
chr3	123649196	0	T	TG	3	152	1919	0.019	G	splice_region_variant&intron_variant	LOW	MYLK	ENSG00000065534	Transcript	ENST00000360304.7	protein_coding	0	23/32	ENST00000360304.7:c.4289-3dup	0	0	0	0	0	0	rs200371896&TMP_ESP_3_123368044_123368044	0	-1	0	insertion	HGNC	HGNC:7590	YES	5	A2	CCDS46896.1	ENSP00000353452	Q15746	0	UPI000020A0AE	0	1	0	0	0	0	chr3:g.123649204dup	0.0258	0.034
chr3	123700269	rs75967604	GTTC	G	5	152	2320	0.032	-	inframe_deletion	MODERATE	MYLK	ENSG00000065534	Transcript	ENST00000360304.7	protein_coding	17/33	0	ENST00000360304.7:c.3196_3198del	ENSP00000353452.3:p.Glu1066del	3382-3384/7738	3196-3198/5745	1066/1914	E/-	GAA/-	rs75967604	0	-1	0	deletion	HGNC	HGNC:7590	YES	5	A2	CCDS46896.1	ENSP00000353452	Q15746	0	UPI000020A0AE	0	1	0	0	hmmpanther:PTHR45480&MobiDB_lite:mobidb-lite&MobiDB_lite:mobidb-lite	0	chr3:g.123700275_123700277del	0.1518	0.0212
chr3	128879647	rs387906242	C	CTAAG	2	152	2073	0.013	TAAG	5_prime_UTR_variant	MODIFIER	ACAD9	ENSG00000177646	Transcript	ENST00000308982.12	protein_coding	1/18	0	ENST00000308982.12:c.-44_-41dup	0	28-29/2445	0	0	0	0	rs1299939585	0	1	0	insertion	HGNC	HGNC:21497	YES	1	P1	CCDS3053.1	ENSP00000312618	Q9H845	0	UPI00000498C3	0	1	0	0	0	4	chr3:g.128879648_128879651dup	0	0.1309
chr3	131001691	rs200037424	AT	A	6	150	540	0.045	-	intron_variant	MODIFIER	ATP2C1	ENSG00000017260	Transcript	ENST00000507488.6	protein_coding	0	27/27	ENST00000507488.6:c.2826+386del	0	0	0	0	0	0	rs200037424	0	1	0	deletion	HGNC	HGNC:13211	YES	2	A2	CCDS56278.1	ENSP00000421326	P98194	0	UPI0000EE224C	0	1	0	0	0	8	chr3:g.131001700del	0.008	0
chr3	132687229	rs398124547	TA	T	3	152	816	0.019	-	splice_region_variant&intron_variant	LOW	NPHP3	ENSG00000113971	Transcript	ENST00000337331.10	protein_coding	0	21/26	ENST00000337331.10:c.3126-4del	0	0	0	0	0	0	rs398124547&COSM1642092	0	-1	0	deletion	HGNC	HGNC:7907	YES	1	P1	CCDS3078.1	ENSP00000338766	Q7Z494	0	UPI00001B6B30	0	1	0	0	0	0	chr3:g.132687238del	0.0008	0.0008
chr3	132688637	rs11396595	T	TA	4	152	1824	0.026	A	intron_variant	MODIFIER	NPHP3	ENSG00000113971	Transcript	ENST00000337331.10	protein_coding	0	21/26	ENST00000337331.10:c.3125+12dup	0	0	0	0	0	0	rs11396595	0	-1	0	insertion	HGNC	HGNC:7907	YES	1	P1	CCDS3078.1	ENSP00000338766	Q7Z494	0	UPI00001B6B30	0	1	0	0	0	0	chr3:g.132688643dup	0.2191	0.0741
chr3	132722404	rs781381515	CGGAACGGAACGGGACGGGGTGGGGCAGA	C	4	152	1399	0.026	-	5_prime_UTR_variant	MODIFIER	NPHP3	ENSG00000113971	Transcript	ENST00000337331.10	protein_coding	1/27	0	0	0	?-5/5348	0	0	0	0	rs781381515	0	-1	0	deletion	HGNC	HGNC:7907	YES	1	P1	CCDS3078.1	ENSP00000338766	Q7Z494	0	UPI00001B6B30	0	1	0	0	0	0	chr3:g.132722424_132722451del	0	0
chr3	134558353	rs35934324	A	AT	2	152	1125	0.013	T	splice_region_variant&intron_variant	LOW	CEP63	ENSG00000182923	Transcript	ENST00000337090.7	protein_coding	0	12/13	ENST00000337090.7:c.1673+12dup	0	0	0	0	0	0	rs35934324	0	1	0	insertion	HGNC	HGNC:25815	YES	5	P3	CCDS3086.1	ENSP00000336524	Q96MT8	0	UPI000006D2FD	0	1	0	0	0	6	chr3:g.134558359dup	0.2766	0.3555
chr3	149172318	0	T	TCA	3	152	1200	0.019	CA	downstream_gene_variant	MODIFIER	CP	ENSG00000047457	Transcript	ENST00000264613.11	protein_coding	0	0	0	0	0	0	0	0	0	rs374839757	178	-1	0	insertion	HGNC	HGNC:2295	YES	1	P1	CCDS3141.1	ENSP00000264613	P00450	0	UPI000045718B	0	1	0	0	0	0	chr3:g.149172355_149172356dup	0	0
chr3	149172318	0	T	TCACACACA	2	152	1200	0.019	CACACACA	downstream_gene_variant	MODIFIER	CP	ENSG00000047457	Transcript	ENST00000264613.11	protein_coding	0	0	0	0	0	0	0	0	0	rs374839757	178	-1	0	insertion	HGNC	HGNC:2295	YES	1	P1	CCDS3141.1	ENSP00000264613	P00450	0	UPI000045718B	0	1	0	0	0	0	chr3:g.149172349_149172356dup	0	0
chr3	160258644	0	GA	G	3	152	767	0.019	-	intron_variant	MODIFIER	IFT80	ENSG00000068885	Transcript	ENST00000326448.12	protein_coding	0	19/19	ENST00000326448.12:c.2224-10del	0	0	0	0	0	0	rs144483693&TMP_ESP_3_159976433_159976433&COSM6858757	0	-1	0	deletion	HGNC	HGNC:29262	YES	1	P1	CCDS3188.1	ENSP00000312778	Q9P2H3	0	UPI0000160F16	0	1	0	0	0	0	chr3:g.160258654del	0.0456	0.0908
chr4	3767568	rs61767072	AGGGGGCGGGGCC	A	2	152	1677	0.013	-	inframe_deletion	MODERATE	ADRA2C	ENSG00000184160	Transcript	ENST00000330055.6	protein_coding	1/1	0	ENST00000330055.6:c.971_982del	ENSP00000386069.2:p.Gly324_Ala327del	1172-1183/2129	963-974/1389	321-325/462	QGAGP/Q	caGGGGGCGGGGCCg/cag	rs1240248114	0	1	0	deletion	HGNC	HGNC:283	YES	0	P1	CCDS47004.1	ENSP00000386069	P18825	Q4W594	UPI000012500C	0	0	0	0	Gene3D:1.20.1070.10&Gene3D:1.20.120.10&Pfam_domain:PF00001&PROSITE_profiles:PS50262&hmmpanther:PTHR24248&hmmpanther:PTHR24248:SF25&SMART_domains:SM01381&Superfamily_domains:SSF81321&Conserved_Domains:cd15323&MobiDB_lite:mobidb-lite&Low_complexity_(Seg):seg	8	chr4:g.3767577_3767588del	0	0.4652
chr4	17486884	rs71810044	GC	G	4	152	2394	0.026	-	3_prime_UTR_variant	MODIFIER	QDPR	ENSG00000151552	Transcript	ENST00000281243.10	protein_coding	7/7	0	ENST00000281243.10:c.*246del	0	1017/1507	0	0	0	0	rs71810044	0	-1	0	deletion	HGNC	HGNC:9752	YES	1	P1	CCDS3421.1	ENSP00000281243	P09417	A0A140VKA9	UPI0000111B0A	0	1	0	0	0	0	chr4:g.17486887del	0.1877	0.1014
chr4	17512134	rs67496406	CG	C	2	152	1450	0.013	-	upstream_gene_variant	MODIFIER	QDPR	ENSG00000151552	Transcript	ENST00000281243.10	protein_coding	0	0	0	0	0	0	0	0	0	rs67496406	45	-1	0	deletion	HGNC	HGNC:9752	YES	1	P1	CCDS3421.1	ENSP00000281243	P09417	A0A140VKA9	UPI0000111B0A	0	1	0	0	0	0	chr4:g.17512135del	0.1819	0.23
chr4	41745132	rs397840867	T	TA	2	152	1912	0.013	A	3_prime_UTR_variant	MODIFIER	PHOX2B	ENSG00000109132	Transcript	ENST00000226382.3	protein_coding	3/3	0	ENST00000226382.3:c.*674dup	0	1979-1980/3030	0	0	0	0	rs1257108605	0	-1	0	insertion	HGNC	HGNC:9143	YES	1	P1	CCDS3463.1	ENSP00000226382	Q99453	0	UPI000000D936	0	1	0	0	0	0	chr4:g.41745133dup	0	0.2837
chr4	41745975	rs17879189	TGCCGCCGCTGCCGCTGCCGCC	T	6	152	1571	0.038	-	inframe_deletion	MODERATE	PHOX2B	ENSG00000109132	Transcript	ENST00000226382.3	protein_coding	3/3	0	ENST00000226382.3:c.756_776del	ENSP00000226382.2:p.Ala254_Ala260del	1116-1136/3030	756-776/945	252-259/314	AAAAAAAA/A	gcGGCGGCAGCGGCAGCGGCGGCa/gca	rs17879189	0	-1	0	deletion	HGNC	HGNC:9143	YES	1	P1	CCDS3463.1	ENSP00000226382	Q99453	0	UPI000000D936	0	1	0	0	hmmpanther:PTHR24329&hmmpanther:PTHR24329:SF301&Low_complexity_(Seg):seg	0	chr4:g.41745990_41746010del	0	0
chr4	120798429	rs35363618	T	TA	6	150	777	0.039	A	splice_region_variant&intron_variant	LOW	PRDM5	ENSG00000138738	Transcript	ENST00000264808.7	protein_coding	0	9/15	ENST00000264808.7:c.1031-6dup	0	0	0	0	0	0	rs66792327	0	-1	0	insertion	HGNC	HGNC:9349	YES	1	P3	CCDS3716.1	ENSP00000264808	Q9NQX1	0	UPI000013D572	0	1	0	0	0	0	chr4:g.120798436dup	0.1466	0.0469
chr4	122744211	rs386401352	T	TA	2	152	1787	0.013	A	3_prime_UTR_variant	MODIFIER	BBS12	ENSG00000181004	Transcript	ENST00000542236.5	protein_coding	3/3	0	ENST00000542236.5:c.*187dup	0	2700-2701/3431	0	0	0	0	rs1220377771	0	1	0	insertion	HGNC	HGNC:26648	YES	2	P1	CCDS3728.1	ENSP00000438273	Q6ZW61	0	UPI0000231CAC	0	1	0	0	0	1	chr4:g.122744212dup	0	0.1687
chr4	148079850	rs533687617	CG	C	4	152	1560	0.026	-	3_prime_UTR_variant	MODIFIER	NR3C2	ENSG00000151623	Transcript	ENST00000358102.8	protein_coding	9/9	0	ENST00000358102.8:c.*1493del	0	4705/5792	0	0	0	0	rs533687617	0	-1	0	deletion	HGNC	HGNC:7979	YES	1	P2	CCDS3772.1	ENSP00000350815	P08235	B0ZBF6	UPI000013DC6D	0	1	0	0	0	0	chr4:g.148079851del	0.001	0
chr4	169561898	0	T	TA	3	150	544	0.019	A	splice_region_variant&intron_variant	LOW	NEK1	ENSG00000137601	Transcript	ENST00000507142.5	protein_coding	0	13/35	ENST00000507142.5:c.1081-8dup	0	0	0	0	0	0	rs398124255	0	-1	0	insertion	HGNC	HGNC:7744	YES	1	A2	CCDS56351.1	ENSP00000424757	Q96PY6	0	UPI00001D76CA	0	1	0	0	0	0	chr4:g.169561906dup	0.098	0.1884
chr5	6633194	rs8192124	TA	T	3	152	1745	0.019	-	upstream_gene_variant	MODIFIER	SRD5A1	ENSG00000145545	Transcript	ENST00000274192.7	protein_coding	0	0	0	0	0	0	0	0	0	rs8192124	245	1	0	deletion	HGNC	HGNC:11284	YES	1	P1	CCDS3870.1	ENSP00000274192	P18405	0	UPI00000534C8	0	0	0	0	0	0	chr5:g.6633196del	0.0773	0.0272
chr5	36876823	rs376839773	TC	T	5	150	895	0.052	-	5_prime_UTR_variant	MODIFIER	NIPBL	ENSG00000164190	Transcript	ENST00000282516.13	protein_coding	1/47	0	ENST00000282516.13:c.-429del	0	56/10425	0	0	0	0	rs376839773	0	1	0	deletion	HGNC	HGNC:28862	YES	1	P1	CCDS3920.1	ENSP00000282516	Q6KC79	0	UPI00003761B5	0	1	0	0	0	5	chr5:g.36876829del	0.0016	0.0023
chr5	53094360	rs145759303	TAA	T	6	152	1059	0.038	-	3_prime_UTR_variant	MODIFIER	ITGA2	ENSG00000164171	Transcript	ENST00000296585.10	protein_coding	30/30	0	ENST00000296585.10:c.*3763_*3764del	0	7425-7426/7843	0	0	0	0	rs145759303	0	1	0	deletion	HGNC	HGNC:6137	YES	1	P1	CCDS3957.1	ENSP00000296585	P17301	0	UPI0000169C36	0	1	0	0	0	1	chr5:g.53094362_53094363del	0.0379	0.0643
chr5	58973200	rs140905619	T	TTTAAC	2	152	1464	0.013	TTAAC	3_prime_UTR_variant	MODIFIER	PDE4D	ENSG00000113448	Transcript	ENST00000340635.11	protein_coding	15/15	0	ENST00000340635.11:c.*1459_*1463dup	0	3997-3998/8160	0	0	0	0	rs140905619	0	-1	0	insertion	HGNC	HGNC:8783	YES	1	0	CCDS47213.1	ENSP00000345502	Q08499	A0A140VJR0	UPI0000050EB1	0	1	0	0	0	0	chr5:g.58973203_58973207dup	0.0306	0.1097
chr5	74685138	rs70976124	GC	G	7	152	1632	0.045	-	upstream_gene_variant	MODIFIER	HEXB	ENSG00000049860	Transcript	ENST00000261416.12	protein_coding	0	0	0	0	0	0	0	0	0	rs70976124	94	1	0	deletion	HGNC	HGNC:4879	YES	1	P1	CCDS4022.1	ENSP00000261416	P07686	0	UPI000013D183	0	1	0	0	0	0	chr5:g.74685139del	0.5104	0.559
chr5	80654922	rs3045983	GCCCCCAGCT	G	2	152	1189	0.013	-	inframe_deletion	MODERATE	MSH3	ENSG00000113318	Transcript	ENST00000265081.7	protein_coding	1/24	0	ENST00000265081.7:c.199_207del	ENSP00000265081.6:p.Pro67_Pro69del	272-280/4443	196-204/3414	66-68/1137	PPA/-	CCCCCAGCT/-	rs144629981&COSM4168094	0	1	0	deletion	HGNC	HGNC:7326	YES	1	P1	CCDS34195.1	ENSP00000265081	P20585	0	UPI0000DBEE85	0	1	0	0	MobiDB_lite:mobidb-lite&MobiDB_lite:mobidb-lite&Low_complexity_(Seg):seg	3	chr5:g.80654926_80654934del	0.2344	0.2874
chr5	137621777	0	TACAC	T	2	152	2251	0.013	-	3_prime_UTR_variant	MODIFIER	KLHL3	ENSG00000146021	Transcript	ENST00000309755.9	protein_coding	15/15	0	ENST00000309755.9:c.*317_*320del	0	2524-2527/6805	0	0	0	0	rs765148714	0	-1	0	deletion	HGNC	HGNC:6354	YES	1	P3	CCDS4192.1	ENSP00000312397	Q9UH77	0	UPI000012DE05	0	1	0	0	0	0	chr5:g.137621800_137621803del	0	0
chr5	146878727	0	A	AGCTGCTGCTGCTGCTGCTGCT	2	152	2027	0.013	GCTGCTGCTGCTGCTGCTGCT	intron_variant	MODIFIER	PPP2R2B	ENSG00000156475	Transcript	ENST00000394414.5	protein_coding	0	1/9	ENST00000394414.5:c.75-553_75-533dup	0	0	0	0	0	0	rs142461655	0	-1	0	insertion	HGNC	HGNC:9305	YES	1	0	CCDS4284.2	ENSP00000377936	Q00005	0	UPI00005A7962	0	1	0	0	0	0	chr5:g.146878739_146878759dup	0	0
chr5	146878727	0	AGCT	A	4	152	2027	0.026	-	intron_variant	MODIFIER	PPP2R2B	ENSG00000156475	Transcript	ENST00000394414.5	protein_coding	0	1/9	ENST00000394414.5:c.75-535_75-533del	0	0	0	0	0	0	rs1269584702	0	-1	0	deletion	HGNC	HGNC:9305	YES	1	0	CCDS4284.2	ENSP00000377936	Q00005	0	UPI00005A7962	0	1	0	0	0	0	chr5:g.146878757_146878759del	0	0
chr5	148987809	0	C	CTG	3	152	1956	0.019	TG	intron_variant&non_coding_transcript_variant	MODIFIER	SH3TC2	ENSG00000169247	Transcript	ENST00000510350.1	processed_transcript	0	1/1	ENST00000510350.1:n.231+19070_231+19071dup	0	0	0	0	0	0	rs886060106	0	-1	0	insertion	HGNC	HGNC:29427	0	3	0	0	0	0	0	0	0	1	0	0	0	0	chr5:g.148987855_148987856dup	0	0
chr5	150379502	rs151182547	TCTCTC	T	4	152	2240	0.026	-	intron_variant	MODIFIER	TCOF1	ENSG00000070814	Transcript	ENST00000377797.7	protein_coding	0	16/26	ENST00000377797.7:c.2659-24_2659-20del	0	0	0	0	0	0	rs151182547	0	1	0	deletion	HGNC	HGNC:11654	YES	5	A2	CCDS54936.1	ENSP00000367028	Q13428	0	UPI0000EE3736	0	1	0	0	0	5	chr5:g.150379508_150379512del	0.0601	0.0045
chr5	156326646	rs149976574	CTGTAATAAGCT	C	6	152	2136	0.038	-	upstream_gene_variant	MODIFIER	SGCD	ENSG00000170624	Transcript	ENST00000337851.8	protein_coding	0	0	0	0	0	0	0	0	0	rs149976574	100	1	0	deletion	HGNC	HGNC:10807	YES	1	P4	CCDS47325.1	ENSP00000338343	Q92629	0	UPI00001678CF	0	1	0	0	0	0	chr5:g.156326650_156326660del	0.0855	0.0023
chr5	157052557	rs77147640	C	CGTT	3	152	2939	0.019	GTT	inframe_insertion	MODERATE	HAVCR1	ENSG00000113249	Transcript	ENST00000625904.2	protein_coding	3/7	0	ENST00000625904.2:c.476_477insAAC	ENSP00000487363.1:p.Thr160dup	1009-1010/1807	476-477/1206	159/401	T/TT	acg/acAACg	rs139041445	0	-1	0	insertion	HGNC	HGNC:17866	YES	5	A2	CCDS78076.1	ENSP00000487363	0	E9PFX0	UPI000020C020	0	0	0	0	Low_complexity_(Seg):seg&hmmpanther:PTHR15498&hmmpanther:PTHR15498:SF8&hmmpanther:PTHR15498&hmmpanther:PTHR15498:SF8	0	chr5:g.157052559_157052560insTGT	0.3352	0.6165
chr5	179345258	0	GGCA	G	3	152	1818	0.019	-	inframe_deletion	MODERATE	ADAMTS2	ENSG00000087116	Transcript	ENST00000251582.12	protein_coding	1/22	0	ENST00000251582.12:c.68_70del	ENSP00000251582.7:p.Leu23del	201-203/6783	68-70/3636	23-24/1211	LP/P	cTGCcg/ccg	rs752142266&TMP_ESP_5_178772260_178772262&COSM6234903&COSM6234904	0	-1	0	deletion	HGNC	HGNC:218	YES	1	P2	CCDS4444.1	ENSP00000251582	O95450	0	UPI00001AE729	0	1	0	0	Cleavage_site_(Signalp):SignalP-noTM&Low_complexity_(Seg):seg	0	chr5:g.179345282_179345284del	0	0
chr6	16327633	0	G	GTGCTGC	7	152	1830	0.045	TGCTGC	inframe_insertion	MODERATE	ATXN1	ENSG00000124788	Transcript	ENST00000244769.8	protein_coding	8/9	0	ENST00000244769.8:c.672_677dup	ENSP00000244769.3:p.Gln224_Gln225dup	1614-1615/10602	677-678/2448	226/815	H/QQH	cac/caGCAGCAc	rs769091061	0	-1	0	insertion	HGNC	HGNC:10548	YES	1	P1	CCDS34342.1	ENSP00000244769	P54253	0	UPI000013CB8B	0	1	0	0	hmmpanther:PTHR13392&hmmpanther:PTHR13392:SF5&Low_complexity_(Seg):seg&MobiDB_lite:mobidb-lite	0	chr6:g.16327672_16327677dup	0	0
chr6	16327675	rs759132871	CTGA	C	3	150	2042	0.019	-	inframe_deletion	MODERATE	ATXN1	ENSG00000124788	Transcript	ENST00000244769.8	protein_coding	8/9	0	ENST00000244769.8:c.633_635del	ENSP00000244769.3:p.His211del	1570-1572/10602	633-635/2448	211-212/815	HQ/Q	caTCAg/cag	rs770305044&TMP_ESP_6_16327907_16327915&COSM4973596	0	-1	0	deletion	HGNC	HGNC:10548	YES	1	P1	CCDS34342.1	ENSP00000244769	P54253	0	UPI000013CB8B	0	1	0	0	hmmpanther:PTHR13392&hmmpanther:PTHR13392:SF5&Low_complexity_(Seg):seg&MobiDB_lite:mobidb-lite&Coiled-coils_(Ncoils):Coil	0	chr6:g.16327678_16327680del	0	0
chr6	35823388	0	TACACAC	T	2	150	1321	0.013	-	3_prime_UTR_variant	MODIFIER	LHFPL5	ENSG00000197753	Transcript	ENST00000651132.1	protein_coding	7/7	0	ENST00000651132.1:c.*455_*460del	0	1490-1495/2142	0	0	0	0	rs1422631042	0	1	0	deletion	HGNC	HGNC:21253	YES	0	P1	CCDS4812.1	ENSP00000498322	0	0	UPI000006E12D	0	1	0	0	0	31	chr6:g.35823420_35823425del	0	0
chr6	39905819	0	T	TCAGGA	4	152	2478	0.026	CAGGA	3_prime_UTR_variant	MODIFIER	MOCS1	ENSG00000124615	Transcript	ENST00000340692.10	protein_coding	11/11	0	ENST00000340692.10:c.*533_*537dup	0	2493-2494/4143	0	0	0	0	rs138907488	0	-1	0	insertion	HGNC	HGNC:7190	YES	5	P1	CCDS87394.1	ENSP00000344794	Q9NZB8	0	UPI000019B3D7	0	1	0	0	0	0	chr6:g.39905834_39905838dup	0.0629	0.0068
chr6	44306404	rs144914586	GAGA	G	5	152	2361	0.032	-	intron_variant	MODIFIER	AARS2	ENSG00000124608	Transcript	ENST00000244571.5	protein_coding	0	8/21	ENST00000244571.5:c.1189-16_1189-14del	0	0	0	0	0	0	rs144914586	0	-1	0	deletion	HGNC	HGNC:21022	YES	1	P1	CCDS34464.1	ENSP00000244571	Q5JTZ9	0	UPI00001C1E5A	0	1	0	0	0	0	chr6:g.44306410_44306412del	0.0421	0
chr6	50846187	rs398048525	AC	A	7	152	1796	0.045	-	3_prime_UTR_variant	MODIFIER	TFAP2B	ENSG00000008196	Transcript	ENST00000393655.4	protein_coding	7/7	0	ENST00000393655.4:c.*2797del	0	4200/5631	0	0	0	0	rs1445001070	0	1	0	deletion	HGNC	HGNC:11743	YES	1	P1	CCDS4934.2	ENSP00000377265	Q92481	0	UPI000020DE90	0	1	0	0	0	1	chr6:g.50846189del	0	0.2216
chr6	65057740	rs142590049	G	GA	5	152	1342	0.032	A	intron_variant	MODIFIER	EYS	ENSG00000188107	Transcript	ENST00000370621.7	protein_coding	0	12/43	ENST00000370621.7:c.2024-14_2024-13insT	0	0	0	0	0	0	rs142590049	0	-1	0	insertion	HGNC	HGNC:21555	YES	1	A2	CCDS78156.1	ENSP00000359655	Q5T1H1	0	UPI0001AE72B3	0	1	0	0	0	0	chr6:g.65057740_65057741insA	0.1514	0.1157
chr6	71886840	rs555947867	A	AAAG	5	152	1894	0.032	AAG	upstream_gene_variant	MODIFIER	RIMS1	ENSG00000079841	Transcript	ENST00000521978.5	protein_coding	0	0	0	0	0	0	0	0	0	rs555947867	183	1	0	insertion	HGNC	HGNC:17282	YES	1	P2	CCDS47449.1	ENSP00000428417	Q86UR5	0	UPI00001908FB	0	1	0	0	0	0	chr6:g.71886842_71886844dup	0.0022	0
chr6	131847856	0	GGTGT	G	6	152	1038	0.051	-	intron_variant	MODIFIER	ENPP1	ENSG00000197594	Transcript	ENST00000647893.1	protein_coding	0	2/24	ENST00000647893.1:c.313+43_313+46del	0	0	0	0	0	0	rs373838049	0	1	0	deletion	HGNC	HGNC:3356	YES	0	P1	CCDS5150.2	ENSP00000498074	P22413	0	UPI00001303F0	0	1	0	0	0	34	chr6:g.131847891_131847894del	0	0
chr6	131847856	0	GGTGTGT	G	4	152	1038	0.026	-	intron_variant	MODIFIER	ENPP1	ENSG00000197594	Transcript	ENST00000647893.1	protein_coding	0	2/24	ENST00000647893.1:c.313+41_313+46del	0	0	0	0	0	0	rs1475952146	0	1	0	deletion	HGNC	HGNC:3356	YES	0	P1	CCDS5150.2	ENSP00000498074	P22413	0	UPI00001303F0	0	1	0	0	0	32	chr6:g.131847889_131847894del	0	0
chr6	135285247	rs397885237	C	CCA	6	152	1219	0.038	CA	3_prime_UTR_variant	MODIFIER	AHI1	ENSG00000135541	Transcript	ENST00000265602.11	protein_coding	29/29	0	ENST00000265602.11:c.*396_*397dup	0	4347-4348/6063	0	0	0	0	rs1248889424	0	-1	0	insertion	HGNC	HGNC:21575	YES	1	P1	CCDS47483.1	ENSP00000265602	Q8N157	0	UPI00000701FB	0	1	0	0	0	0	chr6:g.135285248_135285249dup	0	0.2738
chr7	246502	rs771282640	G	GGACAGGTGAGCCCTTCCTTCCTCCCTCCATCCGC	4	152	1638	0.026	GACAGGTGAGCCCTTCCTTCCTCCCTCCATCCGC	stop_gained&frameshift_variant	HIGH	FAM20C	ENSG00000177706	Transcript	ENST00000313766.6	protein_coding	4/10	0	ENST00000313766.6:c.953_956+30dup	0	1580-1581/3176	951-952/1755	317-318/584	-/DR*ALPSSLHPX	-/GACAGGTGAGCCCTTCCTTCCTCCCTCCATCCGC	rs774848096	0	1	0	insertion	HGNC	HGNC:22140	YES	1	P1	CCDS47522.1	ENSP00000322323	Q8IXL6	0	UPI00001B5C04	0	1	0	0	PDB-ENSP_mappings:5yh3.D&PDB-ENSP_mappings:5yh3.C&hmmpanther:PTHR12450:SF11&hmmpanther:PTHR12450	35	chr7:g.246504_246537dup	0	0
chr7	19117045	0	T	TGCCGCCGCCGCCGCCCGCGCC	2	152	2014	0.013	GCCGCCGCCGCCGCCCGCGCC	inframe_insertion	MODERATE	TWIST1	ENSG00000122691	Transcript	ENST00000242261.6	protein_coding	1/2	0	ENST00000242261.6:c.256_276dup	ENSP00000242261.5:p.Gly86_Gly92dup	591-592/1630	276-277/609	92-93/202	-/GAGGGGG	-/GGCGCGGGCGGCGGCGGCGGC	0	0	-1	0	insertion	HGNC	HGNC:12428	YES	1	P1	CCDS5367.1	ENSP00000242261	Q15672	0	UPI00001377DC	0	1	0	0	hmmpanther:PTHR23349&hmmpanther:PTHR23349:SF64&MobiDB_lite:mobidb-lite&Low_complexity_(Seg):seg	0	chr7:g.19117058_19117078dup	0	0
chr7	27095694	rs368428758	GCGA	G	2	152	1627	0.013	-	inframe_deletion	MODERATE	HOXA1	ENSG00000105991	Transcript	ENST00000343060.4	protein_coding	1/2	0	ENST00000343060.4:c.216_218del	ENSP00000343246.4:p.Arg73del	278-280/2517	216-218/1008	72-73/335	HR/H	caTCGc/cac	rs368428758&COSM1488496	0	-1	0	deletion	HGNC	HGNC:5099	YES	1	P1	CCDS5401.1	ENSP00000343246	P49639	0	UPI000013C80E	0	1	0	0	hmmpanther:PTHR24326&hmmpanther:PTHR24326:SF158&Low_complexity_(Seg):seg	0	chr7:g.27095695_27095697del	0.0074	0
chr7	41960988	0	A	AT	3	152	1073	0.019	T	3_prime_UTR_variant	MODIFIER	GLI3	ENSG00000106571	Transcript	ENST00000395925.8	protein_coding	15/15	0	ENST00000395925.8:c.*3341dup	0	8365-8366/8405	0	0	0	0	rs138425063	0	-1	0	insertion	HGNC	HGNC:4319	YES	5	P2	CCDS5465.1	ENSP00000379258	P10071	0	UPI000020EE4C	0	1	0	0	0	0	chr7:g.41960997dup	0.0913	0.0061
chr7	74053320	0	CTG	C	4	152	1704	0.026	-	intron_variant	MODIFIER	ELN	ENSG00000049540	Transcript	ENST00000358929.8	protein_coding	0	18/33	ENST00000358929.8:c.1096+49_1096+50del	0	0	0	0	0	0	rs781811385	0	1	0	deletion	HGNC	HGNC:3327	YES	5	A2	CCDS75616.1	ENSP00000351807	P15502	F8WAH6	UPI0001AE70FA	0	1	0	0	0	37	chr7:g.74053358_74053359del	0	0
chr7	74053320	0	CTGTGTG	C	5	152	1704	0.045	-	intron_variant	MODIFIER	ELN	ENSG00000049540	Transcript	ENST00000358929.8	protein_coding	0	18/33	ENST00000358929.8:c.1096+45_1096+50del	0	0	0	0	0	0	rs150142298	0	1	0	deletion	HGNC	HGNC:3327	YES	5	A2	CCDS75616.1	ENSP00000351807	P15502	F8WAH6	UPI0001AE70FA	0	1	0	0	0	33	chr7:g.74053354_74053359del	0	0
chr7	103989356	0	T	TGCCGCCGCC	2	152	1437	0.013	GCCGCCGCC	5_prime_UTR_variant	MODIFIER	RELN	ENSG00000189056	Transcript	ENST00000428762.6	protein_coding	1/65	0	ENST00000428762.6:c.-9_-1dup	0	302-303/11708	-/10383	-/3460	0	0	rs587780434	0	-1	0	insertion	HGNC	HGNC:9957	YES	5	A1	CCDS47680.1	ENSP00000392423	P78509	0	UPI00001678BC	0	1	0	0	0	0	chr7:g.103989374_103989382dup	0	0
chr7	114631524	0	CCAG	C	2	152	2397	0.013	-	splice_acceptor_variant&intron_variant	HIGH	FOXP2	ENSG00000128573	Transcript	ENST00000408937.7	protein_coding	0	6/17	ENST00000408937.7:c.693_695del	ENSP00000386200.3:p.Gln234del	0	0	0	0	0	rs766979787&TMP_ESP_7_114271580_114271585&COSM1285046&COSM4685456&COSM4685458	0	1	0	deletion	HGNC	HGNC:13875	YES	1	A2	CCDS43635.1	ENSP00000386200	O15409	X5D2H2	UPI000007412B	0	1	0	0	0	23	chr7:g.114631548_114631550del	0	0
chr7	148884323	rs545716282	G	GC	3	152	1268	0.019	C	upstream_gene_variant	MODIFIER	EZH2	ENSG00000106462	Transcript	ENST00000320356.6	protein_coding	0	0	0	0	0	0	0	0	0	rs545716282	45	-1	0	insertion	HGNC	HGNC:3527	YES	1	P3	CCDS5891.1	ENSP00000320147	Q15910	A0A090N8E9	UPI000006D77C	0	1	0	0	0	0	chr7:g.148884330dup	0.0042	0
chr8	10610127	rs369606728	T	TCCTCTAACTGCACCCTCTCTTCTTGCAGCCCTTCTATTACTTTAGTCC	2	152	2399	0.013	CCTCTAACTGCACCCTCTCTTCTTGCAGCCCTTCTATTACTTTAGTCC	inframe_insertion	MODERATE	RP1L1	ENSG00000183638	Transcript	ENST00000382483.4	protein_coding	4/4	0	ENST00000382483.4:c.3970_3971insGGACTAAAGTAATAGAAGGGCTGCAAGAAGAGAGGGTGCAGTTAGAGG	ENSP00000371923.3:p.Glu1323_Glu1324insGlyThrLysValIleGluGlyLeuGlnGluGluArgValGlnLeuGlu	4235-4236/8014	3970-3971/7203	1324/2400	E/GTKVIEGLQEERVQLEE	gaa/gGGACTAAAGTAATAGAAGGGCTGCAAGAAGAGAGGGTGCAGTTAGAGGaa	rs369606728	0	-1	0	insertion	HGNC	HGNC:15946	YES	1	P1	CCDS43708.1	ENSP00000371923	Q8IWN7	0	UPI00001AF9CC	0	1	0	0	hmmpanther:PTHR23005&hmmpanther:PTHR23005:SF3&Low_complexity_(Seg):seg&MobiDB_lite:mobidb-lite&MobiDB_lite:mobidb-lite	0	chr8:g.10610141_10610142insCTCTCTTCTTGCAGCCCTTCTATTACTTTAGTCCCCTCTAACTGCACC	0	0
chr8	10610141	rs773894295	C	CCTCTCTTCTT	2	152	2617	0.013	CTCTCTTCTT	frameshift_variant	HIGH	RP1L1	ENSG00000183638	Transcript	ENST00000382483.4	protein_coding	4/4	0	ENST00000382483.4:c.3956_3957insAAGAAGAGAG	ENSP00000371923.3:p.Val1320ArgfsTer10	4221-4222/8014	3956-3957/7203	1319/2400	A/ARREX	gcg/gcAAGAAGAGAGg	rs773894295	0	-1	0	insertion	HGNC	HGNC:15946	YES	1	P1	CCDS43708.1	ENSP00000371923	Q8IWN7	0	UPI00001AF9CC	0	1	0	0	hmmpanther:PTHR23005&hmmpanther:PTHR23005:SF3&MobiDB_lite:mobidb-lite&MobiDB_lite:mobidb-lite	0	chr8:g.10610141_10610142insCTCTCTTCTT	0	0
chr8	19965721	rs374509929	TTACTC	T	6	152	1835	0.038	-	3_prime_UTR_variant	MODIFIER	LPL	ENSG00000175445	Transcript	ENST00000311322.10	protein_coding	10/10	0	ENST00000311322.10:c.*414_*418del	0	2028-2032/3565	0	0	0	0	rs1156713270	0	1	0	deletion	HGNC	HGNC:6677	YES	1	P1	CCDS6012.1	ENSP00000309757	P06858	A0A1B1RVA9	UPI0000036334	0	1	0	0	0	2	chr8:g.19965724_19965728del	0	0.0038
chr8	19967115	rs10645926	C	CTT	2	152	1366	0.013	TT	3_prime_UTR_variant	MODIFIER	LPL	ENSG00000175445	Transcript	ENST00000311322.10	protein_coding	10/10	0	ENST00000311322.10:c.*1806_*1807insTT	0	3421-3422/3565	0	0	0	0	rs10645926	0	1	0	insertion	HGNC	HGNC:6677	YES	1	P1	CCDS6012.1	ENSP00000309757	P06858	A0A1B1RVA9	UPI0000036334	0	1	0	0	0	1	chr8:g.19967116_19967117insTT	0.1272	0.1823
chr8	27479265	0	TAC	T	4	152	2042	0.026	-	upstream_gene_variant	MODIFIER	CHRNA2	ENSG00000120903	Transcript	ENST00000407991.3	protein_coding	0	0	0	0	0	0	0	0	0	rs777831585	5	-1	0	deletion	HGNC	HGNC:1956	YES	5	P3	CCDS6059.1	ENSP00000385026	Q15822	0	UPI000013CA9F	0	1	0	0	0	0	chr8:g.27479287_27479288del	0	0
chr8	27803513	rs139887923	T	TAATA	7	152	781	0.045	AATA	3_prime_UTR_variant	MODIFIER	ESCO2	ENSG00000171320	Transcript	ENST00000305188.12	protein_coding	11/11	0	ENST00000305188.12:c.*76_*79dup	0	2119-2120/3922	0	0	0	0	rs139887923	0	1	0	insertion	HGNC	HGNC:27230	YES	1	P2	CCDS34872.1	ENSP00000306999	Q56NI9	0	UPI0000160D17	0	1	0	0	0	4	chr8:g.27803514_27803517dup	0	0
chr8	27803549	0	T	TACACAC	5	152	921	0.032	ACACAC	3_prime_UTR_variant	MODIFIER	ESCO2	ENSG00000171320	Transcript	ENST00000305188.12	protein_coding	11/11	0	ENST00000305188.12:c.*124_*129dup	0	2155-2156/3922	0	0	0	0	rs144484866	0	1	0	insertion	HGNC	HGNC:27230	YES	1	P2	CCDS34872.1	ENSP00000306999	Q56NI9	0	UPI0000160D17	0	1	0	0	0	18	chr8:g.27803562_27803567dup	0	0
chr8	27803904	rs111395487	AT	A	7	150	693	0.045	-	3_prime_UTR_variant	MODIFIER	ESCO2	ENSG00000171320	Transcript	ENST00000305188.12	protein_coding	11/11	0	ENST00000305188.12:c.*481del	0	2511/3922	0	0	0	0	rs111395487	0	1	0	deletion	HGNC	HGNC:27230	YES	1	P2	CCDS34872.1	ENSP00000306999	Q56NI9	0	UPI0000160D17	0	1	0	0	0	14	chr8:g.27803919del	0.2192	0.2708
chr8	60819983	0	CT	C	2	152	873	0.013	-	intron_variant	MODIFIER	CHD7	ENSG00000171316	Transcript	ENST00000423902.7	protein_coding	0	8/37	ENST00000423902.7:c.2614-14del	0	0	0	0	0	0	rs1415945230&TMP_ESP_8_61732543_61732544	0	1	0	deletion	HGNC	HGNC:20626	YES	5	P1	CCDS47865.1	ENSP00000392028	Q9P2D1	0	UPI0000251DA6	0	1	0	0	0	9	chr8:g.60819993del	0	0.0121
chr8	60866050	0	CA	C	3	152	1071	0.019	-	3_prime_UTR_variant	MODIFIER	CHD7	ENSG00000171316	Transcript	ENST00000423902.7	protein_coding	38/38	0	ENST00000423902.7:c.*127del	0	9629/11606	0	0	0	0	rs11322994	0	1	0	deletion	HGNC	HGNC:20626	YES	5	P1	CCDS47865.1	ENSP00000392028	Q9P2D1	0	UPI0000251DA6	0	1	0	0	0	9	chr8:g.60866060del	0.1506	0.4365
chr8	95048568	0	C	CT	3	152	1645	0.026	T	intron_variant	MODIFIER	NDUFAF6	ENSG00000156170	Transcript	ENST00000396124.9	protein_coding	0	7/8	ENST00000396124.9:c.816+18dup	0	0	0	0	0	0	rs1456626772	0	1	0	insertion	HGNC	HGNC:28625	YES	2	P1	CCDS6266.2	ENSP00000379430	Q330K2	0	UPI0000F0A5CF	0	1	0	0	0	8	chr8:g.95048576dup	0	0.0023
chr8	132128507	0	ATGTG	A	5	152	1560	0.032	-	3_prime_UTR_variant	MODIFIER	KCNQ3	ENSG00000184156	Transcript	ENST00000388996.10	protein_coding	15/15	0	ENST00000388996.10:c.*751_*754del	0	3933-3936/11583	0	0	0	0	rs199888367	0	-1	0	deletion	HGNC	HGNC:6297	YES	1	P3	CCDS34943.1	ENSP00000373648	O43525	0	UPI00001279F0	0	1	0	0	0	0	chr8:g.132128543_132128546del	0	0
chr9	2039776	0	A	ACAGCAGCAG	2	152	2201	0.013	CAGCAGCAG	inframe_insertion	MODERATE	SMARCA2	ENSG00000080503	Transcript	ENST00000382203.5	protein_coding	4/34	0	ENST00000382203.5:c.699_707dup	ENSP00000371638.1:p.Gln236_Gln238dup	875-876/5867	666-667/4773	222-223/1590	-/QQQ	-/CAGCAGCAG	rs745316697	0	1	0	insertion	HGNC	HGNC:11098	YES	1	P4	CCDS34977.1	ENSP00000371638	P51531	0	UPI00001AE8EB	0	1	0	0	MobiDB_lite:mobidb-lite&MobiDB_lite:mobidb-lite&Coiled-coils_(Ncoils):Coil&Low_complexity_(Seg):seg	41	chr9:g.2039809_2039817dup	0	0
chr9	2039776	0	ACAGCAGCAG	A	2	152	2201	0.013	-	inframe_deletion	MODERATE	SMARCA2	ENSG00000080503	Transcript	ENST00000382203.5	protein_coding	4/34	0	ENST00000382203.5:c.699_707del	ENSP00000371638.1:p.Gln236_Gln238del	876-884/5867	667-675/4773	223-225/1590	QQQ/-	CAGCAGCAG/-	rs1340622228	0	1	0	deletion	HGNC	HGNC:11098	YES	1	P4	CCDS34977.1	ENSP00000371638	P51531	0	UPI00001AE8EB	0	1	0	0	MobiDB_lite:mobidb-lite&MobiDB_lite:mobidb-lite&Coiled-coils_(Ncoils):Coil&Low_complexity_(Seg):seg	32	chr9:g.2039809_2039817del	0	0
chr9	5128080	0	TTGTG	T	3	152	997	0.019	-	3_prime_UTR_variant	MODIFIER	JAK2	ENSG00000096968	Transcript	ENST00000381652.3	protein_coding	25/25	0	ENST00000381652.3:c.*1327_*1330del	0	5183-5186/5285	0	0	0	0	rs1434589355	0	1	0	deletion	HGNC	HGNC:6192	YES	1	P1	CCDS6457.1	ENSP00000371067	O60674	0	UPI000012DA9E	0	1	0	0	0	37	chr9:g.5128118_5128121del	0	0
chr9	8331574	0	A	AAACTTACCATTCTTGAACTGTAACT	3	152	1087	0.019	AACTTACCATTCTTGAACTGTAACT	splice_region_variant&intron_variant	LOW	PTPRD	ENSG00000153707	Transcript	ENST00000381196.8	protein_coding	0	41/42	ENST00000381196.8:c.5534+7_5534+8insAGTTACAGTTCAAGAATGGTAAGTT	0	0	0	0	0	0	0	0	-1	0	insertion	HGNC	HGNC:9668	YES	5	P1	CCDS43786.1	ENSP00000370593	P23468	0	UPI0000132990	0	1	0	0	0	0	chr9:g.8331582_8331583insATTCTTGAACTGTAACTAACTTACC	0	0
chr9	33111563	rs3841451	GA	G	6	152	1878	0.038	-	3_prime_UTR_variant	MODIFIER	B4GALT1	ENSG00000086062	Transcript	ENST00000379731.4	protein_coding	6/6	0	ENST00000379731.4:c.*1890del	0	3274/4201	0	0	0	0	rs3841451	0	-1	0	deletion	HGNC	HGNC:924	YES	1	P1	CCDS6535.1	ENSP00000369055	P15291	0	UPI000002D22E	0	1	0	0	0	0	chr9:g.33111568del	0.0665	0.0711
chr9	33111778	rs113144091	G	GA	6	152	2236	0.038	A	3_prime_UTR_variant	MODIFIER	B4GALT1	ENSG00000086062	Transcript	ENST00000379731.4	protein_coding	6/6	0	ENST00000379731.4:c.*1675dup	0	3059-3060/4201	0	0	0	0	rs113144091	0	-1	0	insertion	HGNC	HGNC:924	YES	1	P1	CCDS6535.1	ENSP00000369055	P15291	0	UPI000002D22E	0	1	0	0	0	0	chr9:g.33111779dup	0.0661	0.0696
chr9	34483484	rs200411544	AG	A	7	152	1219	0.045	-	splice_region_variant&intron_variant	LOW	DNAI1	ENSG00000122735	Transcript	ENST00000614641.4	protein_coding	0	2/19	ENST00000614641.4:c.81+5del	0	0	0	0	0	0	rs200411544	0	1	0	deletion	HGNC	HGNC:2954	YES	5	A2	CCDS75829.1	ENSP00000480538	0	A0A087WWV9	UPI000382F365	0	1	0	0	0	0	chr9:g.34483485del	0.0048	0
chr9	34646575	rs111033640	CCAGT	C	7	152	2042	0.045	-	upstream_gene_variant	MODIFIER	GALT	ENSG00000213930	Transcript	ENST00000378842.7	protein_coding	0	0	0	0	0	0	0	0	0	rs1275569312	84	1	0	deletion	HGNC	HGNC:4135	YES	1	P1	CCDS6565.1	ENSP00000368119	P07902	A0A0S2Z3Y7	UPI000012B073	0	1	0	0	0	0	chr9:g.34646586_34646589del	0	0.003
chr9	37780102	rs34753153	TATA	T	5	152	1165	0.032	-	3_prime_UTR_variant	MODIFIER	EXOSC3	ENSG00000107371	Transcript	ENST00000327304.10	protein_coding	4/4	0	ENST00000327304.10:c.*574_*576del	0	1422-1424/1813	0	0	0	0	rs34753153	0	-1	0	deletion	HGNC	HGNC:17944	YES	1	P1	CCDS35016.1	ENSP00000323046	Q9NQT5	0	UPI0000134936	0	1	0	0	0	0	chr9:g.37780107_37780109del	0.0761	0.2156
chr9	95444509	0	G	GCA	5	152	2036	0.032	CA	3_prime_UTR_variant	MODIFIER	PTCH1	ENSG00000185920	Transcript	ENST00000331920.10	protein_coding	24/24	0	ENST00000331920.10:c.*1882_*1883dup	0	6527-6528/8057	0	0	0	0	rs369387883	0	-1	0	insertion	HGNC	HGNC:9585	YES	5	P3	CCDS6714.1	ENSP00000332353	Q13635	0	UPI00001AFF9C	0	1	0	0	0	0	chr9:g.95444527_95444528dup	0.1328	0.2776
chr9	95445644	rs147342582	G	GAAGT	5	152	1426	0.032	AAGT	3_prime_UTR_variant	MODIFIER	PTCH1	ENSG00000185920	Transcript	ENST00000331920.10	protein_coding	24/24	0	ENST00000331920.10:c.*748_*749insACTT	0	5392-5393/8057	0	0	0	0	rs147342582	0	-1	0	insertion	HGNC	HGNC:9585	YES	5	P3	CCDS6714.1	ENSP00000332353	Q13635	0	UPI00001AFF9C	0	1	0	0	0	0	chr9:g.95445647_95445648insTAAG	0.0545	0.0076
chr9	104840532	rs2067484	A	AT	3	152	2349	0.019	T	intron_variant	MODIFIER	ABCA1	ENSG00000165029	Transcript	ENST00000374736.8	protein_coding	0	8/49	ENST00000374736.8:c.814-14dup	0	0	0	0	0	0	rs1346801904	0	-1	0	insertion	HGNC	HGNC:29	YES	1	P1	CCDS6762.1	ENSP00000363868	O95477	0	UPI000013E441	0	1	0	0	0	0	chr9:g.104840533dup	0	0.1861
chr9	110762231	rs147974075	AT	A	3	152	1730	0.019	-	intron_variant	MODIFIER	MUSK	ENSG00000030304	Transcript	ENST00000374448.8	protein_coding	0	8/14	ENST00000374448.8:c.920+25del	0	0	0	0	0	0	rs147974075	0	1	0	deletion	HGNC	HGNC:7525	YES	5	P2	CCDS48005.1	ENSP00000363571	O15146	0	UPI000006D2F7	0	1	0	0	0	1	chr9:g.110762233del	0.2943	0.2935
chr9	113401290	0	C	CG	2	152	1979	0.013	G	upstream_gene_variant	MODIFIER	ALAD	ENSG00000148218	Transcript	ENST00000409155.8	protein_coding	0	0	0	0	0	0	0	0	0	rs143518565	6	-1	0	insertion	HGNC	HGNC:395	YES	1	P1	CCDS6794.2	ENSP00000386284	P13716	A0A140VJL9	UPI0000037431	0	1	0	0	0	0	chr9:g.113401298dup	0	0.0794
chr9	126697837	0	C	CTGTTT	3	152	2036	0.019	TGTTT	3_prime_UTR_variant	MODIFIER	LMX1B	ENSG00000136944	Transcript	ENST00000355497.9	protein_coding	8/8	0	ENST00000355497.9:c.*1437_*1441dup	0	2614-2615/5809	0	0	0	0	rs1247233178	0	1	0	insertion	HGNC	HGNC:6654	YES	1	0	CCDS55343.1	ENSP00000347684	O60663	0	UPI0001CE94D0	0	1	0	0	0	55	chr9:g.126697888_126697892dup	0	0
chr9	126697837	0	CTGTTTTGTTTTGTTT	C	3	152	2036	0.019	-	3_prime_UTR_variant	MODIFIER	LMX1B	ENSG00000136944	Transcript	ENST00000355497.9	protein_coding	8/8	0	ENST00000355497.9:c.*1427_*1441del	0	2615-2629/5809	0	0	0	0	rs1315354528	0	1	0	deletion	HGNC	HGNC:6654	YES	1	0	CCDS55343.1	ENSP00000347684	O60663	0	UPI0001CE94D0	0	1	0	0	0	40	chr9:g.126697878_126697892del	0	0
chr9	131506100	0	G	GT	2	152	1091	0.019	T	intron_variant	MODIFIER	POMT1	ENSG00000130714	Transcript	ENST00000372228.8	protein_coding	0	2/19	ENST00000372228.8:c.123-5dup	0	0	0	0	0	0	rs148086540	0	1	0	insertion	HGNC	HGNC:9202	YES	1	0	CCDS6943.1	ENSP00000361302	Q9Y6A1	0	UPI000013CDA7	0	1	0	0	0	9	chr9:g.131506109dup	0.0669	0.0567
chr9	136197220	rs146678449	TC	T	6	152	1959	0.038	-	3_prime_UTR_variant	MODIFIER	LHX3	ENSG00000107187	Transcript	ENST00000371746.8	protein_coding	6/6	0	ENST00000371746.8:c.*104del	0	1447/2418	0	0	0	0	rs146678449	0	-1	0	deletion	HGNC	HGNC:6595	YES	1	P4	CCDS6995.1	ENSP00000360811	Q9UBR4	F1T0D9	UPI000002AD3D	0	1	0	0	0	0	chr9:g.136197223del	0.1304	0.0242
chr9	136687306	0	C	CCAG	2	152	1798	0.013	CAG	inframe_insertion	MODERATE	AGPAT2	ENSG00000169692	Transcript	ENST00000371696.7	protein_coding	1/6	0	ENST00000371696.7:c.49_51dup	ENSP00000360761.2:p.Leu17dup	151-152/1546	51-52/837	17-18/278	-/L	-/CTG	rs1417275499&TMP_ESP_9_139581759_139581761	0	-1	0	insertion	HGNC	HGNC:325	YES	1	P1	CCDS7003.1	ENSP00000360761	O15120	A0A024R8I7	UPI0000131BD3	0	1	0	0	hmmpanther:PTHR10434&hmmpanther:PTHR10434:SF2&Transmembrane_helices:TMhelix&Cleavage_site_(Signalp):SignalP-TM	0	chr9:g.136687318_136687320dup	0	0.0083
chr10	8054906	rs397846644	CT	C	2	150	561	0.013	-	intron_variant	MODIFIER	GATA3	ENSG00000107485	Transcript	ENST00000379328.9	protein_coding	0	1/5	ENST00000379328.9:c.-370+28del	0	0	0	0	0	0	rs532161595	0	1	0	deletion	HGNC	HGNC:4172	YES	1	A1	CCDS31143.1	ENSP00000368632	P23771	0	UPI000002AA34	0	1	0	0	0	12	chr10:g.8054919del	0.0866	0.0825
chr10	71796045	0	AGAG	A	3	152	1396	0.019	-	intron_variant	MODIFIER	CDH23	ENSG00000107736	Transcript	ENST00000224721.11	protein_coding	0	48/69	ENST00000224721.11:c.6713-1036_6713-1034del	0	0	0	0	0	0	rs779984617	0	1	0	deletion	HGNC	HGNC:13733	YES	5	P2	CCDS86100.1	ENSP00000224721	Q9H251	A0A0A0MQS6	UPI000175EE48	0	1	0	0	0	22	chr10:g.71796068_71796070del	0	0
chr10	79938243	rs17880072	AAGTC	A	5	152	2456	0.032	-	intron_variant	MODIFIER	SFTPD	ENSG00000133661	Transcript	ENST00000372292.8	protein_coding	0	7/7	ENST00000372292.8:c.752-19_752-16del	0	0	0	0	0	0	rs68057537	0	-1	0	deletion	HGNC	HGNC:10803	YES	1	P1	CCDS7362.1	ENSP00000361366	P35247	0	UPI000013CEE7	0	0	0	0	0	0	chr10:g.79938246_79938249del	0.1002	0.2769
chr10	86699239	0	TTCTC	T	5	152	1750	0.032	-	intron_variant	MODIFIER	LDB3	ENSG00000122367	Transcript	ENST00000429277.6	protein_coding	0	8/13	ENST00000429277.6:c.1100+6694_1100+6697del	0	0	0	0	0	0	rs1229088808	0	1	0	deletion	HGNC	HGNC:15710	YES	2	A2	CCDS53550.1	ENSP00000401437	O75112	0	UPI00017A876A	0	1	0	0	0	25	chr10:g.86699265_86699268del	0	0.1823
chr10	87968156	rs886047443	GCTC	G	2	152	1467	0.013	-	3_prime_UTR_variant	MODIFIER	PTEN	ENSG00000171862	Transcript	ENST00000371953.8	protein_coding	9/9	0	ENST00000371953.8:c.*2688_*2690del	0	4742-4744/8515	0	0	0	0	rs1488898247	0	1	0	deletion	HGNC	HGNC:9588	YES	1	P1	CCDS31238.1	ENSP00000361021	P60484	F6KD01	UPI00001328C5	0	1	0	0	0	3	chr10:g.87968160_87968162del	0	0
chr10	90915892	rs3839929	GA	G	6	152	1952	0.038	-	intron_variant	MODIFIER	ANKRD1	ENSG00000148677	Transcript	ENST00000371697.3	protein_coding	0	6/8	ENST00000371697.3:c.652-13del	0	0	0	0	0	0	rs3839929	0	-1	0	deletion	HGNC	HGNC:15819	YES	1	P1	CCDS7412.1	ENSP00000360762	Q15327	A0A384NYH5	UPI00000735C1	0	1	0	0	0	0	chr10:g.90915896del	0.1787	0.2451
chr11	2848375	rs762386874	AG	A	2	152	579	0.013	-	3_prime_UTR_variant	MODIFIER	KCNQ1	ENSG00000053918	Transcript	ENST00000155840.10	protein_coding	16/16	0	ENST00000155840.10:c.*377del	0	2512/3246	0	0	0	0	rs1265506594	0	1	0	deletion	HGNC	HGNC:6294	YES	1	P2	CCDS7736.1	ENSP00000155840	P51787	0	UPI000004662D	0	1	0	0	0	4	chr11:g.2848380del	0	0.1127
chr11	2884860	0	GGGGGCC	G	6	152	837	0.038	-	downstream_gene_variant	MODIFIER	SLC22A18AS	ENSG00000254827	Transcript	ENST00000455942.3	protein_coding	0	0	0	0	0	0	0	0	0	rs878853639	3231	-1	0	deletion	HGNC	HGNC:10965	YES	1	P2	CCDS81541.1	ENSP00000488024	Q8N1D0	0	UPI000006F759	0	0	0	0	0	0	chr11:g.2884884_2884889del	0	0
chr11	6390700	rs550365194	CCTGGTGCTGGCG	C	2	152	1987	0.013	-	downstream_gene_variant	MODIFIER	APBB1	ENSG00000166313	Transcript	ENST00000609360.6	protein_coding	0	0	0	0	0	0	0	0	0	rs1195665801&COSM1475711&COSM1475712	4413	-1	0	deletion	HGNC	HGNC:581	YES	5	A1	CCDS66018.1	ENSP00000477213	O00213	0	UPI000012510B	0	0	0	0	0	0	chr11:g.6390705_6390716del	0	0.0045
chr11	6390705	0	TGCTGGC	T	4	152	2094	0.026	-	downstream_gene_variant	MODIFIER	APBB1	ENSG00000166313	Transcript	ENST00000609360.6	protein_coding	0	0	0	0	0	0	0	0	0	rs3838786&COSM930080&COSM930081	4414	-1	0	deletion	HGNC	HGNC:581	YES	5	A1	CCDS66018.1	ENSP00000477213	O00213	0	UPI000012510B	0	0	0	0	0	0	chr11:g.6390736_6390741del	0	0
chr11	32388003	0	A	AACAC	3	152	1236	0.019	ACAC	3_prime_UTR_variant	MODIFIER	WT1	ENSG00000184937	Transcript	ENST00000379079.7	protein_coding	10/10	0	ENST00000379079.7:c.*1051_*1054dup	0	2240-2241/2469	0	0	0	0	rs878917290	0	-1	0	insertion	HGNC	HGNC:12796	YES	1	P4	CCDS55751.1	ENSP00000368370	P19544	0	UPI00005190F6	0	1	0	0	0	0	chr11:g.32388034_32388037dup	0	0
chr11	32388003	0	AACAC	A	2	152	1236	0.013	-	3_prime_UTR_variant	MODIFIER	WT1	ENSG00000184937	Transcript	ENST00000379079.7	protein_coding	10/10	0	ENST00000379079.7:c.*1051_*1054del	0	2237-2240/2469	0	0	0	0	rs886048212	0	-1	0	deletion	HGNC	HGNC:12796	YES	1	P4	CCDS55751.1	ENSP00000368370	P19544	0	UPI00005190F6	0	1	0	0	0	0	chr11:g.32388034_32388037del	0	0
chr11	57597638	0	G	GC	2	152	1664	0.013	C	5_prime_UTR_variant	MODIFIER	SERPING1	ENSG00000149131	Transcript	ENST00000278407.8	protein_coding	1/8	0	ENST00000278407.8:c.-99dup	0	121-122/2002	0	0	0	0	rs28362939	0	1	0	insertion	HGNC	HGNC:1228	YES	1	P2	CCDS7962.1	ENSP00000278407	P05155	E9KL26	UPI000000123F	0	1	0	0	0	8	chr11:g.57597646dup	0.008	0.0234
chr11	65557854	0	C	CCAG	2	152	1445	0.013	CAG	inframe_insertion	MODERATE	LTBP3	ENSG00000168056	Transcript	ENST00000301873.9	protein_coding	1/28	0	ENST00000301873.9:c.103_105dup	ENSP00000301873.5:p.Leu35dup	374-375/4443	105-106/3912	35-36/1303	-/L	-/CTG	rs535365850&TMP_ESP_11_65325326_65325328	0	-1	0	insertion	HGNC	HGNC:6716	YES	2	P1	CCDS44647.1	ENSP00000301873	Q9NS15	0	UPI00003667EB	0	1	0	0	Low_complexity_(Seg):seg&Transmembrane_helices:TMhelix&Cleavage_site_(Signalp):SignalP-TM	0	chr11:g.65557883_65557885dup	0	0
chr11	65557854	0	CCAG	C	2	152	1445	0.013	-	inframe_deletion	MODERATE	LTBP3	ENSG00000168056	Transcript	ENST00000301873.9	protein_coding	1/28	0	ENST00000301873.9:c.103_105del	ENSP00000301873.5:p.Leu35del	372-374/4443	103-105/3912	35/1303	L/-	CTG/-	rs761360910&TMP_ESP_11_65325326_65325328&COSM5839244&COSM5839245	0	-1	0	deletion	HGNC	HGNC:6716	YES	2	P1	CCDS44647.1	ENSP00000301873	Q9NS15	0	UPI00003667EB	0	1	0	0	Low_complexity_(Seg):seg&Transmembrane_helices:TMhelix&Cleavage_site_(Signalp):SignalP-TM	0	chr11:g.65557883_65557885del	0	0
chr11	67459039	0	A	AT	2	152	399	0.013	T	downstream_gene_variant	MODIFIER	TMEM134	ENSG00000172663	Transcript	ENST00000308022.7	protein_coding	0	0	0	0	0	0	0	0	0	rs1169445927	2670	-1	0	insertion	HGNC	HGNC:26142	YES	2	P1	CCDS8167.1	ENSP00000312615	Q9H6X4	0	UPI0000071C39	0	0	0	0	0	0	chr11:g.67459053dup	0	0.4713
chr11	68312746	0	C	CGCTGCT	2	152	1015	0.013	GCTGCT	inframe_insertion	MODERATE	LRP5	ENSG00000162337	Transcript	ENST00000294304.12	protein_coding	1/23	0	ENST00000294304.12:c.55_60dup	ENSP00000294304.6:p.Leu19_Leu20dup	156-157/5177	32-33/4848	11/1615	P/PLL	ccg/ccGCTGCTg	rs564221347	0	1	0	insertion	HGNC	HGNC:6697	YES	1	P1	CCDS8181.1	ENSP00000294304	O75197	0	UPI0000073246	0	1	0	0	PIRSF_domain:PIRSF036314&Low_complexity_(Seg):seg&Cleavage_site_(Signalp):SignalP-noTM	28	chr11:g.68312769_68312774dup	0	0
chr11	86947201	0	T	TCAAA	2	152	1981	0.013	CAAA	3_prime_UTR_variant	MODIFIER	FZD4	ENSG00000174804	Transcript	ENST00000531380.2	protein_coding	2/2	0	ENST00000531380.2:c.*3937_*3940dup	0	5864-5865/7387	0	0	0	0	rs886048720	0	-1	0	insertion	HGNC	HGNC:4042	YES	1	P1	CCDS8279.1	ENSP00000434034	Q9ULV1	0	UPI00000701D4	0	1	0	0	0	0	chr11:g.86947233_86947236dup	0	0
chr11	94419465	0	G	GGA	2	152	749	0.013	GA	3_prime_UTR_variant	MODIFIER	MRE11	ENSG00000020922	Transcript	ENST00000323929.7	protein_coding	20/20	0	ENST00000323929.7:c.*658_*659dup	0	3009-3010/6897	0	0	0	0	rs373002609	0	-1	0	insertion	HGNC	HGNC:7230	YES	1	P3	CCDS8299.1	ENSP00000325863	P49959	A0A024R395	UPI000012F4D3	0	1	0	0	0	0	chr11:g.94419494_94419495dup	0	0
chr11	94419465	0	G	GGAGAGAGAGA	2	152	749	0.013	GAGAGAGAGA	3_prime_UTR_variant	MODIFIER	MRE11	ENSG00000020922	Transcript	ENST00000323929.7	protein_coding	20/20	0	ENST00000323929.7:c.*650_*659dup	0	3009-3010/6897	0	0	0	0	rs373002609	0	-1	0	insertion	HGNC	HGNC:7230	YES	1	P3	CCDS8299.1	ENSP00000325863	P49959	A0A024R395	UPI000012F4D3	0	1	0	0	0	0	chr11:g.94419486_94419495dup	0	0
chr11	101453125	rs59743346	TAAG	T	2	152	1594	0.013	-	intron_variant	MODIFIER	TRPC6	ENSG00000137672	Transcript	ENST00000344327.8	protein_coding	0	12/12	ENST00000344327.8:c.2645-22_2645-20del	0	0	0	0	0	0	rs59743346	0	-1	0	deletion	HGNC	HGNC:12338	YES	1	P1	CCDS8311.1	ENSP00000340913	Q9Y210	0	UPI00001374BA	0	1	0	0	0	0	chr11:g.101453129_101453131del	0.3093	0.6445
chr11	108368212	0	A	AT	7	150	555	0.045	T	3_prime_UTR_variant	MODIFIER	ATM	ENSG00000149311	Transcript	ENST00000278616.8	protein_coding	63/63	0	ENST00000278616.8:c.*2714dup	0	12260-12261/13147	0	0	0	0	rs532373195	0	1	0	insertion	HGNC	HGNC:795	YES	5	P1	CCDS31669.1	ENSP00000278616	Q13315	A0A024R3C7	UPI000016B511	0	1	0	0	0	10	chr11:g.108368222dup	0	0
chr11	119206289	0	C	CCGG	3	152	1370	0.019	CGG	5_prime_UTR_variant	MODIFIER	CBL	ENSG00000110395	Transcript	ENST00000264033.5	protein_coding	1/16	0	ENST00000264033.5:c.-97_-95dup	0	14-15/11231	0	0	0	0	rs758396206	0	1	0	insertion	HGNC	HGNC:1541	YES	1	P2	CCDS8418.1	ENSP00000264033	P22681	0	UPI000013D4A7	0	1	0	0	0	34	chr11:g.119206321_119206323dup	0	0
chr11	119206289	0	CCGGCGGCGG	C	2	152	1370	0.013	-	5_prime_UTR_variant	MODIFIER	CBL	ENSG00000110395	Transcript	ENST00000264033.5	protein_coding	1/16	0	ENST00000264033.5:c.-103_-95del	0	15-23/11231	0	0	0	0	rs1277068412	0	1	0	deletion	HGNC	HGNC:1541	YES	1	P2	CCDS8418.1	ENSP00000264033	P22681	0	UPI000013D4A7	0	1	0	0	0	25	chr11:g.119206315_119206323del	0	0
chr11	119300145	rs397958007	T	TGG	5	152	1924	0.032	GG	3_prime_UTR_variant	MODIFIER	CBL	ENSG00000110395	Transcript	ENST00000264033.5	protein_coding	16/16	0	ENST00000264033.5:c.*365_*366insGG	0	3227-3228/11231	0	0	0	0	rs1205570904	0	1	0	insertion	HGNC	HGNC:1541	YES	1	P2	CCDS8418.1	ENSP00000264033	P22681	0	UPI000013D4A7	0	1	0	0	0	1	chr11:g.119300146_119300147insGG	0	0.1823
chr11	119300340	rs3833768	T	TC	5	152	1981	0.032	C	3_prime_UTR_variant	MODIFIER	CBL	ENSG00000110395	Transcript	ENST00000264033.5	protein_coding	16/16	0	ENST00000264033.5:c.*559_*560insC	0	3422-3423/11231	0	0	0	0	rs3833768	0	1	0	insertion	HGNC	HGNC:1541	YES	1	P2	CCDS8418.1	ENSP00000264033	P22681	0	UPI000013D4A7	0	1	0	0	0	0	chr11:g.119300340_119300341insC	0	0
chr11	119300341	rs56722042	A	AAT	5	152	1984	0.032	AT	3_prime_UTR_variant	MODIFIER	CBL	ENSG00000110395	Transcript	ENST00000264033.5	protein_coding	16/16	0	ENST00000264033.5:c.*560_*561insAT	0	3423-3424/11231	0	0	0	0	rs56722042	0	1	0	insertion	HGNC	HGNC:1541	YES	1	P2	CCDS8418.1	ENSP00000264033	P22681	0	UPI000013D4A7	0	1	0	0	0	0	chr11:g.119300341_119300342insAT	0	0
chr12	1792576	rs3214264	AC	A	7	152	1667	0.045	-	downstream_gene_variant	MODIFIER	ADIPOR2	ENSG00000006831	Transcript	ENST00000357103.5	protein_coding	0	0	0	0	0	0	0	0	0	rs3214264	3903	1	0	deletion	HGNC	HGNC:24041	YES	1	P1	CCDS8511.1	ENSP00000349616	Q86V24	0	UPI000019273B	0	0	0	0	0	0	chr12:g.1792577del	0.0381	0.034
chr12	8857403	rs3079157	T	TAA	2	152	2420	0.013	AA	intron_variant	MODIFIER	A2ML1	ENSG00000166535	Transcript	ENST00000299698.12	protein_coding	0	24/35	ENST00000299698.12:c.3025+63_3025+64insAA	0	0	0	0	0	0	rs3079157	0	1	0	insertion	HGNC	HGNC:23336	YES	1	P1	CCDS8596.2	ENSP00000299698	A8K2U0	0	UPI000022904E	0	1	0	0	0	0	chr12:g.8857403_8857404insAA	0.3532	0
chr12	32796318	rs57690055	AC	A	3	150	696	0.019	-	intron_variant	MODIFIER	PKP2	ENSG00000057294	Transcript	ENST00000070846.10	protein_coding	0	11/13	ENST00000070846.10:c.2300-21del	0	0	0	0	0	0	rs57690055&TMP_ESP_12_32949253_32949254	0	-1	0	deletion	HGNC	HGNC:9024	YES	1	0	CCDS8731.1	ENSP00000070846	Q99959	0	UPI000013C576	0	1	0	0	0	0	chr12:g.32796319del	0.3049	0.295
chr12	66348339	0	T	TA	3	150	580	0.019	A	downstream_gene_variant	MODIFIER	HELB	ENSG00000127311	Transcript	ENST00000247815.8	protein_coding	0	0	0	0	0	0	0	0	0	rs367709432	694	1	0	insertion	HGNC	HGNC:17196	YES	1	P1	CCDS8976.1	ENSP00000247815	Q8NG08	0	UPI000013CC2D	0	0	0	0	0	0	chr12:g.66348349dup	0	0
chr12	98546450	rs34449077	A	AT	4	152	1482	0.026	T	splice_region_variant&intron_variant	LOW	TMPO	ENSG00000120802	Transcript	ENST00000556029.5	protein_coding	0	8/8	ENST00000556029.5:c.1079+5dup	0	0	0	0	0	0	rs34449077	0	1	0	insertion	HGNC	HGNC:11875	0	1	0	CCDS31879.1	ENSP00000450627	P42167	A0A024RBE7	UPI0000143267	0	1	0	0	0	2	chr12:g.98546452dup	0.0863	0.003
chr12	101653096	rs3835190	AC	A	5	152	1707	0.032	-	intron_variant	MODIFIER	MYBPC1	ENSG00000196091	Transcript	ENST00000452455.6	protein_coding	0	15/29	ENST00000452455.6:c.1559-18del	0	0	0	0	0	0	rs3835190	0	1	0	deletion	HGNC	HGNC:7549	YES	2	A2	CCDS58268.1	ENSP00000400908	Q00872	0	UPI0001AE6B26	0	1	0	0	0	0	chr12:g.101653097del	0.1587	0.1044
chr12	102399107	0	A	ATG	3	150	874	0.019	TG	downstream_gene_variant	MODIFIER	IGF1	ENSG00000017427	Transcript	ENST00000392904.5	protein_coding	0	0	0	0	0	0	0	0	0	rs34621369	3220	-1	0	insertion	HGNC	HGNC:5464	YES	5	0	CCDS44961.1	ENSP00000376637	P05019	0	UPI000155D519	0	1	0	0	0	0	chr12:g.102399145_102399146dup	0	0
chr12	102399107	0	ATG	A	6	150	874	0.039	-	downstream_gene_variant	MODIFIER	IGF1	ENSG00000017427	Transcript	ENST00000392904.5	protein_coding	0	0	0	0	0	0	0	0	0	rs886048878	3219	-1	0	deletion	HGNC	HGNC:5464	YES	5	0	CCDS44961.1	ENSP00000376637	P05019	0	UPI000155D519	0	1	0	0	0	0	chr12:g.102399145_102399146del	0	0
chr12	102958393	0	C	CGCAGCAGCA	3	152	1749	0.019	GCAGCAGCA	inframe_insertion	MODERATE	ASCL1	ENSG00000139352	Transcript	ENST00000266744.4	protein_coding	1/2	0	ENST00000266744.4:c.178_186dup	ENSP00000266744.3:p.Gln60_Gln62dup	720-721/2481	149-150/711	50/236	A/AQQQ	gcg/gcGCAGCAGCAg	rs3832799	0	1	0	insertion	HGNC	HGNC:738	YES	1	P1	CCDS31886.1	ENSP00000266744	P50553	0	UPI0000047FC7	0	1	0	0	hmmpanther:PTHR13935&hmmpanther:PTHR13935:SF66&Low_complexity_(Seg):seg&MobiDB_lite:mobidb-lite&MobiDB_lite:mobidb-lite&Coiled-coils_(Ncoils):Coil	37	chr12:g.102958422_102958430dup	0	0
chr12	102958393	0	C	CGCAGCAGCAGCA	2	152	1749	0.013	GCAGCAGCAGCA	inframe_insertion	MODERATE	ASCL1	ENSG00000139352	Transcript	ENST00000266744.4	protein_coding	1/2	0	ENST00000266744.4:c.175_186dup	ENSP00000266744.3:p.Gln59_Gln62dup	720-721/2481	149-150/711	50/236	A/AQQQQ	gcg/gcGCAGCAGCAGCAg	rs3832799	0	1	0	insertion	HGNC	HGNC:738	YES	1	P1	CCDS31886.1	ENSP00000266744	P50553	0	UPI0000047FC7	0	1	0	0	hmmpanther:PTHR13935&hmmpanther:PTHR13935:SF66&Low_complexity_(Seg):seg&MobiDB_lite:mobidb-lite&MobiDB_lite:mobidb-lite&Coiled-coils_(Ncoils):Coil	37	chr12:g.102958419_102958430dup	0	0
chr12	102958393	0	C	CGCAGCAGCAGCAGCA	4	152	1749	0.026	GCAGCAGCAGCAGCA	inframe_insertion	MODERATE	ASCL1	ENSG00000139352	Transcript	ENST00000266744.4	protein_coding	1/2	0	ENST00000266744.4:c.172_186dup	ENSP00000266744.3:p.Gln58_Gln62dup	720-721/2481	149-150/711	50/236	A/AQQQQQ	gcg/gcGCAGCAGCAGCAGCAg	rs3832799	0	1	0	insertion	HGNC	HGNC:738	YES	1	P1	CCDS31886.1	ENSP00000266744	P50553	0	UPI0000047FC7	0	1	0	0	hmmpanther:PTHR13935&hmmpanther:PTHR13935:SF66&Low_complexity_(Seg):seg&MobiDB_lite:mobidb-lite&MobiDB_lite:mobidb-lite&Coiled-coils_(Ncoils):Coil	37	chr12:g.102958416_102958430dup	0	0
chr12	102958393	0	CGCAGCAGCAGCAGCA	C	2	152	1749	0.013	-	inframe_deletion	MODERATE	ASCL1	ENSG00000139352	Transcript	ENST00000266744.4	protein_coding	1/2	0	ENST00000266744.4:c.172_186del	ENSP00000266744.3:p.Gln58_Gln62del	721-735/2481	150-164/711	50-55/236	AQQQQQ/A	gcGCAGCAGCAGCAGCAg/gcg	rs1395969639	0	1	0	deletion	HGNC	HGNC:738	YES	1	P1	CCDS31886.1	ENSP00000266744	P50553	0	UPI0000047FC7	0	1	0	0	hmmpanther:PTHR13935&hmmpanther:PTHR13935:SF66&Low_complexity_(Seg):seg&MobiDB_lite:mobidb-lite&MobiDB_lite:mobidb-lite&Coiled-coils_(Ncoils):Coil	22	chr12:g.102958416_102958430del	0	0
chr12	109556648	0	T	TCA	7	152	1969	0.045	CA	3_prime_UTR_variant	MODIFIER	MMAB	ENSG00000139428	Transcript	ENST00000545712.7	protein_coding	9/9	0	ENST00000545712.7:c.*378_*379dup	0	1156-1157/4090	0	0	0	0	rs67024670	0	-1	0	insertion	HGNC	HGNC:19331	YES	1	P1	CCDS9131.1	ENSP00000445920	Q96EY8	0	UPI0000073CBF	0	1	0	0	0	0	chr12:g.109556692_109556693dup	0	0
chr12	109556648	0	T	TCACA	5	152	1969	0.032	CACA	3_prime_UTR_variant	MODIFIER	MMAB	ENSG00000139428	Transcript	ENST00000545712.7	protein_coding	9/9	0	ENST00000545712.7:c.*376_*379dup	0	1156-1157/4090	0	0	0	0	rs67024670	0	-1	0	insertion	HGNC	HGNC:19331	YES	1	P1	CCDS9131.1	ENSP00000445920	Q96EY8	0	UPI0000073CBF	0	1	0	0	0	0	chr12:g.109556690_109556693dup	0	0
chr12	109556648	0	TCACA	T	4	152	1969	0.026	-	3_prime_UTR_variant	MODIFIER	MMAB	ENSG00000139428	Transcript	ENST00000545712.7	protein_coding	9/9	0	ENST00000545712.7:c.*376_*379del	0	1153-1156/4090	0	0	0	0	rs772758985	0	-1	0	deletion	HGNC	HGNC:19331	YES	1	P1	CCDS9131.1	ENSP00000445920	Q96EY8	0	UPI0000073CBF	0	1	0	0	0	0	chr12:g.109556690_109556693del	0	0
chr12	112506946	0	TTGATGA	T	2	152	2441	0.013	-	downstream_gene_variant	MODIFIER	PTPN11	ENSG00000179295	Transcript	ENST00000635625.1	protein_coding	0	0	0	0	0	0	0	0	0	rs1485025705	2183	1	0	deletion	HGNC	HGNC:9644	YES	5	A1	CCDS81741.1	ENSP00000489597	Q06124	0	UPI000041C017	0	1	0	0	0	0	chr12:g.112506988_112506993del	0	0
chr13	21701709	0	A	ATG	4	152	1731	0.026	TG	3_prime_UTR_variant	MODIFIER	FGF9	ENSG00000102678	Transcript	ENST00000382353.5	protein_coding	3/3	0	ENST00000382353.5:c.*304_*305dup	0	1431-1432/4220	0	0	0	0	rs138451360	0	1	0	insertion	HGNC	HGNC:3687	YES	1	P1	CCDS9298.1	ENSP00000371790	P31371	0	UPI00000374AF	0	1	0	0	0	31	chr13:g.21701739_21701740dup	0	0
chr13	24882769	rs141666267	CAG	C	7	152	1553	0.045	-	3_prime_UTR_variant	MODIFIER	CENPJ	ENSG00000151849	Transcript	ENST00000381884.9	protein_coding	17/17	0	ENST00000381884.9:c.*406_*407del	0	4590-4591/5082	0	0	0	0	rs141666267	0	-1	0	deletion	HGNC	HGNC:17272	YES	1	P1	CCDS9310.1	ENSP00000371308	Q9HC77	0	UPI000013DC8A	0	1	0	0	0	0	chr13:g.24882773_24882774del	0.0194	0.0008
chr13	24882874	rs138938177	GT	G	5	152	995	0.032	-	3_prime_UTR_variant	MODIFIER	CENPJ	ENSG00000151849	Transcript	ENST00000381884.9	protein_coding	17/17	0	ENST00000381884.9:c.*302del	0	4486/5082	0	0	0	0	rs138938177	0	-1	0	deletion	HGNC	HGNC:17272	YES	1	P1	CCDS9310.1	ENSP00000371308	Q9HC77	0	UPI000013DC8A	0	1	0	0	0	0	chr13:g.24882883del	0.2184	0.289
chr13	32347011	rs11571680	T	TTTTATAAAA	5	152	694	0.032	TTTATAAAA	intron_variant	MODIFIER	BRCA2	ENSG00000139618	Transcript	ENST00000380152.7	protein_coding	0	13/26	ENST00000380152.7:c.7007+126_7007+134dup	0	0	0	0	0	0	rs1284356614	0	1	0	insertion	HGNC	HGNC:1101	YES	5	P1	CCDS9344.1	ENSP00000369497	P51587	0	UPI00001FCBCC	0	1	0	0	0	19	chr13:g.32347022_32347030dup	0	0.0325
chr13	36848240	rs147498490	AG	A	2	152	906	0.013	-	downstream_gene_variant	MODIFIER	SMAD9-IT1	ENSG00000236711	Transcript	ENST00000437983.2	sense_intronic	0	0	0	0	0	0	0	0	0	rs147498490	1125	-1	0	deletion	HGNC	HGNC:39963	YES	3	0	0	0	0	0	0	0	0	0	0	0	0	chr13:g.36848244del	0.0837	0.0136
chr13	36920181	0	TGCA	T	2	150	1497	0.013	-	5_prime_UTR_variant	MODIFIER	SMAD9	ENSG00000120693	Transcript	ENST00000379826.4	protein_coding	1/7	0	ENST00000379826.4:c.-255_-253del	0	89-91/5592	0	0	0	0	rs781272404	0	-1	0	deletion	HGNC	HGNC:6774	YES	5	0	CCDS45032.1	ENSP00000369154	O15198	0	UPI0000135A85	0	1	0	0	0	0	chr13:g.36920187_36920189del	0	0
chr13	108207930	rs3093770	TTAAG	T	2	152	1009	0.013	-	3_prime_UTR_variant	MODIFIER	LIG4	ENSG00000174405	Transcript	ENST00000611712.4	protein_coding	3/3	0	ENST00000611712.4:c.*599_*602del	0	3685-3688/4180	0	0	0	0	rs3093770	0	-1	0	deletion	HGNC	HGNC:6601	YES	4	P1	CCDS9508.1	ENSP00000484288	P49917	A0A024RE06	UPI00000742BF	0	1	0	0	0	0	chr13:g.108207932_108207935del	0.0683	0.0499
chr14	30877805	rs111033189	CT	C	2	152	2063	0.013	-	intron_variant	MODIFIER	COCH	ENSG00000100473	Transcript	ENST00000216361.9	protein_coding	0	3/10	ENST00000216361.9:c.434+80del	0	0	0	0	0	0	rs1467472145	0	1	0	deletion	HGNC	HGNC:2180	YES	1	0	CCDS86382.1	ENSP00000216361	0	A0A2U3TZE7	UPI0007DC528F	0	1	0	0	0	2	chr14:g.30877808del	0	0.1823
chr14	31859716	rs200626091	T	TA	4	152	1540	0.026	A	3_prime_UTR_variant	MODIFIER	NUBPL	ENSG00000151413	Transcript	ENST00000281081.12	protein_coding	11/11	0	ENST00000281081.12:c.*537dup	0	1532-1533/3040	0	0	0	0	rs200626091	0	1	0	insertion	HGNC	HGNC:20278	YES	1	P1	CCDS41940.1	ENSP00000281081	Q8TB37	X5D2R5	UPI00003669AB	0	1	0	0	0	1	chr14:g.31859717dup	0.0581	0.0076
chr14	50188428	rs67021603	CTATT	C	6	152	1221	0.038	-	intron_variant	MODIFIER	SOS2	ENSG00000100485	Transcript	ENST00000216373.10	protein_coding	0	5/22	ENST00000216373.10:c.714+65_714+68del	0	0	0	0	0	0	rs139780957	0	-1	0	deletion	HGNC	HGNC:11188	YES	1	P1	CCDS9697.1	ENSP00000216373	Q07890	0	UPI000013C6E8	0	1	0	0	0	0	chr14:g.50188432_50188435del	0	0
chr14	54842552	rs55885280	A	AAT	7	152	1216	0.045	AT	3_prime_UTR_variant	MODIFIER	GCH1	ENSG00000131979	Transcript	ENST00000622544.4	protein_coding	6/6	0	ENST00000622544.4:c.*1463_*1464dup	0	2378-2379/2923	0	0	0	0	rs55885280	0	-1	0	insertion	HGNC	HGNC:4193	YES	1	P1	CCDS9720.1	ENSP00000477796	P30793	A0A024R642	UPI0000001289	0	1	0	0	0	0	chr14:g.54842553_54842554dup	0.021	0
chr14	60645386	rs561797428	CAAACTAG	C	2	152	614	0.013	-	3_prime_UTR_variant	MODIFIER	SIX1	ENSG00000126778	Transcript	ENST00000645694.2	protein_coding	2/2	0	ENST00000645694.2:c.*890_*896del	0	2033-2039/4012	0	0	0	0	rs561797428	0	-1	0	deletion	HGNC	HGNC:10887	YES	0	P1	CCDS9748.1	ENSP00000494686	Q15475	0	UPI00001359BA	0	1	0	0	0	0	chr14:g.60645398_60645404del	0.0006	0.0015
chr14	73702078	0	G	GGT	4	152	1250	0.026	GT	3_prime_UTR_variant	MODIFIER	DNAL1	ENSG00000119661	Transcript	ENST00000553645.7	protein_coding	8/8	0	ENST00000553645.7:c.*6162_*6163dup	0	6763-6764/8417	0	0	0	0	rs144103307	0	1	0	insertion	HGNC	HGNC:23247	YES	1	P1	CCDS45134.1	ENSP00000452037	Q4LDG9	0	UPI000004470E	0	1	0	0	0	27	chr14:g.73702104_73702105dup	0	0
chr15	34791307	0	TCACACACACACA	T	2	152	1867	0.013	-	intron_variant	MODIFIER	ACTC1	ENSG00000159251	Transcript	ENST00000290378.5	protein_coding	0	5/6	ENST00000290378.5:c.809-24_809-13del	0	0	0	0	0	0	rs886051090	0	-1	0	deletion	HGNC	HGNC:143	YES	1	P1	CCDS10041.1	ENSP00000290378	P68032	0	UPI0000003F15	0	1	0	0	0	0	chr15:g.34791342_34791353del	0	0
chr15	38353320	rs57589132	ACTAT	A	3	152	904	0.019	-	3_prime_UTR_variant	MODIFIER	SPRED1	ENSG00000166068	Transcript	ENST00000299084.9	protein_coding	7/7	0	ENST00000299084.9:c.*1659_*1662del	0	3342-3345/7270	0	0	0	0	rs1429762893	0	1	0	deletion	HGNC	HGNC:20249	YES	1	P1	CCDS32193.1	ENSP00000299084	Q7Z699	0	UPI0000072FBD	0	1	0	0	0	2	chr15:g.38353323_38353326del	0	0.2126
chr15	40006999	rs143968955	TTTTG	T	4	152	1509	0.026	-	intron_variant	MODIFIER	EIF2AK4	ENSG00000128829	Transcript	ENST00000263791.10	protein_coding	0	23/38	ENST00000263791.10:c.3358-13_3358-10del	0	0	0	0	0	0	rs143968955	0	1	0	deletion	HGNC	HGNC:19687	YES	2	P1	CCDS42016.1	ENSP00000263791	Q9P2K8	0	UPI0000160791	0	1	0	0	0	3	chr15:g.40007003_40007006del	0.0697	0.0219
chr15	45153493	rs760297837	AAT	A	3	152	1177	0.019	-	intron_variant	MODIFIER	DUOX1	ENSG00000137857	Transcript	ENST00000321429.8	protein_coding	0	27/34	ENST00000321429.8:c.3524+15_3524+16del	0	0	0	0	0	0	rs760297837	0	1	0	deletion	HGNC	HGNC:3062	YES	1	P1	CCDS32221.1	ENSP00000317997	Q9NRD9	0	UPI000006E50E	0	0	0	0	0	0	chr15:g.45153494_45153495del	0	0
chr15	53523330	0	A	AAG	6	152	1391	0.038	AG	intron_variant	MODIFIER	WDR72	ENSG00000166415	Transcript	ENST00000396328.5	protein_coding	0	18/19	ENST00000396328.5:c.3149-10_3149-9dup	0	0	0	0	0	0	rs139512794	0	-1	0	insertion	HGNC	HGNC:26790	YES	1	P2	CCDS10151.1	ENSP00000379619	Q3MJ13	0	UPI00001D777D	0	1	0	0	0	0	chr15:g.53523352_53523353dup	0	0
chr15	76995149	0	G	GCTGCCTGCCTGC	3	152	2082	0.019	CTGCCTGCCTGC	5_prime_UTR_variant	MODIFIER	PSTPIP1	ENSG00000140368	Transcript	ENST00000558012.5	protein_coding	1/15	0	ENST00000558012.5:c.-413_-402dup	0	65-66/1896	0	0	0	0	rs149668347	0	1	0	insertion	HGNC	HGNC:9580	YES	1	P2	CCDS45312.1	ENSP00000452746	O43586	A0A0S2Z5P3	UPI00000703D7	0	1	0	0	0	23	chr15:g.76995161_76995172dup	0.1024	0.028
chr15	89333596	0	TTGC	T	3	152	2351	0.019	-	inframe_deletion	MODERATE	POLG	ENSG00000140521	Transcript	ENST00000268124.9	protein_coding	2/23	0	ENST00000268124.9:c.156_158del	ENSP00000268124.5:p.Gln55del	490-492/4500	156-158/3720	52-53/1239	QQ/Q	caGCAa/caa	rs727504102&COSM5586282	0	-1	0	deletion	HGNC	HGNC:9179	YES	1	P1	CCDS10350.1	ENSP00000268124	P54098	E5KNU5	UPI000000D9E8	0	1	0	0	hmmpanther:PTHR10267&PIRSF_domain:PIRSF000797&Low_complexity_(Seg):seg&MobiDB_lite:mobidb-lite&MobiDB_lite:mobidb-lite&PDB-ENSP_mappings:5c53.A&PDB-ENSP_mappings:5c52.A&PDB-ENSP_mappings:5c51.A&PDB-ENSP_mappings:4ztz.A&PDB-ENSP_mappings:4ztu.A	0	chr15:g.89333627_89333629del	0	0
chr15	98959194	0	C	CAT	7	152	1091	0.045	AT	3_prime_UTR_variant	MODIFIER	IGF1R	ENSG00000140443	Transcript	ENST00000650285.1	protein_coding	21/21	0	ENST00000650285.1:c.*1763_*1764dup	0	6899-6900/12235	0	0	0	0	rs1191260700	0	1	0	insertion	HGNC	HGNC:5465	YES	0	P3	CCDS10378.1	ENSP00000497069	P08069	0	UPI000012D3EA	0	1	0	0	0	12	chr15:g.98959205_98959206dup	0	0
chr16	1445486	rs146690487	G	GC	6	152	2056	0.038	C	3_prime_UTR_variant	MODIFIER	CLCN7	ENSG00000103249	Transcript	ENST00000382745.9	protein_coding	25/25	0	ENST00000382745.9:c.*1144dup	0	3616-3617/4168	0	0	0	0	rs146690487	0	-1	0	insertion	HGNC	HGNC:2025	YES	1	P1	CCDS32361.1	ENSP00000372193	P51798	0	UPI000004904C	0	1	0	0	0	0	chr16:g.1445492dup	0.1014	0.239
chr16	3758051	0	TA	T	5	152	581	0.032	-	splice_region_variant&intron_variant	LOW	CREBBP	ENSG00000005339	Transcript	ENST00000262367.9	protein_coding	0	17/30	ENST00000262367.9:c.3370-4del	0	0	0	0	0	0	rs75459669&TMP_ESP_16_3808053_3808054&COSM252981	0	-1	0	deletion	HGNC	HGNC:2348	YES	1	P3	CCDS10509.1	ENSP00000262367	Q92793	0	UPI0000000620	0	1	0	0	0	0	chr16:g.3758064del	0.2594	0.4259
chr16	8764843	0	G	GCA	6	152	2116	0.045	CA	intron_variant	MODIFIER	ABAT	ENSG00000183044	Transcript	ENST00000396600.6	protein_coding	0	8/15	ENST00000396600.6:c.540+34_540+35dup	0	0	0	0	0	0	rs148949594	0	1	0	insertion	HGNC	HGNC:23	YES	5	P1	CCDS10534.1	ENSP00000379845	P80404	X5D8S1	UPI000006D4FC	0	1	0	0	0	22	chr16:g.8764864_8764865dup	0.2041	0.2216
chr16	8784459	0	TA	T	2	152	1090	0.013	-	3_prime_UTR_variant	MODIFIER	ABAT	ENSG00000183044	Transcript	ENST00000396600.6	protein_coding	16/16	0	ENST00000396600.6:c.*3039del	0	5471/5586	0	0	0	0	rs1488716208	0	1	0	deletion	HGNC	HGNC:23	YES	5	P1	CCDS10534.1	ENSP00000379845	P80404	X5D8S1	UPI000006D4FC	0	1	0	0	0	9	chr16:g.8784469del	0	0.0779
chr16	8804745	0	G	GT	2	152	1451	0.013	T	intron_variant	MODIFIER	PMM2	ENSG00000140650	Transcript	ENST00000268261.9	protein_coding	0	2/7	ENST00000268261.9:c.179-15dup	0	0	0	0	0	0	rs145496357&TMP_ESP_16_8898603_8898603	0	1	0	insertion	HGNC	HGNC:9115	YES	1	P1	CCDS10536.1	ENSP00000268261	O15305	A0A0S2Z4J6	UPI00000302B7	0	1	0	0	0	7	chr16:g.8804752dup	0.0345	0.1263
chr16	13952292	rs397778750	AT	A	4	152	1010	0.026	-	3_prime_UTR_variant	MODIFIER	ERCC4	ENSG00000175595	Transcript	ENST00000311895.7	protein_coding	11/11	0	ENST00000311895.7:c.*3953del	0	6706/6758	0	0	0	0	rs1469772571	0	1	0	deletion	HGNC	HGNC:3436	YES	1	P1	CCDS32390.1	ENSP00000310520	Q92889	A0A1W1GSK9	UPI0000161BBF	0	1	0	0	0	7	chr16:g.13952300del	0	0.1626
chr16	28492313	rs72224211	GGCTTCA	G	7	152	1841	0.045	-	upstream_gene_variant	MODIFIER	APOBR	ENSG00000184730	Transcript	ENST00000564831.6	protein_coding	0	0	0	0	0	0	0	0	0	rs72224211	2324	1	0	deletion	HGNC	HGNC:24087	YES	1	P2	CCDS58442.1	ENSP00000457539	Q0VD83	0	UPI000013EFFC	0	0	0	0	0	0	chr16:g.28492317_28492322del	0.0651	0.0008
chr16	30064516	0	A	AG	3	152	1943	0.019	G	intron_variant	MODIFIER	AC093512.2	ENSG00000285043	Transcript	ENST00000627059.2	protein_coding	0	6/13	ENST00000627059.2:c.-22+15dup	0	0	0	0	0	0	rs964620994	0	1	0	insertion	Clone_based_ensembl_gene	0	YES	5	P1	0	ENSP00000485952	0	J3KPS3	UPI0000D4C623	0	0	0	0	0	4	chr16:g.30064520dup	0	0
chr16	51137582	0	CAG	C	7	152	1667	0.045	-	intron_variant	MODIFIER	SALL1	ENSG00000103449	Transcript	ENST00000251020.8	protein_coding	0	2/2	ENST00000251020.8:c.3535-32_3535-31del	0	0	0	0	0	0	rs142249003&TMP_ESP_16_51171494_51171497	0	-1	0	deletion	HGNC	HGNC:10524	YES	1	P3	CCDS10747.1	ENSP00000251020	Q9NSC2	0	UPI000013CCD8	0	1	0	0	0	0	chr16:g.51137596_51137597del	0	0
chr16	51141744	0	CGCT	C	2	152	2052	0.013	-	inframe_deletion	MODERATE	SALL1	ENSG00000103449	Transcript	ENST00000251020.8	protein_coding	2/3	0	ENST00000251020.8:c.475_477del	ENSP00000251020.4:p.Ser159del	509-511/5146	475-477/3975	159/1324	S/-	AGC/-	rs769634214&COSM4723483	0	-1	0	deletion	HGNC	HGNC:10524	YES	1	P3	CCDS10747.1	ENSP00000251020	Q9NSC2	0	UPI000013CCD8	0	1	0	0	hmmpanther:PTHR23233&hmmpanther:PTHR23233:SF51&MobiDB_lite:mobidb-lite&MobiDB_lite:mobidb-lite&Low_complexity_(Seg):seg	0	chr16:g.51141772_51141774del	0	0
chr16	88721199	rs3217718	CCTT	C	5	152	2089	0.032	-	inframe_deletion	MODERATE	PIEZO1	ENSG00000103335	Transcript	ENST00000301015.14	protein_coding	39/51	0	ENST00000301015.14:c.5632_5634del	ENSP00000301015.9:p.Lys1878del	5888-5890/8089	5632-5634/7566	1878/2521	K/-	AAG/-	rs150376294&COSM435919	0	-1	0	deletion	HGNC	HGNC:28993	YES	1	P1	CCDS54058.1	ENSP00000301015	Q92508	0	UPI0001B300F3	0	1	0	0	hmmpanther:PTHR13167&hmmpanther:PTHR13167:SF40&MobiDB_lite:mobidb-lite	0	chr16:g.88721204_88721206del	0.2159	0.1452
chr17	3513849	rs10573788	GCA	G	5	152	1650	0.032	-	3_prime_UTR_variant	MODIFIER	TRPV3	ENSG00000167723	Transcript	ENST00000301365.8	protein_coding	18/18	0	ENST00000301365.8:c.*66_*67del	0	2574-2575/3235	0	0	0	0	rs10573788	0	-1	0	deletion	HGNC	HGNC:18084	YES	1	A1	CCDS58500.1	ENSP00000301365	Q8NET8	0	UPI0000200627	0	1	0	0	0	0	chr17:g.3513852_3513853del	0.2095	0.3343
chr17	4899175	rs148340961	CGGGCCA	C	4	152	1845	0.026	-	intron_variant	MODIFIER	CHRNE	ENSG00000108556	Transcript	ENST00000649488.2	protein_coding	0	10/11	ENST00000649488.2:c.1219+17_1219+22del	0	0	0	0	0	0	rs148340961	0	-1	0	deletion	HGNC	HGNC:1966	YES	0	P1	CCDS11058.1	ENSP00000497829	Q04844	0	UPI0000125262	0	1	0	0	0	0	chr17:g.4899182_4899187del	0.0491	0.0234
chr17	6453002	0	TTCTC	T	2	152	1441	0.013	-	3_prime_UTR_variant	MODIFIER	PITPNM3	ENSG00000091622	Transcript	ENST00000262483.13	protein_coding	20/20	0	ENST00000262483.13:c.*2332_*2335del	0	5406-5409/7149	0	0	0	0	rs199647301	0	-1	0	deletion	HGNC	HGNC:21043	YES	1	P3	CCDS11076.1	ENSP00000262483	Q9BZ71	0	UPI000022A281	0	1	0	0	0	0	chr17:g.6453020_6453023del	0	0
chr17	28740987	rs3833163	TGAG	T	3	152	2290	0.019	-	splice_region_variant&intron_variant	LOW	AC010761.1	ENSG00000160602	Transcript	ENST00000268766.11	protein_coding	0	12/14	ENST00000268766.11:c.1732+8_1732+10del	0	0	0	0	0	0	rs1429089477	0	1	0	deletion	Clone_based_ensembl_gene	0	YES	1	P1	CCDS32597.1	ENSP00000268766	Q86SG6	0	UPI000004B820	0	1	0	0	0	5	chr17:g.28740993_28740995del	0	0
chr17	35575229	rs147182821	TAAC	T	2	152	1460	0.013	-	3_prime_UTR_variant	MODIFIER	PEX12	ENSG00000108733	Transcript	ENST00000613219.4	protein_coding	3/3	0	ENST00000613219.4:c.*550_*552del	0	2246-2248/2682	0	0	0	0	rs147182821	0	-1	0	deletion	HGNC	HGNC:8854	YES	1	P1	CCDS11296.1	ENSP00000482609	O00623	0	UPI0000131703	0	1	0	0	0	0	chr17:g.35575232_35575234del	0.0485	0.0038
chr17	42323632	rs3830585	G	GA	3	152	2300	0.019	A	splice_region_variant&intron_variant	LOW	STAT3	ENSG00000168610	Transcript	ENST00000264657.9	protein_coding	0	17/23	ENST00000264657.9:c.1601-8dup	0	0	0	0	0	0	rs3830585	0	-1	0	insertion	HGNC	HGNC:11364	YES	1	P4	CCDS32656.1	ENSP00000264657	P40763	0	UPI0000031047	0	1	0	0	0	0	chr17:g.42323635dup	0.402	0.7526
chr17	43048506	0	TTC	T	3	152	588	0.019	-	intron_variant	MODIFIER	BRCA1	ENSG00000012048	Transcript	ENST00000471181.7	protein_coding	0	22/23	ENST00000471181.7:c.5469+613_5469+614del	0	0	0	0	0	0	rs200225694	0	-1	0	deletion	HGNC	HGNC:1100	YES	1	P4	CCDS11456.2	ENSP00000418960	P38398	0	UPI0000E0360B	0	1	0	0	0	0	chr17:g.43048518_43048519del	0	0
chr17	46940948	0	ACT	A	4	152	2324	0.051	-	intron_variant&NMD_transcript_variant	MODIFIER	AC005670.2	ENSG00000262633	Transcript	ENST00000571841.1	nonsense_mediated_decay	0	6/9	ENST00000571841.1:c.583+2250_583+2251del	0	0	0	0	0	0	rs553512648	0	1	0	deletion	Clone_based_ensembl_gene	0	YES	5	P1	0	ENSP00000461460	0	E7EQ34	UPI0002065508	0	0	0	0	0	5	chr17:g.46940954_46940955del	0.0006	0.0008
chr17	50203294	0	GA	G	2	152	1253	0.013	-	upstream_gene_variant	MODIFIER	COL1A1	ENSG00000108821	Transcript	ENST00000225964.9	protein_coding	0	0	0	0	0	0	0	0	0	rs11327935&CD073598	1663	-1	0	deletion	HGNC	HGNC:2197	YES	1	P1	CCDS11561.1	ENSP00000225964	P02452	0	UPI0000DACAC3	0	1	0	0	0	0	chr17:g.50203302del	0.1386	0.1959
chr17	61483613	0	A	AGTGTGTGT	2	152	1710	0.013	GTGTGTGT	3_prime_UTR_variant	MODIFIER	TBX4	ENSG00000121075	Transcript	ENST00000393853.8	protein_coding	9/9	0	ENST00000393853.8:c.*130_*137dup	0	1901-1902/3398	0	0	0	0	rs149977669	0	1	0	insertion	HGNC	HGNC:11603	YES	1	A2	CCDS82180.1	ENSP00000377435	P57082	0	UPI0001565771	0	1	0	0	0	40	chr17:g.61483646_61483653dup	0	0
chr17	61483613	0	A	AGTGTGTGTGTGT	2	152	1710	0.013	GTGTGTGTGTGT	3_prime_UTR_variant	MODIFIER	TBX4	ENSG00000121075	Transcript	ENST00000393853.8	protein_coding	9/9	0	ENST00000393853.8:c.*126_*137dup	0	1901-1902/3398	0	0	0	0	rs149977669	0	1	0	insertion	HGNC	HGNC:11603	YES	1	A2	CCDS82180.1	ENSP00000377435	P57082	0	UPI0001565771	0	1	0	0	0	40	chr17:g.61483642_61483653dup	0	0
chr17	75516562	rs398124622	T	TGGAGCC	5	152	1820	0.032	GGAGCC	inframe_insertion	MODERATE	TSEN54	ENSG00000182173	Transcript	ENST00000333213.11	protein_coding	1/11	0	ENST00000333213.11:c.3_8dup	ENSP00000327487.6:p.Glu6_Pro7dup	35-36/1937	2-3/1581	1/526	M/MEP	atg/atGGAGCCg	rs1329838192	0	1	0	insertion	HGNC	HGNC:27561	YES	1	P1	CCDS11724.1	ENSP00000327487	Q7Z6J9	0	UPI00001C1FD2	0	1	0	0	0	6	chr17:g.75516563_75516568dup	0	0.087
chr17	75831355	rs3217698	C	CG	7	152	1911	0.045	G	splice_region_variant&intron_variant	LOW	UNC13D	ENSG00000092929	Transcript	ENST00000207549.8	protein_coding	0	25/31	ENST00000207549.8:c.2448-8dup	0	0	0	0	0	0	rs3217698	0	-1	0	insertion	HGNC	HGNC:23147	YES	1	P2	CCDS11730.1	ENSP00000207549	Q70J99	0	UPI000015FC91	0	1	0	0	0	0	chr17:g.75831359dup	0.3101	0.6755
chr17	81650906	rs58894371	TC	T	3	152	1817	0.019	-	3_prime_UTR_variant	MODIFIER	AC139530.1	ENSG00000185527	Transcript	ENST00000331056.10	protein_coding	4/4	0	ENST00000331056.10:c.*167del	0	540/988	0	0	0	0	rs58894371	0	-1	0	deletion	Clone_based_ensembl_gene	0	YES	1	P1	CCDS11783.1	ENSP00000328412	P18545	0	UPI0000127C39	0	1	0	0	0	0	chr17:g.81650908del	0.0835	0.0537
chr18	3452224	rs11571510	CT	C	5	152	1806	0.032	-	frameshift_variant	HIGH	TGIF1	ENSG00000177426	Transcript	ENST00000330513.9	protein_coding	1/3	0	ENST00000330513.9:c.246del	ENSP00000327959.5:p.Pro83LeufsTer51	549/1980	246/1206	82/401	P/X	ccT/cc	rs11571510&TMP_ESP_18_3452223_3452224&COSM296436	0	1	0	deletion	HGNC	HGNC:11776	YES	1	0	CCDS11834.1	ENSP00000327959	Q15583	0	UPI0000140386	0	1	0	0	Low_complexity_(Seg):seg	0	chr18:g.3452225del	0.2556	0.3419
chr18	3458373	rs397858239	CT	C	5	152	762	0.032	-	3_prime_UTR_variant	MODIFIER	TGIF1	ENSG00000177426	Transcript	ENST00000330513.9	protein_coding	3/3	0	ENST00000330513.9:c.*441del	0	1943/1980	0	0	0	0	rs1192271300	0	1	0	deletion	HGNC	HGNC:11776	YES	1	0	CCDS11834.1	ENSP00000327959	Q15583	0	UPI0000140386	0	1	0	0	0	7	chr18:g.3458381del	0	0.2867
chr18	57545820	0	C	CA	7	150	1457	0.045	A	3_prime_UTR_variant	MODIFIER	FECH	ENSG00000066926	Transcript	ENST00000652755.1	protein_coding	11/11	0	ENST00000652755.1:c.*4891dup	0	6263-6264/7695	0	0	0	0	rs146687823	0	-1	0	insertion	HGNC	HGNC:3647	YES	0	A2	CCDS32836.1	ENSP00000498358	0	0	UPI00004E55EB	0	1	0	0	0	0	chr18:g.57545828dup	0.152	0.0522
chr18	57646472	rs35833803	AT	A	7	152	919	0.045	-	3_prime_UTR_variant	MODIFIER	ATP8B1	ENSG00000081923	Transcript	ENST00000648908.1	protein_coding	28/28	0	ENST00000648908.1:c.*2015del	0	6111/6158	0	0	0	0	rs35833803	0	-1	0	deletion	HGNC	HGNC:3706	YES	0	P1	CCDS11965.1	ENSP00000497896	O43520	0	UPI000013DD54	0	1	0	0	0	0	chr18:g.57646479del	0.1753	0.2572
chr19	7184640	0	G	GGA	4	150	451	0.026	GA	splice_region_variant&intron_variant	LOW	INSR	ENSG00000171105	Transcript	ENST00000302850.10	protein_coding	0	2/21	ENST00000302850.10:c.653-5_653-4dup	0	0	0	0	0	0	rs3835070	0	-1	0	insertion	HGNC	HGNC:6091	YES	1	P3	CCDS12176.1	ENSP00000303830	P06213	0	UPI000020324D	0	1	0	0	0	0	chr19:g.7184660_7184661dup	0	0.4909
chr19	7184640	0	GGA	G	6	150	451	0.045	-	splice_region_variant&intron_variant	LOW	INSR	ENSG00000171105	Transcript	ENST00000302850.10	protein_coding	0	2/21	ENST00000302850.10:c.653-5_653-4del	0	0	0	0	0	0	rs770709059&COSM1735987&COSM1735988	0	-1	0	deletion	HGNC	HGNC:6091	YES	1	P3	CCDS12176.1	ENSP00000303830	P06213	0	UPI000020324D	0	1	0	0	0	0	chr19:g.7184660_7184661del	0	0
chr19	8305034	rs150384171	ACTC	A	2	152	1882	0.013	-	inframe_deletion	MODERATE	CD320	ENSG00000167775	Transcript	ENST00000301458.10	protein_coding	2/5	0	ENST00000301458.10:c.262_264del	ENSP00000301458.4:p.Glu88del	330-332/1253	262-264/849	88/282	E/-	GAG/-	rs150384171	0	-1	0	deletion	HGNC	HGNC:16692	YES	1	P1	CCDS12198.1	ENSP00000301458	Q9NPF0	0	UPI0000037B71	0	1	0	0	Conserved_Domains:cd00112&Gene3D:4.10.400.10&Pfam_domain:PF00057&SMART_domains:SM00192&Superfamily_domains:SSF57424&PROSITE_profiles:PS50068&hmmpanther:PTHR24652:SF66&hmmpanther:PTHR24652&PROSITE_patterns:PS01209&PDB-ENSP_mappings:4zrq.D&PDB-ENSP_mappings:4zrq.C&PDB-ENSP_mappings:4zrp.D&PDB-ENSP_mappings:4zrp.C	0	chr19:g.8305041_8305043del	0.007	0.0008
chr19	17836061	rs397839895	A	AG	6	152	2426	0.038	G	intron_variant	MODIFIER	JAK3	ENSG00000105639	Transcript	ENST00000458235.5	protein_coding	0	13/23	ENST00000458235.5:c.1787-11dup	0	0	0	0	0	0	rs1246388414	0	-1	0	insertion	HGNC	HGNC:6193	YES	5	P2	CCDS12366.1	ENSP00000391676	P52333	A0A024R7M7	UPI0000071146	0	1	0	0	0	0	chr19:g.17836062dup	0	0.0825
chr19	36073536	0	G	GC	2	152	1540	0.013	C	splice_region_variant&intron_variant	LOW	WDR62	ENSG00000075702	Transcript	ENST00000401500.7	protein_coding	0	9/31	ENST00000401500.7:c.1233+15dup	0	0	0	0	0	0	rs373693641&TMP_ESP_19_36564439_36564439	0	1	0	insertion	HGNC	HGNC:24502	YES	1	A2	CCDS46059.1	ENSP00000384792	O43379	0	UPI000022A7E9	0	1	0	0	0	10	chr19:g.36073546dup	0	0
chr19	45547408	rs142661638	CTT	C	2	152	2524	0.013	-	intron_variant	MODIFIER	OPA3	ENSG00000125741	Transcript	ENST00000323060.3	protein_coding	0	1/1	ENST00000323060.3:c.143-17954_143-17953del	0	0	0	0	0	0	rs142661638	0	-1	0	deletion	HGNC	HGNC:8142	YES	1	A2	CCDS33052.1	ENSP00000319817	Q9H6K4	0	UPI0000140FD5	0	1	0	0	0	0	chr19:g.45547410_45547411del	0.0234	0.0129
chr19	45551369	rs532263532	GAC	G	2	152	2214	0.013	-	intron_variant	MODIFIER	OPA3	ENSG00000125741	Transcript	ENST00000323060.3	protein_coding	0	1/1	ENST00000323060.3:c.143-21915_143-21914del	0	0	0	0	0	0	rs532263532	0	-1	0	deletion	HGNC	HGNC:8142	YES	1	A2	CCDS33052.1	ENSP00000319817	Q9H6K4	0	UPI0000140FD5	0	1	0	0	0	0	chr19:g.45551371_45551372del	0.0022	0
chr19	57231163	rs140452971	A	AC	2	150	1143	0.013	C	5_prime_UTR_variant	MODIFIER	AURKC	ENSG00000105146	Transcript	ENST00000302804.11	protein_coding	1/7	0	ENST00000302804.11:c.-80dup	0	101-102/1247	0	0	0	0	rs140452971	0	1	0	insertion	HGNC	HGNC:11391	YES	1	P3	CCDS33128.1	ENSP00000302898	Q9UQB9	0	UPI000013610A	0	1	0	0	0	6	chr19:g.57231169dup	0.0206	0.0061
chr20	765779	rs11467076	GTATCTGCCC	G	3	152	2060	0.019	-	5_prime_UTR_variant	MODIFIER	SLC52A3	ENSG00000101276	Transcript	ENST00000488495.2	protein_coding	2/5	0	ENST00000488495.2:c.-14_-6del	0	735-743/3065	0	0	0	0	rs11467076	0	-1	0	deletion	HGNC	HGNC:16187	YES	3	P2	CCDS13007.1	ENSP00000494009	Q9NQ40	0	UPI000002A74E	0	1	0	0	0	0	chr20:g.765781_765789del	0.2364	0.3472
chr20	1979619	rs572674195	AAGTC	A	7	152	2086	0.051	-	3_prime_UTR_variant	MODIFIER	PDYN	ENSG00000101327	Transcript	ENST00000539905.5	protein_coding	3/3	0	ENST00000539905.5:c.*700_*703del	0	1859-1862/2725	0	0	0	0	rs572674195	0	-1	0	deletion	HGNC	HGNC:8820	YES	4	P1	CCDS13023.1	ENSP00000440185	P01213	0	UPI000012FE6A	0	1	0	0	0	0	chr20:g.1979623_1979626del	0.001	0
chr20	13785296	rs3831170	CCCGCGGGG	C	5	152	2043	0.032	-	splice_region_variant&intron_variant	LOW	NDUFAF5	ENSG00000101247	Transcript	ENST00000378106.10	protein_coding	0	1/10	ENST00000378106.10:c.222+8_222+15del	0	0	0	0	0	0	rs3831170	0	1	0	deletion	HGNC	HGNC:15899	YES	1	P1	CCDS13118.1	ENSP00000367346	Q5TEU4	0	UPI0000231C9F	0	1	0	0	0	1	chr20:g.13785298_13785305del	0.1252	0.0159
chr20	54154058	rs372687331	GAC	G	2	152	1245	0.013	-	3_prime_UTR_variant	MODIFIER	CYP24A1	ENSG00000019186	Transcript	ENST00000216862.8	protein_coding	12/12	0	ENST00000216862.8:c.*712_*713del	0	2664-2665/3278	0	0	0	0	rs372687331	0	-1	0	deletion	HGNC	HGNC:2602	YES	1	P1	CCDS33491.1	ENSP00000216862	Q07973	0	UPI00001281B8	0	1	0	0	0	0	chr20:g.54154070_54154071del	0	0
chr20	59324598	0	ACC	A	2	152	846	0.013	-	3_prime_UTR_variant	MODIFIER	EDN3	ENSG00000124205	Transcript	ENST00000337938.7	protein_coding	5/5	0	ENST00000337938.7:c.*148_*149del	0	1059-1060/2452	0	0	0	0	rs752653775	0	1	0	deletion	HGNC	HGNC:3178	YES	1	P4	CCDS13477.1	ENSP00000337128	P14138	0	UPI000012A221	0	1	0	0	0	8	chr20:g.59324607_59324608del	0	0
chr21	34789941	rs201977305	AC	A	6	152	1215	0.038	-	3_prime_UTR_variant	MODIFIER	RUNX1	ENSG00000159216	Transcript	ENST00000300305.7	protein_coding	8/8	0	ENST00000300305.7:c.*2193del	0	4081/6222	0	0	0	0	rs201977305	0	-1	0	deletion	HGNC	HGNC:10471	YES	1	P3	CCDS13639.1	ENSP00000300305	Q01196	0	UPI000015FE6A	0	1	0	0	0	0	chr21:g.34789942del	0.0136	0.0106
chr21	45986696	0	G	GC	4	152	1669	0.026	C	intron_variant	MODIFIER	COL6A1	ENSG00000142156	Transcript	ENST00000361866.7	protein_coding	0	4/34	ENST00000361866.7:c.588+19dup	0	0	0	0	0	0	rs111710378	0	1	0	insertion	HGNC	HGNC:2211	YES	1	P2	CCDS13727.1	ENSP00000355180	P12109	A0A384P5H7	UPI000019B179	0	1	0	0	0	8	chr21:g.45986704dup	0.1236	0.264
chr22	17112157	rs57380532	CAT	C	2	152	2523	0.013	-	downstream_gene_variant	MODIFIER	TMEM121B	ENSG00000183307	Transcript	ENST00000331437.3	protein_coding	0	0	0	0	0	0	0	0	0	rs57380532	4141	-1	0	deletion	HGNC	HGNC:1844	YES	0	P1	CCDS13740.1	ENSP00000329318	Q9BXQ6	0	UPI0000127513	0	0	0	0	0	0	chr22:g.17112158_17112159del	0.1152	0.2375
chr22	20888311	0	T	TCA	4	152	1437	0.026	CA	3_prime_UTR_variant	MODIFIER	SNAP29	ENSG00000099940	Transcript	ENST00000215730.12	protein_coding	5/5	0	ENST00000215730.12:c.*519_*520dup	0	1356-1357/4259	0	0	0	0	rs1363748977	0	1	0	insertion	HGNC	HGNC:11133	YES	1	P1	CCDS13784.1	ENSP00000215730	O95721	0	UPI0000135B00	0	1	0	0	0	45	chr22:g.20888355_20888356dup	0	0
chr22	20888311	0	TCA	T	4	152	1437	0.038	-	3_prime_UTR_variant	MODIFIER	SNAP29	ENSG00000099940	Transcript	ENST00000215730.12	protein_coding	5/5	0	ENST00000215730.12:c.*519_*520del	0	1357-1358/4259	0	0	0	0	rs1332979160	0	1	0	deletion	HGNC	HGNC:11133	YES	1	P1	CCDS13784.1	ENSP00000215730	O95721	0	UPI0000135B00	0	1	0	0	0	43	chr22:g.20888355_20888356del	0	0
chr22	20888351	rs376990505	ACACACT	A	4	152	2130	0.026	-	3_prime_UTR_variant	MODIFIER	SNAP29	ENSG00000099940	Transcript	ENST00000215730.12	protein_coding	5/5	0	ENST00000215730.12:c.*517_*522del	0	1397-1402/4259	0	0	0	0	rs1433950101	0	1	0	deletion	HGNC	HGNC:11133	YES	1	P1	CCDS13784.1	ENSP00000215730	O95721	0	UPI0000135B00	0	1	0	0	0	1	chr22:g.20888353_20888358del	0	0
chr22	26451994	rs886057303	GCGCGCGCGCGCACACA	G	2	150	1260	0.013	-	3_prime_UTR_variant	MODIFIER	HPS4	ENSG00000100099	Transcript	ENST00000398145.6	protein_coding	14/14	0	ENST00000398145.6:c.*1223_*1238del	0	3967-3982/4497	0	0	0	0	rs886057303	0	-1	0	deletion	HGNC	HGNC:15844	YES	1	P3	CCDS13835.1	ENSP00000381213	Q9NQG7	0	UPI000012CB6F	0	1	0	0	0	0	chr22:g.26451996_26452011del	0	0
chr22	29489591	rs267607533	AAGGCCAAGTCCCCAGAGAAGGAAG	A	5	152	1099	0.032	-	inframe_deletion	MODERATE	NEFH	ENSG00000100285	Transcript	ENST00000310624.6	protein_coding	4/4	0	ENST00000310624.6:c.1965_1988del	ENSP00000311997.6:p.Glu658_Lys665del	1985-2008/3783	1952-1975/3063	651-659/1020	KAKSPEKEE/K	aAGGCCAAGTCCCCAGAGAAGGAAGag/aag	rs1183993443&COSM1415516	0	1	0	deletion	HGNC	HGNC:7737	YES	1	P1	CCDS13858.1	ENSP00000311997	P12036	0	UPI00001AEF71	0	1	0	0	hmmpanther:PTHR23214&hmmpanther:PTHR23214&Pfam_domain:PF07142&Pfam_domain:PF07142&Low_complexity_(Seg):seg&MobiDB_lite:mobidb-lite&MobiDB_lite:mobidb-lite	13	chr22:g.29489605_29489628del	0	0
chr22	49903386	rs16445	CCT	C	4	152	1643	0.026	-	3_prime_UTR_variant	MODIFIER	ALG12	ENSG00000182858	Transcript	ENST00000330817.11	protein_coding	10/10	0	ENST00000330817.11:c.*450_*451del	0	2171-2172/5330	0	0	0	0	rs16445	0	-1	0	deletion	HGNC	HGNC:19358	YES	1	P1	CCDS14081.1	ENSP00000333813	Q9BV10	A0A024R4V6	UPI000006D8F9	0	1	0	0	0	0	chr22:g.49903387_49903388del	0.0665	0.0045
chr22	49918341	rs113787911	AAC	A	5	152	2008	0.032	-	5_prime_UTR_variant	MODIFIER	ALG12	ENSG00000182858	Transcript	ENST00000330817.11	protein_coding	1/10	0	ENST00000330817.11:c.-159_-158del	0	96-97/5330	0	0	0	0	rs113787911	0	-1	0	deletion	HGNC	HGNC:19358	YES	1	P1	CCDS14081.1	ENSP00000333813	Q9BV10	A0A024R4V6	UPI000006D8F9	0	1	0	0	0	0	chr22:g.49918343_49918344del	0.249	0.3979
chrX	31119681	0	A	AACTT	4	152	847	0.026	ACTT	3_prime_UTR_variant	MODIFIER	DMD	ENSG00000198947	Transcript	ENST00000357033.8	protein_coding	79/79	0	ENST00000357033.8:c.*2234_*2237dup	0	13502-13503/13956	0	0	0	0	rs202154420	0	-1	0	insertion	HGNC	HGNC:2928	YES	1	P3	CCDS14233.1	ENSP00000354923	0	A0A075B6G3	UPI000049E111	0	1	0	0	0	0	chrX:g.31119691_31119694dup	0.0114	0
chrX	49219735	rs59355923	CTCTTCCTCT	C	2	152	1152	0.013	-	inframe_deletion	MODERATE	CACNA1F	ENSG00000102001	Transcript	ENST00000376265.2	protein_coding	20/48	0	ENST00000376265.2:c.2466_2474del	ENSP00000365441.2:p.Glu823_Glu825del	2528-2536/6070	2466-2474/5934	822-825/1977	EEEE/E	gaAGAGGAAGAg/gag	rs782428205&COSM7255957	0	-1	0	deletion	HGNC	HGNC:1393	YES	1	P3	CCDS35253.1	ENSP00000365441	O60840	0	UPI0000072854	0	1	0	0	Coiled-coils_(Ncoils):Coil&hmmpanther:PTHR10037&hmmpanther:PTHR10037:SF184&MobiDB_lite:mobidb-lite&MobiDB_lite:mobidb-lite&Low_complexity_(Seg):seg	0	chrX:g.49219762_49219770del	0.0011	0
chrX	50916210	rs371124071	C	CTCT	5	152	1789	0.032	TCT	inframe_insertion	MODERATE	BMP15	ENSG00000130385	Transcript	ENST00000252677.3	protein_coding	2/2	0	ENST00000252677.3:c.786_788dup	ENSP00000252677.3:p.Leu263dup	782-783/1179	782-783/1179	261/392	S/SL	tct/tcTCTt	rs1485624828	0	1	0	insertion	HGNC	HGNC:1068	YES	1	P1	CCDS14334.1	ENSP00000252677	O95972	0	UPI000013CD7C	0	1	0	0	hmmpanther:PTHR11848&hmmpanther:PTHR11848:SF22	6	chrX:g.50916214_50916216dup	0	0.5165
chrX	71132767	0	CCTCTTCTCTTCTCTTCTCTTCTCTTCTCTT	C	2	152	1964	0.013	-	intron_variant	MODIFIER	MED12	ENSG00000184634	Transcript	ENST00000374080.8	protein_coding	0	31/44	ENST00000374080.8:c.4416-45_4416-16del	0	0	0	0	0	0	rs1353868138	0	1	0	deletion	HGNC	HGNC:11957	YES	1	P2	CCDS43970.1	ENSP00000363193	Q93074	0	UPI00004257E2	0	1	0	0	0	32	chrX:g.71132800_71132829del	0	0
chrX	120428291	0	G	GA	2	152	717	0.013	A	3_prime_UTR_variant	MODIFIER	LAMP2	ENSG00000005893	Transcript	ENST00000434600.6	protein_coding	9/9	0	ENST00000434600.6:c.*192dup	0	1624-1625/2089	0	0	0	0	rs113549733	0	-1	0	insertion	HGNC	HGNC:6501	YES	1	A2	CCDS48159.1	ENSP00000408411	P13473	0	UPI0000211E47	0	1	0	0	0	0	chrX:g.120428299dup	0.1007	0.341
chrX	140504323	rs398124211	A	AGCG	2	152	1032	0.013	GCG	inframe_insertion	MODERATE	SOX3	ENSG00000134595	Transcript	ENST00000370536.4	protein_coding	1/1	0	ENST00000370536.4:c.735_737dup	ENSP00000359567.2:p.Ala248dup	793-794/2132	737-738/1341	246/446	A/AA	gct/gcCGCt	rs398124211	0	-1	0	insertion	HGNC	HGNC:11199	YES	0	P1	CCDS14669.1	ENSP00000359567	P41225	0	UPI000006F00F	0	1	0	0	Pfam_domain:PF12336&hmmpanther:PTHR10270&hmmpanther:PTHR10270:SF111&Low_complexity_(Seg):seg	0	chrX:g.140504326_140504328dup	0	0
[truncated: 108 more columns]
