# Supplementary material for: Whole genome variation in 27 Mexican indigenous populations, demographic and biomedical insights
Source: PLoS One. 2021 Apr 8;16(4):e0249773. doi: 10.1371/journal.pone.0249773 (PMC8031408; doi:10.1371/journal.pone.0249773)
Supplement: S2 Data — (ZIP) [file pone.0249773.s004.zip › INDEL/lowfreq/76g.indel.low_freq.coding_region.tsv]

CHROM	POS	ID	REF	ALT	AC	AN	DP	AF_mx	Allele	Consequence	IMPACT	SYMBOL	Gene	Feature_type	Feature	BIOTYPE	EXON	INTRON	HGVSc	HGVSp	cDNA_position	CDS_position	Protein_position	Amino_acids	Codons	Existing_variation	DISTANCE	STRAND	FLAGS	VARIANT_CLASS	SYMBOL_SOURCE	HGNC_ID	CANONICAL	TSL	APPRIS	CCDS	ENSP	SWISSPROT	TREMBL	UNIPARC	SOURCE	GENE_PHENO	SIFT	PolyPhen	DOMAINS	HGVS_OFFSET	HGVSg	AF	AFR_AF
chr1	1020204	0	G	GGCCGCTGCT	2	150	1478	0.013	GCCGCTGCT	inframe_insertion	MODERATE	AGRN	ENSG00000188157	Transcript	ENST00000379370.7	protein_coding	1/36	0	ENST00000379370.7:c.39_47dup	ENSP00000368678.2:p.Pro15_Leu17dup	85-86/7326	32-33/6138	11/2045	R/RPLL	cgg/cgGCCGCTGCTg	rs1196847979	0	1	0	insertion	HGNC	HGNC:329	YES	1	P1	CCDS30551.1	ENSP00000368678	O00468	0	UPI00001D7C8B	0	1	0	0	PROSITE_profiles:PS51257&Low_complexity_(Seg):seg&Cleavage_site_(Signalp):SignalP-noTM	15	chr1:g.1020211_1020219dup	0	0
chr1	8359808	0	GCTCCTT	G	2	152	2192	0.013	-	inframe_deletion	MODERATE	RERE	ENSG00000142599	Transcript	ENST00000337907.7	protein_coding	20/24	0	ENST00000337907.7:c.3568_3573del	ENSP00000338629.3:p.Lys1190_Glu1191del	4203-4208/8026	3568-3573/4701	1190-1191/1566	KE/-	AAGGAG/-	rs147985313&TMP_ESP_1_8419869_8419874&COSM3685963	0	-1	0	deletion	HGNC	HGNC:9965	YES	1	P2	CCDS95.1	ENSP00000338629	Q9P2R6	A0A024R4E9	UPI00001419CC	0	1	0	0	Coiled-coils_(Ncoils):Coil&Pfam_domain:PF03154&hmmpanther:PTHR13859&hmmpanther:PTHR13859:SF12&MobiDB_lite:mobidb-lite&MobiDB_lite:mobidb-lite&Low_complexity_(Seg):seg	0	chr1:g.8359825_8359830del	0	0
chr1	15747029	rs201466858	C	CGA	3	152	1418	0.019	GA	frameshift_variant	HIGH	TMEM82	ENSG00000162460	Transcript	ENST00000375782.2	protein_coding	5/6	0	ENST00000375782.2:c.920_921insGA	ENSP00000364938.1:p.Leu308ThrfsTer106	981-982/1443	920-921/1032	307/343	T/TX	acc/acGAc	rs201466858	0	1	0	insertion	HGNC	HGNC:32350	YES	1	P1	CCDS30608.1	ENSP00000364938	A0PJX8	0	UPI0000458A15	0	0	0	0	Pfam_domain:PF15816&hmmpanther:PTHR35257	0	chr1:g.15747029_15747030insGA	0.0111	0.0015
chr1	15747032	rs199908593	T	TG	3	152	1415	0.019	G	frameshift_variant	HIGH	TMEM82	ENSG00000162460	Transcript	ENST00000375782.2	protein_coding	5/6	0	ENST00000375782.2:c.924dup	ENSP00000364938.1:p.Leu309AlafsTer2	984-985/1443	923-924/1032	308/343	L/LX	ctg/ctGg	rs199908593	0	1	0	insertion	HGNC	HGNC:32350	YES	1	P1	CCDS30608.1	ENSP00000364938	A0PJX8	0	UPI0000458A15	0	0	0	0	Pfam_domain:PF15816&hmmpanther:PTHR35257	1	chr1:g.15747033dup	0.0108	0.0015
chr1	15933152	rs201824165	TAGC	T	6	152	2467	0.038	-	inframe_deletion	MODERATE	SPEN	ENSG00000065526	Transcript	ENST00000375759.8	protein_coding	11/15	0	ENST00000375759.8:c.6915_6917del	ENSP00000364912.3:p.Ser2306del	7274-7276/12385	6913-6915/10995	2305/3664	S/-	AGC/-	rs201824165	0	1	0	deletion	HGNC	HGNC:17575	YES	1	P1	CCDS164.1	ENSP00000364912	Q96T58	0	UPI000006FF0C	0	1	0	0	hmmpanther:PTHR23189&hmmpanther:PTHR23189:SF48&MobiDB_lite:mobidb-lite&MobiDB_lite:mobidb-lite	2	chr1:g.15933155_15933157del	0.008	0.0008
chr1	24082120	rs755266765	TC	T	2	152	2032	0.013	-	frameshift_variant	HIGH	MYOM3	ENSG00000142661	Transcript	ENST00000374434.4	protein_coding	18/37	0	ENST00000374434.4:c.2160del	ENSP00000363557.3:p.Trp720Ter	2283/5760	2160/4314	720/1437	W/X	tgG/tg	rs755266765	0	-1	0	deletion	HGNC	HGNC:26679	YES	1	P1	CCDS41281.1	ENSP00000363557	Q5VTT5	0	UPI0000203A5D	0	0	0	0	PROSITE_profiles:PS50853&Conserved_Domains:cd00063&hmmpanther:PTHR45585&hmmpanther:PTHR45585:SF1&Gene3D:2.60.40.10&Pfam_domain:PF00041&SMART_domains:SM00060&Superfamily_domains:SSF49265	0	chr1:g.24082122del	0	0
chr1	24902249	rs1333432659	CCGG	C	2	152	2022	0.013	-	inframe_deletion	MODERATE	RUNX3	ENSG00000020633	Transcript	ENST00000399916.5	protein_coding	6/6	0	ENST00000399916.5:c.1160_1162del	ENSP00000382800.1:p.Ala387del	1599-1601/4340	1160-1162/1290	387-388/429	AG/G	gCCGgc/ggc	rs1333432659	0	-1	0	deletion	HGNC	HGNC:10473	YES	2	A2	CCDS30633.1	ENSP00000382800	Q13761	A0A024RAH4	UPI000002B2FF	0	0	0	0	hmmpanther:PTHR11950:SF26&hmmpanther:PTHR11950&Pfam_domain:PF08504&PIRSF_domain:PIRSF009374&Low_complexity_(Seg):seg	0	chr1:g.24902255_24902257del	0	0
chr1	39084245	0	C	CAGTGAGCGGTCATGTCGGAGTGAGCGGTCATGTCGG	2	152	1879	0.013	AGTGAGCGGTCATGTCGGAGTGAGCGGTCATGTCGG	inframe_insertion	MODERATE	MACF1	ENSG00000127603	Transcript	ENST00000361689.6	protein_coding	1/93	0	ENST00000361689.6:c.56_57insATGTCGGAGTGAGCGGTCATGTCGGAGTGAGCGGTC	ENSP00000354573.2:p.Cys14_Ser25dup	79-80/17538	27-28/16293	9-10/5430	-/SERSCRSERSCR	-/AGTGAGCGGTCATGTCGGAGTGAGCGGTCATGTCGG	rs545520541	0	1	0	insertion	HGNC	HGNC:13664	YES	5	0	CCDS435.1	ENSP00000354573	Q9UPN3	0	UPI00001B3DC6	0	0	0	0	MobiDB_lite:mobidb-lite&MobiDB_lite:mobidb-lite&Low_complexity_(Seg):seg	29	chr1:g.39084274_39084275insATGTCGGAGTGAGCGGTCATGTCGGAGTGAGCGGTC	0	0
chr1	44140275	rs71036667	TAGTGGAGGTCATCACTTGCTCTCCACAGAGGTTCTGGTTACCAGTGGAGGTCGTCATCTGCCCTCCACAGAGGGCTTGGTTACC	T	4	152	711	0.026	-	inframe_deletion	MODERATE	KLF18	ENSG00000283039	Transcript	ENST00000634670.1	protein_coding	1/2	0	ENST00000634670.1:c.1273_1356del	ENSP00000489024.1:p.Gly425_Thr452del	1273-1356/3159	1273-1356/3159	425-452/1052	GNQALCGGQMTTSTGNQNLCGEQVMTST/-	GGTAACCAAGCCCTCTGTGGAGGGCAGATGACGACCTCCACTGGTAACCAGAACCTCTGTGGAGAGCAAGTGATGACCTCCACT/-	0	0	-1	0	deletion	HGNC	HGNC:51793	YES	5	P1	CCDS85967.1	ENSP00000489024	A0A0U1RQI7	0	UPI0005D01F2D	0	0	0	0	Gene3D:2.150.10.10&hmmpanther:PTHR21533&hmmpanther:PTHR21533&hmmpanther:PTHR21533:SF21&hmmpanther:PTHR21533:SF21	0	chr1:g.44140293_44140376del	0	0
chr1	46533208	rs535538704	GCGCGGCCGCCACCCTGGCCCGGGCCCGC	G	4	152	1270	0.026	-	frameshift_variant	HIGH	TMEM275	ENSG00000282881	Transcript	ENST00000634804.2	protein_coding	2/2	0	ENST00000634804.2:c.292_319del	ENSP00000489149.1:p.Ala98ProfsTer93	563-590/1633	292-319/534	98-107/177	AGPGQGGGRA/X	GCGGGCCCGGGCCAGGGTGGCGGCCGCGcc/cc	rs535538704	0	-1	0	deletion	HGNC	HGNC:53938	YES	0	P1	CCDS85971.1	ENSP00000489149	0	A0A0U1RQS6	UPI000719A1EF	0	0	0	0	Low_complexity_(Seg):seg	0	chr1:g.46533219_46533246del	0.0134	0.0068
chr1	50419101	rs1239091949	C	CCGGCAG	2	152	1853	0.013	CGGCAG	inframe_insertion	MODERATE	DMRTA2	ENSG00000142700	Transcript	ENST00000404795.4	protein_coding	3/3	0	ENST00000404795.4:c.1192_1193insCTGCCG	ENSP00000383909.3:p.Ala396_Ala397dup	1528-1529/3080	1192-1193/1629	398/542	G/AAG	ggg/gCTGCCGgg	rs1239091949	0	-1	0	insertion	HGNC	HGNC:13908	YES	5	P1	CCDS44141.1	ENSP00000383909	Q96SC8	0	UPI00003D7962	0	0	0	0	hmmpanther:PTHR12322&hmmpanther:PTHR12322:SF76&Low_complexity_(Seg):seg	0	chr1:g.50419105_50419106insAGCGGC	0	0
chr1	50419101	0	CCGGCGG	C	4	152	1853	0.026	-	inframe_deletion	MODERATE	DMRTA2	ENSG00000142700	Transcript	ENST00000404795.4	protein_coding	3/3	0	ENST00000404795.4:c.1187_1192del	ENSP00000383909.3:p.Ala396_Ala397del	1523-1528/3080	1187-1192/1629	396-398/542	AAG/G	gCCGCCGgg/ggg	rs761537995	0	-1	0	deletion	HGNC	HGNC:13908	YES	5	P1	CCDS44141.1	ENSP00000383909	Q96SC8	0	UPI00003D7962	0	0	0	0	hmmpanther:PTHR12322&hmmpanther:PTHR12322:SF76&Low_complexity_(Seg):seg	0	chr1:g.50419125_50419130del	0	0
chr1	53459700	0	G	GCCGCCC	2	152	1731	0.013	CCGCCC	inframe_insertion	MODERATE	DMRTB1	ENSG00000143006	Transcript	ENST00000371445.3	protein_coding	1/4	0	ENST00000371445.3:c.257_262dup	ENSP00000360500.3:p.Ala86_Pro87dup	302-303/1910	247-248/1029	83/342	A/AAP	gcc/gCCGCCCcc	rs575081928	0	1	0	insertion	HGNC	HGNC:13913	YES	1	P1	CCDS581.1	ENSP00000360500	Q96MA1	0	UPI000006FF4C	0	0	0	0	hmmpanther:PTHR12322:SF66&hmmpanther:PTHR12322&Low_complexity_(Seg):seg	15	chr1:g.53459710_53459715dup	0.1074	0.034
chr1	55039879	0	A	ACTG	3	152	2118	0.019	CTG	inframe_insertion	MODERATE	PCSK9	ENSG00000169174	Transcript	ENST00000302118.5	protein_coding	1/12	0	ENST00000302118.5:c.63_65dup	ENSP00000303208.5:p.Leu23dup	332-333/3637	42-43/2079	14-15/692	-/L	-/CTG	rs371488778&TMP_ESP_1_55505553_55505555	0	1	0	insertion	HGNC	HGNC:20001	YES	1	P1	CCDS603.1	ENSP00000303208	Q8NBP7	0	UPI00001615E1	0	1	0	0	PDB-ENSP_mappings:2p4e.A&PDB-ENSP_mappings:2p4e.P&PDB-ENSP_mappings:4ne9.C&PDB-ENSP_mappings:4ne9.P&PDB-ENSP_mappings:5vl7.A&PDB-ENSP_mappings:5vla.A&PDB-ENSP_mappings:5vlh.A&PDB-ENSP_mappings:5vlk.A&PDB-ENSP_mappings:5vll.A&PDB-ENSP_mappings:5vlp.A&Cleavage_site_(Signalp):SignalP-noTM&Low_complexity_(Seg):seg	23	chr1:g.55039900_55039902dup	0	0
chr1	84574341	rs757082869	CAGCAGCGCT	C	2	152	2008	0.013	-	inframe_deletion	MODERATE	CTBS	ENSG00000117151	Transcript	ENST00000370630.6	protein_coding	1/7	0	ENST00000370630.6:c.66_74del	ENSP00000359664.4:p.Leu31_Leu33del	91-99/6571	66-74/1158	22-25/385	LALL/L	ctAGCGCTGCTg/ctg	rs757082869&COSM4675299	0	-1	0	deletion	HGNC	HGNC:2496	YES	1	P1	CCDS698.1	ENSP00000359664	Q01459	0	UPI00001293CB	0	0	0	0	hmmpanther:PTHR11177&hmmpanther:PTHR11177:SF312&Low_complexity_(Seg):seg&Cleavage_site_(Signalp):SignalP-TM	0	chr1:g.84574344_84574352del	0	0
chr1	108148361	rs781092686	CCTT	C	2	152	1886	0.013	-	inframe_deletion	MODERATE	SLC25A24	ENSG00000085491	Transcript	ENST00000565488.6	protein_coding	7/10	0	ENST00000565488.6:c.845_847del	ENSP00000457733.1:p.Glu282del	1050-1052/4249	845-847/1434	282-283/477	EG/G	gAAGga/gga	rs781092686	0	-1	0	deletion	HGNC	HGNC:20662	YES	1	P1	CCDS41361.1	ENSP00000457733	Q6NUK1	0	UPI0000206111	0	1	0	0	Gene3D:1.50.40.10&Prints_domain:PR00928&hmmpanther:PTHR24089&hmmpanther:PTHR24089:SF262&Superfamily_domains:SSF103506	0	chr1:g.108148366_108148368del	0	0
chr1	111414925	rs376377993	GGGTCAGGGTCTTTTCCCCAGGGGTCACAGACTGATAACCCACAGA	G	5	152	2587	0.045	-	inframe_deletion	MODERATE	OVGP1	ENSG00000085465	Transcript	ENST00000369732.3	protein_coding	11/11	0	ENST00000369732.3:c.1531_1575del	ENSP00000358747.3:p.Ser511_Thr525del	1587-1631/2243	1531-1575/2037	511-525/678	SVGYQSVTPGEKTLT/-	TCTGTGGGTTATCAGTCTGTGACCCCTGGGGAAAAGACCCTGACC/-	rs766855611	0	-1	0	deletion	HGNC	HGNC:8524	YES	1	P1	CCDS834.1	ENSP00000358747	Q12889	0	UPI0000130C53	0	0	0	0	hmmpanther:PTHR11177&hmmpanther:PTHR11177:SF217	0	chr1:g.111414938_111414982del	0	0
chr1	116579660	rs754121541	G	GTCA	7	150	1751	0.045	TCA	inframe_insertion	MODERATE	IGSF3	ENSG00000143061	Transcript	ENST00000369483.5	protein_coding	11/12	0	ENST00000369483.5:c.3125_3126insTGA	ENSP00000358495.1:p.Asp1046dup	3893-3894/7326	3125-3126/3645	1042/1214	D/DD	gac/gaTGAc	rs754121541	0	-1	0	insertion	HGNC	HGNC:5950	YES	5	P4	CCDS30814.1	ENSP00000358495	O75054	0	UPI0000140437	0	1	0	0	PROSITE_profiles:PS50835&hmmpanther:PTHR12207:SF21&hmmpanther:PTHR12207&Gene3D:2.60.40.10&SMART_domains:SM00409&MobiDB_lite:mobidb-lite&MobiDB_lite:mobidb-lite&Coiled-coils_(Ncoils):Coil&Low_complexity_(Seg):seg	0	chr1:g.116579662_116579663insATC	0	0
chr1	150579015	rs759789515	GTCC	G	2	152	1830	0.013	-	inframe_deletion	MODERATE	MCL1	ENSG00000143384	Transcript	ENST00000369026.3	protein_coding	1/3	0	ENST00000369026.3:c.513_515del	ENSP00000358022.2:p.Glu171del	593-595/3950	513-515/1053	171-172/350	ED/D	gaGGAc/gac	rs759789515&COSM1724575	0	-1	0	deletion	HGNC	HGNC:6943	YES	1	P3	CCDS957.1	ENSP00000358022	Q07820	0	UPI000006D775	0	0	0	0	Gene3D:1.10.437.10&Superfamily_domains:SSF56854&hmmpanther:PTHR11256&hmmpanther:PTHR11256:SF46&MobiDB_lite:mobidb-lite&PDB-ENSP_mappings:6bw8.D&PDB-ENSP_mappings:6bw8.C&PDB-ENSP_mappings:6bw8.B&PDB-ENSP_mappings:6bw8.A&PDB-ENSP_mappings:6bw2.D&PDB-ENSP_mappings:6bw2.C&PDB-ENSP_mappings:6bw2.B&PDB-ENSP_mappings:6bw2.A&PDB-ENSP_mappings:5w8f.A&PDB-ENSP_mappings:5w89.A&PDB-ENSP_mappings:5uum.B&PDB-E…	0	chr1:g.150579027_150579029del	0	0
chr1	152108587	rs769815193	CCTGGCGGCGCAGCTGCTGTTCCTCCTGGAGGAATTTTCTCTGCCGTTG	C	7	152	1195	0.045	-	inframe_deletion	MODERATE	TCHH	ENSG00000159450	Transcript	ENST00000614923.1	protein_coding	3/3	0	ENST00000614923.1:c.4582_4629del	ENSP00000480484.1:p.Gln1528_Gln1543del	4677-4724/6995	4582-4629/5832	1528-1543/1943	QRQRKFLQEEQQLRRQ/-	CAACGGCAGAGAAAATTCCTCCAGGAGGAACAGCAGCTGCGCCGCCAG/-	rs769815193	0	-1	0	deletion	HGNC	HGNC:11791	YES	5	P1	CCDS41396.1	ENSP00000480484	Q07283	0	UPI0000458A5E	0	1	0	0	Coiled-coils_(Ncoils):Coil&hmmpanther:PTHR34855&MobiDB_lite:mobidb-lite&Low_complexity_(Seg):seg	0	chr1:g.152108595_152108642del	0	0
chr1	152776532	0	C	CCAGCTCTGGGGGCTGCTG	3	152	2076	0.019	CAGCTCTGGGGGCTGCTG	inframe_insertion	MODERATE	LCE1F	ENSG00000240386	Transcript	ENST00000334371.3	protein_coding	1/1	0	ENST00000334371.3:c.174_191dup	ENSP00000334187.2:p.Cys59_Gly64dup	161-162/357	161-162/357	54/118	S/SSSGGCC	tcc/tcCAGCTCTGGGGGCTGCTGc	rs766160595	0	1	0	insertion	HGNC	HGNC:29467	YES	0	P1	CCDS1023.1	ENSP00000334187	Q5T754	0	UPI0000192764	0	0	0	0	hmmpanther:PTHR23263:SF103&hmmpanther:PTHR23263&Pfam_domain:PF14672&Low_complexity_(Seg):seg	30	chr1:g.152776545_152776562dup	0	0
chr1	152910295	rs772656711	AGAGCAGCAGGAGGGACAGCTGAAGCACCCG	A	2	152	1663	0.013	-	inframe_deletion	MODERATE	IVL	ENSG00000163207	Transcript	ENST00000368764.4	protein_coding	2/2	0	ENST00000368764.4:c.513_542del	ENSP00000357753.3:p.Lys174_Leu183del	562-591/2152	499-528/1758	167-176/585	EQQEGQLKHP/-	GAGCAGCAGGAGGGACAGCTGAAGCACCCG/-	rs772656711&COSM7255401	0	1	0	deletion	HGNC	HGNC:6187	YES	2	P1	CCDS1030.1	ENSP00000357753	P07476	0	UPI000013E24A	0	0	0	0	Pfam_domain:PF00904&Pfam_domain:PF00904&Low_complexity_(Seg):seg&MobiDB_lite:mobidb-lite&MobiDB_lite:mobidb-lite	14	chr1:g.152910310_152910339del	0	0
chr1	153261012	rs150026164	C	CGGCGGT	4	152	1860	0.026	GGCGGT	inframe_insertion	MODERATE	LOR	ENSG00000203782	Transcript	ENST00000368742.4	protein_coding	2/2	0	ENST00000368742.4:c.75_80dup	ENSP00000357731.3:p.Gly27_Gly28dup	133-134/1245	63-64/939	21-22/312	-/GG	-/GGCGGT	rs150026164	0	1	0	insertion	HGNC	HGNC:6663	YES	1	P1	CCDS30870.1	ENSP00000357731	P23490	0	UPI0000470BBD	0	1	0	0	PROSITE_profiles:PS51257&hmmpanther:PTHR39228&Pfam_domain:PF15847&Low_complexity_(Seg):seg&MobiDB_lite:mobidb-lite	17	chr1:g.153261024_153261029dup	0.1939	0.3812
chr1	154869723	0	G	GGCTGCTGCT	4	152	2349	0.038	GCTGCTGCT	inframe_insertion	MODERATE	KCNN3	ENSG00000143603	Transcript	ENST00000618040.4	protein_coding	1/9	0	ENST00000618040.4:c.233_241dup	ENSP00000481848.1:p.Gln78_Gln80dup	555-556/13057	241-242/2241	81/746	P/QQQP	cca/cAGCAGCAGCca	rs3831942	0	-1	0	insertion	HGNC	HGNC:6292	YES	5	0	CCDS72928.1	ENSP00000481848	0	A0A087WYJ0	UPI0001F936D2	0	0	0	0	hmmpanther:PTHR10153&hmmpanther:PTHR10153:SF40&MobiDB_lite:mobidb-lite&MobiDB_lite:mobidb-lite&Low_complexity_(Seg):seg	0	chr1:g.154869758_154869766dup	0	0
chr1	154869723	0	GGCTGCTGCTGCT	G	2	152	2349	0.013	-	inframe_deletion	MODERATE	KCNN3	ENSG00000143603	Transcript	ENST00000618040.4	protein_coding	1/9	0	ENST00000618040.4:c.230_241del	ENSP00000481848.1:p.Gln77_Gln80del	544-555/13057	230-241/2241	77-81/746	QQQQP/P	cAGCAGCAGCAGCca/cca	rs1363622883	0	-1	0	deletion	HGNC	HGNC:6292	YES	5	0	CCDS72928.1	ENSP00000481848	0	A0A087WYJ0	UPI0001F936D2	0	0	0	0	hmmpanther:PTHR10153&hmmpanther:PTHR10153:SF40&MobiDB_lite:mobidb-lite&MobiDB_lite:mobidb-lite&Low_complexity_(Seg):seg	0	chr1:g.154869755_154869766del	0	0
chr1	154869765	rs1329458989	TGAA	T	2	152	1898	0.013	-	inframe_deletion	MODERATE	KCNN3	ENSG00000143603	Transcript	ENST00000618040.4	protein_coding	1/9	0	ENST00000618040.4:c.197_199del	ENSP00000481848.1:p.Leu66del	511-513/13057	197-199/2241	66-67/746	LQ/Q	cTTCag/cag	rs1329458989&COSM5413624	0	-1	0	deletion	HGNC	HGNC:6292	YES	5	0	CCDS72928.1	ENSP00000481848	0	A0A087WYJ0	UPI0001F936D2	0	0	0	0	hmmpanther:PTHR10153&hmmpanther:PTHR10153:SF40&MobiDB_lite:mobidb-lite&MobiDB_lite:mobidb-lite&Low_complexity_(Seg):seg	0	chr1:g.154869767_154869769del	0	0
chr1	161524940	rs548724274	C	CAGG	4	152	2153	0.032	AGG	inframe_insertion	MODERATE	HSPA6	ENSG00000173110	Transcript	ENST00000309758.6	protein_coding	1/1	0	ENST00000309758.6:c.282_283insAGG	ENSP00000310219.4:p.Arg95dup	401-402/2355	282-283/1932	94-95/643	-/R	-/AGG	rs548724274	0	1	0	insertion	HGNC	HGNC:5239	YES	0	P1	CCDS1231.1	ENSP00000310219	P17066	A0A384NKX5	UPI0000074238	0	0	0	0	Gene3D:3.30.30.30&Gene3D:3.30.420.40&PDB-ENSP_mappings:3fe1.A&PDB-ENSP_mappings:3fe1.B&PDB-ENSP_mappings:3fe1.C&Pfam_domain:PF00012&hmmpanther:PTHR19375&hmmpanther:PTHR19375:SF168&Superfamily_domains:SSF53067&Conserved_Domains:cd10233	0	chr1:g.161524940_161524941insAGG	0.0008	0
chr1	240207613	rs71170718	TGCCCCCTCTACCCGGAGCGGGAATACCTCCTCC	T	4	150	647	0.032	-	inframe_deletion	MODERATE	FMN2	ENSG00000155816	Transcript	ENST00000319653.14	protein_coding	5/18	0	ENST00000319653.14:c.2822_2854del	ENSP00000318884.9:p.Gly941_Ala951del	3029-3061/6429	2802-2834/5169	934-945/1722	LPPLPGAGIPPP/L	ctGCCCCCTCTACCCGGAGCGGGAATACCTCCTCCg/ctg	rs562038978&COSM1340565	0	1	0	deletion	HGNC	HGNC:14074	YES	5	P1	CCDS31069.2	ENSP00000318884	Q9NZ56	0	UPI00015FA087	0	1	0	0	Pfam_domain:PF06346&Prints_domain:PR01217&hmmpanther:PTHR13037&hmmpanther:PTHR13037:SF16&SMART_domains:SM00498&MobiDB_lite:mobidb-lite&Low_complexity_(Seg):seg	20	chr1:g.240207634_240207666del	0	0
chr2	3701561	rs34308920	GGAA	G	4	152	2384	0.026	-	inframe_deletion	MODERATE	ALLC	ENSG00000151360	Transcript	ENST00000252505.4	protein_coding	11/12	0	ENST00000252505.4:c.908_910del	ENSP00000252505.3:p.Glu303del	1058-1060/1441	901-903/1176	301/391	E/-	GAA/-	rs66473381&COSM128720	0	1	0	deletion	HGNC	HGNC:17377	YES	1	P1	CCDS46223.1	ENSP00000252505	Q8N6M5	0	UPI000050BBEF	0	1	0	0	HAMAP:MF_00813&hmmpanther:PTHR12045&hmmpanther:PTHR12045:SF3&Gene3D:2.60.120.260&Pfam_domain:PF03561&PIRSF_domain:PIRSF016516&TIGRFAM_domain:TIGR02961&Superfamily_domains:SSF49785	7	chr2:g.3701569_3701571del	0.4119	0.621
chr2	31199529	rs200657395	TCTC	T	2	152	2628	0.013	-	inframe_deletion&splice_region_variant	MODERATE	CAPN14	ENSG00000214711	Transcript	ENST00000403897.4	protein_coding	7/22	0	ENST00000403897.4:c.727_729del	ENSP00000385247.3:p.Glu243del	839-841/3792	727-729/2055	243/684	E/-	GAG/-	rs200657395	0	-1	0	deletion	HGNC	HGNC:16664	YES	2	P1	CCDS46254.1	ENSP00000385247	A8MX76	0	UPI000173A463	0	0	0	0	Conserved_Domains:cd00044&Gene3D:3.90.70.10&Pfam_domain:PF00648&SMART_domains:SM00230&Superfamily_domains:SSF54001&PROSITE_profiles:PS50203&hmmpanther:PTHR10183:SF302&hmmpanther:PTHR10183	0	chr2:g.31199532_31199534del	0.0034	0
chr2	46480744	rs70940616	C	CGG	2	152	2199	0.013	GG	frameshift_variant	HIGH	TMEM247	ENSG00000284701	Transcript	ENST00000434431.2	protein_coding	2/3	0	ENST00000434431.2:c.457_458insGG	ENSP00000388684.1:p.Gln153ArgfsTer62	478-479/680	457-458/659	153/219	Q/RX	caa/cGGaa	rs70940616	0	1	0	insertion	HGNC	HGNC:42967	YES	5	P1	CCDS56117.1	ENSP00000388684	A6NEH6	0	UPI0000366EF8	0	0	0	0	hmmpanther:PTHR36691&Pfam_domain:PF15444&Coiled-coils_(Ncoils):Coil	0	chr2:g.46480744_46480745insGG	0	0
chr2	68538002	rs139666972	AAAG	A	5	152	1583	0.032	-	inframe_deletion	MODERATE	APLF	ENSG00000169621	Transcript	ENST00000303795.9	protein_coding	7/10	0	ENST00000303795.9:c.938_940del	ENSP00000307004.4:p.Arg313del	1083-1085/3823	936-938/1536	312-313/511	KR/K	aaAAGa/aaa	rs139666972&COSM5713061	0	1	0	deletion	HGNC	HGNC:28724	YES	1	P1	CCDS1888.1	ENSP00000307004	Q8IW19	0	UPI0000074578	0	0	0	0	hmmpanther:PTHR21315&hmmpanther:PTHR21315:SF2&MobiDB_lite:mobidb-lite&MobiDB_lite:mobidb-lite	2	chr2:g.68538005_68538007del	0.0459	0.0045
chr2	73385903	0	T	TGGAGGAGGA	3	150	1112	0.019	GGAGGAGGA	inframe_insertion	MODERATE	ALMS1	ENSG00000116127	Transcript	ENST00000613296.5	protein_coding	1/23	0	ENST00000613296.5:c.66_74dup	ENSP00000482968.1:p.Glu26_Glu28dup	68-69/12848	35-36/12507	12/4168	L/LEEE	ctg/ctGGAGGAGGAg	rs764804760	0	1	0	insertion	HGNC	HGNC:428	YES	1	P2	CCDS42697.1	ENSP00000482968	Q8TCU4	0	UPI00046209B2	0	1	0	0	MobiDB_lite:mobidb-lite&MobiDB_lite:mobidb-lite&Coiled-coils_(Ncoils):Coil	39	chr2:g.73385934_73385942dup	0	0
chr2	79086438	0	CGAAG	C	2	152	2116	0.013	-	frameshift_variant	HIGH	REG1B	ENSG00000172023	Transcript	ENST00000305089.7	protein_coding	4/6	0	ENST00000305089.7:c.246_249del	ENSP00000303206.3:p.Phe83TrpfsTer4	327-330/767	246-249/501	82-83/166	AF/X	gcCTTC/gc	0	0	-1	0	deletion	HGNC	HGNC:9952	YES	1	P1	CCDS1963.1	ENSP00000303206	P48304	Q6ICS1	UPI00000012AB	0	0	0	0	PROSITE_profiles:PS50041&hmmpanther:PTHR43993&hmmpanther:PTHR43993:SF5&Gene3D:3.10.100.10&Pfam_domain:PF00059&SMART_domains:SM00034&Superfamily_domains:SSF56436&Prints_domain:PR01504	0	chr2:g.79086440_79086443del	0	0
chr2	86482050	rs745709090	GCAA	G	3	152	1819	0.019	-	inframe_deletion	MODERATE	KDM3A	ENSG00000115548	Transcript	ENST00000409556.5	protein_coding	18/27	0	ENST00000409556.5:c.2640_2642del	ENSP00000386660.1:p.Asn881del	2999-3001/4928	2634-2636/3966	878-879/1321	SN/S	agCAAc/agc	rs745709090	0	1	0	deletion	HGNC	HGNC:20815	YES	5	P1	CCDS1990.1	ENSP00000386660	Q9Y4C1	0	UPI0000161FAE	0	0	0	0	hmmpanther:PTHR12549&hmmpanther:PTHR12549:SF7	6	chr2:g.86482057_86482059del	0	0
chr2	96842177	rs761744967	TC	T	2	152	1949	0.013	-	frameshift_variant	HIGH	ANKRD23	ENSG00000163126	Transcript	ENST00000318357.9	protein_coding	3/9	0	ENST00000318357.9:c.182del	ENSP00000321679.4:p.Arg61AsnfsTer26	211/2584	182/918	61/305	R/X	aGa/aa	rs761744967	0	-1	0	deletion	HGNC	HGNC:24470	YES	1	P1	CCDS2027.1	ENSP00000321679	Q86SG2	0	UPI000000D7C6	0	0	0	0	Coiled-coils_(Ncoils):Coil&hmmpanther:PTHR24176&hmmpanther:PTHR24176:SF12	0	chr2:g.96842178del	0	0
chr2	106457653	rs1268470481	GCA	G	2	150	477	0.013	-	frameshift_variant	HIGH	RGPD3	ENSG00000153165	Transcript	ENST00000409886.3	protein_coding	3/23	0	ENST00000409886.3:c.164_165del	ENSP00000386588.3:p.Val55AlafsTer16	252-253/5594	164-165/5277	55/1758	V/X	gTG/g	rs1268470481	0	-1	0	deletion	HGNC	HGNC:32416	YES	1	P2	CCDS46379.1	ENSP00000386588	A6NKT7	0	UPI00006C049F	0	1	0	0	Gene3D:1.25.40.10&PROSITE_profiles:PS50293&Superfamily_domains:SSF48452	0	chr2:g.106457656_106457657del	0	0
chr2	108815998	rs772948584	GATC	G	5	152	1308	0.032	-	inframe_deletion	MODERATE	CCDC138	ENSG00000163006	Transcript	ENST00000295124.9	protein_coding	10/15	0	ENST00000295124.9:c.1106_1108del	ENSP00000295124.4:p.His369del	1152-1154/2375	1100-1102/1998	367-368/665	DH/D	gATCat/gat	rs772948584	0	1	0	deletion	HGNC	HGNC:26531	YES	2	P3	CCDS2080.1	ENSP00000295124	Q96M89	0	UPI000006E2CB	0	0	0	0	hmmpanther:PTHR34523	6	chr2:g.108816005_108816007del	0	0
chr2	131218599	0	ACCACTGCTTCCCCTGCTGCAGGGGGAGTGGCAAGAGCAACGTGGGCGCTTCTGGAGACCACGACGACTCTGCTATGAAGACACTCAGGAACAAGATGGGGAAGTGGTGCTG	A	2	152	1630	0.013	-	inframe_deletion	MODERATE	POTEE	ENSG00000188219	Transcript	ENST00000356920.9	protein_coding	1/15	0	ENST00000356920.9:c.225_335del	ENSP00000439189.1:p.Asn79_Ser115del	534-644/4159	198-308/3228	66-103/1075	HHCFPCCRGSGKSNVGASGDHDDSAMKTLRNKMGKWCC/H	caCCACTGCTTCCCCTGCTGCAGGGGGAGTGGCAAGAGCAACGTGGGCGCTTCTGGAGACCACGACGACTCTGCTATGAAGACACTCAGGAACAAGATGGGGAAGTGGTGCTGc/cac	0	0	1	0	deletion	HGNC	HGNC:33895	YES	1	P1	CCDS46414.1	ENSP00000439189	Q6S8J3	0	UPI0000F58EC8	0	0	0	0	hmmpanther:PTHR24118&hmmpanther:PTHR24118:SF56	27	chr2:g.131218601_131218711del	0	0
chr2	162277435	rs569337014	AATCT	A	2	152	1493	0.013	-	frameshift_variant	HIGH	IFIH1	ENSG00000115267	Transcript	ENST00000263642.2	protein_coding	10/16	0	ENST00000263642.2:c.2020_2023del	ENSP00000263642.2:p.Arg674PhefsTer3	2416-2419/3595	2020-2023/3078	674-675/1025	RF/X	AGATtt/tt	rs569337014	0	-1	0	deletion	HGNC	HGNC:18873	YES	1	P2	CCDS2217.1	ENSP00000263642	Q9BYX4	0	UPI000013D436	0	1	0	0	PDB-ENSP_mappings:4gl2.A&PDB-ENSP_mappings:4gl2.B&Pfam_domain:PF18119&hmmpanther:PTHR14074&hmmpanther:PTHR14074:SF14&Superfamily_domains:SSF52540&Conserved_Domains:cd12090	0	chr2:g.162277440_162277443del	0.0008	0.0008
chr2	166429170	rs529599630	AT	A	3	152	1265	0.019	-	frameshift_variant&splice_region_variant	HIGH	SCN7A	ENSG00000136546	Transcript	ENST00000643258.1	protein_coding	17/26	0	ENST00000643258.1:c.2696del	ENSP00000496114.1:p.Asn899MetfsTer33	3105/7465	2696/5049	899/1682	N/X	aAt/at	rs529599630	0	-1	0	deletion	HGNC	HGNC:10594	YES	0	P1	CCDS46442.1	ENSP00000496114	Q01118	0	UPI0000209019	0	0	0	0	Pfam_domain:PF06512&hmmpanther:PTHR10037&hmmpanther:PTHR10037:SF14	0	chr2:g.166429175del	0.0024	0
chr2	174337446	rs778817750	GGGCGGCGGCAGCGGC	G	6	152	1248	0.038	-	inframe_deletion	MODERATE	SP9	ENSG00000217236	Transcript	ENST00000394967.3	protein_coding	2/2	0	ENST00000394967.3:c.1386_1400del	ENSP00000378418.2:p.Ala466_Ala470del	1501-1515/2554	1362-1376/1455	454-459/484	RAAAAA/R	cgGGCGGCGGCAGCGGCg/cgg	rs778817750&COSM5495779	0	1	0	deletion	HGNC	HGNC:30690	YES	5	P1	CCDS46453.1	ENSP00000378418	P0CG40	0	UPI0000EE2E67	0	0	0	0	hmmpanther:PTHR23235&hmmpanther:PTHR23235:SF26&Low_complexity_(Seg):seg	24	chr2:g.174337471_174337485del	0	0
chr2	174348936	rs759294599	CTGT	C	3	152	1495	0.019	-	inframe_deletion	MODERATE	CIR1	ENSG00000138433	Transcript	ENST00000342016.8	protein_coding	10/10	0	ENST00000342016.8:c.911_913del	ENSP00000339723.3:p.Asn304del	1001-1003/1918	911-913/1353	304-305/450	NS/S	aACAgt/agt	rs759294599	0	-1	0	deletion	HGNC	HGNC:24217	YES	1	P1	CCDS2256.1	ENSP00000339723	Q86X95	0	UPI000000DB2A	0	0	0	0	hmmpanther:PTHR13151&MobiDB_lite:mobidb-lite&MobiDB_lite:mobidb-lite&Low_complexity_(Seg):seg	0	chr2:g.174348941_174348943del	0	0
chr2	199961847	rs554643599	C	CT	6	152	1523	0.038	T	frameshift_variant	HIGH	MAIP1	ENSG00000162972	Transcript	ENST00000295079.6	protein_coding	5/6	0	ENST00000295079.6:c.719dup	ENSP00000295079.2:p.Leu240PhefsTer10	1038-1039/1495	716-717/876	239/291	T/TX	act/acTt	rs554643599	0	1	0	insertion	HGNC	HGNC:26198	YES	2	P1	CCDS2329.1	ENSP00000295079	Q8WWC4	A0A024R3U8	UPI000006F16D	0	0	0	0	hmmpanther:PTHR13333	3	chr2:g.199961850dup	0.0024	0
chr2	201193017	rs766461320	CA	C	2	152	1657	0.013	-	frameshift_variant	HIGH	CASP10	ENSG00000003400	Transcript	ENST00000286186.10	protein_coding	4/10	0	ENST00000286186.10:c.477del	ENSP00000286186.6:p.Gly160ValfsTer3	911/5928	476/1569	159/522	Q/X	cAa/ca	rs766461320	0	1	0	deletion	HGNC	HGNC:1500	YES	1	P4	CCDS2340.1	ENSP00000286186	Q92851	A0A0S2Z3Z5	UPI0000074732	0	1	0	0	Gene3D:1.10.533.10&Pfam_domain:PF01335&PROSITE_profiles:PS50168&hmmpanther:PTHR10454&hmmpanther:PTHR10454:SF26&SMART_domains:SM00031&Superfamily_domains:SSF47986&Conserved_Domains:cd08814	1	chr2:g.201193019del	0	0
chr2	206176385	rs776449349	A	AG	2	152	2300	0.013	G	frameshift_variant	HIGH	GPR1	ENSG00000183671	Transcript	ENST00000612892.4	protein_coding	4/4	0	ENST00000612892.4:c.862dup	ENSP00000480405.1:p.Leu288ProfsTer10	1499-1500/2565	862-863/1068	288/355	L/PX	ctc/cCtc	rs776449349	0	-1	0	insertion	HGNC	HGNC:4463	YES	4	P1	CCDS2368.1	ENSP00000480405	P46091	0	UPI000013C9FB	0	0	0	0	Gene3D:1.20.1070.10&Pfam_domain:PF00001&Prints_domain:PR00237&PROSITE_profiles:PS50262&hmmpanther:PTHR24229&hmmpanther:PTHR24229:SF4&Superfamily_domains:SSF81321&Transmembrane_helices:TMhelix&Conserved_Domains:cd15119	0	chr2:g.206176390dup	0	0
chr2	214780778	rs28997575	GTGGTGAAGAACATTCAGGCAA	G	4	152	2216	0.026	-	inframe_deletion	MODERATE	BARD1	ENSG00000138376	Transcript	ENST00000260947.9	protein_coding	4/11	0	ENST00000260947.9:c.1075_1095del	ENSP00000260947.4:p.Leu359_Pro365del	1189-1209/5478	1075-1095/2334	359-365/777	LPECSSP/-	TTGCCTGAATGTTCTTCACCA/-	rs28997575&COSM6921178&COSM6921179	0	-1	0	deletion	HGNC	HGNC:952	YES	1	P2	CCDS2397.1	ENSP00000260947	Q99728	0	UPI000013D11D	0	1	0	0	hmmpanther:PTHR24171&hmmpanther:PTHR24171:SF8&MobiDB_lite:mobidb-lite	0	chr2:g.214780783_214780803del	0.0447	0.0416
chr2	218262879	rs767819043	GCTT	G	2	152	2168	0.013	-	inframe_deletion	MODERATE	GPBAR1	ENSG00000179921	Transcript	ENST00000522678.5	protein_coding	2/2	0	ENST00000522678.5:c.160_162del	ENSP00000430886.1:p.Phe54del	1024-1026/2003	156-158/993	52-53/330	CF/C	tgCTTc/tgc	rs767819043	0	1	0	deletion	HGNC	HGNC:19680	YES	2	P1	CCDS46515.1	ENSP00000430886	Q8TDU6	0	UPI000000D72D	0	0	0	0	Gene3D:1.20.1070.10&Pfam_domain:PF00001&Prints_domain:PR00237&PROSITE_profiles:PS50262&hmmpanther:PTHR24246&hmmpanther:PTHR24246:SF31&Superfamily_domains:SSF81321&Transmembrane_helices:TMhelix&Conserved_Domains:cd15905	4	chr2:g.218262884_218262886del	0	0
chr2	231593374	rs145183277	TGAGA	T	4	152	2391	0.026	-	frameshift_variant	HIGH	TEX44	ENSG00000177673	Transcript	ENST00000313965.3	protein_coding	1/1	0	ENST00000313965.3:c.429_432del	ENSP00000315557.2:p.Arg143SerfsTer84	475-478/1383	424-427/1188	142-143/395	ER/X	GAGAga/ga	rs145183277	0	1	0	deletion	HGNC	HGNC:28563	YES	0	P1	CCDS2487.1	ENSP00000315557	Q53QW1	0	UPI000013F6CA	0	0	0	0	hmmpanther:PTHR37365&Pfam_domain:PF15727&Low_complexity_(Seg):seg&MobiDB_lite:mobidb-lite	5	chr2:g.231593380_231593383del	0.0124	0
chr2	233521093	rs59586144	T	TTTC	6	152	1464	0.038	TTC	inframe_insertion	MODERATE	USP40	ENSG00000085982	Transcript	ENST00000450966.5	protein_coding	16/31	0	ENST00000450966.5:c.2253_2255dup	ENSP00000415434.1:p.Lys752dup	2255-2256/5616	2255-2256/3744	752/1247	K/KK	aaa/aaGAAa	rs141501074	0	-1	0	insertion	HGNC	HGNC:20069	YES	1	P2	CCDS46547.1	ENSP00000415434	Q9NVE5	0	UPI0000232F06	0	0	0	0	hmmpanther:PTHR44498	0	chr2:g.233521095_233521097dup	0.1496	0.1967
chr2	237336220	rs35879189	TGCA	T	2	152	2142	0.013	-	inframe_deletion	MODERATE	COL6A3	ENSG00000163359	Transcript	ENST00000295550.8	protein_coding	40/44	0	ENST00000295550.8:c.8877_8879del	ENSP00000295550.4:p.Ala2960del	9330-9332/10749	8877-8879/9534	2959-2960/3177	AA/A	gcTGCa/gca	rs35879189&COSM5713073	0	-1	0	deletion	HGNC	HGNC:2213	YES	1	P1	CCDS33412.1	ENSP00000295550	P12111	D9ZGF2	UPI0000456F39	0	1	0	0	hmmpanther:PTHR44105&hmmpanther:PTHR44105:SF2&MobiDB_lite:mobidb-lite&Low_complexity_(Seg):seg	0	chr2:g.237336232_237336234del	0.0511	0.003
chr3	12004751	0	C	CGCCCGCGCCGCA	2	152	1090	0.013	GCCCGCGCCGCA	inframe_insertion	MODERATE	SYN2	ENSG00000157152	Transcript	ENST00000621198.5	protein_coding	1/13	0	ENST00000621198.5:c.211_222dup	ENSP00000480050.1:p.Gln71_Pro74dup	364-365/3320	200-201/1749	67/582	A/APAPQ	gcg/gcGCCCGCGCCGCAg	rs1157311176	0	1	0	insertion	HGNC	HGNC:11495	YES	1	P4	CCDS74900.1	ENSP00000480050	Q92777	0	UPI0000167B8A	0	1	0	0	MobiDB_lite:mobidb-lite&MobiDB_lite:mobidb-lite&Low_complexity_(Seg):seg&hmmpanther:PTHR10841&hmmpanther:PTHR10841:SF20	22	chr3:g.12004762_12004773dup	0	0
chr3	19915303	rs546854889	CT	C	5	152	1298	0.032	-	frameshift_variant&splice_region_variant	HIGH	EFHB	ENSG00000163576	Transcript	ENST00000295824.14	protein_coding	5/13	0	ENST00000295824.14:c.1287del	ENSP00000295824.9:p.Gly430GlufsTer44	1486/2860	1287/2502	429/833	A/X	gcA/gc	rs546854889	0	-1	0	deletion	HGNC	HGNC:26330	YES	1	P3	CCDS33715.2	ENSP00000295824	Q8N7U6	0	UPI0000209A4C	0	0	0	0	hmmpanther:PTHR12086:SF12&hmmpanther:PTHR12086	0	chr3:g.19915304del	0.0036	0
chr3	37998943	rs143137431	A	ACAC	4	152	1895	0.026	CAC	inframe_insertion	MODERATE	VILL	ENSG00000136059	Transcript	ENST00000283713.10	protein_coding	10/20	0	ENST00000283713.10:c.977_979dup	ENSP00000283713.6:p.Thr326dup	1240-1241/2970	974-975/2571	325/856	Y/YT	tac/taCACc	rs143137431	0	1	0	insertion	HGNC	HGNC:30906	YES	1	P1	CCDS2670.2	ENSP00000283713	O15195	0	UPI000022BFB0	0	0	0	0	Superfamily_domains:SSF82754&SMART_domains:SM00262&Gene3D:3.40.20.10&Conserved_Domains:cd11292&Pfam_domain:PF00626&hmmpanther:PTHR11977&hmmpanther:PTHR11977:SF30	5	chr3:g.37998946_37998948dup	0.0403	0.0439
chr3	40462029	0	A	ACTG	2	152	1848	0.013	CTG	inframe_insertion	MODERATE	RPL14	ENSG00000188846	Transcript	ENST00000338970.10	protein_coding	6/6	0	ENST00000338970.10:c.475_477dup	ENSP00000345156.6:p.Ala159dup	514-515/7072	445-446/648	149/215	T/TA	act/aCTGct	rs369485042	0	1	0	insertion	HGNC	HGNC:10305	YES	1	P2	CCDS33739.1	ENSP00000345156	P50914	0	UPI0000367134	0	0	0	0	PDB-ENSP_mappings:4ug0.LM&PDB-ENSP_mappings:4v6x.CM&PDB-ENSP_mappings:5aj0.AM&PDB-ENSP_mappings:5lks.LM&PDB-ENSP_mappings:5t2c.s&PDB-ENSP_mappings:6ek0.LM&Low_complexity_(Seg):seg	32	chr3:g.40462059_40462061dup	0	0
chr3	40462029	0	A	ACTGCTGCTG	4	152	1848	0.026	CTGCTGCTG	inframe_insertion	MODERATE	RPL14	ENSG00000188846	Transcript	ENST00000338970.10	protein_coding	6/6	0	ENST00000338970.10:c.469_477dup	ENSP00000345156.6:p.Ala157_Ala159dup	514-515/7072	445-446/648	149/215	T/TAAA	act/aCTGCTGCTGct	rs369485042	0	1	0	insertion	HGNC	HGNC:10305	YES	1	P2	CCDS33739.1	ENSP00000345156	P50914	0	UPI0000367134	0	0	0	0	PDB-ENSP_mappings:4ug0.LM&PDB-ENSP_mappings:4v6x.CM&PDB-ENSP_mappings:5aj0.AM&PDB-ENSP_mappings:5lks.LM&PDB-ENSP_mappings:5t2c.s&PDB-ENSP_mappings:6ek0.LM&Low_complexity_(Seg):seg	32	chr3:g.40462053_40462061dup	0	0.0333
chr3	40462029	0	A	ACTGCTGCTGCTGCTGCTG	3	152	1848	0.019	CTGCTGCTGCTGCTGCTG	inframe_insertion	MODERATE	RPL14	ENSG00000188846	Transcript	ENST00000338970.10	protein_coding	6/6	0	ENST00000338970.10:c.460_477dup	ENSP00000345156.6:p.Ala154_Ala159dup	514-515/7072	445-446/648	149/215	T/TAAAAAA	act/aCTGCTGCTGCTGCTGCTGct	rs369485042	0	1	0	insertion	HGNC	HGNC:10305	YES	1	P2	CCDS33739.1	ENSP00000345156	P50914	0	UPI0000367134	0	0	0	0	PDB-ENSP_mappings:4ug0.LM&PDB-ENSP_mappings:4v6x.CM&PDB-ENSP_mappings:5aj0.AM&PDB-ENSP_mappings:5lks.LM&PDB-ENSP_mappings:5t2c.s&PDB-ENSP_mappings:6ek0.LM&Low_complexity_(Seg):seg	32	chr3:g.40462044_40462061dup	0	0
chr3	46717738	0	A	AAGC	2	152	1930	0.013	AGC	inframe_insertion	MODERATE	PRSS50	ENSG00000283706	Transcript	ENST00000315170.13	protein_coding	1/6	0	ENST00000315170.13:c.84_86dup	ENSP00000326598.7:p.Leu32dup	131-132/1332	86-87/1158	29/385	L/LL	ctt/ctGCTt	rs143449678&TMP_ESP_3_46759229_46759231	0	-1	0	insertion	EntrezGene	HGNC:17910	YES	1	P1	CCDS2745.1	ENSP00000326598	0	A0A140VJY3	UPI0000037465	0	0	0	0	hmmpanther:PTHR45404&Low_complexity_(Seg):seg&Cleavage_site_(Signalp):SignalP-noTM	0	chr3:g.46717750_46717752dup	0	0
chr3	53855319	0	T	TA	2	152	1293	0.019	A	frameshift_variant	HIGH	IL17RB	ENSG00000056736	Transcript	ENST00000288167.8	protein_coding	6/11	0	ENST00000288167.8:c.515dup	ENSP00000288167.3:p.Cys173ValfsTer16	528-529/2016	507-508/1509	169-170/502	-/X	-/A	rs572836124	0	1	0	insertion	HGNC	HGNC:18015	YES	1	P1	CCDS2874.1	ENSP00000288167	Q9NRM6	0	UPI0000038A0B	0	0	0	0	hmmpanther:PTHR15583&Gene3D:2.60.40.2160&hmmpanther:PTHR15583:SF11&Pfam_domain:PF16556	8	chr3:g.53855327dup	0.002	0
chr3	63912684	0	G	GGCAGCAGCA	4	152	1170	0.026	GCAGCAGCA	inframe_insertion	MODERATE	ATXN7	ENSG00000285258	Transcript	ENST00000295900.10	protein_coding	3/13	0	ENST00000295900.10:c.110_118dup	ENSP00000295900.6:p.Gln37_Gln39dup	636-637/7224	86-87/2679	29/892	R/RQQQ	cgg/cgGCAGCAGCAg	rs576518931	0	1	0	insertion	HGNC	HGNC:10560	YES	1	P2	CCDS43102.1	ENSP00000295900	0	0	UPI0000126640	0	1	0	0	hmmpanther:PTHR15117&hmmpanther:PTHR15117:SF2&MobiDB_lite:mobidb-lite&Low_complexity_(Seg):seg	32	chr3:g.63912708_63912716dup	0	0
chr3	100451796	rs747457954	C	CCGAT	2	152	1525	0.013	CGAT	frameshift_variant	HIGH	LNP1	ENSG00000206535	Transcript	ENST00000383693.8	protein_coding	3/4	0	ENST00000383693.8:c.236_237insATCG	ENSP00000373191.3:p.His81Ter	1168-1169/1864	234-235/537	78-79/178	-/RX	-/CGAT	rs747457954	0	1	0	insertion	HGNC	HGNC:28014	YES	1	P1	CCDS43120.1	ENSP00000373191	A1A4G5	0	UPI00001B64A6	0	0	0	0	hmmpanther:PTHR35667&Pfam_domain:PF15419	2	chr3:g.100451798_100451799insATCG	0	0
chr3	100451798	0	G	GATCGTC	2	152	1447	0.013	ATCGTC	inframe_insertion	MODERATE	LNP1	ENSG00000206535	Transcript	ENST00000383693.8	protein_coding	3/4	0	ENST00000383693.8:c.236_237insATCGTC	ENSP00000373191.3:p.Ser80_His81insSerSer	1170-1171/1864	236-237/537	79/178	R/RSS	cgt/cgATCGTCt	0	0	1	0	insertion	HGNC	HGNC:28014	YES	1	P1	CCDS43120.1	ENSP00000373191	A1A4G5	0	UPI00001B64A6	0	0	0	0	hmmpanther:PTHR35667&Pfam_domain:PF15419	0	chr3:g.100451798_100451799insATCGTC	0	0
chr3	107772911	rs34531902	TAGA	T	2	152	1561	0.013	-	inframe_deletion	MODERATE	BBX	ENSG00000114439	Transcript	ENST00000325805.13	protein_coding	11/18	0	ENST00000325805.13:c.1197_1199del	ENSP00000319974.8:p.Glu399del	1492-1494/9009	1191-1193/2826	397-398/941	LE/L	ttAGAa/tta	rs34531902	0	1	0	deletion	HGNC	HGNC:14422	YES	1	A2	CCDS46881.1	ENSP00000319974	Q8WY36	0	UPI000007315E	0	0	0	0	hmmpanther:PTHR13059&hmmpanther:PTHR13059:SF10	6	chr3:g.107772918_107772920del	0.0373	0.0076
chr3	108757146	rs5851607	G	GGGGGATTA	3	152	2215	0.019	GGGGATTA	stop_gained&frameshift_variant	HIGH	RETNLB	ENSG00000163515	Transcript	ENST00000295755.6	protein_coding	1/3	0	ENST00000295755.6:c.32_39dup	ENSP00000295755.6:p.Leu14Ter	238-239/676	39-40/336	13-14/111	-/*SX	-/TAATCCCC	rs5851607	0	-1	0	insertion	HGNC	HGNC:20388	YES	1	P1	CCDS2953.1	ENSP00000295755	Q9BQ08	0	UPI00000015BE	0	0	0	0	hmmpanther:PTHR21101&hmmpanther:PTHR21101:SF13&Cleavage_site_(Signalp):SignalP-noTM&Low_complexity_(Seg):seg	0	chr3:g.108757149_108757156dup	0.0917	0.0893
chr3	123700269	rs75967604	GTTC	G	5	152	2320	0.032	-	inframe_deletion	MODERATE	MYLK	ENSG00000065534	Transcript	ENST00000360304.7	protein_coding	17/33	0	ENST00000360304.7:c.3196_3198del	ENSP00000353452.3:p.Glu1066del	3382-3384/7738	3196-3198/5745	1066/1914	E/-	GAA/-	rs75967604	0	-1	0	deletion	HGNC	HGNC:7590	YES	5	A2	CCDS46896.1	ENSP00000353452	Q15746	0	UPI000020A0AE	0	1	0	0	hmmpanther:PTHR45480&MobiDB_lite:mobidb-lite&MobiDB_lite:mobidb-lite	0	chr3:g.123700275_123700277del	0.1518	0.0212
chr3	126006425	rs111477552	TAACA	T	3	152	1523	0.019	-	frameshift_variant	HIGH	SLC41A3	ENSG00000114544	Transcript	ENST00000315891.10	protein_coding	12/12	0	ENST00000315891.10:c.1502_1505del	ENSP00000326070.6:p.Leu501Ter	1741-1744/1797	1502-1505/1524	501-502/507	LL/X	tTGTTa/ta	rs111477552&COSM1579666	0	-1	0	deletion	HGNC	HGNC:31046	YES	1	P4	CCDS33843.1	ENSP00000326070	Q96GZ6	0	UPI000013D523	0	0	0	0	0	0	chr3:g.126006432_126006435del	0.1715	0.1241
chr3	126423590	rs140223152	CGGA	C	2	152	2022	0.013	-	inframe_deletion	MODERATE	CFAP100	ENSG00000163885	Transcript	ENST00000352312.6	protein_coding	13/17	0	ENST00000352312.6:c.1234_1236del	ENSP00000344749.1:p.Glu412del	1362-1364/2117	1233-1235/1836	411-412/611	TE/T	acGGAg/acg	rs140223152&COSM4589957	0	1	0	deletion	HGNC	HGNC:26842	YES	2	P2	CCDS3037.1	ENSP00000344749	Q494V2	0	UPI000013E315	0	0	0	0	Coiled-coils_(Ncoils):Coil&hmmpanther:PTHR21683&hmmpanther:PTHR21683:SF5	1	chr3:g.126423592_126423594del	0.0543	0.0068
chr3	193275045	rs567445309	CA	C	5	152	2272	0.032	-	frameshift_variant	HIGH	ATP13A5	ENSG00000187527	Transcript	ENST00000342358.8	protein_coding	30/30	0	ENST00000342358.8:c.3653del	ENSP00000341942.4:p.Leu1218ArgfsTer47	3771/4027	3653/3657	1218/1218	L/X	cTg/cg	rs567445309	0	-1	0	deletion	HGNC	HGNC:31789	YES	1	P1	CCDS33914.1	ENSP00000341942	Q4VNC0	0	UPI000050EC1D	0	0	0	0	0	0	chr3:g.193275046del	0.0018	0
chr4	161163	rs148488046	AAAGAT	A	2	152	1292	0.013	-	frameshift_variant	HIGH	ZNF718	ENSG00000250312	Transcript	ENST00000510175.6	protein_coding	4/4	0	ENST00000510175.6:c.490_494del	ENSP00000480556.1:p.Arg164TyrfsTer4	649-653/3647	479-483/1437	160-161/478	KD/X	aAAGAT/a	rs148488046	0	1	0	deletion	HGNC	HGNC:26889	YES	1	P1	CCDS75078.1	ENSP00000480556	Q3SXZ3	0	UPI00005B72A9	0	0	0	0	hmmpanther:PTHR24384:SF102&hmmpanther:PTHR24384&Gene3D:3.30.160.60	11	chr4:g.161175_161179del	0.0136	0
chr4	575486	rs1226925554	CGCCGGGGGCCGAGCCCGGCGCCGA	C	3	150	960	0.019	-	inframe_deletion	MODERATE	TMEM271	ENSG00000273238	Transcript	ENST00000610212.2	protein_coding	1/1	0	ENST00000610212.2:c.553_576del	ENSP00000493161.1:p.Ser185_Gly192del	791-814/2421	553-576/1158	185-192/385	SAPGSAPG/-	TCGGCGCCGGGCTCGGCCCCCGGC/-	rs1226925554	0	-1	0	deletion	EntrezGene	0	YES	0	P1	0	ENSP00000493161	A0A286YF58	0	UPI00024CAC03	0	0	0	0	MobiDB_lite:mobidb-lite&Low_complexity_(Seg):seg	0	chr4:g.575505_575528del	0	0
chr4	968290	rs1357048528	C	CGTGCCTCTCCT	2	152	1097	0.013	GTGCCTCTCCT	frameshift_variant	HIGH	DGKQ	ENSG00000145214	Transcript	ENST00000273814.8	protein_coding	5/23	0	ENST00000273814.8:c.654_655insAGGAGAGGCAC	ENSP00000273814.3:p.Gly219ArgfsTer86	741-742/4649	654-655/2829	218-219/942	-/RRGX	-/AGGAGAGGCAC	rs1357048528	0	-1	0	insertion	HGNC	HGNC:2856	YES	1	P1	CCDS3342.1	ENSP00000273814	P52824	A0A140VKC1	UPI00001AE9B4	0	0	0	0	PROSITE_profiles:PS50081&Conserved_Domains:cd00029&hmmpanther:PTHR11255:SF34&hmmpanther:PTHR11255&PROSITE_patterns:PS00479&Pfam_domain:PF00130&Gene3D:3.30.60.20&SMART_domains:SM00109&Superfamily_domains:SSF57889	0	chr4:g.968291_968292insTGCCTCTCCTG	0	0
chr4	1025266	0	CCA	C	2	152	1515	0.013	-	frameshift_variant	HIGH	FGFRL1	ENSG00000127418	Transcript	ENST00000398484.6	protein_coding	8/8	0	ENST00000398484.6:c.1454_1455del	ENSP00000381498.2:p.His485LeufsTer66	2015-2016/3639	1435-1436/1515	479/504	H/X	CAc/c	rs145808953&TMP_ESP_4_1019055_1019058&COSM1173009&COSM4765008	0	1	0	deletion	HGNC	HGNC:3693	YES	5	P1	CCDS3344.1	ENSP00000381498	Q8N441	0	UPI000003ED0B	0	1	0	0	hmmpanther:PTHR19890&hmmpanther:PTHR19890:SF10&Low_complexity_(Seg):seg	19	chr4:g.1025286_1025287del	0	0
chr4	3074876	0	C	CCAGCAG	7	150	1712	0.045	CAGCAG	inframe_insertion	MODERATE	HTT	ENSG00000197386	Transcript	ENST00000355072.10	protein_coding	1/67	0	ENST00000355072.10:c.105_110dup	ENSP00000347184.5:p.Gln37_Gln38dup	196-197/13475	51-52/9429	17-18/3142	-/QQ	-/CAGCAG	rs763773724	0	1	0	insertion	HGNC	HGNC:4851	YES	1	P1	CCDS43206.1	ENSP00000347184	P42858	0	UPI000013D567	0	1	0	0	PDB-ENSP_mappings:3io4.A&PDB-ENSP_mappings:3io4.B&PDB-ENSP_mappings:3io4.C&PDB-ENSP_mappings:3io6.A&PDB-ENSP_mappings:3io6.B&PDB-ENSP_mappings:3io6.C&PDB-ENSP_mappings:3ior.A&PDB-ENSP_mappings:3ior.B&PDB-ENSP_mappings:3ior.C&PDB-ENSP_mappings:3iot.A&PDB-ENSP_mappings:3iot.B&PDB-ENSP_mappings:3iot.C&PDB-ENSP_mappings:3iou.A&PDB-ENSP_mappings:3iou.B&PDB-ENSP_mappings:3iou.C&PDB-ENSP_mappings:3iov.A…	59	chr4:g.3074930_3074935dup	0	0
chr4	3074876	0	C	CCAGCAGCAG	6	150	1712	0.039	CAGCAGCAG	inframe_insertion	MODERATE	HTT	ENSG00000197386	Transcript	ENST00000355072.10	protein_coding	1/67	0	ENST00000355072.10:c.102_110dup	ENSP00000347184.5:p.Gln36_Gln38dup	196-197/13475	51-52/9429	17-18/3142	-/QQQ	-/CAGCAGCAG	rs763773724	0	1	0	insertion	HGNC	HGNC:4851	YES	1	P1	CCDS43206.1	ENSP00000347184	P42858	0	UPI000013D567	0	1	0	0	PDB-ENSP_mappings:3io4.A&PDB-ENSP_mappings:3io4.B&PDB-ENSP_mappings:3io4.C&PDB-ENSP_mappings:3io6.A&PDB-ENSP_mappings:3io6.B&PDB-ENSP_mappings:3io6.C&PDB-ENSP_mappings:3ior.A&PDB-ENSP_mappings:3ior.B&PDB-ENSP_mappings:3ior.C&PDB-ENSP_mappings:3iot.A&PDB-ENSP_mappings:3iot.B&PDB-ENSP_mappings:3iot.C&PDB-ENSP_mappings:3iou.A&PDB-ENSP_mappings:3iou.B&PDB-ENSP_mappings:3iou.C&PDB-ENSP_mappings:3iov.A…	59	chr4:g.3074927_3074935dup	0	0
chr4	3074876	0	C	CCAGCAGCAGCAGCAG	4	150	1712	0.026	CAGCAGCAGCAGCAG	inframe_insertion	MODERATE	HTT	ENSG00000197386	Transcript	ENST00000355072.10	protein_coding	1/67	0	ENST00000355072.10:c.96_110dup	ENSP00000347184.5:p.Gln34_Gln38dup	196-197/13475	51-52/9429	17-18/3142	-/QQQQQ	-/CAGCAGCAGCAGCAG	rs763773724	0	1	0	insertion	HGNC	HGNC:4851	YES	1	P1	CCDS43206.1	ENSP00000347184	P42858	0	UPI000013D567	0	1	0	0	PDB-ENSP_mappings:3io4.A&PDB-ENSP_mappings:3io4.B&PDB-ENSP_mappings:3io4.C&PDB-ENSP_mappings:3io6.A&PDB-ENSP_mappings:3io6.B&PDB-ENSP_mappings:3io6.C&PDB-ENSP_mappings:3ior.A&PDB-ENSP_mappings:3ior.B&PDB-ENSP_mappings:3ior.C&PDB-ENSP_mappings:3iot.A&PDB-ENSP_mappings:3iot.B&PDB-ENSP_mappings:3iot.C&PDB-ENSP_mappings:3iou.A&PDB-ENSP_mappings:3iou.B&PDB-ENSP_mappings:3iou.C&PDB-ENSP_mappings:3iov.A…	59	chr4:g.3074921_3074935dup	0	0
chr4	3074876	0	C	CCAGCAGCAGCAGCAGCAGCAG	4	150	1712	0.026	CAGCAGCAGCAGCAGCAGCAG	inframe_insertion	MODERATE	HTT	ENSG00000197386	Transcript	ENST00000355072.10	protein_coding	1/67	0	ENST00000355072.10:c.90_110dup	ENSP00000347184.5:p.Gln32_Gln38dup	196-197/13475	51-52/9429	17-18/3142	-/QQQQQQQ	-/CAGCAGCAGCAGCAGCAGCAG	rs763773724	0	1	0	insertion	HGNC	HGNC:4851	YES	1	P1	CCDS43206.1	ENSP00000347184	P42858	0	UPI000013D567	0	1	0	0	PDB-ENSP_mappings:3io4.A&PDB-ENSP_mappings:3io4.B&PDB-ENSP_mappings:3io4.C&PDB-ENSP_mappings:3io6.A&PDB-ENSP_mappings:3io6.B&PDB-ENSP_mappings:3io6.C&PDB-ENSP_mappings:3ior.A&PDB-ENSP_mappings:3ior.B&PDB-ENSP_mappings:3ior.C&PDB-ENSP_mappings:3iot.A&PDB-ENSP_mappings:3iot.B&PDB-ENSP_mappings:3iot.C&PDB-ENSP_mappings:3iou.A&PDB-ENSP_mappings:3iou.B&PDB-ENSP_mappings:3iou.C&PDB-ENSP_mappings:3iov.A…	59	chr4:g.3074915_3074935dup	0	0
chr4	3074876	0	CCAG	C	6	150	1712	0.039	-	inframe_deletion	MODERATE	HTT	ENSG00000197386	Transcript	ENST00000355072.10	protein_coding	1/67	0	ENST00000355072.10:c.108_110del	ENSP00000347184.5:p.Gln38del	197-199/13475	52-54/9429	18/3142	Q/-	CAG/-	rs10618869&rs745813868&COSM5001459	0	1	0	deletion	HGNC	HGNC:4851	YES	1	P1	CCDS43206.1	ENSP00000347184	P42858	0	UPI000013D567	0	1	0	0	PDB-ENSP_mappings:3io4.A&PDB-ENSP_mappings:3io4.B&PDB-ENSP_mappings:3io4.C&PDB-ENSP_mappings:3io6.A&PDB-ENSP_mappings:3io6.B&PDB-ENSP_mappings:3io6.C&PDB-ENSP_mappings:3ior.A&PDB-ENSP_mappings:3ior.B&PDB-ENSP_mappings:3ior.C&PDB-ENSP_mappings:3iot.A&PDB-ENSP_mappings:3iot.B&PDB-ENSP_mappings:3iot.C&PDB-ENSP_mappings:3iou.A&PDB-ENSP_mappings:3iou.B&PDB-ENSP_mappings:3iou.C&PDB-ENSP_mappings:3iov.A…	56	chr4:g.3074933_3074935del	0	0
chr4	3767568	rs61767072	AGGGGGCGGGGCC	A	2	152	1677	0.013	-	inframe_deletion	MODERATE	ADRA2C	ENSG00000184160	Transcript	ENST00000330055.6	protein_coding	1/1	0	ENST00000330055.6:c.971_982del	ENSP00000386069.2:p.Gly324_Ala327del	1172-1183/2129	963-974/1389	321-325/462	QGAGP/Q	caGGGGGCGGGGCCg/cag	rs1240248114	0	1	0	deletion	HGNC	HGNC:283	YES	0	P1	CCDS47004.1	ENSP00000386069	P18825	Q4W594	UPI000012500C	0	0	0	0	Gene3D:1.20.1070.10&Gene3D:1.20.120.10&Pfam_domain:PF00001&PROSITE_profiles:PS50262&hmmpanther:PTHR24248&hmmpanther:PTHR24248:SF25&SMART_domains:SM01381&Superfamily_domains:SSF81321&Conserved_Domains:cd15323&MobiDB_lite:mobidb-lite&Low_complexity_(Seg):seg	8	chr4:g.3767577_3767588del	0	0.4652
chr4	15688136	rs768524180	CGTTG	C	3	152	1432	0.019	-	frameshift_variant	HIGH	FAM200B	ENSG00000237765	Transcript	ENST00000622362.1	protein_coding	2/2	0	ENST00000622362.1:c.1164_1167del	ENSP00000483930.1:p.Trp388CysfsTer7	2075-2078/4377	1160-1163/1974	387-388/657	RW/X	cGTTGg/cg	rs768524180	0	1	0	deletion	HGNC	HGNC:27740	YES	1	P1	CCDS47028.1	ENSP00000483930	P0CF97	0	UPI0000160C4C	0	0	0	0	hmmpanther:PTHR11697:SF184&hmmpanther:PTHR11697&Superfamily_domains:SSF53098	4	chr4:g.15688141_15688144del	0	0
chr4	41745975	rs17879189	TGCCGCCGCTGCCGCTGCCGCC	T	6	152	1571	0.038	-	inframe_deletion	MODERATE	PHOX2B	ENSG00000109132	Transcript	ENST00000226382.3	protein_coding	3/3	0	ENST00000226382.3:c.756_776del	ENSP00000226382.2:p.Ala254_Ala260del	1116-1136/3030	756-776/945	252-259/314	AAAAAAAA/A	gcGGCGGCAGCGGCAGCGGCGGCa/gca	rs17879189	0	-1	0	deletion	HGNC	HGNC:9143	YES	1	P1	CCDS3463.1	ENSP00000226382	Q99453	0	UPI000000D936	0	1	0	0	hmmpanther:PTHR24329&hmmpanther:PTHR24329:SF301&Low_complexity_(Seg):seg	0	chr4:g.41745990_41746010del	0	0
chr4	48488812	rs552176175	TAGATGA	T	2	152	1452	0.013	-	inframe_deletion	MODERATE	SLC10A4	ENSG00000145248	Transcript	ENST00000273861.5	protein_coding	3/3	0	ENST00000273861.5:c.1198_1203del	ENSP00000273861.4:p.Glu400_Asp401del	1407-1412/2120	1188-1193/1314	396-398/437	LDE/L	ctAGATGAa/cta	rs552176175	0	1	0	deletion	HGNC	HGNC:22980	YES	1	P1	CCDS3482.1	ENSP00000273861	Q96EP9	0	UPI000006E8DB	0	0	0	0	hmmpanther:PTHR10361:SF41&hmmpanther:PTHR10361	10	chr4:g.48488823_48488828del	0	0
chr4	70158708	0	CCCTGTTGCAGCTGAGCCTGCTGCAGAGGCACCTGTTGGAGCTGAGCCTGCTGCAGAGGCA	C	2	152	1460	0.013	-	inframe_deletion	MODERATE	PRR27	ENSG00000187533	Transcript	ENST00000344526.9	protein_coding	3/5	0	ENST00000344526.9:c.497_556del	ENSP00000343172.5:p.Ala166_Gly185del	646-705/3127	457-516/660	153-172/219	PVAAEPAAEAPVGAEPAAEA/-	CCTGTTGCAGCTGAGCCTGCTGCAGAGGCACCTGTTGGAGCTGAGCCTGCTGCAGAGGCA/-	0	0	1	0	deletion	HGNC	HGNC:33193	YES	1	P1	CCDS3535.1	ENSP00000343172	Q6MZM9	0	UPI0000036170	0	0	0	0	hmmpanther:PTHR39415&Low_complexity_(Seg):seg&MobiDB_lite:mobidb-lite	40	chr4:g.70158749_70158808del	0	0
chr4	78776614	0	G	GCGGGGC	2	152	1496	0.013	CGGGGC	inframe_insertion	MODERATE	BMP2K	ENSG00000138756	Transcript	ENST00000335016.9	protein_coding	1/16	0	ENST00000335016.9:c.87_92dup	ENSP00000334836.5:p.Ala30_Gly31dup	237-238/3804	71-72/3486	24/1161	G/GGA	ggc/ggCGGGGCc	rs1298972807	0	1	0	insertion	HGNC	HGNC:18041	YES	5	P1	CCDS47083.1	ENSP00000334836	Q9NSY1	0	UPI00001BDC7C	0	0	0	0	PROSITE_profiles:PS51257&Low_complexity_(Seg):seg	21	chr4:g.78776630_78776635dup	0	0
chr4	78871009	0	G	GCAC	3	152	1987	0.019	CAC	inframe_insertion	MODERATE	BMP2K	ENSG00000138756	Transcript	ENST00000335016.9	protein_coding	11/16	0	ENST00000335016.9:c.1481_1483dup	ENSP00000334836.5:p.His494dup	1624-1625/3804	1458-1459/3486	486-487/1161	-/H	-/CAC	rs778282890	0	1	0	insertion	HGNC	HGNC:18041	YES	5	P1	CCDS47083.1	ENSP00000334836	Q9NSY1	0	UPI00001BDC7C	0	0	0	0	hmmpanther:PTHR22967&hmmpanther:PTHR22967:SF10&MobiDB_lite:mobidb-lite&Low_complexity_(Seg):seg	25	chr4:g.78871032_78871034dup	0	0
chr4	87615730	rs750849673	ATAG	A	6	152	1903	0.038	-	inframe_deletion	MODERATE	DSPP	ENSG00000152591	Transcript	ENST00000399271.6	protein_coding	5/5	0	ENST00000399271.6:c.3069_3071del	ENSP00000382213.1:p.Ser1025del	3165-3167/4344	3069-3071/3906	1023-1024/1301	NS/N	aaTAGc/aac	rs750849673	0	1	0	deletion	HGNC	HGNC:3054	YES	5	P1	CCDS43248.1	ENSP00000382213	Q9NZW4	0	UPI00006BFF57	0	1	0	0	MobiDB_lite:mobidb-lite&MobiDB_lite:mobidb-lite&Low_complexity_(Seg):seg	0	chr4:g.87615731_87615733del	0	0
chr4	87615734	rs1238747995	CAGTGACAGCAGCAACAGCAGTGACAGCAGCGAT	C	6	152	1931	0.038	-	inframe_deletion	MODERATE	DSPP	ENSG00000152591	Transcript	ENST00000399271.6	protein_coding	5/5	0	ENST00000399271.6:c.3075_3107del	ENSP00000382213.1:p.Asp1026_Ser1036del	3169-3201/4344	3073-3105/3906	1025-1035/1301	SDSSNSSDSSD/-	AGTGACAGCAGCAACAGCAGTGACAGCAGCGAT/-	0	0	1	0	deletion	HGNC	HGNC:3054	YES	5	P1	CCDS43248.1	ENSP00000382213	Q9NZW4	0	UPI00006BFF57	0	1	0	0	MobiDB_lite:mobidb-lite&MobiDB_lite:mobidb-lite&Low_complexity_(Seg):seg	2	chr4:g.87615737_87615769del	0	0
chr4	87616172	0	CAGCAGCGATAGCAGTGACAGCAGCAAT	C	2	152	1689	0.013	-	inframe_deletion	MODERATE	DSPP	ENSG00000152591	Transcript	ENST00000399271.6	protein_coding	5/5	0	ENST00000399271.6:c.3516_3542del	ENSP00000382213.1:p.Asn1179_Ser1187del	3607-3633/4344	3511-3537/3906	1171-1179/1301	SSDSSDSSN/-	AGCAGCGATAGCAGTGACAGCAGCAAT/-	0	0	1	0	deletion	HGNC	HGNC:3054	YES	5	P1	CCDS43248.1	ENSP00000382213	Q9NZW4	0	UPI00006BFF57	0	1	0	0	MobiDB_lite:mobidb-lite&MobiDB_lite:mobidb-lite&Low_complexity_(Seg):seg	5	chr4:g.87616178_87616204del	0	0
chr4	112589785	rs758010647	GA	G	2	152	1282	0.013	-	frameshift_variant	HIGH	ZGRF1	ENSG00000138658	Transcript	ENST00000505019.5	protein_coding	11/28	0	ENST00000505019.5:c.3065del	ENSP00000424737.1:p.Phe1022SerfsTer6	3191/6652	3065/6315	1022/2104	F/X	tTc/tc	rs758010647	0	-1	0	deletion	HGNC	HGNC:25654	YES	5	P1	CCDS3700.2	ENSP00000424737	Q86YA3	0	UPI0000EE2F8F	0	0	0	0	hmmpanther:PTHR10887:SF325&hmmpanther:PTHR10887	0	chr4:g.112589787del	0	0
chr4	146639305	0	TGGCGGCGGC	T	4	152	1806	0.026	-	inframe_deletion	MODERATE	POU4F2	ENSG00000151615	Transcript	ENST00000281321.3	protein_coding	1/2	0	ENST00000281321.3:c.192_200del	ENSP00000281321.3:p.Gly66_Gly68del	414-422/3144	166-174/1230	56-58/409	GGG/-	GGCGGCGGC/-	rs763100230&TMP_ESP_4_147560458_147560472&COSM1051805	0	1	0	deletion	HGNC	HGNC:9219	YES	1	P1	CCDS34074.1	ENSP00000281321	Q12837	0	UPI000013DC6C	0	0	0	0	Low_complexity_(Seg):seg&MobiDB_lite:mobidb-lite&hmmpanther:PTHR11636&hmmpanther:PTHR11636:SF41	26	chr4:g.146639332_146639340del	0	0
chr4	158717095	rs368268182	CAT	C	2	152	1694	0.013	-	frameshift_variant	HIGH	PPID	ENSG00000171497	Transcript	ENST00000307720.4	protein_coding	4/10	0	ENST00000307720.4:c.437_438del	ENSP00000303754.3:p.His146ArgfsTer8	545-546/1830	437-438/1113	146/370	H/X	cAT/c	rs368268182&COSM4381152	0	-1	0	deletion	HGNC	HGNC:9257	YES	1	P1	CCDS3801.1	ENSP00000303754	Q08752	E5KN55	UPI0000128C6B	0	0	0	0	Conserved_Domains:cd01926&Gene3D:2.40.100.10&Pfam_domain:PF00160&Superfamily_domains:SSF50891&PROSITE_profiles:PS50072&hmmpanther:PTHR11071&hmmpanther:PTHR11071:SF247&Prints_domain:PR00153	0	chr4:g.158717096_158717097del	0.0042	0
chr4	173529193	rs753612276	TGGCGGCGGCGGCGGCAGCTGCGGCGGC	T	2	152	1030	0.013	-	inframe_deletion	MODERATE	HAND2	ENSG00000164107	Transcript	ENST00000359562.4	protein_coding	1/2	0	ENST00000359562.4:c.70_96del	ENSP00000352565.4:p.Ala24_Ala32del	1010-1036/2780	70-96/654	24-32/217	AAAAAAAAA/-	GCCGCCGCAGCTGCCGCCGCCGCCGCC/-	rs753612276	0	-1	0	deletion	HGNC	HGNC:4808	YES	1	P1	CCDS3819.1	ENSP00000352565	P61296	0	UPI0000003FE8	0	0	0	0	hmmpanther:PTHR23349&hmmpanther:PTHR23349:SF41&Low_complexity_(Seg):seg	0	chr4:g.173529203_173529229del	0	0
chr5	2751181	0	CCGG	C	2	152	1840	0.013	-	inframe_deletion	MODERATE	IRX2	ENSG00000170561	Transcript	ENST00000302057.6	protein_coding	1/4	0	ENST00000302057.6:c.230_232del	ENSP00000307006.5:p.Ala77del	494-496/3079	230-232/1416	77-78/471	AG/G	gCCGgc/ggc	rs751032410	0	-1	0	deletion	HGNC	HGNC:14359	YES	1	P1	CCDS3868.1	ENSP00000307006	Q9BZI1	0	UPI00001B6456	0	1	0	0	hmmpanther:PTHR11211:SF15&hmmpanther:PTHR11211&Low_complexity_(Seg):seg	0	chr5:g.2751199_2751201del	0	0
chr5	6600093	rs748012887	CCTT	C	2	152	1929	0.013	-	inframe_deletion	MODERATE	NSUN2	ENSG00000037474	Transcript	ENST00000264670.11	protein_coding	19/19	0	ENST00000264670.11:c.2134_2136del	ENSP00000264670.6:p.Lys712del	2199-2201/3056	2134-2136/2304	712/767	K/-	AAG/-	rs748012887	0	-1	0	deletion	HGNC	HGNC:25994	YES	1	P3	CCDS3869.1	ENSP00000264670	Q08J23	0	UPI000020BF2B	0	1	0	0	hmmpanther:PTHR22808&hmmpanther:PTHR22808:SF11	0	chr5:g.6600100_6600102del	0	0
chr5	38883973	rs758433175	GAAC	G	2	152	1779	0.013	-	inframe_deletion	MODERATE	OSMR	ENSG00000145623	Transcript	ENST00000274276.8	protein_coding	5/18	0	ENST00000274276.8:c.569_571del	ENSP00000274276.3:p.Gln190del	955-957/5526	566-568/2940	189-190/979	EQ/E	gAACaa/gaa	rs758433175	0	1	0	deletion	HGNC	HGNC:8507	YES	1	P1	CCDS3928.1	ENSP00000274276	Q99650	0	UPI000004CAC3	0	1	0	0	Gene3D:2.60.40.10&hmmpanther:PTHR23036&hmmpanther:PTHR23036:SF95	3	chr5:g.38883977_38883979del	0	0
chr5	53683194	0	C	CAA	2	152	1454	0.013	AA	frameshift_variant	HIGH	NDUFS4	ENSG00000164258	Transcript	ENST00000296684.10	protein_coding	5/5	0	ENST00000296684.10:c.504_505dup	ENSP00000296684.5:p.Arg169LysfsTer21	525-526/669	501-502/528	167-168/175	-/X	-/AA	0	0	1	0	insertion	HGNC	HGNC:7711	YES	1	P1	CCDS3960.1	ENSP00000296684	O43181	A0A0S2Z433	UPI0000130A98	0	1	0	0	hmmpanther:PTHR12219&hmmpanther:PTHR12219:SF8&Pfam_domain:PF04800&MobiDB_lite:mobidb-lite&MobiDB_lite:mobidb-lite&PDB-ENSP_mappings:5xti.L&PDB-ENSP_mappings:5xti.BL&PDB-ENSP_mappings:5xth.L&PDB-ENSP_mappings:5xtd.L&PDB-ENSP_mappings:5xtb.L	4	chr5:g.53683197_53683198dup	0	0
chr5	61332330	rs1216384783	GGCGGCGGCGGCGGCGGGGGCAGCA	G	2	152	1805	0.013	-	inframe_deletion	MODERATE	ZSWIM6	ENSG00000130449	Transcript	ENST00000252744.6	protein_coding	1/14	0	ENST00000252744.6:c.75_98del	ENSP00000252744.5:p.Gly26_Gly33del	74-97/5518	59-82/3648	20-28/1215	GGGGGGGSS/G	gGCGGCGGCGGCGGCGGGGGCAGCAgc/ggc	rs1216384783	0	1	0	deletion	HGNC	HGNC:29316	YES	5	P1	CCDS47215.1	ENSP00000252744	Q9HCJ5	0	UPI0001837EA2	0	1	0	0	Low_complexity_(Seg):seg&MobiDB_lite:mobidb-lite	16	chr5:g.61332347_61332370del	0	0
chr5	75193451	rs751526168	TCTC	T	4	152	1482	0.026	-	inframe_deletion	MODERATE	ANKRD31	ENSG00000145700	Transcript	ENST00000274361.3	protein_coding	8/25	0	ENST00000274361.3:c.1155_1157del	ENSP00000274361.3:p.Arg386del	1347-1349/6036	1155-1157/5622	385-386/1873	RR/R	agGAGa/aga	rs751526168	0	-1	0	deletion	HGNC	HGNC:26853	YES	5	P2	CCDS47233.1	ENSP00000274361	Q8N7Z5	0	UPI00001D7FAE	0	0	0	0	hmmpanther:PTHR24176&hmmpanther:PTHR24176:SF14	0	chr5:g.75193455_75193457del	0	0
chr5	80654880	rs201874762	TGCAGCGGCTGCAGCGGCC	T	2	152	1184	0.013	-	inframe_deletion	MODERATE	MSH3	ENSG00000113318	Transcript	ENST00000265081.7	protein_coding	1/24	0	ENST00000265081.7:c.162_179del	ENSP00000265081.6:p.Ala57_Ala62del	230-247/4443	154-171/3414	52-57/1137	AAAAAA/-	GCAGCGGCTGCAGCGGCC/-	rs201874762&COSM3718906	0	1	0	deletion	HGNC	HGNC:7326	YES	1	P1	CCDS34195.1	ENSP00000265081	P20585	0	UPI0000DBEE85	0	1	0	0	MobiDB_lite:mobidb-lite&Low_complexity_(Seg):seg	8	chr5:g.80654889_80654906del	0	0
chr5	80654922	rs3045983	GCCCCCAGCT	G	2	152	1189	0.013	-	inframe_deletion	MODERATE	MSH3	ENSG00000113318	Transcript	ENST00000265081.7	protein_coding	1/24	0	ENST00000265081.7:c.199_207del	ENSP00000265081.6:p.Pro67_Pro69del	272-280/4443	196-204/3414	66-68/1137	PPA/-	CCCCCAGCT/-	rs144629981&COSM4168094	0	1	0	deletion	HGNC	HGNC:7326	YES	1	P1	CCDS34195.1	ENSP00000265081	P20585	0	UPI0000DBEE85	0	1	0	0	MobiDB_lite:mobidb-lite&MobiDB_lite:mobidb-lite&Low_complexity_(Seg):seg	3	chr5:g.80654926_80654934del	0.2344	0.2874
chr5	132813630	0	G	GGCCGCCGCC	2	152	1697	0.013	GCCGCCGCC	inframe_insertion	MODERATE	SOWAHA	ENSG00000198944	Transcript	ENST00000378693.3	protein_coding	1/1	0	ENST00000378693.3:c.18_26dup	ENSP00000367965.2:p.Ala10_Ala12dup	44-45/3211	9-10/1650	3-4/549	-/AAA	-/GCCGCCGCC	rs566990199	0	1	0	insertion	HGNC	HGNC:27033	YES	0	P1	CCDS43361.1	ENSP00000367965	Q2M3V2	0	UPI000156802F	0	0	0	0	Low_complexity_(Seg):seg	17	chr5:g.132813639_132813647dup	0.1418	0.0779
chr5	135951333	rs769215488	CA	C	2	152	2288	0.013	-	frameshift_variant	HIGH	LECT2	ENSG00000145826	Transcript	ENST00000274507.6	protein_coding	3/4	0	ENST00000274507.6:c.178del	ENSP00000274507.1:p.Cys60AlafsTer14	328/1033	178/456	60/151	C/X	Tgc/gc	rs769215488	0	-1	0	deletion	HGNC	HGNC:6550	YES	1	P1	CCDS4190.1	ENSP00000274507	O14960	0	UPI000013DA0F	0	0	0	0	hmmpanther:PTHR11329&Gene3D:2.70.70.10&Pfam_domain:PF01551&PIRSF_domain:PIRSF038085&PDB-ENSP_mappings:5b0h.B&PDB-ENSP_mappings:5b0h.A	0	chr5:g.135951334del	0	0
chr5	140842552	rs782205437	A	ACCAACTGATCTGATATATT	2	150	1726	0.013	CCAACTGATCTGATATATT	stop_gained&frameshift_variant	HIGH	PCDHA8	ENSG00000204962	Transcript	ENST00000531613.2	protein_coding	1/4	0	ENST00000531613.2:c.1231_1232insCCAACTGATCTGATATATT	ENSP00000434655.1:p.Ser411ThrfsTer3	1366-1367/5398	1231-1232/2853	411/950	S/TN*SDILX	agc/aCCAACTGATCTGATATATTgc	rs782205437	0	1	0	insertion	HGNC	HGNC:8674	YES	1	P1	CCDS54919.1	ENSP00000434655	Q9Y5H6	0	UPI00001273D0	0	0	0	0	Conserved_Domains:cd11304&Gene3D:2.60.40.60&Pfam_domain:PF00028&SMART_domains:SM00112&Superfamily_domains:SSF49313&PROSITE_profiles:PS50268&hmmpanther:PTHR24028:SF147&hmmpanther:PTHR24028	0	chr5:g.140842552_140842553insCCAACTGATCTGATATATT	0	0
chr5	148242694	rs200900345	G	GCT	7	152	1836	0.045	CT	frameshift_variant	HIGH	MARCOL	ENSG00000248109	Transcript	ENST00000638089.1	protein_coding	2/2	0	ENST00000638089.1:c.298_299insCT	ENSP00000490292.1:p.Gly100AlafsTer4	324-325/1210	298-299/858	100/285	G/AX	ggg/gCTgg	rs200900345	0	1	0	insertion	HGNC	HGNC:53644	YES	3	P2	CCDS87333.1	ENSP00000490292	A0A1B0GUY1	0	UPI00001978DF	0	0	0	0	hmmpanther:PTHR24023&hmmpanther:PTHR24023:SF849&MobiDB_lite:mobidb-lite	0	chr5:g.148242694_148242695insCT	0	0
chr5	148242696	rs879507497	GAT	G	7	152	1843	0.045	-	frameshift_variant	HIGH	MARCOL	ENSG00000248109	Transcript	ENST00000638089.1	protein_coding	2/2	0	ENST00000638089.1:c.301_302del	ENSP00000490292.1:p.Ile101PhefsTer8	327-328/1210	301-302/858	101/285	I/X	ATt/t	rs879507497	0	1	0	deletion	HGNC	HGNC:53644	YES	3	P2	CCDS87333.1	ENSP00000490292	A0A1B0GUY1	0	UPI00001978DF	0	0	0	0	hmmpanther:PTHR24023&hmmpanther:PTHR24023:SF849&MobiDB_lite:mobidb-lite&MobiDB_lite:mobidb-lite	0	chr5:g.148242697_148242698del	0	0
chr5	150903148	rs72332188	TTCA	T	3	152	843	0.019	-	inframe_deletion	MODERATE	ZNF300	ENSG00000145908	Transcript	ENST00000446148.6	protein_coding	4/7	0	ENST00000446148.6:c.53_55del	ENSP00000397178.2:p.Met18del	481-483/3323	53-55/1863	18-19/620	MK/K	aTGAag/aag	rs72332188	0	-1	0	deletion	HGNC	HGNC:13091	YES	1	A2	CCDS54940.1	ENSP00000397178	Q96RE9	0	UPI0001AE74AD	0	0	0	0	Superfamily_domains:SSF109640	0	chr5:g.150903153_150903155del	0.0485	0.0885
chr5	157052557	rs77147640	C	CGTT	3	152	2939	0.019	GTT	inframe_insertion	MODERATE	HAVCR1	ENSG00000113249	Transcript	ENST00000625904.2	protein_coding	3/7	0	ENST00000625904.2:c.476_477insAAC	ENSP00000487363.1:p.Thr160dup	1009-1010/1807	476-477/1206	159/401	T/TT	acg/acAACg	rs139041445	0	-1	0	insertion	HGNC	HGNC:17866	YES	5	A2	CCDS78076.1	ENSP00000487363	0	E9PFX0	UPI000020C020	0	0	0	0	Low_complexity_(Seg):seg&hmmpanther:PTHR15498&hmmpanther:PTHR15498:SF8&hmmpanther:PTHR15498&hmmpanther:PTHR15498:SF8	0	chr5:g.157052559_157052560insTGT	0.3352	0.6165
chr5	179345258	0	GGCA	G	3	152	1818	0.019	-	inframe_deletion	MODERATE	ADAMTS2	ENSG00000087116	Transcript	ENST00000251582.12	protein_coding	1/22	0	ENST00000251582.12:c.68_70del	ENSP00000251582.7:p.Leu23del	201-203/6783	68-70/3636	23-24/1211	LP/P	cTGCcg/ccg	rs752142266&TMP_ESP_5_178772260_178772262&COSM6234903&COSM6234904	0	-1	0	deletion	HGNC	HGNC:218	YES	1	P2	CCDS4444.1	ENSP00000251582	O95450	0	UPI00001AE729	0	1	0	0	Cleavage_site_(Signalp):SignalP-noTM&Low_complexity_(Seg):seg	0	chr5:g.179345282_179345284del	0	0
chr6	1390041	0	C	CCCG	2	152	1212	0.013	CCG	inframe_insertion	MODERATE	FOXF2	ENSG00000137273	Transcript	ENST00000645481.2	protein_coding	1/2	0	ENST00000645481.2:c.121_123dup	ENSP00000496415.1:p.Ala41dup	466-467/2451	94-95/1335	32/444	P/PA	ccc/cCCGcc	rs752348150	0	1	0	insertion	HGNC	HGNC:3810	YES	0	P1	CCDS4472.1	ENSP00000496415	Q12947	0	UPI000012ADD6	0	0	0	0	MobiDB_lite:mobidb-lite&hmmpanther:PTHR11829&hmmpanther:PTHR11829:SF125&Low_complexity_(Seg):seg	29	chr6:g.1390068_1390070dup	0	0
chr6	7727289	0	G	GAGC	5	152	1921	0.032	AGC	inframe_insertion	MODERATE	BMP6	ENSG00000153162	Transcript	ENST00000283147.7	protein_coding	1/7	0	ENST00000283147.7:c.353_355dup	ENSP00000283147.6:p.Gln118dup	1191-1192/3784	334-335/1542	112/513	E/EQ	gag/gAGCag	rs537332654&TMP_ESP_6_7727523_7727525	0	1	0	insertion	HGNC	HGNC:1073	YES	1	P1	CCDS4503.1	ENSP00000283147	P22004	0	UPI0000126A2D	0	1	0	0	Pfam_domain:PF00688&hmmpanther:PTHR11848&hmmpanther:PTHR11848:SF137&MobiDB_lite:mobidb-lite&MobiDB_lite:mobidb-lite&Low_complexity_(Seg):seg	21	chr6:g.7727308_7727310dup	0	0
chr6	16327633	0	G	GTGCTGC	7	152	1830	0.045	TGCTGC	inframe_insertion	MODERATE	ATXN1	ENSG00000124788	Transcript	ENST00000244769.8	protein_coding	8/9	0	ENST00000244769.8:c.672_677dup	ENSP00000244769.3:p.Gln224_Gln225dup	1614-1615/10602	677-678/2448	226/815	H/QQH	cac/caGCAGCAc	rs769091061	0	-1	0	insertion	HGNC	HGNC:10548	YES	1	P1	CCDS34342.1	ENSP00000244769	P54253	0	UPI000013CB8B	0	1	0	0	hmmpanther:PTHR13392&hmmpanther:PTHR13392:SF5&Low_complexity_(Seg):seg&MobiDB_lite:mobidb-lite	0	chr6:g.16327672_16327677dup	0	0
chr6	16327666	rs758319764	C	CTGA	2	150	1960	0.013	TGA	inframe_insertion	MODERATE	ATXN1	ENSG00000124788	Transcript	ENST00000244769.8	protein_coding	8/9	0	ENST00000244769.8:c.644_645insTCA	ENSP00000244769.3:p.Gln214_Gln215insHis	1581-1582/10602	644-645/2448	215/815	Q/HQ	cag/caTCAg	rs758319764	0	-1	0	insertion	HGNC	HGNC:10548	YES	1	P1	CCDS34342.1	ENSP00000244769	P54253	0	UPI000013CB8B	0	1	0	0	hmmpanther:PTHR13392&hmmpanther:PTHR13392:SF5&Low_complexity_(Seg):seg&MobiDB_lite:mobidb-lite&Coiled-coils_(Ncoils):Coil	0	chr6:g.16327668_16327669insATG	0	0
chr6	16327675	rs759132871	CTGA	C	3	150	2042	0.019	-	inframe_deletion	MODERATE	ATXN1	ENSG00000124788	Transcript	ENST00000244769.8	protein_coding	8/9	0	ENST00000244769.8:c.633_635del	ENSP00000244769.3:p.His211del	1570-1572/10602	633-635/2448	211-212/815	HQ/Q	caTCAg/cag	rs770305044&TMP_ESP_6_16327907_16327915&COSM4973596	0	-1	0	deletion	HGNC	HGNC:10548	YES	1	P1	CCDS34342.1	ENSP00000244769	P54253	0	UPI000013CB8B	0	1	0	0	hmmpanther:PTHR13392&hmmpanther:PTHR13392:SF5&Low_complexity_(Seg):seg&MobiDB_lite:mobidb-lite&Coiled-coils_(Ncoils):Coil	0	chr6:g.16327678_16327680del	0	0
chr6	16327684	0	A	ATGCTGCTGC	3	152	2041	0.032	TGCTGCTGC	inframe_insertion	MODERATE	ATXN1	ENSG00000124788	Transcript	ENST00000244769.8	protein_coding	8/9	0	ENST00000244769.8:c.618_626dup	ENSP00000244769.3:p.Gln206_Gln208dup	1563-1564/10602	626-627/2448	209/815	H/QQQH	cat/caGCAGCAGCAt	rs864309555	0	-1	0	insertion	HGNC	HGNC:10548	YES	1	P1	CCDS34342.1	ENSP00000244769	P54253	0	UPI000013CB8B	0	1	0	0	hmmpanther:PTHR13392&hmmpanther:PTHR13392:SF5&Low_complexity_(Seg):seg&MobiDB_lite:mobidb-lite&Coiled-coils_(Ncoils):Coil	0	chr6:g.16327716_16327724dup	0	0
chr6	27867427	rs529079280	TAGC	T	2	152	1937	0.013	-	inframe_deletion	MODERATE	HIST1H1B	ENSG00000184357	Transcript	ENST00000331442.4	protein_coding	1/1	0	ENST00000331442.4:c.100_102del	ENSP00000330074.3:p.Ala34del	100-102/681	100-102/681	34/226	A/-	GCT/-	rs529079280	0	-1	0	deletion	HGNC	HGNC:4719	YES	0	P1	CCDS4635.1	ENSP00000330074	P16401	0	UPI0000001BDA	0	0	0	0	Low_complexity_(Seg):seg&MobiDB_lite:mobidb-lite&hmmpanther:PTHR11467:SF24&hmmpanther:PTHR11467&Prints_domain:PR00624	0	chr6:g.27867431_27867433del	0.0004	0
chr6	44002766	0	C	CGCG	2	152	1524	0.013	GCG	inframe_insertion	MODERATE	C6orf223	ENSG00000181577	Transcript	ENST00000336600.6	protein_coding	4/4	0	ENST00000336600.6:c.395_397dup	ENSP00000426159.1:p.Ala132dup	404-405/5250	369-370/729	123-124/242	-/A	-/GCG	rs778896183	0	1	0	insertion	HGNC	HGNC:28692	YES	1	P2	CCDS34459.1	ENSP00000426159	Q8N319	0	UPI00001BDAC0	0	0	0	0	MobiDB_lite:mobidb-lite&Low_complexity_(Seg):seg	28	chr6:g.44002792_44002794dup	0	0
chr6	81752010	0	A	ACCGCCGAAGTCGCCGCCGCCGAAGTCGCCG	5	152	1987	0.032	CCGCCGAAGTCGCCGCCGCCGAAGTCGCCG	inframe_insertion	MODERATE	TENT5A	ENSG00000112773	Transcript	ENST00000320172.11	protein_coding	2/3	0	ENST00000320172.11:c.102_131dup	ENSP00000318298.6:p.Asp36_Gly45dup	419-420/5582	131-132/1329	44/442	G/GGDFGGGDFGG	ggt/ggCGGCGACTTCGGCGGCGGCGACTTCGGCGGt	0	0	-1	0	insertion	HGNC	HGNC:18345	YES	1	P2	CCDS34489.1	ENSP00000318298	Q96IP4	0	UPI000006E9BA	0	1	0	0	hmmpanther:PTHR12974&hmmpanther:PTHR12974:SF25&Low_complexity_(Seg):seg	0	chr6:g.81752043_81752072dup	0	0
chr6	84174775	rs539790644	T	TTCCTGTTGTTTCTTTAGTTCTTCCAACTTATTTTCTAGTTCTTTC	2	150	710	0.013	TCCTGTTGTTTCTTTAGTTCTTCCAACTTATTTTCTAGTTCTTTC	inframe_insertion	MODERATE	CEP162	ENSG00000135315	Transcript	ENST00000403245.8	protein_coding	15/27	0	ENST00000403245.8:c.1932_1976dup	ENSP00000385215.3:p.Glu648_Leu662dup	2099-2100/5155	1976-1977/4212	659/1403	E/EKELENKLEELKKQQE	gaa/gaGAAAGAACTAGAAAATAAGTTGGAAGAACTAAAGAAACAACAGGAa	rs539790644	0	-1	0	insertion	HGNC	HGNC:21107	YES	5	P3	CCDS34494.2	ENSP00000385215	Q5TB80	0	UPI0001533DAA	0	0	0	0	Coiled-coils_(Ncoils):Coil&hmmpanther:PTHR34031&Low_complexity_(Seg):seg	0	chr6:g.84174780_84174824dup	0.0415	0.0151
chr6	99613748	0	C	CCCG	2	152	1909	0.013	CCG	inframe_insertion	MODERATE	PRDM13	ENSG00000112238	Transcript	ENST00000369215.4	protein_coding	4/4	0	ENST00000369215.4:c.1131_1133dup	ENSP00000358217.4:p.Pro378dup	1418-1419/2429	1113-1114/2124	371-372/707	-/P	-/CCG	rs577768379&TMP_ESP_6_100061625_100061627	0	1	0	insertion	HGNC	HGNC:13998	YES	1	P1	CCDS43487.1	ENSP00000358217	Q9H4Q3	0	UPI000047099D	0	0	0	0	hmmpanther:PTHR44990	20	chr6:g.99613766_99613768dup	0.2558	0.3979
chr6	148343106	rs76317765	T	TGAGCCC	2	152	1279	0.013	GAGCCC	inframe_insertion	MODERATE	SASH1	ENSG00000111961	Transcript	ENST00000367467.8	protein_coding	1/20	0	ENST00000367467.8:c.51_56dup	ENSP00000356437.3:p.Glu22_Pro23dup	269-270/7460	39-40/3744	13-14/1247	-/EP	-/GAGCCC	rs569482367	0	1	0	insertion	HGNC	HGNC:19182	YES	1	P1	CCDS5212.1	ENSP00000356437	O94885	0	UPI00003519AE	0	1	0	0	Low_complexity_(Seg):seg&MobiDB_lite:mobidb-lite	17	chr6:g.148343118_148343123dup	0.0785	0.0159
chr6	170561925	0	A	ACAG	7	152	2394	0.058	CAG	inframe_insertion	MODERATE	TBP	ENSG00000112592	Transcript	ENST00000230354.10	protein_coding	3/8	0	ENST00000230354.10:c.213_215dup	ENSP00000230354.5:p.Gln95dup	425-426/1861	189-190/1020	63-64/339	-/Q	-/CAG	rs201732168&TMP_ESP_6_170871014_170871016	0	1	0	insertion	HGNC	HGNC:11588	YES	1	P3	CCDS5315.1	ENSP00000230354	P20226	0	UPI0000136C3F	0	1	0	0	PDB-ENSP_mappings:5fur.A&PDB-ENSP_mappings:5iy6.P&PDB-ENSP_mappings:5iy7.P&PDB-ENSP_mappings:5iy8.P&PDB-ENSP_mappings:5iy9.P&PDB-ENSP_mappings:5iya.P&PDB-ENSP_mappings:5iyb.P&PDB-ENSP_mappings:5iyc.P&PDB-ENSP_mappings:5iyd.P&Coiled-coils_(Ncoils):Coil&hmmpanther:PTHR10126&hmmpanther:PTHR10126:SF20&MobiDB_lite:mobidb-lite&Low_complexity_(Seg):seg	26	chr6:g.170561949_170561951dup	0	0
chr6	170561958	0	A	ACAG	5	152	2801	0.045	CAG	inframe_insertion	MODERATE	TBP	ENSG00000112592	Transcript	ENST00000230354.10	protein_coding	3/8	0	ENST00000230354.10:c.279_281dup	ENSP00000230354.5:p.Gln95dup	458-459/1861	222-223/1020	74-75/339	-/Q	-/CAG	rs775224229	0	1	0	insertion	HGNC	HGNC:11588	YES	1	P3	CCDS5315.1	ENSP00000230354	P20226	0	UPI0000136C3F	0	1	0	0	PDB-ENSP_mappings:5fur.A&PDB-ENSP_mappings:5iy6.P&PDB-ENSP_mappings:5iy7.P&PDB-ENSP_mappings:5iy8.P&PDB-ENSP_mappings:5iy9.P&PDB-ENSP_mappings:5iya.P&PDB-ENSP_mappings:5iyb.P&PDB-ENSP_mappings:5iyc.P&PDB-ENSP_mappings:5iyd.P&Coiled-coils_(Ncoils):Coil&hmmpanther:PTHR10126&hmmpanther:PTHR10126:SF20&Low_complexity_(Seg):seg	59	chr6:g.170562015_170562017dup	0	0
chr7	246502	rs771282640	G	GGACAGGTGAGCCCTTCCTTCCTCCCTCCATCCGC	4	152	1638	0.026	GACAGGTGAGCCCTTCCTTCCTCCCTCCATCCGC	stop_gained&frameshift_variant	HIGH	FAM20C	ENSG00000177706	Transcript	ENST00000313766.6	protein_coding	4/10	0	ENST00000313766.6:c.953_956+30dup	0	1580-1581/3176	951-952/1755	317-318/584	-/DR*ALPSSLHPX	-/GACAGGTGAGCCCTTCCTTCCTCCCTCCATCCGC	rs774848096	0	1	0	insertion	HGNC	HGNC:22140	YES	1	P1	CCDS47522.1	ENSP00000322323	Q8IXL6	0	UPI00001B5C04	0	1	0	0	PDB-ENSP_mappings:5yh3.D&PDB-ENSP_mappings:5yh3.C&hmmpanther:PTHR12450:SF11&hmmpanther:PTHR12450	35	chr7:g.246504_246537dup	0	0
chr7	5313001	rs1211850706	GGAT	G	3	152	1325	0.019	-	inframe_deletion	MODERATE	TNRC18	ENSG00000182095	Transcript	ENST00000430969.5	protein_coding	27/30	0	ENST00000430969.5:c.7887_7889del	ENSP00000395538.1:p.Ser2671del	8236-8238/10562	7887-7889/8907	2629-2630/2968	SS/S	tcATCc/tcc	rs1211850706	0	-1	0	deletion	HGNC	HGNC:11962	YES	5	P2	CCDS47534.1	ENSP00000395538	O15417	0	UPI00016632FD	0	0	0	0	hmmpanther:PTHR12505&hmmpanther:PTHR12505:SF21&MobiDB_lite:mobidb-lite&MobiDB_lite:mobidb-lite&Low_complexity_(Seg):seg	0	chr7:g.5313004_5313006del	0	0
chr7	12351642	rs11454536	T	TA	3	152	1331	0.019	A	frameshift_variant	HIGH	VWDE	ENSG00000146530	Transcript	ENST00000275358.8	protein_coding	19/29	0	ENST00000275358.8:c.3816dup	ENSP00000275358.3:p.Lys1273Ter	3965-3966/5220	3816-3817/4773	1272-1273/1590	-/X	-/T	rs11454536	0	-1	0	insertion	HGNC	HGNC:21897	YES	5	P1	CCDS47544.1	ENSP00000275358	Q8N2E2	0	UPI00006C0B98	0	0	0	0	hmmpanther:PTHR45475&MobiDB_lite:mobidb-lite&MobiDB_lite:mobidb-lite	0	chr7:g.12351643dup	0.1392	0.1505
chr7	19117045	0	T	TGCCGCCGCCGCCGCCCGCGCC	2	152	2014	0.013	GCCGCCGCCGCCGCCCGCGCC	inframe_insertion	MODERATE	TWIST1	ENSG00000122691	Transcript	ENST00000242261.6	protein_coding	1/2	0	ENST00000242261.6:c.256_276dup	ENSP00000242261.5:p.Gly86_Gly92dup	591-592/1630	276-277/609	92-93/202	-/GAGGGGG	-/GGCGCGGGCGGCGGCGGCGGC	0	0	-1	0	insertion	HGNC	HGNC:12428	YES	1	P1	CCDS5367.1	ENSP00000242261	Q15672	0	UPI00001377DC	0	1	0	0	hmmpanther:PTHR23349&hmmpanther:PTHR23349:SF64&MobiDB_lite:mobidb-lite&Low_complexity_(Seg):seg	0	chr7:g.19117058_19117078dup	0	0
chr7	27095694	rs368428758	GCGA	G	2	152	1627	0.013	-	inframe_deletion	MODERATE	HOXA1	ENSG00000105991	Transcript	ENST00000343060.4	protein_coding	1/2	0	ENST00000343060.4:c.216_218del	ENSP00000343246.4:p.Arg73del	278-280/2517	216-218/1008	72-73/335	HR/H	caTCGc/cac	rs368428758&COSM1488496	0	-1	0	deletion	HGNC	HGNC:5099	YES	1	P1	CCDS5401.1	ENSP00000343246	P49639	0	UPI000013C80E	0	1	0	0	hmmpanther:PTHR24326&hmmpanther:PTHR24326:SF158&Low_complexity_(Seg):seg	0	chr7:g.27095695_27095697del	0.0074	0
chr7	30285725	rs559049773	A	ACGG	2	152	742	0.013	CGG	inframe_insertion	MODERATE	ZNRF2	ENSG00000180233	Transcript	ENST00000323037.5	protein_coding	1/5	0	ENST00000323037.5:c.379_381dup	ENSP00000323879.4:p.Gly127dup	1129-1130/3167	368-369/729	123/242	D/DG	gac/gaCGGc	rs559049773	0	1	0	insertion	HGNC	HGNC:22316	YES	1	P1	CCDS5426.1	ENSP00000323879	Q8NHG8	A0A090N8Y8	UPI000006DDF0	0	0	0	0	hmmpanther:PTHR45045&Low_complexity_(Seg):seg&MobiDB_lite:mobidb-lite	13	chr7:g.30285736_30285738dup	0.0146	0.003
chr7	45866138	0	T	TTGC	4	152	2138	0.026	TGC	inframe_insertion	MODERATE	AC096582.3	ENSG00000283247	Transcript	ENST00000636578.2	protein_coding	2/3	0	ENST00000636578.2:c.372_374dup	ENSP00000489712.1:p.Gln125dup	449-450/3730	374-375/564	125/187	Q/QQ	caa/caGCAa	rs202125878	0	-1	0	insertion	Clone_based_ensembl_gene	0	YES	5	P1	0	ENSP00000489712	0	A0A1B0GTI1	UPI0007E52C76	0	0	0	0	MobiDB_lite:mobidb-lite&MobiDB_lite:mobidb-lite&Coiled-coils_(Ncoils):Coil&Low_complexity_(Seg):seg	0	chr7:g.45866157_45866159dup	0.0096	0.0008
chr7	97006052	rs775320932	GCAGCAGCAGCAGCAGCAGCAGCAA	G	2	150	924	0.013	-	inframe_deletion	MODERATE	DLX6	ENSG00000006377	Transcript	ENST00000518156.3	protein_coding	1/3	0	ENST00000518156.3:c.105_128del	ENSP00000428480.2:p.Gln37_Gln44del	501-524/2300	76-99/882	26-33/293	QQQQQQQQ/-	CAGCAGCAGCAGCAGCAGCAGCAA/-	rs775320932	0	1	0	deletion	HGNC	HGNC:2919	YES	1	P2	CCDS47647.2	ENSP00000428480	P56179	0	UPI0000EE57E0	0	1	0	0	MobiDB_lite:mobidb-lite&MobiDB_lite:mobidb-lite&hmmpanther:PTHR24327:SF26&hmmpanther:PTHR24327&Low_complexity_(Seg):seg	29	chr7:g.97006082_97006105del	0	0
chr7	97006076	0	A	ACAG	2	152	1176	0.013	CAG	inframe_insertion	MODERATE	DLX6	ENSG00000006377	Transcript	ENST00000518156.3	protein_coding	1/3	0	ENST00000518156.3:c.120_122dup	ENSP00000428480.2:p.Gln44dup	524-525/2300	99-100/882	33-34/293	-/Q	-/CAG	rs748608675	0	1	0	insertion	HGNC	HGNC:2919	YES	1	P2	CCDS47647.2	ENSP00000428480	P56179	0	UPI0000EE57E0	0	1	0	0	MobiDB_lite:mobidb-lite&MobiDB_lite:mobidb-lite&hmmpanther:PTHR24327:SF26&hmmpanther:PTHR24327&Low_complexity_(Seg):seg	23	chr7:g.97006097_97006099dup	0	0
chr7	100539417	rs1432590791	C	CGGCCTCGGAGGT	2	152	1346	0.013	GGCCTCGGAGGT	inframe_insertion	MODERATE	AGFG2	ENSG00000106351	Transcript	ENST00000300176.9	protein_coding	1/12	0	ENST00000300176.9:c.73_84dup	ENSP00000300176.4:p.Ala25_Val28dup	215-216/4819	71-72/1446	24/481	A/AASEV	gcg/gcGGCCTCGGAGGTg	rs1432590791	0	1	0	insertion	HGNC	HGNC:5177	YES	1	P1	CCDS5697.1	ENSP00000300176	O95081	A4D2D6	UPI000003E7D5	0	0	0	0	Gene3D:3.30.40.160&Low_complexity_(Seg):seg	13	chr7:g.100539419_100539430dup	0	0
chr7	100958275	0	ACCACCACGGAGACCACCTCACACAGGTGGG	A	2	152	2081	0.013	-	inframe_deletion	MODERATE	MUC3A	ENSG00000169894	Transcript	ENST00000379458.9	protein_coding	2/12	0	ENST00000379458.9:c.6497_6526del	ENSP00000368771.5:p.Thr2166_Gly2176delinsArg	6588-6617/11248	6497-6526/9972	2166-2176/3323	TTTETTSHRWG/R	aCCACCACGGAGACCACCTCACACAGGTGGGgg/agg	0	0	1	0	deletion	HGNC	HGNC:7513	YES	5	P2	CCDS78262.1	ENSP00000368771	Q02505	0	UPI000455B941	0	0	0	0	Low_complexity_(Seg):seg&MobiDB_lite:mobidb-lite	0	chr7:g.100958276_100958305del	0	0
chr7	101036947	0	CAGTCAGTTCATCTCCTACACCTGCTGAAGGTACCAGCATAGCAACCTCAACGCCTAGTGAAGGAAGCACTGCATTAACAAGTATACCTGTCAGCACCACAACAGTGGCCAGTTCTGAAACCAACACCCTTTCAACAACTCCCGCTGTCACCAGCACACCTGTGACCACTTATGCTCA	C	3	152	2554	0.019	-	inframe_deletion	MODERATE	MUC17	ENSG00000169876	Transcript	ENST00000306151.8	protein_coding	3/13	0	ENST00000306151.8:c.5551_5727del	ENSP00000302716.4:p.Pro1851_Thr1909del	5596-5772/14247	5532-5708/13482	1844-1903/4493	AVSSSPTPAEGTSIATSTPSEGSTALTSIPVSTTTVASSETNTLSTTPAVTSTPVTTYAQ/A	gcAGTCAGTTCATCTCCTACACCTGCTGAAGGTACCAGCATAGCAACCTCAACGCCTAGTGAAGGAAGCACTGCATTAACAAGTATACCTGTCAGCACCACAACAGTGGCCAGTTCTGAAACCAACACCCTTTCAACAACTCCCGCTGTCACCAGCACACCTGTGACCACTTATGCTCAa/gca	0	0	1	0	deletion	HGNC	HGNC:16800	YES	1	P1	CCDS34711.1	ENSP00000302716	Q685J3	0	UPI0000D5BB56	0	0	0	0	Low_complexity_(Seg):seg&Low_complexity_(Seg):seg&MobiDB_lite:mobidb-lite&hmmpanther:PTHR37999	19	chr7:g.101036949_101037125del	0	0
chr7	103989356	0	T	TGCCGCCGCC	2	152	1437	0.013	GCCGCCGCC	5_prime_UTR_variant	MODIFIER	RELN	ENSG00000189056	Transcript	ENST00000428762.6	protein_coding	1/65	0	ENST00000428762.6:c.-9_-1dup	0	302-303/11708	-/10383	-/3460	0	0	rs587780434	0	-1	0	insertion	HGNC	HGNC:9957	YES	5	A1	CCDS47680.1	ENSP00000392423	P78509	0	UPI00001678BC	0	1	0	0	0	0	chr7:g.103989374_103989382dup	0	0
chr7	112286897	rs765194026	CG	C	2	152	577	0.013	-	frameshift_variant	HIGH	ZNF277	ENSG00000198839	Transcript	ENST00000361822.7	protein_coding	2/12	0	ENST00000361822.7:c.117del	ENSP00000354501.3:p.Leu40PhefsTer13	246/1849	117/1353	39/450	P/X	ccG/cc	rs765194026	0	1	0	deletion	HGNC	HGNC:13070	YES	1	P1	CCDS5755.2	ENSP00000354501	Q9NRM2	0	UPI00000437E2	0	0	0	0	hmmpanther:PTHR13267	0	chr7:g.112286898del	0	0
chr7	112318220	rs527469015	T	TA	5	152	1568	0.032	A	frameshift_variant	HIGH	ZNF277	ENSG00000198839	Transcript	ENST00000361822.7	protein_coding	5/12	0	ENST00000361822.7:c.505dup	ENSP00000354501.3:p.Thr169AsnfsTer12	633-634/1849	504-505/1353	168-169/450	-/X	-/A	rs527469015	0	1	0	insertion	HGNC	HGNC:13070	YES	1	P1	CCDS5755.2	ENSP00000354501	Q9NRM2	0	UPI00000437E2	0	0	0	0	hmmpanther:PTHR13267	1	chr7:g.112318221dup	0.0024	0
chr7	144095406	rs368735311	CT	C	2	152	2421	0.013	-	frameshift_variant	HIGH	OR2A12	ENSG00000221858	Transcript	ENST00000641592.1	protein_coding	2/2	0	ENST00000641592.1:c.305del	ENSP00000493157.1:p.Leu102CysfsTer11	617/4163	300/933	100/310	T/X	acT/ac	rs368735311&COSM292656	0	1	0	deletion	HGNC	HGNC:15082	YES	0	P1	CCDS43670.1	ENSP00000493157	Q8NGT7	0	UPI0000061E6F	0	0	0	0	Transmembrane_helices:TMhelix&PROSITE_profiles:PS50262&Conserved_Domains:cd15420&hmmpanther:PTHR26453:SF50&hmmpanther:PTHR26453&Gene3D:1.20.1070.10&Pfam_domain:PF13853&Superfamily_domains:SSF81321&Prints_domain:PR00245	5	chr7:g.144095412del	0.0026	0
chr8	10610117	rs757725027	T	TAACTGCACCCCCTCTTCTTGCAGCCCTTCTTCC	6	152	2410	0.038	AACTGCACCCCCTCTTCTTGCAGCCCTTCTTCC	inframe_insertion	MODERATE	RP1L1	ENSG00000183638	Transcript	ENST00000382483.4	protein_coding	4/4	0	ENST00000382483.4:c.3980_3981insGGAAGAAGGGCTGCAAGAAGAGGGGGTGCAGTT	ENSP00000371923.3:p.Gly1330_Glu1340dup	4245-4246/8014	3980-3981/7203	1327/2400	T/TEEGLQEEGVQL	aca/acGGAAGAAGGGCTGCAAGAAGAGGGGGTGCAGTTa	rs757725027	0	-1	0	insertion	HGNC	HGNC:15946	YES	1	P1	CCDS43708.1	ENSP00000371923	Q8IWN7	0	UPI00001AF9CC	0	1	0	0	hmmpanther:PTHR23005&hmmpanther:PTHR23005:SF3&Low_complexity_(Seg):seg&MobiDB_lite:mobidb-lite&MobiDB_lite:mobidb-lite	0	chr8:g.10610117_10610118insAACTGCACCCCCTCTTCTTGCAGCCCTTCTTCC	0	0
chr8	10610127	rs369606728	T	TCCTCTAACTGCACCCTCTCTTCTTGCAGCCCTTCTATTACTTTAGTCC	2	152	2399	0.013	CCTCTAACTGCACCCTCTCTTCTTGCAGCCCTTCTATTACTTTAGTCC	inframe_insertion	MODERATE	RP1L1	ENSG00000183638	Transcript	ENST00000382483.4	protein_coding	4/4	0	ENST00000382483.4:c.3970_3971insGGACTAAAGTAATAGAAGGGCTGCAAGAAGAGAGGGTGCAGTTAGAGG	ENSP00000371923.3:p.Glu1323_Glu1324insGlyThrLysValIleGluGlyLeuGlnGluGluArgValGlnLeuGlu	4235-4236/8014	3970-3971/7203	1324/2400	E/GTKVIEGLQEERVQLEE	gaa/gGGACTAAAGTAATAGAAGGGCTGCAAGAAGAGAGGGTGCAGTTAGAGGaa	rs369606728	0	-1	0	insertion	HGNC	HGNC:15946	YES	1	P1	CCDS43708.1	ENSP00000371923	Q8IWN7	0	UPI00001AF9CC	0	1	0	0	hmmpanther:PTHR23005&hmmpanther:PTHR23005:SF3&Low_complexity_(Seg):seg&MobiDB_lite:mobidb-lite&MobiDB_lite:mobidb-lite	0	chr8:g.10610141_10610142insCTCTCTTCTTGCAGCCCTTCTATTACTTTAGTCCCCTCTAACTGCACC	0	0
chr8	10610141	rs773894295	C	CCTCTCTTCTT	2	152	2617	0.013	CTCTCTTCTT	frameshift_variant	HIGH	RP1L1	ENSG00000183638	Transcript	ENST00000382483.4	protein_coding	4/4	0	ENST00000382483.4:c.3956_3957insAAGAAGAGAG	ENSP00000371923.3:p.Val1320ArgfsTer10	4221-4222/8014	3956-3957/7203	1319/2400	A/ARREX	gcg/gcAAGAAGAGAGg	rs773894295	0	-1	0	insertion	HGNC	HGNC:15946	YES	1	P1	CCDS43708.1	ENSP00000371923	Q8IWN7	0	UPI00001AF9CC	0	1	0	0	hmmpanther:PTHR23005&hmmpanther:PTHR23005:SF3&MobiDB_lite:mobidb-lite&MobiDB_lite:mobidb-lite	0	chr8:g.10610141_10610142insCTCTCTTCTT	0	0
chr8	11201209	0	T	TCGCCGC	2	152	1911	0.013	CGCCGC	inframe_insertion	MODERATE	XKR6	ENSG00000171044	Transcript	ENST00000416569.2	protein_coding	1/3	0	ENST00000416569.2:c.125_130dup	ENSP00000416707.2:p.Gly42_Gly43dup	157-158/3382	130-131/1926	44/641	D/GGD	gac/gGCGGCGac	rs762436563	0	-1	0	insertion	HGNC	HGNC:27806	YES	1	P1	CCDS5978.2	ENSP00000416707	Q5GH73	0	UPI00004C7A9D	0	0	0	0	hmmpanther:PTHR16024&hmmpanther:PTHR16024:SF9&MobiDB_lite:mobidb-lite&Low_complexity_(Seg):seg	0	chr8:g.11201219_11201224dup	0	0
chr8	17868961	rs201941547	A	AT	3	150	839	0.019	T	frameshift_variant	HIGH	FGL1	ENSG00000104760	Transcript	ENST00000398056.6	protein_coding	8/10	0	ENST00000398056.6:c.545dup	ENSP00000381133.2:p.Asn182LysfsTer2	1361-1362/1967	545-546/939	182/312	N/KX	aat/aaAt	rs201941547	0	-1	0	insertion	HGNC	HGNC:3695	YES	2	P1	CCDS6004.1	ENSP00000381133	Q08830	0	UPI0000169E8B	0	0	0	0	Gene3D:3.90.215.20&Pfam_domain:PF00147&PROSITE_profiles:PS51406&hmmpanther:PTHR19143&hmmpanther:PTHR19143:SF263&SMART_domains:SM00186&Superfamily_domains:SSF56496&Conserved_Domains:cd00087	0	chr8:g.17868968dup	0.0038	0
chr8	42731681	rs776648694	TCGAAGG	T	2	152	2386	0.013	-	inframe_deletion	MODERATE	CHRNB3	ENSG00000147432	Transcript	ENST00000289957.2	protein_coding	5/6	0	ENST00000289957.2:c.376_381del	ENSP00000289957.2:p.Glu126_Gly127del	503-508/2294	375-380/1377	125-127/458	FEG/F	ttCGAAGGc/ttc	rs776648694	0	1	0	deletion	HGNC	HGNC:1963	YES	1	P1	CCDS6134.1	ENSP00000289957	Q05901	0	UPI0000125272	0	0	0	0	hmmpanther:PTHR18945&hmmpanther:PTHR18945:SF535&Gene3D:2.70.170.10&Pfam_domain:PF02931&TIGRFAM_domain:TIGR00860&Superfamily_domains:SSF63712&Prints_domain:PR00254	1	chr8:g.42731683_42731688del	0	0
chr8	73009048	0	CGAGGAG	C	2	152	1834	0.013	-	inframe_deletion	MODERATE	TERF1	ENSG00000147601	Transcript	ENST00000276603.10	protein_coding	1/10	0	ENST00000276603.10:c.183_188del	ENSP00000276603.5:p.Glu61_Glu62del	186-191/3329	163-168/1320	55-56/439	EE/-	GAGGAG/-	rs751939129&TMP_ESP_8_73921284_73921289	0	1	0	deletion	HGNC	HGNC:11728	YES	1	P4	CCDS6211.1	ENSP00000276603	P54274	0	UPI000013DAD5	0	0	0	0	PDB-ENSP_mappings:5hkp.C&PDB-ENSP_mappings:5hkp.D&PIRSF_domain:PIRSF038016&hmmpanther:PTHR21717&hmmpanther:PTHR21717:SF14&Low_complexity_(Seg):seg	20	chr8:g.73009069_73009074del	0	0
chr8	81839898	rs767794082	AAAG	A	2	152	1790	0.013	-	inframe_deletion	MODERATE	SNX16	ENSG00000104497	Transcript	ENST00000396330.6	protein_coding	3/9	0	ENST00000396330.6:c.86_88del	ENSP00000379621.2:p.Ser29del	593-595/3452	86-88/1035	29-30/344	SF/F	tCTTtt/ttt	rs767794082	0	-1	0	deletion	HGNC	HGNC:14980	YES	5	P2	CCDS6234.1	ENSP00000379621	P57768	0	UPI000004D24C	0	0	0	0	Low_complexity_(Seg):seg&MobiDB_lite:mobidb-lite&MobiDB_lite:mobidb-lite	0	chr8:g.81839904_81839906del	0	0
chr8	91394230	rs754539742	CTGT	C	3	152	1150	0.019	-	inframe_deletion	MODERATE	SLC26A7	ENSG00000147606	Transcript	ENST00000309536.6	protein_coding	19/19	0	ENST00000309536.6:c.1953_1955del	ENSP00000309504.2:p.Leu651del	2169-2171/2656	1949-1951/1992	650-651/663	LL/L	cTGTtg/ctg	rs754539742	0	1	0	deletion	HGNC	HGNC:14467	YES	1	0	CCDS6255.1	ENSP00000309504	Q8TE54	0	UPI0000046B1C	0	0	0	0	hmmpanther:PTHR11814:SF75&hmmpanther:PTHR11814	4	chr8:g.91394235_91394237del	0	0
chr8	138679639	rs760712555	GCA	G	2	152	2169	0.013	-	frameshift_variant	HIGH	COL22A1	ENSG00000169436	Transcript	ENST00000303045.11	protein_coding	40/65	0	ENST00000303045.11:c.3048_3049del	ENSP00000303153.6:p.Ala1017ThrfsTer7	3543-3544/6394	3048-3049/4881	1016-1017/1626	CA/CX	tgTGca/tgca	rs760712555	0	-1	0	deletion	HGNC	HGNC:22989	YES	1	P2	CCDS6376.1	ENSP00000303153	Q8NFW1	0	UPI00001C1EA1	0	0	0	0	hmmpanther:PTHR24023:SF845&hmmpanther:PTHR24023	0	chr8:g.138679642_138679643del	0	0
chr8	144289155	rs781960983	G	GTCCTCTCCC	2	152	2165	0.013	TCCTCTCCC	inframe_insertion	MODERATE	BOP1	ENSG00000261236	Transcript	ENST00000569669.6	protein_coding	2/16	0	ENST00000569669.6:c.240_248dup	ENSP00000455106.1:p.Glu80_Glu82dup	316-317/2428	248-249/2241	83/746	D/EGED	gac/gaGGGAGAGGAc	rs781960983	0	-1	0	insertion	HGNC	HGNC:15519	YES	1	P1	CCDS6418.2	ENSP00000455106	Q14137	0	UPI0000126A63	0	0	0	0	MobiDB_lite:mobidb-lite&MobiDB_lite:mobidb-lite&Low_complexity_(Seg):seg&HAMAP:MF_03027&hmmpanther:PTHR17605:SF0&hmmpanther:PTHR17605	0	chr8:g.144289161_144289169dup	0	0
chr9	711895	rs748767612	CTGGAGCAGA	C	2	152	2389	0.013	-	inframe_deletion	MODERATE	KANK1	ENSG00000107104	Transcript	ENST00000619269.4	protein_coding	4/13	0	ENST00000619269.4:c.1130_1138del	ENSP00000477725.1:p.Leu377_Lys380delinsGln	1888-1896/5688	1130-1138/4059	377-380/1352	LEQK/Q	cTGGAGCAGAag/cag	rs748767612	0	1	0	deletion	HGNC	HGNC:19309	YES	5	P1	CCDS34976.1	ENSP00000477725	Q14678	0	UPI00001AF26E	0	1	0	0	Coiled-coils_(Ncoils):Coil&hmmpanther:PTHR24168:SF19&hmmpanther:PTHR24168	0	chr9:g.711896_711904del	0	0
chr9	2039776	0	A	ACAGCAGCAG	2	152	2201	0.013	CAGCAGCAG	inframe_insertion	MODERATE	SMARCA2	ENSG00000080503	Transcript	ENST00000382203.5	protein_coding	4/34	0	ENST00000382203.5:c.699_707dup	ENSP00000371638.1:p.Gln236_Gln238dup	875-876/5867	666-667/4773	222-223/1590	-/QQQ	-/CAGCAGCAG	rs745316697	0	1	0	insertion	HGNC	HGNC:11098	YES	1	P4	CCDS34977.1	ENSP00000371638	P51531	0	UPI00001AE8EB	0	1	0	0	MobiDB_lite:mobidb-lite&MobiDB_lite:mobidb-lite&Coiled-coils_(Ncoils):Coil&Low_complexity_(Seg):seg	41	chr9:g.2039809_2039817dup	0	0
chr9	2039776	0	ACAGCAGCAG	A	2	152	2201	0.013	-	inframe_deletion	MODERATE	SMARCA2	ENSG00000080503	Transcript	ENST00000382203.5	protein_coding	4/34	0	ENST00000382203.5:c.699_707del	ENSP00000371638.1:p.Gln236_Gln238del	876-884/5867	667-675/4773	223-225/1590	QQQ/-	CAGCAGCAG/-	rs1340622228	0	1	0	deletion	HGNC	HGNC:11098	YES	1	P4	CCDS34977.1	ENSP00000371638	P51531	0	UPI00001AE8EB	0	1	0	0	MobiDB_lite:mobidb-lite&MobiDB_lite:mobidb-lite&Coiled-coils_(Ncoils):Coil&Low_complexity_(Seg):seg	32	chr9:g.2039809_2039817del	0	0
chr9	25678179	0	A	ACGC	2	152	1827	0.013	CGC	inframe_insertion	MODERATE	TUSC1	ENSG00000198680	Transcript	ENST00000358022.4	protein_coding	1/1	0	ENST00000358022.4:c.140_142dup	ENSP00000350716.3:p.Gly47dup	261-262/2052	142-143/639	48/212	V/GV	gtg/gGCGtg	rs555576178	0	-1	0	insertion	HGNC	HGNC:31010	YES	0	P1	CCDS34999.1	ENSP00000350716	Q2TAM9	0	UPI0000161A7E	0	0	0	0	hmmpanther:PTHR34768&hmmpanther:PTHR34768:SF3&MobiDB_lite:mobidb-lite&Low_complexity_(Seg):seg	0	chr9:g.25678195_25678197dup	0.0581	0.1188
chr9	34269295	rs539415032	TTGTC	T	3	152	1300	0.019	-	frameshift_variant	HIGH	KIF24	ENSG00000186638	Transcript	ENST00000402558.6	protein_coding	7/12	0	ENST00000402558.6:c.1401_1404del	ENSP00000384433.1:p.Thr468ArgfsTer7	1426-1429/6131	1401-1404/4107	467-468/1368	QT/X	caGACA/ca	rs539415032	0	-1	0	deletion	HGNC	HGNC:19916	YES	5	P1	CCDS6551.2	ENSP00000384433	Q5T7B8	0	UPI00004F9D23	0	0	0	0	Gene3D:3.40.850.10&Pfam_domain:PF00225&PROSITE_profiles:PS50067&hmmpanther:PTHR24115&hmmpanther:PTHR24115:SF410&SMART_domains:SM00129&Superfamily_domains:SSF52540&Conserved_Domains:cd01367	0	chr9:g.34269301_34269304del	0.0008	0
chr9	35674189	rs765644887	CACCCGGAGAGGAGGATCTACCTGGAGAGGAGGATCT	C	4	152	2238	0.026	-	inframe_deletion	MODERATE	CA9	ENSG00000107159	Transcript	ENST00000378357.9	protein_coding	1/11	0	ENST00000378357.9:c.234_269del	ENSP00000367608.4:p.Gly85_Pro96del	263-298/1546	231-266/1380	77-89/459	PPGEEDLPGEEDL/P	ccACCCGGAGAGGAGGATCTACCTGGAGAGGAGGATCTa/cca	rs765644887	0	1	0	deletion	HGNC	HGNC:1383	YES	1	P1	CCDS6585.1	ENSP00000367608	Q16790	A0A0S2Z3D0	UPI000013E02C	0	0	0	0	hmmpanther:PTHR18952&hmmpanther:PTHR18952:SF18&Low_complexity_(Seg):seg&MobiDB_lite:mobidb-lite&MobiDB_lite:mobidb-lite&PDB-ENSP_mappings:2hkf.P	3	chr9:g.35674193_35674228del	0	0
chr9	38068178	rs578185949	GGAGGAC	G	2	152	1677	0.013	-	inframe_deletion	MODERATE	SHB	ENSG00000107338	Transcript	ENST00000377707.4	protein_coding	1/6	0	ENST00000377707.4:c.462_467del	ENSP00000366936.3:p.Ser155_Ser156del	1044-1049/6035	462-467/1530	154-156/509	SSS/S	tcGTCCTCc/tcc	rs761271473	0	-1	0	deletion	HGNC	HGNC:10838	YES	1	P1	CCDS43806.1	ENSP00000366936	Q15464	0	UPI000021143B	0	0	0	0	hmmpanther:PTHR15127&hmmpanther:PTHR15127:SF31&Low_complexity_(Seg):seg&MobiDB_lite:mobidb-lite&MobiDB_lite:mobidb-lite	0	chr9:g.38068192_38068197del	0	0
chr9	99828333	0	TCAC	T	5	152	1337	0.032	-	inframe_deletion	MODERATE	NR4A3	ENSG00000119508	Transcript	ENST00000618101.4	protein_coding	4/9	0	ENST00000618101.4:c.351_353del	ENSP00000482027.1:p.His119del	1093-1095/5706	325-327/1914	109/637	H/-	CAC/-	rs753648433&COSM5592155&COSM5592156	0	1	0	deletion	HGNC	HGNC:7982	YES	5	P4	CCDS6742.1	ENSP00000482027	Q92570	0	UPI0000160FE4	0	1	0	0	hmmpanther:PTHR24085&hmmpanther:PTHR24085:SF2&MobiDB_lite:mobidb-lite&MobiDB_lite:mobidb-lite&Low_complexity_(Seg):seg	26	chr9:g.99828360_99828362del	0	0
chr9	110138061	rs150402481	G	GGAAGCT	2	152	2495	0.013	GAAGCT	inframe_insertion	MODERATE	AKAP2	ENSG00000241978	Transcript	ENST00000434623.6	protein_coding	2/5	0	ENST00000434623.6:c.2099_2104dup	ENSP00000404782.2:p.Glu700_Ala701dup	2193-2194/4400	2091-2092/2886	697-698/961	-/EA	-/GAAGCT	rs150402481	0	1	0	insertion	HGNC	HGNC:372	YES	1	P1	CCDS56581.1	ENSP00000404782	Q9Y2D5	0	UPI00002115CF	0	0	0	0	MobiDB_lite:mobidb-lite&hmmpanther:PTHR10498:SF10&hmmpanther:PTHR10498&Low_complexity_(Seg):seg	13	chr9:g.110138069_110138074dup	0.1313	0.1309
chr9	113169870	0	T	TTTC	5	152	2234	0.032	TTC	inframe_insertion	MODERATE	FKBP15	ENSG00000119321	Transcript	ENST00000446284.6	protein_coding	26/28	0	ENST00000446284.6:c.2836_2838dup	ENSP00000416158.2:p.Glu946dup	2913-2914/8807	2838-2839/3660	946-947/1219	-/E	-/GAA	rs113480096&TMP_ESP_9_115932151_115932153	0	-1	0	insertion	HGNC	HGNC:23397	YES	1	P2	CCDS48007.1	ENSP00000416158	0	A0A0A0MT60	UPI000022D996	0	0	0	0	hmmpanther:PTHR44927&MobiDB_lite:mobidb-lite&Coiled-coils_(Ncoils):Coil&Low_complexity_(Seg):seg	0	chr9:g.113169883_113169885dup	0	0
chr9	122511106	rs145911830	A	AT	3	152	1975	0.019	T	frameshift_variant	HIGH	OR1J2	ENSG00000197233	Transcript	ENST00000335302.5	protein_coding	1/1	0	ENST00000335302.5:c.312dup	ENSP00000335575.5:p.Ile105TyrfsTer5	305-306/942	305-306/942	102/313	Y/YX	tat/taTt	rs145911830&TMP_ESP_9_125273386_125273386	0	1	0	insertion	HGNC	HGNC:8209	YES	0	P1	CCDS35121.1	ENSP00000335575	Q8NGS2	A0A126GW18	UPI0000041CF3	0	0	0	0	Transmembrane_helices:TMhelix&PROSITE_profiles:PS50262&Conserved_Domains:cd15918&hmmpanther:PTHR26451:SF207&hmmpanther:PTHR26451&Gene3D:1.20.1070.10&Pfam_domain:PF13853&Superfamily_domains:SSF81321&Prints_domain:PR00245	7	chr9:g.122511113dup	0.0545	0.0681
chr9	128355131	rs775182777	CCAA	C	2	152	1696	0.013	-	inframe_deletion	MODERATE	SLC27A4	ENSG00000167114	Transcript	ENST00000300456.5	protein_coding	10/13	0	ENST00000300456.5:c.1410_1412del	ENSP00000300456.3:p.Asn470del	1722-1724/3229	1404-1406/1932	468-469/643	AN/A	gcCAAc/gcc	rs775182777	0	1	0	deletion	HGNC	HGNC:10998	YES	1	P1	CCDS6899.1	ENSP00000300456	Q6P1M0	A0A024R8D2	UPI0000038E80	0	1	0	0	Conserved_Domains:cd05939&hmmpanther:PTHR43107&hmmpanther:PTHR43107:SF11&Pfam_domain:PF00501&Gene3D:3.40.50.12780&Superfamily_domains:SSF56801	6	chr9:g.128355138_128355140del	0	0
chr9	136687306	0	C	CCAG	2	152	1798	0.013	CAG	inframe_insertion	MODERATE	AGPAT2	ENSG00000169692	Transcript	ENST00000371696.7	protein_coding	1/6	0	ENST00000371696.7:c.49_51dup	ENSP00000360761.2:p.Leu17dup	151-152/1546	51-52/837	17-18/278	-/L	-/CTG	rs1417275499&TMP_ESP_9_139581759_139581761	0	-1	0	insertion	HGNC	HGNC:325	YES	1	P1	CCDS7003.1	ENSP00000360761	O15120	A0A024R8I7	UPI0000131BD3	0	1	0	0	hmmpanther:PTHR10434&hmmpanther:PTHR10434:SF2&Transmembrane_helices:TMhelix&Cleavage_site_(Signalp):SignalP-TM	0	chr9:g.136687318_136687320dup	0	0.0083
chr9	136723743	rs771036462	GGAA	G	2	152	2154	0.013	-	inframe_deletion	MODERATE	DIPK1B	ENSG00000165716	Transcript	ENST00000371692.9	protein_coding	5/5	0	ENST00000371692.9:c.1271_1273del	ENSP00000360757.4:p.Lys424del	1360-1362/2358	1266-1268/1296	422-423/431	WK/W	tgGAAg/tgg	rs771036462&COSM6209863	0	1	0	deletion	HGNC	HGNC:28290	YES	1	P1	CCDS7004.1	ENSP00000360757	Q5VUD6	0	UPI000013E4F3	0	0	0	0	hmmpanther:PTHR21093&hmmpanther:PTHR21093:SF3	5	chr9:g.136723749_136723751del	0	0
chr10	3166375	rs148472807	T	TGCACGCTAGGGAAGAGAGAGGAATG	2	152	1755	0.013	GCACGCTAGGGAAGAGAGAGGAATG	stop_gained&frameshift_variant	HIGH	PITRM1	ENSG00000107959	Transcript	ENST00000380989.6	protein_coding	4/27	0	ENST00000380989.6:c.271_272insCATTCCTCTCTCTTCCCTAGCGTGC	ENSP00000370377.2:p.Gln91ProfsTer7	340-341/3487	271-272/3117	91/1038	Q/PFLSLP*RAX	cag/cCATTCCTCTCTCTTCCCTAGCGTGCag	rs148472807	0	-1	0	insertion	HGNC	HGNC:17663	YES	1	P3	CCDS55699.1	ENSP00000370377	Q5JRX3	0	UPI00015E00B2	0	0	0	0	hmmpanther:PTHR43016&hmmpanther:PTHR43016:SF3&Gene3D:3.30.830.10&Superfamily_domains:SSF63411	0	chr10:g.3166389_3166390insAGAGAGGAATGGCACGCTAGGGAAG	0.6184	0.5605
chr10	23439703	rs1220936327	G	GTCCGGGGCCGCCGCGCCCGCC	2	152	1051	0.013	TCCGGGGCCGCCGCGCCCGCC	inframe_insertion	MODERATE	OTUD1	ENSG00000165312	Transcript	ENST00000376495.4	protein_coding	1/1	0	ENST00000376495.4:c.251_271dup	ENSP00000365678.3:p.Gly84_Ser90dup	246-247/2933	246-247/1446	82-83/481	-/SGAAAPA	-/TCCGGGGCCGCCGCGCCCGCC	rs1220936327	0	1	0	insertion	HGNC	HGNC:27346	YES	0	P1	CCDS44366.1	ENSP00000365678	Q5VV17	0	UPI0000458A32	0	0	0	0	hmmpanther:PTHR12419&hmmpanther:PTHR12419:SF15	25	chr10:g.23439708_23439728dup	0	0
chr10	67884928	0	T	TGCG	2	152	1349	0.013	GCG	inframe_insertion	MODERATE	SIRT1	ENSG00000096717	Transcript	ENST00000212015.11	protein_coding	1/9	0	ENST00000212015.11:c.220_222dup	ENSP00000212015.6:p.Ala74dup	273-274/4107	207-208/2244	69-70/747	-/A	-/GCG	rs1029959272	0	1	0	insertion	HGNC	HGNC:14929	YES	1	P1	CCDS7273.1	ENSP00000212015	Q96EB6	A0A024QZQ1	UPI0000073E1A	0	0	0	0	Low_complexity_(Seg):seg&MobiDB_lite:mobidb-lite	15	chr10:g.67884941_67884943dup	0	0
chr10	102140786	rs542043253	A	AGGCAGCAACGCC	4	152	2469	0.026	GGCAGCAACGCC	inframe_insertion	MODERATE	PPRC1	ENSG00000148840	Transcript	ENST00000278070.7	protein_coding	5/14	0	ENST00000278070.7:c.2279_2290dup	ENSP00000278070.2:p.Arg760_Arg763dup	2307-2308/5328	2278-2279/4995	760/1664	R/RQQRR	agg/aGGCAGCAACGCCgg	rs542043253	0	1	0	insertion	HGNC	HGNC:30025	YES	1	P3	CCDS7529.1	ENSP00000278070	Q5VV67	0	UPI000013DB5C	0	0	0	0	hmmpanther:PTHR15528:SF5&hmmpanther:PTHR15528&Low_complexity_(Seg):seg&MobiDB_lite:mobidb-lite&MobiDB_lite:mobidb-lite	12	chr10:g.102140787_102140798dup	0.0032	0
chr10	103473417	rs143800079	T	TGGGGGCTCAGGCACTGCG	3	152	2013	0.019	GGGGGCTCAGGCACTGCG	inframe_insertion	MODERATE	CALHM3	ENSG00000183128	Transcript	ENST00000369783.4	protein_coding	3/3	0	ENST00000369783.4:c.813_830dup	ENSP00000358798.4:p.Ala272_Pro277dup	1038-1039/1652	830-831/1035	277/344	P/PAVPEPP	cca/ccCGCAGTGCCTGAGCCCCCa	rs143800079	0	-1	0	insertion	HGNC	HGNC:23458	YES	1	P1	CCDS44476.1	ENSP00000358798	Q86XJ0	0	UPI00001BE8E6	0	0	0	0	hmmpanther:PTHR32261&hmmpanther:PTHR32261:SF7	0	chr10:g.103473421_103473438dup	0.1312	0.3495
chr11	18532394	rs137861180	CT	C	2	152	1409	0.013	-	frameshift_variant	HIGH	UEVLD	ENSG00000151116	Transcript	ENST00000396197.8	protein_coding	12/12	0	ENST00000396197.8:c.1341del	ENSP00000379500.2:p.Glu448LysfsTer22	1421/4207	1341/1416	447/471	K/X	aaA/aa	rs137861180	0	-1	0	deletion	HGNC	HGNC:30866	YES	5	P1	CCDS41624.1	ENSP00000379500	Q8IX04	0	UPI00001AF2D2	0	0	0	0	PDB-ENSP_mappings:2i6t.A&PDB-ENSP_mappings:2i6t.B&Gene3D:3.90.110.10&PDB-ENSP_mappings:3dl2.A&PDB-ENSP_mappings:3dl2.B&Pfam_domain:PF02866&hmmpanther:PTHR23306&hmmpanther:PTHR23306:SF18&Superfamily_domains:SSF56327&Conserved_Domains:cd05293	0	chr11:g.18532397del	0.0018	0
chr11	55795675	rs780060487	AGT	A	4	152	2001	0.026	-	frameshift_variant	HIGH	OR5D14	ENSG00000186113	Transcript	ENST00000335605.1	protein_coding	1/1	0	ENST00000335605.1:c.122_123del	ENSP00000334456.1:p.Val41GlyfsTer13	121-122/945	121-122/945	41/314	V/X	GTg/g	rs780060487	0	1	0	deletion	HGNC	HGNC:15281	YES	0	P1	CCDS31508.1	ENSP00000334456	Q8NGL3	0	UPI000004B1F6	0	0	0	0	Gene3D:1.20.1070.10&Pfam_domain:PF13853&Prints_domain:PR00237&hmmpanther:PTHR26452&hmmpanther:PTHR26452:SF67&Superfamily_domains:SSF81321&Transmembrane_helices:TMhelix&Conserved_Domains:cd15410	1	chr11:g.55795677_55795678del	0	0
chr11	56093801	rs138372442	GT	G	2	152	2400	0.013	-	frameshift_variant	HIGH	OR8I2	ENSG00000172154	Transcript	ENST00000302124.7	protein_coding	1/1	0	ENST00000302124.7:c.497del	ENSP00000303864.2:p.Leu166TrpfsTer19	526/1010	495/933	165/310	S/X	agT/ag	rs138372442&COSM5713194	0	1	0	deletion	HGNC	HGNC:15310	YES	0	P1	CCDS31517.1	ENSP00000303864	Q8N0Y5	0	UPI0000041D16	0	0	0	0	Gene3D:1.20.1070.10&Pfam_domain:PF13853&PROSITE_profiles:PS50262&hmmpanther:PTHR26452&hmmpanther:PTHR26452:SF207&Superfamily_domains:SSF81321&Conserved_Domains:cd15411&Low_complexity_(Seg):seg	2	chr11:g.56093804del	0.0389	0.0121
chr11	56093830	rs144690814	CA	C	2	152	2278	0.013	-	frameshift_variant	HIGH	OR8I2	ENSG00000172154	Transcript	ENST00000302124.7	protein_coding	1/1	0	ENST00000302124.7:c.524del	ENSP00000303864.2:p.His175LeufsTer10	555/1010	524/933	175/310	H/X	cAt/ct	rs144690814&COSM111376&COSM5953974	0	1	0	deletion	HGNC	HGNC:15310	YES	0	P1	CCDS31517.1	ENSP00000303864	Q8N0Y5	0	UPI0000041D16	0	0	0	0	Gene3D:1.20.1070.10&Pfam_domain:PF13853&Prints_domain:PR00245&PROSITE_profiles:PS50262&hmmpanther:PTHR26452&hmmpanther:PTHR26452:SF207&Superfamily_domains:SSF81321&Conserved_Domains:cd15411	0	chr11:g.56093831del	0.0389	0.0121
chr11	56176716	rs769190118	GA	G	3	152	1547	0.019	-	frameshift_variant	HIGH	OR5J2	ENSG00000174957	Transcript	ENST00000312298.1	protein_coding	1/1	0	ENST00000312298.1:c.100del	ENSP00000310788.1:p.Ile34PhefsTer7	100/939	100/939	34/312	I/X	Att/tt	rs769190118	0	1	0	deletion	HGNC	HGNC:19612	YES	0	P1	CCDS31522.1	ENSP00000310788	Q8NH18	A0A126GVP0	UPI000004B232	0	0	0	0	Conserved_Domains:cd15415&hmmpanther:PTHR26452:SF418&hmmpanther:PTHR26452&Pfam_domain:PF13853&Gene3D:1.20.1070.10&Superfamily_domains:SSF81321&Transmembrane_helices:TMhelix	0	chr11:g.56176717del	0	0
chr11	56176719	rs779370518	TTACG	T	3	152	1568	0.019	-	frameshift_variant	HIGH	OR5J2	ENSG00000174957	Transcript	ENST00000312298.1	protein_coding	1/1	0	ENST00000312298.1:c.103_106del	ENSP00000310788.1:p.Tyr35ProfsTer5	103-106/939	103-106/939	35-36/312	YA/X	TACGcc/cc	rs779370518	0	1	0	deletion	HGNC	HGNC:19612	YES	0	P1	CCDS31522.1	ENSP00000310788	Q8NH18	A0A126GVP0	UPI000004B232	0	0	0	0	Conserved_Domains:cd15415&hmmpanther:PTHR26452:SF418&hmmpanther:PTHR26452&Pfam_domain:PF13853&Gene3D:1.20.1070.10&Superfamily_domains:SSF81321&Transmembrane_helices:TMhelix	0	chr11:g.56176720_56176723del	0	0
chr11	56470128	rs781546479	TTGC	T	2	152	1888	0.013	-	inframe_deletion	MODERATE	OR5M3	ENSG00000174937	Transcript	ENST00000641993.1	protein_coding	2/2	0	ENST00000641993.1:c.367_369del	ENSP00000493070.1:p.Ala123del	543-545/1400	367-369/924	123/307	A/-	GCA/-	rs781546479	0	-1	0	deletion	HGNC	HGNC:14806	YES	0	P1	CCDS31532.1	ENSP00000493070	Q8NGP4	0	UPI0000041BAA	0	0	0	0	Gene3D:1.20.1070.10&Pfam_domain:PF13853&Prints_domain:PR00237&PROSITE_patterns:PS00237&PROSITE_profiles:PS50262&hmmpanther:PTHR26452&hmmpanther:PTHR26452:SF17&Superfamily_domains:SSF81321&Conserved_Domains:cd15412	0	chr11:g.56470129_56470131del	0	0
chr11	56470133	rs745971747	A	ACTG	2	152	1897	0.013	CTG	protein_altering_variant	MODERATE	OR5M3	ENSG00000174937	Transcript	ENST00000641993.1	protein_coding	2/2	0	ENST00000641993.1:c.364_365insCAG	ENSP00000493070.1:p.Met122delinsThrVal	540-541/1400	364-365/924	122/307	M/TV	atg/aCAGtg	rs745971747	0	-1	0	insertion	HGNC	HGNC:14806	YES	0	P1	CCDS31532.1	ENSP00000493070	Q8NGP4	0	UPI0000041BAA	0	0	0	0	Gene3D:1.20.1070.10&Pfam_domain:PF13853&Prints_domain:PR00237&PROSITE_patterns:PS00237&PROSITE_profiles:PS50262&hmmpanther:PTHR26452&hmmpanther:PTHR26452:SF17&Superfamily_domains:SSF81321&Conserved_Domains:cd15412	0	chr11:g.56470133_56470134insCTG	0	0
chr11	56577367	rs148438199	CCATTGAAG	C	2	152	2585	0.013	-	frameshift_variant	HIGH	OR5M10	ENSG00000254834	Transcript	ENST00000526812.4	protein_coding	1/1	0	ENST00000526812.4:c.347_354del	ENSP00000436004.2:p.Ala116GlyfsTer37	413-420/1052	347-354/948	116-118/315	ASM/X	gCTTCAATG/g	rs148438199&COSM5713195	0	-1	0	deletion	HGNC	HGNC:15290	YES	0	P1	CCDS53630.1	ENSP00000436004	Q6IEU7	0	UPI0000041BEE	0	0	0	0	hmmpanther:PTHR26452:SF98&Conserved_Domains:cd15412&Prints_domain:PR00237&PROSITE_patterns:PS00237&hmmpanther:PTHR26452&PROSITE_profiles:PS50262&Pfam_domain:PF13853&Gene3D:1.20.1070.10&Superfamily_domains:SSF81321&Transmembrane_helices:TMhelix	0	chr11:g.56577370_56577377del	0.0395	0.003
chr11	56613070	rs71931749	CCAGA	C	4	152	2510	0.026	-	frameshift_variant	HIGH	OR5M1	ENSG00000255012	Transcript	ENST00000641076.1	protein_coding	2/2	0	ENST00000641076.1:c.429_432del	ENSP00000493124.1:p.Cys143TrpfsTer19	464-467/4302	429-432/948	143-144/315	CL/X	tgTCTG/tg	rs72003051&COSM5826975	0	-1	0	deletion	HGNC	HGNC:8352	YES	0	P1	CCDS53631.1	ENSP00000493124	Q8NGP8	0	UPI0000041C9B	0	0	0	0	PROSITE_profiles:PS50262&Conserved_Domains:cd15412&hmmpanther:PTHR26452&hmmpanther:PTHR26452:SF98&Pfam_domain:PF13853&Gene3D:1.20.1070.10&Superfamily_domains:SSF81321&Transmembrane_helices:TMhelix	0	chr11:g.56613077_56613080del	0.1266	0.031
chr11	58031636	rs34846253	AC	A	2	152	2442	0.013	-	frameshift_variant	HIGH	OR6Q1	ENSG00000279051	Transcript	ENST00000302622.3	protein_coding	1/1	0	ENST00000302622.3:c.685del	ENSP00000307734.3:p.Leu229CysfsTer21	708/1002	685/954	229/317	L/X	Ctg/tg	rs34846253&COSM4197981&COSM5713196	0	1	0	deletion	HGNC	HGNC:15302	YES	0	P1	CCDS31541.1	ENSP00000307734	Q8NGQ2	A0A126GVP6	UPI000013E7FD	0	0	0	0	Gene3D:1.20.1070.10&Pfam_domain:PF13853&PROSITE_profiles:PS50262&hmmpanther:PTHR26453&hmmpanther:PTHR26453:SF140&Superfamily_domains:SSF81321&Transmembrane_helices:TMhelix&Conserved_Domains:cd13954	0	chr11:g.58031637del	0.1186	0.1225
chr11	65557854	0	C	CCAG	2	152	1445	0.013	CAG	inframe_insertion	MODERATE	LTBP3	ENSG00000168056	Transcript	ENST00000301873.9	protein_coding	1/28	0	ENST00000301873.9:c.103_105dup	ENSP00000301873.5:p.Leu35dup	374-375/4443	105-106/3912	35-36/1303	-/L	-/CTG	rs535365850&TMP_ESP_11_65325326_65325328	0	-1	0	insertion	HGNC	HGNC:6716	YES	2	P1	CCDS44647.1	ENSP00000301873	Q9NS15	0	UPI00003667EB	0	1	0	0	Low_complexity_(Seg):seg&Transmembrane_helices:TMhelix&Cleavage_site_(Signalp):SignalP-TM	0	chr11:g.65557883_65557885dup	0	0
chr11	65557854	0	CCAG	C	2	152	1445	0.013	-	inframe_deletion	MODERATE	LTBP3	ENSG00000168056	Transcript	ENST00000301873.9	protein_coding	1/28	0	ENST00000301873.9:c.103_105del	ENSP00000301873.5:p.Leu35del	372-374/4443	103-105/3912	35/1303	L/-	CTG/-	rs761360910&TMP_ESP_11_65325326_65325328&COSM5839244&COSM5839245	0	-1	0	deletion	HGNC	HGNC:6716	YES	2	P1	CCDS44647.1	ENSP00000301873	Q9NS15	0	UPI00003667EB	0	1	0	0	Low_complexity_(Seg):seg&Transmembrane_helices:TMhelix&Cleavage_site_(Signalp):SignalP-TM	0	chr11:g.65557883_65557885del	0	0
chr11	66315699	rs3832786	TGAG	T	2	152	2048	0.013	-	inframe_deletion	MODERATE	CD248	ENSG00000174807	Transcript	ENST00000311330.4	protein_coding	1/1	0	ENST00000311330.4:c.1326_1328del	ENSP00000308117.3:p.Ser443del	1343-1345/2551	1326-1328/2274	442-443/757	SS/S	tcCTCa/tca	rs3832786&COSM2039931	0	-1	0	deletion	HGNC	HGNC:18219	YES	0	P1	CCDS8134.1	ENSP00000308117	Q9HCU0	0	UPI0000049803	0	0	0	0	hmmpanther:PTHR45424	0	chr11:g.66315703_66315705del	0.0068	0
chr11	66744819	0	G	GGGCGGCGGC	6	152	1257	0.038	GGCGGCGGC	inframe_insertion	MODERATE	C11orf80	ENSG00000173715	Transcript	ENST00000360962.9	protein_coding	1/17	0	ENST00000360962.9:c.95_103dup	ENSP00000354227.6:p.Ala32_Ala34dup	77-78/2034	77-78/2034	26/677	G/GAAA	ggg/ggGGCGGCGGCg	rs567536854	0	1	0	insertion	HGNC	HGNC:26197	YES	5	P3	CCDS53664.1	ENSP00000354227	Q8N6T0	A0A0A0MRH1	UPI0001711D28	0	0	0	0	Low_complexity_(Seg):seg	26	chr11:g.66744837_66744845dup	0	0
chr11	68312746	0	C	CGCTGCT	2	152	1015	0.013	GCTGCT	inframe_insertion	MODERATE	LRP5	ENSG00000162337	Transcript	ENST00000294304.12	protein_coding	1/23	0	ENST00000294304.12:c.55_60dup	ENSP00000294304.6:p.Leu19_Leu20dup	156-157/5177	32-33/4848	11/1615	P/PLL	ccg/ccGCTGCTg	rs564221347	0	1	0	insertion	HGNC	HGNC:6697	YES	1	P1	CCDS8181.1	ENSP00000294304	O75197	0	UPI0000073246	0	1	0	0	PIRSF_domain:PIRSF036314&Low_complexity_(Seg):seg&Cleavage_site_(Signalp):SignalP-noTM	28	chr11:g.68312769_68312774dup	0	0
chr11	71538486	0	C	CCCAGTCCAGCTGCTGTAAGCCCTGCTGCTGCTCTTCAGGCTGTGGGTCATCCTGCTG	2	152	2321	0.013	CCAGTCCAGCTGCTGTAAGCCCTGCTGCTGCTCTTCAGGCTGTGGGTCATCCTGCTG	inframe_insertion	MODERATE	KRTAP5-8	ENSG00000241233	Transcript	ENST00000398534.3	protein_coding	1/1	0	ENST00000398534.3:c.447_503dup	ENSP00000420723.1:p.Pro151_Lys169dup	462-463/1183	431-432/564	144/187	S/SQSSCCKPCCCSSGCGSSCC	tcc/tcCCAGTCCAGCTGCTGTAAGCCCTGCTGCTGCTCTTCAGGCTGTGGGTCATCCTGCTGc	0	0	1	0	insertion	HGNC	HGNC:23603	YES	0	P1	CCDS41683.1	ENSP00000420723	O75690	0	UPI000013ECDA	0	0	0	0	hmmpanther:PTHR23262&Low_complexity_(Seg):seg&hmmpanther:PTHR23262:SF131&hmmpanther:PTHR23262:SF131&hmmpanther:PTHR23262	72	chr11:g.71538530_71538531insGGTCATCCTGCTGCCAGTCCAGCTGCTGTAAGCCCTGCTGCTGCTCTTCAGGCTGTG	0	0
chr11	71565614	rs771600690	CTGTGGCTCCGGCTGTGGGGGT	C	2	152	1073	0.019	-	inframe_deletion	MODERATE	KRTAP5-10	ENSG00000204572	Transcript	ENST00000398531.2	protein_coding	1/1	0	ENST00000398531.2:c.48_68del	ENSP00000381542.1:p.Cys24_Gly30del	53-73/1176	28-48/609	10-16/202	CGSGCGG/-	TGTGGCTCCGGCTGTGGGGGT/-	rs771600690	0	1	0	deletion	HGNC	HGNC:23605	YES	0	P1	CCDS41684.1	ENSP00000381542	Q6L8G5	0	UPI0000376062	0	0	0	0	hmmpanther:PTHR23262&hmmpanther:PTHR23262:SF63&Low_complexity_(Seg):seg	20	chr11:g.71565635_71565655del	0	0
chr11	73309330	0	G	GCTC	7	152	1811	0.045	CTC	inframe_insertion	MODERATE	ARHGEF17	ENSG00000110237	Transcript	ENST00000263674.3	protein_coding	1/21	0	ENST00000263674.3:c.703_705dup	ENSP00000263674.3:p.Ser235dup	1042-1043/7853	692-693/6192	231/2063	C/CS	tgc/tgCTCc	rs139105330	0	1	0	insertion	HGNC	HGNC:21726	YES	1	P2	CCDS8221.1	ENSP00000263674	Q96PE2	0	UPI000004980B	0	0	0	0	MobiDB_lite:mobidb-lite&MobiDB_lite:mobidb-lite&Low_complexity_(Seg):seg	13	chr11:g.73309341_73309343dup	0.2989	0.7489
chr11	74001429	rs775759380	G	GT	2	152	2068	0.013	T	frameshift_variant	HIGH	UCP3	ENSG00000175564	Transcript	ENST00000314032.9	protein_coding	7/7	0	ENST00000314032.9:c.921dup	ENSP00000323740.4:p.Arg308ThrfsTer22	1124-1125/2277	921-922/939	307-308/312	-/X	-/A	rs775759380	0	-1	0	insertion	HGNC	HGNC:12519	YES	1	P1	CCDS8229.1	ENSP00000323740	P55916	A0A0S2Z4G5	UPI000003021D	0	1	0	0	Gene3D:1.50.40.10&Prints_domain:PR00784	0	chr11:g.74001430dup	0	0
chr11	90206241	rs754173552	ACTT	A	2	152	1275	0.013	-	inframe_deletion	MODERATE	CHORDC1	ENSG00000110172	Transcript	ENST00000320585.11	protein_coding	7/11	0	ENST00000320585.11:c.521_523del	ENSP00000319255.6:p.Glu174del	616-618/3070	521-523/999	174-175/332	EV/V	gAAGtc/gtc	rs754173552	0	-1	0	deletion	HGNC	HGNC:14525	YES	1	P1	CCDS8289.1	ENSP00000319255	Q9UHD1	0	UPI000013F1A2	0	0	0	0	Pfam_domain:PF04968&PROSITE_profiles:PS51401&hmmpanther:PTHR12621&hmmpanther:PTHR12621:SF9	0	chr11:g.90206247_90206249del	0	0
chr11	104944774	rs541193710	G	GA	3	152	2054	0.019	A	frameshift_variant	HIGH	CASP4	ENSG00000196954	Transcript	ENST00000444739.7	protein_coding	8/9	0	ENST00000444739.7:c.1112dup	ENSP00000388566.2:p.Tyr372LeufsTer?	1161-1162/1296	1112-1113/1134	371/377	F/FX	ttc/ttTc	rs541193710	0	-1	0	insertion	HGNC	HGNC:1505	YES	1	P1	CCDS8327.1	ENSP00000388566	P49662	0	UPI000003AEFA	0	0	0	0	Conserved_Domains:cd00032&Pfam_domain:PF00656&PIRSF_domain:PIRSF038001&Gene3D:3.30.70.1470&SMART_domains:SM00115&Superfamily_domains:SSF52129&PROSITE_profiles:PS50207&hmmpanther:PTHR10454&hmmpanther:PTHR10454:SF201&Prints_domain:PR00376	0	chr11:g.104944777dup	0.001	0
chr11	117918607	rs777180335	ATG	A	7	152	2057	0.045	-	frameshift_variant	HIGH	TMPRSS13	ENSG00000137747	Transcript	ENST00000524993.6	protein_coding	2/13	0	ENST00000524993.6:c.251_252del	ENSP00000434279.1:p.Ala84ValfsTer39	346-347/3397	251-252/1704	84/567	A/X	gCA/g	rs777180335	0	-1	0	deletion	HGNC	HGNC:29808	YES	1	P3	CCDS41721.1	ENSP00000434279	0	E9PRA0	UPI0000E5923F	0	0	0	0	PIRSF_domain:PIRSF037935&MobiDB_lite:mobidb-lite&MobiDB_lite:mobidb-lite&Low_complexity_(Seg):seg	0	chr11:g.117918608_117918609del	0	0
chr11	117918610	rs773922558	CCTGGGCTGGAGAT	C	7	152	2055	0.045	-	frameshift_variant	HIGH	TMPRSS13	ENSG00000137747	Transcript	ENST00000524993.6	protein_coding	2/13	0	ENST00000524993.6:c.237_249del	ENSP00000434279.1:p.Ser80HisfsTer29	332-344/3397	237-249/1704	79-83/567	ASPAQ/X	gcATCTCCAGCCCAG/gc	rs773922558	0	-1	0	deletion	HGNC	HGNC:29808	YES	1	P3	CCDS41721.1	ENSP00000434279	0	E9PRA0	UPI0000E5923F	0	0	0	0	PIRSF_domain:PIRSF037935&MobiDB_lite:mobidb-lite&MobiDB_lite:mobidb-lite&Low_complexity_(Seg):seg	0	chr11:g.117918611_117918623del	0	0
chr12	865142	rs35706572	T	TC	2	152	1666	0.013	C	frameshift_variant	HIGH	WNK1	ENSG00000060237	Transcript	ENST00000340908.8	protein_coding	9/28	0	ENST00000340908.8:c.2175dup	ENSP00000341292.5:p.Ile726HisfsTer45	2815-2816/11208	2172-2173/7905	724-725/2634	-/X	-/C	rs141823469	0	1	0	insertion	HGNC	HGNC:14540	YES	5	A2	CCDS73419.1	ENSP00000341292	Q9H4A3	0	UPI0001DD21C4	0	1	0	0	hmmpanther:PTHR13902&hmmpanther:PTHR13902:SF46	3	chr12:g.865145dup	0	0
chr12	871273	rs1339304778	GCAGAGCCAGGGT	G	2	152	1647	0.013	-	inframe_deletion	MODERATE	WNK1	ENSG00000060237	Transcript	ENST00000340908.8	protein_coding	11/28	0	ENST00000340908.8:c.3646_3657del	ENSP00000341292.5:p.Ser1216_Gln1219del	4286-4297/11208	3643-3654/7905	1215-1218/2634	QSQG/-	CAGAGCCAGGGT/-	rs1339304778	0	1	0	deletion	HGNC	HGNC:14540	YES	5	A2	CCDS73419.1	ENSP00000341292	Q9H4A3	0	UPI0001DD21C4	0	1	0	0	Low_complexity_(Seg):seg&MobiDB_lite:mobidb-lite&hmmpanther:PTHR13902&hmmpanther:PTHR13902:SF46	3	chr12:g.871277_871288del	0	0
chr12	6936725	rs199920334	GCAA	G	2	152	1645	0.013	-	inframe_deletion	MODERATE	ATN1	ENSG00000111676	Transcript	ENST00000396684.3	protein_coding	5/10	0	ENST00000396684.3:c.1461_1463del	ENSP00000379915.2:p.Gln502del	2047-2049/4702	1459-1461/3573	487/1190	Q/-	CAA/-	rs199920334	0	1	0	deletion	HGNC	HGNC:3033	YES	1	P1	CCDS31734.1	ENSP00000379915	P54259	0	UPI000006F554	0	1	0	0	Coiled-coils_(Ncoils):Coil&Pfam_domain:PF03154&hmmpanther:PTHR13859&hmmpanther:PTHR13859:SF9&MobiDB_lite:mobidb-lite&MobiDB_lite:mobidb-lite&Low_complexity_(Seg):seg	2	chr12:g.6936728_6936730del	0	0
chr12	6937994	rs781881238	A	AGGAGCGCGAGCGCGAGCG	3	152	1927	0.019	GGAGCGCGAGCGCGAGCG	inframe_insertion	MODERATE	ATN1	ENSG00000111676	Transcript	ENST00000396684.3	protein_coding	6/10	0	ENST00000396684.3:c.2448_2465dup	ENSP00000379915.2:p.Arg819_Glu824dup	3032-3033/4702	2444-2445/3573	815/1190	K/KERERER	aag/aaGGAGCGCGAGCGCGAGCGg	rs781881238	0	1	0	insertion	HGNC	HGNC:3033	YES	1	P1	CCDS31734.1	ENSP00000379915	P54259	0	UPI000006F554	0	1	0	0	Coiled-coils_(Ncoils):Coil&Pfam_domain:PF03154&hmmpanther:PTHR13859&hmmpanther:PTHR13859:SF9&MobiDB_lite:mobidb-lite&MobiDB_lite:mobidb-lite&Low_complexity_(Seg):seg	21	chr12:g.6937998_6938015dup	0	0
chr12	9165140	rs769105138	CG	C	2	152	2261	0.013	-	frameshift_variant&splice_region_variant	HIGH	PZP	ENSG00000126838	Transcript	ENST00000261336.7	protein_coding	19/36	0	ENST00000261336.7:c.2485del	ENSP00000261336.2:p.Arg829GlyfsTer6	2539/4635	2485/4449	829/1482	R/X	Cgg/gg	rs769105138	0	-1	0	deletion	HGNC	HGNC:9750	YES	1	P1	CCDS8600.1	ENSP00000261336	P20742	0	UPI000013D168	0	0	0	0	hmmpanther:PTHR11412:SF92&hmmpanther:PTHR11412&Pfam_domain:PF00207&Gene3D:2.60.40.10&SMART_domains:SM01360&Superfamily_domains:SSF81296	0	chr12:g.9165142del	0	0
chr12	12477731	rs59897494	TGCACGCTGG	T	4	152	2194	0.026	-	inframe_deletion	MODERATE	DUSP16	ENSG00000111266	Transcript	ENST00000298573.8	protein_coding	7/7	0	ENST00000298573.8:c.1091_1099del	ENSP00000298573.5:p.Pro364_Val366del	1723-1731/5253	1091-1099/1998	364-367/665	PSVQ/Q	cCCAGCGTGCag/cag	rs142947418&TMP_ESP_12_12630666_12630674&COSM1163657	0	-1	0	deletion	HGNC	HGNC:17909	YES	1	P1	CCDS8650.1	ENSP00000298573	Q9BY84	A0A024RAR2	UPI0000001BCE	0	0	0	0	hmmpanther:PTHR10159&hmmpanther:PTHR10159:SF37&Low_complexity_(Seg):seg&MobiDB_lite:mobidb-lite	0	chr12:g.12477750_12477758del	0.1095	0.2057
chr12	48203092	rs144247841	C	CA	3	152	2498	0.019	A	frameshift_variant	HIGH	OR10AD1	ENSG00000172640	Transcript	ENST00000310248.3	protein_coding	1/1	0	ENST00000310248.3:c.200dup	ENSP00000308689.2:p.Ser68ValfsTer55	295-296/1305	200-201/954	67/317	L/LX	ctg/ctTg	rs144247841	0	-1	0	insertion	HGNC	HGNC:14819	YES	0	P1	CCDS31787.1	ENSP00000308689	Q8NGE0	0	UPI0000041ECE	0	0	0	0	PROSITE_profiles:PS50262&Conserved_Domains:cd15237&hmmpanther:PTHR26453:SF215&hmmpanther:PTHR26453&Pfam_domain:PF13853&Gene3D:1.20.1070.10&Superfamily_domains:SSF81321&Prints_domain:PR00237&Transmembrane_helices:TMhelix	0	chr12:g.48203093dup	0.2031	0.2716
chr12	51329814	0	A	AG	3	152	2323	0.019	G	frameshift_variant	HIGH	CELA1	ENSG00000139610	Transcript	ENST00000293636.1	protein_coding	7/8	0	ENST00000293636.1:c.628dup	ENSP00000293636.1:p.Leu210ProfsTer24	669-670/952	628-629/777	210/258	L/PX	ctc/cCtc	rs17860363	0	-1	0	insertion	HGNC	HGNC:3308	YES	1	P1	CCDS8812.1	ENSP00000293636	Q9UNI1	0	UPI000013E111	0	0	0	0	Gene3D:2.40.10.10&Gene3D:2.40.10.10&Pfam_domain:PF00089&Prints_domain:PR00722&PROSITE_patterns:PS00135&PROSITE_profiles:PS50240&hmmpanther:PTHR24257&hmmpanther:PTHR24257:SF0&SMART_domains:SM00020&Superfamily_domains:SSF50494&Conserved_Domains:cd00190	0	chr12:g.51329819dup	0.1456	0.084
chr12	51890755	0	TGGCCCA	T	2	152	2271	0.013	-	inframe_deletion	MODERATE	ANKRD33	ENSG00000167612	Transcript	ENST00000301190.11	protein_coding	5/5	0	ENST00000301190.11:c.830_835del	ENSP00000301190.6:p.Ala277_Gln278del	894-899/1865	810-815/1359	270-272/452	VAQ/V	gtGGCCCAg/gtg	rs776931230	0	1	0	deletion	HGNC	HGNC:13788	YES	2	0	CCDS8815.1	ENSP00000301190	Q7Z3H0	0	UPI00003668C0	0	0	0	0	hmmpanther:PTHR24173&hmmpanther:PTHR24173:SF29&Low_complexity_(Seg):seg	20	chr12:g.51890776_51890781del	0	0
chr12	55129802	rs58036029	AT	A	4	152	1575	0.026	-	frameshift_variant	HIGH	OR9K2	ENSG00000170605	Transcript	ENST00000305377.5	protein_coding	1/1	0	ENST00000305377.5:c.38del	ENSP00000307598.4:p.Leu13CysfsTer22	123/1122	35/1008	12/335	I/X	aTt/at	rs58036029&COSM4208992&COSM4589990	0	1	0	deletion	HGNC	HGNC:15339	YES	0	0	CCDS31814.1	ENSP00000307598	Q8NGE7	A0A126GW01	UPI00003B287B	0	0	0	0	0	3	chr12:g.55129806del	0.3041	0.4085
chr12	76031383	0	G	GGCA	2	152	2015	0.013	GCA	inframe_insertion	MODERATE	PHLDA1	ENSG00000139289	Transcript	ENST00000266671.9	protein_coding	1/2	0	ENST00000266671.9:c.356_358dup	ENSP00000266671.5:p.Leu119dup	2549-2550/8069	358-359/1206	120/401	P/LP	ccc/cTGCcc	rs746836191	0	-1	0	insertion	HGNC	HGNC:8933	YES	1	P2	CCDS31861.1	ENSP00000266671	Q8WV24	0	UPI000013D704	0	0	0	0	hmmpanther:PTHR15478&hmmpanther:PTHR15478:SF4&Low_complexity_(Seg):seg	0	chr12:g.76031395_76031397dup	0	0
chr12	102958393	0	C	CGCAGCAGCA	3	152	1749	0.019	GCAGCAGCA	inframe_insertion	MODERATE	ASCL1	ENSG00000139352	Transcript	ENST00000266744.4	protein_coding	1/2	0	ENST00000266744.4:c.178_186dup	ENSP00000266744.3:p.Gln60_Gln62dup	720-721/2481	149-150/711	50/236	A/AQQQ	gcg/gcGCAGCAGCAg	rs3832799	0	1	0	insertion	HGNC	HGNC:738	YES	1	P1	CCDS31886.1	ENSP00000266744	P50553	0	UPI0000047FC7	0	1	0	0	hmmpanther:PTHR13935&hmmpanther:PTHR13935:SF66&Low_complexity_(Seg):seg&MobiDB_lite:mobidb-lite&MobiDB_lite:mobidb-lite&Coiled-coils_(Ncoils):Coil	37	chr12:g.102958422_102958430dup	0	0
chr12	102958393	0	C	CGCAGCAGCAGCA	2	152	1749	0.013	GCAGCAGCAGCA	inframe_insertion	MODERATE	ASCL1	ENSG00000139352	Transcript	ENST00000266744.4	protein_coding	1/2	0	ENST00000266744.4:c.175_186dup	ENSP00000266744.3:p.Gln59_Gln62dup	720-721/2481	149-150/711	50/236	A/AQQQQ	gcg/gcGCAGCAGCAGCAg	rs3832799	0	1	0	insertion	HGNC	HGNC:738	YES	1	P1	CCDS31886.1	ENSP00000266744	P50553	0	UPI0000047FC7	0	1	0	0	hmmpanther:PTHR13935&hmmpanther:PTHR13935:SF66&Low_complexity_(Seg):seg&MobiDB_lite:mobidb-lite&MobiDB_lite:mobidb-lite&Coiled-coils_(Ncoils):Coil	37	chr12:g.102958419_102958430dup	0	0
chr12	102958393	0	C	CGCAGCAGCAGCAGCA	4	152	1749	0.026	GCAGCAGCAGCAGCA	inframe_insertion	MODERATE	ASCL1	ENSG00000139352	Transcript	ENST00000266744.4	protein_coding	1/2	0	ENST00000266744.4:c.172_186dup	ENSP00000266744.3:p.Gln58_Gln62dup	720-721/2481	149-150/711	50/236	A/AQQQQQ	gcg/gcGCAGCAGCAGCAGCAg	rs3832799	0	1	0	insertion	HGNC	HGNC:738	YES	1	P1	CCDS31886.1	ENSP00000266744	P50553	0	UPI0000047FC7	0	1	0	0	hmmpanther:PTHR13935&hmmpanther:PTHR13935:SF66&Low_complexity_(Seg):seg&MobiDB_lite:mobidb-lite&MobiDB_lite:mobidb-lite&Coiled-coils_(Ncoils):Coil	37	chr12:g.102958416_102958430dup	0	0
chr12	102958393	0	CGCAGCAGCAGCAGCA	C	2	152	1749	0.013	-	inframe_deletion	MODERATE	ASCL1	ENSG00000139352	Transcript	ENST00000266744.4	protein_coding	1/2	0	ENST00000266744.4:c.172_186del	ENSP00000266744.3:p.Gln58_Gln62del	721-735/2481	150-164/711	50-55/236	AQQQQQ/A	gcGCAGCAGCAGCAGCAg/gcg	rs1395969639	0	1	0	deletion	HGNC	HGNC:738	YES	1	P1	CCDS31886.1	ENSP00000266744	P50553	0	UPI0000047FC7	0	1	0	0	hmmpanther:PTHR13935&hmmpanther:PTHR13935:SF66&Low_complexity_(Seg):seg&MobiDB_lite:mobidb-lite&MobiDB_lite:mobidb-lite&Coiled-coils_(Ncoils):Coil	22	chr12:g.102958416_102958430del	0	0
chr12	106247599	0	C	CGGA	3	150	1014	0.019	GGA	inframe_insertion	MODERATE	CKAP4	ENSG00000136026	Transcript	ENST00000378026.5	protein_coding	1/2	0	ENST00000378026.5:c.250_252dup	ENSP00000367265.4:p.Ser84dup	421-422/3121	252-253/1809	84-85/602	-/S	-/TCC	rs576389141&TMP_ESP_12_106641378_106641380	0	-1	0	insertion	EntrezGene	0	YES	1	P1	CCDS9103.1	ENSP00000367265	Q07065	A0A024RBH2	UPI00000723B9	0	0	0	0	hmmpanther:PTHR45161&Low_complexity_(Seg):seg	0	chr12:g.106247615_106247617dup	0.0082	0.0008
chr12	111598960	rs752870397	C	CTGCTGCTGCTGCTGT	3	152	1777	0.019	TGCTGCTGCTGCTGT	inframe_insertion	MODERATE	ATXN2	ENSG00000204842	Transcript	ENST00000377617.7	protein_coding	1/25	0	ENST00000377617.7:c.554_555insACAGCAGCAGCAGCA	ENSP00000366843.3:p.Gln184_Gln188dup	716-717/4702	554-555/3942	185/1313	Q/QQQQQQ	cag/caACAGCAGCAGCAGCAg	rs752870397	0	-1	0	insertion	HGNC	HGNC:10555	YES	1	P3	CCDS31902.1	ENSP00000366843	Q99700	0	UPI0000DBEEFC	0	1	0	0	Superfamily_domains:SSF81995&MobiDB_lite:mobidb-lite&MobiDB_lite:mobidb-lite&Coiled-coils_(Ncoils):Coil&Low_complexity_(Seg):seg	0	chr12:g.111598974_111598975insTTGCTGCTGCTGCTG	0	0
chr12	111598969	rs776112405	C	CTGCTGT	2	152	1819	0.013	TGCTGT	inframe_insertion	MODERATE	ATXN2	ENSG00000204842	Transcript	ENST00000377617.7	protein_coding	1/25	0	ENST00000377617.7:c.545_546insACAGCA	ENSP00000366843.3:p.Gln187_Gln188dup	707-708/4702	545-546/3942	182/1313	Q/QQQ	cag/caACAGCAg	rs776112405	0	-1	0	insertion	HGNC	HGNC:10555	YES	1	P3	CCDS31902.1	ENSP00000366843	Q99700	0	UPI0000DBEEFC	0	1	0	0	Superfamily_domains:SSF81995&MobiDB_lite:mobidb-lite&MobiDB_lite:mobidb-lite&Coiled-coils_(Ncoils):Coil&Low_complexity_(Seg):seg	0	chr12:g.111598974_111598975insTTGCTG	0	0
chr12	113180950	0	A	ACTT	4	152	2099	0.032	CTT	inframe_insertion	MODERATE	DDX54	ENSG00000123064	Transcript	ENST00000314045.11	protein_coding	2/20	0	ENST00000314045.11:c.280_282dup	ENSP00000323858.7:p.Lys94dup	310-311/4380	282-283/2649	94-95/882	-/K	-/AAG	rs147593229&TMP_ESP_12_113618756_113618758	0	-1	0	insertion	HGNC	HGNC:20084	YES	1	A2	CCDS44984.1	ENSP00000323858	Q8TDD1	0	UPI000006F3A5	0	0	0	0	Gene3D:3.40.50.300&hmmpanther:PTHR24031&hmmpanther:PTHR24031:SF292&Superfamily_domains:SSF52540	0	chr12:g.113180963_113180965dup	0.0495	0.0696
chr12	118068522	0	TTCC	T	3	152	1593	0.019	-	inframe_deletion	MODERATE	VSIG10	ENSG00000176834	Transcript	ENST00000359236.10	protein_coding	8/9	0	ENST00000359236.10:c.1419_1421del	ENSP00000352172.5:p.Glu474del	1759-1761/5009	1419-1421/1623	473-474/540	EE/E	gaGGAa/gaa	rs759531783&TMP_ESP_12_118506328_118506336&COSM1605623	0	-1	0	deletion	HGNC	HGNC:26078	YES	1	P1	CCDS44992.1	ENSP00000352172	Q8N0Z9	0	UPI000007385F	0	0	0	0	Coiled-coils_(Ncoils):Coil&hmmpanther:PTHR44905&MobiDB_lite:mobidb-lite&MobiDB_lite:mobidb-lite&Low_complexity_(Seg):seg	0	chr12:g.118068546_118068548del	0	0
chr12	132062548	0	A	ACAGCAG	3	152	2597	0.019	CAGCAG	inframe_insertion	MODERATE	EP400	ENSG00000183495	Transcript	ENST00000389562.6	protein_coding	46/52	0	ENST00000389562.6:c.8220_8225dup	ENSP00000374213.3:p.Gln2747_Gln2748dup	8216-8217/12836	8181-8182/9372	2727-2728/3123	-/QQ	-/CAGCAG	rs528214697	0	1	0	insertion	HGNC	HGNC:11958	YES	1	P1	CCDS31929.2	ENSP00000374213	Q96L91	0	UPI00004566BC	0	0	0	0	Coiled-coils_(Ncoils):Coil&Low_complexity_(Seg):seg&hmmpanther:PTHR10799&hmmpanther:PTHR10799:SF599	44	chr12:g.132062587_132062592dup	0	0
chr13	28712951	rs756174226	TAACA	T	2	152	1477	0.013	-	frameshift_variant	HIGH	SLC46A3	ENSG00000139508	Transcript	ENST00000380814.4	protein_coding	3/7	0	ENST00000380814.4:c.785_788del	ENSP00000370192.4:p.Leu262TyrfsTer5	1284-1287/2121	785-788/1392	262-263/463	LL/X	tTGTTa/ta	rs756174226	0	-1	0	deletion	HGNC	HGNC:27501	YES	1	A1	CCDS45021.1	ENSP00000370192	Q7Z3Q1	0	UPI0000199D25	0	0	0	0	Gene3D:1.20.1250.20&hmmpanther:PTHR23507&Superfamily_domains:SSF103473&Pfam_domain:PF07690&hmmpanther:PTHR23507:SF9&Conserved_Domains:cd06174&Transmembrane_helices:TMhelix	0	chr13:g.28712956_28712959del	0	0
chr13	30461360	rs557859009	TTCA	T	3	152	681	0.019	-	inframe_deletion	MODERATE	HMGB1	ENSG00000189403	Transcript	ENST00000341423.10	protein_coding	5/5	0	ENST00000341423.10:c.642_644del	ENSP00000345347.5:p.Asp214del	797-799/5456	642-644/648	214-215/215	DE/E	gaTGAa/gaa	rs557859009	0	-1	0	deletion	HGNC	HGNC:4983	YES	1	P1	CCDS9335.1	ENSP00000345347	P09429	A0A024RDR0	UPI00000015ED	0	0	0	0	Low_complexity_(Seg):seg&MobiDB_lite:mobidb-lite&MobiDB_lite:mobidb-lite	0	chr13:g.30461372_30461374del	0.0006	0
chr13	63746853	rs749539437	GTGGCTATGGCTCTGGTTATGGCTA	G	2	152	2338	0.013	-	inframe_deletion	MODERATE	AL445989.1	ENSG00000237378	Transcript	ENST00000611641.1	protein_coding	1/1	0	ENST00000611641.1:c.66_89del	ENSP00000496883.1:p.Gly23_Ser30del	114-137/1436	54-77/390	18-26/129	CGYGSGYGY/C	tgTGGCTATGGCTCTGGTTATGGCTAt/tgt	rs749539437	0	1	0	deletion	Clone_based_ensembl_gene	0	YES	0	P1	0	ENSP00000496883	0	A0A3B3IRQ3	UPI0001A5EA97	0	0	0	0	Low_complexity_(Seg):seg	12	chr13:g.63746866_63746889del	0	0
chr13	71866526	0	TGCCGCCGCC	T	2	150	1215	0.013	-	inframe_deletion	MODERATE	DACH1	ENSG00000276644	Transcript	ENST00000613252.5	protein_coding	1/11	0	ENST00000613252.5:c.235_243del	ENSP00000482245.1:p.Gly79_Gly81del	670-678/5245	235-243/2121	79-81/706	GGG/-	GGCGGCGGC/-	rs782625726	0	-1	0	deletion	HGNC	HGNC:2663	YES	1	P2	CCDS41899.1	ENSP00000482245	Q9UI36	0	UPI000007308B	0	0	0	0	MobiDB_lite:mobidb-lite&Low_complexity_(Seg):seg	0	chr13:g.71866543_71866551del	0	0
chr13	95624860	rs534336779	TTTC	T	4	152	1304	0.026	-	inframe_deletion	MODERATE	DZIP1	ENSG00000134874	Transcript	ENST00000347108.7	protein_coding	6/21	0	ENST00000347108.7:c.877_879del	ENSP00000257312.5:p.Glu293del	1310-1312/7068	877-879/2604	293/867	E/-	GAA/-	rs534336779	0	-1	0	deletion	HGNC	HGNC:20908	YES	5	P4	CCDS9478.1	ENSP00000257312	Q86YF9	0	UPI000000D9B8	0	0	0	0	hmmpanther:PTHR21502&hmmpanther:PTHR21502:SF5&Low_complexity_(Seg):seg	0	chr13:g.95624869_95624871del	0.0006	0
chr13	96987625	rs145685926	GA	G	7	152	2269	0.045	-	frameshift_variant	HIGH	OXGR1	ENSG00000165621	Transcript	ENST00000298440.5	protein_coding	4/4	0	ENST00000298440.5:c.134del	ENSP00000298440.1:p.Leu45ProfsTer9	378/2285	134/1014	45/337	L/X	cTc/cc	rs145685926	0	-1	0	deletion	HGNC	HGNC:4531	YES	2	P1	CCDS9482.1	ENSP00000298440	Q96P68	B2R986	UPI000003BCD2	0	0	0	0	Gene3D:1.20.1070.10&Prints_domain:PR00237&hmmpanther:PTHR24231&hmmpanther:PTHR24231:SF15&Superfamily_domains:SSF81321&Transmembrane_helices:TMhelix&Conserved_Domains:cd15375	0	chr13:g.96987626del	0.0156	0
chr13	109783949	0	ACGG	A	2	152	2153	0.013	-	inframe_deletion	MODERATE	IRS2	ENSG00000185950	Transcript	ENST00000375856.5	protein_coding	1/2	0	ENST00000375856.5:c.2102_2104del	ENSP00000365016.3:p.Ala701del	2632-2634/8156	2102-2104/4017	701-702/1338	AV/V	gCCGtg/gtg	rs770454447&COSM4747752	0	-1	0	deletion	HGNC	HGNC:6126	YES	1	P1	CCDS9510.1	ENSP00000365016	Q9Y4H2	0	UPI000006E4A8	0	1	0	0	hmmpanther:PTHR10614&hmmpanther:PTHR10614:SF7&Low_complexity_(Seg):seg	0	chr13:g.109783972_109783974del	0	0
chr13	110879894	rs552936641	TCTC	T	2	152	2385	0.013	-	inframe_deletion	MODERATE	ANKRD10	ENSG00000088448	Transcript	ENST00000267339.6	protein_coding	6/6	0	ENST00000267339.6:c.1003_1005del	ENSP00000267339.2:p.Glu335del	1138-1140/2495	1003-1005/1263	335/420	E/-	GAG/-	rs552936641&COSM1666546	0	-1	0	deletion	HGNC	HGNC:20265	YES	2	P1	CCDS9520.1	ENSP00000267339	Q9NXR5	A0A024RE01	UPI000013D744	0	0	0	0	hmmpanther:PTHR24203&hmmpanther:PTHR24203:SF14	0	chr13:g.110879895_110879897del	0.0032	0
chr13	112067748	rs759581145	CGGCGGG	C	2	152	1664	0.013	-	inframe_deletion	MODERATE	SOX1	ENSG00000182968	Transcript	ENST00000330949.2	protein_coding	1/1	0	ENST00000330949.2:c.96_101del	ENSP00000330218.1:p.Gly42_Gly43del	103-108/2842	91-96/1176	31-32/391	GG/-	GGCGGG/-	rs759581145	0	1	0	deletion	HGNC	HGNC:11189	YES	0	P1	CCDS9523.1	ENSP00000330218	O00570	0	UPI0000190FB0	0	0	0	0	hmmpanther:PTHR10270&hmmpanther:PTHR10270:SF40&Low_complexity_(Seg):seg&MobiDB_lite:mobidb-lite	5	chr13:g.112067754_112067759del	0	0
chr13	112068252	0	G	GC	2	150	893	0.013	C	frameshift_variant	HIGH	SOX1	ENSG00000182968	Transcript	ENST00000330949.2	protein_coding	1/1	0	ENST00000330949.2:c.594_595insC	ENSP00000330218.1:p.Ala199ArgfsTer262	606-607/2842	594-595/1176	198-199/391	-/X	-/C	0	0	1	0	insertion	HGNC	HGNC:11189	YES	0	P1	CCDS9523.1	ENSP00000330218	O00570	0	UPI0000190FB0	0	0	0	0	hmmpanther:PTHR10270&hmmpanther:PTHR10270:SF40&Pfam_domain:PF12336&Low_complexity_(Seg):seg	0	chr13:g.112068252_112068253insC	0	0
chr13	112068370	rs766974042	G	GCGCACC	2	150	1094	0.013	CGCACC	inframe_insertion	MODERATE	SOX1	ENSG00000182968	Transcript	ENST00000330949.2	protein_coding	1/1	0	ENST00000330949.2:c.718_723dup	ENSP00000330218.1:p.Pro240_His241dup	724-725/2842	712-713/1176	238/391	A/AHP	gcg/gCGCACCcg	rs766974042	0	1	0	insertion	HGNC	HGNC:11189	YES	0	P1	CCDS9523.1	ENSP00000330218	O00570	0	UPI0000190FB0	0	0	0	0	hmmpanther:PTHR10270&hmmpanther:PTHR10270:SF40&Pfam_domain:PF12336&Low_complexity_(Seg):seg&MobiDB_lite:mobidb-lite&MobiDB_lite:mobidb-lite	11	chr13:g.112068376_112068381dup	0	0
chr14	20060291	rs769798421	A	AC	2	150	980	0.013	C	frameshift_variant	HIGH	OR4L1	ENSG00000176246	Transcript	ENST00000315683.1	protein_coding	1/1	0	ENST00000315683.1:c.247_248insC	ENSP00000319217.1:p.Ile83ThrfsTer6	247-248/939	247-248/939	83/312	I/TX	ata/aCta	rs769798421	0	1	0	insertion	HGNC	HGNC:15356	YES	0	P1	CCDS32029.1	ENSP00000319217	Q8NH43	0	UPI0000041CE3	0	0	0	0	PROSITE_profiles:PS50262&Conserved_Domains:cd15226&hmmpanther:PTHR26451:SF221&hmmpanther:PTHR26451&Gene3D:1.20.1070.10&Pfam_domain:PF13853&Superfamily_domains:SSF81321	0	chr14:g.20060291_20060292insC	0	0
chr14	23079578	rs34870944	C	CGTGAAT	2	152	2601	0.013	GTGAAT	inframe_insertion	MODERATE	ACIN1	ENSG00000100813	Transcript	ENST00000262710.5	protein_coding	6/19	0	ENST00000262710.5:c.1930_1931insATTCAC	ENSP00000262710.1:p.Ser643_Arg644insHisSer	2258-2259/4935	1930-1931/4026	644/1341	R/HSR	cgt/cATTCACgt	rs34870944	0	-1	0	insertion	HGNC	HGNC:17066	YES	1	P3	CCDS9587.1	ENSP00000262710	Q9UKV3	0	UPI000013D308	0	0	0	0	hmmpanther:PTHR10799&hmmpanther:PTHR10799:SF637&MobiDB_lite:mobidb-lite&MobiDB_lite:mobidb-lite&Low_complexity_(Seg):seg	0	chr14:g.23079583_23079584insTGTGAA	0	0
chr14	24214060	rs3215610	CA	C	4	152	2088	0.026	-	frameshift_variant	HIGH	MDP1	ENSG00000213920	Transcript	ENST00000288087.12	protein_coding	6/6	0	ENST00000288087.12:c.494del	ENSP00000288087.7:p.Leu165Ter	605/723	494/531	165/176	L/X	tTg/tg	rs3215610&COSM5713247	0	-1	0	deletion	HGNC	HGNC:28781	YES	1	P1	CCDS9620.1	ENSP00000288087	Q86V88	0	UPI00001969C5	0	0	0	0	Gene3D:3.40.50.1000&PDB-ENSP_mappings:2wm8.A&Structure-Function_Linkage_Database:SFLDF00041&Structure-Function_Linkage_Database:SFLDG01131	0	chr14:g.24214063del	0.2037	0.4342
chr14	24300643	0	A	AGAGGAG	4	152	2222	0.026	GAGGAG	inframe_insertion	MODERATE	NOP9	ENSG00000196943	Transcript	ENST00000267425.8	protein_coding	2/10	0	ENST00000267425.8:c.504_509dup	ENSP00000267425.3:p.Glu168_Glu169dup	588-589/6045	483-484/1911	161-162/636	-/EE	-/GAGGAG	rs113258190	0	1	0	insertion	HGNC	HGNC:19826	YES	1	P1	CCDS9624.1	ENSP00000267425	Q86U38	0	UPI000000CBCF	0	0	0	0	Gene3D:1.25.10.10&hmmpanther:PTHR13102&Superfamily_domains:SSF48371	26	chr14:g.24300664_24300669dup	0	0
chr14	29927416	rs45471692	G	GCCCGGA	7	152	988	0.045	CCCGGA	inframe_insertion	MODERATE	PRKD1	ENSG00000184304	Transcript	ENST00000415220.6	protein_coding	1/19	0	ENST00000415220.6:c.91_96dup	ENSP00000390535.2:p.Ser31_Gly32dup	226-227/3189	96-97/2763	32-33/920	-/SG	-/TCCGGG	rs45471692	0	-1	0	insertion	HGNC	HGNC:9407	YES	5	A2	CCDS81796.1	ENSP00000390535	0	F8WBA3	UPI00020CDFDA	0	1	0	0	PIRSF_domain:PIRSF000552&Low_complexity_(Seg):seg	0	chr14:g.29927420_29927425dup	0.0685	0.003
chr14	45247129	rs573451535	AAGG	A	2	152	1256	0.013	-	inframe_deletion	MODERATE	MIS18BP1	ENSG00000129534	Transcript	ENST00000310806.9	protein_coding	2/17	0	ENST00000310806.9:c.155_157del	ENSP00000309790.4:p.Ser52del	414-416/4577	155-157/3399	52-53/1132	SL/L	tCCTta/tta	rs573451535	0	-1	0	deletion	HGNC	HGNC:20190	YES	1	P1	CCDS9684.1	ENSP00000309790	Q6P0N0	0	UPI00001FD488	0	0	0	0	hmmpanther:PTHR16124&hmmpanther:PTHR16124:SF3	0	chr14:g.45247135_45247137del	0.0028	0
chr14	59981974	rs1474266209	AGAATCAAGGCCCG	A	2	152	1401	0.013	-	frameshift_variant	HIGH	LRRC9	ENSG00000131951	Transcript	ENST00000647410.1	protein_coding	16/33	0	ENST00000647410.1:c.2006_2018del	ENSP00000493790.1:p.Arg669AsnfsTer4	2210-2222/4886	2006-2018/4485	669-673/1494	RIKAR/X	aGAATCAAGGCCCGa/aa	rs1474266209	0	1	0	deletion	HGNC	HGNC:19848	YES	0	P2	CCDS86397.1	ENSP00000493790	0	A0A2R8Y4H4	UPI000BAE54E9	0	0	0	0	hmmpanther:PTHR44623	0	chr14:g.59981975_59981987del	0	0
chr14	69779204	rs760854159	CAG	C	2	152	1356	0.013	-	frameshift_variant	HIGH	SLC10A1	ENSG00000100652	Transcript	ENST00000216540.5	protein_coding	3/5	0	ENST00000216540.5:c.722_723del	ENSP00000216540.4:p.Ser241CysfsTer36	808-809/2002	722-723/1050	241/349	S/X	tCT/t	rs760854159	0	-1	0	deletion	HGNC	HGNC:10905	YES	1	P1	CCDS9797.1	ENSP00000216540	Q14973	0	UPI0000130576	0	0	0	0	hmmpanther:PTHR10361:SF40&hmmpanther:PTHR10361&Gene3D:1.20.1530.20&TIGRFAM_domain:TIGR00841&Transmembrane_helices:TMhelix	0	chr14:g.69779210_69779211del	0	0
chr14	70809056	0	G	GCCT	2	152	1356	0.013	CCT	inframe_insertion	MODERATE	MAP3K9	ENSG00000006432	Transcript	ENST00000555993.6	protein_coding	1/13	0	ENST00000555993.6:c.113_115dup	ENSP00000451263.2:p.Glu38dup	478-479/4449	115-116/3357	39/1118	A/EA	gcg/gAGGcg	rs765927909	0	-1	0	insertion	HGNC	HGNC:6861	YES	1	P3	CCDS32112.1	ENSP00000451263	P80192	0	UPI00001D7B5C	0	0	0	0	MobiDB_lite:mobidb-lite&MobiDB_lite:mobidb-lite&PIRSF_domain:PIRSF000556&hmmpanther:PTHR43997:SF2&hmmpanther:PTHR43997&Low_complexity_(Seg):seg	0	chr14:g.70809082_70809084dup	0	0
chr14	77027322	rs760501664	G	GGCGGCGGCGGCA	4	152	1448	0.026	GCGGCGGCGGCA	inframe_insertion	MODERATE	IRF2BPL	ENSG00000119669	Transcript	ENST00000238647.5	protein_coding	1/1	0	ENST00000238647.5:c.459_470dup	ENSP00000238647.3:p.Ala161_Ala164dup	1386-1387/4166	470-471/2391	157/796	A/AAAAA	gcc/gcTGCCGCCGCCGCc	rs760501664	0	-1	0	insertion	HGNC	HGNC:14282	YES	0	P1	CCDS9854.1	ENSP00000238647	Q9H1B7	0	UPI00000738BA	0	1	0	0	hmmpanther:PTHR10816:SF14&hmmpanther:PTHR10816&Low_complexity_(Seg):seg	0	chr14:g.77027326_77027337dup	0	0
chr14	95436970	rs76499929	TAGA	T	4	152	2344	0.026	-	inframe_deletion	MODERATE	SYNE3	ENSG00000176438	Transcript	ENST00000334258.9	protein_coding	14/17	0	ENST00000334258.9:c.2385_2387del	ENSP00000334308.4:p.Leu796del	2400-2402/3275	2385-2387/2928	795-796/975	LL/L	ctTCTa/cta	rs76499929&COSM5713250&COSM5713251&COSM5713252	0	-1	0	deletion	HGNC	HGNC:19861	YES	1	P3	CCDS9935.1	ENSP00000334308	Q6ZMZ3	0	UPI0000246F54	0	0	0	0	hmmpanther:PTHR44810	0	chr14:g.95436974_95436976del	0	0
chr14	100239450	0	GCCACCACCA	G	2	152	1360	0.013	-	inframe_deletion	MODERATE	YY1	ENSG00000100811	Transcript	ENST00000262238.9	protein_coding	1/5	0	ENST00000262238.9:c.216_224del	ENSP00000262238.4:p.His78_His80del	308-316/6538	207-215/1245	69-72/414	GHHH/G	ggCCACCACCAc/ggc	rs761947295	0	1	0	deletion	HGNC	HGNC:12856	YES	1	P1	CCDS9957.1	ENSP00000262238	P25490	0	UPI00001378FC	0	1	0	0	hmmpanther:PTHR14003:SF10&hmmpanther:PTHR14003&PIRSF_domain:PIRSF037113&Low_complexity_(Seg):seg	9	chr14:g.100239460_100239468del	0	0
chr14	105529712	0	TGCC	T	6	152	1940	0.038	-	inframe_deletion	MODERATE	TMEM121	ENSG00000184986	Transcript	ENST00000392519.7	protein_coding	2/2	0	ENST00000392519.7:c.896_898del	ENSP00000376304.2:p.Pro299del	1063-1065/1548	879-881/960	293-294/319	VP/V	gtGCCg/gtg	rs1301514191&COSM1638231	0	1	0	deletion	HGNC	HGNC:20511	YES	1	P1	CCDS10006.1	ENSP00000376304	Q9BTD3	0	UPI0000073639	0	0	0	0	hmmpanther:PTHR31046&hmmpanther:PTHR31046:SF0&MobiDB_lite:mobidb-lite&MobiDB_lite:mobidb-lite&Low_complexity_(Seg):seg	17	chr14:g.105529730_105529732del	0	0
chr15	23439937	rs767579829	CGCATCTTCTCCTCCTGCTCCCGCATCTTCTCCTCCTGGCCCT	C	2	152	1258	0.013	-	inframe_deletion	MODERATE	GOLGA6L2	ENSG00000174450	Transcript	ENST00000567107.5	protein_coding	8/8	0	ENST00000567107.5:c.2496_2537del	ENSP00000454407.1:p.Ala839_Asp852del	2549-2590/3030	2496-2537/2730	832-846/909	AGPGGEDAGAGGEDA/A	gcAGGGCCAGGAGGAGAAGATGCGGGAGCAGGAGGAGAAGATGCg/gcg	rs767579829	0	-1	0	deletion	HGNC	HGNC:26695	YES	5	0	CCDS76728.1	ENSP00000454407	Q8N9W4	0	UPI00024672CE	0	0	0	0	MobiDB_lite:mobidb-lite&Low_complexity_(Seg):seg	0	chr15:g.23439997_23440038del	0	0
chr15	28843098	rs879784925	CCCCCATCTGCTCCTCCTGCTT	C	4	152	1138	0.026	-	inframe_deletion	MODERATE	GOLGA6L7	ENSG00000261649	Transcript	ENST00000567390.6	protein_coding	9/9	0	ENST00000567390.6:c.985_1005del	ENSP00000490318.1:p.Lys329_Gly335del	1111-1131/2397	985-1005/1869	329-335/622	KQEEQMG/-	AAGCAGGAGGAGCAGATGGGG/-	rs879784925	0	-1	0	deletion	HGNC	HGNC:37442	YES	5	P1	0	ENSP00000490318	A0A1B0GV03	0	UPI0007E52AB8	0	0	0	0	MobiDB_lite:mobidb-lite&Coiled-coils_(Ncoils):Coil&hmmpanther:PTHR23143&hmmpanther:PTHR23143:SF21&Low_complexity_(Seg):seg	0	chr15:g.28843122_28843142del	0	0
chr15	28843119	0	T	TCCCCATCTGCTCCTTATGCTTCAGCGTCTGCTTCTTCTGCTTCAGCATCTGCTTCTCCTGCTTCTGCATCTGCTCCTCCTGCTC	2	152	1061	0.013	CCCCATCTGCTCCTTATGCTTCAGCGTCTGCTTCTTCTGCTTCAGCATCTGCTTCTCCTGCTTCTGCATCTGCTCCTCCTGCTC	inframe_insertion	MODERATE	GOLGA6L7	ENSG00000261649	Transcript	ENST00000567390.6	protein_coding	9/9	0	ENST00000567390.6:c.984_985insGAGCAGGAGGAGCAGATGCAGAAGCAGGAGAAGCAGATGCTGAAGCAGAAGAAGCAGACGCTGAAGCATAAGGAGCAGATGGGG	ENSP00000490318.1:p.Gly328_Lys329insGluGlnGluGluGlnMetGlnLysGlnGluLysGlnMetLeuLysGlnLysLysGlnThrLeuLysHisLysGluGlnMetGly	1110-1111/2397	984-985/1869	328-329/622	-/EQEEQMQKQEKQMLKQKKQTLKHKEQMG	-/GAGCAGGAGGAGCAGATGCAGAAGCAGGAGAAGCAGATGCTGAAGCAGAAGAAGCAGACGCTGAAGCATAAGGAGCAGATGGGG	0	0	-1	0	insertion	HGNC	HGNC:37442	YES	5	P1	0	ENSP00000490318	A0A1B0GV03	0	UPI0007E52AB8	0	0	0	0	MobiDB_lite:mobidb-lite&Coiled-coils_(Ncoils):Coil&hmmpanther:PTHR23143&hmmpanther:PTHR23143:SF21&Low_complexity_(Seg):seg	0	chr15:g.28843133_28843134insTATGCTTCAGCGTCTGCTTCTTCTGCTTCAGCATCTGCTTCTCCTGCTTCTGCATCTGCTCCTCCTGCTCCCCCATCTGCTCCT	0	0
chr15	33844878	rs3217346	TAGA	T	7	152	1994	0.045	-	inframe_deletion	MODERATE	RYR3	ENSG00000198838	Transcript	ENST00000634891.1	protein_coding	93/104	0	ENST00000634891.1:c.13320_13322del	ENSP00000489262.1:p.Glu4441del	13415-13417/15591	13314-13316/14613	4438-4439/4870	LE/L	ttAGAa/tta	rs3217346&COSM111719	0	1	0	deletion	HGNC	HGNC:10485	YES	1	P3	CCDS45210.1	ENSP00000489262	Q15413	0	UPI0000E5B01A	0	1	0	0	Low_complexity_(Seg):seg&hmmpanther:PTHR13715:SF16&hmmpanther:PTHR13715&Pfam_domain:PF06459	6	chr15:g.33844885_33844887del	0.0743	0.0424
chr15	34038912	rs758764557	CCCGCCGCCGCCT	C	3	152	1496	0.019	-	inframe_deletion	MODERATE	AVEN	ENSG00000169857	Transcript	ENST00000306730.8	protein_coding	1/6	0	ENST00000306730.8:c.123_134del	ENSP00000306822.3:p.Gly42_Gly45del	281-292/1633	123-134/1089	41-45/362	GGGGG/G	ggAGGCGGCGGCGGg/ggg	rs758764557&COSM405145	0	-1	0	deletion	HGNC	HGNC:13509	YES	1	P1	CCDS10030.1	ENSP00000306822	Q9NQS1	0	UPI000012666A	0	0	0	0	hmmpanther:PTHR16524&Low_complexity_(Seg):seg&MobiDB_lite:mobidb-lite	0	chr15:g.34038926_34038937del	0	0
chr15	41417145	0	A	AGCG	2	152	1601	0.013	GCG	inframe_insertion	MODERATE	RTF1	ENSG00000137815	Transcript	ENST00000389629.8	protein_coding	1/18	0	ENST00000389629.8:c.45_47dup	ENSP00000374280.4:p.Ala16dup	42-43/5021	30-31/2133	10-11/710	-/A	-/GCG	rs964432195	0	1	0	insertion	HGNC	HGNC:28996	YES	1	P1	CCDS32200.2	ENSP00000374280	Q92541	0	UPI0000E23C14	0	0	0	0	Low_complexity_(Seg):seg	17	chr15:g.41417160_41417162dup	0	0
chr15	62164707	rs775939393	C	CG	2	152	1854	0.013	G	frameshift_variant	HIGH	C2CD4B	ENSG00000205502	Transcript	ENST00000380392.4	protein_coding	2/2	0	ENST00000380392.4:c.277dup	ENSP00000369755.3:p.Arg93ProfsTer143	408-409/1581	277-278/1095	93/364	R/PX	cgt/cCgt	rs775939393	0	-1	0	insertion	HGNC	HGNC:33628	YES	2	P1	CCDS32259.1	ENSP00000369755	A6NLJ0	0	UPI0000161A38	0	0	0	0	hmmpanther:PTHR10024&hmmpanther:PTHR10024:SF343	0	chr15:g.62164711dup	0	0
chr15	72474885	0	C	CGGCGGCGGCGGT	4	152	1730	0.026	GGCGGCGGCGGT	inframe_insertion	MODERATE	ARIH1	ENSG00000166233	Transcript	ENST00000379887.9	protein_coding	1/14	0	ENST00000379887.9:c.249_260dup	ENSP00000369217.4:p.Gly87_Gly90dup	556-557/21679	246-247/1674	82-83/557	-/GGGG	-/GGCGGCGGCGGT	rs1208137376	0	1	0	insertion	HGNC	HGNC:689	YES	1	P1	CCDS10244.1	ENSP00000369217	Q9Y4X5	0	UPI0000033466	0	0	0	0	hmmpanther:PTHR11685:SF204&hmmpanther:PTHR11685&Low_complexity_(Seg):seg&PDB-ENSP_mappings:5tte.B&PDB-ENSP_mappings:4kc9.A&PDB-ENSP_mappings:4kbl.B&PDB-ENSP_mappings:4kbl.A	14	chr15:g.72474888_72474899dup	0	0
chr15	74824377	rs764804144	AC	A	3	152	2120	0.019	-	frameshift_variant	HIGH	LMAN1L	ENSG00000140506	Transcript	ENST00000309664.9	protein_coding	13/14	0	ENST00000309664.9:c.1352del	ENSP00000310431.5:p.Pro451LeufsTer25	1490/1873	1351/1581	451/526	P/X	Cct/ct	rs764804144&COSM4578502	0	1	0	deletion	HGNC	HGNC:6632	YES	1	P1	CCDS10270.1	ENSP00000310431	Q9HAT1	0	UPI00001AEF1F	0	0	0	0	hmmpanther:PTHR12223:SF31&hmmpanther:PTHR12223&Low_complexity_(Seg):seg	1	chr15:g.74824379del	0	0
chr15	89333596	0	TTGC	T	3	152	2351	0.019	-	inframe_deletion	MODERATE	POLG	ENSG00000140521	Transcript	ENST00000268124.9	protein_coding	2/23	0	ENST00000268124.9:c.156_158del	ENSP00000268124.5:p.Gln55del	490-492/4500	156-158/3720	52-53/1239	QQ/Q	caGCAa/caa	rs727504102&COSM5586282	0	-1	0	deletion	HGNC	HGNC:9179	YES	1	P1	CCDS10350.1	ENSP00000268124	P54098	E5KNU5	UPI000000D9E8	0	1	0	0	hmmpanther:PTHR10267&PIRSF_domain:PIRSF000797&Low_complexity_(Seg):seg&MobiDB_lite:mobidb-lite&MobiDB_lite:mobidb-lite&PDB-ENSP_mappings:5c53.A&PDB-ENSP_mappings:5c52.A&PDB-ENSP_mappings:5c51.A&PDB-ENSP_mappings:4ztz.A&PDB-ENSP_mappings:4ztu.A	0	chr15:g.89333627_89333629del	0	0
chr15	99712504	0	CCAGCAGCAGCAG	C	2	152	1683	0.013	-	inframe_deletion	MODERATE	MEF2A	ENSG00000068305	Transcript	ENST00000557942.5	protein_coding	12/12	0	ENST00000557942.5:c.1274_1285del	ENSP00000453095.1:p.Gln425_Gln428del	1494-1505/5413	1252-1263/1518	418-421/505	QQQQ/-	CAGCAGCAGCAG/-	rs1245140965	0	1	0	deletion	HGNC	HGNC:6993	YES	5	0	CCDS81920.1	ENSP00000453095	Q02078	A0A0S2Z4N0	UPI000002ADD2	0	1	0	0	MobiDB_lite:mobidb-lite&Low_complexity_(Seg):seg	22	chr15:g.99712527_99712538del	0	0
chr15	99712504	0	CCAGCAGCAGCAGCAG	C	5	152	1683	0.032	-	inframe_deletion	MODERATE	MEF2A	ENSG00000068305	Transcript	ENST00000557942.5	protein_coding	12/12	0	ENST00000557942.5:c.1271_1285del	ENSP00000453095.1:p.Gln424_Gln428del	1494-1508/5413	1252-1266/1518	418-422/505	QQQQQ/-	CAGCAGCAGCAGCAG/-	rs748617871&TMP_ESP_15_100252710_100252724	0	1	0	deletion	HGNC	HGNC:6993	YES	5	0	CCDS81920.1	ENSP00000453095	Q02078	A0A0S2Z4N0	UPI000002ADD2	0	1	0	0	MobiDB_lite:mobidb-lite&Low_complexity_(Seg):seg	19	chr15:g.99712524_99712538del	0	0
chr16	1432701	0	AGAGGAG	A	2	152	1450	0.013	-	inframe_deletion	MODERATE	AL032819.3	ENSG00000284395	Transcript	ENST00000640283.1	protein_coding	2/2	0	ENST00000640283.1:c.137_142del	ENSP00000492108.1:p.Glu46_Glu47del	230-235/925	109-114/804	37-38/267	EE/-	GAGGAG/-	rs776874192	0	1	0	deletion	Clone_based_ensembl_gene	0	YES	5	P1	0	ENSP00000492108	0	A0A1W2PR82	UPI00024CDCF3	0	0	0	0	MobiDB_lite:mobidb-lite&MobiDB_lite:mobidb-lite&Low_complexity_(Seg):seg	28	chr16:g.1432730_1432735del	0	0
chr16	1432701	0	AGAGGAGGAG	A	2	152	1450	0.013	-	inframe_deletion	MODERATE	AL032819.3	ENSG00000284395	Transcript	ENST00000640283.1	protein_coding	2/2	0	ENST00000640283.1:c.134_142del	ENSP00000492108.1:p.Glu45_Glu47del	230-238/925	109-117/804	37-39/267	EEE/-	GAGGAGGAG/-	rs879106059	0	1	0	deletion	Clone_based_ensembl_gene	0	YES	5	P1	0	ENSP00000492108	0	A0A1W2PR82	UPI00024CDCF3	0	0	0	0	MobiDB_lite:mobidb-lite&MobiDB_lite:mobidb-lite&Low_complexity_(Seg):seg	25	chr16:g.1432727_1432735del	0	0
chr16	1999881	rs141374045	GTCC	G	4	152	1841	0.026	-	inframe_deletion	MODERATE	ZNF598	ENSG00000167962	Transcript	ENST00000562103.2	protein_coding	11/14	0	ENST00000562103.2:c.1665_1667del	ENSP00000455308.2:p.Glu555del	1739-1741/3366	1665-1667/2715	555-556/904	ED/D	gaGGAc/gac	rs370831505&TMP_ESP_16_2049883_2049885	0	-1	0	deletion	HGNC	HGNC:28079	YES	1	P1	0	ENSP00000455308	0	H3BQQ2	UPI0004E4C861	0	0	0	0	MobiDB_lite:mobidb-lite&hmmpanther:PTHR22938:SF0&hmmpanther:PTHR22938	0	chr16:g.1999895_1999897del	0	0
chr16	3356756	rs142397376	GT	G	5	152	2464	0.032	-	frameshift_variant	HIGH	OR2C1	ENSG00000168158	Transcript	ENST00000304936.3	protein_coding	1/1	0	ENST00000304936.3:c.818del	ENSP00000307726.2:p.Phe273SerfsTer13	869/1406	817/939	273/312	F/X	Ttc/tc	rs142397376	0	1	0	deletion	HGNC	HGNC:8242	YES	0	P1	CCDS10502.1	ENSP00000307726	O95371	0	UPI000013E9E9	0	0	0	0	PROSITE_profiles:PS50262&Conserved_Domains:cd15947&hmmpanther:PTHR26453&hmmpanther:PTHR26453:SF237&Gene3D:1.20.1070.10&Pfam_domain:PF13853&Superfamily_domains:SSF81321&Prints_domain:PR00237&Transmembrane_helices:TMhelix	1	chr16:g.3356758del	0.0315	0.003
chr16	19116041	rs747946327	CCCAGGGCTTCCTTGAAGGTGAACCGTAAA	C	4	152	1940	0.026	-	stop_lost&3_prime_UTR_variant	HIGH	ITPRIPL2	ENSG00000205730	Transcript	ENST00000381440.4	protein_coding	1/1	0	ENST00000381440.4:c.1583_*3del	0	1660-1688/7247	1581-?/1608	527-?/535	0	0	rs747946327	0	1	0	deletion	HGNC	HGNC:27257	YES	0	P1	CCDS32395.1	ENSP00000370849	Q3MIP1	0	UPI000023760C	0	0	0	0	0	2	chr16:g.19116044_19116072del	0	0
chr16	51141744	0	CGCT	C	2	152	2052	0.013	-	inframe_deletion	MODERATE	SALL1	ENSG00000103449	Transcript	ENST00000251020.8	protein_coding	2/3	0	ENST00000251020.8:c.475_477del	ENSP00000251020.4:p.Ser159del	509-511/5146	475-477/3975	159/1324	S/-	AGC/-	rs769634214&COSM4723483	0	-1	0	deletion	HGNC	HGNC:10524	YES	1	P3	CCDS10747.1	ENSP00000251020	Q9NSC2	0	UPI000013CCD8	0	1	0	0	hmmpanther:PTHR23233&hmmpanther:PTHR23233:SF51&MobiDB_lite:mobidb-lite&MobiDB_lite:mobidb-lite&Low_complexity_(Seg):seg	0	chr16:g.51141772_51141774del	0	0
chr16	66566827	rs559055211	T	TAAATGAGATGGCGATC	7	152	1222	0.045	AAATGAGATGGCGATC	frameshift_variant	HIGH	CMTM1	ENSG00000089505	Transcript	ENST00000379500.6	protein_coding	1/4	0	ENST00000379500.6:c.318_333dup	ENSP00000368814.2:p.Glu112Ter	381-382/1064	314-315/861	105/286	L/LNEMAIX	tta/ttAAATGAGATGGCGATCa	rs559055211	0	1	0	insertion	HGNC	HGNC:19172	YES	1	P4	CCDS10812.2	ENSP00000368814	Q8IZ96	0	UPI000056D4A6	0	0	0	0	hmmpanther:PTHR22776&hmmpanther:PTHR22776:SF43	19	chr16:g.66566831_66566846dup	0.0042	0
chr16	67195890	0	A	ACAGCAGCAGCAG	2	152	2317	0.013	CAGCAGCAGCAG	inframe_insertion	MODERATE	E2F4	ENSG00000205250	Transcript	ENST00000379378.8	protein_coding	7/10	0	ENST00000379378.8:c.947_958dup	ENSP00000368686.3:p.Ser316_Ser319dup	990-991/2110	917-918/1242	306/413	D/DSSSS	gac/gaCAGCAGCAGCAGc	rs764449327	0	1	0	insertion	HGNC	HGNC:3118	YES	1	P1	CCDS32464.1	ENSP00000368686	Q16254	0	UPI000002EFCB	0	0	0	0	hmmpanther:PTHR12081:SF42&hmmpanther:PTHR12081&MobiDB_lite:mobidb-lite	41	chr16:g.67195920_67195931dup	0	0
chr16	67195890	0	ACAG	A	2	152	2317	0.013	-	inframe_deletion	MODERATE	E2F4	ENSG00000205250	Transcript	ENST00000379378.8	protein_coding	7/10	0	ENST00000379378.8:c.956_958del	ENSP00000368686.3:p.Ser319del	991-993/2110	918-920/1242	306-307/413	DS/D	gaCAGc/gac	rs774472392&TMP_ESP_16_67229794_67229811&COSM435516	0	1	0	deletion	HGNC	HGNC:3118	YES	1	P1	CCDS32464.1	ENSP00000368686	Q16254	0	UPI000002EFCB	0	0	0	0	hmmpanther:PTHR12081:SF42&hmmpanther:PTHR12081&Low_complexity_(Seg):seg&MobiDB_lite:mobidb-lite	38	chr16:g.67195929_67195931del	0	0
chr16	71947511	rs149635567	CTTTG	C	7	152	2016	0.045	-	frameshift_variant	HIGH	PKD1L3	ENSG00000277481	Transcript	ENST00000620267.1	protein_coding	22/30	0	ENST00000620267.1:c.3695_3698del	ENSP00000480090.1:p.Thr1232ArgfsTer26	3695-3698/5199	3695-3698/5199	1232-1233/1732	TK/X	aCAAAg/ag	rs1296698195	0	-1	0	deletion	HGNC	HGNC:21716	YES	1	P1	CCDS73912.1	ENSP00000480090	Q7Z443	0	UPI00001A36E5	0	0	0	0	hmmpanther:PTHR10877:SF136&hmmpanther:PTHR10877	0	chr16:g.71947518_71947521del	0	0
chr16	72788664	0	T	TTGC	6	152	1496	0.045	TGC	inframe_insertion	MODERATE	ZFHX3	ENSG00000140836	Transcript	ENST00000641206.2	protein_coding	18/18	0	ENST00000641206.2:c.9609_9611dup	ENSP00000493252.1:p.Gln3204dup	11439-11440/17219	9611-9612/11112	3204/3703	Q/QQ	caa/caGCAa	rs376311468&TMP_ESP_16_72822564_72822572	0	-1	0	insertion	HGNC	HGNC:777	YES	0	P1	CCDS10908.1	ENSP00000493252	Q15911	0	UPI00001AE937	0	1	0	0	hmmpanther:PTHR24208&hmmpanther:PTHR24208:SF84&MobiDB_lite:mobidb-lite&MobiDB_lite:mobidb-lite&Low_complexity_(Seg):seg	0	chr16:g.72788685_72788687dup	0	0
chr16	72958682	0	G	GTCTTCCTCCTCCTCT	4	152	2126	0.026	TCTTCCTCCTCCTCT	inframe_insertion	MODERATE	ZFHX3	ENSG00000140836	Transcript	ENST00000641206.2	protein_coding	10/18	0	ENST00000641206.2:c.1449_1463dup	ENSP00000493252.1:p.Glu483_Glu487dup	3291-3292/17219	1463-1464/11112	488/3703	D/EEEEED	gac/gaAGAGGAGGAGGAAGAc	rs757896772	0	-1	0	insertion	HGNC	HGNC:777	YES	0	P1	CCDS10908.1	ENSP00000493252	Q15911	0	UPI00001AE937	0	1	0	0	Coiled-coils_(Ncoils):Coil&hmmpanther:PTHR24208&hmmpanther:PTHR24208:SF84&MobiDB_lite:mobidb-lite&MobiDB_lite:mobidb-lite	0	chr16:g.72958712_72958726dup	0	0
chr16	88721199	rs3217718	CCTT	C	5	152	2089	0.032	-	inframe_deletion	MODERATE	PIEZO1	ENSG00000103335	Transcript	ENST00000301015.14	protein_coding	39/51	0	ENST00000301015.14:c.5632_5634del	ENSP00000301015.9:p.Lys1878del	5888-5890/8089	5632-5634/7566	1878/2521	K/-	AAG/-	rs150376294&COSM435919	0	-1	0	deletion	HGNC	HGNC:28993	YES	1	P1	CCDS54058.1	ENSP00000301015	Q92508	0	UPI0001B300F3	0	1	0	0	hmmpanther:PTHR13167&hmmpanther:PTHR13167:SF40&MobiDB_lite:mobidb-lite	0	chr16:g.88721204_88721206del	0.2159	0.1452
chr16	88723258	rs11281795	GCCTGCT	G	3	152	2188	0.019	-	inframe_deletion	MODERATE	PIEZO1	ENSG00000103335	Transcript	ENST00000301015.14	protein_coding	32/51	0	ENST00000301015.14:c.4400_4405del	ENSP00000301015.9:p.Glu1467_Gln1468del	4656-4661/8089	4400-4405/7566	1467-1469/2521	EQA/A	gAGCAGGca/gca	rs773148427	0	-1	0	deletion	HGNC	HGNC:28993	YES	1	P1	CCDS54058.1	ENSP00000301015	Q92508	0	UPI0001B300F3	0	1	0	0	Coiled-coils_(Ncoils):Coil&hmmpanther:PTHR13167&hmmpanther:PTHR13167:SF40&MobiDB_lite:mobidb-lite&Low_complexity_(Seg):seg	0	chr16:g.88723271_88723276del	0	0
chr17	7463020	0	T	TTCC	2	152	1970	0.013	TCC	inframe_insertion	MODERATE	ZBTB4	ENSG00000174282	Transcript	ENST00000311403.4	protein_coding	4/4	0	ENST00000311403.4:c.1959_1961dup	ENSP00000307858.4:p.Glu654dup	2301-2302/5956	1961-1962/3042	654/1013	E/EE	gaa/gaGGAa	rs764917967	0	-1	0	insertion	HGNC	HGNC:23847	YES	1	P1	CCDS11107.1	ENSP00000307858	Q9P1Z0	0	UPI00001A9C9A	0	0	0	0	hmmpanther:PTHR45258&Low_complexity_(Seg):seg&MobiDB_lite:mobidb-lite&MobiDB_lite:mobidb-lite&Coiled-coils_(Ncoils):Coil	0	chr17:g.7463026_7463028dup	0	0
chr17	8228248	0	AT	A	2	152	2589	0.013	-	frameshift_variant	HIGH	CTC1	ENSG00000178971	Transcript	ENST00000315684.13	protein_coding	23/23	0	ENST00000315684.13:c.3585del	ENSP00000313759.8:p.Leu1196CysfsTer24	3644/7072	3585/3654	1195/1217	R/X	cgA/cg	0	0	-1	0	deletion	HGNC	HGNC:26169	YES	1	P1	CCDS42259.1	ENSP00000313759	Q2NKJ3	0	UPI000041A9A9	0	1	0	0	hmmpanther:PTHR14865&Pfam_domain:PF15489	0	chr17:g.8228249del	0	0
chr17	10508599	rs769267550	TTG	T	2	152	1790	0.013	-	frameshift_variant	HIGH	MYH1	ENSG00000109061	Transcript	ENST00000226207.6	protein_coding	16/40	0	ENST00000226207.6:c.1659_1660del	ENSP00000226207.5:p.Asn553LysfsTer4	1753-1754/6023	1659-1660/5820	553-554/1939	NK/KX	aaCAag/aaag	rs769267550	0	-1	0	deletion	HGNC	HGNC:7567	YES	5	P1	CCDS11155.1	ENSP00000226207	P12882	0	UPI000013C891	0	0	0	0	Gene3D:1.20.120.720&Gene3D:1.20.58.530&Gene3D:3.40.850.10&Pfam_domain:PF00063&PROSITE_profiles:PS51456&hmmpanther:PTHR13140&hmmpanther:PTHR13140:SF484&SMART_domains:SM00242&Superfamily_domains:SSF52540&Conserved_Domains:cd14910	0	chr17:g.10508601_10508602del	0	0
chr17	30185251	0	AG	A	2	152	1488	0.013	-	frameshift_variant	HIGH	NSRP1	ENSG00000126653	Transcript	ENST00000247026.10	protein_coding	7/7	0	ENST00000247026.10:c.1255del	ENSP00000247026.5:p.Glu419SerfsTer3	1283/2506	1255/1677	419/558	E/X	Gag/ag	0	0	1	0	deletion	HGNC	HGNC:25305	YES	1	P3	CCDS11255.1	ENSP00000247026	Q9H0G5	0	UPI000006E653	0	0	0	0	hmmpanther:PTHR31938:SF4&hmmpanther:PTHR31938&Low_complexity_(Seg):seg&MobiDB_lite:mobidb-lite&MobiDB_lite:mobidb-lite	0	chr17:g.30185252del	0	0
chr17	30185254	0	GCA	G	2	152	1470	0.013	-	frameshift_variant	HIGH	NSRP1	ENSG00000126653	Transcript	ENST00000247026.10	protein_coding	7/7	0	ENST00000247026.10:c.1258_1259del	ENSP00000247026.5:p.His420TyrfsTer9	1286-1287/2506	1258-1259/1677	420/558	H/X	CAt/t	0	0	1	0	deletion	HGNC	HGNC:25305	YES	1	P3	CCDS11255.1	ENSP00000247026	Q9H0G5	0	UPI000006E653	0	0	0	0	hmmpanther:PTHR31938:SF4&hmmpanther:PTHR31938&Low_complexity_(Seg):seg&MobiDB_lite:mobidb-lite&MobiDB_lite:mobidb-lite	0	chr17:g.30185255_30185256del	0	0
chr17	39659070	rs370888658	TGAA	T	2	152	1998	0.013	-	inframe_deletion	MODERATE	STARD3	ENSG00000131748	Transcript	ENST00000336308.10	protein_coding	8/15	0	ENST00000336308.10:c.671_673del	ENSP00000337446.5:p.Glu224del	806-808/2770	667-669/1338	223/445	E/-	GAA/-	rs370888658	0	1	0	deletion	HGNC	HGNC:17579	YES	1	P1	CCDS11341.1	ENSP00000337446	Q14849	0	UPI000013CE10	0	0	0	0	PDB-ENSP_mappings:1em2.A&Gene3D:3.30.530.20&PDB-ENSP_mappings:5i9j.A&hmmpanther:PTHR12136&hmmpanther:PTHR12136:SF51	4	chr17:g.39659075_39659077del	0.0036	0.0008
chr17	41936512	rs543001676	CCTT	C	6	152	2516	0.038	-	inframe_deletion	MODERATE	TTC25	ENSG00000204815	Transcript	ENST00000377540.6	protein_coding	4/12	0	ENST00000377540.6:c.441_443del	ENSP00000478589.1:p.Phe147del	545-547/3146	438-440/2019	146-147/672	SF/S	tcCTTc/tcc	rs1289022308	0	1	0	deletion	HGNC	HGNC:25280	YES	1	P1	CCDS74063.1	ENSP00000478589	Q96NG3	0	UPI0000037C57	0	1	0	0	hmmpanther:PTHR23040&Superfamily_domains:SSF48452	3	chr17:g.41936516_41936518del	0	0
chr17	50541664	rs577978019	GT	G	3	152	2114	0.019	-	frameshift_variant	HIGH	EPN3	ENSG00000049283	Transcript	ENST00000268933.8	protein_coding	9/10	0	ENST00000268933.8:c.1557del	ENSP00000268933.3:p.Ala520GlnfsTer8	1943/3879	1556/1899	519/632	V/X	gTt/gt	rs577978019	0	1	0	deletion	HGNC	HGNC:18235	YES	2	P2	CCDS11570.1	ENSP00000268933	Q9H201	0	UPI0000073234	0	0	0	0	hmmpanther:PTHR12276&hmmpanther:PTHR12276:SF16	1	chr17:g.50541666del	0.0022	0.0008
chr17	57979243	0	T	TTGC	2	152	2140	0.013	TGC	inframe_insertion	MODERATE	VEZF1	ENSG00000136451	Transcript	ENST00000581208.2	protein_coding	5/6	0	ENST00000581208.2:c.1044_1046dup	ENSP00000462337.1:p.Gln354dup	1189-1190/4630	1046-1047/1566	349/521	Q/QQ	caa/caGCAa	rs914850486	0	-1	0	insertion	HGNC	HGNC:12949	YES	1	P3	CCDS32687.1	ENSP00000462337	Q14119	0	UPI000013D01B	0	0	0	0	hmmpanther:PTHR44608&hmmpanther:PTHR44608:SF1&Coiled-coils_(Ncoils):Coil&Low_complexity_(Seg):seg	0	chr17:g.57979281_57979283dup	0	0
chr17	58756141	rs770124556	G	GCCCGAA	2	152	1607	0.013	CCCGAA	inframe_insertion	MODERATE	PPM1E	ENSG00000175175	Transcript	ENST00000308249.4	protein_coding	1/7	0	ENST00000308249.4:c.147_152dup	ENSP00000312411.2:p.Pro51_Glu52dup	288-289/6560	144-145/2268	48-49/755	-/PE	-/CCCGAA	rs770124556	0	1	0	insertion	HGNC	HGNC:19322	YES	1	P1	CCDS11613.1	ENSP00000312411	Q8WY54	0	UPI000013ECF6	0	0	0	0	Low_complexity_(Seg):seg&MobiDB_lite:mobidb-lite&MobiDB_lite:mobidb-lite	8	chr17:g.58756144_58756149dup	0	0
chr17	75516562	rs398124622	T	TGGAGCC	5	152	1820	0.032	GGAGCC	inframe_insertion	MODERATE	TSEN54	ENSG00000182173	Transcript	ENST00000333213.11	protein_coding	1/11	0	ENST00000333213.11:c.3_8dup	ENSP00000327487.6:p.Glu6_Pro7dup	35-36/1937	2-3/1581	1/526	M/MEP	atg/atGGAGCCg	rs1329838192	0	1	0	insertion	HGNC	HGNC:27561	YES	1	P1	CCDS11724.1	ENSP00000327487	Q7Z6J9	0	UPI00001C1FD2	0	1	0	0	0	6	chr17:g.75516563_75516568dup	0	0.087
chr17	75588737	rs200226778	C	CG	3	152	2261	0.019	G	frameshift_variant	HIGH	MYO15B	ENSG00000266714	Transcript	ENST00000645453.2	protein_coding	1/64	0	ENST00000645453.2:c.684dup	ENSP00000495242.2:p.Pro229AlafsTer203	680-681/9704	680-681/9339	227/3112	T/TX	acg/acGg	rs200226778	0	1	0	insertion	HGNC	HGNC:14083	YES	0	P1	0	ENSP00000495242	0	A0A2R8YFM0	0	0	0	0	0	MobiDB_lite:mobidb-lite	4	chr17:g.75588741dup	0.0958	0.1392
chr17	75589192	rs551797951	TGGCTGCGGCGGCGGCTGC	T	3	152	1727	0.019	-	inframe_deletion	MODERATE	MYO15B	ENSG00000266714	Transcript	ENST00000645453.2	protein_coding	1/64	0	ENST00000645453.2:c.1151_1168del	ENSP00000495242.2:p.Leu384_Arg389del	1136-1153/9704	1136-1153/9339	379-385/3112	WLRRRLR/W	tGGCTGCGGCGGCGGCTGCgg/tgg	rs551797951	0	1	0	deletion	HGNC	HGNC:14083	YES	0	P1	0	ENSP00000495242	0	A0A2R8YFM0	0	0	0	0	0	Low_complexity_(Seg):seg	15	chr17:g.75589208_75589225del	0.0935	0.1415
chr17	79834118	rs754126884	T	TGCCGCC	2	152	1960	0.013	GCCGCC	inframe_insertion	MODERATE	CBX4	ENSG00000141582	Transcript	ENST00000269397.9	protein_coding	5/5	0	ENST00000269397.9:c.1518_1523dup	ENSP00000269397.4:p.Ala509_Ala510dup	1712-1713/2675	1523-1524/1683	508/560	A/AAA	gca/gcGGCGGCa	rs754126884	0	-1	0	insertion	HGNC	HGNC:1554	YES	1	P1	CCDS32758.1	ENSP00000269397	O00257	A0A0S2Z5B2	UPI000013D82E	0	0	0	0	hmmpanther:PTHR22812&hmmpanther:PTHR22812:SF10&Low_complexity_(Seg):seg	0	chr17:g.79834122_79834127dup	0	0
chr17	81119470	0	C	CGGGCGT	5	152	1657	0.032	GGGCGT	inframe_insertion	MODERATE	AATK	ENSG00000181409	Transcript	ENST00000326724.9	protein_coding	13/14	0	ENST00000326724.9:c.3988_3993dup	ENSP00000324196.4:p.Thr1330_Pro1331dup	4222-4223/5461	3993-3994/4125	1331-1332/1374	-/TP	-/ACGCCC	rs746215042	0	-1	0	insertion	HGNC	HGNC:21	YES	5	P3	CCDS45807.1	ENSP00000324196	Q6ZMQ8	0	UPI000041EA63	0	0	0	0	hmmpanther:PTHR24417:SF0&hmmpanther:PTHR24417&Low_complexity_(Seg):seg&MobiDB_lite:mobidb-lite&MobiDB_lite:mobidb-lite	0	chr17:g.81119482_81119487dup	0	0
chr17	82316265	rs779696544	GCAGGGAGGGCAGAGGCTGCTGGCGGGT	G	5	152	1717	0.032	-	inframe_deletion	MODERATE	CD7	ENSG00000173762	Transcript	ENST00000312648.8	protein_coding	3/4	0	ENST00000312648.8:c.515_541del	ENSP00000312027.3:p.Asp172_Pro180del	628-654/1284	515-541/723	172-181/240	DPPAASALPA/A	gACCCGCCAGCAGCCTCTGCCCTCCCTGcg/gcg	rs779696544&COSM1564120	0	-1	0	deletion	HGNC	HGNC:1695	YES	1	P2	CCDS11807.1	ENSP00000312027	P09564	Q29VG3	UPI00000359A4	0	0	0	0	hmmpanther:PTHR15343&Low_complexity_(Seg):seg&Transmembrane_helices:TMhelix	0	chr17:g.82316284_82316310del	0	0
chr18	3452224	rs11571510	CT	C	5	152	1806	0.032	-	frameshift_variant	HIGH	TGIF1	ENSG00000177426	Transcript	ENST00000330513.9	protein_coding	1/3	0	ENST00000330513.9:c.246del	ENSP00000327959.5:p.Pro83LeufsTer51	549/1980	246/1206	82/401	P/X	ccT/cc	rs11571510&TMP_ESP_18_3452223_3452224&COSM296436	0	1	0	deletion	HGNC	HGNC:11776	YES	1	0	CCDS11834.1	ENSP00000327959	Q15583	0	UPI0000140386	0	1	0	0	Low_complexity_(Seg):seg	0	chr18:g.3452225del	0.2556	0.3419
chr18	9256641	rs547937894	AAAC	A	6	152	1510	0.045	-	inframe_deletion	MODERATE	ANKRD12	ENSG00000101745	Transcript	ENST00000262126.9	protein_coding	9/13	0	ENST00000262126.9:c.3377_3379del	ENSP00000262126.3:p.Thr1126del	3611-3613/11284	3375-3377/6189	1125-1126/2062	KT/K	aaAACa/aaa	rs547937894	0	1	0	deletion	HGNC	HGNC:29135	YES	1	P3	CCDS11843.1	ENSP00000262126	Q6UB98	0	UPI0000073327	0	0	0	0	hmmpanther:PTHR24149&hmmpanther:PTHR24149:SF7&MobiDB_lite:mobidb-lite&MobiDB_lite:mobidb-lite	2	chr18:g.9256644_9256646del	0.0028	0
chr18	58536020	rs141586980	AAAG	A	2	152	2235	0.013	-	inframe_deletion	MODERATE	ALPK2	ENSG00000198796	Transcript	ENST00000361673.4	protein_coding	5/13	0	ENST00000361673.4:c.4164_4166del	ENSP00000354991.3:p.Phe1389del	4512-4514/7437	4164-4166/6513	1388-1389/2170	FF/F	ttCTTt/ttt	rs141586980&COSM5713325&COSM5713326	0	-1	0	deletion	HGNC	HGNC:20565	YES	1	P1	CCDS11966.2	ENSP00000354991	Q86TB3	0	UPI000022A768	0	0	0	0	hmmpanther:PTHR14187&hmmpanther:PTHR14187:SF6	0	chr18:g.58536024_58536026del	0.0721	0.0424
chr18	63712688	rs760239610	C	CATCAGGTA	4	152	2218	0.026	ATCAGGTA	frameshift_variant	HIGH	SERPINB11	ENSG00000206072	Transcript	ENST00000623262.3	protein_coding	3/5	0	ENST00000623262.3:c.354_357+4dup	0	352-353/918	352-353/918	118/305	H/HQVX	cat/cATCAGGTAat	rs760239610	0	1	0	insertion	HGNC	HGNC:14221	YES	1	0	CCDS77196.1	ENSP00000485532	0	A0A096LPD5	UPI0003EAEE70	0	0	0	0	hmmpanther:PTHR11461:SF199&hmmpanther:PTHR11461&Gene3D:2.30.39.10&Pfam_domain:PF00079&SMART_domains:SM00093&Superfamily_domains:SSF56574	9	chr18:g.63712690_63712697dup	0	0
chr19	1556312	rs750000154	CGGGGGCGCT	C	2	152	2001	0.013	-	inframe_deletion	MODERATE	MEX3D	ENSG00000181588	Transcript	ENST00000402693.4	protein_coding	2/2	0	ENST00000402693.4:c.1198_1206del	ENSP00000384398.3:p.Ser400_Pro402del	1198-1206/2850	1198-1206/1956	400-402/651	SAP/-	AGCGCCCCC/-	rs750000154	0	-1	0	deletion	HGNC	HGNC:16734	YES	1	P1	CCDS32865.2	ENSP00000384398	Q86XN8	0	UPI000059D61B	0	0	0	0	hmmpanther:PTHR23285&hmmpanther:PTHR23285:SF3	0	chr19:g.1556321_1556329del	0	0
chr19	4422718	rs769253733	GGAGAAGGAT	G	2	152	2273	0.013	-	inframe_deletion	MODERATE	CHAF1A	ENSG00000167670	Transcript	ENST00000301280.10	protein_coding	5/15	0	ENST00000301280.10:c.1179_1187del	ENSP00000301280.4:p.Asp393_Lys395del	1294-1302/3366	1171-1179/2871	391-393/956	EKD/-	GAGAAGGAT/-	rs769253733	0	1	0	deletion	HGNC	HGNC:1910	YES	1	P1	CCDS32875.1	ENSP00000301280	Q13111	0	UPI000034E58B	0	0	0	0	Coiled-coils_(Ncoils):Coil&Pfam_domain:PF11600&hmmpanther:PTHR15272&hmmpanther:PTHR15272:SF0&MobiDB_lite:mobidb-lite&MobiDB_lite:mobidb-lite&Low_complexity_(Seg):seg	8	chr19:g.4422727_4422735del	0	0
chr19	8305034	rs150384171	ACTC	A	2	152	1882	0.013	-	inframe_deletion	MODERATE	CD320	ENSG00000167775	Transcript	ENST00000301458.10	protein_coding	2/5	0	ENST00000301458.10:c.262_264del	ENSP00000301458.4:p.Glu88del	330-332/1253	262-264/849	88/282	E/-	GAG/-	rs150384171	0	-1	0	deletion	HGNC	HGNC:16692	YES	1	P1	CCDS12198.1	ENSP00000301458	Q9NPF0	0	UPI0000037B71	0	1	0	0	Conserved_Domains:cd00112&Gene3D:4.10.400.10&Pfam_domain:PF00057&SMART_domains:SM00192&Superfamily_domains:SSF57424&PROSITE_profiles:PS50068&hmmpanther:PTHR24652:SF66&hmmpanther:PTHR24652&PROSITE_patterns:PS01209&PDB-ENSP_mappings:4zrq.D&PDB-ENSP_mappings:4zrq.C&PDB-ENSP_mappings:4zrp.D&PDB-ENSP_mappings:4zrp.C	0	chr19:g.8305041_8305043del	0.007	0.0008
chr19	9413565	rs752357635	GATT	G	2	152	2134	0.013	-	inframe_deletion	MODERATE	ZNF266	ENSG00000174652	Transcript	ENST00000651268.1	protein_coding	12/12	0	ENST00000651268.1:c.1357_1359del	ENSP00000498589.1:p.Asn453del	2696-2698/3653	1357-1359/1650	453/549	N/-	AAT/-	rs752357635	0	-1	0	deletion	HGNC	HGNC:13059	YES	0	0	CCDS12213.1	ENSP00000498589	0	A0A024R7B6	UPI00001D4705	0	0	0	0	PROSITE_profiles:PS50157&hmmpanther:PTHR24381:SF149&hmmpanther:PTHR24381&PROSITE_patterns:PS00028&Pfam_domain:PF00096&Gene3D:3.30.160.60&SMART_domains:SM00614&SMART_domains:SM00355&Superfamily_domains:SSF57667	0	chr19:g.9413570_9413572del	0	0
chr19	12954279	rs572791672	CCTT	C	6	152	2211	0.038	-	inframe_deletion	MODERATE	GADD45GIP1	ENSG00000179271	Transcript	ENST00000316939.3	protein_coding	2/2	0	ENST00000316939.3:c.595_597del	ENSP00000323065.1:p.Lys199del	606-608/1769	595-597/669	199/222	K/-	AAG/-	rs572791672&COSM6668800	0	-1	0	deletion	HGNC	HGNC:29996	YES	1	P1	CCDS12290.1	ENSP00000323065	Q8TAE8	0	UPI000006E725	0	0	0	0	hmmpanther:PTHR31761&Pfam_domain:PF10147&Low_complexity_(Seg):seg&MobiDB_lite:mobidb-lite&Coiled-coils_(Ncoils):Coil&PDB-ENSP_mappings:5oom.q&PDB-ENSP_mappings:5ool.q&PDB-ENSP_mappings:3j9m.q&PDB-ENSP_mappings:3j7y.q	0	chr19:g.12954284_12954286del	0.0024	0.0008
chr19	13207858	0	CCTG	C	4	150	1117	0.026	-	inframe_deletion	MODERATE	CACNA1A	ENSG00000141837	Transcript	ENST00000638029.1	protein_coding	48/48	0	ENST00000638029.1:c.6991_6993del	ENSP00000489829.1:p.Gln2331del	7227-7229/7814	6991-6993/7539	2331/2512	Q/-	CAG/-	rs370146696&TMP_ESP_19_13318673_13318681&COSM5619774&COSM5619775&COSM5619776	0	-1	0	deletion	HGNC	HGNC:1388	YES	5	A2	CCDS82300.1	ENSP00000489829	0	A0A087WW63	UPI000152B4F1	0	1	0	0	MobiDB_lite:mobidb-lite&MobiDB_lite:mobidb-lite&Low_complexity_(Seg):seg	0	chr19:g.13207896_13207898del	0.2592	0.6195
chr19	13993745	0	T	TGGTGGC	2	152	402	0.013	GGTGGC	inframe_insertion	MODERATE	RFX1	ENSG00000132005	Transcript	ENST00000254325.9	protein_coding	2/21	0	ENST00000254325.9:c.93_98dup	ENSP00000254325.3:p.Pro34_Pro35dup	368-369/4375	98-99/2940	33/979	P/PPP	cca/ccGCCACCa	rs759681816	0	-1	0	insertion	HGNC	HGNC:9982	YES	1	P1	CCDS12301.1	ENSP00000254325	P22670	0	UPI000013CE29	0	0	0	0	MobiDB_lite:mobidb-lite&MobiDB_lite:mobidb-lite&Low_complexity_(Seg):seg	0	chr19:g.13993754_13993759dup	0	0
chr19	15742094	rs544255785	GGGCC	G	4	152	2212	0.026	-	frameshift_variant	HIGH	OR10H3	ENSG00000171936	Transcript	ENST00000641646.1	protein_coding	2/2	0	ENST00000641646.1:c.706_709del	ENSP00000493287.1:p.Arg236ThrfsTer39	781-784/1029	703-706/951	235-236/316	GR/X	GGCCgg/gg	rs544255785	0	1	0	deletion	HGNC	HGNC:8174	YES	0	P1	CCDS12334.1	ENSP00000493287	O60404	A0A126GW93	UPI0000041DB5	0	0	0	0	Gene3D:1.20.1070.10&Pfam_domain:PF13853&PROSITE_profiles:PS50262&hmmpanther:PTHR24247&hmmpanther:PTHR24247:SF128&Superfamily_domains:SSF81321	3	chr19:g.15742098_15742101del	0.0008	0
chr19	17301191	0	A	ACTGCCG	3	152	2269	0.019	CTGCCG	inframe_insertion	MODERATE	ABHD8	ENSG00000127220	Transcript	ENST00000247706.4	protein_coding	2/5	0	ENST00000247706.4:c.420_425dup	ENSP00000247706.2:p.Ser144_Gly145dup	617-618/2042	425-426/1320	142/439	S/SGS	agt/agCGGCAGt	rs779677388	0	-1	0	insertion	HGNC	HGNC:23759	YES	1	P1	CCDS12355.1	ENSP00000247706	Q96I13	B2C6G3	UPI0000043630	0	0	0	0	hmmpanther:PTHR42886:SF3&hmmpanther:PTHR42886&Low_complexity_(Seg):seg&MobiDB_lite:mobidb-lite	0	chr19:g.17301203_17301208dup	0	0
chr19	18927995	rs753987118	AAGG	A	3	152	1350	0.019	-	inframe_deletion	MODERATE	DDX49	ENSG00000105671	Transcript	ENST00000247003.9	protein_coding	12/13	0	ENST00000247003.9:c.1225_1227del	ENSP00000247003.3:p.Glu409del	1250-1252/1793	1223-1225/1452	408-409/483	KE/K	aAGGag/aag	rs753987118	0	1	0	deletion	HGNC	HGNC:18684	YES	1	P1	CCDS12390.1	ENSP00000247003	Q9Y6V7	0	UPI000006E7E7	0	0	0	0	hmmpanther:PTHR24031&hmmpanther:PTHR24031:SF552	2	chr19:g.18927998_18928000del	0	0
chr19	21536471	rs1342622441	AC	A	2	152	1453	0.013	-	frameshift_variant	HIGH	ZNF429	ENSG00000197013	Transcript	ENST00000358491.9	protein_coding	4/4	0	ENST00000358491.9:c.421del	ENSP00000351280.3:p.Gln141ArgfsTer11	589/4785	419/2025	140/674	T/X	aCc/ac	rs1342622441	0	1	0	deletion	HGNC	HGNC:20817	YES	3	P1	CCDS42537.1	ENSP00000351280	Q86V71	0	UPI000022ABC2	0	1	0	0	hmmpanther:PTHR24384&hmmpanther:PTHR24384:SF112&Gene3D:3.30.160.60	2	chr19:g.21536474del	0	0
chr19	32692164	rs765516055	TG	T	2	152	1812	0.013	-	frameshift_variant	HIGH	NUDT19	ENSG00000213965	Transcript	ENST00000397061.3	protein_coding	1/3	0	ENST00000397061.3:c.205del	ENSP00000380251.2:p.Ala69ArgfsTer54	205/2967	205/1128	69/375	A/X	Gcg/cg	rs765516055	0	1	0	deletion	HGNC	HGNC:32036	YES	2	P1	CCDS42543.1	ENSP00000380251	A8MXV4	0	UPI00001D819F	0	0	0	0	PROSITE_profiles:PS51462&hmmpanther:PTHR12318&Superfamily_domains:SSF55811	0	chr19:g.32692165del	0	0
chr19	35511491	0	C	CGCCACTGCTGCT	2	152	2554	0.013	GCCACTGCTGCT	inframe_insertion	MODERATE	DMKN	ENSG00000161249	Transcript	ENST00000339686.8	protein_coding	5/16	0	ENST00000339686.8:c.826_837dup	ENSP00000342012.3:p.Ser276_Gly279dup	1011-1012/1924	837-838/1431	279-280/476	-/SSSG	-/AGCAGCAGTGGC	rs770768487	0	-1	0	insertion	HGNC	HGNC:25063	YES	1	0	CCDS12463.1	ENSP00000342012	Q6E0U4	0	UPI00002020EB	0	0	0	0	hmmpanther:PTHR36881&MobiDB_lite:mobidb-lite&MobiDB_lite:mobidb-lite&Low_complexity_(Seg):seg	0	chr19:g.35511509_35511520dup	0	0
chr19	35527667	0	TCTCCCAGCCTCATTTCCGGCCTGCCCTGCAGCATGGTGGACTCCCTGGCCAAAC	T	2	152	1246	0.013	-	inframe_deletion	MODERATE	SBSN	ENSG00000189001	Transcript	ENST00000452271.7	protein_coding	1/4	0	ENST00000452271.7:c.561_614del	ENSP00000430242.1:p.Val192_Gly209del	591-644/1946	561-614/1773	187-205/590	RFGQGVHHAAGQAGNEAGR/R	agGTTTGGCCAGGGAGTCCACCATGCTGCAGGGCAGGCCGGAAATGAGGCTGGGAGa/aga	0	0	-1	0	deletion	HGNC	HGNC:24950	YES	1	A2	CCDS54253.1	ENSP00000430242	Q6UWP8	0	UPI000059D6E7	0	0	0	0	hmmpanther:PTHR23243&hmmpanther:PTHR23243:SF3&Low_complexity_(Seg):seg	0	chr19:g.35527715_35527768del	0	0
chr19	37388950	rs376931538	C	CTGTG	2	152	2072	0.013	TGTG	frameshift_variant	HIGH	ZNF527	ENSG00000189164	Transcript	ENST00000436120.7	protein_coding	5/5	0	ENST00000436120.7:c.901_902insTGTG	ENSP00000390179.2:p.Pro301LeufsTer7	1070-1071/5186	901-902/1830	301/609	P/LCX	cca/cTGTGca	rs376931538	0	1	0	insertion	HGNC	HGNC:29385	YES	4	P1	CCDS42559.1	ENSP00000390179	Q8NB42	0	UPI00002021F5	0	0	0	0	Gene3D:3.30.160.60&PROSITE_profiles:PS50157&hmmpanther:PTHR24377&hmmpanther:PTHR24377:SF620&Superfamily_domains:SSF57667	0	chr19:g.37388950_37388951insTGTG	0	0
chr19	37388952	rs200420244	AT	A	2	152	2070	0.013	-	frameshift_variant	HIGH	ZNF527	ENSG00000189164	Transcript	ENST00000436120.7	protein_coding	5/5	0	ENST00000436120.7:c.904del	ENSP00000390179.2:p.Tyr302MetfsTer126	1073/5186	904/1830	302/609	Y/X	Tat/at	rs200420244&COSM3726866	0	1	0	deletion	HGNC	HGNC:29385	YES	4	P1	CCDS42559.1	ENSP00000390179	Q8NB42	0	UPI00002021F5	0	0	0	0	Gene3D:3.30.160.60&Pfam_domain:PF00096&PROSITE_profiles:PS50157&hmmpanther:PTHR24377&hmmpanther:PTHR24377:SF620&SMART_domains:SM00355&Superfamily_domains:SSF57667	0	chr19:g.37388953del	0	0
chr19	38081727	0	G	GGCCACC	2	152	1623	0.013	GCCACC	inframe_insertion	MODERATE	SIPA1L3	ENSG00000105738	Transcript	ENST00000222345.11	protein_coding	3/22	0	ENST00000222345.11:c.187_192dup	ENSP00000222345.4:p.Ala63_Thr64dup	691-692/8004	162-163/5346	54-55/1781	-/AT	-/GCCACC	rs750466221&TMP_ESP_19_38572368_38572379	0	1	0	insertion	HGNC	HGNC:23801	YES	1	P1	CCDS33007.1	ENSP00000222345	O60292	0	UPI00001D8160	0	1	0	0	hmmpanther:PTHR15711&hmmpanther:PTHR15711:SF15&MobiDB_lite:mobidb-lite&MobiDB_lite:mobidb-lite&Low_complexity_(Seg):seg	30	chr19:g.38081752_38081757dup	0	0
chr19	38327242	rs745315186	GA	G	3	152	2145	0.019	-	frameshift_variant	HIGH	KCNK6	ENSG00000099337	Transcript	ENST00000263372.5	protein_coding	3/3	0	ENST00000263372.5:c.782del	ENSP00000263372.2:p.Asp261AlafsTer69	888/5721	782/942	261/313	D/X	gAc/gc	rs745315186	0	1	0	deletion	HGNC	HGNC:6281	YES	1	P1	CCDS12513.1	ENSP00000263372	Q9Y257	B2RDS2	UPI0000030CB7	0	0	0	0	hmmpanther:PTHR11003:SF28&hmmpanther:PTHR11003&Gene3D:1.10.287.70&PIRSF_domain:PIRSF038061&Prints_domain:PR01586&Prints_domain:PR01587	0	chr19:g.38327243del	0	0
chr19	40512814	0	G	GGCGGGCGCA	3	152	1774	0.019	GCGGGCGCA	inframe_insertion	MODERATE	SPTBN4	ENSG00000160460	Transcript	ENST00000598249.6	protein_coding	14/36	0	ENST00000598249.6:c.2040_2048dup	ENSP00000469242.1:p.Ala681_Gly683dup	2345-2346/8910	2025-2026/7695	675-676/2564	-/AGA	-/GCGGGCGCA	rs758147374	0	1	0	insertion	HGNC	HGNC:14896	YES	1	P2	CCDS12559.1	ENSP00000469242	Q9H254	0	UPI0000135DBB	0	1	0	0	PIRSF_domain:PIRSF002297&Gene3D:1.20.58.1940&SMART_domains:SM00150&Superfamily_domains:SSF46966&hmmpanther:PTHR11915&hmmpanther:PTHR11915:SF232&Low_complexity_(Seg):seg	23	chr19:g.40512829_40512837dup	0	0
chr19	43361520	rs541074955	G	GA	5	152	1456	0.032	A	frameshift_variant	HIGH	CD177	ENSG00000204936	Transcript	ENST00000618265.5	protein_coding	8/9	0	ENST00000618265.5:c.1024dup	ENSP00000479536.1:p.Met342AsnfsTer12	1051-1052/2195	1022-1023/1314	341/437	R/RX	cga/cgAa	rs541074955	0	1	0	insertion	HGNC	HGNC:30072	YES	1	P1	CCDS62700.1	ENSP00000479536	0	A0A087WVM2	UPI0000DB6A71	0	0	0	0	Gene3D:2.10.60.10&Pfam_domain:PF00021&hmmpanther:PTHR16529&hmmpanther:PTHR16529:SF8&Superfamily_domains:SSF57302	2	chr19:g.43361522dup	0.0006	0
chr19	44067040	rs566667264	CTG	C	7	152	1716	0.051	-	frameshift_variant	HIGH	AC092072.1	ENSG00000178386	Transcript	ENST00000434772.8	protein_coding	5/5	0	ENST00000434772.8:c.1215_1216del	ENSP00000401947.1:p.Cys405TrpfsTer5	1441-1442/2399	1213-1214/1449	405/482	C/X	TGt/t	rs566667264	0	1	0	deletion	Clone_based_ensembl_gene	0	YES	1	P1	CCDS12635.1	ENSP00000401947	Q9UK11	0	UPI00002025B5	0	0	0	0	PROSITE_profiles:PS50157&hmmpanther:PTHR24377&hmmpanther:PTHR24377:SF612&PROSITE_patterns:PS00028&Pfam_domain:PF00096&Gene3D:3.30.160.60&SMART_domains:SM00355&Superfamily_domains:SSF57667	2	chr19:g.44067043_44067044del	0.0008	0
chr19	45681837	rs757418791	TC	T	2	152	1865	0.013	-	frameshift_variant	HIGH	GIPR	ENSG00000010310	Transcript	ENST00000590918.6	protein_coding	14/14	0	ENST00000590918.6:c.1305del	ENSP00000467494.1:p.Gly436AlafsTer63	1426/3310	1304/1401	435/466	S/X	tCc/tc	rs757418791	0	1	0	deletion	HGNC	HGNC:4271	YES	1	P2	CCDS12671.1	ENSP00000467494	P48546	0	UPI00000503FD	0	0	0	0	hmmpanther:PTHR12011:SF315&hmmpanther:PTHR12011&Prints_domain:PR01129&MobiDB_lite:mobidb-lite	1	chr19:g.45681839del	0	0
chr19	47802355	0	TTTGGGCCTGAGA	T	2	152	596	0.013	-	inframe_deletion	MODERATE	TPRX1	ENSG00000178928	Transcript	ENST00000322175.7	protein_coding	2/2	0	ENST00000322175.7:c.644_655del	ENSP00000323455.3:p.Ile215_Pro218del	800-811/1924	644-655/1236	215-219/411	ISGPN/N	aTCTCAGGCCCAAac/aac	rs760702183	0	-1	0	deletion	HGNC	HGNC:32174	YES	1	0	CCDS33066.1	ENSP00000323455	Q8N7U7	0	UPI0000198666	0	0	0	0	hmmpanther:PTHR22979&hmmpanther:PTHR22979:SF25&Low_complexity_(Seg):seg	0	chr19:g.47802377_47802388del	0	0
chr19	48067818	rs11564619	TC	T	2	152	2198	0.013	-	frameshift_variant	HIGH	PLA2G4C	ENSG00000105499	Transcript	ENST00000599111.5	protein_coding	13/17	0	ENST00000599111.5:c.1104del	ENSP00000472546.1:p.Thr369ProfsTer16	1406/2458	1104/1656	368/551	G/X	ggG/gg	rs759187958	0	-1	0	deletion	HGNC	HGNC:9037	YES	2	A2	CCDS59403.1	ENSP00000472546	Q9UP65	0	UPI00019A89DE	0	0	0	0	Gene3D:3.40.1090.10&PROSITE_profiles:PS51210&hmmpanther:PTHR10728&hmmpanther:PTHR10728:SF39&SMART_domains:SM00022&Superfamily_domains:SSF52151&Conserved_Domains:cd07202	0	chr19:g.48067823del	0	0
chr19	48921851	0	A	AAGCAGC	2	152	2105	0.013	AGCAGC	inframe_insertion	MODERATE	NUCB1	ENSG00000104805	Transcript	ENST00000405315.9	protein_coding	12/13	0	ENST00000405315.9:c.1215_1220dup	ENSP00000385923.3:p.Gln406_Gln407dup	1270-1271/2406	1198-1199/1386	400/461	K/KQQ	aag/aAGCAGCag	rs774664497	0	1	0	insertion	HGNC	HGNC:8043	YES	1	P2	CCDS12740.1	ENSP00000385923	Q02818	0	UPI0000161F57	0	0	0	0	Coiled-coils_(Ncoils):Coil&hmmpanther:PTHR19237&hmmpanther:PTHR19237:SF21&MobiDB_lite:mobidb-lite&MobiDB_lite:mobidb-lite	22	chr19:g.48921868_48921873dup	0	0
chr19	49746675	rs59626794	TCTGCTTCTCCTCCGGCTC	T	2	152	1934	0.013	-	inframe_deletion	MODERATE	TSKS	ENSG00000126467	Transcript	ENST00000246801.8	protein_coding	6/11	0	ENST00000246801.8:c.769_786del	ENSP00000246801.2:p.Glu257_Gln262del	828-845/1854	769-786/1779	257-262/592	EPEEKQ/-	GAGCCGGAGGAGAAGCAG/-	rs550916960&COSM5056834&COSM999411	0	-1	0	deletion	HGNC	HGNC:30719	YES	1	P1	CCDS12780.1	ENSP00000246801	Q9UJT2	0	UPI000007272E	0	0	0	0	Pfam_domain:PF15358&hmmpanther:PTHR14351&MobiDB_lite:mobidb-lite&MobiDB_lite:mobidb-lite&Low_complexity_(Seg):seg	0	chr19:g.49746716_49746733del	0.1238	0.2625
chr19	52384817	rs755155273	T	TTTGG	4	152	1685	0.026	TTGG	frameshift_variant	HIGH	ZNF880	ENSG00000221923	Transcript	ENST00000422689.3	protein_coding	4/4	0	ENST00000422689.3:c.1237_1238insTTGG	ENSP00000406318.2:p.Cys413PhefsTer7	1280-1281/2258	1237-1238/1734	413/577	C/FGX	tgt/tTTGGgt	0	0	1	0	insertion	HGNC	HGNC:37249	YES	2	P1	CCDS46164.1	ENSP00000406318	Q6PDB4	0	UPI00001D818D	0	0	0	0	Gene3D:3.30.160.60&Pfam_domain:PF00096&PROSITE_patterns:PS00028&PROSITE_profiles:PS50157&hmmpanther:PTHR24377&hmmpanther:PTHR24377:SF703&SMART_domains:SM00355	0	chr19:g.52384817_52384818insTTGG	0	0
chr19	52384817	0	T	TTTGGGAGGCCGAGGCGG	3	152	1685	0.019	TTGGGAGGCCGAGGCGG	frameshift_variant	HIGH	ZNF880	ENSG00000221923	Transcript	ENST00000422689.3	protein_coding	4/4	0	ENST00000422689.3:c.1237_1238insTTGGGAGGCCGAGGCGG	ENSP00000406318.2:p.Cys413PhefsTer22	1280-1281/2258	1237-1238/1734	413/577	C/FGRPRRX	tgt/tTTGGGAGGCCGAGGCGGgt	rs755155273	0	1	0	insertion	HGNC	HGNC:37249	YES	2	P1	CCDS46164.1	ENSP00000406318	Q6PDB4	0	UPI00001D818D	0	0	0	0	Gene3D:3.30.160.60&Pfam_domain:PF00096&PROSITE_patterns:PS00028&PROSITE_profiles:PS50157&hmmpanther:PTHR24377&hmmpanther:PTHR24377:SF703&SMART_domains:SM00355	0	chr19:g.52384817_52384818insTTGGGAGGCCGAGGCGG	0	0
chr19	52384820	rs757602104	G	GGGAGGCCGAGGC	2	152	1721	0.013	GGAGGCCGAGGC	inframe_insertion	MODERATE	ZNF880	ENSG00000221923	Transcript	ENST00000422689.3	protein_coding	4/4	0	ENST00000422689.3:c.1241_1242insGAGGCCGAGGCG	ENSP00000406318.2:p.Gly414_Lys415insArgProArgArg	1283-1284/2258	1240-1241/1734	414/577	G/GRPRR	ggc/gGGAGGCCGAGGCgc	0	0	1	0	insertion	HGNC	HGNC:37249	YES	2	P1	CCDS46164.1	ENSP00000406318	Q6PDB4	0	UPI00001D818D	0	0	0	0	Gene3D:3.30.160.60&Pfam_domain:PF00096&PROSITE_patterns:PS00028&PROSITE_profiles:PS50157&hmmpanther:PTHR24377&hmmpanther:PTHR24377:SF703&SMART_domains:SM00355	1	chr19:g.52384821_52384822insGAGGCCGAGGCG	0	0
chr19	57445372	0	C	CA	3	152	1868	0.019	A	frameshift_variant	HIGH	ZNF749	ENSG00000186230	Transcript	ENST00000334181.5	protein_coding	3/3	0	ENST00000334181.5:c.2230dup	ENSP00000333980.4:p.Thr744AsnfsTer9	2478-2479/4207	2224-2225/2337	742/778	Q/QX	caa/cAaa	rs148699125	0	1	0	insertion	HGNC	HGNC:32783	YES	2	P1	CCDS33132.2	ENSP00000333980	O43361	0	UPI0000237933	0	0	0	0	Gene3D:3.30.160.60&PIRSF_domain:PIRSF013212&hmmpanther:PTHR24381&hmmpanther:PTHR24381:SF5&Superfamily_domains:SSF57667	6	chr19:g.57445378dup	0.0116	0
chr20	2641174	rs142900000	CAAG	C	5	152	2323	0.038	-	inframe_deletion	MODERATE	TMC2	ENSG00000149488	Transcript	ENST00000358864.1	protein_coding	20/20	0	ENST00000358864.1:c.2548_2550del	ENSP00000351732.1:p.Lys850del	2560-2562/3169	2545-2547/2721	849/906	K/-	AAG/-	rs142900000&COSM5713367	0	1	0	deletion	HGNC	HGNC:16527	YES	1	P1	CCDS13029.2	ENSP00000351732	Q8TDI7	0	UPI0000246C98	0	0	0	0	hmmpanther:PTHR23302&hmmpanther:PTHR23302:SF17&MobiDB_lite:mobidb-lite&MobiDB_lite:mobidb-lite	3	chr20:g.2641178_2641180del	0.0128	0
chr20	13759800	rs146733330	CCTT	C	2	152	1105	0.013	-	inframe_deletion	MODERATE	ESF1	ENSG00000089048	Transcript	ENST00000202816.5	protein_coding	9/14	0	ENST00000202816.5:c.1717_1719del	ENSP00000202816.1:p.Lys573del	1825-1827/3216	1717-1719/2556	573/851	K/-	AAG/-	rs146733330	0	-1	0	deletion	HGNC	HGNC:15898	YES	5	P1	CCDS13117.1	ENSP00000202816	Q9H501	0	UPI00001285C8	0	0	0	0	Coiled-coils_(Ncoils):Coil&hmmpanther:PTHR12202&MobiDB_lite:mobidb-lite&MobiDB_lite:mobidb-lite	0	chr20:g.13759803_13759805del	0.0092	0
chr20	46502305	rs1555854634	CCT	C	2	152	2171	0.013	-	frameshift_variant	HIGH	ZNF334	ENSG00000198185	Transcript	ENST00000593880.1	protein_coding	4/4	0	ENST00000593880.1:c.1101_1102del	ENSP00000473194.1:p.Lys370AlafsTer31	1396-1397/2635	1101-1102/2112	367-368/703	TG/TX	acAGgg/acgg	TMP_ESP_20_45130945_45130946	0	-1	0	deletion	HGNC	HGNC:15806	YES	1	0	CCDS86959.1	ENSP00000473194	0	Q8N3P8	UPI0000073B9F	0	0	0	0	Gene3D:3.30.160.60&PROSITE_profiles:PS50157&hmmpanther:PTHR24377&hmmpanther:PTHR24377:SF116&Superfamily_domains:SSF57667	0	chr20:g.46502306_46502307del	0	0
chr20	47651070	0	TGCAGCAGCA	T	3	152	2204	0.019	-	inframe_deletion	MODERATE	NCOA3	ENSG00000124151	Transcript	ENST00000371998.8	protein_coding	20/23	0	ENST00000371998.8:c.3753_3761del	ENSP00000361066.3:p.Gln1274_Gln1276del	3972-3980/7961	3741-3749/4275	1247-1250/1424	MQQQ/M	atGCAGCAGCAg/atg	rs751385560&TMP_ESP_20_46279815_46279838&COSM1483713	0	1	0	deletion	HGNC	HGNC:7670	YES	1	P4	CCDS13407.1	ENSP00000361066	Q9Y6Q9	0	UPI000012FE45	0	1	0	0	hmmpanther:PTHR10684:SF3&hmmpanther:PTHR10684&PIRSF_domain:PIRSF038181&Low_complexity_(Seg):seg&Coiled-coils_(Ncoils):Coil	12	chr20:g.47651083_47651091del	0	0
chr20	58854641	rs1196950915	C	CTGACGCCCCAGCCGATCCCGACTCCGGGGCGGCCCG	2	152	1260	0.013	TGACGCCCCAGCCGATCCCGACTCCGGGGCGGCCCG	inframe_insertion	MODERATE	GNAS	ENSG00000087460	Transcript	ENST00000371100.8	protein_coding	1/13	0	ENST00000371100.8:c.1394_1395insCGACTCCGGGGCGGCCCGTGACGCCCCAGCCGATCC	ENSP00000360141.3:p.Asp466_Ala467insSerGlyAlaAlaArgAspAlaProAlaAspProAsp	1928-1929/4029	1376-1377/3114	459/1037	P/PDAPADPDSGAAR	cct/ccTGACGCCCCAGCCGATCCCGACTCCGGGGCGGCCCGt	rs1196950915	0	1	0	insertion	HGNC	HGNC:4392	YES	5	0	CCDS46622.1	ENSP00000360141	Q5JWF2	0	UPI0000E444AE	0	1	0	0	Low_complexity_(Seg):seg&MobiDB_lite:mobidb-lite	18	chr20:g.58854659_58854660insCGACTCCGGGGCGGCCCGTGACGCCCCAGCCGATCC	0	0
chr20	59191164	rs750329558	GC	G	2	152	1827	0.013	-	frameshift_variant	HIGH	ZNF831	ENSG00000124203	Transcript	ENST00000637017.1	protein_coding	4/8	0	ENST00000637017.1:c.153del	ENSP00000490240.1:p.Thr52LeufsTer4	1695/10953	146/5034	49/1677	A/X	gCc/gc	rs756006516&COSM1180921	0	1	0	deletion	HGNC	HGNC:16167	YES	5	P1	CCDS42894.1	ENSP00000490240	Q5JPB2	0	UPI00001D82E4	0	0	0	0	hmmpanther:PTHR23233&hmmpanther:PTHR23233:SF52	7	chr20:g.59191172del	0	0
chr21	45504511	rs78227997	CGGCCCCCCAGGCCCCCCA	C	4	152	1775	0.026	-	inframe_deletion	MODERATE	COL18A1	ENSG00000182871	Transcript	ENST00000359759.8	protein_coding	33/41	0	ENST00000359759.8:c.4074_4091del	ENSP00000352798.4:p.Pro1359_Pro1364del	4069-4086/6586	4069-4086/5265	1357-1362/1754	GPPGPP/-	GGCCCCCCAGGCCCCCCA/-	rs766237690&TMP_ESP_21_46924426_46924443	0	1	0	deletion	HGNC	HGNC:2195	YES	5	A2	CCDS77643.1	ENSP00000352798	P39060	0	UPI0001838820	0	1	0	0	hmmpanther:PTHR45362&Low_complexity_(Seg):seg	5	chr21:g.45504517_45504534del	0	0
chr22	20566526	0	ACAG	A	2	152	2302	0.013	-	inframe_deletion	MODERATE	MED15	ENSG00000099917	Transcript	ENST00000263205.11	protein_coding	7/18	0	ENST00000263205.11:c.784_786del	ENSP00000263205.7:p.Gln262del	820-822/3351	751-753/2367	251/788	Q/-	CAG/-	rs760241815&COSM2156627&COSM2156628	0	1	0	deletion	HGNC	HGNC:14248	YES	1	A2	CCDS33602.1	ENSP00000263205	Q96RN5	0	UPI00001313C4	0	0	0	0	Coiled-coils_(Ncoils):Coil&Pfam_domain:PF09606&Low_complexity_(Seg):seg	33	chr22:g.20566560_20566562del	0	0
chr22	29489591	rs267607533	AAGGCCAAGTCCCCAGAGAAGGAAG	A	5	152	1099	0.032	-	inframe_deletion	MODERATE	NEFH	ENSG00000100285	Transcript	ENST00000310624.6	protein_coding	4/4	0	ENST00000310624.6:c.1965_1988del	ENSP00000311997.6:p.Glu658_Lys665del	1985-2008/3783	1952-1975/3063	651-659/1020	KAKSPEKEE/K	aAGGCCAAGTCCCCAGAGAAGGAAGag/aag	rs1183993443&COSM1415516	0	1	0	deletion	HGNC	HGNC:7737	YES	1	P1	CCDS13858.1	ENSP00000311997	P12036	0	UPI00001AEF71	0	1	0	0	hmmpanther:PTHR23214&hmmpanther:PTHR23214&Pfam_domain:PF07142&Pfam_domain:PF07142&Low_complexity_(Seg):seg&MobiDB_lite:mobidb-lite&MobiDB_lite:mobidb-lite	13	chr22:g.29489605_29489628del	0	0
chr22	31662157	rs773352927	G	GA	2	152	2063	0.013	A	frameshift_variant	HIGH	PISD	ENSG00000241878	Transcript	ENST00000439502.6	protein_coding	1/8	0	ENST00000439502.6:c.51_52insT	ENSP00000391739.2:p.Pro18SerfsTer10	275-276/1963	51-52/1230	17-18/409	-/X	-/T	rs773352927	0	-1	0	insertion	HGNC	HGNC:8999	YES	1	A2	CCDS87016.1	ENSP00000391739	Q9UG56	0	UPI0000207594	0	0	0	0	0	0	chr22:g.31662157_31662158insA	0	0
chr22	32150439	rs778888149	AAGAC	A	3	152	2325	0.019	-	frameshift_variant	HIGH	C22orf42	ENSG00000205856	Transcript	ENST00000382097.4	protein_coding	7/9	0	ENST00000382097.4:c.530_533del	ENSP00000371529.3:p.Cys177LeufsTer5	618-621/1378	530-533/756	177-178/251	CL/X	tGTCTt/tt	rs778888149	0	-1	0	deletion	HGNC	HGNC:27160	YES	1	P1	CCDS33639.1	ENSP00000371529	Q6IC83	0	UPI00003765B0	0	0	0	0	hmmpanther:PTHR15880&hmmpanther:PTHR15880:SF1	0	chr22:g.32150447_32150450del	0	0
chr22	36265261	rs757844522	AAG	A	6	152	2314	0.038	-	frameshift_variant	HIGH	APOL1	ENSG00000100342	Transcript	ENST00000319136.8	protein_coding	7/7	0	ENST00000319136.8:c.476_477del	ENSP00000317674.4:p.Glu159ValfsTer7	741-742/3000	474-475/1245	158-159/414	KE/KX	aaAGag/aaag	rs757844522	0	1	0	deletion	HGNC	HGNC:618	YES	1	P4	CCDS13925.1	ENSP00000317674	O14791	0	UPI0000167BCC	0	1	0	0	hmmpanther:PTHR14096:SF27&hmmpanther:PTHR14096&Pfam_domain:PF05461	2	chr22:g.36265264_36265265del	0	0
chrX	6533758	0	A	AGTTCTTCCATCTCGCTCTCCTGACTCAGTGGTTCCTCCACCTGGCTCTCCTGACTCAGTG	2	152	2089	0.013	GTTCTTCCATCTCGCTCTCCTGACTCAGTGGTTCCTCCACCTGGCTCTCCTGACTCAGTG	inframe_insertion	MODERATE	VCX3A	ENSG00000169059	Transcript	ENST00000381089.7	protein_coding	3/3	0	ENST00000381089.7:c.488_547dup	ENSP00000370479.3:p.Pro163_Glu182dup	854-855/995	547-548/561	183/186	L/PLSQESQVEEPLSQESEMEEL	cta/cCACTGAGTCAGGAGAGCCAGGTGGAGGAACCACTGAGTCAGGAGAGCGAGATGGAAGAACta	0	0	-1	0	insertion	HGNC	HGNC:18159	YES	1	P2	CCDS35199.1	ENSP00000370479	Q9NNX9	0	UPI0000138292	0	0	0	0	hmmpanther:PTHR15251&hmmpanther:PTHR15251:SF2&MobiDB_lite:mobidb-lite&Low_complexity_(Seg):seg	0	chrX:g.6533799_6533800insTGGCTCTCCTGACTCAGTGGTTCTTCCATCTCGCTCTCCTGACTCAGTGGTTCCTCCACC	0	0
chrX	6533768	0	TCTCGCTCTCCTGACTCAGTGGTTCCTCCACCTGGCTCTCCTGACTCAGTGGTTCCTCCAC	T	4	152	2160	0.026	-	inframe_deletion	MODERATE	VCX3A	ENSG00000169059	Transcript	ENST00000381089.7	protein_coding	3/3	0	ENST00000381089.7:c.478_537del	ENSP00000370479.3:p.Val160_Glu179del	785-844/995	478-537/561	160-179/186	VEEPLSQESQVEEPLSQESE/-	GTGGAGGAACCACTGAGTCAGGAGAGCCAGGTGGAGGAACCACTGAGTCAGGAGAGCGAG/-	0	0	-1	0	deletion	HGNC	HGNC:18159	YES	1	P2	CCDS35199.1	ENSP00000370479	Q9NNX9	0	UPI0000138292	0	0	0	0	hmmpanther:PTHR15251&hmmpanther:PTHR15251:SF2&hmmpanther:PTHR15251&hmmpanther:PTHR15251:SF2&Pfam_domain:PF15231&MobiDB_lite:mobidb-lite&MobiDB_lite:mobidb-lite&Low_complexity_(Seg):seg	0	chrX:g.6533810_6533869del	0	0
chrX	7843916	0	TGAGTCAGGAGAGCGAGATGGAAGAACCACTGAGTCAGGAGAGCCAGGTGGAGGAACCACC	T	5	152	909	0.038	-	inframe_deletion	MODERATE	VCX	ENSG00000182583	Transcript	ENST00000381059.7	protein_coding	3/3	0	ENST00000381059.7:c.548_607del	ENSP00000370447.3:p.Pro183_Glu202del	741-800/967	522-581/621	174-194/206	LSQESEMEEPLSQESQVEEPP/L	ctGAGTCAGGAGAGCGAGATGGAAGAACCACTGAGTCAGGAGAGCCAGGTGGAGGAACCACCg/ctg	0	0	1	0	deletion	HGNC	HGNC:12667	YES	1	P2	CCDS14128.1	ENSP00000370447	Q9H320	0	UPI0000138291	0	0	0	0	Pfam_domain:PF15231&Pfam_domain:PF15231&hmmpanther:PTHR15251&hmmpanther:PTHR15251:SF2&MobiDB_lite:mobidb-lite&MobiDB_lite:mobidb-lite&Low_complexity_(Seg):seg	26	chrX:g.7843943_7844002del	0	0
chrX	8795123	rs755163917	TTC	T	2	152	1281	0.013	-	frameshift_variant	HIGH	FAM9A	ENSG00000183304	Transcript	ENST00000543214.1	protein_coding	7/10	0	ENST00000543214.1:c.784_785del	ENSP00000440163.1:p.Glu262ArgfsTer16	920-921/1544	784-785/999	262/332	E/X	GAa/a	rs755163917	0	-1	0	deletion	HGNC	HGNC:18403	YES	1	P1	CCDS14131.1	ENSP00000440163	Q8IZU1	0	UPI000012A418	0	0	0	0	hmmpanther:PTHR19368:SF2&hmmpanther:PTHR19368&MobiDB_lite:mobidb-lite&MobiDB_lite:mobidb-lite&Coiled-coils_(Ncoils):Coil&Low_complexity_(Seg):seg	0	chrX:g.8795125_8795126del	0.0005	0
chrX	27747282	0	AGAG	A	3	150	891	0.019	-	inframe_deletion	MODERATE	DCAF8L2	ENSG00000189186	Transcript	ENST00000451261.6	protein_coding	5/5	0	ENST00000451261.6:c.432_434del	ENSP00000462745.1:p.Glu147del	787-789/2295	388-390/1896	130/631	E/-	GAG/-	rs759326288	0	1	0	deletion	HGNC	HGNC:31811	YES	4	P1	CCDS59162.1	ENSP00000462745	P0C7V8	0	UPI000183CBD9	0	0	0	0	Coiled-coils_(Ncoils):Coil&hmmpanther:PTHR15574&hmmpanther:PTHR15574:SF46&MobiDB_lite:mobidb-lite&MobiDB_lite:mobidb-lite&Low_complexity_(Seg):seg	44	chrX:g.27747327_27747329del	0	0
chrX	27747282	0	AGAGGAGGAGGAG	A	5	150	891	0.032	-	inframe_deletion	MODERATE	DCAF8L2	ENSG00000189186	Transcript	ENST00000451261.6	protein_coding	5/5	0	ENST00000451261.6:c.423_434del	ENSP00000462745.1:p.Glu144_Glu147del	787-798/2295	388-399/1896	130-133/631	EEEE/-	GAGGAGGAGGAG/-	rs751414438&COSM1625801&COSM5224728	0	1	0	deletion	HGNC	HGNC:31811	YES	4	P1	CCDS59162.1	ENSP00000462745	P0C7V8	0	UPI000183CBD9	0	0	0	0	Coiled-coils_(Ncoils):Coil&hmmpanther:PTHR15574&hmmpanther:PTHR15574:SF46&MobiDB_lite:mobidb-lite&MobiDB_lite:mobidb-lite&Low_complexity_(Seg):seg	35	chrX:g.27747318_27747329del	0	0
chrX	27747282	0	AGAGGAGGAGGAGGAG	A	2	150	891	0.013	-	inframe_deletion	MODERATE	DCAF8L2	ENSG00000189186	Transcript	ENST00000451261.6	protein_coding	5/5	0	ENST00000451261.6:c.420_434del	ENSP00000462745.1:p.Glu143_Glu147del	787-801/2295	388-402/1896	130-134/631	EEEEE/-	GAGGAGGAGGAGGAG/-	rs780900137&COSM7257288&COSM7257289	0	1	0	deletion	HGNC	HGNC:31811	YES	4	P1	CCDS59162.1	ENSP00000462745	P0C7V8	0	UPI000183CBD9	0	0	0	0	Coiled-coils_(Ncoils):Coil&hmmpanther:PTHR15574&hmmpanther:PTHR15574:SF46&MobiDB_lite:mobidb-lite&MobiDB_lite:mobidb-lite&Low_complexity_(Seg):seg	32	chrX:g.27747315_27747329del	0	0
chrX	48258589	rs781817244	CA	C	2	152	1043	0.013	-	frameshift_variant	HIGH	SSX1	ENSG00000126752	Transcript	ENST00000376919.3	protein_coding	4/8	0	ENST00000376919.3:c.239del	ENSP00000366118.3:p.Gln80ArgfsTer20	375/1298	239/567	80/188	Q/X	cAg/cg	rs781817244&COSM3406406&COSM5652574	0	1	0	deletion	HGNC	HGNC:11335	YES	1	P1	CCDS14290.1	ENSP00000366118	Q16384	0	UPI0000136052	0	1	0	0	PROSITE_profiles:PS50806&hmmpanther:PTHR14112&hmmpanther:PTHR14112:SF19&SMART_domains:SM00349	0	chrX:g.48258590del	0	0
chrX	49219735	rs59355923	CTCTTCCTCT	C	2	152	1152	0.013	-	inframe_deletion	MODERATE	CACNA1F	ENSG00000102001	Transcript	ENST00000376265.2	protein_coding	20/48	0	ENST00000376265.2:c.2466_2474del	ENSP00000365441.2:p.Glu823_Glu825del	2528-2536/6070	2466-2474/5934	822-825/1977	EEEE/E	gaAGAGGAAGAg/gag	rs782428205&COSM7255957	0	-1	0	deletion	HGNC	HGNC:1393	YES	1	P3	CCDS35253.1	ENSP00000365441	O60840	0	UPI0000072854	0	1	0	0	Coiled-coils_(Ncoils):Coil&hmmpanther:PTHR10037&hmmpanther:PTHR10037:SF184&MobiDB_lite:mobidb-lite&MobiDB_lite:mobidb-lite&Low_complexity_(Seg):seg	0	chrX:g.49219762_49219770del	0.0011	0
chrX	50916210	rs371124071	C	CTCT	5	152	1789	0.032	TCT	inframe_insertion	MODERATE	BMP15	ENSG00000130385	Transcript	ENST00000252677.3	protein_coding	2/2	0	ENST00000252677.3:c.786_788dup	ENSP00000252677.3:p.Leu263dup	782-783/1179	782-783/1179	261/392	S/SL	tct/tcTCTt	rs1485624828	0	1	0	insertion	HGNC	HGNC:1068	YES	1	P1	CCDS14334.1	ENSP00000252677	O95972	0	UPI000013CD7C	0	1	0	0	hmmpanther:PTHR11848&hmmpanther:PTHR11848:SF22	6	chrX:g.50916214_50916216dup	0	0.5165
chrX	53082576	0	C	CCCGCCG	4	152	1476	0.026	CCGCCG	inframe_insertion	MODERATE	TSPYL2	ENSG00000184205	Transcript	ENST00000375442.8	protein_coding	1/7	0	ENST00000375442.8:c.95_100dup	ENSP00000364591.4:p.Pro32_Pro33dup	210-211/2815	78-79/2082	26-27/693	-/PP	-/CCGCCG	rs781884842	0	1	0	insertion	HGNC	HGNC:24358	YES	1	P1	CCDS14350.1	ENSP00000364591	Q9H2G4	0	UPI000004B6D6	0	0	0	0	MobiDB_lite:mobidb-lite&MobiDB_lite:mobidb-lite&Low_complexity_(Seg):seg	22	chrX:g.53082593_53082598dup	0	0
chrX	54182869	0	G	GGGCGGC	2	152	1460	0.013	GGCGGC	inframe_insertion	MODERATE	FAM120C	ENSG00000184083	Transcript	ENST00000375180.7	protein_coding	1/16	0	ENST00000375180.7:c.324_329dup	ENSP00000364324.2:p.Pro110_Pro111dup	385-386/8056	329-330/3291	110/1096	P/PPP	ccc/ccGCCGCCc	rs781789688&TMP_ESP_X_54209303_54209305	0	-1	0	insertion	HGNC	HGNC:16949	YES	1	P3	CCDS14356.1	ENSP00000364324	Q9NX05	0	UPI00001D68ED	0	0	0	0	hmmpanther:PTHR15976:SF15&hmmpanther:PTHR15976&Superfamily_domains:SSF88723&Low_complexity_(Seg):seg	0	chrX:g.54182879_54182884dup	0.0204	0
chrX	81115090	rs1307866910	ATCT	A	3	152	916	0.019	-	inframe_deletion	MODERATE	HMGN5	ENSG00000198157	Transcript	ENST00000358130.6	protein_coding	7/7	0	ENST00000358130.6:c.405_407del	ENSP00000350848.2:p.Glu135del	734-736/2126	405-407/849	135-136/282	ED/D	gaAGAt/gat	rs1307866910	0	-1	0	deletion	HGNC	HGNC:8013	YES	2	P1	CCDS14448.1	ENSP00000350848	P82970	0	UPI0000130542	0	0	0	0	Coiled-coils_(Ncoils):Coil&MobiDB_lite:mobidb-lite&MobiDB_lite:mobidb-lite&Low_complexity_(Seg):seg	0	chrX:g.81115096_81115098del	0	0
chrX	104250317	rs1556393718	TGGGTGGCAGAGGCGCCATGGGCGGCCC	T	3	150	1391	0.019	-	inframe_deletion	MODERATE	ESX1	ENSG00000123576	Transcript	ENST00000372588.4	protein_coding	4/4	0	ENST00000372588.4:c.1105_1131del	ENSP00000361669.4:p.Gly369_Pro377del	1189-1215/1495	1105-1131/1221	369-377/406	GPPMAPLPP/-	GGGCCGCCCATGGCGCCTCTGCCACCC/-	COSM7257337	0	-1	0	deletion	HGNC	HGNC:14865	YES	1	P1	CCDS14516.1	ENSP00000361669	Q8N693	0	UPI0000073D09	0	0	0	0	hmmpanther:PTHR24329&hmmpanther:PTHR24329:SF145&Low_complexity_(Seg):seg	0	chrX:g.104250392_104250418del	0	0
chrX	104250585	0	CCCGGGTGGCACAGGCGCCATGCGTGAG	C	2	152	980	0.013	-	inframe_deletion	MODERATE	ESX1	ENSG00000123576	Transcript	ENST00000372588.4	protein_coding	4/4	0	ENST00000372588.4:c.837_863del	ENSP00000361669.4:p.Ser280_Gly288del	921-947/1495	837-863/1221	279-288/406	GSRMAPVPPG/G	ggCTCACGCATGGCGCCTGTGCCACCCGGg/ggg	0	0	-1	0	deletion	HGNC	HGNC:14865	YES	1	P1	CCDS14516.1	ENSP00000361669	Q8N693	0	UPI0000073D09	0	0	0	0	hmmpanther:PTHR24329:SF145&hmmpanther:PTHR24329&Low_complexity_(Seg):seg	0	chrX:g.104250607_104250633del	0	0
chrX	115306480	rs782177187	CCACTCAGAGAGATCTCATGGT	C	2	152	1896	0.013	-	inframe_deletion	MODERATE	LUZP4	ENSG00000102021	Transcript	ENST00000371920.4	protein_coding	4/4	0	ENST00000371920.4:c.667_687del	ENSP00000360988.3:p.Glu223_Ser229del	664-684/1746	619-639/942	207-213/313	HSERSHG/-	CACTCAGAGAGATCTCATGGT/-	rs782177187	0	1	0	deletion	HGNC	HGNC:24971	YES	1	P2	CCDS14567.1	ENSP00000360988	Q9P127	0	UPI0000036093	0	0	0	0	hmmpanther:PTHR22550&hmmpanther:PTHR22550:SF11&MobiDB_lite:mobidb-lite&MobiDB_lite:mobidb-lite&Low_complexity_(Seg):seg	48	chrX:g.115306529_115306549del	0	0
chrX	140504323	rs398124211	A	AGCG	2	152	1032	0.013	GCG	inframe_insertion	MODERATE	SOX3	ENSG00000134595	Transcript	ENST00000370536.4	protein_coding	1/1	0	ENST00000370536.4:c.735_737dup	ENSP00000359567.2:p.Ala248dup	793-794/2132	737-738/1341	246/446	A/AA	gct/gcCGCt	rs398124211	0	-1	0	insertion	HGNC	HGNC:11199	YES	0	P1	CCDS14669.1	ENSP00000359567	P41225	0	UPI000006F00F	0	1	0	0	Pfam_domain:PF12336&hmmpanther:PTHR10270&hmmpanther:PTHR10270:SF111&Low_complexity_(Seg):seg	0	chrX:g.140504326_140504328dup	0	0
chrX	141906280	0	GAGTACTTTTGAGGGTTTTCCCCAGTCTCCTCTCCAGATTCCTGTGAGCTCCTCCTCCTCCTCCACTTTATTGAGTCTTTTCCAGAGTTCCCCTGAGAGAACTCAC	G	6	152	1291	0.038	-	inframe_deletion	MODERATE	MAGEC1	ENSG00000155495	Transcript	ENST00000285879.5	protein_coding	4/4	0	ENST00000285879.5:c.905_1009del	ENSP00000285879.4:p.Pro302_Ser336del	1163-1267/4256	877-981/3429	293-327/1142	STFEGFPQSPLQIPVSSSSSSTLLSLFQSSPERTH/-	AGTACTTTTGAGGGTTTTCCCCAGTCTCCTCTCCAGATTCCTGTGAGCTCCTCCTCCTCCTCCACTTTATTGAGTCTTTTCCAGAGTTCCCCTGAGAGAACTCAC/-	0	0	1	0	deletion	HGNC	HGNC:6812	YES	1	P2	CCDS35417.1	ENSP00000285879	O60732	0	UPI000006F2FD	0	0	0	0	Low_complexity_(Seg):seg&hmmpanther:PTHR11736:SF17&hmmpanther:PTHR11736&hmmpanther:PTHR11736:SF17&hmmpanther:PTHR11736	28	chrX:g.141906282_141906386del	0	0
[truncated: 108 more columns]
