# Supplementary material for: Whole genome variation in 27 Mexican indigenous populations, demographic and biomedical insights
Source: PLoS One. 2021 Apr 8;16(4):e0249773. doi: 10.1371/journal.pone.0249773 (PMC8031408; doi:10.1371/journal.pone.0249773)
Supplement: S2 Data — (ZIP) [file pone.0249773.s004.zip › INDEL/lowfreq/76g.indel.low_freq.dbSNPnovel.tsv]

CHROM	POS	ID	REF	ALT	AC	AN	DP	AF_mx	Allele	Consequence	IMPACT	SYMBOL	Gene	Feature_type	Feature	BIOTYPE	EXON	INTRON	HGVSc	HGVSp	cDNA_position	CDS_position	Protein_position	Amino_acids	Codons	Existing_variation	DISTANCE	STRAND	FLAGS	VARIANT_CLASS	SYMBOL_SOURCE	HGNC_ID	CANONICAL	TSL	APPRIS	CCDS	ENSP	SWISSPROT	TREMBL	UNIPARC	SOURCE	GENE_PHENO	SIFT	PolyPhen	DOMAINS	HGVS_OFFSET	HGVSg	AF	AFR_AF
chr1	261886	0	T	TA	2	152	1894	0.013	A	downstream_gene_variant	MODIFIER	AP006222.1	ENSG00000228463	Transcript	ENST00000424587.7	processed_transcript	0	0	0	0	0	0	0	0	0	0	1128	-1	0	insertion	Clone_based_ensembl_gene	0	YES	5	0	0	0	0	0	0	0	0	0	0	0	0	chr1:g.261889dup	0	0
chr1	708445	0	TGTGCCATAATTCATGAGTAGAAAAATAGACTA	T	2	152	1459	0.013	-	intron_variant&non_coding_transcript_variant	MODIFIER	AL669831.3	ENSG00000230021	Transcript	ENST00000635509.2	processed_transcript	0	2/3	ENST00000635509.2:n.312+3234_312+3265del	0	0	0	0	0	0	0	0	-1	0	deletion	Clone_based_ensembl_gene	0	0	5	0	0	0	0	0	0	0	0	0	0	0	0	chr1:g.708449_708480del	0	0
chr1	907867	0	ACAGACC	A	2	152	1376	0.013	-	upstream_gene_variant	MODIFIER	AL645608.2	ENSG00000230699	Transcript	ENST00000448179.1	lincRNA	0	0	0	0	0	0	0	0	0	0	3562	1	0	deletion	Clone_based_ensembl_gene	0	YES	2	0	0	0	0	0	0	0	0	0	0	0	0	chr1:g.907869_907874del	0	0
chr1	1049164	0	G	GCGGGGCAGCTCAGGTAGGCGGGGTGGGGACGGGGC	4	152	478	0.026	CGGGGCAGCTCAGGTAGGCGGGGTGGGGACGGGGC	intron_variant	MODIFIER	AGRN	ENSG00000188157	Transcript	ENST00000379370.7	protein_coding	0	24/35	ENST00000379370.7:c.4299-67_4299-33dup	0	0	0	0	0	0	0	0	1	0	insertion	HGNC	HGNC:329	YES	1	P1	CCDS30551.1	ENSP00000368678	O00468	0	UPI00001D7C8B	0	1	0	0	0	39	chr1:g.1049169_1049203dup	0	0
chr1	1118083	0	CAGCTGCGGA	C	2	152	2119	0.013	-	upstream_gene_variant	MODIFIER	C1orf159	ENSG00000131591	Transcript	ENST00000379339.5	protein_coding	0	0	0	0	0	0	0	0	0	0	2003	-1	0	deletion	HGNC	HGNC:26062	YES	2	A2	CCDS81250.1	ENSP00000368644	Q96HA4	0	UPI000013EF85	0	0	0	0	0	0	chr1:g.1118090_1118098del	0	0
chr1	1461682	0	A	AGGGACTGGAGGGAGAGGCTCCTCATGAGACCCCCATGTGGGGACTGGAGGGAGAGGCTCCTCATGAGACCCCCATGTG	2	152	1961	0.013	GGGACTGGAGGGAGAGGCTCCTCATGAGACCCCCATGTGGGGACTGGAGGGAGAGGCTCCTCATGAGACCCCCATGTG	intron_variant	MODIFIER	ATAD3C	ENSG00000215915	Transcript	ENST00000378785.6	protein_coding	0	10/11	ENST00000378785.6:c.980+803_980+804insGGGGACTGGAGGGAGAGGCTCCTCATGAGACCCCCATGTGGGGACTGGAGGGAGAGGCTCCTCATGAGACCCCCATGT	0	0	0	0	0	0	0	0	1	0	insertion	HGNC	HGNC:32151	YES	2	P1	CCDS44039.1	ENSP00000368062	Q5T2N8	0	UPI00001619C0	0	0	0	0	0	38	chr1:g.1461705_1461706insATGAGACCCCCATGTGGGGACTGGAGGGAGAGGCTCCTCATGAGACCCCCATGTGGGGACTGGAGGGAGAGGCTCCTC	0	0
chr1	1474331	0	C	CA	2	152	643	0.013	A	intron_variant	MODIFIER	ATAD3B	ENSG00000160072	Transcript	ENST00000308647.7	protein_coding	0	1/15	ENST00000308647.7:c.205+2244dup	0	0	0	0	0	0	0	0	1	0	insertion	HGNC	HGNC:24007	YES	1	P1	CCDS30.1	ENSP00000311766	Q5T9A4	0	UPI000013E044	0	0	0	0	0	2	chr1:g.1474333dup	0	0
chr1	2160238	0	C	CGT	2	152	2120	0.013	GT	intron_variant	MODIFIER	PRKCZ	ENSG00000067606	Transcript	ENST00000378567.8	protein_coding	0	10/17	ENST00000378567.8:c.974+4179_974+4180dup	0	0	0	0	0	0	0	0	1	0	insertion	HGNC	HGNC:9412	YES	1	P1	CCDS37.1	ENSP00000367830	Q05513	0	UPI0000169EB7	0	0	0	0	0	34	chr1:g.2160271_2160272dup	0	0
chr1	2160238	0	C	CGTGTGTGT	2	152	2120	0.013	GTGTGTGT	intron_variant	MODIFIER	PRKCZ	ENSG00000067606	Transcript	ENST00000378567.8	protein_coding	0	10/17	ENST00000378567.8:c.974+4173_974+4180dup	0	0	0	0	0	0	0	0	1	0	insertion	HGNC	HGNC:9412	YES	1	P1	CCDS37.1	ENSP00000367830	Q05513	0	UPI0000169EB7	0	0	0	0	0	34	chr1:g.2160265_2160272dup	0	0
chr1	2401202	0	G	GTCCTCCCTCC	3	152	1465	0.019	TCCTCCCTCC	intron_variant	MODIFIER	RER1	ENSG00000157916	Transcript	ENST00000605895.6	protein_coding	0	5/6	ENST00000605895.6:c.365+286_365+295dup	0	0	0	0	0	0	0	0	1	0	insertion	HGNC	HGNC:30309	YES	1	P1	CCDS41232.1	ENSP00000475168	O15258	Q5T094	UPI0000000C69	0	0	0	0	0	28	chr1:g.2401221_2401230dup	0	0
chr1	2748526	0	GGTGAGCATCTGACAGCCTGGAACAGCAACCACACCACCAT	G	3	152	1701	0.019	-	intron_variant	MODIFIER	TTC34	ENSG00000215912	Transcript	ENST00000637179.1	protein_coding	0	4/6	ENST00000637179.1:c.687+35043_687+35082del	0	0	0	0	0	0	0	0	-1	0	deletion	HGNC	HGNC:34297	YES	5	P2	CCDS55565.1	ENSP00000490537	A8MYJ7	0	UPI00017503B1	0	0	0	0	0	0	chr1:g.2748528_2748567del	0	0
chr1	3181710	0	ACACACGCAGTCTTACACACG	A	3	152	1960	0.019	-	intron_variant	MODIFIER	PRDM16	ENSG00000142611	Transcript	ENST00000270722.10	protein_coding	0	1/16	ENST00000270722.10:c.38-4414_38-4395del	0	0	0	0	0	0	0	0	1	0	deletion	HGNC	HGNC:14000	YES	1	P3	CCDS41236.2	ENSP00000270722	Q9HAZ2	0	UPI0000458A29	0	1	0	0	0	0	chr1:g.3181711_3181730del	0	0
chr1	3181743	0	G	GAGTCTTACACACGGAGTCTTACACACAGTCTTACACATGC	2	150	1898	0.013	AGTCTTACACACGGAGTCTTACACACAGTCTTACACATGC	intron_variant	MODIFIER	PRDM16	ENSG00000142611	Transcript	ENST00000270722.10	protein_coding	0	1/16	ENST00000270722.10:c.38-4368_38-4367insAGTCTTACACACAGTCTTACACATGCAGTCTTACACACGG	0	0	0	0	0	0	0	0	1	0	insertion	HGNC	HGNC:14000	YES	1	P3	CCDS41236.2	ENSP00000270722	Q9HAZ2	0	UPI0000458A29	0	1	0	0	0	14	chr1:g.3181757_3181758insAGTCTTACACACAGTCTTACACATGCAGTCTTACACACGG	0	0
chr1	3193025	0	ACAGCGGCCAGACGGCGAGTACCCAGCAGACACAGCGGCCAGATGGTGAGTACTGAGCAGACG	A	5	152	2094	0.032	-	intron_variant	MODIFIER	PRDM16	ENSG00000142611	Transcript	ENST00000270722.10	protein_coding	0	2/16	ENST00000270722.10:c.387+6594_387+6655del	0	0	0	0	0	0	0	0	1	0	deletion	HGNC	HGNC:14000	YES	1	P3	CCDS41236.2	ENSP00000270722	Q9HAZ2	0	UPI0000458A29	0	1	0	0	0	42	chr1:g.3193065_3193126del	0	0
chr1	3215369	0	G	GTCCAGGAGAACAGGGCCTCCAGGAGGGTCATGGGTCCCGGGGACAGGCAAGGCCCACAGGA	7	152	2123	0.045	TCCAGGAGAACAGGGCCTCCAGGAGGGTCATGGGTCCCGGGGACAGGCAAGGCCCACAGGA	intron_variant	MODIFIER	PRDM16	ENSG00000142611	Transcript	ENST00000270722.10	protein_coding	0	2/16	ENST00000270722.10:c.388-28664_388-28663insCACAGGATCCAGGAGAACAGGGCCTCCAGGAGGGTCATGGGTCCCGGGGACAGGCAAGGCC	0	0	0	0	0	0	0	0	1	0	insertion	HGNC	HGNC:14000	YES	1	P3	CCDS41236.2	ENSP00000270722	Q9HAZ2	0	UPI0000458A29	0	1	0	0	0	54	chr1:g.3215409_3215410insGGACAGGCAAGGCCCACAGGATCCAGGAGAACAGGGCCTCCAGGAGGGTCATGGGTCCCGG	0	0
chr1	3410063	0	GT	G	2	152	845	0.013	-	intron_variant	MODIFIER	PRDM16	ENSG00000142611	Transcript	ENST00000270722.10	protein_coding	0	8/16	ENST00000270722.10:c.1187-1319del	0	0	0	0	0	0	0	0	1	0	deletion	HGNC	HGNC:14000	YES	1	P3	CCDS41236.2	ENSP00000270722	Q9HAZ2	0	UPI0000458A29	0	1	0	0	0	1	chr1:g.3410065del	0	0
chr1	3908429	0	TC	T	3	152	1050	0.019	-	intron_variant&non_coding_transcript_variant	MODIFIER	LINC01134	ENSG00000236423	Transcript	ENST00000442673.1	lincRNA	0	1/1	ENST00000442673.1:n.229-5965del	0	0	0	0	0	0	0	0	1	0	deletion	HGNC	HGNC:49449	YES	2	0	0	0	0	0	0	0	0	0	0	0	0	chr1:g.3908430del	0	0
chr1	3908429	0	TCTCTC	T	7	152	1050	0.045	-	intron_variant&non_coding_transcript_variant	MODIFIER	LINC01134	ENSG00000236423	Transcript	ENST00000442673.1	lincRNA	0	1/1	ENST00000442673.1:n.229-5965_229-5961del	0	0	0	0	0	0	0	0	1	0	deletion	HGNC	HGNC:49449	YES	2	0	0	0	0	0	0	0	0	0	0	0	0	chr1:g.3908430_3908434del	0	0
chr1	3908429	0	TCTCTCTC	T	6	152	1050	0.038	-	intron_variant&non_coding_transcript_variant	MODIFIER	LINC01134	ENSG00000236423	Transcript	ENST00000442673.1	lincRNA	0	1/1	ENST00000442673.1:n.229-5965_229-5959del	0	0	0	0	0	0	0	0	1	0	deletion	HGNC	HGNC:49449	YES	2	0	0	0	0	0	0	0	0	0	0	0	0	chr1:g.3908430_3908436del	0	0
chr1	3908429	0	TCTCTCTCTC	T	3	152	1050	0.019	-	intron_variant&non_coding_transcript_variant	MODIFIER	LINC01134	ENSG00000236423	Transcript	ENST00000442673.1	lincRNA	0	1/1	ENST00000442673.1:n.229-5965_229-5957del	0	0	0	0	0	0	0	0	1	0	deletion	HGNC	HGNC:49449	YES	2	0	0	0	0	0	0	0	0	0	0	0	0	chr1:g.3908430_3908438del	0	0
chr1	4043885	0	C	CTT	2	150	945	0.013	TT	regulatory_region_variant	MODIFIER	0	0	RegulatoryFeature	ENSR00000345404	promoter_flanking_region	0	0	0	0	0	0	0	0	0	0	0	0	0	insertion	0	0	0	0	0	0	0	0	0	0	0	0	0	0	0	0	chr1:g.4043885_4043886insTT	0	0
chr1	4302979	0	A	ATTCTATTCTATTCTATTCTATTCTATTCTGTTCTGTTCTGTTCTG	5	150	1357	0.032	TTCTATTCTATTCTATTCTATTCTATTCTGTTCTGTTCTGTTCTG	intergenic_variant	MODIFIER	0	0	0	0	0	0	0	0	0	0	0	0	0	0	0	0	0	0	insertion	0	0	0	0	0	0	0	0	0	0	0	0	0	0	0	0	chr1:g.4302983_4302984insATTCTATTCTATTCTATTCTATTCTGTTCTGTTCTGTTCTGTTCT	0	0
chr1	4302979	0	A	ATTCTATTCTATTCTATTCTATTCTGTTCTGTTCTGTTCTG	2	150	1357	0.013	TTCTATTCTATTCTATTCTATTCTGTTCTGTTCTGTTCTG	intergenic_variant	MODIFIER	0	0	0	0	0	0	0	0	0	0	0	0	0	0	0	0	0	0	insertion	0	0	0	0	0	0	0	0	0	0	0	0	0	0	0	0	chr1:g.4302983_4302984insATTCTATTCTATTCTATTCTGTTCTGTTCTGTTCTGTTCT	0	0
chr1	4606470	0	CT	C	2	152	2359	0.013	-	intergenic_variant	MODIFIER	0	0	0	0	0	0	0	0	0	0	0	0	0	0	0	0	0	0	deletion	0	0	0	0	0	0	0	0	0	0	0	0	0	0	0	0	chr1:g.4606472del	0	0
chr1	5289896	0	GATGGATGA	G	3	152	1422	0.019	-	intergenic_variant	MODIFIER	0	0	0	0	0	0	0	0	0	0	0	0	0	0	0	0	0	0	deletion	0	0	0	0	0	0	0	0	0	0	0	0	0	0	0	0	chr1:g.5289912_5289919del	0	0
chr1	6197868	0	AC	A	2	152	2164	0.013	-	intron_variant	MODIFIER	RPL22	ENSG00000116251	Transcript	ENST00000234875.9	protein_coding	0	1/3	ENST00000234875.9:c.13-113del	0	0	0	0	0	0	0	0	-1	0	deletion	HGNC	HGNC:10315	YES	1	P1	CCDS58.1	ENSP00000346088	P35268	0	UPI000015A487	0	0	0	0	0	0	chr1:g.6197869del	0	0
chr1	6926470	0	T	TTCTTTCTC	2	150	942	0.013	TCTTTCTC	intron_variant	MODIFIER	CAMTA1	ENSG00000171735	Transcript	ENST00000303635.12	protein_coding	0	3/22	ENST00000303635.12:c.234+101267_234+101268insCTCTTTCT	0	0	0	0	0	0	0	0	1	0	insertion	HGNC	HGNC:18806	YES	1	P1	CCDS30576.1	ENSP00000306522	Q9Y6Y1	0	UPI00001C1D72	0	1	0	0	0	7	chr1:g.6926477_6926478insCTCTTTCT	0	0
chr1	7064031	0	CTGCCTTCTCATATGGTGGGAGCCTT	C	2	152	2068	0.013	-	intron_variant	MODIFIER	CAMTA1	ENSG00000171735	Transcript	ENST00000303635.12	protein_coding	0	3/22	ENST00000303635.12:c.235-27265_235-27241del	0	0	0	0	0	0	0	0	1	0	deletion	HGNC	HGNC:18806	YES	1	P1	CCDS30576.1	ENSP00000306522	Q9Y6Y1	0	UPI00001C1D72	0	1	0	0	0	7	chr1:g.7064039_7064063del	0	0
chr1	7954035	0	GCACACACCCCTCGGAAGTCGGCGAGATCGCTGAGGCAAAGCGACTCCAGGGCGCAGAGACC	G	4	152	2093	0.026	-	upstream_gene_variant	MODIFIER	PARK7	ENSG00000116288	Transcript	ENST00000493373.5	protein_coding	0	0	0	0	0	0	0	0	0	0	195	1	cds_end_NF	deletion	HGNC	HGNC:16369	0	5	0	0	ENSP00000465404	Q99497	V9HWC2	UPI0000072F6F	0	1	0	0	0	0	chr1:g.7954041_7954101del	0	0
chr1	8344913	0	CATATATCCATCCATCCACAT	C	4	152	1295	0.026	-	downstream_gene_variant	MODIFIER	SLC45A1	ENSG00000162426	Transcript	ENST00000471889.5	protein_coding	0	0	0	0	0	0	0	0	0	0	749	1	0	deletion	HGNC	HGNC:17939	YES	5	P2	CCDS30577.2	ENSP00000418096	Q9Y2W3	0	UPI000045893A	0	1	0	0	0	0	chr1:g.8344916_8344935del	0	0
chr1	8424486	0	T	TAATTCGAAGGG	2	152	2068	0.013	AATTCGAAGGG	intron_variant	MODIFIER	RERE	ENSG00000142599	Transcript	ENST00000337907.7	protein_coding	0	12/23	ENST00000337907.7:c.1204-1680_1204-1679insCCCTTCGAATT	0	0	0	0	0	0	0	0	-1	0	insertion	HGNC	HGNC:9965	YES	1	P2	CCDS95.1	ENSP00000338629	Q9P2R6	A0A024R4E9	UPI00001419CC	0	1	0	0	0	0	chr1:g.8424491_8424492insGAAGGGAATTC	0	0
chr1	8784108	0	AC	A	2	152	2323	0.013	-	intron_variant	MODIFIER	RERE	ENSG00000142599	Transcript	ENST00000337907.7	protein_coding	0	2/23	ENST00000337907.7:c.-145+8295del	0	0	0	0	0	0	0	0	-1	0	deletion	HGNC	HGNC:9965	YES	1	P2	CCDS95.1	ENSP00000338629	Q9P2R6	A0A024R4E9	UPI00001419CC	0	1	0	0	0	0	chr1:g.8784113del	0	0
chr1	9509644	0	CGT	C	2	152	1028	0.013	-	intergenic_variant	MODIFIER	0	0	0	0	0	0	0	0	0	0	0	0	0	0	0	0	0	0	deletion	0	0	0	0	0	0	0	0	0	0	0	0	0	0	0	0	chr1:g.9509648_9509649del	0	0
chr1	10743441	0	G	GAGAGC	3	152	1312	0.019	AGAGC	intron_variant	MODIFIER	CASZ1	ENSG00000130940	Transcript	ENST00000377022.8	protein_coding	0	2/20	ENST00000377022.8:c.-77+17259_-77+17260insGCTCT	0	0	0	0	0	0	0	0	-1	0	insertion	HGNC	HGNC:26002	YES	1	P1	CCDS41246.1	ENSP00000366221	Q86V15	0	UPI0000EBB7D6	0	0	0	0	0	0	chr1:g.10743441_10743442insAGAGC	0	0
chr1	11441096	0	TGTGTGTGTGCGCACGCACACGCGGGC	T	2	152	1981	0.013	-	intergenic_variant	MODIFIER	0	0	0	0	0	0	0	0	0	0	0	0	0	0	0	0	0	0	deletion	0	0	0	0	0	0	0	0	0	0	0	0	0	0	0	0	chr1:g.11441102_11441127del	0	0
chr1	11522876	0	GCCAGAGCCCAGCCAGGACCCAGCCAGAGCCCAGCCAGGACCCAGCAAGGACCCAGCCAGGACCCAGCCAGAGCCCAA	G	3	152	794	0.019	-	intron_variant	MODIFIER	DISP3	ENSG00000204624	Transcript	ENST00000294484.7	protein_coding	0	10/20	ENST00000294484.7:c.2363-1061_2363-985del	0	0	0	0	0	0	0	0	1	0	deletion	HGNC	HGNC:29251	YES	1	P1	CCDS41247.1	ENSP00000294484	Q9P2K9	0	UPI00001C1D7A	0	0	0	0	0	4	chr1:g.11522881_11522957del	0	0
chr1	11701416	0	CAGCGCAGTT	C	3	152	2084	0.019	-	intron_variant	MODIFIER	DRAXIN	ENSG00000162490	Transcript	ENST00000294485.6	protein_coding	0	1/6	ENST00000294485.6:c.-10-4832_-10-4824del	0	0	0	0	0	0	0	0	1	0	deletion	HGNC	HGNC:25054	YES	1	P1	CCDS135.1	ENSP00000294485	Q8NBI3	0	UPI000013E16C	0	0	0	0	0	0	chr1:g.11701417_11701425del	0	0
chr1	12304000	0	TTGTTTTCA	T	3	152	1816	0.019	-	intron_variant	MODIFIER	VPS13D	ENSG00000048707	Transcript	ENST00000620676.6	protein_coding	0	25/69	ENST00000620676.6:c.6217-504_6217-497del	0	0	0	0	0	0	0	0	1	0	deletion	HGNC	HGNC:23595	YES	1	P4	CCDS30588.1	ENSP00000478104	Q5THJ4	0	UPI0000451CA9	0	1	0	0	0	1	chr1:g.12304002_12304009del	0	0
chr1	12310831	0	CCT	C	2	152	740	0.013	-	intron_variant	MODIFIER	VPS13D	ENSG00000048707	Transcript	ENST00000620676.6	protein_coding	0	27/69	ENST00000620676.6:c.6651-622_6651-621del	0	0	0	0	0	0	0	0	1	0	deletion	HGNC	HGNC:23595	YES	1	P4	CCDS30588.1	ENSP00000478104	Q5THJ4	0	UPI0000451CA9	0	1	0	0	0	0	chr1:g.12310832_12310833del	0	0
chr1	12433931	0	T	TGAGAGAGAGAGAGAGAGAGAGAGAGAGAGAGAGA	4	150	962	0.026	GAGAGAGAGAGAGAGAGAGAGAGAGAGAGAGAGA	intron_variant	MODIFIER	VPS13D	ENSG00000048707	Transcript	ENST00000620676.6	protein_coding	0	65/69	ENST00000620676.6:c.12333+17123_12333+17124insAGAGAGAGAGAGAGAGAGAGAGAGAGAGAGAGAG	0	0	0	0	0	0	0	0	1	0	insertion	HGNC	HGNC:23595	YES	1	P4	CCDS30588.1	ENSP00000478104	Q5THJ4	0	UPI0000451CA9	0	1	0	0	0	19	chr1:g.12433950_12433951insAGAGAGAGAGAGAGAGAGAGAGAGAGAGAGAGAG	0	0
chr1	12433931	0	T	TGAGAGAGAGAGAGAGAGAGAGAGAGAGAGAGAGAGA	2	150	962	0.013	GAGAGAGAGAGAGAGAGAGAGAGAGAGAGAGAGAGA	intron_variant	MODIFIER	VPS13D	ENSG00000048707	Transcript	ENST00000620676.6	protein_coding	0	65/69	ENST00000620676.6:c.12333+17123_12333+17124insAGAGAGAGAGAGAGAGAGAGAGAGAGAGAGAGAGAG	0	0	0	0	0	0	0	0	1	0	insertion	HGNC	HGNC:23595	YES	1	P4	CCDS30588.1	ENSP00000478104	Q5THJ4	0	UPI0000451CA9	0	1	0	0	0	19	chr1:g.12433950_12433951insAGAGAGAGAGAGAGAGAGAGAGAGAGAGAGAGAGAG	0	0
chr1	12433931	0	T	TGAGAGAGAGAGAGAGAGAGAGAGAGAGAGAGAGAGAGA	2	150	962	0.013	GAGAGAGAGAGAGAGAGAGAGAGAGAGAGAGAGAGAGA	intron_variant	MODIFIER	VPS13D	ENSG00000048707	Transcript	ENST00000620676.6	protein_coding	0	65/69	ENST00000620676.6:c.12333+17123_12333+17124insAGAGAGAGAGAGAGAGAGAGAGAGAGAGAGAGAGAGAG	0	0	0	0	0	0	0	0	1	0	insertion	HGNC	HGNC:23595	YES	1	P4	CCDS30588.1	ENSP00000478104	Q5THJ4	0	UPI0000451CA9	0	1	0	0	0	19	chr1:g.12433950_12433951insAGAGAGAGAGAGAGAGAGAGAGAGAGAGAGAGAGAGAG	0	0
chr1	12789400	0	CCTTCCTTCCCTCTTTCTTTCTTTCTTTCTTTCTT	C	2	152	1142	0.013	-	upstream_gene_variant	MODIFIER	PRAMEF1	ENSG00000116721	Transcript	ENST00000332296.7	protein_coding	0	0	0	0	0	0	0	0	0	0	1963	1	0	deletion	HGNC	HGNC:28840	YES	1	P1	CCDS148.1	ENSP00000332134	O95521	0	UPI0004620BB8	0	0	0	0	0	0	chr1:g.12789401_12789434del	0	0
chr1	13170723	0	T	TA	2	152	969	0.013	A	upstream_gene_variant	MODIFIER	PRAMEF9	ENSG00000204505	Transcript	ENST00000415919.2	protein_coding	0	0	0	0	0	0	0	0	0	0	1731	1	0	insertion	HGNC	HGNC:27996	YES	1	P1	CCDS76108.1	ENSP00000485258	0	A0A096LNW4	UPI000442D019	0	0	0	0	0	0	chr1:g.13170723_13170724insA	0	0
chr1	13170730	0	T	TTG	2	152	919	0.013	TG	upstream_gene_variant	MODIFIER	PRAMEF9	ENSG00000204505	Transcript	ENST00000415919.2	protein_coding	0	0	0	0	0	0	0	0	0	0	1724	1	0	insertion	HGNC	HGNC:27996	YES	1	P1	CCDS76108.1	ENSP00000485258	0	A0A096LNW4	UPI000442D019	0	0	0	0	0	0	chr1:g.13170731_13170732dup	0	0
chr1	13349174	0	GAAAGA	G	2	150	556	0.013	-	upstream_gene_variant	MODIFIER	PRAMEF14	ENSG00000204481	Transcript	ENST00000334600.6	protein_coding	0	0	0	0	0	0	0	0	0	0	2041	-1	0	deletion	HGNC	HGNC:13576	YES	5	P1	CCDS76109.1	ENSP00000334410	0	A6NFR9	UPI000013DEF2	0	0	0	0	0	0	chr1:g.13349175_13349179del	0	0
chr1	14478274	0	A	AAGGAAGGAAGGAAGGAAGGAAGG	4	150	1355	0.026	AGGAAGGAAGGAAGGAAGGAAGG	intron_variant	MODIFIER	KAZN	ENSG00000189337	Transcript	ENST00000636203.1	protein_coding	0	2/16	ENST00000636203.1:c.250-120708_250-120707insGGAAGGAAGGAAGGAAGGAAGGA	0	0	0	0	0	0	0	0	1	0	insertion	HGNC	HGNC:29173	0	5	A2	0	ENSP00000490958	0	A0A1B0GWK2	UPI0007E52CA6	0	0	0	0	0	1	chr1:g.14478275_14478276insGGAAGGAAGGAAGGAAGGAAGGA	0	0
chr1	14553664	0	AC	A	2	152	1842	0.013	-	intron_variant	MODIFIER	KAZN	ENSG00000189337	Transcript	ENST00000636203.1	protein_coding	0	2/16	ENST00000636203.1:c.250-45313del	0	0	0	0	0	0	0	0	1	0	deletion	HGNC	HGNC:29173	0	5	A2	0	ENSP00000490958	0	A0A1B0GWK2	UPI0007E52CA6	0	0	0	0	0	5	chr1:g.14553670del	0	0
chr1	14795293	0	TTG	T	2	152	2257	0.013	-	intron_variant	MODIFIER	KAZN	ENSG00000189337	Transcript	ENST00000376030.7	protein_coding	0	1/14	ENST00000376030.7:c.227-165387_227-165386del	0	0	0	0	0	0	0	0	1	0	deletion	HGNC	HGNC:29173	YES	5	P2	CCDS152.2	ENSP00000365198	Q674X7	0	UPI0000E1E68A	0	0	0	0	0	3	chr1:g.14795297_14795298del	0	0
chr1	16045787	0	G	GGC	3	150	971	0.019	GC	intron_variant	MODIFIER	CLCNKB	ENSG00000184908	Transcript	ENST00000375679.8	protein_coding	0	3/19	ENST00000375679.8:c.229+101_229+102insGC	0	0	0	0	0	0	0	0	1	0	insertion	HGNC	HGNC:2027	YES	1	P1	CCDS168.1	ENSP00000364831	P51801	0	UPI000040E261	0	1	0	0	0	0	chr1:g.16045787_16045788insGC	0	0
chr1	16045788	0	T	TC	3	150	926	0.019	C	intron_variant	MODIFIER	CLCNKB	ENSG00000184908	Transcript	ENST00000375679.8	protein_coding	0	3/19	ENST00000375679.8:c.229+102_229+103insC	0	0	0	0	0	0	0	0	1	0	insertion	HGNC	HGNC:2027	YES	1	P1	CCDS168.1	ENSP00000364831	P51801	0	UPI000040E261	0	1	0	0	0	0	chr1:g.16045788_16045789insC	0	0
chr1	16390834	0	A	AG	2	152	1497	0.013	G	intron_variant	MODIFIER	SZRD1	ENSG00000055070	Transcript	ENST00000401088.9	protein_coding	0	1/3	ENST00000401088.9:c.52-537dup	0	0	0	0	0	0	0	0	1	0	insertion	HGNC	HGNC:30232	YES	1	P3	CCDS44065.1	ENSP00000383866	Q7Z422	0	UPI00001A92CC	0	0	0	0	0	4	chr1:g.16390838dup	0	0
chr1	16599508	0	TAC	T	6	152	2313	0.038	-	intron_variant	MODIFIER	NBPF1	ENSG00000219481	Transcript	ENST00000430580.6	protein_coding	0	2/28	ENST00000430580.6:c.-466-4501_-466-4500del	0	0	0	0	0	0	0	0	-1	0	deletion	HGNC	HGNC:26088	YES	5	P1	0	ENSP00000474456	Q3BBV0	0	UPI0000E04FDF	0	0	0	0	0	0	chr1:g.16599541_16599542del	0	0
chr1	17208470	0	CCACCACCCTGTCCACCCCTGACTCCAGAGGGCTAGCTAACCACCCTTTCCACCCCCCACCCCAGTAGGCTAGCCCACCACCCTGTCCACCCCCGACTCCAGTGGGCTAGCT	C	5	152	887	0.032	-	intron_variant	MODIFIER	PADI1	ENSG00000142623	Transcript	ENST00000375471.5	protein_coding	0	1/15	ENST00000375471.5:c.92+3180_92+3290del	0	0	0	0	0	0	0	0	1	0	deletion	HGNC	HGNC:18367	YES	1	P1	CCDS178.1	ENSP00000364620	Q9ULC6	0	UPI000013D8A2	0	0	0	0	0	18	chr1:g.17208472_17208582del	0	0
chr1	17235293	0	G	GGAAGGAAGGAAGGAAGGAAGGAGGGAAGGAAGGAAGGAA	3	150	1226	0.019	GAAGGAAGGAAGGAAGGAAGGAGGGAAGGAAGGAAGGAA	intron_variant	MODIFIER	PADI1	ENSG00000142623	Transcript	ENST00000375471.5	protein_coding	0	11/15	ENST00000375471.5:c.1314-2020_1314-2019insAAGGAAGGAAGGAAGGAAGGAGGGAAGGAAGGAAGGAAG	0	0	0	0	0	0	0	0	1	0	insertion	HGNC	HGNC:18367	YES	1	P1	CCDS178.1	ENSP00000364620	Q9ULC6	0	UPI000013D8A2	0	0	0	0	0	1	chr1:g.17235294_17235295insAAGGAAGGAAGGAAGGAAGGAGGGAAGGAAGGAAGGAAG	0	0
chr1	17235293	0	G	GGGAAGGAAGGAAGGAA	5	150	1226	0.032	GGAAGGAAGGAAGGAA	intron_variant	MODIFIER	PADI1	ENSG00000142623	Transcript	ENST00000375471.5	protein_coding	0	11/15	ENST00000375471.5:c.1314-2006_1314-2005insAGGAAGGAAGGAAGGA	0	0	0	0	0	0	0	0	1	0	insertion	HGNC	HGNC:18367	YES	1	P1	CCDS178.1	ENSP00000364620	Q9ULC6	0	UPI000013D8A2	0	0	0	0	0	15	chr1:g.17235308_17235309insAGGAAGGAAGGAAGGA	0	0
chr1	17367488	0	C	CTTTTGTGTGGGAGT	2	152	1783	0.013	TTTTGTGTGGGAGT	upstream_gene_variant	MODIFIER	PADI6	ENSG00000276747	Transcript	ENST00000619609.1	protein_coding	0	0	0	0	0	0	0	0	0	0	4707	1	0	insertion	HGNC	HGNC:20449	YES	1	P1	CCDS72715.1	ENSP00000483125	Q6TGC4	0	UPI0000253BE7	0	1	0	0	0	0	chr1:g.17367488_17367489insTTTTGTGTGGGAGT	0	0
chr1	17716765	0	CTTCCTTCCTTCTTTCT	C	2	152	1405	0.013	-	upstream_gene_variant	MODIFIER	AL136529.1	ENSG00000236648	Transcript	ENST00000430540.1	lincRNA	0	0	0	0	0	0	0	0	0	0	906	1	0	deletion	Clone_based_ensembl_gene	0	YES	3	0	0	0	0	0	0	0	0	0	0	0	0	chr1:g.17716769_17716784del	0	0
chr1	18220660	0	G	GAGGC	2	152	2309	0.013	AGGC	intron_variant	MODIFIER	IGSF21	ENSG00000117154	Transcript	ENST00000251296.4	protein_coding	0	1/9	ENST00000251296.4:c.71-7234_71-7231dup	0	0	0	0	0	0	0	0	1	0	insertion	HGNC	HGNC:28246	YES	1	P1	CCDS184.1	ENSP00000251296	Q96ID5	0	UPI000006FCF2	0	0	0	0	0	7	chr1:g.18220664_18220667dup	0	0
chr1	18372540	0	GGATGGATGGATGGATGTTTTGATGGATGGATGGATATTTGGATGGATGTTTGGAGGGATGGATGAATGGGTGGATGTTTGGATGGATGGATA	G	2	150	1659	0.013	-	intron_variant	MODIFIER	IGSF21	ENSG00000117154	Transcript	ENST00000251296.4	protein_coding	0	6/9	ENST00000251296.4:c.1016-3753_1016-3662del	0	0	0	0	0	0	0	0	1	0	deletion	HGNC	HGNC:28246	YES	1	P1	CCDS184.1	ENSP00000251296	Q96ID5	0	UPI000006FCF2	0	0	0	0	0	16	chr1:g.18372550_18372641del	0	0
chr1	18478675	0	AGGC	A	5	152	1737	0.032	-	upstream_gene_variant	MODIFIER	KLHDC7A	ENSG00000179023	Transcript	ENST00000400664.2	protein_coding	0	0	0	0	0	0	0	0	0	0	2304	1	0	deletion	HGNC	HGNC:26791	YES	0	P1	CCDS185.2	ENSP00000383505	Q5VTJ3	0	UPI0000E0501F	0	0	0	0	0	0	chr1:g.18478676_18478678del	0	0
chr1	18478675	0	AGGCAGGCAGGCAGGC	A	2	152	1737	0.013	-	upstream_gene_variant	MODIFIER	KLHDC7A	ENSG00000179023	Transcript	ENST00000400664.2	protein_coding	0	0	0	0	0	0	0	0	0	0	2292	1	0	deletion	HGNC	HGNC:26791	YES	0	P1	CCDS185.2	ENSP00000383505	Q5VTJ3	0	UPI0000E0501F	0	0	0	0	0	0	chr1:g.18478676_18478690del	0	0
chr1	18773293	0	G	GCCCT	2	152	1045	0.013	CCCT	regulatory_region_variant	MODIFIER	0	0	RegulatoryFeature	ENSR00000349275	promoter_flanking_region	0	0	0	0	0	0	0	0	0	0	0	0	0	insertion	0	0	0	0	0	0	0	0	0	0	0	0	0	0	0	0	chr1:g.18773293_18773294insCCCT	0	0
chr1	18773294	0	G	GTCTGTTA	2	152	1032	0.013	TCTGTTA	regulatory_region_variant	MODIFIER	0	0	RegulatoryFeature	ENSR00000349275	promoter_flanking_region	0	0	0	0	0	0	0	0	0	0	0	0	0	insertion	0	0	0	0	0	0	0	0	0	0	0	0	0	0	0	0	chr1:g.18773294_18773295insTCTGTTA	0	0
chr1	20366088	0	TGC	T	2	152	969	0.013	-	intron_variant&non_coding_transcript_variant	MODIFIER	LINC01141	ENSG00000236963	Transcript	ENST00000426428.5	lincRNA	0	10/11	ENST00000426428.5:n.1280-3696_1280-3695del	0	0	0	0	0	0	0	0	-1	0	deletion	HGNC	HGNC:49455	YES	1	0	0	0	0	0	0	0	0	0	0	0	0	chr1:g.20366097_20366098del	0	0
chr1	20595589	0	AG	A	2	152	1653	0.013	-	intron_variant	MODIFIER	CDA	ENSG00000158825	Transcript	ENST00000375071.4	protein_coding	0	1/3	ENST00000375071.4:c.154+6308del	0	0	0	0	0	0	0	0	1	0	deletion	HGNC	HGNC:1712	YES	1	P1	CCDS210.1	ENSP00000364212	P32320	0	UPI0000127406	0	0	0	0	0	1	chr1:g.20595591del	0	0
chr1	20965687	0	CAA	C	2	152	1128	0.013	-	intron_variant	MODIFIER	EIF4G3	ENSG00000075151	Transcript	ENST00000400422.6	protein_coding	0	9/34	ENST00000400422.6:c.546+3785_546+3786del	0	0	0	0	0	0	0	0	-1	0	deletion	HGNC	HGNC:3298	YES	1	A2	CCDS72723.1	ENSP00000383274	0	A0A0A0MSA7	UPI0000D4C1EC	0	0	0	0	0	0	chr1:g.20965689_20965690del	0	0
chr1	22090605	0	T	TC	2	152	1614	0.013	C	intron_variant	MODIFIER	CDC42	ENSG00000070831	Transcript	ENST00000648594.1	protein_coding	0	5/5	ENST00000648594.1:c.487-822dup	0	0	0	0	0	0	0	0	1	0	insertion	HGNC	HGNC:1736	YES	0	A1	CCDS221.1	ENSP00000497733	0	A0A024RAE4	UPI0000000356	0	1	0	0	0	1	chr1:g.22090606dup	0	0
chr1	22127768	0	T	TA	4	152	1685	0.026	A	intron_variant	MODIFIER	WNT4	ENSG00000162552	Transcript	ENST00000290167.11	protein_coding	0	2/4	ENST00000290167.11:c.313+1847dup	0	0	0	0	0	0	0	0	-1	0	insertion	HGNC	HGNC:12783	YES	1	P1	CCDS223.1	ENSP00000290167	P56705	0	UPI0000048EC6	0	1	0	0	0	0	chr1:g.22127775dup	0	0
chr1	22484530	0	CAGG	C	2	152	1257	0.013	-	intron_variant	MODIFIER	ZBTB40	ENSG00000184677	Transcript	ENST00000404138.5	protein_coding	0	2/18	ENST00000404138.5:c.-69-5346_-69-5344del	0	0	0	0	0	0	0	0	1	0	deletion	HGNC	HGNC:29045	YES	5	P3	CCDS224.1	ENSP00000384527	Q9NUA8	0	UPI0000204652	0	1	0	0	0	3	chr1:g.22484534_22484536del	0	0
chr1	22557699	0	C	CA	2	152	1903	0.013	A	intergenic_variant	MODIFIER	0	0	0	0	0	0	0	0	0	0	0	0	0	0	0	0	0	0	insertion	0	0	0	0	0	0	0	0	0	0	0	0	0	0	0	0	chr1:g.22557705dup	0	0
chr1	22819250	0	T	TCTC	7	152	1171	0.045	CTC	intron_variant	MODIFIER	EPHB2	ENSG00000133216	Transcript	ENST00000400191.7	protein_coding	0	3/16	ENST00000400191.7:c.811+34174_811+34175insCTC	0	0	0	0	0	0	0	0	1	0	insertion	HGNC	HGNC:3393	YES	1	0	CCDS81279.1	ENSP00000383053	P29323	0	UPI0000033EC3	0	1	0	0	0	0	chr1:g.22819250_22819251insCTC	0	0
chr1	22819250	0	T	TCTCTC	7	152	1171	0.045	CTCTC	intron_variant	MODIFIER	EPHB2	ENSG00000133216	Transcript	ENST00000400191.7	protein_coding	0	3/16	ENST00000400191.7:c.811+34174_811+34175insCTCTC	0	0	0	0	0	0	0	0	1	0	insertion	HGNC	HGNC:3393	YES	1	0	CCDS81279.1	ENSP00000383053	P29323	0	UPI0000033EC3	0	1	0	0	0	0	chr1:g.22819250_22819251insCTCTC	0	0
chr1	22819250	0	TG	T	4	152	1171	0.026	-	intron_variant	MODIFIER	EPHB2	ENSG00000133216	Transcript	ENST00000400191.7	protein_coding	0	3/16	ENST00000400191.7:c.811+34175del	0	0	0	0	0	0	0	0	1	0	deletion	HGNC	HGNC:3393	YES	1	0	CCDS81279.1	ENSP00000383053	P29323	0	UPI0000033EC3	0	1	0	0	0	0	chr1:g.22819251del	0	0
chr1	23293909	0	TG	T	2	152	914	0.013	-	upstream_gene_variant	MODIFIER	AL109936.6	ENSG00000284726	Transcript	ENST00000641772.1	lincRNA	0	0	0	0	0	0	0	0	0	0	3887	1	0	deletion	Clone_based_ensembl_gene	0	YES	0	0	0	0	0	0	0	0	0	0	0	0	0	chr1:g.23293911del	0	0
chr1	23495253	0	C	CGATGTGAGGAGT	7	152	703	0.045	GATGTGAGGAGT	regulatory_region_variant	MODIFIER	0	0	RegulatoryFeature	ENSR00000350602	CTCF_binding_site	0	0	0	0	0	0	0	0	0	0	0	0	0	insertion	0	0	0	0	0	0	0	0	0	0	0	0	0	0	0	0	chr1:g.23495253_23495254insGATGTGAGGAGT	0	0
chr1	23495256	0	T	TAGGCC	5	152	720	0.032	AGGCC	regulatory_region_variant	MODIFIER	0	0	RegulatoryFeature	ENSR00000350602	CTCF_binding_site	0	0	0	0	0	0	0	0	0	0	0	0	0	insertion	0	0	0	0	0	0	0	0	0	0	0	0	0	0	0	0	chr1:g.23495256_23495257insAGGCC	0	0
chr1	23495256	0	T	TGTGAGGAG	2	152	720	0.013	GTGAGGAG	regulatory_region_variant	MODIFIER	0	0	RegulatoryFeature	ENSR00000350602	CTCF_binding_site	0	0	0	0	0	0	0	0	0	0	0	0	0	insertion	0	0	0	0	0	0	0	0	0	0	0	0	0	0	0	0	chr1:g.23495256_23495257insGTGAGGAG	0	0
chr1	24029459	0	TAAGTAGAGGTGGG	T	3	150	475	0.019	-	intergenic_variant	MODIFIER	0	0	0	0	0	0	0	0	0	0	0	0	0	0	0	0	0	0	deletion	0	0	0	0	0	0	0	0	0	0	0	0	0	0	0	0	chr1:g.24029460_24029472del	0	0
chr1	25038803	0	AC	A	2	152	2059	0.013	-	upstream_gene_variant	MODIFIER	AL050344.2	ENSG00000285823	Transcript	ENST00000648363.1	lincRNA	0	0	0	0	0	0	0	0	0	0	2332	1	0	deletion	Clone_based_ensembl_gene	0	YES	0	0	0	0	0	0	0	0	0	0	0	0	0	chr1:g.25038804del	0	0
chr1	25111837	0	A	ATTTCTCTG	3	150	515	0.019	TTTCTCTG	intron_variant&non_coding_transcript_variant	MODIFIER	AL050344.1	ENSG00000233755	Transcript	ENST00000429666.1	lincRNA	0	1/1	ENST00000429666.1:n.243-1009_243-1008insCAGAGAAA	0	0	0	0	0	0	0	0	-1	0	insertion	Clone_based_ensembl_gene	0	YES	3	0	0	0	0	0	0	0	0	0	0	0	0	chr1:g.25111837_25111838insTTTCTCTG	0	0
chr1	25243098	0	CAAAAA	C	2	152	899	0.019	-	intron_variant	MODIFIER	RSRP1	ENSG00000117616	Transcript	ENST00000243189.12	protein_coding	0	4/4	ENST00000243189.12:c.757-398_757-394del	0	0	0	0	0	0	0	0	-1	0	deletion	HGNC	HGNC:25234	YES	1	P2	CCDS260.1	ENSP00000243189	Q9BUV0	A0A024RAH6	UPI000006DFA6	0	0	0	0	0	0	chr1:g.25243104_25243108del	0	0
chr1	25439475	0	C	CGTGT	2	152	1199	0.013	GTGT	intron_variant	MODIFIER	MACO1	ENSG00000204178	Transcript	ENST00000374343.5	protein_coding	0	1/10	ENST00000374343.5:c.81-7276_81-7273dup	0	0	0	0	0	0	0	0	1	0	insertion	HGNC	HGNC:25572	YES	1	P1	CCDS30638.1	ENSP00000363463	Q8N5G2	0	UPI000004A074	0	0	0	0	0	14	chr1:g.25439486_25439489dup	0	0
chr1	25508849	0	GCCATTACATAATGGTAAAGGGATCAATTCAACAAGAAGAGCTAACTATCCTAAATATATATGCACCCAATACAGGAGCACCCAGATTCATAAAGCAAGTCCTGAGTGA	G	2	152	1050	0.013	-	TF_binding_site_variant	MODIFIER	0	0	MotifFeature	ENSM00207428753	0	0	0	0	0	0	0	0	0	0	0	0	1	0	deletion	0	0	0	0	0	0	0	0	0	0	0	0	0	0	0	0	chr1:g.25508851_25508958del	0	0
chr1	26307656	0	TGAC	T	2	150	509	0.013	-	intron_variant	MODIFIER	UBXN11	ENSG00000158062	Transcript	ENST00000374222.5	protein_coding	0	1/15	ENST00000374222.5:c.-148-955_-148-953del	0	0	0	0	0	0	0	0	-1	0	deletion	HGNC	HGNC:30600	YES	5	P4	CCDS41288.1	ENSP00000363339	Q5T124	0	UPI00004700E1	0	0	0	0	0	0	chr1:g.26307657_26307659del	0	0
chr1	26307659	0	C	CTTTTTTTT	2	150	549	0.013	TTTTTTTT	intron_variant	MODIFIER	UBXN11	ENSG00000158062	Transcript	ENST00000374222.5	protein_coding	0	1/15	ENST00000374222.5:c.-148-956_-148-955insAAAAAAAA	0	0	0	0	0	0	0	0	-1	0	insertion	HGNC	HGNC:30600	YES	5	P4	CCDS41288.1	ENSP00000363339	Q5T124	0	UPI00004700E1	0	0	0	0	0	0	chr1:g.26307662_26307663insTTTTTTTT	0	0
chr1	27032678	0	T	TA	2	152	691	0.013	A	intergenic_variant	MODIFIER	0	0	0	0	0	0	0	0	0	0	0	0	0	0	0	0	0	0	insertion	0	0	0	0	0	0	0	0	0	0	0	0	0	0	0	0	chr1:g.27032679dup	0	0
chr1	28062657	0	G	GGTGTGTGTGT	3	152	1241	0.019	GTGTGTGTGT	intron_variant	MODIFIER	EYA3	ENSG00000158161	Transcript	ENST00000373871.8	protein_coding	0	1/17	ENST00000373871.8:c.-68-4573_-68-4564dup	0	0	0	0	0	0	0	0	-1	0	insertion	HGNC	HGNC:3521	YES	1	P3	CCDS316.1	ENSP00000362978	Q99504	0	UPI000015FFE5	0	0	0	0	0	0	chr1:g.28062684_28062693dup	0	0
chr1	28062657	0	G	GGTGTGTGTGTGT	2	152	1241	0.013	GTGTGTGTGTGT	intron_variant	MODIFIER	EYA3	ENSG00000158161	Transcript	ENST00000373871.8	protein_coding	0	1/17	ENST00000373871.8:c.-68-4575_-68-4564dup	0	0	0	0	0	0	0	0	-1	0	insertion	HGNC	HGNC:3521	YES	1	P3	CCDS316.1	ENSP00000362978	Q99504	0	UPI000015FFE5	0	0	0	0	0	0	chr1:g.28062682_28062693dup	0	0
chr1	28062657	0	G	GGTGTGTGTGTGTGT	7	152	1241	0.045	GTGTGTGTGTGTGT	intron_variant	MODIFIER	EYA3	ENSG00000158161	Transcript	ENST00000373871.8	protein_coding	0	1/17	ENST00000373871.8:c.-68-4577_-68-4564dup	0	0	0	0	0	0	0	0	-1	0	insertion	HGNC	HGNC:3521	YES	1	P3	CCDS316.1	ENSP00000362978	Q99504	0	UPI000015FFE5	0	0	0	0	0	0	chr1:g.28062680_28062693dup	0	0
chr1	29672502	0	TG	T	3	152	2265	0.019	-	intergenic_variant	MODIFIER	0	0	0	0	0	0	0	0	0	0	0	0	0	0	0	0	0	0	deletion	0	0	0	0	0	0	0	0	0	0	0	0	0	0	0	0	chr1:g.29672504del	0	0
chr1	30609770	0	GAGCTGCTGTGAGGGGAGCTTCTGTGGGGGAAACTGCCATGGGGGAGCTGCTGTTGGGGGAGCTGCTGCTGTGAGGGAGCTGCTGTGGGGGGAGCTGCTGTGGGGAA	G	7	150	825	0.045	-	intergenic_variant	MODIFIER	0	0	0	0	0	0	0	0	0	0	0	0	0	0	0	0	0	0	deletion	0	0	0	0	0	0	0	0	0	0	0	0	0	0	0	0	chr1:g.30609772_30609877del	0	0
chr1	30655271	0	T	TGGTGAC	4	152	1346	0.026	GGTGAC	intergenic_variant	MODIFIER	0	0	0	0	0	0	0	0	0	0	0	0	0	0	0	0	0	0	insertion	0	0	0	0	0	0	0	0	0	0	0	0	0	0	0	0	chr1:g.30655275_30655276insACGGTG	0	0
chr1	31344867	0	TTGTTTGTTTTGGAGACAGGGTCTTGCTCTGTCACCCAGGCTGGAGTACAGTGGTGCAGTCCGCTCACTGCAACCTCAATCTTGCAGGCTTAAGTGATCCTCCTGCCTCAGCCTCTCGAGTTGCTGGGACTACAAACACAAGCCACCATGCCTGGCTATTTTTTTTTTTTTTTTAAGTAAAAGGAATCTGTACTGTTAGAAATTAGAATTGTGATTACCCTTGGGGGAGGCAGGTAACTAGAAGGGAGCATGAGATGGGCTTCTGAGATGCTGGCAATGTTC	T	2	150	926	0.013	-	intron_variant	MODIFIER	ZCCHC17	ENSG00000121766	Transcript	ENST00000615916.4	protein_coding	0	4/6	ENST00000615916.4:c.384-1763_384-1483del	0	0	0	0	0	0	0	0	1	0	deletion	HGNC	HGNC:30246	YES	1	0	CCDS72741.1	ENSP00000480986	0	A0A087WXF8	UPI0003940499	0	0	0	0	0	9	chr1:g.31344869_31345149del	0	0
chr1	31414454	0	T	TGTGTGTGTGAGAGA	5	152	1125	0.032	GTGTGTGTGAGAGA	intron_variant	MODIFIER	SERINC2	ENSG00000168528	Transcript	ENST00000373710.5	protein_coding	0	2/10	ENST00000373710.5:c.66+4020_66+4021insTGTGTGTGAGAGAG	0	0	0	0	0	0	0	0	1	0	insertion	HGNC	HGNC:23231	YES	2	A2	CCDS55583.1	ENSP00000362814	Q96SA4	0	UPI000059CF90	0	0	0	0	0	1	chr1:g.31414455_31414456insTGTGTGTGAGAGAG	0	0
chr1	31546446	0	CATCT	C	2	152	1674	0.013	-	intron_variant&non_coding_transcript_variant	MODIFIER	LINC01226	ENSG00000284543	Transcript	ENST00000639839.1	processed_transcript	0	4/4	ENST00000639839.1:n.455+5565_455+5568del	0	0	0	0	0	0	0	0	1	0	deletion	HGNC	HGNC:49678	0	4	0	0	0	0	0	0	0	0	0	0	0	3	chr1:g.31546450_31546453del	0	0
chr1	31580199	0	C	CTCTCTCTCTCTCTCTCTG	2	150	1263	0.013	TCTCTCTCTCTCTCTCTG	intron_variant	MODIFIER	TINAGL1	ENSG00000142910	Transcript	ENST00000271064.12	protein_coding	0	3/11	ENST00000271064.12:c.374+945_374+946insCTCTGTCTCTCTCTCTCT	0	0	0	0	0	0	0	0	1	0	insertion	HGNC	HGNC:19168	YES	1	P3	CCDS343.1	ENSP00000271064	Q9GZM7	0	UPI000003B0A6	0	0	0	0	0	13	chr1:g.31580212_31580213insCTCTGTCTCTCTCTCTCT	0	0
chr1	31809529	0	A	AT	4	150	491	0.026	T	intron_variant	MODIFIER	SPOCD1	ENSG00000134668	Transcript	ENST00000360482.6	protein_coding	0	2/15	ENST00000360482.6:c.1383+4421_1383+4422insA	0	0	0	0	0	0	0	0	-1	0	insertion	HGNC	HGNC:26338	YES	2	P3	CCDS347.1	ENSP00000353670	Q6ZMY3	0	UPI000035E7DD	0	0	0	0	0	0	chr1:g.31809529_31809530insT	0	0
chr1	31816612	0	AGGATAAT	A	2	152	1711	0.013	-	upstream_gene_variant	MODIFIER	SPOCD1	ENSG00000134668	Transcript	ENST00000360482.6	protein_coding	0	0	0	0	0	0	0	0	0	0	562	-1	0	deletion	HGNC	HGNC:26338	YES	2	P3	CCDS347.1	ENSP00000353670	Q6ZMY3	0	UPI000035E7DD	0	0	0	0	0	0	chr1:g.31816615_31816621del	0	0
chr1	31916219	0	C	CA	2	152	633	0.013	A	intron_variant	MODIFIER	PTP4A2	ENSG00000184007	Transcript	ENST00000647444.2	protein_coding	0	2/5	ENST00000647444.2:c.97-233_97-232insT	0	0	0	0	0	0	0	0	-1	0	insertion	HGNC	HGNC:9635	YES	0	P1	CCDS348.1	ENSP00000493688	Q12974	0	UPI0000022FCA	0	0	0	0	0	0	chr1:g.31916219_31916220insA	0	0
chr1	32471703	0	CACCATCATCATTGTCACTACCAACATTATCAGTACCATCATCACCAGTACCATCATCATT	C	2	152	2498	0.013	-	intron_variant&NMD_transcript_variant	MODIFIER	AL033529.1	ENSG00000254553	Transcript	ENST00000480336.1	nonsense_mediated_decay	0	2/9	ENST00000480336.1:c.991+99_991+158del	0	0	0	0	0	0	0	0	1	0	deletion	Clone_based_ensembl_gene	0	YES	2	P1	0	ENSP00000455300	0	0	UPI00000717BC	0	0	0	0	0	10	chr1:g.32471714_32471773del	0	0
chr1	32656059	0	AAATAGTCAGTTTT	A	2	152	1988	0.013	-	intron_variant	MODIFIER	RBBP4	ENSG00000162521	Transcript	ENST00000373493.10	protein_coding	0	2/11	ENST00000373493.10:c.165-1364_165-1352del	0	0	0	0	0	0	0	0	1	0	deletion	HGNC	HGNC:9887	YES	1	P3	CCDS366.1	ENSP00000362592	Q09028	0	UPI000013318C	0	0	0	0	0	3	chr1:g.32656063_32656075del	0	0
chr1	32673149	0	CTTCT	C	2	152	1537	0.013	-	intron_variant	MODIFIER	RBBP4	ENSG00000162521	Transcript	ENST00000373493.10	protein_coding	0	11/11	ENST00000373493.10:c.1212+259_1212+262del	0	0	0	0	0	0	0	0	1	0	deletion	HGNC	HGNC:9887	YES	1	P3	CCDS366.1	ENSP00000362592	Q09028	0	UPI000013318C	0	0	0	0	0	10	chr1:g.32673160_32673163del	0	0
chr1	32691160	0	GTGAGCCCAGATCATGCCACTGCACTCCAGCCTGGGTGACAGAGCGAGACTCCTTCTCAAAAAACAAAAAAAAACAACAAAAAAAATTTGCCAGGCGTGGCACTGTGCACCTGTAGTCCCAGCTACTCGGGAGGCTGAGGCAGGAGAACTGCTTGAACCCGGGAGGTAGAGGTTGCAA	G	4	152	916	0.038	-	downstream_gene_variant	MODIFIER	RBBP4	ENSG00000162521	Transcript	ENST00000373493.10	protein_coding	0	0	0	0	0	0	0	0	0	0	4950	1	0	deletion	HGNC	HGNC:9887	YES	1	P3	CCDS366.1	ENSP00000362592	Q09028	0	UPI000013318C	0	0	0	0	0	0	chr1:g.32691162_32691338del	0	0
chr1	32691195	0	G	GCAA	3	150	639	0.019	CAA	downstream_gene_variant	MODIFIER	RBBP4	ENSG00000162521	Transcript	ENST00000373493.10	protein_coding	0	0	0	0	0	0	0	0	0	0	4984	1	0	insertion	HGNC	HGNC:9887	YES	1	P3	CCDS366.1	ENSP00000362592	Q09028	0	UPI000013318C	0	0	0	0	0	0	chr1:g.32691195_32691196insCAA	0	0
chr1	33084423	0	TAAAAC	T	2	152	1818	0.013	-	intron_variant	MODIFIER	AZIN2	ENSG00000142920	Transcript	ENST00000373441.1	protein_coding	0	2/8	ENST00000373441.1:c.279+301_279+305del	0	0	0	0	0	0	0	0	1	0	deletion	HGNC	HGNC:29957	YES	1	0	CCDS76138.1	ENSP00000362540	Q96A70	0	UPI000002A7C5	0	0	0	0	0	4	chr1:g.33084428_33084432del	0	0
chr1	33393730	0	T	TG	2	152	1437	0.013	G	intron_variant&non_coding_transcript_variant	MODIFIER	PHC2	ENSG00000134686	Transcript	ENST00000484692.1	processed_transcript	0	1/2	ENST00000484692.1:n.78-18138_78-18137insC	0	0	0	0	0	0	0	0	-1	0	insertion	HGNC	HGNC:3183	0	3	0	0	0	0	0	0	0	0	0	0	0	0	chr1:g.33393730_33393731insG	0	0
chr1	34777607	0	CCACAACCACATATGCACACAGCCTCCCACACCACCCCAGCCATCTCCATCATCACACACATT	C	4	152	1904	0.032	-	upstream_gene_variant	MODIFIER	GJB3	ENSG00000188910	Transcript	ENST00000373366.3	protein_coding	0	0	0	0	0	0	0	0	0	0	3545	1	0	deletion	HGNC	HGNC:4285	YES	1	P1	CCDS384.1	ENSP00000362464	O75712	0	UPI00001287EC	0	1	0	0	0	0	chr1:g.34777618_34777679del	0	0
chr1	35975538	0	G	GTTT	2	150	804	0.013	TTT	intron_variant	MODIFIER	AGO3	ENSG00000126070	Transcript	ENST00000373191.9	protein_coding	0	5/18	ENST00000373191.9:c.658+2033_658+2035dup	0	0	0	0	0	0	0	0	1	0	insertion	HGNC	HGNC:18421	YES	2	P1	CCDS399.1	ENSP00000362287	Q9H9G7	0	UPI0000141361	0	0	0	0	0	8	chr1:g.35975544_35975546dup	0	0
chr1	37078449	0	ATGTGTGT	A	2	150	1712	0.013	-	intergenic_variant	MODIFIER	0	0	0	0	0	0	0	0	0	0	0	0	0	0	0	0	0	0	deletion	0	0	0	0	0	0	0	0	0	0	0	0	0	0	0	0	chr1:g.37078450_37078456del	0	0
chr1	37648710	0	TAA	T	2	150	813	0.013	-	intergenic_variant	MODIFIER	0	0	0	0	0	0	0	0	0	0	0	0	0	0	0	0	0	0	deletion	0	0	0	0	0	0	0	0	0	0	0	0	0	0	0	0	chr1:g.37648711_37648712del	0	0
chr1	37803513	0	CTT	C	4	152	1469	0.026	-	3_prime_UTR_variant	MODIFIER	YRDC	ENSG00000196449	Transcript	ENST00000373044.3	protein_coding	5/5	0	ENST00000373044.3:c.*410_*411del	0	1278-1279/1848	0	0	0	0	0	0	-1	0	deletion	HGNC	HGNC:28905	YES	1	P1	CCDS30675.1	ENSP00000362135	Q86U90	0	UPI000019A401	0	0	0	0	0	0	chr1:g.37803517_37803518del	0	0
chr1	38486711	0	A	AAG	2	150	1029	0.013	AG	intron_variant&non_coding_transcript_variant	MODIFIER	LINC01685	ENSG00000238063	Transcript	ENST00000634464.1	lincRNA	0	1/2	ENST00000634464.1:n.947-6860_947-6859insAG	0	0	0	0	0	0	0	0	1	0	insertion	HGNC	HGNC:52473	0	5	0	0	0	0	0	0	0	0	0	0	0	0	chr1:g.38486711_38486712insAG	0	0
chr1	39169166	0	ACT	A	2	152	1896	0.013	-	intron_variant	MODIFIER	MACF1	ENSG00000127603	Transcript	ENST00000361689.6	protein_coding	0	1/92	ENST00000361689.6:c.221-62015_221-62014del	0	0	0	0	0	0	0	0	1	0	deletion	HGNC	HGNC:13664	YES	5	0	CCDS435.1	ENSP00000354573	Q9UPN3	0	UPI00001B3DC6	0	0	0	0	0	0	chr1:g.39169167_39169168del	0	0
chr1	39232742	0	C	CTTTGTTTTTTTTT	4	152	784	0.026	TTTGTTTTTTTTT	intron_variant	MODIFIER	MACF1	ENSG00000127603	Transcript	ENST00000361689.6	protein_coding	0	2/92	ENST00000361689.6:c.282+1503_282+1515dup	0	0	0	0	0	0	0	0	1	0	insertion	HGNC	HGNC:13664	YES	5	0	CCDS435.1	ENSP00000354573	Q9UPN3	0	UPI00001B3DC6	0	0	0	0	0	16	chr1:g.39232746_39232758dup	0	0
chr1	39684246	0	TCCTCCCACCCCGGGTGCCTTGCCCCCGCCACCCCGGGTGCCTCACCTCCCCCGCACCCCGGGTGCCTCGCCTCC	T	2	152	687	0.013	-	intron_variant	MODIFIER	HPCAL4	ENSG00000116983	Transcript	ENST00000617690.2	protein_coding	0	3/4	ENST00000617690.2:c.162+122_163-95del	0	0	0	0	0	0	0	0	-1	0	deletion	HGNC	HGNC:18212	YES	5	P1	CCDS441.1	ENSP00000481834	Q9UM19	0	UPI0000073F20	0	0	0	0	0	0	chr1:g.39684266_39684339del	0	0
chr1	40182753	0	G	GTAGGTAGGTAGACAGATAGA	7	152	1288	0.045	TAGGTAGGTAGACAGATAGA	intron_variant	MODIFIER	RLF	ENSG00000117000	Transcript	ENST00000372771.5	protein_coding	0	1/7	ENST00000372771.5:c.238-6299_238-6298insGTAGGTAGACAGATAGATAG	0	0	0	0	0	0	0	0	1	0	insertion	HGNC	HGNC:10025	YES	1	P1	CCDS448.1	ENSP00000361857	Q13129	0	UPI000013C9DA	0	0	0	0	0	3	chr1:g.40182756_40182757insGTAGGTAGACAGATAGATAG	0	0
chr1	40483007	0	CG	C	2	152	1140	0.013	-	intron_variant	MODIFIER	ZFP69	ENSG00000187815	Transcript	ENST00000372706.6	protein_coding	0	3/5	ENST00000372706.6:c.219+1154del	0	0	0	0	0	0	0	0	1	0	deletion	HGNC	HGNC:24708	YES	1	P1	CCDS30686.1	ENSP00000361791	Q49AA0	0	UPI0000160858	0	0	0	0	0	0	chr1:g.40483008del	0	0
chr1	40606701	0	A	AC	4	150	1805	0.026	C	regulatory_region_variant	MODIFIER	0	0	RegulatoryFeature	ENSR00000354864	enhancer	0	0	0	0	0	0	0	0	0	0	0	0	0	insertion	0	0	0	0	0	0	0	0	0	0	0	0	0	0	0	0	chr1:g.40606701_40606702insC	0	0
chr1	40817361	0	TGCTGGGAGTCCGGGACTGAGGGGGGCTGTGTGAGGTAGCACCTCTGGGCTGGGAGTCCGGGACTGAGGGGGGCTGTGTGAGGTAGCACCTCTGG	T	2	152	1690	0.013	-	splice_region_variant&intron_variant	LOW	KCNQ4	ENSG00000117013	Transcript	ENST00000347132.10	protein_coding	0	2/13	ENST00000347132.10:c.405+26_405+119del	0	0	0	0	0	0	0	0	1	0	deletion	HGNC	HGNC:6298	YES	1	P2	CCDS456.1	ENSP00000262916	P56696	0	UPI000013D35B	0	1	0	0	0	19	chr1:g.40817369_40817462del	0	0
chr1	40944870	0	A	AAAGGAAGG	2	152	1753	0.013	AAGGAAGG	upstream_gene_variant	MODIFIER	UBE2V1P8	ENSG00000233118	Transcript	ENST00000437166.2	processed_pseudogene	0	0	0	0	0	0	0	0	0	0	2355	-1	0	insertion	HGNC	HGNC:44893	YES	0	0	0	0	0	0	0	0	0	0	0	0	0	chr1:g.40944878_40944885dup	0	0
chr1	41260989	0	C	CTA	7	152	1337	0.045	TA	intron_variant&non_coding_transcript_variant	MODIFIER	AC093151.3	ENSG00000235358	Transcript	ENST00000445073.1	lincRNA	0	1/1	ENST00000445073.1:n.132+18284_132+18285insAT	0	0	0	0	0	0	0	0	1	0	insertion	Clone_based_ensembl_gene	0	YES	3	0	0	0	0	0	0	0	0	0	0	0	1	chr1:g.41260990_41260991insAT	0	0
chr1	41260989	0	C	CTATCTA	4	152	1337	0.026	TATCTA	intron_variant&non_coding_transcript_variant	MODIFIER	AC093151.3	ENSG00000235358	Transcript	ENST00000445073.1	lincRNA	0	1/1	ENST00000445073.1:n.132+18284_132+18285insATCTAT	0	0	0	0	0	0	0	0	1	0	insertion	Clone_based_ensembl_gene	0	YES	3	0	0	0	0	0	0	0	0	0	0	0	1	chr1:g.41260990_41260991insATCTAT	0	0
chr1	41260989	0	C	CTATCTATCTATCTCTCTATCTA	3	152	1337	0.019	TATCTATCTATCTCTCTATCTA	intron_variant&non_coding_transcript_variant	MODIFIER	AC093151.3	ENSG00000235358	Transcript	ENST00000445073.1	lincRNA	0	1/1	ENST00000445073.1:n.132+18284_132+18285insATCTATCTATCTCTCTATCTAT	0	0	0	0	0	0	0	0	1	0	insertion	Clone_based_ensembl_gene	0	YES	3	0	0	0	0	0	0	0	0	0	0	0	1	chr1:g.41260990_41260991insATCTATCTATCTCTCTATCTAT	0	0
chr1	41638327	0	A	AGG	4	152	845	0.026	GG	intron_variant	MODIFIER	HIVEP3	ENSG00000127124	Transcript	ENST00000372583.6	protein_coding	0	2/8	ENST00000372583.6:c.-720-9381_-720-9380insCC	0	0	0	0	0	0	0	0	-1	0	insertion	HGNC	HGNC:13561	YES	1	P3	CCDS463.1	ENSP00000361664	Q5T1R4	0	UPI000013CC24	0	0	0	0	0	0	chr1:g.41638327_41638328insGG	0	0
chr1	41858005	0	C	CTCTCTCTCT	2	150	1452	0.013	TCTCTCTCT	intron_variant	MODIFIER	HIVEP3	ENSG00000127124	Transcript	ENST00000372583.6	protein_coding	0	1/8	ENST00000372583.6:c.-801+60407_-801+60408insAGAGAGAGA	0	0	0	0	0	0	0	0	-1	0	insertion	HGNC	HGNC:13561	YES	1	P3	CCDS463.1	ENSP00000361664	Q5T1R4	0	UPI000013CC24	0	0	0	0	0	0	chr1:g.41858005_41858006insTCTCTCTCT	0	0
chr1	42018299	0	T	TAAACA	2	152	893	0.013	AAACA	intron_variant&non_coding_transcript_variant	MODIFIER	HIVEP3	ENSG00000127124	Transcript	ENST00000489103.5	processed_transcript	0	1/3	ENST00000489103.5:n.119+17507_119+17508insTGTTT	0	0	0	0	0	0	0	0	-1	0	insertion	HGNC	HGNC:13561	0	1	0	0	0	0	0	0	0	0	0	0	0	0	chr1:g.42018299_42018300insAAACA	0	0
chr1	42617276	0	CA	C	2	150	866	0.013	-	intron_variant	MODIFIER	CCDC30	ENSG00000186409	Transcript	ENST00000342022.8	protein_coding	0	10/15	ENST00000342022.8:c.1496+6195del	0	0	0	0	0	0	0	0	1	0	deletion	HGNC	HGNC:26103	YES	5	P2	CCDS30690.1	ENSP00000339280	Q5VVM6	0	UPI0000458A0B	0	0	0	0	0	8	chr1:g.42617285del	0	0
chr1	42879013	0	T	TA	4	152	1579	0.026	A	intergenic_variant	MODIFIER	0	0	0	0	0	0	0	0	0	0	0	0	0	0	0	0	0	0	insertion	0	0	0	0	0	0	0	0	0	0	0	0	0	0	0	0	chr1:g.42879015dup	0	0
chr1	43128922	0	CACACACATATATATACACACACATATATAT	C	3	152	956	0.019	-	intergenic_variant	MODIFIER	0	0	0	0	0	0	0	0	0	0	0	0	0	0	0	0	0	0	deletion	0	0	0	0	0	0	0	0	0	0	0	0	0	0	0	0	chr1:g.43128938_43128967del	0	0
chr1	43395794	0	AG	A	2	152	1858	0.013	-	intron_variant	MODIFIER	SZT2	ENSG00000198198	Transcript	ENST00000562955.2	protein_coding	0	1/70	ENST00000562955.2:c.27+5801del	0	0	0	0	0	0	0	0	1	0	deletion	HGNC	HGNC:29040	YES	5	P2	CCDS30694.2	ENSP00000457168	Q5T011	0	UPI0001E24F46	0	1	0	0	0	1	chr1:g.43395796del	0	0
chr1	43554042	0	AAGG	A	3	152	2262	0.019	-	intron_variant	MODIFIER	PTPRF	ENSG00000142949	Transcript	ENST00000359947.9	protein_coding	0	5/33	ENST00000359947.9:c.379+106_379+108del	0	0	0	0	0	0	0	0	1	0	deletion	HGNC	HGNC:9670	YES	1	P4	CCDS489.2	ENSP00000353030	P10586	0	UPI0000470154	0	1	0	0	0	4	chr1:g.43554047_43554049del	0	0
chr1	43728787	0	ATCC	A	2	152	1210	0.019	-	intron_variant&NMD_transcript_variant	MODIFIER	AL451062.3	ENSG00000284989	Transcript	ENST00000645057.1	nonsense_mediated_decay	0	15/25	ENST00000645057.1:c.*1293-7443_*1293-7441del	0	0	0	0	0	0	0	0	1	0	deletion	Clone_based_ensembl_gene	0	YES	0	P1	0	ENSP00000494063	0	A0A2R8Y4U1	UPI000D197852	0	0	0	0	0	2	chr1:g.43728790_43728792del	0	0
chr1	43870379	0	C	CGCCA	2	152	1888	0.013	GCCA	intron_variant&NMD_transcript_variant	MODIFIER	AL451062.3	ENSG00000284989	Transcript	ENST00000645057.1	nonsense_mediated_decay	0	19/25	ENST00000645057.1:c.*1625-24002_*1625-23999dup	0	0	0	0	0	0	0	0	1	0	insertion	Clone_based_ensembl_gene	0	YES	0	P1	0	ENSP00000494063	0	A0A2R8Y4U1	UPI000D197852	0	0	0	0	0	5	chr1:g.43870381_43870384dup	0	0
chr1	47592611	0	A	AGCCCTGGCT	2	150	838	0.013	GCCCTGGCT	intergenic_variant	MODIFIER	0	0	0	0	0	0	0	0	0	0	0	0	0	0	0	0	0	0	insertion	0	0	0	0	0	0	0	0	0	0	0	0	0	0	0	0	chr1:g.47592612_47592613insCCCTGGCTG	0	0
chr1	47722148	0	TCCCG	T	6	152	1272	0.038	-	intergenic_variant	MODIFIER	0	0	0	0	0	0	0	0	0	0	0	0	0	0	0	0	0	0	deletion	0	0	0	0	0	0	0	0	0	0	0	0	0	0	0	0	chr1:g.47722150_47722153del	0	0
chr1	47743248	0	TG	T	3	152	1007	0.019	-	regulatory_region_variant	MODIFIER	0	0	RegulatoryFeature	ENSR00000251693	CTCF_binding_site	0	0	0	0	0	0	0	0	0	0	0	0	0	deletion	0	0	0	0	0	0	0	0	0	0	0	0	0	0	0	0	chr1:g.47743250del	0	0
chr1	47743251	0	TGG	T	3	152	1001	0.019	-	regulatory_region_variant	MODIFIER	0	0	RegulatoryFeature	ENSR00000251693	CTCF_binding_site	0	0	0	0	0	0	0	0	0	0	0	0	0	deletion	0	0	0	0	0	0	0	0	0	0	0	0	0	0	0	0	chr1:g.47743252_47743253del	0	0
chr1	48828044	0	A	ACAC	3	150	731	0.019	CAC	intron_variant	MODIFIER	AGBL4	ENSG00000186094	Transcript	ENST00000371839.6	protein_coding	0	6/13	ENST00000371839.6:c.634+39146_634+39147insGTG	0	0	0	0	0	0	0	0	-1	0	insertion	HGNC	HGNC:25892	YES	2	P2	CCDS44137.1	ENSP00000360905	Q5VU57	0	UPI00002042F9	0	0	0	0	0	0	chr1:g.48828044_48828045insCAC	0	0
chr1	50527811	0	G	GTCTCTCTCTCTC	5	152	1324	0.038	TCTCTCTCTCTC	intron_variant	MODIFIER	FAF1	ENSG00000185104	Transcript	ENST00000396153.7	protein_coding	0	15/18	ENST00000396153.7:c.1494+7546_1494+7557dup	0	0	0	0	0	0	0	0	-1	0	insertion	HGNC	HGNC:3578	YES	1	P1	CCDS554.1	ENSP00000379457	Q9UNN5	0	UPI0000032C67	0	0	0	0	0	0	chr1:g.50527832_50527843dup	0	0
chr1	50853200	0	CAG	C	2	152	1934	0.013	-	intron_variant	MODIFIER	FAF1	ENSG00000185104	Transcript	ENST00000396153.7	protein_coding	0	2/18	ENST00000396153.7:c.114+4727_114+4728del	0	0	0	0	0	0	0	0	-1	0	deletion	HGNC	HGNC:3578	YES	1	P1	CCDS554.1	ENSP00000379457	Q9UNN5	0	UPI0000032C67	0	0	0	0	0	0	chr1:g.50853203_50853204del	0	0
chr1	50866802	0	TACCATCATCA	T	2	152	1673	0.019	-	intron_variant	MODIFIER	FAF1	ENSG00000185104	Transcript	ENST00000396153.7	protein_coding	0	1/18	ENST00000396153.7:c.46-8815_46-8806del	0	0	0	0	0	0	0	0	-1	0	deletion	HGNC	HGNC:3578	YES	1	P1	CCDS554.1	ENSP00000379457	Q9UNN5	0	UPI0000032C67	0	0	0	0	0	0	chr1:g.50866803_50866812del	0	0
chr1	53632345	0	CAGAT	C	2	152	850	0.013	-	intron_variant	MODIFIER	GLIS1	ENSG00000174332	Transcript	ENST00000312233.4	protein_coding	0	1/9	ENST00000312233.4:c.-266-32071_-266-32068del	0	0	0	0	0	0	0	0	-1	0	deletion	HGNC	HGNC:29525	YES	2	P2	CCDS582.1	ENSP00000309653	Q8NBF1	0	UPI000013F293	0	0	0	0	0	0	chr1:g.53632346_53632349del	0	0
chr1	54137692	0	T	TGTGTGTGTGTGTGTGTGTGC	3	150	1261	0.019	GTGTGTGTGTGTGTGTGTGC	intron_variant&NMD_transcript_variant	MODIFIER	AL357673.1	ENSG00000256407	Transcript	ENST00000637610.1	nonsense_mediated_decay	0	8/9	ENST00000637610.1:c.*1282-885_*1282-884insGCACACACACACACACACAC	0	0	0	0	0	0	0	0	-1	0	insertion	Clone_based_ensembl_gene	0	YES	5	P5	0	ENSP00000490901	0	A0A1B0GWF0	UPI0007E52CFC	0	0	0	0	0	0	chr1:g.54137705_54137706insTGTGTGCGTGTGTGTGTGTG	0	0
chr1	54651824	0	T	TGTGTGTGTGTG	3	152	1445	0.019	GTGTGTGTGTG	intron_variant	MODIFIER	MROH7	ENSG00000184313	Transcript	ENST00000421030.7	protein_coding	0	1/23	ENST00000421030.7:c.-109-125_-109-124insGTGTGTGTGTG	0	0	0	0	0	0	0	0	1	0	insertion	HGNC	HGNC:24802	YES	2	P2	CCDS41342.2	ENSP00000396622	Q68CQ1	0	UPI000198C4E2	0	0	0	0	0	0	chr1:g.54651824_54651825insGTGTGTGTGTG	0	0
chr1	55663732	0	TATATATATGGTACGTATATACGGTATATATATGGTACGTATATACGGTATATATATGGTACGTATATAC	T	7	150	604	0.052	-	intron_variant&non_coding_transcript_variant	MODIFIER	AL603840.1	ENSG00000234810	Transcript	ENST00000422374.1	lincRNA	0	2/2	ENST00000422374.1:n.240+48731_240+48799del	0	0	0	0	0	0	0	0	1	0	deletion	Clone_based_ensembl_gene	0	YES	2	0	0	0	0	0	0	0	0	0	0	0	0	chr1:g.55663733_55663801del	0	0
chr1	56911089	0	TCACATACAACTAACAAAAATGGTGC	T	3	152	389	0.032	-	intron_variant	MODIFIER	C8A	ENSG00000157131	Transcript	ENST00000361249.3	protein_coding	0	9/10	ENST00000361249.3:c.1381-1313_1381-1289del	0	0	0	0	0	0	0	0	1	0	deletion	HGNC	HGNC:1352	YES	1	P1	CCDS606.1	ENSP00000354458	P07357	0	UPI0000127C5A	0	1	0	0	0	0	chr1:g.56911090_56911114del	0	0
chr1	57238894	0	C	CA	4	152	1272	0.026	A	intron_variant	MODIFIER	DAB1	ENSG00000173406	Transcript	ENST00000371236.6	protein_coding	0	2/14	ENST00000371236.6:c.67+52069_67+52070insT	0	0	0	0	0	0	0	0	-1	0	insertion	HGNC	HGNC:2661	YES	5	P2	CCDS607.1	ENSP00000360280	O75553	0	UPI000013EE33	0	1	0	0	0	0	chr1:g.57238894_57238895insA	0	0
chr1	58219025	0	C	CTCTCTCTCTG	6	152	1356	0.038	TCTCTCTCTG	intron_variant&non_coding_transcript_variant	MODIFIER	DAB1	ENSG00000173406	Transcript	ENST00000485760.5	processed_transcript	0	4/20	ENST00000485760.5:n.310-68438_310-68437insCAGAGAGAGA	0	0	0	0	0	0	0	0	-1	0	insertion	HGNC	HGNC:2661	0	2	0	0	0	0	0	0	0	1	0	0	0	0	chr1:g.58219026_58219027insCTCTCTCTGT	0	0
chr1	58300544	0	A	AAAAGAAAGAAAGAAAGAAAG	4	150	1024	0.026	AAAGAAAGAAAGAAAGAAAG	intron_variant&non_coding_transcript_variant	MODIFIER	DAB1	ENSG00000173406	Transcript	ENST00000485760.5	processed_transcript	0	4/20	ENST00000485760.5:n.309+42788_309+42807dup	0	0	0	0	0	0	0	0	-1	0	insertion	HGNC	HGNC:2661	0	2	0	0	0	0	0	0	0	1	0	0	0	0	chr1:g.58300594_58300613dup	0	0
chr1	59296646	0	TTTACAGGGGCCGC	T	2	152	1472	0.013	-	upstream_gene_variant	MODIFIER	FGGY	ENSG00000172456	Transcript	ENST00000371218.8	protein_coding	0	0	0	0	0	0	0	0	0	0	322	1	0	deletion	HGNC	HGNC:25610	YES	1	0	CCDS44155.1	ENSP00000360262	Q96C11	0	UPI0000458AF6	0	0	0	0	0	0	chr1:g.59296647_59296659del	0	0
chr1	60006929	0	TCTGACAGGGTCTCACTC	T	2	150	836	0.013	-	intron_variant	MODIFIER	C1orf87	ENSG00000162598	Transcript	ENST00000371201.3	protein_coding	0	9/11	ENST00000371201.3:c.1192+3446_1192+3462del	0	0	0	0	0	0	0	0	-1	0	deletion	HGNC	HGNC:28547	YES	1	P2	CCDS614.1	ENSP00000360244	Q8N0U7	0	UPI000006E066	0	0	0	0	0	0	chr1:g.60006930_60006946del	0	0
chr1	60602133	0	A	ATGTC	2	152	1159	0.013	TGTC	intron_variant&non_coding_transcript_variant	MODIFIER	LINC01748	ENSG00000226476	Transcript	ENST00000634836.1	lincRNA	0	1/7	ENST00000634836.1:n.190-1887_190-1884dup	0	0	0	0	0	0	0	0	-1	0	insertion	HGNC	HGNC:52535	0	5	0	0	0	0	0	0	0	0	0	0	0	0	chr1:g.60602143_60602146dup	0	0
chr1	60606864	0	AT	A	2	152	1926	0.013	-	intron_variant&non_coding_transcript_variant	MODIFIER	LINC01748	ENSG00000226476	Transcript	ENST00000634836.1	lincRNA	0	1/7	ENST00000634836.1:n.190-6615del	0	0	0	0	0	0	0	0	-1	0	deletion	HGNC	HGNC:52535	0	5	0	0	0	0	0	0	0	0	0	0	0	0	chr1:g.60606866del	0	0
chr1	60935547	0	G	GTCTCTCTC	2	152	1371	0.013	TCTCTCTC	downstream_gene_variant	MODIFIER	NFIA-AS2	ENSG00000237928	Transcript	ENST00000438559.5	antisense	0	0	0	0	0	0	0	0	0	0	4691	-1	0	insertion	HGNC	HGNC:40401	YES	1	0	0	0	0	0	0	0	0	0	0	0	0	chr1:g.60935558_60935565dup	0	0
chr1	61748273	0	TGAGACGAGTC	T	2	150	588	0.013	-	intron_variant	MODIFIER	PATJ	ENSG00000132849	Transcript	ENST00000642238.1	protein_coding	0	1/43	ENST00000642238.1:c.-36+5719_-36+5728del	0	0	0	0	0	0	0	0	1	0	deletion	HGNC	HGNC:28881	YES	0	P1	CCDS85980.1	ENSP00000494277	0	A0A2R8Y549	UPI0000204496	0	0	0	0	0	0	chr1:g.61748274_61748283del	0	0
chr1	61748273	0	TGAGACGAGTCTTGCTC	T	6	150	588	0.039	-	intron_variant	MODIFIER	PATJ	ENSG00000132849	Transcript	ENST00000642238.1	protein_coding	0	1/43	ENST00000642238.1:c.-36+5719_-36+5734del	0	0	0	0	0	0	0	0	1	0	deletion	HGNC	HGNC:28881	YES	0	P1	CCDS85980.1	ENSP00000494277	0	A0A2R8Y549	UPI0000204496	0	0	0	0	0	0	chr1:g.61748274_61748289del	0	0
chr1	61748285	0	TGCTC	T	2	152	674	0.013	-	intron_variant	MODIFIER	PATJ	ENSG00000132849	Transcript	ENST00000642238.1	protein_coding	0	1/43	ENST00000642238.1:c.-36+5731_-36+5734del	0	0	0	0	0	0	0	0	1	0	deletion	HGNC	HGNC:28881	YES	0	P1	CCDS85980.1	ENSP00000494277	0	A0A2R8Y549	UPI0000204496	0	0	0	0	0	0	chr1:g.61748286_61748289del	0	0
chr1	61812433	0	A	AGTGTGTGTGTGTGTGTGT	4	152	1133	0.026	GTGTGTGTGTGTGTGTGT	intron_variant	MODIFIER	PATJ	ENSG00000132849	Transcript	ENST00000642238.1	protein_coding	0	14/43	ENST00000642238.1:c.1683+3921_1683+3938dup	0	0	0	0	0	0	0	0	1	0	insertion	HGNC	HGNC:28881	YES	0	P1	CCDS85980.1	ENSP00000494277	0	A0A2R8Y549	UPI0000204496	0	0	0	0	0	35	chr1:g.61812451_61812468dup	0	0
chr1	62404244	0	G	GAAAAGAAAAGAAAAGAA	3	152	1158	0.019	AAAAGAAAAGAAAAGAA	intergenic_variant	MODIFIER	0	0	0	0	0	0	0	0	0	0	0	0	0	0	0	0	0	0	insertion	0	0	0	0	0	0	0	0	0	0	0	0	0	0	0	0	chr1:g.62404245_62404246insAAAGAAAAGAAAAGAAA	0	0
chr1	62494132	0	GTGAAATGT	G	2	152	1503	0.013	-	intron_variant	MODIFIER	DOCK7	ENSG00000116641	Transcript	ENST00000251157.10	protein_coding	0	40/49	ENST00000251157.10:c.5190+135_5190+142del	0	0	0	0	0	0	0	0	-1	0	deletion	HGNC	HGNC:19190	YES	5	A2	CCDS81338.1	ENSP00000251157	Q96N67	0	UPI0000EADF24	0	1	0	0	0	0	chr1:g.62494134_62494141del	0	0
chr1	62694663	0	AAGAG	A	2	152	2088	0.013	-	intron_variant&non_coding_transcript_variant	MODIFIER	AC103923.1	ENSG00000235545	Transcript	ENST00000453229.1	antisense	0	1/1	ENST00000453229.1:n.171+6016_171+6019del	0	0	0	0	0	0	0	0	1	0	deletion	Clone_based_ensembl_gene	0	YES	1	0	0	0	0	0	0	0	0	0	0	0	4	chr1:g.62694668_62694671del	0	0
chr1	63493088	0	A	ACGCGCGCG	2	152	1637	0.013	CGCGCGCG	intron_variant	MODIFIER	ITGB3BP	ENSG00000142856	Transcript	ENST00000371092.7	protein_coding	0	3/9	ENST00000371092.7:c.166-2878_166-2871dup	0	0	0	0	0	0	0	0	-1	0	insertion	HGNC	HGNC:6157	YES	1	A2	CCDS55603.1	ENSP00000360133	Q13352	0	UPI0000470389	0	0	0	0	0	0	chr1:g.63493094_63493101dup	0	0
chr1	63607241	0	TC	T	2	152	2253	0.019	-	intron_variant	MODIFIER	PGM1	ENSG00000079739	Transcript	ENST00000371084.8	protein_coding	0	1/10	ENST00000371084.8:c.246+13509del	0	0	0	0	0	0	0	0	1	0	deletion	HGNC	HGNC:8905	0	1	P3	CCDS625.1	ENSP00000360125	P36871	0	UPI000000105F	0	1	0	0	0	1	chr1:g.63607243del	0	0
chr1	64277908	0	AAG	A	2	152	1546	0.013	-	intergenic_variant	MODIFIER	0	0	0	0	0	0	0	0	0	0	0	0	0	0	0	0	0	0	deletion	0	0	0	0	0	0	0	0	0	0	0	0	0	0	0	0	chr1:g.64277909_64277910del	0	0
chr1	65018882	0	GCGC	G	2	152	998	0.013	-	downstream_gene_variant	MODIFIER	RNU6-1176P	ENSG00000212257	Transcript	ENST00000390955.1	snRNA	0	0	0	0	0	0	0	0	0	0	4083	-1	0	deletion	HGNC	HGNC:48139	YES	0	0	0	0	0	0	0	0	0	0	0	0	0	chr1:g.65018884_65018886del	0	0
chr1	65037214	0	G	GA	3	152	1360	0.019	A	intergenic_variant	MODIFIER	0	0	0	0	0	0	0	0	0	0	0	0	0	0	0	0	0	0	insertion	0	0	0	0	0	0	0	0	0	0	0	0	0	0	0	0	chr1:g.65037220dup	0	0
chr1	65540317	0	T	TCTCA	2	152	2147	0.013	CTCA	intron_variant	MODIFIER	LEPR	ENSG00000116678	Transcript	ENST00000349533.10	protein_coding	0	2/19	ENST00000349533.10:c.-20-25227_-20-25224dup	0	0	0	0	0	0	0	0	1	0	insertion	HGNC	HGNC:6554	YES	1	P3	CCDS631.1	ENSP00000330393	P48357	0	UPI000014C37B	0	1	0	0	0	5	chr1:g.65540319_65540322dup	0	0
chr1	65723385	0	AT	A	2	152	907	0.013	-	intergenic_variant	MODIFIER	0	0	0	0	0	0	0	0	0	0	0	0	0	0	0	0	0	0	deletion	0	0	0	0	0	0	0	0	0	0	0	0	0	0	0	0	chr1:g.65723386del	0	0
chr1	65794556	0	GCTT	G	2	152	1610	0.013	-	intron_variant	MODIFIER	PDE4B	ENSG00000184588	Transcript	ENST00000341517.9	protein_coding	0	1/16	ENST00000341517.9:c.-71+1314_-71+1316del	0	0	0	0	0	0	0	0	1	0	deletion	HGNC	HGNC:8781	YES	1	P3	CCDS632.1	ENSP00000342637	Q07343	X5DNX5	UPI0000127BF6	0	0	0	0	0	5	chr1:g.65794562_65794564del	0	0
chr1	65812831	0	GGA	G	2	152	1545	0.013	-	intron_variant	MODIFIER	PDE4B	ENSG00000184588	Transcript	ENST00000341517.9	protein_coding	0	1/16	ENST00000341517.9:c.-71+19589_-71+19590del	0	0	0	0	0	0	0	0	1	0	deletion	HGNC	HGNC:8781	YES	1	P3	CCDS632.1	ENSP00000342637	Q07343	X5DNX5	UPI0000127BF6	0	0	0	0	0	5	chr1:g.65812837_65812838del	0	0
chr1	66339648	0	TTAAGGGGAG	T	2	152	947	0.013	-	intron_variant	MODIFIER	PDE4B	ENSG00000184588	Transcript	ENST00000341517.9	protein_coding	0	8/16	ENST00000341517.9:c.747+7031_747+7039del	0	0	0	0	0	0	0	0	1	0	deletion	HGNC	HGNC:8781	YES	1	P3	CCDS632.1	ENSP00000342637	Q07343	X5DNX5	UPI0000127BF6	0	0	0	0	0	2	chr1:g.66339651_66339659del	0	0
chr1	66938938	0	A	AT	2	152	1156	0.013	T	intron_variant	MODIFIER	MIER1	ENSG00000198160	Transcript	ENST00000401041.5	protein_coding	0	2/13	ENST00000401041.5:c.169-1086dup	0	0	0	0	0	0	0	0	1	0	insertion	HGNC	HGNC:29657	YES	2	A2	CCDS53326.1	ENSP00000383820	Q8N108	0	UPI0000204526	0	0	0	0	0	4	chr1:g.66938942dup	0	0
chr1	68312132	0	TC	T	3	152	957	0.019	-	intergenic_variant	MODIFIER	0	0	0	0	0	0	0	0	0	0	0	0	0	0	0	0	0	0	deletion	0	0	0	0	0	0	0	0	0	0	0	0	0	0	0	0	chr1:g.68312134del	0	0
chr1	69118717	0	ATT	A	5	152	1637	0.032	-	intron_variant&non_coding_transcript_variant	MODIFIER	LINC01707	ENSG00000223883	Transcript	ENST00000425517.1	lincRNA	0	3/4	ENST00000425517.1:n.317+30159_317+30160del	0	0	0	0	0	0	0	0	1	0	deletion	HGNC	HGNC:52495	YES	3	0	0	0	0	0	0	0	0	0	0	0	3	chr1:g.69118721_69118722del	0	0
chr1	69675058	0	CTT	C	2	152	1693	0.013	-	intron_variant	MODIFIER	LRRC7	ENSG00000033122	Transcript	ENST00000310961.9	protein_coding	0	1/26	ENST00000310961.9:c.-174-3321_-174-3320del	0	0	0	0	0	0	0	0	1	0	deletion	HGNC	HGNC:18531	0	5	A2	CCDS81341.1	ENSP00000309245	0	A0A075B6E9	UPI00004588A5	0	0	0	0	0	1	chr1:g.69675060_69675061del	0	0
chr1	70535217	0	C	CTTTCTTTCTTTCTTTCTTTCT	6	150	936	0.039	TTTCTTTCTTTCTTTCTTTCT	downstream_gene_variant	MODIFIER	AL354872.1	ENSG00000233020	Transcript	ENST00000456361.1	processed_pseudogene	0	0	0	0	0	0	0	0	0	0	3725	1	0	insertion	Clone_based_ensembl_gene	0	YES	0	0	0	0	0	0	0	0	0	0	0	0	0	chr1:g.70535217_70535218insTTTCTTTCTTTCTTTCTTTCT	0	0
chr1	70535217	0	C	CTTTCTTTCTTTCTTTCTTTCTTTCT	3	150	936	0.019	TTTCTTTCTTTCTTTCTTTCTTTCT	downstream_gene_variant	MODIFIER	AL354872.1	ENSG00000233020	Transcript	ENST00000456361.1	processed_pseudogene	0	0	0	0	0	0	0	0	0	0	3725	1	0	insertion	Clone_based_ensembl_gene	0	YES	0	0	0	0	0	0	0	0	0	0	0	0	0	chr1:g.70535217_70535218insTTTCTTTCTTTCTTTCTTTCTTTCT	0	0
chr1	70981397	0	TTCCTTCC	T	7	152	750	0.045	-	intron_variant	MODIFIER	PTGER3	ENSG00000050628	Transcript	ENST00000356595.8	protein_coding	0	2/3	ENST00000356595.8:c.1078-27615_1078-27609del	0	0	0	0	0	0	0	0	-1	0	deletion	HGNC	HGNC:9595	YES	1	P4	CCDS655.1	ENSP00000349003	P43115	0	UPI0000224000	0	0	0	0	0	0	chr1:g.70981399_70981405del	0	0
chr1	71333711	0	T	TA	2	152	1947	0.013	A	intron_variant&non_coding_transcript_variant	MODIFIER	ZRANB2-AS2	ENSG00000229956	Transcript	ENST00000583678.5	lincRNA	0	3/5	ENST00000583678.5:n.190-34343dup	0	0	0	0	0	0	0	0	1	0	insertion	HGNC	HGNC:43595	0	4	0	0	0	0	0	0	0	0	0	0	0	1	chr1:g.71333712dup	0	0
chr1	73401325	0	TGAAG	T	2	152	447	0.013	-	intergenic_variant	MODIFIER	0	0	0	0	0	0	0	0	0	0	0	0	0	0	0	0	0	0	deletion	0	0	0	0	0	0	0	0	0	0	0	0	0	0	0	0	chr1:g.73401326_73401329del	0	0
chr1	73942718	0	AT	A	2	152	1286	0.013	-	intergenic_variant	MODIFIER	0	0	0	0	0	0	0	0	0	0	0	0	0	0	0	0	0	0	deletion	0	0	0	0	0	0	0	0	0	0	0	0	0	0	0	0	chr1:g.73942721del	0	0
chr1	74644471	0	TC	T	2	152	2284	0.013	-	intron_variant	MODIFIER	ERICH3	ENSG00000178965	Transcript	ENST00000326665.10	protein_coding	0	3/14	ENST00000326665.10:c.244-1374del	0	0	0	0	0	0	0	0	-1	0	deletion	HGNC	HGNC:25346	YES	5	P2	CCDS30755.1	ENSP00000322609	Q5RHP9	0	UPI0000237200	0	0	0	0	0	0	chr1:g.74644473del	0	0
chr1	74724992	0	TAC	T	2	152	1584	0.013	-	intron_variant	MODIFIER	CRYZ	ENSG00000116791	Transcript	ENST00000417775.5	protein_coding	0	2/9	ENST00000417775.5:c.-13-160_-13-159del	0	0	0	0	0	0	0	0	-1	0	deletion	HGNC	HGNC:2419	YES	1	P1	CCDS665.1	ENSP00000399805	Q08257	0	UPI0000001C81	0	0	0	0	0	0	chr1:g.74724994_74724995del	0	0
chr1	74787822	0	C	CA	3	152	802	0.019	A	intergenic_variant	MODIFIER	0	0	0	0	0	0	0	0	0	0	0	0	0	0	0	0	0	0	insertion	0	0	0	0	0	0	0	0	0	0	0	0	0	0	0	0	chr1:g.74787828dup	0	0
chr1	74805153	0	CATGGCAAATCTGCAT	C	4	152	1491	0.026	-	intergenic_variant	MODIFIER	0	0	0	0	0	0	0	0	0	0	0	0	0	0	0	0	0	0	deletion	0	0	0	0	0	0	0	0	0	0	0	0	0	0	0	0	chr1:g.74805154_74805168del	0	0
chr1	76285423	0	TA	T	2	152	1019	0.013	-	intron_variant	MODIFIER	ST6GALNAC3	ENSG00000184005	Transcript	ENST00000328299.4	protein_coding	0	1/4	ENST00000328299.4:c.19-28380del	0	0	0	0	0	0	0	0	1	0	deletion	HGNC	HGNC:19343	YES	1	P1	CCDS672.1	ENSP00000329214	Q8NDV1	0	UPI000006F75A	0	0	0	0	0	1	chr1:g.76285425del	0	0
chr1	77146387	0	C	CA	2	152	1759	0.026	A	intron_variant	MODIFIER	PIGK	ENSG00000142892	Transcript	ENST00000370812.8	protein_coding	0	9/10	ENST00000370812.8:c.986+8061dup	0	0	0	0	0	0	0	0	-1	0	insertion	HGNC	HGNC:8965	YES	1	P2	CCDS674.1	ENSP00000359848	Q92643	0	UPI000012B9D1	0	0	0	0	0	0	chr1:g.77146388dup	0	0
chr1	77947822	0	G	GT	2	152	783	0.013	T	downstream_gene_variant	MODIFIER	FUBP1	ENSG00000162613	Transcript	ENST00000370768.6	protein_coding	0	0	0	0	0	0	0	0	0	0	582	-1	0	insertion	HGNC	HGNC:4004	YES	1	P2	CCDS683.1	ENSP00000359804	Q96AE4	0	UPI0000070218	0	1	0	0	0	0	chr1:g.77947825dup	0	0
chr1	78060344	0	CA	C	2	152	1357	0.013	-	intron_variant	MODIFIER	GIPC2	ENSG00000137960	Transcript	ENST00000370759.4	protein_coding	0	1/5	ENST00000370759.4:c.240+14011del	0	0	0	0	0	0	0	0	1	0	deletion	HGNC	HGNC:18177	YES	1	P1	CCDS685.1	ENSP00000359795	Q8TF65	A0A384P5H2	UPI000006EB65	0	0	0	0	0	0	chr1:g.78060345del	0	0
chr1	78865522	0	TCATATG	T	2	152	1129	0.013	-	intergenic_variant	MODIFIER	0	0	0	0	0	0	0	0	0	0	0	0	0	0	0	0	0	0	deletion	0	0	0	0	0	0	0	0	0	0	0	0	0	0	0	0	chr1:g.78865524_78865529del	0	0
chr1	80392938	0	TA	T	2	152	1812	0.013	-	TF_binding_site_variant	MODIFIER	0	0	MotifFeature	ENSM00211549700	0	0	0	0	0	0	0	0	0	0	0	0	1	0	deletion	0	0	0	0	0	0	0	0	0	0	0	0	0	0	0	0	chr1:g.80392941del	0	0
chr1	80584178	0	AACACTCACTGTGAGGGTGTGCGGCTTCACTCCTGAAGTCAGTGAGACCATGAACCCACTGGGAGGAACAAATAACTCTGGACACGCCACCTTTAAGAGCTGTG	A	6	152	2342	0.038	-	intron_variant&non_coding_transcript_variant	MODIFIER	LINC01781	ENSG00000234184	Transcript	ENST00000443104.5	lincRNA	0	2/3	ENST00000443104.5:n.236+43553_236+43655del	0	0	0	0	0	0	0	0	1	0	deletion	HGNC	HGNC:52571	YES	2	0	0	0	0	0	0	0	0	0	0	0	10	chr1:g.80584180_80584282del	0	0
chr1	81045137	0	A	ACACACAC	6	152	1950	0.038	CACACAC	regulatory_region_variant	MODIFIER	0	0	RegulatoryFeature	ENSR00000363107	enhancer	0	0	0	0	0	0	0	0	0	0	0	0	0	insertion	0	0	0	0	0	0	0	0	0	0	0	0	0	0	0	0	chr1:g.81045137_81045138insCACACAC	0	0
chr1	81047466	0	TA	T	2	152	820	0.013	-	intergenic_variant	MODIFIER	0	0	0	0	0	0	0	0	0	0	0	0	0	0	0	0	0	0	deletion	0	0	0	0	0	0	0	0	0	0	0	0	0	0	0	0	chr1:g.81047472del	0	0
chr1	81851023	0	TC	T	2	152	1113	0.013	-	intron_variant	MODIFIER	ADGRL2	ENSG00000117114	Transcript	ENST00000370730.5	protein_coding	0	5/23	ENST00000370730.5:c.73+13967del	0	0	0	0	0	0	0	0	1	0	deletion	HGNC	HGNC:18582	YES	5	P2	CCDS81345.1	ENSP00000359765	O95490	0	UPI0000458985	0	0	0	0	0	0	chr1:g.81851024del	0	0
chr1	82331075	0	T	TC	2	152	1329	0.013	C	intron_variant&non_coding_transcript_variant	MODIFIER	AL157944.1	ENSG00000233290	Transcript	ENST00000650063.1	lincRNA	0	6/6	ENST00000650063.1:n.888-115304_888-115303insG	0	0	0	0	0	0	0	0	-1	0	insertion	Clone_based_ensembl_gene	0	YES	0	0	0	0	0	0	0	0	0	0	0	0	0	chr1:g.82331075_82331076insC	0	0
chr1	82331076	0	A	AGGTGG	2	152	1283	0.013	GGTGG	intron_variant&non_coding_transcript_variant	MODIFIER	AL157944.1	ENSG00000233290	Transcript	ENST00000650063.1	lincRNA	0	6/6	ENST00000650063.1:n.888-115305_888-115304insCCACC	0	0	0	0	0	0	0	0	-1	0	insertion	Clone_based_ensembl_gene	0	YES	0	0	0	0	0	0	0	0	0	0	0	0	0	chr1:g.82331076_82331077insGGTGG	0	0
chr1	82370512	0	GTCTT	G	2	152	970	0.013	-	intron_variant&non_coding_transcript_variant	MODIFIER	AL157944.1	ENSG00000233290	Transcript	ENST00000650063.1	lincRNA	0	6/6	ENST00000650063.1:n.888-154744_888-154741del	0	0	0	0	0	0	0	0	-1	0	deletion	Clone_based_ensembl_gene	0	YES	0	0	0	0	0	0	0	0	0	0	0	0	0	chr1:g.82370517_82370520del	0	0
chr1	83425814	0	AAAGAGAAGAGAAGAGAAGAG	A	7	150	1004	0.045	-	upstream_gene_variant	MODIFIER	AC116099.1	ENSG00000285782	Transcript	ENST00000647626.1	lincRNA	0	0	0	0	0	0	0	0	0	0	462	-1	0	deletion	Clone_based_ensembl_gene	0	YES	0	0	0	0	0	0	0	0	0	0	0	0	0	chr1:g.83425862_83425881del	0	0
chr1	84231135	0	G	GT	4	152	1611	0.026	T	intron_variant	MODIFIER	PRKACB	ENSG00000142875	Transcript	ENST00000370685.7	protein_coding	0	9/9	ENST00000370685.7:c.1072-4044dup	0	0	0	0	0	0	0	0	1	0	insertion	HGNC	HGNC:9381	YES	1	P4	CCDS693.1	ENSP00000359719	P22694	0	UPI00001A9CCB	0	0	0	0	0	1	chr1:g.84231136dup	0	0
chr1	84627585	0	CATAA	C	2	152	671	0.013	-	downstream_gene_variant	MODIFIER	LINC01555	ENSG00000180869	Transcript	ENST00000370624.1	lincRNA	0	0	0	0	0	0	0	0	0	0	641	-1	0	deletion	HGNC	HGNC:26647	YES	2	0	0	0	0	0	0	0	0	0	0	0	0	chr1:g.84627590_84627593del	0	0
chr1	84877738	0	CCT	C	2	152	1688	0.013	-	intron_variant	MODIFIER	LPAR3	ENSG00000171517	Transcript	ENST00000370611.4	protein_coding	0	1/2	ENST00000370611.4:c.-18-11602_-18-11601del	0	0	0	0	0	0	0	0	-1	0	deletion	HGNC	HGNC:14298	YES	1	P1	CCDS700.1	ENSP00000359643	Q9UBY5	0	UPI000003CAC0	0	0	0	0	0	0	chr1:g.84877739_84877740del	0	0
chr1	86226400	0	ATCC	A	2	152	1330	0.013	-	regulatory_region_variant	MODIFIER	0	0	RegulatoryFeature	ENSR00000364091	promoter_flanking_region	0	0	0	0	0	0	0	0	0	0	0	0	0	deletion	0	0	0	0	0	0	0	0	0	0	0	0	0	0	0	0	chr1:g.86226406_86226408del	0	0
chr1	87425256	0	ACAATT	A	2	150	903	0.013	-	intergenic_variant	MODIFIER	0	0	0	0	0	0	0	0	0	0	0	0	0	0	0	0	0	0	deletion	0	0	0	0	0	0	0	0	0	0	0	0	0	0	0	0	chr1:g.87425257_87425261del	0	0
chr1	88085445	0	TTCACATCCC	T	2	152	1543	0.013	-	intron_variant&non_coding_transcript_variant	MODIFIER	PKN2-AS1	ENSG00000237505	Transcript	ENST00000645056.1	antisense	0	3/5	ENST00000645056.1:n.471-50555_471-50547del	0	0	0	0	0	0	0	0	-1	0	deletion	HGNC	HGNC:50597	0	0	0	0	0	0	0	0	0	0	0	0	0	0	chr1:g.88085447_88085455del	0	0
chr1	88412422	0	ACAC	A	2	152	859	0.026	-	intron_variant&non_coding_transcript_variant	MODIFIER	PKN2-AS1	ENSG00000237505	Transcript	ENST00000645056.1	antisense	0	3/5	ENST00000645056.1:n.470+116411_470+116413del	0	0	0	0	0	0	0	0	-1	0	deletion	HGNC	HGNC:50597	0	0	0	0	0	0	0	0	0	0	0	0	0	0	chr1:g.88412423_88412425del	0	0
chr1	89405745	0	GCTCT	G	2	152	2156	0.013	-	upstream_gene_variant	MODIFIER	GBP1P1	ENSG00000225492	Transcript	ENST00000394662.2	transcribed_unprocessed_pseudogene	0	0	0	0	0	0	0	0	0	0	4570	1	0	deletion	HGNC	HGNC:39561	YES	0	0	0	0	0	0	0	0	0	0	0	0	0	chr1:g.89405748_89405751del	0	0
chr1	89419385	0	TAA	T	2	152	1328	0.013	-	intron_variant&non_coding_transcript_variant	MODIFIER	GBP1P1	ENSG00000225492	Transcript	ENST00000394662.2	transcribed_unprocessed_pseudogene	0	1/8	ENST00000394662.2:n.191-805_191-804del	0	0	0	0	0	0	0	0	1	0	deletion	HGNC	HGNC:39561	YES	0	0	0	0	0	0	0	0	0	0	0	0	0	chr1:g.89419386_89419387del	0	0
chr1	90783973	0	C	CA	2	152	1092	0.013	A	intron_variant&non_coding_transcript_variant	MODIFIER	LINC02609	ENSG00000233593	Transcript	ENST00000635581.1	lincRNA	0	2/2	ENST00000635581.1:n.266-551dup	0	0	0	0	0	0	0	0	-1	0	insertion	HGNC	HGNC:27140	0	2	0	0	0	0	0	0	0	0	0	0	0	0	chr1:g.90783974dup	0	0
chr1	92062070	0	CA	C	2	152	733	0.013	-	intron_variant	MODIFIER	EPHX4	ENSG00000172031	Transcript	ENST00000370383.5	protein_coding	0	6/6	ENST00000370383.5:c.858-983del	0	0	0	0	0	0	0	0	1	0	deletion	HGNC	HGNC:23758	YES	1	P1	CCDS736.1	ENSP00000359410	Q8IUS5	0	UPI000013E9F5	0	0	0	0	0	1	chr1:g.92062072del	0	0
chr1	92950469	0	ATTACT	A	2	152	2461	0.013	-	intron_variant	MODIFIER	DIPK1A	ENSG00000154511	Transcript	ENST00000370310.5	protein_coding	0	1/4	ENST00000370310.5:c.54+10902_54+10906del	0	0	0	0	0	0	0	0	-1	0	deletion	HGNC	HGNC:32213	YES	2	P1	CCDS44173.1	ENSP00000359333	Q5T7M9	0	UPI0000037783	0	0	0	0	0	0	chr1:g.92950472_92950476del	0	0
chr1	93098026	0	AAAT	A	2	152	1474	0.013	-	intron_variant	MODIFIER	MTF2	ENSG00000143033	Transcript	ENST00000370298.9	protein_coding	0	1/14	ENST00000370298.9:c.6-12201_6-12199del	0	0	0	0	0	0	0	0	1	0	deletion	HGNC	HGNC:29535	YES	1	P1	CCDS742.1	ENSP00000359321	Q9Y483	0	UPI0000000A1D	0	0	0	0	0	2	chr1:g.93098029_93098031del	0	0
chr1	93899622	0	TTG	T	2	152	1060	0.013	-	intron_variant	MODIFIER	GCLM	ENSG00000023909	Transcript	ENST00000370238.8	protein_coding	0	3/6	ENST00000370238.8:c.278-1726_278-1725del	0	0	0	0	0	0	0	0	-1	0	deletion	HGNC	HGNC:4312	YES	1	P1	CCDS746.1	ENSP00000359258	P48507	0	UPI000000D9B9	0	1	0	0	0	0	chr1:g.93899627_93899628del	0	0
chr1	94098268	0	CT	C	2	152	1536	0.013	-	intron_variant	MODIFIER	ABCA4	ENSG00000198691	Transcript	ENST00000370225.4	protein_coding	0	6/49	ENST00000370225.4:c.768+525del	0	0	0	0	0	0	0	0	-1	0	deletion	HGNC	HGNC:34	YES	1	P1	CCDS747.1	ENSP00000359245	P78363	0	UPI000012511C	0	1	0	0	0	0	chr1:g.94098269del	0	0
chr1	97867145	0	C	CA	2	152	1569	0.013	A	intron_variant	MODIFIER	DPYD	ENSG00000188641	Transcript	ENST00000370192.7	protein_coding	0	2/22	ENST00000370192.7:c.150+16118dup	0	0	0	0	0	0	0	0	-1	0	insertion	HGNC	HGNC:3012	YES	1	P1	CCDS30777.1	ENSP00000359211	Q12882	0	UPI00000727C7	0	1	0	0	0	0	chr1:g.97867146dup	0	0
chr1	98819537	0	TA	T	2	152	1150	0.013	-	intergenic_variant	MODIFIER	0	0	0	0	0	0	0	0	0	0	0	0	0	0	0	0	0	0	deletion	0	0	0	0	0	0	0	0	0	0	0	0	0	0	0	0	chr1:g.98819541del	0	0
chr1	100226203	0	CA	C	4	152	751	0.026	-	intron_variant	MODIFIER	DBT	ENSG00000137992	Transcript	ENST00000370132.8	protein_coding	0	4/10	ENST00000370132.8:c.433+4529del	0	0	0	0	0	0	0	0	-1	0	deletion	HGNC	HGNC:2698	YES	1	P1	CCDS767.1	ENSP00000359151	P11182	0	UPI000013D0E7	0	1	0	0	0	0	chr1:g.100226211del	0	0
chr1	100391993	0	G	GA	2	152	2351	0.013	A	intron_variant	MODIFIER	CDC14A	ENSG00000079335	Transcript	ENST00000361544.11	protein_coding	0	4/14	ENST00000361544.11:c.309+1173dup	0	0	0	0	0	0	0	0	1	0	insertion	HGNC	HGNC:1718	YES	1	P4	CCDS770.1	ENSP00000354916	Q9UNH5	0	UPI000006EC22	0	1	0	0	0	4	chr1:g.100391997dup	0	0
chr1	100540626	0	GT	G	2	152	1389	0.013	-	3_prime_UTR_variant	MODIFIER	GPR88	ENSG00000181656	Transcript	ENST00000315033.5	protein_coding	2/2	0	ENST00000315033.5:c.*510del	0	2098/3492	0	0	0	0	0	0	1	0	deletion	HGNC	HGNC:4539	YES	1	P1	CCDS772.1	ENSP00000314223	Q9GZN0	0	UPI00001403B3	0	1	0	0	0	4	chr1:g.100540631del	0	0
chr1	100794198	0	A	AAAT	2	152	1041	0.013	AAT	regulatory_region_variant	MODIFIER	0	0	RegulatoryFeature	ENSR00000366909	enhancer	0	0	0	0	0	0	0	0	0	0	0	0	0	insertion	0	0	0	0	0	0	0	0	0	0	0	0	0	0	0	0	chr1:g.100794210_100794212dup	0	0
chr1	101992850	0	ATT	A	2	152	910	0.013	-	intron_variant	MODIFIER	OLFM3	ENSG00000118733	Transcript	ENST00000370103.8	protein_coding	0	1/5	ENST00000370103.8:c.69+3896_69+3897del	0	0	0	0	0	0	0	0	-1	0	deletion	HGNC	HGNC:17990	0	1	P3	CCDS30781.1	ENSP00000359121	Q96PB7	0	UPI000002AF6A	0	0	0	0	0	0	chr1:g.101992852_101992853del	0	0
chr1	102295632	0	AAAAAC	A	7	152	740	0.045	-	intron_variant&non_coding_transcript_variant	MODIFIER	AC114485.1	ENSG00000233359	Transcript	ENST00000447916.1	lincRNA	0	5/5	ENST00000447916.1:n.398+14633_398+14637del	0	0	0	0	0	0	0	0	-1	0	deletion	Clone_based_ensembl_gene	0	YES	3	0	0	0	0	0	0	0	0	0	0	0	0	chr1:g.102295639_102295643del	0	0
chr1	102404806	0	A	AGAATT	2	152	594	0.013	GAATT	intergenic_variant	MODIFIER	0	0	0	0	0	0	0	0	0	0	0	0	0	0	0	0	0	0	insertion	0	0	0	0	0	0	0	0	0	0	0	0	0	0	0	0	chr1:g.102404806_102404807insGAATT	0	0
chr1	102773690	0	CA	C	4	150	634	0.026	-	intron_variant&non_coding_transcript_variant	MODIFIER	AC099567.1	ENSG00000230864	Transcript	ENST00000414418.1	lincRNA	0	2/6	ENST00000414418.1:n.377-599del	0	0	0	0	0	0	0	0	-1	0	deletion	Clone_based_ensembl_gene	0	YES	5	0	0	0	0	0	0	0	0	0	0	0	0	chr1:g.102773691del	0	0
chr1	104582076	0	CA	C	2	152	2141	0.013	-	intergenic_variant	MODIFIER	0	0	0	0	0	0	0	0	0	0	0	0	0	0	0	0	0	0	deletion	0	0	0	0	0	0	0	0	0	0	0	0	0	0	0	0	chr1:g.104582077del	0	0
chr1	104817226	0	TAAC	T	3	152	1271	0.019	-	intergenic_variant	MODIFIER	0	0	0	0	0	0	0	0	0	0	0	0	0	0	0	0	0	0	deletion	0	0	0	0	0	0	0	0	0	0	0	0	0	0	0	0	chr1:g.104817229_104817231del	0	0
chr1	105114566	0	GAC	G	2	152	1320	0.013	-	intergenic_variant	MODIFIER	0	0	0	0	0	0	0	0	0	0	0	0	0	0	0	0	0	0	deletion	0	0	0	0	0	0	0	0	0	0	0	0	0	0	0	0	chr1:g.105114568_105114569del	0	0
chr1	106098332	0	AT	A	2	152	783	0.013	-	intron_variant&non_coding_transcript_variant	MODIFIER	AL355306.2	ENSG00000237480	Transcript	ENST00000634868.1	lincRNA	0	5/5	ENST00000634868.1:n.463-25443del	0	0	0	0	0	0	0	0	1	0	deletion	Clone_based_ensembl_gene	0	0	5	0	0	0	0	0	0	0	0	0	0	0	0	chr1:g.106098333del	0	0
chr1	106389150	0	CT	C	3	150	1247	0.019	-	intergenic_variant	MODIFIER	0	0	0	0	0	0	0	0	0	0	0	0	0	0	0	0	0	0	deletion	0	0	0	0	0	0	0	0	0	0	0	0	0	0	0	0	chr1:g.106389153del	0	0
chr1	106672808	0	T	TAA	3	150	861	0.019	AA	intergenic_variant	MODIFIER	0	0	0	0	0	0	0	0	0	0	0	0	0	0	0	0	0	0	insertion	0	0	0	0	0	0	0	0	0	0	0	0	0	0	0	0	chr1:g.106672814_106672815dup	0	0
chr1	107114949	0	C	CA	2	152	901	0.013	A	intergenic_variant	MODIFIER	0	0	0	0	0	0	0	0	0	0	0	0	0	0	0	0	0	0	insertion	0	0	0	0	0	0	0	0	0	0	0	0	0	0	0	0	chr1:g.107114955dup	0	0
chr1	107181557	0	C	CA	2	152	935	0.013	A	intron_variant	MODIFIER	NTNG1	ENSG00000162631	Transcript	ENST00000370068.5	protein_coding	0	2/7	ENST00000370068.5:c.246+32718_246+32719insA	0	0	0	0	0	0	0	0	1	0	insertion	HGNC	HGNC:23319	YES	5	P1	CCDS44180.1	ENSP00000359085	Q9Y2I2	0	UPI0000458A3E	0	1	0	0	0	0	chr1:g.107181557_107181558insA	0	0
chr1	107342998	0	CA	C	2	152	1997	0.013	-	intron_variant	MODIFIER	NTNG1	ENSG00000162631	Transcript	ENST00000370068.5	protein_coding	0	3/7	ENST00000370068.5:c.887+18077del	0	0	0	0	0	0	0	0	1	0	deletion	HGNC	HGNC:23319	YES	5	P1	CCDS44180.1	ENSP00000359085	Q9Y2I2	0	UPI0000458A3E	0	1	0	0	0	0	chr1:g.107342999del	0	0
chr1	107597583	0	TG	T	2	152	1623	0.013	-	intron_variant	MODIFIER	VAV3	ENSG00000134215	Transcript	ENST00000370056.9	protein_coding	0	24/26	ENST00000370056.9:c.2221-1243del	0	0	0	0	0	0	0	0	-1	0	deletion	HGNC	HGNC:12659	YES	1	P1	CCDS785.1	ENSP00000359073	Q9UKW4	0	UPI0000138212	0	0	0	0	0	0	chr1:g.107597585del	0	0
chr1	107627962	0	ATAGCTTTTATATTTCTGGAGTGCTCTAACCAGGCAGGAAGAAGGATAAAAAGACCCTTAGGACACAGTATGATGGGTGTTATGATAGAAGCCTTTTTGGTTCTGAGAAGACGTCAGAAAAGGCAACCCAG	A	2	152	1388	0.013	-	intron_variant	MODIFIER	VAV3	ENSG00000134215	Transcript	ENST00000370056.9	protein_coding	0	20/26	ENST00000370056.9:c.1915-10460_1915-10331del	0	0	0	0	0	0	0	0	-1	0	deletion	HGNC	HGNC:12659	YES	1	P1	CCDS785.1	ENSP00000359073	Q9UKW4	0	UPI0000138212	0	0	0	0	0	0	chr1:g.107627964_107628093del	0	0
chr1	108480798	0	ACTC	A	3	152	1340	0.019	-	intergenic_variant	MODIFIER	0	0	0	0	0	0	0	0	0	0	0	0	0	0	0	0	0	0	deletion	0	0	0	0	0	0	0	0	0	0	0	0	0	0	0	0	chr1:g.108480801_108480803del	0	0
chr1	108579800	0	A	AGAGAG	3	152	1391	0.019	GAGAG	intron_variant	MODIFIER	FAM102B	ENSG00000162636	Transcript	ENST00000370035.8	protein_coding	0	1/10	ENST00000370035.8:c.137+19235_137+19236insGAGAG	0	0	0	0	0	0	0	0	1	0	insertion	HGNC	HGNC:27637	YES	1	P2	CCDS30786.2	ENSP00000359052	Q5T8I3	0	UPI00001D7585	0	0	0	0	0	0	chr1:g.108579800_108579801insGAGAG	0	0
chr1	108625815	0	TGTGTGTG	T	3	152	1658	0.019	-	intron_variant	MODIFIER	FAM102B	ENSG00000162636	Transcript	ENST00000370035.8	protein_coding	0	6/10	ENST00000370035.8:c.556+1068_556+1074del	0	0	0	0	0	0	0	0	1	0	deletion	HGNC	HGNC:27637	YES	1	P2	CCDS30786.2	ENSP00000359052	Q5T8I3	0	UPI00001D7585	0	0	0	0	0	0	chr1:g.108625816_108625822del	0	0
chr1	109351965	0	GGTGTGTGTGTGTGTGTGTGT	G	2	152	2176	0.013	-	intron_variant	MODIFIER	SORT1	ENSG00000134243	Transcript	ENST00000256637.8	protein_coding	0	5/19	ENST00000256637.8:c.709-983_709-964del	0	0	0	0	0	0	0	0	-1	0	deletion	HGNC	HGNC:11186	YES	1	P1	CCDS798.1	ENSP00000256637	Q99523	0	UPI0000074182	0	1	0	0	0	0	chr1:g.109351986_109352005del	0	0
chr1	109555951	0	A	AGTGCGTGCGTGCGTGCGTGCGTGC	5	150	1190	0.032	GTGCGTGCGTGCGTGCGTGCGTGC	intron_variant	MODIFIER	GNAI3	ENSG00000065135	Transcript	ENST00000369851.6	protein_coding	0	1/8	ENST00000369851.6:c.118+7128_118+7129insCGTGCGTGCGTGCGTGCGTGCGTG	0	0	0	0	0	0	0	0	1	0	insertion	HGNC	HGNC:4387	YES	1	P1	CCDS802.1	ENSP00000358867	P08754	0	UPI000004D205	0	1	0	0	0	15	chr1:g.109555966_109555967insCGTGCGTGCGTGCGTGCGTGCGTG	0	0
chr1	110170846	0	GGT	G	2	152	2476	0.013	-	intron_variant	MODIFIER	SLC6A17	ENSG00000197106	Transcript	ENST00000331565.5	protein_coding	0	2/11	ENST00000331565.5:c.287-1193_287-1192del	0	0	0	0	0	0	0	0	1	0	deletion	HGNC	HGNC:31399	YES	2	P1	CCDS30799.1	ENSP00000330199	Q9H1V8	0	UPI0000470B3D	0	1	0	0	0	20	chr1:g.110170867_110170868del	0	0
chr1	110228540	0	AAAGTCCCG	A	2	152	2048	0.013	-	intron_variant	MODIFIER	KCNC4	ENSG00000116396	Transcript	ENST00000369787.7	protein_coding	0	3/3	ENST00000369787.7:c.1819+2363_1819+2370del	0	0	0	0	0	0	0	0	1	0	deletion	HGNC	HGNC:6236	YES	1	0	CCDS821.1	ENSP00000358802	Q03721	0	UPI000013CAC8	0	0	0	0	0	0	chr1:g.110228541_110228548del	0	0
chr1	110281555	0	A	AC	5	152	2106	0.032	C	downstream_gene_variant	MODIFIER	RBM15-AS1	ENSG00000227963	Transcript	ENST00000449169.1	antisense	0	0	0	0	0	0	0	0	0	0	4819	-1	0	insertion	HGNC	HGNC:53636	YES	1	0	0	0	0	0	0	0	0	0	0	0	0	chr1:g.110281555_110281556insC	0	0
chr1	110387351	0	CTT	C	6	152	1663	0.038	-	intron_variant	MODIFIER	SLC16A4	ENSG00000168679	Transcript	ENST00000369779.9	protein_coding	0	2/8	ENST00000369779.9:c.87+1884_87+1885del	0	0	0	0	0	0	0	0	-1	0	deletion	HGNC	HGNC:10925	YES	1	P3	CCDS823.1	ENSP00000358794	O15374	0	UPI000004EE9B	0	0	0	0	0	0	chr1:g.110387357_110387358del	0	0
chr1	110576714	0	CTAT	C	2	152	1132	0.013	-	intron_variant&non_coding_transcript_variant	MODIFIER	KCNA2	ENSG00000177301	Transcript	ENST00000640680.1	processed_transcript	0	3/8	ENST00000640680.1:n.544+372_544+374del	0	0	0	0	0	0	0	0	-1	0	deletion	HGNC	HGNC:6220	0	5	0	0	0	0	0	0	0	1	0	0	0	0	chr1:g.110576715_110576717del	0	0
chr1	110576718	0	CCT	C	2	152	1121	0.013	-	intron_variant&non_coding_transcript_variant	MODIFIER	KCNA2	ENSG00000177301	Transcript	ENST00000640680.1	processed_transcript	0	3/8	ENST00000640680.1:n.544+369_544+370del	0	0	0	0	0	0	0	0	-1	0	deletion	HGNC	HGNC:6220	0	5	0	0	0	0	0	0	0	1	0	0	0	0	chr1:g.110576719_110576720del	0	0
chr1	111514368	0	GAC	G	2	152	1211	0.013	-	intron_variant	MODIFIER	TMIGD3	ENSG00000121933	Transcript	ENST00000369717.8	protein_coding	0	1/5	ENST00000369717.8:c.108-23608_108-23607del	0	0	0	0	0	0	0	0	-1	0	deletion	HGNC	HGNC:51375	0	1	0	CCDS41369.1	ENSP00000358731	P0DMS9	0	UPI000047001A	0	0	0	0	0	0	chr1:g.111514369_111514370del	0	0
chr1	111529906	0	TGGCCGGGCAGAGGGGCTCCTCACTTCCCAGTAGGGGCGGCCGGGCAGAGGCGCCCCTCACCTCCCGGATGGGGCGGCTGGCCGGGCGGGGCGCTGACCCCCCCACCTCCCTCCCGGAC	T	2	152	1319	0.013	-	intron_variant	MODIFIER	TMIGD3	ENSG00000121933	Transcript	ENST00000369717.8	protein_coding	0	1/5	ENST00000369717.8:c.107+33822_107+33939del	0	0	0	0	0	0	0	0	-1	0	deletion	HGNC	HGNC:51375	0	1	0	CCDS41369.1	ENSP00000358731	P0DMS9	0	UPI000047001A	0	0	0	0	0	0	chr1:g.111529908_111530025del	0	0
chr1	111784691	0	A	AT	4	152	1828	0.026	T	intron_variant	MODIFIER	KCND3	ENSG00000171385	Transcript	ENST00000315987.6	protein_coding	0	3/7	ENST00000315987.6:c.1269+2252dup	0	0	0	0	0	0	0	0	-1	0	insertion	HGNC	HGNC:6239	YES	1	P4	CCDS843.1	ENSP00000319591	Q9UK17	0	UPI000003050A	0	1	0	0	0	0	chr1:g.111784699dup	0	0
chr1	111939823	0	CTAATT	C	2	152	1602	0.013	-	intron_variant	MODIFIER	KCND3	ENSG00000171385	Transcript	ENST00000315987.6	protein_coding	0	2/7	ENST00000315987.6:c.1106+41793_1106+41797del	0	0	0	0	0	0	0	0	-1	0	deletion	HGNC	HGNC:6239	YES	1	P4	CCDS843.1	ENSP00000319591	Q9UK17	0	UPI000003050A	0	1	0	0	0	0	chr1:g.111939831_111939835del	0	0
chr1	112024725	0	GA	G	2	152	1326	0.026	-	intergenic_variant	MODIFIER	0	0	0	0	0	0	0	0	0	0	0	0	0	0	0	0	0	0	deletion	0	0	0	0	0	0	0	0	0	0	0	0	0	0	0	0	chr1:g.112024731del	0	0
chr1	112061931	0	C	CT	2	152	1549	0.013	T	intergenic_variant	MODIFIER	0	0	0	0	0	0	0	0	0	0	0	0	0	0	0	0	0	0	insertion	0	0	0	0	0	0	0	0	0	0	0	0	0	0	0	0	chr1:g.112061931_112061932insT	0	0
chr1	112252844	0	ATC	A	2	152	719	0.013	-	intron_variant&non_coding_transcript_variant	MODIFIER	AL445426.1	ENSG00000231246	Transcript	ENST00000427290.1	lincRNA	0	1/1	ENST00000427290.1:n.168-75233_168-75232del	0	0	0	0	0	0	0	0	-1	0	deletion	Clone_based_ensembl_gene	0	YES	3	0	0	0	0	0	0	0	0	0	0	0	0	chr1:g.112252845_112252846del	0	0
chr1	113401066	0	CT	C	3	152	1064	0.019	-	intron_variant	MODIFIER	MAGI3	ENSG00000081026	Transcript	ENST00000307546.14	protein_coding	0	1/20	ENST00000307546.14:c.316+9720del	0	0	0	0	0	0	0	0	1	0	deletion	HGNC	HGNC:29647	YES	5	0	CCDS44196.1	ENSP00000304604	Q5TCQ9	0	UPI00004589AE	0	0	0	0	0	2	chr1:g.113401069del	0	0
chr1	115405513	0	T	TA	2	152	1493	0.013	A	intergenic_variant	MODIFIER	0	0	0	0	0	0	0	0	0	0	0	0	0	0	0	0	0	0	insertion	0	0	0	0	0	0	0	0	0	0	0	0	0	0	0	0	chr1:g.115405513_115405514insA	0	0
chr1	115993623	0	T	TA	3	152	1934	0.019	A	intron_variant	MODIFIER	SLC22A15	ENSG00000163393	Transcript	ENST00000369503.9	protein_coding	0	2/11	ENST00000369503.9:c.300+1380_300+1381insA	0	0	0	0	0	0	0	0	1	0	insertion	HGNC	HGNC:20301	YES	1	P1	CCDS44198.1	ENSP00000358515	Q8IZD6	0	UPI000007412F	0	0	0	0	0	0	chr1:g.115993623_115993624insA	0	0
chr1	117098615	0	ATT	A	2	152	2055	0.013	-	intron_variant	MODIFIER	TTF2	ENSG00000116830	Transcript	ENST00000369466.9	protein_coding	0	21/22	ENST00000369466.9:c.3270-211_3270-210del	0	0	0	0	0	0	0	0	1	0	deletion	HGNC	HGNC:12398	YES	1	P1	CCDS892.1	ENSP00000358478	Q9UNY4	A0A024R0F1	UPI000013CCE7	0	0	0	0	0	6	chr1:g.117098622_117098623del	0	0
chr1	117126991	0	C	CTCTTCTTCTTCT	6	150	1651	0.039	TCTTCTTCTTCT	upstream_gene_variant	MODIFIER	TRIM45	ENSG00000134253	Transcript	ENST00000369461.3	protein_coding	0	0	0	0	0	0	0	0	0	0	4404	-1	0	insertion	HGNC	HGNC:19018	0	5	0	0	ENSP00000358473	0	Q5T2K3	UPI0000470045	0	0	0	0	0	0	chr1:g.117127023_117127034dup	0	0
chr1	117127008	0	C	CTTCTTCTTCTTCTTCTTCTTCTTCTTCTTCTTCTTCTTTTCTTCT	5	152	1587	0.032	TTCTTCTTCTTCTTCTTCTTCTTCTTCTTCTTCTTCTTTTCTTCT	upstream_gene_variant	MODIFIER	TRIM45	ENSG00000134253	Transcript	ENST00000369461.3	protein_coding	0	0	0	0	0	0	0	0	0	0	4421	-1	0	insertion	HGNC	HGNC:19018	0	5	0	0	ENSP00000358473	0	Q5T2K3	UPI0000470045	0	0	0	0	0	0	chr1:g.117127034_117127035insCTTCTTCTTCTTTTCTTCTTTCTTCTTCTTCTTCTTCTTCTTCTT	0	0
chr1	117649007	0	AAGTAG	A	3	152	659	0.019	-	intergenic_variant	MODIFIER	0	0	0	0	0	0	0	0	0	0	0	0	0	0	0	0	0	0	deletion	0	0	0	0	0	0	0	0	0	0	0	0	0	0	0	0	chr1:g.117649010_117649014del	0	0
chr1	117892777	0	C	CA	2	152	1118	0.013	A	intron_variant	MODIFIER	GDAP2	ENSG00000196505	Transcript	ENST00000369443.10	protein_coding	0	8/13	ENST00000369443.10:c.953+4055dup	0	0	0	0	0	0	0	0	-1	0	insertion	HGNC	HGNC:18010	YES	2	P1	CCDS897.1	ENSP00000358451	Q9NXN4	0	UPI0000071019	0	0	0	0	0	0	chr1:g.117892785dup	0	0
chr1	118476601	0	GA	G	2	152	2545	0.013	-	intergenic_variant	MODIFIER	0	0	0	0	0	0	0	0	0	0	0	0	0	0	0	0	0	0	deletion	0	0	0	0	0	0	0	0	0	0	0	0	0	0	0	0	chr1:g.118476603del	0	0
chr1	118476604	0	GA	G	2	152	2554	0.013	-	intergenic_variant	MODIFIER	0	0	0	0	0	0	0	0	0	0	0	0	0	0	0	0	0	0	deletion	0	0	0	0	0	0	0	0	0	0	0	0	0	0	0	0	chr1:g.118476606del	0	0
chr1	118516742	0	C	CT	2	152	1980	0.013	T	intergenic_variant	MODIFIER	0	0	0	0	0	0	0	0	0	0	0	0	0	0	0	0	0	0	insertion	0	0	0	0	0	0	0	0	0	0	0	0	0	0	0	0	chr1:g.118516743dup	0	0
chr1	118763709	0	T	TA	2	152	1198	0.013	A	intergenic_variant	MODIFIER	0	0	0	0	0	0	0	0	0	0	0	0	0	0	0	0	0	0	insertion	0	0	0	0	0	0	0	0	0	0	0	0	0	0	0	0	chr1:g.118763715dup	0	0
chr1	119037798	0	CCT	C	2	152	1754	0.013	-	intron_variant	MODIFIER	WARS2	ENSG00000116874	Transcript	ENST00000235521.4	protein_coding	0	4/5	ENST00000235521.4:c.516-3587_516-3586del	0	0	0	0	0	0	0	0	-1	0	deletion	HGNC	HGNC:12730	YES	1	P1	CCDS900.1	ENSP00000235521	Q9UGM6	0	UPI000004A002	0	1	0	0	0	0	chr1:g.119037802_119037803del	0	0
chr1	119110852	0	TG	T	2	152	987	0.013	-	intron_variant	MODIFIER	WARS2	ENSG00000116874	Transcript	ENST00000235521.4	protein_coding	0	1/5	ENST00000235521.4:c.90+29702del	0	0	0	0	0	0	0	0	-1	0	deletion	HGNC	HGNC:12730	YES	1	P1	CCDS900.1	ENSP00000235521	Q9UGM6	0	UPI000004A002	0	1	0	0	0	0	chr1:g.119110853del	0	0
chr1	119963216	0	A	AAGGAAGG	2	152	987	0.013	AGGAAGG	intron_variant	MODIFIER	NOTCH2	ENSG00000134250	Transcript	ENST00000256646.7	protein_coding	0	11/33	ENST00000256646.7:c.1915+357_1915+358insCCTTCCT	0	0	0	0	0	0	0	0	-1	0	insertion	HGNC	HGNC:7882	YES	1	P1	CCDS908.1	ENSP00000256646	Q04721	0	UPI000013CF1D	0	1	0	0	0	0	chr1:g.119963217_119963218insGGAAGGA	0	0
chr1	120176225	0	CGGT	C	2	152	2043	0.013	-	intron_variant	MODIFIER	SEC22B	ENSG00000265808	Transcript	ENST00000578049.3	protein_coding	0	1/4	ENST00000578049.3:c.75+79_75+81del	0	0	0	0	0	0	0	0	-1	0	deletion	HGNC	HGNC:10700	YES	1	P1	CCDS83523.1	ENSP00000463393	O75396	0	UPI0000022D17	0	0	0	0	0	0	chr1:g.120176226_120176228del	0	0
chr1	120950588	0	C	CAAAACA	5	152	1349	0.032	AAAACA	intron_variant&non_coding_transcript_variant	MODIFIER	LINC00623	ENSG00000226067	Transcript	ENST00000614062.1	lincRNA	0	1/3	ENST00000614062.1:n.145+37140_145+37141insAACAAA	0	0	0	0	0	0	0	0	1	0	insertion	HGNC	HGNC:44252	YES	5	0	0	0	0	0	0	0	0	0	0	0	2	chr1:g.120950590_120950591insAACAAA	0	0
chr1	121768844	0	GA	G	3	152	1521	0.019	-	intergenic_variant	MODIFIER	0	0	0	0	0	0	0	0	0	0	0	0	0	0	0	0	0	0	deletion	0	0	0	0	0	0	0	0	0	0	0	0	0	0	0	0	chr1:g.121768847del	0	0
chr1	121769209	0	TTCAC	T	2	150	1289	0.013	-	intergenic_variant	MODIFIER	0	0	0	0	0	0	0	0	0	0	0	0	0	0	0	0	0	0	deletion	0	0	0	0	0	0	0	0	0	0	0	0	0	0	0	0	chr1:g.121769210_121769213del	0	0
chr1	121799439	0	C	CT	2	150	1043	0.013	T	intergenic_variant	MODIFIER	0	0	0	0	0	0	0	0	0	0	0	0	0	0	0	0	0	0	insertion	0	0	0	0	0	0	0	0	0	0	0	0	0	0	0	0	chr1:g.121799443dup	0	0
chr1	122505881	0	ACT	A	2	152	2015	0.013	-	intergenic_variant	MODIFIER	0	0	0	0	0	0	0	0	0	0	0	0	0	0	0	0	0	0	deletion	0	0	0	0	0	0	0	0	0	0	0	0	0	0	0	0	chr1:g.122505884_122505885del	0	0
chr1	122506793	0	GTTA	G	2	150	805	0.013	-	intergenic_variant	MODIFIER	0	0	0	0	0	0	0	0	0	0	0	0	0	0	0	0	0	0	deletion	0	0	0	0	0	0	0	0	0	0	0	0	0	0	0	0	chr1:g.122506796_122506798del	0	0
chr1	122508630	0	AT	A	2	152	2241	0.013	-	intergenic_variant	MODIFIER	0	0	0	0	0	0	0	0	0	0	0	0	0	0	0	0	0	0	deletion	0	0	0	0	0	0	0	0	0	0	0	0	0	0	0	0	chr1:g.122508633del	0	0
chr1	122548414	0	TC	T	3	150	1171	0.019	-	intergenic_variant	MODIFIER	0	0	0	0	0	0	0	0	0	0	0	0	0	0	0	0	0	0	deletion	0	0	0	0	0	0	0	0	0	0	0	0	0	0	0	0	chr1:g.122548415del	0	0
chr1	122561078	0	GAT	G	2	152	2443	0.013	-	intergenic_variant	MODIFIER	0	0	0	0	0	0	0	0	0	0	0	0	0	0	0	0	0	0	deletion	0	0	0	0	0	0	0	0	0	0	0	0	0	0	0	0	chr1:g.122561079_122561080del	0	0
chr1	122569884	0	TA	T	2	152	884	0.013	-	intergenic_variant	MODIFIER	0	0	0	0	0	0	0	0	0	0	0	0	0	0	0	0	0	0	deletion	0	0	0	0	0	0	0	0	0	0	0	0	0	0	0	0	chr1:g.122569889del	0	0
chr1	122580204	0	TGGATA	T	2	152	735	0.013	-	intergenic_variant	MODIFIER	0	0	0	0	0	0	0	0	0	0	0	0	0	0	0	0	0	0	deletion	0	0	0	0	0	0	0	0	0	0	0	0	0	0	0	0	chr1:g.122580205_122580209del	0	0
chr1	122580802	0	C	CGT	4	152	1426	0.026	GT	intergenic_variant	MODIFIER	0	0	0	0	0	0	0	0	0	0	0	0	0	0	0	0	0	0	insertion	0	0	0	0	0	0	0	0	0	0	0	0	0	0	0	0	chr1:g.122580803_122580804insTG	0	0
chr1	122595824	0	ACT	A	3	152	713	0.019	-	intergenic_variant	MODIFIER	0	0	0	0	0	0	0	0	0	0	0	0	0	0	0	0	0	0	deletion	0	0	0	0	0	0	0	0	0	0	0	0	0	0	0	0	chr1:g.122595827_122595828del	0	0
chr1	122608766	0	CA	C	3	152	2323	0.019	-	intergenic_variant	MODIFIER	0	0	0	0	0	0	0	0	0	0	0	0	0	0	0	0	0	0	deletion	0	0	0	0	0	0	0	0	0	0	0	0	0	0	0	0	chr1:g.122608768del	0	0
chr1	122611068	0	ATGTGTGCGTTCAACTCACAGAGGTTAACCTTTCTTTTCATAGAGCAGTTAGGAAACACTCTGTTTGTAAAGTCTGCAAGTGGAGATTCAGACCTGCTTGAGGCCTTCGTTGGATACGGGATTTCTTCATATTATGCTAGACAGAAGAATTCCCAGTAACTCCCTTGTGT	A	5	150	443	0.032	-	intergenic_variant	MODIFIER	0	0	0	0	0	0	0	0	0	0	0	0	0	0	0	0	0	0	deletion	0	0	0	0	0	0	0	0	0	0	0	0	0	0	0	0	chr1:g.122611070_122611238del	0	0
chr1	122640592	0	TC	T	2	152	2377	0.013	-	intergenic_variant	MODIFIER	0	0	0	0	0	0	0	0	0	0	0	0	0	0	0	0	0	0	deletion	0	0	0	0	0	0	0	0	0	0	0	0	0	0	0	0	chr1:g.122640593del	0	0
chr1	122645459	0	CT	C	3	150	2424	0.019	-	intergenic_variant	MODIFIER	0	0	0	0	0	0	0	0	0	0	0	0	0	0	0	0	0	0	deletion	0	0	0	0	0	0	0	0	0	0	0	0	0	0	0	0	chr1:g.122645460del	0	0
chr1	122658379	0	TA	T	2	150	586	0.013	-	intergenic_variant	MODIFIER	0	0	0	0	0	0	0	0	0	0	0	0	0	0	0	0	0	0	deletion	0	0	0	0	0	0	0	0	0	0	0	0	0	0	0	0	chr1:g.122658382del	0	0
chr1	122675726	0	TA	T	2	152	1614	0.013	-	intergenic_variant	MODIFIER	0	0	0	0	0	0	0	0	0	0	0	0	0	0	0	0	0	0	deletion	0	0	0	0	0	0	0	0	0	0	0	0	0	0	0	0	chr1:g.122675729del	0	0
chr1	122704275	0	ACT	A	4	152	772	0.026	-	intergenic_variant	MODIFIER	0	0	0	0	0	0	0	0	0	0	0	0	0	0	0	0	0	0	deletion	0	0	0	0	0	0	0	0	0	0	0	0	0	0	0	0	chr1:g.122704278_122704279del	0	0
chr1	122718548	0	ACT	A	3	152	1046	0.019	-	intergenic_variant	MODIFIER	0	0	0	0	0	0	0	0	0	0	0	0	0	0	0	0	0	0	deletion	0	0	0	0	0	0	0	0	0	0	0	0	0	0	0	0	chr1:g.122718551_122718552del	0	0
chr1	122731410	0	GTGCGTTCAACTCTCAGAGTTTAACCTTTCTTTTCATTC	G	5	150	1268	0.032	-	intergenic_variant	MODIFIER	0	0	0	0	0	0	0	0	0	0	0	0	0	0	0	0	0	0	deletion	0	0	0	0	0	0	0	0	0	0	0	0	0	0	0	0	chr1:g.122731411_122731448del	0	0
chr1	122800032	0	AT	A	2	152	966	0.013	-	intergenic_variant	MODIFIER	0	0	0	0	0	0	0	0	0	0	0	0	0	0	0	0	0	0	deletion	0	0	0	0	0	0	0	0	0	0	0	0	0	0	0	0	chr1:g.122800033del	0	0
chr1	122806944	0	ACT	A	3	152	2333	0.019	-	intergenic_variant	MODIFIER	0	0	0	0	0	0	0	0	0	0	0	0	0	0	0	0	0	0	deletion	0	0	0	0	0	0	0	0	0	0	0	0	0	0	0	0	chr1:g.122806947_122806948del	0	0
chr1	122815504	0	GT	G	3	152	1349	0.019	-	intergenic_variant	MODIFIER	0	0	0	0	0	0	0	0	0	0	0	0	0	0	0	0	0	0	deletion	0	0	0	0	0	0	0	0	0	0	0	0	0	0	0	0	chr1:g.122815511del	0	0
chr1	122818904	0	G	GT	2	152	805	0.013	T	intergenic_variant	MODIFIER	0	0	0	0	0	0	0	0	0	0	0	0	0	0	0	0	0	0	insertion	0	0	0	0	0	0	0	0	0	0	0	0	0	0	0	0	chr1:g.122818908dup	0	0
chr1	122832463	0	TA	T	2	152	2155	0.013	-	intergenic_variant	MODIFIER	0	0	0	0	0	0	0	0	0	0	0	0	0	0	0	0	0	0	deletion	0	0	0	0	0	0	0	0	0	0	0	0	0	0	0	0	chr1:g.122832467del	0	0
chr1	122858127	0	CT	C	3	150	522	0.019	-	intergenic_variant	MODIFIER	0	0	0	0	0	0	0	0	0	0	0	0	0	0	0	0	0	0	deletion	0	0	0	0	0	0	0	0	0	0	0	0	0	0	0	0	chr1:g.122858134del	0	0
chr1	122861454	0	CATTGT	C	2	152	1641	0.013	-	intergenic_variant	MODIFIER	0	0	0	0	0	0	0	0	0	0	0	0	0	0	0	0	0	0	deletion	0	0	0	0	0	0	0	0	0	0	0	0	0	0	0	0	chr1:g.122861455_122861459del	0	0
chr1	122862772	0	GT	G	5	150	486	0.032	-	intergenic_variant	MODIFIER	0	0	0	0	0	0	0	0	0	0	0	0	0	0	0	0	0	0	deletion	0	0	0	0	0	0	0	0	0	0	0	0	0	0	0	0	chr1:g.122862779del	0	0
chr1	122894723	0	GA	G	4	150	1556	0.026	-	intergenic_variant	MODIFIER	0	0	0	0	0	0	0	0	0	0	0	0	0	0	0	0	0	0	deletion	0	0	0	0	0	0	0	0	0	0	0	0	0	0	0	0	chr1:g.122894724del	0	0
chr1	122901495	0	C	CTT	2	150	1012	0.013	TT	intergenic_variant	MODIFIER	0	0	0	0	0	0	0	0	0	0	0	0	0	0	0	0	0	0	insertion	0	0	0	0	0	0	0	0	0	0	0	0	0	0	0	0	chr1:g.122901495_122901496insTT	0	0
chr1	122903119	0	TCA	T	2	152	2135	0.013	-	intergenic_variant	MODIFIER	0	0	0	0	0	0	0	0	0	0	0	0	0	0	0	0	0	0	deletion	0	0	0	0	0	0	0	0	0	0	0	0	0	0	0	0	chr1:g.122903122_122903123del	0	0
chr1	122916934	0	CT	C	2	152	2394	0.013	-	intergenic_variant	MODIFIER	0	0	0	0	0	0	0	0	0	0	0	0	0	0	0	0	0	0	deletion	0	0	0	0	0	0	0	0	0	0	0	0	0	0	0	0	chr1:g.122916939del	0	0
chr1	122979541	0	AG	A	2	152	948	0.013	-	intergenic_variant	MODIFIER	0	0	0	0	0	0	0	0	0	0	0	0	0	0	0	0	0	0	deletion	0	0	0	0	0	0	0	0	0	0	0	0	0	0	0	0	chr1:g.122979543del	0	0
chr1	122983284	0	G	GAA	2	152	1217	0.013	AA	intergenic_variant	MODIFIER	0	0	0	0	0	0	0	0	0	0	0	0	0	0	0	0	0	0	insertion	0	0	0	0	0	0	0	0	0	0	0	0	0	0	0	0	chr1:g.122983287_122983288dup	0	0
chr1	122989175	0	ACT	A	2	150	1102	0.013	-	intergenic_variant	MODIFIER	0	0	0	0	0	0	0	0	0	0	0	0	0	0	0	0	0	0	deletion	0	0	0	0	0	0	0	0	0	0	0	0	0	0	0	0	chr1:g.122989178_122989179del	0	0
chr1	123015141	0	TC	T	2	152	1041	0.019	-	intergenic_variant	MODIFIER	0	0	0	0	0	0	0	0	0	0	0	0	0	0	0	0	0	0	deletion	0	0	0	0	0	0	0	0	0	0	0	0	0	0	0	0	chr1:g.123015144del	0	0
chr1	123016286	0	C	CA	2	150	839	0.013	A	intergenic_variant	MODIFIER	0	0	0	0	0	0	0	0	0	0	0	0	0	0	0	0	0	0	insertion	0	0	0	0	0	0	0	0	0	0	0	0	0	0	0	0	chr1:g.123016289dup	0	0
chr1	123030750	0	A	AC	3	152	1291	0.026	C	intergenic_variant	MODIFIER	0	0	0	0	0	0	0	0	0	0	0	0	0	0	0	0	0	0	insertion	0	0	0	0	0	0	0	0	0	0	0	0	0	0	0	0	chr1:g.123030751dup	0	0
chr1	123077592	0	G	GT	7	150	1973	0.045	T	intergenic_variant	MODIFIER	0	0	0	0	0	0	0	0	0	0	0	0	0	0	0	0	0	0	insertion	0	0	0	0	0	0	0	0	0	0	0	0	0	0	0	0	chr1:g.123077599dup	0	0
chr1	123092546	0	G	GT	2	152	2334	0.013	T	intergenic_variant	MODIFIER	0	0	0	0	0	0	0	0	0	0	0	0	0	0	0	0	0	0	insertion	0	0	0	0	0	0	0	0	0	0	0	0	0	0	0	0	chr1:g.123092553dup	0	0
chr1	123097774	0	AG	A	2	152	2365	0.013	-	intergenic_variant	MODIFIER	0	0	0	0	0	0	0	0	0	0	0	0	0	0	0	0	0	0	deletion	0	0	0	0	0	0	0	0	0	0	0	0	0	0	0	0	chr1:g.123097775del	0	0
chr1	123102892	0	CT	C	5	150	807	0.032	-	intergenic_variant	MODIFIER	0	0	0	0	0	0	0	0	0	0	0	0	0	0	0	0	0	0	deletion	0	0	0	0	0	0	0	0	0	0	0	0	0	0	0	0	chr1:g.123102895del	0	0
chr1	123103170	0	CT	C	2	150	981	0.013	-	intergenic_variant	MODIFIER	0	0	0	0	0	0	0	0	0	0	0	0	0	0	0	0	0	0	deletion	0	0	0	0	0	0	0	0	0	0	0	0	0	0	0	0	chr1:g.123103174del	0	0
chr1	123132289	0	C	CTT	2	152	737	0.013	TT	intergenic_variant	MODIFIER	0	0	0	0	0	0	0	0	0	0	0	0	0	0	0	0	0	0	insertion	0	0	0	0	0	0	0	0	0	0	0	0	0	0	0	0	chr1:g.123132291_123132292dup	0	0
chr1	123156459	0	TA	T	2	152	1204	0.013	-	intergenic_variant	MODIFIER	0	0	0	0	0	0	0	0	0	0	0	0	0	0	0	0	0	0	deletion	0	0	0	0	0	0	0	0	0	0	0	0	0	0	0	0	chr1:g.123156460del	0	0
chr1	123164938	0	AG	A	3	152	1648	0.019	-	intergenic_variant	MODIFIER	0	0	0	0	0	0	0	0	0	0	0	0	0	0	0	0	0	0	deletion	0	0	0	0	0	0	0	0	0	0	0	0	0	0	0	0	chr1:g.123164940del	0	0
chr1	123181529	0	AT	A	2	152	1766	0.013	-	intergenic_variant	MODIFIER	0	0	0	0	0	0	0	0	0	0	0	0	0	0	0	0	0	0	deletion	0	0	0	0	0	0	0	0	0	0	0	0	0	0	0	0	chr1:g.123181532del	0	0
chr1	123181570	0	TG	T	3	152	1874	0.019	-	intergenic_variant	MODIFIER	0	0	0	0	0	0	0	0	0	0	0	0	0	0	0	0	0	0	deletion	0	0	0	0	0	0	0	0	0	0	0	0	0	0	0	0	chr1:g.123181571del	0	0
chr1	123185744	0	C	CT	2	150	1517	0.013	T	intergenic_variant	MODIFIER	0	0	0	0	0	0	0	0	0	0	0	0	0	0	0	0	0	0	insertion	0	0	0	0	0	0	0	0	0	0	0	0	0	0	0	0	chr1:g.123185747dup	0	0
chr1	123207160	0	GT	G	2	152	2936	0.013	-	intergenic_variant	MODIFIER	0	0	0	0	0	0	0	0	0	0	0	0	0	0	0	0	0	0	deletion	0	0	0	0	0	0	0	0	0	0	0	0	0	0	0	0	chr1:g.123207161del	0	0
chr1	123223160	0	ACT	A	2	152	1236	0.013	-	intergenic_variant	MODIFIER	0	0	0	0	0	0	0	0	0	0	0	0	0	0	0	0	0	0	deletion	0	0	0	0	0	0	0	0	0	0	0	0	0	0	0	0	chr1:g.123223163_123223164del	0	0
chr1	123226572	0	TA	T	3	150	1014	0.019	-	intergenic_variant	MODIFIER	0	0	0	0	0	0	0	0	0	0	0	0	0	0	0	0	0	0	deletion	0	0	0	0	0	0	0	0	0	0	0	0	0	0	0	0	chr1:g.123226575del	0	0
chr1	123228324	0	G	GT	3	152	2508	0.019	T	intergenic_variant	MODIFIER	0	0	0	0	0	0	0	0	0	0	0	0	0	0	0	0	0	0	insertion	0	0	0	0	0	0	0	0	0	0	0	0	0	0	0	0	chr1:g.123228331dup	0	0
chr1	123237221	0	TCA	T	5	150	1065	0.032	-	intergenic_variant	MODIFIER	0	0	0	0	0	0	0	0	0	0	0	0	0	0	0	0	0	0	deletion	0	0	0	0	0	0	0	0	0	0	0	0	0	0	0	0	chr1:g.123237224_123237225del	0	0
chr1	123255346	0	CA	C	4	152	1386	0.026	-	intergenic_variant	MODIFIER	0	0	0	0	0	0	0	0	0	0	0	0	0	0	0	0	0	0	deletion	0	0	0	0	0	0	0	0	0	0	0	0	0	0	0	0	chr1:g.123255350del	0	0
chr1	123268198	0	CTGTT	C	3	152	2304	0.019	-	intergenic_variant	MODIFIER	0	0	0	0	0	0	0	0	0	0	0	0	0	0	0	0	0	0	deletion	0	0	0	0	0	0	0	0	0	0	0	0	0	0	0	0	chr1:g.123268202_123268205del	0	0
chr1	123279204	0	T	TGTCTAAGG	2	152	1817	0.013	GTCTAAGG	intergenic_variant	MODIFIER	0	0	0	0	0	0	0	0	0	0	0	0	0	0	0	0	0	0	insertion	0	0	0	0	0	0	0	0	0	0	0	0	0	0	0	0	chr1:g.123279205_123279206insTCTAAGGG	0	0
chr1	123291130	0	CTT	C	4	152	1279	0.032	-	intergenic_variant	MODIFIER	0	0	0	0	0	0	0	0	0	0	0	0	0	0	0	0	0	0	deletion	0	0	0	0	0	0	0	0	0	0	0	0	0	0	0	0	chr1:g.123291134_123291135del	0	0
chr1	123300064	0	T	TCA	2	152	1784	0.013	CA	intergenic_variant	MODIFIER	0	0	0	0	0	0	0	0	0	0	0	0	0	0	0	0	0	0	insertion	0	0	0	0	0	0	0	0	0	0	0	0	0	0	0	0	chr1:g.123300064_123300065insCA	0	0
chr1	123310307	0	GT	G	2	152	1985	0.019	-	intergenic_variant	MODIFIER	0	0	0	0	0	0	0	0	0	0	0	0	0	0	0	0	0	0	deletion	0	0	0	0	0	0	0	0	0	0	0	0	0	0	0	0	chr1:g.123310309del	0	0
chr1	123328955	0	CAGA	C	3	152	1517	0.019	-	intergenic_variant	MODIFIER	0	0	0	0	0	0	0	0	0	0	0	0	0	0	0	0	0	0	deletion	0	0	0	0	0	0	0	0	0	0	0	0	0	0	0	0	chr1:g.123328960_123328962del	0	0
chr1	123353306	0	AC	A	2	152	2362	0.013	-	intergenic_variant	MODIFIER	0	0	0	0	0	0	0	0	0	0	0	0	0	0	0	0	0	0	deletion	0	0	0	0	0	0	0	0	0	0	0	0	0	0	0	0	chr1:g.123353308del	0	0
chr1	123362734	0	A	AG	2	152	2749	0.013	G	intergenic_variant	MODIFIER	0	0	0	0	0	0	0	0	0	0	0	0	0	0	0	0	0	0	insertion	0	0	0	0	0	0	0	0	0	0	0	0	0	0	0	0	chr1:g.123362736dup	0	0
chr1	123368296	0	T	TA	2	152	1366	0.013	A	intergenic_variant	MODIFIER	0	0	0	0	0	0	0	0	0	0	0	0	0	0	0	0	0	0	insertion	0	0	0	0	0	0	0	0	0	0	0	0	0	0	0	0	chr1:g.123368299dup	0	0
chr1	123370604	0	G	GA	4	150	695	0.026	A	intergenic_variant	MODIFIER	0	0	0	0	0	0	0	0	0	0	0	0	0	0	0	0	0	0	insertion	0	0	0	0	0	0	0	0	0	0	0	0	0	0	0	0	chr1:g.123370605dup	0	0
chr1	123382967	0	TC	T	4	152	1927	0.026	-	intergenic_variant	MODIFIER	0	0	0	0	0	0	0	0	0	0	0	0	0	0	0	0	0	0	deletion	0	0	0	0	0	0	0	0	0	0	0	0	0	0	0	0	chr1:g.123382968del	0	0
chr1	123395264	0	T	TCC	2	150	1162	0.013	CC	intergenic_variant	MODIFIER	0	0	0	0	0	0	0	0	0	0	0	0	0	0	0	0	0	0	insertion	0	0	0	0	0	0	0	0	0	0	0	0	0	0	0	0	chr1:g.123395264_123395265insCC	0	0
chr1	123397275	0	GT	G	2	152	826	0.013	-	intergenic_variant	MODIFIER	0	0	0	0	0	0	0	0	0	0	0	0	0	0	0	0	0	0	deletion	0	0	0	0	0	0	0	0	0	0	0	0	0	0	0	0	chr1:g.123397277del	0	0
chr1	123422897	0	AT	A	2	152	2774	0.013	-	intergenic_variant	MODIFIER	0	0	0	0	0	0	0	0	0	0	0	0	0	0	0	0	0	0	deletion	0	0	0	0	0	0	0	0	0	0	0	0	0	0	0	0	chr1:g.123422898del	0	0
chr1	123430198	0	G	GT	3	152	1099	0.019	T	intergenic_variant	MODIFIER	0	0	0	0	0	0	0	0	0	0	0	0	0	0	0	0	0	0	insertion	0	0	0	0	0	0	0	0	0	0	0	0	0	0	0	0	chr1:g.123430198_123430199insT	0	0
chr1	123433944	0	C	CATATT	2	150	1021	0.013	ATATT	intergenic_variant	MODIFIER	0	0	0	0	0	0	0	0	0	0	0	0	0	0	0	0	0	0	insertion	0	0	0	0	0	0	0	0	0	0	0	0	0	0	0	0	chr1:g.123433944_123433945insATATT	0	0
chr1	123433946	0	TGTAAG	T	2	150	1122	0.013	-	intergenic_variant	MODIFIER	0	0	0	0	0	0	0	0	0	0	0	0	0	0	0	0	0	0	deletion	0	0	0	0	0	0	0	0	0	0	0	0	0	0	0	0	chr1:g.123433948_123433952del	0	0
chr1	123436630	0	C	CCA	3	152	1733	0.019	CA	intergenic_variant	MODIFIER	0	0	0	0	0	0	0	0	0	0	0	0	0	0	0	0	0	0	insertion	0	0	0	0	0	0	0	0	0	0	0	0	0	0	0	0	chr1:g.123436630_123436631insCA	0	0
chr1	123436631	0	TTG	T	5	152	1936	0.032	-	intergenic_variant	MODIFIER	0	0	0	0	0	0	0	0	0	0	0	0	0	0	0	0	0	0	deletion	0	0	0	0	0	0	0	0	0	0	0	0	0	0	0	0	chr1:g.123436632_123436633del	0	0
chr1	123451547	0	CTGTT	C	3	152	1558	0.019	-	intergenic_variant	MODIFIER	0	0	0	0	0	0	0	0	0	0	0	0	0	0	0	0	0	0	deletion	0	0	0	0	0	0	0	0	0	0	0	0	0	0	0	0	chr1:g.123451551_123451554del	0	0
chr1	123451613	0	TC	T	2	152	1544	0.013	-	intergenic_variant	MODIFIER	0	0	0	0	0	0	0	0	0	0	0	0	0	0	0	0	0	0	deletion	0	0	0	0	0	0	0	0	0	0	0	0	0	0	0	0	chr1:g.123451614del	0	0
chr1	123461368	0	TC	T	3	150	815	0.019	-	intergenic_variant	MODIFIER	0	0	0	0	0	0	0	0	0	0	0	0	0	0	0	0	0	0	deletion	0	0	0	0	0	0	0	0	0	0	0	0	0	0	0	0	chr1:g.123461371del	0	0
chr1	123463901	0	TCA	T	2	152	1276	0.013	-	intergenic_variant	MODIFIER	0	0	0	0	0	0	0	0	0	0	0	0	0	0	0	0	0	0	deletion	0	0	0	0	0	0	0	0	0	0	0	0	0	0	0	0	chr1:g.123463904_123463905del	0	0
chr1	123471425	0	ACT	A	2	150	535	0.013	-	intergenic_variant	MODIFIER	0	0	0	0	0	0	0	0	0	0	0	0	0	0	0	0	0	0	deletion	0	0	0	0	0	0	0	0	0	0	0	0	0	0	0	0	chr1:g.123471428_123471429del	0	0
chr1	123481834	0	CA	C	4	150	497	0.026	-	intergenic_variant	MODIFIER	0	0	0	0	0	0	0	0	0	0	0	0	0	0	0	0	0	0	deletion	0	0	0	0	0	0	0	0	0	0	0	0	0	0	0	0	chr1:g.123481837del	0	0
chr1	123489681	0	AG	A	2	152	2041	0.013	-	intergenic_variant	MODIFIER	0	0	0	0	0	0	0	0	0	0	0	0	0	0	0	0	0	0	deletion	0	0	0	0	0	0	0	0	0	0	0	0	0	0	0	0	chr1:g.123489682del	0	0
chr1	123540147	0	G	GT	2	152	629	0.013	T	intergenic_variant	MODIFIER	0	0	0	0	0	0	0	0	0	0	0	0	0	0	0	0	0	0	insertion	0	0	0	0	0	0	0	0	0	0	0	0	0	0	0	0	chr1:g.123540154dup	0	0
chr1	123542698	0	A	AC	2	152	1748	0.013	C	intergenic_variant	MODIFIER	0	0	0	0	0	0	0	0	0	0	0	0	0	0	0	0	0	0	insertion	0	0	0	0	0	0	0	0	0	0	0	0	0	0	0	0	chr1:g.123542698_123542699insC	0	0
chr1	123556799	0	G	GT	2	152	3217	0.013	T	intergenic_variant	MODIFIER	0	0	0	0	0	0	0	0	0	0	0	0	0	0	0	0	0	0	insertion	0	0	0	0	0	0	0	0	0	0	0	0	0	0	0	0	chr1:g.123556806dup	0	0
chr1	123618469	0	A	ATCT	3	150	981	0.019	TCT	intergenic_variant	MODIFIER	0	0	0	0	0	0	0	0	0	0	0	0	0	0	0	0	0	0	insertion	0	0	0	0	0	0	0	0	0	0	0	0	0	0	0	0	chr1:g.123618469_123618470insTCT	0	0
chr1	123619237	0	CT	C	2	150	573	0.013	-	intergenic_variant	MODIFIER	0	0	0	0	0	0	0	0	0	0	0	0	0	0	0	0	0	0	deletion	0	0	0	0	0	0	0	0	0	0	0	0	0	0	0	0	chr1:g.123619238del	0	0
chr1	123652116	0	CT	C	2	152	1002	0.013	-	intergenic_variant	MODIFIER	0	0	0	0	0	0	0	0	0	0	0	0	0	0	0	0	0	0	deletion	0	0	0	0	0	0	0	0	0	0	0	0	0	0	0	0	chr1:g.123652119del	0	0
chr1	123652657	0	CT	C	2	152	1903	0.013	-	intergenic_variant	MODIFIER	0	0	0	0	0	0	0	0	0	0	0	0	0	0	0	0	0	0	deletion	0	0	0	0	0	0	0	0	0	0	0	0	0	0	0	0	chr1:g.123652660del	0	0
chr1	123657560	0	TG	T	4	150	989	0.026	-	intergenic_variant	MODIFIER	0	0	0	0	0	0	0	0	0	0	0	0	0	0	0	0	0	0	deletion	0	0	0	0	0	0	0	0	0	0	0	0	0	0	0	0	chr1:g.123657565del	0	0
chr1	123710582	0	CG	C	7	152	1824	0.045	-	intergenic_variant	MODIFIER	0	0	0	0	0	0	0	0	0	0	0	0	0	0	0	0	0	0	deletion	0	0	0	0	0	0	0	0	0	0	0	0	0	0	0	0	chr1:g.123710583del	0	0
chr1	123715141	0	CTGTT	C	2	152	2174	0.013	-	intergenic_variant	MODIFIER	0	0	0	0	0	0	0	0	0	0	0	0	0	0	0	0	0	0	deletion	0	0	0	0	0	0	0	0	0	0	0	0	0	0	0	0	chr1:g.123715145_123715148del	0	0
chr1	123717787	0	TG	T	2	150	1064	0.013	-	intergenic_variant	MODIFIER	0	0	0	0	0	0	0	0	0	0	0	0	0	0	0	0	0	0	deletion	0	0	0	0	0	0	0	0	0	0	0	0	0	0	0	0	chr1:g.123717788del	0	0
chr1	123734507	0	CT	C	3	150	607	0.019	-	intergenic_variant	MODIFIER	0	0	0	0	0	0	0	0	0	0	0	0	0	0	0	0	0	0	deletion	0	0	0	0	0	0	0	0	0	0	0	0	0	0	0	0	chr1:g.123734512del	0	0
chr1	123739327	0	A	AC	6	152	1417	0.038	C	intergenic_variant	MODIFIER	0	0	0	0	0	0	0	0	0	0	0	0	0	0	0	0	0	0	insertion	0	0	0	0	0	0	0	0	0	0	0	0	0	0	0	0	chr1:g.123739327_123739328insC	0	0
chr1	123750464	0	CA	C	4	150	693	0.026	-	intergenic_variant	MODIFIER	0	0	0	0	0	0	0	0	0	0	0	0	0	0	0	0	0	0	deletion	0	0	0	0	0	0	0	0	0	0	0	0	0	0	0	0	chr1:g.123750465del	0	0
chr1	123754787	0	GA	G	2	152	969	0.013	-	intergenic_variant	MODIFIER	0	0	0	0	0	0	0	0	0	0	0	0	0	0	0	0	0	0	deletion	0	0	0	0	0	0	0	0	0	0	0	0	0	0	0	0	chr1:g.123754788del	0	0
chr1	123768514	0	GC	G	2	150	778	0.013	-	intergenic_variant	MODIFIER	0	0	0	0	0	0	0	0	0	0	0	0	0	0	0	0	0	0	deletion	0	0	0	0	0	0	0	0	0	0	0	0	0	0	0	0	chr1:g.123768515del	0	0
chr1	123795526	0	CTGTT	C	3	150	706	0.019	-	intergenic_variant	MODIFIER	0	0	0	0	0	0	0	0	0	0	0	0	0	0	0	0	0	0	deletion	0	0	0	0	0	0	0	0	0	0	0	0	0	0	0	0	chr1:g.123795530_123795533del	0	0
chr1	123798750	0	GA	G	4	152	2418	0.026	-	intergenic_variant	MODIFIER	0	0	0	0	0	0	0	0	0	0	0	0	0	0	0	0	0	0	deletion	0	0	0	0	0	0	0	0	0	0	0	0	0	0	0	0	chr1:g.123798753del	0	0
chr1	123803517	0	CTGTT	C	2	152	895	0.013	-	intergenic_variant	MODIFIER	0	0	0	0	0	0	0	0	0	0	0	0	0	0	0	0	0	0	deletion	0	0	0	0	0	0	0	0	0	0	0	0	0	0	0	0	chr1:g.123803521_123803524del	0	0
chr1	123845837	0	CA	C	2	152	2688	0.013	-	intergenic_variant	MODIFIER	0	0	0	0	0	0	0	0	0	0	0	0	0	0	0	0	0	0	deletion	0	0	0	0	0	0	0	0	0	0	0	0	0	0	0	0	chr1:g.123845839del	0	0
chr1	123862743	0	GCT	G	3	152	1122	0.019	-	intergenic_variant	MODIFIER	0	0	0	0	0	0	0	0	0	0	0	0	0	0	0	0	0	0	deletion	0	0	0	0	0	0	0	0	0	0	0	0	0	0	0	0	chr1:g.123862746_123862747del	0	0
chr1	123862749	0	C	CGT	4	152	1111	0.026	GT	intergenic_variant	MODIFIER	0	0	0	0	0	0	0	0	0	0	0	0	0	0	0	0	0	0	insertion	0	0	0	0	0	0	0	0	0	0	0	0	0	0	0	0	chr1:g.123862750_123862751insTG	0	0
chr1	123873967	0	GCT	G	3	150	505	0.019	-	intergenic_variant	MODIFIER	0	0	0	0	0	0	0	0	0	0	0	0	0	0	0	0	0	0	deletion	0	0	0	0	0	0	0	0	0	0	0	0	0	0	0	0	chr1:g.123873970_123873971del	0	0
chr1	123880849	0	G	GCA	3	152	1883	0.019	CA	intergenic_variant	MODIFIER	0	0	0	0	0	0	0	0	0	0	0	0	0	0	0	0	0	0	insertion	0	0	0	0	0	0	0	0	0	0	0	0	0	0	0	0	chr1:g.123880850_123880851dup	0	0
chr1	123881248	0	AG	A	5	152	1636	0.032	-	intergenic_variant	MODIFIER	0	0	0	0	0	0	0	0	0	0	0	0	0	0	0	0	0	0	deletion	0	0	0	0	0	0	0	0	0	0	0	0	0	0	0	0	chr1:g.123881250del	0	0
chr1	123908580	0	G	GT	2	152	2055	0.013	T	intergenic_variant	MODIFIER	0	0	0	0	0	0	0	0	0	0	0	0	0	0	0	0	0	0	insertion	0	0	0	0	0	0	0	0	0	0	0	0	0	0	0	0	chr1:g.123908587dup	0	0
chr1	123947268	0	CTGTT	C	3	152	1391	0.019	-	intergenic_variant	MODIFIER	0	0	0	0	0	0	0	0	0	0	0	0	0	0	0	0	0	0	deletion	0	0	0	0	0	0	0	0	0	0	0	0	0	0	0	0	chr1:g.123947272_123947275del	0	0
chr1	123953391	0	TA	T	5	152	2279	0.032	-	intergenic_variant	MODIFIER	0	0	0	0	0	0	0	0	0	0	0	0	0	0	0	0	0	0	deletion	0	0	0	0	0	0	0	0	0	0	0	0	0	0	0	0	chr1:g.123953394del	0	0
chr1	123983126	0	CT	C	2	152	1181	0.013	-	intergenic_variant	MODIFIER	0	0	0	0	0	0	0	0	0	0	0	0	0	0	0	0	0	0	deletion	0	0	0	0	0	0	0	0	0	0	0	0	0	0	0	0	chr1:g.123983131del	0	0
chr1	124006017	0	CAG	C	3	152	757	0.019	-	intergenic_variant	MODIFIER	0	0	0	0	0	0	0	0	0	0	0	0	0	0	0	0	0	0	deletion	0	0	0	0	0	0	0	0	0	0	0	0	0	0	0	0	chr1:g.124006020_124006021del	0	0
chr1	124008370	0	GCT	G	4	152	959	0.026	-	intergenic_variant	MODIFIER	0	0	0	0	0	0	0	0	0	0	0	0	0	0	0	0	0	0	deletion	0	0	0	0	0	0	0	0	0	0	0	0	0	0	0	0	chr1:g.124008373_124008374del	0	0
chr1	124015925	0	TA	T	3	152	1370	0.019	-	intergenic_variant	MODIFIER	0	0	0	0	0	0	0	0	0	0	0	0	0	0	0	0	0	0	deletion	0	0	0	0	0	0	0	0	0	0	0	0	0	0	0	0	chr1:g.124015928del	0	0
chr1	124039592	0	A	AC	2	152	784	0.013	C	intergenic_variant	MODIFIER	0	0	0	0	0	0	0	0	0	0	0	0	0	0	0	0	0	0	insertion	0	0	0	0	0	0	0	0	0	0	0	0	0	0	0	0	chr1:g.124039592_124039593insC	0	0
chr1	124048680	0	T	TGA	4	152	927	0.026	GA	intergenic_variant	MODIFIER	0	0	0	0	0	0	0	0	0	0	0	0	0	0	0	0	0	0	insertion	0	0	0	0	0	0	0	0	0	0	0	0	0	0	0	0	chr1:g.124048680_124048681insGA	0	0
chr1	124052127	0	CT	C	3	152	1528	0.019	-	intergenic_variant	MODIFIER	0	0	0	0	0	0	0	0	0	0	0	0	0	0	0	0	0	0	deletion	0	0	0	0	0	0	0	0	0	0	0	0	0	0	0	0	chr1:g.124052132del	0	0
chr1	124056526	0	GA	G	2	150	1161	0.013	-	intergenic_variant	MODIFIER	0	0	0	0	0	0	0	0	0	0	0	0	0	0	0	0	0	0	deletion	0	0	0	0	0	0	0	0	0	0	0	0	0	0	0	0	chr1:g.124056527del	0	0
chr1	124062837	0	CTGTT	C	2	152	2250	0.013	-	intergenic_variant	MODIFIER	0	0	0	0	0	0	0	0	0	0	0	0	0	0	0	0	0	0	deletion	0	0	0	0	0	0	0	0	0	0	0	0	0	0	0	0	chr1:g.124062841_124062844del	0	0
chr1	124068672	0	GT	G	3	150	2381	0.019	-	intergenic_variant	MODIFIER	0	0	0	0	0	0	0	0	0	0	0	0	0	0	0	0	0	0	deletion	0	0	0	0	0	0	0	0	0	0	0	0	0	0	0	0	chr1:g.124068679del	0	0
chr1	124073732	0	G	GT	2	152	1297	0.013	T	intergenic_variant	MODIFIER	0	0	0	0	0	0	0	0	0	0	0	0	0	0	0	0	0	0	insertion	0	0	0	0	0	0	0	0	0	0	0	0	0	0	0	0	chr1:g.124073732_124073733insT	0	0
chr1	124078347	0	GA	G	2	152	1458	0.013	-	intergenic_variant	MODIFIER	0	0	0	0	0	0	0	0	0	0	0	0	0	0	0	0	0	0	deletion	0	0	0	0	0	0	0	0	0	0	0	0	0	0	0	0	chr1:g.124078351del	0	0
chr1	124084231	0	TA	T	5	152	2251	0.032	-	intergenic_variant	MODIFIER	0	0	0	0	0	0	0	0	0	0	0	0	0	0	0	0	0	0	deletion	0	0	0	0	0	0	0	0	0	0	0	0	0	0	0	0	chr1:g.124084232del	0	0
chr1	124084244	0	G	GT	3	152	2306	0.019	T	intergenic_variant	MODIFIER	0	0	0	0	0	0	0	0	0	0	0	0	0	0	0	0	0	0	insertion	0	0	0	0	0	0	0	0	0	0	0	0	0	0	0	0	chr1:g.124084247dup	0	0
chr1	124115495	0	AC	A	2	150	597	0.013	-	intergenic_variant	MODIFIER	0	0	0	0	0	0	0	0	0	0	0	0	0	0	0	0	0	0	deletion	0	0	0	0	0	0	0	0	0	0	0	0	0	0	0	0	chr1:g.124115497del	0	0
chr1	124118054	0	AG	A	2	150	669	0.013	-	intergenic_variant	MODIFIER	0	0	0	0	0	0	0	0	0	0	0	0	0	0	0	0	0	0	deletion	0	0	0	0	0	0	0	0	0	0	0	0	0	0	0	0	chr1:g.124118056del	0	0
chr1	124146440	0	C	CG	4	152	2465	0.026	G	intergenic_variant	MODIFIER	0	0	0	0	0	0	0	0	0	0	0	0	0	0	0	0	0	0	insertion	0	0	0	0	0	0	0	0	0	0	0	0	0	0	0	0	chr1:g.124146443dup	0	0
chr1	124146443	0	G	GT	2	152	2411	0.013	T	intergenic_variant	MODIFIER	0	0	0	0	0	0	0	0	0	0	0	0	0	0	0	0	0	0	insertion	0	0	0	0	0	0	0	0	0	0	0	0	0	0	0	0	chr1:g.124146450dup	0	0
chr1	124161716	0	TC	T	3	152	1295	0.019	-	intergenic_variant	MODIFIER	0	0	0	0	0	0	0	0	0	0	0	0	0	0	0	0	0	0	deletion	0	0	0	0	0	0	0	0	0	0	0	0	0	0	0	0	chr1:g.124161717del	0	0
chr1	124182980	0	C	CGT	2	152	1333	0.013	GT	intergenic_variant	MODIFIER	0	0	0	0	0	0	0	0	0	0	0	0	0	0	0	0	0	0	insertion	0	0	0	0	0	0	0	0	0	0	0	0	0	0	0	0	chr1:g.124182981_124182982insTG	0	0
chr1	124192729	0	CT	C	3	152	2028	0.019	-	intergenic_variant	MODIFIER	0	0	0	0	0	0	0	0	0	0	0	0	0	0	0	0	0	0	deletion	0	0	0	0	0	0	0	0	0	0	0	0	0	0	0	0	chr1:g.124192734del	0	0
chr1	124196618	0	T	TTC	2	150	976	0.013	TC	intergenic_variant	MODIFIER	0	0	0	0	0	0	0	0	0	0	0	0	0	0	0	0	0	0	insertion	0	0	0	0	0	0	0	0	0	0	0	0	0	0	0	0	chr1:g.124196619_124196620dup	0	0
chr1	124198910	0	A	AT	3	152	2031	0.019	T	intergenic_variant	MODIFIER	0	0	0	0	0	0	0	0	0	0	0	0	0	0	0	0	0	0	insertion	0	0	0	0	0	0	0	0	0	0	0	0	0	0	0	0	chr1:g.124198911dup	0	0
chr1	124230340	0	TG	T	6	152	1765	0.038	-	intergenic_variant	MODIFIER	0	0	0	0	0	0	0	0	0	0	0	0	0	0	0	0	0	0	deletion	0	0	0	0	0	0	0	0	0	0	0	0	0	0	0	0	chr1:g.124230342del	0	0
chr1	124235694	0	CAG	C	2	152	1156	0.013	-	intergenic_variant	MODIFIER	0	0	0	0	0	0	0	0	0	0	0	0	0	0	0	0	0	0	deletion	0	0	0	0	0	0	0	0	0	0	0	0	0	0	0	0	chr1:g.124235697_124235698del	0	0
chr1	124237152	0	C	CG	2	152	1204	0.013	G	intergenic_variant	MODIFIER	0	0	0	0	0	0	0	0	0	0	0	0	0	0	0	0	0	0	insertion	0	0	0	0	0	0	0	0	0	0	0	0	0	0	0	0	chr1:g.124237155dup	0	0
chr1	124240832	0	ACT	A	6	152	1450	0.038	-	intergenic_variant	MODIFIER	0	0	0	0	0	0	0	0	0	0	0	0	0	0	0	0	0	0	deletion	0	0	0	0	0	0	0	0	0	0	0	0	0	0	0	0	chr1:g.124240835_124240836del	0	0
chr1	124243678	0	TCA	T	2	152	2546	0.013	-	intergenic_variant	MODIFIER	0	0	0	0	0	0	0	0	0	0	0	0	0	0	0	0	0	0	deletion	0	0	0	0	0	0	0	0	0	0	0	0	0	0	0	0	chr1:g.124243681_124243682del	0	0
chr1	124251561	0	CA	C	2	152	1095	0.013	-	intergenic_variant	MODIFIER	0	0	0	0	0	0	0	0	0	0	0	0	0	0	0	0	0	0	deletion	0	0	0	0	0	0	0	0	0	0	0	0	0	0	0	0	chr1:g.124251563del	0	0
chr1	124252585	0	CT	C	2	152	1409	0.013	-	intergenic_variant	MODIFIER	0	0	0	0	0	0	0	0	0	0	0	0	0	0	0	0	0	0	deletion	0	0	0	0	0	0	0	0	0	0	0	0	0	0	0	0	chr1:g.124252588del	0	0
chr1	124258898	0	CTT	C	2	152	1823	0.013	-	intergenic_variant	MODIFIER	0	0	0	0	0	0	0	0	0	0	0	0	0	0	0	0	0	0	deletion	0	0	0	0	0	0	0	0	0	0	0	0	0	0	0	0	chr1:g.124258899_124258900del	0	0
chr1	124284781	0	GT	G	3	152	921	0.019	-	intergenic_variant	MODIFIER	0	0	0	0	0	0	0	0	0	0	0	0	0	0	0	0	0	0	deletion	0	0	0	0	0	0	0	0	0	0	0	0	0	0	0	0	chr1:g.124284783del	0	0
chr1	124306189	0	GC	G	2	152	1594	0.013	-	intergenic_variant	MODIFIER	0	0	0	0	0	0	0	0	0	0	0	0	0	0	0	0	0	0	deletion	0	0	0	0	0	0	0	0	0	0	0	0	0	0	0	0	chr1:g.124306190del	0	0
chr1	124326223	0	AG	A	2	152	2642	0.013	-	intergenic_variant	MODIFIER	0	0	0	0	0	0	0	0	0	0	0	0	0	0	0	0	0	0	deletion	0	0	0	0	0	0	0	0	0	0	0	0	0	0	0	0	chr1:g.124326224del	0	0
chr1	124346926	0	TC	T	5	150	1085	0.032	-	intergenic_variant	MODIFIER	0	0	0	0	0	0	0	0	0	0	0	0	0	0	0	0	0	0	deletion	0	0	0	0	0	0	0	0	0	0	0	0	0	0	0	0	chr1:g.124346927del	0	0
chr1	124353348	0	ACT	A	2	150	2904	0.013	-	intergenic_variant	MODIFIER	0	0	0	0	0	0	0	0	0	0	0	0	0	0	0	0	0	0	deletion	0	0	0	0	0	0	0	0	0	0	0	0	0	0	0	0	chr1:g.124353351_124353352del	0	0
chr1	124356143	0	TA	T	2	152	1163	0.013	-	intergenic_variant	MODIFIER	0	0	0	0	0	0	0	0	0	0	0	0	0	0	0	0	0	0	deletion	0	0	0	0	0	0	0	0	0	0	0	0	0	0	0	0	chr1:g.124356148del	0	0
chr1	124364852	0	GTC	G	2	152	1638	0.013	-	intergenic_variant	MODIFIER	0	0	0	0	0	0	0	0	0	0	0	0	0	0	0	0	0	0	deletion	0	0	0	0	0	0	0	0	0	0	0	0	0	0	0	0	chr1:g.124364854_124364855del	0	0
chr1	124410352	0	GA	G	2	152	1023	0.013	-	intergenic_variant	MODIFIER	0	0	0	0	0	0	0	0	0	0	0	0	0	0	0	0	0	0	deletion	0	0	0	0	0	0	0	0	0	0	0	0	0	0	0	0	chr1:g.124410355del	0	0
chr1	124414106	0	TA	T	4	150	472	0.026	-	intergenic_variant	MODIFIER	0	0	0	0	0	0	0	0	0	0	0	0	0	0	0	0	0	0	deletion	0	0	0	0	0	0	0	0	0	0	0	0	0	0	0	0	chr1:g.124414111del	0	0
chr1	124422426	0	ATG	A	3	152	505	0.019	-	intergenic_variant	MODIFIER	0	0	0	0	0	0	0	0	0	0	0	0	0	0	0	0	0	0	deletion	0	0	0	0	0	0	0	0	0	0	0	0	0	0	0	0	chr1:g.124422428_124422429del	0	0
chr1	124428373	0	AT	A	2	152	1134	0.013	-	intergenic_variant	MODIFIER	0	0	0	0	0	0	0	0	0	0	0	0	0	0	0	0	0	0	deletion	0	0	0	0	0	0	0	0	0	0	0	0	0	0	0	0	chr1:g.124428374del	0	0
chr1	124472281	0	CAG	C	7	152	1111	0.045	-	intergenic_variant	MODIFIER	0	0	0	0	0	0	0	0	0	0	0	0	0	0	0	0	0	0	deletion	0	0	0	0	0	0	0	0	0	0	0	0	0	0	0	0	chr1:g.124472284_124472285del	0	0
chr1	124485720	0	TC	T	3	152	1314	0.026	-	intergenic_variant	MODIFIER	0	0	0	0	0	0	0	0	0	0	0	0	0	0	0	0	0	0	deletion	0	0	0	0	0	0	0	0	0	0	0	0	0	0	0	0	chr1:g.124485723del	0	0
chr1	124501437	0	A	AC	2	152	767	0.013	C	intergenic_variant	MODIFIER	0	0	0	0	0	0	0	0	0	0	0	0	0	0	0	0	0	0	insertion	0	0	0	0	0	0	0	0	0	0	0	0	0	0	0	0	chr1:g.124501437_124501438insC	0	0
chr1	124521844	0	CTA	C	2	152	1158	0.013	-	intergenic_variant	MODIFIER	0	0	0	0	0	0	0	0	0	0	0	0	0	0	0	0	0	0	deletion	0	0	0	0	0	0	0	0	0	0	0	0	0	0	0	0	chr1:g.124521845_124521846del	0	0
chr1	124530090	0	G	GT	3	152	2686	0.026	T	intergenic_variant	MODIFIER	0	0	0	0	0	0	0	0	0	0	0	0	0	0	0	0	0	0	insertion	0	0	0	0	0	0	0	0	0	0	0	0	0	0	0	0	chr1:g.124530093dup	0	0
chr1	124556288	0	C	CAT	2	150	1626	0.013	AT	intergenic_variant	MODIFIER	0	0	0	0	0	0	0	0	0	0	0	0	0	0	0	0	0	0	insertion	0	0	0	0	0	0	0	0	0	0	0	0	0	0	0	0	chr1:g.124556288_124556289insAT	0	0
chr1	124566850	0	G	GT	4	152	1633	0.026	T	intergenic_variant	MODIFIER	0	0	0	0	0	0	0	0	0	0	0	0	0	0	0	0	0	0	insertion	0	0	0	0	0	0	0	0	0	0	0	0	0	0	0	0	chr1:g.124566857dup	0	0
chr1	124601126	0	CTGTT	C	3	152	2472	0.019	-	intergenic_variant	MODIFIER	0	0	0	0	0	0	0	0	0	0	0	0	0	0	0	0	0	0	deletion	0	0	0	0	0	0	0	0	0	0	0	0	0	0	0	0	chr1:g.124601130_124601133del	0	0
chr1	124602625	0	TC	T	2	152	1953	0.013	-	intergenic_variant	MODIFIER	0	0	0	0	0	0	0	0	0	0	0	0	0	0	0	0	0	0	deletion	0	0	0	0	0	0	0	0	0	0	0	0	0	0	0	0	chr1:g.124602628del	0	0
chr1	124602630	0	TAGAC	T	3	152	1940	0.019	-	intergenic_variant	MODIFIER	0	0	0	0	0	0	0	0	0	0	0	0	0	0	0	0	0	0	deletion	0	0	0	0	0	0	0	0	0	0	0	0	0	0	0	0	chr1:g.124602634_124602637del	0	0
chr1	124626924	0	CT	C	3	152	1869	0.019	-	intergenic_variant	MODIFIER	0	0	0	0	0	0	0	0	0	0	0	0	0	0	0	0	0	0	deletion	0	0	0	0	0	0	0	0	0	0	0	0	0	0	0	0	chr1:g.124626928del	0	0
chr1	124634439	0	GT	G	5	150	922	0.032	-	intergenic_variant	MODIFIER	0	0	0	0	0	0	0	0	0	0	0	0	0	0	0	0	0	0	deletion	0	0	0	0	0	0	0	0	0	0	0	0	0	0	0	0	chr1:g.124634442del	0	0
chr1	124649477	0	CAGA	C	2	150	956	0.013	-	intergenic_variant	MODIFIER	0	0	0	0	0	0	0	0	0	0	0	0	0	0	0	0	0	0	deletion	0	0	0	0	0	0	0	0	0	0	0	0	0	0	0	0	chr1:g.124649482_124649484del	0	0
chr1	124659106	0	AT	A	4	152	1217	0.026	-	intergenic_variant	MODIFIER	0	0	0	0	0	0	0	0	0	0	0	0	0	0	0	0	0	0	deletion	0	0	0	0	0	0	0	0	0	0	0	0	0	0	0	0	chr1:g.124659109del	0	0
chr1	124678633	0	CTGTT	C	5	152	1697	0.032	-	intergenic_variant	MODIFIER	0	0	0	0	0	0	0	0	0	0	0	0	0	0	0	0	0	0	deletion	0	0	0	0	0	0	0	0	0	0	0	0	0	0	0	0	chr1:g.124678637_124678640del	0	0
chr1	124708065	0	TTTC	T	3	150	1264	0.019	-	intergenic_variant	MODIFIER	0	0	0	0	0	0	0	0	0	0	0	0	0	0	0	0	0	0	deletion	0	0	0	0	0	0	0	0	0	0	0	0	0	0	0	0	chr1:g.124708067_124708069del	0	0
chr1	124712215	0	GCT	G	2	152	640	0.013	-	intergenic_variant	MODIFIER	0	0	0	0	0	0	0	0	0	0	0	0	0	0	0	0	0	0	deletion	0	0	0	0	0	0	0	0	0	0	0	0	0	0	0	0	chr1:g.124712218_124712219del	0	0
chr1	124712221	0	C	CGT	2	152	841	0.013	GT	intergenic_variant	MODIFIER	0	0	0	0	0	0	0	0	0	0	0	0	0	0	0	0	0	0	insertion	0	0	0	0	0	0	0	0	0	0	0	0	0	0	0	0	chr1:g.124712222_124712223insTG	0	0
chr1	124764785	0	CTT	C	4	152	1799	0.026	-	intergenic_variant	MODIFIER	0	0	0	0	0	0	0	0	0	0	0	0	0	0	0	0	0	0	deletion	0	0	0	0	0	0	0	0	0	0	0	0	0	0	0	0	chr1:g.124764789_124764790del	0	0
chr1	124764884	0	A	ATC	2	152	1372	0.013	TC	intergenic_variant	MODIFIER	0	0	0	0	0	0	0	0	0	0	0	0	0	0	0	0	0	0	insertion	0	0	0	0	0	0	0	0	0	0	0	0	0	0	0	0	chr1:g.124764884_124764885insTC	0	0
chr1	124783817	0	CTATT	C	5	150	764	0.032	-	intergenic_variant	MODIFIER	0	0	0	0	0	0	0	0	0	0	0	0	0	0	0	0	0	0	deletion	0	0	0	0	0	0	0	0	0	0	0	0	0	0	0	0	chr1:g.124783819_124783822del	0	0
chr1	124892722	0	CG	C	2	152	1251	0.013	-	intergenic_variant	MODIFIER	0	0	0	0	0	0	0	0	0	0	0	0	0	0	0	0	0	0	deletion	0	0	0	0	0	0	0	0	0	0	0	0	0	0	0	0	chr1:g.124892725del	0	0
chr1	124936811	0	TG	T	3	152	2178	0.019	-	intergenic_variant	MODIFIER	0	0	0	0	0	0	0	0	0	0	0	0	0	0	0	0	0	0	deletion	0	0	0	0	0	0	0	0	0	0	0	0	0	0	0	0	chr1:g.124936812del	0	0
chr1	143202398	0	ATC	A	3	152	1011	0.019	-	intergenic_variant	MODIFIER	0	0	0	0	0	0	0	0	0	0	0	0	0	0	0	0	0	0	deletion	0	0	0	0	0	0	0	0	0	0	0	0	0	0	0	0	chr1:g.143202399_143202400del	0	0
chr1	143229386	0	CATTGAATCGAATGGAATTATCATCGAATGGAATCGAATGGTATCAACATCAAATGGTCTCGATTGGAATCATTATCAAATGGAATCGAATGGAATCACCGA	C	3	152	1175	0.019	-	intergenic_variant	MODIFIER	0	0	0	0	0	0	0	0	0	0	0	0	0	0	0	0	0	0	deletion	0	0	0	0	0	0	0	0	0	0	0	0	0	0	0	0	chr1:g.143229388_143229488del	0	0
chr1	143254948	0	GATT	G	2	152	2840	0.013	-	intergenic_variant	MODIFIER	0	0	0	0	0	0	0	0	0	0	0	0	0	0	0	0	0	0	deletion	0	0	0	0	0	0	0	0	0	0	0	0	0	0	0	0	chr1:g.143254952_143254954del	0	0
chr1	143280990	0	CTCCTTTCTTTCTTTCTTTCTCTCTTTCTCTCTCTCTTTCTCTTTCTTTCTTTCTTT	C	7	152	1277	0.045	-	intergenic_variant	MODIFIER	0	0	0	0	0	0	0	0	0	0	0	0	0	0	0	0	0	0	deletion	0	0	0	0	0	0	0	0	0	0	0	0	0	0	0	0	chr1:g.143280992_143281047del	0	0
chr1	143281070	0	C	CTTA	2	152	995	0.013	TTA	intergenic_variant	MODIFIER	0	0	0	0	0	0	0	0	0	0	0	0	0	0	0	0	0	0	insertion	0	0	0	0	0	0	0	0	0	0	0	0	0	0	0	0	chr1:g.143281072_143281073insATT	0	0
chr1	143327032	0	TGGCGGAGAGGCGGCCAGCGGCGGCGCGGCGGAGAGACGGACAGC	T	3	150	887	0.019	-	intergenic_variant	MODIFIER	0	0	0	0	0	0	0	0	0	0	0	0	0	0	0	0	0	0	deletion	0	0	0	0	0	0	0	0	0	0	0	0	0	0	0	0	chr1:g.143327082_143327125del	0	0
chr1	143497126	0	C	CCCCGCCGCCGCGGCTTTTTCCCGCCCCA	4	150	668	0.026	CCCGCCGCCGCGGCTTTTTCCCGCCCCA	downstream_gene_variant	MODIFIER	AC239859.3	ENSG00000235887	Transcript	ENST00000456469.1	lincRNA	0	0	0	0	0	0	0	0	0	0	2060	-1	0	insertion	Clone_based_ensembl_gene	0	YES	5	0	0	0	0	0	0	0	0	0	0	0	0	chr1:g.143497142_143497143insTTTCCCGCCCCACCCGCCGCCGCGGCTT	0	0
chr1	143743220	0	C	CA	2	152	2675	0.013	A	downstream_gene_variant	MODIFIER	AC239800.2	ENSG00000232721	Transcript	ENST00000443018.2	lincRNA	0	0	0	0	0	0	0	0	0	0	3714	1	0	insertion	Clone_based_ensembl_gene	0	YES	1	0	0	0	0	0	0	0	0	0	0	0	0	chr1:g.143743221dup	0	0
chr1	143834655	0	ACT	A	2	152	2001	0.013	-	intergenic_variant	MODIFIER	0	0	0	0	0	0	0	0	0	0	0	0	0	0	0	0	0	0	deletion	0	0	0	0	0	0	0	0	0	0	0	0	0	0	0	0	chr1:g.143834658_143834659del	0	0
chr1	144103467	0	T	TG	3	152	2703	0.019	G	intergenic_variant	MODIFIER	0	0	0	0	0	0	0	0	0	0	0	0	0	0	0	0	0	0	insertion	0	0	0	0	0	0	0	0	0	0	0	0	0	0	0	0	chr1:g.144103467_144103468insG	0	0
chr1	144103467	0	TTGGCTGGCTTGGCTGGCTTGGCTGCCTGGCTGGCTTGGCTGGCTTGGCTCACTGGCTGGGTGGCTGGCCTGGCTAGCTGGGCGGCTTGGCTGGCTTGGCTGGCTGGGCGGCTTGGCTGGGCAGCTTGGCTGGCTTGGCTGGCTTGGCTGGCTTGGCTGTCTGGGCTGGC	T	2	152	2703	0.013	-	regulatory_region_variant	MODIFIER	0	0	RegulatoryFeature	ENSR00000254125	CTCF_binding_site	0	0	0	0	0	0	0	0	0	0	0	0	0	deletion	0	0	0	0	0	0	0	0	0	0	0	0	0	0	0	0	chr1:g.144103469_144103637del	0	0
chr1	144426649	0	GGA	G	2	152	1515	0.013	-	intron_variant	MODIFIER	NBPF15	ENSG00000266338	Transcript	ENST00000577412.5	protein_coding	0	16/20	ENST00000577412.5:c.1266-201_1266-200del	0	0	0	0	0	0	0	0	-1	0	deletion	HGNC	HGNC:28791	YES	5	P1	CCDS72852.1	ENSP00000462600	Q8N660	0	UPI000013D89F	0	0	0	0	0	0	chr1:g.144426663_144426664del	0	0
chr1	145003983	0	AG	A	2	152	879	0.013	-	intron_variant	MODIFIER	SRGAP2B	ENSG00000196369	Transcript	ENST00000641863.1	protein_coding	0	2/9	ENST00000641863.1:c.68-8784del	0	0	0	0	0	0	0	0	-1	0	deletion	HGNC	HGNC:35237	YES	0	P2	CCDS72854.2	ENSP00000493121	0	A0A286YEY3	UPI000387CC0F	0	0	0	0	0	0	chr1:g.145003988del	0	0
chr1	145338024	0	C	CAG	2	152	1493	0.013	AG	intron_variant	MODIFIER	NBPF20	ENSG00000162825	Transcript	ENST00000392971.6	protein_coding	0	80/137	ENST00000392971.6:c.8511-216_8511-215insCT	0	0	0	0	0	0	0	0	-1	0	insertion	HGNC	HGNC:32000	YES	5	P2	CCDS72856.1	ENSP00000479291	P0DPF2	0	UPI0003318A4A	0	0	0	0	0	0	chr1:g.145338025_145338026insGA	0	0
chr1	145711781	0	C	CTCTTGGAGTGTTGG	2	152	2395	0.013	TCTTGGAGTGTTGG	upstream_gene_variant	MODIFIER	PDZK1	ENSG00000174827	Transcript	ENST00000417171.5	protein_coding	0	0	0	0	0	0	0	0	0	0	4381	-1	0	insertion	HGNC	HGNC:8821	YES	1	P1	CCDS72860.1	ENSP00000394485	Q5T2W1	0	UPI000006D202	0	0	0	0	0	0	chr1:g.145711783_145711796dup	0	0
chr1	146022579	0	TTCACTCCCTCCCTCCCTCCCTCCC	T	3	152	746	0.019	-	upstream_gene_variant	MODIFIER	HJV	ENSG00000168509	Transcript	ENST00000336751.11	protein_coding	0	0	0	0	0	0	0	0	0	0	845	-1	0	deletion	HGNC	HGNC:4887	YES	2	P1	CCDS72879.1	ENSP00000337014	Q6ZVN8	A0A024R4F5	UPI000013EB58	0	1	0	0	0	0	chr1:g.146022582_146022605del	0	0
chr1	146121760	0	GT	G	2	150	949	0.013	-	intron_variant	MODIFIER	NBPF10	ENSG00000271425	Transcript	ENST00000583866.8	protein_coding	0	19/89	ENST00000583866.8:c.2586-91del	0	0	0	0	0	0	0	0	-1	0	deletion	HGNC	HGNC:31992	YES	5	P1	CCDS76206.1	ENSP00000463957	0	A0A075B762	UPI00051EF319	0	0	0	0	0	0	chr1:g.146121763del	0	0
chr1	146368791	0	T	TAAAC	7	152	755	0.045	AAAC	intron_variant&non_coding_transcript_variant	MODIFIER	SEC22B4P	ENSG00000277406	Transcript	ENST00000643391.1	processed_transcript	0	2/4	ENST00000643391.1:n.375+8568_375+8571dup	0	0	0	0	0	0	0	0	-1	0	insertion	HGNC	HGNC:53892	YES	0	0	0	0	0	0	0	0	0	0	0	0	0	chr1:g.146368807_146368810dup	0	0
chr1	147059352	0	GAA	G	2	150	1243	0.013	-	upstream_gene_variant	MODIFIER	NBPF13P	ENSG00000227242	Transcript	ENST00000444082.2	unprocessed_pseudogene	0	0	0	0	0	0	0	0	0	0	2760	-1	0	deletion	HGNC	HGNC:31995	YES	0	0	0	0	0	0	0	0	0	0	0	0	0	chr1:g.147059354_147059355del	0	0
chr1	147059352	0	GAAAGAA	G	3	150	1243	0.019	-	upstream_gene_variant	MODIFIER	NBPF13P	ENSG00000227242	Transcript	ENST00000444082.2	unprocessed_pseudogene	0	0	0	0	0	0	0	0	0	0	2760	-1	0	deletion	HGNC	HGNC:31995	YES	0	0	0	0	0	0	0	0	0	0	0	0	0	chr1:g.147059354_147059359del	0	0
chr1	148000793	0	A	AAAC	4	150	454	0.026	AAC	intron_variant&non_coding_transcript_variant	MODIFIER	PDZK1P1	ENSG00000215859	Transcript	ENST00000401008.6	processed_transcript	0	6/8	ENST00000401008.6:n.2554+523_2554+525dup	0	0	0	0	0	0	0	0	-1	0	insertion	HGNC	HGNC:31974	YES	2	0	0	0	0	0	0	0	0	0	0	0	0	chr1:g.148000802_148000804dup	0	0
chr1	148061233	0	T	TTC	2	150	769	0.013	TC	intergenic_variant	MODIFIER	0	0	0	0	0	0	0	0	0	0	0	0	0	0	0	0	0	0	insertion	0	0	0	0	0	0	0	0	0	0	0	0	0	0	0	0	chr1:g.148061234_148061235insCT	0	0
chr1	148132691	0	G	GTACTGGCC	3	152	1100	0.019	TACTGGCC	intron_variant	MODIFIER	NBPF11	ENSG00000263956	Transcript	ENST00000615281.4	protein_coding	0	4/23	ENST00000615281.4:c.-36+2973_-36+2980dup	0	0	0	0	0	0	0	0	-1	0	insertion	HGNC	HGNC:31993	YES	1	P2	CCDS41381.2	ENSP00000477509	Q86T75	0	UPI0000198783	0	0	0	0	0	0	chr1:g.148132693_148132700dup	0	0
chr1	148574422	0	GAC	G	2	152	925	0.013	-	intron_variant	MODIFIER	NBPF14	ENSG00000270629	Transcript	ENST00000619423.4	protein_coding	0	18/70	ENST00000619423.4:c.2304-199_2304-198del	0	0	0	0	0	0	0	0	-1	0	deletion	HGNC	HGNC:25232	YES	5	P5	0	ENSP00000479693	0	A0A087WVU4	UPI000387D10E	0	0	0	0	0	0	chr1:g.148574472_148574473del	0	0
chr1	148661362	0	ACG	A	2	152	1086	0.013	-	intron_variant	MODIFIER	AC239811.1	ENSG00000286019	Transcript	ENST00000593495.3	protein_coding	0	1/4	ENST00000593495.3:c.3+18098_3+18099del	0	0	0	0	0	0	0	0	-1	0	deletion	Clone_based_ensembl_gene	0	YES	1	P1	CCDS86012.1	ENSP00000472124	0	A0A0B4J2B3	UPI00004E5C85	0	0	0	0	0	0	chr1:g.148661364_148661365del	0	0
chr1	149891645	0	G	GTGTGT	4	150	1524	0.026	TGTGT	intron_variant	MODIFIER	BOLA1	ENSG00000178096	Transcript	ENST00000369153.2	protein_coding	0	1/2	ENST00000369153.2:c.-431+3522_-431+3523insTGTGT	0	0	0	0	0	0	0	0	1	0	insertion	HGNC	HGNC:24263	YES	3	P1	CCDS939.1	ENSP00000358149	Q9Y3E2	0	UPI000013A5F7	0	0	0	0	0	0	chr1:g.149891645_149891646insTGTGT	0	0
chr1	150599844	0	TG	T	2	152	1566	0.013	-	downstream_gene_variant	MODIFIER	RF00561	ENSG00000253047	Transcript	ENST00000517238.1	snoRNA	0	0	0	0	0	0	0	0	0	0	694	-1	0	deletion	RFAM	0	YES	0	0	0	0	0	0	0	0	0	0	0	0	0	chr1:g.150599845del	0	0
chr1	150756745	0	TCACTC	T	4	152	450	0.026	-	intron_variant	MODIFIER	CTSS	ENSG00000163131	Transcript	ENST00000368985.8	protein_coding	0	3/7	ENST00000368985.8:c.249+1108_249+1112del	0	0	0	0	0	0	0	0	-1	0	deletion	HGNC	HGNC:2545	YES	1	P1	CCDS968.1	ENSP00000357981	P25774	0	UPI000013DFE1	0	0	0	0	0	0	chr1:g.150756746_150756750del	0	0
chr1	151326465	0	A	ATCC	2	152	2051	0.013	TCC	intron_variant	MODIFIER	PI4KB	ENSG00000143393	Transcript	ENST00000368875.6	protein_coding	0	1/12	ENST00000368875.6:c.-194-93_-194-92insGGA	0	0	0	0	0	0	0	0	-1	0	insertion	HGNC	HGNC:8984	YES	5	0	CCDS993.1	ENSP00000357869	0	A0A0B4J1S8	UPI000007161F	0	0	0	0	0	0	chr1:g.151326465_151326466insTCC	0	0
chr1	152850997	0	GCA	G	2	152	2243	0.013	-	intergenic_variant	MODIFIER	0	0	0	0	0	0	0	0	0	0	0	0	0	0	0	0	0	0	deletion	0	0	0	0	0	0	0	0	0	0	0	0	0	0	0	0	chr1:g.152851004_152851005del	0	0
chr1	153505260	0	A	AAAAGAAAGAAAGAAAGAAAGAAAG	4	152	1336	0.026	AAAGAAAGAAAGAAAGAAAGAAAG	upstream_gene_variant	MODIFIER	RN7SL44P	ENSG00000263841	Transcript	ENST00000583849.2	misc_RNA	0	0	0	0	0	0	0	0	0	0	4496	-1	0	insertion	HGNC	HGNC:46060	YES	0	0	0	0	0	0	0	0	0	0	0	0	0	chr1:g.153505276_153505299dup	0	0
chr1	153505260	0	A	AAAGAAAG	3	152	1336	0.019	AAGAAAG	upstream_gene_variant	MODIFIER	RN7SL44P	ENSG00000263841	Transcript	ENST00000583849.2	misc_RNA	0	0	0	0	0	0	0	0	0	0	4496	-1	0	insertion	HGNC	HGNC:46060	YES	0	0	0	0	0	0	0	0	0	0	0	0	0	chr1:g.153505262_153505263insGAAAGAA	0	0
chr1	156463321	0	A	AG	2	152	2224	0.013	G	downstream_gene_variant	MODIFIER	MEF2D	ENSG00000116604	Transcript	ENST00000348159.9	protein_coding	0	0	0	0	0	0	0	0	0	0	405	-1	0	insertion	HGNC	HGNC:6997	YES	1	0	CCDS1143.1	ENSP00000271555	Q14814	0	UPI000012EEB6	0	0	0	0	0	0	chr1:g.156463324dup	0	0
chr1	156879813	0	GTT	G	2	152	1392	0.013	-	intron_variant	MODIFIER	NTRK1	ENSG00000198400	Transcript	ENST00000524377.5	protein_coding	0	15/16	ENST00000524377.5:c.2047-185_2047-184del	0	0	0	0	0	0	0	0	1	0	deletion	HGNC	HGNC:8031	YES	1	P3	CCDS1161.1	ENSP00000431418	P04629	0	UPI000013D5D3	0	1	0	0	0	0	chr1:g.156879814_156879815del	0	0
chr1	156879817	0	G	GGTTTCA	2	152	1402	0.013	GTTTCA	intron_variant	MODIFIER	NTRK1	ENSG00000198400	Transcript	ENST00000524377.5	protein_coding	0	15/16	ENST00000524377.5:c.2047-182_2047-181insGTTTCA	0	0	0	0	0	0	0	0	1	0	insertion	HGNC	HGNC:8031	YES	1	P3	CCDS1161.1	ENSP00000431418	P04629	0	UPI000013D5D3	0	1	0	0	0	0	chr1:g.156879817_156879818insGTTTCA	0	0
chr1	156886692	0	TAGAG	T	2	152	1830	0.013	-	downstream_gene_variant	MODIFIER	NTRK1	ENSG00000198400	Transcript	ENST00000368196.7	protein_coding	0	0	0	0	0	0	0	0	0	0	4843	1	0	deletion	HGNC	HGNC:8031	0	1	A2	CCDS30891.1	ENSP00000357179	P04629	X5DR71	UPI00003665B8	0	1	0	0	0	0	chr1:g.156886695_156886698del	0	0
chr1	156928451	0	TC	T	2	152	799	0.013	-	intron_variant	MODIFIER	LRRC71	ENSG00000160838	Transcript	ENST00000337428.8	protein_coding	0	9/14	ENST00000337428.8:c.996+448del	0	0	0	0	0	0	0	0	1	0	deletion	HGNC	HGNC:26556	YES	1	P1	CCDS44249.1	ENSP00000336661	Q8N4P6	0	UPI00000719B9	0	0	0	0	0	0	chr1:g.156928452del	0	0
chr1	156928453	0	TTC	T	2	150	798	0.013	-	intron_variant	MODIFIER	LRRC71	ENSG00000160838	Transcript	ENST00000337428.8	protein_coding	0	9/14	ENST00000337428.8:c.996+451_996+452del	0	0	0	0	0	0	0	0	1	0	deletion	HGNC	HGNC:26556	YES	1	P1	CCDS44249.1	ENSP00000336661	Q8N4P6	0	UPI00000719B9	0	0	0	0	0	1	chr1:g.156928455_156928456del	0	0
chr1	157165342	0	TCTC	T	2	152	580	0.013	-	intergenic_variant	MODIFIER	0	0	0	0	0	0	0	0	0	0	0	0	0	0	0	0	0	0	deletion	0	0	0	0	0	0	0	0	0	0	0	0	0	0	0	0	chr1:g.157165343_157165345del	0	0
chr1	157175732	0	CAG	C	2	152	2437	0.013	-	upstream_gene_variant	MODIFIER	AL357143.1	ENSG00000229961	Transcript	ENST00000640531.1	processed_transcript	0	0	0	0	0	0	0	0	0	0	2423	1	0	deletion	Clone_based_ensembl_gene	0	YES	5	0	0	0	0	0	0	0	0	0	0	0	0	chr1:g.157175735_157175736del	0	0
chr1	157778573	0	TG	T	3	152	919	0.019	-	upstream_gene_variant	MODIFIER	FCRL2	ENSG00000132704	Transcript	ENST00000361516.8	protein_coding	0	0	0	0	0	0	0	0	0	0	1442	-1	0	deletion	HGNC	HGNC:14875	YES	1	P1	CCDS1168.1	ENSP00000355157	Q96LA5	0	UPI000006E1F3	0	0	0	0	0	0	chr1:g.157778574del	0	0
chr1	158252491	0	TTTC	T	2	152	1276	0.013	-	upstream_gene_variant	MODIFIER	CD1A	ENSG00000158477	Transcript	ENST00000289429.6	protein_coding	0	0	0	0	0	0	0	0	0	0	1930	1	0	deletion	HGNC	HGNC:1634	YES	1	P1	CCDS1174.1	ENSP00000289429	P06126	0	UPI0000161A54	0	0	0	0	0	0	chr1:g.158252494_158252496del	0	0
chr1	158487456	0	CAG	C	2	152	1049	0.013	-	intron_variant&non_coding_transcript_variant	MODIFIER	AL365440.2	ENSG00000236656	Transcript	ENST00000419738.1	antisense	0	1/2	ENST00000419738.1:n.486-5656_486-5655del	0	0	0	0	0	0	0	0	-1	0	deletion	Clone_based_ensembl_gene	0	YES	2	0	0	0	0	0	0	0	0	0	0	0	0	chr1:g.158487460_158487461del	0	0
chr1	158519105	0	GAA	G	2	152	1395	0.013	-	upstream_gene_variant	MODIFIER	AL365440.1	ENSG00000231434	Transcript	ENST00000436135.1	processed_pseudogene	0	0	0	0	0	0	0	0	0	0	4565	1	0	deletion	Clone_based_ensembl_gene	0	YES	0	0	0	0	0	0	0	0	0	0	0	0	0	chr1:g.158519109_158519110del	0	0
chr1	158519112	0	A	ATG	2	152	1433	0.013	TG	upstream_gene_variant	MODIFIER	AL365440.1	ENSG00000231434	Transcript	ENST00000436135.1	processed_pseudogene	0	0	0	0	0	0	0	0	0	0	4559	1	0	insertion	Clone_based_ensembl_gene	0	YES	0	0	0	0	0	0	0	0	0	0	0	0	0	chr1:g.158519112_158519113insTG	0	0
chr1	159170991	0	GTT	G	2	152	2013	0.013	-	upstream_gene_variant	MODIFIER	CADM3	ENSG00000162706	Transcript	ENST00000368124.8	protein_coding	0	0	0	0	0	0	0	0	0	0	616	1	0	deletion	HGNC	HGNC:17601	YES	1	P3	CCDS1182.1	ENSP00000357106	Q8N126	0	UPI000006E8A2	0	0	0	0	0	0	chr1:g.159170992_159170993del	0	0
chr1	159873849	0	C	CCTTCCTTCTTCCTTG	5	152	1151	0.032	CTTCCTTCTTCCTTG	intron_variant	MODIFIER	CFAP45	ENSG00000213085	Transcript	ENST00000368099.9	protein_coding	0	10/11	ENST00000368099.9:c.1353-682_1353-681insCAAGGAAGAAGGAAG	0	0	0	0	0	0	0	0	-1	0	insertion	HGNC	HGNC:17229	YES	1	P2	CCDS30914.1	ENSP00000357079	Q9UL16	0	UPI000006F653	0	0	0	0	0	0	chr1:g.159873857_159873858insTTCCTTGCTTCCTTC	0	0
chr1	159902762	0	CCTTT	C	2	152	1259	0.013	-	upstream_gene_variant	MODIFIER	CFAP45	ENSG00000213085	Transcript	ENST00000368099.9	protein_coding	0	0	0	0	0	0	0	0	0	0	2598	-1	0	deletion	HGNC	HGNC:17229	YES	1	P2	CCDS30914.1	ENSP00000357079	Q9UL16	0	UPI000006F653	0	0	0	0	0	0	chr1:g.159902767_159902770del	0	0
chr1	159992594	0	CCT	C	2	152	1088	0.013	-	intergenic_variant	MODIFIER	0	0	0	0	0	0	0	0	0	0	0	0	0	0	0	0	0	0	deletion	0	0	0	0	0	0	0	0	0	0	0	0	0	0	0	0	chr1:g.159992595_159992596del	0	0
chr1	160429165	0	CTGTAATGCA	C	2	152	1723	0.013	-	downstream_gene_variant	MODIFIER	VANGL2	ENSG00000162738	Transcript	ENST00000368061.3	protein_coding	0	0	0	0	0	0	0	0	0	0	496	1	0	deletion	HGNC	HGNC:15511	YES	2	P1	CCDS30915.1	ENSP00000357040	Q9ULK5	0	UPI00001C1D79	0	1	0	0	0	0	chr1:g.160429172_160429180del	0	0
chr1	161052035	0	AC	A	4	150	772	0.026	-	intron_variant	MODIFIER	ARHGAP30	ENSG00000186517	Transcript	ENST00000368013.8	protein_coding	0	9/11	ENST00000368013.8:c.1018+250del	0	0	0	0	0	0	0	0	-1	0	deletion	HGNC	HGNC:27414	YES	2	A2	CCDS30918.1	ENSP00000356992	Q7Z6I6	0	UPI0000160677	0	0	0	0	0	0	chr1:g.161052037del	0	0
chr1	161052035	0	ACCACCACCACCACCACCACC	A	5	150	772	0.032	-	intron_variant	MODIFIER	ARHGAP30	ENSG00000186517	Transcript	ENST00000368013.8	protein_coding	0	9/11	ENST00000368013.8:c.1018+231_1018+250del	0	0	0	0	0	0	0	0	-1	0	deletion	HGNC	HGNC:27414	YES	2	A2	CCDS30918.1	ENSP00000356992	Q7Z6I6	0	UPI0000160677	0	0	0	0	0	0	chr1:g.161052036_161052055del	0	0
chr1	161052038	0	AC	A	6	152	843	0.045	-	intron_variant	MODIFIER	ARHGAP30	ENSG00000186517	Transcript	ENST00000368013.8	protein_coding	0	9/11	ENST00000368013.8:c.1018+247del	0	0	0	0	0	0	0	0	-1	0	deletion	HGNC	HGNC:27414	YES	2	A2	CCDS30918.1	ENSP00000356992	Q7Z6I6	0	UPI0000160677	0	0	0	0	0	0	chr1:g.161052040del	0	0
chr1	161052038	0	ACCACCACCACCACCACC	A	4	152	843	0.026	-	intron_variant	MODIFIER	ARHGAP30	ENSG00000186517	Transcript	ENST00000368013.8	protein_coding	0	9/11	ENST00000368013.8:c.1018+231_1018+247del	0	0	0	0	0	0	0	0	-1	0	deletion	HGNC	HGNC:27414	YES	2	A2	CCDS30918.1	ENSP00000356992	Q7Z6I6	0	UPI0000160677	0	0	0	0	0	0	chr1:g.161052039_161052055del	0	0
chr1	161052044	0	ACCACCACCACC	A	3	152	935	0.019	-	intron_variant	MODIFIER	ARHGAP30	ENSG00000186517	Transcript	ENST00000368013.8	protein_coding	0	9/11	ENST00000368013.8:c.1018+231_1018+241del	0	0	0	0	0	0	0	0	-1	0	deletion	HGNC	HGNC:27414	YES	2	A2	CCDS30918.1	ENSP00000356992	Q7Z6I6	0	UPI0000160677	0	0	0	0	0	0	chr1:g.161052045_161052055del	0	0
chr1	162443889	0	C	CGAAGA	3	150	1073	0.019	GAAGA	upstream_gene_variant	MODIFIER	SLAMF6P1	ENSG00000227243	Transcript	ENST00000451067.2	unprocessed_pseudogene	0	0	0	0	0	0	0	0	0	0	1659	1	0	insertion	HGNC	HGNC:32012	YES	0	0	0	0	0	0	0	0	0	0	0	0	0	chr1:g.162443889_162443890insGAAGA	0	0
chr1	163570494	0	TTAAAA	T	2	152	598	0.013	-	regulatory_region_variant	MODIFIER	0	0	RegulatoryFeature	ENSR00000375618	open_chromatin_region	0	0	0	0	0	0	0	0	0	0	0	0	0	deletion	0	0	0	0	0	0	0	0	0	0	0	0	0	0	0	0	chr1:g.163570505_163570509del	0	0
chr1	163584834	0	AAAAGAG	A	2	152	1662	0.013	-	intergenic_variant	MODIFIER	0	0	0	0	0	0	0	0	0	0	0	0	0	0	0	0	0	0	deletion	0	0	0	0	0	0	0	0	0	0	0	0	0	0	0	0	chr1:g.163584842_163584847del	0	0
chr1	163667247	0	C	CTG	2	152	1319	0.013	TG	intergenic_variant	MODIFIER	0	0	0	0	0	0	0	0	0	0	0	0	0	0	0	0	0	0	insertion	0	0	0	0	0	0	0	0	0	0	0	0	0	0	0	0	chr1:g.163667247_163667248insTG	0	0
chr1	164541697	0	ATC	A	2	150	641	0.013	-	intergenic_variant	MODIFIER	0	0	0	0	0	0	0	0	0	0	0	0	0	0	0	0	0	0	deletion	0	0	0	0	0	0	0	0	0	0	0	0	0	0	0	0	chr1:g.164541701_164541702del	0	0
chr1	164541703	0	A	AGG	2	150	612	0.013	GG	intergenic_variant	MODIFIER	0	0	0	0	0	0	0	0	0	0	0	0	0	0	0	0	0	0	insertion	0	0	0	0	0	0	0	0	0	0	0	0	0	0	0	0	chr1:g.164541703_164541704insGG	0	0
chr1	164603687	0	C	CA	2	152	1167	0.013	A	intron_variant	MODIFIER	PBX1	ENSG00000185630	Transcript	ENST00000420696.6	protein_coding	0	2/8	ENST00000420696.6:c.265+40379dup	0	0	0	0	0	0	0	0	1	0	insertion	HGNC	HGNC:8632	YES	1	P3	CCDS1246.1	ENSP00000405890	P40424	A0A024R919	UPI00000213E1	0	1	0	0	0	3	chr1:g.164603690dup	0	0
chr1	164974719	0	GTTC	G	2	152	1300	0.013	-	intergenic_variant	MODIFIER	0	0	0	0	0	0	0	0	0	0	0	0	0	0	0	0	0	0	deletion	0	0	0	0	0	0	0	0	0	0	0	0	0	0	0	0	chr1:g.164974724_164974726del	0	0
chr1	165135226	0	T	TGCCTATTTTGGGATC	2	152	542	0.013	GCCTATTTTGGGATC	intergenic_variant	MODIFIER	0	0	0	0	0	0	0	0	0	0	0	0	0	0	0	0	0	0	insertion	0	0	0	0	0	0	0	0	0	0	0	0	0	0	0	0	chr1:g.165135226_165135227insGCCTATTTTGGGATC	0	0
chr1	165135229	0	A	ATT	6	152	548	0.038	TT	intergenic_variant	MODIFIER	0	0	0	0	0	0	0	0	0	0	0	0	0	0	0	0	0	0	insertion	0	0	0	0	0	0	0	0	0	0	0	0	0	0	0	0	chr1:g.165135230_165135231dup	0	0
chr1	165135230	0	T	TTTTGGGA	2	152	570	0.013	TTTGGGA	intergenic_variant	MODIFIER	0	0	0	0	0	0	0	0	0	0	0	0	0	0	0	0	0	0	insertion	0	0	0	0	0	0	0	0	0	0	0	0	0	0	0	0	chr1:g.165135231_165135232insTTGGGAT	0	0
chr1	165187447	0	G	GTGTGTGTGTGTGTGTGT	2	150	1829	0.013	TGTGTGTGTGTGTGTGT	intergenic_variant	MODIFIER	0	0	0	0	0	0	0	0	0	0	0	0	0	0	0	0	0	0	insertion	0	0	0	0	0	0	0	0	0	0	0	0	0	0	0	0	chr1:g.165187447_165187448insTGTGTGTGTGTGTGTGT	0	0
chr1	165377730	0	T	TA	2	152	1471	0.013	A	intergenic_variant	MODIFIER	0	0	0	0	0	0	0	0	0	0	0	0	0	0	0	0	0	0	insertion	0	0	0	0	0	0	0	0	0	0	0	0	0	0	0	0	chr1:g.165377731dup	0	0
chr1	165385522	0	TTTG	T	2	152	1691	0.013	-	intergenic_variant	MODIFIER	0	0	0	0	0	0	0	0	0	0	0	0	0	0	0	0	0	0	deletion	0	0	0	0	0	0	0	0	0	0	0	0	0	0	0	0	chr1:g.165385525_165385527del	0	0
chr1	165830247	0	GC	G	3	152	610	0.019	-	intron_variant	MODIFIER	UCK2	ENSG00000143179	Transcript	ENST00000367879.9	protein_coding	0	1/6	ENST00000367879.9:c.99+2318del	0	0	0	0	0	0	0	0	1	0	deletion	HGNC	HGNC:12562	YES	1	P1	CCDS1252.1	ENSP00000356853	Q9BZX2	A0A024R912	UPI000003AFFE	0	0	0	0	0	2	chr1:g.165830250del	0	0
chr1	166095009	0	GCAGGTGGCTGAGCTGA	G	2	152	2190	0.013	-	intron_variant	MODIFIER	FAM78B	ENSG00000188859	Transcript	ENST00000338353.3	protein_coding	0	2/2	ENST00000338353.3:c.264-24262_264-24247del	0	0	0	0	0	0	0	0	-1	0	deletion	HGNC	HGNC:13495	YES	1	P1	CCDS30931.1	ENSP00000339681	Q5VT40	0	UPI00001612B4	0	0	0	0	0	0	chr1:g.166095015_166095030del	0	0
chr1	166275461	0	TAACTTG	T	3	150	420	0.019	-	downstream_gene_variant	MODIFIER	AL596087.1	ENSG00000215835	Transcript	ENST00000400979.2	processed_pseudogene	0	0	0	0	0	0	0	0	0	0	162	-1	0	deletion	Clone_based_ensembl_gene	0	YES	0	0	0	0	0	0	0	0	0	0	0	0	0	chr1:g.166275462_166275467del	0	0
chr1	166416277	0	CCTT	C	2	152	2061	0.013	-	intron_variant&non_coding_transcript_variant	MODIFIER	AL583804.1	ENSG00000225325	Transcript	ENST00000448643.1	lincRNA	0	2/2	ENST00000448643.1:n.177-27920_177-27918del	0	0	0	0	0	0	0	0	-1	0	deletion	Clone_based_ensembl_gene	0	YES	3	0	0	0	0	0	0	0	0	0	0	0	0	chr1:g.166416285_166416287del	0	0
chr1	167056781	0	GTGTA	G	2	152	626	0.013	-	intron_variant	MODIFIER	GPA33	ENSG00000143167	Transcript	ENST00000367868.4	protein_coding	0	4/6	ENST00000367868.4:c.572-936_572-933del	0	0	0	0	0	0	0	0	-1	0	deletion	HGNC	HGNC:4445	YES	1	P1	CCDS1258.1	ENSP00000356842	Q99795	0	UPI000012502D	0	0	0	0	0	0	chr1:g.167056782_167056785del	0	0
chr1	167199387	0	ATAT	A	2	152	1691	0.013	-	upstream_gene_variant	MODIFIER	LINC01363	ENSG00000231605	Transcript	ENST00000426709.5	antisense	0	0	0	0	0	0	0	0	0	0	3599	-1	0	deletion	HGNC	HGNC:50598	YES	5	0	0	0	0	0	0	0	0	0	0	0	0	chr1:g.167199394_167199396del	0	0
chr1	168725215	0	A	ATTCCTTTCCTTTCCTTTCCTTTCCTTTCCTTTCCTTTCCTTTCCTTTCCT	4	152	1667	0.026	TTCCTTTCCTTTCCTTTCCTTTCCTTTCCTTTCCTTTCCTTTCCTTTCCT	intron_variant	MODIFIER	DPT	ENSG00000143196	Transcript	ENST00000367817.4	protein_coding	0	1/3	ENST00000367817.4:c.305+3654_305+3655insAGGAAAGGAAAGGAAAGGAAAGGAAAGGAAAGGAAAGGAAAGGAAAGGAA	0	0	0	0	0	0	0	0	-1	0	insertion	HGNC	HGNC:3011	YES	1	P1	CCDS1275.1	ENSP00000356791	Q07507	0	UPI0000032C11	0	0	0	0	0	0	chr1:g.168725253_168725254insCTTTCCTTTCCTTTCCTTTCCTTTCCTTTCCTTTCCTTTCCTTTCCTTTC	0	0
chr1	169133273	0	T	TATA	2	152	1360	0.013	ATA	downstream_gene_variant	MODIFIER	ATP1B1	ENSG00000143153	Transcript	ENST00000367816.5	protein_coding	0	0	0	0	0	0	0	0	0	0	551	1	0	insertion	HGNC	HGNC:804	YES	5	P1	CCDS1276.1	ENSP00000356790	P05026	A3KLL5	UPI0000126296	0	1	0	0	0	0	chr1:g.169133276_169133278dup	0	0
chr1	169275840	0	AT	A	2	152	1506	0.013	-	intron_variant	MODIFIER	NME7	ENSG00000143156	Transcript	ENST00000367811.8	protein_coding	0	7/11	ENST00000367811.8:c.754+11462del	0	0	0	0	0	0	0	0	-1	0	deletion	HGNC	HGNC:20461	YES	1	P3	CCDS1277.1	ENSP00000356785	Q9Y5B8	0	UPI000012FE8C	0	1	0	0	0	0	chr1:g.169275842del	0	0
chr1	169953912	0	CT	C	2	152	998	0.013	-	intron_variant	MODIFIER	KIFAP3	ENSG00000075945	Transcript	ENST00000361580.7	protein_coding	0	19/19	ENST00000361580.7:c.2273+98del	0	0	0	0	0	0	0	0	-1	0	deletion	HGNC	HGNC:17060	YES	1	P1	CCDS1288.1	ENSP00000354560	Q92845	0	UPI000006CD6C	0	0	0	0	0	0	chr1:g.169953913del	0	0
chr1	170072443	0	AG	A	2	152	1222	0.013	-	intron_variant	MODIFIER	KIFAP3	ENSG00000075945	Transcript	ENST00000361580.7	protein_coding	0	1/19	ENST00000361580.7:c.32+1992del	0	0	0	0	0	0	0	0	-1	0	deletion	HGNC	HGNC:17060	YES	1	P1	CCDS1288.1	ENSP00000354560	Q92845	0	UPI000006CD6C	0	0	0	0	0	0	chr1:g.170072446del	0	0
chr1	171936867	0	G	GAGGTA	2	150	854	0.013	AGGTA	intron_variant	MODIFIER	DNM3	ENSG00000197959	Transcript	ENST00000355305.9	protein_coding	0	2/20	ENST00000355305.9:c.235+15047_235+15048insGGTAA	0	0	0	0	0	0	0	0	1	0	insertion	HGNC	HGNC:29125	YES	5	A1	CCDS86032.1	ENSP00000347457	Q9UQ16	0	UPI0000458803	0	0	0	0	0	1	chr1:g.171936868_171936869insGGTAA	0	0
chr1	171936872	0	A	AAGT	2	150	876	0.013	AGT	intron_variant	MODIFIER	DNM3	ENSG00000197959	Transcript	ENST00000355305.9	protein_coding	0	2/20	ENST00000355305.9:c.235+15051_235+15052insAGT	0	0	0	0	0	0	0	0	1	0	insertion	HGNC	HGNC:29125	YES	5	A1	CCDS86032.1	ENSP00000347457	Q9UQ16	0	UPI0000458803	0	0	0	0	0	0	chr1:g.171936872_171936873insAGT	0	0
chr1	172208120	0	AT	A	2	152	1129	0.013	-	intron_variant	MODIFIER	DNM3	ENSG00000197959	Transcript	ENST00000355305.9	protein_coding	0	15/20	ENST00000355305.9:c.1690-45449del	0	0	0	0	0	0	0	0	1	0	deletion	HGNC	HGNC:29125	YES	5	A1	CCDS86032.1	ENSP00000347457	Q9UQ16	0	UPI0000458803	0	0	0	0	0	3	chr1:g.172208124del	0	0
chr1	174162920	0	TCA	T	2	152	709	0.013	-	intron_variant	MODIFIER	RABGAP1L	ENSG00000152061	Transcript	ENST00000251507.8	protein_coding	0	1/20	ENST00000251507.8:c.-34+3267_-34+3268del	0	0	0	0	0	0	0	0	1	0	deletion	HGNC	HGNC:24663	YES	2	P1	CCDS1314.1	ENSP00000251507	Q5R372	F1LJ00	UPI0000458A9F	0	0	0	0	0	3	chr1:g.174162924_174162925del	0	0
chr1	174195663	0	CT	C	6	152	845	0.038	-	intron_variant	MODIFIER	RABGAP1L	ENSG00000152061	Transcript	ENST00000251507.8	protein_coding	0	1/20	ENST00000251507.8:c.-33-23459del	0	0	0	0	0	0	0	0	1	0	deletion	HGNC	HGNC:24663	YES	2	P1	CCDS1314.1	ENSP00000251507	Q5R372	F1LJ00	UPI0000458A9F	0	0	0	0	0	2	chr1:g.174195666del	0	0
chr1	174237144	0	AT	A	7	152	999	0.051	-	intron_variant	MODIFIER	RABGAP1L	ENSG00000152061	Transcript	ENST00000251507.8	protein_coding	0	4/20	ENST00000251507.8:c.543-4334del	0	0	0	0	0	0	0	0	1	0	deletion	HGNC	HGNC:24663	YES	2	P1	CCDS1314.1	ENSP00000251507	Q5R372	F1LJ00	UPI0000458A9F	0	0	0	0	0	4	chr1:g.174237149del	0	0
chr1	175035471	0	GCAGTGAGC	G	2	152	1356	0.013	-	intergenic_variant	MODIFIER	0	0	0	0	0	0	0	0	0	0	0	0	0	0	0	0	0	0	deletion	0	0	0	0	0	0	0	0	0	0	0	0	0	0	0	0	chr1:g.175035473_175035480del	0	0
chr1	175579165	0	T	TTTCCTTCCTTCCTTCCTTCCTTCCTTCC	3	152	1690	0.019	TTCCTTCCTTCCTTCCTTCCTTCCTTCC	intron_variant	MODIFIER	TNR	ENSG00000116147	Transcript	ENST00000367674.7	protein_coding	0	1/22	ENST00000367674.7:c.-164-50824_-164-50797dup	0	0	0	0	0	0	0	0	-1	0	insertion	HGNC	HGNC:11953	YES	5	P1	CCDS1318.1	ENSP00000356646	Q92752	0	UPI000013D41C	0	0	0	0	0	0	chr1:g.175579181_175579208dup	0	0
chr1	175619549	0	TCCACA	T	2	152	2067	0.013	-	intron_variant	MODIFIER	TNR	ENSG00000116147	Transcript	ENST00000367674.7	protein_coding	0	1/22	ENST00000367674.7:c.-164-91185_-164-91181del	0	0	0	0	0	0	0	0	-1	0	deletion	HGNC	HGNC:11953	YES	5	P1	CCDS1318.1	ENSP00000356646	Q92752	0	UPI000013D41C	0	0	0	0	0	0	chr1:g.175619550_175619554del	0	0
chr1	175619555	0	G	GTTTT	2	152	2032	0.013	TTTT	intron_variant	MODIFIER	TNR	ENSG00000116147	Transcript	ENST00000367674.7	protein_coding	0	1/22	ENST00000367674.7:c.-164-91187_-164-91186insAAAA	0	0	0	0	0	0	0	0	-1	0	insertion	HGNC	HGNC:11953	YES	5	P1	CCDS1318.1	ENSP00000356646	Q92752	0	UPI000013D41C	0	0	0	0	0	0	chr1:g.175619555_175619556insTTTT	0	0
chr1	175619558	0	C	CCCT	2	152	2032	0.013	CCT	intron_variant	MODIFIER	TNR	ENSG00000116147	Transcript	ENST00000367674.7	protein_coding	0	1/22	ENST00000367674.7:c.-164-91190_-164-91189insAGG	0	0	0	0	0	0	0	0	-1	0	insertion	HGNC	HGNC:11953	YES	5	P1	CCDS1318.1	ENSP00000356646	Q92752	0	UPI000013D41C	0	0	0	0	0	0	chr1:g.175619558_175619559insCCT	0	0
chr1	175743666	0	TC	T	2	152	1539	0.013	-	upstream_gene_variant	MODIFIER	TNR	ENSG00000116147	Transcript	ENST00000367674.7	protein_coding	0	0	0	0	0	0	0	0	0	0	72	-1	0	deletion	HGNC	HGNC:11953	YES	5	P1	CCDS1318.1	ENSP00000356646	Q92752	0	UPI000013D41C	0	0	0	0	0	0	chr1:g.175743667del	0	0
chr1	175743668	0	TC	T	7	152	1545	0.045	-	upstream_gene_variant	MODIFIER	TNR	ENSG00000116147	Transcript	ENST00000367674.7	protein_coding	0	0	0	0	0	0	0	0	0	0	74	-1	0	deletion	HGNC	HGNC:11953	YES	5	P1	CCDS1318.1	ENSP00000356646	Q92752	0	UPI000013D41C	0	0	0	0	0	0	chr1:g.175743669del	0	0
chr1	175743668	0	TCTCTC	T	2	152	1545	0.013	-	upstream_gene_variant	MODIFIER	TNR	ENSG00000116147	Transcript	ENST00000367674.7	protein_coding	0	0	0	0	0	0	0	0	0	0	74	-1	0	deletion	HGNC	HGNC:11953	YES	5	P1	CCDS1318.1	ENSP00000356646	Q92752	0	UPI000013D41C	0	0	0	0	0	0	chr1:g.175743669_175743673del	0	0
chr1	175743670	0	TCTC	T	7	152	1539	0.045	-	upstream_gene_variant	MODIFIER	TNR	ENSG00000116147	Transcript	ENST00000367674.7	protein_coding	0	0	0	0	0	0	0	0	0	0	76	-1	0	deletion	HGNC	HGNC:11953	YES	5	P1	CCDS1318.1	ENSP00000356646	Q92752	0	UPI000013D41C	0	0	0	0	0	0	chr1:g.175743671_175743673del	0	0
chr1	176106392	0	T	TCC	2	152	1826	0.013	CC	intron_variant	MODIFIER	COP1	ENSG00000143207	Transcript	ENST00000367669.8	protein_coding	0	9/19	ENST00000367669.8:c.1026+10231_1026+10232insGG	0	0	0	0	0	0	0	0	-1	0	insertion	HGNC	HGNC:17440	YES	1	P3	CCDS30944.1	ENSP00000356641	Q8NHY2	0	UPI0000061E51	0	0	0	0	0	0	chr1:g.176106392_176106393insCC	0	0
chr1	176106393	0	T	TTC	2	152	1829	0.013	TC	intron_variant	MODIFIER	COP1	ENSG00000143207	Transcript	ENST00000367669.8	protein_coding	0	9/19	ENST00000367669.8:c.1026+10230_1026+10231insGA	0	0	0	0	0	0	0	0	-1	0	insertion	HGNC	HGNC:17440	YES	1	P3	CCDS30944.1	ENSP00000356641	Q8NHY2	0	UPI0000061E51	0	0	0	0	0	0	chr1:g.176106393_176106394insTC	0	0
chr1	176395863	0	CCCTCACCTCCCGGACGGGGCGGCTGGCCGGGCAGGGGGCTGACCCCCCCACCTCCCTCCCGGACGGGGCGGCTGGCCGGGCGGGGGGCTGACCCCCCACCTCCCTCCCGGACGGGGCAGCTGGCCGGGCAGAGGGGCTCCTCACTTCCCAGTAGGGGCGGCCGGGCAGAGGCGCT	C	2	152	670	0.013	-	intergenic_variant	MODIFIER	0	0	0	0	0	0	0	0	0	0	0	0	0	0	0	0	0	0	deletion	0	0	0	0	0	0	0	0	0	0	0	0	0	0	0	0	chr1:g.176395865_176396039del	0	0
chr1	176609740	0	AG	A	3	152	2477	0.019	-	intron_variant	MODIFIER	PAPPA2	ENSG00000116183	Transcript	ENST00000367662.5	protein_coding	0	3/22	ENST00000367662.5:c.1991+14146del	0	0	0	0	0	0	0	0	1	0	deletion	HGNC	HGNC:14615	YES	1	P1	CCDS41438.1	ENSP00000356634	Q9BXP8	0	UPI000004A835	0	0	0	0	0	0	chr1:g.176609741del	0	0
chr1	177747541	0	GT	G	4	152	1005	0.026	-	intergenic_variant	MODIFIER	0	0	0	0	0	0	0	0	0	0	0	0	0	0	0	0	0	0	deletion	0	0	0	0	0	0	0	0	0	0	0	0	0	0	0	0	chr1:g.177747543del	0	0
chr1	177853731	0	C	CACACA	6	150	1228	0.039	ACACA	intergenic_variant	MODIFIER	0	0	0	0	0	0	0	0	0	0	0	0	0	0	0	0	0	0	insertion	0	0	0	0	0	0	0	0	0	0	0	0	0	0	0	0	chr1:g.177853731_177853732insACACA	0	0
chr1	178052016	0	C	CTGTGTGTG	7	152	1856	0.051	TGTGTGTG	intergenic_variant	MODIFIER	0	0	0	0	0	0	0	0	0	0	0	0	0	0	0	0	0	0	insertion	0	0	0	0	0	0	0	0	0	0	0	0	0	0	0	0	chr1:g.178052054_178052061dup	0	0
chr1	178525742	0	A	AT	2	152	2268	0.013	T	downstream_gene_variant	MODIFIER	TEX35	ENSG00000240021	Transcript	ENST00000319416.7	protein_coding	0	0	0	0	0	0	0	0	0	0	3092	1	0	insertion	HGNC	HGNC:25366	YES	1	P3	CCDS1323.1	ENSP00000323795	Q5T0J7	0	UPI00001405CF	0	0	0	0	0	0	chr1:g.178525743dup	0	0
chr1	178975716	0	GTCTAGC	G	2	152	2159	0.013	-	intergenic_variant	MODIFIER	0	0	0	0	0	0	0	0	0	0	0	0	0	0	0	0	0	0	deletion	0	0	0	0	0	0	0	0	0	0	0	0	0	0	0	0	chr1:g.178975718_178975723del	0	0
chr1	180163041	0	A	AAGAAC	2	152	634	0.013	AGAAC	intron_variant	MODIFIER	QSOX1	ENSG00000116260	Transcript	ENST00000367602.8	protein_coding	0	1/11	ENST00000367602.8:c.266-3446_266-3442dup	0	0	0	0	0	0	0	0	1	0	insertion	HGNC	HGNC:9756	YES	1	P3	CCDS1337.1	ENSP00000356574	O00391	0	UPI000004C63C	0	0	0	0	0	8	chr1:g.180163045_180163049dup	0	0
chr1	180714139	0	TATA	T	2	152	1095	0.013	-	intron_variant	MODIFIER	XPR1	ENSG00000143324	Transcript	ENST00000367590.8	protein_coding	0	2/14	ENST00000367590.8:c.121+31732_121+31734del	0	0	0	0	0	0	0	0	1	0	deletion	HGNC	HGNC:12827	YES	1	P1	CCDS1340.1	ENSP00000356562	Q9UBH6	A0A024R911	UPI0000071111	0	1	0	0	0	3	chr1:g.180714143_180714145del	0	0
chr1	181589867	0	TTTACCCAC	T	2	152	2357	0.013	-	intron_variant	MODIFIER	CACNA1E	ENSG00000198216	Transcript	ENST00000367573.7	protein_coding	0	6/47	ENST00000367573.7:c.951+9093_951+9100del	0	0	0	0	0	0	0	0	1	0	deletion	HGNC	HGNC:1392	YES	1	A2	CCDS55664.1	ENSP00000356545	Q15878	0	UPI00004588C2	0	1	0	0	0	1	chr1:g.181589869_181589876del	0	0
chr1	182689300	0	CA	C	2	152	1231	0.013	-	upstream_gene_variant	MODIFIER	RGS8	ENSG00000135824	Transcript	ENST00000515211.1	processed_transcript	0	0	0	0	0	0	0	0	0	0	4725	-1	0	deletion	HGNC	HGNC:16810	0	4	0	0	0	0	0	0	0	0	0	0	0	0	chr1:g.182689301del	0	0
chr1	182821142	0	TC	T	2	152	1532	0.013	-	intron_variant	MODIFIER	NPL	ENSG00000135838	Transcript	ENST00000258317.6	protein_coding	0	8/10	ENST00000258317.6:c.654-971del	0	0	0	0	0	0	0	0	1	0	deletion	HGNC	HGNC:16781	YES	1	P1	CCDS1350.1	ENSP00000258317	Q9BXD5	0	UPI00000728AB	0	0	0	0	0	1	chr1:g.182821144del	0	0
chr1	183008801	0	GC	G	2	152	1618	0.013	-	intergenic_variant	MODIFIER	0	0	0	0	0	0	0	0	0	0	0	0	0	0	0	0	0	0	deletion	0	0	0	0	0	0	0	0	0	0	0	0	0	0	0	0	chr1:g.183008804del	0	0
chr1	183399196	0	TCAAACAGACG	T	4	150	1257	0.026	-	intron_variant	MODIFIER	NMNAT2	ENSG00000157064	Transcript	ENST00000287713.7	protein_coding	0	1/10	ENST00000287713.7:c.85+18977_85+18986del	0	0	0	0	0	0	0	0	-1	0	deletion	HGNC	HGNC:16789	YES	1	P1	CCDS1353.1	ENSP00000287713	Q9BZQ4	0	UPI00000706AB	0	0	0	0	0	0	chr1:g.183399200_183399209del	0	0
chr1	184376024	0	TGAGACAGAG	T	4	150	500	0.026	-	intergenic_variant	MODIFIER	0	0	0	0	0	0	0	0	0	0	0	0	0	0	0	0	0	0	deletion	0	0	0	0	0	0	0	0	0	0	0	0	0	0	0	0	chr1:g.184376025_184376033del	0	0
chr1	184434079	0	CAGACTCTGGACCCGTCCTTCACT	C	2	152	1932	0.013	-	intron_variant	MODIFIER	C1orf21	ENSG00000116667	Transcript	ENST00000235307.7	protein_coding	0	1/5	ENST00000235307.7:c.-124-43302_-124-43280del	0	0	0	0	0	0	0	0	1	0	deletion	HGNC	HGNC:15494	YES	1	P1	CCDS1362.1	ENSP00000235307	Q9H246	A0A024R926	UPI0000071170	0	0	0	0	0	4	chr1:g.184434084_184434106del	0	0
chr1	185487626	0	CTT	C	2	152	1731	0.013	-	regulatory_region_variant	MODIFIER	0	0	RegulatoryFeature	ENSR00000380201	promoter_flanking_region	0	0	0	0	0	0	0	0	0	0	0	0	0	deletion	0	0	0	0	0	0	0	0	0	0	0	0	0	0	0	0	chr1:g.185487629_185487630del	0	0
chr1	185812409	0	TAAC	T	2	152	1034	0.013	-	intron_variant	MODIFIER	HMCN1	ENSG00000143341	Transcript	ENST00000271588.9	protein_coding	0	1/106	ENST00000271588.9:c.269-33614_269-33612del	0	0	0	0	0	0	0	0	1	0	deletion	HGNC	HGNC:19194	YES	1	P1	CCDS30956.1	ENSP00000271588	Q96RW7	0	UPI0000458C0E	0	1	0	0	0	2	chr1:g.185812412_185812414del	0	0
chr1	187266482	0	TA	T	2	152	1581	0.013	-	intron_variant&non_coding_transcript_variant	MODIFIER	ERVMER61-1	ENSG00000230426	Transcript	ENST00000458683.1	lincRNA	0	1/3	ENST00000458683.1:n.106-36980del	0	0	0	0	0	0	0	0	1	0	deletion	HGNC	HGNC:27919	0	3	0	0	0	0	0	0	0	0	0	0	0	3	chr1:g.187266486del	0	0
chr1	187313082	0	TGAAAGGAATGTGGAGTAATGTAAACACCAATTCCTCACCTATGTAATTGTTGATAGTCCTCTGAAATTCTCATTTTTTTAGCTG	T	4	152	1308	0.026	-	intron_variant&non_coding_transcript_variant	MODIFIER	ERVMER61-1	ENSG00000230426	Transcript	ENST00000644419.1	lincRNA	0	1/4	ENST00000644419.1:n.125+5565_125+5648del	0	0	0	0	0	0	0	0	1	0	deletion	HGNC	HGNC:27919	YES	0	0	0	0	0	0	0	0	0	0	0	0	0	chr1:g.187313083_187313166del	0	0
chr1	187362265	0	AT	A	3	152	1555	0.019	-	intron_variant&non_coding_transcript_variant	MODIFIER	ERVMER61-1	ENSG00000230426	Transcript	ENST00000644419.1	lincRNA	0	3/4	ENST00000644419.1:n.298+33208del	0	0	0	0	0	0	0	0	1	0	deletion	HGNC	HGNC:27919	YES	0	0	0	0	0	0	0	0	0	0	0	0	2	chr1:g.187362268del	0	0
chr1	187486730	0	TATCG	T	6	152	342	0.038	-	non_coding_transcript_exon_variant	MODIFIER	ERVMER61-1	ENSG00000230426	Transcript	ENST00000644419.1	lincRNA	5/5	0	ENST00000644419.1:n.2706_2709del	0	2706-2709/3223	0	0	0	0	0	0	1	0	deletion	HGNC	HGNC:27919	YES	0	0	0	0	0	0	0	0	0	0	0	0	0	chr1:g.187486731_187486734del	0	0
chr1	187830907	0	C	CT	2	152	1603	0.013	T	intergenic_variant	MODIFIER	0	0	0	0	0	0	0	0	0	0	0	0	0	0	0	0	0	0	insertion	0	0	0	0	0	0	0	0	0	0	0	0	0	0	0	0	chr1:g.187830911dup	0	0
chr1	187934576	0	AT	A	2	152	1219	0.013	-	intergenic_variant	MODIFIER	0	0	0	0	0	0	0	0	0	0	0	0	0	0	0	0	0	0	deletion	0	0	0	0	0	0	0	0	0	0	0	0	0	0	0	0	chr1:g.187934578del	0	0
chr1	188091451	0	CCTGACTAGTAGT	C	2	152	954	0.013	-	intron_variant&non_coding_transcript_variant	MODIFIER	AL136372.2	ENSG00000285894	Transcript	ENST00000648838.1	lincRNA	0	2/3	ENST00000648838.1:n.455-5684_455-5673del	0	0	0	0	0	0	0	0	1	0	deletion	Clone_based_ensembl_gene	0	YES	0	0	0	0	0	0	0	0	0	0	0	0	3	chr1:g.188091455_188091466del	0	0
chr1	188369315	0	T	TGCC	7	152	656	0.045	GCC	intergenic_variant	MODIFIER	0	0	0	0	0	0	0	0	0	0	0	0	0	0	0	0	0	0	insertion	0	0	0	0	0	0	0	0	0	0	0	0	0	0	0	0	chr1:g.188369315_188369316insGCC	0	0
chr1	188736957	0	A	AT	2	152	836	0.013	T	intergenic_variant	MODIFIER	0	0	0	0	0	0	0	0	0	0	0	0	0	0	0	0	0	0	insertion	0	0	0	0	0	0	0	0	0	0	0	0	0	0	0	0	chr1:g.188736958dup	0	0
chr1	189284286	0	T	TA	2	152	1225	0.013	A	intergenic_variant	MODIFIER	0	0	0	0	0	0	0	0	0	0	0	0	0	0	0	0	0	0	insertion	0	0	0	0	0	0	0	0	0	0	0	0	0	0	0	0	chr1:g.189284286_189284287insA	0	0
chr1	189366795	0	G	GAC	3	152	1455	0.019	AC	intergenic_variant	MODIFIER	0	0	0	0	0	0	0	0	0	0	0	0	0	0	0	0	0	0	insertion	0	0	0	0	0	0	0	0	0	0	0	0	0	0	0	0	chr1:g.189366797_189366798dup	0	0
chr1	190385915	0	G	GT	2	152	532	0.013	T	intron_variant	MODIFIER	BRINP3	ENSG00000162670	Transcript	ENST00000367462.5	protein_coding	0	2/7	ENST00000367462.5:c.236+68739dup	0	0	0	0	0	0	0	0	-1	0	insertion	HGNC	HGNC:22393	YES	1	P1	CCDS1373.1	ENSP00000356432	Q76B58	0	UPI00001C1D9A	0	0	0	0	0	0	chr1:g.190385917dup	0	0
chr1	192144111	0	AAAG	A	3	150	802	0.019	-	intergenic_variant	MODIFIER	0	0	0	0	0	0	0	0	0	0	0	0	0	0	0	0	0	0	deletion	0	0	0	0	0	0	0	0	0	0	0	0	0	0	0	0	chr1:g.192144117_192144119del	0	0
chr1	192518375	0	G	GCTGGT	2	152	911	0.013	CTGGT	intron_variant&non_coding_transcript_variant	MODIFIER	AL136987.1	ENSG00000236069	Transcript	ENST00000642657.1	lincRNA	0	1/2	ENST00000642657.1:n.717+472_717+476dup	0	0	0	0	0	0	0	0	1	0	insertion	Clone_based_ensembl_gene	0	YES	0	0	0	0	0	0	0	0	0	0	0	0	7	chr1:g.192518378_192518382dup	0	0
chr1	193113234	0	GCCAGAGTCCC	G	2	152	2366	0.013	-	intergenic_variant	MODIFIER	0	0	0	0	0	0	0	0	0	0	0	0	0	0	0	0	0	0	deletion	0	0	0	0	0	0	0	0	0	0	0	0	0	0	0	0	chr1:g.193113235_193113244del	0	0
chr1	193330150	0	A	AGT	2	152	1368	0.013	GT	intron_variant&non_coding_transcript_variant	MODIFIER	LINC01031	ENSG00000232077	Transcript	ENST00000420807.1	lincRNA	0	1/3	ENST00000420807.1:n.195-18954_195-18953dup	0	0	0	0	0	0	0	0	1	0	insertion	HGNC	HGNC:49017	YES	3	0	0	0	0	0	0	0	0	0	0	0	30	chr1:g.193330179_193330180dup	0	0
chr1	193330150	0	A	AGTGTGTGT	3	152	1368	0.019	GTGTGTGT	intron_variant&non_coding_transcript_variant	MODIFIER	LINC01031	ENSG00000232077	Transcript	ENST00000420807.1	lincRNA	0	1/3	ENST00000420807.1:n.195-18960_195-18953dup	0	0	0	0	0	0	0	0	1	0	insertion	HGNC	HGNC:49017	YES	3	0	0	0	0	0	0	0	0	0	0	0	30	chr1:g.193330173_193330180dup	0	0
chr1	193576359	0	GTTCT	G	2	152	1296	0.013	-	intergenic_variant	MODIFIER	0	0	0	0	0	0	0	0	0	0	0	0	0	0	0	0	0	0	deletion	0	0	0	0	0	0	0	0	0	0	0	0	0	0	0	0	chr1:g.193576361_193576364del	0	0
chr1	193940013	0	C	CAG	4	152	1601	0.026	AG	intergenic_variant	MODIFIER	0	0	0	0	0	0	0	0	0	0	0	0	0	0	0	0	0	0	insertion	0	0	0	0	0	0	0	0	0	0	0	0	0	0	0	0	chr1:g.193940019_193940020dup	0	0
chr1	194085700	0	CCCCTTT	C	2	152	1563	0.013	-	intergenic_variant	MODIFIER	0	0	0	0	0	0	0	0	0	0	0	0	0	0	0	0	0	0	deletion	0	0	0	0	0	0	0	0	0	0	0	0	0	0	0	0	chr1:g.194085701_194085706del	0	0
chr1	194247279	0	C	CT	3	152	2096	0.019	T	intergenic_variant	MODIFIER	0	0	0	0	0	0	0	0	0	0	0	0	0	0	0	0	0	0	insertion	0	0	0	0	0	0	0	0	0	0	0	0	0	0	0	0	chr1:g.194247282dup	0	0
chr1	195404618	0	CA	C	2	152	995	0.013	-	intergenic_variant	MODIFIER	0	0	0	0	0	0	0	0	0	0	0	0	0	0	0	0	0	0	deletion	0	0	0	0	0	0	0	0	0	0	0	0	0	0	0	0	chr1:g.195404620del	0	0
chr1	195558719	0	GTGTTATTT	G	2	152	1575	0.013	-	intergenic_variant	MODIFIER	0	0	0	0	0	0	0	0	0	0	0	0	0	0	0	0	0	0	deletion	0	0	0	0	0	0	0	0	0	0	0	0	0	0	0	0	chr1:g.195558721_195558728del	0	0
chr1	195931733	0	CT	C	2	152	1286	0.013	-	regulatory_region_variant	MODIFIER	0	0	RegulatoryFeature	ENSR00000381667	CTCF_binding_site	0	0	0	0	0	0	0	0	0	0	0	0	0	deletion	0	0	0	0	0	0	0	0	0	0	0	0	0	0	0	0	chr1:g.195931738del	0	0
chr1	195933784	0	A	AGGAATGT	3	150	692	0.019	GGAATGT	intergenic_variant	MODIFIER	0	0	0	0	0	0	0	0	0	0	0	0	0	0	0	0	0	0	insertion	0	0	0	0	0	0	0	0	0	0	0	0	0	0	0	0	chr1:g.195933784_195933785insGGAATGT	0	0
chr1	196668853	0	G	GTATT	2	152	1805	0.013	TATT	intron_variant	MODIFIER	CFH	ENSG00000000971	Transcript	ENST00000367429.8	protein_coding	0	1/21	ENST00000367429.8:c.59-4123_59-4122insTTTA	0	0	0	0	0	0	0	0	1	0	insertion	HGNC	HGNC:4883	YES	1	P1	CCDS1385.1	ENSP00000356399	P08603	A0A024R962	UPI000013C4D1	0	1	0	0	0	2	chr1:g.196668855_196668856insTTTA	0	0
chr1	196668856	0	C	CTAATA	2	152	1811	0.013	TAATA	intron_variant	MODIFIER	CFH	ENSG00000000971	Transcript	ENST00000367429.8	protein_coding	0	1/21	ENST00000367429.8:c.59-4122_59-4121insTAATA	0	0	0	0	0	0	0	0	1	0	insertion	HGNC	HGNC:4883	YES	1	P1	CCDS1385.1	ENSP00000356399	P08603	A0A024R962	UPI000013C4D1	0	1	0	0	0	0	chr1:g.196668856_196668857insTAATA	0	0
chr1	196668857	0	C	CAGTAAA	2	152	1819	0.013	AGTAAA	intron_variant	MODIFIER	CFH	ENSG00000000971	Transcript	ENST00000367429.8	protein_coding	0	1/21	ENST00000367429.8:c.59-4120_59-4119insGTAAAA	0	0	0	0	0	0	0	0	1	0	insertion	HGNC	HGNC:4883	YES	1	P1	CCDS1385.1	ENSP00000356399	P08603	A0A024R962	UPI000013C4D1	0	1	0	0	0	1	chr1:g.196668858_196668859insGTAAAA	0	0
chr1	197091603	0	CA	C	2	152	1294	0.013	-	intron_variant	MODIFIER	ASPM	ENSG00000066279	Transcript	ENST00000367409.9	protein_coding	0	22/27	ENST00000367409.9:c.9444+303del	0	0	0	0	0	0	0	0	-1	0	deletion	HGNC	HGNC:19048	YES	1	P1	CCDS1389.1	ENSP00000356379	Q8IZT6	0	UPI0000458904	0	1	0	0	0	0	chr1:g.197091608del	0	0
chr1	197296933	0	CCT	C	2	152	1802	0.013	-	intron_variant	MODIFIER	CRB1	ENSG00000134376	Transcript	ENST00000367400.8	protein_coding	0	1/11	ENST00000367400.8:c.70+28454_70+28455del	0	0	0	0	0	0	0	0	1	0	deletion	HGNC	HGNC:2343	YES	1	P3	CCDS1390.1	ENSP00000356370	P82279	0	UPI0000073345	0	1	0	0	0	2	chr1:g.197296936_197296937del	0	0
chr1	197982035	0	CAT	C	2	152	1636	0.013	-	regulatory_region_variant	MODIFIER	0	0	RegulatoryFeature	ENSR00000382023	promoter_flanking_region	0	0	0	0	0	0	0	0	0	0	0	0	0	deletion	0	0	0	0	0	0	0	0	0	0	0	0	0	0	0	0	chr1:g.197982037_197982038del	0	0
chr1	199068445	0	TGCTATAAACAAGTA	T	3	152	980	0.019	-	intron_variant&non_coding_transcript_variant	MODIFIER	LINC01221	ENSG00000235492	Transcript	ENST00000432488.1	lincRNA	0	2/2	ENST00000432488.1:n.451-8075_451-8062del	0	0	0	0	0	0	0	0	1	0	deletion	HGNC	HGNC:49671	YES	3	0	0	0	0	0	0	0	0	0	0	0	3	chr1:g.199068449_199068462del	0	0
chr1	200062227	0	T	TTGTGTGTGTGTGTGTGTG	3	152	1903	0.019	TGTGTGTGTGTGTGTGTG	intron_variant	MODIFIER	NR5A2	ENSG00000116833	Transcript	ENST00000367362.8	protein_coding	0	5/7	ENST00000367362.8:c.1110+13423_1110+13440dup	0	0	0	0	0	0	0	0	1	0	insertion	HGNC	HGNC:7984	YES	1	P4	CCDS1401.1	ENSP00000356331	O00482	0	UPI0000130482	0	0	0	0	0	31	chr1:g.200062241_200062258dup	0	0
chr1	200062227	0	T	TTGTGTGTGTGTGTGTGTGTG	6	152	1903	0.038	TGTGTGTGTGTGTGTGTGTG	intron_variant	MODIFIER	NR5A2	ENSG00000116833	Transcript	ENST00000367362.8	protein_coding	0	5/7	ENST00000367362.8:c.1110+13421_1110+13440dup	0	0	0	0	0	0	0	0	1	0	insertion	HGNC	HGNC:7984	YES	1	P4	CCDS1401.1	ENSP00000356331	O00482	0	UPI0000130482	0	0	0	0	0	31	chr1:g.200062239_200062258dup	0	0
chr1	200284907	0	A	AAGGAAGGAAGGG	5	150	663	0.033	AGGAAGGAAGGG	intron_variant&non_coding_transcript_variant	MODIFIER	LINC00862	ENSG00000203721	Transcript	ENST00000636153.1	lincRNA	0	4/4	ENST00000636153.1:n.534-30837_534-30836insCCCTTCCTTCCT	0	0	0	0	0	0	0	0	-1	0	insertion	HGNC	HGNC:21901	0	5	0	0	0	0	0	0	0	0	0	0	0	0	chr1:g.200284910_200284911insAAGGAAGGGAGG	0	0
chr1	200842813	0	TA	T	2	152	812	0.013	-	intron_variant	MODIFIER	CAMSAP2	ENSG00000118200	Transcript	ENST00000236925.8	protein_coding	0	8/17	ENST00000236925.8:c.1054+731del	0	0	0	0	0	0	0	0	1	0	deletion	HGNC	HGNC:29188	YES	1	A2	CCDS72998.1	ENSP00000236925	Q08AD1	0	UPI0000160246	0	0	0	0	0	4	chr1:g.200842818del	0	0
chr1	201020808	0	TAC	T	6	152	2096	0.038	-	intron_variant	MODIFIER	KIF21B	ENSG00000116852	Transcript	ENST00000422435.2	protein_coding	0	1/34	ENST00000422435.2:c.41+2533_41+2534del	0	0	0	0	0	0	0	0	-1	0	deletion	HGNC	HGNC:29442	YES	1	A2	CCDS58056.1	ENSP00000411831	O75037	0	UPI0000153E7C	0	0	0	0	0	0	chr1:g.201020842_201020843del	0	0
chr1	201670778	0	TTGGTGGTAGAGATTATGGTGATGTTTTGATGATGGTGGTGGAGATGCTGGTGATGTTTTGGTAA	T	2	152	1472	0.013	-	intron_variant	MODIFIER	NAV1	ENSG00000134369	Transcript	ENST00000367296.8	protein_coding	0	1/29	ENST00000367296.8:c.757+21367_757+21430del	0	0	0	0	0	0	0	0	1	0	deletion	HGNC	HGNC:15989	YES	5	P3	CCDS1414.2	ENSP00000356265	Q8NEY1	0	UPI00004562D4	0	0	0	0	0	13	chr1:g.201670792_201670855del	0	0
chr1	201947181	0	G	GGAGAGAGAGAGAGAGAGA	3	152	1456	0.019	GAGAGAGAGAGAGAGAGA	upstream_gene_variant	MODIFIER	LMOD1	ENSG00000163431	Transcript	ENST00000367288.5	protein_coding	0	0	0	0	0	0	0	0	0	0	633	-1	0	insertion	HGNC	HGNC:6647	YES	1	P1	CCDS53457.1	ENSP00000356257	P29536	0	UPI00003665F4	0	1	0	0	0	0	chr1:g.201947208_201947225dup	0	0
chr1	202049757	0	G	GT	2	152	1618	0.013	T	regulatory_region_variant	MODIFIER	0	0	RegulatoryFeature	ENSR00000383008	promoter_flanking_region	0	0	0	0	0	0	0	0	0	0	0	0	0	insertion	0	0	0	0	0	0	0	0	0	0	0	0	0	0	0	0	chr1:g.202049758dup	0	0
chr1	202186203	0	C	CTGCCCCCTTGCCCCCT	7	152	1446	0.045	TGCCCCCTTGCCCCCT	intron_variant&non_coding_transcript_variant	MODIFIER	PTPRVP	ENSG00000243323	Transcript	ENST00000641549.1	transcribed_unitary_pseudogene	0	18/28	ENST00000641549.1:n.3874-55_3874-40dup	0	0	0	0	0	0	0	0	1	0	insertion	HGNC	HGNC:13421	YES	0	0	0	0	0	0	0	0	0	0	0	0	41	chr1:g.202186229_202186244dup	0	0
chr1	202532891	0	TGGAG	T	2	150	504	0.013	-	intron_variant	MODIFIER	PPP1R12B	ENSG00000077157	Transcript	ENST00000391959.5	protein_coding	0	19/24	ENST00000391959.5:c.2674-25985_2674-25982del	0	0	0	0	0	0	0	0	1	0	deletion	HGNC	HGNC:7619	YES	5	A2	CCDS81416.1	ENSP00000375821	O60237	0	UPI000387D786	0	0	0	0	0	0	chr1:g.202532892_202532895del	0	0
chr1	203123052	0	ACT	A	2	152	2032	0.013	-	upstream_gene_variant	MODIFIER	ADORA1	ENSG00000163485	Transcript	ENST00000367236.8	protein_coding	0	0	0	0	0	0	0	0	0	0	4011	1	0	deletion	HGNC	HGNC:262	YES	1	P1	CCDS1434.1	ENSP00000356205	P30542	0	UPI00000503E1	0	0	0	0	0	0	chr1:g.203123055_203123056del	0	0
chr1	203561976	0	A	AGAGGAG	2	150	1788	0.013	GAGGAG	intergenic_variant	MODIFIER	0	0	0	0	0	0	0	0	0	0	0	0	0	0	0	0	0	0	insertion	0	0	0	0	0	0	0	0	0	0	0	0	0	0	0	0	chr1:g.203561979_203561984dup	0	0
chr1	203703164	0	CG	C	5	152	2042	0.032	-	intron_variant	MODIFIER	ATP2B4	ENSG00000058668	Transcript	ENST00000357681.9	protein_coding	0	7/20	ENST00000357681.9:c.938-487del	0	0	0	0	0	0	0	0	1	0	deletion	HGNC	HGNC:817	YES	1	P3	CCDS1440.1	ENSP00000350310	P23634	A0A024R968	UPI000002A464	0	0	0	0	0	0	chr1:g.203703165del	0	0
chr1	203703166	0	AG	A	5	152	2041	0.032	-	intron_variant	MODIFIER	ATP2B4	ENSG00000058668	Transcript	ENST00000357681.9	protein_coding	0	7/20	ENST00000357681.9:c.938-485del	0	0	0	0	0	0	0	0	1	0	deletion	HGNC	HGNC:817	YES	1	P3	CCDS1440.1	ENSP00000350310	P23634	A0A024R968	UPI000002A464	0	0	0	0	0	0	chr1:g.203703167del	0	0
chr1	203927873	0	A	AAGTAT	3	152	900	0.019	AGTAT	intergenic_variant	MODIFIER	0	0	0	0	0	0	0	0	0	0	0	0	0	0	0	0	0	0	insertion	0	0	0	0	0	0	0	0	0	0	0	0	0	0	0	0	chr1:g.203927884_203927888dup	0	0
chr1	204452976	0	C	CT	2	152	1942	0.013	T	intron_variant	MODIFIER	PIK3C2B	ENSG00000133056	Transcript	ENST00000367187.7	protein_coding	0	13/33	ENST00000367187.7:c.2066+1692dup	0	0	0	0	0	0	0	0	-1	0	insertion	HGNC	HGNC:8972	YES	1	P1	CCDS1446.1	ENSP00000356155	O00750	A2RUF7	UPI00002056D1	0	0	0	0	0	0	chr1:g.204452977dup	0	0
chr1	204768661	0	TCTTCCTTCCTTCCTTCCTTCCTTCCTTCCTTC	T	3	152	1302	0.019	-	regulatory_region_variant	MODIFIER	0	0	RegulatoryFeature	ENSR00000383844	promoter_flanking_region	0	0	0	0	0	0	0	0	0	0	0	0	0	deletion	0	0	0	0	0	0	0	0	0	0	0	0	0	0	0	0	chr1:g.204768665_204768696del	0	0
chr1	205544098	0	T	TTACAA	2	152	1416	0.013	TACAA	regulatory_region_variant	MODIFIER	0	0	RegulatoryFeature	ENSR00000384094	CTCF_binding_site	0	0	0	0	0	0	0	0	0	0	0	0	0	insertion	0	0	0	0	0	0	0	0	0	0	0	0	0	0	0	0	chr1:g.205544098_205544099insTACAA	0	0
chr1	205811060	0	T	TA	2	152	1759	0.013	A	5_prime_UTR_variant	MODIFIER	SLC41A1	ENSG00000133065	Transcript	ENST00000367137.4	protein_coding	2/11	0	ENST00000367137.4:c.-620dup	0	418-419/5017	0	0	0	0	0	0	-1	0	insertion	HGNC	HGNC:19429	YES	1	P1	CCDS30988.1	ENSP00000356105	Q8IVJ1	B2RMP2	UPI000013E1E6	0	0	0	0	0	0	chr1:g.205811063dup	0	0
chr1	206010592	0	GA	G	2	152	2068	0.013	-	intron_variant	MODIFIER	CTSE	ENSG00000196188	Transcript	ENST00000358184.7	protein_coding	0	8/8	ENST00000358184.7:c.1027-246del	0	0	0	0	0	0	0	0	-1	0	deletion	HGNC	HGNC:2530	YES	1	P1	CCDS73013.1	ENSP00000350911	P14091	0	UPI000000D9E4	0	0	0	0	0	0	chr1:g.206010594del	0	0
chr1	206424668	0	GATAAA	G	2	152	1647	0.013	-	intron_variant	MODIFIER	SRGAP2	ENSG00000266028	Transcript	ENST00000573034.7	protein_coding	0	12/21	ENST00000573034.7:c.1494+3405_1494+3409del	0	0	0	0	0	0	0	0	1	0	deletion	HGNC	HGNC:19751	YES	1	P3	CCDS73017.1	ENSP00000459615	O75044	0	UPI0000DC3AA7	0	0	0	0	0	10	chr1:g.206424679_206424683del	0	0
chr1	206535718	0	GTGTGT	G	3	152	1818	0.026	-	intron_variant	MODIFIER	RASSF5	ENSG00000266094	Transcript	ENST00000579436.6	protein_coding	0	1/5	ENST00000579436.6:c.458-2453_458-2449del	0	0	0	0	0	0	0	0	1	0	deletion	HGNC	HGNC:17609	YES	1	P1	CCDS30998.1	ENSP00000462099	Q8WWW0	0	UPI0000072CF5	0	0	0	0	0	0	chr1:g.206535719_206535723del	0	0
chr1	207251821	0	ATAATACCATTTT	A	3	152	1514	0.019	-	intron_variant&non_coding_transcript_variant	MODIFIER	AL596218.1	ENSG00000237074	Transcript	ENST00000634239.1	lincRNA	0	2/3	ENST00000634239.1:n.176+7286_176+7297del	0	0	0	0	0	0	0	0	1	0	deletion	Clone_based_ensembl_gene	0	YES	5	0	0	0	0	0	0	0	0	0	0	0	0	chr1:g.207251822_207251833del	0	0
chr1	207251834	0	A	ATGG	3	152	1470	0.019	TGG	intron_variant&non_coding_transcript_variant	MODIFIER	AL596218.1	ENSG00000237074	Transcript	ENST00000634239.1	lincRNA	0	2/3	ENST00000634239.1:n.176+7298_176+7299insTGG	0	0	0	0	0	0	0	0	1	0	insertion	Clone_based_ensembl_gene	0	YES	5	0	0	0	0	0	0	0	0	0	0	0	0	chr1:g.207251834_207251835insTGG	0	0
chr1	207251838	0	G	GA	3	152	1480	0.019	A	intron_variant&non_coding_transcript_variant	MODIFIER	AL596218.1	ENSG00000237074	Transcript	ENST00000634239.1	lincRNA	0	2/3	ENST00000634239.1:n.176+7302_176+7303insA	0	0	0	0	0	0	0	0	1	0	insertion	Clone_based_ensembl_gene	0	YES	5	0	0	0	0	0	0	0	0	0	0	0	0	chr1:g.207251838_207251839insA	0	0
chr1	207251848	0	CA	C	3	152	1472	0.019	-	intron_variant&non_coding_transcript_variant	MODIFIER	AL596218.1	ENSG00000237074	Transcript	ENST00000634239.1	lincRNA	0	2/3	ENST00000634239.1:n.176+7317del	0	0	0	0	0	0	0	0	1	0	deletion	Clone_based_ensembl_gene	0	YES	5	0	0	0	0	0	0	0	0	0	0	0	4	chr1:g.207251853del	0	0
chr1	207738909	0	ATG	A	2	152	1186	0.013	-	downstream_gene_variant	MODIFIER	CR1L	ENSG00000197721	Transcript	ENST00000294997.10	nonsense_mediated_decay	0	0	0	0	0	0	0	0	0	0	494	1	cds_start_NF	deletion	HGNC	HGNC:2335	0	1	0	0	ENSP00000434864	0	A0A0C4DGF5	UPI00000733BB	0	0	0	0	0	0	chr1:g.207738913_207738914del	0	0
chr1	207770922	0	A	AT	2	152	1892	0.013	T	intron_variant	MODIFIER	CD46	ENSG00000117335	Transcript	ENST00000322875.8	protein_coding	0	9/12	ENST00000322875.8:c.988+560_988+561insT	0	0	0	0	0	0	0	0	1	0	insertion	HGNC	HGNC:6953	YES	1	P4	CCDS1482.1	ENSP00000313875	P15529	0	UPI000015FF6E	0	1	0	0	0	0	chr1:g.207770922_207770923insT	0	0
chr1	208900393	0	G	GAA	2	150	918	0.013	AA	intergenic_variant	MODIFIER	0	0	0	0	0	0	0	0	0	0	0	0	0	0	0	0	0	0	insertion	0	0	0	0	0	0	0	0	0	0	0	0	0	0	0	0	chr1:g.208900400_208900401dup	0	0
chr1	209077533	0	T	TTGTTGTTG	3	152	1865	0.019	TGTTGTTG	intergenic_variant	MODIFIER	0	0	0	0	0	0	0	0	0	0	0	0	0	0	0	0	0	0	insertion	0	0	0	0	0	0	0	0	0	0	0	0	0	0	0	0	chr1:g.209077534_209077535insGTTGTTGT	0	0
chr1	209369730	0	AGG	A	2	152	691	0.013	-	intron_variant&non_coding_transcript_variant	MODIFIER	LINC01698	ENSG00000231648	Transcript	ENST00000443636.1	lincRNA	0	3/4	ENST00000443636.1:n.302+1262_302+1263del	0	0	0	0	0	0	0	0	1	0	deletion	HGNC	HGNC:52486	YES	3	0	0	0	0	0	0	0	0	0	0	0	0	chr1:g.209369731_209369732del	0	0
chr1	209369733	0	ATTTCCCACTGC	A	2	152	735	0.013	-	intron_variant&non_coding_transcript_variant	MODIFIER	LINC01698	ENSG00000231648	Transcript	ENST00000443636.1	lincRNA	0	3/4	ENST00000443636.1:n.302+1265_302+1275del	0	0	0	0	0	0	0	0	1	0	deletion	HGNC	HGNC:52486	YES	3	0	0	0	0	0	0	0	0	0	0	0	0	chr1:g.209369734_209369744del	0	0
chr1	210132193	0	CTG	C	2	152	2086	0.013	-	intron_variant	MODIFIER	SYT14	ENSG00000143469	Transcript	ENST00000629778.3	protein_coding	0	7/9	ENST00000629778.3:c.1300-23525_1300-23524del	0	0	0	0	0	0	0	0	1	0	deletion	HGNC	HGNC:23143	YES	1	0	CCDS53469.1	ENSP00000486230	Q8NB59	0	UPI0001639EBD	0	1	0	0	0	2	chr1:g.210132196_210132197del	0	0
chr1	210169170	0	CCATA	C	2	152	774	0.013	-	downstream_gene_variant	MODIFIER	SYT14	ENSG00000143469	Transcript	ENST00000367015.5	protein_coding	0	0	0	0	0	0	0	0	0	0	4880	1	0	deletion	HGNC	HGNC:23143	0	1	0	CCDS58058.1	ENSP00000355982	Q8NB59	0	UPI000022841A	0	1	0	0	0	0	chr1:g.210169173_210169176del	0	0
chr1	210970063	0	ATTTTGTTTTG	A	3	152	1081	0.019	-	intron_variant	MODIFIER	KCNH1	ENSG00000143473	Transcript	ENST00000271751.10	protein_coding	0	6/10	ENST00000271751.10:c.1032+48710_1032+48719del	0	0	0	0	0	0	0	0	-1	0	deletion	HGNC	HGNC:6250	YES	2	P3	CCDS1496.1	ENSP00000271751	O95259	0	UPI000003230D	0	1	0	0	0	0	chr1:g.210970078_210970087del	0	0
chr1	211438923	0	A	AC	2	152	1729	0.013	C	downstream_gene_variant	MODIFIER	LINC00467	ENSG00000153363	Transcript	ENST00000423222.5	lincRNA	0	0	0	0	0	0	0	0	0	0	3590	1	0	insertion	HGNC	HGNC:28227	YES	1	0	0	0	0	0	0	0	0	0	0	0	0	chr1:g.211438929dup	0	0
chr1	211728096	0	G	GT	2	152	633	0.013	T	upstream_gene_variant	MODIFIER	AC096637.1	ENSG00000226868	Transcript	ENST00000458662.1	lincRNA	0	0	0	0	0	0	0	0	0	0	2694	-1	0	insertion	Clone_based_ensembl_gene	0	YES	5	0	0	0	0	0	0	0	0	0	0	0	0	chr1:g.211728097dup	0	0
chr1	211742170	0	ATTTTT	A	2	152	962	0.013	-	downstream_gene_variant	MODIFIER	LPGAT1	ENSG00000123684	Transcript	ENST00000366997.9	protein_coding	0	0	0	0	0	0	0	0	0	0	1282	-1	0	deletion	HGNC	HGNC:28985	YES	1	P1	CCDS31018.1	ENSP00000355964	Q92604	0	UPI0000139467	0	0	0	0	0	0	chr1:g.211742178_211742182del	0	0
chr1	211749519	0	CT	C	2	152	1781	0.013	-	3_prime_UTR_variant	MODIFIER	LPGAT1	ENSG00000123684	Transcript	ENST00000366997.9	protein_coding	8/8	0	ENST00000366997.9:c.*379del	0	1710/7773	0	0	0	0	0	0	-1	0	deletion	HGNC	HGNC:28985	YES	1	P1	CCDS31018.1	ENSP00000355964	Q92604	0	UPI0000139467	0	0	0	0	0	0	chr1:g.211749520del	0	0
chr1	211933132	0	T	TACG	4	152	1319	0.032	ACG	upstream_gene_variant	MODIFIER	AC092814.1	ENSG00000233626	Transcript	ENST00000416056.2	processed_pseudogene	0	0	0	0	0	0	0	0	0	0	3116	1	0	insertion	Clone_based_ensembl_gene	0	YES	0	0	0	0	0	0	0	0	0	0	0	0	0	chr1:g.211933132_211933133insACG	0	0
chr1	211933133	0	T	TGAA	3	152	1310	0.026	GAA	upstream_gene_variant	MODIFIER	AC092814.1	ENSG00000233626	Transcript	ENST00000416056.2	processed_pseudogene	0	0	0	0	0	0	0	0	0	0	3115	1	0	insertion	Clone_based_ensembl_gene	0	YES	0	0	0	0	0	0	0	0	0	0	0	0	0	chr1:g.211933134_211933135insAAG	0	0
chr1	212639825	0	TGAAAAGAAAA	T	2	152	1212	0.013	-	intergenic_variant	MODIFIER	0	0	0	0	0	0	0	0	0	0	0	0	0	0	0	0	0	0	deletion	0	0	0	0	0	0	0	0	0	0	0	0	0	0	0	0	chr1:g.212639834_212639843del	0	0
chr1	212839469	0	TTAAC	T	2	152	961	0.013	-	intron_variant	MODIFIER	SPATA45	ENSG00000185523	Transcript	ENST00000332912.3	protein_coding	0	1/2	ENST00000332912.3:c.-38-3286_-38-3283del	0	0	0	0	0	0	0	0	-1	0	deletion	HGNC	HGNC:33709	YES	1	P1	CCDS31020.1	ENSP00000419160	Q537H7	0	UPI0000160AFB	0	0	0	0	0	0	chr1:g.212839472_212839475del	0	0
chr1	212847933	0	CT	C	2	152	1173	0.013	-	upstream_gene_variant	MODIFIER	SPATA45	ENSG00000185523	Transcript	ENST00000332912.3	protein_coding	0	0	0	0	0	0	0	0	0	0	285	-1	0	deletion	HGNC	HGNC:33709	YES	1	P1	CCDS31020.1	ENSP00000419160	Q537H7	0	UPI0000160AFB	0	0	0	0	0	0	chr1:g.212847934del	0	0
chr1	212910269	0	CCCG	C	2	150	658	0.013	-	regulatory_region_variant	MODIFIER	0	0	RegulatoryFeature	ENSR00000385866	promoter	0	0	0	0	0	0	0	0	0	0	0	0	0	deletion	0	0	0	0	0	0	0	0	0	0	0	0	0	0	0	0	chr1:g.212910272_212910274del	0	0
chr1	212910275	0	A	ACT	2	150	646	0.013	CT	regulatory_region_variant	MODIFIER	0	0	RegulatoryFeature	ENSR00000385866	promoter	0	0	0	0	0	0	0	0	0	0	0	0	0	insertion	0	0	0	0	0	0	0	0	0	0	0	0	0	0	0	0	chr1:g.212910275_212910276insCT	0	0
chr1	213081681	0	TCATAAC	T	2	152	553	0.013	-	intron_variant	MODIFIER	RPS6KC1	ENSG00000136643	Transcript	ENST00000366960.8	protein_coding	0	3/14	ENST00000366960.8:c.262+3866_262+3871del	0	0	0	0	0	0	0	0	1	0	deletion	HGNC	HGNC:10439	YES	1	P3	CCDS1513.1	ENSP00000355927	Q96S38	0	UPI0000071B8C	0	0	0	0	0	0	chr1:g.213081682_213081687del	0	0
chr1	213113291	0	AT	A	2	152	1917	0.013	-	intron_variant	MODIFIER	RPS6KC1	ENSG00000136643	Transcript	ENST00000366960.8	protein_coding	0	4/14	ENST00000366960.8:c.379-4023del	0	0	0	0	0	0	0	0	1	0	deletion	HGNC	HGNC:10439	YES	1	P3	CCDS1513.1	ENSP00000355927	Q96S38	0	UPI0000071B8C	0	0	0	0	0	2	chr1:g.213113294del	0	0
chr1	213205239	0	TAC	T	2	152	1710	0.013	-	intron_variant	MODIFIER	RPS6KC1	ENSG00000136643	Transcript	ENST00000366960.8	protein_coding	0	8/14	ENST00000366960.8:c.1045-25254_1045-25253del	0	0	0	0	0	0	0	0	1	0	deletion	HGNC	HGNC:10439	YES	1	P3	CCDS1513.1	ENSP00000355927	Q96S38	0	UPI0000071B8C	0	0	0	0	0	3	chr1:g.213205243_213205244del	0	0
chr1	213226828	0	TC	T	2	152	1491	0.013	-	intron_variant	MODIFIER	RPS6KC1	ENSG00000136643	Transcript	ENST00000366960.8	protein_coding	0	8/14	ENST00000366960.8:c.1045-3668del	0	0	0	0	0	0	0	0	1	0	deletion	HGNC	HGNC:10439	YES	1	P3	CCDS1513.1	ENSP00000355927	Q96S38	0	UPI0000071B8C	0	0	0	0	0	0	chr1:g.213226829del	0	0
chr1	213363687	0	T	TTTCC	2	150	1137	0.013	TTCC	intergenic_variant	MODIFIER	0	0	0	0	0	0	0	0	0	0	0	0	0	0	0	0	0	0	insertion	0	0	0	0	0	0	0	0	0	0	0	0	0	0	0	0	chr1:g.213363690_213363691insCTTC	0	0
chr1	213363739	0	TCTCTTCTTTCTCTTTCTCTC	T	4	150	685	0.026	-	intergenic_variant	MODIFIER	0	0	0	0	0	0	0	0	0	0	0	0	0	0	0	0	0	0	deletion	0	0	0	0	0	0	0	0	0	0	0	0	0	0	0	0	chr1:g.213363740_213363759del	0	0
chr1	213421700	0	GA	G	2	152	2264	0.013	-	intergenic_variant	MODIFIER	0	0	0	0	0	0	0	0	0	0	0	0	0	0	0	0	0	0	deletion	0	0	0	0	0	0	0	0	0	0	0	0	0	0	0	0	chr1:g.213421702del	0	0
chr1	213791005	0	A	AGAGACTG	5	152	782	0.032	GAGACTG	intron_variant&non_coding_transcript_variant	MODIFIER	AC096639.1	ENSG00000228255	Transcript	ENST00000456240.1	lincRNA	0	1/1	ENST00000456240.1:n.144-3379_144-3378insGAGACTG	0	0	0	0	0	0	0	0	1	0	insertion	Clone_based_ensembl_gene	0	YES	5	0	0	0	0	0	0	0	0	0	0	0	0	chr1:g.213791005_213791006insGAGACTG	0	0
chr1	213791005	0	A	AGAGACTGTGGT	5	152	782	0.032	GAGACTGTGGT	intron_variant&non_coding_transcript_variant	MODIFIER	AC096639.1	ENSG00000228255	Transcript	ENST00000456240.1	lincRNA	0	1/1	ENST00000456240.1:n.144-3379_144-3378insGAGACTGTGGT	0	0	0	0	0	0	0	0	1	0	insertion	Clone_based_ensembl_gene	0	YES	5	0	0	0	0	0	0	0	0	0	0	0	0	chr1:g.213791005_213791006insGAGACTGTGGT	0	0
chr1	213840923	0	CT	C	2	152	1912	0.013	-	intron_variant&non_coding_transcript_variant	MODIFIER	PROX1-AS1	ENSG00000230461	Transcript	ENST00000433082.6	antisense	0	4/5	ENST00000433082.6:n.483-8302del	0	0	0	0	0	0	0	0	-1	0	deletion	HGNC	HGNC:43656	YES	5	0	0	0	0	0	0	0	0	0	0	0	0	chr1:g.213840927del	0	0
chr1	214605354	0	CAAACAAGGG	C	2	152	1123	0.013	-	intron_variant	MODIFIER	CENPF	ENSG00000117724	Transcript	ENST00000366955.8	protein_coding	0	1/19	ENST00000366955.8:c.-42+2042_-42+2050del	0	0	0	0	0	0	0	0	1	0	deletion	HGNC	HGNC:1857	YES	1	P1	CCDS31023.1	ENSP00000355922	P49454	0	UPI00001AE985	0	1	0	0	0	8	chr1:g.214605363_214605371del	0	0
chr1	215627415	0	TC	T	7	150	982	0.045	-	intron_variant	MODIFIER	USH2A	ENSG00000042781	Transcript	ENST00000307340.8	protein_coding	0	71/71	ENST00000307340.8:c.15519+1398del	0	0	0	0	0	0	0	0	-1	0	deletion	HGNC	HGNC:12601	YES	1	P1	CCDS31025.1	ENSP00000305941	O75445	0	UPI000034E5B6	0	1	0	0	0	0	chr1:g.215627417del	0	0
chr1	215627426	0	TTCC	T	2	150	1034	0.013	-	intron_variant	MODIFIER	USH2A	ENSG00000042781	Transcript	ENST00000307340.8	protein_coding	0	71/71	ENST00000307340.8:c.15519+1385_15519+1387del	0	0	0	0	0	0	0	0	-1	0	deletion	HGNC	HGNC:12601	YES	1	P1	CCDS31025.1	ENSP00000305941	O75445	0	UPI000034E5B6	0	1	0	0	0	0	chr1:g.215627428_215627430del	0	0
chr1	215730726	0	CA	C	2	152	2288	0.013	-	intron_variant	MODIFIER	USH2A	ENSG00000042781	Transcript	ENST00000307340.8	protein_coding	0	60/71	ENST00000307340.8:c.11712-2343del	0	0	0	0	0	0	0	0	-1	0	deletion	HGNC	HGNC:12601	YES	1	P1	CCDS31025.1	ENSP00000305941	O75445	0	UPI000034E5B6	0	1	0	0	0	0	chr1:g.215730728del	0	0
chr1	216162937	0	GCAT	G	2	152	1447	0.013	-	intron_variant	MODIFIER	USH2A	ENSG00000042781	Transcript	ENST00000307340.8	protein_coding	0	21/71	ENST00000307340.8:c.4627+12312_4627+12314del	0	0	0	0	0	0	0	0	-1	0	deletion	HGNC	HGNC:12601	YES	1	P1	CCDS31025.1	ENSP00000305941	O75445	0	UPI000034E5B6	0	1	0	0	0	0	chr1:g.216162940_216162942del	0	0
chr1	216162944	0	T	TTAG	2	152	1427	0.013	TAG	intron_variant	MODIFIER	USH2A	ENSG00000042781	Transcript	ENST00000307340.8	protein_coding	0	21/71	ENST00000307340.8:c.4627+12307_4627+12308insCTA	0	0	0	0	0	0	0	0	-1	0	insertion	HGNC	HGNC:12601	YES	1	P1	CCDS31025.1	ENSP00000305941	O75445	0	UPI000034E5B6	0	1	0	0	0	0	chr1:g.216162944_216162945insTAG	0	0
chr1	216178242	0	CA	C	4	152	1020	0.026	-	intron_variant	MODIFIER	USH2A	ENSG00000042781	Transcript	ENST00000307340.8	protein_coding	0	20/71	ENST00000307340.8:c.4397-2761del	0	0	0	0	0	0	0	0	-1	0	deletion	HGNC	HGNC:12601	YES	1	P1	CCDS31025.1	ENSP00000305941	O75445	0	UPI000034E5B6	0	1	0	0	0	0	chr1:g.216178243del	0	0
chr1	216549494	0	ATTGAG	A	2	152	1376	0.013	-	intron_variant	MODIFIER	ESRRG	ENSG00000196482	Transcript	ENST00000366937.5	protein_coding	0	6/7	ENST00000366937.5:c.898+14720_898+14724del	0	0	0	0	0	0	0	0	-1	0	deletion	HGNC	HGNC:3474	YES	1	0	CCDS58061.1	ENSP00000355904	P62508	0	UPI0000D4BFAB	0	0	0	0	0	0	chr1:g.216549498_216549502del	0	0
chr1	216569190	0	G	GGGAAAGGAAAGGAAAGGAAA	5	150	962	0.032	GGAAAGGAAAGGAAAGGAAA	intron_variant	MODIFIER	ESRRG	ENSG00000196482	Transcript	ENST00000366937.5	protein_coding	0	4/7	ENST00000366937.5:c.605-1112_605-1093dup	0	0	0	0	0	0	0	0	-1	0	insertion	HGNC	HGNC:3474	YES	1	0	CCDS58061.1	ENSP00000355904	P62508	0	UPI0000D4BFAB	0	0	0	0	0	0	chr1:g.216569239_216569258dup	0	0
chr1	218737574	0	ACG	A	2	152	1808	0.013	-	intergenic_variant	MODIFIER	0	0	0	0	0	0	0	0	0	0	0	0	0	0	0	0	0	0	deletion	0	0	0	0	0	0	0	0	0	0	0	0	0	0	0	0	chr1:g.218737575_218737576del	0	0
chr1	219155728	0	AT	A	2	152	1872	0.013	-	intron_variant&non_coding_transcript_variant	MODIFIER	LYPLAL1-DT	ENSG00000228063	Transcript	ENST00000441331.1	antisense	0	2/3	ENST00000441331.1:n.572+391del	0	0	0	0	0	0	0	0	-1	0	deletion	HGNC	HGNC:50560	YES	3	0	0	0	0	0	0	0	0	0	0	0	0	chr1:g.219155733del	0	0
chr1	219419594	0	C	CACAGAGAG	4	152	2131	0.026	ACAGAGAG	intron_variant&non_coding_transcript_variant	MODIFIER	LYPLAL1-AS1	ENSG00000228536	Transcript	ENST00000441790.2	lincRNA	0	1/2	ENST00000441790.2:n.121-7656_121-7655insCTCTCTGT	0	0	0	0	0	0	0	0	-1	0	insertion	HGNC	HGNC:54054	YES	5	0	0	0	0	0	0	0	0	0	0	0	0	chr1:g.219419595_219419596insCAGAGAGA	0	0
chr1	219457991	0	TG	T	2	150	773	0.013	-	intron_variant&non_coding_transcript_variant	MODIFIER	LYPLAL1-AS1	ENSG00000228536	Transcript	ENST00000441790.2	lincRNA	0	1/2	ENST00000441790.2:n.120+1083del	0	0	0	0	0	0	0	0	-1	0	deletion	HGNC	HGNC:54054	YES	5	0	0	0	0	0	0	0	0	0	0	0	0	chr1:g.219457993del	0	0
chr1	219649819	0	T	TAGATAGATA	4	152	1170	0.026	AGATAGATA	intergenic_variant	MODIFIER	0	0	0	0	0	0	0	0	0	0	0	0	0	0	0	0	0	0	insertion	0	0	0	0	0	0	0	0	0	0	0	0	0	0	0	0	chr1:g.219649819_219649820insAGATAGATA	0	0
chr1	220586011	0	A	ACGCACGCG	4	150	1077	0.026	CGCACGCG	intron_variant	MODIFIER	MARK1	ENSG00000116141	Transcript	ENST00000611084.4	protein_coding	0	3/17	ENST00000611084.4:c.309+4896_309+4897insACGCGCGC	0	0	0	0	0	0	0	0	1	0	insertion	HGNC	HGNC:6896	YES	1	A1	CCDS73033.1	ENSP00000483424	0	A0A087X0I6	UPI0000E592B1	0	0	0	0	0	3	chr1:g.220586014_220586015insACGCGCGC	0	0
chr1	222090189	0	GT	G	6	152	1921	0.038	-	intron_variant&non_coding_transcript_variant	MODIFIER	AL356108.1	ENSG00000236230	Transcript	ENST00000652067.1	lincRNA	0	6/6	ENST00000652067.1:n.706-625del	0	0	0	0	0	0	0	0	-1	0	deletion	Clone_based_ensembl_gene	0	YES	0	0	0	0	0	0	0	0	0	0	0	0	0	chr1:g.222090190del	0	0
chr1	222090193	0	GAAGA	G	6	152	1958	0.038	-	intron_variant&non_coding_transcript_variant	MODIFIER	AL356108.1	ENSG00000236230	Transcript	ENST00000652067.1	lincRNA	0	6/6	ENST00000652067.1:n.706-632_706-629del	0	0	0	0	0	0	0	0	-1	0	deletion	Clone_based_ensembl_gene	0	YES	0	0	0	0	0	0	0	0	0	0	0	0	0	chr1:g.222090194_222090197del	0	0
chr1	222090201	0	TGTGG	T	2	152	2004	0.013	-	intron_variant&non_coding_transcript_variant	MODIFIER	AL356108.1	ENSG00000236230	Transcript	ENST00000652067.1	lincRNA	0	6/6	ENST00000652067.1:n.706-640_706-637del	0	0	0	0	0	0	0	0	-1	0	deletion	Clone_based_ensembl_gene	0	YES	0	0	0	0	0	0	0	0	0	0	0	0	0	chr1:g.222090205_222090208del	0	0
chr1	222090209	0	A	AAAGC	2	152	2055	0.013	AAGC	intron_variant&non_coding_transcript_variant	MODIFIER	AL356108.1	ENSG00000236230	Transcript	ENST00000652067.1	lincRNA	0	6/6	ENST00000652067.1:n.706-645_706-644insGCTT	0	0	0	0	0	0	0	0	-1	0	insertion	Clone_based_ensembl_gene	0	YES	0	0	0	0	0	0	0	0	0	0	0	0	0	chr1:g.222090210_222090211insAGCA	0	0
chr1	223913544	0	AT	A	3	150	1209	0.019	-	intergenic_variant	MODIFIER	0	0	0	0	0	0	0	0	0	0	0	0	0	0	0	0	0	0	deletion	0	0	0	0	0	0	0	0	0	0	0	0	0	0	0	0	chr1:g.223913552del	0	0
chr1	224139803	0	T	TACATACA	2	150	1159	0.013	ACATACA	intron_variant	MODIFIER	FBXO28	ENSG00000143756	Transcript	ENST00000366862.10	protein_coding	0	3/4	ENST00000366862.10:c.516+5591_516+5592insACATACA	0	0	0	0	0	0	0	0	1	0	insertion	HGNC	HGNC:29046	YES	1	P1	CCDS1539.1	ENSP00000355827	Q9NVF7	A0A024R3Q6	UPI000006F1C1	0	0	0	0	0	0	chr1:g.224139803_224139804insACATACA	0	0
chr1	224505031	0	TC	T	3	150	712	0.019	-	intron_variant&non_coding_transcript_variant	MODIFIER	CNIH3	ENSG00000143786	Transcript	ENST00000483512.5	processed_transcript	0	1/2	ENST00000483512.5:n.277-10707del	0	0	0	0	0	0	0	0	1	0	deletion	HGNC	HGNC:26802	0	2	0	0	0	0	0	0	0	0	0	0	0	2	chr1:g.224505034del	0	0
chr1	225037541	0	TCTTAA	T	2	152	1275	0.013	-	intron_variant	MODIFIER	DNAH14	ENSG00000185842	Transcript	ENST00000430092.5	protein_coding	0	11/83	ENST00000430092.5:c.1359-1149_1359-1145del	0	0	0	0	0	0	0	0	1	0	deletion	HGNC	HGNC:2945	0	5	P1	0	ENSP00000414402	Q0VDD8	0	UPI000192C36D	0	0	0	0	0	3	chr1:g.225037545_225037549del	0	0
chr1	225248032	0	A	AATG	3	152	766	0.019	ATG	intron_variant	MODIFIER	DNAH14	ENSG00000185842	Transcript	ENST00000430092.5	protein_coding	0	42/83	ENST00000430092.5:c.6683-2622_6683-2621insGAT	0	0	0	0	0	0	0	0	1	0	insertion	HGNC	HGNC:2945	0	5	P1	0	ENSP00000414402	Q0VDD8	0	UPI000192C36D	0	0	0	0	0	2	chr1:g.225248034_225248035insGAT	0	0
chr1	225773463	0	T	TG	2	152	1665	0.013	G	upstream_gene_variant	MODIFIER	SRP9	ENSG00000143742	Transcript	ENST00000304786.11	protein_coding	0	0	0	0	0	0	0	0	0	0	4365	1	0	insertion	HGNC	HGNC:11304	YES	1	P1	CCDS1546.1	ENSP00000305230	P49458	0	UPI000011E3D2	0	0	0	0	0	0	chr1:g.225773467dup	0	0
chr1	226104515	0	TAAAAA	T	2	152	2293	0.013	-	regulatory_region_variant	MODIFIER	0	0	RegulatoryFeature	ENSR00000388641	enhancer	0	0	0	0	0	0	0	0	0	0	0	0	0	deletion	0	0	0	0	0	0	0	0	0	0	0	0	0	0	0	0	chr1:g.226104516_226104520del	0	0
chr1	226222102	0	TGAGTCAGAG	T	2	150	417	0.013	-	upstream_gene_variant	MODIFIER	MIXL1	ENSG00000185155	Transcript	ENST00000542034.5	protein_coding	0	0	0	0	0	0	0	0	0	0	1507	1	0	deletion	HGNC	HGNC:13363	YES	1	0	CCDS60432.1	ENSP00000442439	Q9H2W2	0	UPI000189A780	0	0	0	0	0	0	chr1:g.226222103_226222111del	0	0
chr1	226627007	0	C	CGAATGTTTGTG	2	152	1900	0.013	GAATGTTTGTG	downstream_gene_variant	MODIFIER	ITPKB	ENSG00000143772	Transcript	ENST00000429204.5	protein_coding	0	0	0	0	0	0	0	0	0	0	4682	-1	0	insertion	HGNC	HGNC:6179	YES	5	P1	CCDS1555.1	ENSP00000411152	P27987	0	UPI000013D92B	0	0	0	0	0	0	chr1:g.226627007_226627008insGAATGTTTGTG	0	0
chr1	226845252	0	G	GAAGA	2	152	1337	0.013	AAGA	intergenic_variant	MODIFIER	0	0	0	0	0	0	0	0	0	0	0	0	0	0	0	0	0	0	insertion	0	0	0	0	0	0	0	0	0	0	0	0	0	0	0	0	chr1:g.226845255_226845256insAAAG	0	0
chr1	227015687	0	AG	A	2	150	1410	0.013	-	intron_variant	MODIFIER	CDC42BPA	ENSG00000143776	Transcript	ENST00000366769.7	protein_coding	0	33/35	ENST00000366769.7:c.4752+392del	0	0	0	0	0	0	0	0	-1	0	deletion	HGNC	HGNC:1737	YES	1	P4	CCDS1558.1	ENSP00000355731	Q5VT25	0	UPI000019097D	0	0	0	0	0	0	chr1:g.227015689del	0	0
chr1	227171625	0	A	AT	2	152	778	0.013	T	intron_variant	MODIFIER	CDC42BPA	ENSG00000143776	Transcript	ENST00000366769.7	protein_coding	0	5/35	ENST00000366769.7:c.600-10990_600-10989insA	0	0	0	0	0	0	0	0	-1	0	insertion	HGNC	HGNC:1737	YES	1	P4	CCDS1558.1	ENSP00000355731	Q5VT25	0	UPI000019097D	0	0	0	0	0	0	chr1:g.227171625_227171626insT	0	0
chr1	227366288	0	C	CGTGTATGA	3	152	1011	0.019	GTGTATGA	intergenic_variant	MODIFIER	0	0	0	0	0	0	0	0	0	0	0	0	0	0	0	0	0	0	insertion	0	0	0	0	0	0	0	0	0	0	0	0	0	0	0	0	chr1:g.227366288_227366289insGTGTATGA	0	0
chr1	227879491	0	AG	A	2	152	1540	0.013	-	intergenic_variant	MODIFIER	0	0	0	0	0	0	0	0	0	0	0	0	0	0	0	0	0	0	deletion	0	0	0	0	0	0	0	0	0	0	0	0	0	0	0	0	chr1:g.227879494del	0	0
chr1	228054933	0	GAGACTAGCCT	G	2	152	611	0.013	-	intron_variant	MODIFIER	WNT3A	ENSG00000154342	Transcript	ENST00000284523.2	protein_coding	0	3/3	ENST00000284523.2:c.579+4013_579+4022del	0	0	0	0	0	0	0	0	1	0	deletion	HGNC	HGNC:15983	YES	1	P1	CCDS1564.1	ENSP00000284523	P56704	0	UPI000004F0E2	0	1	0	0	0	0	chr1:g.228054934_228054943del	0	0
chr1	228118892	0	TC	T	2	152	1329	0.013	-	upstream_gene_variant	MODIFIER	AL359510.2	ENSG00000280157	Transcript	ENST00000624958.1	TEC	0	0	0	0	0	0	0	0	0	0	2630	1	0	deletion	Clone_based_ensembl_gene	0	YES	0	0	0	0	0	0	0	0	0	0	0	0	0	chr1:g.228118895del	0	0
chr1	228383964	0	A	ATCTATCTATTTATCT	5	152	1327	0.032	TCTATCTATTTATCT	downstream_gene_variant	MODIFIER	AL670729.3	ENSG00000270104	Transcript	ENST00000602345.1	lincRNA	0	0	0	0	0	0	0	0	0	0	149	-1	0	insertion	Clone_based_ensembl_gene	0	YES	4	0	0	0	0	0	0	0	0	0	0	0	0	chr1:g.228383964_228383965insTCTATCTATTTATCT	0	0
chr1	228383964	0	A	ATCTATCTATTTATCTATCT	3	152	1327	0.019	TCTATCTATTTATCTATCT	downstream_gene_variant	MODIFIER	AL670729.3	ENSG00000270104	Transcript	ENST00000602345.1	lincRNA	0	0	0	0	0	0	0	0	0	0	149	-1	0	insertion	Clone_based_ensembl_gene	0	YES	4	0	0	0	0	0	0	0	0	0	0	0	0	chr1:g.228383964_228383965insTCTATCTATTTATCTATCT	0	0
chr1	228383964	0	A	ATCTATCTATTTATCTATCTATCT	2	152	1327	0.013	TCTATCTATTTATCTATCTATCT	downstream_gene_variant	MODIFIER	AL670729.3	ENSG00000270104	Transcript	ENST00000602345.1	lincRNA	0	0	0	0	0	0	0	0	0	0	149	-1	0	insertion	Clone_based_ensembl_gene	0	YES	4	0	0	0	0	0	0	0	0	0	0	0	0	chr1:g.228383964_228383965insTCTATCTATTTATCTATCTATCT	0	0
chr1	229425688	0	AAGAAGAGGAGGAGGAGGGAAGGAGAAGAAAGAGGAGGAGGGGGGAGGATGAGAAGAGGAAGAGGAGGAGGAGGGGGAGGATGAGGAGAAGAGGAGGAGGAGGAGGAAGAAGAGAAGAGAAGGAGGAGGAGGAAGAAG	A	4	152	1082	0.026	-	downstream_gene_variant	MODIFIER	AL160004.2	ENSG00000230331	Transcript	ENST00000432935.1	processed_pseudogene	0	0	0	0	0	0	0	0	0	0	39	1	0	deletion	Clone_based_ensembl_gene	0	YES	0	0	0	0	0	0	0	0	0	0	0	0	0	chr1:g.229425690_229425826del	0	0
chr1	229708332	0	ATATGT	A	2	152	626	0.013	-	upstream_gene_variant	MODIFIER	HMGB1P26	ENSG00000225984	Transcript	ENST00000452520.1	processed_pseudogene	0	0	0	0	0	0	0	0	0	0	2472	-1	0	deletion	HGNC	HGNC:39117	YES	0	0	0	0	0	0	0	0	0	0	0	0	0	chr1:g.229708333_229708337del	0	0
chr1	229796265	0	AT	A	2	152	1497	0.013	-	intergenic_variant	MODIFIER	0	0	0	0	0	0	0	0	0	0	0	0	0	0	0	0	0	0	deletion	0	0	0	0	0	0	0	0	0	0	0	0	0	0	0	0	chr1:g.229796270del	0	0
chr1	229952127	0	T	TACTA	2	152	2185	0.013	ACTA	intergenic_variant	MODIFIER	0	0	0	0	0	0	0	0	0	0	0	0	0	0	0	0	0	0	insertion	0	0	0	0	0	0	0	0	0	0	0	0	0	0	0	0	chr1:g.229952127_229952128insACTA	0	0
chr1	230332053	0	A	ACACACACCATACCCATAACATAG	2	150	1596	0.013	CACACACCATACCCATAACATAG	intron_variant	MODIFIER	PGBD5	ENSG00000177614	Transcript	ENST00000391860.7	protein_coding	0	5/6	ENST00000391860.7:c.1273+790_1273+791insCTATGTTATGGGTATGGTGTGTG	0	0	0	0	0	0	0	0	-1	0	insertion	HGNC	HGNC:19405	YES	1	P1	CCDS81430.1	ENSP00000375733	Q8N414	0	UPI000004EBDA	0	0	0	0	0	0	chr1:g.230332053_230332054insCACACACCATACCCATAACATAG	0	0
chr1	230364111	0	ATC	A	2	152	2159	0.013	-	intron_variant	MODIFIER	PGBD5	ENSG00000177614	Transcript	ENST00000391860.7	protein_coding	0	1/6	ENST00000391860.7:c.332-6792_332-6791del	0	0	0	0	0	0	0	0	-1	0	deletion	HGNC	HGNC:19405	YES	1	P1	CCDS81430.1	ENSP00000375733	Q8N414	0	UPI000004EBDA	0	0	0	0	0	0	chr1:g.230364115_230364116del	0	0
chr1	230809983	0	CAG	C	2	152	1760	0.013	-	intergenic_variant	MODIFIER	0	0	0	0	0	0	0	0	0	0	0	0	0	0	0	0	0	0	deletion	0	0	0	0	0	0	0	0	0	0	0	0	0	0	0	0	chr1:g.230809984_230809985del	0	0
chr1	231054714	0	TGAGATGGA	T	3	152	624	0.019	-	intergenic_variant	MODIFIER	0	0	0	0	0	0	0	0	0	0	0	0	0	0	0	0	0	0	deletion	0	0	0	0	0	0	0	0	0	0	0	0	0	0	0	0	chr1:g.231054715_231054722del	0	0
chr1	231718466	0	TG	T	2	152	429	0.013	-	intron_variant&NMD_transcript_variant	MODIFIER	TSNAX-DISC1	ENSG00000270106	Transcript	ENST00000602956.5	nonsense_mediated_decay	0	7/12	ENST00000602956.5:c.*978+16443del	0	0	0	0	0	0	0	0	1	0	deletion	HGNC	HGNC:49177	YES	2	P5	0	ENSP00000473532	0	C4P0D8	UPI0001A6169E	0	0	0	0	0	0	chr1:g.231718467del	0	0
chr1	231718466	0	TGC	T	2	152	429	0.013	-	intron_variant&NMD_transcript_variant	MODIFIER	TSNAX-DISC1	ENSG00000270106	Transcript	ENST00000602956.5	nonsense_mediated_decay	0	7/12	ENST00000602956.5:c.*978+16443_*978+16444del	0	0	0	0	0	0	0	0	1	0	deletion	HGNC	HGNC:49177	YES	2	P5	0	ENSP00000473532	0	C4P0D8	UPI0001A6169E	0	0	0	0	0	0	chr1:g.231718467_231718468del	0	0
chr1	231733103	0	TGATGGTGG	T	2	152	740	0.013	-	intron_variant&NMD_transcript_variant	MODIFIER	TSNAX-DISC1	ENSG00000270106	Transcript	ENST00000602956.5	nonsense_mediated_decay	0	7/12	ENST00000602956.5:c.*979-16822_*979-16815del	0	0	0	0	0	0	0	0	1	0	deletion	HGNC	HGNC:49177	YES	2	P5	0	ENSP00000473532	0	C4P0D8	UPI0001A6169E	0	0	0	0	0	0	chr1:g.231733104_231733111del	0	0
chr1	231733126	0	GTGGTGATAGTGGTGGTAGGAGTGA	G	2	152	1005	0.013	-	intron_variant&NMD_transcript_variant	MODIFIER	TSNAX-DISC1	ENSG00000270106	Transcript	ENST00000602956.5	nonsense_mediated_decay	0	7/12	ENST00000602956.5:c.*979-16794_*979-16771del	0	0	0	0	0	0	0	0	1	0	deletion	HGNC	HGNC:49177	YES	2	P5	0	ENSP00000473532	0	C4P0D8	UPI0001A6169E	0	0	0	0	0	5	chr1:g.231733132_231733155del	0	0
chr1	232986638	0	A	AC	2	152	1980	0.013	C	downstream_gene_variant	MODIFIER	NTPCR	ENSG00000135778	Transcript	ENST00000366628.10	protein_coding	0	0	0	0	0	0	0	0	0	0	2756	1	0	insertion	HGNC	HGNC:28204	YES	1	P1	CCDS1597.1	ENSP00000355587	Q9BSD7	Q5TDE9	UPI00000411DD	0	0	0	0	0	0	chr1:g.232986642dup	0	0
chr1	234226961	0	G	GCGCGCACA	2	152	1614	0.013	CGCGCACA	intron_variant	MODIFIER	SLC35F3	ENSG00000183780	Transcript	ENST00000366618.8	protein_coding	0	2/7	ENST00000366618.8:c.284-4455_284-4454insGCGCACAC	0	0	0	0	0	0	0	0	1	0	insertion	HGNC	HGNC:23616	YES	2	P3	CCDS1600.1	ENSP00000355577	Q8IY50	0	UPI000006DD13	0	0	0	0	0	1	chr1:g.234226962_234226963insGCGCACAC	0	0
chr1	234491224	0	C	CACAG	4	150	1581	0.039	ACAG	regulatory_region_variant	MODIFIER	0	0	RegulatoryFeature	ENSR00000390700	promoter_flanking_region	0	0	0	0	0	0	0	0	0	0	0	0	0	insertion	0	0	0	0	0	0	0	0	0	0	0	0	0	0	0	0	chr1:g.234491225_234491226insCAGA	0	0
chr1	234491224	0	C	CACAGAGAG	2	150	1581	0.013	ACAGAGAG	regulatory_region_variant	MODIFIER	0	0	RegulatoryFeature	ENSR00000390700	promoter_flanking_region	0	0	0	0	0	0	0	0	0	0	0	0	0	insertion	0	0	0	0	0	0	0	0	0	0	0	0	0	0	0	0	chr1:g.234491225_234491226insCAGAGAGA	0	0
chr1	234939260	0	A	AACCAG	2	152	1623	0.013	ACCAG	intergenic_variant	MODIFIER	0	0	0	0	0	0	0	0	0	0	0	0	0	0	0	0	0	0	insertion	0	0	0	0	0	0	0	0	0	0	0	0	0	0	0	0	chr1:g.234939261_234939265dup	0	0
chr1	235078580	0	GTGTGTTA	G	3	152	1300	0.019	-	upstream_gene_variant	MODIFIER	LINC01348	ENSG00000280587	Transcript	ENST00000628622.1	lincRNA	0	0	0	0	0	0	0	0	0	0	4361	-1	0	deletion	HGNC	HGNC:50567	YES	2	0	0	0	0	0	0	0	0	0	0	0	0	chr1:g.235078586_235078592del	0	0
chr1	235078649	0	GT	G	6	152	1069	0.038	-	upstream_gene_variant	MODIFIER	LINC01348	ENSG00000280587	Transcript	ENST00000628622.1	lincRNA	0	0	0	0	0	0	0	0	0	0	4430	-1	0	deletion	HGNC	HGNC:50567	YES	2	0	0	0	0	0	0	0	0	0	0	0	0	chr1:g.235078651del	0	0
chr1	235078653	0	T	TA	6	152	1035	0.038	A	upstream_gene_variant	MODIFIER	LINC01348	ENSG00000280587	Transcript	ENST00000628622.1	lincRNA	0	0	0	0	0	0	0	0	0	0	4433	-1	0	insertion	HGNC	HGNC:50567	YES	2	0	0	0	0	0	0	0	0	0	0	0	0	chr1:g.235078653_235078654insA	0	0
chr1	235866662	0	GC	G	2	152	1410	0.013	-	intron_variant	MODIFIER	LYST	ENSG00000143669	Transcript	ENST00000389793.6	protein_coding	0	1/52	ENST00000389793.6:c.-98+180del	0	0	0	0	0	0	0	0	-1	0	deletion	HGNC	HGNC:1968	YES	5	P1	CCDS31062.1	ENSP00000374443	Q99698	0	UPI000020509E	0	1	0	0	0	0	chr1:g.235866666del	0	0
chr1	236612121	0	TG	T	2	152	1985	0.013	-	intergenic_variant	MODIFIER	0	0	0	0	0	0	0	0	0	0	0	0	0	0	0	0	0	0	deletion	0	0	0	0	0	0	0	0	0	0	0	0	0	0	0	0	chr1:g.236612123del	0	0
chr1	236654864	0	TGCCTGCCTTCCTGCCTTCCTGCCTGCCTG	T	4	150	1731	0.026	-	intergenic_variant	MODIFIER	0	0	0	0	0	0	0	0	0	0	0	0	0	0	0	0	0	0	deletion	0	0	0	0	0	0	0	0	0	0	0	0	0	0	0	0	chr1:g.236654865_236654893del	0	0
chr1	236667278	0	TTTGGATCAA	T	2	152	1034	0.013	-	intron_variant	MODIFIER	ACTN2	ENSG00000077522	Transcript	ENST00000651187.1	protein_coding	0	1/4	ENST00000651187.1:c.-336+3077_-336+3085del	0	0	0	0	0	0	0	0	1	cds_end_NF	deletion	HGNC	HGNC:164	0	0	0	0	ENSP00000498348	0	0	0	0	1	0	0	0	3	chr1:g.236667282_236667290del	0	0
chr1	237823129	0	G	GA	2	152	1847	0.013	A	intron_variant	MODIFIER	RYR2	ENSG00000198626	Transcript	ENST00000366574.7	protein_coding	0	101/104	ENST00000366574.7:c.14590+3941dup	0	0	0	0	0	0	0	0	1	0	insertion	HGNC	HGNC:10484	YES	1	0	CCDS55691.1	ENSP00000355533	Q92736	0	UPI0000DD0308	0	1	0	0	0	4	chr1:g.237823133dup	0	0
chr1	238226794	0	CTG	C	2	152	1626	0.019	-	intergenic_variant	MODIFIER	0	0	0	0	0	0	0	0	0	0	0	0	0	0	0	0	0	0	deletion	0	0	0	0	0	0	0	0	0	0	0	0	0	0	0	0	chr1:g.238226822_238226823del	0	0
chr1	238315313	0	T	TA	4	152	1236	0.026	A	intergenic_variant	MODIFIER	0	0	0	0	0	0	0	0	0	0	0	0	0	0	0	0	0	0	insertion	0	0	0	0	0	0	0	0	0	0	0	0	0	0	0	0	chr1:g.238315314dup	0	0
chr1	238647234	0	CA	C	2	152	1495	0.019	-	intergenic_variant	MODIFIER	0	0	0	0	0	0	0	0	0	0	0	0	0	0	0	0	0	0	deletion	0	0	0	0	0	0	0	0	0	0	0	0	0	0	0	0	chr1:g.238647235del	0	0
chr1	239684770	0	G	GAAAGAAAGAAAGAAAGAAAGAAAGAAAGAAAGAAAGAAAGAA	4	152	1234	0.026	AAAGAAAGAAAGAAAGAAAGAAAGAAAGAAAGAAAGAAAGAA	intron_variant	MODIFIER	CHRM3	ENSG00000133019	Transcript	ENST00000255380.8	protein_coding	0	3/4	ENST00000255380.8:c.-147+6483_-147+6484insAAGAAAGAAAGAAAGAAAGAAAGAAAGAAAGAAAGAAAGAAA	0	0	0	0	0	0	0	0	1	0	insertion	HGNC	HGNC:1952	YES	1	P1	CCDS1616.1	ENSP00000255380	P20309	A0A024R3S2	UPI0000050453	0	1	0	0	0	1	chr1:g.239684771_239684772insAAGAAAGAAAGAAAGAAAGAAAGAAAGAAAGAAAGAAAGAAA	0	0
chr1	240224349	0	CTGTT	C	2	152	1708	0.013	-	intron_variant	MODIFIER	FMN2	ENSG00000155816	Transcript	ENST00000319653.14	protein_coding	0	6/17	ENST00000319653.14:c.4065+13119_4065+13122del	0	0	0	0	0	0	0	0	1	0	deletion	HGNC	HGNC:14074	YES	5	P1	CCDS31069.2	ENSP00000318884	Q9NZ56	0	UPI00015FA087	0	1	0	0	0	4	chr1:g.240224354_240224357del	0	0
chr1	242194566	0	ATATCTATCTATCTATCTATCTATCTATCTATCTATCTATGTATCTATCTATGTATCTATC	A	6	150	1305	0.039	-	intron_variant	MODIFIER	PLD5	ENSG00000180287	Transcript	ENST00000536534.6	protein_coding	0	5/9	ENST00000536534.6:c.735+25362_735+25421del	0	0	0	0	0	0	0	0	-1	0	deletion	HGNC	HGNC:26879	YES	1	P3	CCDS1621.2	ENSP00000440896	Q8N7P1	0	UPI000040E1A4	0	0	0	0	0	0	chr1:g.242194606_242194665del	0	0
chr1	242612839	0	TGA	T	2	152	332	0.013	-	intergenic_variant	MODIFIER	0	0	0	0	0	0	0	0	0	0	0	0	0	0	0	0	0	0	deletion	0	0	0	0	0	0	0	0	0	0	0	0	0	0	0	0	chr1:g.242612840_242612841del	0	0
chr1	244650703	0	GC	G	2	152	2196	0.013	-	upstream_gene_variant	MODIFIER	DESI2	ENSG00000121644	Transcript	ENST00000302550.16	protein_coding	0	0	0	0	0	0	0	0	0	0	2422	1	0	deletion	HGNC	HGNC:24264	YES	1	P1	CCDS1626.1	ENSP00000306528	Q9BSY9	A0A024R5P6	UPI0000038D6C	0	0	0	0	0	0	chr1:g.244650708del	0	0
chr1	245126158	0	CCTCGTGATCCACCCGCCTCGGCCTCCCAAAGTGCTGGGATGACAGGCGTGA	C	5	152	1048	0.032	-	upstream_gene_variant	MODIFIER	AL589763.1	ENSG00000223353	Transcript	ENST00000412257.2	processed_pseudogene	0	0	0	0	0	0	0	0	0	0	1709	-1	0	deletion	Clone_based_ensembl_gene	0	YES	0	0	0	0	0	0	0	0	0	0	0	0	0	chr1:g.245126199_245126249del	0	0
chr1	245244616	0	A	ACCCTC	2	152	2055	0.013	CCCTC	intron_variant	MODIFIER	KIF26B	ENSG00000162849	Transcript	ENST00000407071.7	protein_coding	0	2/14	ENST00000407071.7:c.465+87943_465+87947dup	0	0	0	0	0	0	0	0	1	0	insertion	HGNC	HGNC:25484	YES	1	P2	CCDS44342.1	ENSP00000385545	Q2KJY2	0	UPI0000695D71	0	0	0	0	0	14	chr1:g.245244626_245244630dup	0	0
chr1	245934004	0	CA	C	2	152	931	0.013	-	intron_variant	MODIFIER	SMYD3	ENSG00000185420	Transcript	ENST00000490107.6	protein_coding	0	5/11	ENST00000490107.6:c.532-4068del	0	0	0	0	0	0	0	0	-1	0	deletion	HGNC	HGNC:15513	YES	1	P1	CCDS53486.1	ENSP00000419184	Q9H7B4	0	UPI000022AFDA	0	0	0	0	0	0	chr1:g.245934006del	0	0
chr1	246387835	0	AAAAGCATTCATTCTTGAAAATCACCTCGAGGTTGAAGTCAGTTTCTGGGGACCTCCTTGTAGAAAGCATTCATTCTGGAAAATCACCTCGAGGTTGAAGTCAGTTTCTGGGGACATCCTTGTAG	A	4	152	806	0.026	-	intron_variant	MODIFIER	SMYD3	ENSG00000185420	Transcript	ENST00000490107.6	protein_coding	0	1/11	ENST00000490107.6:c.165-32865_165-32742del	0	0	0	0	0	0	0	0	-1	0	deletion	HGNC	HGNC:15513	YES	1	P1	CCDS53486.1	ENSP00000419184	Q9H7B4	0	UPI000022AFDA	0	0	0	0	0	0	chr1:g.246387837_246387960del	0	0
chr1	247088819	0	A	AACTCCACAAGCTGCTGACCTCCATCATAGTGCCATGCCACGTGCCAACACCCCAC	5	152	2028	0.032	ACTCCACAAGCTGCTGACCTCCATCATAGTGCCATGCCACGTGCCAACACCCCAC	upstream_gene_variant	MODIFIER	AL627095.1	ENSG00000228982	Transcript	ENST00000414775.1	unprocessed_pseudogene	0	0	0	0	0	0	0	0	0	0	2752	-1	0	insertion	Clone_based_ensembl_gene	0	YES	0	0	0	0	0	0	0	0	0	0	0	0	0	chr1:g.247088819_247088820insACTCCACAAGCTGCTGACCTCCATCATAGTGCCATGCCACGTGCCAACACCCCAC	0	0
chr1	247476280	0	CT	C	2	152	2333	0.013	-	regulatory_region_variant	MODIFIER	0	0	RegulatoryFeature	ENSR00000393248	promoter_flanking_region	0	0	0	0	0	0	0	0	0	0	0	0	0	deletion	0	0	0	0	0	0	0	0	0	0	0	0	0	0	0	0	chr1:g.247476281del	0	0
chr1	247853320	0	GA	G	2	152	2309	0.013	-	upstream_gene_variant	MODIFIER	TRIM58	ENSG00000162722	Transcript	ENST00000366481.4	protein_coding	0	0	0	0	0	0	0	0	0	0	3866	1	0	deletion	HGNC	HGNC:24150	YES	1	P1	CCDS1636.1	ENSP00000355437	Q8NG06	0	UPI000020590E	0	0	0	0	0	0	chr1:g.247853321del	0	0
chr1	247954505	0	TG	T	2	152	795	0.013	-	downstream_gene_variant	MODIFIER	OR2L8	ENSG00000279263	Transcript	ENST00000623922.1	protein_coding	0	0	0	0	0	0	0	0	0	0	4710	1	0	deletion	HGNC	HGNC:15014	YES	0	P1	0	ENSP00000485287	Q8NGY9	0	UPI0000061E5D	0	0	0	0	0	0	chr1:g.247954508del	0	0
chr1	248283051	0	TTGGCC	T	2	152	1371	0.013	-	intergenic_variant	MODIFIER	0	0	0	0	0	0	0	0	0	0	0	0	0	0	0	0	0	0	deletion	0	0	0	0	0	0	0	0	0	0	0	0	0	0	0	0	chr1:g.248283054_248283058del	0	0
chr1	248676255	0	C	CATCTGA	4	150	796	0.026	ATCTGA	downstream_gene_variant	MODIFIER	CR589904.2	ENSG00000286015	Transcript	ENST00000651827.1	protein_coding	0	0	0	0	0	0	0	0	0	0	4993	-1	cds_start_NF	insertion	Clone_based_ensembl_gene	0	YES	0	P5	0	ENSP00000498451	0	0	0	0	0	0	0	0	0	chr1:g.248676255_248676256insATCTGA	0	0
chr1	248865628	0	GTTAT	G	2	152	1941	0.013	-	downstream_gene_variant	MODIFIER	AL672291.1	ENSG00000227237	Transcript	ENST00000417047.1	antisense	0	0	0	0	0	0	0	0	0	0	833	1	0	deletion	Clone_based_ensembl_gene	0	YES	3	0	0	0	0	0	0	0	0	0	0	0	0	chr1:g.248865631_248865634del	0	0
chr2	32023	0	A	AT	3	152	836	0.019	T	intergenic_variant	MODIFIER	0	0	0	0	0	0	0	0	0	0	0	0	0	0	0	0	0	0	insertion	0	0	0	0	0	0	0	0	0	0	0	0	0	0	0	0	chr2:g.32023_32024insT	0	0
chr2	292616	0	CAAG	C	2	152	2354	0.013	-	upstream_gene_variant	MODIFIER	ALKAL2	ENSG00000189292	Transcript	ENST00000403610.9	protein_coding	0	0	0	0	0	0	0	0	0	0	4526	-1	0	deletion	HGNC	HGNC:27683	YES	1	P1	CCDS46218.1	ENSP00000384604	Q6UX46	0	UPI000003ED28	0	0	0	0	0	0	chr2:g.292617_292619del	0	0
chr2	313465	0	CAGTAGGGAAGGGGTGTGTGTGTGTGTGTGTGTGTGTGTGTGTGTGTGTGTGTCCTGAGAGAGAATGAAAGAATA	C	2	152	1295	0.013	-	upstream_gene_variant	MODIFIER	LINC01865	ENSG00000233684	Transcript	ENST00000436808.2	lincRNA	0	0	0	0	0	0	0	0	0	0	4514	1	0	deletion	HGNC	HGNC:52684	YES	5	0	0	0	0	0	0	0	0	0	0	0	0	chr2:g.313493_313566del	0	0
chr2	442425	0	GCTGTGCTGTGAGATGGTCACTGGGAGCTCCCCCACAGCTGTGTGCACACAGGTGAGTCTTCAGGGGACACCAAAACGACCATCACACCGCA	G	7	150	1134	0.045	-	intergenic_variant	MODIFIER	0	0	0	0	0	0	0	0	0	0	0	0	0	0	0	0	0	0	deletion	0	0	0	0	0	0	0	0	0	0	0	0	0	0	0	0	chr2:g.442426_442516del	0	0
chr2	1168910	0	GT	G	3	152	2426	0.019	-	intron_variant	MODIFIER	SNTG2	ENSG00000172554	Transcript	ENST00000308624.10	protein_coding	0	7/16	ENST00000308624.10:c.499+3278del	0	0	0	0	0	0	0	0	1	0	deletion	HGNC	HGNC:13741	YES	1	P1	CCDS46220.1	ENSP00000311837	Q9NY99	0	UPI0000456D73	0	0	0	0	0	2	chr2:g.1168913del	0	0
chr2	1180684	0	GA	G	4	152	1132	0.026	-	intron_variant	MODIFIER	SNTG2	ENSG00000172554	Transcript	ENST00000308624.10	protein_coding	0	8/16	ENST00000308624.10:c.591+7504del	0	0	0	0	0	0	0	0	1	0	deletion	HGNC	HGNC:13741	YES	1	P1	CCDS46220.1	ENSP00000311837	Q9NY99	0	UPI0000456D73	0	0	0	0	0	2	chr2:g.1180687del	0	0
chr2	1565815	0	GTATGCCAGCCACTACACCAGTAAGCCAGCCACTACACCAGTAAGCCAGCCA	G	5	152	800	0.038	-	intron_variant&non_coding_transcript_variant	MODIFIER	AC141930.1	ENSG00000228613	Transcript	ENST00000438247.1	antisense	0	2/2	ENST00000438247.1:n.516-18931_516-18881del	0	0	0	0	0	0	0	0	-1	0	deletion	Clone_based_ensembl_gene	0	YES	4	0	0	0	0	0	0	0	0	0	0	0	0	chr2:g.1565816_1565866del	0	0
chr2	1619280	0	TACAGGAGGGAACCAGTCTCCCTCCAGCACCCACTCAGCCGCATACAGGAGGGAACCAGTCTCCCTCCAGCCCCCACTCAACCG	T	4	152	1185	0.026	-	downstream_gene_variant	MODIFIER	AC144450.1	ENSG00000203635	Transcript	ENST00000366424.2	lincRNA	0	0	0	0	0	0	0	0	0	0	1147	-1	0	deletion	Clone_based_ensembl_gene	0	YES	2	0	0	0	0	0	0	0	0	0	0	0	0	chr2:g.1619281_1619363del	0	0
chr2	1683543	0	CAGAATCAGA	C	2	150	1206	0.013	-	intron_variant	MODIFIER	PXDN	ENSG00000130508	Transcript	ENST00000252804.9	protein_coding	0	6/22	ENST00000252804.9:c.560+104_560+112del	0	0	0	0	0	0	0	0	-1	0	deletion	HGNC	HGNC:14966	YES	1	P1	CCDS46221.1	ENSP00000252804	Q92626	0	UPI00001C1DC2	0	1	0	0	0	0	chr2:g.1683544_1683552del	0	0
chr2	1811396	0	T	TGGCGTCATCAGCTCC	2	152	2313	0.013	GGCGTCATCAGCTCC	intron_variant	MODIFIER	MYT1L	ENSG00000186487	Transcript	ENST00000647738.1	protein_coding	0	21/24	ENST00000647738.1:c.3081-2244_3081-2230dup	0	0	0	0	0	0	0	0	-1	0	insertion	HGNC	HGNC:7623	YES	0	A2	CCDS77378.1	ENSP00000497479	Q9UL68	0	UPI0000140B19	0	1	0	0	0	0	chr2:g.1811397_1811411dup	0	0
chr2	2520098	0	G	GACGAACAATAGCCCAAAAGAAGGTGCCTCCTCGCAACCCAACACGACTCAGA	7	152	1819	0.045	ACGAACAATAGCCCAAAAGAAGGTGCCTCCTCGCAACCCAACACGACTCAGA	intergenic_variant	MODIFIER	0	0	0	0	0	0	0	0	0	0	0	0	0	0	0	0	0	0	insertion	0	0	0	0	0	0	0	0	0	0	0	0	0	0	0	0	chr2:g.2520102_2520103insACAATAGCCCAAAAGAAGGTGCCTCCTCGCAACCCAACACGACTCAGAACGA	0	0
chr2	2520098	0	G	GACGAGCAATAGCCCAAAAGAAGGTGCCTCCTCGCAACCCAACACGACTCAGA	3	152	1819	0.019	ACGAGCAATAGCCCAAAAGAAGGTGCCTCCTCGCAACCCAACACGACTCAGA	intergenic_variant	MODIFIER	0	0	0	0	0	0	0	0	0	0	0	0	0	0	0	0	0	0	insertion	0	0	0	0	0	0	0	0	0	0	0	0	0	0	0	0	chr2:g.2520109_2520110insCCCAAAAGAAGGTGCCTCCTCGCAACCCAACACGACTCAGAACGAGCAATAG	0	0
chr2	2520098	0	G	GATGAACAATAGCCCAAAAGAAGGTGCCTCCTCGCAACCCAACACGACTCAGA	5	152	1819	0.032	ATGAACAATAGCCCAAAAGAAGGTGCCTCCTCGCAACCCAACACGACTCAGA	intergenic_variant	MODIFIER	0	0	0	0	0	0	0	0	0	0	0	0	0	0	0	0	0	0	insertion	0	0	0	0	0	0	0	0	0	0	0	0	0	0	0	0	chr2:g.2520099_2520100insTGAACAATAGCCCAAAAGAAGGTGCCTCCTCGCAACCCAACACGACTCAGAA	0	0
chr2	2520109	0	G	GCCCAAAA	3	152	1722	0.019	CCCAAAA	intergenic_variant	MODIFIER	0	0	0	0	0	0	0	0	0	0	0	0	0	0	0	0	0	0	insertion	0	0	0	0	0	0	0	0	0	0	0	0	0	0	0	0	chr2:g.2520109_2520110insCCCAAAA	0	0
chr2	2520109	0	GGGGTCA	G	4	152	1722	0.032	-	intergenic_variant	MODIFIER	0	0	0	0	0	0	0	0	0	0	0	0	0	0	0	0	0	0	deletion	0	0	0	0	0	0	0	0	0	0	0	0	0	0	0	0	chr2:g.2520110_2520115del	0	0
chr2	2520110	0	G	GAA	3	152	1691	0.019	AA	intergenic_variant	MODIFIER	0	0	0	0	0	0	0	0	0	0	0	0	0	0	0	0	0	0	insertion	0	0	0	0	0	0	0	0	0	0	0	0	0	0	0	0	chr2:g.2520110_2520111insAA	0	0
chr2	2580451	0	TGAGGGCGTATGTCCAGGAATGCACTGTGCATGTCTGTC	T	2	152	938	0.013	-	intergenic_variant	MODIFIER	0	0	0	0	0	0	0	0	0	0	0	0	0	0	0	0	0	0	deletion	0	0	0	0	0	0	0	0	0	0	0	0	0	0	0	0	chr2:g.2580464_2580501del	0	0
chr2	2645747	0	TCAGGTGGCCTTACTTTCATTCTGCACCCC	T	2	152	3348	0.013	-	intron_variant&non_coding_transcript_variant	MODIFIER	AC018685.2	ENSG00000234929	Transcript	ENST00000414065.1	lincRNA	0	1/1	ENST00000414065.1:n.136-3376_136-3348del	0	0	0	0	0	0	0	0	-1	0	deletion	Clone_based_ensembl_gene	0	YES	4	0	0	0	0	0	0	0	0	0	0	0	0	chr2:g.2645748_2645776del	0	0
chr2	3178228	0	A	AGGCC	2	152	1187	0.013	GGCC	intergenic_variant	MODIFIER	0	0	0	0	0	0	0	0	0	0	0	0	0	0	0	0	0	0	insertion	0	0	0	0	0	0	0	0	0	0	0	0	0	0	0	0	chr2:g.3178229_3178232dup	0	0
chr2	3319725	0	GCAGA	G	4	150	940	0.026	-	intron_variant	MODIFIER	EIPR1	ENSG00000032389	Transcript	ENST00000398659.8	protein_coding	0	3/9	ENST00000398659.8:c.259+18288_259+18291del	0	0	0	0	0	0	0	0	-1	0	deletion	HGNC	HGNC:12383	YES	5	0	CCDS82416.1	ENSP00000381652	0	A8MUM1	UPI0000421B97	0	0	0	0	0	0	chr2:g.3319726_3319729del	0	0
chr2	3319727	0	AGAGCAATACC	A	3	150	914	0.019	-	intron_variant	MODIFIER	EIPR1	ENSG00000032389	Transcript	ENST00000398659.8	protein_coding	0	3/9	ENST00000398659.8:c.259+18280_259+18289del	0	0	0	0	0	0	0	0	-1	0	deletion	HGNC	HGNC:12383	YES	5	0	CCDS82416.1	ENSP00000381652	0	A8MUM1	UPI0000421B97	0	0	0	0	0	0	chr2:g.3319728_3319737del	0	0
chr2	3351967	0	CCCTTTGATCAGCATATCCATGCTACAGAAGCTACCTGCCCCTGAGCCACCCACACTGTCTGTTCCGGACA	C	4	152	1902	0.026	-	intron_variant	MODIFIER	EIPR1	ENSG00000032389	Transcript	ENST00000398659.8	protein_coding	0	2/9	ENST00000398659.8:c.126+2513_126+2582del	0	0	0	0	0	0	0	0	-1	0	deletion	HGNC	HGNC:12383	YES	5	0	CCDS82416.1	ENSP00000381652	0	A8MUM1	UPI0000421B97	0	0	0	0	0	0	chr2:g.3351999_3352068del	0	0
chr2	3530812	0	GAAGGAATGAGAGTATTATTATTAGCAGGAGGGAAGAAGGAATGAGAGTATTAGTAGTAGTA	G	2	150	439	0.013	-	downstream_gene_variant	MODIFIER	AC108488.2	ENSG00000255767	Transcript	ENST00000438485.1	protein_coding	0	0	0	0	0	0	0	0	0	0	1111	-1	cds_start_NF	deletion	Clone_based_ensembl_gene	0	YES	3	P1	0	ENSP00000440272	0	H0YFU0	UPI000204A82E	0	0	0	0	0	0	chr2:g.3530813_3530873del	0	0
chr2	4108914	0	AT	A	2	152	887	0.013	-	intergenic_variant	MODIFIER	0	0	0	0	0	0	0	0	0	0	0	0	0	0	0	0	0	0	deletion	0	0	0	0	0	0	0	0	0	0	0	0	0	0	0	0	chr2:g.4108915del	0	0
chr2	4152040	0	T	TTTCCTTCCTTCCCTCC	2	152	2035	0.013	TTCCTTCCTTCCCTCC	regulatory_region_variant	MODIFIER	0	0	RegulatoryFeature	ENSR00000595489	open_chromatin_region	0	0	0	0	0	0	0	0	0	0	0	0	0	insertion	0	0	0	0	0	0	0	0	0	0	0	0	0	0	0	0	chr2:g.4152052_4152053insCTCCTTCCTTCCTTCC	0	0
chr2	4417739	0	A	ACACACACACACACACAGACACACACGCACG	3	152	1672	0.026	CACACACACACACACAGACACACACGCACG	intergenic_variant	MODIFIER	0	0	0	0	0	0	0	0	0	0	0	0	0	0	0	0	0	0	insertion	0	0	0	0	0	0	0	0	0	0	0	0	0	0	0	0	chr2:g.4417753_4417754insCAGACACACACGCACGCACACACACACACA	0	0
chr2	4515600	0	CT	C	2	152	1822	0.013	-	upstream_gene_variant	MODIFIER	NPM1P48	ENSG00000231821	Transcript	ENST00000436002.1	processed_pseudogene	0	0	0	0	0	0	0	0	0	0	545	-1	0	deletion	HGNC	HGNC:45227	YES	0	0	0	0	0	0	0	0	0	0	0	0	0	chr2:g.4515601del	0	0
chr2	4626296	0	G	GGTGTGTGTGTGT	4	152	2009	0.032	GTGTGTGTGTGT	downstream_gene_variant	MODIFIER	LINC01249	ENSG00000231532	Transcript	ENST00000412134.5	lincRNA	0	0	0	0	0	0	0	0	0	0	1925	-1	0	insertion	HGNC	HGNC:49843	YES	1	0	0	0	0	0	0	0	0	0	0	0	0	chr2:g.4626318_4626329dup	0	0
chr2	4975048	0	AGGCATG	A	3	150	441	0.019	-	intergenic_variant	MODIFIER	0	0	0	0	0	0	0	0	0	0	0	0	0	0	0	0	0	0	deletion	0	0	0	0	0	0	0	0	0	0	0	0	0	0	0	0	chr2:g.4975049_4975054del	0	0
chr2	5671521	0	C	CCCTT	7	152	823	0.045	CCTT	intron_variant&non_coding_transcript_variant	MODIFIER	LINC01248	ENSG00000224128	Transcript	ENST00000458264.1	antisense	0	1/1	ENST00000458264.1:n.302+19662_302+19665dup	0	0	0	0	0	0	0	0	-1	0	insertion	HGNC	HGNC:49842	YES	3	0	0	0	0	0	0	0	0	0	0	0	0	chr2:g.5671562_5671565dup	0	0
chr2	6371737	0	CA	C	2	152	1980	0.013	-	non_coding_transcript_exon_variant	MODIFIER	LINC01247	ENSG00000227007	Transcript	ENST00000448901.1	lincRNA	1/3	0	ENST00000448901.1:n.3685del	0	3685/4209	0	0	0	0	0	0	-1	0	deletion	HGNC	HGNC:49841	YES	1	0	0	0	0	0	0	0	0	0	0	0	0	chr2:g.6371738del	0	0
chr2	6554002	0	CT	C	2	152	2001	0.013	-	intergenic_variant	MODIFIER	0	0	0	0	0	0	0	0	0	0	0	0	0	0	0	0	0	0	deletion	0	0	0	0	0	0	0	0	0	0	0	0	0	0	0	0	chr2:g.6554003del	0	0
chr2	6670583	0	GT	G	2	152	1539	0.013	-	intergenic_variant	MODIFIER	0	0	0	0	0	0	0	0	0	0	0	0	0	0	0	0	0	0	deletion	0	0	0	0	0	0	0	0	0	0	0	0	0	0	0	0	chr2:g.6670587del	0	0
chr2	6716795	0	C	CAAAA	4	150	1007	0.026	AAAA	intergenic_variant	MODIFIER	0	0	0	0	0	0	0	0	0	0	0	0	0	0	0	0	0	0	insertion	0	0	0	0	0	0	0	0	0	0	0	0	0	0	0	0	chr2:g.6716799_6716802dup	0	0
chr2	7000623	0	GCT	G	2	152	1112	0.013	-	intron_variant	MODIFIER	RNF144A	ENSG00000151692	Transcript	ENST00000320892.11	protein_coding	0	3/8	ENST00000320892.11:c.135+3563_135+3564del	0	0	0	0	0	0	0	0	1	0	deletion	HGNC	HGNC:20457	YES	1	P1	CCDS1657.1	ENSP00000321330	P50876	0	UPI00001E058A	0	0	0	0	0	0	chr2:g.7000624_7000625del	0	0
chr2	7000626	0	AGAAG	A	2	152	1100	0.013	-	intron_variant	MODIFIER	RNF144A	ENSG00000151692	Transcript	ENST00000320892.11	protein_coding	0	3/8	ENST00000320892.11:c.135+3566_135+3569del	0	0	0	0	0	0	0	0	1	0	deletion	HGNC	HGNC:20457	YES	1	P1	CCDS1657.1	ENSP00000321330	P50876	0	UPI00001E058A	0	0	0	0	0	0	chr2:g.7000627_7000630del	0	0
chr2	7976938	0	G	GAGAAA	3	150	1265	0.019	AGAAA	intron_variant&non_coding_transcript_variant	MODIFIER	LINC00298	ENSG00000235665	Transcript	ENST00000426969.5	lincRNA	0	1/3	ENST00000426969.5:n.40-93_40-92insTTTCT	0	0	0	0	0	0	0	0	-1	0	insertion	HGNC	HGNC:49257	YES	1	0	0	0	0	0	0	0	0	0	0	0	0	chr2:g.7976938_7976939insAGAAA	0	0
chr2	8071620	0	T	TGAGAGAGAGAGA	2	150	1177	0.013	GAGAGAGAGAGA	intron_variant&non_coding_transcript_variant	MODIFIER	LINC00299	ENSG00000236790	Transcript	ENST00000430192.5	lincRNA	0	6/7	ENST00000430192.5:n.714-11227_714-11216dup	0	0	0	0	0	0	0	0	-1	0	insertion	HGNC	HGNC:27940	0	1	0	0	0	0	0	0	0	0	0	0	0	0	chr2:g.8071638_8071649dup	0	0
chr2	9569605	0	T	TA	2	152	1899	0.013	A	intergenic_variant	MODIFIER	0	0	0	0	0	0	0	0	0	0	0	0	0	0	0	0	0	0	insertion	0	0	0	0	0	0	0	0	0	0	0	0	0	0	0	0	chr2:g.9569611dup	0	0
chr2	9615775	0	AAAG	A	2	152	1657	0.013	-	intron_variant	MODIFIER	YWHAQ	ENSG00000134308	Transcript	ENST00000381844.8	protein_coding	0	1/4	ENST00000381844.8:c.294+14381_294+14383del	0	0	0	0	0	0	0	0	-1	0	deletion	HGNC	HGNC:12854	YES	1	P1	CCDS1666.1	ENSP00000371267	P27348	0	UPI0000124E01	0	0	0	0	0	0	chr2:g.9615776_9615778del	0	0
chr2	10264436	0	A	ATCTGGAGGGTCTCACCCTGTCTGGAGGTTCTCACCCTGTCTGGAGGTCTCACCCCATCTGGAGGGTCTCACCCCG	6	152	2412	0.038	TCTGGAGGGTCTCACCCTGTCTGGAGGTTCTCACCCTGTCTGGAGGTCTCACCCCATCTGGAGGGTCTCACCCCG	intergenic_variant	MODIFIER	0	0	0	0	0	0	0	0	0	0	0	0	0	0	0	0	0	0	insertion	0	0	0	0	0	0	0	0	0	0	0	0	0	0	0	0	chr2:g.10264462_10264463insGTTCTCACCCTGTCTGGAGGTCTCACCCCATCTGGAGGGTCTCACCCCGTCTGGAGGGTCTCACCCTGTCTGGAG	0	0
chr2	10485996	0	T	TGTGTGTGCGC	7	150	921	0.052	GTGTGTGCGC	intergenic_variant	MODIFIER	0	0	0	0	0	0	0	0	0	0	0	0	0	0	0	0	0	0	insertion	0	0	0	0	0	0	0	0	0	0	0	0	0	0	0	0	chr2:g.10485997_10485998insTGTGTGCGCG	0	0
chr2	10954026	0	TGGTTGTGGATGTGGATGTGGTTGTGGATGTGGTTGTGGATGTGGTTGTGGATGTGGATGTGGATGTGGTTGTGGATGTGGTTGTGGATGTGGATGTGGTTGTGGTTGTGGA	T	3	152	2125	0.019	-	regulatory_region_variant	MODIFIER	0	0	RegulatoryFeature	ENSR00000289740	CTCF_binding_site	0	0	0	0	0	0	0	0	0	0	0	0	0	deletion	0	0	0	0	0	0	0	0	0	0	0	0	0	0	0	0	chr2:g.10954027_10954137del	0	0
chr2	11161858	0	TC	T	2	152	2251	0.013	-	intron_variant	MODIFIER	PQLC3	ENSG00000162976	Transcript	ENST00000295083.8	protein_coding	0	3/6	ENST00000295083.8:c.296+1166del	0	0	0	0	0	0	0	0	1	0	deletion	HGNC	HGNC:28503	YES	1	P1	CCDS1679.1	ENSP00000295083	Q8N755	0	UPI0000070DA0	0	0	0	0	0	1	chr2:g.11161860del	0	0
chr2	11831551	0	ATCTGTGCTTTTAGTTTCATTTGTCAACTTGATTCTTCTGACTTGAGCATAATGGACCACCATTAAAATCATCAT	A	2	152	2179	0.013	-	downstream_gene_variant	MODIFIER	LPIN1	ENSG00000134324	Transcript	ENST00000256720.6	protein_coding	0	0	0	0	0	0	0	0	0	0	4143	1	0	deletion	HGNC	HGNC:13345	0	1	P3	CCDS1682.1	ENSP00000256720	Q14693	0	UPI000012E864	0	1	0	0	0	0	chr2:g.11831553_11831626del	0	0
chr2	12466079	0	G	GCGCGCA	6	152	1133	0.038	CGCGCA	intron_variant&non_coding_transcript_variant	MODIFIER	MIR3681HG	ENSG00000224184	Transcript	ENST00000412294.5	lincRNA	0	4/5	ENST00000412294.5:n.413-92126_413-92125insGCGCAC	0	0	0	0	0	0	0	0	1	0	insertion	HGNC	HGNC:52001	YES	2	0	0	0	0	0	0	0	0	0	0	0	1	chr2:g.12466080_12466081insGCGCAC	0	0
chr2	12467468	0	T	TCC	2	152	787	0.013	CC	intron_variant&non_coding_transcript_variant	MODIFIER	MIR3681HG	ENSG00000224184	Transcript	ENST00000412294.5	lincRNA	0	4/5	ENST00000412294.5:n.413-90738_413-90737insCC	0	0	0	0	0	0	0	0	1	0	insertion	HGNC	HGNC:52001	YES	2	0	0	0	0	0	0	0	0	0	0	0	0	chr2:g.12467468_12467469insCC	0	0
chr2	12525951	0	CA	C	2	152	1445	0.013	-	intron_variant&non_coding_transcript_variant	MODIFIER	MIR3681HG	ENSG00000224184	Transcript	ENST00000412294.5	lincRNA	0	4/5	ENST00000412294.5:n.413-32250del	0	0	0	0	0	0	0	0	1	0	deletion	HGNC	HGNC:52001	YES	2	0	0	0	0	0	0	0	0	0	0	0	4	chr2:g.12525956del	0	0
chr2	13715246	0	T	TA	2	152	857	0.013	A	intron_variant&non_coding_transcript_variant	MODIFIER	LINC00276	ENSG00000230448	Transcript	ENST00000417751.5	lincRNA	0	4/4	ENST00000417751.5:n.406-4526dup	0	0	0	0	0	0	0	0	-1	0	insertion	HGNC	HGNC:38663	0	2	0	0	0	0	0	0	0	0	0	0	0	0	chr2:g.13715252dup	0	0
chr2	14249189	0	CTG	C	2	152	925	0.013	-	intron_variant&non_coding_transcript_variant	MODIFIER	LINC00276	ENSG00000230448	Transcript	ENST00000418420.1	lincRNA	0	2/3	ENST00000418420.1:n.252-13241_252-13240del	0	0	0	0	0	0	0	0	-1	0	deletion	HGNC	HGNC:38663	YES	1	0	0	0	0	0	0	0	0	0	0	0	0	chr2:g.14249191_14249192del	0	0
chr2	14346053	0	A	ATG	2	152	1595	0.013	TG	intron_variant&non_coding_transcript_variant	MODIFIER	LINC00276	ENSG00000230448	Transcript	ENST00000418420.1	lincRNA	0	1/3	ENST00000418420.1:n.117-28952_117-28951dup	0	0	0	0	0	0	0	0	-1	0	insertion	HGNC	HGNC:38663	YES	1	0	0	0	0	0	0	0	0	0	0	0	0	chr2:g.14346081_14346082dup	0	0
chr2	14346053	0	A	ATGTGTGTGTG	2	152	1595	0.013	TGTGTGTGTG	intron_variant&non_coding_transcript_variant	MODIFIER	LINC00276	ENSG00000230448	Transcript	ENST00000418420.1	lincRNA	0	1/3	ENST00000418420.1:n.117-28960_117-28951dup	0	0	0	0	0	0	0	0	-1	0	insertion	HGNC	HGNC:38663	YES	1	0	0	0	0	0	0	0	0	0	0	0	0	chr2:g.14346073_14346082dup	0	0
chr2	15638904	0	A	AGAG	2	152	2317	0.013	GAG	regulatory_region_variant	MODIFIER	0	0	RegulatoryFeature	ENSR00000597948	promoter_flanking_region	0	0	0	0	0	0	0	0	0	0	0	0	0	insertion	0	0	0	0	0	0	0	0	0	0	0	0	0	0	0	0	chr2:g.15638904_15638905insGAG	0	0
chr2	15638907	0	T	TCAGGTC	2	152	2314	0.013	CAGGTC	regulatory_region_variant	MODIFIER	0	0	RegulatoryFeature	ENSR00000597948	promoter_flanking_region	0	0	0	0	0	0	0	0	0	0	0	0	0	insertion	0	0	0	0	0	0	0	0	0	0	0	0	0	0	0	0	chr2:g.15638907_15638908insCAGGTC	0	0
chr2	16524204	0	C	CGTGCGTGTGTGTGT	3	150	2100	0.019	GTGCGTGTGTGTGT	intron_variant&non_coding_transcript_variant	MODIFIER	AC104623.1	ENSG00000237633	Transcript	ENST00000648675.1	antisense	0	1/6	ENST00000648675.1:n.299-486_299-485insCGTGTGTGTGTGTG	0	0	0	0	0	0	0	0	1	0	insertion	Clone_based_ensembl_gene	0	YES	0	0	0	0	0	0	0	0	0	0	0	0	3	chr2:g.16524207_16524208insCGTGTGTGTGTGTG	0	0
chr2	16695624	0	TA	T	2	152	1465	0.013	-	intergenic_variant	MODIFIER	0	0	0	0	0	0	0	0	0	0	0	0	0	0	0	0	0	0	deletion	0	0	0	0	0	0	0	0	0	0	0	0	0	0	0	0	chr2:g.16695626del	0	0
chr2	17214463	0	T	TTGTGTGTGTGTGTGTGTGTGTGTG	2	152	1520	0.013	TGTGTGTGTGTGTGTGTGTGTGTG	intergenic_variant	MODIFIER	0	0	0	0	0	0	0	0	0	0	0	0	0	0	0	0	0	0	insertion	0	0	0	0	0	0	0	0	0	0	0	0	0	0	0	0	chr2:g.17214469_17214492dup	0	0
chr2	17214463	0	T	TTGTGTGTGTGTGTGTGTGTGTGTGTG	2	152	1520	0.013	TGTGTGTGTGTGTGTGTGTGTGTGTG	intergenic_variant	MODIFIER	0	0	0	0	0	0	0	0	0	0	0	0	0	0	0	0	0	0	insertion	0	0	0	0	0	0	0	0	0	0	0	0	0	0	0	0	chr2:g.17214467_17214492dup	0	0
chr2	17214463	0	T	TTGTGTGTGTGTGTGTGTGTGTGTGTGTG	2	152	1520	0.013	TGTGTGTGTGTGTGTGTGTGTGTGTGTG	intergenic_variant	MODIFIER	0	0	0	0	0	0	0	0	0	0	0	0	0	0	0	0	0	0	insertion	0	0	0	0	0	0	0	0	0	0	0	0	0	0	0	0	chr2:g.17214465_17214492dup	0	0
chr2	17310773	0	C	CAGATAGATAGATAGAT	2	152	1428	0.013	AGATAGATAGATAGAT	regulatory_region_variant	MODIFIER	0	0	RegulatoryFeature	ENSR00000289928	CTCF_binding_site	0	0	0	0	0	0	0	0	0	0	0	0	0	insertion	0	0	0	0	0	0	0	0	0	0	0	0	0	0	0	0	chr2:g.17310787_17310802dup	0	0
chr2	17772064	0	C	CA	2	150	775	0.013	A	intron_variant	MODIFIER	GEN1	ENSG00000178295	Transcript	ENST00000381254.7	protein_coding	0	7/13	ENST00000381254.7:c.803-568dup	0	0	0	0	0	0	0	0	1	0	insertion	HGNC	HGNC:26881	YES	5	P1	CCDS1691.1	ENSP00000370653	Q17RS7	0	UPI00004113DA	0	0	0	0	0	2	chr2:g.17772066dup	0	0
chr2	18104465	0	TTGTA	T	3	152	1233	0.026	-	intron_variant&non_coding_transcript_variant	MODIFIER	KCNS3	ENSG00000170745	Transcript	ENST00000465292.5	processed_transcript	0	2/4	ENST00000465292.5:n.306-65924_306-65921del	0	0	0	0	0	0	0	0	1	0	deletion	HGNC	HGNC:6302	0	4	0	0	0	0	0	0	0	0	0	0	0	0	chr2:g.18104466_18104469del	0	0
chr2	18906625	0	A	ATGTGTGTGTGTGTGTGTGTGTG	6	152	2548	0.045	TGTGTGTGTGTGTGTGTGTGTG	intergenic_variant	MODIFIER	0	0	0	0	0	0	0	0	0	0	0	0	0	0	0	0	0	0	insertion	0	0	0	0	0	0	0	0	0	0	0	0	0	0	0	0	chr2:g.18906626_18906647dup	0	0
chr2	19274504	0	CTAAATTAGT	C	2	152	1862	0.013	-	intron_variant&non_coding_transcript_variant	MODIFIER	LINC01376	ENSG00000236204	Transcript	ENST00000650025.1	lincRNA	0	2/7	ENST00000650025.1:n.185+72131_185+72139del	0	0	0	0	0	0	0	0	-1	0	deletion	HGNC	HGNC:50637	YES	0	0	0	0	0	0	0	0	0	0	0	0	0	chr2:g.19274508_19274516del	0	0
chr2	19523781	0	CA	C	2	152	2452	0.013	-	downstream_gene_variant	MODIFIER	LINC01808	ENSG00000237992	Transcript	ENST00000641680.1	lincRNA	0	0	0	0	0	0	0	0	0	0	3687	1	0	deletion	HGNC	HGNC:52611	0	0	0	0	0	0	0	0	0	0	0	0	0	0	chr2:g.19523782del	0	0
chr2	19571239	0	TG	T	3	152	1637	0.019	-	intergenic_variant	MODIFIER	0	0	0	0	0	0	0	0	0	0	0	0	0	0	0	0	0	0	deletion	0	0	0	0	0	0	0	0	0	0	0	0	0	0	0	0	chr2:g.19571241del	0	0
chr2	19853078	0	T	TA	2	152	1141	0.013	A	intergenic_variant	MODIFIER	0	0	0	0	0	0	0	0	0	0	0	0	0	0	0	0	0	0	insertion	0	0	0	0	0	0	0	0	0	0	0	0	0	0	0	0	chr2:g.19853085dup	0	0
chr2	20102763	0	A	AGAAGAAGAAGAAGAAGAAGAAGAAGAAGAAGAC	2	152	2275	0.013	GAAGAAGAAGAAGAAGAAGAAGAAGAAGAAGAC	intron_variant&non_coding_transcript_variant	MODIFIER	AC098828.3	ENSG00000234378	Transcript	ENST00000430429.1	lincRNA	0	1/1	ENST00000430429.1:n.90+3976_90+3977insGTCTTCTTCTTCTTCTTCTTCTTCTTCTTCTTC	0	0	0	0	0	0	0	0	-1	0	insertion	Clone_based_ensembl_gene	0	YES	3	0	0	0	0	0	0	0	0	0	0	0	0	chr2:g.20102765_20102766insAGAAGAAGAAGAAGAAGAAGAAGAAGAAGACGA	0	0
chr2	20104265	0	T	TAG	2	152	1514	0.013	AG	intron_variant&non_coding_transcript_variant	MODIFIER	AC098828.3	ENSG00000234378	Transcript	ENST00000430429.1	lincRNA	0	1/1	ENST00000430429.1:n.90+2474_90+2475insCT	0	0	0	0	0	0	0	0	-1	0	insertion	Clone_based_ensembl_gene	0	YES	3	0	0	0	0	0	0	0	0	0	0	0	0	chr2:g.20104265_20104266insAG	0	0
chr2	20104266	0	T	TAGACATA	2	152	1510	0.013	AGACATA	intron_variant&non_coding_transcript_variant	MODIFIER	AC098828.3	ENSG00000234378	Transcript	ENST00000430429.1	lincRNA	0	1/1	ENST00000430429.1:n.90+2473_90+2474insTATGTCT	0	0	0	0	0	0	0	0	-1	0	insertion	Clone_based_ensembl_gene	0	YES	3	0	0	0	0	0	0	0	0	0	0	0	0	chr2:g.20104266_20104267insAGACATA	0	0
chr2	21062062	0	A	ATCTCATCTCT	2	150	1888	0.013	TCTCATCTCT	intergenic_variant	MODIFIER	0	0	0	0	0	0	0	0	0	0	0	0	0	0	0	0	0	0	insertion	0	0	0	0	0	0	0	0	0	0	0	0	0	0	0	0	chr2:g.21062066_21062067insATCTCTTCTC	0	0
chr2	21062125	0	T	TCTTCTCTTCTCATCC	6	150	1044	0.039	CTTCTCTTCTCATCC	intergenic_variant	MODIFIER	0	0	0	0	0	0	0	0	0	0	0	0	0	0	0	0	0	0	insertion	0	0	0	0	0	0	0	0	0	0	0	0	0	0	0	0	chr2:g.21062126_21062127insTTCTCTTCTCATCCC	0	0
chr2	21353168	0	T	TGTGTGTG	2	150	909	0.013	GTGTGTG	intron_variant&non_coding_transcript_variant	MODIFIER	AC011752.1	ENSG00000231204	Transcript	ENST00000649482.1	lincRNA	0	2/6	ENST00000649482.1:n.204-3409_204-3408insGTGTGTG	0	0	0	0	0	0	0	0	1	0	insertion	Clone_based_ensembl_gene	0	YES	0	0	0	0	0	0	0	0	0	0	0	0	0	chr2:g.21353168_21353169insGTGTGTG	0	0
chr2	22503857	0	A	AT	2	152	1405	0.013	T	intron_variant&non_coding_transcript_variant	MODIFIER	AC096570.1	ENSG00000228999	Transcript	ENST00000450551.1	lincRNA	0	1/4	ENST00000450551.1:n.70+27178dup	0	0	0	0	0	0	0	0	-1	0	insertion	Clone_based_ensembl_gene	0	0	5	0	0	0	0	0	0	0	0	0	0	0	0	chr2:g.22503861dup	0	0
chr2	23213765	0	TCTCGCTCCAGCACCCAGTCCCATCCTCCACTCAACCACTAAAACAAAAAAGGCCATTCTAAAGC	T	2	152	1995	0.013	-	intergenic_variant	MODIFIER	0	0	0	0	0	0	0	0	0	0	0	0	0	0	0	0	0	0	deletion	0	0	0	0	0	0	0	0	0	0	0	0	0	0	0	0	chr2:g.23213771_23213834del	0	0
chr2	23791113	0	G	GT	2	152	1711	0.013	T	intron_variant	MODIFIER	ATAD2B	ENSG00000119778	Transcript	ENST00000238789.10	protein_coding	0	19/27	ENST00000238789.10:c.2641-2467dup	0	0	0	0	0	0	0	0	-1	0	insertion	HGNC	HGNC:29230	YES	5	P1	CCDS46227.1	ENSP00000238789	Q9ULI0	0	UPI00006C056C	0	0	0	0	0	0	chr2:g.23791114dup	0	0
chr2	23941562	0	CACTT	C	2	152	1399	0.013	-	intron_variant	MODIFIER	UBXN2A	ENSG00000173960	Transcript	ENST00000309033.5	protein_coding	0	1/6	ENST00000309033.5:c.-15+918_-15+921del	0	0	0	0	0	0	0	0	1	0	deletion	HGNC	HGNC:27265	YES	1	P1	CCDS1704.1	ENSP00000312107	P68543	0	UPI00001616AE	0	0	0	0	0	3	chr2:g.23941566_23941569del	0	0
chr2	23992185	0	TG	T	2	152	1622	0.013	-	intron_variant	MODIFIER	UBXN2A	ENSG00000173960	Transcript	ENST00000309033.5	protein_coding	0	6/6	ENST00000309033.5:c.584+7356del	0	0	0	0	0	0	0	0	1	0	deletion	HGNC	HGNC:27265	YES	1	P1	CCDS1704.1	ENSP00000312107	P68543	0	UPI00001616AE	0	0	0	0	0	1	chr2:g.23992187del	0	0
chr2	24432539	0	TGGAG	T	2	150	359	0.019	-	regulatory_region_variant	MODIFIER	0	0	RegulatoryFeature	ENSR00000599797	enhancer	0	0	0	0	0	0	0	0	0	0	0	0	0	deletion	0	0	0	0	0	0	0	0	0	0	0	0	0	0	0	0	chr2:g.24432540_24432543del	0	0
chr2	24697871	0	T	TA	2	152	1238	0.013	A	intron_variant	MODIFIER	NCOA1	ENSG00000084676	Transcript	ENST00000406961.5	protein_coding	0	11/22	ENST00000406961.5:c.949+74dup	0	0	0	0	0	0	0	0	1	0	insertion	HGNC	HGNC:7668	YES	5	0	CCDS1712.1	ENSP00000385216	Q15788	0	UPI000006E1F7	0	1	0	0	0	1	chr2:g.24697872dup	0	0
chr2	24766601	0	G	GGGAGGAGGTAAGACAGGAGAGAACAGGAAGAGAACAGAGGAGTGGGAAGAGGGATGGCA	2	152	1694	0.013	GGAGGAGGTAAGACAGGAGAGAACAGGAAGAGAACAGAGGAGTGGGAAGAGGGATGGCA	intron_variant	MODIFIER	NCOA1	ENSG00000084676	Transcript	ENST00000406961.5	protein_coding	0	22/22	ENST00000406961.5:c.4156-1594_4156-1536dup	0	0	0	0	0	0	0	0	1	0	insertion	HGNC	HGNC:7668	YES	5	0	CCDS1712.1	ENSP00000385216	Q15788	0	UPI000006E1F7	0	1	0	0	0	84	chr2:g.24766643_24766644insTGGGAAGAGGGATGGCAGGAGGAGGTAAGACAGGAGAGAACAGGAAGAGAACAGAGGAG	0	0
chr2	25662681	0	A	ACAAAC	2	152	965	0.019	CAAAC	intron_variant	MODIFIER	DTNB	ENSG00000138101	Transcript	ENST00000406818.7	protein_coding	0	1/20	ENST00000406818.7:c.-1-10021_-1-10020insGTTTG	0	0	0	0	0	0	0	0	-1	0	insertion	HGNC	HGNC:3058	YES	1	P4	CCDS46237.1	ENSP00000384084	O60941	0	UPI0000129949	0	0	0	0	0	0	chr2:g.25662681_25662682insCAAAC	0	0
chr2	25662681	0	A	ACAAACACAC	2	152	965	0.013	CAAACACAC	intron_variant	MODIFIER	DTNB	ENSG00000138101	Transcript	ENST00000406818.7	protein_coding	0	1/20	ENST00000406818.7:c.-1-10021_-1-10020insGTGTGTTTG	0	0	0	0	0	0	0	0	-1	0	insertion	HGNC	HGNC:3058	YES	1	P4	CCDS46237.1	ENSP00000384084	O60941	0	UPI0000129949	0	0	0	0	0	0	chr2:g.25662681_25662682insCAAACACAC	0	0
chr2	25662681	0	A	ACACAAACACAC	7	152	965	0.045	CACAAACACAC	intron_variant	MODIFIER	DTNB	ENSG00000138101	Transcript	ENST00000406818.7	protein_coding	0	1/20	ENST00000406818.7:c.-1-10021_-1-10020insGTGTGTTTGTG	0	0	0	0	0	0	0	0	-1	0	insertion	HGNC	HGNC:3058	YES	1	P4	CCDS46237.1	ENSP00000384084	O60941	0	UPI0000129949	0	0	0	0	0	0	chr2:g.25662681_25662682insCACAAACACAC	0	0
chr2	25711556	0	ATCC	A	2	152	1484	0.013	-	intergenic_variant	MODIFIER	0	0	0	0	0	0	0	0	0	0	0	0	0	0	0	0	0	0	deletion	0	0	0	0	0	0	0	0	0	0	0	0	0	0	0	0	chr2:g.25711557_25711559del	0	0
chr2	25833751	0	T	TA	2	152	1417	0.013	A	intron_variant	MODIFIER	ASXL2	ENSG00000143970	Transcript	ENST00000435504.8	protein_coding	0	3/12	ENST00000435504.8:c.143+1786dup	0	0	0	0	0	0	0	0	-1	0	insertion	HGNC	HGNC:23805	0	5	P5	0	ENSP00000391447	Q76L83	0	UPI00001DFBE8	0	1	0	0	0	0	chr2:g.25833752dup	0	0
chr2	27210062	0	GAACT	G	2	152	2091	0.013	-	intron_variant	MODIFIER	SLC5A6	ENSG00000138074	Transcript	ENST00000310574.8	protein_coding	0	2/16	ENST00000310574.8:c.-141+1401_-141+1404del	0	0	0	0	0	0	0	0	-1	0	deletion	HGNC	HGNC:11041	YES	1	P1	CCDS1740.1	ENSP00000310208	Q9Y289	0	UPI000006DE33	0	0	0	0	0	0	chr2:g.27210068_27210071del	0	0
chr2	29624137	0	A	ATAAACCACGGTCAC	4	152	1031	0.026	TAAACCACGGTCAC	intron_variant	MODIFIER	ALK	ENSG00000171094	Transcript	ENST00000389048.8	protein_coding	0	3/28	ENST00000389048.8:c.952+70712_952+70713insGTGACCGTGGTTTA	0	0	0	0	0	0	0	0	-1	0	insertion	HGNC	HGNC:427	YES	1	P2	CCDS33172.1	ENSP00000373700	Q9UM73	0	UPI00001684DA	0	1	0	0	0	0	chr2:g.29624138_29624139insAAACCACGGTCACT	0	0
chr2	30080259	0	CAGTCCCTGGAAAAATTGTCTTCCACAAAACCAGTCCCTGGTGCTCAAAAGGTTGGGGACTGCTAGAGTACGGCATACAACTCTTGCACATATTTTGATAGATTTAAATTGAATTATTTCATGTATTGGTGCT	C	4	150	1837	0.026	-	downstream_gene_variant	MODIFIER	AC016907.1	ENSG00000225943	Transcript	ENST00000419483.1	processed_pseudogene	0	0	0	0	0	0	0	0	0	0	1988	1	0	deletion	Clone_based_ensembl_gene	0	YES	0	0	0	0	0	0	0	0	0	0	0	0	0	chr2:g.30080261_30080392del	0	0
chr2	30657010	0	T	TCTTCCTTCCTTCCTTCCTTCCTTCCTTCCTTCCTTCCTTCCTTC	3	152	1634	0.019	CTTCCTTCCTTCCTTCCTTCCTTCCTTCCTTCCTTCCTTCCTTC	intergenic_variant	MODIFIER	0	0	0	0	0	0	0	0	0	0	0	0	0	0	0	0	0	0	insertion	0	0	0	0	0	0	0	0	0	0	0	0	0	0	0	0	chr2:g.30657028_30657029insTCCTTCCTTCCTTCCTTCCTTCCTTCCTTCCTTCCTTCCTTCCT	0	0
chr2	31378178	0	GCAA	G	2	152	1789	0.013	-	intron_variant	MODIFIER	XDH	ENSG00000158125	Transcript	ENST00000379416.4	protein_coding	0	13/35	ENST00000379416.4:c.1243-944_1243-942del	0	0	0	0	0	0	0	0	-1	0	deletion	HGNC	HGNC:12805	YES	1	P1	CCDS1775.1	ENSP00000368727	P47989	0	UPI0000036BC9	0	1	0	0	0	0	chr2:g.31378179_31378181del	0	0
chr2	31658409	0	A	AC	2	152	801	0.013	C	intergenic_variant	MODIFIER	0	0	0	0	0	0	0	0	0	0	0	0	0	0	0	0	0	0	insertion	0	0	0	0	0	0	0	0	0	0	0	0	0	0	0	0	chr2:g.31658411dup	0	0
chr2	31845432	0	AC	A	2	150	804	0.013	-	intergenic_variant	MODIFIER	0	0	0	0	0	0	0	0	0	0	0	0	0	0	0	0	0	0	deletion	0	0	0	0	0	0	0	0	0	0	0	0	0	0	0	0	chr2:g.31845437del	0	0
chr2	32723728	0	C	CTCCTTCCTTCCTTCCTTCCTTCCTTCCT	3	150	772	0.019	TCCTTCCTTCCTTCCTTCCTTCCTTCCT	intron_variant	MODIFIER	TTC27	ENSG00000018699	Transcript	ENST00000317907.9	protein_coding	0	10/19	ENST00000317907.9:c.1234-10077_1234-10050dup	0	0	0	0	0	0	0	0	1	0	insertion	HGNC	HGNC:25986	YES	1	P1	CCDS33176.1	ENSP00000313953	Q6P3X3	0	UPI0000208226	0	0	0	0	0	50	chr2:g.32723751_32723778dup	0	0
chr2	33013994	0	GA	G	2	152	1600	0.013	-	intron_variant	MODIFIER	LTBP1	ENSG00000049323	Transcript	ENST00000404816.7	protein_coding	0	2/33	ENST00000404816.7:c.566-6912del	0	0	0	0	0	0	0	0	1	0	deletion	HGNC	HGNC:6714	YES	5	0	CCDS33177.2	ENSP00000386043	Q14766	0	UPI000173A4A4	0	0	0	0	0	2	chr2:g.33013997del	0	0
chr2	33512438	0	CTTG	C	2	152	1479	0.013	-	intron_variant	MODIFIER	RASGRP3	ENSG00000152689	Transcript	ENST00000402538.7	protein_coding	0	3/18	ENST00000402538.7:c.-128+599_-128+601del	0	0	0	0	0	0	0	0	1	0	deletion	HGNC	HGNC:14545	YES	1	P3	CCDS46256.1	ENSP00000385886	Q8IV61	0	UPI0000074694	0	0	0	0	0	2	chr2:g.33512441_33512443del	0	0
chr2	33667424	0	A	ATATTGAGGCGCCATTG	3	152	812	0.019	TATTGAGGCGCCATTG	intergenic_variant	MODIFIER	0	0	0	0	0	0	0	0	0	0	0	0	0	0	0	0	0	0	insertion	0	0	0	0	0	0	0	0	0	0	0	0	0	0	0	0	chr2:g.33667424_33667425insTATTGAGGCGCCATTG	0	0
chr2	33725084	0	TATATATAC	T	3	152	945	0.019	-	downstream_gene_variant	MODIFIER	MYADML	ENSG00000239649	Transcript	ENST00000474610.1	processed_transcript	0	0	0	0	0	0	0	0	0	0	969	-1	0	deletion	HGNC	HGNC:31019	YES	0	0	0	0	0	0	0	0	0	0	0	0	0	chr2:g.33725086_33725093del	0	0
chr2	34030330	0	TGAATCA	T	3	152	1112	0.019	-	intron_variant&non_coding_transcript_variant	MODIFIER	LINC01320	ENSG00000228262	Transcript	ENST00000442026.1	lincRNA	0	5/6	ENST00000442026.1:n.471-30419_471-30414del	0	0	0	0	0	0	0	0	1	0	deletion	HGNC	HGNC:50526	0	3	0	0	0	0	0	0	0	0	0	0	0	0	chr2:g.34030331_34030336del	0	0
chr2	34294883	0	ACCTCT	A	3	152	430	0.019	-	intron_variant&non_coding_transcript_variant	MODIFIER	LINC01320	ENSG00000228262	Transcript	ENST00000650021.1	lincRNA	0	3/6	ENST00000650021.1:n.166+8138_166+8142del	0	0	0	0	0	0	0	0	1	0	deletion	HGNC	HGNC:50526	YES	0	0	0	0	0	0	0	0	0	0	0	0	0	chr2:g.34294884_34294888del	0	0
chr2	35485021	0	CCCTTAAACA	C	2	150	648	0.013	-	intergenic_variant	MODIFIER	0	0	0	0	0	0	0	0	0	0	0	0	0	0	0	0	0	0	deletion	0	0	0	0	0	0	0	0	0	0	0	0	0	0	0	0	chr2:g.35485022_35485030del	0	0
chr2	35627085	0	GT	G	2	152	1548	0.013	-	intergenic_variant	MODIFIER	0	0	0	0	0	0	0	0	0	0	0	0	0	0	0	0	0	0	deletion	0	0	0	0	0	0	0	0	0	0	0	0	0	0	0	0	chr2:g.35627086del	0	0
chr2	35627088	0	CT	C	2	152	1529	0.013	-	intergenic_variant	MODIFIER	0	0	0	0	0	0	0	0	0	0	0	0	0	0	0	0	0	0	deletion	0	0	0	0	0	0	0	0	0	0	0	0	0	0	0	0	chr2:g.35627089del	0	0
chr2	35627090	0	A	AGAACC	2	152	1530	0.013	GAACC	intergenic_variant	MODIFIER	0	0	0	0	0	0	0	0	0	0	0	0	0	0	0	0	0	0	insertion	0	0	0	0	0	0	0	0	0	0	0	0	0	0	0	0	chr2:g.35627090_35627091insGAACC	0	0
chr2	36629298	0	TG	T	2	152	1190	0.013	-	intron_variant	MODIFIER	FEZ2	ENSG00000171055	Transcript	ENST00000357996.4	protein_coding	0	1/6	ENST00000357996.4:c.-38+16716del	0	0	0	0	0	0	0	0	-1	cds_end_NF	deletion	HGNC	HGNC:3660	0	5	0	0	ENSP00000350685	0	F8W6C0	UPI0003F480F1	0	0	0	0	0	0	chr2:g.36629301del	0	0
chr2	37194884	0	CCTTCCTTCCTTCTTTCCTTCCTTCCTTCCTT	C	5	152	648	0.032	-	upstream_gene_variant	MODIFIER	CEBPZOS	ENSG00000218739	Transcript	ENST00000402297.6	protein_coding	0	0	0	0	0	0	0	0	0	0	1581	1	0	deletion	HGNC	HGNC:49288	YES	2	P1	CCDS82435.1	ENSP00000384331	A8MTT3	0	UPI000015D72B	0	0	0	0	0	0	chr2:g.37194886_37194916del	0	0
chr2	39333961	0	T	TG	4	152	1520	0.026	G	intron_variant	MODIFIER	MAP4K3	ENSG00000011566	Transcript	ENST00000263881.8	protein_coding	0	6/33	ENST00000263881.8:c.415-388_415-387insC	0	0	0	0	0	0	0	0	-1	0	insertion	HGNC	HGNC:6865	YES	1	P3	CCDS1803.1	ENSP00000263881	Q8IVH8	0	UPI00000747E6	0	0	0	0	0	0	chr2:g.39333961_39333962insG	0	0
chr2	39583777	0	CCT	C	2	152	2312	0.013	-	intron_variant&non_coding_transcript_variant	MODIFIER	MAP4K3-DT	ENSG00000231312	Transcript	ENST00000449569.5	antisense	0	5/5	ENST00000449569.5:n.539-15588_539-15587del	0	0	0	0	0	0	0	0	1	0	deletion	HGNC	HGNC:54056	YES	2	0	0	0	0	0	0	0	0	0	0	0	0	chr2:g.39583778_39583779del	0	0
chr2	40552472	0	CGT	C	4	152	1173	0.038	-	intron_variant	MODIFIER	SLC8A1	ENSG00000183023	Transcript	ENST00000405269.5	protein_coding	0	1/7	ENST00000405269.5:c.-25+58456_-25+58457del	0	0	0	0	0	0	0	0	-1	0	deletion	HGNC	HGNC:11068	0	5	0	CCDS46264.1	ENSP00000385535	P32418	0	UPI000002AEBA	0	0	0	0	0	0	chr2:g.40552501_40552502del	0	0
chr2	42076308	0	A	AAAGAAAGAAAGAAAGG	3	152	892	0.019	AAGAAAGAAAGAAAGG	intergenic_variant	MODIFIER	0	0	0	0	0	0	0	0	0	0	0	0	0	0	0	0	0	0	insertion	0	0	0	0	0	0	0	0	0	0	0	0	0	0	0	0	chr2:g.42076311_42076312insAAAGAAAGAAAGGAAG	0	0
chr2	42076308	0	A	AAAGAAAGAAAGG	4	152	892	0.026	AAGAAAGAAAGG	intergenic_variant	MODIFIER	0	0	0	0	0	0	0	0	0	0	0	0	0	0	0	0	0	0	insertion	0	0	0	0	0	0	0	0	0	0	0	0	0	0	0	0	chr2:g.42076311_42076312insAAAGAAAGGAAG	0	0
chr2	42525615	0	CTTCCTTCCTACTTTCT	C	2	152	1185	0.013	-	intron_variant	MODIFIER	MTA3	ENSG00000057935	Transcript	ENST00000405592.5	protein_coding	0	2/17	ENST00000405592.5:c.-141+30365_-141+30380del	0	0	0	0	0	0	0	0	1	0	deletion	HGNC	HGNC:23784	0	2	0	CCDS62900.1	ENSP00000383973	0	D6W5A2	UPI00001C1DB1	0	0	0	0	0	3	chr2:g.42525619_42525634del	0	0
chr2	43025294	0	G	GCTCTCTCTCTCTCTCT	2	150	1785	0.013	CTCTCTCTCTCTCTCT	downstream_gene_variant	MODIFIER	LINC01819	ENSG00000231826	Transcript	ENST00000422351.5	lincRNA	0	0	0	0	0	0	0	0	0	0	2558	-1	0	insertion	HGNC	HGNC:52624	YES	5	0	0	0	0	0	0	0	0	0	0	0	0	chr2:g.43025320_43025335dup	0	0
chr2	43025294	0	G	GCTCTCTCTCTCTCTCTCC	6	150	1785	0.039	CTCTCTCTCTCTCTCTCC	downstream_gene_variant	MODIFIER	LINC01819	ENSG00000231826	Transcript	ENST00000422351.5	lincRNA	0	0	0	0	0	0	0	0	0	0	2558	-1	0	insertion	HGNC	HGNC:52624	YES	5	0	0	0	0	0	0	0	0	0	0	0	0	chr2:g.43025311_43025312insCCTCTCTCTCTCTCTCTC	0	0
chr2	43025294	0	G	GCTCTCTCTCTCTCTCTCCCT	3	150	1785	0.019	CTCTCTCTCTCTCTCTCCCT	downstream_gene_variant	MODIFIER	LINC01819	ENSG00000231826	Transcript	ENST00000422351.5	lincRNA	0	0	0	0	0	0	0	0	0	0	2558	-1	0	insertion	HGNC	HGNC:52624	YES	5	0	0	0	0	0	0	0	0	0	0	0	0	chr2:g.43025311_43025312insCCTCTCTCTCTCTCTCTCTC	0	0
chr2	43025317	0	CT	C	2	152	1731	0.013	-	downstream_gene_variant	MODIFIER	LINC01819	ENSG00000231826	Transcript	ENST00000422351.5	lincRNA	0	0	0	0	0	0	0	0	0	0	2535	-1	0	deletion	HGNC	HGNC:52624	YES	5	0	0	0	0	0	0	0	0	0	0	0	0	chr2:g.43025318del	0	0
chr2	43025323	0	CT	C	2	152	1727	0.013	-	downstream_gene_variant	MODIFIER	LINC01819	ENSG00000231826	Transcript	ENST00000422351.5	lincRNA	0	0	0	0	0	0	0	0	0	0	2529	-1	0	deletion	HGNC	HGNC:52624	YES	5	0	0	0	0	0	0	0	0	0	0	0	0	chr2:g.43025324del	0	0
chr2	43363911	0	ATCT	A	2	152	1391	0.013	-	intron_variant	MODIFIER	THADA	ENSG00000115970	Transcript	ENST00000405006.8	protein_coding	0	29/37	ENST00000405006.8:c.4228-19677_4228-19675del	0	0	0	0	0	0	0	0	-1	0	deletion	HGNC	HGNC:19217	YES	1	P1	CCDS46268.1	ENSP00000385995	Q6YHU6	0	UPI00001C0473	0	0	0	0	0	0	chr2:g.43363915_43363917del	0	0
chr2	43410216	0	A	ATTTC	2	152	1387	0.013	TTTC	intron_variant	MODIFIER	THADA	ENSG00000115970	Transcript	ENST00000405006.8	protein_coding	0	28/37	ENST00000405006.8:c.4059-12078_4059-12077insGAAA	0	0	0	0	0	0	0	0	-1	0	insertion	HGNC	HGNC:19217	YES	1	P1	CCDS46268.1	ENSP00000385995	Q6YHU6	0	UPI00001C0473	0	0	0	0	0	0	chr2:g.43410216_43410217insTTTC	0	0
chr2	44075607	0	G	GTGTGTGT	3	152	1329	0.019	TGTGTGT	regulatory_region_variant	MODIFIER	0	0	RegulatoryFeature	ENSR00000116252	open_chromatin_region	0	0	0	0	0	0	0	0	0	0	0	0	0	insertion	0	0	0	0	0	0	0	0	0	0	0	0	0	0	0	0	chr2:g.44075607_44075608insTGTGTGT	0	0
chr2	44075607	0	G	GTGTGTGTGT	5	152	1329	0.032	TGTGTGTGT	regulatory_region_variant	MODIFIER	0	0	RegulatoryFeature	ENSR00000116252	open_chromatin_region	0	0	0	0	0	0	0	0	0	0	0	0	0	insertion	0	0	0	0	0	0	0	0	0	0	0	0	0	0	0	0	chr2:g.44075607_44075608insTGTGTGTGT	0	0
chr2	44694455	0	TC	T	2	152	1573	0.013	-	intron_variant	MODIFIER	CAMKMT	ENSG00000143919	Transcript	ENST00000378494.8	protein_coding	0	3/10	ENST00000378494.8:c.377-9825del	0	0	0	0	0	0	0	0	1	0	deletion	HGNC	HGNC:26276	YES	1	P1	CCDS1820.1	ENSP00000367755	Q7Z624	0	UPI0000070B33	0	1	0	0	0	2	chr2:g.44694458del	0	0
chr2	44853713	0	TAGGG	T	3	152	524	0.019	-	intergenic_variant	MODIFIER	0	0	0	0	0	0	0	0	0	0	0	0	0	0	0	0	0	0	deletion	0	0	0	0	0	0	0	0	0	0	0	0	0	0	0	0	chr2:g.44853714_44853717del	0	0
chr2	44888860	0	TTTTG	T	3	152	2141	0.019	-	regulatory_region_variant	MODIFIER	0	0	RegulatoryFeature	ENSR00000604330	promoter_flanking_region	0	0	0	0	0	0	0	0	0	0	0	0	0	deletion	0	0	0	0	0	0	0	0	0	0	0	0	0	0	0	0	chr2:g.44888862_44888865del	0	0
chr2	44888866	0	AAAT	A	3	152	2117	0.019	-	regulatory_region_variant	MODIFIER	0	0	RegulatoryFeature	ENSR00000604330	promoter_flanking_region	0	0	0	0	0	0	0	0	0	0	0	0	0	deletion	0	0	0	0	0	0	0	0	0	0	0	0	0	0	0	0	chr2:g.44888867_44888869del	0	0
chr2	45111844	0	ACT	A	3	152	1275	0.026	-	intergenic_variant	MODIFIER	0	0	0	0	0	0	0	0	0	0	0	0	0	0	0	0	0	0	deletion	0	0	0	0	0	0	0	0	0	0	0	0	0	0	0	0	chr2:g.45111845_45111846del	0	0
chr2	45304056	0	T	TTTTCTTTCTTTCTTTCTTTCTTTCTTTCTTTCTTTC	5	152	1205	0.032	TTTCTTTCTTTCTTTCTTTCTTTCTTTCTTTCTTTC	intron_variant&non_coding_transcript_variant	MODIFIER	LINC01121	ENSG00000205054	Transcript	ENST00000427020.6	lincRNA	0	1/7	ENST00000427020.6:n.416-2785_416-2784insGAAAGAAAGAAAGAAAGAAAGAAAGAAAGAAAGAAA	0	0	0	0	0	0	0	0	-1	0	insertion	HGNC	HGNC:49266	0	3	0	0	0	0	0	0	0	0	0	0	0	0	chr2:g.45304080_45304081insTTTCTTTCTTTCTTTCTTTCTTTCTTTCTTTCTTTC	0	0
chr2	45310348	0	T	TCTGAGTATCCTGAGTCCATCCTCCCCTGAGTCCCCTCAGTCCATC	2	152	707	0.013	CTGAGTATCCTGAGTCCATCCTCCCCTGAGTCCCCTCAGTCCATC	intron_variant&non_coding_transcript_variant	MODIFIER	LINC01121	ENSG00000205054	Transcript	ENST00000427020.6	lincRNA	0	1/7	ENST00000427020.6:n.416-9077_416-9076insGATGGACTGAGGGGACTCAGGGGAGGATGGACTCAGGATACTCAG	0	0	0	0	0	0	0	0	-1	0	insertion	HGNC	HGNC:49266	0	3	0	0	0	0	0	0	0	0	0	0	0	0	chr2:g.45310374_45310375insTGAGTCCCCTCAGTCCATCCTGAGTATCCTGAGTCCATCCTCCCC	0	0
chr2	46879644	0	GATAT	G	2	152	1170	0.013	-	intergenic_variant	MODIFIER	0	0	0	0	0	0	0	0	0	0	0	0	0	0	0	0	0	0	deletion	0	0	0	0	0	0	0	0	0	0	0	0	0	0	0	0	chr2:g.46879647_46879650del	0	0
chr2	47294381	0	C	CT	2	152	2037	0.013	T	intron_variant&non_coding_transcript_variant	MODIFIER	EPCAM-DT	ENSG00000234690	Transcript	ENST00000419035.1	lincRNA	0	1/2	ENST00000419035.1:n.66+50519dup	0	0	0	0	0	0	0	0	-1	0	insertion	HGNC	HGNC:52639	YES	2	0	0	0	0	0	0	0	0	0	0	0	0	chr2:g.47294384dup	0	0
chr2	48862534	0	A	ACAC	5	152	1670	0.032	CAC	intron_variant&non_coding_transcript_variant	MODIFIER	AC009975.1	ENSG00000282890	Transcript	ENST00000634588.1	lincRNA	0	1/4	ENST00000634588.1:n.302+52893_302+52894insCAC	0	0	0	0	0	0	0	0	1	0	insertion	Clone_based_ensembl_gene	0	YES	5	0	0	0	0	0	0	0	0	0	0	0	0	chr2:g.48862534_48862535insCAC	0	0
chr2	48891163	0	G	GTCCGTCCTTCCTTCCT	4	152	1000	0.026	TCCGTCCTTCCTTCCT	intron_variant&non_coding_transcript_variant	MODIFIER	AC009975.1	ENSG00000282890	Transcript	ENST00000634588.1	lincRNA	0	1/4	ENST00000634588.1:n.303-55050_303-55049insGTCCTTCCTTCCTTCC	0	0	0	0	0	0	0	0	1	0	insertion	Clone_based_ensembl_gene	0	YES	5	0	0	0	0	0	0	0	0	0	0	0	3	chr2:g.48891166_48891167insGTCCTTCCTTCCTTCC	0	0
chr2	48891163	0	G	GTCCGTCCTTCCTTCCTTCCT	3	152	1000	0.019	TCCGTCCTTCCTTCCTTCCT	intron_variant&non_coding_transcript_variant	MODIFIER	AC009975.1	ENSG00000282890	Transcript	ENST00000634588.1	lincRNA	0	1/4	ENST00000634588.1:n.303-55050_303-55049insGTCCTTCCTTCCTTCCTTCC	0	0	0	0	0	0	0	0	1	0	insertion	Clone_based_ensembl_gene	0	YES	5	0	0	0	0	0	0	0	0	0	0	0	3	chr2:g.48891166_48891167insGTCCTTCCTTCCTTCCTTCC	0	0
chr2	49596893	0	CT	C	2	152	1754	0.013	-	downstream_gene_variant	MODIFIER	AC009971.1	ENSG00000282828	Transcript	ENST00000634253.1	lincRNA	0	0	0	0	0	0	0	0	0	0	1772	1	0	deletion	Clone_based_ensembl_gene	0	YES	5	0	0	0	0	0	0	0	0	0	0	0	0	chr2:g.49596896del	0	0
chr2	50032102	0	TA	T	2	152	1051	0.013	-	intron_variant	MODIFIER	NRXN1	ENSG00000179915	Transcript	ENST00000404971.5	protein_coding	0	22/23	ENST00000404971.5:c.4248+21168del	0	0	0	0	0	0	0	0	-1	0	deletion	HGNC	HGNC:8008	YES	1	0	CCDS46282.1	ENSP00000385142	Q9ULB1	0	UPI00015A218A	0	1	0	0	0	0	chr2:g.50032107del	0	0
chr2	52037567	0	CTA	C	2	152	1698	0.013	-	intron_variant&non_coding_transcript_variant	MODIFIER	AC007402.1	ENSG00000231918	Transcript	ENST00000440698.1	lincRNA	0	7/10	ENST00000440698.1:n.879+176081_879+176082del	0	0	0	0	0	0	0	0	1	0	deletion	Clone_based_ensembl_gene	0	YES	2	0	0	0	0	0	0	0	0	0	0	0	1	chr2:g.52037569_52037570del	0	0
chr2	52525784	0	GAGT	G	3	150	1434	0.019	-	intergenic_variant	MODIFIER	0	0	0	0	0	0	0	0	0	0	0	0	0	0	0	0	0	0	deletion	0	0	0	0	0	0	0	0	0	0	0	0	0	0	0	0	chr2:g.52525785_52525787del	0	0
chr2	52534905	0	GTCT	G	3	150	1642	0.019	-	intergenic_variant	MODIFIER	0	0	0	0	0	0	0	0	0	0	0	0	0	0	0	0	0	0	deletion	0	0	0	0	0	0	0	0	0	0	0	0	0	0	0	0	chr2:g.52534909_52534911del	0	0
chr2	53164963	0	A	AAAGGG	2	152	1854	0.013	AAGGG	intergenic_variant	MODIFIER	0	0	0	0	0	0	0	0	0	0	0	0	0	0	0	0	0	0	insertion	0	0	0	0	0	0	0	0	0	0	0	0	0	0	0	0	chr2:g.53164963_53164964insAAGGG	0	0
chr2	53620471	0	G	GA	2	152	1729	0.013	A	intron_variant	MODIFIER	ASB3	ENSG00000115239	Transcript	ENST00000406053.5	protein_coding	0	8/9	ENST00000406053.5:c.1347-15557_1347-15556insT	0	0	0	0	0	0	0	0	-1	cds_start_NF	insertion	HGNC	HGNC:16013	0	5	0	0	ENSP00000385137	0	H7BYZ6	UPI000204A84C	0	0	0	0	0	0	chr2:g.53620471_53620472insA	0	0
chr2	53642229	0	GAACA	G	2	152	1934	0.013	-	intron_variant	MODIFIER	ASB3	ENSG00000115239	Transcript	ENST00000406053.5	protein_coding	0	8/9	ENST00000406053.5:c.1347-37318_1347-37315del	0	0	0	0	0	0	0	0	-1	cds_start_NF	deletion	HGNC	HGNC:16013	0	5	0	0	ENSP00000385137	0	H7BYZ6	UPI000204A84C	0	0	0	0	0	0	chr2:g.53642230_53642233del	0	0
chr2	54015077	0	C	CA	2	152	1805	0.013	A	intron_variant	MODIFIER	ACYP2	ENSG00000170634	Transcript	ENST00000607452.6	protein_coding	0	2/6	ENST00000607452.6:c.63-35880dup	0	0	0	0	0	0	0	0	1	0	insertion	HGNC	HGNC:180	YES	2	0	CCDS82452.1	ENSP00000475986	0	U3KQL2	UPI00038BB0D9	0	0	0	0	0	1	chr2:g.54015078dup	0	0
chr2	54106493	0	CA	C	2	152	1320	0.013	-	intron_variant	MODIFIER	ACYP2	ENSG00000170634	Transcript	ENST00000607452.6	protein_coding	0	4/6	ENST00000607452.6:c.278-28959del	0	0	0	0	0	0	0	0	1	0	deletion	HGNC	HGNC:180	YES	2	0	CCDS82452.1	ENSP00000475986	0	U3KQL2	UPI00038BB0D9	0	0	0	0	0	0	chr2:g.54106494del	0	0
chr2	54884270	0	AG	A	2	152	2288	0.013	-	intron_variant	MODIFIER	EML6	ENSG00000214595	Transcript	ENST00000356458.6	protein_coding	0	16/40	ENST00000356458.6:c.2438+4632del	0	0	0	0	0	0	0	0	1	0	deletion	HGNC	HGNC:35412	YES	5	P1	CCDS46286.1	ENSP00000348842	Q6ZMW3	0	UPI00006C0432	0	0	0	0	0	1	chr2:g.54884272del	0	0
chr2	55816335	0	AG	A	2	152	889	0.013	-	intergenic_variant	MODIFIER	0	0	0	0	0	0	0	0	0	0	0	0	0	0	0	0	0	0	deletion	0	0	0	0	0	0	0	0	0	0	0	0	0	0	0	0	chr2:g.55816337del	0	0
chr2	56241688	0	AC	A	2	152	1988	0.013	-	intron_variant	MODIFIER	CCDC85A	ENSG00000055813	Transcript	ENST00000407595.3	protein_coding	0	2/5	ENST00000407595.3:c.1240+48249del	0	0	0	0	0	0	0	0	1	0	deletion	HGNC	HGNC:29400	YES	1	P1	CCDS46290.1	ENSP00000384040	Q96PX6	0	UPI00001C1DC1	0	0	0	0	0	0	chr2:g.56241689del	0	0
chr2	56407012	0	TC	T	2	152	1614	0.013	-	intergenic_variant	MODIFIER	0	0	0	0	0	0	0	0	0	0	0	0	0	0	0	0	0	0	deletion	0	0	0	0	0	0	0	0	0	0	0	0	0	0	0	0	chr2:g.56407015del	0	0
chr2	56412585	0	CT	C	2	152	1814	0.013	-	intergenic_variant	MODIFIER	0	0	0	0	0	0	0	0	0	0	0	0	0	0	0	0	0	0	deletion	0	0	0	0	0	0	0	0	0	0	0	0	0	0	0	0	chr2:g.56412586del	0	0
chr2	57194027	0	CCTGGGGCAGGGGCAAGTACCCCTTAACCCCTTCTCCTTCACCCTTAGCGGCAAGTCCTGCTTTG	C	2	152	1671	0.013	-	intergenic_variant	MODIFIER	0	0	0	0	0	0	0	0	0	0	0	0	0	0	0	0	0	0	deletion	0	0	0	0	0	0	0	0	0	0	0	0	0	0	0	0	chr2:g.57194030_57194093del	0	0
chr2	57390476	0	TAAGCATA	T	2	152	1482	0.013	-	intergenic_variant	MODIFIER	0	0	0	0	0	0	0	0	0	0	0	0	0	0	0	0	0	0	deletion	0	0	0	0	0	0	0	0	0	0	0	0	0	0	0	0	chr2:g.57390478_57390484del	0	0
chr2	57744582	0	G	GAAAGAAAGAAAGAAAGAA	5	150	969	0.032	AAAGAAAGAAAGAAAGAA	intergenic_variant	MODIFIER	0	0	0	0	0	0	0	0	0	0	0	0	0	0	0	0	0	0	insertion	0	0	0	0	0	0	0	0	0	0	0	0	0	0	0	0	chr2:g.57744583_57744584insAAGAAAGAAAGAAAGAAA	0	0
chr2	59760163	0	TCTATCTAC	T	3	150	1005	0.019	-	intron_variant&non_coding_transcript_variant	MODIFIER	AC007100.1	ENSG00000271955	Transcript	ENST00000650011.1	lincRNA	0	4/5	ENST00000650011.1:n.514-19950_514-19943del	0	0	0	0	0	0	0	0	-1	0	deletion	Clone_based_ensembl_gene	0	YES	0	0	0	0	0	0	0	0	0	0	0	0	0	chr2:g.59760175_59760182del	0	0
chr2	60045100	0	T	TAGATAGATAGATAGATAGATAGATAGATAGATAGAC	5	152	1186	0.032	AGATAGATAGATAGATAGATAGATAGATAGATAGAC	intron_variant&non_coding_transcript_variant	MODIFIER	AC007100.1	ENSG00000271955	Transcript	ENST00000650011.1	lincRNA	0	1/5	ENST00000650011.1:n.212+31368_212+31369insGTCTATCTATCTATCTATCTATCTATCTATCTATCT	0	0	0	0	0	0	0	0	-1	0	insertion	Clone_based_ensembl_gene	0	YES	0	0	0	0	0	0	0	0	0	0	0	0	0	chr2:g.60045103_60045104insTAGATAGATAGATAGATAGATAGATAGATAGACAGA	0	0
chr2	60603426	0	TATA	T	2	152	1538	0.013	-	TF_binding_site_variant	MODIFIER	0	0	MotifFeature	ENSM00208657638	0	0	0	0	0	0	0	0	0	0	0	0	1	0	deletion	0	0	0	0	0	0	0	0	0	0	0	0	0	0	0	0	chr2:g.60603427_60603429del	0	0
chr2	64475025	0	CACA	C	2	152	1199	0.013	-	intergenic_variant	MODIFIER	0	0	0	0	0	0	0	0	0	0	0	0	0	0	0	0	0	0	deletion	0	0	0	0	0	0	0	0	0	0	0	0	0	0	0	0	chr2:g.64475030_64475032del	0	0
chr2	64949626	0	G	GT	3	152	1146	0.019	T	intergenic_variant	MODIFIER	0	0	0	0	0	0	0	0	0	0	0	0	0	0	0	0	0	0	insertion	0	0	0	0	0	0	0	0	0	0	0	0	0	0	0	0	chr2:g.64949626_64949627insT	0	0
chr2	64949626	0	G	GTGT	2	152	1146	0.013	TGT	intergenic_variant	MODIFIER	0	0	0	0	0	0	0	0	0	0	0	0	0	0	0	0	0	0	insertion	0	0	0	0	0	0	0	0	0	0	0	0	0	0	0	0	chr2:g.64949626_64949627insTGT	0	0
chr2	65132090	0	C	CACA	3	150	1473	0.019	ACA	upstream_gene_variant	MODIFIER	RAB1A	ENSG00000138069	Transcript	ENST00000409784.8	protein_coding	0	0	0	0	0	0	0	0	0	0	1984	-1	0	insertion	HGNC	HGNC:9758	YES	1	P1	CCDS46306.1	ENSP00000387286	P62820	Q5U0I6	UPI0000001259	0	0	0	0	0	0	chr2:g.65132090_65132091insACA	0	0
chr2	65422104	0	A	ACACACACACT	2	152	1929	0.013	CACACACACT	intron_variant	MODIFIER	SPRED2	ENSG00000198369	Transcript	ENST00000356388.9	protein_coding	0	1/5	ENST00000356388.9:c.26+9857_26+9858insAGTGTGTGTG	0	0	0	0	0	0	0	0	-1	0	insertion	HGNC	HGNC:17722	YES	1	P3	CCDS33211.1	ENSP00000348753	Q7Z698	0	UPI000013E7B4	0	0	0	0	0	0	chr2:g.65422105_65422106insACACACACTC	0	0
chr2	66876265	0	C	CCCTTCCTTCTTTCCTTCTTTCCTTCCTTCCTT	4	152	1250	0.026	CCTTCCTTCTTTCCTTCTTTCCTTCCTTCCTT	downstream_gene_variant	MODIFIER	AC009474.2	ENSG00000230355	Transcript	ENST00000451383.1	processed_pseudogene	0	0	0	0	0	0	0	0	0	0	4821	-1	0	insertion	Clone_based_ensembl_gene	0	YES	0	0	0	0	0	0	0	0	0	0	0	0	0	chr2:g.66876274_66876275insTTTCCTTCTTTCCTTCCTTCCTTCCTTCCTTC	0	0
chr2	66912653	0	CACA	C	2	152	1354	0.019	-	intron_variant&non_coding_transcript_variant	MODIFIER	LINC01799	ENSG00000230525	Transcript	ENST00000426260.5	lincRNA	0	1/4	ENST00000426260.5:n.34+8185_34+8187del	0	0	0	0	0	0	0	0	1	0	deletion	HGNC	HGNC:52589	YES	3	0	0	0	0	0	0	0	0	0	0	0	0	chr2:g.66912654_66912656del	0	0
chr2	67579854	0	GT	G	2	152	1533	0.013	-	intron_variant&non_coding_transcript_variant	MODIFIER	AC007422.2	ENSG00000235495	Transcript	ENST00000419809.1	lincRNA	0	1/1	ENST00000419809.1:n.127-14211del	0	0	0	0	0	0	0	0	-1	0	deletion	Clone_based_ensembl_gene	0	YES	3	0	0	0	0	0	0	0	0	0	0	0	0	chr2:g.67579855del	0	0
chr2	67656162	0	C	CAAAA	2	152	1516	0.013	AAAA	intron_variant&non_coding_transcript_variant	MODIFIER	AC007422.2	ENSG00000235495	Transcript	ENST00000419809.1	lincRNA	0	1/1	ENST00000419809.1:n.126+27789_126+27790insTTTT	0	0	0	0	0	0	0	0	-1	0	insertion	Clone_based_ensembl_gene	0	YES	3	0	0	0	0	0	0	0	0	0	0	0	0	chr2:g.67656162_67656163insAAAA	0	0
chr2	67656167	0	CA	C	2	152	1503	0.013	-	intron_variant&non_coding_transcript_variant	MODIFIER	AC007422.2	ENSG00000235495	Transcript	ENST00000419809.1	lincRNA	0	1/1	ENST00000419809.1:n.126+27784del	0	0	0	0	0	0	0	0	-1	0	deletion	Clone_based_ensembl_gene	0	YES	3	0	0	0	0	0	0	0	0	0	0	0	0	chr2:g.67656171del	0	0
chr2	67656175	0	C	CG	2	152	1493	0.013	G	intron_variant&non_coding_transcript_variant	MODIFIER	AC007422.2	ENSG00000235495	Transcript	ENST00000419809.1	lincRNA	0	1/1	ENST00000419809.1:n.126+27776_126+27777insC	0	0	0	0	0	0	0	0	-1	0	insertion	Clone_based_ensembl_gene	0	YES	3	0	0	0	0	0	0	0	0	0	0	0	0	chr2:g.67656175_67656176insG	0	0
chr2	68468908	0	TGGTACTTGCCTTA	T	2	152	1775	0.013	-	intron_variant	MODIFIER	APLF	ENSG00000169621	Transcript	ENST00000303795.9	protein_coding	0	1/9	ENST00000303795.9:c.96+1085_96+1097del	0	0	0	0	0	0	0	0	1	0	deletion	HGNC	HGNC:28724	YES	1	P1	CCDS1888.1	ENSP00000307004	Q8IW19	0	UPI0000074578	0	0	0	0	0	3	chr2:g.68468912_68468924del	0	0
chr2	69509865	0	C	CA	2	152	1820	0.013	A	intron_variant	MODIFIER	AAK1	ENSG00000115977	Transcript	ENST00000409085.9	protein_coding	0	13/21	ENST00000409085.9:c.1777-406dup	0	0	0	0	0	0	0	0	-1	0	insertion	HGNC	HGNC:19679	YES	5	P2	CCDS1893.2	ENSP00000386456	Q2M2I8	0	UPI0001881663	0	0	0	0	0	0	chr2:g.69509867dup	0	0
chr2	71284229	0	A	AT	2	152	1451	0.013	T	intron_variant	MODIFIER	ZNF638	ENSG00000075292	Transcript	ENST00000410075.5	protein_coding	0	1/12	ENST00000410075.5:c.-203+7480dup	0	0	0	0	0	0	0	0	1	0	insertion	HGNC	HGNC:17894	0	1	0	0	ENSP00000485608	Q14966	0	UPI000188166D	0	0	0	0	0	5	chr2:g.71284234dup	0	0
chr2	72073803	0	C	CTGTT	2	152	1638	0.013	TGTT	intergenic_variant	MODIFIER	0	0	0	0	0	0	0	0	0	0	0	0	0	0	0	0	0	0	insertion	0	0	0	0	0	0	0	0	0	0	0	0	0	0	0	0	chr2:g.72073804_72073807dup	0	0
chr2	73026126	0	C	CTTTTTTTTTTT	3	152	909	0.019	TTTTTTTTTTT	intron_variant	MODIFIER	SFXN5	ENSG00000144040	Transcript	ENST00000272433.6	protein_coding	0	3/13	ENST00000272433.6:c.250-2923_250-2913dup	0	0	0	0	0	0	0	0	-1	0	insertion	HGNC	HGNC:16073	YES	1	P1	CCDS1922.1	ENSP00000272433	Q8TD22	0	UPI000006D292	0	0	0	0	0	0	chr2:g.73026127_73026137dup	0	0
chr2	73050388	0	G	GCGCGCACACACACACACACA	3	150	1882	0.032	CGCGCACACACACACACACA	intron_variant	MODIFIER	SFXN5	ENSG00000144040	Transcript	ENST00000272433.6	protein_coding	0	2/13	ENST00000272433.6:c.171+8139_171+8140insTGTGTGTGTGTGTGTGCGCG	0	0	0	0	0	0	0	0	-1	0	insertion	HGNC	HGNC:16073	YES	1	P1	CCDS1922.1	ENSP00000272433	Q8TD22	0	UPI000006D292	0	0	0	0	0	0	chr2:g.73050389_73050390insGCGCACACACACACACACAC	0	0
chr2	73050388	0	G	GCGCGCACACACACACACACACA	7	150	1882	0.045	CGCGCACACACACACACACACA	intron_variant	MODIFIER	SFXN5	ENSG00000144040	Transcript	ENST00000272433.6	protein_coding	0	2/13	ENST00000272433.6:c.171+8139_171+8140insTGTGTGTGTGTGTGTGTGCGCG	0	0	0	0	0	0	0	0	-1	0	insertion	HGNC	HGNC:16073	YES	1	P1	CCDS1922.1	ENSP00000272433	Q8TD22	0	UPI000006D292	0	0	0	0	0	0	chr2:g.73050389_73050390insGCGCACACACACACACACACAC	0	0
chr2	73159190	0	C	CAAAACAAAA	2	152	1209	0.013	AAAACAAAA	upstream_gene_variant	MODIFIER	RAB11FIP5	ENSG00000135631	Transcript	ENST00000475951.1	processed_transcript	0	0	0	0	0	0	0	0	0	0	2469	-1	0	insertion	HGNC	HGNC:24845	0	3	0	0	0	0	0	0	0	0	0	0	0	0	chr2:g.73159190_73159191insAAAACAAAA	0	0
chr2	73703524	0	T	TGTGTGTGTGTGCGC	6	150	1297	0.039	GTGTGTGTGTGCGC	upstream_gene_variant	MODIFIER	NAT8B	ENSG00000204872	Transcript	ENST00000377712.3	polymorphic_pseudogene	0	0	0	0	0	0	0	0	0	0	2184	-1	0	insertion	HGNC	HGNC:30235	YES	0	P1	0	ENSP00000485054	0	0	0	0	0	0	0	0	0	chr2:g.73703525_73703526insTGTGTGTGTGCGCG	0	0
chr2	73703524	0	T	TGTGTGTGTGTGTGCGC	6	150	1297	0.045	GTGTGTGTGTGTGCGC	upstream_gene_variant	MODIFIER	NAT8B	ENSG00000204872	Transcript	ENST00000377712.3	polymorphic_pseudogene	0	0	0	0	0	0	0	0	0	0	2184	-1	0	insertion	HGNC	HGNC:30235	YES	0	P1	0	ENSP00000485054	0	0	0	0	0	0	0	0	0	chr2:g.73703525_73703526insTGTGTGTGTGTGCGCG	0	0
chr2	74024853	0	CTAAA	C	2	152	1191	0.013	-	intron_variant	MODIFIER	TET3	ENSG00000187605	Transcript	ENST00000409262.7	protein_coding	0	2/10	ENST00000409262.7:c.361-21423_361-21420del	0	0	0	0	0	0	0	0	1	0	deletion	HGNC	HGNC:28313	YES	1	P1	CCDS46339.2	ENSP00000386869	O43151	0	UPI0002A87FCB	0	0	0	0	0	1	chr2:g.74024855_74024858del	0	0
chr2	74164397	0	T	TA	2	152	1141	0.013	A	intron_variant	MODIFIER	MOB1A	ENSG00000114978	Transcript	ENST00000396049.5	protein_coding	0	4/5	ENST00000396049.5:c.409+820dup	0	0	0	0	0	0	0	0	-1	0	insertion	HGNC	HGNC:16015	YES	1	P1	CCDS46340.1	ENSP00000379364	Q9H8S9	0	UPI0000028995	0	0	0	0	0	0	chr2:g.74164398dup	0	0
chr2	74186988	0	TTC	T	2	150	661	0.013	-	upstream_gene_variant	MODIFIER	AC073263.3	ENSG00000279201	Transcript	ENST00000624449.1	TEC	0	0	0	0	0	0	0	0	0	0	4398	1	0	deletion	Clone_based_ensembl_gene	0	YES	0	0	0	0	0	0	0	0	0	0	0	0	0	chr2:g.74186990_74186991del	0	0
chr2	74561142	0	A	AAGGAGGAGGAGAAGGAGGAGGAGGAGAAGG	2	152	1332	0.013	AGGAGGAGGAGAAGGAGGAGGAGGAGAAGG	downstream_gene_variant	MODIFIER	DOK1	ENSG00000115325	Transcript	ENST00000233668.9	protein_coding	0	0	0	0	0	0	0	0	0	0	3588	1	0	insertion	HGNC	HGNC:2990	YES	1	P1	CCDS1954.1	ENSP00000233668	Q99704	0	UPI00001296A9	0	0	0	0	0	0	chr2:g.74561184_74561213dup	0	0
chr2	75047483	0	CCTT	C	2	152	2348	0.013	-	3_prime_UTR_variant	MODIFIER	TACR1	ENSG00000115353	Transcript	ENST00000305249.10	protein_coding	5/5	0	ENST00000305249.10:c.*1946_*1948del	0	3756-3758/4779	0	0	0	0	0	0	-1	0	deletion	HGNC	HGNC:11526	YES	1	P1	CCDS1958.1	ENSP00000303522	P25103	0	UPI0000039D68	0	0	0	0	0	0	chr2:g.75047486_75047488del	0	0
chr2	77091731	0	GC	G	5	152	2395	0.032	-	intron_variant	MODIFIER	LRRTM4	ENSG00000176204	Transcript	ENST00000409911.5	protein_coding	0	2/2	ENST00000409911.5:c.1555-342816del	0	0	0	0	0	0	0	0	-1	0	deletion	HGNC	HGNC:19411	YES	5	A1	CCDS82475.1	ENSP00000387228	0	B8ZZ84	UPI0001881658	0	0	0	0	0	0	chr2:g.77091733del	0	0
chr2	77362170	0	A	AAAGAAAGAAAGAAAGAAAGG	2	152	1617	0.013	AAGAAAGAAAGAAAGAAAGG	intron_variant	MODIFIER	LRRTM4	ENSG00000176204	Transcript	ENST00000409911.5	protein_coding	0	2/2	ENST00000409911.5:c.1554+156147_1554+156148insCCTTTCTTTCTTTCTTTCTT	0	0	0	0	0	0	0	0	-1	0	insertion	HGNC	HGNC:19411	YES	5	A1	CCDS82475.1	ENSP00000387228	0	B8ZZ84	UPI0001881658	0	0	0	0	0	0	chr2:g.77362173_77362174insAAAGAAAGAAAGAAAGGAAG	0	0
chr2	77562273	0	TA	T	2	152	658	0.013	-	intron_variant&non_coding_transcript_variant	MODIFIER	LRRTM4	ENSG00000176204	Transcript	ENST00000491242.1	processed_transcript	0	1/1	ENST00000491242.1:n.506-9618del	0	0	0	0	0	0	0	0	-1	0	deletion	HGNC	HGNC:19411	0	3	0	0	0	0	0	0	0	0	0	0	0	0	chr2:g.77562274del	0	0
chr2	78837471	0	AAAT	A	2	152	1065	0.026	-	intergenic_variant	MODIFIER	0	0	0	0	0	0	0	0	0	0	0	0	0	0	0	0	0	0	deletion	0	0	0	0	0	0	0	0	0	0	0	0	0	0	0	0	chr2:g.78837473_78837475del	0	0
chr2	79086438	0	CGAAG	C	2	152	2116	0.013	-	frameshift_variant	HIGH	REG1B	ENSG00000172023	Transcript	ENST00000305089.7	protein_coding	4/6	0	ENST00000305089.7:c.246_249del	ENSP00000303206.3:p.Phe83TrpfsTer4	327-330/767	246-249/501	82-83/166	AF/X	gcCTTC/gc	0	0	-1	0	deletion	HGNC	HGNC:9952	YES	1	P1	CCDS1963.1	ENSP00000303206	P48304	Q6ICS1	UPI00000012AB	0	0	0	0	PROSITE_profiles:PS50041&hmmpanther:PTHR43993&hmmpanther:PTHR43993:SF5&Gene3D:3.10.100.10&Pfam_domain:PF00059&SMART_domains:SM00034&Superfamily_domains:SSF56436&Prints_domain:PR01504	0	chr2:g.79086440_79086443del	0	0
chr2	79209765	0	T	TCACTA	2	152	885	0.013	CACTA	intron_variant	MODIFIER	CTNNA2	ENSG00000066032	Transcript	ENST00000466387.5	protein_coding	0	2/21	ENST00000466387.5:c.-406+11689_-406+11690insCACTA	0	0	0	0	0	0	0	0	1	0	insertion	HGNC	HGNC:2510	0	2	P3	CCDS42703.2	ENSP00000418191	P26232	0	UPI00001A3E86	0	1	0	0	0	0	chr2:g.79209765_79209766insCACTA	0	0
chr2	79894053	0	CTTCTTCTTCT	C	5	150	948	0.032	-	intron_variant	MODIFIER	CTNNA2	ENSG00000066032	Transcript	ENST00000402739.8	protein_coding	0	5/17	ENST00000402739.8:c.853-15539_853-15530del	0	0	0	0	0	0	0	0	1	0	deletion	HGNC	HGNC:2510	YES	1	A1	CCDS62944.1	ENSP00000384638	P26232	0	UPI0000D9D4EC	0	1	0	0	0	1	chr2:g.79894055_79894064del	0	0
chr2	80099961	0	GCT	G	2	152	1355	0.013	-	intron_variant	MODIFIER	CTNNA2	ENSG00000066032	Transcript	ENST00000402739.8	protein_coding	0	6/17	ENST00000402739.8:c.1056+190167_1056+190168del	0	0	0	0	0	0	0	0	1	0	deletion	HGNC	HGNC:2510	YES	1	A1	CCDS62944.1	ENSP00000384638	P26232	0	UPI0000D9D4EC	0	1	0	0	0	2	chr2:g.80099964_80099965del	0	0
chr2	80126617	0	TCCC	T	6	150	505	0.039	-	intron_variant	MODIFIER	CTNNA2	ENSG00000066032	Transcript	ENST00000402739.8	protein_coding	0	6/17	ENST00000402739.8:c.1056+216821_1056+216823del	0	0	0	0	0	0	0	0	1	0	deletion	HGNC	HGNC:2510	YES	1	A1	CCDS62944.1	ENSP00000384638	P26232	0	UPI0000D9D4EC	0	1	0	0	0	0	chr2:g.80126618_80126620del	0	0
chr2	80414601	0	AC	A	2	152	1785	0.013	-	intron_variant	MODIFIER	CTNNA2	ENSG00000066032	Transcript	ENST00000402739.8	protein_coding	0	7/17	ENST00000402739.8:c.1138-4847del	0	0	0	0	0	0	0	0	1	0	deletion	HGNC	HGNC:2510	YES	1	A1	CCDS62944.1	ENSP00000384638	P26232	0	UPI0000D9D4EC	0	1	0	0	0	0	chr2:g.80414602del	0	0
chr2	80511152	0	AC	A	3	152	1623	0.019	-	intron_variant	MODIFIER	CTNNA2	ENSG00000066032	Transcript	ENST00000402739.8	protein_coding	0	8/17	ENST00000402739.8:c.1291-33828del	0	0	0	0	0	0	0	0	1	0	deletion	HGNC	HGNC:2510	YES	1	A1	CCDS62944.1	ENSP00000384638	P26232	0	UPI0000D9D4EC	0	1	0	0	0	1	chr2:g.80511154del	0	0
chr2	81489520	0	CT	C	3	152	1561	0.019	-	regulatory_region_variant	MODIFIER	0	0	RegulatoryFeature	ENSR00000611277	open_chromatin_region	0	0	0	0	0	0	0	0	0	0	0	0	0	deletion	0	0	0	0	0	0	0	0	0	0	0	0	0	0	0	0	chr2:g.81489521del	0	0
chr2	82000062	0	AAC	A	2	152	1919	0.013	-	intron_variant&non_coding_transcript_variant	MODIFIER	AC079896.1	ENSG00000231781	Transcript	ENST00000455845.1	lincRNA	0	1/4	ENST00000455845.1:n.139+5498_139+5499del	0	0	0	0	0	0	0	0	-1	0	deletion	Clone_based_ensembl_gene	0	YES	3	0	0	0	0	0	0	0	0	0	0	0	0	chr2:g.82000066_82000067del	0	0
chr2	82515277	0	TTA	T	2	152	1800	0.013	-	intron_variant&non_coding_transcript_variant	MODIFIER	AC010105.1	ENSG00000237498	Transcript	ENST00000437290.2	lincRNA	0	2/2	ENST00000437290.2:n.204+6681_204+6682del	0	0	0	0	0	0	0	0	-1	0	deletion	Clone_based_ensembl_gene	0	0	5	0	0	0	0	0	0	0	0	0	0	0	0	chr2:g.82515282_82515283del	0	0
chr2	82876582	0	G	GAAGGAAGGAAGAAAGAAAGAAAGAAAGA	5	150	790	0.032	AAGGAAGGAAGAAAGAAAGAAAGAAAGA	intergenic_variant	MODIFIER	0	0	0	0	0	0	0	0	0	0	0	0	0	0	0	0	0	0	insertion	0	0	0	0	0	0	0	0	0	0	0	0	0	0	0	0	chr2:g.82876585_82876586insGAAGGAAGAAAGAAAGAAAGAAAGAAAG	0	0
chr2	83097288	0	AT	A	2	152	1472	0.013	-	intergenic_variant	MODIFIER	0	0	0	0	0	0	0	0	0	0	0	0	0	0	0	0	0	0	deletion	0	0	0	0	0	0	0	0	0	0	0	0	0	0	0	0	chr2:g.83097291del	0	0
chr2	83249640	0	TG	T	2	152	1929	0.013	-	intergenic_variant	MODIFIER	0	0	0	0	0	0	0	0	0	0	0	0	0	0	0	0	0	0	deletion	0	0	0	0	0	0	0	0	0	0	0	0	0	0	0	0	chr2:g.83249644del	0	0
chr2	83745859	0	AC	A	2	152	899	0.013	-	intergenic_variant	MODIFIER	0	0	0	0	0	0	0	0	0	0	0	0	0	0	0	0	0	0	deletion	0	0	0	0	0	0	0	0	0	0	0	0	0	0	0	0	chr2:g.83745861del	0	0
chr2	84501631	0	AATTC	A	5	150	640	0.032	-	intergenic_variant	MODIFIER	0	0	0	0	0	0	0	0	0	0	0	0	0	0	0	0	0	0	deletion	0	0	0	0	0	0	0	0	0	0	0	0	0	0	0	0	chr2:g.84501633_84501636del	0	0
chr2	84608281	0	C	CTCTT	4	152	670	0.026	TCTT	intron_variant	MODIFIER	DNAH6	ENSG00000115423	Transcript	ENST00000389394.7	protein_coding	0	21/76	ENST00000389394.7:c.3294+1186_3294+1187insTCTT	0	0	0	0	0	0	0	0	1	0	insertion	HGNC	HGNC:2951	YES	5	P1	CCDS46348.1	ENSP00000374045	Q9C0G6	0	UPI000163AC9D	0	0	0	0	0	0	chr2:g.84608281_84608282insTCTT	0	0
chr2	84608281	0	C	CTCTTAGTGTTG	4	152	670	0.026	TCTTAGTGTTG	intron_variant	MODIFIER	DNAH6	ENSG00000115423	Transcript	ENST00000389394.7	protein_coding	0	21/76	ENST00000389394.7:c.3294+1186_3294+1187insTCTTAGTGTTG	0	0	0	0	0	0	0	0	1	0	insertion	HGNC	HGNC:2951	YES	5	P1	CCDS46348.1	ENSP00000374045	Q9C0G6	0	UPI000163AC9D	0	0	0	0	0	0	chr2:g.84608281_84608282insTCTTAGTGTTG	0	0
chr2	84611150	0	TCTAAAAGCAGAGGGAATGCATGATTTTCTTCTTCCAGTCTTCTATATTTACTACATATGCTGA	T	3	152	1537	0.019	-	intron_variant	MODIFIER	DNAH6	ENSG00000115423	Transcript	ENST00000389394.7	protein_coding	0	21/76	ENST00000389394.7:c.3295-522_3295-460del	0	0	0	0	0	0	0	0	1	0	deletion	HGNC	HGNC:2951	YES	5	P1	CCDS46348.1	ENSP00000374045	Q9C0G6	0	UPI000163AC9D	0	0	0	0	0	1	chr2:g.84611152_84611214del	0	0
chr2	85308382	0	A	ACCTTCCCTCCCATTCTCCTTCCCTCCCTTTCCCCCTCCCTCCCTCCCTTTCCCCCTCCCTCCCTCCCTTCCCCCTCCCTCCTTTTCTCCCTCCCTCGCTTTCT	2	150	771	0.013	CCTTCCCTCCCATTCTCCTTCCCTCCCTTTCCCCCTCCCTCCCTCCCTTTCCCCCTCCCTCCCTCCCTTCCCCCTCCCTCCTTTTCTCCCTCCCTCGCTTTCT	intron_variant	MODIFIER	TCF7L1	ENSG00000152284	Transcript	ENST00000282111.4	protein_coding	0	11/11	ENST00000282111.4:c.1334-613_1334-612insCTCCCTCCCTCCCTTTCCCCCTCCCTCCCTCCCTTCCCCCTCCCTCCTTTTCTCCCTCCCTCGCTTTCTCCTTCCCTCCCATTCTCCTTCCCTCCCTTTCCCC	0	0	0	0	0	0	0	0	1	0	insertion	HGNC	HGNC:11640	YES	1	P1	CCDS1971.1	ENSP00000282111	Q9HCS4	0	UPI0000136846	0	0	0	0	0	34	chr2:g.85308383_85308384insCTTCCCTCCCATTCTCCTTCCCTCCCTTTCCCCCTCCCTCCCTCCCTTTCCCCCTCCCTCCCTCCCTTCCCCCTCCCTCCTTTTCTCCCTCCCTCGCTTTCTC	0	0
chr2	85495549	0	ATG	A	2	152	1619	0.013	-	upstream_gene_variant	MODIFIER	RPSAP22	ENSG00000229648	Transcript	ENST00000453567.1	processed_pseudogene	0	0	0	0	0	0	0	0	0	0	3770	-1	0	deletion	HGNC	HGNC:36435	YES	0	0	0	0	0	0	0	0	0	0	0	0	0	chr2:g.85495576_85495577del	0	0
chr2	86787898	0	A	AGAGTGT	3	152	1983	0.019	GAGTGT	intron_variant	MODIFIER	CD8A	ENSG00000153563	Transcript	ENST00000409511.6	protein_coding	0	8/8	ENST00000409511.6:c.656+631_656+632insACACTC	0	0	0	0	0	0	0	0	-1	0	insertion	HGNC	HGNC:1706	YES	2	P4	CCDS1992.1	ENSP00000386559	P01732	0	UPI00001273B4	0	1	0	0	0	0	chr2:g.86787899_86787900insAGTGTG	0	0
chr2	87033589	0	T	TTCA	2	152	1089	0.013	TCA	intron_variant&non_coding_transcript_variant	MODIFIER	AC125232.2	ENSG00000285793	Transcript	ENST00000648819.1	processed_transcript	0	8/10	ENST00000648819.1:n.1766+562_1766+563insTGA	0	0	0	0	0	0	0	0	-1	0	insertion	Clone_based_ensembl_gene	0	YES	0	0	0	0	0	0	0	0	0	0	0	0	0	chr2:g.87033590_87033591insCAT	0	0
chr2	87033592	0	TCAAGG	T	2	152	1050	0.013	-	intron_variant&non_coding_transcript_variant	MODIFIER	AC125232.2	ENSG00000285793	Transcript	ENST00000648819.1	processed_transcript	0	8/10	ENST00000648819.1:n.1766+555_1766+559del	0	0	0	0	0	0	0	0	-1	0	deletion	Clone_based_ensembl_gene	0	YES	0	0	0	0	0	0	0	0	0	0	0	0	0	chr2:g.87033593_87033597del	0	0
chr2	87089828	0	C	CAG	2	152	1150	0.013	AG	intergenic_variant	MODIFIER	0	0	0	0	0	0	0	0	0	0	0	0	0	0	0	0	0	0	insertion	0	0	0	0	0	0	0	0	0	0	0	0	0	0	0	0	chr2:g.87089831_87089832dup	0	0
chr2	87364053	0	GAT	G	4	152	806	0.026	-	intergenic_variant	MODIFIER	0	0	0	0	0	0	0	0	0	0	0	0	0	0	0	0	0	0	deletion	0	0	0	0	0	0	0	0	0	0	0	0	0	0	0	0	chr2:g.87364056_87364057del	0	0
chr2	87589946	0	TGTAA	T	2	152	1769	0.013	-	non_coding_transcript_exon_variant	MODIFIER	CYTOR	ENSG00000222041	Transcript	ENST00000642451.1	lincRNA	2/2	0	ENST00000642451.1:n.6974_6977del	0	6968-6971/7512	0	0	0	0	0	0	1	0	deletion	HGNC	HGNC:28717	YES	0	0	0	0	0	0	0	0	0	0	0	0	6	chr2:g.87589953_87589956del	0	0
chr2	88176862	0	CT	C	3	152	2514	0.019	-	intron_variant	MODIFIER	THNSL2	ENSG00000144115	Transcript	ENST00000324166.6	protein_coding	0	3/7	ENST00000324166.6:c.571+1464del	0	0	0	0	0	0	0	0	1	0	deletion	HGNC	HGNC:25602	YES	1	P1	CCDS2002.2	ENSP00000327323	Q86YJ6	0	UPI00002088D9	0	0	0	0	0	2	chr2:g.88176865del	0	0
chr2	89788161	0	ATGATTCCATTAGAGTCCATTCAACAAAGATTCTATTTGATTCCATTTGATGATGATTGCATTCGAGTCTATTTGG	A	3	152	2750	0.019	-	intergenic_variant	MODIFIER	0	0	0	0	0	0	0	0	0	0	0	0	0	0	0	0	0	0	deletion	0	0	0	0	0	0	0	0	0	0	0	0	0	0	0	0	chr2:g.89788188_89788262del	0	0
chr2	89799301	0	T	TTGATTCCATTTGA	2	152	3492	0.013	TGATTCCATTTGA	intergenic_variant	MODIFIER	0	0	0	0	0	0	0	0	0	0	0	0	0	0	0	0	0	0	insertion	0	0	0	0	0	0	0	0	0	0	0	0	0	0	0	0	chr2:g.89799305_89799306insTCCATTTGATGAT	0	0
chr2	89831598	0	T	TCATTCCATTC	3	152	3858	0.019	CATTCCATTC	intergenic_variant	MODIFIER	0	0	0	0	0	0	0	0	0	0	0	0	0	0	0	0	0	0	insertion	0	0	0	0	0	0	0	0	0	0	0	0	0	0	0	0	chr2:g.89831638_89831647dup	0	0
chr2	89831598	0	TCATTCCATTC	T	2	152	3858	0.013	-	intergenic_variant	MODIFIER	0	0	0	0	0	0	0	0	0	0	0	0	0	0	0	0	0	0	deletion	0	0	0	0	0	0	0	0	0	0	0	0	0	0	0	0	chr2:g.89831638_89831647del	0	0
chr2	89832362	0	G	GATTCCATTCCATTCCATTCCATTCCATTCC	2	152	2823	0.013	ATTCCATTCCATTCCATTCCATTCCATTCC	intergenic_variant	MODIFIER	0	0	0	0	0	0	0	0	0	0	0	0	0	0	0	0	0	0	insertion	0	0	0	0	0	0	0	0	0	0	0	0	0	0	0	0	chr2:g.89832379_89832408dup	0	0
chr2	91412743	0	GAATCATCTAATGCACCCGAATGGAATCATCATCGAATGGAATCAAGTGGAATCATTGAATGGACTCGAATGAAATCATCATTGAATATAATCGAAAGC	G	7	152	3406	0.045	-	intergenic_variant	MODIFIER	0	0	0	0	0	0	0	0	0	0	0	0	0	0	0	0	0	0	deletion	0	0	0	0	0	0	0	0	0	0	0	0	0	0	0	0	chr2:g.91412747_91412844del	0	0
chr2	91442260	0	T	TC	2	152	1664	0.013	C	intergenic_variant	MODIFIER	0	0	0	0	0	0	0	0	0	0	0	0	0	0	0	0	0	0	insertion	0	0	0	0	0	0	0	0	0	0	0	0	0	0	0	0	chr2:g.91442265dup	0	0
chr2	91526029	0	TTGGCTGGCTTGGCTGCC	T	2	150	983	0.019	-	intergenic_variant	MODIFIER	0	0	0	0	0	0	0	0	0	0	0	0	0	0	0	0	0	0	deletion	0	0	0	0	0	0	0	0	0	0	0	0	0	0	0	0	chr2:g.91526061_91526077del	0	0
chr2	91528670	0	TGCTTGGCTGGCTTGGCTGGCTGGCAGGCTTGGCTGGCTTGGCTGGCTGGCTG	T	4	152	673	0.026	-	intergenic_variant	MODIFIER	0	0	0	0	0	0	0	0	0	0	0	0	0	0	0	0	0	0	deletion	0	0	0	0	0	0	0	0	0	0	0	0	0	0	0	0	chr2:g.91528720_91528771del	0	0
chr2	91593103	0	ATCTG	A	3	152	2825	0.019	-	intron_variant&non_coding_transcript_variant	MODIFIER	AC116050.1	ENSG00000278131	Transcript	ENST00000612102.1	unprocessed_pseudogene	0	1/4	ENST00000612102.1:n.399+3214_399+3217del	0	0	0	0	0	0	0	0	1	0	deletion	Clone_based_ensembl_gene	0	YES	0	0	0	0	0	0	0	0	0	0	0	0	2	chr2:g.91593106_91593109del	0	0
chr2	91706167	0	A	AT	2	152	1427	0.013	T	non_coding_transcript_exon_variant	MODIFIER	AC027612.2	ENSG00000230572	Transcript	ENST00000445955.1	transcribed_unprocessed_pseudogene	3/8	0	ENST00000445955.1:n.283_284insA	0	283-284/1199	0	0	0	0	0	0	-1	0	insertion	Clone_based_ensembl_gene	0	YES	0	0	0	0	0	0	0	0	0	0	0	0	0	chr2:g.91706167_91706168insT	0	0
chr2	91773119	0	GC	G	3	152	1985	0.019	-	upstream_gene_variant	MODIFIER	GGT8P	ENSG00000236969	Transcript	ENST00000418938.2	unprocessed_pseudogene	0	0	0	0	0	0	0	0	0	0	2824	1	0	deletion	HGNC	HGNC:33438	YES	0	0	0	0	0	0	0	0	0	0	0	0	0	chr2:g.91773121del	0	0
chr2	91971893	0	A	AG	2	150	608	0.013	G	intergenic_variant	MODIFIER	0	0	0	0	0	0	0	0	0	0	0	0	0	0	0	0	0	0	insertion	0	0	0	0	0	0	0	0	0	0	0	0	0	0	0	0	chr2:g.91971893_91971894insG	0	0
chr2	92069137	0	AAC	A	7	152	1231	0.045	-	intergenic_variant	MODIFIER	0	0	0	0	0	0	0	0	0	0	0	0	0	0	0	0	0	0	deletion	0	0	0	0	0	0	0	0	0	0	0	0	0	0	0	0	chr2:g.92069162_92069163del	0	0
chr2	92260446	0	TGG	T	2	150	698	0.013	-	intergenic_variant	MODIFIER	0	0	0	0	0	0	0	0	0	0	0	0	0	0	0	0	0	0	deletion	0	0	0	0	0	0	0	0	0	0	0	0	0	0	0	0	chr2:g.92260447_92260448del	0	0
chr2	92260449	0	A	AAT	2	150	658	0.013	AT	intergenic_variant	MODIFIER	0	0	0	0	0	0	0	0	0	0	0	0	0	0	0	0	0	0	insertion	0	0	0	0	0	0	0	0	0	0	0	0	0	0	0	0	chr2:g.92260450_92260451dup	0	0
chr2	92289271	0	TTC	T	3	152	1680	0.019	-	intergenic_variant	MODIFIER	0	0	0	0	0	0	0	0	0	0	0	0	0	0	0	0	0	0	deletion	0	0	0	0	0	0	0	0	0	0	0	0	0	0	0	0	chr2:g.92289274_92289275del	0	0
chr2	92349493	0	CT	C	2	150	671	0.013	-	intergenic_variant	MODIFIER	0	0	0	0	0	0	0	0	0	0	0	0	0	0	0	0	0	0	deletion	0	0	0	0	0	0	0	0	0	0	0	0	0	0	0	0	chr2:g.92349496del	0	0
chr2	92387621	0	TG	T	2	152	882	0.013	-	intergenic_variant	MODIFIER	0	0	0	0	0	0	0	0	0	0	0	0	0	0	0	0	0	0	deletion	0	0	0	0	0	0	0	0	0	0	0	0	0	0	0	0	chr2:g.92387623del	0	0
chr2	92396226	0	CT	C	3	152	1460	0.019	-	intergenic_variant	MODIFIER	0	0	0	0	0	0	0	0	0	0	0	0	0	0	0	0	0	0	deletion	0	0	0	0	0	0	0	0	0	0	0	0	0	0	0	0	chr2:g.92396229del	0	0
chr2	92410836	0	CT	C	3	150	562	0.019	-	intergenic_variant	MODIFIER	0	0	0	0	0	0	0	0	0	0	0	0	0	0	0	0	0	0	deletion	0	0	0	0	0	0	0	0	0	0	0	0	0	0	0	0	chr2:g.92410839del	0	0
chr2	92511457	0	T	TGG	3	152	1591	0.019	GG	intergenic_variant	MODIFIER	0	0	0	0	0	0	0	0	0	0	0	0	0	0	0	0	0	0	insertion	0	0	0	0	0	0	0	0	0	0	0	0	0	0	0	0	chr2:g.92511457_92511458insGG	0	0
chr2	92519663	0	GA	G	2	150	689	0.013	-	intergenic_variant	MODIFIER	0	0	0	0	0	0	0	0	0	0	0	0	0	0	0	0	0	0	deletion	0	0	0	0	0	0	0	0	0	0	0	0	0	0	0	0	chr2:g.92519664del	0	0
chr2	92544988	0	G	GA	7	152	627	0.045	A	intergenic_variant	MODIFIER	0	0	0	0	0	0	0	0	0	0	0	0	0	0	0	0	0	0	insertion	0	0	0	0	0	0	0	0	0	0	0	0	0	0	0	0	chr2:g.92544988_92544989insA	0	0
chr2	92560193	0	A	AC	2	152	858	0.013	C	intergenic_variant	MODIFIER	0	0	0	0	0	0	0	0	0	0	0	0	0	0	0	0	0	0	insertion	0	0	0	0	0	0	0	0	0	0	0	0	0	0	0	0	chr2:g.92560195dup	0	0
chr2	92661256	0	TA	T	2	152	2883	0.013	-	intergenic_variant	MODIFIER	0	0	0	0	0	0	0	0	0	0	0	0	0	0	0	0	0	0	deletion	0	0	0	0	0	0	0	0	0	0	0	0	0	0	0	0	chr2:g.92661257del	0	0
chr2	92673654	0	TTC	T	4	152	437	0.026	-	intergenic_variant	MODIFIER	0	0	0	0	0	0	0	0	0	0	0	0	0	0	0	0	0	0	deletion	0	0	0	0	0	0	0	0	0	0	0	0	0	0	0	0	chr2:g.92673655_92673656del	0	0
chr2	92715210	0	AG	A	2	152	2044	0.013	-	intergenic_variant	MODIFIER	0	0	0	0	0	0	0	0	0	0	0	0	0	0	0	0	0	0	deletion	0	0	0	0	0	0	0	0	0	0	0	0	0	0	0	0	chr2:g.92715211del	0	0
chr2	92739626	0	C	CT	2	152	1768	0.013	T	intergenic_variant	MODIFIER	0	0	0	0	0	0	0	0	0	0	0	0	0	0	0	0	0	0	insertion	0	0	0	0	0	0	0	0	0	0	0	0	0	0	0	0	chr2:g.92739629dup	0	0
chr2	92839560	0	CT	C	2	152	1393	0.013	-	intergenic_variant	MODIFIER	0	0	0	0	0	0	0	0	0	0	0	0	0	0	0	0	0	0	deletion	0	0	0	0	0	0	0	0	0	0	0	0	0	0	0	0	chr2:g.92839565del	0	0
chr2	92846651	0	CT	C	2	152	803	0.013	-	intergenic_variant	MODIFIER	0	0	0	0	0	0	0	0	0	0	0	0	0	0	0	0	0	0	deletion	0	0	0	0	0	0	0	0	0	0	0	0	0	0	0	0	chr2:g.92846654del	0	0
chr2	92890020	0	TG	T	2	152	982	0.013	-	intergenic_variant	MODIFIER	0	0	0	0	0	0	0	0	0	0	0	0	0	0	0	0	0	0	deletion	0	0	0	0	0	0	0	0	0	0	0	0	0	0	0	0	chr2:g.92890021del	0	0
chr2	92913155	0	TC	T	2	152	2069	0.013	-	intergenic_variant	MODIFIER	0	0	0	0	0	0	0	0	0	0	0	0	0	0	0	0	0	0	deletion	0	0	0	0	0	0	0	0	0	0	0	0	0	0	0	0	chr2:g.92913157del	0	0
chr2	93003915	0	GA	G	6	152	1204	0.038	-	intergenic_variant	MODIFIER	0	0	0	0	0	0	0	0	0	0	0	0	0	0	0	0	0	0	deletion	0	0	0	0	0	0	0	0	0	0	0	0	0	0	0	0	chr2:g.93003916del	0	0
chr2	93045522	0	GT	G	3	152	728	0.019	-	intergenic_variant	MODIFIER	0	0	0	0	0	0	0	0	0	0	0	0	0	0	0	0	0	0	deletion	0	0	0	0	0	0	0	0	0	0	0	0	0	0	0	0	chr2:g.93045523del	0	0
chr2	93048441	0	CAGCATTCCCAGAAACTTCTTTGTGATATTTGCATTCAAGTCACAGAGTTGAACATTCCCTTTCATAGAGCAGGTTTGAAACACTCTTTTTGTAGTATCTGGATGTGGACATTTGGAGCGCTTTCAGGCCTATGGTGAAAAAGGAAATATCTTCCCCTGAAAACTAGACAGA	C	2	150	712	0.013	-	intergenic_variant	MODIFIER	0	0	0	0	0	0	0	0	0	0	0	0	0	0	0	0	0	0	deletion	0	0	0	0	0	0	0	0	0	0	0	0	0	0	0	0	chr2:g.93048443_93048613del	0	0
chr2	93064562	0	A	AT	3	152	655	0.026	T	intergenic_variant	MODIFIER	0	0	0	0	0	0	0	0	0	0	0	0	0	0	0	0	0	0	insertion	0	0	0	0	0	0	0	0	0	0	0	0	0	0	0	0	chr2:g.93064563dup	0	0
chr2	93114813	0	CT	C	7	150	710	0.052	-	intergenic_variant	MODIFIER	0	0	0	0	0	0	0	0	0	0	0	0	0	0	0	0	0	0	deletion	0	0	0	0	0	0	0	0	0	0	0	0	0	0	0	0	chr2:g.93114816del	0	0
chr2	93203003	0	TCA	T	2	150	524	0.013	-	intergenic_variant	MODIFIER	0	0	0	0	0	0	0	0	0	0	0	0	0	0	0	0	0	0	deletion	0	0	0	0	0	0	0	0	0	0	0	0	0	0	0	0	chr2:g.93203006_93203007del	0	0
chr2	93227973	0	CT	C	3	152	935	0.019	-	intergenic_variant	MODIFIER	0	0	0	0	0	0	0	0	0	0	0	0	0	0	0	0	0	0	deletion	0	0	0	0	0	0	0	0	0	0	0	0	0	0	0	0	chr2:g.93227976del	0	0
chr2	93273469	0	T	TAA	2	152	792	0.013	AA	intergenic_variant	MODIFIER	0	0	0	0	0	0	0	0	0	0	0	0	0	0	0	0	0	0	insertion	0	0	0	0	0	0	0	0	0	0	0	0	0	0	0	0	chr2:g.93273470_93273471dup	0	0
chr2	93273473	0	AGG	A	2	152	732	0.013	-	intergenic_variant	MODIFIER	0	0	0	0	0	0	0	0	0	0	0	0	0	0	0	0	0	0	deletion	0	0	0	0	0	0	0	0	0	0	0	0	0	0	0	0	chr2:g.93273475_93273476del	0	0
chr2	93396276	0	A	AT	3	152	1018	0.019	T	intergenic_variant	MODIFIER	0	0	0	0	0	0	0	0	0	0	0	0	0	0	0	0	0	0	insertion	0	0	0	0	0	0	0	0	0	0	0	0	0	0	0	0	chr2:g.93396278dup	0	0
chr2	93412539	0	TC	T	2	150	747	0.013	-	intergenic_variant	MODIFIER	0	0	0	0	0	0	0	0	0	0	0	0	0	0	0	0	0	0	deletion	0	0	0	0	0	0	0	0	0	0	0	0	0	0	0	0	chr2:g.93412543del	0	0
chr2	93413459	0	C	CT	2	152	1753	0.013	T	intergenic_variant	MODIFIER	0	0	0	0	0	0	0	0	0	0	0	0	0	0	0	0	0	0	insertion	0	0	0	0	0	0	0	0	0	0	0	0	0	0	0	0	chr2:g.93413461dup	0	0
chr2	93455843	0	CT	C	2	152	1389	0.013	-	intergenic_variant	MODIFIER	0	0	0	0	0	0	0	0	0	0	0	0	0	0	0	0	0	0	deletion	0	0	0	0	0	0	0	0	0	0	0	0	0	0	0	0	chr2:g.93455845del	0	0
chr2	93473541	0	CT	C	2	152	1171	0.013	-	intergenic_variant	MODIFIER	0	0	0	0	0	0	0	0	0	0	0	0	0	0	0	0	0	0	deletion	0	0	0	0	0	0	0	0	0	0	0	0	0	0	0	0	chr2:g.93473544del	0	0
chr2	93753415	0	CT	C	2	152	545	0.013	-	intergenic_variant	MODIFIER	0	0	0	0	0	0	0	0	0	0	0	0	0	0	0	0	0	0	deletion	0	0	0	0	0	0	0	0	0	0	0	0	0	0	0	0	chr2:g.93753418del	0	0
chr2	93843922	0	CT	C	2	152	647	0.013	-	intergenic_variant	MODIFIER	0	0	0	0	0	0	0	0	0	0	0	0	0	0	0	0	0	0	deletion	0	0	0	0	0	0	0	0	0	0	0	0	0	0	0	0	chr2:g.93843925del	0	0
chr2	93919842	0	C	CT	2	152	2420	0.013	T	intergenic_variant	MODIFIER	0	0	0	0	0	0	0	0	0	0	0	0	0	0	0	0	0	0	insertion	0	0	0	0	0	0	0	0	0	0	0	0	0	0	0	0	chr2:g.93919845dup	0	0
chr2	93924170	0	CT	C	3	150	604	0.019	-	intergenic_variant	MODIFIER	0	0	0	0	0	0	0	0	0	0	0	0	0	0	0	0	0	0	deletion	0	0	0	0	0	0	0	0	0	0	0	0	0	0	0	0	chr2:g.93924172del	0	0
chr2	94052620	0	TGG	T	2	150	1134	0.013	-	intergenic_variant	MODIFIER	0	0	0	0	0	0	0	0	0	0	0	0	0	0	0	0	0	0	deletion	0	0	0	0	0	0	0	0	0	0	0	0	0	0	0	0	chr2:g.94052621_94052622del	0	0
chr2	94084154	0	CT	C	6	152	1197	0.038	-	intergenic_variant	MODIFIER	0	0	0	0	0	0	0	0	0	0	0	0	0	0	0	0	0	0	deletion	0	0	0	0	0	0	0	0	0	0	0	0	0	0	0	0	chr2:g.94084157del	0	0
chr2	94160958	0	CT	C	2	152	1114	0.013	-	intergenic_variant	MODIFIER	0	0	0	0	0	0	0	0	0	0	0	0	0	0	0	0	0	0	deletion	0	0	0	0	0	0	0	0	0	0	0	0	0	0	0	0	chr2:g.94160961del	0	0
chr2	94500145	0	G	GAA	3	152	1668	0.019	AA	intergenic_variant	MODIFIER	0	0	0	0	0	0	0	0	0	0	0	0	0	0	0	0	0	0	insertion	0	0	0	0	0	0	0	0	0	0	0	0	0	0	0	0	chr2:g.94500147_94500148dup	0	0
chr2	95232819	0	GTA	G	4	152	780	0.026	-	intron_variant	MODIFIER	AC092835.1	ENSG00000233757	Transcript	ENST00000614286.1	protein_coding	0	4/4	ENST00000614286.1:c.301+20541_301+20542del	0	0	0	0	0	0	0	0	1	cds_end_NF	deletion	Clone_based_ensembl_gene	0	0	3	0	0	ENSP00000482715	0	A0A087WZK3	UPI0004620D2F	0	0	0	0	0	3	chr2:g.95232823_95232824del	0	0
chr2	97666077	0	GTAA	G	2	152	1517	0.013	-	upstream_gene_variant	MODIFIER	ACTR1B	ENSG00000115073	Transcript	ENST00000289228.6	protein_coding	0	0	0	0	0	0	0	0	0	0	1971	-1	0	deletion	HGNC	HGNC:168	YES	1	P1	CCDS2033.1	ENSP00000289228	P42025	0	UPI0000049C38	0	0	0	0	0	0	chr2:g.97666078_97666080del	0	0
chr2	97666081	0	CTA	C	2	152	1512	0.013	-	upstream_gene_variant	MODIFIER	ACTR1B	ENSG00000115073	Transcript	ENST00000289228.6	protein_coding	0	0	0	0	0	0	0	0	0	0	1975	-1	0	deletion	HGNC	HGNC:168	YES	1	P1	CCDS2033.1	ENSP00000289228	P42025	0	UPI0000049C38	0	0	0	0	0	0	chr2:g.97666084_97666085del	0	0
chr2	98750769	0	GT	G	2	152	2357	0.013	-	intergenic_variant	MODIFIER	0	0	0	0	0	0	0	0	0	0	0	0	0	0	0	0	0	0	deletion	0	0	0	0	0	0	0	0	0	0	0	0	0	0	0	0	chr2:g.98750770del	0	0
chr2	98890197	0	AAACT	A	2	152	1259	0.013	-	intron_variant	MODIFIER	KIAA1211L	ENSG00000196872	Transcript	ENST00000397899.7	protein_coding	0	1/9	ENST00000397899.7:c.-10-43391_-10-43388del	0	0	0	0	0	0	0	0	-1	0	deletion	HGNC	HGNC:33454	YES	1	P1	CCDS42720.1	ENSP00000380996	Q6NV74	0	UPI0000E59245	0	0	0	0	0	0	chr2:g.98890201_98890204del	0	0
chr2	98936648	0	A	AAAGCCCGGGACTCC	3	152	1592	0.019	AAGCCCGGGACTCC	upstream_gene_variant	MODIFIER	KIAA1211L	ENSG00000196872	Transcript	ENST00000397899.7	protein_coding	0	0	0	0	0	0	0	0	0	0	423	-1	0	insertion	HGNC	HGNC:33454	YES	1	P1	CCDS42720.1	ENSP00000380996	Q6NV74	0	UPI0000E59245	0	0	0	0	0	0	chr2:g.98936649_98936650insAGCCCGGGACTCCA	0	0
chr2	99381518	0	G	GT	4	152	1464	0.026	T	intron_variant	MODIFIER	EIF5B	ENSG00000158417	Transcript	ENST00000289371.11	protein_coding	0	12/23	ENST00000289371.11:c.2062-641_2062-640insT	0	0	0	0	0	0	0	0	1	0	insertion	HGNC	HGNC:30793	YES	1	P2	CCDS42721.1	ENSP00000289371	O60841	0	UPI0000207EC7	0	0	0	0	0	0	chr2:g.99381518_99381519insT	0	0
chr2	99947604	0	AT	A	3	152	1637	0.019	-	intron_variant	MODIFIER	AFF3	ENSG00000144218	Transcript	ENST00000409579.5	protein_coding	0	7/24	ENST00000409579.5:c.948+59027del	0	0	0	0	0	0	0	0	-1	0	deletion	HGNC	HGNC:6473	YES	5	P3	CCDS33258.1	ENSP00000386834	P51826	0	UPI0000545269	0	1	0	0	0	0	chr2:g.99947605del	0	0
chr2	100376643	0	TTTTC	T	2	152	922	0.013	-	upstream_gene_variant	MODIFIER	AC012493.3	ENSG00000270699	Transcript	ENST00000604494.1	processed_pseudogene	0	0	0	0	0	0	0	0	0	0	774	1	0	deletion	Clone_based_ensembl_gene	0	YES	0	0	0	0	0	0	0	0	0	0	0	0	0	chr2:g.100376647_100376650del	0	0
chr2	100445352	0	AGACAGTTTTCTTTTTATTCCTTGAGATATTCTGAACAGACAACCATGTCCTCTGAAAACAAG	A	2	152	1488	0.013	-	intergenic_variant	MODIFIER	0	0	0	0	0	0	0	0	0	0	0	0	0	0	0	0	0	0	deletion	0	0	0	0	0	0	0	0	0	0	0	0	0	0	0	0	chr2:g.100445392_100445453del	0	0
chr2	101446582	0	T	TC	2	152	2099	0.013	C	intron_variant	MODIFIER	RFX8	ENSG00000196460	Transcript	ENST00000428343.6	protein_coding	0	2/11	ENST00000428343.6:c.72+20194dup	0	0	0	0	0	0	0	0	-1	0	insertion	HGNC	HGNC:37253	YES	2	0	CCDS46376.1	ENSP00000401536	Q6ZV50	0	UPI0001AE76D5	0	0	0	0	0	0	chr2:g.101446583dup	0	0
chr2	101729101	0	A	AGTGT	6	150	1353	0.039	GTGT	intron_variant	MODIFIER	MAP4K4	ENSG00000071054	Transcript	ENST00000350878.8	protein_coding	0	2/30	ENST00000350878.8:c.123+30590_123+30593dup	0	0	0	0	0	0	0	0	1	0	insertion	HGNC	HGNC:6866	YES	1	A2	CCDS74546.1	ENSP00000343658	O95819	0	UPI0000EE6D9F	0	0	0	0	0	30	chr2:g.101729128_101729131dup	0	0
chr2	104019626	0	AT	A	3	152	1982	0.019	-	intron_variant&non_coding_transcript_variant	MODIFIER	LINC01965	ENSG00000256637	Transcript	ENST00000537492.5	lincRNA	0	1/3	ENST00000537492.5:n.137-33877del	0	0	0	0	0	0	0	0	1	0	deletion	HGNC	HGNC:52790	0	4	0	0	0	0	0	0	0	0	0	0	0	0	chr2:g.104019627del	0	0
chr2	104252090	0	CTG	C	2	152	1207	0.013	-	intergenic_variant	MODIFIER	0	0	0	0	0	0	0	0	0	0	0	0	0	0	0	0	0	0	deletion	0	0	0	0	0	0	0	0	0	0	0	0	0	0	0	0	chr2:g.104252092_104252093del	0	0
chr2	104600780	0	A	AAAAC	2	152	1363	0.013	AAAC	intergenic_variant	MODIFIER	0	0	0	0	0	0	0	0	0	0	0	0	0	0	0	0	0	0	insertion	0	0	0	0	0	0	0	0	0	0	0	0	0	0	0	0	chr2:g.104600791_104600794dup	0	0
chr2	105911849	0	TG	T	2	152	2299	0.013	-	intron_variant&non_coding_transcript_variant	MODIFIER	AC009505.1	ENSG00000234162	Transcript	ENST00000652190.1	antisense	0	2/3	ENST00000652190.1:n.693-4080del	0	0	0	0	0	0	0	0	-1	0	deletion	Clone_based_ensembl_gene	0	YES	0	0	0	0	0	0	0	0	0	0	0	0	0	chr2:g.105911850del	0	0
chr2	105911852	0	GATGGGT	G	2	152	2310	0.013	-	intron_variant&non_coding_transcript_variant	MODIFIER	AC009505.1	ENSG00000234162	Transcript	ENST00000652190.1	antisense	0	2/3	ENST00000652190.1:n.693-4088_693-4083del	0	0	0	0	0	0	0	0	-1	0	deletion	Clone_based_ensembl_gene	0	YES	0	0	0	0	0	0	0	0	0	0	0	0	0	chr2:g.105911853_105911858del	0	0
chr2	106185521	0	T	TGA	2	152	1835	0.019	GA	intron_variant	MODIFIER	UXS1	ENSG00000115652	Transcript	ENST00000283148.11	protein_coding	0	1/14	ENST00000283148.11:c.94+8625_94+8626dup	0	0	0	0	0	0	0	0	-1	0	insertion	HGNC	HGNC:17729	YES	2	A1	CCDS58721.1	ENSP00000283148	Q8NBZ7	0	UPI000003CA36	0	0	0	0	0	0	chr2:g.106185523_106185524dup	0	0
chr2	106918527	0	ATTC	A	2	152	1515	0.013	-	intergenic_variant	MODIFIER	0	0	0	0	0	0	0	0	0	0	0	0	0	0	0	0	0	0	deletion	0	0	0	0	0	0	0	0	0	0	0	0	0	0	0	0	chr2:g.106918533_106918535del	0	0
chr2	107924891	0	T	TGATAGATAGATA	5	150	1322	0.032	GATAGATAGATA	upstream_gene_variant	MODIFIER	AC009963.3	ENSG00000235325	Transcript	ENST00000458090.1	processed_pseudogene	0	0	0	0	0	0	0	0	0	0	3643	-1	0	insertion	Clone_based_ensembl_gene	0	YES	0	0	0	0	0	0	0	0	0	0	0	0	0	chr2:g.107924922_107924933dup	0	0
chr2	108265478	0	G	GATA	2	152	1824	0.013	ATA	downstream_gene_variant	MODIFIER	SULT1C3	ENSG00000196228	Transcript	ENST00000329106.2	protein_coding	0	0	0	0	0	0	0	0	0	0	127	1	0	insertion	HGNC	HGNC:33543	YES	2	P1	CCDS33267.1	ENSP00000333310	Q6IMI6	0	UPI000004348F	0	0	0	0	0	0	chr2:g.108265482_108265484dup	0	0
chr2	109400245	0	A	ATGTG	2	152	2020	0.013	TGTG	intron_variant	MODIFIER	SH3RF3	ENSG00000172985	Transcript	ENST00000309415.7	protein_coding	0	4/9	ENST00000309415.7:c.1299+1304_1299+1305insTGTG	0	0	0	0	0	0	0	0	1	0	insertion	HGNC	HGNC:24699	YES	5	P1	CCDS74557.1	ENSP00000309186	Q8TEJ3	0	UPI0000DD7AEA	0	0	0	0	0	2	chr2:g.109400247_109400248insTGTG	0	0
chr2	109458601	0	A	AGAGAGAGAG	2	152	969	0.013	GAGAGAGAG	intron_variant	MODIFIER	SH3RF3	ENSG00000172985	Transcript	ENST00000309415.7	protein_coding	0	8/9	ENST00000309415.7:c.2148+9112_2148+9113insGAGAGAGAG	0	0	0	0	0	0	0	0	1	0	insertion	HGNC	HGNC:24699	YES	5	P1	CCDS74557.1	ENSP00000309186	Q8TEJ3	0	UPI0000DD7AEA	0	0	0	0	0	0	chr2:g.109458601_109458602insGAGAGAGAG	0	0
chr2	109458601	0	A	AGAGAGAGAGAGAGAGAGAGAG	2	152	969	0.013	GAGAGAGAGAGAGAGAGAGAG	intron_variant	MODIFIER	SH3RF3	ENSG00000172985	Transcript	ENST00000309415.7	protein_coding	0	8/9	ENST00000309415.7:c.2148+9112_2148+9113insGAGAGAGAGAGAGAGAGAGAG	0	0	0	0	0	0	0	0	1	0	insertion	HGNC	HGNC:24699	YES	5	P1	CCDS74557.1	ENSP00000309186	Q8TEJ3	0	UPI0000DD7AEA	0	0	0	0	0	0	chr2:g.109458601_109458602insGAGAGAGAGAGAGAGAGAGAG	0	0
chr2	109555527	0	CTA	C	2	152	2299	0.013	-	intron_variant	MODIFIER	SEPT10	ENSG00000186522	Transcript	ENST00000356688.8	protein_coding	0	8/11	ENST00000356688.8:c.1029-2310_1029-2309del	0	0	0	0	0	0	0	0	-1	0	deletion	HGNC	HGNC:14349	YES	2	A2	CCDS82497.1	ENSP00000349116	0	B5ME97	UPI0000E078CC	0	0	0	0	0	0	chr2:g.109555531_109555532del	0	0
chr2	110737643	0	AG	A	2	152	2214	0.013	-	intron_variant	MODIFIER	ACOXL	ENSG00000153093	Transcript	ENST00000439055.5	protein_coding	0	1/17	ENST00000439055.5:c.-23+4870del	0	0	0	0	0	0	0	0	1	0	deletion	HGNC	HGNC:25621	YES	2	0	CCDS46389.1	ENSP00000407761	Q9NUZ1	0	UPI0001884BE2	0	0	0	0	0	0	chr2:g.110737644del	0	0
chr2	111251525	0	ACCACCACTG	A	4	152	1455	0.026	-	intron_variant&non_coding_transcript_variant	MODIFIER	MIR4435-2HG	ENSG00000172965	Transcript	ENST00000643013.1	lincRNA	0	3/5	ENST00000643013.1:n.2429-3293_2429-3285del	0	0	0	0	0	0	0	0	-1	0	deletion	HGNC	HGNC:35163	YES	0	0	0	0	0	0	0	0	0	0	0	0	0	chr2:g.111251532_111251540del	0	0
chr2	111417554	0	C	CA	2	152	693	0.013	A	intron_variant&non_coding_transcript_variant	MODIFIER	MIR4435-2HG	ENSG00000172965	Transcript	ENST00000643013.1	lincRNA	0	1/5	ENST00000643013.1:n.237-49980dup	0	0	0	0	0	0	0	0	-1	0	insertion	HGNC	HGNC:35163	YES	0	0	0	0	0	0	0	0	0	0	0	0	0	chr2:g.111417556dup	0	0
chr2	111651224	0	G	GGTGT	6	152	1287	0.038	GTGT	intron_variant&non_coding_transcript_variant	MODIFIER	AC017002.6	ENSG00000285016	Transcript	ENST00000644013.1	processed_transcript	0	1/7	ENST00000644013.1:n.69-36618_69-36615dup	0	0	0	0	0	0	0	0	-1	0	insertion	Clone_based_ensembl_gene	0	YES	0	0	0	0	0	0	0	0	0	0	0	0	0	chr2:g.111651257_111651260dup	0	0
chr2	111828514	0	CG	C	2	152	1568	0.013	-	intron_variant	MODIFIER	ANAPC1	ENSG00000153107	Transcript	ENST00000341068.8	protein_coding	0	21/47	ENST00000341068.8:c.2626-2660del	0	0	0	0	0	0	0	0	-1	0	deletion	HGNC	HGNC:19988	YES	1	P1	CCDS2093.1	ENSP00000339109	Q9H1A4	0	UPI000006EC6E	0	0	0	0	0	0	chr2:g.111828515del	0	0
chr2	112167869	0	C	CGTTATGTTATGTTATTTATGTTAT	7	152	1648	0.045	GTTATGTTATGTTATTTATGTTAT	intron_variant	MODIFIER	FBLN7	ENSG00000144152	Transcript	ENST00000331203.7	protein_coding	0	3/7	ENST00000331203.7:c.406+2713_406+2714insTTATGTTATGTTATGTTATGTTAT	0	0	0	0	0	0	0	0	1	0	insertion	HGNC	HGNC:26740	YES	1	P1	CCDS2095.1	ENSP00000331411	Q53RD9	0	UPI000004E556	0	0	0	0	0	15	chr2:g.112167884_112167885insTTATGTTATGTTATGTTATGTTAT	0	0
chr2	112167922	0	TC	T	3	152	1615	0.019	-	intron_variant	MODIFIER	FBLN7	ENSG00000144152	Transcript	ENST00000331203.7	protein_coding	0	3/7	ENST00000331203.7:c.406+2752del	0	0	0	0	0	0	0	0	1	0	deletion	HGNC	HGNC:26740	YES	1	P1	CCDS2095.1	ENSP00000331411	Q53RD9	0	UPI000004E556	0	0	0	0	0	0	chr2:g.112167923del	0	0
chr2	112167924	0	AC	A	3	152	1614	0.019	-	intron_variant	MODIFIER	FBLN7	ENSG00000144152	Transcript	ENST00000331203.7	protein_coding	0	3/7	ENST00000331203.7:c.406+2754del	0	0	0	0	0	0	0	0	1	0	deletion	HGNC	HGNC:26740	YES	1	P1	CCDS2095.1	ENSP00000331411	Q53RD9	0	UPI000004E556	0	0	0	0	0	0	chr2:g.112167925del	0	0
chr2	112532770	0	AGCTC	A	2	152	540	0.013	-	3_prime_UTR_variant	MODIFIER	TTL	ENSG00000114999	Transcript	ENST00000233336.7	protein_coding	7/7	0	ENST00000233336.7:c.*3976_*3979del	0	5299-5302/14267	0	0	0	0	0	0	1	0	deletion	HGNC	HGNC:21586	YES	1	P1	CCDS2096.1	ENSP00000233336	Q8NG68	0	UPI000004FDE7	0	0	0	0	0	0	chr2:g.112532771_112532774del	0	0
chr2	112773487	0	CA	C	2	152	884	0.013	-	downstream_gene_variant	MODIFIER	IL1A	ENSG00000115008	Transcript	ENST00000263339.3	protein_coding	0	0	0	0	0	0	0	0	0	0	427	-1	0	deletion	HGNC	HGNC:5991	YES	1	P1	CCDS2101.1	ENSP00000263339	P01583	0	UPI0000000CCF	0	0	0	0	0	0	chr2:g.112773488del	0	0
chr2	113017671	0	GA	G	7	152	1027	0.045	-	downstream_gene_variant	MODIFIER	IL36B	ENSG00000136696	Transcript	ENST00000259213.8	protein_coding	0	0	0	0	0	0	0	0	0	0	4419	-1	0	deletion	HGNC	HGNC:15564	YES	1	0	CCDS2109.1	ENSP00000259213	Q9NZH7	0	UPI000003C9C0	0	0	0	0	0	0	chr2:g.113017673del	0	0
chr2	113059131	0	A	AG	2	152	2534	0.013	G	5_prime_UTR_variant	MODIFIER	IL36RN	ENSG00000136695	Transcript	ENST00000393200.6	protein_coding	1/5	0	ENST00000393200.6:c.-136dup	0	24-25/2700	0	0	0	0	0	0	1	0	insertion	HGNC	HGNC:15561	YES	1	P1	CCDS2111.1	ENSP00000376896	Q9UBH0	A0A024R518	UPI0000034E98	0	1	0	0	0	2	chr2:g.113059133dup	0	0
chr2	113269331	0	T	TCAA	2	152	2628	0.013	CAA	intron_variant	MODIFIER	PAX8	ENSG00000125618	Transcript	ENST00000263334.9	protein_coding	0	2/11	ENST00000263334.9:c.25+9036_25+9038dup	0	0	0	0	0	0	0	0	-1	0	insertion	HGNC	HGNC:8622	YES	1	P1	CCDS46398.1	ENSP00000263334	Q06710	R9W7C9	UPI0000071DEC	0	1	0	0	0	0	chr2:g.113269334_113269336dup	0	0
chr2	113291392	0	C	CGGGAG	2	152	784	0.013	GGGAG	regulatory_region_variant	MODIFIER	0	0	RegulatoryFeature	ENSR00000617195	promoter_flanking_region	0	0	0	0	0	0	0	0	0	0	0	0	0	insertion	0	0	0	0	0	0	0	0	0	0	0	0	0	0	0	0	chr2:g.113291392_113291393insGGGAG	0	0
chr2	113593324	0	ACT	A	2	152	2511	0.013	-	upstream_gene_variant	MODIFIER	WASH2P	ENSG00000146556	Transcript	ENST00000538033.2	retained_intron	0	0	0	0	0	0	0	0	0	0	850	1	0	deletion	HGNC	HGNC:33145	YES	2	0	0	0	0	0	0	0	0	0	0	0	0	chr2:g.113593327_113593328del	0	0
chr2	113610578	0	TCTAAAGTTAACCATCAGAATATTTATGCCTGATTCATGGCTGAAATCGTGTTTGACCAGCTATGTGTGTCTCTCAATCCAATCAAGTAGATGC	T	7	150	693	0.052	-	non_coding_transcript_exon_variant	MODIFIER	RPL23AP7	ENSG00000240356	Transcript	ENST00000416673.6	processed_transcript	3/3	0	ENST00000416673.6:n.1909_2001del	0	1909-2001/2078	0	0	0	0	0	0	-1	0	deletion	HGNC	HGNC:17336	YES	2	0	0	0	0	0	0	0	0	0	0	0	0	chr2:g.113610587_113610679del	0	0
chr2	114222402	0	AGCCTCAAGTT	A	3	152	2201	0.019	-	regulatory_region_variant	MODIFIER	0	0	RegulatoryFeature	ENSR00000617388	open_chromatin_region	0	0	0	0	0	0	0	0	0	0	0	0	0	deletion	0	0	0	0	0	0	0	0	0	0	0	0	0	0	0	0	chr2:g.114222406_114222415del	0	0
chr2	114228347	0	CA	C	3	152	823	0.019	-	intergenic_variant	MODIFIER	0	0	0	0	0	0	0	0	0	0	0	0	0	0	0	0	0	0	deletion	0	0	0	0	0	0	0	0	0	0	0	0	0	0	0	0	chr2:g.114228348del	0	0
chr2	115551876	0	TA	T	2	152	1026	0.013	-	intron_variant	MODIFIER	DPP10	ENSG00000175497	Transcript	ENST00000393147.6	protein_coding	0	5/25	ENST00000393147.6:c.453+25911del	0	0	0	0	0	0	0	0	1	0	deletion	HGNC	HGNC:20823	YES	1	A1	CCDS54388.1	ENSP00000376855	Q8N608	0	UPI00015E0A22	0	0	0	0	0	6	chr2:g.115551883del	0	0
chr2	116050735	0	GCT	G	2	152	936	0.013	-	intergenic_variant	MODIFIER	0	0	0	0	0	0	0	0	0	0	0	0	0	0	0	0	0	0	deletion	0	0	0	0	0	0	0	0	0	0	0	0	0	0	0	0	chr2:g.116050740_116050741del	0	0
chr2	116050757	0	G	GTA	3	152	1041	0.019	TA	intergenic_variant	MODIFIER	0	0	0	0	0	0	0	0	0	0	0	0	0	0	0	0	0	0	insertion	0	0	0	0	0	0	0	0	0	0	0	0	0	0	0	0	chr2:g.116050758_116050759insAT	0	0
chr2	116759794	0	GGT	G	6	152	1002	0.038	-	intergenic_variant	MODIFIER	0	0	0	0	0	0	0	0	0	0	0	0	0	0	0	0	0	0	deletion	0	0	0	0	0	0	0	0	0	0	0	0	0	0	0	0	chr2:g.116759837_116759838del	0	0
chr2	116999329	0	A	AT	2	152	1447	0.013	T	intergenic_variant	MODIFIER	0	0	0	0	0	0	0	0	0	0	0	0	0	0	0	0	0	0	insertion	0	0	0	0	0	0	0	0	0	0	0	0	0	0	0	0	chr2:g.116999331dup	0	0
chr2	117407781	0	G	GTCTTTCTTTCTTTCTTTCTTCCTTCCGTTCTTTCTTTCTTTCTT	4	152	2069	0.026	TCTTTCTTTCTTTCTTTCTTCCTTCCGTTCTTTCTTTCTTTCTT	intergenic_variant	MODIFIER	0	0	0	0	0	0	0	0	0	0	0	0	0	0	0	0	0	0	insertion	0	0	0	0	0	0	0	0	0	0	0	0	0	0	0	0	chr2:g.117407801_117407802insCCTTCCGTTCTTTCTTTCTTTCTTTCTTTCTTTCTTTCTTTCTT	0	0
chr2	118149017	0	TAGC	T	2	152	1479	0.013	-	downstream_gene_variant	MODIFIER	THORLNC	ENSG00000226856	Transcript	ENST00000648779.1	lincRNA	0	0	0	0	0	0	0	0	0	0	1270	-1	0	deletion	HGNC	HGNC:53788	YES	0	0	0	0	0	0	0	0	0	0	0	0	0	chr2:g.118149025_118149027del	0	0
chr2	119704659	0	CA	C	2	152	1728	0.013	-	downstream_gene_variant	MODIFIER	AC069154.1	ENSG00000229326	Transcript	ENST00000432914.1	processed_pseudogene	0	0	0	0	0	0	0	0	0	0	4509	1	0	deletion	Clone_based_ensembl_gene	0	YES	0	0	0	0	0	0	0	0	0	0	0	0	0	chr2:g.119704660del	0	0
chr2	119704662	0	TTTCATC	T	2	152	1773	0.013	-	downstream_gene_variant	MODIFIER	AC069154.1	ENSG00000229326	Transcript	ENST00000432914.1	processed_pseudogene	0	0	0	0	0	0	0	0	0	0	4512	1	0	deletion	Clone_based_ensembl_gene	0	YES	0	0	0	0	0	0	0	0	0	0	0	0	0	chr2:g.119704663_119704668del	0	0
chr2	119704671	0	T	TAAA	2	152	1855	0.013	AAA	downstream_gene_variant	MODIFIER	AC069154.1	ENSG00000229326	Transcript	ENST00000432914.1	processed_pseudogene	0	0	0	0	0	0	0	0	0	0	4520	1	0	insertion	Clone_based_ensembl_gene	0	YES	0	0	0	0	0	0	0	0	0	0	0	0	0	chr2:g.119704671_119704672insAAA	0	0
chr2	119828578	0	GT	G	2	152	1408	0.013	-	intron_variant	MODIFIER	PTPN4	ENSG00000088179	Transcript	ENST00000263708.7	protein_coding	0	2/26	ENST00000263708.7:c.138+18588del	0	0	0	0	0	0	0	0	1	0	deletion	HGNC	HGNC:9656	YES	1	P1	CCDS2129.1	ENSP00000263708	P29074	A0A024RAE8	UPI0000000CA9	0	0	0	0	0	0	chr2:g.119828579del	0	0
chr2	120098156	0	T	TTGTGTGTGTGTGTGTGTGTGTGTGTG	3	152	1314	0.032	TGTGTGTGTGTGTGTGTGTGTGTGTG	intron_variant	MODIFIER	EPB41L5	ENSG00000115109	Transcript	ENST00000263713.10	protein_coding	0	14/24	ENST00000263713.10:c.1179-2080_1179-2055dup	0	0	0	0	0	0	0	0	1	0	insertion	HGNC	HGNC:19819	YES	1	0	CCDS2130.1	ENSP00000263713	Q9HCM4	0	UPI00001B078A	0	0	0	0	0	33	chr2:g.120098164_120098189dup	0	0
chr2	123152829	0	TTCATCCA	T	3	152	795	0.019	-	intergenic_variant	MODIFIER	0	0	0	0	0	0	0	0	0	0	0	0	0	0	0	0	0	0	deletion	0	0	0	0	0	0	0	0	0	0	0	0	0	0	0	0	chr2:g.123152832_123152838del	0	0
chr2	123444905	0	T	TGCA	2	150	1521	0.013	GCA	upstream_gene_variant	MODIFIER	AC073409.1	ENSG00000226708	Transcript	ENST00000451749.1	lincRNA	0	0	0	0	0	0	0	0	0	0	460	-1	0	insertion	Clone_based_ensembl_gene	0	YES	3	0	0	0	0	0	0	0	0	0	0	0	0	chr2:g.123444905_123444906insGCA	0	0
chr2	123845287	0	TG	T	2	152	1437	0.013	-	intergenic_variant	MODIFIER	0	0	0	0	0	0	0	0	0	0	0	0	0	0	0	0	0	0	deletion	0	0	0	0	0	0	0	0	0	0	0	0	0	0	0	0	chr2:g.123845288del	0	0
chr2	123893603	0	G	GAT	2	152	2497	0.013	AT	intergenic_variant	MODIFIER	0	0	0	0	0	0	0	0	0	0	0	0	0	0	0	0	0	0	insertion	0	0	0	0	0	0	0	0	0	0	0	0	0	0	0	0	chr2:g.123893606_123893607dup	0	0
chr2	124536965	0	TA	T	2	152	1902	0.013	-	intron_variant	MODIFIER	CNTNAP5	ENSG00000155052	Transcript	ENST00000431078.1	protein_coding	0	10/23	ENST00000431078.1:c.1646+9511del	0	0	0	0	0	0	0	0	1	0	deletion	HGNC	HGNC:18748	YES	1	P1	CCDS46401.1	ENSP00000399013	Q8WYK1	0	UPI0000071988	0	0	0	0	0	1	chr2:g.124536967del	0	0
chr2	124636917	0	C	CCTCTGT	2	152	783	0.013	CTCTGT	intron_variant	MODIFIER	CNTNAP5	ENSG00000155052	Transcript	ENST00000431078.1	protein_coding	0	12/23	ENST00000431078.1:c.1874-10838_1874-10837insTGTCTC	0	0	0	0	0	0	0	0	1	0	insertion	HGNC	HGNC:18748	YES	1	P1	CCDS46401.1	ENSP00000399013	Q8WYK1	0	UPI0000071988	0	0	0	0	0	3	chr2:g.124636920_124636921insTGTCTC	0	0
chr2	124636920	0	CAT	C	5	152	780	0.032	-	intron_variant	MODIFIER	CNTNAP5	ENSG00000155052	Transcript	ENST00000431078.1	protein_coding	0	12/23	ENST00000431078.1:c.1874-10837_1874-10836del	0	0	0	0	0	0	0	0	1	0	deletion	HGNC	HGNC:18748	YES	1	P1	CCDS46401.1	ENSP00000399013	Q8WYK1	0	UPI0000071988	0	0	0	0	0	0	chr2:g.124636921_124636922del	0	0
chr2	124786436	0	AAGGAAGGAAG	A	6	150	625	0.039	-	intron_variant	MODIFIER	CNTNAP5	ENSG00000155052	Transcript	ENST00000431078.1	protein_coding	0	17/23	ENST00000431078.1:c.2750-3465_2750-3456del	0	0	0	0	0	0	0	0	1	0	deletion	HGNC	HGNC:18748	YES	1	P1	CCDS46401.1	ENSP00000399013	Q8WYK1	0	UPI0000071988	0	0	0	0	0	0	chr2:g.124786437_124786446del	0	0
chr2	125432311	0	GT	G	2	152	1036	0.013	-	intergenic_variant	MODIFIER	0	0	0	0	0	0	0	0	0	0	0	0	0	0	0	0	0	0	deletion	0	0	0	0	0	0	0	0	0	0	0	0	0	0	0	0	chr2:g.125432315del	0	0
chr2	125446124	0	GC	G	2	152	1834	0.013	-	intergenic_variant	MODIFIER	0	0	0	0	0	0	0	0	0	0	0	0	0	0	0	0	0	0	deletion	0	0	0	0	0	0	0	0	0	0	0	0	0	0	0	0	chr2:g.125446128del	0	0
chr2	125546931	0	C	CCTTTCTTTCTTT	3	150	1358	0.019	CTTTCTTTCTTT	intergenic_variant	MODIFIER	0	0	0	0	0	0	0	0	0	0	0	0	0	0	0	0	0	0	insertion	0	0	0	0	0	0	0	0	0	0	0	0	0	0	0	0	chr2:g.125546954_125546965dup	0	0
chr2	125546931	0	C	CCTTTCTTTCTTTCTTTCTTTCTTTCTTT	5	150	1358	0.032	CTTTCTTTCTTTCTTTCTTTCTTTCTTT	intergenic_variant	MODIFIER	0	0	0	0	0	0	0	0	0	0	0	0	0	0	0	0	0	0	insertion	0	0	0	0	0	0	0	0	0	0	0	0	0	0	0	0	chr2:g.125546938_125546965dup	0	0
chr2	126227786	0	GT	G	2	152	1047	0.013	-	regulatory_region_variant	MODIFIER	0	0	RegulatoryFeature	ENSR00000293368	CTCF_binding_site	0	0	0	0	0	0	0	0	0	0	0	0	0	deletion	0	0	0	0	0	0	0	0	0	0	0	0	0	0	0	0	chr2:g.126227787del	0	0
chr2	126227788	0	GTGT	G	2	152	1012	0.013	-	regulatory_region_variant	MODIFIER	0	0	RegulatoryFeature	ENSR00000293368	CTCF_binding_site	0	0	0	0	0	0	0	0	0	0	0	0	0	deletion	0	0	0	0	0	0	0	0	0	0	0	0	0	0	0	0	chr2:g.126227789_126227791del	0	0
chr2	126414509	0	AC	A	2	152	1563	0.013	-	intergenic_variant	MODIFIER	0	0	0	0	0	0	0	0	0	0	0	0	0	0	0	0	0	0	deletion	0	0	0	0	0	0	0	0	0	0	0	0	0	0	0	0	chr2:g.126414510del	0	0
chr2	127149820	0	TGGAG	T	6	150	420	0.039	-	regulatory_region_variant	MODIFIER	0	0	RegulatoryFeature	ENSR00000619452	promoter_flanking_region	0	0	0	0	0	0	0	0	0	0	0	0	0	deletion	0	0	0	0	0	0	0	0	0	0	0	0	0	0	0	0	chr2:g.127149821_127149824del	0	0
chr2	127342388	0	G	GGTGTGTGT	4	152	1884	0.026	GTGTGTGT	intron_variant	MODIFIER	MAP3K2	ENSG00000169967	Transcript	ENST00000409947.5	protein_coding	0	2/16	ENST00000409947.5:c.4+730_4+737dup	0	0	0	0	0	0	0	0	-1	0	insertion	HGNC	HGNC:6854	YES	1	P1	CCDS46404.1	ENSP00000387246	Q9Y2U5	A0A024RAH0	UPI0000208C78	0	0	0	0	0	0	chr2:g.127342415_127342422dup	0	0
chr2	127558325	0	T	TAA	2	152	1396	0.013	AA	intron_variant	MODIFIER	MYO7B	ENSG00000169994	Transcript	ENST00000428314.5	protein_coding	0	1/46	ENST00000428314.5:c.-23-1374_-23-1373dup	0	0	0	0	0	0	0	0	1	0	insertion	HGNC	HGNC:7607	YES	5	P1	CCDS46405.1	ENSP00000415090	Q6PIF6	0	UPI00006C04F0	0	0	0	0	0	2	chr2:g.127558326_127558327dup	0	0
chr2	127947764	0	C	CTGTGTGTGTGAGTGTGTG	5	150	1256	0.039	TGTGTGTGTGAGTGTGTG	intron_variant	MODIFIER	SAP130	ENSG00000136715	Transcript	ENST00000357702.9	protein_coding	0	18/20	ENST00000357702.9:c.2875+2104_2875+2105insCACACACTCACACACACA	0	0	0	0	0	0	0	0	-1	0	insertion	HGNC	HGNC:29813	YES	1	0	CCDS54397.1	ENSP00000350333	Q9H0E3	0	UPI00005989D6	0	0	0	0	0	0	chr2:g.127947774_127947775insAGTGTGTGTGTGTGTGTG	0	0
chr2	128059752	0	C	CA	2	150	555	0.013	A	regulatory_region_variant	MODIFIER	0	0	RegulatoryFeature	ENSR00000619678	CTCF_binding_site	0	0	0	0	0	0	0	0	0	0	0	0	0	insertion	0	0	0	0	0	0	0	0	0	0	0	0	0	0	0	0	chr2:g.128059759dup	0	0
chr2	129166385	0	AGAAAT	A	3	152	1003	0.019	-	intergenic_variant	MODIFIER	0	0	0	0	0	0	0	0	0	0	0	0	0	0	0	0	0	0	deletion	0	0	0	0	0	0	0	0	0	0	0	0	0	0	0	0	chr2:g.129166390_129166394del	0	0
chr2	129310288	0	CAT	C	2	152	1985	0.013	-	intergenic_variant	MODIFIER	0	0	0	0	0	0	0	0	0	0	0	0	0	0	0	0	0	0	deletion	0	0	0	0	0	0	0	0	0	0	0	0	0	0	0	0	chr2:g.129310289_129310290del	0	0
chr2	130333340	0	TGGAGATGGAG	T	2	152	550	0.013	-	downstream_gene_variant	MODIFIER	CCDC115	ENSG00000136710	Transcript	ENST00000259229.7	protein_coding	0	0	0	0	0	0	0	0	0	0	4583	-1	0	deletion	HGNC	HGNC:28178	YES	1	P1	CCDS2159.1	ENSP00000259229	Q96NT0	A0A024QZZ6	UPI000006E81C	0	1	0	0	0	0	chr2:g.130333341_130333350del	0	0
chr2	130399236	0	AG	A	2	152	1518	0.013	-	regulatory_region_variant	MODIFIER	0	0	RegulatoryFeature	ENSR00000620195	promoter_flanking_region	0	0	0	0	0	0	0	0	0	0	0	0	0	deletion	0	0	0	0	0	0	0	0	0	0	0	0	0	0	0	0	chr2:g.130399237del	0	0
chr2	130438701	0	A	ACACAC	2	150	1898	0.013	CACAC	intron_variant&non_coding_transcript_variant	MODIFIER	CYP4F62P	ENSG00000239402	Transcript	ENST00000439137.2	processed_transcript	0	3/4	ENST00000439137.2:n.1227-518_1227-517insGTGTG	0	0	0	0	0	0	0	0	-1	0	insertion	HGNC	HGNC:39956	YES	2	0	0	0	0	0	0	0	0	0	0	0	0	chr2:g.130438701_130438702insCACAC	0	0
chr2	131086782	0	A	ATAGTGTTCTG	3	152	1327	0.019	TAGTGTTCTG	intron_variant	MODIFIER	FAM168B	ENSG00000152102	Transcript	ENST00000389915.4	protein_coding	0	1/6	ENST00000389915.4:c.-11-4126_-11-4125insCAGAACACTA	0	0	0	0	0	0	0	0	-1	0	insertion	HGNC	HGNC:27016	YES	3	P1	CCDS42755.1	ENSP00000374565	A1KXE4	A0A024QZ31	UPI0000160B21	0	0	0	0	0	0	chr2:g.131086782_131086783insTAGTGTTCTG	0	0
chr2	131284319	0	T	TCCTGGTCAGTGAGGCCTTGTCAATAAGGACCTTGTCAGTGAGGCCTTGTCAGTGGGGCCTTGTCAGTAAGGA	5	152	2838	0.032	CCTGGTCAGTGAGGCCTTGTCAATAAGGACCTTGTCAGTGAGGCCTTGTCAGTGGGGCCTTGTCAGTAAGGA	upstream_gene_variant	MODIFIER	FAR2P4	ENSG00000231431	Transcript	ENST00000416266.2	processed_transcript	0	0	0	0	0	0	0	0	0	0	2498	1	0	insertion	HGNC	HGNC:49286	YES	2	0	0	0	0	0	0	0	0	0	0	0	0	chr2:g.131284348_131284349insCCTTGTCAGTGAGGCCTTGTCAGTGGGGCCTTGTCAGTAAGGACCTGGTCAGTGAGGCCTTGTCAATAAGGA	0	0
chr2	131947533	0	C	CCTTTCTTTCTTTATTT	2	150	891	0.013	CTTTCTTTCTTTATTT	intergenic_variant	MODIFIER	0	0	0	0	0	0	0	0	0	0	0	0	0	0	0	0	0	0	insertion	0	0	0	0	0	0	0	0	0	0	0	0	0	0	0	0	chr2:g.131947545_131947546insATTTCTTTCTTTCTTT	0	0
chr2	132949029	0	GAAA	G	7	152	1045	0.045	-	intron_variant	MODIFIER	NCKAP5	ENSG00000176771	Transcript	ENST00000409261.6	protein_coding	0	8/19	ENST00000409261.6:c.579+14688_579+14690del	0	0	0	0	0	0	0	0	-1	0	deletion	HGNC	HGNC:29847	YES	5	P2	CCDS46418.1	ENSP00000387128	O14513	0	UPI0000E07A3F	0	0	0	0	0	0	chr2:g.132949031_132949033del	0	0
chr2	134145214	0	C	CTCTGTGTG	6	152	1599	0.038	TCTGTGTG	intron_variant	MODIFIER	MGAT5	ENSG00000152127	Transcript	ENST00000409645.5	protein_coding	0	1/16	ENST00000409645.5:c.-143+24924_-143+24925insCTGTGTGT	0	0	0	0	0	0	0	0	1	0	insertion	HGNC	HGNC:7049	0	5	P1	CCDS2171.1	ENSP00000386377	Q09328	0	UPI0000049D8F	0	0	0	0	0	1	chr2:g.134145215_134145216insCTGTGTGT	0	0
chr2	134734794	0	T	TAAGTCATC	2	152	2351	0.013	AAGTCATC	downstream_gene_variant	MODIFIER	CCNT2-AS1	ENSG00000224043	Transcript	ENST00000392929.6	antisense	0	0	0	0	0	0	0	0	0	0	669	-1	0	insertion	HGNC	HGNC:40130	0	4	0	0	0	0	0	0	0	0	0	0	0	0	chr2:g.134734795_134734796insAGTCATCA	0	0
chr2	135048373	0	A	ACTCTCTCTCT	2	152	1783	0.013	CTCTCTCTCT	upstream_gene_variant	MODIFIER	MAP3K19	ENSG00000176601	Transcript	ENST00000392915.6	protein_coding	0	0	0	0	0	0	0	0	0	0	928	-1	0	insertion	HGNC	HGNC:26249	YES	5	P3	CCDS2176.2	ENSP00000376647	Q56UN5	A8MWG7	UPI00004F77F2	0	0	0	0	0	0	chr2:g.135048393_135048402dup	0	0
chr2	135117409	0	T	TTTCTTCTTCTTCTTCTTCTTC	2	152	1546	0.013	TTCTTCTTCTTCTTCTTCTTC	intron_variant	MODIFIER	RAB3GAP1	ENSG00000115839	Transcript	ENST00000442034.5	protein_coding	0	7/24	ENST00000442034.5:c.648+2054_648+2074dup	0	0	0	0	0	0	0	0	1	0	insertion	HGNC	HGNC:17063	YES	1	A1	CCDS54402.1	ENSP00000411418	Q15042	0	UPI0000D4C196	0	1	0	0	0	46	chr2:g.135117435_135117455dup	0	0
chr2	135626209	0	G	GTGTGTGCTTGCTTGCTTGCTTGCTTGCTTGCT	3	152	2089	0.019	TGTGTGCTTGCTTGCTTGCTTGCTTGCTTGCT	intron_variant	MODIFIER	R3HDM1	ENSG00000048991	Transcript	ENST00000409606.5	protein_coding	0	7/25	ENST00000409606.5:c.497+3479_497+3480insTGTGCTTGCTTGCTTGCTTGCTTGCTTGCTTG	0	0	0	0	0	0	0	0	1	0	insertion	HGNC	HGNC:9757	YES	2	A2	CCDS63025.1	ENSP00000387010	Q15032	0	UPI0001881805	0	0	0	0	0	2	chr2:g.135626211_135626212insTGTGCTTGCTTGCTTGCTTGCTTGCTTGCTTG	0	0
chr2	136162543	0	AGAGG	A	2	152	626	0.013	-	regulatory_region_variant	MODIFIER	0	0	RegulatoryFeature	ENSR00000621321	promoter_flanking_region	0	0	0	0	0	0	0	0	0	0	0	0	0	deletion	0	0	0	0	0	0	0	0	0	0	0	0	0	0	0	0	chr2:g.136162545_136162548del	0	0
chr2	136349228	0	TC	T	3	152	1656	0.019	-	intergenic_variant	MODIFIER	0	0	0	0	0	0	0	0	0	0	0	0	0	0	0	0	0	0	deletion	0	0	0	0	0	0	0	0	0	0	0	0	0	0	0	0	chr2:g.136349229del	0	0
chr2	139967731	0	TG	T	2	152	1520	0.013	-	intergenic_variant	MODIFIER	0	0	0	0	0	0	0	0	0	0	0	0	0	0	0	0	0	0	deletion	0	0	0	0	0	0	0	0	0	0	0	0	0	0	0	0	chr2:g.139967732del	0	0
chr2	141331552	0	C	CTTTCTTTCT	2	150	636	0.013	TTTCTTTCT	intron_variant	MODIFIER	LRP1B	ENSG00000168702	Transcript	ENST00000389484.7	protein_coding	0	3/90	ENST00000389484.7:c.344-76912_344-76911insAGAAAGAAA	0	0	0	0	0	0	0	0	-1	0	insertion	HGNC	HGNC:6693	YES	1	P1	CCDS2182.1	ENSP00000374135	Q9NZR2	0	UPI00001B045B	0	1	0	0	0	0	chr2:g.141331554_141331555insTCTTTCTTT	0	0
chr2	141544381	0	TCTCCTC	T	5	152	785	0.045	-	intron_variant	MODIFIER	LRP1B	ENSG00000168702	Transcript	ENST00000389484.7	protein_coding	0	2/90	ENST00000389484.7:c.206-63854_206-63849del	0	0	0	0	0	0	0	0	-1	0	deletion	HGNC	HGNC:6693	YES	1	P1	CCDS2182.1	ENSP00000374135	Q9NZR2	0	UPI00001B045B	0	1	0	0	0	0	chr2:g.141544408_141544413del	0	0
chr2	142301718	0	CA	C	2	152	1454	0.013	-	intergenic_variant	MODIFIER	0	0	0	0	0	0	0	0	0	0	0	0	0	0	0	0	0	0	deletion	0	0	0	0	0	0	0	0	0	0	0	0	0	0	0	0	chr2:g.142301719del	0	0
chr2	143169703	0	TGTGGGCCCTCCAGGTTCAATCAGAACTGTCAGTGGCCCTCCAGGTTCAATCAGAACTGAA	T	5	152	1960	0.032	-	intron_variant	MODIFIER	ARHGAP15	ENSG00000075884	Transcript	ENST00000295095.11	protein_coding	0	2/13	ENST00000295095.11:c.165+14076_165+14135del	0	0	0	0	0	0	0	0	1	0	deletion	HGNC	HGNC:21030	YES	1	P1	CCDS2184.1	ENSP00000295095	Q53QZ3	0	UPI0000035D98	0	0	0	0	0	27	chr2:g.143169731_143169790del	0	0
chr2	143876245	0	GT	G	3	152	994	0.019	-	regulatory_region_variant	MODIFIER	0	0	RegulatoryFeature	ENSR00000622543	enhancer	0	0	0	0	0	0	0	0	0	0	0	0	0	deletion	0	0	0	0	0	0	0	0	0	0	0	0	0	0	0	0	chr2:g.143876246del	0	0
chr2	144375894	0	A	AAAAGAAAGAAAGAAAGAAAG	4	150	965	0.026	AAAGAAAGAAAGAAAGAAAG	intron_variant	MODIFIER	ZEB2	ENSG00000169554	Transcript	ENST00000639389.1	protein_coding	0	1/1	ENST00000639389.1:c.152-10288_152-10269dup	0	0	0	0	0	0	0	0	-1	cds_start_NF	insertion	HGNC	HGNC:14881	0	5	0	0	ENSP00000492572	0	A0A1W2PS25	UPI00097BA786	0	1	0	0	0	0	chr2:g.144375942_144375961dup	0	0
chr2	144375894	0	A	AAAAGAAAGAAAGAAAGAAAGAAAG	2	150	965	0.013	AAAGAAAGAAAGAAAGAAAGAAAG	intron_variant	MODIFIER	ZEB2	ENSG00000169554	Transcript	ENST00000639389.1	protein_coding	0	1/1	ENST00000639389.1:c.152-10292_152-10269dup	0	0	0	0	0	0	0	0	-1	cds_start_NF	insertion	HGNC	HGNC:14881	0	5	0	0	ENSP00000492572	0	A0A1W2PS25	UPI00097BA786	0	1	0	0	0	0	chr2:g.144375938_144375961dup	0	0
chr2	146476057	0	GC	G	2	152	1150	0.013	-	upstream_gene_variant	MODIFIER	AC093084.1	ENSG00000227134	Transcript	ENST00000424233.1	processed_pseudogene	0	0	0	0	0	0	0	0	0	0	1369	1	0	deletion	Clone_based_ensembl_gene	0	YES	0	0	0	0	0	0	0	0	0	0	0	0	0	chr2:g.146476061del	0	0
chr2	149475055	0	TTATA	T	2	152	1459	0.013	-	downstream_gene_variant	MODIFIER	LYPD6	ENSG00000187123	Transcript	ENST00000334166.9	protein_coding	0	0	0	0	0	0	0	0	0	0	918	1	0	deletion	HGNC	HGNC:28751	YES	1	P1	CCDS2188.1	ENSP00000334463	Q86Y78	0	UPI000000DB99	0	0	0	0	0	0	chr2:g.149475056_149475059del	0	0
chr2	151775698	0	C	CAAG	5	150	486	0.032	AAG	regulatory_region_variant	MODIFIER	0	0	RegulatoryFeature	ENSR00000624133	promoter_flanking_region	0	0	0	0	0	0	0	0	0	0	0	0	0	insertion	0	0	0	0	0	0	0	0	0	0	0	0	0	0	0	0	chr2:g.151775698_151775699insAAG	0	0
chr2	152649648	0	T	TATTA	2	152	1069	0.013	ATTA	3_prime_UTR_variant	MODIFIER	FMNL2	ENSG00000157827	Transcript	ENST00000288670.14	protein_coding	26/26	0	ENST00000288670.14:c.*1745_*1748dup	0	5452-5453/5630	0	0	0	0	0	0	1	0	insertion	HGNC	HGNC:18267	YES	1	P1	CCDS46429.1	ENSP00000288670	Q96PY5	0	UPI0000441EF9	0	0	0	0	0	5	chr2:g.152649650_152649653dup	0	0
chr2	152711749	0	GC	G	2	152	1576	0.013	-	intron_variant	MODIFIER	PRPF40A	ENSG00000196504	Transcript	ENST00000648940.1	protein_coding	0	2/25	ENST00000648940.1:c.216+4245del	0	0	0	0	0	0	0	0	-1	0	deletion	HGNC	HGNC:16463	YES	0	P1	CCDS46430.1	ENSP00000497573	O75400	0	UPI00015743D9	0	0	0	0	0	0	chr2:g.152711753del	0	0
chr2	153267634	0	T	TCAA	3	152	2316	0.019	CAA	intergenic_variant	MODIFIER	0	0	0	0	0	0	0	0	0	0	0	0	0	0	0	0	0	0	insertion	0	0	0	0	0	0	0	0	0	0	0	0	0	0	0	0	chr2:g.153267638_153267640dup	0	0
chr2	154024306	0	AT	A	2	152	2184	0.013	-	intron_variant	MODIFIER	GALNT13	ENSG00000144278	Transcript	ENST00000409237.5	protein_coding	0	1/11	ENST00000409237.5:c.142+79670del	0	0	0	0	0	0	0	0	1	0	deletion	HGNC	HGNC:23242	YES	1	0	CCDS77472.1	ENSP00000387239	Q8IUC8	0	UPI0000E4465D	0	0	0	0	0	2	chr2:g.154024309del	0	0
chr2	154478986	0	C	CTCTCTCT	2	150	1407	0.013	TCTCTCT	intergenic_variant	MODIFIER	0	0	0	0	0	0	0	0	0	0	0	0	0	0	0	0	0	0	insertion	0	0	0	0	0	0	0	0	0	0	0	0	0	0	0	0	chr2:g.154478986_154478987insTCTCTCT	0	0
chr2	154633185	0	C	CA	2	150	846	0.013	A	intergenic_variant	MODIFIER	0	0	0	0	0	0	0	0	0	0	0	0	0	0	0	0	0	0	insertion	0	0	0	0	0	0	0	0	0	0	0	0	0	0	0	0	chr2:g.154633191dup	0	0
chr2	155978134	0	G	GTGTGTGTGTGTGTGT	3	150	792	0.019	TGTGTGTGTGTGTGT	intergenic_variant	MODIFIER	0	0	0	0	0	0	0	0	0	0	0	0	0	0	0	0	0	0	insertion	0	0	0	0	0	0	0	0	0	0	0	0	0	0	0	0	chr2:g.155978134_155978135insTGTGTGTGTGTGTGT	0	0
chr2	157068606	0	A	ATCAT	2	152	1232	0.013	TCAT	intergenic_variant	MODIFIER	0	0	0	0	0	0	0	0	0	0	0	0	0	0	0	0	0	0	insertion	0	0	0	0	0	0	0	0	0	0	0	0	0	0	0	0	chr2:g.157068606_157068607insTCAT	0	0
chr2	157068612	0	A	AATAT	2	152	1217	0.013	ATAT	intergenic_variant	MODIFIER	0	0	0	0	0	0	0	0	0	0	0	0	0	0	0	0	0	0	insertion	0	0	0	0	0	0	0	0	0	0	0	0	0	0	0	0	chr2:g.157068612_157068613insATAT	0	0
chr2	157866444	0	C	CA	2	152	1986	0.013	A	intron_variant	MODIFIER	ACVR1	ENSG00000115170	Transcript	ENST00000263640.7	protein_coding	0	1/10	ENST00000263640.7:c.-183+8419_-183+8420insT	0	0	0	0	0	0	0	0	-1	0	insertion	HGNC	HGNC:171	YES	1	P1	CCDS2206.1	ENSP00000263640	Q04771	D3DPA4	UPI000000163F	0	1	0	0	0	0	chr2:g.157866444_157866445insA	0	0
chr2	159022421	0	T	TATTC	2	152	2021	0.013	ATTC	intron_variant	MODIFIER	TANC1	ENSG00000115183	Transcript	ENST00000263635.8	protein_coding	0	2/26	ENST00000263635.8:c.-16+21235_-16+21238dup	0	0	0	0	0	0	0	0	1	0	insertion	HGNC	HGNC:29364	YES	5	P1	CCDS42766.1	ENSP00000263635	Q9C0D5	0	UPI0000421D80	0	0	0	0	0	6	chr2:g.159022424_159022427dup	0	0
chr2	159440603	0	GC	G	2	152	918	0.013	-	intron_variant	MODIFIER	BAZ2B	ENSG00000123636	Transcript	ENST00000392783.7	protein_coding	0	6/36	ENST00000392783.7:c.697-1392del	0	0	0	0	0	0	0	0	-1	0	deletion	HGNC	HGNC:963	YES	5	P3	CCDS2209.2	ENSP00000376534	Q9UIF8	0	UPI0000D74C4A	0	0	0	0	0	0	chr2:g.159440605del	0	0
chr2	159546339	0	CT	C	2	152	1891	0.013	-	intron_variant	MODIFIER	BAZ2B	ENSG00000123636	Transcript	ENST00000392783.7	protein_coding	0	2/36	ENST00000392783.7:c.-3+9483del	0	0	0	0	0	0	0	0	-1	0	deletion	HGNC	HGNC:963	YES	5	P3	CCDS2209.2	ENSP00000376534	Q9UIF8	0	UPI0000D74C4A	0	0	0	0	0	0	chr2:g.159546340del	0	0
chr2	164321362	0	GCATGCACGCGCACGTA	G	2	152	854	0.013	-	intron_variant&non_coding_transcript_variant	MODIFIER	AC016766.1	ENSG00000237844	Transcript	ENST00000429636.1	lincRNA	0	1/4	ENST00000429636.1:n.104+30742_104+30757del	0	0	0	0	0	0	0	0	-1	0	deletion	Clone_based_ensembl_gene	0	YES	3	0	0	0	0	0	0	0	0	0	0	0	0	chr2:g.164321363_164321378del	0	0
chr2	166094804	0	T	TCA	3	152	1664	0.019	CA	intron_variant	MODIFIER	SCN1A	ENSG00000144285	Transcript	ENST00000303395.8	protein_coding	0	1/27	ENST00000303395.8:c.-141-17004_-141-17003insTG	0	0	0	0	0	0	0	0	-1	0	insertion	HGNC	HGNC:10585	YES	5	A1	CCDS54413.1	ENSP00000303540	P35498	0	UPI000003C71D	0	1	0	0	0	0	chr2:g.166094804_166094805insCA	0	0
chr2	166591076	0	TGA	T	2	152	1294	0.013	-	intron_variant	MODIFIER	SCN7A	ENSG00000136546	Transcript	ENST00000650747.1	protein_coding	0	1/4	ENST00000650747.1:c.-311-17358_-311-17357del	0	0	0	0	0	0	0	0	-1	cds_end_NF	deletion	HGNC	HGNC:10594	0	0	0	0	ENSP00000498959	0	0	0	0	0	0	0	0	0	chr2:g.166591078_166591079del	0	0
chr2	166989160	0	GACCCCTA	G	3	150	801	0.019	-	intron_variant	MODIFIER	XIRP2	ENSG00000163092	Transcript	ENST00000409195.5	protein_coding	0	2/10	ENST00000409195.5:c.408+85276_408+85282del	0	0	0	0	0	0	0	0	1	0	deletion	HGNC	HGNC:14303	YES	5	0	CCDS42769.1	ENSP00000386840	A4UGR9	0	UPI0000E9BBED	0	0	0	0	0	5	chr2:g.166989166_166989172del	0	0
chr2	167443115	0	CAT	C	2	152	1355	0.013	-	intron_variant&non_coding_transcript_variant	MODIFIER	AC073050.1	ENSG00000228222	Transcript	ENST00000442316.1	lincRNA	0	1/2	ENST00000442316.1:n.165-47061_165-47060del	0	0	0	0	0	0	0	0	1	0	deletion	Clone_based_ensembl_gene	0	YES	3	0	0	0	0	0	0	0	0	0	0	0	0	chr2:g.167443116_167443117del	0	0
chr2	168247544	0	C	CCCGCCGCCGCCGCCGCCGCCGCCGCCGCCGCCGCCG	2	150	1213	0.013	CCGCCGCCGCCGCCGCCGCCGCCGCCGCCGCCGCCG	5_prime_UTR_variant	MODIFIER	STK39	ENSG00000198648	Transcript	ENST00000355999.5	protein_coding	1/18	0	ENST00000355999.5:c.-110_-109insCGGCGGCGGCGGCGGCGGCGGCGGCGGCGGCGGCGG	0	51-52/3272	0	0	0	0	0	0	-1	0	insertion	HGNC	HGNC:17717	YES	1	P1	CCDS42770.1	ENSP00000348278	Q9UEW8	0	UPI000013D46D	0	0	0	0	0	0	chr2:g.168247562_168247563insCCGCCGCCGCCGCCGCCGCCGCCGCCGCCGCCGCCG	0	0
chr2	168987604	0	AT	A	2	152	1582	0.013	-	intron_variant	MODIFIER	ABCB11	ENSG00000073734	Transcript	ENST00000650372.1	protein_coding	0	9/27	ENST00000650372.1:c.909-1321del	0	0	0	0	0	0	0	0	-1	0	deletion	HGNC	HGNC:42	YES	0	P1	CCDS46444.1	ENSP00000497931	O95342	0	UPI0000163BFA	0	1	0	0	0	0	chr2:g.168987611del	0	0
chr2	169352364	0	A	AT	2	152	1959	0.013	T	intron_variant	MODIFIER	LRP2	ENSG00000081479	Transcript	ENST00000263816.8	protein_coding	0	1/78	ENST00000263816.8:c.79+9956_79+9957insA	0	0	0	0	0	0	0	0	-1	0	insertion	HGNC	HGNC:6694	YES	1	P1	CCDS2232.1	ENSP00000263816	P98164	0	UPI0000141BA5	0	1	0	0	0	0	chr2:g.169352364_169352365insT	0	0
chr2	171708093	0	A	ACACAC	2	152	1448	0.013	CACAC	intron_variant	MODIFIER	DYNC1I2	ENSG00000077380	Transcript	ENST00000397119.7	protein_coding	0	5/17	ENST00000397119.7:c.335+716_335+717insCACAC	0	0	0	0	0	0	0	0	1	0	insertion	HGNC	HGNC:2964	YES	1	P3	CCDS46450.1	ENSP00000380308	Q13409	A0A140VKE9	UPI0000129A05	0	0	0	0	0	0	chr2:g.171708093_171708094insCACAC	0	0
chr2	171780869	0	GA	G	2	152	1152	0.013	-	downstream_gene_variant	MODIFIER	SLC25A12	ENSG00000115840	Transcript	ENST00000422440.7	protein_coding	0	0	0	0	0	0	0	0	0	0	2535	-1	0	deletion	HGNC	HGNC:10982	YES	1	P1	CCDS33327.1	ENSP00000388658	O75746	0	UPI0000070D4E	0	1	0	0	0	0	chr2:g.171780872del	0	0
chr2	171881142	0	C	CTTT	6	152	1169	0.038	TTT	intron_variant	MODIFIER	SLC25A12	ENSG00000115840	Transcript	ENST00000422440.7	protein_coding	0	2/17	ENST00000422440.7:c.66+12060_66+12062dup	0	0	0	0	0	0	0	0	-1	0	insertion	HGNC	HGNC:10982	YES	1	P1	CCDS33327.1	ENSP00000388658	O75746	0	UPI0000070D4E	0	1	0	0	0	0	chr2:g.171881147_171881149dup	0	0
chr2	171938075	0	T	TCTCTC	4	150	1213	0.026	CTCTC	intron_variant	MODIFIER	HAT1	ENSG00000128708	Transcript	ENST00000264108.5	protein_coding	0	2/10	ENST00000264108.5:c.113-8633_113-8632insCTCTC	0	0	0	0	0	0	0	0	1	0	insertion	HGNC	HGNC:4821	YES	1	P1	CCDS2245.1	ENSP00000264108	O14929	0	UPI000013FE99	0	0	0	0	0	0	chr2:g.171938075_171938076insCTCTC	0	0
chr2	173274144	0	GGC	G	2	152	1695	0.013	-	intron_variant&non_coding_transcript_variant	MODIFIER	MAP3K20-AS1	ENSG00000238133	Transcript	ENST00000423106.2	antisense	0	1/7	ENST00000423106.2:n.356-2528_356-2527del	0	0	0	0	0	0	0	0	-1	0	deletion	HGNC	HGNC:27935	YES	1	0	0	0	0	0	0	0	0	0	0	0	0	chr2:g.173274145_173274146del	0	0
chr2	173815180	0	G	GAAGAAAGAAAGAAAGAAAGAAAGAAGA	6	152	1060	0.038	AAGAAAGAAAGAAAGAAAGAAAGAAGA	downstream_gene_variant	MODIFIER	AC106900.1	ENSG00000270460	Transcript	ENST00000604994.1	lincRNA	0	0	0	0	0	0	0	0	0	0	3788	1	0	insertion	Clone_based_ensembl_gene	0	YES	0	0	0	0	0	0	0	0	0	0	0	0	0	chr2:g.173815206_173815232dup	0	0
chr2	173929823	0	CAG	C	2	152	2206	0.013	-	intron_variant	MODIFIER	SP3	ENSG00000172845	Transcript	ENST00000310015.11	protein_coding	0	4/6	ENST00000310015.11:c.1640-11040_1640-11039del	0	0	0	0	0	0	0	0	-1	0	deletion	HGNC	HGNC:11208	YES	1	P1	CCDS2254.1	ENSP00000310301	Q02447	0	UPI000019B3E0	0	0	0	0	0	0	chr2:g.173929828_173929829del	0	0
chr2	174057673	0	T	TATGTATG	2	152	779	0.013	ATGTATG	regulatory_region_variant	MODIFIER	0	0	RegulatoryFeature	ENSR00000628593	promoter_flanking_region	0	0	0	0	0	0	0	0	0	0	0	0	0	insertion	0	0	0	0	0	0	0	0	0	0	0	0	0	0	0	0	chr2:g.174057673_174057674insATGTATG	0	0
chr2	174789760	0	T	TTTTTTA	5	152	667	0.032	TTTTTA	upstream_gene_variant	MODIFIER	CHRNA1	ENSG00000138435	Transcript	ENST00000416004.1	processed_transcript	0	0	0	0	0	0	0	0	0	0	1832	-1	0	insertion	HGNC	HGNC:1955	0	2	0	0	0	0	0	0	0	1	0	0	0	0	chr2:g.174789778_174789783dup	0	0
chr2	175619718	0	T	TA	2	152	1461	0.013	A	intergenic_variant	MODIFIER	0	0	0	0	0	0	0	0	0	0	0	0	0	0	0	0	0	0	insertion	0	0	0	0	0	0	0	0	0	0	0	0	0	0	0	0	chr2:g.175619718_175619719insA	0	0
chr2	175860471	0	C	CTCTTTGAG	2	152	1043	0.013	TCTTTGAG	intergenic_variant	MODIFIER	0	0	0	0	0	0	0	0	0	0	0	0	0	0	0	0	0	0	insertion	0	0	0	0	0	0	0	0	0	0	0	0	0	0	0	0	chr2:g.175860471_175860472insTCTTTGAG	0	0
chr2	177379767	0	ATTC	A	2	152	1771	0.013	-	intron_variant&non_coding_transcript_variant	MODIFIER	AC019080.1	ENSG00000213963	Transcript	ENST00000397057.6	sense_overlapping	0	1/8	ENST00000397057.6:n.115+12803_115+12805del	0	0	0	0	0	0	0	0	-1	0	deletion	Clone_based_ensembl_gene	0	YES	1	0	0	0	0	0	0	0	0	0	0	0	0	chr2:g.177379770_177379772del	0	0
chr2	177604015	0	G	GTACTCCATC	3	152	572	0.019	TACTCCATC	intron_variant&non_coding_transcript_variant	MODIFIER	AC073834.1	ENSG00000237655	Transcript	ENST00000357045.4	antisense	0	1/2	ENST00000357045.4:n.85+843_85+844insACTCCATCT	0	0	0	0	0	0	0	0	1	0	insertion	Clone_based_ensembl_gene	0	YES	4	0	0	0	0	0	0	0	0	0	0	0	1	chr2:g.177604016_177604017insACTCCATCT	0	0
chr2	177909674	0	GT	G	2	152	1165	0.013	-	intron_variant	MODIFIER	PDE11A	ENSG00000128655	Transcript	ENST00000286063.11	protein_coding	0	2/19	ENST00000286063.11:c.1072-4488del	0	0	0	0	0	0	0	0	-1	0	deletion	HGNC	HGNC:8773	YES	1	P1	CCDS33334.1	ENSP00000286063	Q9HCR9	0	UPI00001402C1	0	1	0	0	0	0	chr2:g.177909680del	0	0
chr2	182516702	0	G	GAGGAAGGAAGGAAGGAAGGAAGGAAGGA	4	152	993	0.026	AGGAAGGAAGGAAGGAAGGAAGGAAGGA	intron_variant	MODIFIER	PDE1A	ENSG00000115252	Transcript	ENST00000435564.5	protein_coding	0	1/14	ENST00000435564.5:c.101+5546_101+5573dup	0	0	0	0	0	0	0	0	-1	0	insertion	HGNC	HGNC:8774	YES	1	P3	CCDS2285.1	ENSP00000410309	P54750	0	UPI0000001072	0	0	0	0	0	0	chr2:g.182516716_182516743dup	0	0
chr2	182602992	0	C	CACACATACAT	2	152	1710	0.013	ACACATACAT	intergenic_variant	MODIFIER	0	0	0	0	0	0	0	0	0	0	0	0	0	0	0	0	0	0	insertion	0	0	0	0	0	0	0	0	0	0	0	0	0	0	0	0	chr2:g.182602995_182602996insCATACATACA	0	0
chr2	182602992	0	C	CACAT	2	152	1710	0.013	ACAT	intergenic_variant	MODIFIER	0	0	0	0	0	0	0	0	0	0	0	0	0	0	0	0	0	0	insertion	0	0	0	0	0	0	0	0	0	0	0	0	0	0	0	0	chr2:g.182603035_182603038dup	0	0
chr2	184363054	0	T	TGTGTGTGTG	2	150	995	0.013	GTGTGTGTG	intergenic_variant	MODIFIER	0	0	0	0	0	0	0	0	0	0	0	0	0	0	0	0	0	0	insertion	0	0	0	0	0	0	0	0	0	0	0	0	0	0	0	0	chr2:g.184363054_184363055insGTGTGTGTG	0	0
chr2	184487769	0	TC	T	2	152	774	0.013	-	intergenic_variant	MODIFIER	0	0	0	0	0	0	0	0	0	0	0	0	0	0	0	0	0	0	deletion	0	0	0	0	0	0	0	0	0	0	0	0	0	0	0	0	chr2:g.184487771del	0	0
chr2	185210127	0	AC	A	2	152	2227	0.013	-	intergenic_variant	MODIFIER	0	0	0	0	0	0	0	0	0	0	0	0	0	0	0	0	0	0	deletion	0	0	0	0	0	0	0	0	0	0	0	0	0	0	0	0	chr2:g.185210130del	0	0
chr2	186007102	0	T	TTCTCTCTCTCTCTCTC	4	152	1274	0.026	TCTCTCTCTCTCTCTC	intergenic_variant	MODIFIER	0	0	0	0	0	0	0	0	0	0	0	0	0	0	0	0	0	0	insertion	0	0	0	0	0	0	0	0	0	0	0	0	0	0	0	0	chr2:g.186007115_186007130dup	0	0
chr2	186236609	0	T	TTGTTG	4	152	1700	0.026	TGTTG	intergenic_variant	MODIFIER	0	0	0	0	0	0	0	0	0	0	0	0	0	0	0	0	0	0	insertion	0	0	0	0	0	0	0	0	0	0	0	0	0	0	0	0	chr2:g.186236610_186236611insGTTGT	0	0
chr2	186236609	0	T	TTGTTGTTG	5	152	1700	0.032	TGTTGTTG	intergenic_variant	MODIFIER	0	0	0	0	0	0	0	0	0	0	0	0	0	0	0	0	0	0	insertion	0	0	0	0	0	0	0	0	0	0	0	0	0	0	0	0	chr2:g.186236610_186236611insGTTGTTGT	0	0
chr2	187132178	0	T	TA	2	152	1457	0.013	A	intron_variant&non_coding_transcript_variant	MODIFIER	AC007319.1	ENSG00000224063	Transcript	ENST00000412276.5	antisense	0	1/6	ENST00000412276.5:n.93-59652dup	0	0	0	0	0	0	0	0	1	0	insertion	Clone_based_ensembl_gene	0	YES	5	0	0	0	0	0	0	0	0	0	0	0	5	chr2:g.187132183dup	0	0
chr2	187258340	0	TTTCTTTCTTTCTTTTCTTTCTTTCTTTCTTTCTTTCTTTCTTTCTTTC	T	2	150	1002	0.013	-	intron_variant&non_coding_transcript_variant	MODIFIER	AC007319.1	ENSG00000224063	Transcript	ENST00000412276.5	antisense	0	2/6	ENST00000412276.5:n.189+66412_189+66459del	0	0	0	0	0	0	0	0	1	0	deletion	Clone_based_ensembl_gene	0	YES	5	0	0	0	0	0	0	0	0	0	0	0	2	chr2:g.187258343_187258390del	0	0
chr2	187771594	0	A	ATGAGT	2	150	738	0.013	TGAGT	intron_variant&non_coding_transcript_variant	MODIFIER	LINC01090	ENSG00000231689	Transcript	ENST00000434418.2	lincRNA	0	3/3	ENST00000434418.2:n.497-58720_497-58716dup	0	0	0	0	0	0	0	0	-1	0	insertion	HGNC	HGNC:49201	0	5	0	0	0	0	0	0	0	0	0	0	0	0	chr2:g.187771597_187771601dup	0	0
chr2	188925161	0	TCTC	T	2	152	2069	0.013	-	intergenic_variant	MODIFIER	0	0	0	0	0	0	0	0	0	0	0	0	0	0	0	0	0	0	deletion	0	0	0	0	0	0	0	0	0	0	0	0	0	0	0	0	chr2:g.188925164_188925166del	0	0
chr2	189392917	0	T	TA	2	152	1338	0.013	A	regulatory_region_variant	MODIFIER	0	0	RegulatoryFeature	ENSR00000127750	promoter_flanking_region	0	0	0	0	0	0	0	0	0	0	0	0	0	insertion	0	0	0	0	0	0	0	0	0	0	0	0	0	0	0	0	chr2:g.189392918dup	0	0
chr2	189643152	0	AGCAC	A	2	152	1055	0.013	-	intergenic_variant	MODIFIER	0	0	0	0	0	0	0	0	0	0	0	0	0	0	0	0	0	0	deletion	0	0	0	0	0	0	0	0	0	0	0	0	0	0	0	0	chr2:g.189643153_189643156del	0	0
chr2	189643160	0	TATAAAATC	T	2	152	1073	0.013	-	intergenic_variant	MODIFIER	0	0	0	0	0	0	0	0	0	0	0	0	0	0	0	0	0	0	deletion	0	0	0	0	0	0	0	0	0	0	0	0	0	0	0	0	chr2:g.189643161_189643168del	0	0
chr2	189643169	0	GA	G	2	152	1111	0.013	-	intergenic_variant	MODIFIER	0	0	0	0	0	0	0	0	0	0	0	0	0	0	0	0	0	0	deletion	0	0	0	0	0	0	0	0	0	0	0	0	0	0	0	0	chr2:g.189643170del	0	0
chr2	189653403	0	TGGCCGCCCATCGTCTGGGATGTGAGGAGCCCCTCTGCCCGGCCGCCCAGTCTGGGAAGTGAGGAGCGCCTCTTCCCAGCCGCCATCCTGTCTAGGAAGTGAGGAGCGTCTCTGCCC	T	6	152	1820	0.038	-	intergenic_variant	MODIFIER	0	0	0	0	0	0	0	0	0	0	0	0	0	0	0	0	0	0	deletion	0	0	0	0	0	0	0	0	0	0	0	0	0	0	0	0	chr2:g.189653405_189653520del	0	0
chr2	190137907	0	T	TATTTG	2	152	1353	0.013	ATTTG	intron_variant	MODIFIER	C2orf88	ENSG00000187699	Transcript	ENST00000396974.2	protein_coding	0	1/2	ENST00000396974.2:c.-290+58_-290+59insATTTG	0	0	0	0	0	0	0	0	1	0	insertion	HGNC	HGNC:28191	0	2	P1	CCDS42792.1	ENSP00000380172	Q9BSF0	0	UPI000013D122	0	0	0	0	0	0	chr2:g.190137907_190137908insATTTG	0	0
chr2	190152454	0	AG	A	2	152	1336	0.013	-	intron_variant	MODIFIER	C2orf88	ENSG00000187699	Transcript	ENST00000396974.2	protein_coding	0	1/2	ENST00000396974.2:c.-289-11481del	0	0	0	0	0	0	0	0	1	0	deletion	HGNC	HGNC:28191	0	2	P1	CCDS42792.1	ENSP00000380172	Q9BSF0	0	UPI000013D122	0	0	0	0	0	0	chr2:g.190152455del	0	0
chr2	190814686	0	A	ACACACAC	2	152	1107	0.019	CACACAC	intergenic_variant	MODIFIER	0	0	0	0	0	0	0	0	0	0	0	0	0	0	0	0	0	0	insertion	0	0	0	0	0	0	0	0	0	0	0	0	0	0	0	0	chr2:g.190814686_190814687insCACACAC	0	0
chr2	191716177	0	TGA	T	2	152	1221	0.013	-	intergenic_variant	MODIFIER	0	0	0	0	0	0	0	0	0	0	0	0	0	0	0	0	0	0	deletion	0	0	0	0	0	0	0	0	0	0	0	0	0	0	0	0	chr2:g.191716183_191716184del	0	0
chr2	192321011	0	GA	G	3	152	1367	0.019	-	intergenic_variant	MODIFIER	0	0	0	0	0	0	0	0	0	0	0	0	0	0	0	0	0	0	deletion	0	0	0	0	0	0	0	0	0	0	0	0	0	0	0	0	chr2:g.192321012del	0	0
chr2	192729398	0	G	GAGGAAGGAAGGAAGGAAGGAAGGA	6	152	1308	0.038	AGGAAGGAAGGAAGGAAGGAAGGA	intergenic_variant	MODIFIER	0	0	0	0	0	0	0	0	0	0	0	0	0	0	0	0	0	0	insertion	0	0	0	0	0	0	0	0	0	0	0	0	0	0	0	0	chr2:g.192729414_192729437dup	0	0
chr2	192729398	0	G	GAGGAAGGAAGGAAGGAAGGAAGGAAGGA	3	152	1308	0.019	AGGAAGGAAGGAAGGAAGGAAGGAAGGA	intergenic_variant	MODIFIER	0	0	0	0	0	0	0	0	0	0	0	0	0	0	0	0	0	0	insertion	0	0	0	0	0	0	0	0	0	0	0	0	0	0	0	0	chr2:g.192729410_192729437dup	0	0
chr2	192729434	0	A	AAGGAAGGAAGGAAGGAAGGAAGGAAGGC	2	152	1414	0.013	AGGAAGGAAGGAAGGAAGGAAGGAAGGC	intergenic_variant	MODIFIER	0	0	0	0	0	0	0	0	0	0	0	0	0	0	0	0	0	0	insertion	0	0	0	0	0	0	0	0	0	0	0	0	0	0	0	0	chr2:g.192729437_192729438insAAGGAAGGAAGGAAGGAAGGAAGGCAGG	0	0
chr2	192729434	0	A	AAGGAAGGAAGGAAGGAAGGAAGGC	6	152	1414	0.038	AGGAAGGAAGGAAGGAAGGAAGGC	intergenic_variant	MODIFIER	0	0	0	0	0	0	0	0	0	0	0	0	0	0	0	0	0	0	insertion	0	0	0	0	0	0	0	0	0	0	0	0	0	0	0	0	chr2:g.192729437_192729438insAAGGAAGGAAGGAAGGAAGGCAGG	0	0
chr2	192881394	0	C	CTGT	3	152	1295	0.019	TGT	intergenic_variant	MODIFIER	0	0	0	0	0	0	0	0	0	0	0	0	0	0	0	0	0	0	insertion	0	0	0	0	0	0	0	0	0	0	0	0	0	0	0	0	chr2:g.192881394_192881395insTGT	0	0
chr2	192881397	0	T	TTATGATGTGA	3	152	1308	0.019	TATGATGTGA	intergenic_variant	MODIFIER	0	0	0	0	0	0	0	0	0	0	0	0	0	0	0	0	0	0	insertion	0	0	0	0	0	0	0	0	0	0	0	0	0	0	0	0	chr2:g.192881400_192881401insGATGTGATAT	0	0
chr2	192899454	0	A	AG	2	152	1651	0.013	G	intergenic_variant	MODIFIER	0	0	0	0	0	0	0	0	0	0	0	0	0	0	0	0	0	0	insertion	0	0	0	0	0	0	0	0	0	0	0	0	0	0	0	0	chr2:g.192899458dup	0	0
chr2	192927113	0	AC	A	3	152	1761	0.019	-	intergenic_variant	MODIFIER	0	0	0	0	0	0	0	0	0	0	0	0	0	0	0	0	0	0	deletion	0	0	0	0	0	0	0	0	0	0	0	0	0	0	0	0	chr2:g.192927114del	0	0
chr2	192927115	0	AGGGACAATT	A	3	152	1771	0.019	-	intergenic_variant	MODIFIER	0	0	0	0	0	0	0	0	0	0	0	0	0	0	0	0	0	0	deletion	0	0	0	0	0	0	0	0	0	0	0	0	0	0	0	0	chr2:g.192927116_192927124del	0	0
chr2	193659658	0	ACCT	A	2	152	1523	0.013	-	intergenic_variant	MODIFIER	0	0	0	0	0	0	0	0	0	0	0	0	0	0	0	0	0	0	deletion	0	0	0	0	0	0	0	0	0	0	0	0	0	0	0	0	chr2:g.193659659_193659661del	0	0
chr2	193659661	0	T	TGG	2	152	1507	0.013	GG	intergenic_variant	MODIFIER	0	0	0	0	0	0	0	0	0	0	0	0	0	0	0	0	0	0	insertion	0	0	0	0	0	0	0	0	0	0	0	0	0	0	0	0	chr2:g.193659662_193659663insGG	0	0
chr2	194080822	0	GATC	G	2	152	834	0.013	-	intergenic_variant	MODIFIER	0	0	0	0	0	0	0	0	0	0	0	0	0	0	0	0	0	0	deletion	0	0	0	0	0	0	0	0	0	0	0	0	0	0	0	0	chr2:g.194080824_194080826del	0	0
chr2	194139222	0	AT	A	3	152	975	0.019	-	intergenic_variant	MODIFIER	0	0	0	0	0	0	0	0	0	0	0	0	0	0	0	0	0	0	deletion	0	0	0	0	0	0	0	0	0	0	0	0	0	0	0	0	chr2:g.194139223del	0	0
chr2	194973527	0	CA	C	2	152	1174	0.013	-	intergenic_variant	MODIFIER	0	0	0	0	0	0	0	0	0	0	0	0	0	0	0	0	0	0	deletion	0	0	0	0	0	0	0	0	0	0	0	0	0	0	0	0	chr2:g.194973528del	0	0
chr2	194973530	0	A	AT	2	152	1155	0.013	T	intergenic_variant	MODIFIER	0	0	0	0	0	0	0	0	0	0	0	0	0	0	0	0	0	0	insertion	0	0	0	0	0	0	0	0	0	0	0	0	0	0	0	0	chr2:g.194973530_194973531insT	0	0
chr2	195526911	0	CT	C	2	152	1716	0.013	-	intergenic_variant	MODIFIER	0	0	0	0	0	0	0	0	0	0	0	0	0	0	0	0	0	0	deletion	0	0	0	0	0	0	0	0	0	0	0	0	0	0	0	0	chr2:g.195526914del	0	0
chr2	195961461	0	T	TTC	3	150	1273	0.019	TC	intron_variant	MODIFIER	DNAH7	ENSG00000118997	Transcript	ENST00000312428.11	protein_coding	0	17/64	ENST00000312428.11:c.2206-517_2206-516insGA	0	0	0	0	0	0	0	0	-1	0	insertion	HGNC	HGNC:18661	YES	1	P1	CCDS42794.1	ENSP00000311273	Q8WXX0	0	UPI0000141B95	0	0	0	0	0	0	chr2:g.195961462_195961463insCT	0	0
chr2	196386912	0	C	CACAAGGCTTGTTATAAGCCTTGTTATAGCTTATA	2	152	1432	0.013	ACAAGGCTTGTTATAAGCCTTGTTATAGCTTATA	intron_variant	MODIFIER	HECW2	ENSG00000138411	Transcript	ENST00000260983.8	protein_coding	0	2/28	ENST00000260983.8:c.293-43182_293-43149dup	0	0	0	0	0	0	0	0	-1	0	insertion	HGNC	HGNC:29853	YES	1	P2	CCDS33354.1	ENSP00000260983	Q9P2P5	0	UPI00001A75E8	0	1	0	0	0	0	chr2:g.196386921_196386954dup	0	0
chr2	197216910	0	CAA	C	3	152	625	0.019	-	intron_variant	MODIFIER	ANKRD44	ENSG00000065413	Transcript	ENST00000282272.15	protein_coding	0	1/27	ENST00000282272.15:c.28-29806_28-29805del	0	0	0	0	0	0	0	0	-1	0	deletion	HGNC	HGNC:25259	YES	5	P2	CCDS74619.1	ENSP00000282272	Q8N8A2	0	UPI000185D541	0	0	0	0	0	0	chr2:g.197216914_197216915del	0	0
chr2	197729240	0	T	TCCC	3	152	1913	0.019	CCC	intron_variant	MODIFIER	BOLL	ENSG00000152430	Transcript	ENST00000321801.11	protein_coding	0	10/10	ENST00000321801.11:c.865-663_865-662insGGG	0	0	0	0	0	0	0	0	-1	0	insertion	HGNC	HGNC:14273	YES	2	P1	CCDS2324.1	ENSP00000314792	Q8N9W6	0	UPI00001D69F3	0	0	0	0	0	0	chr2:g.197729240_197729241insCCC	0	0
chr2	197729241	0	ACTGCGCTTT	A	3	152	1927	0.019	-	intron_variant	MODIFIER	BOLL	ENSG00000152430	Transcript	ENST00000321801.11	protein_coding	0	10/10	ENST00000321801.11:c.865-672_865-664del	0	0	0	0	0	0	0	0	-1	0	deletion	HGNC	HGNC:14273	YES	2	P1	CCDS2324.1	ENSP00000314792	Q8N9W6	0	UPI00001D69F3	0	0	0	0	0	0	chr2:g.197729242_197729250del	0	0
chr2	198149783	0	CTG	C	2	152	918	0.013	-	3_prime_UTR_variant	MODIFIER	PLCL1	ENSG00000115896	Transcript	ENST00000428675.6	protein_coding	6/6	0	ENST00000428675.6:c.*2823_*2824del	0	6617-6618/6696	0	0	0	0	0	0	1	0	deletion	HGNC	HGNC:9063	YES	1	P1	CCDS2326.2	ENSP00000402861	Q15111	0	UPI000165BCF5	0	0	0	0	0	1	chr2:g.198149785_198149786del	0	0
chr2	199179619	0	A	ACCC	2	152	1265	0.013	CCC	intergenic_variant	MODIFIER	0	0	0	0	0	0	0	0	0	0	0	0	0	0	0	0	0	0	insertion	0	0	0	0	0	0	0	0	0	0	0	0	0	0	0	0	chr2:g.199179620_199179622dup	0	0
chr2	199259085	0	G	GT	2	152	1666	0.013	T	intergenic_variant	MODIFIER	0	0	0	0	0	0	0	0	0	0	0	0	0	0	0	0	0	0	insertion	0	0	0	0	0	0	0	0	0	0	0	0	0	0	0	0	chr2:g.199259086dup	0	0
chr2	199275193	0	GTTAGAT	G	2	152	1690	0.013	-	intron_variant	MODIFIER	SATB2	ENSG00000119042	Transcript	ENST00000417098.6	protein_coding	0	10/10	ENST00000417098.6:c.1741-2527_1741-2522del	0	0	0	0	0	0	0	0	-1	0	deletion	HGNC	HGNC:21637	YES	2	P1	CCDS2327.1	ENSP00000401112	Q9UPW6	A0A024R3U6	UPI00000336B1	0	1	0	0	0	0	chr2:g.199275197_199275202del	0	0
chr2	199602711	0	A	AAGGAAGGCAGGC	5	150	796	0.032	AGGAAGGCAGGC	regulatory_region_variant	MODIFIER	0	0	RegulatoryFeature	ENSR00000633149	promoter_flanking_region	0	0	0	0	0	0	0	0	0	0	0	0	0	insertion	0	0	0	0	0	0	0	0	0	0	0	0	0	0	0	0	chr2:g.199602714_199602715insAAGGCAGGCAGG	0	0
chr2	199772282	0	TG	T	2	152	2034	0.013	-	intron_variant	MODIFIER	FTCDNL1	ENSG00000226124	Transcript	ENST00000420922.6	protein_coding	0	4/4	ENST00000420922.6:c.*20-11448del	0	0	0	0	0	0	0	0	-1	0	deletion	HGNC	HGNC:48661	0	5	P1	CCDS86909.1	ENSP00000456442	0	H3BRX2	UPI000016013E	0	0	0	0	0	0	chr2:g.199772284del	0	0
chr2	199772285	0	AACTTT	A	2	152	2037	0.013	-	intron_variant	MODIFIER	FTCDNL1	ENSG00000226124	Transcript	ENST00000420922.6	protein_coding	0	4/4	ENST00000420922.6:c.*20-11455_*20-11451del	0	0	0	0	0	0	0	0	-1	0	deletion	HGNC	HGNC:48661	0	5	P1	CCDS86909.1	ENSP00000456442	0	H3BRX2	UPI000016013E	0	0	0	0	0	0	chr2:g.199772286_199772290del	0	0
chr2	200338730	0	CAT	C	2	152	1916	0.013	-	intron_variant	MODIFIER	SPATS2L	ENSG00000196141	Transcript	ENST00000619961.4	protein_coding	0	2/12	ENST00000619961.4:c.68+9251_68+9252del	0	0	0	0	0	0	0	0	1	0	deletion	HGNC	HGNC:24574	YES	2	0	CCDS74621.1	ENSP00000482515	Q9NUQ6	0	UPI00017A7B90	0	0	0	0	0	0	chr2:g.200338731_200338732del	0	0
chr2	200511741	0	AAAT	A	2	152	1079	0.013	-	upstream_gene_variant	MODIFIER	KCTD18	ENSG00000155729	Transcript	ENST00000359878.8	protein_coding	0	0	0	0	0	0	0	0	0	0	1674	-1	0	deletion	HGNC	HGNC:26446	YES	1	P1	CCDS2330.1	ENSP00000352941	Q6PI47	0	UPI0000209355	0	0	0	0	0	0	chr2:g.200511745_200511747del	0	0
chr2	202050987	0	T	TCCTCCCTTCCTTCCTTCCTCCCTCCCTCTCTCCCTTCCTCCCTCCCTCCCTCCCTC	2	152	1214	0.013	CCTCCCTTCCTTCCTTCCTCCCTCCCTCTCTCCCTTCCTCCCTCCCTCCCTCCCTC	intergenic_variant	MODIFIER	0	0	0	0	0	0	0	0	0	0	0	0	0	0	0	0	0	0	insertion	0	0	0	0	0	0	0	0	0	0	0	0	0	0	0	0	chr2:g.202051000_202051001insCTTCCTCCCTCCCTCTCTCCCTTCCTCCCTCCCTCCCTCCCTCCCTCCCTTCCTTC	0	0
chr2	202676401	0	TGGAG	T	2	152	488	0.013	-	intron_variant	MODIFIER	FAM117B	ENSG00000138439	Transcript	ENST00000392238.3	protein_coding	0	1/7	ENST00000392238.3:c.602-19479_602-19476del	0	0	0	0	0	0	0	0	1	0	deletion	HGNC	HGNC:14440	YES	1	P1	CCDS33362.2	ENSP00000376071	Q6P1L5	0	UPI00015B3B88	0	0	0	0	0	0	chr2:g.202676402_202676405del	0	0
chr2	203286432	0	A	AG	2	152	583	0.013	G	intron_variant	MODIFIER	CYP20A1	ENSG00000119004	Transcript	ENST00000356079.8	protein_coding	0	9/12	ENST00000356079.8:c.971+700_971+701insG	0	0	0	0	0	0	0	0	1	0	insertion	HGNC	HGNC:20576	YES	1	P1	CCDS2357.1	ENSP00000348380	Q6UW02	0	UPI0000048EFF	0	0	0	0	0	0	chr2:g.203286432_203286433insG	0	0
chr2	203286432	0	A	AGT	4	152	583	0.026	GT	intron_variant	MODIFIER	CYP20A1	ENSG00000119004	Transcript	ENST00000356079.8	protein_coding	0	9/12	ENST00000356079.8:c.971+700_971+701insGT	0	0	0	0	0	0	0	0	1	0	insertion	HGNC	HGNC:20576	YES	1	P1	CCDS2357.1	ENSP00000348380	Q6UW02	0	UPI0000048EFF	0	0	0	0	0	0	chr2:g.203286432_203286433insGT	0	0
chr2	203286433	0	A	ATT	4	152	563	0.026	TT	intron_variant	MODIFIER	CYP20A1	ENSG00000119004	Transcript	ENST00000356079.8	protein_coding	0	9/12	ENST00000356079.8:c.971+701_971+702insTT	0	0	0	0	0	0	0	0	1	0	insertion	HGNC	HGNC:20576	YES	1	P1	CCDS2357.1	ENSP00000348380	Q6UW02	0	UPI0000048EFF	0	0	0	0	0	0	chr2:g.203286433_203286434insTT	0	0
chr2	203392316	0	A	ACC	6	152	596	0.038	CC	intron_variant	MODIFIER	ABI2	ENSG00000138443	Transcript	ENST00000295851.10	protein_coding	0	5/10	ENST00000295851.10:c.578+1173_578+1174insCC	0	0	0	0	0	0	0	0	1	0	insertion	HGNC	HGNC:24011	YES	1	P4	CCDS63093.1	ENSP00000295851	0	F8WAL6	UPI000013D12C	0	0	0	0	0	0	chr2:g.203392316_203392317insCC	0	0
chr2	204062946	0	CCTTCCTT	C	7	150	752	0.045	-	upstream_gene_variant	MODIFIER	AC009965.2	ENSG00000235951	Transcript	ENST00000425328.1	processed_pseudogene	0	0	0	0	0	0	0	0	0	0	2753	1	0	deletion	Clone_based_ensembl_gene	0	YES	0	0	0	0	0	0	0	0	0	0	0	0	0	chr2:g.204062955_204062961del	0	0
chr2	204138968	0	A	AT	2	152	1732	0.013	T	regulatory_region_variant	MODIFIER	0	0	RegulatoryFeature	ENSR00000634085	enhancer	0	0	0	0	0	0	0	0	0	0	0	0	0	insertion	0	0	0	0	0	0	0	0	0	0	0	0	0	0	0	0	chr2:g.204138976dup	0	0
chr2	204274157	0	ATG	A	3	150	702	0.019	-	regulatory_region_variant	MODIFIER	0	0	RegulatoryFeature	ENSR00000634123	promoter_flanking_region	0	0	0	0	0	0	0	0	0	0	0	0	0	deletion	0	0	0	0	0	0	0	0	0	0	0	0	0	0	0	0	chr2:g.204274159_204274160del	0	0
chr2	205456202	0	G	GTATGGATGTACCATTGCTTAATCATGC	3	152	2028	0.019	TATGGATGTACCATTGCTTAATCATGC	intron_variant	MODIFIER	PARD3B	ENSG00000116117	Transcript	ENST00000406610.7	protein_coding	0	20/22	ENST00000406610.7:c.3044+15546_3044+15572dup	0	0	0	0	0	0	0	0	1	0	insertion	HGNC	HGNC:14446	YES	1	P1	CCDS77511.1	ENSP00000385848	Q8TEW8	0	UPI0000070178	0	0	0	0	0	42	chr2:g.205456218_205456244dup	0	0
chr2	205741485	0	CA	C	2	152	2521	0.013	-	intron_variant	MODIFIER	NRP2	ENSG00000118257	Transcript	ENST00000360409.7	protein_coding	0	8/16	ENST00000360409.7:c.1291+824del	0	0	0	0	0	0	0	0	1	0	deletion	HGNC	HGNC:8005	YES	1	P3	CCDS2364.1	ENSP00000353582	O60462	0	UPI0000000A04	0	0	0	0	0	1	chr2:g.205741487del	0	0
chr2	208115281	0	T	TTATACCCTGTGGG	3	152	1469	0.019	TATACCCTGTGGG	upstream_gene_variant	MODIFIER	CRYGEP	ENSG00000229150	Transcript	ENST00000412192.1	transcribed_unprocessed_pseudogene	0	0	0	0	0	0	0	0	0	0	2770	-1	0	insertion	HGNC	HGNC:2412	YES	0	0	0	0	0	0	0	0	0	0	0	0	0	chr2:g.208115295_208115307dup	0	0
chr2	208637589	0	TG	T	2	152	760	0.013	-	intron_variant&NMD_transcript_variant	MODIFIER	PTH2R	ENSG00000144407	Transcript	ENST00000419079.1	nonsense_mediated_decay	0	3/6	ENST00000419079.1:c.*99-19234del	0	0	0	0	0	0	0	0	1	cds_start_NF	deletion	HGNC	HGNC:9609	0	2	0	0	ENSP00000393930	0	H7C0B0	UPI000198C666	0	0	0	0	0	2	chr2:g.208637592del	0	0
chr2	209844451	0	T	TTTTCTTTCTTTCTTTCTTTCTTTCTTTC	2	152	1015	0.013	TTTCTTTCTTTCTTTCTTTCTTTCTTTC	intron_variant	MODIFIER	UNC80	ENSG00000144406	Transcript	ENST00000439458.5	protein_coding	0	21/63	ENST00000439458.5:c.3460+2006_3460+2033dup	0	0	0	0	0	0	0	0	1	0	insertion	HGNC	HGNC:26582	YES	5	A1	CCDS46504.1	ENSP00000391088	Q8N2C7	0	UPI00017E10C9	0	1	0	0	0	28	chr2:g.209844452_209844479dup	0	0
chr2	210185032	0	AC	A	2	150	1494	0.013	-	downstream_gene_variant	MODIFIER	ACADL	ENSG00000115361	Transcript	ENST00000233710.4	protein_coding	0	0	0	0	0	0	0	0	0	0	2890	-1	0	deletion	HGNC	HGNC:88	YES	1	P1	CCDS2389.1	ENSP00000233710	P28330	0	UPI0000074739	0	1	0	0	0	0	chr2:g.210185033del	0	0
chr2	210461651	0	G	GAA	2	152	1462	0.013	AA	intron_variant	MODIFIER	LANCL1	ENSG00000115365	Transcript	ENST00000443314.5	protein_coding	0	2/8	ENST00000443314.5:c.200-6339_200-6338dup	0	0	0	0	0	0	0	0	-1	0	insertion	HGNC	HGNC:6508	YES	1	P1	CCDS2392.1	ENSP00000388713	O43813	Q53TN2	UPI0000073D7C	0	0	0	0	0	0	chr2:g.210461653_210461654dup	0	0
chr2	211232950	0	G	GCTGACTTGCTGTCACGGTGC	2	152	1684	0.013	CTGACTTGCTGTCACGGTGC	intergenic_variant	MODIFIER	0	0	0	0	0	0	0	0	0	0	0	0	0	0	0	0	0	0	insertion	0	0	0	0	0	0	0	0	0	0	0	0	0	0	0	0	chr2:g.211232962_211232981dup	0	0
chr2	211328119	0	C	CTTTTGTT	3	150	534	0.019	TTTTGTT	intergenic_variant	MODIFIER	0	0	0	0	0	0	0	0	0	0	0	0	0	0	0	0	0	0	insertion	0	0	0	0	0	0	0	0	0	0	0	0	0	0	0	0	chr2:g.211328131_211328137dup	0	0
chr2	211426112	0	TAATAG	T	2	152	649	0.013	-	intron_variant	MODIFIER	ERBB4	ENSG00000178568	Transcript	ENST00000342788.9	protein_coding	0	22/27	ENST00000342788.9:c.2720-1816_2720-1812del	0	0	0	0	0	0	0	0	-1	0	deletion	HGNC	HGNC:3432	YES	1	P1	CCDS2394.1	ENSP00000342235	Q15303	0	UPI00000499DF	0	1	0	0	0	0	chr2:g.211426115_211426119del	0	0
chr2	211532422	0	AC	A	2	152	729	0.013	-	intron_variant	MODIFIER	ERBB4	ENSG00000178568	Transcript	ENST00000342788.9	protein_coding	0	20/27	ENST00000342788.9:c.2487+29480del	0	0	0	0	0	0	0	0	-1	0	deletion	HGNC	HGNC:3432	YES	1	P1	CCDS2394.1	ENSP00000342235	Q15303	0	UPI00000499DF	0	1	0	0	0	0	chr2:g.211532427del	0	0
chr2	211832258	0	GATT	G	2	152	879	0.013	-	intron_variant	MODIFIER	ERBB4	ENSG00000178568	Transcript	ENST00000342788.9	protein_coding	0	3/27	ENST00000342788.9:c.422-44102_422-44100del	0	0	0	0	0	0	0	0	-1	0	deletion	HGNC	HGNC:3432	YES	1	P1	CCDS2394.1	ENSP00000342235	Q15303	0	UPI00000499DF	0	1	0	0	0	0	chr2:g.211832264_211832266del	0	0
chr2	214033544	0	AG	A	2	152	1382	0.013	-	intron_variant	MODIFIER	SPAG16	ENSG00000144451	Transcript	ENST00000331683.10	protein_coding	0	13/15	ENST00000331683.10:c.1527+19468del	0	0	0	0	0	0	0	0	1	0	deletion	HGNC	HGNC:23225	YES	1	P1	CCDS2396.1	ENSP00000332592	Q8N0X2	0	UPI00001AFF12	0	0	0	0	0	0	chr2:g.214033545del	0	0
chr2	214118781	0	CCAAAGTGATCTACAAATTCAGTGCAATCTCTATCAAAATACTAATGACATTCTCTATAAAAATTGAAGTAAAATTT	C	7	152	1518	0.045	-	intron_variant	MODIFIER	SPAG16	ENSG00000144451	Transcript	ENST00000331683.10	protein_coding	0	14/15	ENST00000331683.10:c.1593+10525_1593+10600del	0	0	0	0	0	0	0	0	1	0	deletion	HGNC	HGNC:23225	YES	1	P1	CCDS2396.1	ENSP00000332592	Q8N0X2	0	UPI00001AFF12	0	0	0	0	0	4	chr2:g.214118786_214118861del	0	0
chr2	214547167	0	GAGGAAATTTTAGGAAAACAAATAGAATACTTGGGGTTAGTTTACTTCTGCA	G	6	152	1798	0.038	-	intron_variant	MODIFIER	VWC2L	ENSG00000174453	Transcript	ENST00000312504.9	protein_coding	0	3/3	ENST00000312504.9:c.521-28467_521-28417del	0	0	0	0	0	0	0	0	1	0	deletion	HGNC	HGNC:37203	YES	1	P1	CCDS46509.1	ENSP00000308976	B2RUY7	0	UPI00004912C1	0	0	0	0	0	37	chr2:g.214547205_214547255del	0	0
chr2	216354891	0	T	TTTTCTTTCTTTCTTTC	4	152	1514	0.026	TTTCTTTCTTTCTTTC	intron_variant	MODIFIER	MARCH4	ENSG00000144583	Transcript	ENST00000273067.5	protein_coding	0	1/3	ENST00000273067.5:c.516+14838_516+14853dup	0	0	0	0	0	0	0	0	-1	0	insertion	HGNC	HGNC:29269	YES	1	P1	CCDS33376.1	ENSP00000273067	Q9P2E8	0	UPI00001C1DB9	0	0	0	0	0	0	chr2:g.216354961_216354976dup	0	0
chr2	216694226	0	AAG	A	3	152	1574	0.019	-	intron_variant	MODIFIER	IGFBP5	ENSG00000115461	Transcript	ENST00000233813.5	protein_coding	0	1/3	ENST00000233813.5:c.337+211_337+212del	0	0	0	0	0	0	0	0	-1	0	deletion	HGNC	HGNC:5474	YES	1	P1	CCDS2405.1	ENSP00000233813	P24593	A0A024R433	UPI000004E58C	0	0	0	0	0	0	chr2:g.216694229_216694230del	0	0
chr2	216857410	0	AG	A	2	152	2472	0.013	-	downstream_gene_variant	MODIFIER	TNP1	ENSG00000118245	Transcript	ENST00000236979.2	protein_coding	0	0	0	0	0	0	0	0	0	0	2047	-1	0	deletion	HGNC	HGNC:11951	YES	1	P1	CCDS2406.1	ENSP00000236979	P09430	Q4ZG82	UPI00000012DC	0	0	0	0	0	0	chr2:g.216857411del	0	0
chr2	216857413	0	T	TTG	2	152	2489	0.013	TG	downstream_gene_variant	MODIFIER	TNP1	ENSG00000118245	Transcript	ENST00000236979.2	protein_coding	0	0	0	0	0	0	0	0	0	0	2044	-1	0	insertion	HGNC	HGNC:11951	YES	1	P1	CCDS2406.1	ENSP00000236979	P09430	Q4ZG82	UPI00000012DC	0	0	0	0	0	0	chr2:g.216857413_216857414insTG	0	0
chr2	216857414	0	CA	C	2	152	2500	0.013	-	downstream_gene_variant	MODIFIER	TNP1	ENSG00000118245	Transcript	ENST00000236979.2	protein_coding	0	0	0	0	0	0	0	0	0	0	2043	-1	0	deletion	HGNC	HGNC:11951	YES	1	P1	CCDS2406.1	ENSP00000236979	P09430	Q4ZG82	UPI00000012DC	0	0	0	0	0	0	chr2:g.216857415del	0	0
chr2	217398494	0	AATTCATCTCAGATTAGAG	A	2	152	1227	0.013	-	intron_variant&non_coding_transcript_variant	MODIFIER	DIRC3	ENSG00000231672	Transcript	ENST00000474063.5	lincRNA	0	7/11	ENST00000474063.5:n.1458+26790_1458+26807del	0	0	0	0	0	0	0	0	-1	0	deletion	HGNC	HGNC:17805	YES	2	0	0	0	0	0	0	0	1	0	0	0	0	chr2:g.217398499_217398516del	0	0
chr2	217533076	0	AGCCAGTCT	A	2	152	2180	0.013	-	intron_variant&non_coding_transcript_variant	MODIFIER	DIRC3	ENSG00000231672	Transcript	ENST00000474063.5	lincRNA	0	1/11	ENST00000474063.5:n.322-54526_322-54519del	0	0	0	0	0	0	0	0	-1	0	deletion	HGNC	HGNC:17805	YES	2	0	0	0	0	0	0	0	1	0	0	0	0	chr2:g.217533077_217533084del	0	0
chr2	219463434	0	TGGAG	T	2	150	373	0.013	-	intron_variant	MODIFIER	SPEG	ENSG00000072195	Transcript	ENST00000312358.12	protein_coding	0	8/40	ENST00000312358.12:c.2706-998_2706-995del	0	0	0	0	0	0	0	0	1	0	deletion	HGNC	HGNC:16901	YES	5	P1	CCDS42824.1	ENSP00000311684	Q15772	0	UPI000066D99E	0	1	0	0	0	0	chr2:g.219463435_219463438del	0	0
chr2	219512950	0	GGT	G	2	152	2163	0.013	-	upstream_gene_variant	MODIFIER	ASIC4	ENSG00000072182	Transcript	ENST00000358078.4	protein_coding	0	0	0	0	0	0	0	0	0	0	1378	1	0	deletion	HGNC	HGNC:21263	YES	5	A2	CCDS33384.1	ENSP00000350786	Q96FT7	0	UPI000066D9A2	0	0	0	0	0	0	chr2:g.219512952_219512953del	0	0
chr2	219681456	0	AT	A	3	152	2327	0.019	-	upstream_gene_variant	MODIFIER	AC009502.1	ENSG00000227308	Transcript	ENST00000607654.1	lincRNA	0	0	0	0	0	0	0	0	0	0	3924	1	0	deletion	Clone_based_ensembl_gene	0	YES	0	0	0	0	0	0	0	0	0	0	0	0	0	chr2:g.219681460del	0	0
chr2	220773608	0	CA	C	2	152	1073	0.013	-	intergenic_variant	MODIFIER	0	0	0	0	0	0	0	0	0	0	0	0	0	0	0	0	0	0	deletion	0	0	0	0	0	0	0	0	0	0	0	0	0	0	0	0	chr2:g.220773609del	0	0
chr2	223979890	0	A	AG	2	152	1677	0.013	G	intron_variant	MODIFIER	SERPINE2	ENSG00000135919	Transcript	ENST00000447280.6	protein_coding	0	7/8	ENST00000447280.6:c.1108+420dup	0	0	0	0	0	0	0	0	-1	0	insertion	HGNC	HGNC:8951	YES	2	0	CCDS46525.1	ENSP00000415786	P07093	0	UPI00017A7317	0	0	0	0	0	0	chr2:g.223979891dup	0	0
chr2	228492181	0	A	AG	2	152	1257	0.013	G	intron_variant&non_coding_transcript_variant	MODIFIER	LINC01807	ENSG00000232023	Transcript	ENST00000432481.2	lincRNA	0	2/3	ENST00000432481.2:n.328-3389_328-3388insC	0	0	0	0	0	0	0	0	-1	0	insertion	HGNC	HGNC:52610	YES	3	0	0	0	0	0	0	0	0	0	0	0	0	chr2:g.228492181_228492182insG	0	0
chr2	228492182	0	T	TCTA	2	152	1261	0.013	CTA	intron_variant&non_coding_transcript_variant	MODIFIER	LINC01807	ENSG00000232023	Transcript	ENST00000432481.2	lincRNA	0	2/3	ENST00000432481.2:n.328-3390_328-3389insTAG	0	0	0	0	0	0	0	0	-1	0	insertion	HGNC	HGNC:52610	YES	3	0	0	0	0	0	0	0	0	0	0	0	0	chr2:g.228492182_228492183insCTA	0	0
chr2	228515488	0	C	CTGTG	2	152	2001	0.013	TGTG	intron_variant&non_coding_transcript_variant	MODIFIER	LINC01807	ENSG00000232023	Transcript	ENST00000432481.2	lincRNA	0	1/3	ENST00000432481.2:n.145-8983_145-8980dup	0	0	0	0	0	0	0	0	-1	0	insertion	HGNC	HGNC:52610	YES	3	0	0	0	0	0	0	0	0	0	0	0	0	chr2:g.228515520_228515523dup	0	0
chr2	229307718	0	A	ATCC	4	152	549	0.026	TCC	intergenic_variant	MODIFIER	0	0	0	0	0	0	0	0	0	0	0	0	0	0	0	0	0	0	insertion	0	0	0	0	0	0	0	0	0	0	0	0	0	0	0	0	chr2:g.229307719_229307720insCCT	0	0
chr2	229940780	0	AAGG	A	3	152	2427	0.019	-	intron_variant	MODIFIER	FBXO36	ENSG00000153832	Transcript	ENST00000283946.8	protein_coding	0	1/3	ENST00000283946.8:c.96+18174_96+18176del	0	0	0	0	0	0	0	0	1	0	deletion	HGNC	HGNC:27020	YES	1	P1	CCDS2472.1	ENSP00000283946	Q8NEA4	0	UPI0000209731	0	0	0	0	0	2	chr2:g.229940783_229940785del	0	0
chr2	230099915	0	TTTTC	T	4	152	570	0.026	-	intergenic_variant	MODIFIER	0	0	0	0	0	0	0	0	0	0	0	0	0	0	0	0	0	0	deletion	0	0	0	0	0	0	0	0	0	0	0	0	0	0	0	0	chr2:g.230099931_230099934del	0	0
chr2	230436866	0	G	GTATATGTGTATACACACACATATATGTGTATACACACATA	4	152	710	0.026	TATATGTGTATACACACACATATATGTGTATACACACATA	intron_variant	MODIFIER	SP100	ENSG00000067066	Transcript	ENST00000340126.9	protein_coding	0	2/28	ENST00000340126.9:c.108-6033_108-6032insTATATATGTGTATACACACACATATATGTGTATACACACA	0	0	0	0	0	0	0	0	1	0	insertion	HGNC	HGNC:11206	YES	1	P1	CCDS42832.1	ENSP00000343023	P23497	0	UPI000013DD6A	0	0	0	0	0	38	chr2:g.230436904_230436905insTATATATGTGTATACACACACATATATGTGTATACACACA	0	0
chr2	231580534	0	A	AGGAGCAGGAGGAGGAGAG	5	152	1384	0.032	GGAGCAGGAGGAGGAGAG	regulatory_region_variant	MODIFIER	0	0	RegulatoryFeature	ENSR00000639733	enhancer	0	0	0	0	0	0	0	0	0	0	0	0	0	insertion	0	0	0	0	0	0	0	0	0	0	0	0	0	0	0	0	chr2:g.231580535_231580536insGAGCAGGAGGAGGAGAGG	0	0
chr2	231715726	0	T	TGGACTCCACGCACCCTCACCGGACTCCACGCACCCTCACC	5	152	2224	0.032	GGACTCCACGCACCCTCACCGGACTCCACGCACCCTCACC	downstream_gene_variant	MODIFIER	PTMA	ENSG00000187514	Transcript	ENST00000341369.11	protein_coding	0	0	0	0	0	0	0	0	0	0	2190	1	0	insertion	HGNC	HGNC:9623	YES	1	P3	CCDS42833.1	ENSP00000344547	P06454	0	UPI0000047512	0	0	0	0	0	0	chr2:g.231715745_231715746insCGGACTCCACGCACCCTCACCGGACTCCACGCACCCTCAC	0	0
chr2	231715735	0	CGCACCCTCACTGGACTCCATGCACCCTCACTGGACTCCAT	C	2	152	2237	0.013	-	downstream_gene_variant	MODIFIER	PTMA	ENSG00000187514	Transcript	ENST00000341369.11	protein_coding	0	0	0	0	0	0	0	0	0	0	2200	1	0	deletion	HGNC	HGNC:9623	YES	1	P3	CCDS42833.1	ENSP00000344547	P06454	0	UPI0000047512	0	0	0	0	0	0	chr2:g.231715767_231715806del	0	0
chr2	232389785	0	TTTTGC	T	5	152	955	0.032	-	upstream_gene_variant	MODIFIER	ECEL1P2	ENSG00000244280	Transcript	ENST00000461596.1	processed_transcript	0	0	0	0	0	0	0	0	0	0	2742	-1	0	deletion	HGNC	HGNC:14019	YES	0	0	0	0	0	0	0	0	0	0	0	0	0	chr2:g.232389788_232389792del	0	0
chr2	232742222	0	TTTA	T	3	152	1855	0.019	-	intron_variant	MODIFIER	GIGYF2	ENSG00000204120	Transcript	ENST00000409451.7	protein_coding	0	4/30	ENST00000409451.7:c.42-5390_42-5388del	0	0	0	0	0	0	0	0	1	0	deletion	HGNC	HGNC:11960	YES	1	A2	CCDS46542.1	ENSP00000387170	Q6Y7W6	0	UPI00003FEC8F	0	1	0	0	0	2	chr2:g.232742225_232742227del	0	0
chr2	233661623	0	T	TTTTCTTTCTTTCTTTC	6	152	1129	0.038	TTTCTTTCTTTCTTTC	intron_variant	MODIFIER	UGT1A10	ENSG00000242515	Transcript	ENST00000344644.9	protein_coding	0	1/4	ENST00000344644.9:c.855+24290_855+24305dup	0	0	0	0	0	0	0	0	1	0	insertion	HGNC	HGNC:12531	YES	1	P1	CCDS33403.1	ENSP00000343838	Q9HAW8	Q5DT02	UPI000006D7E8	0	0	0	0	0	59	chr2:g.233661667_233661682dup	0	0
chr2	234186543	0	C	CCAG	2	152	1610	0.013	CAG	intergenic_variant	MODIFIER	0	0	0	0	0	0	0	0	0	0	0	0	0	0	0	0	0	0	insertion	0	0	0	0	0	0	0	0	0	0	0	0	0	0	0	0	chr2:g.234186544_234186546dup	0	0
chr2	234378812	0	TAGG	T	2	152	571	0.013	-	regulatory_region_variant	MODIFIER	0	0	RegulatoryFeature	ENSR00000132170	promoter_flanking_region	0	0	0	0	0	0	0	0	0	0	0	0	0	deletion	0	0	0	0	0	0	0	0	0	0	0	0	0	0	0	0	chr2:g.234378813_234378815del	0	0
chr2	234435877	0	TG	T	2	152	1819	0.013	-	upstream_gene_variant	MODIFIER	AC097713.1	ENSG00000228162	Transcript	ENST00000418025.1	lincRNA	0	0	0	0	0	0	0	0	0	0	2450	1	0	deletion	Clone_based_ensembl_gene	0	YES	4	0	0	0	0	0	0	0	0	0	0	0	0	chr2:g.234435879del	0	0
chr2	234760481	0	AACCTTGTCTGTT	A	2	152	1464	0.013	-	intergenic_variant	MODIFIER	0	0	0	0	0	0	0	0	0	0	0	0	0	0	0	0	0	0	deletion	0	0	0	0	0	0	0	0	0	0	0	0	0	0	0	0	chr2:g.234760482_234760493del	0	0
chr2	234892891	0	GA	G	3	150	793	0.019	-	upstream_gene_variant	MODIFIER	AC010148.1	ENSG00000235726	Transcript	ENST00000413842.1	lincRNA	0	0	0	0	0	0	0	0	0	0	4090	-1	0	deletion	Clone_based_ensembl_gene	0	YES	1	0	0	0	0	0	0	0	0	0	0	0	0	chr2:g.234892898del	0	0
chr2	234902137	0	AAG	A	6	150	1248	0.039	-	intron_variant&non_coding_transcript_variant	MODIFIER	AC010148.1	ENSG00000235726	Transcript	ENST00000427619.5	lincRNA	0	2/3	ENST00000427619.5:n.242+5319_242+5320del	0	0	0	0	0	0	0	0	-1	0	deletion	Clone_based_ensembl_gene	0	0	3	0	0	0	0	0	0	0	0	0	0	0	0	chr2:g.234902138_234902139del	0	0
chr2	235153018	0	C	CT	5	152	679	0.032	T	intergenic_variant	MODIFIER	0	0	0	0	0	0	0	0	0	0	0	0	0	0	0	0	0	0	insertion	0	0	0	0	0	0	0	0	0	0	0	0	0	0	0	0	chr2:g.235153020dup	0	0
chr2	235237824	0	AGGG	A	2	152	736	0.013	-	intergenic_variant	MODIFIER	0	0	0	0	0	0	0	0	0	0	0	0	0	0	0	0	0	0	deletion	0	0	0	0	0	0	0	0	0	0	0	0	0	0	0	0	chr2:g.235237825_235237827del	0	0
chr2	235266466	0	T	TGAAAGGGAATGATGAATAGC	4	152	1705	0.026	GAAAGGGAATGATGAATAGC	regulatory_region_variant	MODIFIER	0	0	RegulatoryFeature	ENSR00000640781	promoter_flanking_region	0	0	0	0	0	0	0	0	0	0	0	0	0	insertion	0	0	0	0	0	0	0	0	0	0	0	0	0	0	0	0	chr2:g.235266468_235266469insAAGGGAATGATGAATAGCGA	0	0
chr2	235996216	0	T	TA	2	152	2053	0.013	A	intron_variant	MODIFIER	AGAP1	ENSG00000157985	Transcript	ENST00000304032.13	protein_coding	0	13/17	ENST00000304032.13:c.1645+27594dup	0	0	0	0	0	0	0	0	1	0	insertion	HGNC	HGNC:16922	YES	5	A1	CCDS33408.1	ENSP00000307634	Q9UPQ3	0	UPI00005E1AE1	0	0	0	0	0	1	chr2:g.235996217dup	0	0
chr2	236025908	0	G	GTGGGTGGGTGGGTGGGTGGATGGATGGA	2	152	2040	0.013	TGGGTGGGTGGGTGGGTGGATGGATGGA	intron_variant	MODIFIER	AGAP1	ENSG00000157985	Transcript	ENST00000304032.13	protein_coding	0	13/17	ENST00000304032.13:c.1646-10650_1646-10649insGTGGGTGGGTGGGTGGATGGATGGATGG	0	0	0	0	0	0	0	0	1	0	insertion	HGNC	HGNC:16922	YES	5	A1	CCDS33408.1	ENSP00000307634	Q9UPQ3	0	UPI00005E1AE1	0	0	0	0	0	3	chr2:g.236025911_236025912insGTGGGTGGGTGGGTGGATGGATGGATGG	0	0
chr2	236595326	0	GTT	G	2	152	2244	0.013	-	intergenic_variant	MODIFIER	0	0	0	0	0	0	0	0	0	0	0	0	0	0	0	0	0	0	deletion	0	0	0	0	0	0	0	0	0	0	0	0	0	0	0	0	chr2:g.236595327_236595328del	0	0
chr2	237031108	0	CCCTCACCCTAGGCCACAGAGAAGGCCAGCCCACACCCTGGGCACACAGAGAAGGCCAGCTCCTCACCCTGGGCCCACAGAGAAGGCCAGCTCCTCATCCTAGGCCCACAGAGAAGGCTGGCTCCTCACCCTAGGCCACAGAGAAGGCCAGCTCCTCACCCTAGGCCCACAGAGAAGGCCAGCCCTCACCCTAGGCCACAGAGAAGGCCAGCCCTCACCCTGGGCCCACAGAGAAGGCTGGCT	C	2	150	495	0.013	-	regulatory_region_variant	MODIFIER	0	0	RegulatoryFeature	ENSR00000641286	enhancer	0	0	0	0	0	0	0	0	0	0	0	0	0	deletion	0	0	0	0	0	0	0	0	0	0	0	0	0	0	0	0	chr2:g.237031110_237031351del	0	0
chr2	237556865	0	CCCCTCTCTCTCTCTCCCTCCCTCCCTCTCTCTCTGTTCTCTCTCCTCTCTCTCCCTCCCTCCCTCTCTCCCTCCCTCCCTCCCTCTCTCTCTGTTCTCTCTCCTCTCTCTCCCTCCCT	C	5	150	1401	0.032	-	downstream_gene_variant	MODIFIER	MLPH	ENSG00000115648	Transcript	ENST00000264605.8	protein_coding	0	0	0	0	0	0	0	0	0	0	1544	1	0	deletion	HGNC	HGNC:29643	YES	1	P3	CCDS2518.1	ENSP00000264605	Q9BV36	A0A024R492	UPI00000730BF	0	1	0	0	0	0	chr2:g.237556867_237556984del	0	0
chr2	237647680	0	GCAGGGTCACGCCCTGTCACCCCGTGGCCGGCCACTCACTGCAGGCAGGTGGAGGGAGCAGGA	G	2	152	1326	0.013	-	intron_variant	MODIFIER	LRRFIP1	ENSG00000124831	Transcript	ENST00000308482.14	protein_coding	0	1/23	ENST00000308482.14:c.96+19941_96+20002del	0	0	0	0	0	0	0	0	1	0	deletion	HGNC	HGNC:6702	0	1	A2	CCDS46551.1	ENSP00000310109	Q32MZ4	0	UPI000155D57C	0	0	0	0	0	0	chr2:g.237647681_237647742del	0	0
chr2	237993765	0	TA	T	2	152	1318	0.013	-	intron_variant	MODIFIER	UBE2F	ENSG00000184182	Transcript	ENST00000612130.4	protein_coding	0	3/9	ENST00000612130.4:c.149-978del	0	0	0	0	0	0	0	0	1	0	deletion	HGNC	HGNC:12480	YES	5	P1	CCDS2523.1	ENSP00000478474	Q969M7	0	UPI000007332C	0	0	0	0	0	0	chr2:g.237993766del	0	0
chr2	238022353	0	T	TA	2	152	1111	0.013	A	intron_variant	MODIFIER	UBE2F	ENSG00000184182	Transcript	ENST00000612130.4	protein_coding	0	5/9	ENST00000612130.4:c.283-2988dup	0	0	0	0	0	0	0	0	1	0	insertion	HGNC	HGNC:12480	YES	5	P1	CCDS2523.1	ENSP00000478474	Q969M7	0	UPI000007332C	0	0	0	0	0	1	chr2:g.238022354dup	0	0
chr2	238024116	0	TG	T	2	152	1755	0.013	-	intron_variant	MODIFIER	UBE2F	ENSG00000184182	Transcript	ENST00000612130.4	protein_coding	0	5/9	ENST00000612130.4:c.283-1225del	0	0	0	0	0	0	0	0	1	0	deletion	HGNC	HGNC:12480	YES	5	P1	CCDS2523.1	ENSP00000478474	Q969M7	0	UPI000007332C	0	0	0	0	0	0	chr2:g.238024117del	0	0
chr2	238098579	0	G	GACCGCCCACATGGGACCGCCCACATAGA	7	152	2135	0.045	ACCGCCCACATGGGACCGCCCACATAGA	upstream_gene_variant	MODIFIER	ESPNL	ENSG00000144488	Transcript	ENST00000343063.8	protein_coding	0	0	0	0	0	0	0	0	0	0	1760	1	0	insertion	HGNC	HGNC:27937	YES	2	P1	CCDS2525.1	ENSP00000339115	Q6ZVH7	0	UPI000022BC90	0	0	0	0	0	0	chr2:g.238098590_238098591insGGGACCGCCCACATAGAACCGCCCACAT	0	0
chr2	238098592	0	GGACCGCCCACATA	G	2	152	2319	0.013	-	upstream_gene_variant	MODIFIER	ESPNL	ENSG00000144488	Transcript	ENST00000343063.8	protein_coding	0	0	0	0	0	0	0	0	0	0	1735	1	0	deletion	HGNC	HGNC:27937	YES	2	P1	CCDS2525.1	ENSP00000339115	Q6ZVH7	0	UPI000022BC90	0	0	0	0	0	0	chr2:g.238098594_238098606del	0	0
chr2	238098608	0	ACCGCCCACATGGG	A	2	152	2264	0.013	-	upstream_gene_variant	MODIFIER	ESPNL	ENSG00000144488	Transcript	ENST00000343063.8	protein_coding	0	0	0	0	0	0	0	0	0	0	1719	1	0	deletion	HGNC	HGNC:27937	YES	2	P1	CCDS2525.1	ENSP00000339115	Q6ZVH7	0	UPI000022BC90	0	0	0	0	0	0	chr2:g.238098609_238098621del	0	0
chr2	238285794	0	C	CACTAGCTT	2	152	1997	0.013	ACTAGCTT	intron_variant	MODIFIER	PER2	ENSG00000132326	Transcript	ENST00000254657.8	protein_coding	0	1/22	ENST00000254657.8:c.-20+2554_-20+2555insAAGCTAGT	0	0	0	0	0	0	0	0	-1	0	insertion	HGNC	HGNC:8846	YES	1	P1	CCDS2528.1	ENSP00000254657	O15055	0	UPI000013161D	0	1	0	0	0	0	chr2:g.238285794_238285795insACTAGCTT	0	0
chr2	238576076	0	C	CCCATTCCCCTGCTTCCCTTAAGCCGCTGCCCCATTCCCCTGTGTCCCTTCTTCAGCCGCTGCT	3	150	1164	0.019	CCATTCCCCTGCTTCCCTTAAGCCGCTGCCCCATTCCCCTGTGTCCCTTCTTCAGCCGCTGCT	intergenic_variant	MODIFIER	0	0	0	0	0	0	0	0	0	0	0	0	0	0	0	0	0	0	insertion	0	0	0	0	0	0	0	0	0	0	0	0	0	0	0	0	chr2:g.238576088_238576089insTTCCCTTAAGCCGCTGCCCCATTCCCCTGTGTCCCTTCTTCAGCCGCTGCTCCATTCCCCTGC	0	0
chr2	238722068	0	GCAT	G	2	152	1240	0.013	-	intron_variant&non_coding_transcript_variant	MODIFIER	LINC01937	ENSG00000234279	Transcript	ENST00000448543.1	lincRNA	0	1/1	ENST00000448543.1:n.98+1650_98+1652del	0	0	0	0	0	0	0	0	1	0	deletion	HGNC	HGNC:52760	YES	4	0	0	0	0	0	0	0	0	0	0	0	2	chr2:g.238722071_238722073del	0	0
chr2	238776577	0	GAAGTCACTGAGCATGGAAAGAGGAAGGACGTTTGTCAGAGAAGTCACTCAGCATGGAAAGAGGAAGGATGTTTGTCAGAC	G	6	152	1212	0.038	-	regulatory_region_variant	MODIFIER	0	0	RegulatoryFeature	ENSR00000641812	promoter_flanking_region	0	0	0	0	0	0	0	0	0	0	0	0	0	deletion	0	0	0	0	0	0	0	0	0	0	0	0	0	0	0	0	chr2:g.238776586_238776665del	0	0
chr2	238909101	0	TG	T	5	150	2032	0.032	-	intron_variant	MODIFIER	TWIST2	ENSG00000233608	Transcript	ENST00000612363.2	protein_coding	0	1/1	ENST00000612363.2:c.*36-739del	0	0	0	0	0	0	0	0	1	0	deletion	HGNC	HGNC:20670	YES	1	P1	CCDS46558.1	ENSP00000482581	Q8WVJ9	A0A024R4D4	UPI000002104E	0	1	0	0	0	1	chr2:g.238909103del	0	0
chr2	239019761	0	AT	A	5	152	918	0.032	-	intergenic_variant	MODIFIER	0	0	0	0	0	0	0	0	0	0	0	0	0	0	0	0	0	0	deletion	0	0	0	0	0	0	0	0	0	0	0	0	0	0	0	0	chr2:g.239019764del	0	0
chr2	239094410	0	GCTCGTAGAAGCCAGCACAGCCCAGTGA	G	2	152	2728	0.013	-	intron_variant	MODIFIER	HDAC4	ENSG00000068024	Transcript	ENST00000345617.7	protein_coding	0	17/26	ENST00000345617.7:c.2265+573_2265+599del	0	0	0	0	0	0	0	0	-1	0	deletion	HGNC	HGNC:14063	YES	1	P1	CCDS2529.1	ENSP00000264606	P56524	0	UPI000013D541	0	1	0	0	0	0	chr2:g.239094411_239094437del	0	0
chr2	239094441	0	ATATGCCCAGGCCAGGTCCATATCATCAGTTCG	A	2	152	2688	0.013	-	intron_variant	MODIFIER	HDAC4	ENSG00000068024	Transcript	ENST00000345617.7	protein_coding	0	17/26	ENST00000345617.7:c.2265+537_2265+568del	0	0	0	0	0	0	0	0	-1	0	deletion	HGNC	HGNC:14063	YES	1	P1	CCDS2529.1	ENSP00000264606	P56524	0	UPI000013D541	0	1	0	0	0	0	chr2:g.239094444_239094475del	0	0
chr2	239150584	0	TACAGCAGCAGGAAGTCTCACCGCGCTGCACCTCCTGAAGTATGTACCACACCTTC	T	3	152	2161	0.019	-	intron_variant	MODIFIER	HDAC4	ENSG00000068024	Transcript	ENST00000345617.7	protein_coding	0	7/26	ENST00000345617.7:c.734-5925_734-5871del	0	0	0	0	0	0	0	0	-1	0	deletion	HGNC	HGNC:14063	YES	1	P1	CCDS2529.1	ENSP00000264606	P56524	0	UPI000013D541	0	1	0	0	0	0	chr2:g.239150588_239150642del	0	0
chr2	239732023	0	C	CCCCTCCACCTCCCACCCTCCACCTCCCA	4	152	722	0.026	CCCTCCACCTCCCACCCTCCACCTCCCA	upstream_gene_variant	MODIFIER	AC093802.2	ENSG00000259889	Transcript	ENST00000567853.1	lincRNA	0	0	0	0	0	0	0	0	0	0	2932	1	0	insertion	Clone_based_ensembl_gene	0	YES	0	0	0	0	0	0	0	0	0	0	0	0	0	chr2:g.239732040_239732067dup	0	0
chr2	239791066	0	G	GACCTGGACTAAACGGCTATGAGGACCTGGACTGAACAGCTATGAGC	2	152	1922	0.013	ACCTGGACTAAACGGCTATGAGGACCTGGACTGAACAGCTATGAGC	non_coding_transcript_exon_variant	MODIFIER	AC093802.1	ENSG00000220256	Transcript	ENST00000650712.1	lincRNA	1/3	0	ENST00000650712.1:n.196_241dup	0	190-191/3522	0	0	0	0	0	0	1	0	insertion	Clone_based_ensembl_gene	0	YES	0	0	0	0	0	0	0	0	0	0	0	0	51	chr2:g.239791072_239791117dup	0	0
chr2	240106175	0	TCTGTTGATGCAGCTCCCGTGCAGGCGTGGAGCACTCCCTGTGTGAGGACGTTCCTC	T	2	152	1813	0.013	-	upstream_gene_variant	MODIFIER	OR5S1P	ENSG00000213048	Transcript	ENST00000453063.1	unitary_pseudogene	0	0	0	0	0	0	0	0	0	0	2871	1	0	deletion	HGNC	HGNC:15040	YES	0	0	0	0	0	0	0	0	0	0	0	0	0	chr2:g.240106218_240106273del	0	0
chr2	240300148	0	T	TGTGTGTGTGTGAGAGA	2	150	1436	0.013	GTGTGTGTGTGAGAGA	intergenic_variant	MODIFIER	0	0	0	0	0	0	0	0	0	0	0	0	0	0	0	0	0	0	insertion	0	0	0	0	0	0	0	0	0	0	0	0	0	0	0	0	chr2:g.240300149_240300150insTGTGTGTGTGAGAGAG	0	0
chr2	240300148	0	T	TGTGTGTGTGTGTGTGTGA	7	150	1436	0.045	GTGTGTGTGTGTGTGTGA	intergenic_variant	MODIFIER	0	0	0	0	0	0	0	0	0	0	0	0	0	0	0	0	0	0	insertion	0	0	0	0	0	0	0	0	0	0	0	0	0	0	0	0	chr2:g.240300149_240300150insTGTGTGTGTGTGTGTGAG	0	0
chr2	240623310	0	C	CAAACAGGTCGTGAGGGT	2	150	1448	0.013	AAACAGGTCGTGAGGGT	intron_variant	MODIFIER	GPR35	ENSG00000178623	Transcript	ENST00000430267.2	protein_coding	0	1/1	ENST00000430267.2:c.89+4279_89+4280insAAACAGGTCGTGAGGGT	0	0	0	0	0	0	0	0	1	0	insertion	HGNC	HGNC:4492	YES	5	A2	CCDS56174.1	ENSP00000411788	Q9HC97	0	UPI0000E6291C	0	1	0	0	0	0	chr2:g.240623310_240623311insAAACAGGTCGTGAGGGT	0	0
chr2	240919060	0	ACGGTCCTGGGCCCGGGGCTGGGCAAGGTGATGGCG	A	6	150	874	0.039	-	intron_variant	MODIFIER	CROCC2	ENSG00000226321	Transcript	ENST00000443866.2	protein_coding	0	2/31	ENST00000443866.2:c.229+185_229+219del	0	0	0	0	0	0	0	0	1	0	deletion	HGNC	HGNC:51677	YES	5	P1	0	ENSP00000397968	H7BZ55	0	UPI0004F2364A	0	0	0	0	0	0	chr2:g.240919061_240919095del	0	0
chr2	241316397	0	C	CCCGA	2	152	1881	0.013	CCGA	intron_variant	MODIFIER	SEPT2	ENSG00000168385	Transcript	ENST00000616972.4	protein_coding	0	1/13	ENST00000616972.4:c.-46-25_-46-24insCCGA	0	0	0	0	0	0	0	0	1	0	insertion	HGNC	HGNC:7729	YES	2	0	CCDS74682.1	ENSP00000479861	Q15019	0	UPI00017A6F97	0	0	0	0	0	0	chr2:g.241316397_241316398insCCGA	0	0
chr2	241410241	0	T	TA	2	152	1374	0.013	A	intron_variant	MODIFIER	FARP2	ENSG00000006607	Transcript	ENST00000264042.8	protein_coding	0	5/26	ENST00000264042.8:c.411-786dup	0	0	0	0	0	0	0	0	1	0	insertion	HGNC	HGNC:16460	YES	1	P1	CCDS33424.1	ENSP00000264042	O94887	0	UPI0000073D5B	0	0	0	0	0	6	chr2:g.241410247dup	0	0
chr2	242126489	0	GGCATAA	G	4	152	1498	0.026	-	intron_variant&non_coding_transcript_variant	MODIFIER	LINC01881	ENSG00000220804	Transcript	ENST00000456398.5	processed_transcript	0	6/7	ENST00000456398.5:n.725+4043_725+4048del	0	0	0	0	0	0	0	0	1	0	deletion	HGNC	HGNC:52700	YES	5	0	0	0	0	0	0	0	0	0	0	0	8	chr2:g.242126498_242126503del	0	0
chr3	113229	0	CTGTGTGTGTGTG	C	2	152	1032	0.013	-	intergenic_variant	MODIFIER	0	0	0	0	0	0	0	0	0	0	0	0	0	0	0	0	0	0	deletion	0	0	0	0	0	0	0	0	0	0	0	0	0	0	0	0	chr3:g.113249_113260del	0	0
chr3	837356	0	GGAAGGT	G	2	152	1449	0.013	-	intron_variant&non_coding_transcript_variant	MODIFIER	LINC01266	ENSG00000224957	Transcript	ENST00000420823.5	lincRNA	0	3/4	ENST00000420823.5:n.213-3356_213-3351del	0	0	0	0	0	0	0	0	1	0	deletion	HGNC	HGNC:50309	YES	2	0	0	0	0	0	0	0	0	0	0	0	2	chr3:g.837359_837364del	0	0
chr3	1017501	0	TCTC	T	2	152	584	0.026	-	downstream_gene_variant	MODIFIER	AC087430.1	ENSG00000235158	Transcript	ENST00000451707.1	lincRNA	0	0	0	0	0	0	0	0	0	0	4568	1	0	deletion	Clone_based_ensembl_gene	0	YES	2	0	0	0	0	0	0	0	0	0	0	0	0	chr3:g.1017504_1017506del	0	0
chr3	1037055	0	TGA	T	2	152	1520	0.026	-	intergenic_variant	MODIFIER	0	0	0	0	0	0	0	0	0	0	0	0	0	0	0	0	0	0	deletion	0	0	0	0	0	0	0	0	0	0	0	0	0	0	0	0	chr3:g.1037057_1037058del	0	0
chr3	1406642	0	G	GGGGTGT	4	150	1361	0.026	GGGTGT	downstream_gene_variant	MODIFIER	CNTN6	ENSG00000134115	Transcript	ENST00000446702.7	protein_coding	0	0	0	0	0	0	0	0	0	0	2425	1	0	insertion	HGNC	HGNC:2176	YES	1	P1	CCDS2557.1	ENSP00000407822	Q9UQ52	A0A024R2C7	UPI0000072430	0	0	0	0	0	0	chr3:g.1406643_1406644insGGTGTG	0	0
chr3	2687289	0	G	GCCTTCTA	5	152	927	0.032	CCTTCTA	intron_variant	MODIFIER	CNTN4	ENSG00000144619	Transcript	ENST00000397461.5	protein_coding	0	3/23	ENST00000397461.5:c.56-48926_56-48925insCCTTCTA	0	0	0	0	0	0	0	0	1	0	insertion	HGNC	HGNC:2174	YES	5	P1	CCDS43041.1	ENSP00000380602	Q8IWV2	A0A024R2E5	UPI000007446C	0	0	0	0	0	0	chr3:g.2687289_2687290insCCTTCTA	0	0
chr3	3294069	0	AATATCTATGATGAACACAGATGCAAATATTCTCAACAAAATACTAGCAAACCAAATCCAGTAGCATGTCAAAATGTTAATGTATCACAATAAAGTAGGCTTTATT	A	2	152	1103	0.013	-	intron_variant&non_coding_transcript_variant	MODIFIER	AC034195.1	ENSG00000223727	Transcript	ENST00000451031.5	lincRNA	0	3/5	ENST00000451031.5:n.340-28036_340-27932del	0	0	0	0	0	0	0	0	-1	0	deletion	Clone_based_ensembl_gene	0	0	3	0	0	0	0	0	0	0	0	0	0	0	0	chr3:g.3294070_3294174del	0	0
chr3	4081850	0	AAAGT	A	2	152	1862	0.013	-	intron_variant&NMD_transcript_variant	MODIFIER	SUMF1	ENSG00000144455	Transcript	ENST00000448413.5	nonsense_mediated_decay	0	8/12	ENST00000448413.5:c.1015-13109_1015-13106del	0	0	0	0	0	0	0	0	-1	0	deletion	HGNC	HGNC:20376	0	2	0	0	ENSP00000404384	0	F5GXA0	UPI0000D61AB6	0	1	0	0	0	0	chr3:g.4081852_4081855del	0	0
chr3	4650645	0	GCGCGCGTC	G	5	150	857	0.032	-	intron_variant	MODIFIER	ITPR1	ENSG00000150995	Transcript	ENST00000302640.12	protein_coding	0	10/60	ENST00000302640.12:c.856-1477_856-1470del	0	0	0	0	0	0	0	0	1	0	deletion	HGNC	HGNC:6180	YES	5	0	CCDS54551.1	ENSP00000306253	Q14643	0	UPI0000E5A461	0	1	0	0	0	0	chr3:g.4650646_4650653del	0	0
chr3	4650645	0	GCGCGCGTCTGTCTGTGTC	G	2	150	857	0.013	-	intron_variant	MODIFIER	ITPR1	ENSG00000150995	Transcript	ENST00000302640.12	protein_coding	0	10/60	ENST00000302640.12:c.856-1477_856-1460del	0	0	0	0	0	0	0	0	1	0	deletion	HGNC	HGNC:6180	YES	5	0	CCDS54551.1	ENSP00000306253	Q14643	0	UPI0000E5A461	0	1	0	0	0	0	chr3:g.4650646_4650663del	0	0
chr3	4673772	0	CG	C	2	152	1464	0.013	-	intron_variant	MODIFIER	ITPR1	ENSG00000150995	Transcript	ENST00000302640.12	protein_coding	0	20/60	ENST00000302640.12:c.2411+389del	0	0	0	0	0	0	0	0	1	0	deletion	HGNC	HGNC:6180	YES	5	0	CCDS54551.1	ENSP00000306253	Q14643	0	UPI0000E5A461	0	1	0	0	0	3	chr3:g.4673776del	0	0
chr3	4898973	0	C	CAGAGAGAGAGAGAGAGAGAGAGAG	5	152	1337	0.032	AGAGAGAGAGAGAGAGAGAGAGAG	intron_variant&non_coding_transcript_variant	MODIFIER	BHLHE40-AS1	ENSG00000235831	Transcript	ENST00000620618.4	antisense	0	3/3	ENST00000620618.4:n.465-298_465-275dup	0	0	0	0	0	0	0	0	-1	0	insertion	HGNC	HGNC:44471	YES	2	0	0	0	0	0	0	0	0	0	0	0	0	chr3:g.4898979_4899002dup	0	0
chr3	5360702	0	T	TCC	2	152	936	0.013	CC	intergenic_variant	MODIFIER	0	0	0	0	0	0	0	0	0	0	0	0	0	0	0	0	0	0	insertion	0	0	0	0	0	0	0	0	0	0	0	0	0	0	0	0	chr3:g.5360702_5360703insCC	0	0
chr3	5945857	0	T	TGTGTGTG	2	150	584	0.013	GTGTGTG	intergenic_variant	MODIFIER	0	0	0	0	0	0	0	0	0	0	0	0	0	0	0	0	0	0	insertion	0	0	0	0	0	0	0	0	0	0	0	0	0	0	0	0	chr3:g.5945857_5945858insGTGTGTG	0	0
chr3	5945857	0	T	TGTGTGTGTG	2	150	584	0.013	GTGTGTGTG	intergenic_variant	MODIFIER	0	0	0	0	0	0	0	0	0	0	0	0	0	0	0	0	0	0	insertion	0	0	0	0	0	0	0	0	0	0	0	0	0	0	0	0	chr3:g.5945857_5945858insGTGTGTGTG	0	0
chr3	5945857	0	T	TGTGTGTGTGTG	2	150	584	0.013	GTGTGTGTGTG	intergenic_variant	MODIFIER	0	0	0	0	0	0	0	0	0	0	0	0	0	0	0	0	0	0	insertion	0	0	0	0	0	0	0	0	0	0	0	0	0	0	0	0	chr3:g.5945857_5945858insGTGTGTGTGTG	0	0
chr3	7454090	0	A	ACTCTCTCT	4	152	1398	0.026	CTCTCTCT	intron_variant	MODIFIER	GRM7	ENSG00000196277	Transcript	ENST00000357716.9	protein_coding	0	6/9	ENST00000357716.9:c.1375+1315_1375+1322dup	0	0	0	0	0	0	0	0	1	0	insertion	HGNC	HGNC:4599	YES	1	P2	CCDS43042.1	ENSP00000350348	Q14831	0	UPI000004A7E3	0	0	0	0	0	39	chr3:g.7454122_7454129dup	0	0
chr3	8798004	0	G	GAGCCACTGCACCCGGCTACA	3	152	1270	0.019	AGCCACTGCACCCGGCTACA	intron_variant&non_coding_transcript_variant	MODIFIER	CAV3	ENSG00000182533	Transcript	ENST00000472766.1	processed_transcript	0	2/2	ENST00000472766.1:n.215+20489_215+20508dup	0	0	0	0	0	0	0	0	1	0	insertion	HGNC	HGNC:1529	0	2	0	0	0	0	0	0	0	1	0	0	0	40	chr3:g.8798025_8798044dup	0	0
chr3	9021836	0	T	TC	2	152	1555	0.013	C	intron_variant	MODIFIER	SRGAP3	ENSG00000196220	Transcript	ENST00000383836.8	protein_coding	0	14/21	ENST00000383836.8:c.1678+3424dup	0	0	0	0	0	0	0	0	-1	0	insertion	HGNC	HGNC:19744	YES	1	P3	CCDS2572.1	ENSP00000373347	O43295	0	UPI0000074099	0	1	0	0	0	0	chr3:g.9021839dup	0	0
chr3	9347428	0	CAGA	C	2	152	1167	0.013	-	downstream_gene_variant	MODIFIER	THUMPD3-AS1	ENSG00000206573	Transcript	ENST00000468186.5	antisense	0	0	0	0	0	0	0	0	0	0	2258	-1	0	deletion	HGNC	HGNC:44478	YES	1	0	0	0	0	0	0	0	0	0	0	0	0	chr3:g.9347433_9347435del	0	0
chr3	9556778	0	G	GAGAGAGAAAGAAAGAAAGAA	4	150	1086	0.026	AGAGAGAAAGAAAGAAAGAA	upstream_gene_variant	MODIFIER	LHFPL4	ENSG00000156959	Transcript	ENST00000287585.8	protein_coding	0	0	0	0	0	0	0	0	0	0	2956	-1	0	insertion	HGNC	HGNC:29568	YES	1	P1	CCDS33691.1	ENSP00000287585	Q7Z7J7	0	UPI000019B16A	0	0	0	0	0	0	chr3:g.9556781_9556782insGAGAAAGAAAGAAAGAAAGA	0	0
chr3	9837019	0	TGGAGGGTAGCCTGCCTGGG	T	5	152	1010	0.032	-	downstream_gene_variant	MODIFIER	RPUSD3	ENSG00000156990	Transcript	ENST00000383820.9	protein_coding	0	0	0	0	0	0	0	0	0	0	811	-1	0	deletion	HGNC	HGNC:28437	YES	1	P1	CCDS2586.2	ENSP00000373331	Q6P087	0	UPI000066D9E0	0	0	0	0	0	0	chr3:g.9837020_9837038del	0	0
chr3	9837040	0	AACATACTGAGACCCTGCTTTAAAAAATATAATAGAGTAAGAAGGCTGGGTGCAGTGGCTCATGCCTGTAATCCCAGCACATTGGCGGGGGGTGGGTGCCAAAACAGGTGGATTGCTTGAGGCCAGG	A	5	152	1107	0.032	-	downstream_gene_variant	MODIFIER	RPUSD3	ENSG00000156990	Transcript	ENST00000383820.9	protein_coding	0	0	0	0	0	0	0	0	0	0	683	-1	0	deletion	HGNC	HGNC:28437	YES	1	P1	CCDS2586.2	ENSP00000373331	Q6P087	0	UPI000066D9E0	0	0	0	0	0	0	chr3:g.9837042_9837167del	0	0
chr3	9879175	0	TGA	T	2	150	857	0.013	-	upstream_gene_variant	MODIFIER	CIDEC	ENSG00000187288	Transcript	ENST00000383817.5	protein_coding	0	0	0	0	0	0	0	0	0	0	364	-1	0	deletion	HGNC	HGNC:24229	YES	1	A1	CCDS74897.1	ENSP00000373328	0	A0A0A0MRY9	UPI0001ED050A	0	1	0	0	0	0	chr3:g.9879177_9879178del	0	0
chr3	9909370	0	CA	C	3	152	2287	0.019	-	intron_variant	MODIFIER	IL17RE	ENSG00000163701	Transcript	ENST00000383814.8	protein_coding	0	8/15	ENST00000383814.8:c.802+88del	0	0	0	0	0	0	0	0	1	0	deletion	HGNC	HGNC:18439	YES	1	P2	CCDS2589.1	ENSP00000373325	Q8NFR9	0	UPI000003E87E	0	0	0	0	0	0	chr3:g.9909371del	0	0
chr3	9909372	0	CA	C	3	152	2380	0.019	-	intron_variant	MODIFIER	IL17RE	ENSG00000163701	Transcript	ENST00000383814.8	protein_coding	0	8/15	ENST00000383814.8:c.802+90del	0	0	0	0	0	0	0	0	1	0	deletion	HGNC	HGNC:18439	YES	1	P2	CCDS2589.1	ENSP00000373325	Q8NFR9	0	UPI000003E87E	0	0	0	0	0	0	chr3:g.9909373del	0	0
chr3	10154345	0	A	AGAGAG	2	150	633	0.013	GAGAG	downstream_gene_variant	MODIFIER	VHL	ENSG00000134086	Transcript	ENST00000256474.2	protein_coding	0	0	0	0	0	0	0	0	0	0	2125	1	0	insertion	HGNC	HGNC:12687	YES	1	P1	CCDS2597.1	ENSP00000256474	P40337	A0A024R2F2	UPI0000035C95	0	1	0	0	0	0	chr3:g.10154345_10154346insGAGAG	0	0
chr3	10156054	0	CTT	C	2	152	1877	0.013	-	downstream_gene_variant	MODIFIER	VHL	ENSG00000134086	Transcript	ENST00000256474.2	protein_coding	0	0	0	0	0	0	0	0	0	0	3835	1	0	deletion	HGNC	HGNC:12687	YES	1	P1	CCDS2597.1	ENSP00000256474	P40337	A0A024R2F2	UPI0000035C95	0	1	0	0	0	0	chr3:g.10156055_10156056del	0	0
chr3	11690155	0	T	TC	2	152	1607	0.013	C	intron_variant	MODIFIER	VGLL4	ENSG00000144560	Transcript	ENST00000273038.7	protein_coding	0	2/5	ENST00000273038.7:c.64+12815dup	0	0	0	0	0	0	0	0	-1	0	insertion	HGNC	HGNC:28966	0	1	P3	CCDS2606.1	ENSP00000273038	0	A0A075B6E4	UPI000013FB7A	0	0	0	0	0	0	chr3:g.11690162dup	0	0
chr3	11705411	0	CAGGG	C	2	152	2067	0.013	-	intron_variant	MODIFIER	VGLL4	ENSG00000144560	Transcript	ENST00000273038.7	protein_coding	0	1/5	ENST00000273038.7:c.-13-2368_-13-2365del	0	0	0	0	0	0	0	0	-1	0	deletion	HGNC	HGNC:28966	0	1	P3	CCDS2606.1	ENSP00000273038	0	A0A075B6E4	UPI000013FB7A	0	0	0	0	0	0	chr3:g.11705415_11705418del	0	0
chr3	12428890	0	GAATACATCTTACAATTTTTGAATTAGAATCTTTGAGATTATCTATTTAGTCCGGTCTGTTTTGTTTAGACAAGA	G	4	152	1586	0.026	-	intron_variant	MODIFIER	PPARG	ENSG00000132170	Transcript	ENST00000287820.10	protein_coding	0	6/6	ENST00000287820.10:c.1271-5005_1271-4932del	0	0	0	0	0	0	0	0	1	0	deletion	HGNC	HGNC:9236	YES	1	P4	CCDS2609.1	ENSP00000287820	P37231	0	UPI0000055911	0	1	0	0	0	2	chr3:g.12428893_12428966del	0	0
chr3	13334689	0	CA	C	2	152	1773	0.013	-	intron_variant	MODIFIER	NUP210	ENSG00000132182	Transcript	ENST00000254508.7	protein_coding	0	28/39	ENST00000254508.7:c.3843+764del	0	0	0	0	0	0	0	0	-1	0	deletion	HGNC	HGNC:30052	YES	2	P1	CCDS33704.1	ENSP00000254508	Q8TEM1	0	UPI00001600AF	0	0	0	0	0	0	chr3:g.13334694del	0	0
chr3	13747791	0	TGC	T	2	152	2425	0.013	-	downstream_gene_variant	MODIFIER	LINC00620	ENSG00000224514	Transcript	ENST00000419618.2	antisense	0	0	0	0	0	0	0	0	0	0	1155	1	0	deletion	HGNC	HGNC:44223	YES	1	0	0	0	0	0	0	0	0	0	0	0	0	chr3:g.13747792_13747793del	0	0
chr3	14074027	0	CG	C	5	152	2046	0.032	-	intron_variant&non_coding_transcript_variant	MODIFIER	TPRXL	ENSG00000180438	Transcript	ENST00000532753.5	processed_transcript	0	3/4	ENST00000532753.5:n.325-7634del	0	0	0	0	0	0	0	0	1	0	deletion	HGNC	HGNC:32178	0	4	0	0	0	0	0	0	0	0	0	0	0	0	chr3:g.14074028del	0	0
chr3	14130010	0	C	CCCCT	2	152	1557	0.013	CCCT	intron_variant	MODIFIER	TMEM43	ENSG00000170876	Transcript	ENST00000306077.4	protein_coding	0	2/11	ENST00000306077.4:c.162+466_162+469dup	0	0	0	0	0	0	0	0	1	0	insertion	HGNC	HGNC:28472	YES	1	P1	CCDS2618.1	ENSP00000303992	Q9BTV4	A0A024R2F9	UPI0000048F42	0	1	0	0	0	20	chr3:g.14130027_14130030dup	0	0
chr3	15007669	0	AAG	A	2	152	1692	0.013	-	intron_variant	MODIFIER	NR2C2	ENSG00000177463	Transcript	ENST00000617312.4	protein_coding	0	2/13	ENST00000617312.4:c.129+3058_129+3059del	0	0	0	0	0	0	0	0	1	0	deletion	HGNC	HGNC:7972	YES	1	0	CCDS2621.1	ENSP00000483059	P49116	F2YGU2	UPI00001AF3B4	0	0	0	0	0	1	chr3:g.15007671_15007672del	0	0
chr3	15060234	0	TG	T	2	152	1610	0.013	-	intron_variant	MODIFIER	MRPS25	ENSG00000131368	Transcript	ENST00000253686.7	protein_coding	0	1/3	ENST00000253686.7:c.135-760del	0	0	0	0	0	0	0	0	-1	0	deletion	HGNC	HGNC:14511	YES	1	P1	CCDS2622.1	ENSP00000253686	P82663	0	UPI00001352A0	0	0	0	0	0	0	chr3:g.15060237del	0	0
chr3	15158773	0	TC	T	2	152	1201	0.013	-	upstream_gene_variant	MODIFIER	COL6A4P1	ENSG00000230524	Transcript	ENST00000508169.1	processed_transcript	0	0	0	0	0	0	0	0	0	0	1456	-1	0	deletion	HGNC	HGNC:33484	0	3	0	0	0	0	0	0	0	0	0	0	0	0	chr3:g.15158774del	0	0
chr3	16137364	0	C	CTCTCTCTCT	3	150	1272	0.019	TCTCTCTCT	intergenic_variant	MODIFIER	0	0	0	0	0	0	0	0	0	0	0	0	0	0	0	0	0	0	insertion	0	0	0	0	0	0	0	0	0	0	0	0	0	0	0	0	chr3:g.16137364_16137365insTCTCTCTCT	0	0
chr3	17819670	0	CTCTATCTATCTATCTATCTATCTA	C	3	150	793	0.019	-	intron_variant&non_coding_transcript_variant	MODIFIER	TBC1D5	ENSG00000131374	Transcript	ENST00000414318.2	processed_transcript	0	1/8	ENST00000414318.2:n.212-511560_212-511537del	0	0	0	0	0	0	0	0	-1	0	deletion	HGNC	HGNC:19166	0	5	0	0	0	0	0	0	0	0	0	0	0	0	chr3:g.17819693_17819716del	0	0
chr3	18326524	0	GC	G	2	152	1083	0.013	-	intron_variant&non_coding_transcript_variant	MODIFIER	TBC1D5	ENSG00000131374	Transcript	ENST00000414318.2	processed_transcript	0	1/8	ENST00000414318.2:n.211+118082del	0	0	0	0	0	0	0	0	-1	0	deletion	HGNC	HGNC:19166	0	5	0	0	0	0	0	0	0	0	0	0	0	0	chr3:g.18326525del	0	0
chr3	18489006	0	AG	A	3	152	1460	0.019	-	intron_variant&non_coding_transcript_variant	MODIFIER	SATB1-AS1	ENSG00000228956	Transcript	ENST00000438418.7	retained_intron	0	3/5	ENST00000438418.7:n.865+22970del	0	0	0	0	0	0	0	0	1	0	deletion	HGNC	HGNC:50687	YES	5	0	0	0	0	0	0	0	0	0	0	0	2	chr3:g.18489009del	0	0
chr3	18658954	0	CATACATAT	C	3	152	639	0.019	-	intron_variant&non_coding_transcript_variant	MODIFIER	SATB1-AS1	ENSG00000228956	Transcript	ENST00000630271.2	antisense	0	2/7	ENST00000630271.2:n.169-86998_169-86991del	0	0	0	0	0	0	0	0	1	0	deletion	HGNC	HGNC:50687	0	5	0	0	0	0	0	0	0	0	0	0	0	1	chr3:g.18658956_18658963del	0	0
chr3	18741397	0	GC	G	3	152	1791	0.019	-	upstream_gene_variant	MODIFIER	SATB1-AS1	ENSG00000228956	Transcript	ENST00000453361.1	antisense	0	0	0	0	0	0	0	0	0	0	4346	1	0	deletion	HGNC	HGNC:50687	0	3	0	0	0	0	0	0	0	0	0	0	0	0	chr3:g.18741398del	0	0
chr3	19693761	0	AC	A	2	152	1074	0.013	-	intergenic_variant	MODIFIER	0	0	0	0	0	0	0	0	0	0	0	0	0	0	0	0	0	0	deletion	0	0	0	0	0	0	0	0	0	0	0	0	0	0	0	0	chr3:g.19693764del	0	0
chr3	19860356	0	ACT	A	2	152	1447	0.013	-	intergenic_variant	MODIFIER	0	0	0	0	0	0	0	0	0	0	0	0	0	0	0	0	0	0	deletion	0	0	0	0	0	0	0	0	0	0	0	0	0	0	0	0	chr3:g.19860357_19860358del	0	0
chr3	19860359	0	A	AAG	2	152	1468	0.013	AG	intergenic_variant	MODIFIER	0	0	0	0	0	0	0	0	0	0	0	0	0	0	0	0	0	0	insertion	0	0	0	0	0	0	0	0	0	0	0	0	0	0	0	0	chr3:g.19860359_19860360insAG	0	0
chr3	19924701	0	TG	T	3	152	1018	0.019	-	intron_variant	MODIFIER	EFHB	ENSG00000163576	Transcript	ENST00000295824.14	protein_coding	0	1/12	ENST00000295824.14:c.790-4135del	0	0	0	0	0	0	0	0	-1	0	deletion	HGNC	HGNC:26330	YES	1	P3	CCDS33715.2	ENSP00000295824	Q8N7U6	0	UPI0000209A4C	0	0	0	0	0	0	chr3:g.19924702del	0	0
chr3	20451409	0	A	AT	3	150	1197	0.019	T	intron_variant&non_coding_transcript_variant	MODIFIER	SGO1-AS1	ENSG00000231304	Transcript	ENST00000634618.1	lincRNA	0	10/16	ENST00000634618.1:n.1377+70110dup	0	0	0	0	0	0	0	0	1	0	insertion	HGNC	HGNC:41081	YES	5	0	0	0	0	0	0	0	0	0	0	0	1	chr3:g.20451410dup	0	0
chr3	20527857	0	AAAGG	A	2	152	2386	0.013	-	intron_variant&non_coding_transcript_variant	MODIFIER	SGO1-AS1	ENSG00000231304	Transcript	ENST00000634618.1	lincRNA	0	10/16	ENST00000634618.1:n.1377+146563_1377+146566del	0	0	0	0	0	0	0	0	1	0	deletion	HGNC	HGNC:41081	YES	5	0	0	0	0	0	0	0	0	0	0	0	5	chr3:g.20527863_20527866del	0	0
chr3	20979707	0	T	TC	2	152	1023	0.013	C	intron_variant&non_coding_transcript_variant	MODIFIER	SGO1-AS1	ENSG00000231304	Transcript	ENST00000634837.1	lincRNA	0	3/7	ENST00000634837.1:n.262-54619_262-54618insC	0	0	0	0	0	0	0	0	1	0	insertion	HGNC	HGNC:41081	0	5	0	0	0	0	0	0	0	0	0	0	0	0	chr3:g.20979707_20979708insC	0	0
chr3	22189671	0	CTT	C	2	152	1537	0.013	-	intron_variant&NMD_transcript_variant	MODIFIER	ZNF385D	ENSG00000151789	Transcript	ENST00000494118.5	nonsense_mediated_decay	0	1/6	ENST00000494118.5:c.107-20638_107-20637del	0	0	0	0	0	0	0	0	-1	0	deletion	HGNC	HGNC:26191	0	1	0	0	ENSP00000493727	0	A0A2R8Y4E5	UPI00024D0DFF	0	0	0	0	0	0	chr3:g.22189673_22189674del	0	0
chr3	22200771	0	CCTATT	C	2	152	1895	0.013	-	intron_variant&NMD_transcript_variant	MODIFIER	ZNF385D	ENSG00000151789	Transcript	ENST00000494118.5	nonsense_mediated_decay	0	1/6	ENST00000494118.5:c.107-31741_107-31737del	0	0	0	0	0	0	0	0	-1	0	deletion	HGNC	HGNC:26191	0	1	0	0	ENSP00000493727	0	A0A2R8Y4E5	UPI00024D0DFF	0	0	0	0	0	0	chr3:g.22200774_22200778del	0	0
chr3	22379221	0	GGAGGGAGGGAGGAAGGAAGGAAAGAAGGGAGGGAGGGAGGGAGGAAGGAAGGAAGGGAGA	G	3	152	840	0.019	-	upstream_gene_variant	MODIFIER	HMGB1P5	ENSG00000132967	Transcript	ENST00000451497.1	processed_transcript	0	0	0	0	0	0	0	0	0	0	2664	1	0	deletion	HGNC	HGNC:4997	YES	0	0	0	0	0	0	0	0	0	0	0	0	0	chr3:g.22379263_22379322del	0	0
chr3	23752064	0	A	AC	2	152	1932	0.013	C	intergenic_variant	MODIFIER	0	0	0	0	0	0	0	0	0	0	0	0	0	0	0	0	0	0	insertion	0	0	0	0	0	0	0	0	0	0	0	0	0	0	0	0	chr3:g.23752065dup	0	0
chr3	23752075	0	T	TAA	2	152	1956	0.013	AA	intergenic_variant	MODIFIER	0	0	0	0	0	0	0	0	0	0	0	0	0	0	0	0	0	0	insertion	0	0	0	0	0	0	0	0	0	0	0	0	0	0	0	0	chr3:g.23752075_23752076insAA	0	0
chr3	24044389	0	CT	C	2	152	2316	0.026	-	regulatory_region_variant	MODIFIER	0	0	RegulatoryFeature	ENSR00000680204	promoter_flanking_region	0	0	0	0	0	0	0	0	0	0	0	0	0	deletion	0	0	0	0	0	0	0	0	0	0	0	0	0	0	0	0	chr3:g.24044394del	0	0
chr3	24482573	0	C	CTCTCT	3	150	1139	0.019	TCTCT	intron_variant	MODIFIER	THRB	ENSG00000151090	Transcript	ENST00000396671.7	protein_coding	0	1/9	ENST00000396671.7:c.-115+12078_-115+12079insAGAGA	0	0	0	0	0	0	0	0	-1	0	insertion	HGNC	HGNC:11799	YES	5	0	CCDS2641.1	ENSP00000379904	P10828	F1D8N7	UPI0000136D26	0	1	0	0	0	0	chr3:g.24482573_24482574insTCTCT	0	0
chr3	24482573	0	CCAA	C	4	150	1139	0.026	-	intron_variant	MODIFIER	THRB	ENSG00000151090	Transcript	ENST00000396671.7	protein_coding	0	1/9	ENST00000396671.7:c.-115+12076_-115+12078del	0	0	0	0	0	0	0	0	-1	0	deletion	HGNC	HGNC:11799	YES	5	0	CCDS2641.1	ENSP00000379904	P10828	F1D8N7	UPI0000136D26	0	1	0	0	0	0	chr3:g.24482574_24482576del	0	0
chr3	25106266	0	T	TTAGAAATTTG	3	152	332	0.019	TAGAAATTTG	intron_variant&non_coding_transcript_variant	MODIFIER	AC092422.1	ENSG00000237838	Transcript	ENST00000455576.1	lincRNA	0	5/5	ENST00000455576.1:n.397+46090_397+46091insTAGAAATTTG	0	0	0	0	0	0	0	0	1	0	insertion	Clone_based_ensembl_gene	0	YES	4	0	0	0	0	0	0	0	0	0	0	0	0	chr3:g.25106266_25106267insTAGAAATTTG	0	0
chr3	25186891	0	G	GTA	2	150	1364	0.013	TA	intron_variant	MODIFIER	RARB	ENSG00000077092	Transcript	ENST00000383772.8	protein_coding	0	1/7	ENST00000383772.8:c.178+12317_178+12318insAT	0	0	0	0	0	0	0	0	1	cds_end_NF	insertion	HGNC	HGNC:9865	0	5	0	0	ENSP00000373282	0	D6RBI3	UPI0001D3B7DB	0	1	0	0	0	1	chr3:g.25186892_25186893insAT	0	0
chr3	26295056	0	GTC	G	2	152	1655	0.013	-	intergenic_variant	MODIFIER	0	0	0	0	0	0	0	0	0	0	0	0	0	0	0	0	0	0	deletion	0	0	0	0	0	0	0	0	0	0	0	0	0	0	0	0	chr3:g.26295058_26295059del	0	0
chr3	27579551	0	C	CTTCTTTCTTTCTTTCTTTCT	5	150	1326	0.032	TTCTTTCTTTCTTTCTTTCT	intergenic_variant	MODIFIER	0	0	0	0	0	0	0	0	0	0	0	0	0	0	0	0	0	0	insertion	0	0	0	0	0	0	0	0	0	0	0	0	0	0	0	0	chr3:g.27579573_27579592dup	0	0
chr3	27579551	0	C	CTTCTTTCTTTCTTTCTTTCTTTCT	3	150	1326	0.019	TTCTTTCTTTCTTTCTTTCTTTCT	intergenic_variant	MODIFIER	0	0	0	0	0	0	0	0	0	0	0	0	0	0	0	0	0	0	insertion	0	0	0	0	0	0	0	0	0	0	0	0	0	0	0	0	chr3:g.27579569_27579592dup	0	0
chr3	27579551	0	C	CTTTCTTTCTTTCT	2	150	1326	0.013	TTTCTTTCTTTCT	intergenic_variant	MODIFIER	0	0	0	0	0	0	0	0	0	0	0	0	0	0	0	0	0	0	insertion	0	0	0	0	0	0	0	0	0	0	0	0	0	0	0	0	chr3:g.27579553_27579554insTCTTTCTTTCTTT	0	0
chr3	27759460	0	GA	G	2	152	1418	0.013	-	intergenic_variant	MODIFIER	0	0	0	0	0	0	0	0	0	0	0	0	0	0	0	0	0	0	deletion	0	0	0	0	0	0	0	0	0	0	0	0	0	0	0	0	chr3:g.27759463del	0	0
chr3	30756805	0	C	CT	2	152	2420	0.013	T	intron_variant	MODIFIER	GADL1	ENSG00000144644	Transcript	ENST00000282538.9	protein_coding	0	14/14	ENST00000282538.9:c.1392+21373dup	0	0	0	0	0	0	0	0	-1	0	insertion	HGNC	HGNC:27949	YES	5	P1	CCDS2649.2	ENSP00000282538	Q6ZQY3	0	UPI000022BF90	0	0	0	0	0	0	chr3:g.30756807dup	0	0
chr3	30921623	0	A	AT	4	152	1611	0.026	T	intergenic_variant	MODIFIER	0	0	0	0	0	0	0	0	0	0	0	0	0	0	0	0	0	0	insertion	0	0	0	0	0	0	0	0	0	0	0	0	0	0	0	0	chr3:g.30921631dup	0	0
chr3	31373991	0	C	CA	2	152	2071	0.013	A	intergenic_variant	MODIFIER	0	0	0	0	0	0	0	0	0	0	0	0	0	0	0	0	0	0	insertion	0	0	0	0	0	0	0	0	0	0	0	0	0	0	0	0	chr3:g.31373993dup	0	0
chr3	31433343	0	G	GTCTCTCTCTCTCTCGCTGTC	3	152	2263	0.019	TCTCTCTCTCTCTCGCTGTC	intergenic_variant	MODIFIER	0	0	0	0	0	0	0	0	0	0	0	0	0	0	0	0	0	0	insertion	0	0	0	0	0	0	0	0	0	0	0	0	0	0	0	0	chr3:g.31433357_31433358insGCTGTCTCTCTCTCTCTCTC	0	0
chr3	31433343	0	G	GTCTCTCTCTCTCTCGCTGTCTCTCTCTCTCTCTCTCTCTCTC	3	152	2263	0.019	TCTCTCTCTCTCTCGCTGTCTCTCTCTCTCTCTCTCTCTCTC	intergenic_variant	MODIFIER	0	0	0	0	0	0	0	0	0	0	0	0	0	0	0	0	0	0	insertion	0	0	0	0	0	0	0	0	0	0	0	0	0	0	0	0	chr3:g.31433357_31433358insGCTGTCTCTCTCTCTCTCTCTCTCTCTCTCTCTCTCTCTCTC	0	0
chr3	31690031	0	ATGCAAAGTACAAAATGTTAGTAATTGGCCAAAAAAGGTGAAGAATATATGGGAGTTGATATGGTTTGGATTTGTGTCCCCACCCAAGTCTCATGTCAAATTGTAATCCCCAGTGTTGG	A	2	152	1853	0.013	-	intron_variant	MODIFIER	OSBPL10	ENSG00000144645	Transcript	ENST00000396556.6	protein_coding	0	7/11	ENST00000396556.6:c.1246-6035_1246-5918del	0	0	0	0	0	0	0	0	-1	0	deletion	HGNC	HGNC:16395	YES	1	P3	CCDS2651.1	ENSP00000379804	Q9BXB5	0	UPI0000130E9B	0	0	0	0	0	0	chr3:g.31690032_31690149del	0	0
chr3	32328380	0	AAAAAAAAAAAAAAAAGTAATCCCGGCTACTTGGGAGGCAGAGGTAGGAGAATCACTTGAGCTCAGGAGGTCAAGGCTCAAGGCTGCAGTGAGCTCTGATCGTGCCGCTGCAGTGAGCTCTGATCGTGCCACTGCACTCCAGCCTTGGCAACAGAGCAGGACCAAAAAAG	A	2	150	305	0.013	-	intron_variant	MODIFIER	CMTM8	ENSG00000170293	Transcript	ENST00000307526.4	protein_coding	0	1/3	ENST00000307526.4:c.148-28976_148-28808del	0	0	0	0	0	0	0	0	1	0	deletion	HGNC	HGNC:19179	YES	1	P1	CCDS2652.1	ENSP00000307741	Q8IZV2	0	UPI000019745A	0	0	0	0	0	16	chr3:g.32328382_32328550del	0	0
chr3	32819966	0	A	AC	2	152	2195	0.013	C	intron_variant	MODIFIER	TRIM71	ENSG00000206557	Transcript	ENST00000383763.6	protein_coding	0	1/3	ENST00000383763.6:c.852+1038dup	0	0	0	0	0	0	0	0	1	0	insertion	HGNC	HGNC:32669	YES	1	P1	CCDS43060.1	ENSP00000373272	Q2Q1W2	0	UPI000067CB89	0	0	0	0	0	4	chr3:g.32819970dup	0	0
chr3	33095235	0	AG	A	3	150	462	0.019	-	intron_variant	MODIFIER	TMPPE	ENSG00000188167	Transcript	ENST00000342462.5	protein_coding	0	1/1	ENST00000342462.5:c.-108-933del	0	0	0	0	0	0	0	0	-1	0	deletion	HGNC	HGNC:33865	YES	2	P3	CCDS33732.1	ENSP00000343398	Q6ZT21	0	UPI000022BF97	0	0	0	0	0	0	chr3:g.33095237del	0	0
chr3	33197648	0	AG	A	2	152	991	0.013	-	intron_variant	MODIFIER	SUSD5	ENSG00000173705	Transcript	ENST00000309558.8	protein_coding	0	3/4	ENST00000309558.8:c.409+10159del	0	0	0	0	0	0	0	0	-1	0	deletion	HGNC	HGNC:29061	YES	1	P2	CCDS46787.1	ENSP00000308727	O60279	0	UPI00001C1DF3	0	0	0	0	0	0	chr3:g.33197649del	0	0
chr3	33778274	0	CT	C	2	152	1351	0.013	-	intergenic_variant	MODIFIER	0	0	0	0	0	0	0	0	0	0	0	0	0	0	0	0	0	0	deletion	0	0	0	0	0	0	0	0	0	0	0	0	0	0	0	0	chr3:g.33778275del	0	0
chr3	33860701	0	ATAGTT	A	2	152	1203	0.013	-	intron_variant	MODIFIER	PDCD6IP	ENSG00000170248	Transcript	ENST00000457054.6	protein_coding	0	15/17	ENST00000457054.6:c.2136-3304_2136-3300del	0	0	0	0	0	0	0	0	1	0	deletion	HGNC	HGNC:8766	YES	1	A1	CCDS54561.1	ENSP00000411825	Q8WUM4	0	UPI00004121D3	0	0	0	0	0	0	chr3:g.33860702_33860706del	0	0
chr3	33948215	0	T	TGTAG	2	152	1722	0.013	GTAG	intergenic_variant	MODIFIER	0	0	0	0	0	0	0	0	0	0	0	0	0	0	0	0	0	0	insertion	0	0	0	0	0	0	0	0	0	0	0	0	0	0	0	0	chr3:g.33948217_33948220dup	0	0
chr3	34237221	0	TGA	T	3	152	1044	0.019	-	intron_variant&non_coding_transcript_variant	MODIFIER	AC123023.1	ENSG00000236452	Transcript	ENST00000455974.1	lincRNA	0	1/1	ENST00000455974.1:n.66-31099_66-31098del	0	0	0	0	0	0	0	0	1	0	deletion	Clone_based_ensembl_gene	0	YES	4	0	0	0	0	0	0	0	0	0	0	0	1	chr3:g.34237223_34237224del	0	0
chr3	34237225	0	TATCTGAGG	T	3	152	1056	0.019	-	intron_variant&non_coding_transcript_variant	MODIFIER	AC123023.1	ENSG00000236452	Transcript	ENST00000455974.1	lincRNA	0	1/1	ENST00000455974.1:n.66-31095_66-31088del	0	0	0	0	0	0	0	0	1	0	deletion	Clone_based_ensembl_gene	0	YES	4	0	0	0	0	0	0	0	0	0	0	0	1	chr3:g.34237227_34237234del	0	0
chr3	34277700	0	TTTGAATCC	T	2	152	916	0.013	-	intron_variant&non_coding_transcript_variant	MODIFIER	LINC01811	ENSG00000226320	Transcript	ENST00000424786.5	lincRNA	0	2/7	ENST00000424786.5:n.160-21149_160-21142del	0	0	0	0	0	0	0	0	1	0	deletion	HGNC	HGNC:52615	YES	5	0	0	0	0	0	0	0	0	0	0	0	3	chr3:g.34277704_34277711del	0	0
chr3	34674992	0	A	ACT	2	150	1499	0.013	CT	intergenic_variant	MODIFIER	0	0	0	0	0	0	0	0	0	0	0	0	0	0	0	0	0	0	insertion	0	0	0	0	0	0	0	0	0	0	0	0	0	0	0	0	chr3:g.34674992_34674993insCT	0	0
chr3	34770641	0	T	TA	2	152	1630	0.013	A	intergenic_variant	MODIFIER	0	0	0	0	0	0	0	0	0	0	0	0	0	0	0	0	0	0	insertion	0	0	0	0	0	0	0	0	0	0	0	0	0	0	0	0	chr3:g.34770646dup	0	0
chr3	35820163	0	TTAAAG	T	2	152	871	0.013	-	intergenic_variant	MODIFIER	0	0	0	0	0	0	0	0	0	0	0	0	0	0	0	0	0	0	deletion	0	0	0	0	0	0	0	0	0	0	0	0	0	0	0	0	chr3:g.35820166_35820170del	0	0
chr3	36361122	0	AAG	A	2	152	1535	0.013	-	intergenic_variant	MODIFIER	0	0	0	0	0	0	0	0	0	0	0	0	0	0	0	0	0	0	deletion	0	0	0	0	0	0	0	0	0	0	0	0	0	0	0	0	chr3:g.36361125_36361126del	0	0
chr3	37518093	0	C	CGTGTGTGTGTGTGTGT	4	152	1727	0.026	GTGTGTGTGTGTGTGT	intron_variant	MODIFIER	ITGA9	ENSG00000144668	Transcript	ENST00000264741.10	protein_coding	0	10/27	ENST00000264741.10:c.1141+497_1141+512dup	0	0	0	0	0	0	0	0	1	0	insertion	HGNC	HGNC:6145	YES	1	P1	CCDS2669.1	ENSP00000264741	Q13797	0	UPI00001AE8BB	0	0	0	0	0	28	chr3:g.37518106_37518121dup	0	0
chr3	37518093	0	C	CGTGTGTGTGTGTGTGTGTGTGT	6	152	1727	0.045	GTGTGTGTGTGTGTGTGTGTGT	intron_variant	MODIFIER	ITGA9	ENSG00000144668	Transcript	ENST00000264741.10	protein_coding	0	10/27	ENST00000264741.10:c.1141+491_1141+512dup	0	0	0	0	0	0	0	0	1	0	insertion	HGNC	HGNC:6145	YES	1	P1	CCDS2669.1	ENSP00000264741	Q13797	0	UPI00001AE8BB	0	0	0	0	0	28	chr3:g.37518100_37518121dup	0	0
chr3	38439056	0	TTTC	T	2	152	2397	0.013	-	intergenic_variant	MODIFIER	0	0	0	0	0	0	0	0	0	0	0	0	0	0	0	0	0	0	deletion	0	0	0	0	0	0	0	0	0	0	0	0	0	0	0	0	chr3:g.38439060_38439062del	0	0
chr3	38536909	0	CAAAG	C	2	152	2115	0.013	-	intron_variant&non_coding_transcript_variant	MODIFIER	EXOG	ENSG00000157036	Transcript	ENST00000474071.5	retained_intron	0	6/6	ENST00000474071.5:n.1405-4857_1405-4854del	0	0	0	0	0	0	0	0	1	0	deletion	HGNC	HGNC:3347	0	2	0	0	0	0	0	0	0	0	0	0	0	0	chr3:g.38536910_38536913del	0	0
chr3	40098781	0	T	TGTG	2	152	989	0.013	GTG	intron_variant	MODIFIER	MYRIP	ENSG00000170011	Transcript	ENST00000302541.11	protein_coding	0	3/16	ENST00000302541.11:c.333-52267_333-52266insGTG	0	0	0	0	0	0	0	0	1	0	insertion	HGNC	HGNC:19156	YES	1	P1	CCDS2689.1	ENSP00000301972	Q8NFW9	0	UPI0000074787	0	0	0	0	0	0	chr3:g.40098781_40098782insGTG	0	0
chr3	40259558	0	A	ATGAT	2	152	1924	0.013	TGAT	3_prime_UTR_variant	MODIFIER	MYRIP	ENSG00000170011	Transcript	ENST00000302541.11	protein_coding	17/17	0	ENST00000302541.11:c.*1395_*1398dup	0	4310-4311/5073	0	0	0	0	0	0	1	0	insertion	HGNC	HGNC:19156	YES	1	P1	CCDS2689.1	ENSP00000301972	Q8NFW9	0	UPI0000074787	0	0	0	0	0	6	chr3:g.40259561_40259564dup	0	0
chr3	40388572	0	G	GCACACACA	2	152	1474	0.013	CACACACA	intron_variant	MODIFIER	ENTPD3	ENSG00000168032	Transcript	ENST00000301825.7	protein_coding	0	2/10	ENST00000301825.7:c.40+480_40+487dup	0	0	0	0	0	0	0	0	1	0	insertion	HGNC	HGNC:3365	YES	1	P1	CCDS2691.1	ENSP00000301825	O75355	0	UPI000013E75E	0	0	0	0	0	12	chr3:g.40388577_40388584dup	0	0
chr3	41201731	0	AT	A	4	152	832	0.026	-	intron_variant	MODIFIER	CTNNB1	ENSG00000168036	Transcript	ENST00000349496.11	protein_coding	0	1/14	ENST00000349496.11:c.-49+2062del	0	0	0	0	0	0	0	0	1	0	deletion	HGNC	HGNC:2514	0	1	P2	CCDS2694.1	ENSP00000344456	P35222	A0A024R2Q3	UPI000012862F	0	1	0	0	0	0	chr3:g.41201732del	0	0
chr3	42190780	0	CCTCCCTCT	C	2	152	1748	0.013	-	intron_variant	MODIFIER	TRAK1	ENSG00000182606	Transcript	ENST00000327628.10	protein_coding	0	6/15	ENST00000327628.10:c.691-771_691-764del	0	0	0	0	0	0	0	0	1	0	deletion	HGNC	HGNC:29947	YES	1	P1	CCDS43072.1	ENSP00000328998	Q9UPV9	A0A024R2M0	UPI0000139F52	0	1	0	0	0	6	chr3:g.42190787_42190794del	0	0
chr3	42719388	0	TCTCTCTCTCTC	T	3	152	1475	0.019	-	intron_variant	MODIFIER	CCDC13	ENSG00000244607	Transcript	ENST00000310232.10	protein_coding	0	13/15	ENST00000310232.10:c.1719-6083_1719-6073del	0	0	0	0	0	0	0	0	-1	0	deletion	HGNC	HGNC:26358	YES	1	P1	CCDS2705.1	ENSP00000309836	Q8IYE1	0	UPI00001AEF4E	0	0	0	0	0	0	chr3:g.42719389_42719399del	0	0
chr3	42951680	0	C	CT	2	152	1133	0.013	T	intron_variant	MODIFIER	AC092042.3	ENSG00000273291	Transcript	ENST00000446977.2	protein_coding	0	4/4	ENST00000446977.2:c.277+9612dup	0	0	0	0	0	0	0	0	1	cds_end_NF	insertion	Clone_based_ensembl_gene	0	YES	4	A2	0	ENSP00000477043	0	V9GYS6	UPI0003B9291C	0	0	0	0	0	3	chr3:g.42951683dup	0	0
chr3	43079202	0	TC	T	2	152	2113	0.013	-	downstream_gene_variant	MODIFIER	POMGNT2	ENSG00000144647	Transcript	ENST00000344697.3	protein_coding	0	0	0	0	0	0	0	0	0	0	31	-1	0	deletion	HGNC	HGNC:25902	YES	1	P1	CCDS2709.1	ENSP00000344125	Q8NAT1	A0A024R2P4	UPI0000037921	0	1	0	0	0	0	chr3:g.43079204del	0	0
chr3	46573187	0	AAC	A	2	152	1756	0.026	-	upstream_gene_variant	MODIFIER	TDGF1	ENSG00000241186	Transcript	ENST00000296145.6	protein_coding	0	0	0	0	0	0	0	0	0	0	4599	1	0	deletion	HGNC	HGNC:11701	YES	1	P3	CCDS2742.1	ENSP00000296145	P13385	0	UPI000004966D	0	1	0	0	0	0	chr3:g.46573223_46573224del	0	0
chr3	47749690	0	CAAAGTG	C	4	150	723	0.026	-	intron_variant	MODIFIER	SMARCC1	ENSG00000173473	Transcript	ENST00000254480.10	protein_coding	0	2/27	ENST00000254480.10:c.316-3703_316-3698del	0	0	0	0	0	0	0	0	-1	0	deletion	HGNC	HGNC:11104	YES	1	P1	CCDS2758.1	ENSP00000254480	Q92922	0	UPI000013CE3B	0	0	0	0	0	0	chr3:g.47749692_47749697del	0	0
chr3	47785377	0	CA	C	2	152	694	0.013	-	upstream_gene_variant	MODIFIER	SMARCC1	ENSG00000173473	Transcript	ENST00000254480.10	protein_coding	0	0	0	0	0	0	0	0	0	0	3485	-1	0	deletion	HGNC	HGNC:11104	YES	1	P1	CCDS2758.1	ENSP00000254480	Q92922	0	UPI000013CE3B	0	0	0	0	0	0	chr3:g.47785378del	0	0
chr3	48085603	0	TCA	T	2	152	1607	0.013	-	intron_variant	MODIFIER	MAP4	ENSG00000047849	Transcript	ENST00000360240.10	protein_coding	0	1/18	ENST00000360240.10:c.-20+3168_-20+3169del	0	0	0	0	0	0	0	0	-1	0	deletion	HGNC	HGNC:6862	YES	1	P3	CCDS33750.1	ENSP00000353375	P27816	0	UPI000020A6A4	0	0	0	0	0	0	chr3:g.48085605_48085606del	0	0
chr3	48085609	0	G	GTAC	2	152	1608	0.013	TAC	intron_variant	MODIFIER	MAP4	ENSG00000047849	Transcript	ENST00000360240.10	protein_coding	0	1/18	ENST00000360240.10:c.-20+3163_-20+3164insGTA	0	0	0	0	0	0	0	0	-1	0	insertion	HGNC	HGNC:6862	YES	1	P3	CCDS33750.1	ENSP00000353375	P27816	0	UPI000020A6A4	0	0	0	0	0	0	chr3:g.48085609_48085610insTAC	0	0
chr3	49939468	0	ACC	A	2	152	1349	0.013	-	upstream_gene_variant	MODIFIER	RBM6	ENSG00000004534	Transcript	ENST00000266022.9	protein_coding	0	0	0	0	0	0	0	0	0	0	680	1	0	deletion	HGNC	HGNC:9903	YES	1	P1	CCDS2809.1	ENSP00000266022	P78332	0	UPI000013D6C0	0	0	0	0	0	0	chr3:g.49939469_49939470del	0	0
chr3	50211416	0	T	TA	3	152	1548	0.019	A	intron_variant	MODIFIER	SLC38A3	ENSG00000188338	Transcript	ENST00000614032.5	protein_coding	0	1/15	ENST00000614032.5:c.-51-2732dup	0	0	0	0	0	0	0	0	1	0	insertion	HGNC	HGNC:18044	YES	1	P1	CCDS74940.1	ENSP00000481301	Q99624	0	UPI000004F5E7	0	0	0	0	0	1	chr3:g.50211417dup	0	0
chr3	50890129	0	AGAGG	A	2	152	991	0.013	-	intron_variant	MODIFIER	DOCK3	ENSG00000088538	Transcript	ENST00000266037.10	protein_coding	0	4/52	ENST00000266037.10:c.218+49_218+52del	0	0	0	0	0	0	0	0	1	0	deletion	HGNC	HGNC:2989	YES	1	P1	CCDS46835.1	ENSP00000266037	Q8IZD9	0	UPI000007412C	0	0	0	0	0	0	chr3:g.50890130_50890133del	0	0
chr3	51203377	0	G	GACAA	3	152	1812	0.019	ACAA	intron_variant	MODIFIER	DOCK3	ENSG00000088538	Transcript	ENST00000266037.10	protein_coding	0	12/52	ENST00000266037.10:c.1038-5394_1038-5393insAACA	0	0	0	0	0	0	0	0	1	0	insertion	HGNC	HGNC:2989	YES	1	P1	CCDS46835.1	ENSP00000266037	Q8IZD9	0	UPI000007412C	0	0	0	0	0	3	chr3:g.51203380_51203381insAACA	0	0
chr3	51506150	0	TGGAG	T	2	150	363	0.013	-	intergenic_variant	MODIFIER	0	0	0	0	0	0	0	0	0	0	0	0	0	0	0	0	0	0	deletion	0	0	0	0	0	0	0	0	0	0	0	0	0	0	0	0	chr3:g.51506151_51506154del	0	0
chr3	51852724	0	TA	T	2	152	2047	0.013	-	intergenic_variant	MODIFIER	0	0	0	0	0	0	0	0	0	0	0	0	0	0	0	0	0	0	deletion	0	0	0	0	0	0	0	0	0	0	0	0	0	0	0	0	chr3:g.51852727del	0	0
chr3	52696932	0	C	CCCTCTAAA	4	150	819	0.026	CCTCTAAA	intron_variant	MODIFIER	GLT8D1	ENSG00000016864	Transcript	ENST00000266014.10	protein_coding	0	4/9	ENST00000266014.10:c.330-274_330-273insTTTAGAGG	0	0	0	0	0	0	0	0	-1	0	insertion	HGNC	HGNC:24870	YES	1	P1	CCDS2862.1	ENSP00000266014	Q68CQ7	A0A024R313	UPI0000032D21	0	0	0	0	0	0	chr3:g.52696932_52696933insCCTCTAAA	0	0
chr3	52696933	0	T	TCTAAATACA	3	150	820	0.026	CTAAATACA	intron_variant	MODIFIER	GLT8D1	ENSG00000016864	Transcript	ENST00000266014.10	protein_coding	0	4/9	ENST00000266014.10:c.330-275_330-274insTGTATTTAG	0	0	0	0	0	0	0	0	-1	0	insertion	HGNC	HGNC:24870	YES	1	P1	CCDS2862.1	ENSP00000266014	Q68CQ7	A0A024R313	UPI0000032D21	0	0	0	0	0	0	chr3:g.52696933_52696934insCTAAATACA	0	0
chr3	53001925	0	T	TCTCTCACACACACA	3	150	1407	0.019	CTCTCACACACACA	intron_variant	MODIFIER	SFMBT1	ENSG00000163935	Transcript	ENST00000394752.8	protein_coding	0	1/20	ENST00000394752.8:c.-130-32668_-130-32667insTGTGTGTGTGAGAG	0	0	0	0	0	0	0	0	-1	0	insertion	HGNC	HGNC:20255	YES	1	P1	CCDS2867.1	ENSP00000378235	Q9UHJ3	A0A024R338	UPI0000070BC6	0	0	0	0	0	0	chr3:g.53001926_53001927insTCTCACACACACAC	0	0
chr3	53213790	0	AGGGGAAC	A	2	152	665	0.013	-	regulatory_region_variant	MODIFIER	0	0	RegulatoryFeature	ENSR00000152651	promoter_flanking_region	0	0	0	0	0	0	0	0	0	0	0	0	0	deletion	0	0	0	0	0	0	0	0	0	0	0	0	0	0	0	0	chr3:g.53213791_53213797del	0	0
chr3	55260736	0	T	TCTATCTA	2	150	1015	0.013	CTATCTA	intergenic_variant	MODIFIER	0	0	0	0	0	0	0	0	0	0	0	0	0	0	0	0	0	0	insertion	0	0	0	0	0	0	0	0	0	0	0	0	0	0	0	0	chr3:g.55260736_55260737insCTATCTA	0	0
chr3	55292174	0	ATAAGCCCTCATGTAACT	A	3	152	1233	0.019	-	upstream_gene_variant	MODIFIER	LINC02030	ENSG00000240708	Transcript	ENST00000492683.1	lincRNA	0	0	0	0	0	0	0	0	0	0	4009	1	0	deletion	HGNC	HGNC:52864	YES	5	0	0	0	0	0	0	0	0	0	0	0	0	chr3:g.55292175_55292191del	0	0
chr3	55631098	0	A	AT	2	152	975	0.013	T	intron_variant	MODIFIER	ERC2	ENSG00000187672	Transcript	ENST00000288221.11	protein_coding	0	17/17	ENST00000288221.11:c.*39+52695dup	0	0	0	0	0	0	0	0	-1	0	insertion	HGNC	HGNC:31922	YES	1	P1	CCDS46851.1	ENSP00000288221	O15083	0	UPI00001C1572	0	0	0	0	0	0	chr3:g.55631099dup	0	0
chr3	55743373	0	T	TGATGCCAGCATCATTTGG	2	152	1260	0.013	GATGCCAGCATCATTTGG	intron_variant	MODIFIER	ERC2	ENSG00000187672	Transcript	ENST00000288221.11	protein_coding	0	14/17	ENST00000288221.11:c.2565-8456_2565-8455insCCAAATGATGCTGGCATC	0	0	0	0	0	0	0	0	-1	0	insertion	HGNC	HGNC:31922	YES	1	P1	CCDS46851.1	ENSP00000288221	O15083	0	UPI00001C1572	0	0	0	0	0	0	chr3:g.55743373_55743374insGATGCCAGCATCATTTGG	0	0
chr3	56018388	0	CAG	C	2	152	2018	0.013	-	intron_variant	MODIFIER	ERC2	ENSG00000187672	Transcript	ENST00000288221.11	protein_coding	0	8/17	ENST00000288221.11:c.1779+504_1779+505del	0	0	0	0	0	0	0	0	-1	0	deletion	HGNC	HGNC:31922	YES	1	P1	CCDS46851.1	ENSP00000288221	O15083	0	UPI00001C1572	0	0	0	0	0	0	chr3:g.56018393_56018394del	0	0
chr3	56348955	0	GGAAAGAAA	G	4	152	789	0.026	-	intron_variant	MODIFIER	ERC2	ENSG00000187672	Transcript	ENST00000288221.11	protein_coding	0	2/17	ENST00000288221.11:c.658-52528_658-52521del	0	0	0	0	0	0	0	0	-1	0	deletion	HGNC	HGNC:31922	YES	1	P1	CCDS46851.1	ENSP00000288221	O15083	0	UPI00001C1572	0	0	0	0	0	0	chr3:g.56348963_56348970del	0	0
chr3	57312805	0	A	AC	2	152	1551	0.013	C	intron_variant	MODIFIER	DNAH12	ENSG00000174844	Transcript	ENST00000495027.5	protein_coding	0	66/73	ENST00000495027.5:c.10662+1688dup	0	0	0	0	0	0	0	0	-1	0	insertion	HGNC	HGNC:2943	0	5	P1	0	ENSP00000418137	0	E9PG32	UPI0004620994	0	0	0	0	0	0	chr3:g.57312806dup	0	0
chr3	58453409	0	TGTG	T	2	152	1308	0.013	-	intergenic_variant	MODIFIER	0	0	0	0	0	0	0	0	0	0	0	0	0	0	0	0	0	0	deletion	0	0	0	0	0	0	0	0	0	0	0	0	0	0	0	0	chr3:g.58453410_58453412del	0	0
chr3	58707289	0	CA	C	2	152	1421	0.013	-	intergenic_variant	MODIFIER	0	0	0	0	0	0	0	0	0	0	0	0	0	0	0	0	0	0	deletion	0	0	0	0	0	0	0	0	0	0	0	0	0	0	0	0	chr3:g.58707295del	0	0
chr3	58844283	0	G	GAC	5	152	895	0.032	AC	intron_variant	MODIFIER	C3orf67	ENSG00000163689	Transcript	ENST00000295966.11	protein_coding	0	12/15	ENST00000295966.11:c.1219-12396_1219-12395dup	0	0	0	0	0	0	0	0	-1	0	insertion	HGNC	HGNC:24763	YES	2	0	CCDS33776.1	ENSP00000295966	Q6ZVT6	0	UPI00001C098C	0	0	0	0	0	0	chr3:g.58844287_58844288dup	0	0
chr3	58963190	0	T	TGTG	2	152	1510	0.013	GTG	intron_variant	MODIFIER	C3orf67	ENSG00000163689	Transcript	ENST00000295966.11	protein_coding	0	4/15	ENST00000295966.11:c.-97-25429_-97-25428insCAC	0	0	0	0	0	0	0	0	-1	0	insertion	HGNC	HGNC:24763	YES	2	0	CCDS33776.1	ENSP00000295966	Q6ZVT6	0	UPI00001C098C	0	0	0	0	0	0	chr3:g.58963190_58963191insGTG	0	0
chr3	58963241	0	T	TGTGTGTG	4	150	1468	0.032	GTGTGTG	intron_variant	MODIFIER	C3orf67	ENSG00000163689	Transcript	ENST00000295966.11	protein_coding	0	4/15	ENST00000295966.11:c.-97-25480_-97-25479insCACACAC	0	0	0	0	0	0	0	0	-1	0	insertion	HGNC	HGNC:24763	YES	2	0	CCDS33776.1	ENSP00000295966	Q6ZVT6	0	UPI00001C098C	0	0	0	0	0	0	chr3:g.58963241_58963242insGTGTGTG	0	0
chr3	58963241	0	T	TGTGTGTGTG	3	150	1468	0.019	GTGTGTGTG	intron_variant	MODIFIER	C3orf67	ENSG00000163689	Transcript	ENST00000295966.11	protein_coding	0	4/15	ENST00000295966.11:c.-97-25480_-97-25479insCACACACAC	0	0	0	0	0	0	0	0	-1	0	insertion	HGNC	HGNC:24763	YES	2	0	CCDS33776.1	ENSP00000295966	Q6ZVT6	0	UPI00001C098C	0	0	0	0	0	0	chr3:g.58963241_58963242insGTGTGTGTG	0	0
chr3	58963241	0	T	TGTGTGTGTGTGTG	2	150	1468	0.013	GTGTGTGTGTGTG	intron_variant	MODIFIER	C3orf67	ENSG00000163689	Transcript	ENST00000295966.11	protein_coding	0	4/15	ENST00000295966.11:c.-97-25480_-97-25479insCACACACACACAC	0	0	0	0	0	0	0	0	-1	0	insertion	HGNC	HGNC:24763	YES	2	0	CCDS33776.1	ENSP00000295966	Q6ZVT6	0	UPI00001C098C	0	0	0	0	0	0	chr3:g.58963241_58963242insGTGTGTGTGTGTG	0	0
chr3	58990754	0	GGT	G	3	152	1316	0.019	-	intron_variant	MODIFIER	C3orf67	ENSG00000163689	Transcript	ENST00000295966.11	protein_coding	0	4/15	ENST00000295966.11:c.-98+48801_-98+48802del	0	0	0	0	0	0	0	0	-1	0	deletion	HGNC	HGNC:24763	YES	2	0	CCDS33776.1	ENSP00000295966	Q6ZVT6	0	UPI00001C098C	0	0	0	0	0	0	chr3:g.58990789_58990790del	0	0
chr3	60096133	0	T	TA	2	152	1999	0.013	A	intron_variant	MODIFIER	FHIT	ENSG00000189283	Transcript	ENST00000492590.6	protein_coding	0	5/9	ENST00000492590.6:c.104-81982dup	0	0	0	0	0	0	0	0	-1	0	insertion	HGNC	HGNC:3701	YES	1	P1	CCDS2894.1	ENSP00000418582	P49789	A0A024R366	UPI000000160B	0	1	0	0	0	0	chr3:g.60096134dup	0	0
chr3	60128648	0	AAGTAAGAATTACT	A	2	152	2272	0.013	-	intron_variant	MODIFIER	FHIT	ENSG00000189283	Transcript	ENST00000492590.6	protein_coding	0	5/9	ENST00000492590.6:c.104-114509_104-114497del	0	0	0	0	0	0	0	0	-1	0	deletion	HGNC	HGNC:3701	YES	1	P1	CCDS2894.1	ENSP00000418582	P49789	A0A024R366	UPI000000160B	0	1	0	0	0	0	chr3:g.60128649_60128661del	0	0
chr3	60699585	0	TAAAAGCATTATCGTTAGTGGGTGCAGCGCACCAGCATGGCACATGTATACATATGTAACTAACCTGCACAATGTGCACATGTACCCTAAAACTTAGAGTATAATAAAAAAAAATTAAAAAA	T	3	152	579	0.019	-	intron_variant	MODIFIER	FHIT	ENSG00000189283	Transcript	ENST00000492590.6	protein_coding	0	4/9	ENST00000492590.6:c.-18+122213_-18+122333del	0	0	0	0	0	0	0	0	-1	0	deletion	HGNC	HGNC:3701	YES	1	P1	CCDS2894.1	ENSP00000418582	P49789	A0A024R366	UPI000000160B	0	1	0	0	0	0	chr3:g.60699587_60699707del	0	0
chr3	60912052	0	C	CAT	2	152	1496	0.013	AT	intron_variant	MODIFIER	FHIT	ENSG00000189283	Transcript	ENST00000492590.6	protein_coding	0	3/9	ENST00000492590.6:c.-110-90043_-110-90042dup	0	0	0	0	0	0	0	0	-1	0	insertion	HGNC	HGNC:3701	YES	1	P1	CCDS2894.1	ENSP00000418582	P49789	A0A024R366	UPI000000160B	0	1	0	0	0	0	chr3:g.60912054_60912055dup	0	0
chr3	61215211	0	TGGA	T	2	152	1737	0.013	-	intron_variant	MODIFIER	FHIT	ENSG00000189283	Transcript	ENST00000492590.6	protein_coding	0	1/9	ENST00000492590.6:c.-212-14549_-212-14547del	0	0	0	0	0	0	0	0	-1	0	deletion	HGNC	HGNC:3701	YES	1	P1	CCDS2894.1	ENSP00000418582	P49789	A0A024R366	UPI000000160B	0	1	0	0	0	0	chr3:g.61215212_61215214del	0	0
chr3	61926609	0	C	CTCCTTCCTTCCT	4	150	764	0.026	TCCTTCCTTCCT	intron_variant	MODIFIER	PTPRG	ENSG00000144724	Transcript	ENST00000474889.6	protein_coding	0	2/29	ENST00000474889.6:c.191-63000_191-62989dup	0	0	0	0	0	0	0	0	1	0	insertion	HGNC	HGNC:9671	YES	1	P2	CCDS2895.1	ENSP00000418112	P23470	0	UPI00001AEBFB	0	0	0	0	0	27	chr3:g.61926625_61926636dup	0	0
chr3	62265896	0	TAC	T	5	150	1292	0.032	-	intron_variant	MODIFIER	PTPRG	ENSG00000144724	Transcript	ENST00000474889.6	protein_coding	0	17/29	ENST00000474889.6:c.2657-1485_2657-1484del	0	0	0	0	0	0	0	0	1	0	deletion	HGNC	HGNC:9671	YES	1	P2	CCDS2895.1	ENSP00000418112	P23470	0	UPI00001AEBFB	0	0	0	0	0	28	chr3:g.62265925_62265926del	0	0
chr3	62286113	0	ATTTT	A	2	152	1205	0.013	-	intron_variant	MODIFIER	PTPRG	ENSG00000144724	Transcript	ENST00000474889.6	protein_coding	0	28/29	ENST00000474889.6:c.4055+3247_4055+3250del	0	0	0	0	0	0	0	0	1	0	deletion	HGNC	HGNC:9671	YES	1	P2	CCDS2895.1	ENSP00000418112	P23470	0	UPI00001AEBFB	0	0	0	0	0	2	chr3:g.62286116_62286119del	0	0
chr3	62502284	0	G	GAA	2	152	845	0.013	AA	intron_variant	MODIFIER	CADPS	ENSG00000163618	Transcript	ENST00000383710.9	protein_coding	0	17/29	ENST00000383710.9:c.2600-3018_2600-3017dup	0	0	0	0	0	0	0	0	-1	0	insertion	HGNC	HGNC:1426	YES	1	A2	CCDS46858.1	ENSP00000373215	Q9ULU8	0	UPI00001C036A	0	0	0	0	0	0	chr3:g.62502286_62502287dup	0	0
chr3	63479446	0	G	GCGCGCGCACACACA	3	150	1256	0.032	CGCGCGCACACACA	intron_variant	MODIFIER	SYNPR	ENSG00000163630	Transcript	ENST00000478300.6	protein_coding	0	2/5	ENST00000478300.6:c.85-1385_85-1384insGCGCGCACACACAC	0	0	0	0	0	0	0	0	1	0	insertion	HGNC	HGNC:16507	YES	1	P4	CCDS46859.1	ENSP00000418994	Q8TBG9	0	UPI00005796D8	0	0	0	0	0	1	chr3:g.63479447_63479448insGCGCGCACACACAC	0	0
chr3	64397342	0	T	TGTGTG	3	150	1428	0.019	GTGTG	intron_variant	MODIFIER	PRICKLE2	ENSG00000163637	Transcript	ENST00000295902.11	protein_coding	0	2/8	ENST00000295902.11:c.128+47140_128+47141insCACAC	0	0	0	0	0	0	0	0	-1	0	insertion	HGNC	HGNC:20340	0	5	A1	0	ENSP00000295902	0	A0A1X7SBR1	UPI0002466C62	0	1	0	0	0	0	chr3:g.64397342_64397343insGTGTG	0	0
chr3	64451258	0	C	CAGAGAG	3	152	1912	0.019	AGAGAG	intron_variant&non_coding_transcript_variant	MODIFIER	AC096888.1	ENSG00000244564	Transcript	ENST00000487097.1	lincRNA	0	3/3	ENST00000487097.1:n.469+637_469+642dup	0	0	0	0	0	0	0	0	1	0	insertion	Clone_based_ensembl_gene	0	YES	4	0	0	0	0	0	0	0	0	0	0	0	15	chr3:g.64451268_64451273dup	0	0
chr3	64796817	0	CCTT	C	2	152	2241	0.013	-	intron_variant&non_coding_transcript_variant	MODIFIER	ADAMTS9-AS2	ENSG00000241684	Transcript	ENST00000460833.1	antisense	0	1/1	ENST00000460833.1:n.431-2645_431-2643del	0	0	0	0	0	0	0	0	1	0	deletion	HGNC	HGNC:42435	YES	1	0	0	0	0	0	0	0	0	0	0	0	2	chr3:g.64796820_64796822del	0	0
chr3	66676021	0	C	CGTAGCCCTTAATCATATATAAAAGTTCATGGAATTACAAGTCACAGGTTACTATTAT	3	150	1313	0.019	GTAGCCCTTAATCATATATAAAAGTTCATGGAATTACAAGTCACAGGTTACTATTAT	intergenic_variant	MODIFIER	0	0	0	0	0	0	0	0	0	0	0	0	0	0	0	0	0	0	insertion	0	0	0	0	0	0	0	0	0	0	0	0	0	0	0	0	chr3:g.66676065_66676066insAGGTTACTATTATGTAGCCCTTAATCATATATAAAAGTTCATGGAATTACAAGTCAC	0	0
chr3	68024834	0	A	ACACACACAC	5	150	1702	0.033	CACACACAC	intron_variant	MODIFIER	FAM19A1	ENSG00000183662	Transcript	ENST00000478136.6	protein_coding	0	2/4	ENST00000478136.6:c.118+18090_118+18091insCACACACAC	0	0	0	0	0	0	0	0	1	0	insertion	HGNC	HGNC:21587	YES	1	P1	CCDS54606.1	ENSP00000418575	Q7Z5A9	0	UPI00001B3DB2	0	0	0	0	0	0	chr3:g.68024834_68024835insCACACACAC	0	0
chr3	68024834	0	A	ACACACACACAC	3	150	1702	0.02	CACACACACAC	intron_variant	MODIFIER	FAM19A1	ENSG00000183662	Transcript	ENST00000478136.6	protein_coding	0	2/4	ENST00000478136.6:c.118+18090_118+18091insCACACACACAC	0	0	0	0	0	0	0	0	1	0	insertion	HGNC	HGNC:21587	YES	1	P1	CCDS54606.1	ENSP00000418575	Q7Z5A9	0	UPI00001B3DB2	0	0	0	0	0	0	chr3:g.68024834_68024835insCACACACACAC	0	0
chr3	68120171	0	CTCTTTCTTTCTTTCTTTCTTTCTTTCTTTCTTTCTT	C	2	150	1531	0.013	-	intron_variant	MODIFIER	FAM19A1	ENSG00000183662	Transcript	ENST00000478136.6	protein_coding	0	2/4	ENST00000478136.6:c.118+113485_118+113520del	0	0	0	0	0	0	0	0	1	0	deletion	HGNC	HGNC:21587	YES	1	P1	CCDS54606.1	ENSP00000418575	Q7Z5A9	0	UPI00001B3DB2	0	0	0	0	0	57	chr3:g.68120229_68120264del	0	0
chr3	69969345	0	A	AC	5	150	1337	0.032	C	downstream_gene_variant	MODIFIER	MITF	ENSG00000187098	Transcript	ENST00000448226.7	protein_coding	0	0	0	0	0	0	0	0	0	0	3698	1	0	insertion	HGNC	HGNC:7105	YES	5	A1	CCDS87108.1	ENSP00000391803	O75030	0	UPI000012F16A	0	1	0	0	0	0	chr3:g.69969345_69969346insC	0	0
chr3	70570596	0	G	GAGAGA	2	150	326	0.013	AGAGA	intergenic_variant	MODIFIER	0	0	0	0	0	0	0	0	0	0	0	0	0	0	0	0	0	0	insertion	0	0	0	0	0	0	0	0	0	0	0	0	0	0	0	0	chr3:g.70570596_70570597insAGAGA	0	0
chr3	71220961	0	TACTTAG	T	3	150	382	0.019	-	intron_variant	MODIFIER	AC097634.4	ENSG00000285708	Transcript	ENST00000647725.1	protein_coding	0	10/25	ENST00000647725.1:c.-11-22575_-11-22570del	0	0	0	0	0	0	0	0	-1	0	deletion	Clone_based_ensembl_gene	0	YES	0	P1	CCDS2914.1	ENSP00000497585	0	Q548T7	UPI0000001041	0	0	0	0	0	0	chr3:g.71220970_71220975del	0	0
chr3	71267124	0	A	AGAGTGTGTGT	3	152	1573	0.019	GAGTGTGTGT	intron_variant	MODIFIER	AC097634.4	ENSG00000285708	Transcript	ENST00000647725.1	protein_coding	0	10/25	ENST00000647725.1:c.-12+32695_-12+32696insACACACACTC	0	0	0	0	0	0	0	0	-1	0	insertion	Clone_based_ensembl_gene	0	YES	0	P1	CCDS2914.1	ENSP00000497585	0	Q548T7	UPI0000001041	0	0	0	0	0	0	chr3:g.71267125_71267126insAGTGTGTGTG	0	0
chr3	71267124	0	A	AGAGTGTGTGTGC	2	152	1573	0.013	GAGTGTGTGTGC	intron_variant	MODIFIER	AC097634.4	ENSG00000285708	Transcript	ENST00000647725.1	protein_coding	0	10/25	ENST00000647725.1:c.-12+32695_-12+32696insGCACACACACTC	0	0	0	0	0	0	0	0	-1	0	insertion	Clone_based_ensembl_gene	0	YES	0	P1	CCDS2914.1	ENSP00000497585	0	Q548T7	UPI0000001041	0	0	0	0	0	0	chr3:g.71267125_71267126insAGTGTGTGTGCG	0	0
chr3	71700183	0	C	CA	2	152	1560	0.013	A	intron_variant	MODIFIER	EIF4E3	ENSG00000163412	Transcript	ENST00000425534.8	protein_coding	0	2/6	ENST00000425534.8:c.250-476dup	0	0	0	0	0	0	0	0	-1	0	insertion	HGNC	HGNC:31837	YES	2	P1	CCDS46867.1	ENSP00000393324	Q8N5X7	0	UPI00015887BF	0	0	0	0	0	0	chr3:g.71700188dup	0	0
chr3	71968932	0	A	ACACACACACACACACAC	5	150	1551	0.032	CACACACACACACACAC	intergenic_variant	MODIFIER	0	0	0	0	0	0	0	0	0	0	0	0	0	0	0	0	0	0	insertion	0	0	0	0	0	0	0	0	0	0	0	0	0	0	0	0	chr3:g.71968932_71968933insCACACACACACACACAC	0	0
chr3	72603118	0	T	TGTGTGTGTG	3	152	1218	0.019	GTGTGTGTG	intergenic_variant	MODIFIER	0	0	0	0	0	0	0	0	0	0	0	0	0	0	0	0	0	0	insertion	0	0	0	0	0	0	0	0	0	0	0	0	0	0	0	0	chr3:g.72603118_72603119insGTGTGTGTG	0	0
chr3	72825223	0	T	TGCTA	2	152	1371	0.013	GCTA	intron_variant	MODIFIER	SHQ1	ENSG00000144736	Transcript	ENST00000325599.13	protein_coding	0	5/10	ENST00000325599.13:c.600-676_600-673dup	0	0	0	0	0	0	0	0	-1	0	insertion	HGNC	HGNC:25543	YES	1	P1	CCDS33788.1	ENSP00000315182	Q6PI26	0	UPI00001416C5	0	0	0	0	0	0	chr3:g.72825225_72825228dup	0	0
chr3	73278551	0	TTGGCCCTTGAGTCA	T	2	152	2089	0.013	-	intergenic_variant	MODIFIER	0	0	0	0	0	0	0	0	0	0	0	0	0	0	0	0	0	0	deletion	0	0	0	0	0	0	0	0	0	0	0	0	0	0	0	0	chr3:g.73278555_73278568del	0	0
[truncated: 5,717 more rows]
[truncated: 108 more columns]
