# Supplementary material for: Whole genome variation in 27 Mexican indigenous populations, demographic and biomedical insights
Source: PLoS One. 2021 Apr 8;16(4):e0249773. doi: 10.1371/journal.pone.0249773 (PMC8031408; doi:10.1371/journal.pone.0249773)
Supplement: S2 Data — (ZIP) [file pone.0249773.s004.zip › INDEL/lowfreq/76g.indel.low_freq.GeneHancer.tsv]

CHROM	POS	ID	REF	ALT	AC	AN	DP	AF_mx	Allele	Consequence	IMPACT	SYMBOL	Gene	Feature_type	Feature	BIOTYPE	EXON	INTRON	HGVSc	HGVSp	cDNA_position	CDS_position	Protein_position	Amino_acids	Codons	Existing_variation	DISTANCE	STRAND	FLAGS	VARIANT_CLASS	SYMBOL_SOURCE	HGNC_ID	CANONICAL	TSL	APPRIS	CCDS	ENSP	SWISSPROT	TREMBL	UNIPARC	SOURCE	GENE_PHENO	SIFT	PolyPhen	DOMAINS	HGVS_OFFSET	HGVSg	AF	AFR_AF
chr1	939398	rs568340123	GCCTCCCCAGCCACGGTGAGGACCCACCCTGGCATGATCCCCCTCATCA	G	5	152	1901	0.032	-	downstream_gene_variant	MODIFIER	NOC2L	ENSG00000188976	Transcript	ENST00000327044.7	protein_coding	0	0	0	0	0	0	0	0	0	rs568340123	4757	-1	0	deletion	HGNC	HGNC:24517	YES	1	P1	CCDS3.1	ENSP00000317992	Q9Y3T9	0	UPI000041820C	0	0	0	0	0	0	chr1:g.939437_939484del	0	0
chr1	1020204	0	G	GGCCGCTGCT	2	150	1478	0.013	GCCGCTGCT	inframe_insertion	MODERATE	AGRN	ENSG00000188157	Transcript	ENST00000379370.7	protein_coding	1/36	0	ENST00000379370.7:c.39_47dup	ENSP00000368678.2:p.Pro15_Leu17dup	85-86/7326	32-33/6138	11/2045	R/RPLL	cgg/cgGCCGCTGCTg	rs1196847979	0	1	0	insertion	HGNC	HGNC:329	YES	1	P1	CCDS30551.1	ENSP00000368678	O00468	0	UPI00001D7C8B	0	1	0	0	PROSITE_profiles:PS51257&Low_complexity_(Seg):seg&Cleavage_site_(Signalp):SignalP-noTM	15	chr1:g.1020211_1020219dup	0	0
chr1	1068765	rs1301764688	A	ATGCAGGTGCGGCGGGGCGGGGCCACGCGGGCTGTGAAGG	2	152	1595	0.013	TGCAGGTGCGGCGGGGCGGGGCCACGCGGGCTGTGAAGG	downstream_gene_variant	MODIFIER	RNF223	ENSG00000237330	Transcript	ENST00000453464.3	protein_coding	0	0	0	0	0	0	0	0	0	rs1301764688	2201	-1	0	insertion	HGNC	HGNC:40020	YES	2	P1	CCDS53257.1	ENSP00000410533	E7ERA6	0	UPI0001A5E6EF	0	0	0	0	0	0	chr1:g.1068800_1068801insAAGGTGCAGGTGCGGCGGGGCGGGGCCACGCGGGCTGTG	0	0
chr1	1068834	0	G	GCTGTGC	2	150	1195	0.019	CTGTGC	downstream_gene_variant	MODIFIER	RNF223	ENSG00000237330	Transcript	ENST00000453464.3	protein_coding	0	0	0	0	0	0	0	0	0	0	2132	-1	0	insertion	HGNC	HGNC:40020	YES	2	P1	CCDS53257.1	ENSP00000410533	E7ERA6	0	UPI0001A5E6EF	0	0	0	0	0	0	chr1:g.1068834_1068835insCTGTGC	0	0
chr1	1081928	rs1241764354	G	GT	2	152	2025	0.013	T	3_prime_UTR_variant	MODIFIER	C1orf159	ENSG00000131591	Transcript	ENST00000379339.5	protein_coding	12/12	0	ENST00000379339.5:c.*964dup	0	2318-2319/2429	0	0	0	0	rs1241764354	0	-1	0	insertion	HGNC	HGNC:26062	YES	2	A2	CCDS81250.1	ENSP00000368644	Q96HA4	0	UPI000013EF85	0	0	0	0	0	0	chr1:g.1081929dup	0	0
chr1	1171914	rs200555874	G	GC	2	152	1831	0.013	C	upstream_gene_variant	MODIFIER	TTLL10	ENSG00000162571	Transcript	ENST00000379290.5	protein_coding	0	0	0	0	0	0	0	0	0	rs200555874	1988	1	0	insertion	HGNC	HGNC:26693	YES	1	P1	CCDS44036.1	ENSP00000368592	Q6ZVT0	0	UPI0000205ADB	0	0	0	0	0	0	chr1:g.1171918dup	0.0222	0.025
chr1	1197931	rs142233803	TACAAAC	T	3	152	2093	0.019	-	3_prime_UTR_variant	MODIFIER	TTLL10	ENSG00000162571	Transcript	ENST00000379290.5	protein_coding	16/16	0	0	0	2280-?/2283	0	0	0	0	rs142233803	0	1	0	deletion	HGNC	HGNC:26693	YES	1	P1	CCDS44036.1	ENSP00000368592	Q6ZVT0	0	UPI0000205ADB	0	0	0	0	0	0	chr1:g.1197935_1197940del	0.0335	0.0023
chr1	1197935	rs142789284	AAC	A	6	152	2107	0.038	-	downstream_gene_variant	MODIFIER	TTLL10	ENSG00000162571	Transcript	ENST00000379290.5	protein_coding	0	0	0	0	0	0	0	0	0	rs142789284	1	1	0	deletion	HGNC	HGNC:26693	YES	1	P1	CCDS44036.1	ENSP00000368592	Q6ZVT0	0	UPI0000205ADB	0	0	0	0	0	0	chr1:g.1197939_1197940del	0.1006	0.2542
chr1	1200894	rs112347635	GT	G	6	152	1644	0.038	-	downstream_gene_variant	MODIFIER	TTLL10	ENSG00000162571	Transcript	ENST00000379290.5	protein_coding	0	0	0	0	0	0	0	0	0	rs112347635	2960	1	0	deletion	HGNC	HGNC:26693	YES	1	P1	CCDS44036.1	ENSP00000368592	Q6ZVT0	0	UPI0000205ADB	0	0	0	0	0	0	chr1:g.1200895del	0.0569	0.0983
chr1	1209119	rs113462398	GGA	G	4	152	1467	0.038	-	downstream_gene_variant	MODIFIER	TNFRSF4	ENSG00000186827	Transcript	ENST00000379236.4	protein_coding	0	0	0	0	0	0	0	0	0	rs113462398	2219	-1	0	deletion	HGNC	HGNC:11918	YES	1	P1	CCDS11.1	ENSP00000368538	P43489	0	UPI00001370E5	0	1	0	0	0	0	chr1:g.1209128_1209129del	0.0749	0.0227
chr1	1216707	rs201944277	CCT	C	7	152	1504	0.045	-	upstream_gene_variant	MODIFIER	TNFRSF4	ENSG00000186827	Transcript	ENST00000379236.4	protein_coding	0	0	0	0	0	0	0	0	0	rs201944277	2555	-1	0	deletion	HGNC	HGNC:11918	YES	1	P1	CCDS11.1	ENSP00000368538	P43489	0	UPI00001370E5	0	1	0	0	0	0	chr1:g.1216708_1216709del	0.0417	0.0454
chr1	1216708	rs111818913	CT	C	4	152	1481	0.038	-	upstream_gene_variant	MODIFIER	TNFRSF4	ENSG00000186827	Transcript	ENST00000379236.4	protein_coding	0	0	0	0	0	0	0	0	0	rs111818913	2556	-1	0	deletion	HGNC	HGNC:11918	YES	1	P1	CCDS11.1	ENSP00000368538	P43489	0	UPI00001370E5	0	1	0	0	0	0	chr1:g.1216709del	0.0925	0.0703
chr1	1229900	rs148801934	GCA	G	3	152	2017	0.032	-	intron_variant	MODIFIER	SDF4	ENSG00000078808	Transcript	ENST00000360001.10	protein_coding	0	1/6	ENST00000360001.10:c.-153-956_-153-955del	0	0	0	0	0	0	rs148801934	0	-1	0	deletion	HGNC	HGNC:24188	YES	1	P1	CCDS30553.1	ENSP00000353094	Q9BRK5	A0A024R084	UPI0000127156	0	0	0	0	0	0	chr1:g.1229909_1229910del	0.1244	0.1611
chr1	1229940	rs143841174	CAT	C	4	152	2177	0.038	-	intron_variant	MODIFIER	SDF4	ENSG00000078808	Transcript	ENST00000360001.10	protein_coding	0	1/6	ENST00000360001.10:c.-153-996_-153-995del	0	0	0	0	0	0	rs143841174	0	-1	0	deletion	HGNC	HGNC:24188	YES	1	P1	CCDS30553.1	ENSP00000353094	Q9BRK5	A0A024R084	UPI0000127156	0	0	0	0	0	0	chr1:g.1229941_1229942del	0.126	0.1672
chr1	1231710	rs57672822	CCCCCGGGAA	C	3	152	2036	0.032	-	intron_variant	MODIFIER	SDF4	ENSG00000078808	Transcript	ENST00000360001.10	protein_coding	0	1/6	ENST00000360001.10:c.-154+173_-154+181del	0	0	0	0	0	0	rs112603604	0	-1	0	deletion	HGNC	HGNC:24188	YES	1	P1	CCDS30553.1	ENSP00000353094	Q9BRK5	A0A024R084	UPI0000127156	0	0	0	0	0	0	chr1:g.1231719_1231727del	0.1617	0.2821
chr1	1239126	rs747912079	C	CT	5	152	2015	0.045	T	downstream_gene_variant	MODIFIER	C1QTNF12	ENSG00000184163	Transcript	ENST00000330388.2	protein_coding	0	0	0	0	0	0	0	0	0	rs747912079	3326	-1	0	insertion	HGNC	HGNC:32308	YES	1	P1	CCDS30554.1	ENSP00000329137	Q5T7M4	0	UPI00001D7E7A	0	0	0	0	0	0	chr1:g.1239126_1239127insT	0	0
chr1	1239127	rs143860491	A	ACATGCATCC	5	152	2010	0.045	CATGCATCC	downstream_gene_variant	MODIFIER	C1QTNF12	ENSG00000184163	Transcript	ENST00000330388.2	protein_coding	0	0	0	0	0	0	0	0	0	rs143860491	3325	-1	0	insertion	HGNC	HGNC:32308	YES	1	P1	CCDS30554.1	ENSP00000329137	Q5T7M4	0	UPI00001D7E7A	0	0	0	0	0	0	chr1:g.1239127_1239128insCATGCATCC	0	0
chr1	1240580	0	G	GC	3	150	780	0.032	C	downstream_gene_variant	MODIFIER	C1QTNF12	ENSG00000184163	Transcript	ENST00000330388.2	protein_coding	0	0	0	0	0	0	0	0	0	rs565331586	1872	-1	0	insertion	HGNC	HGNC:32308	YES	1	P1	CCDS30554.1	ENSP00000329137	Q5T7M4	0	UPI00001D7E7A	0	0	0	0	0	0	chr1:g.1240588dup	0.1252	0.174
chr1	1242538	rs3835300	CT	C	5	152	2076	0.045	-	3_prime_UTR_variant	MODIFIER	C1QTNF12	ENSG00000184163	Transcript	ENST00000330388.2	protein_coding	8/8	0	ENST00000330388.2:c.*9del	0	950/1036	0	0	0	0	rs3835300	0	-1	0	deletion	HGNC	HGNC:32308	YES	1	P1	CCDS30554.1	ENSP00000329137	Q5T7M4	0	UPI00001D7E7A	0	0	0	0	0	0	chr1:g.1242539del	0.0747	0.0303
chr1	1361053	rs199723493	CAG	C	2	152	2019	0.013	-	upstream_gene_variant	MODIFIER	MXRA8	ENSG00000162576	Transcript	ENST00000445648.5	protein_coding	0	0	0	0	0	0	0	0	0	rs199723493	2511	-1	0	deletion	HGNC	HGNC:7542	YES	2	0	CCDS59951.1	ENSP00000399229	Q9BRK3	0	UPI0000470B85	0	0	0	0	0	0	chr1:g.1361055_1361056del	0.0174	0
chr1	1400321	rs551045959	GC	G	3	152	2319	0.019	-	upstream_gene_variant	MODIFIER	CCNL2	ENSG00000221978	Transcript	ENST00000400809.8	protein_coding	0	0	0	0	0	0	0	0	0	rs551045959	987	-1	0	deletion	HGNC	HGNC:20570	YES	1	P1	CCDS30557.1	ENSP00000383611	Q96S94	0	UPI00000713F5	0	0	0	0	0	0	chr1:g.1400323del	0.0012	0
chr1	1432367	rs201934299	CCT	C	5	152	1451	0.045	-	upstream_gene_variant	MODIFIER	VWA1	ENSG00000179403	Transcript	ENST00000476993.2	protein_coding	0	0	0	0	0	0	0	0	0	rs201934299	3321	1	0	deletion	HGNC	HGNC:30910	YES	1	P1	CCDS27.1	ENSP00000417185	Q6PCB0	0	UPI00001D9616	0	0	0	0	0	0	chr1:g.1432368_1432369del	0.0244	0.0023
chr1	1432844	rs34044671	GA	G	6	152	1897	0.051	-	upstream_gene_variant	MODIFIER	VWA1	ENSG00000179403	Transcript	ENST00000476993.2	protein_coding	0	0	0	0	0	0	0	0	0	rs34044671	2845	1	0	deletion	HGNC	HGNC:30910	YES	1	P1	CCDS27.1	ENSP00000417185	Q6PCB0	0	UPI00001D9616	0	0	0	0	0	0	chr1:g.1432846del	0.105	0.3154
chr1	1433010	0	ACCGCTGCCCCTCACCG	A	4	152	1794	0.038	-	upstream_gene_variant	MODIFIER	VWA1	ENSG00000179403	Transcript	ENST00000476993.2	protein_coding	0	0	0	0	0	0	0	0	0	rs201942185	2664	1	0	deletion	HGNC	HGNC:30910	YES	1	P1	CCDS27.1	ENSP00000417185	Q6PCB0	0	UPI00001D9616	0	0	0	0	0	0	chr1:g.1433042_1433057del	0	0
chr1	1433056	rs1553195728	C	CCGCCGCTGCCCCT	2	152	1793	0.013	CGCCGCTGCCCCT	upstream_gene_variant	MODIFIER	VWA1	ENSG00000179403	Transcript	ENST00000476993.2	protein_coding	0	0	0	0	0	0	0	0	0	rs879875466	2633	1	0	insertion	HGNC	HGNC:30910	YES	1	P1	CCDS27.1	ENSP00000417185	Q6PCB0	0	UPI00001D9616	0	0	0	0	0	0	chr1:g.1433057_1433058insGCCGCTGCCCCTC	0	0
chr1	1433058	0	A	ACCG	2	152	1791	0.013	CCG	upstream_gene_variant	MODIFIER	VWA1	ENSG00000179403	Transcript	ENST00000476993.2	protein_coding	0	0	0	0	0	0	0	0	0	0	2631	1	0	insertion	HGNC	HGNC:30910	YES	1	P1	CCDS27.1	ENSP00000417185	Q6PCB0	0	UPI00001D9616	0	0	0	0	0	0	chr1:g.1433059_1433060insCGC	0	0
chr1	1461682	0	A	AGGGACTGGAGGGAGAGGCTCCTCATGAGACCCCCATGTGGGGACTGGAGGGAGAGGCTCCTCATGAGACCCCCATGTG	2	152	1961	0.013	GGGACTGGAGGGAGAGGCTCCTCATGAGACCCCCATGTGGGGACTGGAGGGAGAGGCTCCTCATGAGACCCCCATGTG	intron_variant	MODIFIER	ATAD3C	ENSG00000215915	Transcript	ENST00000378785.6	protein_coding	0	10/11	ENST00000378785.6:c.980+803_980+804insGGGGACTGGAGGGAGAGGCTCCTCATGAGACCCCCATGTGGGGACTGGAGGGAGAGGCTCCTCATGAGACCCCCATGT	0	0	0	0	0	0	0	0	1	0	insertion	HGNC	HGNC:32151	YES	2	P1	CCDS44039.1	ENSP00000368062	Q5T2N8	0	UPI00001619C0	0	0	0	0	0	38	chr1:g.1461705_1461706insATGAGACCCCCATGTGGGGACTGGAGGGAGAGGCTCCTCATGAGACCCCCATGTGGGGACTGGAGGGAGAGGCTCCTC	0	0
chr1	1504928	0	T	TTG	2	152	2246	0.013	TG	intron_variant&non_coding_transcript_variant	MODIFIER	AL645728.2	ENSG00000284740	Transcript	ENST00000641974.1	processed_transcript	0	1/1	ENST00000641974.1:n.412+1288_412+1289dup	0	0	0	0	0	0	rs1350209477	0	1	0	insertion	Clone_based_ensembl_gene	0	YES	0	0	0	0	0	0	0	0	0	0	0	0	22	chr1:g.1504949_1504950dup	0	0
chr1	1506247	rs200014517	TAA	T	2	152	760	0.013	-	intron_variant&non_coding_transcript_variant	MODIFIER	AL645728.2	ENSG00000284740	Transcript	ENST00000641974.1	processed_transcript	0	1/1	ENST00000641974.1:n.412+2587_412+2588del	0	0	0	0	0	0	rs200014517	0	1	0	deletion	Clone_based_ensembl_gene	0	YES	0	0	0	0	0	0	0	0	0	0	0	0	0	chr1:g.1506248_1506249del	0.0186	0
chr1	1512496	rs760138268	GCGC	G	4	150	850	0.039	-	intron_variant	MODIFIER	ATAD3A	ENSG00000197785	Transcript	ENST00000378755.9	protein_coding	0	1/15	ENST00000378755.9:c.205+24_205+26del	0	0	0	0	0	0	rs760138268	0	1	0	deletion	HGNC	HGNC:25567	YES	2	P3	CCDS31.1	ENSP00000368030	Q9NVI7	0	UPI000013D456	0	1	0	0	0	0	chr1:g.1512497_1512499del	0	0
chr1	1512501	rs766030533	GGCGGGCGGGCGGGA	G	4	150	839	0.039	-	intron_variant	MODIFIER	ATAD3A	ENSG00000197785	Transcript	ENST00000378755.9	protein_coding	0	1/15	ENST00000378755.9:c.205+29_205+42del	0	0	0	0	0	0	rs766030533	0	1	0	deletion	HGNC	HGNC:25567	YES	2	P3	CCDS31.1	ENSP00000368030	Q9NVI7	0	UPI000013D456	0	1	0	0	0	0	chr1:g.1512502_1512515del	0	0
chr1	1629572	rs112177324	TG	T	2	152	1915	0.013	-	upstream_gene_variant	MODIFIER	MMP23B	ENSG00000189409	Transcript	ENST00000356026.9	protein_coding	0	0	0	0	0	0	0	0	0	rs112177324&TMP_ESP_1_1564953_1564953	2522	1	0	deletion	HGNC	HGNC:7171	YES	1	P1	CCDS30559.1	ENSP00000348308	O75900	0	UPI00000422C3	0	0	0	0	0	0	chr1:g.1629578del	0.151	0.0182
chr1	1629846	0	C	CCCCCCAG	4	150	755	0.026	CCCCCAG	upstream_gene_variant	MODIFIER	MMP23B	ENSG00000189409	Transcript	ENST00000356026.9	protein_coding	0	0	0	0	0	0	0	0	0	rs1491116904	2248	1	0	insertion	HGNC	HGNC:7171	YES	1	P1	CCDS30559.1	ENSP00000348308	O75900	0	UPI00000422C3	0	0	0	0	0	0	chr1:g.1629865_1629871dup	0	0
chr1	1882449	rs1465305141	A	AAG	4	150	554	0.026	AG	intron_variant	MODIFIER	GNB1	ENSG00000078369	Transcript	ENST00000378609.9	protein_coding	0	1/11	ENST00000378609.9:c.-96+8369_-96+8370dup	0	0	0	0	0	0	rs1465305141	0	-1	0	insertion	HGNC	HGNC:4396	YES	1	P1	CCDS34.1	ENSP00000367872	P62873	A0A024R056	UPI00000230B3	0	1	0	0	0	0	chr1:g.1882455_1882456dup	0	0
chr1	1896701	0	T	TTTTC	2	150	722	0.013	TTTC	downstream_gene_variant	MODIFIER	AL109917.1	ENSG00000231050	Transcript	ENST00000412228.1	antisense	0	0	0	0	0	0	0	0	0	0	4043	1	0	insertion	Clone_based_ensembl_gene	0	YES	2	0	0	0	0	0	0	0	0	0	0	0	0	chr1:g.1896717_1896720dup	0	0
chr1	2047751	0	G	GC	4	152	1796	0.026	C	upstream_gene_variant	MODIFIER	PRKCZ	ENSG00000067606	Transcript	ENST00000378567.8	protein_coding	0	0	0	0	0	0	0	0	0	rs569377748	2659	1	0	insertion	HGNC	HGNC:9412	YES	1	P1	CCDS37.1	ENSP00000367830	Q05513	0	UPI0000169EB7	0	0	0	0	0	0	chr1:g.2047757dup	0.0164	0
chr1	2050184	rs958025733	CG	C	2	152	1805	0.013	-	upstream_gene_variant	MODIFIER	PRKCZ	ENSG00000067606	Transcript	ENST00000378567.8	protein_coding	0	0	0	0	0	0	0	0	0	rs958025733	226	1	0	deletion	HGNC	HGNC:9412	YES	1	P1	CCDS37.1	ENSP00000367830	Q05513	0	UPI0000169EB7	0	0	0	0	0	0	chr1:g.2050185del	0	0
chr1	2051236	rs112756267	AC	A	3	152	1623	0.019	-	intron_variant	MODIFIER	PRKCZ	ENSG00000067606	Transcript	ENST00000378567.8	protein_coding	0	1/17	ENST00000378567.8:c.71+538del	0	0	0	0	0	0	rs112756267	0	1	0	deletion	HGNC	HGNC:9412	YES	1	P1	CCDS37.1	ENSP00000367830	Q05513	0	UPI0000169EB7	0	0	0	0	0	2	chr1:g.2051239del	0	0
chr1	2070732	rs1263155651	AGGGTGGGGCTGGCGGGGGACAGTCCTCAGCTGCAGGGGCTG	A	2	152	1100	0.013	-	intron_variant	MODIFIER	PRKCZ	ENSG00000067606	Transcript	ENST00000378567.8	protein_coding	0	4/17	ENST00000378567.8:c.334+11169_334+11209del	0	0	0	0	0	0	rs1263155651	0	1	0	deletion	HGNC	HGNC:9412	YES	1	P1	CCDS37.1	ENSP00000367830	Q05513	0	UPI0000169EB7	0	0	0	0	0	27	chr1:g.2070760_2070800del	0	0
chr1	2204887	rs201685233	GCCCTCAAGCCCCGC	G	2	152	627	0.013	-	upstream_gene_variant	MODIFIER	FAAP20	ENSG00000162585	Transcript	ENST00000401813.7	processed_transcript	0	0	0	0	0	0	0	0	0	rs201685233	4981	-1	0	deletion	HGNC	HGNC:26428	0	1	0	0	0	0	0	0	0	0	0	0	0	0	chr1:g.2204900_2204913del	0.2117	0.5424
chr1	2209649	rs759793514	CAG	C	5	152	2191	0.032	-	upstream_gene_variant	MODIFIER	AL590822.1	ENSG00000234396	Transcript	ENST00000442483.2	lincRNA	0	0	0	0	0	0	0	0	0	rs759793514	2872	1	0	deletion	Clone_based_ensembl_gene	0	YES	3	0	0	0	0	0	0	0	0	0	0	0	0	chr1:g.2209650_2209651del	0	0
chr1	2213790	rs1440416254	GCCCGAGCGGGGGGGTGACTGTC	G	4	152	1165	0.026	-	intron_variant&non_coding_transcript_variant	MODIFIER	AL590822.1	ENSG00000234396	Transcript	ENST00000442483.2	lincRNA	0	1/1	ENST00000442483.2:n.122+1176_122+1197del	0	0	0	0	0	0	rs1440416254	0	1	0	deletion	Clone_based_ensembl_gene	0	YES	3	0	0	0	0	0	0	0	0	0	0	0	29	chr1:g.2213820_2213841del	0	0
chr1	2213820	rs1296677320	GGGGGGGTGACTGTCCCCGAGCA	G	2	152	1248	0.013	-	intron_variant&non_coding_transcript_variant	MODIFIER	AL590822.1	ENSG00000234396	Transcript	ENST00000442483.2	lincRNA	0	1/1	ENST00000442483.2:n.122+1195_122+1216del	0	0	0	0	0	0	0	0	1	0	deletion	Clone_based_ensembl_gene	0	YES	3	0	0	0	0	0	0	0	0	0	0	0	18	chr1:g.2213839_2213860del	0	0
chr1	2226499	rs111600357	CG	C	3	152	1909	0.019	-	upstream_gene_variant	MODIFIER	SKI	ENSG00000157933	Transcript	ENST00000378536.5	protein_coding	0	0	0	0	0	0	0	0	0	rs111600357	1819	1	0	deletion	HGNC	HGNC:10896	YES	1	P1	CCDS39.1	ENSP00000367797	P12755	0	UPI00001359DE	0	1	0	0	0	0	chr1:g.2226504del	0.1989	0.3374
chr1	2246853	0	T	TGG	5	152	1943	0.032	GG	intron_variant	MODIFIER	SKI	ENSG00000157933	Transcript	ENST00000378536.5	protein_coding	0	1/6	ENST00000378536.5:c.969+17125_969+17126dup	0	0	0	0	0	0	rs74971112	0	1	0	insertion	HGNC	HGNC:10896	YES	1	P1	CCDS39.1	ENSP00000367797	P12755	0	UPI00001359DE	0	1	0	0	0	8	chr1:g.2246860_2246861dup	0	0
chr1	3069544	0	T	TC	3	150	577	0.019	C	intron_variant	MODIFIER	PRDM16	ENSG00000142611	Transcript	ENST00000270722.10	protein_coding	0	1/16	ENST00000270722.10:c.37+256dup	0	0	0	0	0	0	rs541892148	0	1	0	insertion	HGNC	HGNC:14000	YES	1	P3	CCDS41236.2	ENSP00000270722	Q9HAZ2	0	UPI0000458A29	0	1	0	0	0	8	chr1:g.3069552dup	0.0046	0.0061
chr1	3074428	rs952506121	TGC	T	5	152	2181	0.032	-	intron_variant	MODIFIER	PRDM16	ENSG00000142611	Transcript	ENST00000270722.10	protein_coding	0	1/16	ENST00000270722.10:c.37+5136_37+5137del	0	0	0	0	0	0	rs1353853373	0	1	0	deletion	HGNC	HGNC:14000	YES	1	P3	CCDS41236.2	ENSP00000270722	Q9HAZ2	0	UPI0000458A29	0	1	0	0	0	3	chr1:g.3074432_3074433del	0	0
chr1	3544640	rs36030995	G	GC	2	152	2032	0.013	C	intron_variant	MODIFIER	MEGF6	ENSG00000162591	Transcript	ENST00000356575.9	protein_coding	0	4/36	ENST00000356575.9:c.482-20395dup	0	0	0	0	0	0	rs36030995	0	-1	0	insertion	HGNC	HGNC:3232	YES	1	P1	CCDS41237.1	ENSP00000348982	O75095	0	UPI0000DACACB	0	0	0	0	0	0	chr1:g.3544645dup	0.5104	0.7874
chr1	3774870	rs70940313	C	CGCA	7	152	1423	0.045	GCA	intron_variant	MODIFIER	SMIM1	ENSG00000235169	Transcript	ENST00000444870.7	protein_coding	0	2/3	ENST00000444870.7:c.-75-429_-75-428insGCA	0	0	0	0	0	0	rs70940313	0	1	0	insertion	HGNC	HGNC:44204	YES	1	P1	CCDS57966.1	ENSP00000457386	B2RUZ4	M4WDD3	UPI00002039BC	0	1	0	0	0	0	chr1:g.3774870_3774871insGCA	0.1611	0.2579
chr1	3776565	rs35616712	TC	T	4	152	1987	0.026	-	downstream_gene_variant	MODIFIER	CCDC27	ENSG00000162592	Transcript	ENST00000294600.7	protein_coding	0	0	0	0	0	0	0	0	0	rs35616712	4921	1	0	deletion	HGNC	HGNC:26546	YES	1	P1	CCDS50.1	ENSP00000294600	Q2M243	0	UPI000013E186	0	0	0	0	0	0	chr1:g.3776568del	0.0895	0.1558
chr1	3883004	0	CTTT	C	6	150	806	0.039	-	intron_variant	MODIFIER	DFFB	ENSG00000169598	Transcript	ENST00000338895.7	protein_coding	0	6/6	ENST00000338895.7:c.855-489_855-487del	0	0	0	0	0	0	rs200251035	0	1	0	deletion	HGNC	HGNC:2773	YES	2	A2	CCDS72693.1	ENSP00000339524	0	B4DZS0	UPI00017A851D	0	0	0	0	0	13	chr1:g.3883018_3883020del	0.2955	0.1694
chr1	3899490	rs113724249	CCAGACACTGGCACCCCCCTT	C	4	152	1973	0.026	-	intron_variant	MODIFIER	C1orf174	ENSG00000198912	Transcript	ENST00000361605.4	protein_coding	0	1/3	ENST00000361605.4:c.15+662_15+681del	0	0	0	0	0	0	rs113724249	0	-1	0	deletion	HGNC	HGNC:27915	YES	1	P1	CCDS53.1	ENSP00000355306	Q8IYL3	0	UPI00001C1D98	0	0	0	0	0	0	chr1:g.3899493_3899512del	0.2117	0.4357
chr1	3900023	rs35704040	GC	G	4	152	1693	0.026	-	intron_variant	MODIFIER	C1orf174	ENSG00000198912	Transcript	ENST00000361605.4	protein_coding	0	1/3	ENST00000361605.4:c.15+148del	0	0	0	0	0	0	rs35704040	0	-1	0	deletion	HGNC	HGNC:27915	YES	1	P1	CCDS53.1	ENSP00000355306	Q8IYL3	0	UPI00001C1D98	0	0	0	0	0	0	chr1:g.3900029del	0	0
chr1	5991921	rs202139287	C	CCAGGCGG	2	150	959	0.013	CAGGCGG	intron_variant	MODIFIER	NPHP4	ENSG00000131697	Transcript	ENST00000378156.9	protein_coding	0	1/29	ENST00000378156.9:c.-39+322_-39+323insCCGCCTG	0	0	0	0	0	0	rs202139287	0	-1	0	insertion	HGNC	HGNC:19104	YES	1	P2	CCDS44052.1	ENSP00000367398	O75161	0	UPI00001303E5	0	1	0	0	0	0	chr1:g.5991925_5991926insCGGCAGG	0	0
chr1	6025840	0	AGCACACAGCCGATCCCGGCACACAGCCGATCCCGGCACACAGCCGATCCCGGCACACAGCCGATCCCG	A	2	150	1722	0.013	-	intron_variant	MODIFIER	KCNAB2	ENSG00000069424	Transcript	ENST00000378097.5	protein_coding	0	1/15	ENST00000378097.5:c.-52-14602_-52-14535del	0	0	0	0	0	0	0	0	1	0	deletion	HGNC	HGNC:6229	0	1	P4	CCDS55.1	ENSP00000367337	Q13303	A0A024R4E3	UPI000012E16D	0	1	0	0	0	74	chr1:g.6025874_6025941del	0	0
chr1	6197868	0	AC	A	2	152	2164	0.013	-	intron_variant	MODIFIER	RPL22	ENSG00000116251	Transcript	ENST00000234875.9	protein_coding	0	1/3	ENST00000234875.9:c.13-113del	0	0	0	0	0	0	0	0	-1	0	deletion	HGNC	HGNC:10315	YES	1	P1	CCDS58.1	ENSP00000346088	P35268	0	UPI000015A487	0	0	0	0	0	0	chr1:g.6197869del	0	0
chr1	6276990	0	A	AC	2	152	1082	0.013	C	intron_variant	MODIFIER	ACOT7	ENSG00000097021	Transcript	ENST00000377855.6	protein_coding	0	8/8	ENST00000377855.6:c.1044+4111dup	0	0	0	0	0	0	rs567031046	0	-1	0	insertion	HGNC	HGNC:24157	YES	1	P4	CCDS65.1	ENSP00000367086	O00154	0	UPI000012674F	0	0	0	0	0	0	chr1:g.6276999dup	0	0
chr1	6276990	0	A	ACC	3	152	1082	0.019	CC	intron_variant	MODIFIER	ACOT7	ENSG00000097021	Transcript	ENST00000377855.6	protein_coding	0	8/8	ENST00000377855.6:c.1044+4110_1044+4111dup	0	0	0	0	0	0	rs567031046	0	-1	0	insertion	HGNC	HGNC:24157	YES	1	P4	CCDS65.1	ENSP00000367086	O00154	0	UPI000012674F	0	0	0	0	0	0	chr1:g.6276998_6276999dup	0.007	0.0008
chr1	6299665	0	A	AGTGT	2	152	2398	0.013	GTGT	intron_variant	MODIFIER	ACOT7	ENSG00000097021	Transcript	ENST00000377855.6	protein_coding	0	6/8	ENST00000377855.6:c.743-4689_743-4686dup	0	0	0	0	0	0	rs3838286	0	-1	0	insertion	HGNC	HGNC:24157	YES	1	P4	CCDS65.1	ENSP00000367086	O00154	0	UPI000012674F	0	0	0	0	0	0	chr1:g.6299688_6299691dup	0	0.0219
chr1	6299665	0	AGT	A	5	152	2398	0.032	-	intron_variant	MODIFIER	ACOT7	ENSG00000097021	Transcript	ENST00000377855.6	protein_coding	0	6/8	ENST00000377855.6:c.743-4687_743-4686del	0	0	0	0	0	0	0	0	-1	0	deletion	HGNC	HGNC:24157	YES	1	P4	CCDS65.1	ENSP00000367086	O00154	0	UPI000012674F	0	0	0	0	0	0	chr1:g.6299690_6299691del	0	0
chr1	6413947	rs200280071	TCG	T	2	152	1907	0.013	-	downstream_gene_variant	MODIFIER	HES2	ENSG00000069812	Transcript	ENST00000377834.8	protein_coding	0	0	0	0	0	0	0	0	0	rs200280071	1283	-1	0	deletion	HGNC	HGNC:16005	YES	1	P1	CCDS30574.1	ENSP00000367065	Q9Y543	0	UPI000012C617	0	0	0	0	0	0	chr1:g.6413948_6413949del	0.1458	0.3646
chr1	6413949	0	G	GTGTTT	2	152	1907	0.013	TGTTT	downstream_gene_variant	MODIFIER	HES2	ENSG00000069812	Transcript	ENST00000377834.8	protein_coding	0	0	0	0	0	0	0	0	0	rs562623948	1282	-1	0	insertion	HGNC	HGNC:16005	YES	1	P1	CCDS30574.1	ENSP00000367065	Q9Y543	0	UPI000012C617	0	0	0	0	0	0	chr1:g.6413977_6413981dup	0.0499	0.0809
chr1	6413951	rs533285560	GTTT	G	2	152	1718	0.013	-	downstream_gene_variant	MODIFIER	HES2	ENSG00000069812	Transcript	ENST00000377834.8	protein_coding	0	0	0	0	0	0	0	0	0	rs533285560	1278	-1	0	deletion	HGNC	HGNC:16005	YES	1	P1	CCDS30574.1	ENSP00000367065	Q9Y543	0	UPI000012C617	0	0	0	0	0	0	chr1:g.6413953_6413955del	0.2768	0.6747
chr1	6485977	0	A	AC	5	150	1041	0.032	C	intron_variant	MODIFIER	PLEKHG5	ENSG00000171680	Transcript	ENST00000537245.5	protein_coding	0	2/21	ENST00000537245.5:c.151-8320dup	0	0	0	0	0	0	rs766028177	0	-1	0	insertion	HGNC	HGNC:29105	YES	2	A2	CCDS57969.1	ENSP00000439625	O94827	0	UPI000206539E	0	1	0	0	0	0	chr1:g.6485986dup	0	0
chr1	6490476	rs141955211	GTCTAAGGC	G	7	152	1520	0.045	-	intron_variant	MODIFIER	PLEKHG5	ENSG00000171680	Transcript	ENST00000537245.5	protein_coding	0	2/21	ENST00000537245.5:c.150+6009_150+6016del	0	0	0	0	0	0	rs144172185	0	-1	0	deletion	HGNC	HGNC:29105	YES	2	A2	CCDS57969.1	ENSP00000439625	O94827	0	UPI000206539E	0	1	0	0	0	0	chr1:g.6490487_6490494del	0.3209	0.6974
chr1	6492964	rs57750269	C	CT	7	152	1115	0.045	T	intron_variant	MODIFIER	PLEKHG5	ENSG00000171680	Transcript	ENST00000537245.5	protein_coding	0	2/21	ENST00000537245.5:c.150+3528_150+3529insA	0	0	0	0	0	0	rs57750269	0	-1	0	insertion	HGNC	HGNC:29105	YES	2	A2	CCDS57969.1	ENSP00000439625	O94827	0	UPI000206539E	0	1	0	0	0	0	chr1:g.6492964_6492965insT	0.3574	0.7784
chr1	6512897	0	T	TG	2	152	1919	0.013	G	intron_variant	MODIFIER	PLEKHG5	ENSG00000171680	Transcript	ENST00000377740.4	protein_coding	0	1/21	ENST00000377740.4:c.67+6547dup	0	0	0	0	0	0	rs35777255	0	-1	0	insertion	HGNC	HGNC:29105	0	1	A2	0	ENSP00000366969	0	Q5SY18	UPI00004701D7	0	1	0	0	0	0	chr1:g.6512904dup	0.3496	0.4047
chr1	6580376	rs5772241	TC	T	5	152	1117	0.032	-	intron_variant	MODIFIER	ZBTB48	ENSG00000204859	Transcript	ENST00000377674.9	protein_coding	0	1/10	ENST00000377674.9:c.-69-163del	0	0	0	0	0	0	rs5772241	0	1	0	deletion	HGNC	HGNC:4930	YES	1	P1	CCDS84.1	ENSP00000366902	P10074	0	UPI000012C932	0	0	0	0	0	1	chr1:g.6580378del	0	0
chr1	6625606	rs70981393	CCG	C	5	152	1601	0.032	-	downstream_gene_variant	MODIFIER	PHF13	ENSG00000116273	Transcript	ENST00000377648.5	protein_coding	0	0	0	0	0	0	0	0	0	rs150545138	1577	1	0	deletion	HGNC	HGNC:22983	YES	1	P1	CCDS85.1	ENSP00000366876	Q86YI8	A0A158RFV6	UPI000013C9BF	0	0	0	0	0	0	chr1:g.6625613_6625614del	0.3023	0.3555
chr1	6822794	0	C	CCACA	4	152	1568	0.026	CACA	intron_variant	MODIFIER	CAMTA1	ENSG00000171735	Transcript	ENST00000303635.12	protein_coding	0	2/22	ENST00000303635.12:c.116-2269_116-2266dup	0	0	0	0	0	0	rs1194529509	0	1	0	insertion	HGNC	HGNC:18806	YES	1	P1	CCDS30576.1	ENSP00000306522	Q9Y6Y1	0	UPI00001C1D72	0	1	0	0	0	32	chr1:g.6822823_6822826dup	0	0
chr1	6822794	0	CCA	C	6	152	1568	0.038	-	intron_variant	MODIFIER	CAMTA1	ENSG00000171735	Transcript	ENST00000303635.12	protein_coding	0	2/22	ENST00000303635.12:c.116-2267_116-2266del	0	0	0	0	0	0	rs138579404	0	1	0	deletion	HGNC	HGNC:18806	YES	1	P1	CCDS30576.1	ENSP00000306522	Q9Y6Y1	0	UPI00001C1D72	0	1	0	0	0	30	chr1:g.6822825_6822826del	0.15	0.2776
chr1	6884291	0	G	GACACAC	6	150	1329	0.045	ACACAC	intron_variant	MODIFIER	CAMTA1	ENSG00000171735	Transcript	ENST00000303635.12	protein_coding	0	3/22	ENST00000303635.12:c.234+59121_234+59126dup	0	0	0	0	0	0	rs1448763424	0	1	0	insertion	HGNC	HGNC:18806	YES	1	P1	CCDS30576.1	ENSP00000306522	Q9Y6Y1	0	UPI00001C1D72	0	1	0	0	0	45	chr1:g.6884331_6884336dup	0	0
chr1	6884291	0	G	GACACACACAC	6	150	1329	0.039	ACACACACAC	intron_variant	MODIFIER	CAMTA1	ENSG00000171735	Transcript	ENST00000303635.12	protein_coding	0	3/22	ENST00000303635.12:c.234+59117_234+59126dup	0	0	0	0	0	0	rs1448763424	0	1	0	insertion	HGNC	HGNC:18806	YES	1	P1	CCDS30576.1	ENSP00000306522	Q9Y6Y1	0	UPI00001C1D72	0	1	0	0	0	45	chr1:g.6884327_6884336dup	0	0
chr1	6884291	0	G	GACACACACACAC	5	150	1329	0.032	ACACACACACAC	intron_variant	MODIFIER	CAMTA1	ENSG00000171735	Transcript	ENST00000303635.12	protein_coding	0	3/22	ENST00000303635.12:c.234+59115_234+59126dup	0	0	0	0	0	0	rs1448763424	0	1	0	insertion	HGNC	HGNC:18806	YES	1	P1	CCDS30576.1	ENSP00000306522	Q9Y6Y1	0	UPI00001C1D72	0	1	0	0	0	45	chr1:g.6884325_6884336dup	0	0
chr1	6884291	0	GACACACAC	G	4	150	1329	0.026	-	intron_variant	MODIFIER	CAMTA1	ENSG00000171735	Transcript	ENST00000303635.12	protein_coding	0	3/22	ENST00000303635.12:c.234+59119_234+59126del	0	0	0	0	0	0	rs367707468	0	1	0	deletion	HGNC	HGNC:18806	YES	1	P1	CCDS30576.1	ENSP00000306522	Q9Y6Y1	0	UPI00001C1D72	0	1	0	0	0	37	chr1:g.6884329_6884336del	0	0
chr1	7401521	0	TA	T	7	150	633	0.052	-	intron_variant	MODIFIER	CAMTA1	ENSG00000171735	Transcript	ENST00000303635.12	protein_coding	0	5/22	ENST00000303635.12:c.439-66298del	0	0	0	0	0	0	rs112969097	0	1	0	deletion	HGNC	HGNC:18806	YES	1	P1	CCDS30576.1	ENSP00000306522	Q9Y6Y1	0	UPI00001C1D72	0	1	0	0	0	10	chr1:g.7401532del	0	0
chr1	7771242	rs1402438606	G	GC	2	152	1205	0.013	C	upstream_gene_variant	MODIFIER	VAMP3	ENSG00000049245	Transcript	ENST00000054666.11	protein_coding	0	0	0	0	0	0	0	0	0	rs1402438606	53	1	0	insertion	HGNC	HGNC:12644	YES	1	P1	CCDS88.1	ENSP00000054666	Q15836	Q6FGG2	UPI00001380F2	0	0	0	0	0	0	chr1:g.7771246dup	0	0
chr1	7954035	0	GCACACACCCCTCGGAAGTCGGCGAGATCGCTGAGGCAAAGCGACTCCAGGGCGCAGAGACC	G	4	152	2093	0.026	-	upstream_gene_variant	MODIFIER	PARK7	ENSG00000116288	Transcript	ENST00000493373.5	protein_coding	0	0	0	0	0	0	0	0	0	0	195	1	cds_end_NF	deletion	HGNC	HGNC:16369	0	5	0	0	ENSP00000465404	Q99497	V9HWC2	UPI0000072F6F	0	1	0	0	0	0	chr1:g.7954041_7954101del	0	0
chr1	7961850	rs200968609	GGTGCTGGACGGTGTCCCT	G	5	152	2045	0.032	-	intron_variant	MODIFIER	PARK7	ENSG00000116288	Transcript	ENST00000338639.10	protein_coding	0	1/6	ENST00000338639.10:c.-24+75_-24+92del	0	0	0	0	0	0	rs200968609	0	1	0	deletion	HGNC	HGNC:16369	YES	1	P1	CCDS93.1	ENSP00000340278	Q99497	V9HWC2	UPI0000072F6F	0	1	0	0	0	17	chr1:g.7961868_7961885del	0.0929	0.0477
chr1	7962712	rs144768319	CAG	C	5	152	817	0.032	-	intron_variant	MODIFIER	PARK7	ENSG00000116288	Transcript	ENST00000338639.10	protein_coding	0	1/6	ENST00000338639.10:c.-23-50_-23-49del	0	0	0	0	0	0	rs144768319	0	1	0	deletion	HGNC	HGNC:16369	YES	1	P1	CCDS93.1	ENSP00000340278	Q99497	V9HWC2	UPI0000072F6F	0	1	0	0	0	0	chr1:g.7962713_7962714del	0.1534	0.2663
chr1	7993593	rs146519685	C	CT	3	152	1538	0.019	T	downstream_gene_variant	MODIFIER	AL034417.3	ENSG00000284716	Transcript	ENST00000641100.1	lincRNA	0	0	0	0	0	0	0	0	0	rs146519685	4593	-1	0	insertion	Clone_based_ensembl_gene	0	YES	0	0	0	0	0	0	0	0	0	0	0	0	0	chr1:g.7993595dup	0.2412	0.3033
chr1	8003881	rs56195333	GA	G	3	152	1183	0.019	-	upstream_gene_variant	MODIFIER	AL034417.3	ENSG00000284716	Transcript	ENST00000641100.1	lincRNA	0	0	0	0	0	0	0	0	0	rs56195333	3948	-1	0	deletion	Clone_based_ensembl_gene	0	YES	0	0	0	0	0	0	0	0	0	0	0	0	0	chr1:g.8003888del	0.2412	0.3041
chr1	8005936	rs150518134	C	CT	3	152	583	0.019	T	downstream_gene_variant	MODIFIER	AL034417.4	ENSG00000284747	Transcript	ENST00000642135.1	antisense	0	0	0	0	0	0	0	0	0	rs150518134	2975	1	0	insertion	Clone_based_ensembl_gene	0	YES	0	0	0	0	0	0	0	0	0	0	0	0	0	chr1:g.8005946dup	0.1695	0.0477
chr1	8089251	rs869142212	CAGATAGATAGATCGATAGAT	C	5	150	963	0.033	-	intron_variant&non_coding_transcript_variant	MODIFIER	AL034417.2	ENSG00000238290	Transcript	ENST00000445300.1	lincRNA	0	2/2	ENST00000445300.1:n.816-32210_816-32191del	0	0	0	0	0	0	rs1414559441	0	1	0	deletion	Clone_based_ensembl_gene	0	YES	2	0	0	0	0	0	0	0	0	0	0	0	12	chr1:g.8089264_8089283del	0	0
chr1	8089344	0	CATAG	C	6	152	1218	0.038	-	intron_variant&non_coding_transcript_variant	MODIFIER	AL034417.2	ENSG00000238290	Transcript	ENST00000445300.1	lincRNA	0	2/2	ENST00000445300.1:n.816-32118_816-32115del	0	0	0	0	0	0	rs144228384	0	1	0	deletion	Clone_based_ensembl_gene	0	YES	2	0	0	0	0	0	0	0	0	0	0	0	11	chr1:g.8089356_8089359del	0.0795	0.2791
chr1	8093925	rs138750600	A	AG	3	152	2388	0.019	G	intron_variant&non_coding_transcript_variant	MODIFIER	AL034417.2	ENSG00000238290	Transcript	ENST00000445300.1	lincRNA	0	2/2	ENST00000445300.1:n.816-27543dup	0	0	0	0	0	0	rs138750600	0	1	0	insertion	Clone_based_ensembl_gene	0	YES	2	0	0	0	0	0	0	0	0	0	0	0	6	chr1:g.8093931dup	0.1827	0.0461
chr1	8099286	rs139059051	TAA	T	3	152	631	0.019	-	intron_variant&non_coding_transcript_variant	MODIFIER	AL034417.2	ENSG00000238290	Transcript	ENST00000445300.1	lincRNA	0	2/2	ENST00000445300.1:n.816-22187_816-22186del	0	0	0	0	0	0	rs139059051	0	1	0	deletion	Clone_based_ensembl_gene	0	YES	2	0	0	0	0	0	0	0	0	0	0	0	0	chr1:g.8099287_8099288del	0.1829	0.0461
chr1	8185246	rs138946439	TA	T	2	152	1210	0.013	-	upstream_gene_variant	MODIFIER	AL358876.1	ENSG00000229305	Transcript	ENST00000453364.1	processed_pseudogene	0	0	0	0	0	0	0	0	0	rs138946439	4577	1	0	deletion	Clone_based_ensembl_gene	0	YES	0	0	0	0	0	0	0	0	0	0	0	0	0	chr1:g.8185251del	0.0491	0.1104
chr1	8424486	0	T	TAATTCGAAGGG	2	152	2068	0.013	AATTCGAAGGG	intron_variant	MODIFIER	RERE	ENSG00000142599	Transcript	ENST00000337907.7	protein_coding	0	12/23	ENST00000337907.7:c.1204-1680_1204-1679insCCCTTCGAATT	0	0	0	0	0	0	0	0	-1	0	insertion	HGNC	HGNC:9965	YES	1	P2	CCDS95.1	ENSP00000338629	Q9P2R6	A0A024R4E9	UPI00001419CC	0	1	0	0	0	0	chr1:g.8424491_8424492insGAAGGGAATTC	0	0
chr1	8668924	0	C	CTGTGTGTG	3	152	1619	0.019	TGTGTGTG	intron_variant	MODIFIER	RERE	ENSG00000142599	Transcript	ENST00000337907.7	protein_coding	0	2/23	ENST00000337907.7:c.-144-12491_-144-12484dup	0	0	0	0	0	0	rs545829305	0	-1	0	insertion	HGNC	HGNC:9965	YES	1	P2	CCDS95.1	ENSP00000338629	Q9P2R6	A0A024R4E9	UPI00001419CC	0	1	0	0	0	0	chr1:g.8668956_8668963dup	0	0
chr1	8668924	0	C	CTGTGTGTGTG	3	152	1619	0.032	TGTGTGTGTG	intron_variant	MODIFIER	RERE	ENSG00000142599	Transcript	ENST00000337907.7	protein_coding	0	2/23	ENST00000337907.7:c.-144-12493_-144-12484dup	0	0	0	0	0	0	rs545829305	0	-1	0	insertion	HGNC	HGNC:9965	YES	1	P2	CCDS95.1	ENSP00000338629	Q9P2R6	A0A024R4E9	UPI00001419CC	0	1	0	0	0	0	chr1:g.8668954_8668963dup	0	0
chr1	8668924	0	C	CTGTGTGTGTGTG	2	152	1619	0.013	TGTGTGTGTGTG	intron_variant	MODIFIER	RERE	ENSG00000142599	Transcript	ENST00000337907.7	protein_coding	0	2/23	ENST00000337907.7:c.-144-12495_-144-12484dup	0	0	0	0	0	0	rs545829305	0	-1	0	insertion	HGNC	HGNC:9965	YES	1	P2	CCDS95.1	ENSP00000338629	Q9P2R6	A0A024R4E9	UPI00001419CC	0	1	0	0	0	0	chr1:g.8668952_8668963dup	0	0
chr1	8668924	0	CTG	C	3	152	1619	0.019	-	intron_variant	MODIFIER	RERE	ENSG00000142599	Transcript	ENST00000337907.7	protein_coding	0	2/23	ENST00000337907.7:c.-144-12485_-144-12484del	0	0	0	0	0	0	rs1268151705	0	-1	0	deletion	HGNC	HGNC:9965	YES	1	P2	CCDS95.1	ENSP00000338629	Q9P2R6	A0A024R4E9	UPI00001419CC	0	1	0	0	0	0	chr1:g.8668962_8668963del	0	0
chr1	8669077	rs1220047868	T	TG	2	150	1141	0.013	G	intron_variant	MODIFIER	RERE	ENSG00000142599	Transcript	ENST00000337907.7	protein_coding	0	2/23	ENST00000337907.7:c.-144-12637_-144-12636insC	0	0	0	0	0	0	rs1220047868	0	-1	0	insertion	HGNC	HGNC:9965	YES	1	P2	CCDS95.1	ENSP00000338629	Q9P2R6	A0A024R4E9	UPI00001419CC	0	1	0	0	0	0	chr1:g.8669077_8669078insG	0	0
chr1	8815829	0	T	TTGTGTGTGTGTGTG	2	152	2067	0.013	TGTGTGTGTGTGTG	intron_variant	MODIFIER	RERE	ENSG00000142599	Transcript	ENST00000337907.7	protein_coding	0	1/23	ENST00000337907.7:c.-330+1330_-330+1331insCACACACACACACA	0	0	0	0	0	0	rs539845789	0	-1	0	insertion	HGNC	HGNC:9965	YES	1	P2	CCDS95.1	ENSP00000338629	Q9P2R6	A0A024R4E9	UPI00001419CC	0	1	0	0	0	0	chr1:g.8815842_8815843insGTGTGTGTGTGTGT	0	0
chr1	8881403	rs1466647756	AAAAG	A	5	150	401	0.032	-	upstream_gene_variant	MODIFIER	ENO1	ENSG00000074800	Transcript	ENST00000646539.1	protein_coding	0	0	0	0	0	0	0	0	0	rs1466647756	2154	-1	0	deletion	HGNC	HGNC:3350	YES	0	P3	CCDS97.1	ENSP00000493526	P06733	A0A024R4F1	UPI000013C9AF	0	0	0	0	0	0	chr1:g.8881419_8881422del	0	0
chr1	8904580	rs1335697640	TA	T	2	152	1045	0.013	-	downstream_gene_variant	MODIFIER	AL139415.1	ENSG00000232208	Transcript	ENST00000424862.2	processed_pseudogene	0	0	0	0	0	0	0	0	0	rs1335697640	2812	-1	0	deletion	Clone_based_ensembl_gene	0	YES	0	0	0	0	0	0	0	0	0	0	0	0	0	chr1:g.8904581del	0	0
chr1	9078306	rs929155705	AG	A	2	152	2031	0.013	-	upstream_gene_variant	MODIFIER	RF00424	ENSG00000252404	Transcript	ENST00000516595.1	scaRNA	0	0	0	0	0	0	0	0	0	rs929155705	4389	1	0	deletion	RFAM	0	YES	0	0	0	0	0	0	0	0	0	0	0	0	0	chr1:g.9078308del	0	0
chr1	9129262	rs1334256959	C	CTT	2	152	932	0.013	TT	upstream_gene_variant	MODIFIER	GPR157	ENSG00000180758	Transcript	ENST00000377411.5	protein_coding	0	0	0	0	0	0	0	0	0	rs1334256959	160	-1	0	insertion	HGNC	HGNC:23687	YES	1	P1	CCDS100.2	ENSP00000366628	Q5UAW9	0	UPI0000044DD4	0	0	0	0	0	0	chr1:g.9129262_9129263insTT	0	0
chr1	9251436	0	C	CTGTTGT	4	150	2387	0.026	TGTTGT	intron_variant	MODIFIER	H6PD	ENSG00000049239	Transcript	ENST00000602477.1	protein_coding	0	3/4	ENST00000602477.1:c.778+4385_778+4390dup	0	0	0	0	0	0	rs771861015	0	1	0	insertion	HGNC	HGNC:4795	YES	1	A2	CCDS72697.1	ENSP00000473348	0	R4GMU1	UPI0000D61E40	0	1	0	0	0	37	chr1:g.9251468_9251473dup	0	0
chr1	9279787	rs776210260	AGAGAGAGAGC	A	2	152	1813	0.013	-	intergenic_variant	MODIFIER	0	0	0	0	0	0	0	0	0	0	0	0	0	0	rs779864835	0	0	0	deletion	0	0	0	0	0	0	0	0	0	0	0	0	0	0	0	0	chr1:g.9279797_9279806del	0	0
chr1	9292724	0	A	ACGCGCCCCGCGCCC	4	152	1361	0.026	CGCGCCCCGCGCCC	upstream_gene_variant	MODIFIER	SPSB1	ENSG00000171621	Transcript	ENST00000328089.11	protein_coding	0	0	0	0	0	0	0	0	0	rs564101206	169	1	0	insertion	HGNC	HGNC:30628	YES	1	P1	CCDS102.1	ENSP00000330221	Q96BD6	A0A024R4G8	UPI000006D00B	0	0	0	0	0	0	chr1:g.9292740_9292753dup	0	0
chr1	9630739	rs150157031	T	TGTGTGTGTGTGTGCGCGC	4	152	1904	0.026	GTGTGTGTGTGTGCGCGC	intergenic_variant	MODIFIER	0	0	0	0	0	0	0	0	0	0	0	0	0	0	rs150157031	0	0	0	insertion	0	0	0	0	0	0	0	0	0	0	0	0	0	0	0	0	chr1:g.9630740_9630741insTGTGTGTGTGTGCGCGCG	0	0
chr1	10085653	0	G	GT	4	152	1360	0.026	T	intron_variant	MODIFIER	UBE4B	ENSG00000130939	Transcript	ENST00000343090.11	protein_coding	0	2/27	ENST00000343090.11:c.212-9799dup	0	0	0	0	0	0	rs200027493	0	1	0	insertion	HGNC	HGNC:12500	YES	1	0	CCDS41245.1	ENSP00000343001	O95155	0	UPI0000137944	0	0	0	0	0	9	chr1:g.10085662dup	0	0
chr1	10376834	0	A	AAC	4	152	1514	0.026	AC	3_prime_UTR_variant	MODIFIER	KIF1B	ENSG00000054523	Transcript	ENST00000263934.10	protein_coding	47/47	0	ENST00000263934.10:c.*279_*280dup	0	5713-5714/6816	0	0	0	0	rs146112447	0	1	0	insertion	HGNC	HGNC:16636	YES	1	0	CCDS111.1	ENSP00000263934	O60333	0	UPI000013EE7E	0	1	0	0	0	33	chr1:g.10376866_10376867dup	0	0
chr1	10376834	0	A	AACAC	6	152	1514	0.038	ACAC	3_prime_UTR_variant	MODIFIER	KIF1B	ENSG00000054523	Transcript	ENST00000263934.10	protein_coding	47/47	0	ENST00000263934.10:c.*277_*280dup	0	5713-5714/6816	0	0	0	0	rs146112447	0	1	0	insertion	HGNC	HGNC:16636	YES	1	0	CCDS111.1	ENSP00000263934	O60333	0	UPI000013EE7E	0	1	0	0	0	33	chr1:g.10376864_10376867dup	0	0
chr1	10498280	0	T	TAAAACAAAAC	3	152	1499	0.019	AAAACAAAAC	intron_variant	MODIFIER	PEX14	ENSG00000142655	Transcript	ENST00000356607.9	protein_coding	0	2/8	ENST00000356607.9:c.84+2989_84+2998dup	0	0	0	0	0	0	rs1491341693	0	1	0	insertion	HGNC	HGNC:8856	YES	1	P1	CCDS30582.1	ENSP00000349016	O75381	0	UPI000013170A	0	1	0	0	0	39	chr1:g.10498310_10498319dup	0	0
chr1	10514156	0	CTGTG	C	2	150	1221	0.013	-	intron_variant	MODIFIER	PEX14	ENSG00000142655	Transcript	ENST00000356607.9	protein_coding	0	2/8	ENST00000356607.9:c.84+18875_84+18878del	0	0	0	0	0	0	rs1340863008	0	1	0	deletion	HGNC	HGNC:8856	YES	1	P1	CCDS30582.1	ENSP00000349016	O75381	0	UPI000013170A	0	1	0	0	0	39	chr1:g.10514196_10514199del	0	0
chr1	10678503	rs71583889	GC	G	3	152	1440	0.019	-	intron_variant	MODIFIER	CASZ1	ENSG00000130940	Transcript	ENST00000377022.8	protein_coding	0	4/20	ENST00000377022.8:c.17-12933del	0	0	0	0	0	0	rs71583889	0	-1	0	deletion	HGNC	HGNC:26002	YES	1	P1	CCDS41246.1	ENSP00000366221	Q86V15	0	UPI0000EBB7D6	0	0	0	0	0	0	chr1:g.10678506del	0.2748	0.2292
chr1	10680281	rs568567605	G	GC	4	152	1022	0.026	C	intron_variant	MODIFIER	CASZ1	ENSG00000130940	Transcript	ENST00000377022.8	protein_coding	0	4/20	ENST00000377022.8:c.16+13592_16+13593insG	0	0	0	0	0	0	rs568567605	0	-1	0	insertion	HGNC	HGNC:26002	YES	1	P1	CCDS41246.1	ENSP00000366221	Q86V15	0	UPI0000EBB7D6	0	0	0	0	0	0	chr1:g.10680281_10680282insC	0	0
chr1	10697241	0	G	GC	3	152	2156	0.019	C	intron_variant	MODIFIER	CASZ1	ENSG00000130940	Transcript	ENST00000377022.8	protein_coding	0	3/20	ENST00000377022.8:c.-23-3330dup	0	0	0	0	0	0	rs34408884	0	-1	0	insertion	HGNC	HGNC:26002	YES	1	P1	CCDS41246.1	ENSP00000366221	Q86V15	0	UPI0000EBB7D6	0	0	0	0	0	0	chr1:g.10697249dup	0.1388	0.1059
chr1	10794176	0	CGTGT	C	3	152	1293	0.019	-	intron_variant	MODIFIER	CASZ1	ENSG00000130940	Transcript	ENST00000377022.8	protein_coding	0	1/20	ENST00000377022.8:c.-234+2384_-234+2387del	0	0	0	0	0	0	rs369860124	0	-1	0	deletion	HGNC	HGNC:26002	YES	1	P1	CCDS41246.1	ENSP00000366221	Q86V15	0	UPI0000EBB7D6	0	0	0	0	0	0	chr1:g.10794196_10794199del	0	0.1626
chr1	10796988	0	T	TG	6	152	1218	0.038	G	upstream_gene_variant	MODIFIER	CASZ1	ENSG00000130940	Transcript	ENST00000377022.8	protein_coding	0	0	0	0	0	0	0	0	0	rs796217900	342	-1	0	insertion	HGNC	HGNC:26002	YES	1	P1	CCDS41246.1	ENSP00000366221	Q86V15	0	UPI0000EBB7D6	0	0	0	0	0	0	chr1:g.10796999dup	0	0
chr1	11261690	rs567142241	CAAG	C	3	152	1743	0.019	-	intron_variant	MODIFIER	MTOR	ENSG00000198793	Transcript	ENST00000361445.8	protein_coding	0	1/57	ENST00000361445.8:c.-15+752_-15+754del	0	0	0	0	0	0	rs567142241	0	-1	0	deletion	HGNC	HGNC:3942	YES	1	P1	CCDS127.1	ENSP00000354558	P42345	0	UPI000012ABD3	0	1	0	0	0	0	chr1:g.11261698_11261700del	0.0022	0.0008
chr1	11701416	0	CAGCGCAGTT	C	3	152	2084	0.019	-	intron_variant	MODIFIER	DRAXIN	ENSG00000162490	Transcript	ENST00000294485.6	protein_coding	0	1/6	ENST00000294485.6:c.-10-4832_-10-4824del	0	0	0	0	0	0	0	0	1	0	deletion	HGNC	HGNC:25054	YES	1	P1	CCDS135.1	ENSP00000294485	Q8NBI3	0	UPI000013E16C	0	0	0	0	0	0	chr1:g.11701417_11701425del	0	0
chr1	11797461	rs71492358	TAA	T	6	150	581	0.039	-	intron_variant	MODIFIER	MTHFR	ENSG00000177000	Transcript	ENST00000376585.6	protein_coding	0	5/12	ENST00000376585.6:c.710-1064_710-1063del	0	0	0	0	0	0	rs796774075	0	-1	0	deletion	HGNC	HGNC:7436	YES	5	A2	CCDS81262.1	ENSP00000365770	P42898	0	UPI00004206A1	0	1	0	0	0	0	chr1:g.11797468_11797469del	0	0
chr1	11802003	rs70983602	CACAGA	C	7	152	1352	0.045	-	upstream_gene_variant	MODIFIER	CLCN6	ENSG00000011021	Transcript	ENST00000346436.11	protein_coding	0	0	0	0	0	0	0	0	0	rs71568355	4183	1	0	deletion	HGNC	HGNC:2024	YES	1	P1	CCDS138.1	ENSP00000234488	P51797	0	UPI000013F2D3	0	0	0	0	0	0	chr1:g.11802006_11802010del	0.0206	0
chr1	11808227	0	TTGTGTGTGTGTGTGTG	T	3	150	943	0.019	-	intron_variant	MODIFIER	CLCN6	ENSG00000011021	Transcript	ENST00000346436.11	protein_coding	0	2/22	ENST00000346436.11:c.147+1065_147+1080del	0	0	0	0	0	0	rs201029509	0	1	0	deletion	HGNC	HGNC:2024	YES	1	P1	CCDS138.1	ENSP00000234488	P51797	0	UPI000013F2D3	0	0	0	0	0	27	chr1:g.11808255_11808270del	0	0
chr1	11821890	rs113289271	C	CAG	7	152	1311	0.045	AG	intron_variant	MODIFIER	CLCN6	ENSG00000011021	Transcript	ENST00000346436.11	protein_coding	0	5/22	ENST00000346436.11:c.347-804_347-803insGA	0	0	0	0	0	0	rs113289271	0	1	0	insertion	HGNC	HGNC:2024	YES	1	P1	CCDS138.1	ENSP00000234488	P51797	0	UPI000013F2D3	0	0	0	0	0	1	chr1:g.11821891_11821892insGA	0.1683	0.2458
chr1	11926731	0	T	TAC	2	152	1648	0.013	AC	upstream_gene_variant	MODIFIER	KIAA2013	ENSG00000116685	Transcript	ENST00000376572.8	protein_coding	0	0	0	0	0	0	0	0	0	rs144521247	304	-1	0	insertion	HGNC	HGNC:28513	YES	1	P1	CCDS141.1	ENSP00000365756	Q8IYS2	0	UPI00000741FB	0	0	0	0	0	0	chr1:g.11926747_11926748dup	0	0
chr1	11927966	rs747900925	CA	C	6	152	1459	0.038	-	upstream_gene_variant	MODIFIER	KIAA2013	ENSG00000116685	Transcript	ENST00000376572.8	protein_coding	0	0	0	0	0	0	0	0	0	rs747900925	1540	-1	0	deletion	HGNC	HGNC:28513	YES	1	P1	CCDS141.1	ENSP00000365756	Q8IYS2	0	UPI00000741FB	0	0	0	0	0	0	chr1:g.11927967del	0	0
chr1	12015005	rs33986208	AT	A	2	152	2271	0.013	-	upstream_gene_variant	MODIFIER	MIIP	ENSG00000116691	Transcript	ENST00000235332.6	protein_coding	0	0	0	0	0	0	0	0	0	rs33986208	4492	1	0	deletion	HGNC	HGNC:25715	YES	1	P1	CCDS143.1	ENSP00000235332	Q5JXC2	0	UPI000013C9CB	0	0	0	0	0	0	chr1:g.12015008del	0.2656	0.4228
chr1	12051901	rs145197490	TA	T	2	152	666	0.013	-	TF_binding_site_variant	MODIFIER	0	0	MotifFeature	ENSM00207161069	0	0	0	0	0	0	0	0	0	0	rs145197490	0	1	0	deletion	0	0	0	0	0	0	0	0	0	0	0	0	0	0	0	0	chr1:g.12051911del	0.0966	0.1248
chr1	12144388	rs11569959	CCTT	C	4	152	2034	0.026	-	downstream_gene_variant	MODIFIER	TNFRSF8	ENSG00000120949	Transcript	ENST00000263932.7	protein_coding	0	0	0	0	0	0	0	0	0	rs200644951	182	1	0	deletion	HGNC	HGNC:11923	YES	1	P1	CCDS144.1	ENSP00000263932	P28908	0	UPI0000000971	0	0	0	0	0	0	chr1:g.12144392_12144394del	0.021	0.003
chr1	12183609	rs141716486	CTATCTGTT	C	6	152	729	0.038	-	intron_variant	MODIFIER	TNFRSF1B	ENSG00000028137	Transcript	ENST00000376259.7	protein_coding	0	1/9	ENST00000376259.7:c.79-5185_79-5178del	0	0	0	0	0	0	rs141716486	0	1	0	deletion	HGNC	HGNC:11917	YES	1	P1	CCDS145.1	ENSP00000365435	P20333	0	UPI000002FAE1	0	1	0	0	0	1	chr1:g.12183611_12183618del	0	0
chr1	12183789	rs745665339	CCTAT	C	6	150	685	0.039	-	intron_variant	MODIFIER	TNFRSF1B	ENSG00000028137	Transcript	ENST00000376259.7	protein_coding	0	1/9	ENST00000376259.7:c.79-4995_79-4992del	0	0	0	0	0	0	rs1263395465	0	1	0	deletion	HGNC	HGNC:11917	YES	1	P1	CCDS145.1	ENSP00000365435	P20333	0	UPI000002FAE1	0	1	0	0	0	11	chr1:g.12183801_12183804del	0	0
chr1	12433931	0	T	TGAGAGAGAGAGAGAGAGAGAGAGAGAGAGAGA	4	150	962	0.026	GAGAGAGAGAGAGAGAGAGAGAGAGAGAGAGA	intron_variant	MODIFIER	VPS13D	ENSG00000048707	Transcript	ENST00000620676.6	protein_coding	0	65/69	ENST00000620676.6:c.12333+17123_12333+17124insAGAGAGAGAGAGAGAGAGAGAGAGAGAGAGAG	0	0	0	0	0	0	0	0	1	0	insertion	HGNC	HGNC:23595	YES	1	P4	CCDS30588.1	ENSP00000478104	Q5THJ4	0	UPI0000451CA9	0	1	0	0	0	19	chr1:g.12433950_12433951insAGAGAGAGAGAGAGAGAGAGAGAGAGAGAGAG	0	0
chr1	12433931	0	T	TGAGAGAGAGAGAGAGAGAGAGAGAGAGAGAGAGA	4	150	962	0.026	GAGAGAGAGAGAGAGAGAGAGAGAGAGAGAGAGA	intron_variant	MODIFIER	VPS13D	ENSG00000048707	Transcript	ENST00000620676.6	protein_coding	0	65/69	ENST00000620676.6:c.12333+17123_12333+17124insAGAGAGAGAGAGAGAGAGAGAGAGAGAGAGAGAG	0	0	0	0	0	0	0	0	1	0	insertion	HGNC	HGNC:23595	YES	1	P4	CCDS30588.1	ENSP00000478104	Q5THJ4	0	UPI0000451CA9	0	1	0	0	0	19	chr1:g.12433950_12433951insAGAGAGAGAGAGAGAGAGAGAGAGAGAGAGAGAG	0	0
chr1	12433931	0	T	TGAGAGAGAGAGAGAGAGAGAGAGAGAGAGAGAGAGA	2	150	962	0.013	GAGAGAGAGAGAGAGAGAGAGAGAGAGAGAGAGAGA	intron_variant	MODIFIER	VPS13D	ENSG00000048707	Transcript	ENST00000620676.6	protein_coding	0	65/69	ENST00000620676.6:c.12333+17123_12333+17124insAGAGAGAGAGAGAGAGAGAGAGAGAGAGAGAGAGAG	0	0	0	0	0	0	0	0	1	0	insertion	HGNC	HGNC:23595	YES	1	P4	CCDS30588.1	ENSP00000478104	Q5THJ4	0	UPI0000451CA9	0	1	0	0	0	19	chr1:g.12433950_12433951insAGAGAGAGAGAGAGAGAGAGAGAGAGAGAGAGAGAG	0	0
chr1	12433931	0	T	TGAGAGAGAGAGAGAGAGAGAGAGAGAGAGAGAGAGAGA	2	150	962	0.013	GAGAGAGAGAGAGAGAGAGAGAGAGAGAGAGAGAGAGA	intron_variant	MODIFIER	VPS13D	ENSG00000048707	Transcript	ENST00000620676.6	protein_coding	0	65/69	ENST00000620676.6:c.12333+17123_12333+17124insAGAGAGAGAGAGAGAGAGAGAGAGAGAGAGAGAGAGAG	0	0	0	0	0	0	0	0	1	0	insertion	HGNC	HGNC:23595	YES	1	P4	CCDS30588.1	ENSP00000478104	Q5THJ4	0	UPI0000451CA9	0	1	0	0	0	19	chr1:g.12433950_12433951insAGAGAGAGAGAGAGAGAGAGAGAGAGAGAGAGAGAGAG	0	0
chr1	12433931	0	TGAGA	T	6	150	962	0.058	-	intron_variant	MODIFIER	VPS13D	ENSG00000048707	Transcript	ENST00000620676.6	protein_coding	0	65/69	ENST00000620676.6:c.12333+17120_12333+17123del	0	0	0	0	0	0	rs374176072	0	1	0	deletion	HGNC	HGNC:23595	YES	1	P4	CCDS30588.1	ENSP00000478104	Q5THJ4	0	UPI0000451CA9	0	1	0	0	0	15	chr1:g.12433947_12433950del	0	0
chr1	12474491	0	T	TA	2	152	684	0.013	A	intron_variant	MODIFIER	VPS13D	ENSG00000048707	Transcript	ENST00000620676.6	protein_coding	0	67/69	ENST00000620676.6:c.12662+14107dup	0	0	0	0	0	0	rs570955688	0	1	0	insertion	HGNC	HGNC:23595	YES	1	P4	CCDS30588.1	ENSP00000478104	Q5THJ4	0	UPI0000451CA9	0	1	0	0	0	12	chr1:g.12474503dup	0.0655	0.0234
chr1	12510525	0	C	CTGTGTG	3	152	1508	0.019	TGTGTG	3_prime_UTR_variant	MODIFIER	VPS13D	ENSG00000048707	Transcript	ENST00000620676.6	protein_coding	70/70	0	ENST00000620676.6:c.*1526_*1531dup	0	14835-14836/16357	0	0	0	0	rs1198628572	0	1	0	insertion	HGNC	HGNC:23595	YES	1	P4	CCDS30588.1	ENSP00000478104	Q5THJ4	0	UPI0000451CA9	0	1	0	0	0	30	chr1:g.12510550_12510555dup	0	0
chr1	12510525	0	C	CTGTGTGTGTGTG	3	152	1508	0.019	TGTGTGTGTGTG	3_prime_UTR_variant	MODIFIER	VPS13D	ENSG00000048707	Transcript	ENST00000620676.6	protein_coding	70/70	0	ENST00000620676.6:c.*1520_*1531dup	0	14835-14836/16357	0	0	0	0	rs1198628572	0	1	0	insertion	HGNC	HGNC:23595	YES	1	P4	CCDS30588.1	ENSP00000478104	Q5THJ4	0	UPI0000451CA9	0	1	0	0	0	30	chr1:g.12510544_12510555dup	0	0
chr1	12510525	0	CTGTG	C	7	152	1508	0.064	-	3_prime_UTR_variant	MODIFIER	VPS13D	ENSG00000048707	Transcript	ENST00000620676.6	protein_coding	70/70	0	ENST00000620676.6:c.*1528_*1531del	0	14836-14839/16357	0	0	0	0	rs1156993701	0	1	0	deletion	HGNC	HGNC:23595	YES	1	P4	CCDS30588.1	ENSP00000478104	Q5THJ4	0	UPI0000451CA9	0	1	0	0	0	26	chr1:g.12510552_12510555del	0	0
chr1	13488032	0	T	TTGTGTGTG	4	152	1159	0.026	TGTGTGTG	intron_variant	MODIFIER	LRRC38	ENSG00000162494	Transcript	ENST00000376085.4	protein_coding	0	1/1	ENST00000376085.4:c.632-11941_632-11934dup	0	0	0	0	0	0	rs1439386107	0	-1	0	insertion	HGNC	HGNC:27005	YES	1	P1	CCDS53269.1	ENSP00000365253	Q5VT99	0	UPI00001C1D7E	0	0	0	0	0	0	chr1:g.13488056_13488063dup	0	0
chr1	13496156	0	A	AATAT	2	152	1101	0.013	ATAT	intron_variant	MODIFIER	LRRC38	ENSG00000162494	Transcript	ENST00000376085.4	protein_coding	0	1/1	ENST00000376085.4:c.631+16803_631+16806dup	0	0	0	0	0	0	rs35329337	0	-1	0	insertion	HGNC	HGNC:27005	YES	1	P1	CCDS53269.1	ENSP00000365253	Q5VT99	0	UPI00001C1D7E	0	0	0	0	0	0	chr1:g.13496167_13496170dup	0	0
chr1	13584796	rs76597756	AT	A	2	152	2109	0.013	-	intron_variant	MODIFIER	PDPN	ENSG00000162493	Transcript	ENST00000294489.10	protein_coding	0	1/5	ENST00000294489.10:c.295+697del	0	0	0	0	0	0	rs76597756	0	1	0	deletion	HGNC	HGNC:29602	YES	1	P3	CCDS30602.1	ENSP00000294489	Q86YL7	0	UPI000013E16D	0	0	0	0	0	0	chr1:g.13584797del	0.026	0
chr1	13734041	rs1218259018	GAC	G	2	152	1414	0.013	-	intron_variant	MODIFIER	PRDM2	ENSG00000116731	Transcript	ENST00000235372.11	protein_coding	0	4/9	ENST00000235372.11:c.231+1161_231+1162del	0	0	0	0	0	0	rs1218259018	0	1	0	deletion	HGNC	HGNC:9347	YES	1	P4	CCDS150.1	ENSP00000235372	Q13029	0	UPI000013C9CD	0	1	0	0	0	1	chr1:g.13734043_13734044del	0	0
chr1	13760137	rs1196966280	AGTAGAGT	A	2	152	817	0.013	-	intron_variant	MODIFIER	PRDM2	ENSG00000116731	Transcript	ENST00000235372.11	protein_coding	0	6/9	ENST00000235372.11:c.511+10652_511+10658del	0	0	0	0	0	0	rs1196966280	0	1	0	deletion	HGNC	HGNC:9347	YES	1	P4	CCDS150.1	ENSP00000235372	Q13029	0	UPI000013C9CD	0	1	0	0	0	1	chr1:g.13760139_13760145del	0	0
chr1	15262021	0	GCA	G	3	152	2236	0.019	-	intron_variant	MODIFIER	FHAD1	ENSG00000142621	Transcript	ENST00000358897.8	protein_coding	0	2/30	ENST00000358897.8:c.93+10160_93+10161del	0	0	0	0	0	0	rs143373188	0	1	0	deletion	HGNC	HGNC:29408	YES	5	P1	0	ENSP00000351770	B1AJZ9	0	UPI0001761703	0	0	0	0	0	15	chr1:g.15262037_15262038del	0	0
chr1	15309677	0	A	AT	2	152	618	0.013	T	intron_variant	MODIFIER	FHAD1	ENSG00000142621	Transcript	ENST00000358897.8	protein_coding	0	7/30	ENST00000358897.8:c.1039+952dup	0	0	0	0	0	0	rs1436928303	0	1	0	insertion	HGNC	HGNC:29408	YES	5	P1	0	ENSP00000351770	B1AJZ9	0	UPI0001761703	0	0	0	0	0	11	chr1:g.15309688dup	0	0
chr1	15405939	0	TCCAGTGC	T	7	152	2327	0.045	-	upstream_gene_variant	MODIFIER	EFHD2	ENSG00000142634	Transcript	ENST00000375980.9	protein_coding	0	0	0	0	0	0	0	0	0	rs146908062	3942	1	0	deletion	HGNC	HGNC:28670	YES	1	P1	CCDS155.1	ENSP00000365147	Q96C19	A0A024QZ77	UPI00001362A6	0	0	0	0	0	0	chr1:g.15405965_15405971del	0	0.1498
chr1	15407876	rs34795684	C	CTTA	6	152	2282	0.038	TTA	upstream_gene_variant	MODIFIER	EFHD2	ENSG00000142634	Transcript	ENST00000375980.9	protein_coding	0	0	0	0	0	0	0	0	0	rs34795684	2011	1	0	insertion	HGNC	HGNC:28670	YES	1	P1	CCDS155.1	ENSP00000365147	Q96C19	A0A024QZ77	UPI00001362A6	0	0	0	0	0	0	chr1:g.15407876_15407877insTTA	0.1128	0.1354
chr1	15409559	0	G	GC	7	152	1411	0.058	C	upstream_gene_variant	MODIFIER	EFHD2	ENSG00000142634	Transcript	ENST00000375980.9	protein_coding	0	0	0	0	0	0	0	0	0	rs140124965	328	1	0	insertion	HGNC	HGNC:28670	YES	1	P1	CCDS155.1	ENSP00000365147	Q96C19	A0A024QZ77	UPI00001362A6	0	0	0	0	0	0	chr1:g.15409566dup	0.1317	0.0946
chr1	15457058	rs35457461	T	TG	5	152	2314	0.032	G	intron_variant	MODIFIER	CELA2A	ENSG00000142615	Transcript	ENST00000359621.5	protein_coding	0	1/7	ENST00000359621.5:c.41-27dup	0	0	0	0	0	0	rs557132007	0	1	0	insertion	HGNC	HGNC:24609	YES	1	P1	CCDS157.1	ENSP00000352639	P08217	0	UPI0000129E36	0	0	0	0	0	1	chr1:g.15457059dup	0.1452	0.264
chr1	15457677	rs201619794	C	CT	5	152	1179	0.032	T	intron_variant	MODIFIER	CELA2A	ENSG00000142615	Transcript	ENST00000359621.5	protein_coding	0	2/7	ENST00000359621.5:c.129+504dup	0	0	0	0	0	0	rs201619794	0	1	0	insertion	HGNC	HGNC:24609	YES	1	P1	CCDS157.1	ENSP00000352639	P08217	0	UPI0000129E36	0	0	0	0	0	1	chr1:g.15457678dup	0.009	0
chr1	15523668	0	T	TA	5	152	1129	0.032	A	upstream_gene_variant	MODIFIER	DNAJC16	ENSG00000116138	Transcript	ENST00000375847.8	protein_coding	0	0	0	0	0	0	0	0	0	rs138545940	3179	1	0	insertion	HGNC	HGNC:29157	YES	1	P1	CCDS30606.1	ENSP00000365007	Q9Y2G8	0	UPI000000DBDB	0	0	0	0	0	0	chr1:g.15523678dup	0.2103	0.3533
chr1	15523891	rs4645986	GCTGA	G	5	152	1921	0.032	-	upstream_gene_variant	MODIFIER	DNAJC16	ENSG00000116138	Transcript	ENST00000375847.8	protein_coding	0	0	0	0	0	0	0	0	0	rs4645986	2953	1	0	deletion	HGNC	HGNC:29157	YES	1	P1	CCDS30606.1	ENSP00000365007	Q9Y2G8	0	UPI000000DBDB	0	0	0	0	0	0	chr1:g.15523896_15523899del	0.2312	0.444
chr1	15524297	rs142513755	GC	G	5	152	1065	0.032	-	upstream_gene_variant	MODIFIER	DNAJC16	ENSG00000116138	Transcript	ENST00000375847.8	protein_coding	0	0	0	0	0	0	0	0	0	rs142513755	2550	1	0	deletion	HGNC	HGNC:29157	YES	1	P1	CCDS30606.1	ENSP00000365007	Q9Y2G8	0	UPI000000DBDB	0	0	0	0	0	0	chr1:g.15524302del	0.2358	0.4433
chr1	15526310	rs575877354	CA	C	2	150	441	0.013	-	upstream_gene_variant	MODIFIER	DNAJC16	ENSG00000116138	Transcript	ENST00000375847.8	protein_coding	0	0	0	0	0	0	0	0	0	rs1162060853	537	1	0	deletion	HGNC	HGNC:29157	YES	1	P1	CCDS30606.1	ENSP00000365007	Q9Y2G8	0	UPI000000DBDB	0	0	0	0	0	0	chr1:g.15526322del	0	0
chr1	15596984	rs113567318	T	TGC	4	152	2311	0.026	GC	intron_variant&non_coding_transcript_variant	MODIFIER	AL121992.1	ENSG00000237301	Transcript	ENST00000428945.1	antisense	0	1/1	ENST00000428945.1:n.538+6103_538+6104dup	0	0	0	0	0	0	rs113567318	0	-1	0	insertion	Clone_based_ensembl_gene	0	YES	2	0	0	0	0	0	0	0	0	0	0	0	0	chr1:g.15596986_15596987dup	0.1619	0.2587
chr1	15598237	rs137879218	T	TG	5	152	1699	0.032	G	intron_variant&non_coding_transcript_variant	MODIFIER	AL121992.1	ENSG00000237301	Transcript	ENST00000428945.1	antisense	0	1/1	ENST00000428945.1:n.538+4851dup	0	0	0	0	0	0	rs137879218	0	-1	0	insertion	Clone_based_ensembl_gene	0	YES	2	0	0	0	0	0	0	0	0	0	0	0	0	chr1:g.15598238dup	0	0
chr1	15601364	rs61296549	AG	A	5	152	1727	0.032	-	intron_variant&non_coding_transcript_variant	MODIFIER	AL121992.1	ENSG00000237301	Transcript	ENST00000428945.1	antisense	0	1/1	ENST00000428945.1:n.538+1724del	0	0	0	0	0	0	rs61296549	0	-1	0	deletion	Clone_based_ensembl_gene	0	YES	2	0	0	0	0	0	0	0	0	0	0	0	0	chr1:g.15601370del	0.2821	0.5651
chr1	15603046	0	TAC	T	5	152	815	0.032	-	intron_variant&non_coding_transcript_variant	MODIFIER	AL121992.1	ENSG00000237301	Transcript	ENST00000428945.1	antisense	0	1/1	ENST00000428945.1:n.538+41_538+42del	0	0	0	0	0	0	rs796199150	0	-1	0	deletion	Clone_based_ensembl_gene	0	YES	2	0	0	0	0	0	0	0	0	0	0	0	0	chr1:g.15603062_15603063del	0	0
chr1	15604295	rs137901009	G	GA	4	152	2380	0.026	A	upstream_gene_variant	MODIFIER	AL121992.1	ENSG00000237301	Transcript	ENST00000428945.1	antisense	0	0	0	0	0	0	0	0	0	rs137901009	669	-1	0	insertion	Clone_based_ensembl_gene	0	YES	2	0	0	0	0	0	0	0	0	0	0	0	0	chr1:g.15604298dup	0	0
chr1	15678931	rs112592385	CT	C	5	152	1110	0.032	-	downstream_gene_variant	MODIFIER	AL121992.2	ENSG00000271742	Transcript	ENST00000606262.1	lincRNA	0	0	0	0	0	0	0	0	0	rs112592385	3941	-1	0	deletion	Clone_based_ensembl_gene	0	YES	0	0	0	0	0	0	0	0	0	0	0	0	0	chr1:g.15678939del	0.257	0.5023
chr1	15703347	rs34546528	C	CTGT	5	152	2212	0.032	TGT	intron_variant	MODIFIER	PLEKHM2	ENSG00000116786	Transcript	ENST00000375799.8	protein_coding	0	1/19	ENST00000375799.8:c.61-12884_61-12882dup	0	0	0	0	0	0	rs34546528	0	1	0	insertion	HGNC	HGNC:29131	YES	1	P2	CCDS44063.1	ENSP00000364956	Q8IWE5	0	UPI00001C1D9C	0	1	0	0	0	8	chr1:g.15703353_15703355dup	0.3281	0.7451
chr1	15704210	rs71002922	TTACTC	T	4	152	1823	0.026	-	intron_variant	MODIFIER	PLEKHM2	ENSG00000116786	Transcript	ENST00000375799.8	protein_coding	0	1/19	ENST00000375799.8:c.61-12023_61-12019del	0	0	0	0	0	0	rs113834025	0	1	0	deletion	HGNC	HGNC:29131	YES	1	P2	CCDS44063.1	ENSP00000364956	Q8IWE5	0	UPI00001C1D9C	0	1	0	0	0	3	chr1:g.15704214_15704218del	0.1713	0.3139
chr1	15707104	0	CA	C	4	152	866	0.026	-	intron_variant	MODIFIER	PLEKHM2	ENSG00000116786	Transcript	ENST00000375799.8	protein_coding	0	1/19	ENST00000375799.8:c.61-9121del	0	0	0	0	0	0	rs35371488	0	1	0	deletion	HGNC	HGNC:29131	YES	1	P2	CCDS44063.1	ENSP00000364956	Q8IWE5	0	UPI00001C1D9C	0	1	0	0	0	11	chr1:g.15707116del	0	0.6309
chr1	15766103	rs376175963	AT	A	2	152	1133	0.013	-	intron_variant	MODIFIER	FBLIM1	ENSG00000162458	Transcript	ENST00000441801.6	protein_coding	0	2/5	ENST00000441801.6:c.250+881del	0	0	0	0	0	0	rs949415966	0	1	0	deletion	HGNC	HGNC:24686	YES	1	0	CCDS44064.1	ENSP00000416387	Q8WUP2	0	UPI0000520D52	0	0	0	0	0	10	chr1:g.15766114del	0	0
chr1	15886560	rs1438684740	AGAG	A	2	152	1970	0.013	-	intron_variant	MODIFIER	SPEN	ENSG00000065526	Transcript	ENST00000375759.8	protein_coding	0	3/14	ENST00000375759.8:c.881+9888_881+9890del	0	0	0	0	0	0	rs1438684740	0	1	0	deletion	HGNC	HGNC:17575	YES	1	P1	CCDS164.1	ENSP00000364912	Q96T58	0	UPI000006FF0C	0	1	0	0	0	5	chr1:g.15886566_15886568del	0	0
chr1	15893052	rs547026782	T	TGCGC	4	152	1770	0.026	GCGC	intron_variant	MODIFIER	SPEN	ENSG00000065526	Transcript	ENST00000375759.8	protein_coding	0	3/14	ENST00000375759.8:c.882-16268_882-16265dup	0	0	0	0	0	0	rs547026782	0	1	0	insertion	HGNC	HGNC:17575	YES	1	P1	CCDS164.1	ENSP00000364912	Q96T58	0	UPI000006FF0C	0	1	0	0	0	4	chr1:g.15893053_15893056dup	0.0032	0
chr1	16158709	rs954996644	GA	G	3	152	1608	0.019	-	upstream_gene_variant	MODIFIER	EPHA2	ENSG00000142627	Transcript	ENST00000358432.8	protein_coding	0	0	0	0	0	0	0	0	0	rs954996644	2641	-1	0	deletion	HGNC	HGNC:3386	YES	1	P1	CCDS169.1	ENSP00000351209	P29317	A0A024QZA8	UPI00000731AB	0	1	0	0	0	0	chr1:g.16158712del	0	0
chr1	16211602	rs34064593	GAA	G	7	152	2391	0.045	-	intron_variant	MODIFIER	ARHGEF19	ENSG00000142632	Transcript	ENST00000270747.8	protein_coding	0	1/15	ENST00000270747.8:c.-30+898_-30+899del	0	0	0	0	0	0	rs34064593	0	-1	0	deletion	HGNC	HGNC:26604	YES	1	P1	CCDS170.1	ENSP00000270747	Q8IW93	0	UPI0000074533	0	0	0	0	0	0	chr1:g.16211603_16211604del	0.2726	0.5378
chr1	16247545	rs3832002	TC	T	7	152	2091	0.045	-	3_prime_UTR_variant	MODIFIER	FBXO42	ENSG00000037637	Transcript	ENST00000375592.8	protein_coding	10/10	0	ENST00000375592.8:c.*3124del	0	5521/6227	0	0	0	0	rs3832002	0	-1	0	deletion	HGNC	HGNC:29249	YES	1	P1	CCDS30613.1	ENSP00000364742	Q6P3S6	A0A024QZB0	UPI0000161A51	0	0	0	0	0	0	chr1:g.16247547del	0.1825	0.1097
chr1	16349132	rs34802671	GA	G	7	152	1475	0.045	-	intron_variant	MODIFIER	FBXO42	ENSG00000037637	Transcript	ENST00000375592.8	protein_coding	0	1/9	ENST00000375592.8:c.-18+3122del	0	0	0	0	0	0	rs34802671	0	-1	0	deletion	HGNC	HGNC:29249	YES	1	P1	CCDS30613.1	ENSP00000364742	Q6P3S6	A0A024QZB0	UPI0000161A51	0	0	0	0	0	0	chr1:g.16349136del	0.1773	0.112
chr1	16367230	0	T	TG	7	152	1287	0.045	G	upstream_gene_variant	MODIFIER	SZRD1	ENSG00000055070	Transcript	ENST00000401088.9	protein_coding	0	0	0	0	0	0	0	0	0	rs142845497	11	1	0	insertion	HGNC	HGNC:30232	YES	1	P3	CCDS44065.1	ENSP00000383866	Q7Z422	0	UPI00001A92CC	0	0	0	0	0	0	chr1:g.16367235dup	0.1378	0.0862
chr1	16368483	rs142324610	GGTT	G	7	152	1835	0.045	-	intron_variant	MODIFIER	SZRD1	ENSG00000055070	Transcript	ENST00000401088.9	protein_coding	0	1/3	ENST00000401088.9:c.51+1179_51+1181del	0	0	0	0	0	0	rs142324610	0	1	0	deletion	HGNC	HGNC:30232	YES	1	P3	CCDS44065.1	ENSP00000383866	Q7Z422	0	UPI00001A92CC	0	0	0	0	0	3	chr1:g.16368487_16368489del	0.1815	0.1112
chr1	16600198	rs200360965	GTTT	G	7	152	1959	0.045	-	intron_variant	MODIFIER	NBPF1	ENSG00000219481	Transcript	ENST00000430580.6	protein_coding	0	2/28	ENST00000430580.6:c.-466-5192_-466-5190del	0	0	0	0	0	0	rs1303445960	0	-1	0	deletion	HGNC	HGNC:26088	YES	5	P1	0	ENSP00000474456	Q3BBV0	0	UPI0000E04FDF	0	0	0	0	0	0	chr1:g.16600203_16600205del	0	0
chr1	16600458	rs1315852278	CAT	C	2	152	1624	0.013	-	intron_variant	MODIFIER	NBPF1	ENSG00000219481	Transcript	ENST00000430580.6	protein_coding	0	2/28	ENST00000430580.6:c.-466-5451_-466-5450del	0	0	0	0	0	0	rs1315852278	0	-1	0	deletion	HGNC	HGNC:26088	YES	5	P1	0	ENSP00000474456	Q3BBV0	0	UPI0000E04FDF	0	0	0	0	0	0	chr1:g.16600459_16600460del	0	0
chr1	16611990	0	CT	C	2	150	1892	0.019	-	intron_variant	MODIFIER	NBPF1	ENSG00000219481	Transcript	ENST00000430580.6	protein_coding	0	1/28	ENST00000430580.6:c.-739+1347del	0	0	0	0	0	0	rs71680883	0	-1	0	deletion	HGNC	HGNC:26088	YES	5	P1	0	ENSP00000474456	Q3BBV0	0	UPI0000E04FDF	0	0	0	0	0	0	chr1:g.16612008del	0	0
chr1	16904186	0	A	AT	2	152	720	0.013	T	downstream_gene_variant	MODIFIER	BX284668.6	ENSG00000272426	Transcript	ENST00000606899.1	lincRNA	0	0	0	0	0	0	0	0	0	rs1299239478	152	-1	0	insertion	Clone_based_ensembl_gene	0	YES	0	0	0	0	0	0	0	0	0	0	0	0	0	chr1:g.16904198dup	0	0
chr1	16905267	rs1278535587	T	TTC	2	152	1417	0.013	TC	upstream_gene_variant	MODIFIER	BX284668.6	ENSG00000272426	Transcript	ENST00000606899.1	lincRNA	0	0	0	0	0	0	0	0	0	rs1278535587	491	-1	0	insertion	Clone_based_ensembl_gene	0	YES	0	0	0	0	0	0	0	0	0	0	0	0	0	chr1:g.16905267_16905268insTC	0	0
chr1	16905914	0	C	CTT	2	152	1451	0.013	TT	upstream_gene_variant	MODIFIER	BX284668.6	ENSG00000272426	Transcript	ENST00000606899.1	lincRNA	0	0	0	0	0	0	0	0	0	rs143864684	1138	-1	0	insertion	Clone_based_ensembl_gene	0	YES	0	0	0	0	0	0	0	0	0	0	0	0	0	chr1:g.16905923_16905924dup	0	0
chr1	16913624	0	GA	G	3	152	1016	0.019	-	intron_variant&non_coding_transcript_variant	MODIFIER	CROCC	ENSG00000058453	Transcript	ENST00000466256.6	processed_transcript	0	1/8	ENST00000466256.6:n.126-16652del	0	0	0	0	0	0	rs1416201819	0	1	0	deletion	HGNC	HGNC:21299	0	5	0	0	0	0	0	0	0	0	0	0	0	9	chr1:g.16913634del	0	0
chr1	16939860	0	G	GC	2	152	1957	0.013	C	intron_variant	MODIFIER	CROCC	ENSG00000058453	Transcript	ENST00000375541.10	protein_coding	0	12/36	ENST00000375541.10:c.1609-27dup	0	0	0	0	0	0	rs371835878&TMP_ESP_1_17266356_17266356	0	1	0	insertion	HGNC	HGNC:21299	YES	5	P1	CCDS30616.1	ENSP00000364691	Q5TZA2	0	UPI000042B0BB	0	0	0	0	0	7	chr1:g.16939867dup	0.0074	0.0008
chr1	16972511	rs36118977	G	GC	2	152	1332	0.019	C	3_prime_UTR_variant	MODIFIER	CROCC	ENSG00000058453	Transcript	ENST00000375541.10	protein_coding	37/37	0	ENST00000375541.10:c.*72dup	0	6207-6208/6660	0	0	0	0	rs36118977	0	1	0	insertion	HGNC	HGNC:21299	YES	5	P1	CCDS30616.1	ENSP00000364691	Q5TZA2	0	UPI000042B0BB	0	0	0	0	0	7	chr1:g.16972518dup	0	0
chr1	16982377	0	A	AT	2	150	426	0.013	T	upstream_gene_variant	MODIFIER	MFAP2	ENSG00000117122	Transcript	ENST00000375535.3	protein_coding	0	0	0	0	0	0	0	0	0	rs1290612077	1542	-1	0	insertion	HGNC	HGNC:7033	YES	1	P3	CCDS174.1	ENSP00000364685	P55001	A0A024RA94	UPI000012F02C	0	0	0	0	0	0	chr1:g.16982393dup	0	0
chr1	17016332	rs34632340	CT	C	2	152	2548	0.013	-	downstream_gene_variant	MODIFIER	SDHB	ENSG00000117118	Transcript	ENST00000375499.7	protein_coding	0	0	0	0	0	0	0	0	0	rs34632340	2389	-1	0	deletion	HGNC	HGNC:10681	YES	1	P1	CCDS176.1	ENSP00000364649	P21912	0	UPI0000129380	0	1	0	0	0	0	chr1:g.17016337del	0.2274	0.5136
chr1	17181898	rs11406970	A	AG	6	152	2161	0.038	G	intergenic_variant	MODIFIER	0	0	0	0	0	0	0	0	0	0	0	0	0	0	rs11406970	0	0	0	insertion	0	0	0	0	0	0	0	0	0	0	0	0	0	0	0	0	chr1:g.17181898_17181899insG	0.2692	0.4977
chr1	17190900	rs34314223	T	TG	7	152	2184	0.045	G	intron_variant&non_coding_transcript_variant	MODIFIER	AL590644.1	ENSG00000204362	Transcript	ENST00000412427.1	lincRNA	0	1/2	ENST00000412427.1:n.148+976dup	0	0	0	0	0	0	rs34314223	0	1	0	insertion	Clone_based_ensembl_gene	0	YES	4	0	0	0	0	0	0	0	0	0	0	0	6	chr1:g.17190906dup	0	0
chr1	17191644	0	G	GAAA	2	150	693	0.013	AAA	intron_variant&non_coding_transcript_variant	MODIFIER	AL590644.1	ENSG00000204362	Transcript	ENST00000412427.1	lincRNA	0	1/2	ENST00000412427.1:n.149-1310_149-1308dup	0	0	0	0	0	0	rs370065797	0	1	0	insertion	Clone_based_ensembl_gene	0	YES	4	0	0	0	0	0	0	0	0	0	0	0	13	chr1:g.17191655_17191657dup	0	0
chr1	17191644	rs59407798	GA	G	2	150	693	0.013	-	intron_variant&non_coding_transcript_variant	MODIFIER	AL590644.1	ENSG00000204362	Transcript	ENST00000412427.1	lincRNA	0	1/2	ENST00000412427.1:n.149-1308del	0	0	0	0	0	0	rs1309210187	0	1	0	deletion	Clone_based_ensembl_gene	0	YES	4	0	0	0	0	0	0	0	0	0	0	0	12	chr1:g.17191657del	0	0
chr1	17191806	0	TTTCTCCTCCTCCTCCTCCGTCTTC	T	2	150	1661	0.013	-	intron_variant&non_coding_transcript_variant	MODIFIER	AL590644.1	ENSG00000204362	Transcript	ENST00000412427.1	lincRNA	0	1/2	ENST00000412427.1:n.149-1154_149-1131del	0	0	0	0	0	0	0	0	1	0	deletion	Clone_based_ensembl_gene	0	YES	4	0	0	0	0	0	0	0	0	0	0	0	4	chr1:g.17191811_17191834del	0	0
chr1	17191810	rs139383757	TCCTCCTCCTCCTCCG	T	5	152	1476	0.032	-	intron_variant&non_coding_transcript_variant	MODIFIER	AL590644.1	ENSG00000204362	Transcript	ENST00000412427.1	lincRNA	0	1/2	ENST00000412427.1:n.149-1154_149-1140del	0	0	0	0	0	0	rs139383757	0	1	0	deletion	Clone_based_ensembl_gene	0	YES	4	0	0	0	0	0	0	0	0	0	0	0	0	chr1:g.17191811_17191825del	0	0
chr1	17208470	0	CCACCACCCTGTCCACCCCTGACTCCAGAGGGCTAGCTAACCACCCTTTCCACCCCCCACCCCAGTAGGCTAGCCCACCACCCTGTCCACCCCCGACTCCAGTGGGCTAGCT	C	5	152	887	0.032	-	intron_variant	MODIFIER	PADI1	ENSG00000142623	Transcript	ENST00000375471.5	protein_coding	0	1/15	ENST00000375471.5:c.92+3180_92+3290del	0	0	0	0	0	0	0	0	1	0	deletion	HGNC	HGNC:18367	YES	1	P1	CCDS178.1	ENSP00000364620	Q9ULC6	0	UPI000013D8A2	0	0	0	0	0	18	chr1:g.17208472_17208582del	0	0
chr1	17234351	rs371021149	TC	T	6	152	2001	0.038	-	intron_variant	MODIFIER	PADI1	ENSG00000142623	Transcript	ENST00000375471.5	protein_coding	0	11/15	ENST00000375471.5:c.1313+1384del	0	0	0	0	0	0	rs371021149	0	1	0	deletion	HGNC	HGNC:18367	YES	1	P1	CCDS178.1	ENSP00000364620	Q9ULC6	0	UPI000013D8A2	0	0	0	0	0	2	chr1:g.17234354del	0.0046	0
chr1	17235291	rs1250107567	G	GA	3	152	1239	0.019	A	intron_variant	MODIFIER	PADI1	ENSG00000142623	Transcript	ENST00000375471.5	protein_coding	0	11/15	ENST00000375471.5:c.1314-2022dup	0	0	0	0	0	0	rs1250107567	0	1	0	insertion	HGNC	HGNC:18367	YES	1	P1	CCDS178.1	ENSP00000364620	Q9ULC6	0	UPI000013D8A2	0	0	0	0	0	1	chr1:g.17235292dup	0	0
chr1	17235293	0	G	GGAAGGAAGGAAGGAAGGAAGGAGGGAAGGAAGGAAGGAA	3	150	1226	0.019	GAAGGAAGGAAGGAAGGAAGGAGGGAAGGAAGGAAGGAA	intron_variant	MODIFIER	PADI1	ENSG00000142623	Transcript	ENST00000375471.5	protein_coding	0	11/15	ENST00000375471.5:c.1314-2020_1314-2019insAAGGAAGGAAGGAAGGAAGGAGGGAAGGAAGGAAGGAAG	0	0	0	0	0	0	0	0	1	0	insertion	HGNC	HGNC:18367	YES	1	P1	CCDS178.1	ENSP00000364620	Q9ULC6	0	UPI000013D8A2	0	0	0	0	0	1	chr1:g.17235294_17235295insAAGGAAGGAAGGAAGGAAGGAGGGAAGGAAGGAAGGAAG	0	0
chr1	17235293	0	G	GGGAAGGAAGGAAGGAA	5	150	1226	0.032	GGAAGGAAGGAAGGAA	intron_variant	MODIFIER	PADI1	ENSG00000142623	Transcript	ENST00000375471.5	protein_coding	0	11/15	ENST00000375471.5:c.1314-2006_1314-2005insAGGAAGGAAGGAAGGA	0	0	0	0	0	0	0	0	1	0	insertion	HGNC	HGNC:18367	YES	1	P1	CCDS178.1	ENSP00000364620	Q9ULC6	0	UPI000013D8A2	0	0	0	0	0	15	chr1:g.17235308_17235309insAGGAAGGAAGGAAGGA	0	0
chr1	17305166	0	A	AGT	5	152	2588	0.032	GT	upstream_gene_variant	MODIFIER	PADI4	ENSG00000159339	Transcript	ENST00000375448.4	protein_coding	0	0	0	0	0	0	0	0	0	rs566590953	3030	1	0	insertion	HGNC	HGNC:18368	YES	1	P1	CCDS180.1	ENSP00000364597	Q9UM07	0	UPI000013DFF1	0	1	0	0	0	0	chr1:g.17305168_17305169dup	0	0
chr1	18906904	rs3841057	GCTCT	G	3	152	2092	0.019	-	upstream_gene_variant	MODIFIER	ALDH4A1	ENSG00000159423	Transcript	ENST00000375341.8	protein_coding	0	0	0	0	0	0	0	0	0	rs3841057	4350	-1	0	deletion	HGNC	HGNC:406	YES	1	P1	CCDS188.1	ENSP00000364490	P30038	A0A024RAD8	UPI000007418C	0	1	0	0	0	0	chr1:g.18906917_18906920del	0.0643	0.0983
chr1	18908083	rs58235447	GA	G	3	152	1881	0.019	-	3_prime_UTR_variant	MODIFIER	IFFO2	ENSG00000169991	Transcript	ENST00000455833.7	protein_coding	9/9	0	ENST00000455833.7:c.*477del	0	2375/6179	0	0	0	0	rs58235447	0	-1	0	deletion	HGNC	HGNC:27006	YES	5	P1	CCDS44076.1	ENSP00000387941	Q5TF58	0	UPI0000EE7032	0	0	0	0	0	0	chr1:g.18908084del	0.1046	0.2443
chr1	18912760	rs35177957	CAG	C	4	152	2435	0.026	-	intron_variant	MODIFIER	IFFO2	ENSG00000169991	Transcript	ENST00000455833.7	protein_coding	0	5/8	ENST00000455833.7:c.1104-679_1104-678del	0	0	0	0	0	0	rs35177957	0	-1	0	deletion	HGNC	HGNC:27006	YES	5	P1	CCDS44076.1	ENSP00000387941	Q5TF58	0	UPI0000EE7032	0	0	0	0	0	0	chr1:g.18912763_18912764del	0.0944	0.1309
chr1	19316353	0	T	TTGTG	7	152	2188	0.045	TGTG	upstream_gene_variant	MODIFIER	AKR7A2	ENSG00000053371	Transcript	ENST00000235835.7	protein_coding	0	0	0	0	0	0	0	0	0	rs377615723	4207	-1	0	insertion	HGNC	HGNC:389	YES	1	P1	CCDS194.1	ENSP00000235835	O43488	V9HWA2	UPI00001D965B	0	0	0	0	0	0	chr1:g.19316391_19316394dup	0	0
chr1	19316353	0	TTGTG	T	2	152	2188	0.013	-	upstream_gene_variant	MODIFIER	AKR7A2	ENSG00000053371	Transcript	ENST00000235835.7	protein_coding	0	0	0	0	0	0	0	0	0	rs1356871287	4208	-1	0	deletion	HGNC	HGNC:389	YES	1	P1	CCDS194.1	ENSP00000235835	O43488	V9HWA2	UPI00001D965B	0	0	0	0	0	0	chr1:g.19316391_19316394del	0	0
chr1	19413208	rs1391176837	AG	A	2	152	2341	0.013	-	intron_variant	MODIFIER	CAPZB	ENSG00000077549	Transcript	ENST00000433834.5	protein_coding	0	2/8	ENST00000433834.5:c.180+6452del	0	0	0	0	0	0	rs1391176837	0	-1	0	deletion	HGNC	HGNC:1491	YES	2	A1	CCDS72718.1	ENSP00000401010	0	B1AK88	UPI0000458978	0	0	0	0	0	0	chr1:g.19413210del	0	0
chr1	19419562	rs879357242	AG	A	2	152	2377	0.013	-	intron_variant	MODIFIER	CAPZB	ENSG00000077549	Transcript	ENST00000433834.5	protein_coding	0	2/8	ENST00000433834.5:c.180+98del	0	0	0	0	0	0	rs879357242	0	-1	0	deletion	HGNC	HGNC:1491	YES	2	A1	CCDS72718.1	ENSP00000401010	0	B1AK88	UPI0000458978	0	0	0	0	0	0	chr1:g.19419564del	0	0
chr1	19426443	0	C	CG	6	152	1325	0.045	G	intron_variant	MODIFIER	CAPZB	ENSG00000077549	Transcript	ENST00000433834.5	protein_coding	0	1/8	ENST00000433834.5:c.91-6694dup	0	0	0	0	0	0	rs550179298	0	-1	0	insertion	HGNC	HGNC:1491	YES	2	A1	CCDS72718.1	ENSP00000401010	0	B1AK88	UPI0000458978	0	0	0	0	0	0	chr1:g.19426452dup	0.0437	0.1104
chr1	19444161	rs71008164	GA	G	3	152	1099	0.019	-	intron_variant	MODIFIER	CAPZB	ENSG00000077549	Transcript	ENST00000433834.5	protein_coding	0	1/8	ENST00000433834.5:c.91-24412del	0	0	0	0	0	0	rs1299395341	0	-1	0	deletion	HGNC	HGNC:1491	YES	2	A1	CCDS72718.1	ENSP00000401010	0	B1AK88	UPI0000458978	0	0	0	0	0	0	chr1:g.19444172del	0	0
chr1	19467058	rs34677425	TTTTATTTA	T	4	150	826	0.026	-	intron_variant	MODIFIER	CAPZB	ENSG00000077549	Transcript	ENST00000433834.5	protein_coding	0	1/8	ENST00000433834.5:c.90+17124_90+17131del	0	0	0	0	0	0	rs530980808	0	-1	0	deletion	HGNC	HGNC:1491	YES	2	A1	CCDS72718.1	ENSP00000401010	0	B1AK88	UPI0000458978	0	0	0	0	0	0	chr1:g.19467074_19467081del	0.0068	0.0008
chr1	19469741	0	T	TACACAC	6	150	1774	0.039	ACACAC	intron_variant	MODIFIER	CAPZB	ENSG00000077549	Transcript	ENST00000433834.5	protein_coding	0	1/8	ENST00000433834.5:c.90+14443_90+14448dup	0	0	0	0	0	0	rs369308849	0	-1	0	insertion	HGNC	HGNC:1491	YES	2	A1	CCDS72718.1	ENSP00000401010	0	B1AK88	UPI0000458978	0	0	0	0	0	0	chr1:g.19469780_19469785dup	0	0
chr1	19644819	rs551555324	T	TCGCCG	6	152	1736	0.038	CGCCG	intron_variant&NMD_transcript_variant	MODIFIER	MICOS10-NBL1	ENSG00000270136	Transcript	ENST00000602450.1	nonsense_mediated_decay	0	2/4	ENST00000602450.1:c.*88-10183_*88-10179dup	0	0	0	0	0	0	rs551555324	0	1	cds_start_NF	insertion	HGNC	HGNC:48338	YES	2	A2	0	ENSP00000473256	0	R4GMM1	UPI0002B831DA	0	0	0	0	0	14	chr1:g.19644829_19644833dup	0.0012	0
chr1	19646853	rs143270944	TC	T	4	152	2308	0.026	-	intron_variant&NMD_transcript_variant	MODIFIER	MICOS10-NBL1	ENSG00000270136	Transcript	ENST00000602450.1	nonsense_mediated_decay	0	2/4	ENST00000602450.1:c.*88-8156del	0	0	0	0	0	0	rs143270944	0	1	cds_start_NF	deletion	HGNC	HGNC:48338	YES	2	A2	0	ENSP00000473256	0	R4GMM1	UPI0002B831DA	0	0	0	0	0	2	chr1:g.19646856del	0.01	0
chr1	19647864	rs71579813	TGC	T	4	152	2025	0.026	-	intron_variant&NMD_transcript_variant	MODIFIER	MICOS10-NBL1	ENSG00000270136	Transcript	ENST00000602450.1	nonsense_mediated_decay	0	2/4	ENST00000602450.1:c.*88-7146_*88-7145del	0	0	0	0	0	0	rs71579813	0	1	cds_start_NF	deletion	HGNC	HGNC:48338	YES	2	A2	0	ENSP00000473256	0	R4GMM1	UPI0002B831DA	0	0	0	0	0	1	chr1:g.19647866_19647867del	0.1136	0.1702
chr1	19647885	rs1452810398	G	GCA	2	152	1762	0.013	CA	intron_variant&NMD_transcript_variant	MODIFIER	MICOS10-NBL1	ENSG00000270136	Transcript	ENST00000602450.1	nonsense_mediated_decay	0	2/4	ENST00000602450.1:c.*88-7127_*88-7126insCA	0	0	0	0	0	0	rs1452810398	0	1	cds_start_NF	insertion	HGNC	HGNC:48338	YES	2	A2	0	ENSP00000473256	0	R4GMM1	UPI0002B831DA	0	0	0	0	0	0	chr1:g.19647885_19647886insCA	0	0
chr1	19649969	rs111903141	GTTTTCTTTTC	G	2	152	2144	0.013	-	intron_variant&NMD_transcript_variant	MODIFIER	MICOS10-NBL1	ENSG00000270136	Transcript	ENST00000602450.1	nonsense_mediated_decay	0	2/4	ENST00000602450.1:c.*88-5029_*88-5020del	0	0	0	0	0	0	rs779130663	0	1	cds_start_NF	deletion	HGNC	HGNC:48338	YES	2	A2	0	ENSP00000473256	0	R4GMM1	UPI0002B831DA	0	0	0	0	0	13	chr1:g.19649983_19649992del	0	0
chr1	19799043	rs112835376	GCAGC	G	4	152	2504	0.026	-	intron_variant	MODIFIER	TMCO4	ENSG00000162542	Transcript	ENST00000294543.10	protein_coding	0	1/15	ENST00000294543.10:c.-180+808_-180+811del	0	0	0	0	0	0	rs112835376	0	-1	0	deletion	HGNC	HGNC:27393	YES	1	P2	CCDS198.1	ENSP00000294543	Q5TGY1	0	UPI0000197EC6	0	0	0	0	0	0	chr1:g.19799045_19799048del	0.0875	0.2579
chr1	19799368	rs112469857	A	ACAGGAGG	4	152	1829	0.026	CAGGAGG	intron_variant	MODIFIER	TMCO4	ENSG00000162542	Transcript	ENST00000294543.10	protein_coding	0	1/15	ENST00000294543.10:c.-180+480_-180+486dup	0	0	0	0	0	0	rs112469857	0	-1	0	insertion	HGNC	HGNC:27393	YES	1	P2	CCDS198.1	ENSP00000294543	Q5TGY1	0	UPI0000197EC6	0	0	0	0	0	0	chr1:g.19799370_19799376dup	0.0573	0.149
chr1	19800023	rs138615960	TA	T	3	152	1414	0.019	-	upstream_gene_variant	MODIFIER	TMCO4	ENSG00000162542	Transcript	ENST00000294543.10	protein_coding	0	0	0	0	0	0	0	0	0	rs138615960	107	-1	0	deletion	HGNC	HGNC:27393	YES	1	P2	CCDS198.1	ENSP00000294543	Q5TGY1	0	UPI0000197EC6	0	0	0	0	0	0	chr1:g.19800024del	0.0869	0.2549
chr1	19978973	0	G	GCACGCACACACACA	6	152	2147	0.038	CACGCACACACACA	intron_variant	MODIFIER	PLA2G2A	ENSG00000188257	Transcript	ENST00000400520.7	protein_coding	0	1/4	ENST00000400520.7:c.-106-95_-106-94insTGTGTGTGTGCGTG	0	0	0	0	0	0	rs562663581	0	-1	0	insertion	HGNC	HGNC:9031	YES	1	P1	CCDS201.1	ENSP00000383364	P14555	A0A024RA96	UPI000002D1BF	0	0	0	0	0	0	chr1:g.19978976_19978977insGCACACACACACAC	0	0
chr1	19982697	0	GT	G	5	152	659	0.032	-	upstream_gene_variant	MODIFIER	PLA2G2A	ENSG00000188257	Transcript	ENST00000400520.7	protein_coding	0	0	0	0	0	0	0	0	0	rs58588921	2955	-1	0	deletion	HGNC	HGNC:9031	YES	1	P1	CCDS201.1	ENSP00000383364	P14555	A0A024RA96	UPI000002D1BF	0	0	0	0	0	0	chr1:g.19982705del	0	0
chr1	20184197	0	G	GCACACACA	3	152	1902	0.019	CACACACA	upstream_gene_variant	MODIFIER	UBXN10	ENSG00000162543	Transcript	ENST00000375099.4	protein_coding	0	0	0	0	0	0	0	0	0	rs5772887	1898	1	0	insertion	HGNC	HGNC:26354	YES	1	P1	CCDS205.1	ENSP00000364240	Q96LJ8	0	UPI000000DBEB	0	0	0	0	0	0	chr1:g.20184221_20184228dup	0	0
chr1	20477954	0	CT	C	4	152	1083	0.026	-	downstream_gene_variant	MODIFIER	CAMK2N1	ENSG00000162545	Transcript	ENST00000375078.4	protein_coding	0	0	0	0	0	0	0	0	0	rs141451795	4436	-1	0	deletion	HGNC	HGNC:24190	YES	1	P1	CCDS207.1	ENSP00000364219	Q7Z7J9	0	UPI000013E179	0	0	0	0	0	0	chr1:g.20477963del	0.0655	0.1112
chr1	20482856	0	C	CGTGTGTGTGTGTGT	2	152	1211	0.013	GTGTGTGTGTGTGT	3_prime_UTR_variant	MODIFIER	CAMK2N1	ENSG00000162545	Transcript	ENST00000375078.4	protein_coding	2/2	0	ENST00000375078.4:c.*779_*792dup	0	1860-1861/2326	0	0	0	0	rs143510553	0	-1	0	insertion	HGNC	HGNC:24190	YES	1	P1	CCDS207.1	ENSP00000364219	Q7Z7J9	0	UPI000013E179	0	0	0	0	0	0	chr1:g.20482879_20482892dup	0	0
chr1	20730306	0	CGG	C	3	150	1632	0.019	-	intron_variant	MODIFIER	SH2D5	ENSG00000189410	Transcript	ENST00000444387.7	protein_coding	0	1/9	ENST00000444387.7:c.-43+1873_-43+1874del	0	0	0	0	0	0	rs796684998	0	-1	0	deletion	HGNC	HGNC:28819	YES	2	P1	CCDS44080.1	ENSP00000406026	Q6ZV89	0	UPI0000EE70C3	0	0	0	0	0	0	chr1:g.20730318_20730319del	0	0
chr1	21176231	0	T	TGCC	7	152	1452	0.051	GCC	5_prime_UTR_variant	MODIFIER	EIF4G3	ENSG00000075151	Transcript	ENST00000400422.6	protein_coding	2/35	0	ENST00000400422.6:c.-331_-329dup	0	253-254/5762	0	0	0	0	rs769138453	0	-1	0	insertion	HGNC	HGNC:3298	YES	1	A2	CCDS72723.1	ENSP00000383274	0	A0A0A0MSA7	UPI0000D4C1EC	0	0	0	0	0	0	chr1:g.21176264_21176266dup	0	0
chr1	21176575	rs1290372317	GCCGCCGCCGCCGCCGCCT	G	2	152	1102	0.013	-	intron_variant	MODIFIER	EIF4G3	ENSG00000075151	Transcript	ENST00000400422.6	protein_coding	0	1/34	ENST00000400422.6:c.-456+129_-456+146del	0	0	0	0	0	0	rs1290372317	0	-1	0	deletion	HGNC	HGNC:3298	YES	1	A2	CCDS72723.1	ENSP00000383274	0	A0A0A0MSA7	UPI0000D4C1EC	0	0	0	0	0	0	chr1:g.21176593_21176610del	0	0
chr1	21262484	0	G	GCCTCAGATGCAGCGTCTCACCCTCCACATCTGGCT	2	152	2143	0.013	CCTCAGATGCAGCGTCTCACCCTCCACATCTGGCT	intron_variant	MODIFIER	ECE1	ENSG00000117298	Transcript	ENST00000374893.11	protein_coding	0	4/18	ENST00000374893.11:c.494-2127_494-2093dup	0	0	0	0	0	0	0	0	-1	0	insertion	HGNC	HGNC:3146	YES	1	P3	CCDS215.1	ENSP00000364028	P42892	A0A024RAF7	UPI0000129B5E	0	1	0	0	0	0	chr1:g.21262487_21262521dup	0	0
chr1	21269095	rs560979881	C	CTT	4	152	1958	0.026	TT	intron_variant	MODIFIER	ECE1	ENSG00000117298	Transcript	ENST00000374893.11	protein_coding	0	4/18	ENST00000374893.11:c.493+3603_493+3604insAA	0	0	0	0	0	0	rs560979881	0	-1	0	insertion	HGNC	HGNC:3146	YES	1	P3	CCDS215.1	ENSP00000364028	P42892	A0A024RAF7	UPI0000129B5E	0	1	0	0	0	0	chr1:g.21269095_21269096insTT	0.0012	0
chr1	21319353	0	AATAATC	A	2	152	1515	0.013	-	intron_variant	MODIFIER	ECE1	ENSG00000117298	Transcript	ENST00000415912.6	protein_coding	0	1/18	ENST00000415912.6:c.3+26017_3+26022del	0	0	0	0	0	0	rs561903190	0	-1	0	deletion	HGNC	HGNC:3146	0	1	A1	CCDS44081.1	ENSP00000405088	P42892	0	UPI000002A89E	0	1	0	0	0	0	chr1:g.21319382_21319387del	0	0
chr1	21320428	rs67443578	AT	A	2	152	1626	0.013	-	intron_variant	MODIFIER	ECE1	ENSG00000117298	Transcript	ENST00000415912.6	protein_coding	0	1/18	ENST00000415912.6:c.3+24947del	0	0	0	0	0	0	rs67443578	0	-1	0	deletion	HGNC	HGNC:3146	0	1	A1	CCDS44081.1	ENSP00000405088	P42892	0	UPI000002A89E	0	1	0	0	0	0	chr1:g.21320431del	0.244	0.5651
chr1	21342607	0	T	TAC	3	152	1989	0.019	AC	intron_variant	MODIFIER	ECE1	ENSG00000117298	Transcript	ENST00000415912.6	protein_coding	0	1/18	ENST00000415912.6:c.3+2767_3+2768dup	0	0	0	0	0	0	rs1161666338	0	-1	0	insertion	HGNC	HGNC:3146	0	1	A1	CCDS44081.1	ENSP00000405088	P42892	0	UPI000002A89E	0	1	0	0	0	0	chr1:g.21342646_21342647dup	0	0
chr1	21344572	0	G	GC	5	152	1759	0.032	C	intron_variant	MODIFIER	ECE1	ENSG00000117298	Transcript	ENST00000415912.6	protein_coding	0	1/18	ENST00000415912.6:c.3+803dup	0	0	0	0	0	0	rs528381259	0	-1	0	insertion	HGNC	HGNC:3146	0	1	A1	CCDS44081.1	ENSP00000405088	P42892	0	UPI000002A89E	0	1	0	0	0	0	chr1:g.21344581dup	0.0419	0.1157
chr1	21439647	0	AT	A	7	150	560	0.045	-	upstream_gene_variant	MODIFIER	NBPF3	ENSG00000142794	Transcript	ENST00000318249.9	protein_coding	0	0	0	0	0	0	0	0	0	rs200813916	665	1	0	deletion	HGNC	HGNC:25076	YES	1	P3	CCDS216.1	ENSP00000316782	Q9H094	0	UPI0000037D6C	0	0	0	0	0	0	chr1:g.21439659del	0.108	0.1248
chr1	21616136	0	AACACACACACACACACACACAC	A	3	150	1353	0.019	-	intron_variant	MODIFIER	RAP1GAP	ENSG00000076864	Transcript	ENST00000374763.6	protein_coding	0	4/22	ENST00000374763.6:c.291+1148_291+1169del	0	0	0	0	0	0	rs763383270	0	-1	0	deletion	HGNC	HGNC:9858	YES	1	0	CCDS81276.1	ENSP00000363895	0	X6R8W7	UPI0002A47535	0	0	0	0	0	0	chr1:g.21616170_21616191del	0	0
chr1	21905167	rs751956910	CCACCCA	C	7	150	1652	0.045	-	intron_variant	MODIFIER	HSPG2	ENSG00000142798	Transcript	ENST00000374695.8	protein_coding	0	1/96	ENST00000374695.8:c.64-8863_64-8858del	0	0	0	0	0	0	rs1417993903	0	-1	0	deletion	HGNC	HGNC:5273	YES	1	P1	CCDS30625.1	ENSP00000363827	P98160	0	UPI0000212778	0	1	0	0	0	0	chr1:g.21905171_21905176del	0	0
chr1	22051825	0	A	AAAC	2	152	1900	0.013	AAC	intron_variant	MODIFIER	CDC42	ENSG00000070831	Transcript	ENST00000648594.1	protein_coding	0	1/5	ENST00000648594.1:c.-51+26216_-51+26218dup	0	0	0	0	0	0	rs3834104	0	1	0	insertion	HGNC	HGNC:1736	YES	0	A1	CCDS221.1	ENSP00000497733	0	A0A024RAE4	UPI0000000356	0	1	0	0	0	32	chr1:g.22051855_22051857dup	0	0
chr1	22051855	rs146684938	C	CAACAACAAA	3	152	2035	0.019	AACAACAAA	intron_variant	MODIFIER	CDC42	ENSG00000070831	Transcript	ENST00000648594.1	protein_coding	0	1/5	ENST00000648594.1:c.-51+26218_-51+26219insCAACAAAAA	0	0	0	0	0	0	rs146684938	0	1	0	insertion	HGNC	HGNC:1736	YES	0	A1	CCDS221.1	ENSP00000497733	0	A0A024RAE4	UPI0000000356	0	1	0	0	0	2	chr1:g.22051857_22051858insCAACAAAAA	0	0
chr1	22090596	rs1364682420	ATTGATG	A	2	152	1602	0.013	-	intron_variant	MODIFIER	CDC42	ENSG00000070831	Transcript	ENST00000648594.1	protein_coding	0	5/5	ENST00000648594.1:c.487-830_487-825del	0	0	0	0	0	0	rs1364682420	0	1	0	deletion	HGNC	HGNC:1736	YES	0	A1	CCDS221.1	ENSP00000497733	0	A0A024RAE4	UPI0000000356	0	1	0	0	0	1	chr1:g.22090598_22090603del	0	0
chr1	22090605	0	T	TC	2	152	1614	0.013	C	intron_variant	MODIFIER	CDC42	ENSG00000070831	Transcript	ENST00000648594.1	protein_coding	0	5/5	ENST00000648594.1:c.487-822dup	0	0	0	0	0	0	0	0	1	0	insertion	HGNC	HGNC:1736	YES	0	A1	CCDS221.1	ENSP00000497733	0	A0A024RAE4	UPI0000000356	0	1	0	0	0	1	chr1:g.22090606dup	0	0
chr1	22746869	rs76511653	AC	A	6	152	2285	0.038	-	intron_variant	MODIFIER	EPHB2	ENSG00000133216	Transcript	ENST00000400191.7	protein_coding	0	1/16	ENST00000400191.7:c.62-34546del	0	0	0	0	0	0	rs76511653	0	1	0	deletion	HGNC	HGNC:3393	YES	1	0	CCDS81279.1	ENSP00000383053	P29323	0	UPI0000033EC3	0	1	0	0	0	5	chr1:g.22746875del	0.0559	0.0567
chr1	22748377	0	CT	C	2	150	641	0.013	-	intron_variant	MODIFIER	EPHB2	ENSG00000133216	Transcript	ENST00000400191.7	protein_coding	0	1/16	ENST00000400191.7:c.62-33031del	0	0	0	0	0	0	rs372352422	0	1	0	deletion	HGNC	HGNC:3393	YES	1	0	CCDS81279.1	ENSP00000383053	P29323	0	UPI0000033EC3	0	1	0	0	0	12	chr1:g.22748390del	0.2017	0.2799
chr1	23019614	rs762119456	GGCGGCAGCCGCGGCGGCGGCGGCTGCA	G	3	152	1369	0.019	-	upstream_gene_variant	MODIFIER	TEX46	ENSG00000227868	Transcript	ENST00000566855.4	protein_coding	0	0	0	0	0	0	0	0	0	rs762119456	3763	-1	0	deletion	HGNC	HGNC:44651	YES	2	P1	CCDS57978.1	ENSP00000457161	H3BTG2	0	UPI0000204668	0	0	0	0	0	0	chr1:g.23019623_23019649del	0	0
chr1	23187984	0	T	TTCTC	7	152	1914	0.051	TCTC	downstream_gene_variant	MODIFIER	HTR1D	ENSG00000179546	Transcript	ENST00000374619.1	protein_coding	0	0	0	0	0	0	0	0	0	rs145604727	3910	-1	0	insertion	HGNC	HGNC:5289	YES	0	P1	CCDS231.1	ENSP00000363748	P28221	0	UPI00000503DE	0	0	0	0	0	0	chr1:g.23187987_23187988insCTCT	0.1863	0.2095
chr1	23345752	rs199529600	G	GT	3	152	902	0.019	T	upstream_gene_variant	MODIFIER	HNRNPR	ENSG00000125944	Transcript	ENST00000374616.7	protein_coding	0	0	0	0	0	0	0	0	0	rs199529600	1442	-1	0	insertion	HGNC	HGNC:5047	YES	1	A1	CCDS44085.1	ENSP00000363745	O43390	0	UPI000006F30B	0	0	0	0	0	0	chr1:g.23345753dup	0.008	0
chr1	23425176	0	CGT	C	7	152	2031	0.045	-	upstream_gene_variant	MODIFIER	TCEA3	ENSG00000204219	Transcript	ENST00000450454.6	protein_coding	0	0	0	0	0	0	0	0	0	rs1408379231	437	-1	0	deletion	HGNC	HGNC:11615	YES	1	P1	CCDS44086.1	ENSP00000406293	O75764	0	UPI0000136AC2	0	0	0	0	0	0	chr1:g.23425223_23425224del	0	0
chr1	23425176	0	CGTGTGTGTGTGT	C	2	152	2031	0.013	-	upstream_gene_variant	MODIFIER	TCEA3	ENSG00000204219	Transcript	ENST00000450454.6	protein_coding	0	0	0	0	0	0	0	0	0	rs1359110742	437	-1	0	deletion	HGNC	HGNC:11615	YES	1	P1	CCDS44086.1	ENSP00000406293	O75764	0	UPI0000136AC2	0	0	0	0	0	0	chr1:g.23425213_23425224del	0	0
chr1	23563223	rs887970219	CTT	C	2	150	592	0.013	-	upstream_gene_variant	MODIFIER	ID3	ENSG00000117318	Transcript	ENST00000374561.6	protein_coding	0	0	0	0	0	0	0	0	0	rs1007741822	3723	-1	0	deletion	HGNC	HGNC:5362	YES	1	P1	CCDS237.1	ENSP00000363689	Q02535	0	UPI000016A132	0	1	0	0	0	0	chr1:g.23563234_23563235del	0	0
chr1	24191667	0	GGAGA	G	4	152	2056	0.026	-	upstream_gene_variant	MODIFIER	IFNLR1	ENSG00000185436	Transcript	ENST00000327535.6	protein_coding	0	0	0	0	0	0	0	0	0	rs746040359	4379	-1	0	deletion	HGNC	HGNC:18584	YES	1	P4	CCDS248.1	ENSP00000327824	Q8IU57	0	UPI000004D3FC	0	0	0	0	0	0	chr1:g.24191688_24191691del	0	0
chr1	24703473	0	G	GT	2	152	1330	0.013	T	upstream_gene_variant	MODIFIER	AL445648.1	ENSG00000284699	Transcript	ENST00000641176.1	lincRNA	0	0	0	0	0	0	0	0	0	rs924885792	1420	1	0	insertion	Clone_based_ensembl_gene	0	YES	0	0	0	0	0	0	0	0	0	0	0	0	0	chr1:g.24703483dup	0	0
chr1	25035401	0	A	ATGTG	3	152	2302	0.019	TGTG	regulatory_region_variant	MODIFIER	0	0	RegulatoryFeature	ENSR00000351052	promoter	0	0	0	0	0	0	0	0	0	rs1245901692	0	0	0	insertion	0	0	0	0	0	0	0	0	0	0	0	0	0	0	0	0	chr1:g.25035413_25035416dup	0	0
chr1	25797096	0	A	ATGTGTG	6	152	1277	0.038	TGTGTG	upstream_gene_variant	MODIFIER	SELENON	ENSG00000162430	Transcript	ENST00000361547.7	protein_coding	0	0	0	0	0	0	0	0	0	rs71577800	3096	1	0	insertion	HGNC	HGNC:15999	YES	1	P4	CCDS41282.1	ENSP00000355141	Q9NZV5	0	UPI00003761B2	0	1	0	0	0	0	chr1:g.25797111_25797116dup	0	0
chr1	25891798	0	A	AC	4	152	1704	0.026	C	intron_variant	MODIFIER	STMN1	ENSG00000117632	Transcript	ENST00000426559.6	protein_coding	0	4/4	ENST00000426559.6:c.379-5930dup	0	0	0	0	0	0	rs571389112	0	-1	0	insertion	HGNC	HGNC:6510	YES	1	0	CCDS44090.1	ENSP00000410452	P16949	A0A140VJW2	UPI000191512D	0	0	0	0	0	0	chr1:g.25891804dup	0.0014	0
chr1	25923715	0	T	TTGTGTG	5	150	1569	0.032	TGTGTG	intergenic_variant	MODIFIER	0	0	0	0	0	0	0	0	0	0	0	0	0	0	rs1416145954	0	0	0	insertion	0	0	0	0	0	0	0	0	0	0	0	0	0	0	0	0	chr1:g.25923747_25923752dup	0	0
chr1	25923715	0	T	TTGTGTGTG	2	150	1569	0.013	TGTGTGTG	intergenic_variant	MODIFIER	0	0	0	0	0	0	0	0	0	0	0	0	0	0	rs1416145954	0	0	0	insertion	0	0	0	0	0	0	0	0	0	0	0	0	0	0	0	0	chr1:g.25923745_25923752dup	0	0
chr1	25923715	0	T	TTGTGTGTGTGTG	5	150	1569	0.032	TGTGTGTGTGTG	intergenic_variant	MODIFIER	0	0	0	0	0	0	0	0	0	0	0	0	0	0	rs1416145954	0	0	0	insertion	0	0	0	0	0	0	0	0	0	0	0	0	0	0	0	0	chr1:g.25923741_25923752dup	0	0
chr1	25923715	0	TTG	T	4	150	1569	0.026	-	intergenic_variant	MODIFIER	0	0	0	0	0	0	0	0	0	0	0	0	0	0	rs763727869	0	0	0	deletion	0	0	0	0	0	0	0	0	0	0	0	0	0	0	0	0	chr1:g.25923751_25923752del	0	0
chr1	26079234	rs142427235	GC	G	3	152	2419	0.019	-	regulatory_region_variant	MODIFIER	0	0	RegulatoryFeature	ENSR00000351417	promoter_flanking_region	0	0	0	0	0	0	0	0	0	rs142427235	0	0	0	deletion	0	0	0	0	0	0	0	0	0	0	0	0	0	0	0	0	chr1:g.26079235del	0	0
chr1	26082892	rs75881254	AT	A	3	152	814	0.019	-	regulatory_region_variant	MODIFIER	0	0	RegulatoryFeature	ENSR00000351419	promoter_flanking_region	0	0	0	0	0	0	0	0	0	rs75881254	0	0	0	deletion	0	0	0	0	0	0	0	0	0	0	0	0	0	0	0	0	chr1:g.26082901del	0	0
chr1	26128766	0	ACT	A	3	152	1930	0.019	-	downstream_gene_variant	MODIFIER	PDIK1L	ENSG00000175087	Transcript	ENST00000374271.8	protein_coding	0	0	0	0	0	0	0	0	0	rs1491430493	3224	1	0	deletion	HGNC	HGNC:18981	YES	1	P1	CCDS274.1	ENSP00000363389	Q8N165	0	UPI0000035B9E	0	0	0	0	0	0	chr1:g.26128786_26128787del	0	0
chr1	26128786	0	T	TCACA	2	152	1964	0.013	CACA	downstream_gene_variant	MODIFIER	PDIK1L	ENSG00000175087	Transcript	ENST00000374271.8	protein_coding	0	0	0	0	0	0	0	0	0	rs547683309	3243	1	0	insertion	HGNC	HGNC:18981	YES	1	P1	CCDS274.1	ENSP00000363389	Q8N165	0	UPI0000035B9E	0	0	0	0	0	0	chr1:g.26128800_26128803dup	0	0
chr1	26235502	rs930842273	CTCTTG	C	2	152	1477	0.019	-	intron_variant	MODIFIER	CEP85	ENSG00000130695	Transcript	ENST00000252992.8	protein_coding	0	1/13	ENST00000252992.8:c.-23+1198_-23+1202del	0	0	0	0	0	0	rs930842273	0	1	0	deletion	HGNC	HGNC:25309	YES	1	P3	CCDS277.1	ENSP00000252992	Q6P2H3	0	UPI0000231C37	0	0	0	0	0	5	chr1:g.26235508_26235512del	0	0
chr1	26307656	0	TGAC	T	2	150	509	0.013	-	intron_variant	MODIFIER	UBXN11	ENSG00000158062	Transcript	ENST00000374222.5	protein_coding	0	1/15	ENST00000374222.5:c.-148-955_-148-953del	0	0	0	0	0	0	0	0	-1	0	deletion	HGNC	HGNC:30600	YES	5	P4	CCDS41288.1	ENSP00000363339	Q5T124	0	UPI00004700E1	0	0	0	0	0	0	chr1:g.26307657_26307659del	0	0
chr1	26307659	0	C	CTTTTTTTT	2	150	549	0.013	TTTTTTTT	intron_variant	MODIFIER	UBXN11	ENSG00000158062	Transcript	ENST00000374222.5	protein_coding	0	1/15	ENST00000374222.5:c.-148-956_-148-955insAAAAAAAA	0	0	0	0	0	0	0	0	-1	0	insertion	HGNC	HGNC:30600	YES	5	P4	CCDS41288.1	ENSP00000363339	Q5T124	0	UPI00004700E1	0	0	0	0	0	0	chr1:g.26307662_26307663insTTTTTTTT	0	0
chr1	26359441	0	TCA	T	2	150	916	0.013	-	intron_variant	MODIFIER	CRYBG2	ENSG00000176092	Transcript	ENST00000475866.3	protein_coding	0	1/21	ENST00000475866.3:c.113+494_113+495del	0	0	0	0	0	0	rs1187457548	0	-1	0	deletion	HGNC	HGNC:17295	YES	4	P5	0	ENSP00000428746	0	E7ET48	UPI000D18D1C8	0	0	0	0	0	0	chr1:g.26359463_26359464del	0	0
chr1	26377900	0	C	CCTTTCTTT	5	152	1539	0.032	CTTTCTTT	upstream_gene_variant	MODIFIER	ZNF683	ENSG00000176083	Transcript	ENST00000455900.5	protein_coding	0	0	0	0	0	0	0	0	0	rs1491554922	3378	-1	cds_end_NF	insertion	HGNC	HGNC:28495	0	2	0	0	ENSP00000411289	0	X1WI32	UPI0003F48181	0	0	0	0	0	0	chr1:g.26377956_26377963dup	0	0
chr1	26377900	0	C	CCTTTCTTTCTTTCTTT	2	152	1539	0.013	CTTTCTTTCTTTCTTT	upstream_gene_variant	MODIFIER	ZNF683	ENSG00000176083	Transcript	ENST00000455900.5	protein_coding	0	0	0	0	0	0	0	0	0	rs1491554922	3378	-1	cds_end_NF	insertion	HGNC	HGNC:28495	0	2	0	0	ENSP00000411289	0	X1WI32	UPI0003F48181	0	0	0	0	0	0	chr1:g.26377948_26377963dup	0	0
chr1	26413797	0	TTTTG	T	2	152	992	0.013	-	intron_variant	MODIFIER	LIN28A	ENSG00000131914	Transcript	ENST00000326279.11	protein_coding	0	2/3	ENST00000326279.11:c.228+2238_228+2241del	0	0	0	0	0	0	rs150759689	0	1	0	deletion	HGNC	HGNC:15986	YES	1	P1	CCDS280.1	ENSP00000363314	Q9H9Z2	0	UPI000006F0DA	0	0	0	0	0	22	chr1:g.26413820_26413823del	0	0
chr1	26472340	rs56278952	T	TA	3	150	389	0.019	A	upstream_gene_variant	MODIFIER	HMGN2	ENSG00000198830	Transcript	ENST00000361427.6	protein_coding	0	0	0	0	0	0	0	0	0	rs56278952	99	1	0	insertion	HGNC	HGNC:4986	YES	1	P1	CCDS283.1	ENSP00000355228	P05204	0	UPI000013EBD7	0	0	0	0	0	0	chr1:g.26472341dup	0	0
chr1	26555074	rs67600391	AG	A	4	152	2282	0.026	-	intron_variant	MODIFIER	RPS6KA1	ENSG00000117676	Transcript	ENST00000531382.5	protein_coding	0	8/20	ENST00000531382.5:c.784-73del	0	0	0	0	0	0	rs67600391	0	1	0	deletion	HGNC	HGNC:10430	YES	2	A1	CCDS30649.1	ENSP00000435412	Q15418	0	UPI000046D37A	0	0	0	0	0	3	chr1:g.26555078del	0.1448	0.1815
chr1	26691922	rs1183607913	TTTTA	T	2	152	825	0.013	-	upstream_gene_variant	MODIFIER	ARID1A	ENSG00000117713	Transcript	ENST00000324856.13	protein_coding	0	0	0	0	0	0	0	0	0	rs1183607913	4089	1	0	deletion	HGNC	HGNC:11110	YES	1	P3	CCDS285.1	ENSP00000320485	O14497	0	UPI0000167B91	0	1	0	0	0	0	chr1:g.26691926_26691929del	0	0
chr1	26694708	rs146664824	TTTCTGCATCTCTCTTC	T	2	152	1979	0.013	-	upstream_gene_variant	MODIFIER	ARID1A	ENSG00000117713	Transcript	ENST00000324856.13	protein_coding	0	0	0	0	0	0	0	0	0	rs146664824	1291	1	0	deletion	HGNC	HGNC:11110	YES	1	P3	CCDS285.1	ENSP00000320485	O14497	0	UPI0000167B91	0	1	0	0	0	0	chr1:g.26694710_26694725del	0.02	0.0106
chr1	26784848	rs1159610664	G	GGAGGCAGGAGCAAGGC	2	152	2509	0.013	GAGGCAGGAGCAAGGC	upstream_gene_variant	MODIFIER	PIGV	ENSG00000060642	Transcript	ENST00000374145.5	protein_coding	0	0	0	0	0	0	0	0	0	rs1159610664	3346	1	0	insertion	HGNC	HGNC:26031	YES	2	P1	CCDS287.1	ENSP00000363260	Q9NUD9	0	UPI000004A060	0	1	0	0	0	0	chr1:g.26784849_26784864dup	0	0
chr1	26825750	0	G	GT	2	152	1919	0.013	T	upstream_gene_variant	MODIFIER	ZDHHC18	ENSG00000204160	Transcript	ENST00000374142.9	protein_coding	0	0	0	0	0	0	0	0	0	rs577005718	937	1	0	insertion	HGNC	HGNC:20712	YES	1	P2	CCDS30650.1	ENSP00000363257	Q9NUE0	0	UPI00001C0437	0	0	0	0	0	0	chr1:g.26825758dup	0	0
chr1	26829727	rs532141296	GAATTGACAGTGTATTTGAATT	G	3	152	2355	0.019	-	intron_variant	MODIFIER	ZDHHC18	ENSG00000204160	Transcript	ENST00000374142.9	protein_coding	0	1/7	ENST00000374142.9:c.335+2606_335+2626del	0	0	0	0	0	0	rs532141296	0	1	0	deletion	HGNC	HGNC:20712	YES	1	P2	CCDS30650.1	ENSP00000363257	Q9NUE0	0	UPI00001C0437	0	0	0	0	0	17	chr1:g.26829745_26829765del	0.0036	0
chr1	27119042	0	A	AACAC	5	150	1589	0.032	ACAC	intron_variant	MODIFIER	SLC9A1	ENSG00000090020	Transcript	ENST00000263980.8	protein_coding	0	1/11	ENST00000263980.8:c.353-4760_353-4757dup	0	0	0	0	0	0	rs1291173496	0	-1	0	insertion	HGNC	HGNC:11071	YES	1	P1	CCDS295.1	ENSP00000263980	P19634	0	UPI000012FD1B	0	1	0	0	0	0	chr1:g.27119083_27119086dup	0	0
chr1	27119042	0	AAC	A	6	150	1589	0.039	-	intron_variant	MODIFIER	SLC9A1	ENSG00000090020	Transcript	ENST00000263980.8	protein_coding	0	1/11	ENST00000263980.8:c.353-4758_353-4757del	0	0	0	0	0	0	rs374093548	0	-1	0	deletion	HGNC	HGNC:11071	YES	1	P1	CCDS295.1	ENSP00000263980	P19634	0	UPI000012FD1B	0	1	0	0	0	0	chr1:g.27119085_27119086del	0.1865	0.4145
chr1	27119042	0	AACACAC	A	6	150	1589	0.039	-	intron_variant	MODIFIER	SLC9A1	ENSG00000090020	Transcript	ENST00000263980.8	protein_coding	0	1/11	ENST00000263980.8:c.353-4762_353-4757del	0	0	0	0	0	0	rs772229743	0	-1	0	deletion	HGNC	HGNC:11071	YES	1	P1	CCDS295.1	ENSP00000263980	P19634	0	UPI000012FD1B	0	1	0	0	0	0	chr1:g.27119081_27119086del	0	0
chr1	27235394	0	CTGTGTGTG	C	4	152	1994	0.026	-	intron_variant	MODIFIER	WDTC1	ENSG00000142784	Transcript	ENST00000319394.8	protein_coding	0	1/15	ENST00000319394.8:c.-100+479_-100+486del	0	0	0	0	0	0	rs1218149837	0	1	0	deletion	HGNC	HGNC:29175	YES	1	A1	CCDS60044.1	ENSP00000317971	Q8N5D0	0	UPI000004814E	0	0	0	0	0	35	chr1:g.27235430_27235437del	0	0
chr1	27342693	rs144364902	TGCA	T	2	152	2110	0.013	-	upstream_gene_variant	MODIFIER	SYTL1	ENSG00000142765	Transcript	ENST00000543823.1	protein_coding	0	0	0	0	0	0	0	0	0	rs144364902	2177	1	0	deletion	HGNC	HGNC:15584	YES	1	A2	CCDS53286.1	ENSP00000440704	Q8IYJ3	0	UPI0000074245	0	0	0	0	0	0	chr1:g.27342697_27342699del	0.0116	0.0023
chr1	27527008	0	T	TTGTG	7	152	1747	0.045	TGTG	intron_variant&non_coding_transcript_variant	MODIFIER	BX293535.1	ENSG00000237429	Transcript	ENST00000443579.1	antisense	0	1/1	ENST00000443579.1:n.81+1155_81+1158dup	0	0	0	0	0	0	rs796593652	0	1	0	insertion	Clone_based_ensembl_gene	0	YES	3	0	0	0	0	0	0	0	0	0	0	0	35	chr1:g.27527040_27527043dup	0	0
chr1	27527008	0	TTG	T	2	152	1747	0.013	-	intron_variant&non_coding_transcript_variant	MODIFIER	BX293535.1	ENSG00000237429	Transcript	ENST00000443579.1	antisense	0	1/1	ENST00000443579.1:n.81+1157_81+1158del	0	0	0	0	0	0	rs746010797	0	1	0	deletion	Clone_based_ensembl_gene	0	YES	3	0	0	0	0	0	0	0	0	0	0	0	33	chr1:g.27527042_27527043del	0	0
chr1	27527880	rs1553155041	G	GCCC	2	152	1515	0.013	CCC	intron_variant&non_coding_transcript_variant	MODIFIER	BX293535.1	ENSG00000237429	Transcript	ENST00000443579.1	antisense	0	1/1	ENST00000443579.1:n.81+1995_81+1996insCCC	0	0	0	0	0	0	rs1277763777	0	1	0	insertion	Clone_based_ensembl_gene	0	YES	3	0	0	0	0	0	0	0	0	0	0	0	0	chr1:g.27527880_27527881insCCC	0	0
chr1	27527880	0	G	GCCCTCGCCC	3	152	1515	0.019	CCCTCGCCC	intron_variant&non_coding_transcript_variant	MODIFIER	BX293535.1	ENSG00000237429	Transcript	ENST00000443579.1	antisense	0	1/1	ENST00000443579.1:n.81+1995_81+1996insCCCTCGCCC	0	0	0	0	0	0	0	0	1	0	insertion	Clone_based_ensembl_gene	0	YES	3	0	0	0	0	0	0	0	0	0	0	0	0	chr1:g.27527880_27527881insCCCTCGCCC	0	0
chr1	27529671	rs1044440272	CCT	C	2	152	2109	0.013	-	downstream_gene_variant	MODIFIER	AHDC1	ENSG00000126705	Transcript	ENST00000374011.6	protein_coding	0	0	0	0	0	0	0	0	0	rs1044440272	4630	-1	0	deletion	HGNC	HGNC:25230	YES	5	P1	CCDS30652.1	ENSP00000363123	Q5TGY3	0	UPI0000418EA1	0	1	0	0	0	0	chr1:g.27529674_27529675del	0	0
chr1	27560200	0	T	TTGTG	5	152	2040	0.032	TGTG	intron_variant	MODIFIER	AHDC1	ENSG00000126705	Transcript	ENST00000374011.6	protein_coding	0	1/6	ENST00000374011.6:c.-733-1321_-733-1318dup	0	0	0	0	0	0	rs10623052	0	-1	0	insertion	HGNC	HGNC:25230	YES	5	P1	CCDS30652.1	ENSP00000363123	Q5TGY3	0	UPI0000418EA1	0	1	0	0	0	0	chr1:g.27560221_27560224dup	0	0
chr1	27570562	0	AC	A	2	152	2372	0.013	-	intron_variant	MODIFIER	AHDC1	ENSG00000126705	Transcript	ENST00000374011.6	protein_coding	0	1/6	ENST00000374011.6:c.-733-11680del	0	0	0	0	0	0	0	0	-1	0	deletion	HGNC	HGNC:25230	YES	5	P1	CCDS30652.1	ENSP00000363123	Q5TGY3	0	UPI0000418EA1	0	1	0	0	0	0	chr1:g.27570564del	0	0
chr1	27594683	0	CAG	C	2	152	2015	0.013	-	intron_variant	MODIFIER	AHDC1	ENSG00000126705	Transcript	ENST00000374011.6	protein_coding	0	1/6	ENST00000374011.6:c.-734+8712_-734+8713del	0	0	0	0	0	0	rs145574277	0	-1	0	deletion	HGNC	HGNC:25230	YES	5	P1	CCDS30652.1	ENSP00000363123	Q5TGY3	0	UPI0000418EA1	0	1	0	0	0	0	chr1:g.27594696_27594697del	0	0
chr1	27611091	0	T	TCACACACA	2	152	1850	0.013	CACACACA	downstream_gene_variant	MODIFIER	FGR	ENSG00000000938	Transcript	ENST00000374005.8	protein_coding	0	0	0	0	0	0	0	0	0	rs71584896	972	-1	0	insertion	HGNC	HGNC:3697	YES	1	P1	CCDS305.1	ENSP00000363117	P09769	0	UPI000012A72F	0	0	0	0	0	0	chr1:g.27611113_27611120dup	0	0
chr1	27627447	0	AACAC	A	7	152	1239	0.045	-	intron_variant	MODIFIER	FGR	ENSG00000000938	Transcript	ENST00000374005.8	protein_coding	0	1/12	ENST00000374005.8:c.-76-2300_-76-2297del	0	0	0	0	0	0	rs769699910	0	-1	0	deletion	HGNC	HGNC:3697	YES	1	P1	CCDS305.1	ENSP00000363117	P09769	0	UPI000012A72F	0	0	0	0	0	0	chr1:g.27627475_27627478del	0	0
chr1	27627447	0	AACACAC	A	5	152	1239	0.032	-	intron_variant	MODIFIER	FGR	ENSG00000000938	Transcript	ENST00000374005.8	protein_coding	0	1/12	ENST00000374005.8:c.-76-2302_-76-2297del	0	0	0	0	0	0	rs1490322975	0	-1	0	deletion	HGNC	HGNC:3697	YES	1	P1	CCDS305.1	ENSP00000363117	P09769	0	UPI000012A72F	0	0	0	0	0	0	chr1:g.27627473_27627478del	0	0
chr1	27628516	0	TAC	T	6	150	690	0.039	-	intron_variant	MODIFIER	FGR	ENSG00000000938	Transcript	ENST00000374005.8	protein_coding	0	1/12	ENST00000374005.8:c.-76-3367_-76-3366del	0	0	0	0	0	0	rs1180328507	0	-1	0	deletion	HGNC	HGNC:3697	YES	1	P1	CCDS305.1	ENSP00000363117	P09769	0	UPI000012A72F	0	0	0	0	0	0	chr1:g.27628556_27628557del	0	0
chr1	27630582	0	GGA	G	4	152	1897	0.032	-	intron_variant	MODIFIER	FGR	ENSG00000000938	Transcript	ENST00000374005.8	protein_coding	0	1/12	ENST00000374005.8:c.-77+4481_-77+4482del	0	0	0	0	0	0	rs138864867	0	-1	0	deletion	HGNC	HGNC:3697	YES	1	P1	CCDS305.1	ENSP00000363117	P09769	0	UPI000012A72F	0	0	0	0	0	0	chr1:g.27630598_27630599del	0.1871	0.4493
chr1	27632119	0	G	GTTCTTC	6	152	869	0.038	TTCTTC	intron_variant	MODIFIER	FGR	ENSG00000000938	Transcript	ENST00000374005.8	protein_coding	0	1/12	ENST00000374005.8:c.-77+2940_-77+2945dup	0	0	0	0	0	0	rs763100809	0	-1	0	insertion	HGNC	HGNC:3697	YES	1	P1	CCDS305.1	ENSP00000363117	P09769	0	UPI000012A72F	0	0	0	0	0	0	chr1:g.27632137_27632142dup	0	0
chr1	27636718	0	A	AGT	3	152	2066	0.019	GT	upstream_gene_variant	MODIFIER	FGR	ENSG00000000938	Transcript	ENST00000374005.8	protein_coding	0	0	0	0	0	0	0	0	0	rs4067974	1533	-1	0	insertion	HGNC	HGNC:3697	YES	1	P1	CCDS305.1	ENSP00000363117	P09769	0	UPI000012A72F	0	0	0	0	0	0	chr1:g.27636742_27636743dup	0	0
chr1	27649937	rs112674519	GA	G	2	150	603	0.013	-	downstream_gene_variant	MODIFIER	AL031729.1	ENSG00000235912	Transcript	ENST00000433132.1	processed_pseudogene	0	0	0	0	0	0	0	0	0	rs112674519	328	1	0	deletion	Clone_based_ensembl_gene	0	YES	0	0	0	0	0	0	0	0	0	0	0	0	0	chr1:g.27649948del	0.2466	0.4062
chr1	27651203	rs61452736	AT	A	3	152	1282	0.019	-	downstream_gene_variant	MODIFIER	AL031729.1	ENSG00000235912	Transcript	ENST00000433132.1	processed_pseudogene	0	0	0	0	0	0	0	0	0	rs61452736	1594	1	0	deletion	Clone_based_ensembl_gene	0	YES	0	0	0	0	0	0	0	0	0	0	0	0	0	chr1:g.27651212del	0.1947	0.2496
chr1	27660009	0	G	GCCGCCCCA	3	152	1394	0.019	CCGCCCCA	downstream_gene_variant	MODIFIER	LINC02574	ENSG00000233975	Transcript	ENST00000440492.1	lincRNA	0	0	0	0	0	0	0	0	0	rs1387401992	318	-1	0	insertion	HGNC	HGNC:53746	YES	3	0	0	0	0	0	0	0	0	0	0	0	0	chr1:g.27660039_27660046dup	0	0.0582
chr1	27724842	rs112659200	AT	A	3	152	2204	0.019	-	upstream_gene_variant	MODIFIER	FAM76A	ENSG00000009780	Transcript	ENST00000010299.10	protein_coding	0	0	0	0	0	0	0	0	0	rs112659200	1214	1	0	deletion	HGNC	HGNC:28530	YES	1	0	CCDS44092.1	ENSP00000010299	Q8TAV0	0	UPI000006F92A	0	0	0	0	0	0	chr1:g.27724850del	0.2526	0.6225
chr1	28062657	0	G	GGT	4	152	1241	0.026	GT	intron_variant	MODIFIER	EYA3	ENSG00000158161	Transcript	ENST00000373871.8	protein_coding	0	1/17	ENST00000373871.8:c.-68-4565_-68-4564dup	0	0	0	0	0	0	rs111612303	0	-1	0	insertion	HGNC	HGNC:3521	YES	1	P3	CCDS316.1	ENSP00000362978	Q99504	0	UPI000015FFE5	0	0	0	0	0	0	chr1:g.28062692_28062693dup	0	0
chr1	28062657	0	G	GGTGTGT	7	152	1241	0.051	GTGTGT	intron_variant	MODIFIER	EYA3	ENSG00000158161	Transcript	ENST00000373871.8	protein_coding	0	1/17	ENST00000373871.8:c.-68-4569_-68-4564dup	0	0	0	0	0	0	rs111612303	0	-1	0	insertion	HGNC	HGNC:3521	YES	1	P3	CCDS316.1	ENSP00000362978	Q99504	0	UPI000015FFE5	0	0	0	0	0	0	chr1:g.28062688_28062693dup	0	0
chr1	28062657	0	G	GGTGTGTGTGT	3	152	1241	0.019	GTGTGTGTGT	intron_variant	MODIFIER	EYA3	ENSG00000158161	Transcript	ENST00000373871.8	protein_coding	0	1/17	ENST00000373871.8:c.-68-4573_-68-4564dup	0	0	0	0	0	0	0	0	-1	0	insertion	HGNC	HGNC:3521	YES	1	P3	CCDS316.1	ENSP00000362978	Q99504	0	UPI000015FFE5	0	0	0	0	0	0	chr1:g.28062684_28062693dup	0	0
chr1	28062657	0	G	GGTGTGTGTGTGT	2	152	1241	0.013	GTGTGTGTGTGT	intron_variant	MODIFIER	EYA3	ENSG00000158161	Transcript	ENST00000373871.8	protein_coding	0	1/17	ENST00000373871.8:c.-68-4575_-68-4564dup	0	0	0	0	0	0	0	0	-1	0	insertion	HGNC	HGNC:3521	YES	1	P3	CCDS316.1	ENSP00000362978	Q99504	0	UPI000015FFE5	0	0	0	0	0	0	chr1:g.28062682_28062693dup	0	0
chr1	28062657	0	G	GGTGTGTGTGTGTGT	7	152	1241	0.045	GTGTGTGTGTGTGT	intron_variant	MODIFIER	EYA3	ENSG00000158161	Transcript	ENST00000373871.8	protein_coding	0	1/17	ENST00000373871.8:c.-68-4577_-68-4564dup	0	0	0	0	0	0	0	0	-1	0	insertion	HGNC	HGNC:3521	YES	1	P3	CCDS316.1	ENSP00000362978	Q99504	0	UPI000015FFE5	0	0	0	0	0	0	chr1:g.28062680_28062693dup	0	0
chr1	28105763	0	C	CGT	2	152	1860	0.019	GT	upstream_gene_variant	MODIFIER	AL137792.2	ENSG00000228943	Transcript	ENST00000443484.1	processed_pseudogene	0	0	0	0	0	0	0	0	0	rs1430503854	3975	1	0	insertion	Clone_based_ensembl_gene	0	YES	0	0	0	0	0	0	0	0	0	0	0	0	0	chr1:g.28105804_28105805dup	0	0
chr1	28105800	0	G	GTGTGTGTGTA	2	152	1676	0.013	TGTGTGTGTA	upstream_gene_variant	MODIFIER	AL137792.2	ENSG00000228943	Transcript	ENST00000443484.1	processed_pseudogene	0	0	0	0	0	0	0	0	0	rs1460682637	3938	1	0	insertion	Clone_based_ensembl_gene	0	YES	0	0	0	0	0	0	0	0	0	0	0	0	0	chr1:g.28105805_28105806insGTGTATGTGT	0	0
chr1	28354723	0	TTG	T	2	150	1400	0.013	-	intergenic_variant	MODIFIER	0	0	0	0	0	0	0	0	0	0	0	0	0	0	rs1387992736	0	0	0	deletion	0	0	0	0	0	0	0	0	0	0	0	0	0	0	0	0	chr1:g.28354752_28354753del	0	0
chr1	28455895	rs1399229528	AAAG	A	2	152	1666	0.013	-	intron_variant	MODIFIER	PHACTR4	ENSG00000204138	Transcript	ENST00000373836.4	protein_coding	0	1/12	ENST00000373836.4:c.47-3186_47-3184del	0	0	0	0	0	0	rs1399229528	0	1	0	deletion	HGNC	HGNC:25793	YES	5	P4	CCDS41294.1	ENSP00000362942	Q8IZ21	0	UPI0000374EB3	0	0	0	0	0	3	chr1:g.28455899_28455901del	0	0
chr1	28456628	rs544714918	AT	A	2	152	707	0.013	-	intron_variant	MODIFIER	PHACTR4	ENSG00000204138	Transcript	ENST00000373836.4	protein_coding	0	1/12	ENST00000373836.4:c.47-2442del	0	0	0	0	0	0	rs1248199481	0	1	0	deletion	HGNC	HGNC:25793	YES	5	P4	CCDS41294.1	ENSP00000362942	Q8IZ21	0	UPI0000374EB3	0	0	0	0	0	14	chr1:g.28456643del	0	0
chr1	28647287	0	G	GT	2	150	756	0.013	T	upstream_gene_variant	MODIFIER	TAF12	ENSG00000120656	Transcript	ENST00000263974.4	protein_coding	0	0	0	0	0	0	0	0	0	rs974245973	4282	-1	0	insertion	HGNC	HGNC:11545	YES	1	P1	CCDS326.1	ENSP00000263974	Q16514	0	UPI000000D8E1	0	0	0	0	0	0	chr1:g.28647297dup	0	0
chr1	28669158	rs565213605	T	TG	2	152	919	0.013	G	intron_variant	MODIFIER	GMEB1	ENSG00000162419	Transcript	ENST00000294409.2	protein_coding	0	1/9	ENST00000294409.2:c.-31+326dup	0	0	0	0	0	0	rs565213605	0	1	0	insertion	HGNC	HGNC:4370	YES	1	P4	CCDS327.1	ENSP00000294409	Q9Y692	0	UPI000012B8AB	0	0	0	0	0	7	chr1:g.28669165dup	0.0012	0
chr1	28885032	0	AACACACACAC	A	3	152	1399	0.019	-	upstream_gene_variant	MODIFIER	EPB41	ENSG00000159023	Transcript	ENST00000343067.8	protein_coding	0	0	0	0	0	0	0	0	0	rs1269731413	2049	1	0	deletion	HGNC	HGNC:3377	YES	5	A2	CCDS53288.1	ENSP00000345259	P11171	0	UPI000014177D	0	1	0	0	0	0	chr1:g.28885073_28885082del	0	0
chr1	28925908	rs879867422	CTG	C	4	152	1345	0.026	-	intron_variant	MODIFIER	EPB41	ENSG00000159023	Transcript	ENST00000343067.8	protein_coding	0	1/20	ENST00000343067.8:c.-8+38700_-8+38701del	0	0	0	0	0	0	rs879867422	0	1	0	deletion	HGNC	HGNC:3377	YES	5	A2	CCDS53288.1	ENSP00000345259	P11171	0	UPI000014177D	0	1	0	0	0	1	chr1:g.28925910_28925911del	0	0
chr1	29123693	rs1274330002	A	AG	2	152	1212	0.013	G	upstream_gene_variant	MODIFIER	TMEM200B	ENSG00000253304	Transcript	ENST00000420504.2	protein_coding	0	0	0	0	0	0	0	0	0	rs1274330002	1192	-1	0	insertion	HGNC	HGNC:33785	YES	1	P1	CCDS30658.1	ENSP00000428544	Q69YZ2	0	UPI0000160B5B	0	0	0	0	0	0	chr1:g.29123696dup	0	0
chr1	29147363	0	CT	C	4	152	800	0.026	-	downstream_gene_variant	MODIFIER	SRSF4	ENSG00000116350	Transcript	ENST00000373795.7	protein_coding	0	0	0	0	0	0	0	0	0	rs1276682151	379	-1	0	deletion	HGNC	HGNC:10786	YES	1	P1	CCDS333.1	ENSP00000362900	Q08170	0	UPI00001358BF	0	0	0	0	0	0	chr1:g.29147382del	0	0
chr1	29165449	rs145428595	G	GA	2	152	2044	0.013	A	intron_variant	MODIFIER	SRSF4	ENSG00000116350	Transcript	ENST00000373795.7	protein_coding	0	1/5	ENST00000373795.7:c.108-4933dup	0	0	0	0	0	0	rs201585611	0	-1	0	insertion	HGNC	HGNC:10786	YES	1	P1	CCDS333.1	ENSP00000362900	Q08170	0	UPI00001358BF	0	0	0	0	0	0	chr1:g.29165451dup	0.0064	0.0008
chr1	30762199	rs201189315	GC	G	2	152	1912	0.013	-	upstream_gene_variant	MODIFIER	LAPTM5	ENSG00000162511	Transcript	ENST00000294507.4	protein_coding	0	0	0	0	0	0	0	0	0	rs201189315	4426	-1	0	deletion	HGNC	HGNC:29612	YES	1	P1	CCDS337.1	ENSP00000294507	Q13571	Q5TBB8	UPI000012E20A	0	0	0	0	0	0	chr1:g.30762202del	0.0212	0
chr1	30763994	0	GCA	G	2	152	1940	0.013	-	intergenic_variant	MODIFIER	0	0	0	0	0	0	0	0	0	0	0	0	0	0	rs1276141488	0	0	0	deletion	0	0	0	0	0	0	0	0	0	0	0	0	0	0	0	0	chr1:g.30764022_30764023del	0	0
chr1	30763994	0	GCACACACA	G	7	152	1940	0.045	-	intergenic_variant	MODIFIER	0	0	0	0	0	0	0	0	0	0	0	0	0	0	rs1268521950	0	0	0	deletion	0	0	0	0	0	0	0	0	0	0	0	0	0	0	0	0	chr1:g.30764016_30764023del	0	0
chr1	30817370	0	C	CGT	2	152	2318	0.013	GT	upstream_gene_variant	MODIFIER	AL137027.1	ENSG00000229607	Transcript	ENST00000440358.1	lincRNA	0	0	0	0	0	0	0	0	0	rs142036431	1817	-1	0	insertion	Clone_based_ensembl_gene	0	YES	2	0	0	0	0	0	0	0	0	0	0	0	0	chr1:g.30817401_30817402dup	0	0
chr1	30817370	0	CGT	C	6	152	2318	0.038	-	upstream_gene_variant	MODIFIER	AL137027.1	ENSG00000229607	Transcript	ENST00000440358.1	lincRNA	0	0	0	0	0	0	0	0	0	rs1234773171	1818	-1	0	deletion	Clone_based_ensembl_gene	0	YES	2	0	0	0	0	0	0	0	0	0	0	0	0	chr1:g.30817401_30817402del	0	0
chr1	31006910	rs892150904	GTA	G	2	152	1784	0.013	-	intron_variant	MODIFIER	PUM1	ENSG00000134644	Transcript	ENST00000426105.6	protein_coding	0	4/21	ENST00000426105.6:c.541+82_541+83del	0	0	0	0	0	0	rs892150904	0	-1	0	deletion	HGNC	HGNC:14957	YES	1	A1	CCDS44099.1	ENSP00000391723	Q14671	0	UPI0000203D8E	0	1	0	0	0	0	chr1:g.31006911_31006912del	0	0
chr1	31010117	0	C	CA	4	152	1087	0.026	A	intron_variant	MODIFIER	PUM1	ENSG00000134644	Transcript	ENST00000426105.6	protein_coding	0	3/21	ENST00000426105.6:c.433-3016dup	0	0	0	0	0	0	rs796540150	0	-1	0	insertion	HGNC	HGNC:14957	YES	1	A1	CCDS44099.1	ENSP00000391723	Q14671	0	UPI0000203D8E	0	1	0	0	0	0	chr1:g.31010127dup	0	0
chr1	31413157	rs372556679	GCGGGGCCGGGGCGGGGC	G	6	152	1104	0.038	-	intron_variant	MODIFIER	SERINC2	ENSG00000168528	Transcript	ENST00000373710.5	protein_coding	0	2/10	ENST00000373710.5:c.66+2734_66+2750del	0	0	0	0	0	0	rs372556679	0	1	0	deletion	HGNC	HGNC:23231	YES	2	A2	CCDS55583.1	ENSP00000362814	Q96SA4	0	UPI000059CF90	0	0	0	0	0	11	chr1:g.31413169_31413185del	0.1528	0.1021
chr1	31414454	0	T	TGTGTGTGTGAGAGA	5	152	1125	0.032	GTGTGTGTGAGAGA	intron_variant	MODIFIER	SERINC2	ENSG00000168528	Transcript	ENST00000373710.5	protein_coding	0	2/10	ENST00000373710.5:c.66+4020_66+4021insTGTGTGTGAGAGAG	0	0	0	0	0	0	0	0	1	0	insertion	HGNC	HGNC:23231	YES	2	A2	CCDS55583.1	ENSP00000362814	Q96SA4	0	UPI000059CF90	0	0	0	0	0	1	chr1:g.31414455_31414456insTGTGTGTGAGAGAG	0	0
chr1	31580189	0	CTCTCTCTCTCTCTCTCTCTCTCTG	C	2	150	1454	0.013	-	intron_variant	MODIFIER	TINAGL1	ENSG00000142910	Transcript	ENST00000271064.12	protein_coding	0	3/11	ENST00000271064.12:c.374+936_374+959del	0	0	0	0	0	0	0	0	1	0	deletion	HGNC	HGNC:19168	YES	1	P3	CCDS343.1	ENSP00000271064	Q9GZM7	0	UPI000003B0A6	0	0	0	0	0	13	chr1:g.31580203_31580226del	0	0
chr1	31580199	rs751222405	C	CTG	3	150	1263	0.019	TG	intron_variant	MODIFIER	TINAGL1	ENSG00000142910	Transcript	ENST00000271064.12	protein_coding	0	3/11	ENST00000271064.12:c.374+933_374+934insGT	0	0	0	0	0	0	rs751222405	0	1	0	insertion	HGNC	HGNC:19168	YES	1	P3	CCDS343.1	ENSP00000271064	Q9GZM7	0	UPI000003B0A6	0	0	0	0	0	1	chr1:g.31580200_31580201insGT	0	0
chr1	31580199	0	C	CTCTCTCTCTCTCTCTCTG	2	150	1263	0.013	TCTCTCTCTCTCTCTCTG	intron_variant	MODIFIER	TINAGL1	ENSG00000142910	Transcript	ENST00000271064.12	protein_coding	0	3/11	ENST00000271064.12:c.374+945_374+946insCTCTGTCTCTCTCTCTCT	0	0	0	0	0	0	0	0	1	0	insertion	HGNC	HGNC:19168	YES	1	P3	CCDS343.1	ENSP00000271064	Q9GZM7	0	UPI000003B0A6	0	0	0	0	0	13	chr1:g.31580212_31580213insCTCTGTCTCTCTCTCTCT	0	0
chr1	31703639	rs1382913303	ACGGCT	A	3	152	2190	0.019	-	intron_variant	MODIFIER	COL16A1	ENSG00000084636	Transcript	ENST00000373672.8	protein_coding	0	1/70	ENST00000373672.8:c.-35+193_-35+197del	0	0	0	0	0	0	rs1382913303	0	-1	0	deletion	HGNC	HGNC:2193	YES	5	P1	CCDS41297.1	ENSP00000362776	Q07092	0	UPI0000203DD1	0	0	0	0	0	0	chr1:g.31703641_31703645del	0	0
chr1	31816612	0	AGGATAAT	A	2	152	1711	0.013	-	upstream_gene_variant	MODIFIER	SPOCD1	ENSG00000134668	Transcript	ENST00000360482.6	protein_coding	0	0	0	0	0	0	0	0	0	0	562	-1	0	deletion	HGNC	HGNC:26338	YES	2	P3	CCDS347.1	ENSP00000353670	Q6ZMY3	0	UPI000035E7DD	0	0	0	0	0	0	chr1:g.31816615_31816621del	0	0
chr1	31912602	rs3835519	CA	C	7	152	1560	0.045	-	intron_variant	MODIFIER	PTP4A2	ENSG00000184007	Transcript	ENST00000647444.2	protein_coding	0	3/5	ENST00000647444.2:c.190-777del	0	0	0	0	0	0	rs3835519	0	-1	0	deletion	HGNC	HGNC:9635	YES	0	P1	CCDS348.1	ENSP00000493688	Q12974	0	UPI0000022FCA	0	0	0	0	0	0	chr1:g.31912604del	0.0539	0.0023
chr1	31953470	0	TTG	T	2	152	1759	0.013	-	intergenic_variant	MODIFIER	0	0	0	0	0	0	0	0	0	0	0	0	0	0	rs147443769	0	0	0	deletion	0	0	0	0	0	0	0	0	0	0	0	0	0	0	0	0	chr1:g.31953497_31953498del	0	0
chr1	31960209	rs140514362	ACTTCT	A	7	152	2285	0.045	-	intergenic_variant	MODIFIER	0	0	0	0	0	0	0	0	0	0	0	0	0	0	rs140514362	0	0	0	deletion	0	0	0	0	0	0	0	0	0	0	0	0	0	0	0	0	chr1:g.31960217_31960221del	0.0242	0
chr1	31982336	0	TTCCC	T	4	152	1910	0.026	-	intron_variant&non_coding_transcript_variant	MODIFIER	AL136115.3	ENSG00000284702	Transcript	ENST00000641788.1	lincRNA	0	1/1	ENST00000641788.1:n.183+4512_183+4515del	0	0	0	0	0	0	rs769529374	0	-1	0	deletion	Clone_based_ensembl_gene	0	YES	0	0	0	0	0	0	0	0	0	0	0	0	0	chr1:g.31982362_31982365del	0	0
chr1	32251894	0	AAGAGAG	A	3	152	1682	0.019	-	downstream_gene_variant	MODIFIER	FAM167B	ENSG00000183615	Transcript	ENST00000373582.4	protein_coding	0	0	0	0	0	0	0	0	0	rs761673526	3039	1	0	deletion	HGNC	HGNC:28133	YES	1	P1	CCDS358.2	ENSP00000362684	Q9BTA0	0	UPI0000203E2B	0	0	0	0	0	0	chr1:g.32251932_32251937del	0	0
chr1	32253850	0	GAC	G	6	152	2238	0.045	-	downstream_gene_variant	MODIFIER	FAM167B	ENSG00000183615	Transcript	ENST00000373582.4	protein_coding	0	0	0	0	0	0	0	0	0	rs72025731	4995	1	0	deletion	HGNC	HGNC:28133	YES	1	P1	CCDS358.2	ENSP00000362684	Q9BTA0	0	UPI0000203E2B	0	0	0	0	0	0	chr1:g.32253874_32253875del	0	0
chr1	32266586	rs143201025	TTCC	T	3	152	937	0.019	-	downstream_gene_variant	MODIFIER	RF00017	ENSG00000277617	Transcript	ENST00000615681.1	misc_RNA	0	0	0	0	0	0	0	0	0	rs143201025	2749	-1	0	deletion	RFAM	0	YES	0	0	0	0	0	0	0	0	0	0	0	0	0	chr1:g.32266602_32266604del	0.1326	0.3623
chr1	32272573	0	AAGAGAGAGAGAGAAAGAG	A	2	152	1161	0.013	-	upstream_gene_variant	MODIFIER	LCK	ENSG00000182866	Transcript	ENST00000619559.4	protein_coding	0	0	0	0	0	0	0	0	0	rs757105941	1520	1	0	deletion	HGNC	HGNC:6524	YES	1	P1	CCDS359.1	ENSP00000477713	P06239	A0A0S2Z3Y8	UPI0000151F17	0	1	0	0	0	0	chr1:g.32272623_32272640del	0	0
chr1	32272623	0	AAGAGAG	A	6	152	1382	0.038	-	upstream_gene_variant	MODIFIER	LCK	ENSG00000182866	Transcript	ENST00000619559.4	protein_coding	0	0	0	0	0	0	0	0	0	rs1334755970	1482	1	0	deletion	HGNC	HGNC:6524	YES	1	P1	CCDS359.1	ENSP00000477713	P06239	A0A0S2Z3Y8	UPI0000151F17	0	1	0	0	0	0	chr1:g.32272644_32272649del	0	0
chr1	32345871	rs58734656	T	TGGATATATGAGTCTGG	3	152	1812	0.026	GGATATATGAGTCTGG	downstream_gene_variant	MODIFIER	AL109945.1	ENSG00000233775	Transcript	ENST00000448134.1	lincRNA	0	0	0	0	0	0	0	0	0	rs58734656	3322	-1	0	insertion	Clone_based_ensembl_gene	0	YES	2	0	0	0	0	0	0	0	0	0	0	0	0	chr1:g.32345871_32345872insGGATATATGAGTCTGG	0	0
chr1	32345872	rs748591613	AC	A	3	152	1815	0.026	-	downstream_gene_variant	MODIFIER	AL109945.1	ENSG00000233775	Transcript	ENST00000448134.1	lincRNA	0	0	0	0	0	0	0	0	0	rs748591613	3321	-1	0	deletion	Clone_based_ensembl_gene	0	YES	2	0	0	0	0	0	0	0	0	0	0	0	0	chr1:g.32345874del	0	0
chr1	32345875	rs59198091	T	TACAGAGGA	3	152	1778	0.026	ACAGAGGA	downstream_gene_variant	MODIFIER	AL109945.1	ENSG00000233775	Transcript	ENST00000448134.1	lincRNA	0	0	0	0	0	0	0	0	0	rs59198091	3318	-1	0	insertion	Clone_based_ensembl_gene	0	YES	2	0	0	0	0	0	0	0	0	0	0	0	0	chr1:g.32345875_32345876insACAGAGGA	0	0
chr1	32500844	rs1553172456	C	CGGCGGCGGGAA	5	152	1435	0.032	GGCGGCGGGAA	intron_variant&NMD_transcript_variant	MODIFIER	AL033529.1	ENSG00000254553	Transcript	ENST00000480336.1	nonsense_mediated_decay	0	4/9	ENST00000480336.1:c.1402+15522_1402+15532dup	0	0	0	0	0	0	rs770152376	0	1	0	insertion	Clone_based_ensembl_gene	0	YES	2	P1	0	ENSP00000455300	0	0	UPI00000717BC	0	0	0	0	0	20	chr1:g.32500854_32500864dup	0	0
chr1	32649631	rs1178891127	AAAAC	A	2	150	859	0.013	-	intron_variant	MODIFIER	ZBTB8OS	ENSG00000176261	Transcript	ENST00000468695.5	protein_coding	0	1/6	ENST00000468695.5:c.133+798_133+801del	0	0	0	0	0	0	rs1178891127	0	-1	0	deletion	HGNC	HGNC:24094	YES	1	P1	CCDS365.1	ENSP00000417677	0	A8K0B5	UPI000007447D	0	0	0	0	0	0	chr1:g.32649633_32649636del	0	0
chr1	32683661	rs779357877	TCTCA	T	2	152	1771	0.013	-	3_prime_UTR_variant	MODIFIER	RBBP4	ENSG00000162521	Transcript	ENST00000373493.10	protein_coding	12/12	0	ENST00000373493.10:c.*3960_*3963del	0	5334-5337/7883	0	0	0	0	rs779357877	0	1	0	deletion	HGNC	HGNC:9887	YES	1	P3	CCDS366.1	ENSP00000362592	Q09028	0	UPI000013318C	0	0	0	0	0	3	chr1:g.32683665_32683668del	0	0
chr1	32716551	rs140820762	AC	A	4	152	2258	0.026	-	downstream_gene_variant	MODIFIER	AC114489.1	ENSG00000224409	Transcript	ENST00000421619.1	antisense	0	0	0	0	0	0	0	0	0	rs140820762	1182	-1	0	deletion	Clone_based_ensembl_gene	0	YES	3	0	0	0	0	0	0	0	0	0	0	0	0	chr1:g.32716554del	0.0815	0.0862
chr1	32754461	rs138391275	ACT	A	4	152	2154	0.026	-	intron_variant	MODIFIER	KIAA1522	ENSG00000162522	Transcript	ENST00000401073.7	protein_coding	0	1/6	ENST00000401073.7:c.235+12276_235+12277del	0	0	0	0	0	0	rs138391275	0	1	0	deletion	HGNC	HGNC:29301	YES	2	P3	CCDS41298.1	ENSP00000383851	Q9P206	0	UPI000022ACD0	0	0	0	0	0	3	chr1:g.32754465_32754466del	0.0833	0.1021
chr1	32796642	rs148946947	C	CATG	5	152	1511	0.032	ATG	intron_variant	MODIFIER	YARS	ENSG00000134684	Transcript	ENST00000373477.8	protein_coding	0	5/12	ENST00000373477.8:c.591+1118_591+1120dup	0	0	0	0	0	0	rs148946947	0	-1	0	insertion	HGNC	HGNC:12840	YES	1	P1	CCDS368.1	ENSP00000362576	P54577	A0A0S2Z4R1	UPI0000136762	0	1	0	0	0	0	chr1:g.32796644_32796646dup	0.0807	0.0703
chr1	32800591	0	C	CT	2	152	699	0.013	T	intron_variant	MODIFIER	YARS	ENSG00000134684	Transcript	ENST00000373477.8	protein_coding	0	4/12	ENST00000373477.8:c.511-2749dup	0	0	0	0	0	0	rs796969983	0	-1	0	insertion	HGNC	HGNC:12840	YES	1	P1	CCDS368.1	ENSP00000362576	P54577	A0A0S2Z4R1	UPI0000136762	0	1	0	0	0	0	chr1:g.32800602dup	0	0
chr1	33023401	0	TACAACAACA	T	2	152	1652	0.013	-	intron_variant	MODIFIER	AK2	ENSG00000004455	Transcript	ENST00000354858.10	protein_coding	0	2/5	ENST00000354858.10:c.219+1032_219+1040del	0	0	0	0	0	0	rs199512834	0	-1	0	deletion	HGNC	HGNC:362	YES	1	P4	CCDS374.1	ENSP00000346921	P54819	A0A140VK93	UPI000016781E	0	1	0	0	0	0	chr1:g.33023427_33023435del	0.0134	0
chr1	33037434	rs151147884	TTAAA	T	3	152	1684	0.019	-	upstream_gene_variant	MODIFIER	AK2	ENSG00000004455	Transcript	ENST00000354858.10	protein_coding	0	0	0	0	0	0	0	0	0	rs151147884	443	-1	0	deletion	HGNC	HGNC:362	YES	1	P4	CCDS374.1	ENSP00000346921	P54819	A0A140VK93	UPI000016781E	0	1	0	0	0	0	chr1:g.33037440_33037443del	0.0537	0.0151
chr1	33182600	0	T	TTGTGTG	2	152	1529	0.013	TGTGTG	upstream_gene_variant	MODIFIER	TRIM62	ENSG00000116525	Transcript	ENST00000291416.10	protein_coding	0	0	0	0	0	0	0	0	0	rs1229746291	557	-1	0	insertion	HGNC	HGNC:25574	YES	1	P1	CCDS376.1	ENSP00000291416	Q9BVG3	0	UPI000004E050	0	0	0	0	0	0	chr1:g.33182630_33182635dup	0	0
chr1	33349783	0	C	CGGGGCGCGAGGCCGGGACG	2	152	848	0.013	GGGGCGCGAGGCCGGGACG	intron_variant	MODIFIER	PHC2	ENSG00000134686	Transcript	ENST00000257118.5	protein_coding	0	8/13	ENST00000257118.5:c.1555+4599_1555+4617dup	0	0	0	0	0	0	rs1433251385	0	-1	0	insertion	HGNC	HGNC:3183	YES	1	P4	CCDS378.1	ENSP00000257118	Q8IXK0	0	UPI0000074391	0	0	0	0	0	0	chr1:g.33349800_33349818dup	0	0
chr1	33364359	0	GACAC	G	5	152	2099	0.032	-	intron_variant	MODIFIER	PHC2	ENSG00000134686	Transcript	ENST00000257118.5	protein_coding	0	6/13	ENST00000257118.5:c.976+2753_976+2756del	0	0	0	0	0	0	rs763046345	0	-1	0	deletion	HGNC	HGNC:3183	YES	1	P4	CCDS378.1	ENSP00000257118	Q8IXK0	0	UPI0000074391	0	0	0	0	0	0	chr1:g.33364380_33364383del	0	0
chr1	33364390	0	TCA	T	4	152	2120	0.026	-	intron_variant	MODIFIER	PHC2	ENSG00000134686	Transcript	ENST00000257118.5	protein_coding	0	6/13	ENST00000257118.5:c.976+2724_976+2725del	0	0	0	0	0	0	rs1358956631	0	-1	0	deletion	HGNC	HGNC:3183	YES	1	P4	CCDS378.1	ENSP00000257118	Q8IXK0	0	UPI0000074391	0	0	0	0	0	0	chr1:g.33364424_33364425del	0	0
chr1	33364390	0	TCACA	T	2	152	2120	0.013	-	intron_variant	MODIFIER	PHC2	ENSG00000134686	Transcript	ENST00000257118.5	protein_coding	0	6/13	ENST00000257118.5:c.976+2722_976+2725del	0	0	0	0	0	0	rs1347488081	0	-1	0	deletion	HGNC	HGNC:3183	YES	1	P4	CCDS378.1	ENSP00000257118	Q8IXK0	0	UPI0000074391	0	0	0	0	0	0	chr1:g.33364422_33364425del	0	0
chr1	33364422	0	A	ACACACG	5	150	2412	0.032	CACACG	intron_variant	MODIFIER	PHC2	ENSG00000134686	Transcript	ENST00000257118.5	protein_coding	0	6/13	ENST00000257118.5:c.976+2693_976+2694insCGTGTG	0	0	0	0	0	0	rs1276306678	0	-1	0	insertion	HGNC	HGNC:3183	YES	1	P4	CCDS378.1	ENSP00000257118	Q8IXK0	0	UPI0000074391	0	0	0	0	0	0	chr1:g.33364425_33364426insACGCAC	0	0
chr1	33365871	rs57383587	CTCTG	C	7	152	2297	0.045	-	intron_variant	MODIFIER	PHC2	ENSG00000134686	Transcript	ENST00000257118.5	protein_coding	0	6/13	ENST00000257118.5:c.976+1241_976+1244del	0	0	0	0	0	0	rs71992562	0	-1	0	deletion	HGNC	HGNC:3183	YES	1	P4	CCDS378.1	ENSP00000257118	Q8IXK0	0	UPI0000074391	0	0	0	0	0	0	chr1:g.33365878_33365881del	0.2344	0.5446
chr1	34781247	0	G	GC	2	152	1363	0.013	C	5_prime_UTR_variant	MODIFIER	GJB3	ENSG00000188910	Transcript	ENST00000373366.3	protein_coding	1/2	0	ENST00000373366.3:c.-551dup	0	34-35/2192	0	0	0	0	rs3831969	0	1	0	insertion	HGNC	HGNC:4285	YES	1	P1	CCDS384.1	ENSP00000362464	O75712	0	UPI00001287EC	0	1	0	0	0	6	chr1:g.34781253dup	0	0
chr1	34784206	rs34180627	GGA	G	2	152	2413	0.013	-	intron_variant	MODIFIER	GJB3	ENSG00000188910	Transcript	ENST00000373366.3	protein_coding	0	1/1	ENST00000373366.3:c.-25-528_-25-527del	0	0	0	0	0	0	rs66920203	0	1	0	deletion	HGNC	HGNC:4285	YES	1	P1	CCDS384.1	ENSP00000362464	O75712	0	UPI00001287EC	0	1	0	0	0	3	chr1:g.34784210_34784211del	0.2368	0.4803
chr1	35080363	rs1386396285	C	CTGAGTG	2	152	681	0.013	TGAGTG	intron_variant	MODIFIER	ZMYM1	ENSG00000197056	Transcript	ENST00000650449.1	protein_coding	0	3/12	ENST00000650449.1:c.-197+1145_-197+1150dup	0	0	0	0	0	0	rs1386396285	0	1	0	insertion	HGNC	HGNC:26253	YES	0	P1	CCDS41302.1	ENSP00000496876	Q5SVZ6	0	UPI0000203ED6	0	0	0	0	0	6	chr1:g.35080364_35080369dup	0	0
chr1	36161877	0	ATGTG	A	6	152	2352	0.038	-	intron_variant	MODIFIER	MAP7D1	ENSG00000116871	Transcript	ENST00000373151.6	protein_coding	0	1/16	ENST00000373151.6:c.46+5445_46+5448del	0	0	0	0	0	0	rs762010770	0	1	0	deletion	HGNC	HGNC:25514	YES	1	0	CCDS30673.1	ENSP00000362244	Q3KQU3	0	UPI00005C3036	0	0	0	0	0	30	chr1:g.36161908_36161911del	0	0
chr1	36161879	rs1553183487	G	GTGTGTA	6	152	2352	0.045	TGTGTA	intron_variant	MODIFIER	MAP7D1	ENSG00000116871	Transcript	ENST00000373151.6	protein_coding	0	1/16	ENST00000373151.6:c.46+5421_46+5422insATGTGT	0	0	0	0	0	0	rs1403024869	0	1	0	insertion	HGNC	HGNC:25514	YES	1	0	CCDS30673.1	ENSP00000362244	Q3KQU3	0	UPI00005C3036	0	0	0	0	0	5	chr1:g.36161884_36161885insATGTGT	0	0
chr1	36163132	rs35099285	TG	T	6	152	2039	0.038	-	intron_variant	MODIFIER	MAP7D1	ENSG00000116871	Transcript	ENST00000373151.6	protein_coding	0	1/16	ENST00000373151.6:c.46+6670del	0	0	0	0	0	0	rs35099285	0	1	0	deletion	HGNC	HGNC:25514	YES	1	0	CCDS30673.1	ENSP00000362244	Q3KQU3	0	UPI00005C3036	0	0	0	0	0	0	chr1:g.36163133del	0.0365	0.003
chr1	36238906	rs144511885	GTTCT	G	4	152	1031	0.032	-	intron_variant	MODIFIER	THRAP3	ENSG00000054118	Transcript	ENST00000354618.10	protein_coding	0	1/11	ENST00000354618.10:c.-135+14416_-135+14419del	0	0	0	0	0	0	rs144511885	0	1	0	deletion	HGNC	HGNC:22964	YES	1	P2	CCDS405.1	ENSP00000346634	Q9Y2W1	0	UPI0000203F28	0	1	0	0	0	14	chr1:g.36238921_36238924del	0.0208	0.0038
chr1	36249685	0	A	AGT	5	152	1734	0.032	GT	intron_variant	MODIFIER	THRAP3	ENSG00000054118	Transcript	ENST00000354618.10	protein_coding	0	1/11	ENST00000354618.10:c.-134-9663_-134-9662dup	0	0	0	0	0	0	rs112896222	0	1	0	insertion	HGNC	HGNC:22964	YES	1	P2	CCDS405.1	ENSP00000346634	Q9Y2W1	0	UPI0000203F28	0	1	0	0	0	35	chr1:g.36249719_36249720dup	0	0
chr1	36249685	0	A	AGTGTGTGTGT	3	152	1734	0.019	GTGTGTGTGT	intron_variant	MODIFIER	THRAP3	ENSG00000054118	Transcript	ENST00000354618.10	protein_coding	0	1/11	ENST00000354618.10:c.-134-9671_-134-9662dup	0	0	0	0	0	0	rs112896222	0	1	0	insertion	HGNC	HGNC:22964	YES	1	P2	CCDS405.1	ENSP00000346634	Q9Y2W1	0	UPI0000203F28	0	1	0	0	0	35	chr1:g.36249711_36249720dup	0	0
chr1	36360509	0	CATTTT	C	2	152	589	0.013	-	intron_variant	MODIFIER	STK40	ENSG00000196182	Transcript	ENST00000373130.7	protein_coding	0	2/10	ENST00000373130.7:c.112+707_112+711del	0	0	0	0	0	0	rs72384228	0	-1	0	deletion	HGNC	HGNC:21373	YES	1	0	CCDS60089.1	ENSP00000362222	Q8N2I9	0	UPI00003FF919	0	0	0	0	0	0	chr1:g.36360545_36360549del	0.2703	0.3442
chr1	36384857	rs546455350	AACT	A	7	152	2305	0.045	-	intron_variant	MODIFIER	STK40	ENSG00000196182	Transcript	ENST00000373130.7	protein_coding	0	1/10	ENST00000373130.7:c.-9+863_-9+865del	0	0	0	0	0	0	rs546455350	0	-1	0	deletion	HGNC	HGNC:21373	YES	1	0	CCDS60089.1	ENSP00000362222	Q8N2I9	0	UPI00003FF919	0	0	0	0	0	0	chr1:g.36384861_36384863del	0.0012	0
chr1	36385860	0	A	AGCC	3	152	1297	0.019	GCC	5_prime_UTR_variant	MODIFIER	STK40	ENSG00000196182	Transcript	ENST00000373130.7	protein_coding	1/11	0	ENST00000373130.7:c.-149_-147dup	0	28-29/3628	0	0	0	0	rs759917107	0	-1	0	insertion	HGNC	HGNC:21373	YES	1	0	CCDS60089.1	ENSP00000362222	Q8N2I9	0	UPI00003FF919	0	0	0	0	0	0	chr1:g.36385882_36385884dup	0	0.0401
chr1	36398470	rs56783334	CA	C	6	152	1394	0.045	-	upstream_gene_variant	MODIFIER	LSM10	ENSG00000181817	Transcript	ENST00000315732.3	protein_coding	0	0	0	0	0	0	0	0	0	rs56783334	563	-1	0	deletion	HGNC	HGNC:17562	YES	1	P1	CCDS408.1	ENSP00000319341	Q969L4	0	UPI000012E96D	0	0	0	0	0	0	chr1:g.36398472del	0.2983	0.3457
chr1	36411616	rs11283606	T	TGTGCA	5	152	2487	0.038	GTGCA	downstream_gene_variant	MODIFIER	OSCP1	ENSG00000116885	Transcript	ENST00000468441.5	protein_coding	0	0	0	0	0	0	0	0	0	rs138799923	4210	-1	cds_start_NF	insertion	HGNC	HGNC:29971	0	5	0	0	ENSP00000426981	0	H0YAG0	UPI0001D3BD51	0	0	0	0	0	0	chr1:g.36411626_36411630dup	0.252	0.3116
chr1	37473491	rs150495397	TTCTC	T	2	152	2090	0.019	-	upstream_gene_variant	MODIFIER	ZC3H12A	ENSG00000163874	Transcript	ENST00000373087.7	protein_coding	0	0	0	0	0	0	0	0	0	rs150495397	1085	1	0	deletion	HGNC	HGNC:26259	YES	1	P1	CCDS417.1	ENSP00000362179	Q5D1E8	0	UPI000004D30E	0	0	0	0	0	0	chr1:g.37473504_37473507del	0.0661	0.0333
chr1	37473524	0	GCA	G	5	152	2035	0.038	-	upstream_gene_variant	MODIFIER	ZC3H12A	ENSG00000163874	Transcript	ENST00000373087.7	protein_coding	0	0	0	0	0	0	0	0	0	rs376295839	1054	1	0	deletion	HGNC	HGNC:26259	YES	1	P1	CCDS417.1	ENSP00000362179	Q5D1E8	0	UPI000004D30E	0	0	0	0	0	0	chr1:g.37473541_37473542del	0	0
chr1	37474693	0	T	TCCGAG	2	152	702	0.013	CCGAG	intron_variant	MODIFIER	ZC3H12A	ENSG00000163874	Transcript	ENST00000373087.7	protein_coding	0	1/5	ENST00000373087.7:c.-39+75_-39+79dup	0	0	0	0	0	0	rs1396227769	0	1	0	insertion	HGNC	HGNC:26259	YES	1	P1	CCDS417.1	ENSP00000362179	Q5D1E8	0	UPI000004D30E	0	0	0	0	0	15	chr1:g.37474704_37474708dup	0	0
chr1	37689469	rs10627952	G	GGT	2	152	2187	0.013	GT	upstream_gene_variant	MODIFIER	CDCA8	ENSG00000134690	Transcript	ENST00000373055.6	protein_coding	0	0	0	0	0	0	0	0	0	rs10627952	3046	1	0	insertion	HGNC	HGNC:14629	YES	1	P1	CCDS424.1	ENSP00000362146	Q53HL2	0	UPI000007033D	0	0	0	0	0	0	chr1:g.37689469_37689470insGT	0.2145	0.3911
chr1	37691924	0	G	GC	4	152	1394	0.026	C	upstream_gene_variant	MODIFIER	CDCA8	ENSG00000134690	Transcript	ENST00000373055.6	protein_coding	0	0	0	0	0	0	0	0	0	rs1393635528	591	1	0	insertion	HGNC	HGNC:14629	YES	1	P1	CCDS424.1	ENSP00000362146	Q53HL2	0	UPI000007033D	0	0	0	0	0	0	chr1:g.37691932dup	0	0
chr1	37850566	0	A	AAG	2	152	1438	0.013	AG	intron_variant	MODIFIER	MTF1	ENSG00000188786	Transcript	ENST00000373036.5	protein_coding	0	2/10	ENST00000373036.5:c.408+6683_408+6684dup	0	0	0	0	0	0	rs138946777	0	-1	0	insertion	HGNC	HGNC:7428	YES	1	P1	CCDS30676.1	ENSP00000362127	Q14872	0	UPI000006E9B3	0	1	0	0	0	0	chr1:g.37850588_37850589dup	0	0
chr1	37865182	rs369656473	CA	C	2	152	735	0.013	-	intron_variant	MODIFIER	INPP5B	ENSG00000204084	Transcript	ENST00000373024.8	protein_coding	0	22/23	ENST00000373024.8:c.2514+578del	0	0	0	0	0	0	rs1235947800	0	-1	0	deletion	HGNC	HGNC:6077	YES	1	P2	CCDS41306.1	ENSP00000362115	P32019	0	UPI0000458AD7	0	0	0	0	0	0	chr1:g.37865195del	0	0
chr1	37866385	0	T	TTC	5	152	1333	0.032	TC	intron_variant	MODIFIER	INPP5B	ENSG00000204084	Transcript	ENST00000373024.8	protein_coding	0	21/23	ENST00000373024.8:c.2386+72_2386+73dup	0	0	0	0	0	0	rs372024625	0	-1	0	insertion	HGNC	HGNC:6077	YES	1	P2	CCDS41306.1	ENSP00000362115	P32019	0	UPI0000458AD7	0	0	0	0	0	0	chr1:g.37866406_37866407dup	0	0
chr1	37866406	0	T	TCACACACACACA	2	150	1339	0.013	CACACACACACA	intron_variant	MODIFIER	INPP5B	ENSG00000204084	Transcript	ENST00000373024.8	protein_coding	0	21/23	ENST00000373024.8:c.2386+41_2386+52dup	0	0	0	0	0	0	rs748938943	0	-1	0	insertion	HGNC	HGNC:6077	YES	1	P2	CCDS41306.1	ENSP00000362115	P32019	0	UPI0000458AD7	0	0	0	0	0	0	chr1:g.37866425_37866436dup	0	0
chr1	38002100	0	AT	A	3	152	834	0.019	-	intron_variant	MODIFIER	FHL3	ENSG00000183386	Transcript	ENST00000373016.4	protein_coding	0	1/5	ENST00000373016.4:c.-20-2669del	0	0	0	0	0	0	rs11352792	0	-1	0	deletion	HGNC	HGNC:3704	YES	1	P1	CCDS30678.1	ENSP00000362107	Q13643	0	UPI0000070486	0	0	0	0	0	0	chr1:g.38002116del	0.4052	0.4115
chr1	38002535	0	A	AT	2	150	841	0.013	T	intron_variant	MODIFIER	FHL3	ENSG00000183386	Transcript	ENST00000373016.4	protein_coding	0	1/5	ENST00000373016.4:c.-21+2821dup	0	0	0	0	0	0	rs1467239408	0	-1	0	insertion	HGNC	HGNC:3704	YES	1	P1	CCDS30678.1	ENSP00000362107	Q13643	0	UPI0000070486	0	0	0	0	0	0	chr1:g.38002557dup	0	0
chr1	38009095	rs201527771	G	GA	5	152	2599	0.032	A	upstream_gene_variant	MODIFIER	FHL3	ENSG00000183386	Transcript	ENST00000373016.4	protein_coding	0	0	0	0	0	0	0	0	0	rs201527771	3581	-1	0	insertion	HGNC	HGNC:3704	YES	1	P1	CCDS30678.1	ENSP00000362107	Q13643	0	UPI0000070486	0	0	0	0	0	0	chr1:g.38009096dup	0.0036	0
chr1	38013721	rs11307333	CT	C	2	152	1186	0.013	-	intron_variant	MODIFIER	UTP11	ENSG00000183520	Transcript	ENST00000373014.5	protein_coding	0	1/7	ENST00000373014.5:c.63+867del	0	0	0	0	0	0	rs11307333	0	1	0	deletion	HGNC	HGNC:24329	YES	1	P1	CCDS429.1	ENSP00000362105	Q9Y3A2	0	UPI000006FDFC	0	0	0	0	0	10	chr1:g.38013732del	0.1022	0.087
chr1	38962464	rs80293518	TTCTC	T	6	152	2224	0.038	-	upstream_gene_variant	MODIFIER	EIF1P2	ENSG00000235549	Transcript	ENST00000428233.1	processed_pseudogene	0	0	0	0	0	0	0	0	0	rs80293518	3540	-1	0	deletion	HGNC	HGNC:49615	YES	0	0	0	0	0	0	0	0	0	0	0	0	0	chr1:g.38962470_38962473del	0.2478	0.3555
chr1	39114035	0	T	TA	5	150	690	0.032	A	intron_variant	MODIFIER	MACF1	ENSG00000127603	Transcript	ENST00000361689.6	protein_coding	0	1/92	ENST00000361689.6:c.220+29608dup	0	0	0	0	0	0	rs35507139	0	1	0	insertion	HGNC	HGNC:13664	YES	5	0	CCDS435.1	ENSP00000354573	Q9UPN3	0	UPI00001B3DC6	0	0	0	0	0	11	chr1:g.39114046dup	0.2782	0.3245
chr1	39169166	0	ACT	A	2	152	1896	0.013	-	intron_variant	MODIFIER	MACF1	ENSG00000127603	Transcript	ENST00000361689.6	protein_coding	0	1/92	ENST00000361689.6:c.221-62015_221-62014del	0	0	0	0	0	0	0	0	1	0	deletion	HGNC	HGNC:13664	YES	5	0	CCDS435.1	ENSP00000354573	Q9UPN3	0	UPI00001B3DC6	0	0	0	0	0	0	chr1:g.39169167_39169168del	0	0
chr1	39180028	rs201715035	T	TA	2	152	1315	0.013	A	intron_variant	MODIFIER	MACF1	ENSG00000127603	Transcript	ENST00000361689.6	protein_coding	0	1/92	ENST00000361689.6:c.221-51147dup	0	0	0	0	0	0	rs201715035	0	1	0	insertion	HGNC	HGNC:13664	YES	5	0	CCDS435.1	ENSP00000354573	Q9UPN3	0	UPI00001B3DC6	0	0	0	0	0	7	chr1:g.39180035dup	0.0132	0.003
chr1	39194317	0	ATTTCT	A	2	152	729	0.013	-	intron_variant	MODIFIER	MACF1	ENSG00000127603	Transcript	ENST00000361689.6	protein_coding	0	1/92	ENST00000361689.6:c.221-36831_221-36827del	0	0	0	0	0	0	rs138791842	0	1	0	deletion	HGNC	HGNC:13664	YES	5	0	CCDS435.1	ENSP00000354573	Q9UPN3	0	UPI00001B3DC6	0	0	0	0	0	33	chr1:g.39194351_39194355del	0	0
chr1	39393883	rs150761279	AAAG	A	2	152	944	0.013	-	intron_variant	MODIFIER	MACF1	ENSG00000127603	Transcript	ENST00000361689.6	protein_coding	0	52/92	ENST00000361689.6:c.9630+5228_9630+5230del	0	0	0	0	0	0	rs150761279	0	1	0	deletion	HGNC	HGNC:13664	YES	5	0	CCDS435.1	ENSP00000354573	Q9UPN3	0	UPI00001B3DC6	0	0	0	0	0	2	chr1:g.39393886_39393888del	0.1823	0.3949
chr1	39394239	0	TTTGA	T	2	152	1988	0.013	-	intron_variant	MODIFIER	MACF1	ENSG00000127603	Transcript	ENST00000361689.6	protein_coding	0	52/92	ENST00000361689.6:c.9630+5616_9630+5619del	0	0	0	0	0	0	rs199758740	0	1	0	deletion	HGNC	HGNC:13664	YES	5	0	CCDS435.1	ENSP00000354573	Q9UPN3	0	UPI00001B3DC6	0	0	0	0	0	34	chr1:g.39394274_39394277del	0.2388	0.4024
chr1	39405882	0	CT	C	2	150	714	0.013	-	intron_variant	MODIFIER	MACF1	ENSG00000127603	Transcript	ENST00000361689.6	protein_coding	0	52/92	ENST00000361689.6:c.9631-16480del	0	0	0	0	0	0	rs201320427	0	1	0	deletion	HGNC	HGNC:13664	YES	5	0	CCDS435.1	ENSP00000354573	Q9UPN3	0	UPI00001B3DC6	0	0	0	0	0	11	chr1:g.39405894del	0	0
chr1	39409020	rs537255209	GGGCGGCGCAGCGC	G	2	152	1135	0.013	-	intron_variant	MODIFIER	MACF1	ENSG00000127603	Transcript	ENST00000361689.6	protein_coding	0	52/92	ENST00000361689.6:c.9631-13345_9631-13333del	0	0	0	0	0	0	rs537255209	0	1	0	deletion	HGNC	HGNC:13664	YES	5	0	CCDS435.1	ENSP00000354573	Q9UPN3	0	UPI00001B3DC6	0	0	0	0	0	8	chr1:g.39409029_39409041del	0.0008	0.0015
chr1	39576027	rs76113306	T	TCGGAGC	6	152	1198	0.038	CGGAGC	5_prime_UTR_variant	MODIFIER	PABPC4	ENSG00000090621	Transcript	ENST00000372858.8	protein_coding	1/16	0	ENST00000372858.8:c.-82_-77dup	0	763-764/3142	0	0	0	0	rs201925786	0	-1	0	insertion	HGNC	HGNC:8557	YES	1	A1	CCDS44115.1	ENSP00000361949	Q13310	0	UPI00002057C5	0	0	0	0	0	0	chr1:g.39576029_39576034dup	0.0845	0.0091
chr1	39639683	0	AGGCCCCGCCCC	A	4	152	1585	0.026	-	upstream_gene_variant	MODIFIER	HEYL	ENSG00000163909	Transcript	ENST00000372852.4	protein_coding	0	0	0	0	0	0	0	0	0	rs200221501	41	-1	0	deletion	HGNC	HGNC:4882	YES	1	P1	CCDS439.1	ENSP00000361943	Q9NQ87	0	UPI000013E317	0	0	0	0	0	0	chr1:g.39639704_39639714del	0.0032	0.0113
chr1	39691542	rs149741228	T	TGGGGACCGGGTGGCCGGC	4	152	1551	0.026	GGGGACCGGGTGGCCGGC	upstream_gene_variant	MODIFIER	HPCAL4	ENSG00000116983	Transcript	ENST00000617690.2	protein_coding	0	0	0	0	0	0	0	0	0	rs149741228	57	-1	0	insertion	HGNC	HGNC:18212	YES	5	P1	CCDS441.1	ENSP00000481834	Q9UM19	0	UPI0000073F20	0	0	0	0	0	0	chr1:g.39691544_39691561dup	0	0
chr1	39701575	0	G	GCA	5	150	1409	0.039	CA	intron_variant	MODIFIER	PPIE	ENSG00000084072	Transcript	ENST00000470018.5	protein_coding	0	1/7	ENST00000470018.5:c.-326+9033_-326+9034dup	0	0	0	0	0	0	rs559066276	0	1	cds_end_NF	insertion	HGNC	HGNC:9258	0	5	0	0	ENSP00000436689	0	E9PIB0	UPI0003F47CE5	0	0	0	0	0	47	chr1:g.39701621_39701622dup	0	0
chr1	39701575	0	G	GCACACACACACACACACACACACA	7	150	1409	0.045	CACACACACACACACACACACACA	intron_variant	MODIFIER	PPIE	ENSG00000084072	Transcript	ENST00000470018.5	protein_coding	0	1/7	ENST00000470018.5:c.-326+9011_-326+9034dup	0	0	0	0	0	0	rs559066276	0	1	cds_end_NF	insertion	HGNC	HGNC:9258	0	5	0	0	ENSP00000436689	0	E9PIB0	UPI0003F47CE5	0	0	0	0	0	47	chr1:g.39701599_39701622dup	0	0
chr1	39701621	rs556555708	A	ACACACACACACACACACACC	2	150	2066	0.013	CACACACACACACACACACC	intron_variant	MODIFIER	PPIE	ENSG00000084072	Transcript	ENST00000470018.5	protein_coding	0	1/7	ENST00000470018.5:c.-326+9034_-326+9035insACACACACACACACACACCC	0	0	0	0	0	0	rs556555708	0	1	cds_end_NF	insertion	HGNC	HGNC:9258	0	5	0	0	ENSP00000436689	0	E9PIB0	UPI0003F47CE5	0	0	0	0	0	1	chr1:g.39701622_39701623insACACACACACACACACACCC	0	0
chr1	39701621	0	A	ACACACACACC	2	150	2066	0.013	CACACACACC	intron_variant	MODIFIER	PPIE	ENSG00000084072	Transcript	ENST00000470018.5	protein_coding	0	1/7	ENST00000470018.5:c.-326+9034_-326+9035insACACACACCC	0	0	0	0	0	0	rs556555708	0	1	cds_end_NF	insertion	HGNC	HGNC:9258	0	5	0	0	ENSP00000436689	0	E9PIB0	UPI0003F47CE5	0	0	0	0	0	1	chr1:g.39701622_39701623insACACACACCC	0	0
chr1	39834043	rs149477552	G	GTAA	6	152	734	0.038	TAA	downstream_gene_variant	MODIFIER	TRIT1	ENSG00000043514	Transcript	ENST00000648678.1	nonsense_mediated_decay	0	0	0	0	0	0	0	0	0	rs149477552	4066	-1	cds_start_NF	insertion	HGNC	HGNC:20286	0	0	0	0	ENSP00000497805	0	A0A3B3ITK2	UPI000E6EB82D	0	1	0	0	0	0	chr1:g.39834048_39834050dup	0.0974	0.1876
chr1	39847030	0	AT	A	4	150	787	0.026	-	intron_variant	MODIFIER	TRIT1	ENSG00000043514	Transcript	ENST00000316891.9	protein_coding	0	8/10	ENST00000316891.9:c.1006+189del	0	0	0	0	0	0	rs11285784	0	-1	0	deletion	HGNC	HGNC:20286	YES	1	P1	CCDS30681.1	ENSP00000321810	Q9H3H1	0	UPI000006E2FB	0	1	0	0	0	0	chr1:g.39847044del	0	0
chr1	39847077	rs199666476	AT	A	6	152	714	0.038	-	intron_variant	MODIFIER	TRIT1	ENSG00000043514	Transcript	ENST00000316891.9	protein_coding	0	8/10	ENST00000316891.9:c.1006+142del	0	0	0	0	0	0	rs199666476	0	-1	0	deletion	HGNC	HGNC:20286	YES	1	P1	CCDS30681.1	ENSP00000321810	Q9H3H1	0	UPI000006E2FB	0	1	0	0	0	0	chr1:g.39847080del	0.0593	0.053
chr1	39847087	rs79710068	T	TATTCC	6	152	751	0.038	ATTCC	intron_variant	MODIFIER	TRIT1	ENSG00000043514	Transcript	ENST00000316891.9	protein_coding	0	8/10	ENST00000316891.9:c.1006+132_1006+133insGGAAT	0	0	0	0	0	0	rs201514732	0	-1	0	insertion	HGNC	HGNC:20286	YES	1	P1	CCDS30681.1	ENSP00000321810	Q9H3H1	0	UPI000006E2FB	0	1	0	0	0	0	chr1:g.39847088_39847089insTTCCA	0.0593	0.053
chr1	39847093	rs201289596	T	TA	6	152	794	0.038	A	intron_variant	MODIFIER	TRIT1	ENSG00000043514	Transcript	ENST00000316891.9	protein_coding	0	8/10	ENST00000316891.9:c.1006+126_1006+127insT	0	0	0	0	0	0	rs201289596	0	-1	0	insertion	HGNC	HGNC:20286	YES	1	P1	CCDS30681.1	ENSP00000321810	Q9H3H1	0	UPI000006E2FB	0	1	0	0	0	0	chr1:g.39847093_39847094insA	0.0597	0.053
chr1	39899765	rs145359342	A	AT	6	152	1507	0.045	T	intron_variant	MODIFIER	MYCL	ENSG00000116990	Transcript	ENST00000397332.2	protein_coding	0	2/2	ENST00000397332.2:c.586+1173dup	0	0	0	0	0	0	rs145359342	0	-1	0	insertion	HGNC	HGNC:7555	YES	1	A2	CCDS53300.1	ENSP00000380494	P12524	0	UPI000047097E	0	1	0	0	0	0	chr1:g.39899771dup	0.0489	0.062
chr1	39955945	rs140696582	TG	T	6	152	1934	0.038	-	intron_variant	MODIFIER	MFSD2A	ENSG00000168389	Transcript	ENST00000372809.5	protein_coding	0	1/13	ENST00000372809.5:c.93+564del	0	0	0	0	0	0	rs140696582	0	1	0	deletion	HGNC	HGNC:25897	YES	2	0	CCDS44118.1	ENSP00000361895	Q8NA29	0	UPI0000072562	0	1	0	0	0	3	chr1:g.39955949del	0.105	0.0091
chr1	40039060	rs775228635	TGTGA	T	2	152	1568	0.013	-	upstream_gene_variant	MODIFIER	CAP1	ENSG00000131236	Transcript	ENST00000372797.7	protein_coding	0	0	0	0	0	0	0	0	0	rs775228635	1169	1	0	deletion	HGNC	HGNC:20040	YES	1	P3	CCDS41309.1	ENSP00000361883	Q01518	0	UPI000013CDDF	0	0	0	0	0	0	chr1:g.40039062_40039065del	0	0
chr1	40162184	rs111773742	CT	C	7	150	567	0.045	-	intron_variant	MODIFIER	RLF	ENSG00000117000	Transcript	ENST00000372771.5	protein_coding	0	1/7	ENST00000372771.5:c.237+561del	0	0	0	0	0	0	rs201992060	0	1	0	deletion	HGNC	HGNC:10025	YES	1	P1	CCDS448.1	ENSP00000361857	Q13129	0	UPI000013C9DA	0	0	0	0	0	12	chr1:g.40162197del	0	0
chr1	40374596	0	C	CGT	6	152	1748	0.038	GT	intron_variant	MODIFIER	SMAP2	ENSG00000084070	Transcript	ENST00000372718.8	protein_coding	0	1/9	ENST00000372718.8:c.103+401_103+402dup	0	0	0	0	0	0	rs750226325	0	1	0	insertion	HGNC	HGNC:25082	YES	1	P1	CCDS451.1	ENSP00000361803	Q8WU79	0	UPI000006DD04	0	0	0	0	0	29	chr1:g.40374624_40374625dup	0	0
chr1	40374624	0	T	TGA	4	150	1432	0.026	GA	intron_variant	MODIFIER	SMAP2	ENSG00000084070	Transcript	ENST00000372718.8	protein_coding	0	1/9	ENST00000372718.8:c.103+418_103+419dup	0	0	0	0	0	0	rs370811801	0	1	0	insertion	HGNC	HGNC:25082	YES	1	P1	CCDS451.1	ENSP00000361803	Q8WU79	0	UPI000006DD04	0	0	0	0	0	18	chr1:g.40374641_40374642dup	0	0
chr1	40449959	rs58070142	CT	C	6	152	2039	0.038	-	upstream_gene_variant	MODIFIER	ZFP69B	ENSG00000187801	Transcript	ENST00000361584.5	protein_coding	0	0	0	0	0	0	0	0	0	rs58070142	516	1	0	deletion	HGNC	HGNC:28053	YES	1	P1	CCDS452.2	ENSP00000354547	Q9UJL9	D3DPV3	UPI000020582C	0	0	0	0	0	0	chr1:g.40449960del	0.0473	0.0023
chr1	40477026	0	C	CTGAA	3	152	1486	0.019	TGAA	upstream_gene_variant	MODIFIER	ZFP69	ENSG00000187815	Transcript	ENST00000372706.6	protein_coding	0	0	0	0	0	0	0	0	0	rs148588691	263	1	0	insertion	HGNC	HGNC:24708	YES	1	P1	CCDS30686.1	ENSP00000361791	Q49AA0	0	UPI0000160858	0	0	0	0	0	0	chr1:g.40477046_40477049dup	0.0879	0.053
chr1	40478122	0	T	TCACACA	7	152	2221	0.045	CACACA	intron_variant	MODIFIER	ZFP69	ENSG00000187815	Transcript	ENST00000372706.6	protein_coding	0	1/5	ENST00000372706.6:c.-327+250_-327+255dup	0	0	0	0	0	0	rs369707870	0	1	0	insertion	HGNC	HGNC:24708	YES	1	P1	CCDS30686.1	ENSP00000361791	Q49AA0	0	UPI0000160858	0	0	0	0	0	27	chr1:g.40478144_40478149dup	0	0
chr1	40807473	rs34567245	T	TC	3	152	2126	0.019	C	intron_variant	MODIFIER	KCNQ4	ENSG00000117013	Transcript	ENST00000347132.10	protein_coding	0	1/13	ENST00000347132.10:c.315-9792_315-9791insC	0	0	0	0	0	0	rs34567245	0	1	0	insertion	HGNC	HGNC:6298	YES	1	P2	CCDS456.1	ENSP00000262916	P56696	0	UPI000013D35B	0	1	0	0	0	0	chr1:g.40807473_40807474insC	0.0467	0.0983
chr1	40868484	rs148904736	C	CA	3	152	2196	0.019	A	intron_variant&non_coding_transcript_variant	MODIFIER	AC119677.1	ENSG00000229528	Transcript	ENST00000414199.1	antisense	0	2/2	ENST00000414199.1:n.267+4090dup	0	0	0	0	0	0	rs148904736	0	1	0	insertion	Clone_based_ensembl_gene	0	YES	3	0	0	0	0	0	0	0	0	0	0	0	1	chr1:g.40868485dup	0.0713	0.0734
chr1	40886628	rs34055344	ATT	A	4	152	1078	0.026	-	intergenic_variant	MODIFIER	0	0	0	0	0	0	0	0	0	0	0	0	0	0	rs34055344	0	0	0	deletion	0	0	0	0	0	0	0	0	0	0	0	0	0	0	0	0	chr1:g.40886638_40886639del	0	0
chr1	40944870	0	A	AAAGAAAGAAAGG	6	152	1753	0.045	AAGAAAGAAAGG	upstream_gene_variant	MODIFIER	UBE2V1P8	ENSG00000233118	Transcript	ENST00000437166.2	processed_pseudogene	0	0	0	0	0	0	0	0	0	rs1392010575	2355	-1	0	insertion	HGNC	HGNC:44893	YES	0	0	0	0	0	0	0	0	0	0	0	0	0	chr1:g.40944873_40944874insAAAGAAAGGAAG	0	0
chr1	40944870	0	A	AAAGAAAGG	5	152	1753	0.032	AAGAAAGG	upstream_gene_variant	MODIFIER	UBE2V1P8	ENSG00000233118	Transcript	ENST00000437166.2	processed_pseudogene	0	0	0	0	0	0	0	0	0	rs1392010575	2355	-1	0	insertion	HGNC	HGNC:44893	YES	0	0	0	0	0	0	0	0	0	0	0	0	0	chr1:g.40944873_40944874insAAAGGAAG	0	0
chr1	40944870	0	A	AAAGGAAGG	2	152	1753	0.013	AAGGAAGG	upstream_gene_variant	MODIFIER	UBE2V1P8	ENSG00000233118	Transcript	ENST00000437166.2	processed_pseudogene	0	0	0	0	0	0	0	0	0	0	2355	-1	0	insertion	HGNC	HGNC:44893	YES	0	0	0	0	0	0	0	0	0	0	0	0	0	chr1:g.40944878_40944885dup	0	0
chr1	40944886	0	A	AAAGCAAGC	4	150	1967	0.026	AAGCAAGC	upstream_gene_variant	MODIFIER	UBE2V1P8	ENSG00000233118	Transcript	ENST00000437166.2	processed_pseudogene	0	0	0	0	0	0	0	0	0	rs796510511	2371	-1	0	insertion	HGNC	HGNC:44893	YES	0	0	0	0	0	0	0	0	0	0	0	0	0	chr1:g.40944889_40944896dup	0	0
chr1	40944890	0	C	CAAAGCAAAGCA	3	152	1986	0.019	AAAGCAAAGCA	upstream_gene_variant	MODIFIER	UBE2V1P8	ENSG00000233118	Transcript	ENST00000437166.2	processed_pseudogene	0	0	0	0	0	0	0	0	0	rs1310542672	2375	-1	0	insertion	HGNC	HGNC:44893	YES	0	0	0	0	0	0	0	0	0	0	0	0	0	chr1:g.40944892_40944893insAGCAAAGCAAA	0	0
chr1	40944890	rs61004761	C	CAAGCAAGCAAGCA	2	152	1986	0.013	AAGCAAGCAAGCA	upstream_gene_variant	MODIFIER	UBE2V1P8	ENSG00000233118	Transcript	ENST00000437166.2	processed_pseudogene	0	0	0	0	0	0	0	0	0	rs1310542672	2375	-1	0	insertion	HGNC	HGNC:44893	YES	0	0	0	0	0	0	0	0	0	0	0	0	0	chr1:g.40944896_40944897insGCAAGCAAAGCAA	0	0
chr1	40944944	rs1172269051	CAAAGA	C	7	152	2288	0.045	-	upstream_gene_variant	MODIFIER	UBE2V1P8	ENSG00000233118	Transcript	ENST00000437166.2	processed_pseudogene	0	0	0	0	0	0	0	0	0	rs1172269051	2430	-1	0	deletion	HGNC	HGNC:44893	YES	0	0	0	0	0	0	0	0	0	0	0	0	0	chr1:g.40944947_40944951del	0	0
chr1	40944948	rs377051930	G	GC	4	152	2299	0.026	C	upstream_gene_variant	MODIFIER	UBE2V1P8	ENSG00000233118	Transcript	ENST00000437166.2	processed_pseudogene	0	0	0	0	0	0	0	0	0	rs377051930	2433	-1	0	insertion	HGNC	HGNC:44893	YES	0	0	0	0	0	0	0	0	0	0	0	0	0	chr1:g.40944948_40944949insC	0	0
chr1	40944949	rs1553175317	A	AAAGC	3	152	2231	0.019	AAGC	upstream_gene_variant	MODIFIER	UBE2V1P8	ENSG00000233118	Transcript	ENST00000437166.2	processed_pseudogene	0	0	0	0	0	0	0	0	0	rs1210171871	2434	-1	0	insertion	HGNC	HGNC:44893	YES	0	0	0	0	0	0	0	0	0	0	0	0	0	chr1:g.40944952_40944953insCAAG	0	0
chr1	40946039	rs201980711	TA	T	2	152	722	0.013	-	upstream_gene_variant	MODIFIER	UBE2V1P8	ENSG00000233118	Transcript	ENST00000437166.2	processed_pseudogene	0	0	0	0	0	0	0	0	0	rs201980711	3525	-1	0	deletion	HGNC	HGNC:44893	YES	0	0	0	0	0	0	0	0	0	0	0	0	0	chr1:g.40946050del	0.104	0.23
chr1	40976952	rs10539027	TAGG	T	2	152	2093	0.013	-	upstream_gene_variant	MODIFIER	CTPS1	ENSG00000171793	Transcript	ENST00000372621.8	protein_coding	0	0	0	0	0	0	0	0	0	rs10539027	2380	1	0	deletion	HGNC	HGNC:2519	YES	1	P1	CCDS459.1	ENSP00000361704	P17812	0	UPI0000132D63	0	1	0	0	0	0	chr1:g.40976955_40976957del	0.116	0.0076
chr1	41102173	0	A	ATG	4	152	1352	0.026	TG	intron_variant	MODIFIER	SCMH1	ENSG00000010803	Transcript	ENST00000326197.11	protein_coding	0	7/14	ENST00000326197.11:c.715+11108_715+11109dup	0	0	0	0	0	0	rs147037432	0	-1	0	insertion	HGNC	HGNC:19003	YES	1	A2	CCDS30688.1	ENSP00000318094	Q96GD3	0	UPI000006FD9B	0	0	0	0	0	0	chr1:g.41102189_41102190dup	0.0982	0.025
chr1	41359261	0	ATGTGTG	A	4	152	2013	0.026	-	upstream_gene_variant	MODIFIER	FOXO6	ENSG00000204060	Transcript	ENST00000641094.1	protein_coding	0	0	0	0	0	0	0	0	0	rs1213432651	2664	1	0	deletion	HGNC	HGNC:24814	YES	0	P1	0	ENSP00000493184	A8MYZ6	0	UPI00015E0BB0	0	0	0	0	0	0	chr1:g.41359287_41359292del	0	0
chr1	41359469	rs34990317	T	TGGGA	2	152	2104	0.013	GGGA	upstream_gene_variant	MODIFIER	FOXO6	ENSG00000204060	Transcript	ENST00000641094.1	protein_coding	0	0	0	0	0	0	0	0	0	rs146649998	2461	1	0	insertion	HGNC	HGNC:24814	YES	0	P1	0	ENSP00000493184	A8MYZ6	0	UPI00015E0BB0	0	0	0	0	0	0	chr1:g.41359471_41359472insGAGG	0.1639	0.0537
chr1	41367072	rs574076713	C	CCTGTGAAGTAGTGGACCTGGGAATTGGACCCCT	5	152	2090	0.032	CTGTGAAGTAGTGGACCTGGGAATTGGACCCCT	intron_variant	MODIFIER	FOXO6	ENSG00000204060	Transcript	ENST00000641094.1	protein_coding	0	1/2	ENST00000641094.1:c.414+4760_414+4761insTCTGTGAAGTAGTGGACCTGGGAATTGGACCCC	0	0	0	0	0	0	rs574076713	0	1	0	insertion	HGNC	HGNC:24814	YES	0	P1	0	ENSP00000493184	A8MYZ6	0	UPI00015E0BB0	0	0	0	0	0	32	chr1:g.41367104_41367105insTCTGTGAAGTAGTGGACCTGGGAATTGGACCCC	0.0046	0
chr1	41624012	rs143269436	GC	G	7	152	2415	0.045	-	intron_variant	MODIFIER	AC119676.1	ENSG00000284895	Transcript	ENST00000646142.1	protein_coding	0	1/1	ENST00000646142.1:c.68+4736del	0	0	0	0	0	0	rs143269436	0	-1	0	deletion	Clone_based_ensembl_gene	0	YES	0	P1	0	ENSP00000494286	0	A0A2R8Y556	UPI000D1936BF	0	0	0	0	0	0	chr1:g.41624016del	0.0533	0.0257
chr1	41918107	0	C	CCCG	2	152	2019	0.013	CCG	intron_variant	MODIFIER	HIVEP3	ENSG00000127124	Transcript	ENST00000372583.6	protein_coding	0	1/8	ENST00000372583.6:c.-801+303_-801+305dup	0	0	0	0	0	0	rs982872385	0	-1	0	insertion	HGNC	HGNC:13561	YES	1	P3	CCDS463.1	ENSP00000361664	Q5T1R4	0	UPI000013CC24	0	0	0	0	0	0	chr1:g.41918131_41918133dup	0	0.1074
chr1	42166115	0	A	AGTGTGTGTGT	4	152	1858	0.026	GTGTGTGTGT	upstream_gene_variant	MODIFIER	GUCA2A	ENSG00000197273	Transcript	ENST00000357001.3	protein_coding	0	0	0	0	0	0	0	0	0	rs1407500128	1370	-1	0	insertion	HGNC	HGNC:4682	YES	1	P1	CCDS465.1	ENSP00000349493	Q02747	0	UPI000013CC23	0	0	0	0	0	0	chr1:g.42166136_42166145dup	0	0
chr1	42260683	0	G	GA	2	152	1241	0.013	A	intron_variant	MODIFIER	FOXJ3	ENSG00000198815	Transcript	ENST00000372572.5	protein_coding	0	6/14	ENST00000372572.5:c.444+4431dup	0	0	0	0	0	0	rs940575739	0	-1	0	insertion	HGNC	HGNC:29178	YES	1	P1	CCDS30689.1	ENSP00000361653	Q9UPW0	0	UPI000013D359	0	0	0	0	0	0	chr1:g.42260692dup	0	0
chr1	42319222	0	C	CTGTTTTGTTT	3	152	2114	0.019	TGTTTTGTTT	intron_variant	MODIFIER	FOXJ3	ENSG00000198815	Transcript	ENST00000372572.5	protein_coding	0	2/14	ENST00000372572.5:c.-127-3777_-127-3768dup	0	0	0	0	0	0	rs56158851	0	-1	0	insertion	HGNC	HGNC:29178	YES	1	P1	CCDS30689.1	ENSP00000361653	Q9UPW0	0	UPI000013D359	0	0	0	0	0	0	chr1:g.42319238_42319247dup	0	0.0144
chr1	42946689	rs5773795	C	CCAAT	6	152	2743	0.038	CAAT	intron_variant	MODIFIER	SLC2A1	ENSG00000117394	Transcript	ENST00000426263.8	protein_coding	0	1/9	ENST00000426263.8:c.19-3369_19-3368insATTG	0	0	0	0	0	0	rs145019373	0	-1	0	insertion	HGNC	HGNC:11005	YES	1	P1	CCDS477.1	ENSP00000416293	P11166	0	UPI00002058B9	0	1	0	0	0	0	chr1:g.42946691_42946692insATCA	0.1418	0.0575
chr1	42947713	0	T	TA	6	152	2008	0.038	A	intron_variant	MODIFIER	SLC2A1	ENSG00000117394	Transcript	ENST00000426263.8	protein_coding	0	1/9	ENST00000426263.8:c.19-4393dup	0	0	0	0	0	0	rs3841834	0	-1	0	insertion	HGNC	HGNC:11005	YES	1	P1	CCDS477.1	ENSP00000416293	P11166	0	UPI00002058B9	0	1	0	0	0	0	chr1:g.42947721dup	0.142	0.0575
chr1	42951081	rs1401811903	C	CA	2	152	1905	0.013	A	intron_variant	MODIFIER	SLC2A1	ENSG00000117394	Transcript	ENST00000426263.8	protein_coding	0	1/9	ENST00000426263.8:c.18+7552dup	0	0	0	0	0	0	rs1401811903	0	-1	0	insertion	HGNC	HGNC:11005	YES	1	P1	CCDS477.1	ENSP00000416293	P11166	0	UPI00002058B9	0	1	0	0	0	0	chr1:g.42951083dup	0	0
chr1	42952385	rs3216016	AT	A	6	152	2355	0.038	-	intron_variant	MODIFIER	SLC2A1	ENSG00000117394	Transcript	ENST00000426263.8	protein_coding	0	1/9	ENST00000426263.8:c.18+6248del	0	0	0	0	0	0	rs3216016	0	-1	0	deletion	HGNC	HGNC:11005	YES	1	P1	CCDS477.1	ENSP00000416293	P11166	0	UPI00002058B9	0	1	0	0	0	0	chr1:g.42952387del	0.142	0.0575
chr1	43295834	0	A	AACAC	5	150	1617	0.032	ACAC	regulatory_region_variant	MODIFIER	0	0	RegulatoryFeature	ENSR00000355569	promoter_flanking_region	0	0	0	0	0	0	0	0	0	rs1457431278	0	0	0	insertion	0	0	0	0	0	0	0	0	0	0	0	0	0	0	0	0	chr1:g.43295881_43295884dup	0	0
chr1	43295834	0	A	AACACACAC	4	150	1617	0.026	ACACACAC	regulatory_region_variant	MODIFIER	0	0	RegulatoryFeature	ENSR00000355569	promoter_flanking_region	0	0	0	0	0	0	0	0	0	rs1457431278	0	0	0	insertion	0	0	0	0	0	0	0	0	0	0	0	0	0	0	0	0	chr1:g.43295877_43295884dup	0	0
chr1	43295834	0	AACACACAC	A	3	150	1617	0.019	-	regulatory_region_variant	MODIFIER	0	0	RegulatoryFeature	ENSR00000355569	promoter_flanking_region	0	0	0	0	0	0	0	0	0	rs1445494356	0	0	0	deletion	0	0	0	0	0	0	0	0	0	0	0	0	0	0	0	0	chr1:g.43295877_43295884del	0	0
chr1	43453834	0	A	AGGCGGCG	2	152	1422	0.013	GGCGGCG	3_prime_UTR_variant	MODIFIER	SZT2	ENSG00000198198	Transcript	ENST00000562955.2	protein_coding	71/71	0	ENST00000562955.2:c.*3381_*3387dup	0	13555-13556/13968	0	0	0	0	rs534101178	0	1	0	insertion	HGNC	HGNC:29040	YES	5	P2	CCDS30694.2	ENSP00000457168	Q5T011	0	UPI0001E24F46	0	1	0	0	0	33	chr1:g.43453861_43453867dup	0.0024	0.0053
chr1	43524153	rs1224812809	GAGCTA	G	2	152	1396	0.013	-	upstream_gene_variant	MODIFIER	PTPRF	ENSG00000142949	Transcript	ENST00000481019.5	processed_transcript	0	0	0	0	0	0	0	0	0	rs1224812809	4404	1	0	deletion	HGNC	HGNC:9670	0	3	0	0	0	0	0	0	0	1	0	0	0	0	chr1:g.43524158_43524162del	0	0
chr1	43530942	0	G	GGGCTCC	3	152	1608	0.019	GGCTCC	5_prime_UTR_variant	MODIFIER	PTPRF	ENSG00000142949	Transcript	ENST00000359947.9	protein_coding	1/34	0	ENST00000359947.9:c.-249_-244dup	0	60-61/7720	0	0	0	0	rs780812023	0	1	0	insertion	HGNC	HGNC:9670	YES	1	P4	CCDS489.2	ENSP00000353030	P10586	0	UPI0000470154	0	1	0	0	0	30	chr1:g.43530967_43530972dup	0	0
chr1	43554042	0	AAGG	A	3	152	2262	0.019	-	intron_variant	MODIFIER	PTPRF	ENSG00000142949	Transcript	ENST00000359947.9	protein_coding	0	5/33	ENST00000359947.9:c.379+106_379+108del	0	0	0	0	0	0	0	0	1	0	deletion	HGNC	HGNC:9670	YES	1	P4	CCDS489.2	ENSP00000353030	P10586	0	UPI0000470154	0	1	0	0	0	4	chr1:g.43554047_43554049del	0	0
chr1	43559739	0	CTG	C	2	152	1276	0.013	-	intron_variant	MODIFIER	PTPRF	ENSG00000142949	Transcript	ENST00000359947.9	protein_coding	0	5/33	ENST00000359947.9:c.379+5816_379+5817del	0	0	0	0	0	0	rs137874262	0	1	0	deletion	HGNC	HGNC:9670	YES	1	P4	CCDS489.2	ENSP00000353030	P10586	0	UPI0000470154	0	1	0	0	0	17	chr1:g.43559757_43559758del	0	0
chr1	43765743	rs72358703	CTGTGTGTGTCTGTGTG	C	3	152	1116	0.019	-	intron_variant&NMD_transcript_variant	MODIFIER	AL451062.3	ENSG00000284989	Transcript	ENST00000645057.1	nonsense_mediated_decay	0	16/25	ENST00000645057.1:c.*1441-26349_*1441-26334del	0	0	0	0	0	0	rs72358703	0	1	0	deletion	Clone_based_ensembl_gene	0	YES	0	P1	0	ENSP00000494063	0	A0A2R8Y4U1	UPI000D197852	0	0	0	0	0	9	chr1:g.43765753_43765768del	0	0
chr1	43774079	rs146694879	AAGAC	A	5	152	1167	0.032	-	intron_variant&NMD_transcript_variant	MODIFIER	AL451062.3	ENSG00000284989	Transcript	ENST00000645057.1	nonsense_mediated_decay	0	16/25	ENST00000645057.1:c.*1441-18019_*1441-18016del	0	0	0	0	0	0	rs146694879	0	1	0	deletion	Clone_based_ensembl_gene	0	YES	0	P1	0	ENSP00000494063	0	A0A2R8Y4U1	UPI000D197852	0	0	0	0	0	3	chr1:g.43774083_43774086del	0.1679	0.0113
chr1	44037322	0	C	CTGTGTG	4	152	1787	0.026	TGTGTG	intron_variant&non_coding_transcript_variant	MODIFIER	AL139220.2	ENSG00000230615	Transcript	ENST00000623351.1	lincRNA	0	1/1	ENST00000623351.1:n.116-2557_116-2552dup	0	0	0	0	0	0	rs10642208	0	1	0	insertion	Clone_based_ensembl_gene	0	0	3	0	0	0	0	0	0	0	0	0	0	0	33	chr1:g.44037350_44037355dup	0	0
chr1	44037322	0	C	CTGTGTGTG	5	152	1787	0.032	TGTGTGTG	intron_variant&non_coding_transcript_variant	MODIFIER	AL139220.2	ENSG00000230615	Transcript	ENST00000623351.1	lincRNA	0	1/1	ENST00000623351.1:n.116-2559_116-2552dup	0	0	0	0	0	0	rs10642208	0	1	0	insertion	Clone_based_ensembl_gene	0	0	3	0	0	0	0	0	0	0	0	0	0	0	33	chr1:g.44037348_44037355dup	0	0
chr1	44048002	0	A	ATG	5	152	1919	0.032	TG	intron_variant&non_coding_transcript_variant	MODIFIER	AL139220.2	ENSG00000230615	Transcript	ENST00000434244.5	lincRNA	0	2/6	ENST00000434244.5:n.161-319_161-318dup	0	0	0	0	0	0	rs1421695118	0	1	0	insertion	Clone_based_ensembl_gene	0	YES	1	0	0	0	0	0	0	0	0	0	0	0	38	chr1:g.44048039_44048040dup	0	0
chr1	44048002	0	ATGTG	A	7	152	1919	0.045	-	intron_variant&non_coding_transcript_variant	MODIFIER	AL139220.2	ENSG00000230615	Transcript	ENST00000434244.5	lincRNA	0	2/6	ENST00000434244.5:n.161-321_161-318del	0	0	0	0	0	0	rs370314347	0	1	0	deletion	Clone_based_ensembl_gene	0	YES	1	0	0	0	0	0	0	0	0	0	0	0	34	chr1:g.44048037_44048040del	0	0
chr1	44048002	0	ATGTGTG	A	2	152	1919	0.013	-	intron_variant&non_coding_transcript_variant	MODIFIER	AL139220.2	ENSG00000230615	Transcript	ENST00000434244.5	lincRNA	0	2/6	ENST00000434244.5:n.161-323_161-318del	0	0	0	0	0	0	rs1436864806	0	1	0	deletion	Clone_based_ensembl_gene	0	YES	1	0	0	0	0	0	0	0	0	0	0	0	32	chr1:g.44048035_44048040del	0	0
chr1	44486464	rs144020728	TTTC	T	4	152	1311	0.026	-	intron_variant	MODIFIER	RNF220	ENSG00000187147	Transcript	ENST00000355387.6	protein_coding	0	2/14	ENST00000355387.6:c.625+73751_625+73753del	0	0	0	0	0	0	rs144020728	0	1	0	deletion	HGNC	HGNC:25552	YES	1	P1	CCDS510.1	ENSP00000347548	Q5VTB9	0	UPI000035895E	0	0	0	0	0	8	chr1:g.44486473_44486475del	0.0401	0.1112
chr1	44553371	0	AGAAT	A	4	152	1798	0.026	-	intron_variant	MODIFIER	RNF220	ENSG00000187147	Transcript	ENST00000355387.6	protein_coding	0	2/14	ENST00000355387.6:c.626-60756_626-60753del	0	0	0	0	0	0	rs771802814	0	1	0	deletion	HGNC	HGNC:25552	YES	1	P1	CCDS510.1	ENSP00000347548	Q5VTB9	0	UPI000035895E	0	0	0	0	0	37	chr1:g.44553409_44553412del	0	0
chr1	44553371	0	AGAATGAATGAATGAAT	A	2	152	1798	0.013	-	intron_variant	MODIFIER	RNF220	ENSG00000187147	Transcript	ENST00000355387.6	protein_coding	0	2/14	ENST00000355387.6:c.626-60768_626-60753del	0	0	0	0	0	0	rs67181069	0	1	0	deletion	HGNC	HGNC:25552	YES	1	P1	CCDS510.1	ENSP00000347548	Q5VTB9	0	UPI000035895E	0	0	0	0	0	25	chr1:g.44553397_44553412del	0	0
chr1	44707247	0	CTGAG	C	2	152	2179	0.013	-	intron_variant	MODIFIER	ARMH1	ENSG00000198520	Transcript	ENST00000458657.6	protein_coding	0	7/12	ENST00000458657.6:c.724+3100_724+3103del	0	0	0	0	0	0	rs545422852	0	1	0	deletion	HGNC	HGNC:34345	YES	5	P2	CCDS53311.1	ENSP00000420716	Q6PIY5	0	UPI0000EE3082	0	0	0	0	0	25	chr1:g.44707273_44707276del	0.0208	0.0703
chr1	44730948	rs1181543058	ACAC	A	3	152	1574	0.019	-	downstream_gene_variant	MODIFIER	RNU5D-1	ENSG00000200169	Transcript	ENST00000363299.1	snRNA	0	0	0	0	0	0	0	0	0	rs1181543058	104	-1	0	deletion	HGNC	HGNC:10214	YES	0	0	0	0	0	0	0	0	0	0	0	0	0	chr1:g.44730949_44730951del	0	0
chr1	44730952	rs1411608850	TCAC	T	3	152	1598	0.019	-	downstream_gene_variant	MODIFIER	RNU5D-1	ENSG00000200169	Transcript	ENST00000363299.1	snRNA	0	0	0	0	0	0	0	0	0	rs1411608850	100	-1	0	deletion	HGNC	HGNC:10214	YES	0	0	0	0	0	0	0	0	0	0	0	0	0	chr1:g.44730953_44730955del	0	0
chr1	44810267	rs562080792	CTTG	C	3	152	2375	0.019	-	downstream_gene_variant	MODIFIER	PLK3	ENSG00000173846	Transcript	ENST00000372201.5	protein_coding	0	0	0	0	0	0	0	0	0	rs562080792	4278	1	0	deletion	HGNC	HGNC:2154	YES	1	P1	CCDS515.1	ENSP00000361275	Q9H4B4	0	UPI000013ED1D	0	0	0	0	0	0	chr1:g.44810271_44810273del	0.0018	0
chr1	44812786	0	CGT	C	6	152	1649	0.038	-	intron_variant	MODIFIER	BTBD19	ENSG00000222009	Transcript	ENST00000450269.5	protein_coding	0	4/7	ENST00000450269.5:c.415-159_415-158del	0	0	0	0	0	0	rs1189130471	0	1	0	deletion	HGNC	HGNC:27145	YES	5	P1	0	ENSP00000395461	C9JJ37	0	UPI00001619D4	0	0	0	0	0	50	chr1:g.44812837_44812838del	0	0
chr1	44814202	0	C	CTT	3	150	1172	0.019	TT	downstream_gene_variant	MODIFIER	BTBD19	ENSG00000222009	Transcript	ENST00000450269.5	protein_coding	0	0	0	0	0	0	0	0	0	rs1405393424	73	1	0	insertion	HGNC	HGNC:27145	YES	5	P1	0	ENSP00000395461	C9JJ37	0	UPI00001619D4	0	0	0	0	0	0	chr1:g.44814204_44814205dup	0	0
chr1	44814231	0	C	CTCT	3	150	848	0.019	TCT	downstream_gene_variant	MODIFIER	BTBD19	ENSG00000222009	Transcript	ENST00000450269.5	protein_coding	0	0	0	0	0	0	0	0	0	0	102	1	0	insertion	HGNC	HGNC:27145	YES	5	P1	0	ENSP00000395461	C9JJ37	0	UPI00001619D4	0	0	0	0	0	0	chr1:g.44814232_44814233insCTT	0	0
chr1	44815736	0	C	CT	2	152	1132	0.013	T	downstream_gene_variant	MODIFIER	BTBD19	ENSG00000222009	Transcript	ENST00000450269.5	protein_coding	0	0	0	0	0	0	0	0	0	rs144417122	1607	1	0	insertion	HGNC	HGNC:27145	YES	5	P1	0	ENSP00000395461	C9JJ37	0	UPI00001619D4	0	0	0	0	0	0	chr1:g.44815746dup	0	0
chr1	44818883	0	AAAAG	A	2	150	1195	0.013	-	downstream_gene_variant	MODIFIER	BTBD19	ENSG00000222009	Transcript	ENST00000450269.5	protein_coding	0	0	0	0	0	0	0	0	0	rs374540708	4755	1	0	deletion	HGNC	HGNC:27145	YES	5	P1	0	ENSP00000395461	C9JJ37	0	UPI00001619D4	0	0	0	0	0	0	chr1:g.44818899_44818902del	0	0
chr1	45247386	rs1402518409	GACCTCT	G	4	152	1191	0.026	-	intron_variant&non_coding_transcript_variant	MODIFIER	ZSWIM5	ENSG00000162415	Transcript	ENST00000464588.1	processed_transcript	0	2/2	ENST00000464588.1:n.227+56535_227+56540del	0	0	0	0	0	0	rs1402518409	0	-1	0	deletion	HGNC	HGNC:29299	0	3	0	0	0	0	0	0	0	0	0	0	0	0	chr1:g.45247396_45247401del	0	0
chr1	45247396	0	T	TCTACCC	5	150	1151	0.032	CTACCC	intron_variant&non_coding_transcript_variant	MODIFIER	ZSWIM5	ENSG00000162415	Transcript	ENST00000464588.1	processed_transcript	0	2/2	ENST00000464588.1:n.227+56525_227+56530dup	0	0	0	0	0	0	rs1190867786	0	-1	0	insertion	HGNC	HGNC:29299	0	3	0	0	0	0	0	0	0	0	0	0	0	0	chr1:g.45247432_45247437dup	0	0
chr1	45326473	0	C	CGTGT	5	152	1182	0.032	GTGT	upstream_gene_variant	MODIFIER	HPDL	ENSG00000186603	Transcript	ENST00000334815.4	protein_coding	0	0	0	0	0	0	0	0	0	rs10648456	431	1	0	insertion	HGNC	HGNC:28242	YES	0	P1	CCDS519.1	ENSP00000335060	Q96IR7	0	UPI000004E83B	0	0	0	0	0	0	chr1:g.45326502_45326505dup	0	0
chr1	45326569	rs1026746167	T	TA	2	152	1592	0.013	A	upstream_gene_variant	MODIFIER	HPDL	ENSG00000186603	Transcript	ENST00000334815.4	protein_coding	0	0	0	0	0	0	0	0	0	rs1026746167	335	1	0	insertion	HGNC	HGNC:28242	YES	0	P1	CCDS519.1	ENSP00000335060	Q96IR7	0	UPI000004E83B	0	0	0	0	0	0	chr1:g.45326575dup	0	0
chr1	46179159	0	T	TA	2	152	751	0.013	A	intron_variant	MODIFIER	TSPAN1	ENSG00000117472	Transcript	ENST00000372003.6	protein_coding	0	1/8	ENST00000372003.6:c.-141-1355dup	0	0	0	0	0	0	rs533857551	0	1	0	insertion	HGNC	HGNC:20657	YES	1	P1	CCDS530.1	ENSP00000361072	O60635	0	UPI0000038C95	0	0	0	0	0	12	chr1:g.46179171dup	0.0505	0.1702
chr1	46204534	rs144105764	TC	T	3	152	2307	0.019	-	intron_variant	MODIFIER	LURAP1	ENSG00000171357	Transcript	ENST00000371980.4	protein_coding	0	1/1	ENST00000371980.4:c.198+912del	0	0	0	0	0	0	rs144105764	0	1	0	deletion	HGNC	HGNC:32327	YES	1	P1	CCDS30703.1	ENSP00000361048	Q96LR2	0	UPI0000072C34	0	0	0	0	0	1	chr1:g.46204536del	0.1176	0.087
chr1	46338816	rs56083025	AC	A	2	152	755	0.013	-	upstream_gene_variant	MODIFIER	NSUN4	ENSG00000117481	Transcript	ENST00000474844.5	protein_coding	0	0	0	0	0	0	0	0	0	rs56083025	1360	1	0	deletion	HGNC	HGNC:31802	YES	1	P1	CCDS534.1	ENSP00000419740	Q96CB9	0	UPI000013EBC5	0	0	0	0	0	0	chr1:g.46338817del	0.1703	0.2761
chr1	46339389	rs140994267	CTCCTGA	C	2	152	1601	0.013	-	upstream_gene_variant	MODIFIER	NSUN4	ENSG00000117481	Transcript	ENST00000474844.5	protein_coding	0	0	0	0	0	0	0	0	0	rs140994267	782	1	0	deletion	HGNC	HGNC:31802	YES	1	P1	CCDS534.1	ENSP00000419740	Q96CB9	0	UPI000013EBC5	0	0	0	0	0	0	chr1:g.46339390_46339395del	0.129	0.1301
chr1	46340602	rs112712935	CAG	C	2	152	2200	0.013	-	5_prime_UTR_variant	MODIFIER	NSUN4	ENSG00000117481	Transcript	ENST00000474844.5	protein_coding	1/6	0	ENST00000474844.5:c.-222_-221del	0	427-428/2150	0	0	0	0	rs112712935	0	1	0	deletion	HGNC	HGNC:31802	YES	1	P1	CCDS534.1	ENSP00000419740	Q96CB9	0	UPI000013EBC5	0	0	0	0	0	2	chr1:g.46340605_46340606del	0.134	0.1384
chr1	46343186	rs76976909	G	GC	7	152	1355	0.045	C	intron_variant	MODIFIER	NSUN4	ENSG00000117481	Transcript	ENST00000474844.5	protein_coding	0	1/5	ENST00000474844.5:c.94-1609dup	0	0	0	0	0	0	rs76976909	0	1	0	insertion	HGNC	HGNC:31802	YES	1	P1	CCDS534.1	ENSP00000419740	Q96CB9	0	UPI000013EBC5	0	0	0	0	0	6	chr1:g.46343192dup	0	0
chr1	46443325	0	T	TCTCCTC	6	150	735	0.045	CTCCTC	downstream_gene_variant	MODIFIER	LINC01398	ENSG00000224863	Transcript	ENST00000634819.1	lincRNA	0	0	0	0	0	0	0	0	0	rs1478035278	3347	-1	0	insertion	HGNC	HGNC:50678	YES	5	0	0	0	0	0	0	0	0	0	0	0	0	chr1:g.46443332_46443337dup	0	0
chr1	46689144	0	T	TC	3	152	1500	0.019	C	intron_variant	MODIFIER	EFCAB14	ENSG00000159658	Transcript	ENST00000371933.8	protein_coding	0	6/10	ENST00000371933.8:c.795+442dup	0	0	0	0	0	0	rs557680913	0	-1	0	insertion	HGNC	HGNC:29051	YES	1	P1	CCDS30706.1	ENSP00000361001	O75071	0	UPI000003B443	0	0	0	0	0	0	chr1:g.46689149dup	0.0006	0.0015
chr1	47179458	rs955349785	CGGA	C	2	152	2139	0.013	-	downstream_gene_variant	MODIFIER	PDZK1IP1	ENSG00000162366	Transcript	ENST00000294338.7	protein_coding	0	0	0	0	0	0	0	0	0	rs955349785	4121	-1	0	deletion	HGNC	HGNC:16887	YES	1	P1	CCDS546.1	ENSP00000294338	Q13113	0	UPI000004EC8A	0	0	0	0	0	0	chr1:g.47179466_47179468del	0	0
chr1	47191385	0	CTGTG	C	5	152	1769	0.032	-	upstream_gene_variant	MODIFIER	PDZK1IP1	ENSG00000162366	Transcript	ENST00000294338.7	protein_coding	0	0	0	0	0	0	0	0	0	rs1283381416	1350	-1	0	deletion	HGNC	HGNC:16887	YES	1	P1	CCDS546.1	ENSP00000294338	Q13113	0	UPI000004EC8A	0	0	0	0	0	0	chr1:g.47191432_47191435del	0	0
chr1	47335022	rs532714918	T	TG	2	152	1462	0.013	G	intron_variant	MODIFIER	CMPK1	ENSG00000162368	Transcript	ENST00000371873.9	protein_coding	0	1/5	ENST00000371873.9:c.171+909dup	0	0	0	0	0	0	rs532714918	0	1	0	insertion	HGNC	HGNC:18170	YES	1	P1	CCDS549.1	ENSP00000360939	P30085	B2R6S5	UPI000013E14C	0	0	0	0	0	3	chr1:g.47335025dup	0	0
chr1	48052364	0	G	GCA	7	152	1795	0.045	CA	upstream_gene_variant	MODIFIER	AL356289.1	ENSG00000226133	Transcript	ENST00000439795.1	lincRNA	0	0	0	0	0	0	0	0	0	rs1387103436	1844	1	0	insertion	Clone_based_ensembl_gene	0	YES	5	0	0	0	0	0	0	0	0	0	0	0	0	chr1:g.48052400_48052401dup	0	0
chr1	48052364	0	GCACACA	G	3	152	1795	0.019	-	upstream_gene_variant	MODIFIER	AL356289.1	ENSG00000226133	Transcript	ENST00000439795.1	lincRNA	0	0	0	0	0	0	0	0	0	rs139257315	1839	1	0	deletion	Clone_based_ensembl_gene	0	YES	5	0	0	0	0	0	0	0	0	0	0	0	0	chr1:g.48052396_48052401del	0	0
chr1	48052364	0	GCACACACACA	G	5	152	1795	0.038	-	upstream_gene_variant	MODIFIER	AL356289.1	ENSG00000226133	Transcript	ENST00000439795.1	lincRNA	0	0	0	0	0	0	0	0	0	rs1246152260	1835	1	0	deletion	Clone_based_ensembl_gene	0	YES	5	0	0	0	0	0	0	0	0	0	0	0	0	chr1:g.48052392_48052401del	0	0
chr1	51519405	rs1553142226	T	TGCCCGCCC	7	152	1241	0.045	GCCCGCCC	upstream_gene_variant	MODIFIER	EPS15	ENSG00000085832	Transcript	ENST00000371733.8	protein_coding	0	0	0	0	0	0	0	0	0	rs529054144	139	-1	0	insertion	HGNC	HGNC:3419	YES	1	P2	CCDS557.1	ENSP00000360798	P42566	0	UPI0000161B29	0	1	0	0	0	0	chr1:g.51519409_51519416dup	0.0385	0.0416
chr1	51559440	0	TAC	T	5	152	1799	0.038	-	intron_variant&non_coding_transcript_variant	MODIFIER	AC104170.1	ENSG00000227070	Transcript	ENST00000426017.1	antisense	0	1/2	ENST00000426017.1:n.65-1418_65-1417del	0	0	0	0	0	0	rs34957447	0	1	0	deletion	Clone_based_ensembl_gene	0	YES	3	0	0	0	0	0	0	0	0	0	0	0	26	chr1:g.51559467_51559468del	0	0
chr1	52055186	rs142834436	CACA	C	2	152	1019	0.013	-	5_prime_UTR_variant	MODIFIER	TXNDC12	ENSG00000117862	Transcript	ENST00000371626.8	protein_coding	1/7	0	ENST00000371626.8:c.-93_-91del	0	983-985/2396	0	0	0	0	rs142834436	0	-1	0	deletion	HGNC	HGNC:24626	YES	1	P1	CCDS561.1	ENSP00000360688	O95881	0	UPI000003B0AC	0	0	0	0	0	0	chr1:g.52055190_52055192del	0.0196	0.003
chr1	52140814	0	C	CAG	2	150	1143	0.013	AG	upstream_gene_variant	MODIFIER	ZFYVE9	ENSG00000157077	Transcript	ENST00000287727.7	protein_coding	0	0	0	0	0	0	0	0	0	rs370739414	1279	1	0	insertion	HGNC	HGNC:6775	YES	5	P4	CCDS563.1	ENSP00000287727	O95405	0	UPI0000001620	0	0	0	0	0	0	chr1:g.52140838_52140839dup	0.041	0.0643
chr1	52140879	rs1203038781	G	GA	2	152	1313	0.013	A	upstream_gene_variant	MODIFIER	ZFYVE9	ENSG00000157077	Transcript	ENST00000287727.7	protein_coding	0	0	0	0	0	0	0	0	0	rs1203038781	1214	1	0	insertion	HGNC	HGNC:6775	YES	5	P4	CCDS563.1	ENSP00000287727	O95405	0	UPI0000001620	0	0	0	0	0	0	chr1:g.52140884dup	0	0
chr1	53124254	rs370174349	ACACACACAC	A	4	152	1917	0.026	-	intron_variant	MODIFIER	SLC1A7	ENSG00000162383	Transcript	ENST00000620347.5	protein_coding	0	2/10	ENST00000620347.5:c.216-9290_216-9282del	0	0	0	0	0	0	rs370174349	0	-1	0	deletion	HGNC	HGNC:10945	YES	1	0	CCDS72797.1	ENSP00000478639	0	A0A087WUF9	UPI000387D8A4	0	0	0	0	0	0	chr1:g.53124255_53124263del	0	0
chr1	53124305	rs35617939	A	AG	6	152	1909	0.038	G	intron_variant	MODIFIER	SLC1A7	ENSG00000162383	Transcript	ENST00000620347.5	protein_coding	0	2/10	ENST00000620347.5:c.216-9333_216-9332insC	0	0	0	0	0	0	rs35617939	0	-1	0	insertion	HGNC	HGNC:10945	YES	1	0	CCDS72797.1	ENSP00000478639	0	A0A087WUF9	UPI000387D8A4	0	0	0	0	0	0	chr1:g.53124305_53124306insG	0.2841	0.3737
chr1	53147576	rs66727984	CTG	C	7	152	1146	0.045	-	upstream_gene_variant	MODIFIER	SLC1A7	ENSG00000162383	Transcript	ENST00000620347.5	protein_coding	0	0	0	0	0	0	0	0	0	rs145019507	5000	-1	0	deletion	HGNC	HGNC:10945	YES	1	0	CCDS72797.1	ENSP00000478639	0	A0A087WUF9	UPI000387D8A4	0	0	0	0	0	0	chr1:g.53147580_53147581del	0.0591	0.0061
chr1	53293257	rs35293764	C	CT	2	152	2516	0.013	T	intron_variant	MODIFIER	LRP8	ENSG00000157193	Transcript	ENST00000306052.10	protein_coding	0	2/18	ENST00000306052.10:c.245-3569dup	0	0	0	0	0	0	rs35293764	0	-1	0	insertion	HGNC	HGNC:6700	YES	1	P3	CCDS578.1	ENSP00000303634	Q14114	0	UPI00001AF338	0	1	0	0	0	0	chr1:g.53293258dup	0.1799	0.3722
chr1	53431065	0	ATGTG	A	2	152	2045	0.013	-	intron_variant&non_coding_transcript_variant	MODIFIER	SLC25A3P1	ENSG00000236253	Transcript	ENST00000563752.5	processed_transcript	0	1/2	ENST00000563752.5:n.201+8706_201+8709del	0	0	0	0	0	0	rs138552694	0	-1	0	deletion	HGNC	HGNC:26869	0	2	0	0	0	0	0	0	0	0	0	0	0	0	chr1:g.53431091_53431094del	0	0
chr1	53432117	0	CCA	C	7	152	1269	0.045	-	downstream_gene_variant	MODIFIER	SLC25A3P1	ENSG00000236253	Transcript	ENST00000566100.1	processed_transcript	0	0	0	0	0	0	0	0	0	rs369742221	4916	-1	0	deletion	HGNC	HGNC:26869	YES	0	0	0	0	0	0	0	0	0	0	0	0	0	chr1:g.53432144_53432145del	0	0
chr1	53432117	0	CCACA	C	5	152	1269	0.038	-	downstream_gene_variant	MODIFIER	SLC25A3P1	ENSG00000236253	Transcript	ENST00000566100.1	processed_transcript	0	0	0	0	0	0	0	0	0	rs67423731	4914	-1	0	deletion	HGNC	HGNC:26869	YES	0	0	0	0	0	0	0	0	0	0	0	0	0	chr1:g.53432142_53432145del	0	0
chr1	53766177	rs56315030	T	TA	3	152	1771	0.019	A	3_prime_UTR_variant	MODIFIER	NDC1	ENSG00000058804	Transcript	ENST00000371429.4	protein_coding	18/18	0	ENST00000371429.4:c.*1792dup	0	3852-3853/4552	0	0	0	0	rs71983941	0	-1	0	insertion	HGNC	HGNC:25525	YES	1	P1	CCDS583.1	ENSP00000360483	Q9BTX1	0	UPI000006D8F7	0	0	0	0	0	0	chr1:g.53766179dup	0.2069	0.4259
chr1	53943482	rs57628605	G	GGA	2	152	1839	0.013	GA	intron_variant	MODIFIER	HSPB11	ENSG00000081870	Transcript	ENST00000194214.9	protein_coding	0	1/5	ENST00000194214.9:c.-16+2071_-16+2072dup	0	0	0	0	0	0	rs144707350	0	-1	0	insertion	HGNC	HGNC:25019	YES	1	P1	CCDS41341.1	ENSP00000194214	Q9Y547	0	UPI000003F04C	0	0	0	0	0	0	chr1:g.53943483_53943484dup	0.2278	0.6188
chr1	54137692	0	T	TGTGTGTGTGTGTGTGTGTGC	3	150	1261	0.019	GTGTGTGTGTGTGTGTGTGC	intron_variant&NMD_transcript_variant	MODIFIER	AL357673.1	ENSG00000256407	Transcript	ENST00000637610.1	nonsense_mediated_decay	0	8/9	ENST00000637610.1:c.*1282-885_*1282-884insGCACACACACACACACACAC	0	0	0	0	0	0	0	0	-1	0	insertion	Clone_based_ensembl_gene	0	YES	5	P5	0	ENSP00000490901	0	A0A1B0GWF0	UPI0007E52CFC	0	0	0	0	0	0	chr1:g.54137705_54137706insTGTGTGCGTGTGTGTGTGTG	0	0
chr1	54298930	0	A	AACACACACAC	3	152	1359	0.019	ACACACACAC	intron_variant	MODIFIER	SSBP3	ENSG00000157216	Transcript	ENST00000371320.7	protein_coding	0	4/17	ENST00000371320.7:c.277-17413_277-17404dup	0	0	0	0	0	0	rs10525954	0	-1	0	insertion	HGNC	HGNC:15674	YES	1	P1	CCDS591.1	ENSP00000360371	Q9BWW4	0	UPI0000135F96	0	0	0	0	0	0	chr1:g.54298951_54298960dup	0	0
chr1	54298930	0	A	AACACACACACACACAC	3	152	1359	0.019	ACACACACACACACAC	intron_variant	MODIFIER	SSBP3	ENSG00000157216	Transcript	ENST00000371320.7	protein_coding	0	4/17	ENST00000371320.7:c.277-17419_277-17404dup	0	0	0	0	0	0	rs10525954	0	-1	0	insertion	HGNC	HGNC:15674	YES	1	P1	CCDS591.1	ENSP00000360371	Q9BWW4	0	UPI0000135F96	0	0	0	0	0	0	chr1:g.54298945_54298960dup	0	0
chr1	54298930	0	A	AACACACACACACACACAC	3	152	1359	0.019	ACACACACACACACACAC	intron_variant	MODIFIER	SSBP3	ENSG00000157216	Transcript	ENST00000371320.7	protein_coding	0	4/17	ENST00000371320.7:c.277-17421_277-17404dup	0	0	0	0	0	0	rs10525954	0	-1	0	insertion	HGNC	HGNC:15674	YES	1	P1	CCDS591.1	ENSP00000360371	Q9BWW4	0	UPI0000135F96	0	0	0	0	0	0	chr1:g.54298943_54298960dup	0	0
chr1	54305633	rs1253620384	AAGAG	A	3	152	604	0.019	-	intron_variant	MODIFIER	SSBP3	ENSG00000157216	Transcript	ENST00000371320.7	protein_coding	0	4/17	ENST00000371320.7:c.277-24110_277-24107del	0	0	0	0	0	0	rs1314513823	0	-1	0	deletion	HGNC	HGNC:15674	YES	1	P1	CCDS591.1	ENSP00000360371	Q9BWW4	0	UPI0000135F96	0	0	0	0	0	0	chr1:g.54305647_54305650del	0	0
chr1	54327217	0	AAAGGAAGGAAGGAAGGAAGG	A	6	152	1425	0.038	-	intron_variant	MODIFIER	SSBP3	ENSG00000157216	Transcript	ENST00000371320.7	protein_coding	0	4/17	ENST00000371320.7:c.277-45710_277-45691del	0	0	0	0	0	0	rs200046896	0	-1	0	deletion	HGNC	HGNC:15674	YES	1	P1	CCDS591.1	ENSP00000360371	Q9BWW4	0	UPI0000135F96	0	0	0	0	0	0	chr1:g.54327252_54327271del	0.0703	0.0106
chr1	54363391	rs372420435	CTTAGCACAATTCAAAAGTAT	C	4	152	1905	0.026	-	intron_variant	MODIFIER	SSBP3	ENSG00000157216	Transcript	ENST00000371320.7	protein_coding	0	4/17	ENST00000371320.7:c.276+38450_276+38469del	0	0	0	0	0	0	rs372924554	0	-1	0	deletion	HGNC	HGNC:15674	YES	1	P1	CCDS591.1	ENSP00000360371	Q9BWW4	0	UPI0000135F96	0	0	0	0	0	0	chr1:g.54363408_54363427del	0.0719	0.2239
chr1	54376191	0	GGT	G	6	152	1846	0.038	-	intron_variant	MODIFIER	SSBP3	ENSG00000157216	Transcript	ENST00000371320.7	protein_coding	0	4/17	ENST00000371320.7:c.276+25668_276+25669del	0	0	0	0	0	0	0	0	-1	0	deletion	HGNC	HGNC:15674	YES	1	P1	CCDS591.1	ENSP00000360371	Q9BWW4	0	UPI0000135F96	0	0	0	0	0	0	chr1:g.54376208_54376209del	0	0
chr1	54406036	0	T	TCGCCGCCGCCGCCGC	7	150	1199	0.045	CGCCGCCGCCGCCGC	5_prime_UTR_variant	MODIFIER	SSBP3	ENSG00000157216	Transcript	ENST00000371320.7	protein_coding	1/18	0	ENST00000371320.7:c.-43_-29dup	0	383-384/2077	0	0	0	0	rs759612820	0	-1	0	insertion	HGNC	HGNC:15674	YES	1	P1	CCDS591.1	ENSP00000360371	Q9BWW4	0	UPI0000135F96	0	0	0	0	0	0	chr1:g.54406046_54406060dup	0	0
chr1	54406036	0	TCGC	T	3	150	1199	0.019	-	5_prime_UTR_variant	MODIFIER	SSBP3	ENSG00000157216	Transcript	ENST00000371320.7	protein_coding	1/18	0	ENST00000371320.7:c.-31_-29del	0	381-383/2077	0	0	0	0	rs771379106&TMP_ESP_1_54871710_54871715	0	-1	0	deletion	HGNC	HGNC:15674	YES	1	P1	CCDS591.1	ENSP00000360371	Q9BWW4	0	UPI0000135F96	0	0	0	0	0	0	chr1:g.54406058_54406060del	0	0
chr1	54406048	rs1286015914	C	CCGCCGCCGCCGA	2	152	1153	0.013	CGCCGCCGCCGA	5_prime_UTR_variant	MODIFIER	SSBP3	ENSG00000157216	Transcript	ENST00000371320.7	protein_coding	1/18	0	ENST00000371320.7:c.-41_-40insTCGGCGGCGGCG	0	371-372/2077	0	0	0	0	rs1286015914	0	-1	0	insertion	HGNC	HGNC:15674	YES	1	P1	CCDS591.1	ENSP00000360371	Q9BWW4	0	UPI0000135F96	0	0	0	0	0	0	chr1:g.54406059_54406060insACGCCGCCGCCG	0	0
chr1	54409506	0	C	CGA	4	152	2430	0.026	GA	upstream_gene_variant	MODIFIER	SSBP3	ENSG00000157216	Transcript	ENST00000371320.7	protein_coding	0	0	0	0	0	0	0	0	0	rs140320982	3087	-1	0	insertion	HGNC	HGNC:15674	YES	1	P1	CCDS591.1	ENSP00000360371	Q9BWW4	0	UPI0000135F96	0	0	0	0	0	0	chr1:g.54409516_54409517dup	0.0058	0.0038
chr1	54489699	rs68065978	GT	G	4	152	1753	0.026	-	regulatory_region_variant	MODIFIER	0	0	RegulatoryFeature	ENSR00000358126	CTCF_binding_site	0	0	0	0	0	0	0	0	0	rs68065978	0	0	0	deletion	0	0	0	0	0	0	0	0	0	0	0	0	0	0	0	0	chr1:g.54489701del	0.2196	0.3147
chr1	54490586	rs1229628493	C	CCTCCCCTCCT	3	150	908	0.019	CTCCCCTCCT	regulatory_region_variant	MODIFIER	0	0	RegulatoryFeature	ENSR00000358126	CTCF_binding_site	0	0	0	0	0	0	0	0	0	rs1229628493	0	0	0	insertion	0	0	0	0	0	0	0	0	0	0	0	0	0	0	0	0	chr1:g.54490587_54490596dup	0	0
chr1	54490678	rs58593456	G	GT	4	152	1894	0.026	T	regulatory_region_variant	MODIFIER	0	0	RegulatoryFeature	ENSR00000358126	CTCF_binding_site	0	0	0	0	0	0	0	0	0	rs58593456	0	0	0	insertion	0	0	0	0	0	0	0	0	0	0	0	0	0	0	0	0	chr1:g.54490680dup	0	0
chr1	54572191	rs60885921	GCCTTT	G	7	152	2101	0.045	-	intron_variant	MODIFIER	ACOT11	ENSG00000162390	Transcript	ENST00000371316.3	protein_coding	0	1/16	ENST00000371316.3:c.34-12457_34-12453del	0	0	0	0	0	0	rs72301097	0	1	0	deletion	HGNC	HGNC:18156	YES	1	P4	CCDS592.1	ENSP00000360366	Q8WXI4	0	UPI0000136D55	0	0	0	0	0	6	chr1:g.54572198_54572202del	0.1222	0.0151
chr1	54715607	rs147253229	CTAAG	C	2	152	2075	0.013	-	upstream_gene_variant	MODIFIER	TTC4	ENSG00000243725	Transcript	ENST00000371281.4	protein_coding	0	0	0	0	0	0	0	0	0	rs147253229	250	1	0	deletion	HGNC	HGNC:12394	YES	1	P1	CCDS596.1	ENSP00000360329	O95801	0	UPI000013E156	0	0	0	0	0	0	chr1:g.54715614_54715617del	0.0519	0.0756
chr1	54716257	rs71753044	TACTTA	T	2	152	2022	0.013	-	intron_variant	MODIFIER	TTC4	ENSG00000243725	Transcript	ENST00000371281.4	protein_coding	0	1/9	ENST00000371281.4:c.111+243_111+247del	0	0	0	0	0	0	rs71753044	0	1	0	deletion	HGNC	HGNC:12394	YES	1	P1	CCDS596.1	ENSP00000360329	O95801	0	UPI000013E156	0	0	0	0	0	4	chr1:g.54716262_54716266del	0.0517	0.0749
chr1	54796470	rs35976642	AC	A	2	152	1722	0.013	-	intron_variant	MODIFIER	TTC22	ENSG00000006555	Transcript	ENST00000371276.9	protein_coding	0	1/6	ENST00000371276.9:c.567+4126del	0	0	0	0	0	0	rs35976642	0	-1	0	deletion	HGNC	HGNC:26067	YES	5	A2	CCDS44152.1	ENSP00000360323	Q5TAA0	0	UPI0000470B73	0	0	0	0	0	0	chr1:g.54796472del	0.0819	0.0651
chr1	55217930	rs10568687	CAAGT	C	4	152	1631	0.026	-	upstream_gene_variant	MODIFIER	USP24	ENSG00000162402	Transcript	ENST00000294383.7	protein_coding	0	0	0	0	0	0	0	0	0	rs10568687	2567	-1	0	deletion	HGNC	HGNC:12623	YES	5	P1	CCDS44154.2	ENSP00000294383	Q9UPU5	0	UPI000059CFDE	0	0	0	0	0	0	chr1:g.55217931_55217934del	0.1168	0.1293
chr1	56191965	0	AAC	A	2	152	2031	0.013	-	intron_variant&NMD_transcript_variant	MODIFIER	AC119674.2	ENSG00000284686	Transcript	ENST00000641494.1	nonsense_mediated_decay	0	4/5	ENST00000641494.1:c.*267-8347_*267-8346del	0	0	0	0	0	0	rs1491324768	0	-1	cds_start_NF	deletion	Clone_based_ensembl_gene	0	0	0	A2	0	ENSP00000492970	0	A0A286YF41	UPI000BAD5A00	0	0	0	0	0	0	chr1:g.56191983_56191984del	0	0
chr1	56577925	0	T	TA	3	150	776	0.019	A	intron_variant	MODIFIER	PLPP3	ENSG00000162407	Transcript	ENST00000371250.4	protein_coding	0	1/5	ENST00000371250.4:c.139+952dup	0	0	0	0	0	0	rs35749896	0	-1	0	insertion	HGNC	HGNC:9229	YES	1	P1	CCDS604.1	ENSP00000360296	O14495	0	UPI000006F261	0	0	0	0	0	0	chr1:g.56577938dup	0.144	0.1467
chr1	56577925	0	TA	T	2	150	776	0.013	-	intron_variant	MODIFIER	PLPP3	ENSG00000162407	Transcript	ENST00000371250.4	protein_coding	0	1/5	ENST00000371250.4:c.139+952del	0	0	0	0	0	0	rs1433626878	0	-1	0	deletion	HGNC	HGNC:9229	YES	1	P1	CCDS604.1	ENSP00000360296	O14495	0	UPI000006F261	0	0	0	0	0	0	chr1:g.56577938del	0	0
chr1	56911089	0	TCACATACAACTAACAAAAATGGTGC	T	3	152	389	0.032	-	intron_variant	MODIFIER	C8A	ENSG00000157131	Transcript	ENST00000361249.3	protein_coding	0	9/10	ENST00000361249.3:c.1381-1313_1381-1289del	0	0	0	0	0	0	0	0	1	0	deletion	HGNC	HGNC:1352	YES	1	P1	CCDS606.1	ENSP00000354458	P07357	0	UPI0000127C5A	0	1	0	0	0	0	chr1:g.56911090_56911114del	0	0
chr1	58572787	rs3990826	C	CAGTA	7	152	1868	0.045	AGTA	downstream_gene_variant	MODIFIER	TACSTD2	ENSG00000184292	Transcript	ENST00000371225.3	protein_coding	0	0	0	0	0	0	0	0	0	rs3990926	2635	-1	0	insertion	HGNC	HGNC:11530	YES	0	P1	CCDS609.1	ENSP00000360269	P09758	0	UPI000006EBAF	0	1	0	0	0	0	chr1:g.58572789_58572790insTAAG	0.258	0.4705
chr1	58573589	rs10589542	AAAG	A	7	152	1801	0.045	-	downstream_gene_variant	MODIFIER	TACSTD2	ENSG00000184292	Transcript	ENST00000371225.3	protein_coding	0	0	0	0	0	0	0	0	0	rs146862400	1831	-1	0	deletion	HGNC	HGNC:11530	YES	0	P1	CCDS609.1	ENSP00000360269	P09758	0	UPI000006EBAF	0	1	0	0	0	0	chr1:g.58573594_58573596del	0.2578	0.4705
chr1	58583983	rs3990930	T	TGTA	7	152	1325	0.045	GTA	intergenic_variant	MODIFIER	0	0	0	0	0	0	0	0	0	0	0	0	0	0	rs10683496	0	0	0	insertion	0	0	0	0	0	0	0	0	0	0	0	0	0	0	0	0	chr1:g.58583985_58583986insAGT	0.4145	0.8109
chr1	58584148	rs11418474	G	GC	7	152	1941	0.045	C	intergenic_variant	MODIFIER	0	0	0	0	0	0	0	0	0	0	0	0	0	0	rs11418474	0	0	0	insertion	0	0	0	0	0	0	0	0	0	0	0	0	0	0	0	0	chr1:g.58584150dup	0.4145	0.8109
chr1	58785106	0	A	ACG	7	152	868	0.045	CG	upstream_gene_variant	MODIFIER	JUN	ENSG00000177606	Transcript	ENST00000371222.3	protein_coding	0	0	0	0	0	0	0	0	0	rs199981342	779	-1	0	insertion	HGNC	HGNC:6204	YES	0	P1	CCDS610.1	ENSP00000360266	P05412	0	UPI000000D908	0	1	0	0	0	0	chr1:g.58785120_58785121dup	0.0046	0.0008
chr1	58876172	rs911696624	GC	G	2	152	1572	0.013	-	intron_variant&non_coding_transcript_variant	MODIFIER	LINC01135	ENSG00000234807	Transcript	ENST00000649834.1	lincRNA	0	1/2	ENST00000649834.1:n.179-20084del	0	0	0	0	0	0	rs911696624	0	1	0	deletion	HGNC	HGNC:49450	YES	0	0	0	0	0	0	0	0	0	0	0	0	0	chr1:g.58876173del	0	0
chr1	59149798	0	C	CTG	3	152	1864	0.019	TG	intron_variant&non_coding_transcript_variant	MODIFIER	AC093425.1	ENSG00000224609	Transcript	ENST00000647858.1	lincRNA	0	3/4	ENST00000647858.1:n.1955-16470_1955-16469dup	0	0	0	0	0	0	rs567721627	0	-1	0	insertion	Clone_based_ensembl_gene	0	YES	0	0	0	0	0	0	0	0	0	0	0	0	0	chr1:g.59149823_59149824dup	0	0
chr1	59149798	0	CTG	C	4	152	1864	0.026	-	intron_variant&non_coding_transcript_variant	MODIFIER	AC093425.1	ENSG00000224609	Transcript	ENST00000647858.1	lincRNA	0	3/4	ENST00000647858.1:n.1955-16470_1955-16469del	0	0	0	0	0	0	rs72121399	0	-1	0	deletion	Clone_based_ensembl_gene	0	YES	0	0	0	0	0	0	0	0	0	0	0	0	0	chr1:g.59149823_59149824del	0	0
chr1	59162819	rs58649298	AG	A	7	150	697	0.045	-	intron_variant&non_coding_transcript_variant	MODIFIER	AC093425.1	ENSG00000224609	Transcript	ENST00000647858.1	lincRNA	0	3/4	ENST00000647858.1:n.1955-29490del	0	0	0	0	0	0	rs58649298	0	-1	0	deletion	Clone_based_ensembl_gene	0	YES	0	0	0	0	0	0	0	0	0	0	0	0	0	chr1:g.59162820del	0	0
chr1	59162821	rs58370866	TCAGGCAGATTTCA	T	7	150	684	0.045	-	intron_variant&non_coding_transcript_variant	MODIFIER	AC093425.1	ENSG00000224609	Transcript	ENST00000647858.1	lincRNA	0	3/4	ENST00000647858.1:n.1955-29504_1955-29492del	0	0	0	0	0	0	rs58370866	0	-1	0	deletion	Clone_based_ensembl_gene	0	YES	0	0	0	0	0	0	0	0	0	0	0	0	0	chr1:g.59162822_59162834del	0	0
chr1	59296646	0	TTTACAGGGGCCGC	T	2	152	1472	0.013	-	upstream_gene_variant	MODIFIER	FGGY	ENSG00000172456	Transcript	ENST00000371218.8	protein_coding	0	0	0	0	0	0	0	0	0	0	322	1	0	deletion	HGNC	HGNC:25610	YES	1	0	CCDS44155.1	ENSP00000360262	Q96C11	0	UPI0000458AF6	0	0	0	0	0	0	chr1:g.59296647_59296659del	0	0
chr1	59367906	0	C	CT	2	152	1379	0.013	T	intron_variant	MODIFIER	FGGY	ENSG00000172456	Transcript	ENST00000371218.8	protein_coding	0	4/16	ENST00000371218.8:c.466-10835dup	0	0	0	0	0	0	rs950037805	0	1	0	insertion	HGNC	HGNC:25610	YES	1	0	CCDS44155.1	ENSP00000360262	Q96C11	0	UPI0000458AF6	0	0	0	0	0	8	chr1:g.59367914dup	0	0
chr1	59679312	0	AT	A	5	152	681	0.032	-	intron_variant	MODIFIER	FGGY	ENSG00000172456	Transcript	ENST00000371218.8	protein_coding	0	15/16	ENST00000371218.8:c.1584+5190del	0	0	0	0	0	0	rs56238250	0	1	0	deletion	HGNC	HGNC:25610	YES	1	0	CCDS44155.1	ENSP00000360262	Q96C11	0	UPI0000458AF6	0	0	0	0	0	10	chr1:g.59679323del	0.0743	0.0348
chr1	59687632	0	AT	A	2	150	410	0.013	-	intron_variant	MODIFIER	FGGY	ENSG00000172456	Transcript	ENST00000371218.8	protein_coding	0	15/16	ENST00000371218.8:c.1584+13515del	0	0	0	0	0	0	rs555098197	0	1	0	deletion	HGNC	HGNC:25610	YES	1	0	CCDS44155.1	ENSP00000360262	Q96C11	0	UPI0000458AF6	0	0	0	0	0	15	chr1:g.59687648del	0	0
chr1	60134286	rs10534134	ATAT	A	7	152	1303	0.045	-	intron_variant&non_coding_transcript_variant	MODIFIER	AC097066.1	ENSG00000238242	Transcript	ENST00000456878.1	lincRNA	0	1/2	ENST00000456878.1:n.100-14223_100-14221del	0	0	0	0	0	0	rs10534134	0	1	0	deletion	Clone_based_ensembl_gene	0	YES	5	0	0	0	0	0	0	0	0	0	0	0	3	chr1:g.60134290_60134292del	0.0204	0.003
chr1	60896666	rs960248897	GA	G	2	150	481	0.013	-	intron_variant	MODIFIER	NFIA	ENSG00000162599	Transcript	ENST00000371191.5	protein_coding	0	1/10	ENST00000371191.5:c.96+31210del	0	0	0	0	0	0	rs960248897	0	1	0	deletion	HGNC	HGNC:7784	0	5	0	0	ENSP00000360233	0	B1AKN8	UPI0000470083	0	1	0	0	0	9	chr1:g.60896676del	0	0
chr1	61043829	0	A	AACAC	4	152	1403	0.026	ACAC	intron_variant	MODIFIER	NFIA	ENSG00000162599	Transcript	ENST00000371191.5	protein_coding	0	1/10	ENST00000371191.5:c.97-44281_97-44278dup	0	0	0	0	0	0	rs781372476	0	1	0	insertion	HGNC	HGNC:7784	0	5	0	0	ENSP00000360233	0	B1AKN8	UPI0000470083	0	1	0	0	0	42	chr1:g.61043868_61043871dup	0	0
chr1	61043829	0	A	AACACAC	6	152	1403	0.038	ACACAC	intron_variant	MODIFIER	NFIA	ENSG00000162599	Transcript	ENST00000371191.5	protein_coding	0	1/10	ENST00000371191.5:c.97-44283_97-44278dup	0	0	0	0	0	0	rs781372476	0	1	0	insertion	HGNC	HGNC:7784	0	5	0	0	ENSP00000360233	0	B1AKN8	UPI0000470083	0	1	0	0	0	42	chr1:g.61043866_61043871dup	0	0
chr1	61043829	0	AACACACAC	A	2	152	1403	0.013	-	intron_variant	MODIFIER	NFIA	ENSG00000162599	Transcript	ENST00000371191.5	protein_coding	0	1/10	ENST00000371191.5:c.97-44285_97-44278del	0	0	0	0	0	0	rs1380824775	0	1	0	deletion	HGNC	HGNC:7784	0	5	0	0	ENSP00000360233	0	B1AKN8	UPI0000470083	0	1	0	0	0	34	chr1:g.61043864_61043871del	0	0
chr1	61051071	0	T	TG	2	152	1155	0.013	G	upstream_gene_variant	MODIFIER	NFIA	ENSG00000162599	Transcript	ENST00000476646.5	protein_coding	0	0	0	0	0	0	0	0	0	rs540990499	2758	1	cds_end_NF	insertion	HGNC	HGNC:7784	0	3	0	0	ENSP00000474461	0	S4R3K4	UPI0002C325F3	0	1	0	0	0	0	chr1:g.61051080dup	0	0
chr1	61078364	rs150198572	T	TA	7	152	1224	0.045	A	upstream_gene_variant	MODIFIER	NFIA	ENSG00000162599	Transcript	ENST00000371189.8	protein_coding	0	0	0	0	0	0	0	0	0	rs150198572	3497	1	0	insertion	HGNC	HGNC:7784	YES	2	0	CCDS53322.1	ENSP00000360231	Q12857	0	UPI000194EC2E	0	1	0	0	0	0	chr1:g.61078364_61078365insA	0.0306	0.0613
chr1	61082594	rs143384586	CGCTG	C	6	152	1324	0.038	-	intron_variant	MODIFIER	NFIA	ENSG00000162599	Transcript	ENST00000371189.8	protein_coding	0	1/11	ENST00000371189.8:c.105-154_105-151del	0	0	0	0	0	0	rs143384586	0	1	0	deletion	HGNC	HGNC:7784	YES	2	0	CCDS53322.1	ENSP00000360231	Q12857	0	UPI000194EC2E	0	1	0	0	0	12	chr1:g.61082607_61082610del	0.0304	0.0613
chr1	61082847	rs201335260	T	TG	5	152	1255	0.045	G	intron_variant	MODIFIER	NFIA	ENSG00000162599	Transcript	ENST00000371189.8	protein_coding	0	2/11	ENST00000371189.8:c.162+34dup	0	0	0	0	0	0	rs565024869	0	1	0	insertion	HGNC	HGNC:7784	YES	2	0	CCDS53322.1	ENSP00000360231	Q12857	0	UPI000194EC2E	0	1	0	0	0	5	chr1:g.61082852dup	0.0513	0
chr1	61227345	rs144613238	A	AATTT	3	152	1565	0.032	ATTT	intron_variant	MODIFIER	NFIA	ENSG00000162599	Transcript	ENST00000371189.8	protein_coding	0	3/11	ENST00000371189.8:c.695-50172_695-50169dup	0	0	0	0	0	0	rs144613238	0	1	0	insertion	HGNC	HGNC:7784	YES	2	0	CCDS53322.1	ENSP00000360231	Q12857	0	UPI000194EC2E	0	1	0	0	0	6	chr1:g.61227348_61227351dup	0.0473	0.0651
chr1	61338016	rs34852865	T	TAC	3	152	2241	0.019	AC	intron_variant	MODIFIER	NFIA	ENSG00000162599	Transcript	ENST00000371189.8	protein_coding	0	5/11	ENST00000371189.8:c.835+5436_835+5437dup	0	0	0	0	0	0	rs143661929	0	1	0	insertion	HGNC	HGNC:7784	YES	2	0	CCDS53322.1	ENSP00000360231	Q12857	0	UPI000194EC2E	0	1	0	0	0	7	chr1:g.61338022_61338023dup	0.1691	0.1823
chr1	62176921	rs10558878	TGA	T	3	152	1608	0.019	-	intron_variant	MODIFIER	PATJ	ENSG00000132849	Transcript	ENST00000635137.1	protein_coding	0	16/16	ENST00000635137.1:c.1731-1498_1731-1497del	0	0	0	0	0	0	rs10558878	0	1	0	deletion	HGNC	HGNC:28881	0	1	0	0	ENSP00000489159	0	A0A0U1RQT2	UPI000719A1BE	0	0	0	0	0	3	chr1:g.62176925_62176926del	0.233	0.1846
chr1	62197885	0	G	GAAAAC	4	152	1571	0.032	AAAAC	intron_variant	MODIFIER	L1TD1	ENSG00000240563	Transcript	ENST00000498273.2	protein_coding	0	2/3	ENST00000498273.2:c.-111+1378_-111+1382dup	0	0	0	0	0	0	rs371529910	0	1	0	insertion	HGNC	HGNC:25595	YES	1	P1	CCDS619.1	ENSP00000419901	Q5T7N2	0	UPI000013E18E	0	0	0	0	0	25	chr1:g.62197906_62197910dup	0	0
chr1	62690887	0	A	ACG	3	150	1770	0.019	CG	upstream_gene_variant	MODIFIER	DOCK7	ENSG00000116641	Transcript	ENST00000251157.10	protein_coding	0	0	0	0	0	0	0	0	0	rs71045851	2623	-1	0	insertion	HGNC	HGNC:19190	YES	5	A2	CCDS81338.1	ENSP00000251157	Q96N67	0	UPI0000EADF24	0	1	0	0	0	0	chr1:g.62690887_62690888insCG	0	0
chr1	62783632	rs10551008	CTAA	C	3	152	1138	0.019	-	upstream_gene_variant	MODIFIER	ATG4C	ENSG00000125703	Transcript	ENST00000317868.9	protein_coding	0	0	0	0	0	0	0	0	0	rs10551008	497	1	0	deletion	HGNC	HGNC:16040	YES	1	P1	CCDS623.1	ENSP00000322159	Q96DT6	A0A384MTY5	UPI000000DC9F	0	0	0	0	0	0	chr1:g.62783637_62783639del	0.1192	0.0265
chr1	63612257	0	CA	C	7	150	749	0.045	-	intron_variant	MODIFIER	PGM1	ENSG00000079739	Transcript	ENST00000371084.8	protein_coding	0	1/10	ENST00000371084.8:c.247-17157del	0	0	0	0	0	0	rs78727998	0	1	0	deletion	HGNC	HGNC:8905	0	1	P3	CCDS625.1	ENSP00000360125	P36871	0	UPI000000105F	0	1	0	0	0	10	chr1:g.63612268del	0.3516	0.5734
chr1	63968417	rs57501771	T	TACTATCCAGTA	7	150	793	0.045	ACTATCCAGTA	intron_variant	MODIFIER	ROR1	ENSG00000185483	Transcript	ENST00000371079.6	protein_coding	0	1/8	ENST00000371079.6:c.92-40888_92-40887insACTATCCAGTA	0	0	0	0	0	0	rs57501771	0	1	0	insertion	HGNC	HGNC:10256	YES	1	P1	CCDS626.1	ENSP00000360120	Q01973	0	UPI00001AF82C	0	1	0	0	0	0	chr1:g.63968417_63968418insACTATCCAGTA	0.25	0.5053
chr1	63968469	0	G	GT	3	150	543	0.019	T	intron_variant	MODIFIER	ROR1	ENSG00000185483	Transcript	ENST00000371079.6	protein_coding	0	1/8	ENST00000371079.6:c.92-40827dup	0	0	0	0	0	0	rs1274457424	0	1	0	insertion	HGNC	HGNC:10256	YES	1	P1	CCDS626.1	ENSP00000360120	Q01973	0	UPI00001AF82C	0	1	0	0	0	9	chr1:g.63968478dup	0	0
chr1	64042782	rs199566804	T	TA	3	152	1798	0.019	A	intron_variant	MODIFIER	ROR1	ENSG00000185483	Transcript	ENST00000371079.6	protein_coding	0	2/8	ENST00000371079.6:c.164-6903dup	0	0	0	0	0	0	rs199566804	0	1	0	insertion	HGNC	HGNC:10256	YES	1	P1	CCDS626.1	ENSP00000360120	Q01973	0	UPI00001AF82C	0	1	0	0	0	6	chr1:g.64042788dup	0.0208	0.0068
chr1	64540979	0	AGT	A	4	152	1655	0.026	-	intron_variant	MODIFIER	CACHD1	ENSG00000158966	Transcript	ENST00000290039.6	protein_coding	0	1/26	ENST00000290039.6:c.46-9597_46-9596del	0	0	0	0	0	0	rs369916212	0	1	0	deletion	HGNC	HGNC:29314	YES	5	0	CCDS628.2	ENSP00000290039	0	A0A0A0MQY7	UPI0000458A70	0	0	0	0	0	17	chr1:g.64540997_64540998del	0	0
chr1	64880958	0	CAAAT	C	3	152	982	0.019	-	intron_variant	MODIFIER	JAK1	ENSG00000162434	Transcript	ENST00000342505.5	protein_coding	0	3/24	ENST00000342505.5:c.206-1814_206-1811del	0	0	0	0	0	0	rs1258467191	0	-1	0	deletion	HGNC	HGNC:6190	YES	5	P1	CCDS41346.1	ENSP00000343204	P23458	0	UPI0000054C7D	0	1	0	0	0	0	chr1:g.64880977_64880980del	0	0
chr1	65260845	rs768281506	C	CT	2	152	1082	0.013	T	upstream_gene_variant	MODIFIER	DNAJC6	ENSG00000116675	Transcript	ENST00000395325.7	protein_coding	0	0	0	0	0	0	0	0	0	rs768281506	3908	1	0	insertion	HGNC	HGNC:15469	0	1	P3	CCDS30739.1	ENSP00000378735	O75061	0	UPI000007355D	0	1	0	0	0	0	chr1:g.65260855dup	0	0
chr1	66272620	rs57740806	CT	C	7	152	1410	0.045	-	intron_variant	MODIFIER	PDE4B	ENSG00000184588	Transcript	ENST00000341517.9	protein_coding	0	7/16	ENST00000341517.9:c.634+6538del	0	0	0	0	0	0	rs57740806	0	1	0	deletion	HGNC	HGNC:8781	YES	1	P3	CCDS632.1	ENSP00000342637	Q07343	X5DNX5	UPI0000127BF6	0	0	0	0	0	4	chr1:g.66272625del	0.2905	0.1452
chr1	66339648	0	TTAAGGGGAG	T	2	152	947	0.013	-	intron_variant	MODIFIER	PDE4B	ENSG00000184588	Transcript	ENST00000341517.9	protein_coding	0	8/16	ENST00000341517.9:c.747+7031_747+7039del	0	0	0	0	0	0	0	0	1	0	deletion	HGNC	HGNC:8781	YES	1	P3	CCDS632.1	ENSP00000342637	Q07343	X5DNX5	UPI0000127BF6	0	0	0	0	0	2	chr1:g.66339651_66339659del	0	0
chr1	66343071	0	C	CA	2	152	809	0.013	A	intron_variant	MODIFIER	PDE4B	ENSG00000184588	Transcript	ENST00000341517.9	protein_coding	0	8/16	ENST00000341517.9:c.747+10460dup	0	0	0	0	0	0	rs138734413	0	1	0	insertion	HGNC	HGNC:8781	YES	1	P3	CCDS632.1	ENSP00000342637	Q07343	X5DNX5	UPI0000127BF6	0	0	0	0	0	9	chr1:g.66343080dup	0.0623	0.028
chr1	66352717	0	G	GT	6	152	1189	0.038	T	intron_variant	MODIFIER	PDE4B	ENSG00000184588	Transcript	ENST00000341517.9	protein_coding	0	8/16	ENST00000341517.9:c.748-2801dup	0	0	0	0	0	0	rs1403196202	0	1	0	insertion	HGNC	HGNC:8781	YES	1	P3	CCDS632.1	ENSP00000342637	Q07343	X5DNX5	UPI0000127BF6	0	0	0	0	0	9	chr1:g.66352726dup	0	0.0681
chr1	66924439	rs139088950	CG	C	7	152	2023	0.045	-	intron_variant	MODIFIER	WDR78	ENSG00000152763	Transcript	ENST00000371026.8	protein_coding	0	1/16	ENST00000371026.8:c.170+222del	0	0	0	0	0	0	rs139088950	0	-1	0	deletion	HGNC	HGNC:26252	YES	1	P1	CCDS635.1	ENSP00000360065	Q5VTH9	0	UPI00004561EF	0	0	0	0	0	0	chr1:g.66924442del	0.0743	0.1581
chr1	66929024	rs146880793	AG	A	2	152	1255	0.013	-	upstream_gene_variant	MODIFIER	WDR78	ENSG00000152763	Transcript	ENST00000371026.8	protein_coding	0	0	0	0	0	0	0	0	0	rs146880793	4169	-1	0	deletion	HGNC	HGNC:26252	YES	1	P1	CCDS635.1	ENSP00000360065	Q5VTH9	0	UPI00004561EF	0	0	0	0	0	0	chr1:g.66929025del	0.0497	0.1074
chr1	66944303	rs141814962	TA	T	2	152	999	0.013	-	intron_variant	MODIFIER	MIER1	ENSG00000198160	Transcript	ENST00000401041.5	protein_coding	0	3/13	ENST00000401041.5:c.194-1842del	0	0	0	0	0	0	rs141814962	0	1	0	deletion	HGNC	HGNC:29657	YES	2	A2	CCDS53326.1	ENSP00000383820	Q8N108	0	UPI0000204526	0	0	0	0	0	4	chr1:g.66944308del	0.0497	0.1082
chr1	67718361	rs66580124	TA	T	4	152	844	0.026	-	intron_variant	MODIFIER	GNG12	ENSG00000172380	Transcript	ENST00000370982.4	protein_coding	0	2/3	ENST00000370982.4:c.-26-10650del	0	0	0	0	0	0	rs150584828	0	-1	0	deletion	HGNC	HGNC:19663	YES	1	P1	CCDS30749.1	ENSP00000360021	Q9UBI6	0	UPI000004247A	0	0	0	0	0	0	chr1:g.67718371del	0	0
chr1	67749793	rs3835465	T	TC	4	152	2238	0.026	C	intron_variant	MODIFIER	GNG12	ENSG00000172380	Transcript	ENST00000370982.4	protein_coding	0	2/3	ENST00000370982.4:c.-27+27664dup	0	0	0	0	0	0	rs146286046	0	-1	0	insertion	HGNC	HGNC:19663	YES	1	P1	CCDS30749.1	ENSP00000360021	Q9UBI6	0	UPI000004247A	0	0	0	0	0	0	chr1:g.67749797dup	0.0086	0.0008
chr1	67766106	0	G	GCACA	3	152	1430	0.019	CACA	intron_variant	MODIFIER	GNG12	ENSG00000172380	Transcript	ENST00000370982.4	protein_coding	0	2/3	ENST00000370982.4:c.-27+11348_-27+11351dup	0	0	0	0	0	0	rs1237928914	0	-1	0	insertion	HGNC	HGNC:19663	YES	1	P1	CCDS30749.1	ENSP00000360021	Q9UBI6	0	UPI000004247A	0	0	0	0	0	0	chr1:g.67766146_67766149dup	0	0
chr1	67766106	0	G	GCACACA	5	152	1430	0.032	CACACA	intron_variant	MODIFIER	GNG12	ENSG00000172380	Transcript	ENST00000370982.4	protein_coding	0	2/3	ENST00000370982.4:c.-27+11346_-27+11351dup	0	0	0	0	0	0	rs1237928914	0	-1	0	insertion	HGNC	HGNC:19663	YES	1	P1	CCDS30749.1	ENSP00000360021	Q9UBI6	0	UPI000004247A	0	0	0	0	0	0	chr1:g.67766144_67766149dup	0	0
chr1	67766106	0	GCACACACACA	G	3	152	1430	0.019	-	intron_variant	MODIFIER	GNG12	ENSG00000172380	Transcript	ENST00000370982.4	protein_coding	0	2/3	ENST00000370982.4:c.-27+11342_-27+11351del	0	0	0	0	0	0	rs1216017581	0	-1	0	deletion	HGNC	HGNC:19663	YES	1	P1	CCDS30749.1	ENSP00000360021	Q9UBI6	0	UPI000004247A	0	0	0	0	0	0	chr1:g.67766140_67766149del	0	0
chr1	67766106	0	GCACACACACACACA	G	6	152	1430	0.038	-	intron_variant	MODIFIER	GNG12	ENSG00000172380	Transcript	ENST00000370982.4	protein_coding	0	2/3	ENST00000370982.4:c.-27+11338_-27+11351del	0	0	0	0	0	0	rs1265423080	0	-1	0	deletion	HGNC	HGNC:19663	YES	1	P1	CCDS30749.1	ENSP00000360021	Q9UBI6	0	UPI000004247A	0	0	0	0	0	0	chr1:g.67766136_67766149del	0	0
chr1	67766135	0	CA	C	3	152	1354	0.019	-	intron_variant	MODIFIER	GNG12	ENSG00000172380	Transcript	ENST00000370982.4	protein_coding	0	2/3	ENST00000370982.4:c.-27+11322del	0	0	0	0	0	0	0	0	-1	0	deletion	HGNC	HGNC:19663	YES	1	P1	CCDS30749.1	ENSP00000360021	Q9UBI6	0	UPI000004247A	0	0	0	0	0	0	chr1:g.67766136del	0	0
chr1	67793533	0	A	AT	2	152	770	0.013	T	intron_variant	MODIFIER	GNG12	ENSG00000172380	Transcript	ENST00000370982.4	protein_coding	0	1/3	ENST00000370982.4:c.-76-16027dup	0	0	0	0	0	0	rs1480279587	0	-1	0	insertion	HGNC	HGNC:19663	YES	1	P1	CCDS30749.1	ENSP00000360021	Q9UBI6	0	UPI000004247A	0	0	0	0	0	0	chr1:g.67793547dup	0	0
chr1	67883115	0	T	TATCC	4	152	1477	0.038	ATCC	intron_variant&non_coding_transcript_variant	MODIFIER	GNG12-AS1	ENSG00000232284	Transcript	ENST00000420587.5	antisense	0	1/9	ENST00000420587.5:n.134+50723_134+50726dup	0	0	0	0	0	0	rs536510081	0	1	0	insertion	HGNC	HGNC:43938	YES	2	0	0	0	0	0	0	0	0	0	0	0	47	chr1:g.67883159_67883162dup	0	0
chr1	67883115	0	T	TATCCATCC	4	152	1477	0.026	ATCCATCC	intron_variant&non_coding_transcript_variant	MODIFIER	GNG12-AS1	ENSG00000232284	Transcript	ENST00000420587.5	antisense	0	1/9	ENST00000420587.5:n.134+50719_134+50726dup	0	0	0	0	0	0	rs536510081	0	1	0	insertion	HGNC	HGNC:43938	YES	2	0	0	0	0	0	0	0	0	0	0	0	47	chr1:g.67883155_67883162dup	0	0
chr1	67883115	0	T	TATCCATCCATCC	6	152	1477	0.038	ATCCATCCATCC	intron_variant&non_coding_transcript_variant	MODIFIER	GNG12-AS1	ENSG00000232284	Transcript	ENST00000420587.5	antisense	0	1/9	ENST00000420587.5:n.134+50715_134+50726dup	0	0	0	0	0	0	rs536510081	0	1	0	insertion	HGNC	HGNC:43938	YES	2	0	0	0	0	0	0	0	0	0	0	0	47	chr1:g.67883151_67883162dup	0	0
chr1	67883115	0	TATCC	T	2	152	1477	0.013	-	intron_variant&non_coding_transcript_variant	MODIFIER	GNG12-AS1	ENSG00000232284	Transcript	ENST00000420587.5	antisense	0	1/9	ENST00000420587.5:n.134+50723_134+50726del	0	0	0	0	0	0	rs66687006	0	1	0	deletion	HGNC	HGNC:43938	YES	2	0	0	0	0	0	0	0	0	0	0	0	43	chr1:g.67883159_67883162del	0	0
chr1	68049960	0	A	AC	2	152	961	0.013	C	intron_variant	MODIFIER	DIRAS3	ENSG00000162595	Transcript	ENST00000370981.2	protein_coding	0	3/3	ENST00000370981.2:c.-66+587dup	0	0	0	0	0	0	rs796194931	0	-1	0	insertion	HGNC	HGNC:687	YES	2	P1	CCDS641.1	ENSP00000360020	O95661	0	UPI0000133893	0	0	0	0	0	0	chr1:g.68049971dup	0	0
chr1	68049960	rs576801046	AC	A	5	152	961	0.032	-	intron_variant	MODIFIER	DIRAS3	ENSG00000162595	Transcript	ENST00000370981.2	protein_coding	0	3/3	ENST00000370981.2:c.-66+587del	0	0	0	0	0	0	rs576801046	0	-1	0	deletion	HGNC	HGNC:687	YES	2	P1	CCDS641.1	ENSP00000360020	O95661	0	UPI0000133893	0	0	0	0	0	0	chr1:g.68049971del	0	0
chr1	68230588	0	C	CGTGT	5	152	2354	0.032	GTGT	intron_variant	MODIFIER	WLS	ENSG00000116729	Transcript	ENST00000354777.6	protein_coding	0	1/11	ENST00000354777.6:c.106+1602_106+1605dup	0	0	0	0	0	0	rs145944948	0	-1	0	insertion	HGNC	HGNC:30238	YES	1	0	CCDS30750.1	ENSP00000346829	Q5T9L3	0	UPI00003FE524	0	0	0	0	0	0	chr1:g.68230611_68230614dup	0	0
chr1	68230588	0	C	CGTGTGTGT	2	152	2354	0.013	GTGTGTGT	intron_variant	MODIFIER	WLS	ENSG00000116729	Transcript	ENST00000354777.6	protein_coding	0	1/11	ENST00000354777.6:c.106+1598_106+1605dup	0	0	0	0	0	0	rs145944948	0	-1	0	insertion	HGNC	HGNC:30238	YES	1	0	CCDS30750.1	ENSP00000346829	Q5T9L3	0	UPI00003FE524	0	0	0	0	0	0	chr1:g.68230607_68230614dup	0	0
chr1	70204732	0	TAC	T	4	152	1378	0.026	-	intron_variant	MODIFIER	LRRC40	ENSG00000066557	Transcript	ENST00000370952.4	protein_coding	0	1/14	ENST00000370952.4:c.151+656_151+657del	0	0	0	0	0	0	rs766569615	0	-1	0	deletion	HGNC	HGNC:26004	YES	1	P1	CCDS646.1	ENSP00000359990	Q9H9A6	A0A140VJN3	UPI000004A0A0	0	0	0	0	0	0	chr1:g.70204759_70204760del	0	0
chr1	70220847	0	CA	C	6	152	716	0.038	-	intron_variant	MODIFIER	SRSF11	ENSG00000116754	Transcript	ENST00000370950.7	protein_coding	0	1/12	ENST00000370950.7:c.-25-755del	0	0	0	0	0	0	rs35745145	0	1	0	deletion	HGNC	HGNC:10782	YES	1	P3	CCDS647.1	ENSP00000359988	Q05519	0	UPI00001358C5	0	0	0	0	0	9	chr1:g.70220857del	0.096	0.0212
chr1	72286865	0	T	TTGTGTGTG	3	150	1396	0.019	TGTGTGTG	upstream_gene_variant	MODIFIER	NEGR1	ENSG00000172260	Transcript	ENST00000357731.10	protein_coding	0	0	0	0	0	0	0	0	0	rs149911565	4326	-1	0	insertion	HGNC	HGNC:17302	YES	1	P1	CCDS661.1	ENSP00000350364	Q7Z3B1	0	UPI00000477EE	0	0	0	0	0	0	chr1:g.72286892_72286899dup	0	0
chr1	72286865	0	T	TTGTGTGTGTGTGTGTG	4	150	1396	0.026	TGTGTGTGTGTGTGTG	upstream_gene_variant	MODIFIER	NEGR1	ENSG00000172260	Transcript	ENST00000357731.10	protein_coding	0	0	0	0	0	0	0	0	0	rs149911565	4326	-1	0	insertion	HGNC	HGNC:17302	YES	1	P1	CCDS661.1	ENSP00000350364	Q7Z3B1	0	UPI00000477EE	0	0	0	0	0	0	chr1:g.72286884_72286899dup	0	0
chr1	74732597	0	CGGGGGG	C	5	150	910	0.032	-	intron_variant	MODIFIER	CRYZ	ENSG00000116791	Transcript	ENST00000417775.5	protein_coding	0	1/9	ENST00000417775.5:c.-53+353_-53+358del	0	0	0	0	0	0	rs1340970714	0	-1	0	deletion	HGNC	HGNC:2419	YES	1	P1	CCDS665.1	ENSP00000399805	Q08257	0	UPI0000001C81	0	0	0	0	0	0	chr1:g.74732610_74732615del	0	0
chr1	74732597	0	CGGGGGGGGG	C	2	150	910	0.013	-	intron_variant	MODIFIER	CRYZ	ENSG00000116791	Transcript	ENST00000417775.5	protein_coding	0	1/9	ENST00000417775.5:c.-53+350_-53+358del	0	0	0	0	0	0	rs1328613945	0	-1	0	deletion	HGNC	HGNC:2419	YES	1	P1	CCDS665.1	ENSP00000399805	Q08257	0	UPI0000001C81	0	0	0	0	0	0	chr1:g.74732607_74732615del	0	0
chr1	76074491	rs577593437	GC	G	4	152	1520	0.026	-	upstream_gene_variant	MODIFIER	ST6GALNAC3	ENSG00000184005	Transcript	ENST00000328299.4	protein_coding	0	0	0	0	0	0	0	0	0	rs577593437	254	1	0	deletion	HGNC	HGNC:19343	YES	1	P1	CCDS672.1	ENSP00000329214	Q8NDV1	0	UPI000006F75A	0	0	0	0	0	0	chr1:g.76074497del	0.0036	0.0008
chr1	77510389	rs34404890	CA	C	7	152	1589	0.045	-	intron_variant	MODIFIER	AK5	ENSG00000154027	Transcript	ENST00000354567.7	protein_coding	0	10/13	ENST00000354567.7:c.1148-8172del	0	0	0	0	0	0	rs112209237	0	1	0	deletion	HGNC	HGNC:365	YES	1	P1	CCDS675.1	ENSP00000346577	Q9Y6K8	0	UPI0000167E20	0	0	0	0	0	2	chr1:g.77510392del	0	0
chr1	77516428	0	G	GA	4	152	865	0.026	A	intron_variant	MODIFIER	AK5	ENSG00000154027	Transcript	ENST00000354567.7	protein_coding	0	10/13	ENST00000354567.7:c.1148-2126dup	0	0	0	0	0	0	rs36116132	0	1	0	insertion	HGNC	HGNC:365	YES	1	P1	CCDS675.1	ENSP00000346577	Q9Y6K8	0	UPI0000167E20	0	0	0	0	0	10	chr1:g.77516438dup	0.1364	0.1551
chr1	77829635	rs372168080	A	AT	6	152	1613	0.038	T	intron_variant	MODIFIER	MIGA1	ENSG00000180488	Transcript	ENST00000443751.3	protein_coding	0	7/15	ENST00000443751.3:c.896-13665dup	0	0	0	0	0	0	rs550755977	0	1	0	insertion	HGNC	HGNC:24741	YES	1	0	CCDS72809.1	ENSP00000393675	0	F8W7S1	UPI000040D195	0	0	0	0	0	7	chr1:g.77829642dup	0.0677	0.0401
chr1	77887912	0	TTTCTTCTTCTTCTTCTTCTTCTTCTTCTTC	T	2	152	995	0.013	-	upstream_gene_variant	MODIFIER	NEXN	ENSG00000162614	Transcript	ENST00000334785.11	protein_coding	0	0	0	0	0	0	0	0	0	rs1252785921	686	1	0	deletion	HGNC	HGNC:29557	YES	1	P3	CCDS41351.1	ENSP00000333938	Q0ZGT2	0	UPI000022ABDC	0	1	0	0	0	0	chr1:g.77887981_77888010del	0	0
chr1	77887912	0	TTTCTTCTTCTTCTTCTTCTTCTTCTTCTTCTTCTTCTTCTTCTTCTTCTTCTTCTTC	T	3	152	995	0.032	-	upstream_gene_variant	MODIFIER	NEXN	ENSG00000162614	Transcript	ENST00000334785.11	protein_coding	0	0	0	0	0	0	0	0	0	0	659	1	0	deletion	HGNC	HGNC:29557	YES	1	P3	CCDS41351.1	ENSP00000333938	Q0ZGT2	0	UPI000022ABDC	0	1	0	0	0	0	chr1:g.77887954_77888010del	0	0
chr1	77888504	rs1248145429	TTG	T	2	152	1686	0.013	-	upstream_gene_variant	MODIFIER	NEXN	ENSG00000162614	Transcript	ENST00000334785.11	protein_coding	0	0	0	0	0	0	0	0	0	rs1248145429	122	1	0	deletion	HGNC	HGNC:29557	YES	1	P3	CCDS41351.1	ENSP00000333938	Q0ZGT2	0	UPI000022ABDC	0	1	0	0	0	0	chr1:g.77888508_77888509del	0	0
chr1	77976499	0	A	AT	3	152	816	0.019	T	intron_variant	MODIFIER	FUBP1	ENSG00000162613	Transcript	ENST00000370768.6	protein_coding	0	1/19	ENST00000370768.6:c.120+2385dup	0	0	0	0	0	0	rs1187785055	0	-1	0	insertion	HGNC	HGNC:4004	YES	1	P2	CCDS683.1	ENSP00000359804	Q96AE4	0	UPI0000070218	0	1	0	0	0	0	chr1:g.77976512dup	0	0
chr1	77977525	0	C	CAAACA	7	152	1499	0.045	AAACA	intron_variant	MODIFIER	FUBP1	ENSG00000162613	Transcript	ENST00000370768.6	protein_coding	0	1/19	ENST00000370768.6:c.120+1355_120+1359dup	0	0	0	0	0	0	rs374439256	0	-1	0	insertion	HGNC	HGNC:4004	YES	1	P2	CCDS683.1	ENSP00000359804	Q96AE4	0	UPI0000070218	0	1	0	0	0	0	chr1:g.77977540_77977544dup	0.0325	0.0015
chr1	78003029	0	A	AT	5	152	736	0.032	T	upstream_gene_variant	MODIFIER	DNAJB4	ENSG00000162616	Transcript	ENST00000370763.6	protein_coding	0	0	0	0	0	0	0	0	0	rs571440099	1909	1	0	insertion	HGNC	HGNC:14886	YES	1	P1	CCDS684.1	ENSP00000359799	Q9UDY4	0	UPI000000164F	0	0	0	0	0	0	chr1:g.78003039dup	0.0527	0.0265
chr1	78004522	rs142814717	AACAG	A	7	152	1231	0.045	-	upstream_gene_variant	MODIFIER	DNAJB4	ENSG00000162616	Transcript	ENST00000370763.6	protein_coding	0	0	0	0	0	0	0	0	0	rs142814717	413	1	0	deletion	HGNC	HGNC:14886	YES	1	P1	CCDS684.1	ENSP00000359799	Q9UDY4	0	UPI000000164F	0	0	0	0	0	0	chr1:g.78004526_78004529del	0.0331	0.0015
chr1	78004543	0	T	TA	2	152	1264	0.013	A	upstream_gene_variant	MODIFIER	DNAJB4	ENSG00000162616	Transcript	ENST00000370763.6	protein_coding	0	0	0	0	0	0	0	0	0	rs956065375	395	1	0	insertion	HGNC	HGNC:14886	YES	1	P1	CCDS684.1	ENSP00000359799	Q9UDY4	0	UPI000000164F	0	0	0	0	0	0	chr1:g.78004549dup	0	0
chr1	78105076	rs570553054	TA	T	3	152	1204	0.019	-	intron_variant	MODIFIER	GIPC2	ENSG00000137960	Transcript	ENST00000370759.4	protein_coding	0	3/5	ENST00000370759.4:c.607+9947del	0	0	0	0	0	0	rs570553054	0	1	0	deletion	HGNC	HGNC:18177	YES	1	P1	CCDS685.1	ENSP00000359795	Q8TF65	A0A384P5H2	UPI000006EB65	0	0	0	0	0	2	chr1:g.78105079del	0.0016	0
chr1	81682103	0	A	ATGTGTGTGTGTGTG	4	150	1076	0.026	TGTGTGTGTGTGTG	intron_variant	MODIFIER	ADGRL2	ENSG00000117114	Transcript	ENST00000370730.5	protein_coding	0	3/23	ENST00000370730.5:c.-142-79692_-142-79679dup	0	0	0	0	0	0	rs141980830	0	1	0	insertion	HGNC	HGNC:18582	YES	5	P2	CCDS81345.1	ENSP00000359765	O95490	0	UPI0000458985	0	0	0	0	0	29	chr1:g.81682119_81682132dup	0	0
chr1	83999384	rs200749210	AC	A	2	152	1360	0.013	-	upstream_gene_variant	MODIFIER	TTLL7	ENSG00000137941	Transcript	ENST00000260505.13	protein_coding	0	0	0	0	0	0	0	0	0	rs200749210	253	-1	0	deletion	HGNC	HGNC:26242	YES	2	P1	CCDS690.2	ENSP00000260505	Q6ZT98	0	UPI000020391D	0	0	0	0	0	0	chr1:g.83999394del	0	0
chr1	84078098	0	TCGCCGCCGC	T	2	152	1747	0.013	-	upstream_gene_variant	MODIFIER	AL359504.2	ENSG00000271576	Transcript	ENST00000605506.1	lincRNA	0	0	0	0	0	0	0	0	0	rs1047622981	168	-1	0	deletion	Clone_based_ensembl_gene	0	YES	0	0	0	0	0	0	0	0	0	0	0	0	0	chr1:g.84078114_84078122del	0	0
chr1	84143459	rs571431576	TAGAG	T	2	152	1061	0.013	-	upstream_gene_variant	MODIFIER	PRKACB	ENSG00000142875	Transcript	ENST00000370685.7	protein_coding	0	0	0	0	0	0	0	0	0	rs571431576	808	1	0	deletion	HGNC	HGNC:9381	YES	1	P4	CCDS693.1	ENSP00000359719	P22694	0	UPI00001A9CCB	0	0	0	0	0	0	chr1:g.84143462_84143465del	0.0034	0
chr1	84505515	rs139583582	CAA	C	2	152	1936	0.013	-	intron_variant	MODIFIER	GNG5	ENSG00000174021	Transcript	ENST00000370641.3	protein_coding	0	1/2	ENST00000370641.3:c.81+494_81+495del	0	0	0	0	0	0	rs139583582	0	-1	0	deletion	HGNC	HGNC:4408	YES	1	P1	CCDS696.1	ENSP00000359675	P63218	0	UPI000002514C	0	0	0	0	0	0	chr1:g.84505516_84505517del	0.0649	0.1157
chr1	84574341	rs757082869	CAGCAGCGCT	C	2	152	2008	0.013	-	inframe_deletion	MODERATE	CTBS	ENSG00000117151	Transcript	ENST00000370630.6	protein_coding	1/7	0	ENST00000370630.6:c.66_74del	ENSP00000359664.4:p.Leu31_Leu33del	91-99/6571	66-74/1158	22-25/385	LALL/L	ctAGCGCTGCTg/ctg	rs757082869&COSM4675299	0	-1	0	deletion	HGNC	HGNC:2496	YES	1	P1	CCDS698.1	ENSP00000359664	Q01459	0	UPI00001293CB	0	0	0	0	hmmpanther:PTHR11177&hmmpanther:PTHR11177:SF312&Low_complexity_(Seg):seg&Cleavage_site_(Signalp):SignalP-TM	0	chr1:g.84574344_84574352del	0	0
chr1	84574515	rs1217696829	GGGGAGGGGC	G	2	152	759	0.013	-	upstream_gene_variant	MODIFIER	CTBS	ENSG00000117151	Transcript	ENST00000370630.6	protein_coding	0	0	0	0	0	0	0	0	0	rs1217696829	76	-1	0	deletion	HGNC	HGNC:2496	YES	1	P1	CCDS698.1	ENSP00000359664	Q01459	0	UPI00001293CB	0	0	0	0	0	0	chr1:g.84574528_84574536del	0	0
chr1	84620471	rs200538964	C	CA	2	152	1226	0.013	A	regulatory_region_variant	MODIFIER	0	0	RegulatoryFeature	ENSR00000363772	CTCF_binding_site	0	0	0	0	0	0	0	0	0	rs200538964	0	0	0	insertion	0	0	0	0	0	0	0	0	0	0	0	0	0	0	0	0	chr1:g.84620474dup	0.0321	0.0068
chr1	84688698	rs565781828	A	AT	2	152	2176	0.013	T	intron_variant	MODIFIER	SSX2IP	ENSG00000117155	Transcript	ENST00000342203.7	protein_coding	0	1/13	ENST00000342203.7:c.-90+1672dup	0	0	0	0	0	0	rs565781828	0	-1	0	insertion	HGNC	HGNC:16509	YES	1	P1	CCDS699.1	ENSP00000340279	Q9Y2D8	0	UPI00000728CA	0	0	0	0	0	0	chr1:g.84688700dup	0.0012	0
chr1	84689322	rs3835683	C	CT	3	152	1671	0.019	T	intron_variant	MODIFIER	SSX2IP	ENSG00000117155	Transcript	ENST00000342203.7	protein_coding	0	1/13	ENST00000342203.7:c.-90+1048dup	0	0	0	0	0	0	rs3835683	0	-1	0	insertion	HGNC	HGNC:16509	YES	1	P1	CCDS699.1	ENSP00000340279	Q9Y2D8	0	UPI00000728CA	0	0	0	0	0	0	chr1:g.84689323dup	0.0212	0.0038
chr1	84758734	0	T	TACAC	2	152	2016	0.013	ACAC	intergenic_variant	MODIFIER	0	0	0	0	0	0	0	0	0	0	0	0	0	0	rs60316755	0	0	0	insertion	0	0	0	0	0	0	0	0	0	0	0	0	0	0	0	0	chr1:g.84758761_84758764dup	0	0
chr1	84758734	0	T	TACACAC	2	152	2016	0.013	ACACAC	intergenic_variant	MODIFIER	0	0	0	0	0	0	0	0	0	0	0	0	0	0	rs60316755	0	0	0	insertion	0	0	0	0	0	0	0	0	0	0	0	0	0	0	0	0	chr1:g.84758759_84758764dup	0	0
chr1	84848122	rs1239401068	TCCAACAA	T	3	152	2502	0.019	-	intron_variant	MODIFIER	LPAR3	ENSG00000171517	Transcript	ENST00000370611.4	protein_coding	0	2/2	ENST00000370611.4:c.736+17256_736+17262del	0	0	0	0	0	0	rs1239401068	0	-1	0	deletion	HGNC	HGNC:14298	YES	1	P1	CCDS700.1	ENSP00000359643	Q9UBY5	0	UPI000003CAC0	0	0	0	0	0	0	chr1:g.84848123_84848129del	0	0
chr1	84852051	0	AT	A	5	150	799	0.032	-	intron_variant	MODIFIER	LPAR3	ENSG00000171517	Transcript	ENST00000370611.4	protein_coding	0	2/2	ENST00000370611.4:c.736+13333del	0	0	0	0	0	0	rs11289460	0	-1	0	deletion	HGNC	HGNC:14298	YES	1	P1	CCDS700.1	ENSP00000359643	Q9UBY5	0	UPI000003CAC0	0	0	0	0	0	0	chr1:g.84852069del	0.6208	0.6195
chr1	84852051	0	ATT	A	2	150	799	0.013	-	intron_variant	MODIFIER	LPAR3	ENSG00000171517	Transcript	ENST00000370611.4	protein_coding	0	2/2	ENST00000370611.4:c.736+13332_736+13333del	0	0	0	0	0	0	rs536961774	0	-1	0	deletion	HGNC	HGNC:14298	YES	1	P1	CCDS700.1	ENSP00000359643	Q9UBY5	0	UPI000003CAC0	0	0	0	0	0	0	chr1:g.84852068_84852069del	0	0
chr1	85263405	0	T	TA	2	150	447	0.019	A	upstream_gene_variant	MODIFIER	C1orf52	ENSG00000162642	Transcript	ENST00000471115.6	protein_coding	0	0	0	0	0	0	0	0	0	rs113666652	3743	-1	0	insertion	HGNC	HGNC:24871	YES	1	P1	CCDS703.1	ENSP00000419417	Q8N6N3	0	UPI0000072AC0	0	0	0	0	0	0	chr1:g.85263417dup	0	0
chr1	85342387	0	A	AGT	2	152	1091	0.013	GT	intron_variant	MODIFIER	DDAH1	ENSG00000153904	Transcript	ENST00000284031.13	protein_coding	0	4/5	ENST00000284031.13:c.597+8026_597+8027dup	0	0	0	0	0	0	rs143184725	0	-1	0	insertion	HGNC	HGNC:2715	YES	1	P1	CCDS705.1	ENSP00000284031	O94760	B1AKK2	UPI000015C44E	0	0	0	0	0	0	chr1:g.85342412_85342413dup	0	0
chr1	85525567	0	T	TCACACACACACA	7	152	1582	0.045	CACACACACACA	intron_variant&non_coding_transcript_variant	MODIFIER	AC092807.3	ENSG00000282057	Transcript	ENST00000467530.5	lincRNA	0	1/2	ENST00000467530.5:n.168-29298_168-29287dup	0	0	0	0	0	0	rs112161759	0	-1	0	insertion	Clone_based_ensembl_gene	0	YES	2	0	0	0	0	0	0	0	0	0	0	0	0	chr1:g.85525577_85525588dup	0	0
chr1	85525567	0	T	TCACACACACACACA	6	152	1582	0.038	CACACACACACACA	intron_variant&non_coding_transcript_variant	MODIFIER	AC092807.3	ENSG00000282057	Transcript	ENST00000467530.5	lincRNA	0	1/2	ENST00000467530.5:n.168-29300_168-29287dup	0	0	0	0	0	0	rs112161759	0	-1	0	insertion	Clone_based_ensembl_gene	0	YES	2	0	0	0	0	0	0	0	0	0	0	0	0	chr1:g.85525575_85525588dup	0	0
chr1	85550748	0	AAC	A	3	152	1775	0.019	-	intron_variant&non_coding_transcript_variant	MODIFIER	AC092807.3	ENSG00000282057	Transcript	ENST00000467530.5	lincRNA	0	1/2	ENST00000467530.5:n.167+27234_167+27235del	0	0	0	0	0	0	rs138890092	0	-1	0	deletion	Clone_based_ensembl_gene	0	YES	2	0	0	0	0	0	0	0	0	0	0	0	0	chr1:g.85550767_85550768del	0	0
chr1	85606634	0	T	TCACACACA	2	152	1814	0.013	CACACACA	regulatory_region_variant	MODIFIER	0	0	RegulatoryFeature	ENSR00000363988	CTCF_binding_site	0	0	0	0	0	0	0	0	0	rs112044760	0	0	0	insertion	0	0	0	0	0	0	0	0	0	0	0	0	0	0	0	0	chr1:g.85606653_85606660dup	0	0
chr1	85606634	0	T	TCACACACACACACA	2	152	1814	0.013	CACACACACACACA	regulatory_region_variant	MODIFIER	0	0	RegulatoryFeature	ENSR00000363988	CTCF_binding_site	0	0	0	0	0	0	0	0	0	rs112044760	0	0	0	insertion	0	0	0	0	0	0	0	0	0	0	0	0	0	0	0	0	chr1:g.85606647_85606660dup	0	0
chr1	86774870	0	C	CA	6	152	1749	0.038	A	intergenic_variant	MODIFIER	0	0	0	0	0	0	0	0	0	0	0	0	0	0	rs78558558	0	0	0	insertion	0	0	0	0	0	0	0	0	0	0	0	0	0	0	0	0	chr1:g.86774878dup	0.0759	0.0053
chr1	88892769	0	A	AGTGTGTGTGTGT	3	152	1421	0.019	GTGTGTGTGTGT	upstream_gene_variant	MODIFIER	GTF2B	ENSG00000137947	Transcript	ENST00000370500.10	protein_coding	0	0	0	0	0	0	0	0	0	rs112479075	1202	-1	0	insertion	HGNC	HGNC:4648	YES	1	P1	CCDS715.1	ENSP00000359531	Q00403	0	UPI0000136C21	0	0	0	0	0	0	chr1:g.88892791_88892802dup	0	0
chr1	89021841	rs1301126523	GCA	G	3	152	990	0.019	-	intron_variant	MODIFIER	GBP3	ENSG00000117226	Transcript	ENST00000370481.9	protein_coding	0	1/10	ENST00000370481.9:c.-23+841_-23+842del	0	0	0	0	0	0	rs1301126523	0	-1	0	deletion	HGNC	HGNC:4184	YES	1	P1	CCDS717.2	ENSP00000359512	Q9H0R5	0	UPI0000204D81	0	0	0	0	0	0	chr1:g.89021842_89021843del	0	0
chr1	89069890	0	C	CA	3	152	940	0.019	A	upstream_gene_variant	MODIFIER	GBP1	ENSG00000117228	Transcript	ENST00000370473.5	protein_coding	0	0	0	0	0	0	0	0	0	rs760079741	4682	-1	0	insertion	HGNC	HGNC:4182	YES	1	P1	CCDS718.1	ENSP00000359504	P32455	0	UPI000013C9DF	0	0	0	0	0	0	chr1:g.89069898dup	0	0
chr1	89126750	0	C	CGTGTGTGT	5	152	1906	0.032	GTGTGTGT	upstream_gene_variant	MODIFIER	GBP2	ENSG00000162645	Transcript	ENST00000370466.4	protein_coding	0	0	0	0	0	0	0	0	0	rs148237206	636	-1	0	insertion	HGNC	HGNC:4183	YES	1	P1	CCDS719.1	ENSP00000359497	P32456	0	UPI000013E19F	0	0	0	0	0	0	chr1:g.89126764_89126771dup	0	0
chr1	89126750	0	C	CGTGTGTGTGT	2	152	1906	0.013	GTGTGTGTGT	upstream_gene_variant	MODIFIER	GBP2	ENSG00000162645	Transcript	ENST00000370466.4	protein_coding	0	0	0	0	0	0	0	0	0	rs148237206	636	-1	0	insertion	HGNC	HGNC:4183	YES	1	P1	CCDS719.1	ENSP00000359497	P32456	0	UPI000013E19F	0	0	0	0	0	0	chr1:g.89126762_89126771dup	0	0
chr1	89128933	rs60310265	CAGTG	C	6	152	1323	0.038	-	upstream_gene_variant	MODIFIER	GBP2	ENSG00000162645	Transcript	ENST00000370466.4	protein_coding	0	0	0	0	0	0	0	0	0	rs202147592	2820	-1	0	deletion	HGNC	HGNC:4183	YES	1	P1	CCDS719.1	ENSP00000359497	P32456	0	UPI000013E19F	0	0	0	0	0	0	chr1:g.89128936_89128939del	0	0
chr1	89707651	0	A	AGTGTGT	2	152	1794	0.026	GTGTGT	intron_variant	MODIFIER	LRRC8C	ENSG00000171488	Transcript	ENST00000370454.9	protein_coding	0	2/2	ENST00000370454.9:c.139-5039_139-5034dup	0	0	0	0	0	0	rs111720589	0	1	0	insertion	HGNC	HGNC:25075	YES	1	P1	CCDS725.1	ENSP00000359483	Q8TDW0	0	UPI000013E814	0	0	0	0	0	24	chr1:g.89707670_89707675dup	0	0
chr1	89717672	0	T	TA	2	152	1008	0.013	A	3_prime_UTR_variant	MODIFIER	LRRC8C	ENSG00000171488	Transcript	ENST00000370454.9	protein_coding	3/3	0	ENST00000370454.9:c.*2698dup	0	5309-5310/7170	0	0	0	0	rs567901100	0	1	0	insertion	HGNC	HGNC:25075	YES	1	P1	CCDS725.1	ENSP00000359483	Q8TDW0	0	UPI000013E814	0	0	0	0	0	8	chr1:g.89717680dup	0.0028	0.0008
chr1	89836175	0	A	AT	2	152	1133	0.013	T	intron_variant	MODIFIER	LRRC8D	ENSG00000171492	Transcript	ENST00000337338.9	protein_coding	0	1/2	ENST00000337338.9:c.-147-7454dup	0	0	0	0	0	0	rs138867418	0	1	0	insertion	HGNC	HGNC:16992	YES	2	P1	CCDS726.1	ENSP00000338887	Q7L1W4	0	UPI00001BBFBA	0	0	0	0	0	9	chr1:g.89836184dup	0.0066	0.0212
chr1	89842645	rs34585512	CTG	C	2	152	2113	0.013	-	intron_variant	MODIFIER	LRRC8D	ENSG00000171492	Transcript	ENST00000337338.9	protein_coding	0	1/2	ENST00000337338.9:c.-147-990_-147-989del	0	0	0	0	0	0	rs34585512	0	1	0	deletion	HGNC	HGNC:16992	YES	2	P1	CCDS726.1	ENSP00000338887	Q7L1W4	0	UPI00001BBFBA	0	0	0	0	0	2	chr1:g.89842648_89842649del	0.1158	0.0741
chr1	89863659	rs79443646	A	AG	4	152	1142	0.026	G	intron_variant	MODIFIER	LRRC8D	ENSG00000171492	Transcript	ENST00000337338.9	protein_coding	0	2/2	ENST00000337338.9:c.-3+19877_-3+19878insG	0	0	0	0	0	0	rs79443646	0	1	0	insertion	HGNC	HGNC:16992	YES	2	P1	CCDS726.1	ENSP00000338887	Q7L1W4	0	UPI00001BBFBA	0	0	0	0	0	0	chr1:g.89863659_89863660insG	0.3123	0.5129
chr1	89895488	rs74575426	AT	A	6	152	948	0.038	-	intron_variant	MODIFIER	LRRC8D	ENSG00000171492	Transcript	ENST00000337338.9	protein_coding	0	2/2	ENST00000337338.9:c.-2-37571del	0	0	0	0	0	0	rs74575426	0	1	0	deletion	HGNC	HGNC:16992	YES	2	P1	CCDS726.1	ENSP00000338887	Q7L1W4	0	UPI00001BBFBA	0	0	0	0	0	7	chr1:g.89895496del	0.1118	0.0227
chr1	89895548	rs5776029	A	AC	7	152	823	0.045	C	intron_variant	MODIFIER	LRRC8D	ENSG00000171492	Transcript	ENST00000337338.9	protein_coding	0	2/2	ENST00000337338.9:c.-2-37518dup	0	0	0	0	0	0	rs5776029	0	1	0	insertion	HGNC	HGNC:16992	YES	2	P1	CCDS726.1	ENSP00000338887	Q7L1W4	0	UPI00001BBFBA	0	0	0	0	0	1	chr1:g.89895549dup	0.3229	0.497
chr1	89911694	rs57430498	C	CT	2	152	2328	0.013	T	intron_variant	MODIFIER	LRRC8D	ENSG00000171492	Transcript	ENST00000337338.9	protein_coding	0	2/2	ENST00000337338.9:c.-2-21373_-2-21372insT	0	0	0	0	0	0	rs57430498	0	1	0	insertion	HGNC	HGNC:16992	YES	2	P1	CCDS726.1	ENSP00000338887	Q7L1W4	0	UPI00001BBFBA	0	0	0	0	0	0	chr1:g.89911694_89911695insT	0.2813	0.4599
chr1	91547872	0	C	CGTGTGTGT	4	150	1444	0.026	GTGTGTGT	intergenic_variant	MODIFIER	0	0	0	0	0	0	0	0	0	0	0	0	0	0	rs368708204	0	0	0	insertion	0	0	0	0	0	0	0	0	0	0	0	0	0	0	0	0	chr1:g.91547897_91547904dup	0	0
chr1	91547872	0	C	CGTGTGTGTGT	6	150	1444	0.039	GTGTGTGTGT	intergenic_variant	MODIFIER	0	0	0	0	0	0	0	0	0	0	0	0	0	0	rs368708204	0	0	0	insertion	0	0	0	0	0	0	0	0	0	0	0	0	0	0	0	0	chr1:g.91547895_91547904dup	0	0
chr1	91547872	0	C	CGTGTGTGTGTGTGT	4	150	1444	0.026	GTGTGTGTGTGTGT	intergenic_variant	MODIFIER	0	0	0	0	0	0	0	0	0	0	0	0	0	0	rs368708204	0	0	0	insertion	0	0	0	0	0	0	0	0	0	0	0	0	0	0	0	0	chr1:g.91547891_91547904dup	0	0
chr1	91803539	0	C	CT	2	152	746	0.013	T	intron_variant	MODIFIER	TGFBR3	ENSG00000069702	Transcript	ENST00000212355.9	protein_coding	0	2/16	ENST00000212355.9:c.62-6069dup	0	0	0	0	0	0	rs545937797	0	-1	0	insertion	HGNC	HGNC:11774	YES	1	P3	CCDS30770.1	ENSP00000212355	Q03167	0	UPI000049D997	0	1	0	0	0	0	chr1:g.91803551dup	0.154	0.3359
chr1	92710751	rs10616109	GT	G	3	152	1245	0.019	-	intron_variant	MODIFIER	EVI5	ENSG00000067208	Transcript	ENST00000540033.2	protein_coding	0	2/18	ENST00000540033.2:c.282-6008del	0	0	0	0	0	0	rs769909277	0	-1	0	deletion	HGNC	HGNC:3501	YES	1	A2	CCDS76179.1	ENSP00000440826	O60447	0	UPI0002065028	0	0	0	0	0	0	chr1:g.92710753del	0	0
chr1	92950469	0	ATTACT	A	2	152	2461	0.013	-	intron_variant	MODIFIER	DIPK1A	ENSG00000154511	Transcript	ENST00000370310.5	protein_coding	0	1/4	ENST00000370310.5:c.54+10902_54+10906del	0	0	0	0	0	0	0	0	-1	0	deletion	HGNC	HGNC:32213	YES	2	P1	CCDS44173.1	ENSP00000359333	Q5T7M9	0	UPI0000037783	0	0	0	0	0	0	chr1:g.92950472_92950476del	0	0
chr1	92952764	rs199903864	C	CT	2	150	550	0.013	T	intron_variant	MODIFIER	DIPK1A	ENSG00000154511	Transcript	ENST00000370310.5	protein_coding	0	1/4	ENST00000370310.5:c.54+8611dup	0	0	0	0	0	0	rs199903864	0	-1	0	insertion	HGNC	HGNC:32213	YES	2	P1	CCDS44173.1	ENSP00000359333	Q5T7M9	0	UPI0000037783	0	0	0	0	0	0	chr1:g.92952772dup	0	0
chr1	92975564	rs10537703	CGTTT	C	7	152	2209	0.045	-	upstream_gene_variant	MODIFIER	RN7SL692P	ENSG00000239710	Transcript	ENST00000464677.3	misc_RNA	0	0	0	0	0	0	0	0	0	rs140292040	451	-1	0	deletion	HGNC	HGNC:46708	YES	0	0	0	0	0	0	0	0	0	0	0	0	0	chr1:g.92975571_92975574del	0.1985	0.1558
chr1	93079959	rs1025603825	GAC	G	2	152	1470	0.013	-	intron_variant	MODIFIER	MTF2	ENSG00000143033	Transcript	ENST00000370298.9	protein_coding	0	1/14	ENST00000370298.9:c.5+429_5+430del	0	0	0	0	0	0	rs1025603825	0	1	0	deletion	HGNC	HGNC:29535	YES	1	P1	CCDS742.1	ENSP00000359321	Q9Y483	0	UPI0000000A1D	0	0	0	0	0	0	chr1:g.93079960_93079961del	0	0
chr1	93696042	rs35365686	CT	C	3	150	859	0.019	-	intron_variant	MODIFIER	BCAR3	ENSG00000137936	Transcript	ENST00000370244.5	protein_coding	0	3/13	ENST00000370244.5:c.-12+10049del	0	0	0	0	0	0	rs1370734977	0	-1	0	deletion	HGNC	HGNC:973	0	1	P3	CCDS745.1	ENSP00000359264	O75815	A0A384MTS3	UPI000000D971	0	0	0	0	0	0	chr1:g.93696055del	0	0
chr1	93753543	0	TACACACACACAC	T	5	150	1904	0.032	-	intron_variant	MODIFIER	BCAR3	ENSG00000137936	Transcript	ENST00000370244.5	protein_coding	0	2/13	ENST00000370244.5:c.-62-47413_-62-47402del	0	0	0	0	0	0	rs1429303322	0	-1	0	deletion	HGNC	HGNC:973	0	1	P3	CCDS745.1	ENSP00000359264	O75815	A0A384MTS3	UPI000000D971	0	0	0	0	0	0	chr1:g.93753580_93753591del	0	0
chr1	93753543	0	TACACACACACACAC	T	2	150	1904	0.013	-	intron_variant	MODIFIER	BCAR3	ENSG00000137936	Transcript	ENST00000370244.5	protein_coding	0	2/13	ENST00000370244.5:c.-62-47415_-62-47402del	0	0	0	0	0	0	rs1278619090	0	-1	0	deletion	HGNC	HGNC:973	0	1	P3	CCDS745.1	ENSP00000359264	O75815	A0A384MTS3	UPI000000D971	0	0	0	0	0	0	chr1:g.93753578_93753591del	0	0
chr1	93753872	0	T	TAC	5	152	2293	0.032	AC	intron_variant	MODIFIER	BCAR3	ENSG00000137936	Transcript	ENST00000370244.5	protein_coding	0	2/13	ENST00000370244.5:c.-62-47732_-62-47731dup	0	0	0	0	0	0	rs1427682536	0	-1	0	insertion	HGNC	HGNC:973	0	1	P3	CCDS745.1	ENSP00000359264	O75815	A0A384MTS3	UPI000000D971	0	0	0	0	0	0	chr1:g.93753896_93753897dup	0	0
chr1	93760167	0	GA	G	3	152	971	0.019	-	intron_variant	MODIFIER	BCAR3	ENSG00000137936	Transcript	ENST00000370244.5	protein_coding	0	2/13	ENST00000370244.5:c.-62-54026del	0	0	0	0	0	0	rs1015144627	0	-1	0	deletion	HGNC	HGNC:973	0	1	P3	CCDS745.1	ENSP00000359264	O75815	A0A384MTS3	UPI000000D971	0	0	0	0	0	0	chr1:g.93760177del	0	0
chr1	93777448	0	TC	T	2	150	693	0.013	-	intron_variant	MODIFIER	BCAR3	ENSG00000137936	Transcript	ENST00000370244.5	protein_coding	0	2/13	ENST00000370244.5:c.-63+68118del	0	0	0	0	0	0	0	0	-1	0	deletion	HGNC	HGNC:973	0	1	P3	CCDS745.1	ENSP00000359264	O75815	A0A384MTS3	UPI000000D971	0	0	0	0	0	0	chr1:g.93777450del	0	0
chr1	93777451	0	TCC	T	2	150	713	0.013	-	intron_variant	MODIFIER	BCAR3	ENSG00000137936	Transcript	ENST00000370244.5	protein_coding	0	2/13	ENST00000370244.5:c.-63+68114_-63+68115del	0	0	0	0	0	0	0	0	-1	0	deletion	HGNC	HGNC:973	0	1	P3	CCDS745.1	ENSP00000359264	O75815	A0A384MTS3	UPI000000D971	0	0	0	0	0	0	chr1:g.93777452_93777453del	0	0
chr1	94690529	rs1297551068	CA	C	2	152	1854	0.013	-	intron_variant&non_coding_transcript_variant	MODIFIER	SLC44A3-AS1	ENSG00000224081	Transcript	ENST00000634870.1	processed_transcript	0	2/5	ENST00000634870.1:n.503-10923del	0	0	0	0	0	0	rs1297551068	0	-1	0	deletion	HGNC	HGNC:49057	YES	5	0	0	0	0	0	0	0	0	0	0	0	0	chr1:g.94690531del	0	0
chr1	94710525	rs139343277	AG	A	2	152	2371	0.013	-	intron_variant&non_coding_transcript_variant	MODIFIER	SLC44A3-AS1	ENSG00000224081	Transcript	ENST00000634870.1	processed_transcript	0	2/5	ENST00000634870.1:n.502+21732del	0	0	0	0	0	0	rs139343277	0	-1	0	deletion	HGNC	HGNC:49057	YES	5	0	0	0	0	0	0	0	0	0	0	0	0	chr1:g.94710527del	0.0104	0
chr1	94893387	0	C	CT	2	152	944	0.013	T	downstream_gene_variant	MODIFIER	CNN3	ENSG00000117519	Transcript	ENST00000370206.9	protein_coding	0	0	0	0	0	0	0	0	0	rs145525095	3569	-1	0	insertion	HGNC	HGNC:2157	YES	1	P1	CCDS30775.1	ENSP00000359225	Q15417	0	UPI0000127B01	0	0	0	0	0	0	chr1:g.94893397dup	0.0627	0.1172
chr1	94950753	rs200133198	CA	C	4	152	808	0.026	-	intron_variant&non_coding_transcript_variant	MODIFIER	AC105942.1	ENSG00000235501	Transcript	ENST00000438509.1	antisense	0	2/3	ENST00000438509.1:n.490-10559del	0	0	0	0	0	0	rs200133198	0	1	0	deletion	Clone_based_ensembl_gene	0	YES	3	0	0	0	0	0	0	0	0	0	0	0	4	chr1:g.94950758del	0.025	0.0083
chr1	94954160	0	C	CCA	5	152	1339	0.032	CA	intron_variant&non_coding_transcript_variant	MODIFIER	AC105942.1	ENSG00000235501	Transcript	ENST00000438509.1	antisense	0	2/3	ENST00000438509.1:n.490-7113_490-7112dup	0	0	0	0	0	0	rs1467014949	0	1	0	insertion	Clone_based_ensembl_gene	0	YES	3	0	0	0	0	0	0	0	0	0	0	0	45	chr1:g.94954204_94954205dup	0	0
chr1	94954160	0	CCACA	C	6	152	1339	0.038	-	intron_variant&non_coding_transcript_variant	MODIFIER	AC105942.1	ENSG00000235501	Transcript	ENST00000438509.1	antisense	0	2/3	ENST00000438509.1:n.490-7115_490-7112del	0	0	0	0	0	0	rs1430276998	0	1	0	deletion	Clone_based_ensembl_gene	0	YES	3	0	0	0	0	0	0	0	0	0	0	0	41	chr1:g.94954202_94954205del	0	0
chr1	94954160	0	CCACACACA	C	2	152	1339	0.013	-	intron_variant&non_coding_transcript_variant	MODIFIER	AC105942.1	ENSG00000235501	Transcript	ENST00000438509.1	antisense	0	2/3	ENST00000438509.1:n.490-7119_490-7112del	0	0	0	0	0	0	rs1219065777	0	1	0	deletion	Clone_based_ensembl_gene	0	YES	3	0	0	0	0	0	0	0	0	0	0	0	37	chr1:g.94954198_94954205del	0	0
chr1	94954188	rs200904346	ACACACACACACACACACTGT	A	5	152	1409	0.032	-	intron_variant&non_coding_transcript_variant	MODIFIER	AC105942.1	ENSG00000235501	Transcript	ENST00000438509.1	antisense	0	2/3	ENST00000438509.1:n.490-7127_490-7108del	0	0	0	0	0	0	rs200904346	0	1	0	deletion	Clone_based_ensembl_gene	0	YES	3	0	0	0	0	0	0	0	0	0	0	0	1	chr1:g.94954190_94954209del	0	0
chr1	94980332	rs76650128	T	TA	3	152	1940	0.019	A	3_prime_UTR_variant	MODIFIER	ALG14	ENSG00000172339	Transcript	ENST00000370205.6	protein_coding	4/4	0	ENST00000370205.6:c.*2743dup	0	3447-3448/9375	0	0	0	0	rs76650128	0	-1	0	insertion	HGNC	HGNC:28287	YES	1	P1	CCDS752.1	ENSP00000359224	Q96F25	0	UPI0000071DA6	0	1	0	0	0	0	chr1:g.94980333dup	0.0855	0.0582
chr1	95083121	rs142217043	CTG	C	6	152	1442	0.038	-	intergenic_variant	MODIFIER	0	0	0	0	0	0	0	0	0	0	0	0	0	0	rs142217043	0	0	0	deletion	0	0	0	0	0	0	0	0	0	0	0	0	0	0	0	0	chr1:g.95083125_95083126del	0.0539	0.0635
chr1	99652659	rs59533552	AGAAAGGAAAGGAAAGGAAAG	A	3	152	1035	0.019	-	intron_variant	MODIFIER	PALMD	ENSG00000099260	Transcript	ENST00000263174.9	protein_coding	0	1/7	ENST00000263174.9:c.45+6317_45+6336del	0	0	0	0	0	0	rs1335140795	0	1	0	deletion	HGNC	HGNC:15846	YES	1	P2	CCDS758.1	ENSP00000263174	Q9NP74	A0A0S2Z5E7	UPI000006DDD8	0	0	0	0	0	19	chr1:g.99652679_99652698del	0	0
chr1	100351973	0	A	AGTGTGTGT	3	152	1104	0.019	GTGTGTGT	upstream_gene_variant	MODIFIER	CDC14A	ENSG00000079335	Transcript	ENST00000361544.11	protein_coding	0	0	0	0	0	0	0	0	0	rs768442539	493	1	0	insertion	HGNC	HGNC:1718	YES	1	P4	CCDS770.1	ENSP00000354916	Q9UNH5	0	UPI000006EC22	0	1	0	0	0	0	chr1:g.100351997_100352004dup	0	0
chr1	100351973	0	AGTGT	A	6	152	1104	0.045	-	upstream_gene_variant	MODIFIER	CDC14A	ENSG00000079335	Transcript	ENST00000361544.11	protein_coding	0	0	0	0	0	0	0	0	0	rs1175331202	490	1	0	deletion	HGNC	HGNC:1718	YES	1	P4	CCDS770.1	ENSP00000354916	Q9UNH5	0	UPI000006EC22	0	1	0	0	0	0	chr1:g.100352001_100352004del	0	0
chr1	100397031	0	A	AT	2	150	856	0.013	T	intron_variant	MODIFIER	CDC14A	ENSG00000079335	Transcript	ENST00000361544.11	protein_coding	0	4/14	ENST00000361544.11:c.309+6221dup	0	0	0	0	0	0	rs537211817	0	1	0	insertion	HGNC	HGNC:1718	YES	1	P4	CCDS770.1	ENSP00000354916	Q9UNH5	0	UPI000006EC22	0	1	0	0	0	14	chr1:g.100397045dup	0.101	0.2103
chr1	100397688	rs140519676	GT	G	6	152	1332	0.038	-	intron_variant	MODIFIER	CDC14A	ENSG00000079335	Transcript	ENST00000361544.11	protein_coding	0	4/14	ENST00000361544.11:c.309+6873del	0	0	0	0	0	0	rs140519676	0	1	0	deletion	HGNC	HGNC:1718	YES	1	P4	CCDS770.1	ENSP00000354916	Q9UNH5	0	UPI000006EC22	0	1	0	0	0	8	chr1:g.100397697del	0.0783	0.1634
chr1	100414286	rs35760093	T	TA	6	152	1113	0.038	A	intron_variant	MODIFIER	CDC14A	ENSG00000079335	Transcript	ENST00000361544.11	protein_coding	0	4/14	ENST00000361544.11:c.310-9935dup	0	0	0	0	0	0	rs35760093	0	1	0	insertion	HGNC	HGNC:1718	YES	1	P4	CCDS770.1	ENSP00000354916	Q9UNH5	0	UPI000006EC22	0	1	0	0	0	1	chr1:g.100414287dup	0.0948	0.2292
chr1	100623936	rs1553209829	A	ACAGACACACAGACACACACACACAC	5	150	926	0.032	CAGACACACAGACACACACACACAC	downstream_gene_variant	MODIFIER	LINC01349	ENSG00000230402	Transcript	ENST00000416343.2	lincRNA	0	0	0	0	0	0	0	0	0	0	3112	-1	0	insertion	HGNC	HGNC:50568	YES	3	0	0	0	0	0	0	0	0	0	0	0	0	chr1:g.100623936_100623937insCAGACACACAGACACACACACACAC	0	0
chr1	100623958	rs1553209853	C	CACACACACAGACACACAG	2	152	1125	0.013	ACACACACAGACACACAG	downstream_gene_variant	MODIFIER	LINC01349	ENSG00000230402	Transcript	ENST00000416343.2	lincRNA	0	0	0	0	0	0	0	0	0	rs764206528	3090	-1	0	insertion	HGNC	HGNC:50568	YES	3	0	0	0	0	0	0	0	0	0	0	0	0	chr1:g.100623967_100623968insGACACACAGACACACACA	0	0
chr1	100623962	rs750894132	C	CACAGACACACAG	3	152	1315	0.019	ACAGACACACAG	downstream_gene_variant	MODIFIER	LINC01349	ENSG00000230402	Transcript	ENST00000416343.2	lincRNA	0	0	0	0	0	0	0	0	0	rs750894132	3086	-1	0	insertion	HGNC	HGNC:50568	YES	3	0	0	0	0	0	0	0	0	0	0	0	0	chr1:g.100623965_100623966insGACACACAGACA	0	0
chr1	100627742	0	CGT	C	3	152	1387	0.019	-	intron_variant&non_coding_transcript_variant	MODIFIER	LINC01349	ENSG00000230402	Transcript	ENST00000416343.2	lincRNA	0	2/2	ENST00000416343.2:n.244-442_244-441del	0	0	0	0	0	0	rs1184383054	0	-1	0	deletion	HGNC	HGNC:50568	YES	3	0	0	0	0	0	0	0	0	0	0	0	0	chr1:g.100627781_100627782del	0	0
chr1	100926762	rs11274047	A	AGGCAGTGAACAACATG	2	152	1706	0.013	GGCAGTGAACAACATG	intron_variant	MODIFIER	SLC30A7	ENSG00000162695	Transcript	ENST00000357650.9	protein_coding	0	8/10	ENST00000357650.9:c.842+4925_842+4926insGTGAACAACATGGGCA	0	0	0	0	0	0	rs142334453	0	1	0	insertion	HGNC	HGNC:19306	YES	1	P1	CCDS776.1	ENSP00000350278	Q8NEW0	0	UPI0000050F45	0	0	0	0	0	4	chr1:g.100926766_100926767insGTGAACAACATGGGCA	0.2386	0.3222
chr1	100929093	0	A	AGTGT	2	152	1070	0.013	GTGT	intron_variant	MODIFIER	SLC30A7	ENSG00000162695	Transcript	ENST00000357650.9	protein_coding	0	8/10	ENST00000357650.9:c.842+7270_842+7273dup	0	0	0	0	0	0	rs148992125	0	1	0	insertion	HGNC	HGNC:19306	YES	1	P1	CCDS776.1	ENSP00000350278	Q8NEW0	0	UPI0000050F45	0	0	0	0	0	21	chr1:g.100929111_100929114dup	0	0
chr1	107896741	rs75059947	TA	T	2	152	1281	0.013	-	intron_variant	MODIFIER	VAV3	ENSG00000134215	Transcript	ENST00000370056.9	protein_coding	0	1/26	ENST00000370056.9:c.205-21725del	0	0	0	0	0	0	rs75059947	0	-1	0	deletion	HGNC	HGNC:12659	YES	1	P1	CCDS785.1	ENSP00000359073	Q9UKW4	0	UPI0000138212	0	0	0	0	0	0	chr1:g.107896748del	0.0369	0.0015
chr1	108556827	0	CTT	C	7	150	883	0.052	-	upstream_gene_variant	MODIFIER	FAM102B	ENSG00000162636	Transcript	ENST00000370035.8	protein_coding	0	0	0	0	0	0	0	0	0	rs140814811	3271	1	0	deletion	HGNC	HGNC:27637	YES	1	P2	CCDS30786.2	ENSP00000359052	Q5T8I3	0	UPI00001D7585	0	0	0	0	0	0	chr1:g.108556843_108556844del	0.8442	0.5514
chr1	108557871	rs201413116	C	CA	2	152	1191	0.013	A	upstream_gene_variant	MODIFIER	FAM102B	ENSG00000162636	Transcript	ENST00000370035.8	protein_coding	0	0	0	0	0	0	0	0	0	rs201413116	2228	1	0	insertion	HGNC	HGNC:27637	YES	1	P2	CCDS30786.2	ENSP00000359052	Q5T8I3	0	UPI00001D7585	0	0	0	0	0	0	chr1:g.108557878dup	0.018	0.0651
chr1	108586314	0	GGTGTGTGTGTGTGT	G	3	152	1191	0.032	-	intron_variant	MODIFIER	FAM102B	ENSG00000162636	Transcript	ENST00000370035.8	protein_coding	0	1/10	ENST00000370035.8:c.138-14225_138-14212del	0	0	0	0	0	0	rs766766819	0	1	0	deletion	HGNC	HGNC:27637	YES	1	P2	CCDS30786.2	ENSP00000359052	Q5T8I3	0	UPI00001D7585	0	0	0	0	0	26	chr1:g.108586341_108586354del	0	0
chr1	108831714	rs374645772	G	GCTCACTGCAACCTCCGC	2	150	684	0.013	CTCACTGCAACCTCCGC	intron_variant	MODIFIER	AKNAD1	ENSG00000162641	Transcript	ENST00000370001.8	protein_coding	0	9/15	ENST00000370001.8:c.1747-1065_1747-1064insGCGGAGGTTGCAGTGAG	0	0	0	0	0	0	rs374645772	0	-1	0	insertion	HGNC	HGNC:28398	YES	1	P2	CCDS791.2	ENSP00000359018	Q5T1N1	0	UPI00004700A0	0	0	0	0	0	0	chr1:g.108831717_108831718insACTGCAACCTCCGCCTC	0.1492	0.2708
chr1	109089845	0	T	TTTGTTG	3	152	2226	0.032	TTGTTG	5_prime_UTR_variant	MODIFIER	TMEM167B	ENSG00000215717	Transcript	ENST00000338272.8	protein_coding	1/3	0	ENST00000338272.8:c.-1004_-999dup	0	43-44/3730	0	0	0	0	rs368965414	0	1	0	insertion	HGNC	HGNC:30187	YES	1	P1	CCDS30789.1	ENSP00000342148	Q9NRX6	A0A024R096	UPI000006CCF7	0	0	0	0	0	29	chr1:g.109089869_109089874dup	0	0
chr1	109197684	0	T	TGA	2	152	2425	0.013	GA	intron_variant	MODIFIER	KIAA1324	ENSG00000116299	Transcript	ENST00000369939.8	protein_coding	0	16/21	ENST00000369939.8:c.2302+34_2302+35dup	0	0	0	0	0	0	rs375471602	0	1	0	insertion	HGNC	HGNC:29618	YES	5	P1	CCDS794.1	ENSP00000358955	Q6UXG2	0	UPI00002051E0	0	0	0	0	0	5	chr1:g.109197688_109197689dup	0	0
chr1	109197688	rs113482805	A	AGAGAGAGAGTGT	4	152	2463	0.026	GAGAGAGAGTGT	intron_variant	MODIFIER	KIAA1324	ENSG00000116299	Transcript	ENST00000369939.8	protein_coding	0	16/21	ENST00000369939.8:c.2302+35_2302+36insAGAGAGAGTGTG	0	0	0	0	0	0	rs113482805	0	1	0	insertion	HGNC	HGNC:29618	YES	5	P1	CCDS794.1	ENSP00000358955	Q6UXG2	0	UPI00002051E0	0	0	0	0	0	1	chr1:g.109197689_109197690insAGAGAGAGTGTG	0	0
chr1	109197688	0	A	AGAGAGAGT	2	152	2463	0.013	GAGAGAGT	intron_variant	MODIFIER	KIAA1324	ENSG00000116299	Transcript	ENST00000369939.8	protein_coding	0	16/21	ENST00000369939.8:c.2302+35_2302+36insAGAGAGTG	0	0	0	0	0	0	rs113482805	0	1	0	insertion	HGNC	HGNC:29618	YES	5	P1	CCDS794.1	ENSP00000358955	Q6UXG2	0	UPI00002051E0	0	0	0	0	0	1	chr1:g.109197689_109197690insAGAGAGTG	0	0
chr1	109390752	0	A	AGT	2	152	1327	0.026	GT	intron_variant	MODIFIER	SORT1	ENSG00000134243	Transcript	ENST00000256637.8	protein_coding	0	1/19	ENST00000256637.8:c.306+6833_306+6834dup	0	0	0	0	0	0	rs1259237224	0	-1	0	insertion	HGNC	HGNC:11186	YES	1	P1	CCDS798.1	ENSP00000256637	Q99523	0	UPI0000074182	0	1	0	0	0	0	chr1:g.109390769_109390770dup	0	0
chr1	109390796	rs1271874177	TGTGC	T	2	150	1282	0.013	-	intron_variant	MODIFIER	SORT1	ENSG00000134243	Transcript	ENST00000256637.8	protein_coding	0	1/19	ENST00000256637.8:c.306+6787_306+6790del	0	0	0	0	0	0	rs1271874177	0	-1	0	deletion	HGNC	HGNC:11186	YES	1	P1	CCDS798.1	ENSP00000256637	Q99523	0	UPI0000074182	0	1	0	0	0	0	chr1:g.109390798_109390801del	0	0
chr1	109390798	0	T	TGC	2	152	1304	0.013	GC	intron_variant	MODIFIER	SORT1	ENSG00000134243	Transcript	ENST00000256637.8	protein_coding	0	1/19	ENST00000256637.8:c.306+6787_306+6788dup	0	0	0	0	0	0	rs749556914	0	-1	0	insertion	HGNC	HGNC:11186	YES	1	P1	CCDS798.1	ENSP00000256637	Q99523	0	UPI0000074182	0	1	0	0	0	0	chr1:g.109390808_109390809dup	0	0
chr1	109399783	rs980283690	AG	A	2	152	1054	0.019	-	3_prime_UTR_variant	MODIFIER	PSMA5	ENSG00000143106	Transcript	ENST00000271308.9	protein_coding	9/9	0	ENST00000271308.9:c.*2229del	0	3073/3815	0	0	0	0	rs980283690	0	-1	0	deletion	HGNC	HGNC:9534	YES	1	P1	CCDS799.1	ENSP00000271308	P28066	A0A109NGN6	UPI0000026E6B	0	0	0	0	0	0	chr1:g.109399785del	0	0
chr1	109731316	rs927248598	AT	A	2	152	851	0.019	-	downstream_gene_variant	MODIFIER	GSTM3	ENSG00000134202	Transcript	ENST00000256594.7	protein_coding	0	0	0	0	0	0	0	0	0	rs927248598	2615	-1	0	deletion	HGNC	HGNC:4635	YES	1	P1	CCDS812.1	ENSP00000256594	P21266	Q6FGJ9	UPI000013CF17	0	0	0	0	0	0	chr1:g.109731328del	0	0
chr1	109762624	rs10554504	GTACT	G	7	152	2357	0.058	-	intron_variant	MODIFIER	EPS8L3	ENSG00000198758	Transcript	ENST00000369805.7	protein_coding	0	1/18	ENST00000369805.7:c.-24-855_-24-852del	0	0	0	0	0	0	rs143958216	0	-1	0	deletion	HGNC	HGNC:21297	YES	1	P4	CCDS815.1	ENSP00000358820	Q8TE67	0	UPI00001613C9	0	1	0	0	0	0	chr1:g.109762630_109762633del	0.1865	0.0825
chr1	109766745	rs35491472	GC	G	7	152	2414	0.058	-	upstream_gene_variant	MODIFIER	EPS8L3	ENSG00000198758	Transcript	ENST00000369805.7	protein_coding	0	0	0	0	0	0	0	0	0	rs35491472	2719	-1	0	deletion	HGNC	HGNC:21297	YES	1	P4	CCDS815.1	ENSP00000358820	Q8TE67	0	UPI00001613C9	0	1	0	0	0	0	chr1:g.109766750del	0	0
chr1	109785643	rs112637349	TG	T	5	152	2072	0.032	-	intergenic_variant	MODIFIER	0	0	0	0	0	0	0	0	0	0	0	0	0	0	rs112637349	0	0	0	deletion	0	0	0	0	0	0	0	0	0	0	0	0	0	0	0	0	chr1:g.109785644del	0.0931	0.1346
chr1	110336121	rs1447489107	TC	T	2	152	2234	0.013	-	upstream_gene_variant	MODIFIER	RBM15	ENSG00000162775	Transcript	ENST00000369784.8	protein_coding	0	0	0	0	0	0	0	0	0	rs1447489107	2384	1	0	deletion	HGNC	HGNC:14959	YES	1	P3	CCDS822.1	ENSP00000358799	Q96T37	0	UPI000013E1C5	0	1	0	0	0	0	chr1:g.110336123del	0	0
chr1	110640243	rs140860729	A	AGATTGTT	7	152	2060	0.045	GATTGTT	intergenic_variant	MODIFIER	0	0	0	0	0	0	0	0	0	0	0	0	0	0	rs140860729	0	0	0	insertion	0	0	0	0	0	0	0	0	0	0	0	0	0	0	0	0	chr1:g.110640245_110640251dup	0.097	0.177
chr1	111140136	rs11423611	G	GC	3	152	1773	0.019	C	intron_variant	MODIFIER	CEPT1	ENSG00000134255	Transcript	ENST00000545121.5	protein_coding	0	1/8	ENST00000545121.5:c.-74+379dup	0	0	0	0	0	0	rs11423611	0	1	0	insertion	HGNC	HGNC:24289	YES	1	P1	CCDS830.1	ENSP00000441980	Q9Y6K0	A0A024R0C0	UPI0000062325	0	0	0	0	0	4	chr1:g.111140140dup	0.1633	0.1868
chr1	111195376	rs61269082	G	GAAGC	3	152	1801	0.019	AAGC	intron_variant	MODIFIER	DENND2D	ENSG00000162777	Transcript	ENST00000357640.9	protein_coding	0	6/11	ENST00000357640.9:c.645+536_645+539dup	0	0	0	0	0	0	rs61269082	0	-1	0	insertion	HGNC	HGNC:26192	YES	1	0	CCDS831.1	ENSP00000350266	Q9H6A0	A0A024R0G2	UPI000006E1E1	0	0	0	0	0	0	chr1:g.111195377_111195380dup	0.1911	0.3404
chr1	111202696	0	T	TACAC	4	152	1642	0.026	ACAC	intron_variant	MODIFIER	CHI3L2	ENSG00000064886	Transcript	ENST00000445067.6	protein_coding	0	1/12	ENST00000445067.6:c.-157+1338_-157+1341dup	0	0	0	0	0	0	rs5741908	0	1	0	insertion	HGNC	HGNC:1933	YES	5	P4	CCDS30802.1	ENSP00000437082	Q15782	0	UPI0000126C1A	0	0	0	0	0	30	chr1:g.111202723_111202726dup	0	0
chr1	111202696	0	T	TACACAC	7	152	1642	0.045	ACACAC	intron_variant	MODIFIER	CHI3L2	ENSG00000064886	Transcript	ENST00000445067.6	protein_coding	0	1/12	ENST00000445067.6:c.-157+1336_-157+1341dup	0	0	0	0	0	0	rs5741908	0	1	0	insertion	HGNC	HGNC:1933	YES	5	P4	CCDS30802.1	ENSP00000437082	Q15782	0	UPI0000126C1A	0	0	0	0	0	30	chr1:g.111202721_111202726dup	0	0
chr1	111202696	0	T	TACACACACACACAC	3	152	1642	0.019	ACACACACACACAC	intron_variant	MODIFIER	CHI3L2	ENSG00000064886	Transcript	ENST00000445067.6	protein_coding	0	1/12	ENST00000445067.6:c.-157+1328_-157+1341dup	0	0	0	0	0	0	rs5741908	0	1	0	insertion	HGNC	HGNC:1933	YES	5	P4	CCDS30802.1	ENSP00000437082	Q15782	0	UPI0000126C1A	0	0	0	0	0	30	chr1:g.111202713_111202726dup	0	0
chr1	111216001	0	TTCTCTC	T	6	152	2165	0.038	-	intron_variant	MODIFIER	CHI3L2	ENSG00000064886	Transcript	ENST00000445067.6	protein_coding	0	1/12	ENST00000445067.6:c.-156-9909_-156-9904del	0	0	0	0	0	0	rs1465749260	0	1	0	deletion	HGNC	HGNC:1933	YES	5	P4	CCDS30802.1	ENSP00000437082	Q15782	0	UPI0000126C1A	0	0	0	0	0	33	chr1:g.111216035_111216040del	0	0
chr1	111216001	0	TTCTCTCTCTCTC	T	5	152	2165	0.032	-	intron_variant	MODIFIER	CHI3L2	ENSG00000064886	Transcript	ENST00000445067.6	protein_coding	0	1/12	ENST00000445067.6:c.-156-9915_-156-9904del	0	0	0	0	0	0	rs149649178	0	1	0	deletion	HGNC	HGNC:1933	YES	5	P4	CCDS30802.1	ENSP00000437082	Q15782	0	UPI0000126C1A	0	0	0	0	0	27	chr1:g.111216029_111216040del	0	0
chr1	111225073	rs574661764	ACTTTT	A	2	152	1080	0.013	-	intron_variant	MODIFIER	CHI3L2	ENSG00000064886	Transcript	ENST00000445067.6	protein_coding	0	1/12	ENST00000445067.6:c.-156-865_-156-861del	0	0	0	0	0	0	rs574661764	0	1	0	deletion	HGNC	HGNC:1933	YES	5	P4	CCDS30802.1	ENSP00000437082	Q15782	0	UPI0000126C1A	0	0	0	0	0	5	chr1:g.111225079_111225083del	0.0012	0
chr1	111230252	0	A	AT	4	152	1140	0.026	T	intron_variant	MODIFIER	CHI3L2	ENSG00000064886	Transcript	ENST00000445067.6	protein_coding	0	4/12	ENST00000445067.6:c.70+380dup	0	0	0	0	0	0	rs11392081	0	1	0	insertion	HGNC	HGNC:1933	YES	5	P4	CCDS30802.1	ENSP00000437082	Q15782	0	UPI0000126C1A	0	0	0	0	0	9	chr1:g.111230261dup	0.2544	0.23
chr1	111514368	0	GAC	G	2	152	1211	0.013	-	intron_variant	MODIFIER	TMIGD3	ENSG00000121933	Transcript	ENST00000369717.8	protein_coding	0	1/5	ENST00000369717.8:c.108-23608_108-23607del	0	0	0	0	0	0	0	0	-1	0	deletion	HGNC	HGNC:51375	0	1	0	CCDS41369.1	ENSP00000358731	P0DMS9	0	UPI000047001A	0	0	0	0	0	0	chr1:g.111514369_111514370del	0	0
chr1	111610533	0	A	AACAC	3	150	1351	0.019	ACAC	upstream_gene_variant	MODIFIER	LINC01160	ENSG00000231346	Transcript	ENST00000450155.5	lincRNA	0	0	0	0	0	0	0	0	0	rs1294211321	2215	-1	0	insertion	HGNC	HGNC:49525	YES	3	0	0	0	0	0	0	0	0	0	0	0	0	chr1:g.111610578_111610581dup	0	0
chr1	111610533	0	AAC	A	6	150	1351	0.039	-	upstream_gene_variant	MODIFIER	LINC01160	ENSG00000231346	Transcript	ENST00000450155.5	lincRNA	0	0	0	0	0	0	0	0	0	rs547400004	2216	-1	0	deletion	HGNC	HGNC:49525	YES	3	0	0	0	0	0	0	0	0	0	0	0	0	chr1:g.111610580_111610581del	0	0
chr1	111610533	0	AACAC	A	6	150	1351	0.052	-	upstream_gene_variant	MODIFIER	LINC01160	ENSG00000231346	Transcript	ENST00000450155.5	lincRNA	0	0	0	0	0	0	0	0	0	rs1327790610	2216	-1	0	deletion	HGNC	HGNC:49525	YES	3	0	0	0	0	0	0	0	0	0	0	0	0	chr1:g.111610578_111610581del	0	0
chr1	111732568	0	T	TACAC	2	152	1927	0.013	ACAC	intron_variant	MODIFIER	INKA2	ENSG00000197852	Transcript	ENST00000357260.6	protein_coding	0	1/1	ENST00000357260.6:c.58-4768_58-4765dup	0	0	0	0	0	0	rs111707775	0	-1	0	insertion	HGNC	HGNC:28045	YES	1	P3	CCDS841.1	ENSP00000349805	Q9NTI7	0	UPI0000072CD1	0	0	0	0	0	0	chr1:g.111732598_111732601dup	0	0
chr1	111732568	0	T	TACACACACAC	2	152	1927	0.013	ACACACACAC	intron_variant	MODIFIER	INKA2	ENSG00000197852	Transcript	ENST00000357260.6	protein_coding	0	1/1	ENST00000357260.6:c.58-4774_58-4765dup	0	0	0	0	0	0	rs111707775	0	-1	0	insertion	HGNC	HGNC:28045	YES	1	P3	CCDS841.1	ENSP00000349805	Q9NTI7	0	UPI0000072CD1	0	0	0	0	0	0	chr1:g.111732592_111732601dup	0	0
chr1	111732568	0	TAC	T	3	152	1927	0.019	-	intron_variant	MODIFIER	INKA2	ENSG00000197852	Transcript	ENST00000357260.6	protein_coding	0	1/1	ENST00000357260.6:c.58-4766_58-4765del	0	0	0	0	0	0	rs1229710180	0	-1	0	deletion	HGNC	HGNC:28045	YES	1	P3	CCDS841.1	ENSP00000349805	Q9NTI7	0	UPI0000072CD1	0	0	0	0	0	0	chr1:g.111732600_111732601del	0	0
chr1	111751942	0	AT	A	3	150	781	0.019	-	upstream_gene_variant	MODIFIER	DDX20	ENSG00000064703	Transcript	ENST00000369702.5	protein_coding	0	0	0	0	0	0	0	0	0	rs1425709723	3958	1	0	deletion	HGNC	HGNC:2743	YES	1	P1	CCDS842.1	ENSP00000358716	Q9UHI6	0	UPI0000129080	0	0	0	0	0	0	chr1:g.111751958del	0	0.3812
chr1	111990454	rs539678819	C	CG	2	152	1146	0.013	G	upstream_gene_variant	MODIFIER	KCND3	ENSG00000171385	Transcript	ENST00000315987.6	protein_coding	0	0	0	0	0	0	0	0	0	rs539678819	1299	-1	0	insertion	HGNC	HGNC:6239	YES	1	P4	CCDS843.1	ENSP00000319591	Q9UK17	0	UPI000003050A	0	1	0	0	0	0	chr1:g.111990459dup	0.0012	0
chr1	112617717	0	TCACA	T	4	152	1436	0.026	-	upstream_gene_variant	MODIFIER	CAPZA1	ENSG00000116489	Transcript	ENST00000263168.4	protein_coding	0	0	0	0	0	0	0	0	0	rs1321922491	2111	1	0	deletion	HGNC	HGNC:1488	YES	1	P1	CCDS30805.1	ENSP00000263168	P52907	A0A024R0E5	UPI00001270FA	0	0	0	0	0	0	chr1:g.112617753_112617756del	0	0
chr1	112716153	0	G	GT	2	152	2162	0.013	T	upstream_gene_variant	MODIFIER	PPM1J	ENSG00000155367	Transcript	ENST00000309276.10	protein_coding	0	0	0	0	0	0	0	0	0	rs879517277	676	-1	0	insertion	HGNC	HGNC:20785	YES	1	P1	CCDS855.2	ENSP00000308926	Q5JR12	0	UPI000013EE69	0	0	0	0	0	0	chr1:g.112716161dup	0	0
chr1	112840631	rs35255063	TGCA	T	3	152	1134	0.019	-	intron_variant&non_coding_transcript_variant	MODIFIER	LINC01356	ENSG00000215866	Transcript	ENST00000401018.5	lincRNA	0	2/6	ENST00000401018.5:n.1062-54_1062-52del	0	0	0	0	0	0	rs35255063	0	-1	0	deletion	HGNC	HGNC:50587	YES	2	0	0	0	0	0	0	0	0	0	0	0	0	chr1:g.112840633_112840635del	0.1136	0.2511
chr1	112851622	rs35290005	A	AAAAT	2	152	802	0.013	AAAT	intron_variant&non_coding_transcript_variant	MODIFIER	LINC01357	ENSG00000224167	Transcript	ENST00000456651.1	lincRNA	0	1/2	ENST00000456651.1:n.400+1203_400+1206dup	0	0	0	0	0	0	rs35290005	0	1	0	insertion	HGNC	HGNC:50588	YES	2	0	0	0	0	0	0	0	0	0	0	0	11	chr1:g.112851630_112851633dup	0.1709	0.4592
chr1	113983708	0	C	CTG	3	152	1986	0.019	TG	downstream_gene_variant	MODIFIER	OLFML3	ENSG00000116774	Transcript	ENST00000320334.5	protein_coding	0	0	0	0	0	0	0	0	0	rs1260833643	1455	1	0	insertion	HGNC	HGNC:24956	YES	1	P1	CCDS870.1	ENSP00000322273	Q9NRN5	M1LAK4	UPI000003B091	0	0	0	0	0	0	chr1:g.113983734_113983735dup	0	0
chr1	113983708	0	CTGTG	C	3	152	1986	0.019	-	downstream_gene_variant	MODIFIER	OLFML3	ENSG00000116774	Transcript	ENST00000320334.5	protein_coding	0	0	0	0	0	0	0	0	0	rs149035171	1456	1	0	deletion	HGNC	HGNC:24956	YES	1	P1	CCDS870.1	ENSP00000322273	Q9NRN5	M1LAK4	UPI000003B091	0	0	0	0	0	0	chr1:g.113983732_113983735del	0	0
chr1	114511397	0	AT	A	2	152	940	0.013	-	upstream_gene_variant	MODIFIER	TRIM33	ENSG00000197323	Transcript	ENST00000358465.7	protein_coding	0	0	0	0	0	0	0	0	0	rs11296424	195	-1	0	deletion	HGNC	HGNC:16290	YES	1	P4	CCDS872.1	ENSP00000351250	Q9UPN9	0	UPI000013D8CD	0	1	0	0	0	0	chr1:g.114511407del	0	0.1551
chr1	114512664	rs140306629	C	CT	2	152	1273	0.013	T	upstream_gene_variant	MODIFIER	TRIM33	ENSG00000197323	Transcript	ENST00000358465.7	protein_coding	0	0	0	0	0	0	0	0	0	rs140306629	1461	-1	0	insertion	HGNC	HGNC:16290	YES	1	P4	CCDS872.1	ENSP00000351250	Q9UPN9	0	UPI000013D8CD	0	1	0	0	0	0	chr1:g.114512672dup	0.0108	0.0008
chr1	114611778	0	A	AAC	2	152	1009	0.013	AC	intron_variant	MODIFIER	DENND2C	ENSG00000175984	Transcript	ENST00000393274.6	protein_coding	0	8/20	ENST00000393274.6:c.1325-663_1325-662dup	0	0	0	0	0	0	rs550617660	0	-1	0	insertion	HGNC	HGNC:24748	YES	5	A2	CCDS58018.1	ENSP00000376955	Q68D51	0	UPI000048AF71	0	0	0	0	0	0	chr1:g.114611816_114611817dup	0	0
chr1	114611778	0	AAC	A	2	152	1009	0.013	-	intron_variant	MODIFIER	DENND2C	ENSG00000175984	Transcript	ENST00000393274.6	protein_coding	0	8/20	ENST00000393274.6:c.1325-663_1325-662del	0	0	0	0	0	0	rs774506259	0	-1	0	deletion	HGNC	HGNC:24748	YES	5	A2	CCDS58018.1	ENSP00000376955	Q68D51	0	UPI000048AF71	0	0	0	0	0	0	chr1:g.114611816_114611817del	0	0
chr1	114611778	0	AACAC	A	3	152	1009	0.019	-	intron_variant	MODIFIER	DENND2C	ENSG00000175984	Transcript	ENST00000393274.6	protein_coding	0	8/20	ENST00000393274.6:c.1325-665_1325-662del	0	0	0	0	0	0	rs1337660916	0	-1	0	deletion	HGNC	HGNC:24748	YES	5	A2	CCDS58018.1	ENSP00000376955	Q68D51	0	UPI000048AF71	0	0	0	0	0	0	chr1:g.114611814_114611817del	0	0
chr1	114668520	0	AAC	A	2	152	1086	0.013	-	downstream_gene_variant	MODIFIER	AMPD1	ENSG00000116748	Transcript	ENST00000520113.6	protein_coding	0	0	0	0	0	0	0	0	0	rs72522106	4576	-1	0	deletion	HGNC	HGNC:468	YES	1	P3	CCDS876.2	ENSP00000430075	P23109	0	UPI0000470A27	0	1	0	0	0	0	chr1:g.114668553_114668554del	0	0
chr1	114717398	0	AT	A	2	152	849	0.013	-	upstream_gene_variant	MODIFIER	NRAS	ENSG00000213281	Transcript	ENST00000369535.5	protein_coding	0	0	0	0	0	0	0	0	0	rs373000705	628	-1	0	deletion	HGNC	HGNC:7989	YES	1	P1	CCDS877.1	ENSP00000358548	P01111	Q5U091	UPI0000001254	0	1	0	0	0	0	chr1:g.114717406del	0.0405	0.0091
chr1	115250959	0	T	TGACA	6	152	1245	0.038	GACA	regulatory_region_variant	MODIFIER	0	0	RegulatoryFeature	ENSR00000369626	promoter_flanking_region	0	0	0	0	0	0	0	0	0	rs147409405	0	0	0	insertion	0	0	0	0	0	0	0	0	0	0	0	0	0	0	0	0	chr1:g.115250959_115250960insGACA	0	0
chr1	115250959	0	TCA	T	3	152	1245	0.026	-	regulatory_region_variant	MODIFIER	0	0	RegulatoryFeature	ENSR00000369626	promoter_flanking_region	0	0	0	0	0	0	0	0	0	0	0	0	0	deletion	0	0	0	0	0	0	0	0	0	0	0	0	0	0	0	0	chr1:g.115250989_115250990del	0	0
chr1	115252370	rs1285089168	T	TTAGACTGG	4	152	1192	0.026	TAGACTGG	regulatory_region_variant	MODIFIER	0	0	RegulatoryFeature	ENSR00000369626	promoter_flanking_region	0	0	0	0	0	0	0	0	0	rs1285089168	0	0	0	insertion	0	0	0	0	0	0	0	0	0	0	0	0	0	0	0	0	chr1:g.115252370_115252371insTAGACTGG	0	0
chr1	115641290	0	GGTGTGT	G	2	152	2085	0.013	-	upstream_gene_variant	MODIFIER	VANGL1	ENSG00000173218	Transcript	ENST00000355485.7	protein_coding	0	0	0	0	0	0	0	0	0	rs1249758444	674	1	0	deletion	HGNC	HGNC:15512	YES	1	P3	CCDS883.1	ENSP00000347672	Q8TAA9	A0A024R0E3	UPI0000070B72	0	1	0	0	0	0	chr1:g.115641321_115641326del	0	0
chr1	115641537	0	T	TTG	2	152	846	0.013	TG	upstream_gene_variant	MODIFIER	VANGL1	ENSG00000173218	Transcript	ENST00000355485.7	protein_coding	0	0	0	0	0	0	0	0	0	rs142200007	432	1	0	insertion	HGNC	HGNC:15512	YES	1	P3	CCDS883.1	ENSP00000347672	Q8TAA9	A0A024R0E3	UPI0000070B72	0	1	0	0	0	0	chr1:g.115641560_115641561dup	0.1635	0.1354
chr1	115679984	0	AGT	A	7	152	1841	0.045	-	intron_variant	MODIFIER	VANGL1	ENSG00000173218	Transcript	ENST00000355485.7	protein_coding	0	4/7	ENST00000355485.7:c.813-2343_813-2342del	0	0	0	0	0	0	rs879434378	0	1	0	deletion	HGNC	HGNC:15512	YES	1	P3	CCDS883.1	ENSP00000347672	Q8TAA9	A0A024R0E3	UPI0000070B72	0	1	0	0	0	36	chr1:g.115680021_115680022del	0	0
chr1	115679984	0	AGTGTGT	A	3	152	1841	0.019	-	intron_variant	MODIFIER	VANGL1	ENSG00000173218	Transcript	ENST00000355485.7	protein_coding	0	4/7	ENST00000355485.7:c.813-2347_813-2342del	0	0	0	0	0	0	rs1418028850	0	1	0	deletion	HGNC	HGNC:15512	YES	1	P3	CCDS883.1	ENSP00000347672	Q8TAA9	A0A024R0E3	UPI0000070B72	0	1	0	0	0	32	chr1:g.115680017_115680022del	0	0
chr1	115975835	0	CT	C	3	152	1108	0.019	-	upstream_gene_variant	MODIFIER	SLC22A15	ENSG00000163393	Transcript	ENST00000369503.9	protein_coding	0	0	0	0	0	0	0	0	0	rs58689200	677	1	0	deletion	HGNC	HGNC:20301	YES	1	P1	CCDS44198.1	ENSP00000358515	Q8IZD6	0	UPI000007412F	0	0	0	0	0	0	chr1:g.115975846del	0.1184	0.084
chr1	116419271	0	G	GTTGT	3	152	1717	0.019	TTGT	upstream_gene_variant	MODIFIER	ATP1A1-AS1	ENSG00000203865	Transcript	ENST00000608511.5	processed_transcript	0	0	0	0	0	0	0	0	0	rs1334897450	649	-1	0	insertion	HGNC	HGNC:28262	YES	1	0	0	0	0	0	0	0	0	0	0	0	0	chr1:g.116419294_116419297dup	0	0.0068
chr1	116950002	rs112016391	AT	A	2	152	1316	0.013	-	intron_variant	MODIFIER	PTGFRN	ENSG00000134247	Transcript	ENST00000393203.3	protein_coding	0	4/8	ENST00000393203.3:c.1213+440del	0	0	0	0	0	0	rs1022458178	0	1	0	deletion	HGNC	HGNC:9601	YES	1	P1	CCDS890.1	ENSP00000376899	Q9P2B2	0	UPI000012ABC4	0	0	0	0	0	9	chr1:g.116950012del	0	0
chr1	117370738	0	A	AGTGTGTGT	2	150	995	0.013	GTGTGTGT	intron_variant	MODIFIER	MAN1A2	ENSG00000198162	Transcript	ENST00000356554.7	protein_coding	0	1/12	ENST00000356554.7:c.302+2276_302+2283dup	0	0	0	0	0	0	rs144111216	0	1	0	insertion	HGNC	HGNC:6822	YES	1	P1	CCDS895.1	ENSP00000348959	O60476	0	UPI0000052B45	0	0	0	0	0	30	chr1:g.117370761_117370768dup	0	0
chr1	117660420	rs911481032	CAT	C	2	152	1628	0.013	-	intergenic_variant	MODIFIER	0	0	0	0	0	0	0	0	0	0	0	0	0	0	rs911481032	0	0	0	deletion	0	0	0	0	0	0	0	0	0	0	0	0	0	0	0	0	chr1:g.117660421_117660422del	0	0
chr1	117660459	0	T	TACACAC	5	152	1812	0.032	ACACAC	intergenic_variant	MODIFIER	0	0	0	0	0	0	0	0	0	0	0	0	0	0	rs138114732	0	0	0	insertion	0	0	0	0	0	0	0	0	0	0	0	0	0	0	0	0	chr1:g.117660478_117660483dup	0.0345	0.0628
chr1	118135371	0	A	ATGTG	3	152	2137	0.019	TGTG	intron_variant	MODIFIER	SPAG17	ENSG00000155761	Transcript	ENST00000336338.9	protein_coding	0	3/48	ENST00000336338.9:c.315+15168_315+15171dup	0	0	0	0	0	0	rs1409029147	0	-1	0	insertion	HGNC	HGNC:26620	YES	1	P1	CCDS899.1	ENSP00000337804	Q6Q759	0	UPI00001601FD	0	1	0	0	0	0	chr1:g.118135407_118135410dup	0	0
chr1	118135371	0	ATGTGTG	A	2	152	2137	0.013	-	intron_variant	MODIFIER	SPAG17	ENSG00000155761	Transcript	ENST00000336338.9	protein_coding	0	3/48	ENST00000336338.9:c.315+15166_315+15171del	0	0	0	0	0	0	rs1181299689	0	-1	0	deletion	HGNC	HGNC:26620	YES	1	P1	CCDS899.1	ENSP00000337804	Q6Q759	0	UPI00001601FD	0	1	0	0	0	0	chr1:g.118135405_118135410del	0	0
chr1	119001963	0	G	GTCTC	6	152	1428	0.038	TCTC	upstream_gene_variant	MODIFIER	AL139420.1	ENSG00000226172	Transcript	ENST00000439394.1	lincRNA	0	0	0	0	0	0	0	0	0	rs1257554425	571	-1	0	insertion	Clone_based_ensembl_gene	0	YES	3	0	0	0	0	0	0	0	0	0	0	0	0	chr1:g.119001989_119001992dup	0	0
chr1	119001963	0	G	GTCTCTCTCTC	4	152	1428	0.026	TCTCTCTCTC	upstream_gene_variant	MODIFIER	AL139420.1	ENSG00000226172	Transcript	ENST00000439394.1	lincRNA	0	0	0	0	0	0	0	0	0	rs1257554425	571	-1	0	insertion	Clone_based_ensembl_gene	0	YES	3	0	0	0	0	0	0	0	0	0	0	0	0	chr1:g.119001983_119001992dup	0	0
chr1	119001963	0	G	GTCTCTCTCTCTCTCTC	4	152	1428	0.026	TCTCTCTCTCTCTCTC	upstream_gene_variant	MODIFIER	AL139420.1	ENSG00000226172	Transcript	ENST00000439394.1	lincRNA	0	0	0	0	0	0	0	0	0	rs1257554425	571	-1	0	insertion	Clone_based_ensembl_gene	0	YES	3	0	0	0	0	0	0	0	0	0	0	0	0	chr1:g.119001977_119001992dup	0	0
chr1	119002045	rs372205937	CACACACACACAG	C	4	152	1561	0.026	-	upstream_gene_variant	MODIFIER	AL139420.1	ENSG00000226172	Transcript	ENST00000439394.1	lincRNA	0	0	0	0	0	0	0	0	0	rs372205937	654	-1	0	deletion	Clone_based_ensembl_gene	0	YES	3	0	0	0	0	0	0	0	0	0	0	0	0	chr1:g.119002047_119002058del	0	0
chr1	119780424	rs34563456	C	CA	4	152	2011	0.026	A	intergenic_variant	MODIFIER	0	0	0	0	0	0	0	0	0	0	0	0	0	0	rs34563456	0	0	0	insertion	0	0	0	0	0	0	0	0	0	0	0	0	0	0	0	0	chr1:g.119780430dup	0.1959	0.2398
chr1	119783756	rs34443866	TTTCC	T	4	152	1471	0.026	-	regulatory_region_variant	MODIFIER	0	0	RegulatoryFeature	ENSR00000370673	promoter_flanking_region	0	0	0	0	0	0	0	0	0	rs34443866	0	0	0	deletion	0	0	0	0	0	0	0	0	0	0	0	0	0	0	0	0	chr1:g.119783768_119783771del	0	0
chr1	119783803	rs1047329015	TCTTC	T	6	152	1246	0.038	-	regulatory_region_variant	MODIFIER	0	0	RegulatoryFeature	ENSR00000370673	promoter_flanking_region	0	0	0	0	0	0	0	0	0	rs1474654475	0	0	0	deletion	0	0	0	0	0	0	0	0	0	0	0	0	0	0	0	0	chr1:g.119783819_119783822del	0	0
chr1	119985857	rs199523085	CA	C	7	152	1504	0.045	-	intron_variant	MODIFIER	NOTCH2	ENSG00000134250	Transcript	ENST00000256646.7	protein_coding	0	5/33	ENST00000256646.7:c.874+1102del	0	0	0	0	0	0	rs199523085	0	-1	0	deletion	HGNC	HGNC:7882	YES	1	P1	CCDS908.1	ENSP00000256646	Q04721	0	UPI000013CF1D	0	1	0	0	0	0	chr1:g.119985858del	0.0857	0.0635
chr1	121458474	0	GAC	G	4	152	1286	0.026	-	intron_variant&non_coding_transcript_variant	MODIFIER	AC244021.1	ENSG00000227082	Transcript	ENST00000650414.1	lincRNA	0	3/3	ENST00000650414.1:n.596-1524_596-1523del	0	0	0	0	0	0	rs142491927	0	1	0	deletion	Clone_based_ensembl_gene	0	YES	0	0	0	0	0	0	0	0	0	0	0	0	20	chr1:g.121458495_121458496del	0	0
chr1	145984318	0	G	GTTTA	7	152	826	0.045	TTTA	intergenic_variant	MODIFIER	0	0	0	0	0	0	0	0	0	0	0	0	0	0	rs1334982396	0	0	0	insertion	0	0	0	0	0	0	0	0	0	0	0	0	0	0	0	0	chr1:g.145984338_145984341dup	0	0
chr1	147587756	0	C	CTG	7	152	1287	0.045	TG	intron_variant	MODIFIER	BCL9	ENSG00000116128	Transcript	ENST00000234739.8	protein_coding	0	1/9	ENST00000234739.8:c.-477-16982_-477-16981dup	0	0	0	0	0	0	rs3045400	0	1	0	insertion	HGNC	HGNC:1008	YES	1	P1	CCDS30833.1	ENSP00000234739	O00512	A0A024QYY4	UPI000013C9B9	0	1	0	0	0	40	chr1:g.147587795_147587796dup	0	0
chr1	147587756	0	CTG	C	3	152	1287	0.019	-	intron_variant	MODIFIER	BCL9	ENSG00000116128	Transcript	ENST00000234739.8	protein_coding	0	1/9	ENST00000234739.8:c.-477-16982_-477-16981del	0	0	0	0	0	0	rs1181549292	0	1	0	deletion	HGNC	HGNC:1008	YES	1	P1	CCDS30833.1	ENSP00000234739	O00512	A0A024QYY4	UPI000013C9B9	0	1	0	0	0	38	chr1:g.147587795_147587796del	0	0
chr1	147587756	0	CTGTG	C	4	152	1287	0.026	-	intron_variant	MODIFIER	BCL9	ENSG00000116128	Transcript	ENST00000234739.8	protein_coding	0	1/9	ENST00000234739.8:c.-477-16984_-477-16981del	0	0	0	0	0	0	rs1416830122	0	1	0	deletion	HGNC	HGNC:1008	YES	1	P1	CCDS30833.1	ENSP00000234739	O00512	A0A024QYY4	UPI000013C9B9	0	1	0	0	0	36	chr1:g.147587793_147587796del	0	0
chr1	148952279	rs1411597939	TGCGCAGAGCCG	T	3	150	1497	0.019	-	intron_variant	MODIFIER	PDE4DIP	ENSG00000178104	Transcript	ENST00000369356.8	protein_coding	0	5/43	ENST00000369356.8:c.637-8373_637-8363del	0	0	0	0	0	0	0	0	1	0	deletion	HGNC	HGNC:15580	YES	1	P4	CCDS72892.1	ENSP00000358363	Q5VU43	A0A0A0MRM1	UPI000292EFC6	0	1	0	0	0	1	chr1:g.148952281_148952291del	0	0
chr1	148954546	rs113412371	TGTCA	T	3	152	1302	0.019	-	intron_variant	MODIFIER	PDE4DIP	ENSG00000178104	Transcript	ENST00000369356.8	protein_coding	0	5/43	ENST00000369356.8:c.637-6103_637-6100del	0	0	0	0	0	0	rs370339677	0	1	0	deletion	HGNC	HGNC:15580	YES	1	P4	CCDS72892.1	ENSP00000358363	Q5VU43	A0A0A0MRM1	UPI000292EFC6	0	1	0	0	0	4	chr1:g.148954551_148954554del	0	0
chr1	149843446	0	GCTCC	G	2	152	1223	0.013	-	upstream_gene_variant	MODIFIER	HIST2H3C	ENSG00000203811	Transcript	ENST00000369158.1	protein_coding	0	0	0	0	0	0	0	0	0	rs57786960	2254	-1	0	deletion	HGNC	HGNC:20503	YES	0	P1	CCDS30848.1	ENSP00000358154	Q71DI3	0	UPI0000000586	0	0	0	0	0	0	chr1:g.149843463_149843466del	0.105	0
chr1	149986237	0	T	TCACA	5	152	1513	0.032	CACA	intron_variant	MODIFIER	OTUD7B	ENSG00000264522	Transcript	ENST00000581312.6	protein_coding	0	1/11	ENST00000581312.6:c.-66-8665_-66-8662dup	0	0	0	0	0	0	rs368863077	0	-1	0	insertion	HGNC	HGNC:16683	YES	1	P1	CCDS72903.1	ENSP00000462729	Q6GQQ9	0	UPI000020415D	0	0	0	0	0	0	chr1:g.149986270_149986273dup	0	0
chr1	149986237	0	TCA	T	6	152	1513	0.045	-	intron_variant	MODIFIER	OTUD7B	ENSG00000264522	Transcript	ENST00000581312.6	protein_coding	0	1/11	ENST00000581312.6:c.-66-8663_-66-8662del	0	0	0	0	0	0	rs1491440331	0	-1	0	deletion	HGNC	HGNC:16683	YES	1	P1	CCDS72903.1	ENSP00000462729	Q6GQQ9	0	UPI000020415D	0	0	0	0	0	0	chr1:g.149986272_149986273del	0	0
chr1	150152994	rs1307755838	CA	C	2	152	2362	0.013	-	intron_variant	MODIFIER	PLEKHO1	ENSG00000023902	Transcript	ENST00000369124.5	protein_coding	0	2/5	ENST00000369124.5:c.177+1937del	0	0	0	0	0	0	rs1307755838	0	1	0	deletion	HGNC	HGNC:24310	YES	1	P1	CCDS945.1	ENSP00000358120	Q53GL0	0	UPI000006DFAC	0	0	0	0	0	0	chr1:g.150152995del	0	0
chr1	150258027	0	GCT	G	3	152	2511	0.019	-	5_prime_UTR_variant	MODIFIER	CA14	ENSG00000118298	Transcript	ENST00000369111.9	protein_coding	1/11	0	ENST00000369111.9:c.-84_-83del	0	255-256/1788	0	0	0	0	rs1366083239	0	1	0	deletion	HGNC	HGNC:1372	YES	1	P1	CCDS947.1	ENSP00000358107	Q9ULX7	A8K3J4	UPI00000389EA	0	0	0	0	0	17	chr1:g.150258045_150258046del	0	0
chr1	150273960	0	GGA	G	3	152	1827	0.019	-	intron_variant	MODIFIER	C1orf54	ENSG00000118292	Transcript	ENST00000369102.5	protein_coding	0	3/7	ENST00000369102.5:c.47-110_47-109del	0	0	0	0	0	0	rs142617444	0	1	0	deletion	HGNC	HGNC:26258	YES	5	P1	CCDS948.1	ENSP00000358098	Q8WWF1	0	UPI000007219A	0	0	0	0	0	16	chr1:g.150273977_150273978del	0	0
chr1	150293092	0	C	CTG	6	150	1768	0.052	TG	upstream_gene_variant	MODIFIER	MRPS21	ENSG00000266472	Transcript	ENST00000581066.2	protein_coding	0	0	0	0	0	0	0	0	0	rs144758389	827	1	0	insertion	HGNC	HGNC:14046	YES	1	P1	CCDS950.1	ENSP00000461930	P82921	0	UPI000274711C	0	0	0	0	0	0	chr1:g.150293109_150293110dup	0	0
chr1	150293092	0	CTG	C	4	150	1768	0.026	-	upstream_gene_variant	MODIFIER	MRPS21	ENSG00000266472	Transcript	ENST00000581066.2	protein_coding	0	0	0	0	0	0	0	0	0	rs1167767863	826	1	0	deletion	HGNC	HGNC:14046	YES	1	P1	CCDS950.1	ENSP00000461930	P82921	0	UPI000274711C	0	0	0	0	0	0	chr1:g.150293109_150293110del	0	0
chr1	150476934	0	CT	C	7	152	1155	0.045	-	downstream_gene_variant	MODIFIER	RPRD2	ENSG00000163125	Transcript	ENST00000369068.4	protein_coding	0	0	0	0	0	0	0	0	0	rs5777731	3379	1	0	deletion	HGNC	HGNC:29039	YES	1	P3	CCDS44216.1	ENSP00000358064	Q5VT52	0	UPI00001D7CA8	0	0	0	0	0	0	chr1:g.150476944del	0	0
chr1	150488469	rs58156570	T	TTTCTCTC	6	152	1328	0.038	TTCTCTC	intron_variant	MODIFIER	TARS2	ENSG00000143374	Transcript	ENST00000369064.8	protein_coding	0	2/17	ENST00000369064.8:c.263+420_263+421insTCTTCTC	0	0	0	0	0	0	rs145489526	0	1	0	insertion	HGNC	HGNC:30740	YES	1	P1	CCDS952.1	ENSP00000358060	Q9BW92	0	UPI00000492D1	0	1	0	0	0	5	chr1:g.150488474_150488475insTCTTCTC	0.2282	0.0325
chr1	150567553	0	GA	G	2	152	1854	0.013	-	upstream_gene_variant	MODIFIER	RN7SL473P	ENSG00000277452	Transcript	ENST00000580341.2	misc_RNA	0	0	0	0	0	0	0	0	0	rs933893915	694	-1	0	deletion	HGNC	HGNC:46489	YES	0	0	0	0	0	0	0	0	0	0	0	0	0	chr1:g.150567560del	0	0
chr1	150571427	rs143643493	TA	T	3	152	791	0.019	-	downstream_gene_variant	MODIFIER	MCL1	ENSG00000143384	Transcript	ENST00000369026.3	protein_coding	0	0	0	0	0	0	0	0	0	rs1179582874	3130	-1	0	deletion	HGNC	HGNC:6943	YES	1	P3	CCDS957.1	ENSP00000358022	Q07820	0	UPI000006D775	0	0	0	0	0	0	chr1:g.150571440del	0	0
chr1	150579015	rs759789515	GTCC	G	2	152	1830	0.013	-	inframe_deletion	MODERATE	MCL1	ENSG00000143384	Transcript	ENST00000369026.3	protein_coding	1/3	0	ENST00000369026.3:c.513_515del	ENSP00000358022.2:p.Glu171del	593-595/3950	513-515/1053	171-172/350	ED/D	gaGGAc/gac	rs759789515&COSM1724575	0	-1	0	deletion	HGNC	HGNC:6943	YES	1	P3	CCDS957.1	ENSP00000358022	Q07820	0	UPI000006D775	0	0	0	0	Gene3D:1.10.437.10&Superfamily_domains:SSF56854&hmmpanther:PTHR11256&hmmpanther:PTHR11256:SF46&MobiDB_lite:mobidb-lite&PDB-ENSP_mappings:6bw8.D&PDB-ENSP_mappings:6bw8.C&PDB-ENSP_mappings:6bw8.B&PDB-ENSP_mappings:6bw8.A&PDB-ENSP_mappings:6bw2.D&PDB-ENSP_mappings:6bw2.C&PDB-ENSP_mappings:6bw2.B&PDB-ENSP_mappings:6bw2.A&PDB-ENSP_mappings:5w8f.A&PDB-ENSP_mappings:5w89.A&PDB-ENSP_mappings:5uum.B&PDB-E…	0	chr1:g.150579027_150579029del	0	0
chr1	150603171	rs141213643	GT	G	2	150	457	0.013	-	upstream_gene_variant	MODIFIER	RF00561	ENSG00000253047	Transcript	ENST00000517238.1	snoRNA	0	0	0	0	0	0	0	0	0	rs1476976397	2513	-1	0	deletion	RFAM	0	YES	0	0	0	0	0	0	0	0	0	0	0	0	0	chr1:g.150603181del	0	0
chr1	150695903	0	T	TA	2	152	647	0.013	A	intron_variant	MODIFIER	GOLPH3L	ENSG00000143457	Transcript	ENST00000271732.8	protein_coding	0	1/4	ENST00000271732.8:c.-12-1054dup	0	0	0	0	0	0	rs1024216812	0	-1	0	insertion	HGNC	HGNC:24882	YES	1	P1	CCDS966.1	ENSP00000271732	Q9H4A5	0	UPI0000034E13	0	0	0	0	0	0	chr1:g.150695913dup	0	0
chr1	150807078	rs145797524	TCTCACA	T	5	150	1591	0.032	-	intron_variant	MODIFIER	CTSK	ENSG00000143387	Transcript	ENST00000271651.8	protein_coding	0	1/7	ENST00000271651.8:c.-1-278_-1-273del	0	0	0	0	0	0	rs145797524	0	-1	0	deletion	HGNC	HGNC:2536	YES	1	P1	CCDS969.1	ENSP00000271651	P43235	0	UPI0000000DFB	0	1	0	0	0	0	chr1:g.150807080_150807085del	0	0
chr1	150807078	rs879169491	TCTCACACACA	T	4	150	1591	0.026	-	intron_variant	MODIFIER	CTSK	ENSG00000143387	Transcript	ENST00000271651.8	protein_coding	0	1/7	ENST00000271651.8:c.-1-282_-1-273del	0	0	0	0	0	0	rs879169491	0	-1	0	deletion	HGNC	HGNC:2536	YES	1	P1	CCDS969.1	ENSP00000271651	P43235	0	UPI0000000DFB	0	1	0	0	0	0	chr1:g.150807080_150807089del	0	0
chr1	150807078	rs1269687254	TCTCACACACACACA	T	2	150	1591	0.013	-	intron_variant	MODIFIER	CTSK	ENSG00000143387	Transcript	ENST00000271651.8	protein_coding	0	1/7	ENST00000271651.8:c.-1-286_-1-273del	0	0	0	0	0	0	rs1269687254	0	-1	0	deletion	HGNC	HGNC:2536	YES	1	P1	CCDS969.1	ENSP00000271651	P43235	0	UPI0000000DFB	0	1	0	0	0	0	chr1:g.150807080_150807093del	0	0
chr1	150875088	rs1443462388	A	AT	2	152	1470	0.013	T	intron_variant	MODIFIER	ARNT	ENSG00000143437	Transcript	ENST00000358595.10	protein_coding	0	1/21	ENST00000358595.10:c.25+1454dup	0	0	0	0	0	0	rs1443462388	0	-1	0	insertion	HGNC	HGNC:700	YES	1	P4	CCDS970.1	ENSP00000351407	P27540	0	UPI0000030984	0	1	0	0	0	0	chr1:g.150875089dup	0	0
chr1	151281416	0	G	GTTT	2	152	1600	0.013	TTT	upstream_gene_variant	MODIFIER	ZNF687	ENSG00000143373	Transcript	ENST00000324048.9	protein_coding	0	0	0	0	0	0	0	0	0	rs149827722	895	1	0	insertion	HGNC	HGNC:29277	YES	1	P1	CCDS992.1	ENSP00000319829	Q8N1G0	0	UPI00000721F7	0	1	0	0	0	0	chr1:g.151281418_151281419insTTT	0	0
chr1	151326465	0	A	ATCC	2	152	2051	0.013	TCC	intron_variant	MODIFIER	PI4KB	ENSG00000143393	Transcript	ENST00000368875.6	protein_coding	0	1/12	ENST00000368875.6:c.-194-93_-194-92insGGA	0	0	0	0	0	0	0	0	-1	0	insertion	HGNC	HGNC:8984	YES	5	0	CCDS993.1	ENSP00000357869	0	A0A0B4J1S8	UPI000007161F	0	0	0	0	0	0	chr1:g.151326465_151326466insTCC	0	0
chr1	151516542	0	CT	C	4	152	666	0.026	-	intron_variant	MODIFIER	CGN	ENSG00000143375	Transcript	ENST00000271636.12	protein_coding	0	1/20	ENST00000271636.12:c.-14-1947del	0	0	0	0	0	0	rs11335459	0	1	0	deletion	HGNC	HGNC:17429	YES	1	P1	CCDS999.1	ENSP00000271636	Q9P2M7	0	UPI0000161C1E	0	0	0	0	0	16	chr1:g.151516559del	0.7997	0.7148
chr1	151543327	0	A	ATG	5	150	1127	0.032	TG	downstream_gene_variant	MODIFIER	CGN	ENSG00000143375	Transcript	ENST00000271636.12	protein_coding	0	0	0	0	0	0	0	0	0	rs10626781	4635	1	0	insertion	HGNC	HGNC:17429	YES	1	P1	CCDS999.1	ENSP00000271636	Q9P2M7	0	UPI0000161C1E	0	0	0	0	0	0	chr1:g.151543359_151543360dup	0	0
chr1	151543327	0	A	ATGTGTG	5	150	1127	0.032	TGTGTG	downstream_gene_variant	MODIFIER	CGN	ENSG00000143375	Transcript	ENST00000271636.12	protein_coding	0	0	0	0	0	0	0	0	0	rs10626781	4635	1	0	insertion	HGNC	HGNC:17429	YES	1	P1	CCDS999.1	ENSP00000271636	Q9P2M7	0	UPI0000161C1E	0	0	0	0	0	0	chr1:g.151543355_151543360dup	0	0
chr1	151546951	rs34836413	A	AT	7	152	1956	0.045	T	intron_variant	MODIFIER	TUFT1	ENSG00000143367	Transcript	ENST00000368849.8	protein_coding	0	1/12	ENST00000368849.8:c.60+6527dup	0	0	0	0	0	0	rs34836413	0	1	0	insertion	HGNC	HGNC:12422	YES	1	P3	CCDS1000.1	ENSP00000357842	Q9NNX1	0	UPI0000037BFA	0	0	0	0	0	2	chr1:g.151546953dup	0.2823	0.3449
chr1	151594114	0	TCAAAACAAAA	T	3	152	1743	0.019	-	regulatory_region_variant	MODIFIER	0	0	RegulatoryFeature	ENSR00000254406	CTCF_binding_site	0	0	0	0	0	0	0	0	0	rs71817981	0	0	0	deletion	0	0	0	0	0	0	0	0	0	0	0	0	0	0	0	0	chr1:g.151594151_151594160del	0.8109	0.6278
chr1	151681783	rs533762869	C	CTTTTTAGGATTTTTCATAATCTAGTGTTAGTCTGCCTA	6	152	1606	0.045	TTTTTAGGATTTTTCATAATCTAGTGTTAGTCTGCCTA	intron_variant	MODIFIER	SNX27	ENSG00000143376	Transcript	ENST00000458013.7	protein_coding	0	7/11	ENST00000458013.7:c.1150-1571_1150-1534dup	0	0	0	0	0	0	rs533762869	0	1	0	insertion	HGNC	HGNC:20073	YES	5	P1	CCDS81377.1	ENSP00000400333	Q96L92	0	UPI000004EDFB	0	0	0	0	0	39	chr1:g.151681785_151681822dup	0.0086	0.0023
chr1	151715522	rs141638568	GCA	G	2	152	2045	0.013	-	intron_variant	MODIFIER	CELF3	ENSG00000159409	Transcript	ENST00000290583.8	protein_coding	0	1/12	ENST00000290583.8:c.145+352_145+353del	0	0	0	0	0	0	rs141638568	0	-1	0	deletion	HGNC	HGNC:11967	YES	1	P1	CCDS1002.1	ENSP00000290583	Q5SZQ8	0	UPI000013F059	0	0	0	0	0	0	chr1:g.151715536_151715537del	0	0
chr1	151836721	0	CGT	C	4	150	1615	0.026	-	downstream_gene_variant	MODIFIER	C2CD4D	ENSG00000225556	Transcript	ENST00000454109.1	protein_coding	0	0	0	0	0	0	0	0	0	rs1191925592	1096	-1	0	deletion	HGNC	HGNC:37210	YES	2	P1	CCDS44224.1	ENSP00000389554	B7Z1M9	0	UPI0001747AE2	0	0	0	0	0	0	chr1:g.151836760_151836761del	0	0
chr1	151836721	0	CGTGTGT	C	3	150	1615	0.019	-	downstream_gene_variant	MODIFIER	C2CD4D	ENSG00000225556	Transcript	ENST00000454109.1	protein_coding	0	0	0	0	0	0	0	0	0	rs1258525406	1092	-1	0	deletion	HGNC	HGNC:37210	YES	2	P1	CCDS44224.1	ENSP00000389554	B7Z1M9	0	UPI0001747AE2	0	0	0	0	0	0	chr1:g.151836756_151836761del	0	0
chr1	151836778	0	C	CTGTG	2	152	1465	0.026	TGTG	downstream_gene_variant	MODIFIER	C2CD4D	ENSG00000225556	Transcript	ENST00000454109.1	protein_coding	0	0	0	0	0	0	0	0	0	rs1214366575	1040	-1	0	insertion	HGNC	HGNC:37210	YES	2	P1	CCDS44224.1	ENSP00000389554	B7Z1M9	0	UPI0001747AE2	0	0	0	0	0	0	chr1:g.151836812_151836815dup	0	0
chr1	151836786	0	G	GTCTC	4	152	1494	0.026	TCTC	downstream_gene_variant	MODIFIER	C2CD4D	ENSG00000225556	Transcript	ENST00000454109.1	protein_coding	0	0	0	0	0	0	0	0	0	0	1032	-1	0	insertion	HGNC	HGNC:37210	YES	2	P1	CCDS44224.1	ENSP00000389554	B7Z1M9	0	UPI0001747AE2	0	0	0	0	0	0	chr1:g.151836787_151836788insCTCT	0	0
chr1	151867608	rs1438378460	CAT	C	3	150	958	0.019	-	downstream_gene_variant	MODIFIER	THEM4	ENSG00000159445	Transcript	ENST00000368814.8	protein_coding	0	0	0	0	0	0	0	0	0	rs1438378460	3256	-1	0	deletion	HGNC	HGNC:17947	YES	1	P1	CCDS1006.1	ENSP00000357804	Q5T1C6	0	UPI000045625A	0	0	0	0	0	0	chr1:g.151867609_151867610del	0	0
chr1	151867608	0	CA	C	4	150	958	0.026	-	downstream_gene_variant	MODIFIER	THEM4	ENSG00000159445	Transcript	ENST00000368814.8	protein_coding	0	0	0	0	0	0	0	0	0	0	3257	-1	0	deletion	HGNC	HGNC:17947	YES	1	P1	CCDS1006.1	ENSP00000357804	Q5T1C6	0	UPI000045625A	0	0	0	0	0	0	chr1:g.151867609del	0	0
chr1	151941279	0	GTCTC	G	6	152	1782	0.038	-	intergenic_variant	MODIFIER	0	0	0	0	0	0	0	0	0	0	0	0	0	0	rs749448501	0	0	0	deletion	0	0	0	0	0	0	0	0	0	0	0	0	0	0	0	0	chr1:g.151941300_151941303del	0	0
chr1	151941389	0	AACAC	A	3	152	1434	0.019	-	intergenic_variant	MODIFIER	0	0	0	0	0	0	0	0	0	0	0	0	0	0	rs368783061	0	0	0	deletion	0	0	0	0	0	0	0	0	0	0	0	0	0	0	0	0	chr1:g.151941407_151941410del	0	0
chr1	152108587	rs769815193	CCTGGCGGCGCAGCTGCTGTTCCTCCTGGAGGAATTTTCTCTGCCGTTG	C	7	152	1195	0.045	-	inframe_deletion	MODERATE	TCHH	ENSG00000159450	Transcript	ENST00000614923.1	protein_coding	3/3	0	ENST00000614923.1:c.4582_4629del	ENSP00000480484.1:p.Gln1528_Gln1543del	4677-4724/6995	4582-4629/5832	1528-1543/1943	QRQRKFLQEEQQLRRQ/-	CAACGGCAGAGAAAATTCCTCCAGGAGGAACAGCAGCTGCGCCGCCAG/-	rs769815193	0	-1	0	deletion	HGNC	HGNC:11791	YES	5	P1	CCDS41396.1	ENSP00000480484	Q07283	0	UPI0000458A5E	0	1	0	0	Coiled-coils_(Ncoils):Coil&hmmpanther:PTHR34855&MobiDB_lite:mobidb-lite&Low_complexity_(Seg):seg	0	chr1:g.152108595_152108642del	0	0
chr1	153527420	rs554135074	A	AC	3	152	2094	0.019	C	intergenic_variant	MODIFIER	0	0	0	0	0	0	0	0	0	0	0	0	0	0	rs554135074	0	0	0	insertion	0	0	0	0	0	0	0	0	0	0	0	0	0	0	0	0	chr1:g.153527426dup	0.002	0.0015
chr1	153608631	rs747224042	AGGACTGG	A	4	152	1903	0.026	-	intron_variant	MODIFIER	S100A16	ENSG00000188643	Transcript	ENST00000368706.9	protein_coding	0	1/2	ENST00000368706.9:c.-26-461_-26-455del	0	0	0	0	0	0	rs747224042	0	-1	0	deletion	HGNC	HGNC:20441	YES	1	P1	CCDS1045.1	ENSP00000357695	Q96FQ6	0	UPI0000135414	0	0	0	0	0	0	chr1:g.153608632_153608638del	0	0
chr1	153611917	0	T	TCA	4	150	1214	0.026	CA	intron_variant	MODIFIER	S100A16	ENSG00000188643	Transcript	ENST00000368706.9	protein_coding	0	1/2	ENST00000368706.9:c.-27+1033_-27+1034dup	0	0	0	0	0	0	rs745663701	0	-1	0	insertion	HGNC	HGNC:20441	YES	1	P1	CCDS1045.1	ENSP00000357695	Q96FQ6	0	UPI0000135414	0	0	0	0	0	0	chr1:g.153611951_153611952dup	0	0
chr1	153611917	0	T	TCACACACACACA	4	150	1214	0.026	CACACACACACA	intron_variant	MODIFIER	S100A16	ENSG00000188643	Transcript	ENST00000368706.9	protein_coding	0	1/2	ENST00000368706.9:c.-27+1023_-27+1034dup	0	0	0	0	0	0	rs745663701	0	-1	0	insertion	HGNC	HGNC:20441	YES	1	P1	CCDS1045.1	ENSP00000357695	Q96FQ6	0	UPI0000135414	0	0	0	0	0	0	chr1:g.153611941_153611952dup	0	0
chr1	154584285	rs16361	CCT	C	5	152	2263	0.032	-	downstream_gene_variant	MODIFIER	CHRNB2	ENSG00000160716	Transcript	ENST00000368476.3	protein_coding	0	0	0	0	0	0	0	0	0	rs16361	4260	1	0	deletion	HGNC	HGNC:1962	YES	1	P2	CCDS1070.1	ENSP00000357461	P17787	Q5SXY3	UPI000012526E	0	1	0	0	0	0	chr1:g.154584288_154584289del	0.2861	0.3026
chr1	154607722	rs71077960	TACACACACACGC	T	5	152	1844	0.032	-	intron_variant	MODIFIER	ADAR	ENSG00000160710	Transcript	ENST00000647597.1	protein_coding	0	1/14	ENST00000647597.1:c.15+258_15+269del	0	0	0	0	0	0	rs71586025	0	-1	0	deletion	HGNC	HGNC:225	YES	0	P2	CCDS1071.1	ENSP00000497276	P55265	0	UPI000045626B	0	1	0	0	0	0	chr1:g.154607733_154607744del	0	0
chr1	154607733	0	GCA	G	2	150	1793	0.013	-	intron_variant	MODIFIER	ADAR	ENSG00000160710	Transcript	ENST00000647597.1	protein_coding	0	1/14	ENST00000647597.1:c.15+257_15+258del	0	0	0	0	0	0	rs774095538	0	-1	0	deletion	HGNC	HGNC:225	YES	0	P2	CCDS1071.1	ENSP00000497276	P55265	0	UPI000045626B	0	1	0	0	0	0	chr1:g.154607751_154607752del	0	0
chr1	154607872	0	G	GAC	5	152	1904	0.032	AC	intron_variant	MODIFIER	ADAR	ENSG00000160710	Transcript	ENST00000647597.1	protein_coding	0	1/14	ENST00000647597.1:c.15+118_15+119dup	0	0	0	0	0	0	rs71586026	0	-1	0	insertion	HGNC	HGNC:225	YES	0	P2	CCDS1071.1	ENSP00000497276	P55265	0	UPI000045626B	0	1	0	0	0	0	chr1:g.154607887_154607888dup	0.2718	0.2542
chr1	154626212	rs147731179	TTG	T	5	152	830	0.032	-	intron_variant	MODIFIER	ADAR	ENSG00000160710	Transcript	ENST00000368471.8	protein_coding	0	1/14	ENST00000368471.8:c.-871+1641_-871+1642del	0	0	0	0	0	0	rs147731179	0	-1	0	deletion	HGNC	HGNC:225	0	1	0	CCDS30879.1	ENSP00000357456	P55265	0	UPI0000458ADB	0	1	0	0	0	0	chr1:g.154626213_154626214del	0.2901	0.2731
chr1	154869723	0	G	GGCTGCTGCT	4	152	2349	0.038	GCTGCTGCT	inframe_insertion	MODERATE	KCNN3	ENSG00000143603	Transcript	ENST00000618040.4	protein_coding	1/9	0	ENST00000618040.4:c.233_241dup	ENSP00000481848.1:p.Gln78_Gln80dup	555-556/13057	241-242/2241	81/746	P/QQQP	cca/cAGCAGCAGCca	rs3831942	0	-1	0	insertion	HGNC	HGNC:6292	YES	5	0	CCDS72928.1	ENSP00000481848	0	A0A087WYJ0	UPI0001F936D2	0	0	0	0	hmmpanther:PTHR10153&hmmpanther:PTHR10153:SF40&MobiDB_lite:mobidb-lite&MobiDB_lite:mobidb-lite&Low_complexity_(Seg):seg	0	chr1:g.154869758_154869766dup	0	0
chr1	154869723	0	GGCTGCTGCTGCT	G	2	152	2349	0.013	-	inframe_deletion	MODERATE	KCNN3	ENSG00000143603	Transcript	ENST00000618040.4	protein_coding	1/9	0	ENST00000618040.4:c.230_241del	ENSP00000481848.1:p.Gln77_Gln80del	544-555/13057	230-241/2241	77-81/746	QQQQP/P	cAGCAGCAGCAGCca/cca	rs1363622883	0	-1	0	deletion	HGNC	HGNC:6292	YES	5	0	CCDS72928.1	ENSP00000481848	0	A0A087WYJ0	UPI0001F936D2	0	0	0	0	hmmpanther:PTHR10153&hmmpanther:PTHR10153:SF40&MobiDB_lite:mobidb-lite&MobiDB_lite:mobidb-lite&Low_complexity_(Seg):seg	0	chr1:g.154869755_154869766del	0	0
chr1	154869765	rs1329458989	TGAA	T	2	152	1898	0.013	-	inframe_deletion	MODERATE	KCNN3	ENSG00000143603	Transcript	ENST00000618040.4	protein_coding	1/9	0	ENST00000618040.4:c.197_199del	ENSP00000481848.1:p.Leu66del	511-513/13057	197-199/2241	66-67/746	LQ/Q	cTTCag/cag	rs1329458989&COSM5413624	0	-1	0	deletion	HGNC	HGNC:6292	YES	5	0	CCDS72928.1	ENSP00000481848	0	A0A087WYJ0	UPI0001F936D2	0	0	0	0	hmmpanther:PTHR10153&hmmpanther:PTHR10153:SF40&MobiDB_lite:mobidb-lite&MobiDB_lite:mobidb-lite&Low_complexity_(Seg):seg	0	chr1:g.154869767_154869769del	0	0
chr1	154937582	rs766459832	C	CG	2	152	2370	0.013	G	upstream_gene_variant	MODIFIER	PMVK	ENSG00000163344	Transcript	ENST00000368467.4	protein_coding	0	0	0	0	0	0	0	0	0	rs766459832	863	-1	0	insertion	HGNC	HGNC:9141	YES	1	P1	CCDS1073.1	ENSP00000357452	Q15126	Q6FGV9	UPI000013E263	0	1	0	0	0	0	chr1:g.154937582_154937583insG	0	0
chr1	154937583	rs760024111	C	CAGTAGGTGACG	2	152	2369	0.013	AGTAGGTGACG	upstream_gene_variant	MODIFIER	PMVK	ENSG00000163344	Transcript	ENST00000368467.4	protein_coding	0	0	0	0	0	0	0	0	0	rs760024111	864	-1	0	insertion	HGNC	HGNC:9141	YES	1	P1	CCDS1073.1	ENSP00000357452	Q15126	Q6FGV9	UPI000013E263	0	1	0	0	0	0	chr1:g.154937583_154937584insAGTAGGTGACG	0	0
chr1	155129513	0	C	CCA	4	152	1625	0.026	CA	intron_variant	MODIFIER	EFNA1	ENSG00000169242	Transcript	ENST00000368407.8	protein_coding	0	1/4	ENST00000368407.8:c.92+1478_92+1479dup	0	0	0	0	0	0	rs1378345432	0	1	0	insertion	HGNC	HGNC:3221	YES	1	P1	CCDS1091.1	ENSP00000357392	P20827	0	UPI00000495C7	0	0	0	0	0	35	chr1:g.155129547_155129548dup	0	0
chr1	155129513	0	CCACACA	C	4	152	1625	0.026	-	intron_variant	MODIFIER	EFNA1	ENSG00000169242	Transcript	ENST00000368407.8	protein_coding	0	1/4	ENST00000368407.8:c.92+1474_92+1479del	0	0	0	0	0	0	rs1314056669	0	1	0	deletion	HGNC	HGNC:3221	YES	1	P1	CCDS1091.1	ENSP00000357392	P20827	0	UPI00000495C7	0	0	0	0	0	29	chr1:g.155129543_155129548del	0	0
chr1	155500568	rs199674167	GA	G	3	152	1011	0.019	-	intron_variant	MODIFIER	ASH1L	ENSG00000116539	Transcript	ENST00000392403.8	protein_coding	0	2/27	ENST00000392403.8:c.421-18120del	0	0	0	0	0	0	rs199674167	0	-1	0	deletion	HGNC	HGNC:19088	YES	5	P2	CCDS1113.2	ENSP00000376204	Q9NR48	0	UPI0000DACAC8	0	1	0	0	0	0	chr1:g.155500578del	0	0
chr1	155689459	rs949853569	TAGAC	T	2	152	2157	0.013	-	intron_variant	MODIFIER	DAP3	ENSG00000132676	Transcript	ENST00000368336.10	protein_coding	0	1/12	ENST00000368336.10:c.-8+288_-8+291del	0	0	0	0	0	0	rs949853569	0	1	0	deletion	HGNC	HGNC:2673	YES	1	P3	CCDS1120.1	ENSP00000357320	P51398	0	UPI000004ABE5	0	0	0	0	0	2	chr1:g.155689462_155689465del	0	0
chr1	155938602	rs150455100	GTCACC	G	3	152	1305	0.019	-	upstream_gene_variant	MODIFIER	KHDC4	ENSG00000132680	Transcript	ENST00000368321.8	protein_coding	0	0	0	0	0	0	0	0	0	rs150455100	4190	-1	0	deletion	HGNC	HGNC:29145	YES	1	P1	CCDS30885.1	ENSP00000357304	Q7Z7F0	0	UPI00001A36E0	0	0	0	0	0	0	chr1:g.155938605_155938609del	0.012	0
chr1	155945280	0	GGT	G	4	152	1686	0.026	-	downstream_gene_variant	MODIFIER	RXFP4	ENSG00000173080	Transcript	ENST00000368318.4	protein_coding	0	0	0	0	0	0	0	0	0	rs1491508635	2332	1	0	deletion	HGNC	HGNC:14666	YES	0	P1	CCDS1124.1	ENSP00000357301	Q8TDU9	0	UPI0000048F6E	0	0	0	0	0	0	chr1:g.155945322_155945323del	0	0
chr1	156101643	rs1214784786	G	GGAGA	2	152	583	0.013	GAGA	intron_variant	MODIFIER	LMNA	ENSG00000160789	Transcript	ENST00000368301.6	protein_coding	0	3/12	ENST00000368301.6:c.-207+11064_-207+11065insAGAG	0	0	0	0	0	0	rs1214784786	0	1	0	insertion	HGNC	HGNC:6636	0	2	0	CCDS1131.1	ENSP00000357284	P02545	0	UPI000002AD0F	0	1	0	0	0	3	chr1:g.156101646_156101647insAGAG	0	0
chr1	156183697	0	T	TTGTGTGTG	5	150	917	0.032	TGTGTGTG	intergenic_variant	MODIFIER	0	0	0	0	0	0	0	0	0	0	0	0	0	0	rs1323059356	0	0	0	insertion	0	0	0	0	0	0	0	0	0	0	0	0	0	0	0	0	chr1:g.156183738_156183745dup	0	0
chr1	156183697	0	TTG	T	2	150	917	0.019	-	intergenic_variant	MODIFIER	0	0	0	0	0	0	0	0	0	0	0	0	0	0	rs1163458570	0	0	0	deletion	0	0	0	0	0	0	0	0	0	0	0	0	0	0	0	0	chr1:g.156183744_156183745del	0	0
chr1	156183697	0	TTGTG	T	3	150	917	0.019	-	intergenic_variant	MODIFIER	0	0	0	0	0	0	0	0	0	0	0	0	0	0	rs756506153	0	0	0	deletion	0	0	0	0	0	0	0	0	0	0	0	0	0	0	0	0	chr1:g.156183742_156183745del	0	0
chr1	156292376	0	AGTGTGTGTGTGTGT	A	2	152	1948	0.013	-	3_prime_UTR_variant	MODIFIER	TMEM79	ENSG00000163472	Transcript	ENST00000295694.9	protein_coding	4/4	0	ENST00000295694.9:c.*811_*824del	0	2125-2138/2191	0	0	0	0	rs770928940	0	1	0	deletion	HGNC	HGNC:28196	YES	1	P2	CCDS1138.1	ENSP00000295694	Q9BSE2	0	UPI000006F977	0	0	0	0	0	32	chr1:g.156292409_156292422del	0	0
chr1	156385722	0	A	AC	6	152	2046	0.045	C	downstream_gene_variant	MODIFIER	RHBG	ENSG00000132677	Transcript	ENST00000537040.6	protein_coding	0	0	0	0	0	0	0	0	0	rs776827176	503	1	0	insertion	HGNC	HGNC:14572	YES	1	P1	CCDS41414.2	ENSP00000441197	Q9H310	0	UPI000004F267	0	0	0	0	0	0	chr1:g.156385728dup	0	0
chr1	156463321	0	A	AG	2	152	2224	0.013	G	downstream_gene_variant	MODIFIER	MEF2D	ENSG00000116604	Transcript	ENST00000348159.9	protein_coding	0	0	0	0	0	0	0	0	0	0	405	-1	0	insertion	HGNC	HGNC:6997	YES	1	0	CCDS1143.1	ENSP00000271555	Q14814	0	UPI000012EEB6	0	0	0	0	0	0	chr1:g.156463324dup	0	0
chr1	156465645	rs145947955	CACAT	C	2	152	2154	0.013	-	3_prime_UTR_variant	MODIFIER	MEF2D	ENSG00000116604	Transcript	ENST00000348159.9	protein_coding	12/12	0	ENST00000348159.9:c.*1996_*1999del	0	3990-3993/5912	0	0	0	0	rs145947955	0	-1	0	deletion	HGNC	HGNC:6997	YES	1	0	CCDS1143.1	ENSP00000271555	Q14814	0	UPI000012EEB6	0	0	0	0	0	0	chr1:g.156465647_156465650del	0	0
chr1	156465681	0	T	TAC	5	152	1989	0.032	AC	3_prime_UTR_variant	MODIFIER	MEF2D	ENSG00000116604	Transcript	ENST00000348159.9	protein_coding	12/12	0	ENST00000348159.9:c.*1962_*1963dup	0	3957-3958/5912	0	0	0	0	rs558460420	0	-1	0	insertion	HGNC	HGNC:6997	YES	1	0	CCDS1143.1	ENSP00000271555	Q14814	0	UPI000012EEB6	0	0	0	0	0	0	chr1:g.156465697_156465698dup	0.0645	0.1641
chr1	156505386	0	GC	G	3	152	1622	0.019	-	upstream_gene_variant	MODIFIER	MEF2D	ENSG00000116604	Transcript	ENST00000348159.9	protein_coding	0	0	0	0	0	0	0	0	0	rs551261687	4612	-1	0	deletion	HGNC	HGNC:6997	YES	1	0	CCDS1143.1	ENSP00000271555	Q14814	0	UPI000012EEB6	0	0	0	0	0	0	chr1:g.156505393del	0.0008	0.0015
chr1	156625765	0	GGT	G	5	152	1649	0.032	-	downstream_gene_variant	MODIFIER	HAPLN2	ENSG00000132702	Transcript	ENST00000255039.6	protein_coding	0	0	0	0	0	0	0	0	0	rs796800837	41	1	0	deletion	HGNC	HGNC:17410	YES	1	P1	CCDS1148.1	ENSP00000255039	Q9GZV7	0	UPI00000012E0	0	0	0	0	0	0	chr1:g.156625783_156625784del	0	0
chr1	156677981	0	T	TAC	4	152	2426	0.026	AC	upstream_gene_variant	MODIFIER	NES	ENSG00000132688	Transcript	ENST00000368223.4	protein_coding	0	0	0	0	0	0	0	0	0	rs138383128	574	-1	0	insertion	HGNC	HGNC:7756	YES	1	P1	CCDS1151.1	ENSP00000357206	P48681	0	UPI0000213DC0	0	0	0	0	0	0	chr1:g.156678010_156678011dup	0	0
chr1	156677981	0	T	TACACAC	3	152	2426	0.019	ACACAC	upstream_gene_variant	MODIFIER	NES	ENSG00000132688	Transcript	ENST00000368223.4	protein_coding	0	0	0	0	0	0	0	0	0	rs138383128	574	-1	0	insertion	HGNC	HGNC:7756	YES	1	P1	CCDS1151.1	ENSP00000357206	P48681	0	UPI0000213DC0	0	0	0	0	0	0	chr1:g.156678006_156678011dup	0	0
chr1	156677981	0	TACAC	T	4	152	2426	0.026	-	upstream_gene_variant	MODIFIER	NES	ENSG00000132688	Transcript	ENST00000368223.4	protein_coding	0	0	0	0	0	0	0	0	0	rs1390879083	575	-1	0	deletion	HGNC	HGNC:7756	YES	1	P1	CCDS1151.1	ENSP00000357206	P48681	0	UPI0000213DC0	0	0	0	0	0	0	chr1:g.156678008_156678011del	0	0
chr1	156693058	rs1039277847	GT	G	2	152	1750	0.013	-	upstream_gene_variant	MODIFIER	AL590666.3	ENSG00000237588	Transcript	ENST00000441272.2	lincRNA	0	0	0	0	0	0	0	0	0	rs1039277847	1062	-1	0	deletion	Clone_based_ensembl_gene	0	YES	5	0	0	0	0	0	0	0	0	0	0	0	0	chr1:g.156693059del	0	0
chr1	156705668	0	G	GCC	2	150	1048	0.013	CC	intron_variant	MODIFIER	CRABP2	ENSG00000143320	Transcript	ENST00000621784.4	protein_coding	0	1/4	ENST00000621784.4:c.-101+39_-101+40dup	0	0	0	0	0	0	rs770456545	0	-1	0	insertion	HGNC	HGNC:2339	YES	3	P1	CCDS1152.1	ENSP00000482841	P29373	0	UPI00000362E0	0	0	0	0	0	0	chr1:g.156705676_156705677dup	0	0
chr1	156750477	0	T	TG	3	152	1951	0.019	G	intron_variant	MODIFIER	HDGF	ENSG00000143321	Transcript	ENST00000368206.5	protein_coding	0	1/5	ENST00000368206.5:c.135+1751dup	0	0	0	0	0	0	rs965536052	0	-1	0	insertion	HGNC	HGNC:4856	YES	5	0	CCDS44247.1	ENSP00000357189	P51858	0	UPI00004701A4	0	0	0	0	0	0	chr1:g.156750485dup	0	0
chr1	156817047	0	T	TTCTCTCTCTCTCTCTC	3	150	1829	0.019	TCTCTCTCTCTCTCTC	upstream_gene_variant	MODIFIER	SH2D2A	ENSG00000027869	Transcript	ENST00000392306.2	protein_coding	0	0	0	0	0	0	0	0	0	rs148320709	199	-1	0	insertion	HGNC	HGNC:10821	YES	1	A2	CCDS53381.1	ENSP00000376123	Q9NP31	0	UPI0000F534AC	0	0	0	0	0	0	chr1:g.156817060_156817075dup	0	0
chr1	157045078	rs56993399	CA	C	2	150	653	0.013	-	5_prime_UTR_variant	MODIFIER	ARHGEF11	ENSG00000132694	Transcript	ENST00000368194.7	protein_coding	1/41	0	ENST00000368194.7:c.-749del	0	292/6889	0	0	0	0	rs574954486	0	-1	0	deletion	HGNC	HGNC:14580	YES	1	P4	CCDS1163.1	ENSP00000357177	O15085	0	UPI00001D62A7	0	0	0	0	0	0	chr1:g.157045089del	0	0
chr1	157046834	0	A	AC	4	152	800	0.026	C	upstream_gene_variant	MODIFIER	ARHGEF11	ENSG00000132694	Transcript	ENST00000368194.7	protein_coding	0	0	0	0	0	0	0	0	0	rs780894736	1464	-1	0	insertion	HGNC	HGNC:14580	YES	1	P4	CCDS1163.1	ENSP00000357177	O15085	0	UPI00001D62A7	0	0	0	0	0	0	chr1:g.157046843dup	0	0
chr1	157046834	0	A	ACC	7	152	800	0.045	CC	upstream_gene_variant	MODIFIER	ARHGEF11	ENSG00000132694	Transcript	ENST00000368194.7	protein_coding	0	0	0	0	0	0	0	0	0	rs780894736	1464	-1	0	insertion	HGNC	HGNC:14580	YES	1	P4	CCDS1163.1	ENSP00000357177	O15085	0	UPI00001D62A7	0	0	0	0	0	0	chr1:g.157046842_157046843dup	0	0
chr1	157137509	0	AACACACAC	A	7	152	1926	0.045	-	intron_variant	MODIFIER	ETV3	ENSG00000117036	Transcript	ENST00000368192.9	protein_coding	0	1/4	ENST00000368192.9:c.-14+799_-14+806del	0	0	0	0	0	0	rs1404272507	0	-1	0	deletion	HGNC	HGNC:3492	YES	1	P1	CCDS44250.1	ENSP00000357175	P41162	0	UPI0000071047	0	0	0	0	0	0	chr1:g.157137534_157137541del	0	0
chr1	157274117	0	T	TTGTG	7	150	1030	0.045	TGTG	regulatory_region_variant	MODIFIER	0	0	RegulatoryFeature	ENSR00000374212	promoter	0	0	0	0	0	0	0	0	0	rs1295598056	0	0	0	insertion	0	0	0	0	0	0	0	0	0	0	0	0	0	0	0	0	chr1:g.157274148_157274151dup	0	0
chr1	157274117	0	T	TTGTGTG	3	150	1030	0.019	TGTGTG	regulatory_region_variant	MODIFIER	0	0	RegulatoryFeature	ENSR00000374212	promoter	0	0	0	0	0	0	0	0	0	rs1295598056	0	0	0	insertion	0	0	0	0	0	0	0	0	0	0	0	0	0	0	0	0	chr1:g.157274146_157274151dup	0	0
chr1	157992952	0	A	AAC	7	152	1421	0.045	AC	upstream_gene_variant	MODIFIER	KIRREL1	ENSG00000183853	Transcript	ENST00000359209.11	protein_coding	0	0	0	0	0	0	0	0	0	rs113499791	692	1	0	insertion	HGNC	HGNC:15734	YES	1	P1	CCDS1172.2	ENSP00000352138	Q96J84	0	UPI0000443FBD	0	0	0	0	0	0	chr1:g.157992981_157992982dup	0	0
chr1	157992952	0	A	AACACACACACACACACAC	2	152	1421	0.013	ACACACACACACACACAC	upstream_gene_variant	MODIFIER	KIRREL1	ENSG00000183853	Transcript	ENST00000359209.11	protein_coding	0	0	0	0	0	0	0	0	0	rs113499791	692	1	0	insertion	HGNC	HGNC:15734	YES	1	P1	CCDS1172.2	ENSP00000352138	Q96J84	0	UPI0000443FBD	0	0	0	0	0	0	chr1:g.157992965_157992982dup	0	0
chr1	157992952	0	AACAC	A	2	152	1421	0.019	-	upstream_gene_variant	MODIFIER	KIRREL1	ENSG00000183853	Transcript	ENST00000359209.11	protein_coding	0	0	0	0	0	0	0	0	0	rs1384272627	689	1	0	deletion	HGNC	HGNC:15734	YES	1	P1	CCDS1172.2	ENSP00000352138	Q96J84	0	UPI0000443FBD	0	0	0	0	0	0	chr1:g.157992979_157992982del	0	0
chr1	157997468	0	G	GGTGTGT	7	152	2225	0.045	GTGTGT	intron_variant	MODIFIER	KIRREL1	ENSG00000183853	Transcript	ENST00000359209.11	protein_coding	0	1/14	ENST00000359209.11:c.52+3757_52+3762dup	0	0	0	0	0	0	rs147774169	0	1	0	insertion	HGNC	HGNC:15734	YES	1	P1	CCDS1172.2	ENSP00000352138	Q96J84	0	UPI0000443FBD	0	0	0	0	0	22	chr1:g.157997485_157997490dup	0	0
chr1	157997468	0	GGT	G	6	152	2225	0.038	-	intron_variant	MODIFIER	KIRREL1	ENSG00000183853	Transcript	ENST00000359209.11	protein_coding	0	1/14	ENST00000359209.11:c.52+3761_52+3762del	0	0	0	0	0	0	rs1203470755	0	1	0	deletion	HGNC	HGNC:15734	YES	1	P1	CCDS1172.2	ENSP00000352138	Q96J84	0	UPI0000443FBD	0	0	0	0	0	20	chr1:g.157997489_157997490del	0	0
chr1	158010326	0	A	AACAC	3	150	1481	0.019	ACAC	intron_variant	MODIFIER	KIRREL1	ENSG00000183853	Transcript	ENST00000359209.11	protein_coding	0	1/14	ENST00000359209.11:c.52+16631_52+16634dup	0	0	0	0	0	0	rs372275022	0	1	0	insertion	HGNC	HGNC:15734	YES	1	P1	CCDS1172.2	ENSP00000352138	Q96J84	0	UPI0000443FBD	0	0	0	0	0	36	chr1:g.158010359_158010362dup	0	0
chr1	158034988	rs34535007	T	TTG	7	152	1321	0.045	TG	intron_variant	MODIFIER	KIRREL1	ENSG00000183853	Transcript	ENST00000359209.11	protein_coding	0	1/14	ENST00000359209.11:c.53-41115_53-41114dup	0	0	0	0	0	0	rs143516038	0	1	0	insertion	HGNC	HGNC:15734	YES	1	P1	CCDS1172.2	ENSP00000352138	Q96J84	0	UPI0000443FBD	0	0	0	0	0	11	chr1:g.158034998_158034999dup	0	0
chr1	158038267	rs548781473	CA	C	3	152	1902	0.019	-	intron_variant	MODIFIER	KIRREL1	ENSG00000183853	Transcript	ENST00000359209.11	protein_coding	0	1/14	ENST00000359209.11:c.53-37845del	0	0	0	0	0	0	rs548781473	0	1	0	deletion	HGNC	HGNC:15734	YES	1	P1	CCDS1172.2	ENSP00000352138	Q96J84	0	UPI0000443FBD	0	0	0	0	0	0	chr1:g.158038268del	0.001	0
chr1	158038485	0	C	CTT	3	150	796	0.019	TT	intron_variant	MODIFIER	KIRREL1	ENSG00000183853	Transcript	ENST00000359209.11	protein_coding	0	1/14	ENST00000359209.11:c.53-37605_53-37604dup	0	0	0	0	0	0	rs1464708042	0	1	0	insertion	HGNC	HGNC:15734	YES	1	P1	CCDS1172.2	ENSP00000352138	Q96J84	0	UPI0000443FBD	0	0	0	0	0	24	chr1:g.158038508_158038509dup	0	0
chr1	158838622	rs143178388	TC	T	7	152	1385	0.045	-	intron_variant	MODIFIER	MNDA	ENSG00000163563	Transcript	ENST00000368141.5	protein_coding	0	1/6	ENST00000368141.5:c.-20-3511del	0	0	0	0	0	0	rs143178388	0	1	0	deletion	HGNC	HGNC:7183	YES	1	P1	CCDS1177.1	ENSP00000357123	P41218	Q5VUU6	UPI0000001609	0	0	0	0	0	0	chr1:g.158838623del	0.0076	0.0008
chr1	159077218	rs3834102	AT	A	3	152	2113	0.019	-	upstream_gene_variant	MODIFIER	AIM2	ENSG00000163568	Transcript	ENST00000368130.9	protein_coding	0	0	0	0	0	0	0	0	0	rs3834102	453	-1	0	deletion	HGNC	HGNC:357	YES	1	P1	CCDS1181.1	ENSP00000357112	O14862	0	UPI000012573B	0	0	0	0	0	0	chr1:g.159077221del	0.1575	0.0809
chr1	159084584	rs149766119	CA	C	3	152	1469	0.019	-	upstream_gene_variant	MODIFIER	RAD1P2	ENSG00000233473	Transcript	ENST00000446414.2	processed_pseudogene	0	0	0	0	0	0	0	0	0	rs149766119	2790	-1	0	deletion	HGNC	HGNC:49480	YES	0	0	0	0	0	0	0	0	0	0	0	0	0	chr1:g.159084590del	0.0499	0.1142
chr1	159084810	rs1253522878	CACACATACAG	C	3	152	1667	0.019	-	upstream_gene_variant	MODIFIER	RAD1P2	ENSG00000233473	Transcript	ENST00000446414.2	processed_pseudogene	0	0	0	0	0	0	0	0	0	rs1253522878	3016	-1	0	deletion	HGNC	HGNC:49480	YES	0	0	0	0	0	0	0	0	0	0	0	0	0	chr1:g.159084816_159084825del	0	0
chr1	159084814	rs142026406	CATACAG	C	2	152	1663	0.013	-	upstream_gene_variant	MODIFIER	RAD1P2	ENSG00000233473	Transcript	ENST00000446414.2	processed_pseudogene	0	0	0	0	0	0	0	0	0	rs142026406	3020	-1	0	deletion	HGNC	HGNC:49480	YES	0	0	0	0	0	0	0	0	0	0	0	0	0	chr1:g.159084816_159084821del	0	0
chr1	159090914	rs147063398	AT	A	3	152	1819	0.019	-	intron_variant	MODIFIER	AIM2	ENSG00000163568	Transcript	ENST00000368129.3	protein_coding	0	1/2	ENST00000368129.3:c.-15-24586del	0	0	0	0	0	0	rs147063398	0	-1	cds_end_NF	deletion	HGNC	HGNC:357	0	2	0	0	ENSP00000357111	0	Q5T3W0	UPI000046FFAF	0	0	0	0	0	0	chr1:g.159090916del	0.0573	0.1331
chr1	159828845	0	A	AG	2	152	2473	0.013	G	intron_variant	MODIFIER	SLAMF8	ENSG00000158714	Transcript	ENST00000289707.10	protein_coding	0	1/4	ENST00000289707.10:c.41-1015dup	0	0	0	0	0	0	rs36030976	0	1	0	insertion	HGNC	HGNC:21391	YES	1	P3	CCDS1188.1	ENSP00000289707	Q9P0V8	0	UPI000003E841	0	0	0	0	0	6	chr1:g.159828851dup	0.1472	0.0613
chr1	159867165	rs142944725	ACT	A	6	152	2658	0.045	-	upstream_gene_variant	MODIFIER	VSIG8	ENSG00000243284	Transcript	ENST00000368100.1	protein_coding	0	0	0	0	0	0	0	0	0	rs142944725	4509	-1	0	deletion	HGNC	HGNC:32063	YES	1	P1	CCDS30913.1	ENSP00000357080	P0DPA2	0	UPI0000458A8F	0	0	0	0	0	0	chr1:g.159867167_159867168del	0.1022	0.2254
chr1	159921178	rs397827797	C	CCA	3	152	2222	0.019	CA	intron_variant	MODIFIER	TAGLN2	ENSG00000158710	Transcript	ENST00000368096.5	protein_coding	0	1/4	ENST00000368096.5:c.36-642_36-641insTG	0	0	0	0	0	0	rs397827797	0	-1	0	insertion	HGNC	HGNC:11554	YES	1	0	CCDS60314.1	ENSP00000357076	P37802	0	UPI000013D3E3	0	0	0	0	0	0	chr1:g.159921178_159921179insCA	0	0
chr1	159942743	0	A	AGT	4	152	2597	0.026	GT	intron_variant	MODIFIER	IGSF9	ENSG00000085552	Transcript	ENST00000368094.6	protein_coding	0	3/20	ENST00000368094.6:c.247+218_247+219dup	0	0	0	0	0	0	rs1305967723	0	-1	0	insertion	HGNC	HGNC:18132	YES	1	P1	CCDS44254.1	ENSP00000357073	Q9P2J2	0	UPI000004A10B	0	0	0	0	0	0	chr1:g.159942768_159942769dup	0	0
chr1	160219762	rs58090400	CA	C	3	152	2414	0.019	-	intron_variant	MODIFIER	DCAF8	ENSG00000132716	Transcript	ENST00000368073.7	protein_coding	0	11/13	ENST00000368073.7:c.1441-795del	0	0	0	0	0	0	rs58090400	0	-1	0	deletion	HGNC	HGNC:24891	YES	1	P1	CCDS1200.1	ENSP00000357052	Q5TAQ9	0	UPI0000141A39	0	1	0	0	0	0	chr1:g.160219764del	0.0228	0.0598
chr1	160233059	rs58421777	AGTTTTT	A	3	152	1410	0.019	-	intron_variant	MODIFIER	DCAF8	ENSG00000132716	Transcript	ENST00000368073.7	protein_coding	0	6/13	ENST00000368073.7:c.960-1658_960-1653del	0	0	0	0	0	0	rs796827119	0	-1	0	deletion	HGNC	HGNC:24891	YES	1	P1	CCDS1200.1	ENSP00000357052	Q5TAQ9	0	UPI0000141A39	0	1	0	0	0	0	chr1:g.160233066_160233071del	0	0.059
chr1	160260715	0	AT	A	3	150	632	0.019	-	intron_variant	MODIFIER	DCAF8	ENSG00000132716	Transcript	ENST00000368073.7	protein_coding	0	2/13	ENST00000368073.7:c.-27+569del	0	0	0	0	0	0	rs879586720	0	-1	0	deletion	HGNC	HGNC:24891	YES	1	P1	CCDS1200.1	ENSP00000357052	Q5TAQ9	0	UPI0000141A39	0	1	0	0	0	0	chr1:g.160260731del	0	0
chr1	160308330	rs143929481	AGAG	A	3	152	1168	0.019	-	intron_variant	MODIFIER	COPA	ENSG00000122218	Transcript	ENST00000368069.7	protein_coding	0	13/32	ENST00000368069.7:c.1219+768_1219+770del	0	0	0	0	0	0	rs143929481	0	-1	0	deletion	HGNC	HGNC:2230	YES	1	0	CCDS41424.1	ENSP00000357048	P53621	0	UPI0000074301	0	1	0	0	0	0	chr1:g.160308334_160308336del	0.0202	0.0522
chr1	160308849	rs150890655	TGAAA	T	3	152	1333	0.019	-	intron_variant	MODIFIER	COPA	ENSG00000122218	Transcript	ENST00000368069.7	protein_coding	0	13/32	ENST00000368069.7:c.1219+248_1219+251del	0	0	0	0	0	0	rs150890655	0	-1	0	deletion	HGNC	HGNC:2230	YES	1	0	CCDS41424.1	ENSP00000357048	P53621	0	UPI0000074301	0	1	0	0	0	0	chr1:g.160308852_160308855del	0.0202	0.0522
chr1	160347613	0	GGT	G	3	152	1954	0.019	-	intron_variant	MODIFIER	NCSTN	ENSG00000162736	Transcript	ENST00000294785.10	protein_coding	0	2/16	ENST00000294785.10:c.191-1369_191-1368del	0	0	0	0	0	0	rs147319616	0	1	0	deletion	HGNC	HGNC:17091	YES	1	P1	CCDS1203.1	ENSP00000294785	Q92542	0	UPI0000042050	0	1	0	0	0	16	chr1:g.160347630_160347631del	0	0
chr1	160375493	0	T	TCACACACA	3	152	1695	0.019	CACACACA	downstream_gene_variant	MODIFIER	NHLH1	ENSG00000171786	Transcript	ENST00000302101.6	protein_coding	0	0	0	0	0	0	0	0	0	rs371114836	2647	1	0	insertion	HGNC	HGNC:7817	YES	1	P1	CCDS1204.1	ENSP00000302189	Q02575	Q5T203	UPI000012C5FE	0	0	0	0	0	0	chr1:g.160375507_160375514dup	0	0
chr1	160376568	rs57393949	AG	A	7	152	2309	0.045	-	downstream_gene_variant	MODIFIER	NHLH1	ENSG00000171786	Transcript	ENST00000302101.6	protein_coding	0	0	0	0	0	0	0	0	0	rs57393949	3723	1	0	deletion	HGNC	HGNC:7817	YES	1	P1	CCDS1204.1	ENSP00000302189	Q02575	Q5T203	UPI000012C5FE	0	0	0	0	0	0	chr1:g.160376569del	0.2145	0.615
chr1	160410675	0	TAC	T	3	152	1623	0.019	-	intron_variant	MODIFIER	VANGL2	ENSG00000162738	Transcript	ENST00000368061.3	protein_coding	0	1/7	ENST00000368061.3:c.-190-4950_-190-4949del	0	0	0	0	0	0	0	0	1	0	deletion	HGNC	HGNC:15511	YES	2	P1	CCDS30915.1	ENSP00000357040	Q9ULK5	0	UPI00001C1D79	0	1	0	0	0	22	chr1:g.160410698_160410699del	0	0
chr1	160410696	rs1553216168	A	ACGCACG	2	152	1812	0.013	CGCACG	intron_variant	MODIFIER	VANGL2	ENSG00000162738	Transcript	ENST00000368061.3	protein_coding	0	1/7	ENST00000368061.3:c.-190-4951_-190-4950insGCACGC	0	0	0	0	0	0	rs958609395	0	1	0	insertion	HGNC	HGNC:15511	YES	2	P1	CCDS30915.1	ENSP00000357040	Q9ULK5	0	UPI00001C1D79	0	1	0	0	0	1	chr1:g.160410697_160410698insGCACGC	0	0
chr1	160429165	0	CTGTAATGCA	C	2	152	1723	0.013	-	downstream_gene_variant	MODIFIER	VANGL2	ENSG00000162738	Transcript	ENST00000368061.3	protein_coding	0	0	0	0	0	0	0	0	0	0	496	1	0	deletion	HGNC	HGNC:15511	YES	2	P1	CCDS30915.1	ENSP00000357040	Q9ULK5	0	UPI00001C1D79	0	1	0	0	0	0	chr1:g.160429172_160429180del	0	0
chr1	160431654	0	GA	G	2	150	890	0.013	-	downstream_gene_variant	MODIFIER	VANGL2	ENSG00000162738	Transcript	ENST00000368061.3	protein_coding	0	0	0	0	0	0	0	0	0	rs201048743	2985	1	0	deletion	HGNC	HGNC:15511	YES	2	P1	CCDS30915.1	ENSP00000357040	Q9ULK5	0	UPI00001C1D79	0	1	0	0	0	0	chr1:g.160431664del	0.0152	0.0061
chr1	160569517	0	T	TAC	3	152	1423	0.019	AC	intron_variant	MODIFIER	CD84	ENSG00000066294	Transcript	ENST00000311224.8	protein_coding	0	1/7	ENST00000311224.8:c.47-3774_47-3773dup	0	0	0	0	0	0	rs369016451	0	-1	0	insertion	HGNC	HGNC:1704	YES	1	A2	CCDS53396.1	ENSP00000312367	Q9UIB8	0	UPI0000071B5F	0	0	0	0	0	0	chr1:g.160569540_160569541dup	0.2021	0.5197
chr1	160569517	0	TAC	T	4	152	1423	0.026	-	intron_variant	MODIFIER	CD84	ENSG00000066294	Transcript	ENST00000311224.8	protein_coding	0	1/7	ENST00000311224.8:c.47-3774_47-3773del	0	0	0	0	0	0	rs763800726	0	-1	0	deletion	HGNC	HGNC:1704	YES	1	A2	CCDS53396.1	ENSP00000312367	Q9UIB8	0	UPI0000071B5F	0	0	0	0	0	0	chr1:g.160569540_160569541del	0	0
chr1	160621855	0	C	CGT	4	152	1781	0.026	GT	intron_variant	MODIFIER	SLAMF1	ENSG00000117090	Transcript	ENST00000538290.2	protein_coding	0	5/7	ENST00000538290.2:c.873+1646_873+1647dup	0	0	0	0	0	0	rs111359378	0	-1	0	insertion	HGNC	HGNC:10903	YES	1	A2	CCDS81389.1	ENSP00000438406	Q13291	0	UPI0003E1547F	0	0	0	0	0	0	chr1:g.160621886_160621887dup	0	0
chr1	160621855	0	C	CGTGTGT	2	152	1781	0.013	GTGTGT	intron_variant	MODIFIER	SLAMF1	ENSG00000117090	Transcript	ENST00000538290.2	protein_coding	0	5/7	ENST00000538290.2:c.873+1642_873+1647dup	0	0	0	0	0	0	rs111359378	0	-1	0	insertion	HGNC	HGNC:10903	YES	1	A2	CCDS81389.1	ENSP00000438406	Q13291	0	UPI0003E1547F	0	0	0	0	0	0	chr1:g.160621882_160621887dup	0	0
chr1	160621855	0	CGTGTGT	C	2	152	1781	0.013	-	intron_variant	MODIFIER	SLAMF1	ENSG00000117090	Transcript	ENST00000538290.2	protein_coding	0	5/7	ENST00000538290.2:c.873+1642_873+1647del	0	0	0	0	0	0	rs1246136357	0	-1	0	deletion	HGNC	HGNC:10903	YES	1	A2	CCDS81389.1	ENSP00000438406	Q13291	0	UPI0003E1547F	0	0	0	0	0	0	chr1:g.160621882_160621887del	0	0
chr1	160621855	0	CGTGTGTGT	C	2	152	1781	0.013	-	intron_variant	MODIFIER	SLAMF1	ENSG00000117090	Transcript	ENST00000538290.2	protein_coding	0	5/7	ENST00000538290.2:c.873+1640_873+1647del	0	0	0	0	0	0	rs1384864754	0	-1	0	deletion	HGNC	HGNC:10903	YES	1	A2	CCDS81389.1	ENSP00000438406	Q13291	0	UPI0003E1547F	0	0	0	0	0	0	chr1:g.160621880_160621887del	0	0
chr1	160625824	0	A	AGT	6	152	1738	0.038	GT	intron_variant	MODIFIER	SLAMF1	ENSG00000117090	Transcript	ENST00000538290.2	protein_coding	0	3/7	ENST00000538290.2:c.701-1641_701-1640dup	0	0	0	0	0	0	rs751931676	0	-1	0	insertion	HGNC	HGNC:10903	YES	1	A2	CCDS81389.1	ENSP00000438406	Q13291	0	UPI0003E1547F	0	0	0	0	0	0	chr1:g.160625853_160625854dup	0	0
chr1	160625847	rs60103703	G	GTGTGTA	3	152	1609	0.019	TGTGTA	intron_variant	MODIFIER	SLAMF1	ENSG00000117090	Transcript	ENST00000538290.2	protein_coding	0	3/7	ENST00000538290.2:c.701-1663_701-1662insTACACA	0	0	0	0	0	0	rs71574361	0	-1	0	insertion	HGNC	HGNC:10903	YES	1	A2	CCDS81389.1	ENSP00000438406	Q13291	0	UPI0003E1547F	0	0	0	0	0	0	chr1:g.160625852_160625853insATGTGT	0.3255	0.5106
chr1	160626639	rs944855746	G	GA	3	152	1951	0.019	A	intron_variant	MODIFIER	SLAMF1	ENSG00000117090	Transcript	ENST00000538290.2	protein_coding	0	3/7	ENST00000538290.2:c.701-2455dup	0	0	0	0	0	0	rs944855746	0	-1	0	insertion	HGNC	HGNC:10903	YES	1	A2	CCDS81389.1	ENSP00000438406	Q13291	0	UPI0003E1547F	0	0	0	0	0	0	chr1:g.160626644dup	0	0
chr1	160629303	0	G	GTC	3	152	1159	0.019	TC	intron_variant	MODIFIER	SLAMF1	ENSG00000117090	Transcript	ENST00000538290.2	protein_coding	0	3/7	ENST00000538290.2:c.701-5120_701-5119dup	0	0	0	0	0	0	rs10653393	0	-1	0	insertion	HGNC	HGNC:10903	YES	1	A2	CCDS81389.1	ENSP00000438406	Q13291	0	UPI0003E1547F	0	0	0	0	0	0	chr1:g.160629321_160629322dup	0	0
chr1	160647760	rs56853819	ATATGTGTGTG	A	6	152	1102	0.038	-	upstream_gene_variant	MODIFIER	SLAMF1	ENSG00000117090	Transcript	ENST00000538290.2	protein_coding	0	0	0	0	0	0	0	0	0	rs1255653639	803	-1	0	deletion	HGNC	HGNC:10903	YES	1	A2	CCDS81389.1	ENSP00000438406	Q13291	0	UPI0003E1547F	0	0	0	0	0	0	chr1:g.160647762_160647771del	0	0
chr1	160647762	0	ATGTG	A	2	150	1153	0.019	-	upstream_gene_variant	MODIFIER	SLAMF1	ENSG00000117090	Transcript	ENST00000538290.2	protein_coding	0	0	0	0	0	0	0	0	0	rs751620182	805	-1	0	deletion	HGNC	HGNC:10903	YES	1	A2	CCDS81389.1	ENSP00000438406	Q13291	0	UPI0003E1547F	0	0	0	0	0	0	chr1:g.160647804_160647807del	0	0
chr1	160647762	0	ATGTGTGTG	A	5	150	1153	0.032	-	upstream_gene_variant	MODIFIER	SLAMF1	ENSG00000117090	Transcript	ENST00000538290.2	protein_coding	0	0	0	0	0	0	0	0	0	rs149677272	805	-1	0	deletion	HGNC	HGNC:10903	YES	1	A2	CCDS81389.1	ENSP00000438406	Q13291	0	UPI0003E1547F	0	0	0	0	0	0	chr1:g.160647800_160647807del	0	0
chr1	160738528	rs143948567	CA	C	3	152	1006	0.019	-	upstream_gene_variant	MODIFIER	SLAMF7	ENSG00000026751	Transcript	ENST00000368043.8	protein_coding	0	0	0	0	0	0	0	0	0	rs143948567	718	1	0	deletion	HGNC	HGNC:21394	YES	1	P3	CCDS1209.1	ENSP00000357022	Q9NQ25	0	UPI00000389DC	0	0	0	0	0	0	chr1:g.160738537del	0.0395	0.0613
chr1	160755607	rs199542847	CA	C	3	152	1319	0.019	-	downstream_gene_variant	MODIFIER	SLAMF7	ENSG00000026751	Transcript	ENST00000368043.8	protein_coding	0	0	0	0	0	0	0	0	0	rs199542847	787	1	0	deletion	HGNC	HGNC:21394	YES	1	P3	CCDS1209.1	ENSP00000357022	Q9NQ25	0	UPI00000389DC	0	0	0	0	0	0	chr1:g.160755614del	0.0236	0.0053
chr1	160756195	rs142785024	G	GA	3	152	1821	0.019	A	downstream_gene_variant	MODIFIER	SLAMF7	ENSG00000026751	Transcript	ENST00000368043.8	protein_coding	0	0	0	0	0	0	0	0	0	rs142785024	1374	1	0	insertion	HGNC	HGNC:21394	YES	1	P3	CCDS1209.1	ENSP00000357022	Q9NQ25	0	UPI00000389DC	0	0	0	0	0	0	chr1:g.160756198dup	0.0447	0.0915
chr1	160767289	0	GGAGAGAGAGA	G	6	152	1243	0.038	-	intergenic_variant	MODIFIER	0	0	0	0	0	0	0	0	0	0	0	0	0	0	rs767302460	0	0	0	deletion	0	0	0	0	0	0	0	0	0	0	0	0	0	0	0	0	chr1:g.160767314_160767323del	0	0
chr1	160768666	rs1227276591	CTCT	C	4	152	797	0.026	-	regulatory_region_variant	MODIFIER	0	0	RegulatoryFeature	ENSR00000254891	CTCF_binding_site	0	0	0	0	0	0	0	0	0	rs1227276591	0	0	0	deletion	0	0	0	0	0	0	0	0	0	0	0	0	0	0	0	0	chr1:g.160768683_160768685del	0	0
chr1	160781191	rs370283711	CTG	C	5	152	2377	0.032	-	upstream_gene_variant	MODIFIER	AL121985.2	ENSG00000274562	Transcript	ENST00000621192.1	unprocessed_pseudogene	0	0	0	0	0	0	0	0	0	rs370283711	1052	-1	0	deletion	Clone_based_ensembl_gene	0	YES	0	0	0	0	0	0	0	0	0	0	0	0	0	chr1:g.160781194_160781195del	0.1689	0.1271
chr1	160781196	rs372973114	ACAATAGCTGT	A	5	152	2397	0.032	-	upstream_gene_variant	MODIFIER	AL121985.2	ENSG00000274562	Transcript	ENST00000621192.1	unprocessed_pseudogene	0	0	0	0	0	0	0	0	0	rs372973114	1057	-1	0	deletion	Clone_based_ensembl_gene	0	YES	0	0	0	0	0	0	0	0	0	0	0	0	0	chr1:g.160781197_160781206del	0.1949	0.1415
chr1	160789256	rs35132864	T	TC	2	152	2085	0.013	C	regulatory_region_variant	MODIFIER	0	0	RegulatoryFeature	ENSR00000014598	promoter_flanking_region	0	0	0	0	0	0	0	0	0	rs35132864	0	0	0	insertion	0	0	0	0	0	0	0	0	0	0	0	0	0	0	0	0	chr1:g.160789261dup	0.1232	0.09
chr1	160797862	0	TACAC	T	6	152	1682	0.038	-	intron_variant	MODIFIER	LY9	ENSG00000122224	Transcript	ENST00000263285.11	protein_coding	0	1/9	ENST00000263285.11:c.124+1576_124+1579del	0	0	0	0	0	0	rs58992095	0	1	0	deletion	HGNC	HGNC:6730	YES	1	P3	CCDS30916.1	ENSP00000263285	Q9HBG7	0	UPI00001416AF	0	0	0	0	0	24	chr1:g.160797887_160797890del	0	0
chr1	161067570	0	A	AAAAGAAAGAAAG	2	152	1585	0.013	AAAGAAAGAAAG	downstream_gene_variant	MODIFIER	NECTIN4	ENSG00000143217	Transcript	ENST00000368012.4	protein_coding	0	0	0	0	0	0	0	0	0	rs145002994	3427	-1	0	insertion	HGNC	HGNC:19688	YES	1	P1	CCDS1216.1	ENSP00000356991	Q96NY8	K4PZ75	UPI000006F072	0	1	0	0	0	0	chr1:g.161067586_161067597dup	0	0.0189
chr1	161097736	0	CTG	C	4	150	1155	0.032	-	downstream_gene_variant	MODIFIER	PFDN2	ENSG00000143256	Transcript	ENST00000368010.4	protein_coding	0	0	0	0	0	0	0	0	0	rs1220059640	2823	-1	0	deletion	HGNC	HGNC:8867	YES	1	P1	CCDS1217.1	ENSP00000356989	Q9UHV9	B1AQP2	UPI000000DBA5	0	0	0	0	0	0	chr1:g.161097776_161097777del	0	0
chr1	161097736	0	CTGTG	C	6	150	1155	0.045	-	downstream_gene_variant	MODIFIER	PFDN2	ENSG00000143256	Transcript	ENST00000368010.4	protein_coding	0	0	0	0	0	0	0	0	0	rs1358485652	2821	-1	0	deletion	HGNC	HGNC:8867	YES	1	P1	CCDS1217.1	ENSP00000356989	Q9UHV9	B1AQP2	UPI000000DBA5	0	0	0	0	0	0	chr1:g.161097774_161097777del	0	0
chr1	161097736	0	CTGTGTGTGTG	C	5	150	1155	0.032	-	downstream_gene_variant	MODIFIER	PFDN2	ENSG00000143256	Transcript	ENST00000368010.4	protein_coding	0	0	0	0	0	0	0	0	0	rs1371033423	2815	-1	0	deletion	HGNC	HGNC:8867	YES	1	P1	CCDS1217.1	ENSP00000356989	Q9UHV9	B1AQP2	UPI000000DBA5	0	0	0	0	0	0	chr1:g.161097768_161097777del	0	0
chr1	161223055	0	C	CCA	5	152	2423	0.032	CA	splice_region_variant&intron_variant	LOW	APOA2	ENSG00000158874	Transcript	ENST00000367990.7	protein_coding	0	2/3	ENST00000367990.7:c.53-7_53-6dup	0	0	0	0	0	0	rs886045470	0	-1	0	insertion	HGNC	HGNC:601	YES	1	P1	CCDS1226.1	ENSP00000356969	P02652	0	UPI0000125BE4	0	1	0	0	0	0	chr1:g.161223093_161223094dup	0	0
chr1	161314434	rs35215598	A	AGT	2	152	1906	0.013	GT	intron_variant	MODIFIER	SDHC	ENSG00000143252	Transcript	ENST00000367975.6	protein_coding	0	1/5	ENST00000367975.6:c.20+11_20+12dup	0	0	0	0	0	0	rs1451337382	0	1	0	insertion	HGNC	HGNC:10682	YES	1	P1	CCDS1230.1	ENSP00000356953	Q99643	A0A0S2Z4B7	UPI0000001636	0	1	0	0	0	3	chr1:g.161314436_161314437dup	0	0.2481
chr1	161381825	rs56268684	C	CA	2	152	943	0.013	A	upstream_gene_variant	MODIFIER	RRM2P2	ENSG00000236484	Transcript	ENST00000436212.1	processed_pseudogene	0	0	0	0	0	0	0	0	0	rs56268684	2467	-1	0	insertion	HGNC	HGNC:10454	YES	0	0	0	0	0	0	0	0	0	0	0	0	0	chr1:g.161381834dup	0.1691	0.2481
chr1	161382245	rs34241042	C	CA	4	152	819	0.026	A	upstream_gene_variant	MODIFIER	RRM2P2	ENSG00000236484	Transcript	ENST00000436212.1	processed_pseudogene	0	0	0	0	0	0	0	0	0	rs34241042	2887	-1	0	insertion	HGNC	HGNC:10454	YES	0	0	0	0	0	0	0	0	0	0	0	0	0	chr1:g.161382246dup	0.4052	0.6422
chr1	161390733	rs5778208	CAGCA	C	2	152	1647	0.013	-	intergenic_variant	MODIFIER	0	0	0	0	0	0	0	0	0	0	0	0	0	0	rs5778208	0	0	0	deletion	0	0	0	0	0	0	0	0	0	0	0	0	0	0	0	0	chr1:g.161390738_161390741del	0.1693	0.2496
chr1	161398092	rs79734617	TA	T	2	152	1943	0.013	-	upstream_gene_variant	MODIFIER	AL592295.4	ENSG00000283696	Transcript	ENST00000636161.1	lincRNA	0	0	0	0	0	0	0	0	0	rs79734617	1316	1	0	deletion	Clone_based_ensembl_gene	0	YES	4	0	0	0	0	0	0	0	0	0	0	0	0	chr1:g.161398093del	0	0
chr1	161736545	rs397981701	G	GA	7	150	1872	0.052	A	downstream_gene_variant	MODIFIER	RN7SL466P	ENSG00000241347	Transcript	ENST00000497546.3	misc_RNA	0	0	0	0	0	0	0	0	0	rs397981701	443	1	0	insertion	HGNC	HGNC:46482	YES	0	0	0	0	0	0	0	0	0	0	0	0	0	chr1:g.161736545_161736546insA	0	0
chr1	161736546	0	G	GGGAGAGAGAGAGAGAGA	6	150	1865	0.045	GGAGAGAGAGAGAGAGA	downstream_gene_variant	MODIFIER	RN7SL466P	ENSG00000241347	Transcript	ENST00000497546.3	misc_RNA	0	0	0	0	0	0	0	0	0	0	444	1	0	insertion	HGNC	HGNC:46482	YES	0	0	0	0	0	0	0	0	0	0	0	0	0	chr1:g.161736547_161736548insGAGAGAGAGAGAGAGAG	0	0
chr1	161741401	0	C	CTG	4	152	1638	0.045	TG	regulatory_region_variant	MODIFIER	0	0	RegulatoryFeature	ENSR00000254953	CTCF_binding_site	0	0	0	0	0	0	0	0	0	rs1484746865	0	0	0	insertion	0	0	0	0	0	0	0	0	0	0	0	0	0	0	0	0	chr1:g.161741437_161741438dup	0	0
chr1	161741401	0	C	CTGTG	5	152	1638	0.032	TGTG	regulatory_region_variant	MODIFIER	0	0	RegulatoryFeature	ENSR00000254953	CTCF_binding_site	0	0	0	0	0	0	0	0	0	rs1484746865	0	0	0	insertion	0	0	0	0	0	0	0	0	0	0	0	0	0	0	0	0	chr1:g.161741435_161741438dup	0	0
chr1	161741401	0	CTG	C	7	152	1638	0.045	-	regulatory_region_variant	MODIFIER	0	0	RegulatoryFeature	ENSR00000254953	CTCF_binding_site	0	0	0	0	0	0	0	0	0	rs1271405536	0	0	0	deletion	0	0	0	0	0	0	0	0	0	0	0	0	0	0	0	0	chr1:g.161741437_161741438del	0	0
chr1	161741401	0	CTGTG	C	3	152	1638	0.019	-	regulatory_region_variant	MODIFIER	0	0	RegulatoryFeature	ENSR00000254953	CTCF_binding_site	0	0	0	0	0	0	0	0	0	rs748071955	0	0	0	deletion	0	0	0	0	0	0	0	0	0	0	0	0	0	0	0	0	chr1:g.161741435_161741438del	0	0
chr1	161741401	0	CTGTGTGTG	C	2	152	1638	0.013	-	regulatory_region_variant	MODIFIER	0	0	RegulatoryFeature	ENSR00000254953	CTCF_binding_site	0	0	0	0	0	0	0	0	0	rs1270431444	0	0	0	deletion	0	0	0	0	0	0	0	0	0	0	0	0	0	0	0	0	chr1:g.161741431_161741438del	0	0
chr1	162251066	0	TTTTG	T	7	152	2405	0.045	-	intron_variant	MODIFIER	NOS1AP	ENSG00000198929	Transcript	ENST00000361897.10	protein_coding	0	2/9	ENST00000361897.10:c.178-36253_178-36250del	0	0	0	0	0	0	rs199709005	0	1	0	deletion	HGNC	HGNC:16859	YES	1	0	CCDS1237.1	ENSP00000355133	O75052	0	UPI000019C573	0	1	0	0	0	24	chr1:g.162251091_162251094del	0.1123	0.1339
chr1	162631182	0	TTGTG	T	4	152	2107	0.026	-	upstream_gene_variant	MODIFIER	DDR2	ENSG00000162733	Transcript	ENST00000367922.7	protein_coding	0	0	0	0	0	0	0	0	0	rs1335635961	1279	1	0	deletion	HGNC	HGNC:2731	YES	1	P1	CCDS1241.1	ENSP00000356899	Q16832	A0A024R906	UPI000013E1B4	0	1	0	0	0	0	chr1:g.162631223_162631226del	0	0
chr1	162673589	rs370498133	GTGTGTA	G	3	152	1169	0.019	-	intron_variant	MODIFIER	DDR2	ENSG00000162733	Transcript	ENST00000367922.7	protein_coding	0	2/18	ENST00000367922.7:c.-108+18221_-108+18226del	0	0	0	0	0	0	rs370498133	0	1	0	deletion	HGNC	HGNC:2731	YES	1	P1	CCDS1241.1	ENSP00000356899	Q16832	A0A024R906	UPI000013E1B4	0	1	0	0	0	5	chr1:g.162673595_162673600del	0	0
chr1	162673595	0	A	ATG	2	152	1134	0.013	TG	intron_variant	MODIFIER	DDR2	ENSG00000162733	Transcript	ENST00000367922.7	protein_coding	0	2/18	ENST00000367922.7:c.-108+18234_-108+18235dup	0	0	0	0	0	0	rs1491204508	0	1	0	insertion	HGNC	HGNC:2731	YES	1	P1	CCDS1241.1	ENSP00000356899	Q16832	A0A024R906	UPI000013E1B4	0	1	0	0	0	14	chr1:g.162673608_162673609dup	0	0
chr1	162673595	0	ATG	A	3	152	1134	0.019	-	intron_variant	MODIFIER	DDR2	ENSG00000162733	Transcript	ENST00000367922.7	protein_coding	0	2/18	ENST00000367922.7:c.-108+18234_-108+18235del	0	0	0	0	0	0	rs1413309041	0	1	0	deletion	HGNC	HGNC:2731	YES	1	P1	CCDS1241.1	ENSP00000356899	Q16832	A0A024R906	UPI000013E1B4	0	1	0	0	0	12	chr1:g.162673608_162673609del	0	0
chr1	162673606	rs1459695070	T	TGA	5	152	1162	0.032	GA	intron_variant	MODIFIER	DDR2	ENSG00000162733	Transcript	ENST00000367922.7	protein_coding	0	2/18	ENST00000367922.7:c.-108+18233_-108+18234insAG	0	0	0	0	0	0	rs1459695070	0	1	0	insertion	HGNC	HGNC:2731	YES	1	P1	CCDS1241.1	ENSP00000356899	Q16832	A0A024R906	UPI000013E1B4	0	1	0	0	0	1	chr1:g.162673607_162673608insAG	0	0
chr1	162673608	0	TGA	T	7	152	1125	0.045	-	intron_variant	MODIFIER	DDR2	ENSG00000162733	Transcript	ENST00000367922.7	protein_coding	0	2/18	ENST00000367922.7:c.-108+18271_-108+18272del	0	0	0	0	0	0	rs778825162	0	1	0	deletion	HGNC	HGNC:2731	YES	1	P1	CCDS1241.1	ENSP00000356899	Q16832	A0A024R906	UPI000013E1B4	0	1	0	0	0	36	chr1:g.162673645_162673646del	0	0
chr1	162673732	0	T	TAAAAC	3	152	1325	0.019	AAAAC	intron_variant	MODIFIER	DDR2	ENSG00000162733	Transcript	ENST00000367922.7	protein_coding	0	2/18	ENST00000367922.7:c.-108+18383_-108+18387dup	0	0	0	0	0	0	rs145557802	0	1	0	insertion	HGNC	HGNC:2731	YES	1	P1	CCDS1241.1	ENSP00000356899	Q16832	A0A024R906	UPI000013E1B4	0	1	0	0	0	29	chr1:g.162673757_162673761dup	0.1086	0.3797
chr1	162710764	0	GCA	G	3	152	2290	0.019	-	intron_variant	MODIFIER	DDR2	ENSG00000162733	Transcript	ENST00000367922.7	protein_coding	0	3/18	ENST00000367922.7:c.-28+5656_-28+5657del	0	0	0	0	0	0	rs1456439313	0	1	0	deletion	HGNC	HGNC:2731	YES	1	P1	CCDS1241.1	ENSP00000356899	Q16832	A0A024R906	UPI000013E1B4	0	1	0	0	0	22	chr1:g.162710787_162710788del	0	0
chr1	164562452	0	T	TACACACACACACACAC	4	150	1090	0.026	ACACACACACACACAC	intron_variant	MODIFIER	PBX1	ENSG00000185630	Transcript	ENST00000420696.6	protein_coding	0	1/8	ENST00000420696.6:c.192-759_192-744dup	0	0	0	0	0	0	rs6143458	0	1	0	insertion	HGNC	HGNC:8632	YES	1	P3	CCDS1246.1	ENSP00000405890	P40424	A0A024R919	UPI00000213E1	0	1	0	0	0	42	chr1:g.164562479_164562494dup	0	0
chr1	164576265	rs540310767	C	CGCT	3	152	2127	0.019	GCT	intron_variant	MODIFIER	PBX1	ENSG00000185630	Transcript	ENST00000420696.6	protein_coding	0	2/8	ENST00000420696.6:c.265+12957_265+12959dup	0	0	0	0	0	0	rs540310767	0	1	0	insertion	HGNC	HGNC:8632	YES	1	P3	CCDS1246.1	ENSP00000405890	P40424	A0A024R919	UPI00000213E1	0	1	0	0	0	5	chr1:g.164576268_164576270dup	0.0024	0
chr1	164703324	rs1485317658	CTGTTCTTATCTTCTG	C	2	152	2289	0.013	-	intron_variant	MODIFIER	PBX1	ENSG00000185630	Transcript	ENST00000420696.6	protein_coding	0	2/8	ENST00000420696.6:c.266-89167_266-89153del	0	0	0	0	0	0	rs1485317658	0	1	0	deletion	HGNC	HGNC:8632	YES	1	P3	CCDS1246.1	ENSP00000405890	P40424	A0A024R919	UPI00000213E1	0	1	0	0	0	2	chr1:g.164703327_164703341del	0	0
chr1	164707418	0	TGA	T	2	152	1605	0.013	-	intron_variant	MODIFIER	PBX1	ENSG00000185630	Transcript	ENST00000420696.6	protein_coding	0	2/8	ENST00000420696.6:c.266-85039_266-85038del	0	0	0	0	0	0	rs1491420055	0	1	0	deletion	HGNC	HGNC:8632	YES	1	P3	CCDS1246.1	ENSP00000405890	P40424	A0A024R919	UPI00000213E1	0	1	0	0	0	36	chr1:g.164707455_164707456del	0	0
chr1	164747319	0	G	GTA	6	150	650	0.045	TA	intron_variant	MODIFIER	PBX1	ENSG00000185630	Transcript	ENST00000420696.6	protein_coding	0	2/8	ENST00000420696.6:c.266-45160_266-45159dup	0	0	0	0	0	0	rs374220820	0	1	0	insertion	HGNC	HGNC:8632	YES	1	P3	CCDS1246.1	ENSP00000405890	P40424	A0A024R919	UPI00000213E1	0	1	0	0	0	16	chr1:g.164747334_164747335dup	0	0
chr1	164747334	rs1553239765	TAC	T	3	152	652	0.019	-	intron_variant	MODIFIER	PBX1	ENSG00000185630	Transcript	ENST00000420696.6	protein_coding	0	2/8	ENST00000420696.6:c.266-45148_266-45147del	0	0	0	0	0	0	0	0	1	0	deletion	HGNC	HGNC:8632	YES	1	P3	CCDS1246.1	ENSP00000405890	P40424	A0A024R919	UPI00000213E1	0	1	0	0	0	11	chr1:g.164747346_164747347del	0	0
chr1	164752206	0	T	TTGTG	7	152	1631	0.045	TGTG	intron_variant	MODIFIER	PBX1	ENSG00000185630	Transcript	ENST00000420696.6	protein_coding	0	2/8	ENST00000420696.6:c.266-40251_266-40248dup	0	0	0	0	0	0	rs10629820	0	1	0	insertion	HGNC	HGNC:8632	YES	1	P3	CCDS1246.1	ENSP00000405890	P40424	A0A024R919	UPI00000213E1	0	1	0	0	0	40	chr1:g.164752243_164752246dup	0	0
chr1	164752206	0	TTG	T	3	152	1631	0.019	-	intron_variant	MODIFIER	PBX1	ENSG00000185630	Transcript	ENST00000420696.6	protein_coding	0	2/8	ENST00000420696.6:c.266-40249_266-40248del	0	0	0	0	0	0	rs1314633857	0	1	0	deletion	HGNC	HGNC:8632	YES	1	P3	CCDS1246.1	ENSP00000405890	P40424	A0A024R919	UPI00000213E1	0	1	0	0	0	38	chr1:g.164752245_164752246del	0	0
chr1	164752206	0	TTGTG	T	2	152	1631	0.013	-	intron_variant	MODIFIER	PBX1	ENSG00000185630	Transcript	ENST00000420696.6	protein_coding	0	2/8	ENST00000420696.6:c.266-40251_266-40248del	0	0	0	0	0	0	rs1432958578	0	1	0	deletion	HGNC	HGNC:8632	YES	1	P3	CCDS1246.1	ENSP00000405890	P40424	A0A024R919	UPI00000213E1	0	1	0	0	0	36	chr1:g.164752243_164752246del	0	0
chr1	164773243	0	G	GCACACACACACACA	3	150	1446	0.02	CACACACACACACA	intron_variant	MODIFIER	PBX1	ENSG00000185630	Transcript	ENST00000420696.6	protein_coding	0	2/8	ENST00000420696.6:c.266-19234_266-19221dup	0	0	0	0	0	0	rs113836981	0	1	0	insertion	HGNC	HGNC:8632	YES	1	P3	CCDS1246.1	ENSP00000405890	P40424	A0A024R919	UPI00000213E1	0	1	0	0	0	30	chr1:g.164773260_164773273dup	0	0
chr1	164773243	0	G	GCACACACACACACACACA	2	150	1446	0.013	CACACACACACACACACA	intron_variant	MODIFIER	PBX1	ENSG00000185630	Transcript	ENST00000420696.6	protein_coding	0	2/8	ENST00000420696.6:c.266-19238_266-19221dup	0	0	0	0	0	0	rs113836981	0	1	0	insertion	HGNC	HGNC:8632	YES	1	P3	CCDS1246.1	ENSP00000405890	P40424	A0A024R919	UPI00000213E1	0	1	0	0	0	30	chr1:g.164773256_164773273dup	0	0
chr1	164776899	0	TTGTG	T	4	152	856	0.026	-	intron_variant	MODIFIER	PBX1	ENSG00000185630	Transcript	ENST00000420696.6	protein_coding	0	2/8	ENST00000420696.6:c.266-15562_266-15559del	0	0	0	0	0	0	rs763101481	0	1	0	deletion	HGNC	HGNC:8632	YES	1	P3	CCDS1246.1	ENSP00000405890	P40424	A0A024R919	UPI00000213E1	0	1	0	0	0	32	chr1:g.164776932_164776935del	0	0
chr1	164781679	rs957172725	G	GA	2	152	2102	0.013	A	intron_variant	MODIFIER	PBX1	ENSG00000185630	Transcript	ENST00000420696.6	protein_coding	0	2/8	ENST00000420696.6:c.266-10814dup	0	0	0	0	0	0	rs957172725	0	1	0	insertion	HGNC	HGNC:8632	YES	1	P3	CCDS1246.1	ENSP00000405890	P40424	A0A024R919	UPI00000213E1	0	1	0	0	0	1	chr1:g.164781680dup	0	0
chr1	165698592	0	C	CGGGCCGCGGGAGGGGCG	2	152	1783	0.013	GGGCCGCGGGAGGGGCG	5_prime_UTR_variant	MODIFIER	ALDH9A1	ENSG00000143149	Transcript	ENST00000354775.4	protein_coding	1/11	0	ENST00000354775.4:c.-51_-35dup	0	271-272/2696	0	0	0	0	rs767406462	0	-1	0	insertion	HGNC	HGNC:412	YES	1	P1	CCDS1250.2	ENSP00000346827	P49189	B9EKV4	UPI00003E07DD	0	0	0	0	0	0	chr1:g.165698621_165698637dup	0	0.0885
chr1	167221068	rs1169506816	C	CGGCGGGGAGATGGGGG	5	150	916	0.032	GGCGGGGAGATGGGGG	intron_variant	MODIFIER	POU2F1	ENSG00000143190	Transcript	ENST00000367866.7	protein_coding	0	1/15	ENST00000367866.7:c.61+112_61+127dup	0	0	0	0	0	0	rs1169506816	0	1	0	insertion	HGNC	HGNC:9212	YES	1	P3	CCDS1259.2	ENSP00000356840	P14859	0	UPI0000EE3C74	0	0	0	0	0	17	chr1:g.167221070_167221085dup	0	0
chr1	167473092	0	T	TACACACACAC	5	152	2082	0.032	ACACACACAC	intron_variant	MODIFIER	CD247	ENSG00000198821	Transcript	ENST00000362089.9	protein_coding	0	1/7	ENST00000362089.9:c.59-32335_59-32326dup	0	0	0	0	0	0	rs35004482	0	-1	0	insertion	HGNC	HGNC:1677	YES	1	P4	CCDS1261.1	ENSP00000354782	P20963	0	UPI0000127362	0	1	0	0	0	0	chr1:g.167473117_167473126dup	0	0
chr1	167483030	rs1415256757	CTGAG	C	7	152	420	0.045	-	intron_variant	MODIFIER	CD247	ENSG00000198821	Transcript	ENST00000362089.9	protein_coding	0	1/7	ENST00000362089.9:c.58+35374_58+35377del	0	0	0	0	0	0	rs1415256757	0	-1	0	deletion	HGNC	HGNC:1677	YES	1	P4	CCDS1261.1	ENSP00000354782	P20963	0	UPI0000127362	0	1	0	0	0	0	chr1:g.167483032_167483035del	0	0
chr1	167487926	rs773826926	T	TG	2	152	1437	0.013	G	intron_variant	MODIFIER	CD247	ENSG00000198821	Transcript	ENST00000362089.9	protein_coding	0	1/7	ENST00000362089.9:c.58+30481dup	0	0	0	0	0	0	rs773826926	0	-1	0	insertion	HGNC	HGNC:1677	YES	1	P4	CCDS1261.1	ENSP00000354782	P20963	0	UPI0000127362	0	1	0	0	0	0	chr1:g.167487931dup	0	0
chr1	167621928	0	GCAAGCA	G	6	150	1169	0.039	-	intergenic_variant	MODIFIER	0	0	0	0	0	0	0	0	0	0	0	0	0	0	0	0	0	0	deletion	0	0	0	0	0	0	0	0	0	0	0	0	0	0	0	0	chr1:g.167621929_167621934del	0	0
chr1	167621972	rs112478806	GA	G	3	152	1681	0.019	-	intergenic_variant	MODIFIER	0	0	0	0	0	0	0	0	0	0	0	0	0	0	rs112478806	0	0	0	deletion	0	0	0	0	0	0	0	0	0	0	0	0	0	0	0	0	chr1:g.167621976del	0	0
chr1	167622652	0	ATT	A	7	150	692	0.045	-	downstream_gene_variant	MODIFIER	AL031733.2	ENSG00000241666	Transcript	ENST00000451992.2	antisense	0	0	0	0	0	0	0	0	0	rs199856779	4731	-1	0	deletion	Clone_based_ensembl_gene	0	YES	2	0	0	0	0	0	0	0	0	0	0	0	0	chr1:g.167622668_167622669del	0	0
chr1	167629586	rs543830520	TCC	T	4	152	2158	0.026	-	upstream_gene_variant	MODIFIER	RCSD1	ENSG00000198771	Transcript	ENST00000367854.8	protein_coding	0	0	0	0	0	0	0	0	0	rs543830520	644	1	0	deletion	HGNC	HGNC:28310	YES	1	P3	CCDS1263.1	ENSP00000356828	Q6JBY9	0	UPI0000204CFA	0	0	0	0	0	0	chr1:g.167629587_167629588del	0.0685	0.2126
chr1	167634941	0	AGTGTGTGT	A	2	152	1396	0.013	-	intron_variant	MODIFIER	RCSD1	ENSG00000198771	Transcript	ENST00000367854.8	protein_coding	0	1/6	ENST00000367854.8:c.6+4535_6+4542del	0	0	0	0	0	0	rs765291104	0	1	0	deletion	HGNC	HGNC:28310	YES	1	P3	CCDS1263.1	ENSP00000356828	Q6JBY9	0	UPI0000204CFA	0	0	0	0	0	22	chr1:g.167634964_167634971del	0	0
chr1	167635402	rs143766129	CAG	C	5	152	1766	0.032	-	intron_variant	MODIFIER	RCSD1	ENSG00000198771	Transcript	ENST00000367854.8	protein_coding	0	1/6	ENST00000367854.8:c.6+4974_6+4975del	0	0	0	0	0	0	rs143766129	0	1	0	deletion	HGNC	HGNC:28310	YES	1	P3	CCDS1263.1	ENSP00000356828	Q6JBY9	0	UPI0000204CFA	0	0	0	0	0	0	chr1:g.167635403_167635404del	0.02	0.003
chr1	167636580	0	G	GTT	2	150	1268	0.013	TT	intron_variant	MODIFIER	RCSD1	ENSG00000198771	Transcript	ENST00000367854.8	protein_coding	0	1/6	ENST00000367854.8:c.6+6159_6+6160dup	0	0	0	0	0	0	rs112074484	0	1	0	insertion	HGNC	HGNC:28310	YES	1	P3	CCDS1263.1	ENSP00000356828	Q6JBY9	0	UPI0000204CFA	0	0	0	0	0	9	chr1:g.167636588_167636589dup	0.031	0.0363
chr1	167637730	0	C	CCA	2	152	2232	0.013	CA	intron_variant	MODIFIER	RCSD1	ENSG00000198771	Transcript	ENST00000367854.8	protein_coding	0	1/6	ENST00000367854.8:c.6+7335_6+7336dup	0	0	0	0	0	0	rs1195374890	0	1	0	insertion	HGNC	HGNC:28310	YES	1	P3	CCDS1263.1	ENSP00000356828	Q6JBY9	0	UPI0000204CFA	0	0	0	0	0	35	chr1:g.167637764_167637765dup	0	0
chr1	167655362	rs34314229	AT	A	2	152	1967	0.013	-	intron_variant	MODIFIER	RCSD1	ENSG00000198771	Transcript	ENST00000367854.8	protein_coding	0	1/6	ENST00000367854.8:c.6+24940del	0	0	0	0	0	0	rs34314229	0	1	0	deletion	HGNC	HGNC:28310	YES	1	P3	CCDS1263.1	ENSP00000356828	Q6JBY9	0	UPI0000204CFA	0	0	0	0	0	6	chr1:g.167655369del	0.018	0.0552
chr1	167663339	rs879566706	GGCCAGCTGCACTA	G	2	152	2374	0.013	-	intron_variant	MODIFIER	RCSD1	ENSG00000198771	Transcript	ENST00000367854.8	protein_coding	0	1/6	ENST00000367854.8:c.7-20548_7-20536del	0	0	0	0	0	0	rs879566706	0	1	0	deletion	HGNC	HGNC:28310	YES	1	P3	CCDS1263.1	ENSP00000356828	Q6JBY9	0	UPI0000204CFA	0	0	0	0	0	12	chr1:g.167663352_167663364del	0	0
chr1	167680448	0	CTGTTTT	C	5	152	1594	0.032	-	intron_variant	MODIFIER	RCSD1	ENSG00000198771	Transcript	ENST00000367854.8	protein_coding	0	1/6	ENST00000367854.8:c.7-3414_7-3409del	0	0	0	0	0	0	rs143240113	0	1	0	deletion	HGNC	HGNC:28310	YES	1	P3	CCDS1263.1	ENSP00000356828	Q6JBY9	0	UPI0000204CFA	0	0	0	0	0	37	chr1:g.167680486_167680491del	0	0.1399
chr1	167682668	0	A	AGTGTGT	3	152	1999	0.019	GTGTGT	intron_variant	MODIFIER	RCSD1	ENSG00000198771	Transcript	ENST00000367854.8	protein_coding	0	1/6	ENST00000367854.8:c.7-1195_7-1190dup	0	0	0	0	0	0	rs35318679	0	1	0	insertion	HGNC	HGNC:28310	YES	1	P3	CCDS1263.1	ENSP00000356828	Q6JBY9	0	UPI0000204CFA	0	0	0	0	0	42	chr1:g.167682705_167682710dup	0	0
chr1	167682668	0	AGTGT	A	5	152	1999	0.032	-	intron_variant	MODIFIER	RCSD1	ENSG00000198771	Transcript	ENST00000367854.8	protein_coding	0	1/6	ENST00000367854.8:c.7-1193_7-1190del	0	0	0	0	0	0	rs10607777	0	1	0	deletion	HGNC	HGNC:28310	YES	1	P3	CCDS1263.1	ENSP00000356828	Q6JBY9	0	UPI0000204CFA	0	0	0	0	0	38	chr1:g.167682707_167682710del	0	0
chr1	167682668	0	AGTGTGTGTGTGT	A	6	152	1999	0.038	-	intron_variant	MODIFIER	RCSD1	ENSG00000198771	Transcript	ENST00000367854.8	protein_coding	0	1/6	ENST00000367854.8:c.7-1201_7-1190del	0	0	0	0	0	0	rs1368209200	0	1	0	deletion	HGNC	HGNC:28310	YES	1	P3	CCDS1263.1	ENSP00000356828	Q6JBY9	0	UPI0000204CFA	0	0	0	0	0	30	chr1:g.167682699_167682710del	0	0
chr1	168301270	rs35805859	C	CT	7	152	1173	0.045	T	intron_variant	MODIFIER	TBX19	ENSG00000143178	Transcript	ENST00000367821.8	protein_coding	0	5/7	ENST00000367821.8:c.727+797dup	0	0	0	0	0	0	rs35805859	0	1	0	insertion	HGNC	HGNC:11596	YES	1	P1	CCDS1272.1	ENSP00000356795	O60806	0	UPI000003176C	0	1	0	0	0	10	chr1:g.168301280dup	0	0
chr1	168466548	rs1001964792	CAT	C	3	152	2384	0.019	-	intron_variant&non_coding_transcript_variant	MODIFIER	AL023755.1	ENSG00000228697	Transcript	ENST00000422253.1	lincRNA	0	4/4	ENST00000422253.1:n.360-2177_360-2176del	0	0	0	0	0	0	rs1001964792	0	-1	0	deletion	Clone_based_ensembl_gene	0	0	1	0	0	0	0	0	0	0	0	0	0	0	0	chr1:g.168466551_168466552del	0	0
chr1	169151805	rs3835442	CTCTG	C	2	152	1834	0.013	-	intron_variant	MODIFIER	NME7	ENSG00000143156	Transcript	ENST00000367811.8	protein_coding	0	11/11	ENST00000367811.8:c.1098+17638_1098+17641del	0	0	0	0	0	0	rs148738224	0	-1	0	deletion	HGNC	HGNC:20461	YES	1	P3	CCDS1277.1	ENSP00000356785	Q9Y5B8	0	UPI000012FE8C	0	1	0	0	0	0	chr1:g.169151809_169151812del	0.0695	0.0393
chr1	169366883	rs149083082	G	GC	2	152	1467	0.013	C	upstream_gene_variant	MODIFIER	BLZF1	ENSG00000117475	Transcript	ENST00000367808.8	protein_coding	0	0	0	0	0	0	0	0	0	rs149083082	1311	1	0	insertion	HGNC	HGNC:1065	YES	1	P1	CCDS1278.1	ENSP00000356782	Q9H2G9	A0A024R921	UPI000003B44E	0	0	0	0	0	0	chr1:g.169366884dup	0.0877	0.1135
chr1	169427753	rs1221488187	GT	G	2	152	1625	0.013	-	upstream_gene_variant	MODIFIER	CCDC181	ENSG00000117477	Transcript	ENST00000367806.7	protein_coding	0	0	0	0	0	0	0	0	0	rs1221488187	337	-1	0	deletion	HGNC	HGNC:28051	YES	1	A1	CCDS72979.1	ENSP00000356780	Q5TID7	0	UPI0000204D36	0	0	0	0	0	0	chr1:g.169427758del	0	0
chr1	169483398	rs140561992	C	CA	6	152	1359	0.045	A	intron_variant	MODIFIER	SLC19A2	ENSG00000117479	Transcript	ENST00000236137.10	protein_coding	0	1/5	ENST00000236137.10:c.204+2164dup	0	0	0	0	0	0	rs140561992	0	-1	0	insertion	HGNC	HGNC:10938	YES	1	P1	CCDS1280.1	ENSP00000236137	O60779	A0A024R928	UPI0000036177	0	1	0	0	0	0	chr1:g.169483405dup	0.1296	0.2769
chr1	169484970	rs142965128	A	AG	6	152	2057	0.045	G	intron_variant	MODIFIER	SLC19A2	ENSG00000117479	Transcript	ENST00000236137.10	protein_coding	0	1/5	ENST00000236137.10:c.204+592dup	0	0	0	0	0	0	rs142965128	0	-1	0	insertion	HGNC	HGNC:10938	YES	1	P1	CCDS1280.1	ENSP00000236137	O60779	A0A024R928	UPI0000036177	0	1	0	0	0	0	chr1:g.169484974dup	0.0657	0.0666
chr1	169605416	0	G	GTTCA	2	152	1690	0.013	TTCA	intron_variant	MODIFIER	SELP	ENSG00000174175	Transcript	ENST00000263686.11	protein_coding	0	9/16	ENST00000263686.11:c.1519+1529_1519+1532dup	0	0	0	0	0	0	rs1374467223	0	-1	0	insertion	HGNC	HGNC:10721	YES	1	P2	CCDS1282.1	ENSP00000263686	P16109	A0A024R8Y9	UPI0000204D4A	0	0	0	0	0	0	chr1:g.169605447_169605450dup	0	0.0363
chr1	169667503	rs148699373	AAGAG	A	4	152	1396	0.026	-	intron_variant&non_coding_transcript_variant	MODIFIER	C1orf112	ENSG00000000460	Transcript	ENST00000498289.5	processed_transcript	0	1/28	ENST00000498289.5:n.517+4987_517+4990del	0	0	0	0	0	0	rs148699373	0	1	0	deletion	HGNC	HGNC:25565	0	2	0	0	0	0	0	0	0	0	0	0	0	6	chr1:g.169667510_169667513del	0.1112	0.0794
chr1	169698470	0	TTC	T	6	152	1302	0.038	-	intron_variant	MODIFIER	SELL	ENSG00000188404	Transcript	ENST00000650983.1	protein_coding	0	7/8	ENST00000650983.1:c.1121-1919_1121-1918del	0	0	0	0	0	0	rs112166471	0	-1	0	deletion	HGNC	HGNC:10720	YES	0	0	CCDS53427.1	ENSP00000498227	0	0	UPI000007083D	0	0	0	0	0	0	chr1:g.169698494_169698495del	0	0
chr1	170587021	0	TACACACAC	T	6	152	1057	0.038	-	downstream_gene_variant	MODIFIER	AL162399.1	ENSG00000225545	Transcript	ENST00000426090.1	lincRNA	0	0	0	0	0	0	0	0	0	rs1373885092	220	-1	0	deletion	Clone_based_ensembl_gene	0	YES	3	0	0	0	0	0	0	0	0	0	0	0	0	chr1:g.170587048_170587055del	0	0
chr1	170661923	rs74861685	CT	C	6	150	466	0.039	-	upstream_gene_variant	MODIFIER	PRRX1	ENSG00000116132	Transcript	ENST00000239461.11	protein_coding	0	0	0	0	0	0	0	0	0	rs74861685	2207	1	0	deletion	HGNC	HGNC:9142	YES	1	P1	CCDS1290.1	ENSP00000239461	P54821	0	UPI0000131D11	0	1	0	0	0	0	chr1:g.170661925del	0.3017	0.2428
chr1	170663042	0	TTC	T	3	152	1402	0.019	-	upstream_gene_variant	MODIFIER	PRRX1	ENSG00000116132	Transcript	ENST00000239461.11	protein_coding	0	0	0	0	0	0	0	0	0	rs137942748	1087	1	0	deletion	HGNC	HGNC:9142	YES	1	P1	CCDS1290.1	ENSP00000239461	P54821	0	UPI0000131D11	0	1	0	0	0	0	chr1:g.170663059_170663060del	0	0
chr1	170667310	0	GCACA	G	2	152	1765	0.013	-	intron_variant	MODIFIER	PRRX1	ENSG00000116132	Transcript	ENST00000239461.11	protein_coding	0	1/3	ENST00000239461.11:c.241+2875_241+2878del	0	0	0	0	0	0	rs145673610	0	1	0	deletion	HGNC	HGNC:9142	YES	1	P1	CCDS1290.1	ENSP00000239461	P54821	0	UPI0000131D11	0	1	0	0	0	23	chr1:g.170667334_170667337del	0	0
chr1	171249686	0	AGT	A	2	152	1944	0.013	-	intron_variant&non_coding_transcript_variant	MODIFIER	AL445673.1	ENSG00000231424	Transcript	ENST00000455124.2	antisense	0	1/1	ENST00000455124.2:n.272+1835_272+1836del	0	0	0	0	0	0	rs72417662	0	-1	0	deletion	Clone_based_ensembl_gene	0	YES	3	0	0	0	0	0	0	0	0	0	0	0	0	chr1:g.171249701_171249702del	0.1414	0.1717
chr1	171652924	0	T	TACACAC	3	152	1594	0.019	ACACAC	upstream_gene_variant	MODIFIER	MYOC	ENSG00000034971	Transcript	ENST00000037502.11	protein_coding	0	0	0	0	0	0	0	0	0	rs36042652	236	-1	0	insertion	HGNC	HGNC:7610	YES	1	P1	CCDS1297.1	ENSP00000037502	Q99972	A0A0S2Z421	UPI00000012D6	0	1	0	0	0	0	chr1:g.171652945_171652950dup	0	0
chr1	171652924	0	TAC	T	5	152	1594	0.032	-	upstream_gene_variant	MODIFIER	MYOC	ENSG00000034971	Transcript	ENST00000037502.11	protein_coding	0	0	0	0	0	0	0	0	0	rs1491009762	237	-1	0	deletion	HGNC	HGNC:7610	YES	1	P1	CCDS1297.1	ENSP00000037502	Q99972	A0A0S2Z421	UPI00000012D6	0	1	0	0	0	0	chr1:g.171652949_171652950del	0	0
chr1	172354088	0	G	GGTGT	5	152	892	0.038	GTGT	intron_variant	MODIFIER	DNM3	ENSG00000197959	Transcript	ENST00000355305.9	protein_coding	0	17/20	ENST00000355305.9:c.1912-24908_1912-24905dup	0	0	0	0	0	0	rs768549406	0	1	0	insertion	HGNC	HGNC:29125	YES	5	A1	CCDS86032.1	ENSP00000347457	Q9UQ16	0	UPI0000458803	0	0	0	0	0	25	chr1:g.172354110_172354113dup	0	0
chr1	172354437	rs150529729	C	CTGCA	2	152	2189	0.013	TGCA	intron_variant	MODIFIER	DNM3	ENSG00000197959	Transcript	ENST00000355305.9	protein_coding	0	17/20	ENST00000355305.9:c.1912-24580_1912-24577dup	0	0	0	0	0	0	rs150529729	0	1	0	insertion	HGNC	HGNC:29125	YES	5	A1	CCDS86032.1	ENSP00000347457	Q9UQ16	0	UPI0000458803	0	0	0	0	0	4	chr1:g.172354438_172354441dup	0.0687	0.0734
chr1	172359125	0	A	AAC	3	150	1684	0.019	AC	intron_variant	MODIFIER	DNM3	ENSG00000197959	Transcript	ENST00000355305.9	protein_coding	0	17/20	ENST00000355305.9:c.1912-19857_1912-19856dup	0	0	0	0	0	0	rs368383526	0	1	0	insertion	HGNC	HGNC:29125	YES	5	A1	CCDS86032.1	ENSP00000347457	Q9UQ16	0	UPI0000458803	0	0	0	0	0	37	chr1:g.172359161_172359162dup	0	0
chr1	172466573	0	TACACACACACACAC	T	4	152	1500	0.032	-	intron_variant	MODIFIER	C1orf105	ENSG00000180999	Transcript	ENST00000367727.9	protein_coding	0	6/6	ENST00000367727.9:c.406+1240_406+1253del	0	0	0	0	0	0	rs1432310035	0	1	0	deletion	HGNC	HGNC:29591	YES	1	P3	CCDS1301.1	ENSP00000356700	O95561	0	UPI000006D456	0	0	0	0	0	29	chr1:g.172466603_172466616del	0	0
chr1	172476580	0	G	GGTGTGT	4	152	2130	0.026	GTGTGT	regulatory_region_variant	MODIFIER	0	0	RegulatoryFeature	ENSR00000377382	promoter_flanking_region	0	0	0	0	0	0	0	0	0	rs113078213	0	0	0	insertion	0	0	0	0	0	0	0	0	0	0	0	0	0	0	0	0	chr1:g.172476595_172476600dup	0	0
chr1	172480488	rs150236549	AT	A	2	152	2108	0.013	-	regulatory_region_variant	MODIFIER	0	0	RegulatoryFeature	ENSR00000377383	promoter_flanking_region	0	0	0	0	0	0	0	0	0	rs150236549	0	0	0	deletion	0	0	0	0	0	0	0	0	0	0	0	0	0	0	0	0	chr1:g.172480491del	0.0276	0
chr1	172818676	0	G	GGTGT	6	152	1389	0.038	GTGT	intron_variant&non_coding_transcript_variant	MODIFIER	AL031599.1	ENSG00000224228	Transcript	ENST00000432694.2	lincRNA	0	1/4	ENST00000432694.2:n.223+42590_223+42593dup	0	0	0	0	0	0	rs1163713947	0	1	0	insertion	Clone_based_ensembl_gene	0	YES	3	0	0	0	0	0	0	0	0	0	0	0	44	chr1:g.172818717_172818720dup	0	0
chr1	172818676	0	GGTGTGTGTGTGT	G	3	152	1389	0.019	-	intron_variant&non_coding_transcript_variant	MODIFIER	AL031599.1	ENSG00000224228	Transcript	ENST00000432694.2	lincRNA	0	1/4	ENST00000432694.2:n.223+42582_223+42593del	0	0	0	0	0	0	rs1250398432	0	1	0	deletion	Clone_based_ensembl_gene	0	YES	3	0	0	0	0	0	0	0	0	0	0	0	32	chr1:g.172818709_172818720del	0	0
chr1	172896727	0	A	AT	2	150	916	0.013	T	intron_variant&non_coding_transcript_variant	MODIFIER	AL031599.1	ENSG00000224228	Transcript	ENST00000432694.2	lincRNA	0	1/4	ENST00000432694.2:n.224-107547dup	0	0	0	0	0	0	rs1002453111	0	1	0	insertion	Clone_based_ensembl_gene	0	YES	3	0	0	0	0	0	0	0	0	0	0	0	8	chr1:g.172896735dup	0	0
chr1	172947211	0	GCT	G	2	152	1690	0.013	-	intron_variant&non_coding_transcript_variant	MODIFIER	AL031599.1	ENSG00000224228	Transcript	ENST00000432694.2	lincRNA	0	1/4	ENST00000432694.2:n.224-57048_224-57047del	0	0	0	0	0	0	rs148667044	0	1	0	deletion	Clone_based_ensembl_gene	0	YES	3	0	0	0	0	0	0	0	0	0	0	0	22	chr1:g.172947234_172947235del	0	0
chr1	172992567	rs66661476	AT	A	6	152	448	0.038	-	intron_variant&non_coding_transcript_variant	MODIFIER	AL031599.1	ENSG00000224228	Transcript	ENST00000432694.2	lincRNA	0	1/4	ENST00000432694.2:n.224-11714del	0	0	0	0	0	0	rs66661476	0	1	0	deletion	Clone_based_ensembl_gene	0	YES	3	0	0	0	0	0	0	0	0	0	0	0	0	chr1:g.172992568del	0	0
chr1	173204902	0	A	AAC	2	152	1188	0.013	AC	intron_variant	MODIFIER	TNFSF4	ENSG00000117586	Transcript	ENST00000281834.4	protein_coding	0	1/2	ENST00000281834.4:c.153+2120_153+2121dup	0	0	0	0	0	0	rs1166103308	0	-1	0	insertion	HGNC	HGNC:11934	YES	1	P3	CCDS1306.1	ENSP00000281834	P23510	A0A024R937	UPI00001370A5	0	1	0	0	0	0	chr1:g.173204922_173204923dup	0	0
chr1	173204902	0	AAC	A	4	152	1188	0.032	-	intron_variant	MODIFIER	TNFSF4	ENSG00000117586	Transcript	ENST00000281834.4	protein_coding	0	1/2	ENST00000281834.4:c.153+2120_153+2121del	0	0	0	0	0	0	rs367741572	0	-1	0	deletion	HGNC	HGNC:11934	YES	1	P3	CCDS1306.1	ENSP00000281834	P23510	A0A024R937	UPI00001370A5	0	1	0	0	0	0	chr1:g.173204922_173204923del	0	0
chr1	173420543	0	C	CT	2	152	1460	0.013	T	intron_variant&non_coding_transcript_variant	MODIFIER	AL645568.1	ENSG00000203739	Transcript	ENST00000367716.3	antisense	0	1/1	ENST00000367716.3:n.986-1922dup	0	0	0	0	0	0	rs1379198082	0	-1	0	insertion	Clone_based_ensembl_gene	0	YES	1	0	0	0	0	0	0	0	0	0	0	0	0	chr1:g.173420552dup	0	0
chr1	173474472	rs1161333719	AAAG	A	2	152	2079	0.013	-	upstream_gene_variant	MODIFIER	PRDX6	ENSG00000117592	Transcript	ENST00000340385.6	protein_coding	0	0	0	0	0	0	0	0	0	rs1161333719	2860	1	0	deletion	HGNC	HGNC:16753	YES	1	P1	CCDS1307.1	ENSP00000342026	P30041	V9HWC7	UPI0000001C4B	0	0	0	0	0	0	chr1:g.173474480_173474482del	0	0
chr1	174799930	0	GCACACACACACA	G	2	152	2150	0.013	-	intron_variant	MODIFIER	RABGAP1L	ENSG00000152061	Transcript	ENST00000251507.8	protein_coding	0	18/20	ENST00000251507.8:c.2212-11864_2212-11853del	0	0	0	0	0	0	rs1484423326	0	1	0	deletion	HGNC	HGNC:24663	YES	2	P1	CCDS1314.1	ENSP00000251507	Q5R372	F1LJ00	UPI0000458A9F	0	0	0	0	0	37	chr1:g.174799968_174799979del	0	0
chr1	174799930	0	GCACACACACACACACACACA	G	6	152	2150	0.038	-	intron_variant	MODIFIER	RABGAP1L	ENSG00000152061	Transcript	ENST00000251507.8	protein_coding	0	18/20	ENST00000251507.8:c.2212-11872_2212-11853del	0	0	0	0	0	0	rs1269478691	0	1	0	deletion	HGNC	HGNC:24663	YES	2	P1	CCDS1314.1	ENSP00000251507	Q5R372	F1LJ00	UPI0000458A9F	0	0	0	0	0	29	chr1:g.174799960_174799979del	0	0
chr1	174877124	rs150345425	TTTG	T	7	152	1024	0.051	-	intron_variant	MODIFIER	RABGAP1L	ENSG00000152061	Transcript	ENST00000251507.8	protein_coding	0	19/20	ENST00000251507.8:c.2340+65173_2340+65175del	0	0	0	0	0	0	rs150345425	0	1	0	deletion	HGNC	HGNC:24663	YES	2	P1	CCDS1314.1	ENSP00000251507	Q5R372	F1LJ00	UPI0000458A9F	0	0	0	0	0	8	chr1:g.174877133_174877135del	0.1278	0.0696
chr1	174952512	rs544382460	TA	T	2	152	742	0.013	-	intron_variant	MODIFIER	RABGAP1L	ENSG00000152061	Transcript	ENST00000251507.8	protein_coding	0	19/20	ENST00000251507.8:c.2341-4934del	0	0	0	0	0	0	rs544382460	0	1	0	deletion	HGNC	HGNC:24663	YES	2	P1	CCDS1314.1	ENSP00000251507	Q5R372	F1LJ00	UPI0000458A9F	0	0	0	0	0	10	chr1:g.174952523del	0	0
chr1	174971570	rs143631653	TATCTAGATGAAAGA	T	6	152	1496	0.045	-	intron_variant	MODIFIER	RABGAP1L	ENSG00000152061	Transcript	ENST00000489615.5	protein_coding	0	4/8	ENST00000489615.5:c.501+2200_501+2213del	0	0	0	0	0	0	rs143631653	0	1	0	deletion	HGNC	HGNC:24663	0	1	0	CCDS58046.1	ENSP00000420660	Q5R372	0	UPI000006FFBC	0	0	0	0	0	16	chr1:g.174971587_174971600del	0.0345	0.0015
chr1	174990399	0	G	GA	6	152	707	0.045	A	3_prime_UTR_variant	MODIFIER	RABGAP1L	ENSG00000152061	Transcript	ENST00000489615.5	protein_coding	9/9	0	ENST00000489615.5:c.*408dup	0	1912-1913/6821	0	0	0	0	rs151019935	0	1	0	insertion	HGNC	HGNC:24663	0	1	0	CCDS58046.1	ENSP00000420660	Q5R372	0	UPI000006FFBC	0	0	0	0	0	10	chr1:g.174990409dup	0.1434	0.0628
chr1	175125609	rs749853192	TTCTC	T	2	152	969	0.013	-	intron_variant	MODIFIER	TNN	ENSG00000120332	Transcript	ENST00000239462.8	protein_coding	0	12/18	ENST00000239462.8:c.2915-1335_2915-1332del	0	0	0	0	0	0	rs1382220539	0	1	0	deletion	HGNC	HGNC:22942	YES	2	P1	CCDS30943.1	ENSP00000239462	Q9UQP3	0	UPI00001D7DA9	0	0	0	0	0	10	chr1:g.175125620_175125623del	0	0
chr1	178052016	0	C	CTGTGTGTG	7	152	1856	0.051	TGTGTGTG	intergenic_variant	MODIFIER	0	0	0	0	0	0	0	0	0	0	0	0	0	0	0	0	0	0	insertion	0	0	0	0	0	0	0	0	0	0	0	0	0	0	0	0	chr1:g.178052054_178052061dup	0	0
chr1	178052016	0	CTGTGTG	C	6	152	1856	0.038	-	intergenic_variant	MODIFIER	0	0	0	0	0	0	0	0	0	0	0	0	0	0	rs1332170314	0	0	0	deletion	0	0	0	0	0	0	0	0	0	0	0	0	0	0	0	0	chr1:g.178052056_178052061del	0	0
chr1	178093444	rs376340877	TAAAG	T	3	152	1948	0.026	-	upstream_gene_variant	MODIFIER	RASAL2	ENSG00000075391	Transcript	ENST00000367649.7	protein_coding	0	0	0	0	0	0	0	0	0	rs376340877	693	1	0	deletion	HGNC	HGNC:9874	YES	1	P1	CCDS1321.2	ENSP00000356621	Q9UJF2	0	UPI00019B254F	0	0	0	0	0	0	chr1:g.178093456_178093459del	0.0022	0
chr1	178093773	0	T	TGCCGCCGCC	4	152	1889	0.026	GCCGCCGCC	upstream_gene_variant	MODIFIER	RASAL2	ENSG00000075391	Transcript	ENST00000367649.7	protein_coding	0	0	0	0	0	0	0	0	0	rs1347074339	367	1	0	insertion	HGNC	HGNC:9874	YES	1	P1	CCDS1321.2	ENSP00000356621	Q9UJF2	0	UPI00019B254F	0	0	0	0	0	0	chr1:g.178093786_178093794dup	0	0
chr1	178093773	0	T	TGCCGCCGCCGCCGCC	3	152	1889	0.019	GCCGCCGCCGCCGCC	upstream_gene_variant	MODIFIER	RASAL2	ENSG00000075391	Transcript	ENST00000367649.7	protein_coding	0	0	0	0	0	0	0	0	0	rs1347074339	367	1	0	insertion	HGNC	HGNC:9874	YES	1	P1	CCDS1321.2	ENSP00000356621	Q9UJF2	0	UPI00019B254F	0	0	0	0	0	0	chr1:g.178093780_178093794dup	0	0
chr1	178093795	rs762792116	A	ACCG	3	150	1729	0.019	CCG	upstream_gene_variant	MODIFIER	RASAL2	ENSG00000075391	Transcript	ENST00000367649.7	protein_coding	0	0	0	0	0	0	0	0	0	rs762792116	345	1	0	insertion	HGNC	HGNC:9874	YES	1	P1	CCDS1321.2	ENSP00000356621	Q9UJF2	0	UPI00019B254F	0	0	0	0	0	0	chr1:g.178093798_178093800dup	0	0
chr1	178094103	rs1361986890	C	CT	2	152	1856	0.013	T	upstream_gene_variant	MODIFIER	RASAL2	ENSG00000075391	Transcript	ENST00000367649.7	protein_coding	0	0	0	0	0	0	0	0	0	rs1361986890	37	1	0	insertion	HGNC	HGNC:9874	YES	1	P1	CCDS1321.2	ENSP00000356621	Q9UJF2	0	UPI00019B254F	0	0	0	0	0	0	chr1:g.178094103_178094104insT	0	0
chr1	178096464	0	TTGTG	T	4	152	1162	0.026	-	intron_variant	MODIFIER	RASAL2	ENSG00000075391	Transcript	ENST00000367649.7	protein_coding	0	1/17	ENST00000367649.7:c.202+1790_202+1793del	0	0	0	0	0	0	rs373177263	0	1	0	deletion	HGNC	HGNC:9874	YES	1	P1	CCDS1321.2	ENSP00000356621	Q9UJF2	0	UPI00019B254F	0	0	0	0	0	19	chr1:g.178096484_178096487del	0	0
chr1	178129017	rs139664605	AACAT	A	2	152	1231	0.013	-	intron_variant	MODIFIER	RASAL2	ENSG00000075391	Transcript	ENST00000367649.7	protein_coding	0	1/17	ENST00000367649.7:c.202+34329_202+34332del	0	0	0	0	0	0	rs139664605	0	1	0	deletion	HGNC	HGNC:9874	YES	1	P1	CCDS1321.2	ENSP00000356621	Q9UJF2	0	UPI00019B254F	0	0	0	0	0	5	chr1:g.178129023_178129026del	0.0437	0.1536
chr1	178236390	rs34105113	TC	T	2	152	1397	0.013	-	intron_variant	MODIFIER	RASAL2	ENSG00000075391	Transcript	ENST00000367649.7	protein_coding	0	1/17	ENST00000367649.7:c.203-47173del	0	0	0	0	0	0	rs34105113	0	1	0	deletion	HGNC	HGNC:9874	YES	1	P1	CCDS1321.2	ENSP00000356621	Q9UJF2	0	UPI00019B254F	0	0	0	0	0	0	chr1:g.178236391del	0.1963	0.0106
chr1	178242423	0	TTCTCTCTCTCTCTCTCTC	T	6	152	864	0.038	-	intron_variant	MODIFIER	RASAL2	ENSG00000075391	Transcript	ENST00000367649.7	protein_coding	0	1/17	ENST00000367649.7:c.203-41099_203-41082del	0	0	0	0	0	0	rs1359617705	0	1	0	deletion	HGNC	HGNC:9874	YES	1	P1	CCDS1321.2	ENSP00000356621	Q9UJF2	0	UPI00019B254F	0	0	0	0	0	41	chr1:g.178242465_178242482del	0	0
chr1	178371322	0	C	CCA	2	152	1382	0.013	CA	intron_variant	MODIFIER	RASAL2	ENSG00000075391	Transcript	ENST00000367649.7	protein_coding	0	3/17	ENST00000367649.7:c.458-18749_458-18748dup	0	0	0	0	0	0	rs796822835	0	1	0	insertion	HGNC	HGNC:9874	YES	1	P1	CCDS1321.2	ENSP00000356621	Q9UJF2	0	UPI00019B254F	0	0	0	0	0	30	chr1:g.178371351_178371352dup	0	0
chr1	178371322	0	C	CCACACACACA	2	152	1382	0.013	CACACACACA	intron_variant	MODIFIER	RASAL2	ENSG00000075391	Transcript	ENST00000367649.7	protein_coding	0	3/17	ENST00000367649.7:c.458-18757_458-18748dup	0	0	0	0	0	0	rs796822835	0	1	0	insertion	HGNC	HGNC:9874	YES	1	P1	CCDS1321.2	ENSP00000356621	Q9UJF2	0	UPI00019B254F	0	0	0	0	0	30	chr1:g.178371343_178371352dup	0	0
chr1	178371322	0	C	CCACACACACACA	3	152	1382	0.019	CACACACACACA	intron_variant	MODIFIER	RASAL2	ENSG00000075391	Transcript	ENST00000367649.7	protein_coding	0	3/17	ENST00000367649.7:c.458-18759_458-18748dup	0	0	0	0	0	0	rs796822835	0	1	0	insertion	HGNC	HGNC:9874	YES	1	P1	CCDS1321.2	ENSP00000356621	Q9UJF2	0	UPI00019B254F	0	0	0	0	0	30	chr1:g.178371341_178371352dup	0	0
chr1	178371351	rs146923743	CAAAT	C	4	150	1462	0.026	-	intron_variant	MODIFIER	RASAL2	ENSG00000075391	Transcript	ENST00000367649.7	protein_coding	0	3/17	ENST00000367649.7:c.458-18747_458-18744del	0	0	0	0	0	0	rs146923743	0	1	0	deletion	HGNC	HGNC:9874	YES	1	P1	CCDS1321.2	ENSP00000356621	Q9UJF2	0	UPI00019B254F	0	0	0	0	0	1	chr1:g.178371353_178371356del	0	0
chr1	178536626	0	A	AAAACAAAC	2	152	2056	0.013	AAACAAAC	intron_variant&NMD_transcript_variant	MODIFIER	TEX35	ENSG00000240021	Transcript	ENST00000419909.6	nonsense_mediated_decay	0	13/15	ENST00000419909.6:c.*1020+2767_*1020+2774dup	0	0	0	0	0	0	rs143937231	0	1	0	insertion	HGNC	HGNC:25366	0	2	0	0	ENSP00000430720	0	E5RIH0	UPI0001E8F3A3	0	0	0	0	0	33	chr1:g.178536652_178536659dup	0.0296	0.0756
chr1	178917125	rs879641013	GA	G	6	152	986	0.038	-	3_prime_UTR_variant	MODIFIER	RALGPS2	ENSG00000116191	Transcript	ENST00000367635.7	protein_coding	20/20	0	ENST00000367635.7:c.*770del	0	2857/5834	0	0	0	0	rs879641013	0	1	0	deletion	HGNC	HGNC:30279	YES	1	P3	CCDS1325.1	ENSP00000356607	Q86X27	0	UPI000000DBE1	0	0	0	0	0	3	chr1:g.178917129del	0	0
chr1	179294941	rs5779018	CT	C	2	150	715	0.013	-	intron_variant	MODIFIER	SOAT1	ENSG00000057252	Transcript	ENST00000367619.8	protein_coding	0	1/15	ENST00000367619.8:c.-9+1016del	0	0	0	0	0	0	rs5779018	0	1	0	deletion	HGNC	HGNC:11177	YES	1	P1	CCDS1330.1	ENSP00000356591	P35610	0	UPI0000071233	0	0	0	0	0	10	chr1:g.179294952del	0.2786	0.4039
chr1	179815095	rs3075114	ACGCGCG	A	3	150	1575	0.019	-	3_prime_UTR_variant	MODIFIER	FAM163A	ENSG00000143340	Transcript	ENST00000341785.4	protein_coding	5/5	0	ENST00000341785.4:c.*916_*921del	0	1807-1812/2909	0	0	0	0	rs71744420	0	1	0	deletion	HGNC	HGNC:28274	YES	1	P1	CCDS1333.1	ENSP00000354891	Q96GL9	0	UPI000006ED82	0	0	0	0	0	9	chr1:g.179815105_179815110del	0	0
chr1	179815883	rs4059257	CTG	C	2	152	2448	0.013	-	3_prime_UTR_variant	MODIFIER	FAM163A	ENSG00000143340	Transcript	ENST00000341785.4	protein_coding	5/5	0	ENST00000341785.4:c.*1695_*1696del	0	2595-2596/2909	0	0	0	0	rs4059257	0	1	0	deletion	HGNC	HGNC:28274	YES	1	P1	CCDS1333.1	ENSP00000354891	Q96GL9	0	UPI000006ED82	0	0	0	0	0	0	chr1:g.179815884_179815885del	0.1338	0.1626
chr1	179876944	rs200509818	TAGG	T	4	152	842	0.026	-	intron_variant	MODIFIER	TOR1AIP2	ENSG00000169905	Transcript	ENST00000367612.7	protein_coding	0	2/5	ENST00000367612.7:c.-147+292_-147+294del	0	0	0	0	0	0	rs200509818	0	-1	0	deletion	HGNC	HGNC:24055	YES	1	P1	CCDS1334.1	ENSP00000356584	Q8NFQ8	A0A024R957	UPI00000711A4	0	0	0	0	0	0	chr1:g.179876948_179876950del	0.0032	0
chr1	180150451	0	C	CTGTGTGTG	5	152	2087	0.032	TGTGTGTG	upstream_gene_variant	MODIFIER	QSOX1	ENSG00000116260	Transcript	ENST00000367602.8	protein_coding	0	0	0	0	0	0	0	0	0	rs3069327	4417	1	0	insertion	HGNC	HGNC:9756	YES	1	P3	CCDS1337.1	ENSP00000356574	O00391	0	UPI000004C63C	0	0	0	0	0	0	chr1:g.180150459_180150466dup	0	0
chr1	181061515	0	G	GA	2	152	1025	0.013	A	3_prime_UTR_variant	MODIFIER	MR1	ENSG00000153029	Transcript	ENST00000614012.4	protein_coding	7/7	0	ENST00000614012.4:c.*6259dup	0	7437-7438/7860	0	0	0	0	rs536487747	0	1	0	insertion	HGNC	HGNC:4975	YES	5	P1	CCDS1342.1	ENSP00000477563	Q95460	0	UPI0000072BD9	0	0	0	0	0	9	chr1:g.181061524dup	0	0
chr1	181093160	rs1007177384	CT	C	3	152	1940	0.019	-	downstream_gene_variant	MODIFIER	IER5	ENSG00000162783	Transcript	ENST00000367577.6	protein_coding	0	0	0	0	0	0	0	0	0	rs1007177384	262	1	0	deletion	HGNC	HGNC:5393	YES	0	P1	CCDS1343.1	ENSP00000356549	Q5VY09	0	UPI000013E1C9	0	0	0	0	0	0	chr1:g.181093162del	0	0
chr1	181136860	rs1377415261	C	CACCACACACAGAGACAT	2	152	1648	0.013	ACCACACACAGAGACAT	intergenic_variant	MODIFIER	0	0	0	0	0	0	0	0	0	0	0	0	0	0	rs1377415261	0	0	0	insertion	0	0	0	0	0	0	0	0	0	0	0	0	0	0	0	0	chr1:g.181136870_181136871insGAGACATACCACACACA	0	0
chr1	181136862	rs1258881599	CCACA	C	3	152	1656	0.019	-	intergenic_variant	MODIFIER	0	0	0	0	0	0	0	0	0	0	0	0	0	0	rs1258881599	0	0	0	deletion	0	0	0	0	0	0	0	0	0	0	0	0	0	0	0	0	chr1:g.181136871_181136874del	0	0
chr1	182392902	0	ATAGG	A	2	152	2351	0.013	-	upstream_gene_variant	MODIFIER	GLUL	ENSG00000135821	Transcript	ENST00000311223.9	protein_coding	0	0	0	0	0	0	0	0	0	rs144309863	697	-1	0	deletion	HGNC	HGNC:4341	YES	1	P1	CCDS1344.1	ENSP00000307900	P15104	A8YXX4	UPI000012B6E3	0	1	0	0	0	0	chr1:g.182392926_182392929del	0	0
chr1	182392902	0	ATAGGTAGG	A	2	152	2351	0.013	-	upstream_gene_variant	MODIFIER	GLUL	ENSG00000135821	Transcript	ENST00000311223.9	protein_coding	0	0	0	0	0	0	0	0	0	rs72434119	697	-1	0	deletion	HGNC	HGNC:4341	YES	1	P1	CCDS1344.1	ENSP00000307900	P15104	A8YXX4	UPI000012B6E3	0	1	0	0	0	0	chr1:g.182392922_182392929del	0	0
chr1	183021691	rs538010040	TATA	T	3	152	1213	0.019	-	upstream_gene_variant	MODIFIER	LAMC1	ENSG00000135862	Transcript	ENST00000258341.5	protein_coding	0	0	0	0	0	0	0	0	0	rs538010040	1726	1	0	deletion	HGNC	HGNC:6492	YES	1	P1	CCDS1351.1	ENSP00000258341	P11047	0	UPI000013CFC7	0	0	0	0	0	0	chr1:g.183021697_183021699del	0.0008	0
chr1	183149392	0	ACACACCACACAGCTCACACCCCTGTCCTCCTCACACACCACACAGCCCACACCCCTCTCCT	A	2	152	1498	0.013	-	downstream_gene_variant	MODIFIER	LAMC1	ENSG00000135862	Transcript	ENST00000258341.5	protein_coding	0	0	0	0	0	0	0	0	0	0	3801	1	0	deletion	HGNC	HGNC:6492	YES	1	P1	CCDS1351.1	ENSP00000258341	P11047	0	UPI000013CFC7	0	0	0	0	0	0	chr1:g.183149416_183149476del	0	0
chr1	183844038	rs149844019	CTGT	C	3	152	995	0.019	-	intron_variant	MODIFIER	RGL1	ENSG00000143344	Transcript	ENST00000304685.8	protein_coding	0	3/18	ENST00000304685.8:c.244-3526_244-3524del	0	0	0	0	0	0	rs149844019	0	1	0	deletion	HGNC	HGNC:30281	YES	1	P3	CCDS1359.1	ENSP00000303192	Q9NZL6	0	UPI000002B24C	0	0	0	0	0	1	chr1:g.183844040_183844042del	0.1258	0.2564
chr1	183871980	rs56336152	A	ATT	3	152	1765	0.019	TT	intron_variant	MODIFIER	RGL1	ENSG00000143344	Transcript	ENST00000304685.8	protein_coding	0	5/18	ENST00000304685.8:c.530+5908_530+5909dup	0	0	0	0	0	0	rs56336152	0	1	0	insertion	HGNC	HGNC:30281	YES	1	P3	CCDS1359.1	ENSP00000303192	Q9NZL6	0	UPI000002B24C	0	0	0	0	0	2	chr1:g.183871981_183871982dup	0.1761	0.3918
chr1	184037754	rs775136069	A	AGTGAGT	4	150	1714	0.026	GTGAGT	upstream_gene_variant	MODIFIER	COLGALT2	ENSG00000198756	Transcript	ENST00000361927.9	protein_coding	0	0	0	0	0	0	0	0	0	rs775136069	26	-1	0	insertion	HGNC	HGNC:16790	YES	1	P1	CCDS1360.1	ENSP00000354960	Q8IYK4	0	UPI000007423A	0	0	0	0	0	0	chr1:g.184037757_184037758insAGTGTG	0	0
chr1	184037754	0	A	AGTGT	4	150	1714	0.026	GTGT	upstream_gene_variant	MODIFIER	COLGALT2	ENSG00000198756	Transcript	ENST00000361927.9	protein_coding	0	0	0	0	0	0	0	0	0	rs775136069	26	-1	0	insertion	HGNC	HGNC:16790	YES	1	P1	CCDS1360.1	ENSP00000354960	Q8IYK4	0	UPI000007423A	0	0	0	0	0	0	chr1:g.184037789_184037792dup	0	0
chr1	184037754	0	A	AGTGTGTGTGT	5	150	1714	0.032	GTGTGTGTGT	upstream_gene_variant	MODIFIER	COLGALT2	ENSG00000198756	Transcript	ENST00000361927.9	protein_coding	0	0	0	0	0	0	0	0	0	rs775136069	26	-1	0	insertion	HGNC	HGNC:16790	YES	1	P1	CCDS1360.1	ENSP00000354960	Q8IYK4	0	UPI000007423A	0	0	0	0	0	0	chr1:g.184037783_184037792dup	0	0
chr1	184037754	0	A	AGTGTGTGTGTGT	7	150	1714	0.052	GTGTGTGTGTGT	upstream_gene_variant	MODIFIER	COLGALT2	ENSG00000198756	Transcript	ENST00000361927.9	protein_coding	0	0	0	0	0	0	0	0	0	rs775136069	26	-1	0	insertion	HGNC	HGNC:16790	YES	1	P1	CCDS1360.1	ENSP00000354960	Q8IYK4	0	UPI000007423A	0	0	0	0	0	0	chr1:g.184037781_184037792dup	0	0
chr1	184037754	0	AGT	A	2	150	1714	0.013	-	upstream_gene_variant	MODIFIER	COLGALT2	ENSG00000198756	Transcript	ENST00000361927.9	protein_coding	0	0	0	0	0	0	0	0	0	rs367707214	27	-1	0	deletion	HGNC	HGNC:16790	YES	1	P1	CCDS1360.1	ENSP00000354960	Q8IYK4	0	UPI000007423A	0	0	0	0	0	0	chr1:g.184037791_184037792del	0	0
chr1	184484884	0	CTGTGTG	C	2	152	1777	0.013	-	intron_variant	MODIFIER	C1orf21	ENSG00000116667	Transcript	ENST00000235307.7	protein_coding	0	2/5	ENST00000235307.7:c.94+7314_94+7319del	0	0	0	0	0	0	rs1228486105	0	1	0	deletion	HGNC	HGNC:15494	YES	1	P1	CCDS1362.1	ENSP00000235307	Q9H246	A0A024R926	UPI0000071170	0	0	0	0	0	32	chr1:g.184484917_184484922del	0	0
chr1	184484884	0	CTGTGTGTGTG	C	3	152	1777	0.019	-	intron_variant	MODIFIER	C1orf21	ENSG00000116667	Transcript	ENST00000235307.7	protein_coding	0	2/5	ENST00000235307.7:c.94+7310_94+7319del	0	0	0	0	0	0	rs1425439716	0	1	0	deletion	HGNC	HGNC:15494	YES	1	P1	CCDS1362.1	ENSP00000235307	Q9H246	A0A024R926	UPI0000071170	0	0	0	0	0	28	chr1:g.184484913_184484922del	0	0
chr1	185565914	rs145995185	C	CT	3	152	1243	0.019	T	intron_variant&non_coding_transcript_variant	MODIFIER	LINC01350	ENSG00000228309	Transcript	ENST00000608417.5	lincRNA	0	2/3	ENST00000608417.5:n.147-2587_147-2586insA	0	0	0	0	0	0	rs145995185	0	-1	0	insertion	HGNC	HGNC:50575	0	1	0	0	0	0	0	0	0	0	0	0	0	0	chr1:g.185565914_185565915insT	0.1655	0.1006
chr1	185571682	0	A	AT	4	152	1088	0.026	T	intron_variant&non_coding_transcript_variant	MODIFIER	LINC01350	ENSG00000228309	Transcript	ENST00000608417.5	lincRNA	0	2/3	ENST00000608417.5:n.147-8355dup	0	0	0	0	0	0	rs566512944	0	-1	0	insertion	HGNC	HGNC:50575	0	1	0	0	0	0	0	0	0	0	0	0	0	0	chr1:g.185571692dup	0.1793	0.1543
chr1	185594468	0	T	TACACAC	7	150	1299	0.045	ACACAC	intron_variant&non_coding_transcript_variant	MODIFIER	LINC01350	ENSG00000228309	Transcript	ENST00000608417.5	lincRNA	0	2/3	ENST00000608417.5:n.147-31146_147-31141dup	0	0	0	0	0	0	rs1198856239	0	-1	0	insertion	HGNC	HGNC:50575	0	1	0	0	0	0	0	0	0	0	0	0	0	0	chr1:g.185594510_185594515dup	0	0
chr1	185594468	0	T	TACACACAC	5	150	1299	0.032	ACACACAC	intron_variant&non_coding_transcript_variant	MODIFIER	LINC01350	ENSG00000228309	Transcript	ENST00000608417.5	lincRNA	0	2/3	ENST00000608417.5:n.147-31148_147-31141dup	0	0	0	0	0	0	rs1198856239	0	-1	0	insertion	HGNC	HGNC:50575	0	1	0	0	0	0	0	0	0	0	0	0	0	0	chr1:g.185594508_185594515dup	0	0
chr1	185594468	0	T	TACACACACAC	4	150	1299	0.026	ACACACACAC	intron_variant&non_coding_transcript_variant	MODIFIER	LINC01350	ENSG00000228309	Transcript	ENST00000608417.5	lincRNA	0	2/3	ENST00000608417.5:n.147-31150_147-31141dup	0	0	0	0	0	0	rs1198856239	0	-1	0	insertion	HGNC	HGNC:50575	0	1	0	0	0	0	0	0	0	0	0	0	0	0	chr1:g.185594506_185594515dup	0	0
chr1	185594468	0	T	TACACACACACAC	4	150	1299	0.026	ACACACACACAC	intron_variant&non_coding_transcript_variant	MODIFIER	LINC01350	ENSG00000228309	Transcript	ENST00000608417.5	lincRNA	0	2/3	ENST00000608417.5:n.147-31152_147-31141dup	0	0	0	0	0	0	rs1198856239	0	-1	0	insertion	HGNC	HGNC:50575	0	1	0	0	0	0	0	0	0	0	0	0	0	0	chr1:g.185594504_185594515dup	0	0
chr1	185789883	rs756883714	CT	C	2	152	1982	0.013	-	intron_variant	MODIFIER	HMCN1	ENSG00000143341	Transcript	ENST00000271588.9	protein_coding	0	1/106	ENST00000271588.9:c.268+54837del	0	0	0	0	0	0	rs756883714	0	1	0	deletion	HGNC	HGNC:19194	YES	1	P1	CCDS30956.1	ENSP00000271588	Q96RW7	0	UPI0000458C0E	0	1	0	0	0	0	chr1:g.185789884del	0	0
chr1	186828695	0	GCA	G	7	152	1128	0.045	-	upstream_gene_variant	MODIFIER	PLA2G4A	ENSG00000116711	Transcript	ENST00000367466.4	protein_coding	0	0	0	0	0	0	0	0	0	rs111406359	252	1	0	deletion	HGNC	HGNC:9035	YES	1	P1	CCDS1372.1	ENSP00000356436	P47712	0	UPI0000203D76	0	1	0	0	0	0	chr1:g.186828720_186828721del	0	0
chr1	186848722	0	T	TAC	2	152	1839	0.013	AC	intron_variant	MODIFIER	PLA2G4A	ENSG00000116711	Transcript	ENST00000367466.4	protein_coding	0	1/17	ENST00000367466.4:c.-69-5542_-69-5541dup	0	0	0	0	0	0	rs10651334	0	1	0	insertion	HGNC	HGNC:9035	YES	1	P1	CCDS1372.1	ENSP00000356436	P47712	0	UPI0000203D76	0	1	0	0	0	23	chr1:g.186848744_186848745dup	0	0.0885
chr1	190478702	0	GTC	G	3	152	1310	0.019	-	upstream_gene_variant	MODIFIER	BRINP3	ENSG00000162670	Transcript	ENST00000367462.5	protein_coding	0	0	0	0	0	0	0	0	0	rs373817504	839	-1	0	deletion	HGNC	HGNC:22393	YES	1	P1	CCDS1373.1	ENSP00000356432	Q76B58	0	UPI00001C1D9A	0	0	0	0	0	0	chr1:g.190478723_190478724del	0	0
chr1	190478729	0	CCT	C	5	152	1406	0.032	-	upstream_gene_variant	MODIFIER	BRINP3	ENSG00000162670	Transcript	ENST00000367462.5	protein_coding	0	0	0	0	0	0	0	0	0	rs372866861	866	-1	0	deletion	HGNC	HGNC:22393	YES	1	P1	CCDS1373.1	ENSP00000356432	Q76B58	0	UPI00001C1D9A	0	0	0	0	0	0	chr1:g.190478753_190478754del	0	0
chr1	192169748	rs139969285	CACTTTATAGCA	C	2	152	1008	0.013	-	intron_variant	MODIFIER	RGS18	ENSG00000150681	Transcript	ENST00000367460.4	protein_coding	0	3/4	ENST00000367460.4:c.283+9313_283+9323del	0	0	0	0	0	0	rs139969285	0	1	0	deletion	HGNC	HGNC:14261	YES	1	P1	CCDS1374.1	ENSP00000356430	Q9NS28	0	UPI0000044571	0	0	0	0	0	3	chr1:g.192169752_192169762del	0.0371	0.0015
chr1	192605262	rs202230091	TGCA	T	2	150	827	0.013	-	intron_variant&non_coding_transcript_variant	MODIFIER	AL390957.1	ENSG00000285280	Transcript	ENST00000434300.2	lincRNA	0	1/3	ENST00000434300.2:n.54-11608_54-11606del	0	0	0	0	0	0	rs202230091	0	-1	0	deletion	Clone_based_ensembl_gene	0	0	5	0	0	0	0	0	0	0	0	0	0	0	0	chr1:g.192605263_192605265del	0	0
chr1	192605271	rs1553255070	T	TG	2	150	837	0.013	G	intron_variant&non_coding_transcript_variant	MODIFIER	AL390957.1	ENSG00000285280	Transcript	ENST00000434300.2	lincRNA	0	1/3	ENST00000434300.2:n.54-11615_54-11614insC	0	0	0	0	0	0	0	0	-1	0	insertion	Clone_based_ensembl_gene	0	0	5	0	0	0	0	0	0	0	0	0	0	0	0	chr1:g.192605271_192605272insG	0	0
chr1	192699821	rs201966040	AC	A	7	152	852	0.045	-	intron_variant&non_coding_transcript_variant	MODIFIER	AL390957.1	ENSG00000285280	Transcript	ENST00000434300.2	lincRNA	0	1/3	ENST00000434300.2:n.53+39569del	0	0	0	0	0	0	rs201966040	0	-1	0	deletion	Clone_based_ensembl_gene	0	0	5	0	0	0	0	0	0	0	0	0	0	0	0	chr1:g.192699826del	0.0028	0.0008
chr1	193187728	rs147047560	T	TGA	2	150	986	0.013	GA	upstream_gene_variant	MODIFIER	B3GALT2	ENSG00000162630	Transcript	ENST00000367434.4	protein_coding	0	0	0	0	0	0	0	0	0	rs147047560	1074	-1	0	insertion	HGNC	HGNC:917	YES	1	P1	CCDS1383.1	ENSP00000356404	O43825	0	UPI0000073BFF	0	0	0	0	0	0	chr1:g.193187728_193187729insGA	0.0286	0.0061
chr1	196400628	rs200081577	CA	C	4	152	1041	0.026	-	intron_variant	MODIFIER	KCNT2	ENSG00000162687	Transcript	ENST00000294725.13	protein_coding	0	12/27	ENST00000294725.13:c.1186-1958del	0	0	0	0	0	0	rs200081577	0	-1	0	deletion	HGNC	HGNC:18866	YES	1	P3	CCDS1384.1	ENSP00000294725	Q6UVM3	A9LNM6	UPI00001E0966	0	1	0	0	0	0	chr1:g.196400633del	0.025	0.0008
chr1	198179520	rs950884307	TA	T	2	152	1497	0.013	-	intron_variant	MODIFIER	NEK7	ENSG00000151414	Transcript	ENST00000367385.9	protein_coding	0	1/9	ENST00000367385.9:c.-29+22245del	0	0	0	0	0	0	rs950884307	0	1	0	deletion	HGNC	HGNC:13386	YES	5	P1	CCDS1394.1	ENSP00000356355	Q8TDX7	A0A024R964	UPI0000073180	0	0	0	0	0	0	chr1:g.198179521del	0	0
chr1	198179809	rs55849981	GTGTGTA	G	2	150	1835	0.013	-	intron_variant	MODIFIER	NEK7	ENSG00000151414	Transcript	ENST00000367385.9	protein_coding	0	1/9	ENST00000367385.9:c.-29+22537_-29+22542del	0	0	0	0	0	0	rs540618959	0	1	0	deletion	HGNC	HGNC:13386	YES	5	P1	CCDS1394.1	ENSP00000356355	Q8TDX7	A0A024R964	UPI0000073180	0	0	0	0	0	3	chr1:g.198179813_198179818del	0	0
chr1	200040561	rs3838448	A	AGATC	4	152	1995	0.026	GATC	intron_variant	MODIFIER	NR5A2	ENSG00000116833	Transcript	ENST00000367362.8	protein_coding	0	2/7	ENST00000367362.8:c.202+766_202+767insGATC	0	0	0	0	0	0	rs3838448	0	1	0	insertion	HGNC	HGNC:7984	YES	1	P4	CCDS1401.1	ENSP00000356331	O00482	0	UPI0000130482	0	0	0	0	0	0	chr1:g.200040561_200040562insGATC	0.2825	0.6861
chr1	200053569	0	G	GCA	6	150	1668	0.039	CA	intron_variant	MODIFIER	NR5A2	ENSG00000116833	Transcript	ENST00000367362.8	protein_coding	0	5/7	ENST00000367362.8:c.1110+4788_1110+4789dup	0	0	0	0	0	0	rs374944913	0	1	0	insertion	HGNC	HGNC:7984	YES	1	P4	CCDS1401.1	ENSP00000356331	O00482	0	UPI0000130482	0	0	0	0	0	38	chr1:g.200053606_200053607dup	0	0
chr1	200053569	0	G	GCACACACA	3	150	1668	0.039	CACACACA	intron_variant	MODIFIER	NR5A2	ENSG00000116833	Transcript	ENST00000367362.8	protein_coding	0	5/7	ENST00000367362.8:c.1110+4782_1110+4789dup	0	0	0	0	0	0	rs374944913	0	1	0	insertion	HGNC	HGNC:7984	YES	1	P4	CCDS1401.1	ENSP00000356331	O00482	0	UPI0000130482	0	0	0	0	0	38	chr1:g.200053600_200053607dup	0	0
chr1	200108081	0	CGTGT	C	4	152	2175	0.026	-	intron_variant	MODIFIER	NR5A2	ENSG00000116833	Transcript	ENST00000367362.8	protein_coding	0	5/7	ENST00000367362.8:c.1111-3090_1111-3087del	0	0	0	0	0	0	rs1323863424	0	1	0	deletion	HGNC	HGNC:7984	YES	1	P4	CCDS1401.1	ENSP00000356331	O00482	0	UPI0000130482	0	0	0	0	0	30	chr1:g.200108112_200108115del	0	0
chr1	200674111	0	C	CTGAATGAATGAATGAA	2	152	1571	0.013	TGAATGAATGAATGAA	upstream_gene_variant	MODIFIER	DDX59	ENSG00000118197	Transcript	ENST00000331314.11	protein_coding	0	0	0	0	0	0	0	0	0	rs143041634	4204	-1	0	insertion	HGNC	HGNC:25360	YES	1	P2	CCDS30964.1	ENSP00000330460	Q5T1V6	0	UPI00001AFE4C	0	1	0	0	0	0	chr1:g.200674124_200674139dup	0	0
chr1	200684633	rs763795600	T	TGTGC	5	150	1042	0.032	GTGC	intron_variant&non_coding_transcript_variant	MODIFIER	AL445483.1	ENSG00000260088	Transcript	ENST00000568695.1	lincRNA	0	1/2	ENST00000568695.1:n.117-5673_117-5672insCGTG	0	0	0	0	0	0	rs763795600	0	1	0	insertion	Clone_based_ensembl_gene	0	YES	1	0	0	0	0	0	0	0	0	0	0	0	3	chr1:g.200684636_200684637insCGTG	0	0
chr1	200684653	0	C	CGTGTGT	2	152	1105	0.013	GTGTGT	intron_variant&non_coding_transcript_variant	MODIFIER	AL445483.1	ENSG00000260088	Transcript	ENST00000568695.1	lincRNA	0	1/2	ENST00000568695.1:n.117-5656_117-5655insGTGTGT	0	0	0	0	0	0	0	0	1	0	insertion	Clone_based_ensembl_gene	0	YES	1	0	0	0	0	0	0	0	0	0	0	0	0	chr1:g.200684653_200684654insGTGTGT	0	0
chr1	200684653	0	C	CGTGTGTGTGT	4	152	1105	0.026	GTGTGTGTGT	intron_variant&non_coding_transcript_variant	MODIFIER	AL445483.1	ENSG00000260088	Transcript	ENST00000568695.1	lincRNA	0	1/2	ENST00000568695.1:n.117-5656_117-5655insGTGTGTGTGT	0	0	0	0	0	0	0	0	1	0	insertion	Clone_based_ensembl_gene	0	YES	1	0	0	0	0	0	0	0	0	0	0	0	0	chr1:g.200684653_200684654insGTGTGTGTGT	0	0
chr1	200738341	rs141382436	TG	T	2	152	2254	0.013	-	upstream_gene_variant	MODIFIER	CAMSAP2	ENSG00000118200	Transcript	ENST00000236925.8	protein_coding	0	0	0	0	0	0	0	0	0	rs141382436	1437	1	0	deletion	HGNC	HGNC:29188	YES	1	A2	CCDS72998.1	ENSP00000236925	Q08AD1	0	UPI0000160246	0	0	0	0	0	0	chr1:g.200738343del	0.0675	0.0431
chr1	200899365	rs71138306	GTGTGTGTGCA	G	2	152	2116	0.013	-	intron_variant	MODIFIER	INAVA	ENSG00000163362	Transcript	ENST00000413687.3	protein_coding	0	2/9	ENST00000413687.3:c.56-93_56-84del	0	0	0	0	0	0	rs72225687	0	1	0	deletion	HGNC	HGNC:25599	YES	2	P2	CCDS44292.1	ENSP00000392105	Q3KP66	0	UPI0000204714	0	1	0	0	0	14	chr1:g.200899380_200899389del	0	0
chr1	201097445	rs34427537	AC	A	2	152	2150	0.013	-	intron_variant	MODIFIER	CACNA1S	ENSG00000081248	Transcript	ENST00000362061.4	protein_coding	0	2/43	ENST00000362061.4:c.259-3425del	0	0	0	0	0	0	rs34427537	0	-1	0	deletion	HGNC	HGNC:1397	YES	1	P2	CCDS1407.1	ENSP00000355192	Q13698	0	UPI000020471D	0	1	0	0	0	0	chr1:g.201097447del	0.0339	0.0038
chr1	201111918	rs71843679	TTCC	T	2	152	1133	0.013	-	downstream_gene_variant	MODIFIER	ASCL5	ENSG00000232237	Transcript	ENST00000449188.2	protein_coding	0	0	0	0	0	0	0	0	0	rs71843679	2032	-1	0	deletion	HGNC	HGNC:33169	YES	3	P1	CCDS59202.1	ENSP00000472681	0	M0R2M9	UPI0002742D0F	0	0	0	0	0	0	chr1:g.201111930_201111932del	0.154	0.1967
chr1	201137471	0	AACAC	A	7	152	1405	0.045	-	intron_variant	MODIFIER	TMEM9	ENSG00000116857	Transcript	ENST00000367332.5	protein_coding	0	5/5	ENST00000367332.5:c.409-1660_409-1657del	0	0	0	0	0	0	rs541940167	0	-1	0	deletion	HGNC	HGNC:18823	YES	2	A1	CCDS73001.1	ENSP00000356301	0	B1ALM5	UPI0000169C87	0	0	0	0	0	0	chr1:g.201137513_201137516del	0.6939	0.593
chr1	201137471	0	AACACACAC	A	4	152	1405	0.026	-	intron_variant	MODIFIER	TMEM9	ENSG00000116857	Transcript	ENST00000367332.5	protein_coding	0	5/5	ENST00000367332.5:c.409-1664_409-1657del	0	0	0	0	0	0	rs375173044	0	-1	0	deletion	HGNC	HGNC:18823	YES	2	A1	CCDS73001.1	ENSP00000356301	0	B1ALM5	UPI0000169C87	0	0	0	0	0	0	chr1:g.201137509_201137516del	0	0
chr1	201137471	0	AACACACACAC	A	2	152	1405	0.013	-	intron_variant	MODIFIER	TMEM9	ENSG00000116857	Transcript	ENST00000367332.5	protein_coding	0	5/5	ENST00000367332.5:c.409-1666_409-1657del	0	0	0	0	0	0	rs1199886932	0	-1	0	deletion	HGNC	HGNC:18823	YES	2	A1	CCDS73001.1	ENSP00000356301	0	B1ALM5	UPI0000169C87	0	0	0	0	0	0	chr1:g.201137507_201137516del	0	0
chr1	201379306	rs139337997	C	CTGGA	2	152	2356	0.013	TGGA	downstream_gene_variant	MODIFIER	LAD1	ENSG00000159166	Transcript	ENST00000391967.6	protein_coding	0	0	0	0	0	0	0	0	0	rs139337997	1531	-1	0	insertion	HGNC	HGNC:6472	YES	1	P2	CCDS1410.1	ENSP00000375829	O00515	0	UPI000006CD59	0	0	0	0	0	0	chr1:g.201379307_201379310dup	0.0491	0.0083
chr1	201382516	0	TGAAATGACTCCTCCTCTCCC	T	2	152	1887	0.013	-	intron_variant	MODIFIER	LAD1	ENSG00000159166	Transcript	ENST00000391967.6	protein_coding	0	8/9	ENST00000391967.6:c.1473+117_1473+136del	0	0	0	0	0	0	rs555476522	0	-1	0	deletion	HGNC	HGNC:6472	YES	1	P2	CCDS1410.1	ENSP00000375829	O00515	0	UPI000006CD59	0	0	0	0	0	0	chr1:g.201382559_201382578del	0	0
chr1	201466790	rs1378488703	TAAC	T	2	152	1258	0.013	-	intron_variant	MODIFIER	PHLDA3	ENSG00000174307	Transcript	ENST00000367311.4	protein_coding	0	1/1	ENST00000367311.4:c.*63-615_*63-613del	0	0	0	0	0	0	rs1378488703	0	-1	0	deletion	HGNC	HGNC:8934	YES	1	P1	CCDS1412.1	ENSP00000356280	Q9Y5J5	0	UPI00000716DA	0	0	0	0	0	0	chr1:g.201466794_201466796del	0	0
chr1	201467639	0	T	TACAC	5	152	1610	0.038	ACAC	intron_variant	MODIFIER	PHLDA3	ENSG00000174307	Transcript	ENST00000367311.4	protein_coding	0	1/1	ENST00000367311.4:c.*62+698_*62+701dup	0	0	0	0	0	0	rs1379440954	0	-1	0	insertion	HGNC	HGNC:8934	YES	1	P1	CCDS1412.1	ENSP00000356280	Q9Y5J5	0	UPI00000716DA	0	0	0	0	0	0	chr1:g.201467679_201467682dup	0	0
chr1	201512785	rs201449845	CG	C	5	152	1548	0.032	-	upstream_gene_variant	MODIFIER	CSRP1	ENSG00000159176	Transcript	ENST00000367306.5	protein_coding	0	0	0	0	0	0	0	0	0	rs201449845	3330	-1	0	deletion	HGNC	HGNC:2469	YES	5	P1	CCDS1413.1	ENSP00000356275	P21291	A0A384P5K2	UPI000013DFD4	0	0	0	0	0	0	chr1:g.201512786del	0.0377	0.0136
chr1	201529588	0	G	GTGT	5	152	1991	0.032	TGT	intron_variant&non_coding_transcript_variant	MODIFIER	RPS10P7	ENSG00000223396	Transcript	ENST00000441932.1	processed_transcript	0	1/1	ENST00000441932.1:n.1949-477_1949-475dup	0	0	0	0	0	0	rs1491266071	0	1	0	insertion	HGNC	HGNC:36423	YES	2	0	0	0	0	0	0	0	0	0	0	0	31	chr1:g.201529617_201529619dup	0	0.1377
chr1	201530567	rs34893894	G	GT	4	152	1029	0.026	T	intron_variant&non_coding_transcript_variant	MODIFIER	AC096677.1	ENSG00000224536	Transcript	ENST00000454651.2	antisense	0	1/1	ENST00000454651.2:n.180-2873dup	0	0	0	0	0	0	rs573706684	0	1	0	insertion	Clone_based_ensembl_gene	0	YES	2	0	0	0	0	0	0	0	0	0	0	0	8	chr1:g.201530575dup	0.2592	0.1467
chr1	201543323	0	A	AT	3	152	1105	0.019	T	intron_variant&non_coding_transcript_variant	MODIFIER	RPS10P7	ENSG00000223396	Transcript	ENST00000648727.1	processed_transcript	0	1/1	ENST00000648727.1:n.681+22682dup	0	0	0	0	0	0	rs565336791	0	1	0	insertion	HGNC	HGNC:36423	0	0	0	0	0	0	0	0	0	0	0	0	0	9	chr1:g.201543332dup	0.2392	0.152
chr1	201602098	rs112706038	GA	G	7	152	2002	0.045	-	regulatory_region_variant	MODIFIER	0	0	RegulatoryFeature	ENSR00000018133	promoter_flanking_region	0	0	0	0	0	0	0	0	0	rs112706038	0	0	0	deletion	0	0	0	0	0	0	0	0	0	0	0	0	0	0	0	0	chr1:g.201602106del	0.0511	0.149
chr1	201605049	0	GT	G	5	152	1203	0.032	-	regulatory_region_variant	MODIFIER	0	0	RegulatoryFeature	ENSR00000018133	promoter_flanking_region	0	0	0	0	0	0	0	0	0	rs138276861	0	0	0	deletion	0	0	0	0	0	0	0	0	0	0	0	0	0	0	0	0	chr1:g.201605051del	0.0793	0.0061
chr1	201756794	rs1225503143	CTCTTTCTTTCTTTCCTTCTT	C	2	152	1702	0.013	-	intron_variant	MODIFIER	NAV1	ENSG00000134369	Transcript	ENST00000367296.8	protein_coding	0	3/29	ENST00000367296.8:c.1227-23612_1227-23593del	0	0	0	0	0	0	rs1225503143	0	1	0	deletion	HGNC	HGNC:15989	YES	5	P3	CCDS1414.2	ENSP00000356265	Q8NEY1	0	UPI00004562D4	0	0	0	0	0	14	chr1:g.201756809_201756828del	0	0
chr1	201756794	rs1342562215	CTCTTTCTTTCTTTCCTTCTTTCTT	C	3	152	1702	0.019	-	intron_variant	MODIFIER	NAV1	ENSG00000134369	Transcript	ENST00000367296.8	protein_coding	0	3/29	ENST00000367296.8:c.1227-23612_1227-23589del	0	0	0	0	0	0	rs1342562215	0	1	0	deletion	HGNC	HGNC:15989	YES	5	P3	CCDS1414.2	ENSP00000356265	Q8NEY1	0	UPI00004562D4	0	0	0	0	0	14	chr1:g.201756809_201756832del	0	0
chr1	201756794	rs1452071328	CTCTTTCTTTCTTTCCTTCTTTCTTTCTTTCTT	C	4	152	1702	0.032	-	intron_variant	MODIFIER	NAV1	ENSG00000134369	Transcript	ENST00000367296.8	protein_coding	0	3/29	ENST00000367296.8:c.1227-23612_1227-23581del	0	0	0	0	0	0	rs1452071328	0	1	0	deletion	HGNC	HGNC:15989	YES	5	P3	CCDS1414.2	ENSP00000356265	Q8NEY1	0	UPI00004562D4	0	0	0	0	0	14	chr1:g.201756809_201756840del	0	0
chr1	201895011	rs1032244885	AGGAG	A	2	152	1385	0.013	-	downstream_gene_variant	MODIFIER	LMOD1	ENSG00000163431	Transcript	ENST00000367288.5	protein_coding	0	0	0	0	0	0	0	0	0	rs1032244885	1441	-1	0	deletion	HGNC	HGNC:6647	YES	1	P1	CCDS53457.1	ENSP00000356257	P29536	0	UPI00003665F4	0	1	0	0	0	0	chr1:g.201895026_201895029del	0	0
chr1	201947181	0	G	GGA	7	152	1456	0.045	GA	upstream_gene_variant	MODIFIER	LMOD1	ENSG00000163431	Transcript	ENST00000367288.5	protein_coding	0	0	0	0	0	0	0	0	0	rs1381884036	633	-1	0	insertion	HGNC	HGNC:6647	YES	1	P1	CCDS53457.1	ENSP00000356257	P29536	0	UPI00003665F4	0	1	0	0	0	0	chr1:g.201947224_201947225dup	0	0
chr1	201947181	0	G	GGAGAGAGAGAGAGAGAGA	3	152	1456	0.019	GAGAGAGAGAGAGAGAGA	upstream_gene_variant	MODIFIER	LMOD1	ENSG00000163431	Transcript	ENST00000367288.5	protein_coding	0	0	0	0	0	0	0	0	0	0	633	-1	0	insertion	HGNC	HGNC:6647	YES	1	P1	CCDS53457.1	ENSP00000356257	P29536	0	UPI00003665F4	0	1	0	0	0	0	chr1:g.201947208_201947225dup	0	0
chr1	201947181	0	GGAGA	G	5	152	1456	0.032	-	upstream_gene_variant	MODIFIER	LMOD1	ENSG00000163431	Transcript	ENST00000367288.5	protein_coding	0	0	0	0	0	0	0	0	0	rs764391026	634	-1	0	deletion	HGNC	HGNC:6647	YES	1	P1	CCDS53457.1	ENSP00000356257	P29536	0	UPI00003665F4	0	1	0	0	0	0	chr1:g.201947222_201947225del	0	0
chr1	201947181	0	GGAGAGA	G	6	152	1456	0.038	-	upstream_gene_variant	MODIFIER	LMOD1	ENSG00000163431	Transcript	ENST00000367288.5	protein_coding	0	0	0	0	0	0	0	0	0	rs1208769664	634	-1	0	deletion	HGNC	HGNC:6647	YES	1	P1	CCDS53457.1	ENSP00000356257	P29536	0	UPI00003665F4	0	1	0	0	0	0	chr1:g.201947220_201947225del	0	0
chr1	202006025	rs932867260	CTCT	C	2	150	1916	0.013	-	upstream_gene_variant	MODIFIER	ELF3	ENSG00000163435	Transcript	ENST00000359651.7	protein_coding	0	0	0	0	0	0	0	0	0	rs932867260	1917	1	0	deletion	HGNC	HGNC:3318	YES	1	P1	CCDS1419.1	ENSP00000352673	P78545	A0A024R974	UPI0000034E32	0	1	0	0	0	0	chr1:g.202006030_202006032del	0	0
chr1	202006703	rs552010114	G	GA	2	152	840	0.013	A	upstream_gene_variant	MODIFIER	ELF3	ENSG00000163435	Transcript	ENST00000359651.7	protein_coding	0	0	0	0	0	0	0	0	0	rs552010114	1241	1	0	insertion	HGNC	HGNC:3318	YES	1	P1	CCDS1419.1	ENSP00000352673	P78545	A0A024R974	UPI0000034E32	0	1	0	0	0	0	chr1:g.202006711dup	0.0054	0
chr1	202105122	0	CT	C	4	152	697	0.026	-	intergenic_variant	MODIFIER	0	0	0	0	0	0	0	0	0	0	0	0	0	0	rs112643139	0	0	0	deletion	0	0	0	0	0	0	0	0	0	0	0	0	0	0	0	0	chr1:g.202105138del	0.1945	0.2526
chr1	202106394	rs566942291	TC	T	5	152	1423	0.032	-	intergenic_variant	MODIFIER	0	0	0	0	0	0	0	0	0	0	0	0	0	0	rs566942291	0	0	0	deletion	0	0	0	0	0	0	0	0	0	0	0	0	0	0	0	0	chr1:g.202106399del	0.0006	0
chr1	202131872	rs113603195	G	GACT	3	152	1528	0.032	ACT	3_prime_UTR_variant	MODIFIER	GPR37L1	ENSG00000170075	Transcript	ENST00000367282.6	protein_coding	2/2	0	ENST00000367282.6:c.*3319_*3321dup	0	4809-4810/6529	0	0	0	0	rs113603195	0	1	0	insertion	HGNC	HGNC:14923	YES	1	P1	CCDS1420.1	ENSP00000356251	O60883	0	UPI000013E92C	0	0	0	0	0	5	chr1:g.202131875_202131877dup	0.0541	0.0961
chr1	202295870	0	AGT	A	2	152	2294	0.013	-	intron_variant	MODIFIER	LGR6	ENSG00000133067	Transcript	ENST00000367278.7	protein_coding	0	6/17	ENST00000367278.7:c.717-1594_717-1593del	0	0	0	0	0	0	rs68045340	0	1	0	deletion	HGNC	HGNC:19719	YES	1	A2	CCDS30971.1	ENSP00000356247	Q9HBX8	0	UPI0000161221	0	0	0	0	0	43	chr1:g.202295914_202295915del	0	0
chr1	202295870	0	AGTGTGTGTGT	A	2	152	2294	0.013	-	intron_variant	MODIFIER	LGR6	ENSG00000133067	Transcript	ENST00000367278.7	protein_coding	0	6/17	ENST00000367278.7:c.717-1602_717-1593del	0	0	0	0	0	0	rs1304603947	0	1	0	deletion	HGNC	HGNC:19719	YES	1	A2	CCDS30971.1	ENSP00000356247	Q9HBX8	0	UPI0000161221	0	0	0	0	0	35	chr1:g.202295906_202295915del	0	0
chr1	202953674	rs67627073	TAAGACACTGTGCAAAATAC	T	4	152	1455	0.026	-	intron_variant	MODIFIER	ADIPOR1	ENSG00000159346	Transcript	ENST00000340990.10	protein_coding	0	1/7	ENST00000340990.10:c.-94-2529_-94-2511del	0	0	0	0	0	0	rs143465487	0	-1	0	deletion	HGNC	HGNC:24040	YES	1	P1	CCDS1430.1	ENSP00000341785	Q96A54	0	UPI000003779A	0	0	0	0	0	0	chr1:g.202953697_202953715del	0.2929	0.4637
chr1	202957468	rs77863223	G	GA	7	152	1589	0.045	A	intron_variant	MODIFIER	ADIPOR1	ENSG00000159346	Transcript	ENST00000340990.10	protein_coding	0	1/7	ENST00000340990.10:c.-95+716dup	0	0	0	0	0	0	rs112043551	0	-1	0	insertion	HGNC	HGNC:24040	YES	1	P1	CCDS1430.1	ENSP00000341785	Q96A54	0	UPI000003779A	0	0	0	0	0	0	chr1:g.202957476dup	0.1488	0.3056
chr1	202969877	rs57562514	T	TA	6	150	759	0.039	A	upstream_gene_variant	MODIFIER	CYB5R1	ENSG00000159348	Transcript	ENST00000367249.9	protein_coding	0	0	0	0	0	0	0	0	0	rs57562514	2620	-1	0	insertion	HGNC	HGNC:13397	YES	1	P1	CCDS1431.1	ENSP00000356218	Q9UHQ9	0	UPI0000037787	0	0	0	0	0	0	chr1:g.202969884dup	0.1242	0.208
chr1	203039530	rs370394752	ACCT	A	5	152	2333	0.032	-	intron_variant	MODIFIER	PPFIA4	ENSG00000143847	Transcript	ENST00000447715.6	protein_coding	0	6/34	ENST00000447715.6:c.234+294_234+296del	0	0	0	0	0	0	rs370394752	0	1	0	deletion	HGNC	HGNC:9248	YES	1	0	0	ENSP00000402576	O75335	0	UPI0001661778	0	0	0	0	0	5	chr1:g.203039536_203039538del	0.0028	0.0008
chr1	203059567	rs558615482	GC	G	5	152	2430	0.032	-	intron_variant	MODIFIER	PPFIA4	ENSG00000143847	Transcript	ENST00000447715.6	protein_coding	0	25/34	ENST00000447715.6:c.2436-200del	0	0	0	0	0	0	rs558615482	0	1	0	deletion	HGNC	HGNC:9248	YES	1	0	0	ENSP00000402576	O75335	0	UPI0001661778	0	0	0	0	0	2	chr1:g.203059570del	0.0006	0
chr1	203102658	0	TACACACACAC	T	3	152	1974	0.019	-	intron_variant	MODIFIER	ADORA1	ENSG00000163485	Transcript	ENST00000309502.7	protein_coding	0	2/5	ENST00000309502.7:c.-313+10975_-313+10984del	0	0	0	0	0	0	rs1382703747	0	1	0	deletion	HGNC	HGNC:262	0	1	P1	CCDS1434.1	ENSP00000308549	P30542	0	UPI00000503E1	0	0	0	0	0	26	chr1:g.203102685_203102694del	0	0
chr1	203150800	rs66515286	CTCTGTCCTCCCCCTA	C	4	152	2351	0.026	-	intron_variant	MODIFIER	ADORA1	ENSG00000163485	Transcript	ENST00000367236.8	protein_coding	0	2/2	ENST00000367236.8:c.342-14456_342-14442del	0	0	0	0	0	0	rs67418568	0	1	0	deletion	HGNC	HGNC:262	YES	1	P1	CCDS1434.1	ENSP00000356205	P30542	0	UPI00000503E1	0	0	0	0	0	4	chr1:g.203150805_203150819del	0.0361	0.0023
chr1	203151788	0	G	GCATGCATTCATTCATT	3	152	1982	0.019	CATGCATTCATTCATT	intron_variant	MODIFIER	ADORA1	ENSG00000163485	Transcript	ENST00000367236.8	protein_coding	0	2/2	ENST00000367236.8:c.342-13470_342-13469insGCATTCATTCATTCAT	0	0	0	0	0	0	rs34226911	0	1	0	insertion	HGNC	HGNC:262	YES	1	P1	CCDS1434.1	ENSP00000356205	P30542	0	UPI00000503E1	0	0	0	0	0	3	chr1:g.203151791_203151792insGCATTCATTCATTCAT	0	0
chr1	203151788	0	G	GCATT	6	152	1982	0.038	CATT	intron_variant	MODIFIER	ADORA1	ENSG00000163485	Transcript	ENST00000367236.8	protein_coding	0	2/2	ENST00000367236.8:c.342-13443_342-13440dup	0	0	0	0	0	0	rs34226911	0	1	0	insertion	HGNC	HGNC:262	YES	1	P1	CCDS1434.1	ENSP00000356205	P30542	0	UPI00000503E1	0	0	0	0	0	33	chr1:g.203151818_203151821dup	0	0.0787
chr1	203151788	0	G	GCATTCATTCATT	3	152	1982	0.019	CATTCATTCATT	intron_variant	MODIFIER	ADORA1	ENSG00000163485	Transcript	ENST00000367236.8	protein_coding	0	2/2	ENST00000367236.8:c.342-13451_342-13440dup	0	0	0	0	0	0	rs34226911	0	1	0	insertion	HGNC	HGNC:262	YES	1	P1	CCDS1434.1	ENSP00000356205	P30542	0	UPI00000503E1	0	0	0	0	0	33	chr1:g.203151810_203151821dup	0	0.0113
chr1	203178398	rs561072434	T	TAATC	2	152	2569	0.013	AATC	upstream_gene_variant	MODIFIER	MYBPH	ENSG00000133055	Transcript	ENST00000255416.9	protein_coding	0	0	0	0	0	0	0	0	0	rs561072434	2572	-1	0	insertion	HGNC	HGNC:7552	YES	1	P1	CCDS30975.1	ENSP00000255416	Q13203	0	UPI000000DA7B	0	0	0	0	0	0	chr1:g.203178399_203178402dup	0.0006	0
chr1	203299879	0	T	TACACACACAC	4	150	1495	0.026	ACACACACAC	non_coding_transcript_exon_variant	MODIFIER	LINC01136	ENSG00000233791	Transcript	ENST00000457348.5	lincRNA	3/3	0	ENST00000457348.5:n.1408_1417dup	0	1417-1418/2539	0	0	0	0	rs1419505733	0	-1	0	insertion	HGNC	HGNC:49452	YES	2	0	0	0	0	0	0	0	0	0	0	0	0	chr1:g.203299903_203299912dup	0	0
chr1	203299879	0	T	TACACACACACACAC	2	150	1495	0.013	ACACACACACACAC	non_coding_transcript_exon_variant	MODIFIER	LINC01136	ENSG00000233791	Transcript	ENST00000457348.5	lincRNA	3/3	0	ENST00000457348.5:n.1404_1417dup	0	1417-1418/2539	0	0	0	0	rs1419505733	0	-1	0	insertion	HGNC	HGNC:49452	YES	2	0	0	0	0	0	0	0	0	0	0	0	0	chr1:g.203299899_203299912dup	0	0
chr1	203300055	rs1320312676	ACT	A	2	152	1443	0.013	-	non_coding_transcript_exon_variant	MODIFIER	LINC01136	ENSG00000233791	Transcript	ENST00000457348.5	lincRNA	3/3	0	ENST00000457348.5:n.1240_1241del	0	1240-1241/2539	0	0	0	0	rs1320312676	0	-1	0	deletion	HGNC	HGNC:49452	YES	2	0	0	0	0	0	0	0	0	0	0	0	0	chr1:g.203300058_203300059del	0	0
chr1	203306800	0	G	GCA	5	152	1744	0.032	CA	intron_variant	MODIFIER	BTG2	ENSG00000159388	Transcript	ENST00000290551.5	protein_coding	0	1/1	ENST00000290551.5:c.143-284_143-283dup	0	0	0	0	0	0	rs373328887	0	1	0	insertion	HGNC	HGNC:1131	YES	1	P1	CCDS1437.1	ENSP00000290551	P78543	0	UPI000011DD3B	0	0	0	0	0	21	chr1:g.203306820_203306821dup	0	0
chr1	203319773	0	C	CTG	2	152	2347	0.013	TG	upstream_gene_variant	MODIFIER	RNU6-487P	ENSG00000202300	Transcript	ENST00000365430.1	snRNA	0	0	0	0	0	0	0	0	0	rs111513979	674	-1	0	insertion	HGNC	HGNC:47450	YES	0	0	0	0	0	0	0	0	0	0	0	0	0	chr1:g.203319790_203319791dup	0	0
chr1	203319773	0	C	CTGTGTGTGTG	2	152	2347	0.013	TGTGTGTGTG	upstream_gene_variant	MODIFIER	RNU6-487P	ENSG00000202300	Transcript	ENST00000365430.1	snRNA	0	0	0	0	0	0	0	0	0	rs111513979	674	-1	0	insertion	HGNC	HGNC:47450	YES	0	0	0	0	0	0	0	0	0	0	0	0	0	chr1:g.203319782_203319791dup	0	0
chr1	203322854	rs143921432	TCAGCTG	T	2	152	2308	0.013	-	upstream_gene_variant	MODIFIER	RNU6-487P	ENSG00000202300	Transcript	ENST00000365430.1	snRNA	0	0	0	0	0	0	0	0	0	rs143921432	3756	-1	0	deletion	HGNC	HGNC:47450	YES	0	0	0	0	0	0	0	0	0	0	0	0	0	chr1:g.203322856_203322861del	0.0649	0.0219
chr1	203526929	rs146981919	TCTCACACA	T	5	152	1407	0.032	-	intergenic_variant	MODIFIER	0	0	0	0	0	0	0	0	0	0	0	0	0	0	rs146981919	0	0	0	deletion	0	0	0	0	0	0	0	0	0	0	0	0	0	0	0	0	chr1:g.203526931_203526938del	0	0
chr1	203526931	0	TCA	T	2	152	1378	0.013	-	intergenic_variant	MODIFIER	0	0	0	0	0	0	0	0	0	0	0	0	0	0	rs796679584	0	0	0	deletion	0	0	0	0	0	0	0	0	0	0	0	0	0	0	0	0	chr1:g.203526955_203526956del	0	0
chr1	203654062	rs1429933236	CTA	C	2	152	672	0.013	-	intron_variant	MODIFIER	ATP2B4	ENSG00000058668	Transcript	ENST00000357681.9	protein_coding	0	1/20	ENST00000357681.9:c.-465+26845_-465+26846del	0	0	0	0	0	0	rs1429933236	0	1	0	deletion	HGNC	HGNC:817	YES	1	P3	CCDS1440.1	ENSP00000350310	P23634	A0A024R968	UPI000002A464	0	0	0	0	0	1	chr1:g.203654064_203654065del	0	0
chr1	203677025	0	A	AT	4	152	1815	0.026	T	intron_variant	MODIFIER	ATP2B4	ENSG00000058668	Transcript	ENST00000357681.9	protein_coding	0	1/20	ENST00000357681.9:c.-464-5709dup	0	0	0	0	0	0	rs79671168	0	1	0	insertion	HGNC	HGNC:817	YES	1	P3	CCDS1440.1	ENSP00000350310	P23634	A0A024R968	UPI000002A464	0	0	0	0	0	8	chr1:g.203677033dup	0.0094	0.003
chr1	203686399	rs1466133756	C	CT	3	152	2155	0.019	T	intron_variant	MODIFIER	ATP2B4	ENSG00000058668	Transcript	ENST00000357681.9	protein_coding	0	2/20	ENST00000357681.9:c.193+3002dup	0	0	0	0	0	0	rs1466133756	0	1	0	insertion	HGNC	HGNC:817	YES	1	P3	CCDS1440.1	ENSP00000350310	P23634	A0A024R968	UPI000002A464	0	0	0	0	0	1	chr1:g.203686400dup	0	0
chr1	203707449	0	A	AT	6	150	787	0.039	T	intron_variant	MODIFIER	ATP2B4	ENSG00000058668	Transcript	ENST00000357681.9	protein_coding	0	9/20	ENST00000357681.9:c.1314+241dup	0	0	0	0	0	0	rs775518866	0	1	0	insertion	HGNC	HGNC:817	YES	1	P3	CCDS1440.1	ENSP00000350310	P23634	A0A024R968	UPI000002A464	0	0	0	0	0	15	chr1:g.203707464dup	0	0
chr1	203707449	rs200106928	AT	A	3	150	787	0.019	-	intron_variant	MODIFIER	ATP2B4	ENSG00000058668	Transcript	ENST00000357681.9	protein_coding	0	9/20	ENST00000357681.9:c.1314+241del	0	0	0	0	0	0	rs200727783	0	1	0	deletion	HGNC	HGNC:817	YES	1	P3	CCDS1440.1	ENSP00000350310	P23634	A0A024R968	UPI000002A464	0	0	0	0	0	14	chr1:g.203707464del	0	0
chr1	203754181	0	A	AAGAGAG	2	152	1822	0.013	AGAGAG	intergenic_variant	MODIFIER	0	0	0	0	0	0	0	0	0	0	0	0	0	0	0	0	0	0	insertion	0	0	0	0	0	0	0	0	0	0	0	0	0	0	0	0	chr1:g.203754184_203754185insGAGAGA	0	0
chr1	203769444	rs61136870	G	GGAA	4	150	957	0.026	GAA	intron_variant	MODIFIER	LAX1	ENSG00000122188	Transcript	ENST00000442561.6	protein_coding	0	1/4	ENST00000442561.6:c.90-1383_90-1381dup	0	0	0	0	0	0	rs61136870	0	1	0	insertion	HGNC	HGNC:26005	YES	1	P3	CCDS1441.2	ENSP00000406970	Q8IWV1	0	UPI000007446D	0	0	0	0	0	3	chr1:g.203769445_203769447dup	0	0
chr1	203769463	rs879430982	G	GA	3	152	1287	0.019	A	intron_variant	MODIFIER	LAX1	ENSG00000122188	Transcript	ENST00000442561.6	protein_coding	0	1/4	ENST00000442561.6:c.90-1362dup	0	0	0	0	0	0	rs879430982	0	1	0	insertion	HGNC	HGNC:26005	YES	1	P3	CCDS1441.2	ENSP00000406970	Q8IWV1	0	UPI000007446D	0	0	0	0	0	3	chr1:g.203769466dup	0	0
chr1	203795204	rs11287859	AC	A	2	152	1414	0.013	-	upstream_gene_variant	MODIFIER	ZC3H11A	ENSG00000058673	Transcript	ENST00000639812.1	protein_coding	0	0	0	0	0	0	0	0	0	rs11287859	490	1	0	deletion	HGNC	HGNC:29093	YES	5	P1	CCDS30978.1	ENSP00000491830	O75152	0	UPI000006F3FD	0	0	0	0	0	0	chr1:g.203795211del	0.0709	0.0605
chr1	203795436	rs539792001	CA	C	2	152	1415	0.013	-	upstream_gene_variant	MODIFIER	ZC3H11A	ENSG00000058673	Transcript	ENST00000639812.1	protein_coding	0	0	0	0	0	0	0	0	0	rs539792001	258	1	0	deletion	HGNC	HGNC:29093	YES	5	P1	CCDS30978.1	ENSP00000491830	O75152	0	UPI000006F3FD	0	0	0	0	0	0	chr1:g.203795440del	0.0026	0
chr1	203860410	rs67135217	CAT	C	2	152	2014	0.013	-	upstream_gene_variant	MODIFIER	SNRPE	ENSG00000182004	Transcript	ENST00000414487.7	protein_coding	0	0	0	0	0	0	0	0	0	rs67135217	1187	1	0	deletion	HGNC	HGNC:11161	YES	1	P1	CCDS30979.1	ENSP00000400591	P62304	0	UPI0000029B34	0	1	0	0	0	0	chr1:g.203860411_203860412del	0.0569	0.0204
chr1	204079886	rs71568016	GCCT	G	3	152	2320	0.019	-	intron_variant	MODIFIER	SOX13	ENSG00000143842	Transcript	ENST00000367204.6	protein_coding	0	1/13	ENST00000367204.6:c.-2+6182_-2+6184del	0	0	0	0	0	0	rs71568016	0	1	0	deletion	HGNC	HGNC:11192	YES	1	P1	CCDS44299.1	ENSP00000356172	Q9UN79	0	UPI000034ECAB	0	0	0	0	0	6	chr1:g.204079893_204079895del	0.0587	0.0492
chr1	204276637	0	G	GACAC	3	152	1949	0.019	ACAC	intron_variant	MODIFIER	PLEKHA6	ENSG00000143850	Transcript	ENST00000272203.8	protein_coding	0	1/22	ENST00000272203.8:c.-94-1832_-94-1829dup	0	0	0	0	0	0	rs1453965197	0	-1	0	insertion	HGNC	HGNC:17053	YES	1	P2	CCDS1444.1	ENSP00000272203	Q9Y2H5	0	UPI000013D935	0	0	0	0	0	0	chr1:g.204276677_204276680dup	0	0
chr1	204451646	rs75573410	TCA	T	2	152	2573	0.013	-	intron_variant	MODIFIER	PIK3C2B	ENSG00000133056	Transcript	ENST00000367187.7	protein_coding	0	13/33	ENST00000367187.7:c.2067-1631_2067-1630del	0	0	0	0	0	0	rs75573410	0	-1	0	deletion	HGNC	HGNC:8972	YES	1	P1	CCDS1446.1	ENSP00000356155	O00750	A2RUF7	UPI00002056D1	0	0	0	0	0	0	chr1:g.204451647_204451648del	0.2053	0.0681
chr1	204452976	0	C	CT	2	152	1942	0.013	T	intron_variant	MODIFIER	PIK3C2B	ENSG00000133056	Transcript	ENST00000367187.7	protein_coding	0	13/33	ENST00000367187.7:c.2066+1692dup	0	0	0	0	0	0	0	0	-1	0	insertion	HGNC	HGNC:8972	YES	1	P1	CCDS1446.1	ENSP00000356155	O00750	A2RUF7	UPI00002056D1	0	0	0	0	0	0	chr1:g.204452977dup	0	0
chr1	204465643	rs58548764	C	CGGAA	2	152	2456	0.013	GGAA	intron_variant	MODIFIER	PIK3C2B	ENSG00000133056	Transcript	ENST00000367187.7	protein_coding	0	3/33	ENST00000367187.7:c.934-325_934-324insTTCC	0	0	0	0	0	0	rs61761691	0	-1	0	insertion	HGNC	HGNC:8972	YES	1	P1	CCDS1446.1	ENSP00000356155	O00750	A2RUF7	UPI00002056D1	0	0	0	0	0	0	chr1:g.204465645_204465646insAAGG	0.2039	0.0651
chr1	204482109	0	CGGGGG	C	2	150	1952	0.013	-	intron_variant	MODIFIER	PIK3C2B	ENSG00000133056	Transcript	ENST00000367187.7	protein_coding	0	2/33	ENST00000367187.7:c.-85+7702_-85+7706del	0	0	0	0	0	0	rs545254814	0	-1	0	deletion	HGNC	HGNC:8972	YES	1	P1	CCDS1446.1	ENSP00000356155	O00750	A2RUF7	UPI00002056D1	0	0	0	0	0	0	chr1:g.204482122_204482126del	0	0
chr1	204493524	0	A	AACACACACACACACAC	5	152	2069	0.032	ACACACACACACACAC	upstream_gene_variant	MODIFIER	PIK3C2B	ENSG00000133056	Transcript	ENST00000367187.7	protein_coding	0	0	0	0	0	0	0	0	0	rs150074334	3100	-1	0	insertion	HGNC	HGNC:8972	YES	1	P1	CCDS1446.1	ENSP00000356155	O00750	A2RUF7	UPI00002056D1	0	0	0	0	0	0	chr1:g.204493539_204493554dup	0	0
chr1	204830006	0	G	GGTGTGTGT	4	152	2129	0.026	GTGTGTGT	intron_variant	MODIFIER	NFASC	ENSG00000163531	Transcript	ENST00000339876.10	protein_coding	0	1/29	ENST00000339876.10:c.-200+1257_-200+1264dup	0	0	0	0	0	0	rs1159206312	0	1	0	insertion	HGNC	HGNC:29866	YES	5	A2	CCDS53460.1	ENSP00000344786	O94856	0	UPI0000237208	0	0	0	0	0	40	chr1:g.204830039_204830046dup	0	0
chr1	205192491	rs564330958	G	GCTA	5	152	1556	0.032	CTA	intron_variant	MODIFIER	DSTYK	ENSG00000133059	Transcript	ENST00000367162.8	protein_coding	0	1/12	ENST00000367162.8:c.266-4688_266-4686dup	0	0	0	0	0	0	rs564330958	0	-1	0	insertion	HGNC	HGNC:29043	YES	1	P1	CCDS1451.1	ENSP00000356130	Q6XUX3	0	UPI00001D7D39	0	1	0	0	0	0	chr1:g.205192494_205192496dup	0.0006	0
chr1	205295616	0	C	CA	3	152	684	0.019	A	intergenic_variant	MODIFIER	0	0	0	0	0	0	0	0	0	0	0	0	0	0	rs560523649	0	0	0	insertion	0	0	0	0	0	0	0	0	0	0	0	0	0	0	0	0	chr1:g.205295628dup	0.154	0.0968
chr1	205313803	rs60152032	GT	G	4	152	844	0.026	-	intron_variant	MODIFIER	NUAK2	ENSG00000163545	Transcript	ENST00000367157.4	protein_coding	0	1/6	ENST00000367157.4:c.364-1979del	0	0	0	0	0	0	rs60152032	0	-1	0	deletion	HGNC	HGNC:29558	YES	1	P1	CCDS1453.2	ENSP00000356125	Q9H093	B4E0Y5	UPI00017A84A8	0	0	0	0	0	0	chr1:g.205313804del	0.0565	0.0348
chr1	205319952	rs869027747	C	CA	5	152	2081	0.032	A	intron_variant	MODIFIER	NUAK2	ENSG00000163545	Transcript	ENST00000367157.4	protein_coding	0	1/6	ENST00000367157.4:c.363+1445_363+1446insT	0	0	0	0	0	0	0	0	-1	0	insertion	HGNC	HGNC:29558	YES	1	P1	CCDS1453.2	ENSP00000356125	Q9H093	B4E0Y5	UPI00017A84A8	0	0	0	0	0	0	chr1:g.205319952_205319953insA	0	0
chr1	205319953	rs1289345353	C	CACACA	2	152	2145	0.013	ACACA	intron_variant	MODIFIER	NUAK2	ENSG00000163545	Transcript	ENST00000367157.4	protein_coding	0	1/6	ENST00000367157.4:c.363+1444_363+1445insTGTGT	0	0	0	0	0	0	rs1289345353	0	-1	0	insertion	HGNC	HGNC:29558	YES	1	P1	CCDS1453.2	ENSP00000356125	Q9H093	B4E0Y5	UPI00017A84A8	0	0	0	0	0	0	chr1:g.205319953_205319954insACACA	0	0
chr1	205320240	rs67750508	C	CT	2	152	1748	0.013	T	intron_variant	MODIFIER	NUAK2	ENSG00000163545	Transcript	ENST00000367157.4	protein_coding	0	1/6	ENST00000367157.4:c.363+1157dup	0	0	0	0	0	0	rs761694482	0	-1	0	insertion	HGNC	HGNC:29558	YES	1	P1	CCDS1453.2	ENSP00000356125	Q9H093	B4E0Y5	UPI00017A84A8	0	0	0	0	0	0	chr1:g.205320247dup	0	0
chr1	205320902	rs35541626	C	CCT	3	152	2220	0.019	CT	intron_variant	MODIFIER	NUAK2	ENSG00000163545	Transcript	ENST00000367157.4	protein_coding	0	1/6	ENST00000367157.4:c.363+495_363+496insAG	0	0	0	0	0	0	rs35541626	0	-1	0	insertion	HGNC	HGNC:29558	YES	1	P1	CCDS1453.2	ENSP00000356125	Q9H093	B4E0Y5	UPI00017A84A8	0	0	0	0	0	0	chr1:g.205320902_205320903insCT	0.2248	0.4175
chr1	205353223	rs555757742	CA	C	4	152	1298	0.026	-	intron_variant	MODIFIER	KLHDC8A	ENSG00000162873	Transcript	ENST00000367156.7	protein_coding	0	2/8	ENST00000367156.7:c.-730+3309del	0	0	0	0	0	0	rs555757742	0	-1	0	deletion	HGNC	HGNC:25573	YES	2	P1	CCDS30985.1	ENSP00000356124	Q8IYD2	A0A024R981	UPI00000728EF	0	0	0	0	0	0	chr1:g.205353224del	0.0026	0.0015
chr1	205544098	rs61605718	T	TTA	2	152	1416	0.019	TA	regulatory_region_variant	MODIFIER	0	0	RegulatoryFeature	ENSR00000384094	CTCF_binding_site	0	0	0	0	0	0	0	0	0	rs61605718	0	0	0	insertion	0	0	0	0	0	0	0	0	0	0	0	0	0	0	0	0	chr1:g.205544098_205544099insTA	0	0
chr1	205544098	0	T	TTACAA	2	152	1416	0.013	TACAA	regulatory_region_variant	MODIFIER	0	0	RegulatoryFeature	ENSR00000384094	CTCF_binding_site	0	0	0	0	0	0	0	0	0	0	0	0	0	insertion	0	0	0	0	0	0	0	0	0	0	0	0	0	0	0	0	chr1:g.205544098_205544099insTACAA	0	0
chr1	205544099	rs67542300	C	CA	2	152	1423	0.019	A	regulatory_region_variant	MODIFIER	0	0	RegulatoryFeature	ENSR00000384094	CTCF_binding_site	0	0	0	0	0	0	0	0	0	rs67542300	0	0	0	insertion	0	0	0	0	0	0	0	0	0	0	0	0	0	0	0	0	chr1:g.205544100dup	0	0
chr1	205567622	0	C	CT	3	150	1019	0.019	T	upstream_gene_variant	MODIFIER	MFSD4A	ENSG00000174514	Transcript	ENST00000367147.9	protein_coding	0	0	0	0	0	0	0	0	0	rs1055536290	1391	1	0	insertion	HGNC	HGNC:25433	YES	1	P1	CCDS1455.1	ENSP00000356115	Q8N468	0	UPI000019855C	0	0	0	0	0	0	chr1:g.205567631dup	0	0
chr1	205594283	rs961830684	TAATGA	T	2	152	2014	0.013	-	intron_variant	MODIFIER	MFSD4A	ENSG00000174514	Transcript	ENST00000367147.9	protein_coding	0	7/9	ENST00000367147.9:c.1297+2000_1297+2004del	0	0	0	0	0	0	rs961830684	0	1	0	deletion	HGNC	HGNC:25433	YES	1	P1	CCDS1455.1	ENSP00000356115	Q8N468	0	UPI000019855C	0	0	0	0	0	3	chr1:g.205594287_205594291del	0	0
chr1	206472653	rs202138793	GCTGT	G	5	152	1825	0.032	-	intron_variant	MODIFIER	IKBKE	ENSG00000263528	Transcript	ENST00000581977.7	protein_coding	0	2/21	ENST00000581977.7:c.-32-541_-32-538del	0	0	0	0	0	0	rs1402368268	0	1	0	deletion	HGNC	HGNC:14552	YES	1	P1	CCDS30996.1	ENSP00000464030	Q14164	0	UPI0000033727	0	0	0	0	0	1	chr1:g.206472655_206472658del	0	0
chr1	206501638	0	A	AACACACACACACAC	6	152	1616	0.038	ACACACACACACAC	downstream_gene_variant	MODIFIER	IKBKE	ENSG00000263528	Transcript	ENST00000581977.7	protein_coding	0	0	0	0	0	0	0	0	0	rs375580184	4749	1	0	insertion	HGNC	HGNC:14552	YES	1	P1	CCDS30996.1	ENSP00000464030	Q14164	0	UPI0000033727	0	0	0	0	0	0	chr1:g.206501667_206501680dup	0	0
chr1	206501642	rs200071942	C	CAA	4	152	1615	0.026	AA	downstream_gene_variant	MODIFIER	IKBKE	ENSG00000263528	Transcript	ENST00000581977.7	protein_coding	0	0	0	0	0	0	0	0	0	rs200071942	4753	1	0	insertion	HGNC	HGNC:14552	YES	1	P1	CCDS30996.1	ENSP00000464030	Q14164	0	UPI0000033727	0	0	0	0	0	0	chr1:g.206501643_206501644insAA	0.0312	0.0605
chr1	206501644	rs781835669	C	CACACACACACACACAA	4	152	1611	0.026	ACACACACACACACAA	downstream_gene_variant	MODIFIER	IKBKE	ENSG00000263528	Transcript	ENST00000581977.7	protein_coding	0	0	0	0	0	0	0	0	0	rs781835669	4755	1	0	insertion	HGNC	HGNC:14552	YES	1	P1	CCDS30996.1	ENSP00000464030	Q14164	0	UPI0000033727	0	0	0	0	0	0	chr1:g.206501659_206501660insAACACACACACACACA	0	0
chr1	206508322	0	C	CCACA	7	152	1819	0.045	CACA	intron_variant	MODIFIER	RASSF5	ENSG00000266094	Transcript	ENST00000579436.6	protein_coding	0	1/5	ENST00000579436.6:c.457+293_457+296dup	0	0	0	0	0	0	rs781823855	0	1	0	insertion	HGNC	HGNC:17609	YES	1	P1	CCDS30998.1	ENSP00000462099	Q8WWW0	0	UPI0000072CF5	0	0	0	0	0	33	chr1:g.206508352_206508355dup	0	0
chr1	206508322	0	CCA	C	5	152	1819	0.038	-	intron_variant	MODIFIER	RASSF5	ENSG00000266094	Transcript	ENST00000579436.6	protein_coding	0	1/5	ENST00000579436.6:c.457+295_457+296del	0	0	0	0	0	0	rs1491479983	0	1	0	deletion	HGNC	HGNC:17609	YES	1	P1	CCDS30998.1	ENSP00000462099	Q8WWW0	0	UPI0000072CF5	0	0	0	0	0	31	chr1:g.206508354_206508355del	0	0
chr1	206535718	rs1346175939	GT	G	6	152	1818	0.038	-	intron_variant	MODIFIER	RASSF5	ENSG00000266094	Transcript	ENST00000579436.6	protein_coding	0	1/5	ENST00000579436.6:c.458-2453del	0	0	0	0	0	0	rs1346175939	0	1	0	deletion	HGNC	HGNC:17609	YES	1	P1	CCDS30998.1	ENSP00000462099	Q8WWW0	0	UPI0000072CF5	0	0	0	0	0	0	chr1:g.206535719del	0	0
chr1	206535718	0	GTGTGT	G	3	152	1818	0.026	-	intron_variant	MODIFIER	RASSF5	ENSG00000266094	Transcript	ENST00000579436.6	protein_coding	0	1/5	ENST00000579436.6:c.458-2453_458-2449del	0	0	0	0	0	0	0	0	1	0	deletion	HGNC	HGNC:17609	YES	1	P1	CCDS30998.1	ENSP00000462099	Q8WWW0	0	UPI0000072CF5	0	0	0	0	0	0	chr1:g.206535719_206535723del	0	0
chr1	206673166	0	GGTGT	G	5	152	2277	0.032	-	intron_variant&non_coding_transcript_variant	MODIFIER	DYRK3	ENSG00000143479	Transcript	ENST00000489878.1	processed_transcript	0	3/3	ENST00000489878.1:n.260-9717_260-9714del	0	0	0	0	0	0	rs71570023	0	1	0	deletion	HGNC	HGNC:3094	0	1	0	0	0	0	0	0	0	0	0	0	0	23	chr1:g.206673190_206673193del	0.278	0
chr1	206695119	rs202150125	C	CA	6	152	2061	0.038	A	intron_variant	MODIFIER	MAPKAPK2	ENSG00000162889	Transcript	ENST00000367103.3	protein_coding	0	1/9	ENST00000367103.3:c.279+9612dup	0	0	0	0	0	0	rs202150125	0	1	0	insertion	HGNC	HGNC:6887	YES	1	A2	CCDS31001.1	ENSP00000356070	P49137	0	UPI0000112289	0	0	0	0	0	1	chr1:g.206695120dup	0.0098	0.0008
chr1	206699209	rs1553427524	ATGGTG	A	2	152	2016	0.013	-	intron_variant	MODIFIER	MAPKAPK2	ENSG00000162889	Transcript	ENST00000367103.3	protein_coding	0	1/9	ENST00000367103.3:c.279+13706_279+13710del	0	0	0	0	0	0	0	0	1	0	deletion	HGNC	HGNC:6887	YES	1	A2	CCDS31001.1	ENSP00000356070	P49137	0	UPI0000112289	0	0	0	0	0	4	chr1:g.206699214_206699218del	0	0
chr1	206700870	rs201250543	GGGGAAGCT	G	2	152	2458	0.013	-	intron_variant	MODIFIER	MAPKAPK2	ENSG00000162889	Transcript	ENST00000367103.3	protein_coding	0	1/9	ENST00000367103.3:c.279+15368_279+15375del	0	0	0	0	0	0	rs201250543	0	1	0	deletion	HGNC	HGNC:6887	YES	1	A2	CCDS31001.1	ENSP00000356070	P49137	0	UPI0000112289	0	0	0	0	0	5	chr1:g.206700876_206700883del	0.0018	0.0008
chr1	206918650	0	A	AGTGTGTGT	2	152	1485	0.013	GTGTGTGT	intron_variant	MODIFIER	FCMR	ENSG00000162894	Transcript	ENST00000367091.8	protein_coding	0	1/7	ENST00000367091.8:c.37+3160_37+3167dup	0	0	0	0	0	0	rs10652847	0	-1	0	insertion	HGNC	HGNC:14315	YES	1	P3	CCDS1473.1	ENSP00000356058	O60667	0	UPI0000070F7A	0	0	0	0	0	0	chr1:g.206918679_206918686dup	0	0
chr1	206924319	rs375900984	AGT	A	4	152	1461	0.026	-	downstream_gene_variant	MODIFIER	PIGR	ENSG00000162896	Transcript	ENST00000356495.5	protein_coding	0	0	0	0	0	0	0	0	0	rs375900984	4201	-1	0	deletion	HGNC	HGNC:8968	YES	1	P1	CCDS1474.1	ENSP00000348888	P01833	0	UPI000007407E	0	0	0	0	0	0	chr1:g.206924329_206924330del	0	0
chr1	206924348	rs1290444433	TGTGTGCTCTGTCTA	T	2	152	1425	0.013	-	downstream_gene_variant	MODIFIER	PIGR	ENSG00000162896	Transcript	ENST00000356495.5	protein_coding	0	0	0	0	0	0	0	0	0	rs1290444433	4160	-1	0	deletion	HGNC	HGNC:8968	YES	1	P1	CCDS1474.1	ENSP00000348888	P01833	0	UPI000007407E	0	0	0	0	0	0	chr1:g.206924354_206924367del	0	0
chr1	207035654	0	A	AAAAC	2	152	1198	0.013	AAAC	upstream_gene_variant	MODIFIER	C1orf116	ENSG00000182795	Transcript	ENST00000359470.6	protein_coding	0	0	0	0	0	0	0	0	0	rs994493045	2898	-1	0	insertion	HGNC	HGNC:28667	YES	1	P1	CCDS1475.1	ENSP00000352447	Q9BW04	0	UPI000013E1EF	0	0	0	0	0	0	chr1:g.207035674_207035677dup	0	0
chr1	207035674	rs577038375	C	CA	2	152	1172	0.013	A	upstream_gene_variant	MODIFIER	C1orf116	ENSG00000182795	Transcript	ENST00000359470.6	protein_coding	0	0	0	0	0	0	0	0	0	rs577038375	2918	-1	0	insertion	HGNC	HGNC:28667	YES	1	P1	CCDS1475.1	ENSP00000352447	Q9BW04	0	UPI000013E1EF	0	0	0	0	0	0	chr1:g.207035682dup	0	0
chr1	207052738	rs34574803	TGA	T	2	152	1852	0.013	-	upstream_gene_variant	MODIFIER	YOD1	ENSG00000180667	Transcript	ENST00000315927.8	protein_coding	0	0	0	0	0	0	0	0	0	rs111432079	1662	-1	0	deletion	HGNC	HGNC:25035	YES	1	P1	CCDS31002.1	ENSP00000326813	Q5VVQ6	0	UPI0000458A05	0	0	0	0	0	0	chr1:g.207052742_207052743del	0.3029	0.3707
chr1	207068095	0	A	AGTGTGTGTGT	2	152	2070	0.013	GTGTGTGTGT	intron_variant	MODIFIER	PFKFB2	ENSG00000123836	Transcript	ENST00000367080.8	protein_coding	0	9/14	ENST00000367080.8:c.841-55_841-46dup	0	0	0	0	0	0	rs113179854	0	1	0	insertion	HGNC	HGNC:8873	YES	1	P4	CCDS31004.1	ENSP00000356047	O60825	0	UPI000012A3F0	0	0	0	0	0	22	chr1:g.207068108_207068117dup	0	0
chr1	207821977	rs140190639	CAA	C	2	152	1933	0.013	-	intron_variant&non_coding_transcript_variant	MODIFIER	MIR29B2CHG	ENSG00000203709	Transcript	ENST00000608023.5	lincRNA	0	2/4	ENST00000608023.5:n.222-2833_222-2832del	0	0	0	0	0	0	rs140190639	0	-1	0	deletion	HGNC	HGNC:32018	YES	5	0	0	0	0	0	0	0	0	0	0	0	0	chr1:g.207821979_207821980del	0.0313	0.0023
chr1	207825140	rs138083013	GAAC	G	4	152	1913	0.026	-	intron_variant&non_coding_transcript_variant	MODIFIER	MIR29B2CHG	ENSG00000203709	Transcript	ENST00000608023.5	lincRNA	0	2/4	ENST00000608023.5:n.222-5997_222-5995del	0	0	0	0	0	0	rs138083013	0	-1	0	deletion	HGNC	HGNC:32018	YES	5	0	0	0	0	0	0	0	0	0	0	0	0	chr1:g.207825144_207825146del	0.0074	0
chr1	207847696	rs34381978	TA	T	2	150	419	0.013	-	intron_variant&non_coding_transcript_variant	MODIFIER	MIR29B2CHG	ENSG00000203709	Transcript	ENST00000608023.5	lincRNA	0	2/4	ENST00000608023.5:n.221+20229del	0	0	0	0	0	0	rs34381978	0	-1	0	deletion	HGNC	HGNC:32018	YES	5	0	0	0	0	0	0	0	0	0	0	0	0	chr1:g.207847707del	0.1416	0.0477
chr1	207892145	rs35002254	GC	G	3	152	2579	0.019	-	intron_variant	MODIFIER	CD34	ENSG00000174059	Transcript	ENST00000310833.11	protein_coding	0	4/7	ENST00000310833.11:c.598-2525del	0	0	0	0	0	0	rs35002254	0	-1	0	deletion	HGNC	HGNC:1662	YES	1	P2	CCDS31011.1	ENSP00000310036	P28906	0	UPI000012734B	0	0	0	0	0	0	chr1:g.207892146del	0.1558	0.1082
chr1	207910696	rs60323637	CA	C	3	152	2016	0.019	-	intron_variant	MODIFIER	CD34	ENSG00000174059	Transcript	ENST00000310833.11	protein_coding	0	1/7	ENST00000310833.11:c.79+305del	0	0	0	0	0	0	rs60323637	0	-1	0	deletion	HGNC	HGNC:1662	YES	1	P2	CCDS31011.1	ENSP00000310036	P28906	0	UPI000012734B	0	0	0	0	0	0	chr1:g.207910698del	0	0
chr1	207910700	rs58881736	CAG	C	3	152	1999	0.019	-	intron_variant	MODIFIER	CD34	ENSG00000174059	Transcript	ENST00000310833.11	protein_coding	0	1/7	ENST00000310833.11:c.79+300_79+301del	0	0	0	0	0	0	rs71994674	0	-1	0	deletion	HGNC	HGNC:1662	YES	1	P2	CCDS31011.1	ENSP00000310036	P28906	0	UPI000012734B	0	0	0	0	0	0	chr1:g.207910702_207910703del	0	0
chr1	207912858	0	AT	A	3	152	1173	0.019	-	upstream_gene_variant	MODIFIER	CD34	ENSG00000174059	Transcript	ENST00000310833.11	protein_coding	0	0	0	0	0	0	0	0	0	rs113285050	1457	-1	0	deletion	HGNC	HGNC:1662	YES	1	P2	CCDS31011.1	ENSP00000310036	P28906	0	UPI000012734B	0	0	0	0	0	0	chr1:g.207912868del	0.1252	0.2262
chr1	207942985	rs149997143	AC	A	3	152	1573	0.019	-	intergenic_variant	MODIFIER	0	0	0	0	0	0	0	0	0	0	0	0	0	0	rs149997143	0	0	0	deletion	0	0	0	0	0	0	0	0	0	0	0	0	0	0	0	0	chr1:g.207942986del	0.1801	0.1437
chr1	208046561	0	AGT	A	3	152	1858	0.019	-	intron_variant	MODIFIER	PLXNA2	ENSG00000076356	Transcript	ENST00000367033.4	protein_coding	0	17/31	ENST00000367033.4:c.3256-446_3256-445del	0	0	0	0	0	0	rs146562998	0	-1	0	deletion	HGNC	HGNC:9100	YES	1	P1	CCDS31013.1	ENSP00000356000	O75051	0	UPI000022B239	0	0	0	0	0	0	chr1:g.208046578_208046579del	0	0
chr1	208160213	0	AC	A	4	152	1873	0.026	-	intron_variant	MODIFIER	PLXNA2	ENSG00000076356	Transcript	ENST00000367033.4	protein_coding	0	3/31	ENST00000367033.4:c.1372-17751del	0	0	0	0	0	0	rs5780437	0	-1	0	deletion	HGNC	HGNC:9100	YES	1	P1	CCDS31013.1	ENSP00000356000	O75051	0	UPI000022B239	0	0	0	0	0	0	chr1:g.208160221del	0.3901	0.4531
chr1	208183603	rs1336953413	GGA	G	2	152	831	0.013	-	intron_variant	MODIFIER	PLXNA2	ENSG00000076356	Transcript	ENST00000367033.4	protein_coding	0	3/31	ENST00000367033.4:c.1371+26675_1371+26676del	0	0	0	0	0	0	rs1336953413	0	-1	0	deletion	HGNC	HGNC:9100	YES	1	P1	CCDS31013.1	ENSP00000356000	O75051	0	UPI000022B239	0	0	0	0	0	0	chr1:g.208183607_208183608del	0	0
chr1	208183605	rs1490172916	A	AG	3	152	831	0.019	G	intron_variant	MODIFIER	PLXNA2	ENSG00000076356	Transcript	ENST00000367033.4	protein_coding	0	3/31	ENST00000367033.4:c.1371+26674dup	0	0	0	0	0	0	rs1490172916	0	-1	0	insertion	HGNC	HGNC:9100	YES	1	P1	CCDS31013.1	ENSP00000356000	O75051	0	UPI000022B239	0	0	0	0	0	0	chr1:g.208183606dup	0	0
chr1	209369730	0	AGG	A	2	152	691	0.013	-	intron_variant&non_coding_transcript_variant	MODIFIER	LINC01698	ENSG00000231648	Transcript	ENST00000443636.1	lincRNA	0	3/4	ENST00000443636.1:n.302+1262_302+1263del	0	0	0	0	0	0	0	0	1	0	deletion	HGNC	HGNC:52486	YES	3	0	0	0	0	0	0	0	0	0	0	0	0	chr1:g.209369731_209369732del	0	0
chr1	209369733	0	ATTTCCCACTGC	A	2	152	735	0.013	-	intron_variant&non_coding_transcript_variant	MODIFIER	LINC01698	ENSG00000231648	Transcript	ENST00000443636.1	lincRNA	0	3/4	ENST00000443636.1:n.302+1265_302+1275del	0	0	0	0	0	0	0	0	1	0	deletion	HGNC	HGNC:52486	YES	3	0	0	0	0	0	0	0	0	0	0	0	0	chr1:g.209369734_209369744del	0	0
chr1	209406317	rs540803859	AT	A	2	150	798	0.013	-	intergenic_variant	MODIFIER	0	0	0	0	0	0	0	0	0	0	0	0	0	0	rs540803859	0	0	0	deletion	0	0	0	0	0	0	0	0	0	0	0	0	0	0	0	0	chr1:g.209406330del	0.0062	0.0008
chr1	209429541	0	C	CAA	2	150	1012	0.013	AA	intron_variant&non_coding_transcript_variant	MODIFIER	MIR205HG	ENSG00000230937	Transcript	ENST00000366437.7	lincRNA	0	2/3	ENST00000366437.7:n.306+144_306+145dup	0	0	0	0	0	0	rs5780516	0	1	0	insertion	HGNC	HGNC:43562	YES	3	0	0	0	0	0	0	0	0	0	0	0	12	chr1:g.209429552_209429553dup	0	0
chr1	209433153	0	C	CGTGTGTGT	3	152	1815	0.019	GTGTGTGT	downstream_gene_variant	MODIFIER	MIR205HG	ENSG00000230937	Transcript	ENST00000366437.7	lincRNA	0	0	0	0	0	0	0	0	0	rs373034319	604	1	0	insertion	HGNC	HGNC:43562	YES	3	0	0	0	0	0	0	0	0	0	0	0	0	chr1:g.209433184_209433191dup	0	0
chr1	209433153	0	CGT	C	2	152	1815	0.013	-	downstream_gene_variant	MODIFIER	MIR205HG	ENSG00000230937	Transcript	ENST00000366437.7	lincRNA	0	0	0	0	0	0	0	0	0	rs1380979404	605	1	0	deletion	HGNC	HGNC:43562	YES	3	0	0	0	0	0	0	0	0	0	0	0	0	chr1:g.209433190_209433191del	0	0
chr1	209608072	0	T	TAC	6	152	2340	0.038	AC	intron_variant	MODIFIER	CAMK1G	ENSG00000008118	Transcript	ENST00000009105.5	protein_coding	0	7/12	ENST00000009105.5:c.635+163_635+164dup	0	0	0	0	0	0	rs112536633	0	1	0	insertion	HGNC	HGNC:14585	YES	2	P1	CCDS1486.1	ENSP00000009105	Q96NX5	0	UPI0000049BF8	0	0	0	0	0	25	chr1:g.209608096_209608097dup	0	0
chr1	209688529	rs761208256	CAGTA	C	2	152	1917	0.013	-	intron_variant	MODIFIER	HSD11B1	ENSG00000117594	Transcript	ENST00000367028.6	protein_coding	0	1/6	ENST00000367028.6:c.-49+2249_-49+2252del	0	0	0	0	0	0	rs761208256	0	1	0	deletion	HGNC	HGNC:5208	YES	5	P1	CCDS1489.1	ENSP00000355995	P28845	X5D2L1	UPI000004C796	0	1	0	0	0	4	chr1:g.209688534_209688537del	0	0
chr1	209796634	0	AACAC	A	2	152	1818	0.013	-	intron_variant	MODIFIER	IRF6	ENSG00000117595	Transcript	ENST00000367021.8	protein_coding	0	3/8	ENST00000367021.8:c.175-86_175-83del	0	0	0	0	0	0	rs1236806595	0	-1	0	deletion	HGNC	HGNC:6121	YES	1	P1	CCDS1492.1	ENSP00000355988	O14896	G0Z349	UPI000012D88D	0	1	0	0	0	0	chr1:g.209796674_209796677del	0	0
chr1	209824212	0	G	GCACACACACA	2	152	1102	0.013	CACACACACA	upstream_gene_variant	MODIFIER	UTP25	ENSG00000117597	Transcript	ENST00000491415.7	protein_coding	0	0	0	0	0	0	0	0	0	rs113721866	3759	1	0	insertion	HGNC	HGNC:28440	YES	1	P1	CCDS1493.1	ENSP00000419005	Q68CQ4	0	UPI000006D987	0	0	0	0	0	0	chr1:g.209824233_209824242dup	0	0
chr1	209827574	rs3834035	TCA	T	2	152	1951	0.013	-	upstream_gene_variant	MODIFIER	UTP25	ENSG00000117597	Transcript	ENST00000491415.7	protein_coding	0	0	0	0	0	0	0	0	0	rs3834035	396	1	0	deletion	HGNC	HGNC:28440	YES	1	P1	CCDS1493.1	ENSP00000419005	Q68CQ4	0	UPI000006D987	0	0	0	0	0	0	chr1:g.209827575_209827576del	0.0076	0
chr1	209895167	rs112062444	T	TG	5	152	2512	0.032	G	regulatory_region_variant	MODIFIER	0	0	RegulatoryFeature	ENSR00000385235	promoter_flanking_region	0	0	0	0	0	0	0	0	0	rs112062444	0	0	0	insertion	0	0	0	0	0	0	0	0	0	0	0	0	0	0	0	0	chr1:g.209895167_209895168insG	0.2017	0.2436
chr1	209901071	rs917759400	CTG	C	2	152	2087	0.013	-	intron_variant&non_coding_transcript_variant	MODIFIER	SYT14	ENSG00000143469	Transcript	ENST00000652023.1	processed_transcript	0	1/1	ENST00000652023.1:n.51+100_51+101del	0	0	0	0	0	0	rs917759400	0	1	0	deletion	HGNC	HGNC:23143	0	0	0	0	0	0	0	0	0	1	0	0	0	1	chr1:g.209901073_209901074del	0	0
chr1	210374656	rs34078365	T	TCA	3	152	1416	0.019	CA	intron_variant	MODIFIER	HHAT	ENSG00000054392	Transcript	ENST00000545154.5	protein_coding	0	2/10	ENST00000545154.5:c.162+11737_162+11738insCA	0	0	0	0	0	0	rs34078365	0	1	0	insertion	HGNC	HGNC:18270	YES	2	A2	CCDS53471.1	ENSP00000438468	Q5VTY9	0	UPI0001C0B381	0	1	0	0	0	0	chr1:g.210374656_210374657insCA	0.0875	0.0923
chr1	210438174	0	T	TTG	6	152	2226	0.038	TG	intron_variant	MODIFIER	HHAT	ENSG00000054392	Transcript	ENST00000545154.5	protein_coding	0	6/10	ENST00000545154.5:c.859+19869_859+19870dup	0	0	0	0	0	0	rs145144423	0	1	0	insertion	HGNC	HGNC:18270	YES	2	A2	CCDS53471.1	ENSP00000438468	Q5VTY9	0	UPI0001C0B381	0	1	0	0	0	21	chr1:g.210438194_210438195dup	0	0
chr1	211642034	0	TA	T	2	152	740	0.013	-	intron_variant&non_coding_transcript_variant	MODIFIER	LINC01693	ENSG00000227764	Transcript	ENST00000412871.1	retained_intron	0	1/1	ENST00000412871.1:n.666+1687del	0	0	0	0	0	0	rs71572002	0	1	0	deletion	HGNC	HGNC:52478	YES	2	0	0	0	0	0	0	0	0	0	0	0	12	chr1:g.211642047del	0.2947	0.2927
chr1	211909868	0	C	CCACA	5	152	1619	0.032	CACA	regulatory_region_variant	MODIFIER	0	0	RegulatoryFeature	ENSR00000385631	promoter_flanking_region	0	0	0	0	0	0	0	0	0	rs376295652	0	0	0	insertion	0	0	0	0	0	0	0	0	0	0	0	0	0	0	0	0	chr1:g.211909903_211909906dup	0	0
chr1	211909868	0	C	CCACACACA	2	152	1619	0.013	CACACACA	regulatory_region_variant	MODIFIER	0	0	RegulatoryFeature	ENSR00000385631	promoter_flanking_region	0	0	0	0	0	0	0	0	0	rs376295652	0	0	0	insertion	0	0	0	0	0	0	0	0	0	0	0	0	0	0	0	0	chr1:g.211909899_211909906dup	0	0
chr1	211909868	0	CCA	C	5	152	1619	0.032	-	regulatory_region_variant	MODIFIER	0	0	RegulatoryFeature	ENSR00000385631	promoter_flanking_region	0	0	0	0	0	0	0	0	0	rs68189285	0	0	0	deletion	0	0	0	0	0	0	0	0	0	0	0	0	0	0	0	0	chr1:g.211909905_211909906del	0	0
chr1	211918053	0	G	GCACA	6	152	1676	0.038	CACA	TF_binding_site_variant	MODIFIER	0	0	MotifFeature	ENSM00025422182	0	0	0	0	0	0	0	0	0	0	rs774501029	0	-1	0	insertion	0	0	0	0	0	0	0	0	0	0	0	0	0	0	0	0	chr1:g.211918087_211918090dup	0	0
chr1	211918053	0	GCA	G	7	152	1676	0.045	-	TF_binding_site_variant	MODIFIER	0	0	MotifFeature	ENSM00025422182	0	0	0	0	0	0	0	0	0	0	rs67020576	0	-1	0	deletion	0	0	0	0	0	0	0	0	0	0	0	0	0	0	0	0	chr1:g.211918089_211918090del	0	0
chr1	211918053	0	GCACACA	G	2	152	1676	0.013	-	TF_binding_site_variant	MODIFIER	0	0	MotifFeature	ENSM00025422182	0	0	0	0	0	0	0	0	0	0	rs141184845	0	-1	0	deletion	0	0	0	0	0	0	0	0	0	0	0	0	0	0	0	0	chr1:g.211918085_211918090del	0	0
chr1	211918891	0	A	AGG	3	152	730	0.019	GG	regulatory_region_variant	MODIFIER	0	0	RegulatoryFeature	ENSR00000385633	promoter_flanking_region	0	0	0	0	0	0	0	0	0	0	0	0	0	insertion	0	0	0	0	0	0	0	0	0	0	0	0	0	0	0	0	chr1:g.211918891_211918892insGG	0	0
chr1	211919020	rs66548573	GAA	G	5	152	973	0.032	-	regulatory_region_variant	MODIFIER	0	0	RegulatoryFeature	ENSR00000385633	promoter_flanking_region	0	0	0	0	0	0	0	0	0	rs66548573	0	0	0	deletion	0	0	0	0	0	0	0	0	0	0	0	0	0	0	0	0	chr1:g.211919022_211919023del	0	0
chr1	212272224	rs148699251	AGT	A	2	152	2117	0.013	-	regulatory_region_variant	MODIFIER	0	0	RegulatoryFeature	ENSR00000385712	promoter_flanking_region	0	0	0	0	0	0	0	0	0	rs148699251	0	0	0	deletion	0	0	0	0	0	0	0	0	0	0	0	0	0	0	0	0	chr1:g.212272239_212272240del	0	0
chr1	212597419	0	TTATC	T	4	152	1432	0.026	-	intron_variant	MODIFIER	ATF3	ENSG00000162772	Transcript	ENST00000366987.6	protein_coding	0	1/3	ENST00000366987.6:c.-4-17570_-4-17567del	0	0	0	0	0	0	rs1491301402&rs71908338	0	1	0	deletion	HGNC	HGNC:785	0	1	P1	CCDS1506.1	ENSP00000355954	P18847	0	UPI000012622E	0	0	0	0	0	28	chr1:g.212597448_212597451del	0.7115	0.6172
chr1	212608333	0	G	GC	3	152	1740	0.019	C	upstream_gene_variant	MODIFIER	ATF3	ENSG00000162772	Transcript	ENST00000341491.9	protein_coding	0	0	0	0	0	0	0	0	0	rs894288689	427	1	0	insertion	HGNC	HGNC:785	YES	1	P1	CCDS1506.1	ENSP00000344352	P18847	0	UPI000012622E	0	0	0	0	0	0	chr1:g.212608341dup	0	0
chr1	212910269	0	CCCG	C	2	150	658	0.013	-	regulatory_region_variant	MODIFIER	0	0	RegulatoryFeature	ENSR00000385866	promoter	0	0	0	0	0	0	0	0	0	0	0	0	0	deletion	0	0	0	0	0	0	0	0	0	0	0	0	0	0	0	0	chr1:g.212910272_212910274del	0	0
chr1	212910275	0	A	ACT	2	150	646	0.013	CT	regulatory_region_variant	MODIFIER	0	0	RegulatoryFeature	ENSR00000385866	promoter	0	0	0	0	0	0	0	0	0	0	0	0	0	insertion	0	0	0	0	0	0	0	0	0	0	0	0	0	0	0	0	chr1:g.212910275_212910276insCT	0	0
chr1	213052544	0	A	AT	2	152	820	0.013	T	intron_variant	MODIFIER	RPS6KC1	ENSG00000136643	Transcript	ENST00000366960.8	protein_coding	0	1/14	ENST00000366960.8:c.105+1048dup	0	0	0	0	0	0	rs1210405353	0	1	0	insertion	HGNC	HGNC:10439	YES	1	P3	CCDS1513.1	ENSP00000355927	Q96S38	0	UPI0000071B8C	0	0	0	0	0	13	chr1:g.213052557dup	0	0
chr1	213988426	0	T	TAGAGAG	3	152	1062	0.019	AGAGAG	5_prime_UTR_variant	MODIFIER	PROX1	ENSG00000117707	Transcript	ENST00000366958.8	protein_coding	1/5	0	ENST00000366958.8:c.-100_-95dup	0	484-485/8240	0	0	0	0	rs563659906	0	1	0	insertion	HGNC	HGNC:9459	YES	1	P1	CCDS31021.1	ENSP00000355925	Q92786	0	UPI0000071D14	0	0	0	0	0	30	chr1:g.213988451_213988456dup	0	0
chr1	213988426	0	TAG	T	3	152	1062	0.019	-	5_prime_UTR_variant	MODIFIER	PROX1	ENSG00000117707	Transcript	ENST00000366958.8	protein_coding	1/5	0	ENST00000366958.8:c.-96_-95del	0	485-486/8240	0	0	0	0	rs1210795854	0	1	0	deletion	HGNC	HGNC:9459	YES	1	P1	CCDS31021.1	ENSP00000355925	Q92786	0	UPI0000071D14	0	0	0	0	0	28	chr1:g.213988455_213988456del	0	0
chr1	214277233	rs145039689	CCTGT	C	2	152	2234	0.013	-	upstream_gene_variant	MODIFIER	SMYD2	ENSG00000143499	Transcript	ENST00000366957.10	protein_coding	0	0	0	0	0	0	0	0	0	rs145039689	3922	1	0	deletion	HGNC	HGNC:20982	YES	1	P1	CCDS31022.1	ENSP00000355924	Q9NRG4	0	UPI0000205E5F	0	0	0	0	0	0	chr1:g.214277238_214277241del	0.1096	0.1203
chr1	214280720	rs148482414	CG	C	2	152	2026	0.013	-	upstream_gene_variant	MODIFIER	SMYD2	ENSG00000143499	Transcript	ENST00000366957.10	protein_coding	0	0	0	0	0	0	0	0	0	rs148482414	438	1	0	deletion	HGNC	HGNC:20982	YES	1	P1	CCDS31022.1	ENSP00000355924	Q9NRG4	0	UPI0000205E5F	0	0	0	0	0	0	chr1:g.214280721del	0.0663	0.0787
chr1	214281431	0	G	GGGC	2	152	1798	0.013	GGC	splice_region_variant&intron_variant	LOW	SMYD2	ENSG00000143499	Transcript	ENST00000366957.10	protein_coding	0	1/11	ENST00000366957.10:c.173+25_173+27dup	0	0	0	0	0	0	rs539190942	0	1	0	insertion	HGNC	HGNC:20982	YES	1	P1	CCDS31022.1	ENSP00000355924	Q9NRG4	0	UPI0000205E5F	0	0	0	0	0	23	chr1:g.214281452_214281454dup	0.004	0.0098
chr1	214447573	rs201429099	AT	A	2	152	854	0.013	-	intron_variant	MODIFIER	PTPN14	ENSG00000152104	Transcript	ENST00000366956.10	protein_coding	0	3/18	ENST00000366956.10:c.344+4231del	0	0	0	0	0	0	rs201429099	0	-1	0	deletion	HGNC	HGNC:9647	YES	1	P1	CCDS1514.1	ENSP00000355923	Q15678	0	UPI000013DCA6	0	1	0	0	0	0	chr1:g.214447583del	0.0863	0.0514
chr1	214460408	0	A	AAC	2	152	1512	0.013	AC	intron_variant	MODIFIER	PTPN14	ENSG00000152104	Transcript	ENST00000366956.10	protein_coding	0	2/18	ENST00000366956.10:c.174+4220_174+4221dup	0	0	0	0	0	0	rs150101393	0	-1	0	insertion	HGNC	HGNC:9647	YES	1	P1	CCDS1514.1	ENSP00000355923	Q15678	0	UPI000013DCA6	0	1	0	0	0	0	chr1:g.214460424_214460425dup	0.0691	0.0219
chr1	214460524	0	A	AAC	6	150	1069	0.039	AC	intron_variant	MODIFIER	PTPN14	ENSG00000152104	Transcript	ENST00000366956.10	protein_coding	0	2/18	ENST00000366956.10:c.174+4104_174+4105dup	0	0	0	0	0	0	rs140053325	0	-1	0	insertion	HGNC	HGNC:9647	YES	1	P1	CCDS1514.1	ENSP00000355923	Q15678	0	UPI000013DCA6	0	1	0	0	0	0	chr1:g.214460554_214460555dup	0	0
chr1	214460524	0	A	AACACACAC	4	150	1069	0.026	ACACACAC	intron_variant	MODIFIER	PTPN14	ENSG00000152104	Transcript	ENST00000366956.10	protein_coding	0	2/18	ENST00000366956.10:c.174+4098_174+4105dup	0	0	0	0	0	0	rs140053325	0	-1	0	insertion	HGNC	HGNC:9647	YES	1	P1	CCDS1514.1	ENSP00000355923	Q15678	0	UPI000013DCA6	0	1	0	0	0	0	chr1:g.214460548_214460555dup	0	0
[truncated: 12,714 more rows]
[truncated: 108 more columns]
