# Supplementary material for: Whole genome variation in 27 Mexican indigenous populations, demographic and biomedical insights
Source: PLoS One. 2021 Apr 8;16(4):e0249773. doi: 10.1371/journal.pone.0249773 (PMC8031408; doi:10.1371/journal.pone.0249773)
Supplement: S2 Data — (ZIP) [file pone.0249773.s004.zip › INDEL/lowfreq/76g.indel.low_freq.GWAScatalog.tsv]

CHROM	POS	ID	REF	ALT	AC	AN	DP	AF_mx	Allele	Consequence	IMPACT	SYMBOL	Gene	Feature_type	Feature	BIOTYPE	EXON	INTRON	HGVSc	HGVSp	cDNA_position	CDS_position	Protein_position	Amino_acids	Codons	Existing_variation	DISTANCE	STRAND	FLAGS	VARIANT_CLASS	SYMBOL_SOURCE	HGNC_ID	CANONICAL	TSL	APPRIS	CCDS	ENSP	SWISSPROT	TREMBL	UNIPARC	SOURCE	GENE_PHENO	SIFT	PolyPhen	DOMAINS	HGVS_OFFSET	HGVSg	AF	AFR_AF
chr1	25386842	0	AACACAC	A	4	152	1028	0.026	-	intron_variant	MODIFIER	RHCE	ENSG00000188672	Transcript	ENST00000294413.12	protein_coding	0	6/9	ENST00000294413.12:c.940-1004_940-999del	0	0	0	0	0	0	rs35992941	0	-1	0	deletion	HGNC	HGNC:10008	YES	1	P2	CCDS30635.1	ENSP00000294413	P18577	A0A1L3H056	UPI00001D9627	0	1	0	0	0	0	chr1:g.25386874_25386879del	0.1841	0.1021
chr1	150342505	0	T	TAC	4	152	1681	0.026	AC	intron_variant	MODIFIER	PRPF3	ENSG00000117360	Transcript	ENST00000324862.7	protein_coding	0	9/15	ENST00000324862.7:c.1283-784_1283-783dup	0	0	0	0	0	0	rs147409085	0	1	0	insertion	HGNC	HGNC:17348	YES	1	P1	CCDS951.1	ENSP00000315379	O43395	0	UPI00000729AA	0	1	0	0	0	21	chr1:g.150342525_150342526dup	0	0.03275
chr1	150355420	0	C	CA	6	152	1018	0.038	A	downstream_gene_variant	MODIFIER	PRPF3	ENSG00000117360	Transcript	ENST00000324862.7	protein_coding	0	0	0	0	0	0	0	0	0	rs370869951	2187	1	0	insertion	HGNC	HGNC:17348	YES	1	P1	CCDS951.1	ENSP00000315379	O43395	0	UPI00000729AA	0	1	0	0	0	0	chr1:g.150355429dup	0.2454	0.1082
chr2	23987206	rs147649347	GATAA	G	2	152	667	0.013	-	intron_variant	MODIFIER	UBXN2A	ENSG00000173960	Transcript	ENST00000309033.5	protein_coding	0	6/6	ENST00000309033.5:c.584+2380_584+2383del	0	0	0	0	0	0	rs147649347	0	1	0	deletion	HGNC	HGNC:27265	YES	1	P1	CCDS1704.1	ENSP00000312107	P68543	0	UPI00001616AE	0	0	0	0	0	4	chr2:g.23987211_23987214del	0.1036	0.0787
chr2	24016319	rs113601626	T	TCCTGGC	3	152	2308	0.019	CCTGGC	intron_variant	MODIFIER	MFSD2B	ENSG00000205639	Transcript	ENST00000338315.5	protein_coding	0	3/13	ENST00000338315.5:c.347+44_347+49dup	0	0	0	0	0	0	rs113601626	0	1	0	insertion	HGNC	HGNC:37207	YES	5	P2	CCDS86824.1	ENSP00000342501	A6NFX1	0	UPI000047F9C2	0	0	0	0	0	10	chr2:g.24016324_24016329dup	0.0984	0.0552
chr2	27452064	rs151269177	AAAC	A	2	152	578	0.013	-	intron_variant	MODIFIER	IFT172	ENSG00000138002	Transcript	ENST00000260570.8	protein_coding	0	35/47	ENST00000260570.8:c.3951+1317_3951+1319del	0	0	0	0	0	0	rs151269177	0	-1	0	deletion	HGNC	HGNC:30391	YES	1	P1	CCDS1755.1	ENSP00000260570	Q9UG01	0	UPI0000353ABB	0	1	0	0	0	0	chr2:g.27452066_27452068del	0.1709	0.0061
chr2	111168154	rs3833441	CTTATGTT	C	4	152	1989	0.032	-	3_prime_UTR_variant	MODIFIER	BCL2L11	ENSG00000153094	Transcript	ENST00000393256.8	protein_coding	4/4	0	ENST00000393256.8:c.*3930_*3936del	0	4809-4815/5098	0	0	0	0	rs3833441	0	1	0	deletion	HGNC	HGNC:994	YES	1	0	CCDS2089.1	ENSP00000376943	O43521	0	UPI0000033ABA	0	0	0	0	0	6	chr2:g.111168161_111168167del	0.1216	0.2216
chr2	113199603	rs5833486	T	TA	4	152	1863	0.026	A	intron_variant	MODIFIER	PSD4	ENSG00000125637	Transcript	ENST00000245796.10	protein_coding	0	16/16	ENST00000245796.10:c.2913+379dup	0	0	0	0	0	0	rs5833486	0	1	0	insertion	HGNC	HGNC:19096	YES	1	P2	CCDS33276.1	ENSP00000245796	Q8NDX1	0	UPI00004A0748	0	0	0	0	0	2	chr2:g.113199605dup	0.2648	0.4909
chr2	159661778	0	CT	C	4	150	653	0.026	-	intergenic_variant	MODIFIER	0	0	0	0	0	0	0	0	0	0	0	0	0	0	rs34435647	0	0	0	deletion	0	0	0	0	0	0	0	0	0	0	0	0	0	0	0	0	chr2:g.159661790del	0.4249	0.5446
chr2	200849596	rs5837757	CA	C	2	152	2364	0.026	-	downstream_gene_variant	MODIFIER	CLK1	ENSG00000013441	Transcript	ENST00000434813.3	protein_coding	0	0	0	0	0	0	0	0	0	rs5837757	3599	-1	0	deletion	HGNC	HGNC:2068	YES	2	0	CCDS54427.1	ENSP00000394734	P49759	0	UPI00017A7024	0	0	0	0	0	0	chr2:g.200849597del	0.1605	0.0946
chr3	219073	rs35121062	CG	C	2	152	792	0.013	-	intron_variant	MODIFIER	CHL1	ENSG00000134121	Transcript	ENST00000256509.7	protein_coding	0	1/27	ENST00000256509.7:c.-175+22013del	0	0	0	0	0	0	rs35210560	0	1	0	deletion	HGNC	HGNC:1939	YES	1	P3	CCDS2556.1	ENSP00000256509	O00533	0	UPI000013CF0F	0	0	0	0	0	2	chr3:g.219076del	0.2694	0.3306
chr3	12230418	0	A	AT	5	152	1343	0.032	T	regulatory_region_variant	MODIFIER	0	0	RegulatoryFeature	ENSR00000677471	CTCF_binding_site	0	0	0	0	0	0	0	0	0	rs11456863	0	0	0	insertion	0	0	0	0	0	0	0	0	0	0	0	0	0	0	0	0	chr3:g.12230428dup	0.3389	0.5688
chr3	69756465	0	AT	A	3	152	1409	0.019	-	intron_variant	MODIFIER	MITF	ENSG00000187098	Transcript	ENST00000448226.7	protein_coding	0	1/9	ENST00000448226.7:c.104+16774del	0	0	0	0	0	0	rs34858804	0	1	0	deletion	HGNC	HGNC:7105	YES	5	A1	CCDS87108.1	ENSP00000391803	O75030	0	UPI000012F16A	0	1	0	0	0	9	chr3:g.69756475del	0.241	0.326
chr3	186735641	rs138610068	GAATT	G	2	152	697	0.013	-	intron_variant	MODIFIER	KNG1	ENSG00000113889	Transcript	ENST00000644859.2	protein_coding	0	7/9	ENST00000644859.2:c.930+2970_930+2973del	0	0	0	0	0	0	rs138610068	0	1	0	deletion	HGNC	HGNC:6383	YES	0	A2	CCDS43183.1	ENSP00000493985	P01042	0	UPI000013D5AC	0	1	0	0	0	2	chr3:g.186735644_186735647del	0.1156	0.0204
chr4	4271081	rs150938341	CTGTTG	C	2	152	1429	0.013	-	intron_variant	MODIFIER	LYAR	ENSG00000145220	Transcript	ENST00000343470.9	protein_coding	0	8/9	ENST00000343470.9:c.920-2471_920-2467del	0	0	0	0	0	0	rs150938341	0	-1	0	deletion	HGNC	HGNC:26021	YES	1	P1	CCDS3374.1	ENSP00000345917	Q9NX58	0	UPI0000037C40	0	0	0	0	0	0	chr4:g.4271086_4271090del	0.1012	0.0825
chr4	82632179	rs201015026	TC	T	6	150	391	0.039	-	intron_variant	MODIFIER	SCD5	ENSG00000145284	Transcript	ENST00000319540.9	protein_coding	0	4/4	ENST00000319540.9:c.803-663del	0	0	0	0	0	0	rs201015026	0	-1	0	deletion	HGNC	HGNC:21088	YES	1	P1	CCDS34024.1	ENSP00000316329	Q86SK9	0	UPI000003F556	0	0	0	0	0	0	chr4:g.82632185del	0	0
chr4	132819225	rs151170584	TA	T	5	152	1142	0.032	-	intergenic_variant	MODIFIER	0	0	0	0	0	0	0	0	0	0	0	0	0	0	rs151170584	0	0	0	deletion	0	0	0	0	0	0	0	0	0	0	0	0	0	0	0	0	chr4:g.132819230del	0.0885	0.0832
chr5	76426905	0	G	GGTGTGTGTGTGT	5	152	1996	0.032	GTGTGTGTGTGT	intron_variant	MODIFIER	IQGAP2	ENSG00000145703	Transcript	ENST00000274364.11	protein_coding	0	1/35	ENST00000274364.11:c.46+23334_46+23345dup	0	0	0	0	0	0	rs141560559	0	1	0	insertion	HGNC	HGNC:6111	YES	1	P1	CCDS34188.1	ENSP00000274364	Q13576	0	UPI000020CB2C	0	0	0	0	0	31	chr5:g.76426925_76426936dup	0.4151	0.1989
chr5	158286074	rs35147325	TC	T	4	152	2499	0.026	-	intergenic_variant	MODIFIER	0	0	0	0	0	0	0	0	0	0	0	0	0	0	rs35147325	0	0	0	deletion	0	0	0	0	0	0	0	0	0	0	0	0	0	0	0	0	chr5:g.158286076del	0.1899	0.1831
chr5	179493201	rs146641304	A	AC	2	152	2022	0.013	C	upstream_gene_variant	MODIFIER	RF00015	ENSG00000274716	Transcript	ENST00000621047.1	snRNA	0	0	0	0	0	0	0	0	0	rs146641304	1044	-1	0	insertion	RFAM	0	YES	0	0	0	0	0	0	0	0	0	0	0	0	0	chr5:g.179493204dup	0.1162	0.152
chr6	41086522	0	G	GT	7	152	1149	0.064	T	intron_variant	MODIFIER	NFYA	ENSG00000001167	Transcript	ENST00000341376.10	protein_coding	0	4/9	ENST00000341376.10:c.309+2338dup	0	0	0	0	0	0	rs35163651	0	1	0	insertion	HGNC	HGNC:7804	YES	1	P4	CCDS4849.1	ENSP00000345702	P23511	0	UPI000012717C	0	0	0	0	0	8	chr6:g.41086530dup	0.145	0.0091
chr6	157820670	rs71826849	CAT	C	4	152	681	0.026	-	upstream_gene_variant	MODIFIER	SNX9	ENSG00000130340	Transcript	ENST00000392185.7	protein_coding	0	0	0	0	0	0	0	0	0	rs71826849	2592	1	0	deletion	HGNC	HGNC:14973	YES	1	P1	CCDS5253.1	ENSP00000376024	Q9Y5X1	0	UPI0000135B47	0	0	0	0	0	0	chr6:g.157820671_157820672del	0.0839	0.0575
chr6	166087861	rs113289039	A	AG	5	152	1342	0.032	G	intergenic_variant	MODIFIER	0	0	0	0	0	0	0	0	0	0	0	0	0	0	rs113289039	0	0	0	insertion	0	0	0	0	0	0	0	0	0	0	0	0	0	0	0	0	chr6:g.166087866dup	0.3159	0.5855
chr7	73772014	rs150264463	CAAAATAAAATAAAT	C	4	152	752	0.026	-	upstream_gene_variant	MODIFIER	CLDN3	ENSG00000165215	Transcript	ENST00000395145.3	protein_coding	0	0	0	0	0	0	0	0	0	rs150264463	1745	-1	0	deletion	HGNC	HGNC:2045	YES	0	P1	CCDS5559.1	ENSP00000378577	O15551	Q75L79	UPI0000044942	0	0	0	0	0	0	chr7:g.73772028_73772041del	0.1082	0
chr8	94260893	rs11272664	AGCAACAAGTTAAT	A	2	152	2436	0.013	-	intron_variant	MODIFIER	GEM	ENSG00000164949	Transcript	ENST00000297596.3	protein_coding	0	1/4	ENST00000297596.3:c.-9-394_-9-382del	0	0	0	0	0	0	rs143282724	0	-1	0	deletion	HGNC	HGNC:4234	YES	1	P1	CCDS6261.1	ENSP00000297596	P55040	A0A024R9F5	UPI000012B3BC	0	0	0	0	0	0	chr8:g.94260895_94260907del	0.111	0.0847
chr8	119440118	0	GA	G	3	152	1211	0.019	-	intron_variant&non_coding_transcript_variant	MODIFIER	AC021733.1	ENSG00000253398	Transcript	ENST00000519786.1	antisense	0	1/3	ENST00000519786.1:n.65-2112del	0	0	0	0	0	0	rs34597077	0	-1	0	deletion	Clone_based_ensembl_gene	0	YES	3	0	0	0	0	0	0	0	0	0	0	0	0	chr8:g.119440125del	0.1655	0.3275
chr9	125077964	0	A	AC	6	152	1125	0.038	C	intron_variant	MODIFIER	SCAI	ENSG00000173611	Transcript	ENST00000373549.8	protein_coding	0	2/18	ENST00000373549.8:c.99-11907dup	0	0	0	0	0	0	rs11458422	0	-1	0	insertion	HGNC	HGNC:26709	YES	1	0	CCDS43877.1	ENSP00000362650	Q8N9R8	0	UPI000013F2EF	0	0	0	0	0	0	chr9:g.125077972dup	0.1546	0.1089
chr10	21589902	rs71393911	TCCCTTC	T	6	152	1010	0.038	-	intron_variant	MODIFIER	MLLT10	ENSG00000078403	Transcript	ENST00000307729.12	protein_coding	0	4/22	ENST00000307729.12:c.295+3572_295+3577del	0	0	0	0	0	0	rs144962376	0	1	0	deletion	HGNC	HGNC:16063	YES	1	A2	CCDS55708.1	ENSP00000307411	P55197	0	UPI00001F8FF7	0	1	0	0	0	17	chr10:g.21589920_21589925del	0.1406	0.0333
chr10	24911876	0	AAAAC	A	4	152	1175	0.026	-	intron_variant	MODIFIER	PRTFDC1	ENSG00000099256	Transcript	ENST00000320152.11	protein_coding	0	3/8	ENST00000320152.11:c.339+25304_339+25307del	0	0	0	0	0	0	rs140884840	0	-1	0	deletion	HGNC	HGNC:23333	YES	1	P1	CCDS7145.1	ENSP00000318602	Q9NRG1	0	UPI0000073D65	0	0	0	0	0	0	chr10:g.24911892_24911895del	0.1661	0.1021
chr10	63501416	rs34524635	CT	C	4	152	1261	0.026	-	intron_variant&non_coding_transcript_variant	MODIFIER	JMJD1C	ENSG00000171988	Transcript	ENST00000633035.1	processed_transcript	0	1/3	ENST00000633035.1:n.113+20321del	0	0	0	0	0	0	rs34524635	0	-1	0	deletion	HGNC	HGNC:12313	0	3	0	0	0	0	0	0	0	1	0	0	0	0	chr10:g.63501419del	0.3968	0.2799
chr11	66710393	rs55908905	AT	A	5	152	1359	0.032	-	intron_variant	MODIFIER	SPTBN2	ENSG00000173898	Transcript	ENST00000533211.5	protein_coding	0	10/37	ENST00000533211.5:c.1073+188del	0	0	0	0	0	0	rs55908905	0	-1	0	deletion	HGNC	HGNC:11276	YES	5	P1	CCDS8150.1	ENSP00000432568	O15020	0	UPI000013EF83	0	1	0	0	0	0	chr11:g.66710398del	0.1983	0.2458
chr11	85561149	rs201909661	AG	A	6	150	595	0.039	-	intron_variant	MODIFIER	DLG2	ENSG00000150672	Transcript	ENST00000376104.6	protein_coding	0	3/27	ENST00000376104.6:c.40+37507del	0	0	0	0	0	0	rs201909661	0	-1	0	deletion	HGNC	HGNC:2901	YES	1	0	CCDS44690.1	ENSP00000365272	Q15700	0	UPI0000E59399	0	0	0	0	0	0	chr11:g.85561150del	0.0134	0.0008
chr11	128463121	rs34834119	CAT	C	2	152	1940	0.013	-	intron_variant	MODIFIER	ETS1	ENSG00000134954	Transcript	ENST00000392668.8	protein_coding	0	9/9	ENST00000392668.8:c.1242+386_1242+387del	0	0	0	0	0	0	rs34834119	0	-1	0	deletion	HGNC	HGNC:3488	YES	1	A1	CCDS44767.1	ENSP00000376436	P14921	0	UPI00001BDB62	0	1	0	0	0	0	chr11:g.128463122_128463123del	0.2107	0.2882
chr12	7074470	rs146901797	TAA	T	5	152	1437	0.032	-	downstream_gene_variant	MODIFIER	C1S	ENSG00000182326	Transcript	ENST00000406697.5	protein_coding	0	0	0	0	0	0	0	0	0	rs146901797	3439	1	0	deletion	HGNC	HGNC:1247	YES	2	P2	CCDS31735.1	ENSP00000385035	P09871	0	UPI0000126BF6	0	1	0	0	0	0	chr12:g.7074473_7074474del	0.1474	0
chr12	8779892	rs3078352	TTATG	T	2	152	1624	0.013	-	downstream_gene_variant	MODIFIER	RIMKLB	ENSG00000166532	Transcript	ENST00000357529.7	protein_coding	0	0	0	0	0	0	0	0	0	rs3078352	2702	1	0	deletion	HGNC	HGNC:29228	YES	5	P1	CCDS41748.1	ENSP00000350136	Q9ULI2	0	UPI000013E5D1	0	0	0	0	0	0	chr12:g.8779904_8779907del	0.1022	0
chr12	48305823	rs201673768	TGTTTTGTTTTG	T	3	152	1399	0.019	-	intergenic_variant	MODIFIER	0	0	0	0	0	0	0	0	0	0	0	0	0	0	rs201673768	0	0	0	deletion	0	0	0	0	0	0	0	0	0	0	0	0	0	0	0	0	chr12:g.48305824_48305834del	0.4083	0.3396
chr12	50536867	0	A	AT	3	152	772	0.019	T	intron_variant	MODIFIER	DIP2B	ENSG00000066084	Transcript	ENST00000301180.10	protein_coding	0	1/37	ENST00000301180.10:c.100+31639dup	0	0	0	0	0	0	rs11390181	0	1	0	insertion	HGNC	HGNC:29284	YES	5	P1	CCDS31799.1	ENSP00000301180	Q9P265	0	UPI0000406CA1	0	1	0	0	0	12	chr12:g.50536879dup	0.1793	0.1785
chr14	70937529	rs143046984	T	TA	7	152	2051	0.045	A	intron_variant	MODIFIER	PCNX1	ENSG00000100731	Transcript	ENST00000304743.6	protein_coding	0	1/35	ENST00000304743.6:c.154-9385dup	0	0	0	0	0	0	rs143046984	0	1	0	insertion	HGNC	HGNC:19740	YES	1	P3	CCDS9806.1	ENSP00000304192	Q96RV3	0	UPI000013E9BB	0	0	0	0	0	1	chr14:g.70937530dup	0.0759	0.0197
chr15	64194342	0	C	CT	5	150	510	0.032	T	intron_variant	MODIFIER	CSNK1G1	ENSG00000169118	Transcript	ENST00000607537.6	protein_coding	0	10/12	ENST00000607537.6:c.1108-5858dup	0	0	0	0	0	0	rs539389645	0	-1	0	insertion	HGNC	HGNC:2454	YES	1	0	CCDS86465.1	ENSP00000475724	0	U3KQB3	UPI0001639ACC	0	1	0	0	0	0	chr15:g.64194355dup	0.1757	0.3631
chr15	79966817	0	AGCAGGAAG	A	5	152	1938	0.032	-	intron_variant	MODIFIER	BCL2A1	ENSG00000140379	Transcript	ENST00000267953.4	protein_coding	0	1/1	ENST00000267953.4:c.420+3875_420+3882del	0	0	0	0	0	0	rs147934515	0	-1	0	deletion	HGNC	HGNC:991	YES	1	P1	CCDS10312.1	ENSP00000267953	Q16548	0	UPI00001268AE	0	0	0	0	0	0	chr15:g.79966835_79966842del	0.2049	0.0855
chr15	80745391	0	AT	A	3	152	650	0.019	-	intron_variant	MODIFIER	ABHD17C	ENSG00000136379	Transcript	ENST00000258884.5	protein_coding	0	1/2	ENST00000258884.5:c.591-4109del	0	0	0	0	0	0	rs35175632	0	1	0	deletion	HGNC	HGNC:26925	YES	1	P1	CCDS45323.1	ENSP00000258884	Q6PCB6	0	UPI00001612A6	0	0	0	0	0	12	chr15:g.80745404del	0.2262	0.1082
chr16	1645895	rs34888975	T	TA	2	152	2143	0.013	A	intron_variant&NMD_transcript_variant	MODIFIER	AL031708.1	ENSG00000261732	Transcript	ENST00000454337.1	nonsense_mediated_decay	0	4/22	ENST00000454337.1:c.289+473dup	0	0	0	0	0	0	rs34888975	0	1	cds_start_NF	insertion	Clone_based_ensembl_gene	0	YES	2	P1	0	ENSP00000399780	0	J3QT63	UPI000198C780	0	0	0	0	0	1	chr16:g.1645896dup	0.1298	0.2534
chr16	29855474	0	A	AT	2	152	1730	0.013	T	downstream_gene_variant	MODIFIER	CDIPT	ENSG00000103502	Transcript	ENST00000219789.11	protein_coding	0	0	0	0	0	0	0	0	0	rs528863805	2882	-1	0	insertion	HGNC	HGNC:1769	YES	1	P1	CCDS10657.1	ENSP00000219789	O14735	A8K3L7	UPI0000131B1C	0	0	0	0	0	0	chr16:g.29855483dup	0.1204	0.205
chr16	80809337	rs34018670	C	CAG	3	152	1041	0.019	AG	upstream_gene_variant	MODIFIER	CDYL2	ENSG00000166446	Transcript	ENST00000570137.7	protein_coding	0	0	0	0	0	0	0	0	0	rs34018670	4739	-1	0	insertion	HGNC	HGNC:23030	YES	1	P2	CCDS32493.1	ENSP00000476295	Q8N8U2	0	UPI00001B2954	0	0	0	0	0	0	chr16:g.80809338_80809339dup	0.1731	0.3011
chr16	85969029	rs34825241	GT	G	2	152	914	0.013	-	intron_variant&non_coding_transcript_variant	MODIFIER	AC092723.4	ENSG00000285040	Transcript	ENST00000645754.1	lincRNA	0	2/2	ENST00000645754.1:n.228-4923del	0	0	0	0	0	0	rs34825241	0	-1	0	deletion	Clone_based_ensembl_gene	0	YES	0	0	0	0	0	0	0	0	0	0	0	0	0	chr16:g.85969038del	0.1869	0.3933
chr16	89672181	rs75225321	TG	T	5	152	2216	0.032	-	downstream_gene_variant	MODIFIER	SPATA33	ENSG00000167523	Transcript	ENST00000579310.5	protein_coding	0	0	0	0	0	0	0	0	0	rs75225321	1726	1	0	deletion	HGNC	HGNC:26463	YES	2	A2	CCDS62012.1	ENSP00000462996	Q96N06	0	UPI000040992B	0	0	0	0	0	0	chr16:g.89672182del	0.2244	0.3215
chr18	8321898	rs77300383	TAGATCACCAGTAATCA	T	6	152	1437	0.038	-	intron_variant	MODIFIER	PTPRM	ENSG00000173482	Transcript	ENST00000580170.5	protein_coding	0	22/32	ENST00000580170.5:c.2956+2692_2956+2707del	0	0	0	0	0	0	rs140449984	0	1	0	deletion	HGNC	HGNC:9675	YES	1	A1	CCDS58613.1	ENSP00000463325	P28827	0	UPI00015CFC03	0	0	0	0	0	7	chr18:g.8321906_8321921del	0.1104	0.1619
chr18	60165623	0	A	AC	2	152	1700	0.013	C	downstream_gene_variant	MODIFIER	AC090771.2	ENSG00000267686	Transcript	ENST00000588794.1	lincRNA	0	0	0	0	0	0	0	0	0	rs35614134	4428	1	0	insertion	Clone_based_ensembl_gene	0	YES	3	0	0	0	0	0	0	0	0	0	0	0	0	chr18:g.60165629dup	0.254	0.3328
chr18	60183694	rs71336392	GTCT	G	2	152	1988	0.013	-	intergenic_variant	MODIFIER	0	0	0	0	0	0	0	0	0	0	0	0	0	0	rs71336392	0	0	0	deletion	0	0	0	0	0	0	0	0	0	0	0	0	0	0	0	0	chr18:g.60183698_60183700del	0.243	0.289
chr19	15225581	rs5827281	CACAA	C	4	152	1499	0.026	-	downstream_gene_variant	MODIFIER	EPHX3	ENSG00000105131	Transcript	ENST00000221730.8	protein_coding	0	0	0	0	0	0	0	0	0	rs5827281	1334	-1	0	deletion	HGNC	HGNC:23760	YES	1	P1	CCDS12327.1	ENSP00000221730	Q9H6B9	A0A024R7F3	UPI000007047E	0	0	0	0	0	0	chr19:g.15225595_15225598del	0.2159	0.2474
chr19	19259531	rs150641967	TGACA	T	6	152	2172	0.038	-	intron_variant	MODIFIER	HAPLN4	ENSG00000187664	Transcript	ENST00000291481.8	protein_coding	0	3/4	ENST00000291481.8:c.485-680_485-677del	0	0	0	0	0	0	rs150641967	0	-1	0	deletion	HGNC	HGNC:31357	YES	1	P1	CCDS12398.1	ENSP00000291481	Q86UW8	0	UPI00000496C7	0	0	0	0	0	0	chr19:g.19259535_19259538del	0.0661	0.0144
chr19	35284606	0	G	GT	2	152	688	0.013	T	downstream_gene_variant	MODIFIER	USF2	ENSG00000105698	Transcript	ENST00000222305.8	protein_coding	0	0	0	0	0	0	0	0	0	rs373214016	4785	1	0	insertion	HGNC	HGNC:12594	YES	1	P1	CCDS12452.1	ENSP00000222305	Q15853	0	UPI0000137E4A	0	0	0	0	0	0	chr19:g.35284617dup	0.1941	0.1823
chr19	36862444	rs375575359	CT	C	2	152	1068	0.013	-	intron_variant	MODIFIER	ZNF345	ENSG00000251247	Transcript	ENST00000529555.1	protein_coding	0	1/1	ENST00000529555.1:c.-47+10542del	0	0	0	0	0	0	rs375575359	0	1	0	deletion	HGNC	HGNC:16367	YES	2	P1	CCDS12497.1	ENSP00000431202	Q14585	0	UPI000013C364	0	0	0	0	0	1	chr19:g.36862446del	0.0186	0.0008
chr19	44914381	rs11568822	C	CTTCG	2	152	2075	0.026	TTCG	5_prime_UTR_variant	MODIFIER	APOC1	ENSG00000130208	Transcript	ENST00000588750.5	protein_coding	1/5	0	ENST00000588750.5:c.-189_-188insCGTT	0	135-136/689	0	0	0	0	rs34954997	0	1	0	insertion	HGNC	HGNC:607	YES	1	P1	CCDS12648.1	ENSP00000465356	P02654	A0A024R0T8	UPI0000125C19	0	0	0	0	0	2	chr19:g.44914383_44914384insCGTT	0.2123	0.3185
chr19	45669952	rs138572433	GT	G	4	150	914	0.026	-	intron_variant	MODIFIER	GIPR	ENSG00000010310	Transcript	ENST00000590918.6	protein_coding	0	2/13	ENST00000590918.6:c.72+361del	0	0	0	0	0	0	rs138572433	0	1	0	deletion	HGNC	HGNC:4271	YES	1	P2	CCDS12671.1	ENSP00000467494	P48546	0	UPI00000503FD	0	0	0	0	0	0	chr19:g.45669953del	0.153	0.0862
chr20	24930694	rs59765118	TC	T	6	152	2496	0.038	-	upstream_gene_variant	MODIFIER	AL035661.1	ENSG00000274173	Transcript	ENST00000620459.1	lincRNA	0	0	0	0	0	0	0	0	0	rs59765118	1145	1	0	deletion	Clone_based_ensembl_gene	0	YES	0	0	0	0	0	0	0	0	0	0	0	0	0	chr20:g.24930701del	0.1777	0.2375
chr20	35933105	rs112208395	CT	C	2	150	652	0.013	-	intron_variant	MODIFIER	PHF20	ENSG00000025293	Transcript	ENST00000374012.8	protein_coding	0	15/17	ENST00000374012.8:c.2300+1675del	0	0	0	0	0	0	rs201177249	0	1	0	deletion	HGNC	HGNC:16098	YES	1	P1	CCDS13268.1	ENSP00000363124	Q9BVI0	0	UPI000006E61B	0	0	0	0	0	13	chr20:g.35933119del	0.1643	0.1566
chr22	17099227	rs144322196	GT	G	2	152	2345	0.013	-	intron_variant	MODIFIER	IL17RA	ENSG00000177663	Transcript	ENST00000319363.10	protein_coding	0	4/12	ENST00000319363.10:c.423+341del	0	0	0	0	0	0	rs144322196	0	1	0	deletion	HGNC	HGNC:5985	YES	1	P3	CCDS13739.1	ENSP00000320936	Q96F46	0	UPI000005031F	0	1	0	0	0	0	chr22:g.17099228del	0.0204	0.0008
[truncated: 108 more columns]
