# Supplementary material for: Whole genome variation in 27 Mexican indigenous populations, demographic and biomedical insights
Source: PLoS One. 2021 Apr 8;16(4):e0249773. doi: 10.1371/journal.pone.0249773 (PMC8031408; doi:10.1371/journal.pone.0249773)
Supplement: S2 Data — (ZIP) [file pone.0249773.s004.zip › INDEL/lowfreq/76g.indel.low_freq.miRNA.tsv]

CHROM	POS	ID	REF	ALT	AC	AN	DP	AF_mx	Allele	Consequence	IMPACT	SYMBOL	Gene	Feature_type	Feature	BIOTYPE	EXON	INTRON	HGVSc	HGVSp	cDNA_position	CDS_position	Protein_position	Amino_acids	Codons	Existing_variation	DISTANCE	STRAND	FLAGS	VARIANT_CLASS	SYMBOL_SOURCE	HGNC_ID	CANONICAL	TSL	APPRIS	CCDS	ENSP	SWISSPROT	TREMBL	UNIPARC	SOURCE	GENE_PHENO	SIFT	PolyPhen	DOMAINS	HGVS_OFFSET	HGVSg	AF	AFR_AF
chr2	50696175	0	CGTGT	C	7	150	1221	0.045	-	intron_variant	MODIFIER	NRXN1	ENSG00000179915	Transcript	ENST00000404971.5	protein_coding	0	6/23	ENST00000404971.5:c.932-72564_932-72561del	0	0	0	0	0	0	rs202071380	0	-1	0	deletion	HGNC	HGNC:8008	YES	1	0	CCDS46282.1	ENSP00000385142	Q9ULB1	0	UPI00015A218A	0	1	0	0	0	0	chr2:g.50696210_50696213del	0	0
chr2	50696175	0	CGTGTGTGT	C	6	150	1221	0.039	-	intron_variant	MODIFIER	NRXN1	ENSG00000179915	Transcript	ENST00000404971.5	protein_coding	0	6/23	ENST00000404971.5:c.932-72568_932-72561del	0	0	0	0	0	0	rs754264679	0	-1	0	deletion	HGNC	HGNC:8008	YES	1	0	CCDS46282.1	ENSP00000385142	Q9ULB1	0	UPI00015A218A	0	1	0	0	0	0	chr2:g.50696206_50696213del	0	0
chr4	173268204	rs200048929	C	CA	3	152	1647	0.019	A	intron_variant	MODIFIER	GALNT7	ENSG00000109586	Transcript	ENST00000265000.9	protein_coding	0	2/11	ENST00000265000.9:c.587+19769dup	0	0	0	0	0	0	rs200048929	0	1	0	insertion	HGNC	HGNC:4129	YES	1	P1	CCDS3815.1	ENSP00000265000	Q86SF2	0	UPI000000DB3C	0	0	0	0	0	5	chr4:g.173268209dup	0.0036	0
chr12	123364788	rs1258402229	G	GGCGGCGGCA	3	150	1454	0.019	GCGGCGGCA	5_prime_UTR_variant	MODIFIER	SBNO1	ENSG00000139697	Transcript	ENST00000602398.3	protein_coding	1/32	0	ENST00000602398.3:c.-97_-89dup	0	59-60/11128	0	0	0	0	rs1258402229	0	-1	0	insertion	HGNC	HGNC:22973	YES	5	A1	CCDS53844.1	ENSP00000473665	A3KN83	0	UPI00001FB922	0	0	0	0	0	0	chr12:g.123364791_123364799dup	0	0
chr14	77266279	rs28909969	CA	C	4	152	2003	0.026	-	3_prime_UTR_variant	MODIFIER	NGB	ENSG00000165553	Transcript	ENST00000298352.4	protein_coding	4/4	0	ENST00000298352.4:c.*256del	0	1087/1884	0	0	0	0	rs28909969	0	-1	0	deletion	HGNC	HGNC:14077	YES	1	P1	CCDS9856.1	ENSP00000298352	Q9NPG2	A0M8W9	UPI0000073D72	0	0	0	0	0	0	chr14:g.77266285del	0.0333	0.031
chr16	87853898	rs143454890	CGCGGCTGTCACGTCT	C	7	152	1820	0.045	-	intron_variant	MODIFIER	SLC7A5	ENSG00000103257	Transcript	ENST00000261622.5	protein_coding	0	1/9	ENST00000261622.5:c.539-2064_539-2050del	0	0	0	0	0	0	rs143454890	0	-1	0	deletion	HGNC	HGNC:11063	YES	1	P1	CCDS10964.1	ENSP00000261622	Q01650	0	UPI000000D9ED	0	0	0	0	0	0	chr16:g.87853916_87853930del	0.0673	0.0953
[truncated: 108 more columns]
