# Supplementary material for: Whole genome variation in 27 Mexican indigenous populations, demographic and biomedical insights
Source: PLoS One. 2021 Apr 8;16(4):e0249773. doi: 10.1371/journal.pone.0249773 (PMC8031408; doi:10.1371/journal.pone.0249773)
Supplement: S2 Data — (ZIP) [file pone.0249773.s004.zip › INDEL/lowfreq/76g.indel.low_freq.OMIM.tsv]

CHROM	POS	ID	REF	ALT	AC	AN	DP	AF_mx	Allele	Consequence	IMPACT	SYMBOL	Gene	Feature_type	Feature	BIOTYPE	EXON	INTRON	HGVSc	HGVSp	cDNA_position	CDS_position	Protein_position	Amino_acids	Codons	Existing_variation	DISTANCE	STRAND	FLAGS	VARIANT_CLASS	SYMBOL_SOURCE	HGNC_ID	CANONICAL	TSL	APPRIS	CCDS	ENSP	SWISSPROT	TREMBL	UNIPARC	SOURCE	GENE_PHENO	SIFT	PolyPhen	DOMAINS	HGVS_OFFSET	HGVSg	AF	AFR_AF
chr1	1020204	0	G	GGCCGCTGCT	2	150	1478	0.013	GCCGCTGCT	inframe_insertion	MODERATE	AGRN	ENSG00000188157	Transcript	ENST00000379370.7	protein_coding	1/36	0	ENST00000379370.7:c.39_47dup	ENSP00000368678.2:p.Pro15_Leu17dup	85-86/7326	32-33/6138	11/2045	R/RPLL	cgg/cgGCCGCTGCTg	rs1196847979	0	1	0	insertion	HGNC	HGNC:329	YES	1	P1	CCDS30551.1	ENSP00000368678	O00468	0	UPI00001D7C8B	0	1	0	0	PROSITE_profiles:PS51257&Low_complexity_(Seg):seg&Cleavage_site_(Signalp):SignalP-noTM	15	chr1:g.1020211_1020219dup	0	0
chr1	10376834	0	A	AAC	4	152	1514	0.026	AC	3_prime_UTR_variant	MODIFIER	KIF1B	ENSG00000054523	Transcript	ENST00000263934.10	protein_coding	47/47	0	ENST00000263934.10:c.*279_*280dup	0	5713-5714/6816	0	0	0	0	rs146112447	0	1	0	insertion	HGNC	HGNC:16636	YES	1	0	CCDS111.1	ENSP00000263934	O60333	0	UPI000013EE7E	0	1	0	0	0	33	chr1:g.10376866_10376867dup	0	0
chr1	10376834	0	A	AACAC	6	152	1514	0.038	ACAC	3_prime_UTR_variant	MODIFIER	KIF1B	ENSG00000054523	Transcript	ENST00000263934.10	protein_coding	47/47	0	ENST00000263934.10:c.*277_*280dup	0	5713-5714/6816	0	0	0	0	rs146112447	0	1	0	insertion	HGNC	HGNC:16636	YES	1	0	CCDS111.1	ENSP00000263934	O60333	0	UPI000013EE7E	0	1	0	0	0	33	chr1:g.10376864_10376867dup	0	0
chr1	55039879	0	A	ACTG	3	152	2118	0.019	CTG	inframe_insertion	MODERATE	PCSK9	ENSG00000169174	Transcript	ENST00000302118.5	protein_coding	1/12	0	ENST00000302118.5:c.63_65dup	ENSP00000303208.5:p.Leu23dup	332-333/3637	42-43/2079	14-15/692	-/L	-/CTG	rs371488778&TMP_ESP_1_55505553_55505555	0	1	0	insertion	HGNC	HGNC:20001	YES	1	P1	CCDS603.1	ENSP00000303208	Q8NBP7	0	UPI00001615E1	0	1	0	0	PDB-ENSP_mappings:2p4e.A&PDB-ENSP_mappings:2p4e.P&PDB-ENSP_mappings:4ne9.C&PDB-ENSP_mappings:4ne9.P&PDB-ENSP_mappings:5vl7.A&PDB-ENSP_mappings:5vla.A&PDB-ENSP_mappings:5vlh.A&PDB-ENSP_mappings:5vlk.A&PDB-ENSP_mappings:5vll.A&PDB-ENSP_mappings:5vlp.A&Cleavage_site_(Signalp):SignalP-noTM&Low_complexity_(Seg):seg	23	chr1:g.55039900_55039902dup	0	0
chr1	92478757	0	C	CAGAGAGAGAG	4	150	1863	0.026	AGAGAGAGAG	splice_region_variant&intron_variant	LOW	GFI1	ENSG00000162676	Transcript	ENST00000294702.6	protein_coding	0	5/6	ENST00000294702.6:c.925-14_925-5dup	0	0	0	0	0	0	rs371078453	0	-1	0	insertion	HGNC	HGNC:4237	YES	2	P1	CCDS30773.1	ENSP00000294702	Q99684	0	UPI000006D7FD	0	1	0	0	0	0	chr1:g.92478785_92478794dup	0	0
chr1	100190139	rs3081711	TAA	T	5	152	1281	0.032	-	3_prime_UTR_variant	MODIFIER	DBT	ENSG00000137992	Transcript	ENST00000370132.8	protein_coding	11/11	0	ENST00000370132.8:c.*6114_*6115del	0	7577-7578/10799	0	0	0	0	rs3081711	0	-1	0	deletion	HGNC	HGNC:2698	YES	1	P1	CCDS767.1	ENSP00000359151	P11182	0	UPI000013D0E7	0	1	0	0	0	0	chr1:g.100190142_100190143del	0	0
chr1	154584285	rs16361	CCT	C	5	152	2263	0.032	-	downstream_gene_variant	MODIFIER	CHRNB2	ENSG00000160716	Transcript	ENST00000368476.3	protein_coding	0	0	0	0	0	0	0	0	0	rs16361	4260	1	0	deletion	HGNC	HGNC:1962	YES	1	P2	CCDS1070.1	ENSP00000357461	P17787	Q5SXY3	UPI000012526E	0	1	0	0	0	0	chr1:g.154584288_154584289del	0.2861	0.3026
chr1	158611131	0	GCACA	G	6	150	1206	0.039	-	3_prime_UTR_variant	MODIFIER	SPTA1	ENSG00000163554	Transcript	ENST00000643759.1	protein_coding	52/52	0	ENST00000643759.1:c.*129_*132del	0	7587-7590/8016	0	0	0	0	rs372359921	0	-1	0	deletion	HGNC	HGNC:11272	YES	0	P1	CCDS41423.1	ENSP00000495214	P02549	0	UPI0000458906	0	1	0	0	0	0	chr1:g.158611163_158611166del	0	0
chr1	160039373	0	GACACAC	G	4	152	1826	0.026	-	3_prime_UTR_variant	MODIFIER	KCNJ10	ENSG00000177807	Transcript	ENST00000368089.4	protein_coding	2/2	0	ENST00000368089.4:c.*2014_*2019del	0	3616-3621/5528	0	0	0	0	rs886045404	0	-1	0	deletion	HGNC	HGNC:6256	YES	1	P1	CCDS1193.1	ENSP00000357068	P78508	0	UPI000012D8A6	0	1	0	0	0	0	chr1:g.160039419_160039424del	0	0
chr1	161314434	rs35215598	A	AGT	2	152	1906	0.013	GT	intron_variant	MODIFIER	SDHC	ENSG00000143252	Transcript	ENST00000367975.6	protein_coding	0	1/5	ENST00000367975.6:c.20+11_20+12dup	0	0	0	0	0	0	rs1451337382	0	1	0	insertion	HGNC	HGNC:10682	YES	1	P1	CCDS1230.1	ENSP00000356953	Q99643	A0A0S2Z4B7	UPI0000001636	0	1	0	0	0	3	chr1:g.161314436_161314437dup	0	0.2481
chr1	161363614	rs34067216	G	GA	2	152	1006	0.013	A	3_prime_UTR_variant	MODIFIER	SDHC	ENSG00000143252	Transcript	ENST00000367975.6	protein_coding	6/6	0	ENST00000367975.6:c.*1181_*1182insA	0	1840-1841/13566	0	0	0	0	rs34067216	0	1	0	insertion	HGNC	HGNC:10682	YES	1	P1	CCDS1230.1	ENSP00000356953	Q99643	A0A0S2Z4B7	UPI0000001636	0	1	0	0	0	0	chr1:g.161363614_161363615insA	0.1689	0.2481
chr1	168293284	0	A	AGTGTGT	4	150	1478	0.026	GTGTGT	splice_region_variant&intron_variant	LOW	TBX19	ENSG00000143178	Transcript	ENST00000367821.8	protein_coding	0	3/7	ENST00000367821.8:c.603+43_603+48dup	0	0	0	0	0	0	rs746838916	0	1	0	insertion	HGNC	HGNC:11596	YES	1	P1	CCDS1272.1	ENSP00000356795	O60806	0	UPI000003176C	0	1	0	0	0	42	chr1:g.168293321_168293326dup	0	0
chr1	218405343	0	T	TTTG	4	152	2097	0.026	TTG	intron_variant	MODIFIER	TGFB2	ENSG00000092969	Transcript	ENST00000366929.4	protein_coding	0	3/7	ENST00000366929.4:c.594+41_594+43dup	0	0	0	0	0	0	rs10482769&TMP_ESP_1_218578686_218578694	0	1	0	insertion	HGNC	HGNC:11768	YES	1	0	CCDS44318.1	ENSP00000355896	P61812	0	UPI000016B0C1	0	1	0	0	0	32	chr1:g.218405373_218405375dup	0	0
chr2	73385903	0	T	TGGAGGAGGA	3	150	1112	0.019	GGAGGAGGA	inframe_insertion	MODERATE	ALMS1	ENSG00000116127	Transcript	ENST00000613296.5	protein_coding	1/23	0	ENST00000613296.5:c.66_74dup	ENSP00000482968.1:p.Glu26_Glu28dup	68-69/12848	35-36/12507	12/4168	L/LEEE	ctg/ctGGAGGAGGAg	rs764804760	0	1	0	insertion	HGNC	HGNC:428	YES	1	P2	CCDS42697.1	ENSP00000482968	Q8TCU4	0	UPI00046209B2	0	1	0	0	MobiDB_lite:mobidb-lite&MobiDB_lite:mobidb-lite&Coiled-coils_(Ncoils):Coil	39	chr2:g.73385934_73385942dup	0	0
chr2	151836930	rs75297236	CA	C	3	152	1426	0.019	-	intron_variant&NMD_transcript_variant	MODIFIER	AC068547.1	ENSG00000283228	Transcript	ENST00000637559.1	nonsense_mediated_decay	0	10/11	ENST00000637559.1:c.*332+4972del	0	0	0	0	0	0	rs75297236	0	-1	0	deletion	Clone_based_ensembl_gene	0	YES	5	P5	0	ENSP00000489697	0	A0A1B0GTH0	UPI0007E52B51	0	0	0	0	0	0	chr2:g.151836932del	0.0244	0
chr2	151838967	rs79470866	AT	A	2	152	885	0.013	-	intron_variant&NMD_transcript_variant	MODIFIER	AC068547.1	ENSG00000283228	Transcript	ENST00000637559.1	nonsense_mediated_decay	0	10/11	ENST00000637559.1:c.*332+2935del	0	0	0	0	0	0	rs79470866	0	-1	0	deletion	Clone_based_ensembl_gene	0	YES	5	P5	0	ENSP00000489697	0	A0A1B0GTH0	UPI0007E52B51	0	0	0	0	0	0	chr2:g.151838978del	0	0
chr2	162277435	rs569337014	AATCT	A	2	152	1493	0.013	-	frameshift_variant	HIGH	IFIH1	ENSG00000115267	Transcript	ENST00000263642.2	protein_coding	10/16	0	ENST00000263642.2:c.2020_2023del	ENSP00000263642.2:p.Arg674PhefsTer3	2416-2419/3595	2020-2023/3078	674-675/1025	RF/X	AGATtt/tt	rs569337014	0	-1	0	deletion	HGNC	HGNC:18873	YES	1	P2	CCDS2217.1	ENSP00000263642	Q9BYX4	0	UPI000013D436	0	1	0	0	PDB-ENSP_mappings:4gl2.A&PDB-ENSP_mappings:4gl2.B&Pfam_domain:PF18119&hmmpanther:PTHR14074&hmmpanther:PTHR14074:SF14&Superfamily_domains:SSF52540&Conserved_Domains:cd12090	0	chr2:g.162277440_162277443del	0.0008	0.0008
chr2	171482668	rs560178345	AT	A	3	152	1212	0.019	-	3_prime_UTR_variant	MODIFIER	DCAF17	ENSG00000115827	Transcript	ENST00000375255.8	protein_coding	14/14	0	ENST00000375255.8:c.*1565del	0	3470/5853	0	0	0	0	rs560178345	0	1	0	deletion	HGNC	HGNC:25784	YES	1	P1	CCDS2243.2	ENSP00000364404	Q5H9S7	0	UPI00004C429A	0	1	0	0	0	10	chr2:g.171482679del	0	0
chr2	178436328	rs138320145	CAG	C	5	152	1246	0.032	-	intron_variant	MODIFIER	PRKRA	ENSG00000180228	Transcript	ENST00000325748.9	protein_coding	0	6/7	ENST00000325748.9:c.610-11_610-10del	0	0	0	0	0	0	rs138320145	0	-1	0	deletion	HGNC	HGNC:9438	YES	1	P1	CCDS2279.1	ENSP00000318176	O75569	0	UPI0000073B07	0	1	0	0	0	0	chr2:g.178436332_178436333del	0.0389	0.0015
chr2	178713381	0	T	TACAAAACAAAACAAAACAAA	2	152	1383	0.013	ACAAAACAAAACAAAACAAA	intron_variant	MODIFIER	TTN	ENSG00000155657	Transcript	ENST00000589042.5	protein_coding	0	92/362	ENST00000589042.5:c.26762-29_26762-10dup	0	0	0	0	0	0	rs71393436	0	-1	0	insertion	HGNC	HGNC:12403	YES	5	A2	CCDS59435.1	ENSP00000467141	0	A0A0A0MTS7	UPI00046209C6	0	1	0	0	0	0	chr2:g.178713393_178713412dup	0	0
chr2	208358608	rs71968755	ATGTAT	A	4	152	796	0.026	-	3_prime_UTR_variant	MODIFIER	PIKFYVE	ENSG00000115020	Transcript	ENST00000264380.9	protein_coding	42/42	0	ENST00000264380.9:c.*3309_*3313del	0	9771-9775/9908	0	0	0	0	rs71968755	0	1	0	deletion	HGNC	HGNC:23785	YES	1	P1	CCDS2382.1	ENSP00000264380	Q9Y2I7	0	UPI0000366FD6	0	1	0	0	0	5	chr2:g.208358614_208358618del	0.0709	0.087
chr2	214780778	rs28997575	GTGGTGAAGAACATTCAGGCAA	G	4	152	2216	0.026	-	inframe_deletion	MODERATE	BARD1	ENSG00000138376	Transcript	ENST00000260947.9	protein_coding	4/11	0	ENST00000260947.9:c.1075_1095del	ENSP00000260947.4:p.Leu359_Pro365del	1189-1209/5478	1075-1095/2334	359-365/777	LPECSSP/-	TTGCCTGAATGTTCTTCACCA/-	rs28997575&COSM6921178&COSM6921179	0	-1	0	deletion	HGNC	HGNC:952	YES	1	P2	CCDS2397.1	ENSP00000260947	Q99728	0	UPI000013D11D	0	1	0	0	hmmpanther:PTHR24171&hmmpanther:PTHR24171:SF8&MobiDB_lite:mobidb-lite	0	chr2:g.214780783_214780803del	0.0447	0.0416
chr2	218345659	rs397775550	C	CCT	2	152	2570	0.013	CT	3_prime_UTR_variant	MODIFIER	PNKD	ENSG00000127838	Transcript	ENST00000273077.9	protein_coding	10/10	0	ENST00000273077.9:c.*680_*681dup	0	1853-1854/2987	0	0	0	0	rs1340793606	0	1	0	insertion	HGNC	HGNC:9153	YES	1	P1	CCDS2411.1	ENSP00000273077	Q8N490	A0A024R415	UPI0000246C7E	0	1	0	0	0	3	chr2:g.218345661_218345662dup	0	0.0703
chr3	30693838	0	G	GT	2	150	798	0.013	T	3_prime_UTR_variant	MODIFIER	TGFBR2	ENSG00000163513	Transcript	ENST00000359013.4	protein_coding	8/8	0	ENST00000359013.4:c.*2248dup	0	4301-4302/4605	0	0	0	0	rs1358456459	0	1	0	insertion	HGNC	HGNC:11773	YES	1	0	CCDS33727.1	ENSP00000351905	P37173	D2JYI1	UPI000053030E	0	1	0	0	0	9	chr3:g.30693847dup	0	0.239
chr3	123649196	0	T	TG	3	152	1919	0.019	G	splice_region_variant&intron_variant	LOW	MYLK	ENSG00000065534	Transcript	ENST00000360304.7	protein_coding	0	23/32	ENST00000360304.7:c.4289-3dup	0	0	0	0	0	0	rs200371896&TMP_ESP_3_123368044_123368044	0	-1	0	insertion	HGNC	HGNC:7590	YES	5	A2	CCDS46896.1	ENSP00000353452	Q15746	0	UPI000020A0AE	0	1	0	0	0	0	chr3:g.123649204dup	0.0258	0.034
chr3	128879647	rs387906242	C	CTAAG	2	152	2073	0.013	TAAG	5_prime_UTR_variant	MODIFIER	ACAD9	ENSG00000177646	Transcript	ENST00000308982.12	protein_coding	1/18	0	ENST00000308982.12:c.-44_-41dup	0	28-29/2445	0	0	0	0	rs1299939585	0	1	0	insertion	HGNC	HGNC:21497	YES	1	P1	CCDS3053.1	ENSP00000312618	Q9H845	0	UPI00000498C3	0	1	0	0	0	4	chr3:g.128879648_128879651dup	0	0.1309
chr3	131001691	rs200037424	AT	A	6	150	540	0.045	-	intron_variant	MODIFIER	ATP2C1	ENSG00000017260	Transcript	ENST00000507488.6	protein_coding	0	27/27	ENST00000507488.6:c.2826+386del	0	0	0	0	0	0	rs200037424	0	1	0	deletion	HGNC	HGNC:13211	YES	2	A2	CCDS56278.1	ENSP00000421326	P98194	0	UPI0000EE224C	0	1	0	0	0	8	chr3:g.131001700del	0.008	0
chr3	132688637	rs11396595	T	TA	4	152	1824	0.026	A	intron_variant	MODIFIER	NPHP3	ENSG00000113971	Transcript	ENST00000337331.10	protein_coding	0	21/26	ENST00000337331.10:c.3125+12dup	0	0	0	0	0	0	rs11396595	0	-1	0	insertion	HGNC	HGNC:7907	YES	1	P1	CCDS3078.1	ENSP00000338766	Q7Z494	0	UPI00001B6B30	0	1	0	0	0	0	chr3:g.132688643dup	0.2191	0.0741
chr4	41745132	rs397840867	T	TA	2	152	1912	0.013	A	3_prime_UTR_variant	MODIFIER	PHOX2B	ENSG00000109132	Transcript	ENST00000226382.3	protein_coding	3/3	0	ENST00000226382.3:c.*674dup	0	1979-1980/3030	0	0	0	0	rs1257108605	0	-1	0	insertion	HGNC	HGNC:9143	YES	1	P1	CCDS3463.1	ENSP00000226382	Q99453	0	UPI000000D936	0	1	0	0	0	0	chr4:g.41745133dup	0	0.2837
chr4	41745975	rs17879189	TGCCGCCGCTGCCGCTGCCGCC	T	6	152	1571	0.038	-	inframe_deletion	MODERATE	PHOX2B	ENSG00000109132	Transcript	ENST00000226382.3	protein_coding	3/3	0	ENST00000226382.3:c.756_776del	ENSP00000226382.2:p.Ala254_Ala260del	1116-1136/3030	756-776/945	252-259/314	AAAAAAAA/A	gcGGCGGCAGCGGCAGCGGCGGCa/gca	rs17879189	0	-1	0	deletion	HGNC	HGNC:9143	YES	1	P1	CCDS3463.1	ENSP00000226382	Q99453	0	UPI000000D936	0	1	0	0	hmmpanther:PTHR24329&hmmpanther:PTHR24329:SF301&Low_complexity_(Seg):seg	0	chr4:g.41745990_41746010del	0	0
chr4	120798429	rs35363618	T	TA	6	150	777	0.039	A	splice_region_variant&intron_variant	LOW	PRDM5	ENSG00000138738	Transcript	ENST00000264808.7	protein_coding	0	9/15	ENST00000264808.7:c.1031-6dup	0	0	0	0	0	0	rs66792327	0	-1	0	insertion	HGNC	HGNC:9349	YES	1	P3	CCDS3716.1	ENSP00000264808	Q9NQX1	0	UPI000013D572	0	1	0	0	0	0	chr4:g.120798436dup	0.1466	0.0469
chr4	148079850	rs533687617	CG	C	4	152	1560	0.026	-	3_prime_UTR_variant	MODIFIER	NR3C2	ENSG00000151623	Transcript	ENST00000358102.8	protein_coding	9/9	0	ENST00000358102.8:c.*1493del	0	4705/5792	0	0	0	0	rs533687617	0	-1	0	deletion	HGNC	HGNC:7979	YES	1	P2	CCDS3772.1	ENSP00000350815	P08235	B0ZBF6	UPI000013DC6D	0	1	0	0	0	0	chr4:g.148079851del	0.001	0
chr4	169561898	0	T	TA	3	150	544	0.019	A	splice_region_variant&intron_variant	LOW	NEK1	ENSG00000137601	Transcript	ENST00000507142.5	protein_coding	0	13/35	ENST00000507142.5:c.1081-8dup	0	0	0	0	0	0	rs398124255	0	-1	0	insertion	HGNC	HGNC:7744	YES	1	A2	CCDS56351.1	ENSP00000424757	Q96PY6	0	UPI00001D76CA	0	1	0	0	0	0	chr4:g.169561906dup	0.098	0.1884
chr5	53094360	rs145759303	TAA	T	6	152	1059	0.038	-	3_prime_UTR_variant	MODIFIER	ITGA2	ENSG00000164171	Transcript	ENST00000296585.10	protein_coding	30/30	0	ENST00000296585.10:c.*3763_*3764del	0	7425-7426/7843	0	0	0	0	rs145759303	0	1	0	deletion	HGNC	HGNC:6137	YES	1	P1	CCDS3957.1	ENSP00000296585	P17301	0	UPI0000169C36	0	1	0	0	0	1	chr5:g.53094362_53094363del	0.0379	0.0643
chr5	74685138	rs70976124	GC	G	7	152	1632	0.045	-	upstream_gene_variant	MODIFIER	HEXB	ENSG00000049860	Transcript	ENST00000261416.12	protein_coding	0	0	0	0	0	0	0	0	0	rs70976124	94	1	0	deletion	HGNC	HGNC:4879	YES	1	P1	CCDS4022.1	ENSP00000261416	P07686	0	UPI000013D183	0	1	0	0	0	0	chr5:g.74685139del	0.5104	0.559
chr5	137621777	0	TACAC	T	2	152	2251	0.013	-	3_prime_UTR_variant	MODIFIER	KLHL3	ENSG00000146021	Transcript	ENST00000309755.9	protein_coding	15/15	0	ENST00000309755.9:c.*317_*320del	0	2524-2527/6805	0	0	0	0	rs765148714	0	-1	0	deletion	HGNC	HGNC:6354	YES	1	P3	CCDS4192.1	ENSP00000312397	Q9UH77	0	UPI000012DE05	0	1	0	0	0	0	chr5:g.137621800_137621803del	0	0
chr5	146878727	0	AGCT	A	4	152	2027	0.026	-	intron_variant	MODIFIER	PPP2R2B	ENSG00000156475	Transcript	ENST00000394414.5	protein_coding	0	1/9	ENST00000394414.5:c.75-535_75-533del	0	0	0	0	0	0	rs1269584702	0	-1	0	deletion	HGNC	HGNC:9305	YES	1	0	CCDS4284.2	ENSP00000377936	Q00005	0	UPI00005A7962	0	1	0	0	0	0	chr5:g.146878757_146878759del	0	0
chr5	156326646	rs149976574	CTGTAATAAGCT	C	6	152	2136	0.038	-	upstream_gene_variant	MODIFIER	SGCD	ENSG00000170624	Transcript	ENST00000337851.8	protein_coding	0	0	0	0	0	0	0	0	0	rs149976574	100	1	0	deletion	HGNC	HGNC:10807	YES	1	P4	CCDS47325.1	ENSP00000338343	Q92629	0	UPI00001678CF	0	1	0	0	0	0	chr5:g.156326650_156326660del	0.0855	0.0023
chr5	179345258	0	GGCA	G	3	152	1818	0.019	-	inframe_deletion	MODERATE	ADAMTS2	ENSG00000087116	Transcript	ENST00000251582.12	protein_coding	1/22	0	ENST00000251582.12:c.68_70del	ENSP00000251582.7:p.Leu23del	201-203/6783	68-70/3636	23-24/1211	LP/P	cTGCcg/ccg	rs752142266&TMP_ESP_5_178772260_178772262&COSM6234903&COSM6234904	0	-1	0	deletion	HGNC	HGNC:218	YES	1	P2	CCDS4444.1	ENSP00000251582	O95450	0	UPI00001AE729	0	1	0	0	Cleavage_site_(Signalp):SignalP-noTM&Low_complexity_(Seg):seg	0	chr5:g.179345282_179345284del	0	0
chr6	16327633	0	G	GTGCTGC	7	152	1830	0.045	TGCTGC	inframe_insertion	MODERATE	ATXN1	ENSG00000124788	Transcript	ENST00000244769.8	protein_coding	8/9	0	ENST00000244769.8:c.672_677dup	ENSP00000244769.3:p.Gln224_Gln225dup	1614-1615/10602	677-678/2448	226/815	H/QQH	cac/caGCAGCAc	rs769091061	0	-1	0	insertion	HGNC	HGNC:10548	YES	1	P1	CCDS34342.1	ENSP00000244769	P54253	0	UPI000013CB8B	0	1	0	0	hmmpanther:PTHR13392&hmmpanther:PTHR13392:SF5&Low_complexity_(Seg):seg&MobiDB_lite:mobidb-lite	0	chr6:g.16327672_16327677dup	0	0
chr6	50846187	rs398048525	AC	A	7	152	1796	0.045	-	3_prime_UTR_variant	MODIFIER	TFAP2B	ENSG00000008196	Transcript	ENST00000393655.4	protein_coding	7/7	0	ENST00000393655.4:c.*2797del	0	4200/5631	0	0	0	0	rs1445001070	0	1	0	deletion	HGNC	HGNC:11743	YES	1	P1	CCDS4934.2	ENSP00000377265	Q92481	0	UPI000020DE90	0	1	0	0	0	1	chr6:g.50846189del	0	0.2216
chr6	131847856	0	GGTGT	G	6	152	1038	0.051	-	intron_variant	MODIFIER	ENPP1	ENSG00000197594	Transcript	ENST00000647893.1	protein_coding	0	2/24	ENST00000647893.1:c.313+43_313+46del	0	0	0	0	0	0	rs373838049	0	1	0	deletion	HGNC	HGNC:3356	YES	0	P1	CCDS5150.2	ENSP00000498074	P22413	0	UPI00001303F0	0	1	0	0	0	34	chr6:g.131847891_131847894del	0	0
chr6	131847856	0	GGTGTGT	G	4	152	1038	0.026	-	intron_variant	MODIFIER	ENPP1	ENSG00000197594	Transcript	ENST00000647893.1	protein_coding	0	2/24	ENST00000647893.1:c.313+41_313+46del	0	0	0	0	0	0	rs1475952146	0	1	0	deletion	HGNC	HGNC:3356	YES	0	P1	CCDS5150.2	ENSP00000498074	P22413	0	UPI00001303F0	0	1	0	0	0	32	chr6:g.131847889_131847894del	0	0
chr7	19117045	0	T	TGCCGCCGCCGCCGCCCGCGCC	2	152	2014	0.013	GCCGCCGCCGCCGCCCGCGCC	inframe_insertion	MODERATE	TWIST1	ENSG00000122691	Transcript	ENST00000242261.6	protein_coding	1/2	0	ENST00000242261.6:c.256_276dup	ENSP00000242261.5:p.Gly86_Gly92dup	591-592/1630	276-277/609	92-93/202	-/GAGGGGG	-/GGCGCGGGCGGCGGCGGCGGC	0	0	-1	0	insertion	HGNC	HGNC:12428	YES	1	P1	CCDS5367.1	ENSP00000242261	Q15672	0	UPI00001377DC	0	1	0	0	hmmpanther:PTHR23349&hmmpanther:PTHR23349:SF64&MobiDB_lite:mobidb-lite&Low_complexity_(Seg):seg	0	chr7:g.19117058_19117078dup	0	0
chr7	27095694	rs368428758	GCGA	G	2	152	1627	0.013	-	inframe_deletion	MODERATE	HOXA1	ENSG00000105991	Transcript	ENST00000343060.4	protein_coding	1/2	0	ENST00000343060.4:c.216_218del	ENSP00000343246.4:p.Arg73del	278-280/2517	216-218/1008	72-73/335	HR/H	caTCGc/cac	rs368428758&COSM1488496	0	-1	0	deletion	HGNC	HGNC:5099	YES	1	P1	CCDS5401.1	ENSP00000343246	P49639	0	UPI000013C80E	0	1	0	0	hmmpanther:PTHR24326&hmmpanther:PTHR24326:SF158&Low_complexity_(Seg):seg	0	chr7:g.27095695_27095697del	0.0074	0
chr7	41960988	0	A	AT	3	152	1073	0.019	T	3_prime_UTR_variant	MODIFIER	GLI3	ENSG00000106571	Transcript	ENST00000395925.8	protein_coding	15/15	0	ENST00000395925.8:c.*3341dup	0	8365-8366/8405	0	0	0	0	rs138425063	0	-1	0	insertion	HGNC	HGNC:4319	YES	5	P2	CCDS5465.1	ENSP00000379258	P10071	0	UPI000020EE4C	0	1	0	0	0	0	chr7:g.41960997dup	0.0913	0.0061
chr7	74053320	0	CTG	C	4	152	1704	0.026	-	intron_variant	MODIFIER	ELN	ENSG00000049540	Transcript	ENST00000358929.8	protein_coding	0	18/33	ENST00000358929.8:c.1096+49_1096+50del	0	0	0	0	0	0	rs781811385	0	1	0	deletion	HGNC	HGNC:3327	YES	5	A2	CCDS75616.1	ENSP00000351807	P15502	F8WAH6	UPI0001AE70FA	0	1	0	0	0	37	chr7:g.74053358_74053359del	0	0
chr7	74053320	0	CTGTGTG	C	5	152	1704	0.045	-	intron_variant	MODIFIER	ELN	ENSG00000049540	Transcript	ENST00000358929.8	protein_coding	0	18/33	ENST00000358929.8:c.1096+45_1096+50del	0	0	0	0	0	0	rs150142298	0	1	0	deletion	HGNC	HGNC:3327	YES	5	A2	CCDS75616.1	ENSP00000351807	P15502	F8WAH6	UPI0001AE70FA	0	1	0	0	0	33	chr7:g.74053354_74053359del	0	0
chr7	148884323	rs545716282	G	GC	3	152	1268	0.019	C	upstream_gene_variant	MODIFIER	EZH2	ENSG00000106462	Transcript	ENST00000320356.6	protein_coding	0	0	0	0	0	0	0	0	0	rs545716282	45	-1	0	insertion	HGNC	HGNC:3527	YES	1	P3	CCDS5891.1	ENSP00000320147	Q15910	A0A090N8E9	UPI000006D77C	0	1	0	0	0	0	chr7:g.148884330dup	0.0042	0
chr8	10610141	rs773894295	C	CCTCTCTTCTT	2	152	2617	0.013	CTCTCTTCTT	frameshift_variant	HIGH	RP1L1	ENSG00000183638	Transcript	ENST00000382483.4	protein_coding	4/4	0	ENST00000382483.4:c.3956_3957insAAGAAGAGAG	ENSP00000371923.3:p.Val1320ArgfsTer10	4221-4222/8014	3956-3957/7203	1319/2400	A/ARREX	gcg/gcAAGAAGAGAGg	rs773894295	0	-1	0	insertion	HGNC	HGNC:15946	YES	1	P1	CCDS43708.1	ENSP00000371923	Q8IWN7	0	UPI00001AF9CC	0	1	0	0	hmmpanther:PTHR23005&hmmpanther:PTHR23005:SF3&MobiDB_lite:mobidb-lite&MobiDB_lite:mobidb-lite	0	chr8:g.10610141_10610142insCTCTCTTCTT	0	0
chr8	19965721	rs374509929	TTACTC	T	6	152	1835	0.038	-	3_prime_UTR_variant	MODIFIER	LPL	ENSG00000175445	Transcript	ENST00000311322.10	protein_coding	10/10	0	ENST00000311322.10:c.*414_*418del	0	2028-2032/3565	0	0	0	0	rs1156713270	0	1	0	deletion	HGNC	HGNC:6677	YES	1	P1	CCDS6012.1	ENSP00000309757	P06858	A0A1B1RVA9	UPI0000036334	0	1	0	0	0	2	chr8:g.19965724_19965728del	0	0.0038
chr8	19967115	rs10645926	C	CTT	2	152	1366	0.013	TT	3_prime_UTR_variant	MODIFIER	LPL	ENSG00000175445	Transcript	ENST00000311322.10	protein_coding	10/10	0	ENST00000311322.10:c.*1806_*1807insTT	0	3421-3422/3565	0	0	0	0	rs10645926	0	1	0	insertion	HGNC	HGNC:6677	YES	1	P1	CCDS6012.1	ENSP00000309757	P06858	A0A1B1RVA9	UPI0000036334	0	1	0	0	0	1	chr8:g.19967116_19967117insTT	0.1272	0.1823
chr8	27803513	rs139887923	T	TAATA	7	152	781	0.045	AATA	3_prime_UTR_variant	MODIFIER	ESCO2	ENSG00000171320	Transcript	ENST00000305188.12	protein_coding	11/11	0	ENST00000305188.12:c.*76_*79dup	0	2119-2120/3922	0	0	0	0	rs139887923	0	1	0	insertion	HGNC	HGNC:27230	YES	1	P2	CCDS34872.1	ENSP00000306999	Q56NI9	0	UPI0000160D17	0	1	0	0	0	4	chr8:g.27803514_27803517dup	0	0
chr8	27803549	0	T	TACACAC	5	152	921	0.032	ACACAC	3_prime_UTR_variant	MODIFIER	ESCO2	ENSG00000171320	Transcript	ENST00000305188.12	protein_coding	11/11	0	ENST00000305188.12:c.*124_*129dup	0	2155-2156/3922	0	0	0	0	rs144484866	0	1	0	insertion	HGNC	HGNC:27230	YES	1	P2	CCDS34872.1	ENSP00000306999	Q56NI9	0	UPI0000160D17	0	1	0	0	0	18	chr8:g.27803562_27803567dup	0	0
chr8	27803904	rs111395487	AT	A	7	150	693	0.045	-	3_prime_UTR_variant	MODIFIER	ESCO2	ENSG00000171320	Transcript	ENST00000305188.12	protein_coding	11/11	0	ENST00000305188.12:c.*481del	0	2511/3922	0	0	0	0	rs111395487	0	1	0	deletion	HGNC	HGNC:27230	YES	1	P2	CCDS34872.1	ENSP00000306999	Q56NI9	0	UPI0000160D17	0	1	0	0	0	14	chr8:g.27803919del	0.2192	0.2708
chr8	60866050	0	CA	C	3	152	1071	0.019	-	3_prime_UTR_variant	MODIFIER	CHD7	ENSG00000171316	Transcript	ENST00000423902.7	protein_coding	38/38	0	ENST00000423902.7:c.*127del	0	9629/11606	0	0	0	0	rs11322994	0	1	0	deletion	HGNC	HGNC:20626	YES	5	P1	CCDS47865.1	ENSP00000392028	Q9P2D1	0	UPI0000251DA6	0	1	0	0	0	9	chr8:g.60866060del	0.1506	0.4365
chr9	5128080	0	TTGTG	T	3	152	997	0.019	-	3_prime_UTR_variant	MODIFIER	JAK2	ENSG00000096968	Transcript	ENST00000381652.3	protein_coding	25/25	0	ENST00000381652.3:c.*1327_*1330del	0	5183-5186/5285	0	0	0	0	rs1434589355	0	1	0	deletion	HGNC	HGNC:6192	YES	1	P1	CCDS6457.1	ENSP00000371067	O60674	0	UPI000012DA9E	0	1	0	0	0	37	chr9:g.5128118_5128121del	0	0
chr9	34646575	rs111033640	CCAGT	C	7	152	2042	0.045	-	upstream_gene_variant	MODIFIER	GALT	ENSG00000213930	Transcript	ENST00000378842.7	protein_coding	0	0	0	0	0	0	0	0	0	rs1275569312	84	1	0	deletion	HGNC	HGNC:4135	YES	1	P1	CCDS6565.1	ENSP00000368119	P07902	A0A0S2Z3Y7	UPI000012B073	0	1	0	0	0	0	chr9:g.34646586_34646589del	0	0.003
chr9	95444509	0	G	GCA	5	152	2036	0.032	CA	3_prime_UTR_variant	MODIFIER	PTCH1	ENSG00000185920	Transcript	ENST00000331920.10	protein_coding	24/24	0	ENST00000331920.10:c.*1882_*1883dup	0	6527-6528/8057	0	0	0	0	rs369387883	0	-1	0	insertion	HGNC	HGNC:9585	YES	5	P3	CCDS6714.1	ENSP00000332353	Q13635	0	UPI00001AFF9C	0	1	0	0	0	0	chr9:g.95444527_95444528dup	0.1328	0.2776
chr9	95445644	rs147342582	G	GAAGT	5	152	1426	0.032	AAGT	3_prime_UTR_variant	MODIFIER	PTCH1	ENSG00000185920	Transcript	ENST00000331920.10	protein_coding	24/24	0	ENST00000331920.10:c.*748_*749insACTT	0	5392-5393/8057	0	0	0	0	rs147342582	0	-1	0	insertion	HGNC	HGNC:9585	YES	5	P3	CCDS6714.1	ENSP00000332353	Q13635	0	UPI00001AFF9C	0	1	0	0	0	0	chr9:g.95445647_95445648insTAAG	0.0545	0.0076
chr9	104840532	rs2067484	A	AT	3	152	2349	0.019	T	intron_variant	MODIFIER	ABCA1	ENSG00000165029	Transcript	ENST00000374736.8	protein_coding	0	8/49	ENST00000374736.8:c.814-14dup	0	0	0	0	0	0	rs1346801904	0	-1	0	insertion	HGNC	HGNC:29	YES	1	P1	CCDS6762.1	ENSP00000363868	O95477	0	UPI000013E441	0	1	0	0	0	0	chr9:g.104840533dup	0	0.1861
chr9	113401290	0	C	CG	2	152	1979	0.013	G	upstream_gene_variant	MODIFIER	ALAD	ENSG00000148218	Transcript	ENST00000409155.8	protein_coding	0	0	0	0	0	0	0	0	0	rs143518565	6	-1	0	insertion	HGNC	HGNC:395	YES	1	P1	CCDS6794.2	ENSP00000386284	P13716	A0A140VJL9	UPI0000037431	0	1	0	0	0	0	chr9:g.113401298dup	0	0.0794
chr9	126697837	0	C	CTGTTT	3	152	2036	0.019	TGTTT	3_prime_UTR_variant	MODIFIER	LMX1B	ENSG00000136944	Transcript	ENST00000355497.9	protein_coding	8/8	0	ENST00000355497.9:c.*1437_*1441dup	0	2614-2615/5809	0	0	0	0	rs1247233178	0	1	0	insertion	HGNC	HGNC:6654	YES	1	0	CCDS55343.1	ENSP00000347684	O60663	0	UPI0001CE94D0	0	1	0	0	0	55	chr9:g.126697888_126697892dup	0	0
chr9	126697837	0	CTGTTTTGTTTTGTTT	C	3	152	2036	0.019	-	3_prime_UTR_variant	MODIFIER	LMX1B	ENSG00000136944	Transcript	ENST00000355497.9	protein_coding	8/8	0	ENST00000355497.9:c.*1427_*1441del	0	2615-2629/5809	0	0	0	0	rs1315354528	0	1	0	deletion	HGNC	HGNC:6654	YES	1	0	CCDS55343.1	ENSP00000347684	O60663	0	UPI0001CE94D0	0	1	0	0	0	40	chr9:g.126697878_126697892del	0	0
chr10	8054906	rs397846644	CT	C	2	150	561	0.013	-	intron_variant	MODIFIER	GATA3	ENSG00000107485	Transcript	ENST00000379328.9	protein_coding	0	1/5	ENST00000379328.9:c.-370+28del	0	0	0	0	0	0	rs532161595	0	1	0	deletion	HGNC	HGNC:4172	YES	1	A1	CCDS31143.1	ENSP00000368632	P23771	0	UPI000002AA34	0	1	0	0	0	12	chr10:g.8054919del	0.0866	0.0825
chr10	87968156	rs886047443	GCTC	G	2	152	1467	0.013	-	3_prime_UTR_variant	MODIFIER	PTEN	ENSG00000171862	Transcript	ENST00000371953.8	protein_coding	9/9	0	ENST00000371953.8:c.*2688_*2690del	0	4742-4744/8515	0	0	0	0	rs1488898247	0	1	0	deletion	HGNC	HGNC:9588	YES	1	P1	CCDS31238.1	ENSP00000361021	P60484	F6KD01	UPI00001328C5	0	1	0	0	0	3	chr10:g.87968160_87968162del	0	0
chr11	2884860	0	GGGGGCC	G	6	152	837	0.038	-	downstream_gene_variant	MODIFIER	SLC22A18AS	ENSG00000254827	Transcript	ENST00000455942.3	protein_coding	0	0	0	0	0	0	0	0	0	rs878853639	3231	-1	0	deletion	HGNC	HGNC:10965	YES	1	P2	CCDS81541.1	ENSP00000488024	Q8N1D0	0	UPI000006F759	0	0	0	0	0	0	chr11:g.2884884_2884889del	0	0
chr11	32388003	0	A	AACAC	3	152	1236	0.019	ACAC	3_prime_UTR_variant	MODIFIER	WT1	ENSG00000184937	Transcript	ENST00000379079.7	protein_coding	10/10	0	ENST00000379079.7:c.*1051_*1054dup	0	2240-2241/2469	0	0	0	0	rs878917290	0	-1	0	insertion	HGNC	HGNC:12796	YES	1	P4	CCDS55751.1	ENSP00000368370	P19544	0	UPI00005190F6	0	1	0	0	0	0	chr11:g.32388034_32388037dup	0	0
chr11	32388003	0	AACAC	A	2	152	1236	0.013	-	3_prime_UTR_variant	MODIFIER	WT1	ENSG00000184937	Transcript	ENST00000379079.7	protein_coding	10/10	0	ENST00000379079.7:c.*1051_*1054del	0	2237-2240/2469	0	0	0	0	rs886048212	0	-1	0	deletion	HGNC	HGNC:12796	YES	1	P4	CCDS55751.1	ENSP00000368370	P19544	0	UPI00005190F6	0	1	0	0	0	0	chr11:g.32388034_32388037del	0	0
chr11	65557854	0	C	CCAG	2	152	1445	0.013	CAG	inframe_insertion	MODERATE	LTBP3	ENSG00000168056	Transcript	ENST00000301873.9	protein_coding	1/28	0	ENST00000301873.9:c.103_105dup	ENSP00000301873.5:p.Leu35dup	374-375/4443	105-106/3912	35-36/1303	-/L	-/CTG	rs535365850&TMP_ESP_11_65325326_65325328	0	-1	0	insertion	HGNC	HGNC:6716	YES	2	P1	CCDS44647.1	ENSP00000301873	Q9NS15	0	UPI00003667EB	0	1	0	0	Low_complexity_(Seg):seg&Transmembrane_helices:TMhelix&Cleavage_site_(Signalp):SignalP-TM	0	chr11:g.65557883_65557885dup	0	0
chr11	65557854	0	CCAG	C	2	152	1445	0.013	-	inframe_deletion	MODERATE	LTBP3	ENSG00000168056	Transcript	ENST00000301873.9	protein_coding	1/28	0	ENST00000301873.9:c.103_105del	ENSP00000301873.5:p.Leu35del	372-374/4443	103-105/3912	35/1303	L/-	CTG/-	rs761360910&TMP_ESP_11_65325326_65325328&COSM5839244&COSM5839245	0	-1	0	deletion	HGNC	HGNC:6716	YES	2	P1	CCDS44647.1	ENSP00000301873	Q9NS15	0	UPI00003667EB	0	1	0	0	Low_complexity_(Seg):seg&Transmembrane_helices:TMhelix&Cleavage_site_(Signalp):SignalP-TM	0	chr11:g.65557883_65557885del	0	0
chr11	94419465	0	G	GGA	2	152	749	0.013	GA	3_prime_UTR_variant	MODIFIER	MRE11	ENSG00000020922	Transcript	ENST00000323929.7	protein_coding	20/20	0	ENST00000323929.7:c.*658_*659dup	0	3009-3010/6897	0	0	0	0	rs373002609	0	-1	0	insertion	HGNC	HGNC:7230	YES	1	P3	CCDS8299.1	ENSP00000325863	P49959	A0A024R395	UPI000012F4D3	0	1	0	0	0	0	chr11:g.94419494_94419495dup	0	0
chr11	94419465	0	G	GGAGAGAGAGA	2	152	749	0.013	GAGAGAGAGA	3_prime_UTR_variant	MODIFIER	MRE11	ENSG00000020922	Transcript	ENST00000323929.7	protein_coding	20/20	0	ENST00000323929.7:c.*650_*659dup	0	3009-3010/6897	0	0	0	0	rs373002609	0	-1	0	insertion	HGNC	HGNC:7230	YES	1	P3	CCDS8299.1	ENSP00000325863	P49959	A0A024R395	UPI000012F4D3	0	1	0	0	0	0	chr11:g.94419486_94419495dup	0	0
chr11	108368212	0	A	AT	7	150	555	0.045	T	3_prime_UTR_variant	MODIFIER	ATM	ENSG00000149311	Transcript	ENST00000278616.8	protein_coding	63/63	0	ENST00000278616.8:c.*2714dup	0	12260-12261/13147	0	0	0	0	rs532373195	0	1	0	insertion	HGNC	HGNC:795	YES	5	P1	CCDS31669.1	ENSP00000278616	Q13315	A0A024R3C7	UPI000016B511	0	1	0	0	0	10	chr11:g.108368222dup	0	0
chr12	1792576	rs3214264	AC	A	7	152	1667	0.045	-	downstream_gene_variant	MODIFIER	ADIPOR2	ENSG00000006831	Transcript	ENST00000357103.5	protein_coding	0	0	0	0	0	0	0	0	0	rs3214264	3903	1	0	deletion	HGNC	HGNC:24041	YES	1	P1	CCDS8511.1	ENSP00000349616	Q86V24	0	UPI000019273B	0	0	0	0	0	0	chr12:g.1792577del	0.0381	0.034
chr12	66348339	0	T	TA	3	150	580	0.019	A	downstream_gene_variant	MODIFIER	HELB	ENSG00000127311	Transcript	ENST00000247815.8	protein_coding	0	0	0	0	0	0	0	0	0	rs367709432	694	1	0	insertion	HGNC	HGNC:17196	YES	1	P1	CCDS8976.1	ENSP00000247815	Q8NG08	0	UPI000013CC2D	0	0	0	0	0	0	chr12:g.66348349dup	0	0
chr12	102399107	0	A	ATG	3	150	874	0.019	TG	downstream_gene_variant	MODIFIER	IGF1	ENSG00000017427	Transcript	ENST00000392904.5	protein_coding	0	0	0	0	0	0	0	0	0	rs34621369	3220	-1	0	insertion	HGNC	HGNC:5464	YES	5	0	CCDS44961.1	ENSP00000376637	P05019	0	UPI000155D519	0	1	0	0	0	0	chr12:g.102399145_102399146dup	0	0
chr12	102399107	0	ATG	A	6	150	874	0.039	-	downstream_gene_variant	MODIFIER	IGF1	ENSG00000017427	Transcript	ENST00000392904.5	protein_coding	0	0	0	0	0	0	0	0	0	rs886048878	3219	-1	0	deletion	HGNC	HGNC:5464	YES	5	0	CCDS44961.1	ENSP00000376637	P05019	0	UPI000155D519	0	1	0	0	0	0	chr12:g.102399145_102399146del	0	0
chr12	112506946	0	TTGATGA	T	2	152	2441	0.013	-	downstream_gene_variant	MODIFIER	PTPN11	ENSG00000179295	Transcript	ENST00000635625.1	protein_coding	0	0	0	0	0	0	0	0	0	rs1485025705	2183	1	0	deletion	HGNC	HGNC:9644	YES	5	A1	CCDS81741.1	ENSP00000489597	Q06124	0	UPI000041C017	0	1	0	0	0	0	chr12:g.112506988_112506993del	0	0
chr13	21701709	0	A	ATG	4	152	1731	0.026	TG	3_prime_UTR_variant	MODIFIER	FGF9	ENSG00000102678	Transcript	ENST00000382353.5	protein_coding	3/3	0	ENST00000382353.5:c.*304_*305dup	0	1431-1432/4220	0	0	0	0	rs138451360	0	1	0	insertion	HGNC	HGNC:3687	YES	1	P1	CCDS9298.1	ENSP00000371790	P31371	0	UPI00000374AF	0	1	0	0	0	31	chr13:g.21701739_21701740dup	0	0
chr13	32347011	rs11571680	T	TTTTATAAAA	5	152	694	0.032	TTTATAAAA	intron_variant	MODIFIER	BRCA2	ENSG00000139618	Transcript	ENST00000380152.7	protein_coding	0	13/26	ENST00000380152.7:c.7007+126_7007+134dup	0	0	0	0	0	0	rs1284356614	0	1	0	insertion	HGNC	HGNC:1101	YES	5	P1	CCDS9344.1	ENSP00000369497	P51587	0	UPI00001FCBCC	0	1	0	0	0	19	chr13:g.32347022_32347030dup	0	0.0325
chr13	36848240	rs147498490	AG	A	2	152	906	0.013	-	downstream_gene_variant	MODIFIER	SMAD9-IT1	ENSG00000236711	Transcript	ENST00000437983.2	sense_intronic	0	0	0	0	0	0	0	0	0	rs147498490	1125	-1	0	deletion	HGNC	HGNC:39963	YES	3	0	0	0	0	0	0	0	0	0	0	0	0	chr13:g.36848244del	0.0837	0.0136
chr13	36920181	0	TGCA	T	2	150	1497	0.013	-	5_prime_UTR_variant	MODIFIER	SMAD9	ENSG00000120693	Transcript	ENST00000379826.4	protein_coding	1/7	0	ENST00000379826.4:c.-255_-253del	0	89-91/5592	0	0	0	0	rs781272404	0	-1	0	deletion	HGNC	HGNC:6774	YES	5	0	CCDS45032.1	ENSP00000369154	O15198	0	UPI0000135A85	0	1	0	0	0	0	chr13:g.36920187_36920189del	0	0
chr13	108207930	rs3093770	TTAAG	T	2	152	1009	0.013	-	3_prime_UTR_variant	MODIFIER	LIG4	ENSG00000174405	Transcript	ENST00000611712.4	protein_coding	3/3	0	ENST00000611712.4:c.*599_*602del	0	3685-3688/4180	0	0	0	0	rs3093770	0	-1	0	deletion	HGNC	HGNC:6601	YES	4	P1	CCDS9508.1	ENSP00000484288	P49917	A0A024RE06	UPI00000742BF	0	1	0	0	0	0	chr13:g.108207932_108207935del	0.0683	0.0499
chr14	54842552	rs55885280	A	AAT	7	152	1216	0.045	AT	3_prime_UTR_variant	MODIFIER	GCH1	ENSG00000131979	Transcript	ENST00000622544.4	protein_coding	6/6	0	ENST00000622544.4:c.*1463_*1464dup	0	2378-2379/2923	0	0	0	0	rs55885280	0	-1	0	insertion	HGNC	HGNC:4193	YES	1	P1	CCDS9720.1	ENSP00000477796	P30793	A0A024R642	UPI0000001289	0	1	0	0	0	0	chr14:g.54842553_54842554dup	0.021	0
chr15	38353320	rs57589132	ACTAT	A	3	152	904	0.019	-	3_prime_UTR_variant	MODIFIER	SPRED1	ENSG00000166068	Transcript	ENST00000299084.9	protein_coding	7/7	0	ENST00000299084.9:c.*1659_*1662del	0	3342-3345/7270	0	0	0	0	rs1429762893	0	1	0	deletion	HGNC	HGNC:20249	YES	1	P1	CCDS32193.1	ENSP00000299084	Q7Z699	0	UPI0000072FBD	0	1	0	0	0	2	chr15:g.38353323_38353326del	0	0.2126
chr15	76995149	0	G	GCTGCCTGCCTGC	3	152	2082	0.019	CTGCCTGCCTGC	5_prime_UTR_variant	MODIFIER	PSTPIP1	ENSG00000140368	Transcript	ENST00000558012.5	protein_coding	1/15	0	ENST00000558012.5:c.-413_-402dup	0	65-66/1896	0	0	0	0	rs149668347	0	1	0	insertion	HGNC	HGNC:9580	YES	1	P2	CCDS45312.1	ENSP00000452746	O43586	A0A0S2Z5P3	UPI00000703D7	0	1	0	0	0	23	chr15:g.76995161_76995172dup	0.1024	0.028
chr15	89333596	0	TTGC	T	3	152	2351	0.019	-	inframe_deletion	MODERATE	POLG	ENSG00000140521	Transcript	ENST00000268124.9	protein_coding	2/23	0	ENST00000268124.9:c.156_158del	ENSP00000268124.5:p.Gln55del	490-492/4500	156-158/3720	52-53/1239	QQ/Q	caGCAa/caa	rs727504102&COSM5586282	0	-1	0	deletion	HGNC	HGNC:9179	YES	1	P1	CCDS10350.1	ENSP00000268124	P54098	E5KNU5	UPI000000D9E8	0	1	0	0	hmmpanther:PTHR10267&PIRSF_domain:PIRSF000797&Low_complexity_(Seg):seg&MobiDB_lite:mobidb-lite&MobiDB_lite:mobidb-lite&PDB-ENSP_mappings:5c53.A&PDB-ENSP_mappings:5c52.A&PDB-ENSP_mappings:5c51.A&PDB-ENSP_mappings:4ztz.A&PDB-ENSP_mappings:4ztu.A	0	chr15:g.89333627_89333629del	0	0
chr15	98959194	0	C	CAT	7	152	1091	0.045	AT	3_prime_UTR_variant	MODIFIER	IGF1R	ENSG00000140443	Transcript	ENST00000650285.1	protein_coding	21/21	0	ENST00000650285.1:c.*1763_*1764dup	0	6899-6900/12235	0	0	0	0	rs1191260700	0	1	0	insertion	HGNC	HGNC:5465	YES	0	P3	CCDS10378.1	ENSP00000497069	P08069	0	UPI000012D3EA	0	1	0	0	0	12	chr15:g.98959205_98959206dup	0	0
chr16	8764843	0	G	GCA	6	152	2116	0.045	CA	intron_variant	MODIFIER	ABAT	ENSG00000183044	Transcript	ENST00000396600.6	protein_coding	0	8/15	ENST00000396600.6:c.540+34_540+35dup	0	0	0	0	0	0	rs148949594	0	1	0	insertion	HGNC	HGNC:23	YES	5	P1	CCDS10534.1	ENSP00000379845	P80404	X5D8S1	UPI000006D4FC	0	1	0	0	0	22	chr16:g.8764864_8764865dup	0.2041	0.2216
chr16	8784459	0	TA	T	2	152	1090	0.013	-	3_prime_UTR_variant	MODIFIER	ABAT	ENSG00000183044	Transcript	ENST00000396600.6	protein_coding	16/16	0	ENST00000396600.6:c.*3039del	0	5471/5586	0	0	0	0	rs1488716208	0	1	0	deletion	HGNC	HGNC:23	YES	5	P1	CCDS10534.1	ENSP00000379845	P80404	X5D8S1	UPI000006D4FC	0	1	0	0	0	9	chr16:g.8784469del	0	0.0779
chr16	51141744	0	CGCT	C	2	152	2052	0.013	-	inframe_deletion	MODERATE	SALL1	ENSG00000103449	Transcript	ENST00000251020.8	protein_coding	2/3	0	ENST00000251020.8:c.475_477del	ENSP00000251020.4:p.Ser159del	509-511/5146	475-477/3975	159/1324	S/-	AGC/-	rs769634214&COSM4723483	0	-1	0	deletion	HGNC	HGNC:10524	YES	1	P3	CCDS10747.1	ENSP00000251020	Q9NSC2	0	UPI000013CCD8	0	1	0	0	hmmpanther:PTHR23233&hmmpanther:PTHR23233:SF51&MobiDB_lite:mobidb-lite&MobiDB_lite:mobidb-lite&Low_complexity_(Seg):seg	0	chr16:g.51141772_51141774del	0	0
chr17	3513849	rs10573788	GCA	G	5	152	1650	0.032	-	3_prime_UTR_variant	MODIFIER	TRPV3	ENSG00000167723	Transcript	ENST00000301365.8	protein_coding	18/18	0	ENST00000301365.8:c.*66_*67del	0	2574-2575/3235	0	0	0	0	rs10573788	0	-1	0	deletion	HGNC	HGNC:18084	YES	1	A1	CCDS58500.1	ENSP00000301365	Q8NET8	0	UPI0000200627	0	1	0	0	0	0	chr17:g.3513852_3513853del	0.2095	0.3343
chr17	28740987	rs3833163	TGAG	T	3	152	2290	0.019	-	splice_region_variant&intron_variant	LOW	AC010761.1	ENSG00000160602	Transcript	ENST00000268766.11	protein_coding	0	12/14	ENST00000268766.11:c.1732+8_1732+10del	0	0	0	0	0	0	rs1429089477	0	1	0	deletion	Clone_based_ensembl_gene	0	YES	1	P1	CCDS32597.1	ENSP00000268766	Q86SG6	0	UPI000004B820	0	1	0	0	0	5	chr17:g.28740993_28740995del	0	0
chr17	35575229	rs147182821	TAAC	T	2	152	1460	0.013	-	3_prime_UTR_variant	MODIFIER	PEX12	ENSG00000108733	Transcript	ENST00000613219.4	protein_coding	3/3	0	ENST00000613219.4:c.*550_*552del	0	2246-2248/2682	0	0	0	0	rs147182821	0	-1	0	deletion	HGNC	HGNC:8854	YES	1	P1	CCDS11296.1	ENSP00000482609	O00623	0	UPI0000131703	0	1	0	0	0	0	chr17:g.35575232_35575234del	0.0485	0.0038
chr17	43048506	0	TTC	T	3	152	588	0.019	-	intron_variant	MODIFIER	BRCA1	ENSG00000012048	Transcript	ENST00000471181.7	protein_coding	0	22/23	ENST00000471181.7:c.5469+613_5469+614del	0	0	0	0	0	0	rs200225694	0	-1	0	deletion	HGNC	HGNC:1100	YES	1	P4	CCDS11456.2	ENSP00000418960	P38398	0	UPI0000E0360B	0	1	0	0	0	0	chr17:g.43048518_43048519del	0	0
chr17	46940948	0	ACT	A	4	152	2324	0.051	-	intron_variant&NMD_transcript_variant	MODIFIER	AC005670.2	ENSG00000262633	Transcript	ENST00000571841.1	nonsense_mediated_decay	0	6/9	ENST00000571841.1:c.583+2250_583+2251del	0	0	0	0	0	0	rs553512648	0	1	0	deletion	Clone_based_ensembl_gene	0	YES	5	P1	0	ENSP00000461460	0	E7EQ34	UPI0002065508	0	0	0	0	0	5	chr17:g.46940954_46940955del	0.0006	0.0008
chr17	61483613	0	A	AGTGTGTGT	2	152	1710	0.013	GTGTGTGT	3_prime_UTR_variant	MODIFIER	TBX4	ENSG00000121075	Transcript	ENST00000393853.8	protein_coding	9/9	0	ENST00000393853.8:c.*130_*137dup	0	1901-1902/3398	0	0	0	0	rs149977669	0	1	0	insertion	HGNC	HGNC:11603	YES	1	A2	CCDS82180.1	ENSP00000377435	P57082	0	UPI0001565771	0	1	0	0	0	40	chr17:g.61483646_61483653dup	0	0
chr17	61483613	0	A	AGTGTGTGTGTGT	2	152	1710	0.013	GTGTGTGTGTGT	3_prime_UTR_variant	MODIFIER	TBX4	ENSG00000121075	Transcript	ENST00000393853.8	protein_coding	9/9	0	ENST00000393853.8:c.*126_*137dup	0	1901-1902/3398	0	0	0	0	rs149977669	0	1	0	insertion	HGNC	HGNC:11603	YES	1	A2	CCDS82180.1	ENSP00000377435	P57082	0	UPI0001565771	0	1	0	0	0	40	chr17:g.61483642_61483653dup	0	0
chr18	57545820	0	C	CA	7	150	1457	0.045	A	3_prime_UTR_variant	MODIFIER	FECH	ENSG00000066926	Transcript	ENST00000652755.1	protein_coding	11/11	0	ENST00000652755.1:c.*4891dup	0	6263-6264/7695	0	0	0	0	rs146687823	0	-1	0	insertion	HGNC	HGNC:3647	YES	0	A2	CCDS32836.1	ENSP00000498358	0	0	UPI00004E55EB	0	1	0	0	0	0	chr18:g.57545828dup	0.152	0.0522
chr19	7184640	0	G	GGA	4	150	451	0.026	GA	splice_region_variant&intron_variant	LOW	INSR	ENSG00000171105	Transcript	ENST00000302850.10	protein_coding	0	2/21	ENST00000302850.10:c.653-5_653-4dup	0	0	0	0	0	0	rs3835070	0	-1	0	insertion	HGNC	HGNC:6091	YES	1	P3	CCDS12176.1	ENSP00000303830	P06213	0	UPI000020324D	0	1	0	0	0	0	chr19:g.7184660_7184661dup	0	0.4909
chr19	8305034	rs150384171	ACTC	A	2	152	1882	0.013	-	inframe_deletion	MODERATE	CD320	ENSG00000167775	Transcript	ENST00000301458.10	protein_coding	2/5	0	ENST00000301458.10:c.262_264del	ENSP00000301458.4:p.Glu88del	330-332/1253	262-264/849	88/282	E/-	GAG/-	rs150384171	0	-1	0	deletion	HGNC	HGNC:16692	YES	1	P1	CCDS12198.1	ENSP00000301458	Q9NPF0	0	UPI0000037B71	0	1	0	0	Conserved_Domains:cd00112&Gene3D:4.10.400.10&Pfam_domain:PF00057&SMART_domains:SM00192&Superfamily_domains:SSF57424&PROSITE_profiles:PS50068&hmmpanther:PTHR24652:SF66&hmmpanther:PTHR24652&PROSITE_patterns:PS01209&PDB-ENSP_mappings:4zrq.D&PDB-ENSP_mappings:4zrq.C&PDB-ENSP_mappings:4zrp.D&PDB-ENSP_mappings:4zrp.C	0	chr19:g.8305041_8305043del	0.007	0.0008
chr19	45547408	rs142661638	CTT	C	2	152	2524	0.013	-	intron_variant	MODIFIER	OPA3	ENSG00000125741	Transcript	ENST00000323060.3	protein_coding	0	1/1	ENST00000323060.3:c.143-17954_143-17953del	0	0	0	0	0	0	rs142661638	0	-1	0	deletion	HGNC	HGNC:8142	YES	1	A2	CCDS33052.1	ENSP00000319817	Q9H6K4	0	UPI0000140FD5	0	1	0	0	0	0	chr19:g.45547410_45547411del	0.0234	0.0129
chr19	45551369	rs532263532	GAC	G	2	152	2214	0.013	-	intron_variant	MODIFIER	OPA3	ENSG00000125741	Transcript	ENST00000323060.3	protein_coding	0	1/1	ENST00000323060.3:c.143-21915_143-21914del	0	0	0	0	0	0	rs532263532	0	-1	0	deletion	HGNC	HGNC:8142	YES	1	A2	CCDS33052.1	ENSP00000319817	Q9H6K4	0	UPI0000140FD5	0	1	0	0	0	0	chr19:g.45551371_45551372del	0.0022	0
chr21	34789941	rs201977305	AC	A	6	152	1215	0.038	-	3_prime_UTR_variant	MODIFIER	RUNX1	ENSG00000159216	Transcript	ENST00000300305.7	protein_coding	8/8	0	ENST00000300305.7:c.*2193del	0	4081/6222	0	0	0	0	rs201977305	0	-1	0	deletion	HGNC	HGNC:10471	YES	1	P3	CCDS13639.1	ENSP00000300305	Q01196	0	UPI000015FE6A	0	1	0	0	0	0	chr21:g.34789942del	0.0136	0.0106
chr22	20888311	0	T	TCA	4	152	1437	0.026	CA	3_prime_UTR_variant	MODIFIER	SNAP29	ENSG00000099940	Transcript	ENST00000215730.12	protein_coding	5/5	0	ENST00000215730.12:c.*519_*520dup	0	1356-1357/4259	0	0	0	0	rs1363748977	0	1	0	insertion	HGNC	HGNC:11133	YES	1	P1	CCDS13784.1	ENSP00000215730	O95721	0	UPI0000135B00	0	1	0	0	0	45	chr22:g.20888355_20888356dup	0	0
chr22	20888311	0	TCA	T	4	152	1437	0.038	-	3_prime_UTR_variant	MODIFIER	SNAP29	ENSG00000099940	Transcript	ENST00000215730.12	protein_coding	5/5	0	ENST00000215730.12:c.*519_*520del	0	1357-1358/4259	0	0	0	0	rs1332979160	0	1	0	deletion	HGNC	HGNC:11133	YES	1	P1	CCDS13784.1	ENSP00000215730	O95721	0	UPI0000135B00	0	1	0	0	0	43	chr22:g.20888355_20888356del	0	0
chr22	20888351	rs376990505	ACACACT	A	4	152	2130	0.026	-	3_prime_UTR_variant	MODIFIER	SNAP29	ENSG00000099940	Transcript	ENST00000215730.12	protein_coding	5/5	0	ENST00000215730.12:c.*517_*522del	0	1397-1402/4259	0	0	0	0	rs1433950101	0	1	0	deletion	HGNC	HGNC:11133	YES	1	P1	CCDS13784.1	ENSP00000215730	O95721	0	UPI0000135B00	0	1	0	0	0	1	chr22:g.20888353_20888358del	0	0
chrX	31119681	0	A	AACTT	4	152	847	0.026	ACTT	3_prime_UTR_variant	MODIFIER	DMD	ENSG00000198947	Transcript	ENST00000357033.8	protein_coding	79/79	0	ENST00000357033.8:c.*2234_*2237dup	0	13502-13503/13956	0	0	0	0	rs202154420	0	-1	0	insertion	HGNC	HGNC:2928	YES	1	P3	CCDS14233.1	ENSP00000354923	0	A0A075B6G3	UPI000049E111	0	1	0	0	0	0	chrX:g.31119691_31119694dup	0.0114	0
chrX	120428291	0	G	GA	2	152	717	0.013	A	3_prime_UTR_variant	MODIFIER	LAMP2	ENSG00000005893	Transcript	ENST00000434600.6	protein_coding	9/9	0	ENST00000434600.6:c.*192dup	0	1624-1625/2089	0	0	0	0	rs113549733	0	-1	0	insertion	HGNC	HGNC:6501	YES	1	A2	CCDS48159.1	ENSP00000408411	P13473	0	UPI0000211E47	0	1	0	0	0	0	chrX:g.120428299dup	0.1007	0.341
chrX	140504323	rs398124211	A	AGCG	2	152	1032	0.013	GCG	inframe_insertion	MODERATE	SOX3	ENSG00000134595	Transcript	ENST00000370536.4	protein_coding	1/1	0	ENST00000370536.4:c.735_737dup	ENSP00000359567.2:p.Ala248dup	793-794/2132	737-738/1341	246/446	A/AA	gct/gcCGCt	rs398124211	0	-1	0	insertion	HGNC	HGNC:11199	YES	0	P1	CCDS14669.1	ENSP00000359567	P41225	0	UPI000006F00F	0	1	0	0	Pfam_domain:PF12336&hmmpanther:PTHR10270&hmmpanther:PTHR10270:SF111&Low_complexity_(Seg):seg	0	chrX:g.140504326_140504328dup	0	0
[truncated: 108 more columns]
