# Supplementary material for: Whole genome variation in 27 Mexican indigenous populations, demographic and biomedical insights
Source: PLoS One. 2021 Apr 8;16(4):e0249773. doi: 10.1371/journal.pone.0249773 (PMC8031408; doi:10.1371/journal.pone.0249773)
Supplement: S2 Data — (ZIP) [file pone.0249773.s004.zip › INDEL/lowfreq/76g.indel.low_freq.utr.tsv]

CHROM	POS	ID	REF	ALT	AC	AN	DP	AF_mx	Allele	Consequence	IMPACT	SYMBOL	Gene	Feature_type	Feature	BIOTYPE	EXON	INTRON	HGVSc	HGVSp	cDNA_position	CDS_position	Protein_position	Amino_acids	Codons	Existing_variation	DISTANCE	STRAND	FLAGS	VARIANT_CLASS	SYMBOL_SOURCE	HGNC_ID	CANONICAL	TSL	APPRIS	CCDS	ENSP	SWISSPROT	TREMBL	UNIPARC	SOURCE	GENE_PHENO	SIFT	PolyPhen	DOMAINS	HGVS_OFFSET	HGVSg	AF	AFR_AF
chr1	1081928	rs1241764354	G	GT	2	152	2025	0.013	T	3_prime_UTR_variant	MODIFIER	C1orf159	ENSG00000131591	Transcript	ENST00000379339.5	protein_coding	12/12	0	ENST00000379339.5:c.*964dup	0	2318-2319/2429	0	0	0	0	rs1241764354	0	-1	0	insertion	HGNC	HGNC:26062	YES	2	A2	CCDS81250.1	ENSP00000368644	Q96HA4	0	UPI000013EF85	0	0	0	0	0	0	chr1:g.1081929dup	0	0
chr1	1197931	rs142233803	TACAAAC	T	3	152	2093	0.019	-	3_prime_UTR_variant	MODIFIER	TTLL10	ENSG00000162571	Transcript	ENST00000379290.5	protein_coding	16/16	0	0	0	2280-?/2283	0	0	0	0	rs142233803	0	1	0	deletion	HGNC	HGNC:26693	YES	1	P1	CCDS44036.1	ENSP00000368592	Q6ZVT0	0	UPI0000205ADB	0	0	0	0	0	0	chr1:g.1197935_1197940del	0.0335	0.0023
chr1	1217383	rs71768002	AGCCGCG	A	7	152	1809	0.045	-	3_prime_UTR_variant	MODIFIER	SDF4	ENSG00000078808	Transcript	ENST00000360001.10	protein_coding	7/7	0	ENST00000360001.10:c.*123_*128del	0	1475-1480/1956	0	0	0	0	rs71768002	0	-1	0	deletion	HGNC	HGNC:24188	YES	1	P1	CCDS30553.1	ENSP00000353094	Q9BRK5	A0A024R084	UPI0000127156	0	0	0	0	0	0	chr1:g.1217385_1217390del	0.0401	0.0408
chr1	1242538	rs3835300	CT	C	5	152	2076	0.045	-	3_prime_UTR_variant	MODIFIER	C1QTNF12	ENSG00000184163	Transcript	ENST00000330388.2	protein_coding	8/8	0	ENST00000330388.2:c.*9del	0	950/1036	0	0	0	0	rs3835300	0	-1	0	deletion	HGNC	HGNC:32308	YES	1	P1	CCDS30554.1	ENSP00000329137	Q5T7M4	0	UPI00001D7E7A	0	0	0	0	0	0	chr1:g.1242539del	0.0747	0.0303
chr1	6102760	rs3841006	CT	C	6	152	1950	0.051	-	3_prime_UTR_variant	MODIFIER	CHD5	ENSG00000116254	Transcript	ENST00000262450.8	protein_coding	42/42	0	ENST00000262450.8:c.*2713del	0	8876/9850	0	0	0	0	rs3841006	0	-1	0	deletion	HGNC	HGNC:16816	YES	1	P1	CCDS57.1	ENSP00000262450	Q8TDI0	0	UPI000006CD03	0	0	0	0	0	0	chr1:g.6102761del	0.1292	0.0061
chr1	6104686	rs1351450376	G	GC	3	152	1465	0.019	C	3_prime_UTR_variant	MODIFIER	CHD5	ENSG00000116254	Transcript	ENST00000262450.8	protein_coding	42/42	0	ENST00000262450.8:c.*787dup	0	6950-6951/9850	0	0	0	0	rs1351450376	0	-1	0	insertion	HGNC	HGNC:16816	YES	1	P1	CCDS57.1	ENSP00000262450	Q8TDI0	0	UPI000006CD03	0	0	0	0	0	0	chr1:g.6104692dup	0	0
chr1	6248863	rs369336095	TC	T	2	152	1742	0.013	-	3_prime_UTR_variant	MODIFIER	GPR153	ENSG00000158292	Transcript	ENST00000377893.3	protein_coding	6/6	0	ENST00000377893.3:c.*474del	0	2687/4198	0	0	0	0	rs892988585	0	-1	0	deletion	HGNC	HGNC:23618	YES	1	P1	CCDS64.1	ENSP00000367125	Q6NV75	A0A0I9QQ03	UPI000040E9D7	0	0	0	0	0	0	chr1:g.6248873del	0	0
chr1	6591390	rs5772242	CA	C	6	152	2105	0.038	-	3_prime_UTR_variant	MODIFIER	KLHL21	ENSG00000162413	Transcript	ENST00000377658.8	protein_coding	4/4	0	ENST00000377658.8:c.*1974del	0	3820/4487	0	0	0	0	rs5772242	0	-1	0	deletion	HGNC	HGNC:29041	YES	1	P1	CCDS30575.1	ENSP00000366886	Q9UJP4	0	UPI0000070D85	0	0	0	0	0	0	chr1:g.6591396del	0.2833	0.2504
chr1	7769003	0	AT	A	3	152	1069	0.019	-	3_prime_UTR_variant	MODIFIER	CAMTA1	ENSG00000171735	Transcript	ENST00000303635.12	protein_coding	23/23	0	ENST00000303635.12:c.*2522del	0	7612/8314	0	0	0	0	rs34654424	0	1	0	deletion	HGNC	HGNC:18806	YES	1	P1	CCDS30576.1	ENSP00000306522	Q9Y6Y1	0	UPI00001C1D72	0	1	0	0	0	9	chr1:g.7769013del	0.2121	0.1679
chr1	8011758	rs3215549	GAA	G	5	152	1047	0.032	-	3_prime_UTR_variant	MODIFIER	ERRFI1	ENSG00000116285	Transcript	ENST00000377482.10	protein_coding	4/4	0	ENST00000377482.10:c.*1450_*1451del	0	3064-3065/3097	0	0	0	0	rs3215549	0	-1	0	deletion	HGNC	HGNC:18185	YES	1	P1	CCDS94.1	ENSP00000366702	Q9UJM3	I6S2Y9	UPI000012F0FC	0	0	0	0	0	0	chr1:g.8011761_8011762del	0.0907	0.0416
chr1	10376834	0	A	AAC	4	152	1514	0.026	AC	3_prime_UTR_variant	MODIFIER	KIF1B	ENSG00000054523	Transcript	ENST00000263934.10	protein_coding	47/47	0	ENST00000263934.10:c.*279_*280dup	0	5713-5714/6816	0	0	0	0	rs146112447	0	1	0	insertion	HGNC	HGNC:16636	YES	1	0	CCDS111.1	ENSP00000263934	O60333	0	UPI000013EE7E	0	1	0	0	0	33	chr1:g.10376866_10376867dup	0	0
chr1	10376834	0	A	AACAC	6	152	1514	0.038	ACAC	3_prime_UTR_variant	MODIFIER	KIF1B	ENSG00000054523	Transcript	ENST00000263934.10	protein_coding	47/47	0	ENST00000263934.10:c.*277_*280dup	0	5713-5714/6816	0	0	0	0	rs146112447	0	1	0	insertion	HGNC	HGNC:16636	YES	1	0	CCDS111.1	ENSP00000263934	O60333	0	UPI000013EE7E	0	1	0	0	0	33	chr1:g.10376864_10376867dup	0	0
chr1	11537387	rs35062963	T	TG	4	152	1888	0.026	G	3_prime_UTR_variant	MODIFIER	DISP3	ENSG00000204624	Transcript	ENST00000294484.7	protein_coding	21/21	0	ENST00000294484.7:c.*706dup	0	5101-5102/5265	0	0	0	0	rs35062963	0	1	0	insertion	HGNC	HGNC:29251	YES	1	P1	CCDS41247.1	ENSP00000294484	Q9P2K9	0	UPI00001C1D7A	0	0	0	0	0	5	chr1:g.11537392dup	0.1326	0.0113
chr1	11722725	rs147329672	AGT	A	2	152	1678	0.013	-	3_prime_UTR_variant	MODIFIER	DRAXIN	ENSG00000162490	Transcript	ENST00000294485.6	protein_coding	7/7	0	ENST00000294485.6:c.*3034_*3035del	0	4234-4235/7365	0	0	0	0	rs147329672	0	1	0	deletion	HGNC	HGNC:25054	YES	1	P1	CCDS135.1	ENSP00000294485	Q8NBI3	0	UPI000013E16C	0	0	0	0	0	4	chr1:g.11722730_11722731del	0.0102	0.0008
chr1	12510525	0	C	CTGTGTG	3	152	1508	0.019	TGTGTG	3_prime_UTR_variant	MODIFIER	VPS13D	ENSG00000048707	Transcript	ENST00000620676.6	protein_coding	70/70	0	ENST00000620676.6:c.*1526_*1531dup	0	14835-14836/16357	0	0	0	0	rs1198628572	0	1	0	insertion	HGNC	HGNC:23595	YES	1	P4	CCDS30588.1	ENSP00000478104	Q5THJ4	0	UPI0000451CA9	0	1	0	0	0	30	chr1:g.12510550_12510555dup	0	0
chr1	12510525	0	C	CTGTGTGTGTGTG	3	152	1508	0.019	TGTGTGTGTGTG	3_prime_UTR_variant	MODIFIER	VPS13D	ENSG00000048707	Transcript	ENST00000620676.6	protein_coding	70/70	0	ENST00000620676.6:c.*1520_*1531dup	0	14835-14836/16357	0	0	0	0	rs1198628572	0	1	0	insertion	HGNC	HGNC:23595	YES	1	P4	CCDS30588.1	ENSP00000478104	Q5THJ4	0	UPI0000451CA9	0	1	0	0	0	30	chr1:g.12510544_12510555dup	0	0
chr1	12510525	0	CTGTG	C	7	152	1508	0.064	-	3_prime_UTR_variant	MODIFIER	VPS13D	ENSG00000048707	Transcript	ENST00000620676.6	protein_coding	70/70	0	ENST00000620676.6:c.*1528_*1531del	0	14836-14839/16357	0	0	0	0	rs1156993701	0	1	0	deletion	HGNC	HGNC:23595	YES	1	P4	CCDS30588.1	ENSP00000478104	Q5THJ4	0	UPI0000451CA9	0	1	0	0	0	26	chr1:g.12510552_12510555del	0	0
chr1	12762350	rs34969041	CA	C	2	152	1348	0.013	-	3_prime_UTR_variant	MODIFIER	C1orf158	ENSG00000157330	Transcript	ENST00000614859.5	protein_coding	4/4	0	ENST00000614859.5:c.*1400del	0	2216/3564	0	0	0	0	rs34969041	0	1	0	deletion	HGNC	HGNC:28567	YES	1	P1	CCDS147.1	ENSP00000477802	Q8N1D5	0	UPI000006E055	0	0	0	0	0	0	chr1:g.12762351del	0.0337	0.112
chr1	13392597	rs1275198522	T	TTG	7	152	794	0.045	TG	3_prime_UTR_variant	MODIFIER	PRAMEF17	ENSG00000204479	Transcript	ENST00000376098.4	protein_coding	3/3	0	ENST00000376098.4:c.*96_*97insGT	0	1546-1547/1578	0	0	0	0	rs1275198522	0	1	0	insertion	HGNC	HGNC:29485	YES	1	P1	CCDS41264.1	ENSP00000365266	Q5VTA0	0	UPI0000458AD3	0	0	0	0	0	1	chr1:g.13392598_13392599insGT	0	0
chr1	15117445	rs200693084	ATCTG	A	7	152	2248	0.058	-	3_prime_UTR_variant	MODIFIER	KAZN	ENSG00000189337	Transcript	ENST00000376030.7	protein_coding	15/15	0	ENST00000376030.7:c.*2820_*2823del	0	5452-5455/6049	0	0	0	0	rs200693084	0	1	0	deletion	HGNC	HGNC:29173	YES	5	P2	CCDS152.2	ENSP00000365198	Q674X7	0	UPI0000E1E68A	0	0	0	0	0	9	chr1:g.15117455_15117458del	0.0282	0.003
chr1	15667218	0	A	AT	4	150	613	0.026	T	3_prime_UTR_variant	MODIFIER	DDI2	ENSG00000197312	Transcript	ENST00000480945.6	protein_coding	10/10	0	ENST00000480945.6:c.*7437dup	0	8841-8842/10667	0	0	0	0	rs5772648	0	1	0	insertion	HGNC	HGNC:24578	YES	2	P1	CCDS30607.1	ENSP00000417748	Q5TDH0	0	UPI0000470AD7	0	0	0	0	0	9	chr1:g.15667227dup	0.2464	0.469
chr1	15808953	rs113455396	G	GC	2	152	1995	0.013	C	5_prime_UTR_variant	MODIFIER	UQCRHL	ENSG00000233954	Transcript	ENST00000483273.2	protein_coding	1/1	0	ENST00000483273.2:c.-1305dup	0	395-396/2180	0	0	0	0	rs113455396	0	-1	0	insertion	HGNC	HGNC:51714	YES	0	P1	CCDS76112.1	ENSP00000485401	A0A096LP55	0	UPI000013E168	0	0	0	0	0	0	chr1:g.15808954dup	0.1464	0.3646
chr1	15809313	rs139187884	TTTTTG	T	2	152	1903	0.013	-	5_prime_UTR_variant	MODIFIER	UQCRHL	ENSG00000233954	Transcript	ENST00000483273.2	protein_coding	1/1	0	ENST00000483273.2:c.-1669_-1665del	0	31-35/2180	0	0	0	0	rs139187884	0	-1	0	deletion	HGNC	HGNC:51714	YES	0	P1	CCDS76112.1	ENSP00000485401	A0A096LP55	0	UPI000013E168	0	0	0	0	0	0	chr1:g.15809328_15809332del	0.147	0.3646
chr1	16247545	rs3832002	TC	T	7	152	2091	0.045	-	3_prime_UTR_variant	MODIFIER	FBXO42	ENSG00000037637	Transcript	ENST00000375592.8	protein_coding	10/10	0	ENST00000375592.8:c.*3124del	0	5521/6227	0	0	0	0	rs3832002	0	-1	0	deletion	HGNC	HGNC:29249	YES	1	P1	CCDS30613.1	ENSP00000364742	Q6P3S6	A0A024QZB0	UPI0000161A51	0	0	0	0	0	0	chr1:g.16247547del	0.1825	0.1097
chr1	16972511	rs36118977	G	GC	2	152	1332	0.019	C	3_prime_UTR_variant	MODIFIER	CROCC	ENSG00000058453	Transcript	ENST00000375541.10	protein_coding	37/37	0	ENST00000375541.10:c.*72dup	0	6207-6208/6660	0	0	0	0	rs36118977	0	1	0	insertion	HGNC	HGNC:21299	YES	5	P1	CCDS30616.1	ENSP00000364691	Q5TZA2	0	UPI000042B0BB	0	0	0	0	0	7	chr1:g.16972518dup	0	0
chr1	18908083	rs58235447	GA	G	3	152	1881	0.019	-	3_prime_UTR_variant	MODIFIER	IFFO2	ENSG00000169991	Transcript	ENST00000455833.7	protein_coding	9/9	0	ENST00000455833.7:c.*477del	0	2375/6179	0	0	0	0	rs58235447	0	-1	0	deletion	HGNC	HGNC:27006	YES	5	P1	CCDS44076.1	ENSP00000387941	Q5TF58	0	UPI0000EE7032	0	0	0	0	0	0	chr1:g.18908084del	0.1046	0.2443
chr1	20150007	rs58406852	G	GA	7	152	1892	0.045	A	3_prime_UTR_variant	MODIFIER	PLA2G2F	ENSG00000158786	Transcript	ENST00000375102.3	protein_coding	5/5	0	ENST00000375102.3:c.*1612dup	0	2344-2345/2723	0	0	0	0	rs58406852	0	1	0	insertion	HGNC	HGNC:30040	YES	1	P1	CCDS204.2	ENSP00000364243	Q9BZM2	0	UPI0000044C9D	0	0	0	0	0	6	chr1:g.20150013dup	0	0
chr1	20482856	0	C	CGTGTGTGTGTGTGT	2	152	1211	0.013	GTGTGTGTGTGTGT	3_prime_UTR_variant	MODIFIER	CAMK2N1	ENSG00000162545	Transcript	ENST00000375078.4	protein_coding	2/2	0	ENST00000375078.4:c.*779_*792dup	0	1860-1861/2326	0	0	0	0	rs143510553	0	-1	0	insertion	HGNC	HGNC:24190	YES	1	P1	CCDS207.1	ENSP00000364219	Q7Z7J9	0	UPI000013E179	0	0	0	0	0	0	chr1:g.20482879_20482892dup	0	0
chr1	20651261	rs143763511	C	CCTGA	2	152	2200	0.013	CTGA	3_prime_UTR_variant	MODIFIER	PINK1	ENSG00000158828	Transcript	ENST00000321556.5	protein_coding	8/8	0	ENST00000321556.5:c.*573_*576dup	0	2407-2408/2657	0	0	0	0	rs143763511	0	1	0	insertion	HGNC	HGNC:14581	YES	1	P1	CCDS211.1	ENSP00000364204	Q9BXM7	0	UPI0000035BA9	0	1	0	0	0	6	chr1:g.20651264_20651267dup	0.0397	0.0764
chr1	21176231	0	T	TGCC	7	152	1452	0.051	GCC	5_prime_UTR_variant	MODIFIER	EIF4G3	ENSG00000075151	Transcript	ENST00000400422.6	protein_coding	2/35	0	ENST00000400422.6:c.-331_-329dup	0	253-254/5762	0	0	0	0	rs769138453	0	-1	0	insertion	HGNC	HGNC:3298	YES	1	A2	CCDS72723.1	ENSP00000383274	0	A0A0A0MSA7	UPI0000D4C1EC	0	0	0	0	0	0	chr1:g.21176264_21176266dup	0	0
chr1	21596400	rs3831947	CG	C	7	152	1917	0.045	-	3_prime_UTR_variant	MODIFIER	RAP1GAP	ENSG00000076864	Transcript	ENST00000374763.6	protein_coding	23/23	0	ENST00000374763.6:c.*898del	0	3154/3334	0	0	0	0	rs3831947	0	-1	0	deletion	HGNC	HGNC:9858	YES	1	0	CCDS81276.1	ENSP00000363895	0	X6R8W7	UPI0002A47535	0	0	0	0	0	0	chr1:g.21596405del	0.1484	0.1142
chr1	22097039	rs1040060438	CT	C	4	152	1857	0.026	-	3_prime_UTR_variant	MODIFIER	CDC42	ENSG00000070831	Transcript	ENST00000648594.1	protein_coding	6/6	0	ENST00000648594.1:c.*5527del	0	6278/10598	0	0	0	0	rs1040060438	0	1	0	deletion	HGNC	HGNC:1736	YES	0	A1	CCDS221.1	ENSP00000497733	0	A0A024RAE4	UPI0000000356	0	1	0	0	0	4	chr1:g.22097044del	0	0
chr1	23087986	rs557681296	T	TG	4	152	2349	0.032	G	3_prime_UTR_variant	MODIFIER	LUZP1	ENSG00000169641	Transcript	ENST00000302291.8	protein_coding	5/5	0	ENST00000302291.8:c.*908dup	0	4941-4942/8898	0	0	0	0	rs557681296	0	-1	0	insertion	HGNC	HGNC:14985	YES	5	P2	CCDS30628.1	ENSP00000303758	Q86V48	0	UPI000020466A	0	0	0	0	0	0	chr1:g.23087987dup	0.0028	0
chr1	24357057	0	CA	C	3	150	440	0.019	-	3_prime_UTR_variant	MODIFIER	STPG1	ENSG00000001460	Transcript	ENST00000374409.5	protein_coding	9/9	0	ENST00000374409.5:c.*1485del	0	2745/2804	0	0	0	0	rs60010576	0	-1	0	deletion	HGNC	HGNC:28070	YES	2	A2	CCDS55581.1	ENSP00000363530	Q5TH74	0	UPI0000049C6B	0	0	0	0	0	0	chr1:g.24357067del	0.2141	0.584
chr1	26022618	rs78022960	C	CT	3	152	2255	0.019	T	5_prime_UTR_variant	MODIFIER	EXTL1	ENSG00000158008	Transcript	ENST00000374280.3	protein_coding	1/11	0	ENST00000374280.3:c.-27dup	0	839-840/4015	0	0	0	0	rs78022960	0	1	0	insertion	HGNC	HGNC:3515	YES	1	P1	CCDS271.1	ENSP00000363398	Q92935	0	UPI000013DF48	0	0	0	0	0	2	chr1:g.26022620dup	0.1006	0.0779
chr1	27967950	rs570934188	A	AT	2	152	2158	0.013	T	3_prime_UTR_variant	MODIFIER	XKR8	ENSG00000158156	Transcript	ENST00000373884.5	protein_coding	3/3	0	ENST00000373884.5:c.*758dup	0	2546-2547/2692	0	0	0	0	rs570934188	0	1	0	insertion	HGNC	HGNC:25508	YES	1	P1	CCDS315.1	ENSP00000362991	Q9H6D3	0	UPI000006F5DC	0	0	0	0	0	8	chr1:g.27967958dup	0	0
chr1	28869159	rs1357877583	CTT	C	2	152	2003	0.013	-	3_prime_UTR_variant	MODIFIER	OPRD1	ENSG00000116329	Transcript	ENST00000234961.7	protein_coding	3/3	0	ENST00000234961.7:c.*5878_*5879del	0	7210-7211/9317	0	0	0	0	rs1357877583	0	1	0	deletion	HGNC	HGNC:8153	YES	1	P1	CCDS329.1	ENSP00000234961	P41143	0	UPI0000130D94	0	0	0	0	0	1	chr1:g.28869161_28869162del	0	0
chr1	28870232	rs528009990	CT	C	6	150	613	0.039	-	3_prime_UTR_variant	MODIFIER	OPRD1	ENSG00000116329	Transcript	ENST00000234961.7	protein_coding	3/3	0	ENST00000234961.7:c.*6960del	0	8283/9317	0	0	0	0	rs528009990	0	1	0	deletion	HGNC	HGNC:8153	YES	1	P1	CCDS329.1	ENSP00000234961	P41143	0	UPI0000130D94	0	0	0	0	0	10	chr1:g.28870243del	0.0427	0.003
chr1	32174162	0	G	GC	3	152	2467	0.019	C	3_prime_UTR_variant	MODIFIER	KPNA6	ENSG00000025800	Transcript	ENST00000373625.8	protein_coding	14/14	0	ENST00000373625.8:c.*3277dup	0	4954-4955/7355	0	0	0	0	rs879040928	0	1	0	insertion	HGNC	HGNC:6399	YES	1	P1	CCDS352.1	ENSP00000362728	O60684	0	UPI000006D3B6	0	0	0	0	0	9	chr1:g.32174171dup	0	0
chr1	32683661	rs779357877	TCTCA	T	2	152	1771	0.013	-	3_prime_UTR_variant	MODIFIER	RBBP4	ENSG00000162521	Transcript	ENST00000373493.10	protein_coding	12/12	0	ENST00000373493.10:c.*3960_*3963del	0	5334-5337/7883	0	0	0	0	rs779357877	0	1	0	deletion	HGNC	HGNC:9887	YES	1	P3	CCDS366.1	ENSP00000362592	Q09028	0	UPI000013318C	0	0	0	0	0	3	chr1:g.32683665_32683668del	0	0
chr1	33516317	0	T	TAC	6	152	1962	0.045	AC	3_prime_UTR_variant	MODIFIER	CSMD2	ENSG00000121904	Transcript	ENST00000373381.8	protein_coding	71/71	0	ENST00000373381.8:c.*305_*306dup	0	11379-11380/13698	0	0	0	0	rs112990781	0	-1	0	insertion	HGNC	HGNC:19290	YES	1	A2	CCDS60082.1	ENSP00000362479	Q7Z408	0	UPI0000578D0B	0	0	0	0	0	0	chr1:g.33516335_33516336dup	0	0
chr1	34712770	rs1345336441	TGTTCG	T	2	150	447	0.013	-	3_prime_UTR_variant&NMD_transcript_variant	MODIFIER	SMIM12	ENSG00000163866	Transcript	ENST00000426886.1	nonsense_mediated_decay	5/5	0	ENST00000426886.1:c.*2291_*2295del	0	2580-2584/2618	0	0	0	0	rs1345336441	0	-1	0	deletion	HGNC	HGNC:25154	0	1	0	0	ENSP00000429902	0	E5RH51	UPI000047EC36	0	0	0	0	0	0	chr1:g.34712771_34712775del	0	0
chr1	34712773	rs1281447080	TCG	T	2	150	453	0.013	-	3_prime_UTR_variant&NMD_transcript_variant	MODIFIER	SMIM12	ENSG00000163866	Transcript	ENST00000426886.1	nonsense_mediated_decay	5/5	0	ENST00000426886.1:c.*2291_*2292del	0	2580-2581/2618	0	0	0	0	rs1281447080	0	-1	0	deletion	HGNC	HGNC:25154	0	1	0	0	ENSP00000429902	0	E5RH51	UPI000047EC36	0	0	0	0	0	0	chr1:g.34712774_34712775del	0	0
chr1	34781247	0	G	GC	2	152	1363	0.013	C	5_prime_UTR_variant	MODIFIER	GJB3	ENSG00000188910	Transcript	ENST00000373366.3	protein_coding	1/2	0	ENST00000373366.3:c.-551dup	0	34-35/2192	0	0	0	0	rs3831969	0	1	0	insertion	HGNC	HGNC:4285	YES	1	P1	CCDS384.1	ENSP00000362464	O75712	0	UPI00001287EC	0	1	0	0	0	6	chr1:g.34781253dup	0	0
chr1	34854009	rs67992895	A	AACAACAAC	3	152	1778	0.019	ACAACAAC	3_prime_UTR_variant	MODIFIER	SMIM12	ENSG00000163866	Transcript	ENST00000521580.3	protein_coding	2/2	0	ENST00000521580.3:c.*1689_*1690insGTTGTTGT	0	2046-2047/5694	0	0	0	0	rs67992895	0	-1	0	insertion	HGNC	HGNC:25154	YES	1	P1	CCDS53295.1	ENSP00000428585	Q96EX1	L0R6D7	UPI0000039F00	0	0	0	0	0	0	chr1:g.34854010_34854011insCAACAACA	0	0
chr1	34975926	0	A	ATGTGTGTGTG	2	152	1886	0.013	TGTGTGTGTG	3_prime_UTR_variant	MODIFIER	AC114490.3	ENSG00000284773	Transcript	ENST00000417456.1	protein_coding	2/2	0	ENST00000417456.1:c.*1407_*1416dup	0	1592-1593/3163	0	0	0	0	rs370933044	0	-1	0	insertion	Clone_based_ensembl_gene	0	YES	2	P1	0	ENSP00000493999	0	A0A2R8YCV2	UPI0001EE243F	0	0	0	0	0	0	chr1:g.34975944_34975953dup	0	0
chr1	35566629	0	C	CCACA	4	152	1847	0.026	CACA	3_prime_UTR_variant	MODIFIER	NCDN	ENSG00000020129	Transcript	ENST00000373243.7	protein_coding	7/7	0	ENST00000373243.7:c.*1014_*1017dup	0	3548-3549/3698	0	0	0	0	rs1369997656	0	1	0	insertion	HGNC	HGNC:17597	YES	1	P3	CCDS392.1	ENSP00000362340	Q9UBB6	0	UPI000007147C	0	0	0	0	0	51	chr1:g.35566677_35566680dup	0	0
chr1	36385860	0	A	AGCC	3	152	1297	0.019	GCC	5_prime_UTR_variant	MODIFIER	STK40	ENSG00000196182	Transcript	ENST00000373130.7	protein_coding	1/11	0	ENST00000373130.7:c.-149_-147dup	0	28-29/3628	0	0	0	0	rs759917107	0	-1	0	insertion	HGNC	HGNC:21373	YES	1	0	CCDS60089.1	ENSP00000362222	Q8N2I9	0	UPI00003FF919	0	0	0	0	0	0	chr1:g.36385882_36385884dup	0	0.0401
chr1	37716561	rs35037613	TG	T	2	152	2233	0.013	-	3_prime_UTR_variant	MODIFIER	EPHA10	ENSG00000183317	Transcript	ENST00000373048.9	protein_coding	17/17	0	ENST00000373048.9:c.*1810del	0	4891/5477	0	0	0	0	rs35037613	0	-1	0	deletion	HGNC	HGNC:19987	YES	5	P1	CCDS41305.1	ENSP00000362139	Q5JZY3	0	UPI00001A41BD	0	0	0	0	0	0	chr1:g.37716567del	0.2029	0.3548
chr1	37803513	0	CTT	C	4	152	1469	0.026	-	3_prime_UTR_variant	MODIFIER	YRDC	ENSG00000196449	Transcript	ENST00000373044.3	protein_coding	5/5	0	ENST00000373044.3:c.*410_*411del	0	1278-1279/1848	0	0	0	0	0	0	-1	0	deletion	HGNC	HGNC:28905	YES	1	P1	CCDS30675.1	ENSP00000362135	Q86U90	0	UPI000019A401	0	0	0	0	0	0	chr1:g.37803517_37803518del	0	0
chr1	39576027	rs76113306	T	TCGGAGC	6	152	1198	0.038	CGGAGC	5_prime_UTR_variant	MODIFIER	PABPC4	ENSG00000090621	Transcript	ENST00000372858.8	protein_coding	1/16	0	ENST00000372858.8:c.-82_-77dup	0	763-764/3142	0	0	0	0	rs201925786	0	-1	0	insertion	HGNC	HGNC:8557	YES	1	A1	CCDS44115.1	ENSP00000361949	Q13310	0	UPI00002057C5	0	0	0	0	0	0	chr1:g.39576029_39576034dup	0.0845	0.0091
chr1	39841494	0	G	GA	5	152	1167	0.032	A	3_prime_UTR_variant	MODIFIER	TRIT1	ENSG00000043514	Transcript	ENST00000316891.9	protein_coding	11/11	0	ENST00000316891.9:c.*249dup	0	1668-1669/2112	0	0	0	0	rs3215539	0	-1	0	insertion	HGNC	HGNC:20286	YES	1	P1	CCDS30681.1	ENSP00000321810	Q9H3H1	0	UPI000006E2FB	0	1	0	0	0	0	chr1:g.39841504dup	0.104	0.1952
chr1	41506403	0	C	CT	4	152	819	0.026	T	3_prime_UTR_variant	MODIFIER	HIVEP3	ENSG00000127124	Transcript	ENST00000372583.6	protein_coding	9/9	0	ENST00000372583.6:c.*4047dup	0	12578-12579/12617	0	0	0	0	rs1160667627	0	-1	0	insertion	HGNC	HGNC:13561	YES	1	P3	CCDS463.1	ENSP00000361664	Q5T1R4	0	UPI000013CC24	0	0	0	0	0	0	chr1:g.41506413dup	0	0
chr1	43453834	0	A	AGGCGGCG	2	152	1422	0.013	GGCGGCG	3_prime_UTR_variant	MODIFIER	SZT2	ENSG00000198198	Transcript	ENST00000562955.2	protein_coding	71/71	0	ENST00000562955.2:c.*3381_*3387dup	0	13555-13556/13968	0	0	0	0	rs534101178	0	1	0	insertion	HGNC	HGNC:29040	YES	5	P2	CCDS30694.2	ENSP00000457168	Q5T011	0	UPI0001E24F46	0	1	0	0	0	33	chr1:g.43453861_43453867dup	0.0024	0.0053
chr1	43530942	0	G	GGGCTCC	3	152	1608	0.019	GGCTCC	5_prime_UTR_variant	MODIFIER	PTPRF	ENSG00000142949	Transcript	ENST00000359947.9	protein_coding	1/34	0	ENST00000359947.9:c.-249_-244dup	0	60-61/7720	0	0	0	0	rs780812023	0	1	0	insertion	HGNC	HGNC:9670	YES	1	P4	CCDS489.2	ENSP00000353030	P10586	0	UPI0000470154	0	1	0	0	0	30	chr1:g.43530967_43530972dup	0	0
chr1	43704769	0	ATG	A	3	152	2418	0.019	-	3_prime_UTR_variant	MODIFIER	KDM4A	ENSG00000066135	Transcript	ENST00000372396.4	protein_coding	22/22	0	ENST00000372396.4:c.*414_*415del	0	3738-3739/4486	0	0	0	0	rs141211144	0	1	0	deletion	HGNC	HGNC:22978	YES	1	P1	CCDS491.1	ENSP00000361473	O75164	0	UPI000013D35A	0	0	0	0	0	14	chr1:g.43704784_43704785del	0	0
chr1	44134020	rs1009714509	TCA	T	2	152	2381	0.013	-	3_prime_UTR_variant	MODIFIER	KLF17	ENSG00000171872	Transcript	ENST00000372299.3	protein_coding	4/4	0	ENST00000372299.3:c.*790_*791del	0	2012-2013/3131	0	0	0	0	rs1009714509	0	1	0	deletion	HGNC	HGNC:18830	YES	1	P1	CCDS508.1	ENSP00000361373	Q5JT82	0	UPI000013E95E	0	0	0	0	0	6	chr1:g.44134027_44134028del	0	0
chr1	46220611	0	A	AT	3	152	595	0.019	T	3_prime_UTR_variant	MODIFIER	LURAP1	ENSG00000171357	Transcript	ENST00000371980.4	protein_coding	2/2	0	ENST00000371980.4:c.*401dup	0	1204-1205/1849	0	0	0	0	rs548676957	0	1	0	insertion	HGNC	HGNC:32327	YES	1	P1	CCDS30703.1	ENSP00000361048	Q96LR2	0	UPI0000072C34	0	0	0	0	0	10	chr1:g.46220621dup	0	0
chr1	46340602	rs112712935	CAG	C	2	152	2200	0.013	-	5_prime_UTR_variant	MODIFIER	NSUN4	ENSG00000117481	Transcript	ENST00000474844.5	protein_coding	1/6	0	ENST00000474844.5:c.-222_-221del	0	427-428/2150	0	0	0	0	rs112712935	0	1	0	deletion	HGNC	HGNC:31802	YES	1	P1	CCDS534.1	ENSP00000419740	Q96CB9	0	UPI000013EBC5	0	0	0	0	0	2	chr1:g.46340605_46340606del	0.134	0.1384
chr1	46609234	0	T	TCA	6	152	2433	0.045	CA	3_prime_UTR_variant	MODIFIER	MOB3C	ENSG00000142961	Transcript	ENST00000271139.12	protein_coding	4/4	0	ENST00000271139.12:c.*419_*420dup	0	1284-1285/2800	0	0	0	0	rs543977500	0	-1	0	insertion	HGNC	HGNC:29800	YES	1	0	CCDS539.1	ENSP00000271139	0	X6R3L3	UPI000034ECBB	0	0	0	0	0	0	chr1:g.46609252_46609253dup	0.0198	0.0023
chr1	48297125	0	GGTGT	G	7	152	1709	0.045	-	3_prime_UTR_variant	MODIFIER	SPATA6	ENSG00000132122	Transcript	ENST00000371847.8	protein_coding	13/13	0	ENST00000371847.8:c.*1584_*1587del	0	3247-3250/5003	0	0	0	0	rs1234854588	0	-1	0	deletion	HGNC	HGNC:18309	YES	1	P3	CCDS551.1	ENSP00000360913	Q9NWH7	A0A140VJV1	UPI0000049C41	0	0	0	0	0	0	chr1:g.48297160_48297163del	0	0
chr1	48533035	rs1161113092	CT	C	7	152	1949	0.045	-	3_prime_UTR_variant	MODIFIER	AGBL4	ENSG00000186094	Transcript	ENST00000371839.6	protein_coding	14/14	0	ENST00000371839.6:c.*1137del	0	2807/2989	0	0	0	0	rs1161113092	0	-1	0	deletion	HGNC	HGNC:25892	YES	2	P2	CCDS44137.1	ENSP00000360905	Q5VU57	0	UPI00002042F9	0	0	0	0	0	0	chr1:g.48533036del	0	0
chr1	48533035	0	C	CCCAAACAA	6	152	1949	0.038	CCAAACAA	3_prime_UTR_variant	MODIFIER	AGBL4	ENSG00000186094	Transcript	ENST00000371839.6	protein_coding	14/14	0	ENST00000371839.6:c.*1137_*1138insTTGTTTGG	0	2807-2808/2989	0	0	0	0	0	0	-1	0	insertion	HGNC	HGNC:25892	YES	2	P2	CCDS44137.1	ENSP00000360905	Q5VU57	0	UPI00002042F9	0	0	0	0	0	0	chr1:g.48533035_48533036insCCAAACAA	0	0
chr1	48533037	rs748293350	CAAA	C	7	152	1980	0.045	-	3_prime_UTR_variant	MODIFIER	AGBL4	ENSG00000186094	Transcript	ENST00000371839.6	protein_coding	14/14	0	ENST00000371839.6:c.*1133_*1135del	0	2803-2805/2989	0	0	0	0	rs748293350	0	-1	0	deletion	HGNC	HGNC:25892	YES	2	P2	CCDS44137.1	ENSP00000360905	Q5VU57	0	UPI00002042F9	0	0	0	0	0	0	chr1:g.48533038_48533040del	0	0
chr1	52055186	rs142834436	CACA	C	2	152	1019	0.013	-	5_prime_UTR_variant	MODIFIER	TXNDC12	ENSG00000117862	Transcript	ENST00000371626.8	protein_coding	1/7	0	ENST00000371626.8:c.-93_-91del	0	983-985/2396	0	0	0	0	rs142834436	0	-1	0	deletion	HGNC	HGNC:24626	YES	1	P1	CCDS561.1	ENSP00000360688	O95881	0	UPI000003B0AC	0	0	0	0	0	0	chr1:g.52055190_52055192del	0.0196	0.003
chr1	52686450	0	A	AT	5	150	731	0.032	T	3_prime_UTR_variant	MODIFIER	COA7	ENSG00000162377	Transcript	ENST00000371538.5	protein_coding	3/3	0	ENST00000371538.5:c.*1269dup	0	1986-1987/3988	0	0	0	0	rs148162118	0	-1	0	insertion	HGNC	HGNC:25716	YES	1	P1	CCDS570.1	ENSP00000360593	Q96BR5	0	UPI0000034E0F	0	1	0	0	0	0	chr1:g.52686465dup	0	0
chr1	52823291	0	C	CA	2	150	468	0.013	A	3_prime_UTR_variant	MODIFIER	ZYG11B	ENSG00000162378	Transcript	ENST00000294353.7	protein_coding	14/14	0	ENST00000294353.7:c.*1673dup	0	4098-4099/8143	0	0	0	0	rs199878820	0	1	0	insertion	HGNC	HGNC:25820	YES	1	P1	CCDS30717.1	ENSP00000294353	Q9C0D3	0	UPI00001C1D70	0	0	0	0	0	11	chr1:g.52823302dup	0	0
chr1	52825886	rs940519481	CAT	C	3	152	1316	0.019	-	3_prime_UTR_variant	MODIFIER	ZYG11B	ENSG00000162378	Transcript	ENST00000294353.7	protein_coding	14/14	0	ENST00000294353.7:c.*4260_*4261del	0	6694-6695/8143	0	0	0	0	rs940519481	0	1	0	deletion	HGNC	HGNC:25820	YES	1	P1	CCDS30717.1	ENSP00000294353	Q9C0D3	0	UPI00001C1D70	0	0	0	0	0	2	chr1:g.52825889_52825890del	0	0
chr1	53766177	rs56315030	T	TA	3	152	1771	0.019	A	3_prime_UTR_variant	MODIFIER	NDC1	ENSG00000058804	Transcript	ENST00000371429.4	protein_coding	18/18	0	ENST00000371429.4:c.*1792dup	0	3852-3853/4552	0	0	0	0	rs71983941	0	-1	0	insertion	HGNC	HGNC:25525	YES	1	P1	CCDS583.1	ENSP00000360483	Q9BTX1	0	UPI000006D8F7	0	0	0	0	0	0	chr1:g.53766179dup	0.2069	0.4259
chr1	54406036	0	T	TCGCCGCCGCCGCCGC	7	150	1199	0.045	CGCCGCCGCCGCCGC	5_prime_UTR_variant	MODIFIER	SSBP3	ENSG00000157216	Transcript	ENST00000371320.7	protein_coding	1/18	0	ENST00000371320.7:c.-43_-29dup	0	383-384/2077	0	0	0	0	rs759612820	0	-1	0	insertion	HGNC	HGNC:15674	YES	1	P1	CCDS591.1	ENSP00000360371	Q9BWW4	0	UPI0000135F96	0	0	0	0	0	0	chr1:g.54406046_54406060dup	0	0
chr1	54406036	0	TCGC	T	3	150	1199	0.019	-	5_prime_UTR_variant	MODIFIER	SSBP3	ENSG00000157216	Transcript	ENST00000371320.7	protein_coding	1/18	0	ENST00000371320.7:c.-31_-29del	0	381-383/2077	0	0	0	0	rs771379106&TMP_ESP_1_54871710_54871715	0	-1	0	deletion	HGNC	HGNC:15674	YES	1	P1	CCDS591.1	ENSP00000360371	Q9BWW4	0	UPI0000135F96	0	0	0	0	0	0	chr1:g.54406058_54406060del	0	0
chr1	54406048	rs1286015914	C	CCGCCGCCGCCGA	2	152	1153	0.013	CGCCGCCGCCGA	5_prime_UTR_variant	MODIFIER	SSBP3	ENSG00000157216	Transcript	ENST00000371320.7	protein_coding	1/18	0	ENST00000371320.7:c.-41_-40insTCGGCGGCGGCG	0	371-372/2077	0	0	0	0	rs1286015914	0	-1	0	insertion	HGNC	HGNC:15674	YES	1	P1	CCDS591.1	ENSP00000360371	Q9BWW4	0	UPI0000135F96	0	0	0	0	0	0	chr1:g.54406059_54406060insACGCCGCCGCCG	0	0
chr1	54741911	rs34946952	CACAA	C	3	152	2363	0.019	-	3_prime_UTR_variant	MODIFIER	TTC4	ENSG00000243725	Transcript	ENST00000371281.4	protein_coding	10/10	0	ENST00000371281.4:c.*407_*410del	0	1611-1614/2356	0	0	0	0	rs34946952	0	1	0	deletion	HGNC	HGNC:12394	YES	1	P1	CCDS596.1	ENSP00000360329	O95801	0	UPI000013E156	0	0	0	0	0	8	chr1:g.54741920_54741923del	0.1589	0.2784
chr1	54742150	rs35173267	CT	C	3	152	2494	0.019	-	3_prime_UTR_variant	MODIFIER	TTC4	ENSG00000243725	Transcript	ENST00000371281.4	protein_coding	10/10	0	ENST00000371281.4:c.*640del	0	1850/2356	0	0	0	0	rs35173267	0	1	0	deletion	HGNC	HGNC:12394	YES	1	P1	CCDS596.1	ENSP00000360329	O95801	0	UPI000013E156	0	0	0	0	0	2	chr1:g.54742153del	0.1583	0.2761
chr1	55011312	rs35453110	GC	G	2	152	2332	0.013	-	3_prime_UTR_variant	MODIFIER	BSND	ENSG00000162399	Transcript	ENST00000371265.6	protein_coding	4/4	0	ENST00000371265.6:c.*2688del	0	4642/10501	0	0	0	0	rs35453110	0	1	0	deletion	HGNC	HGNC:16512	YES	1	P1	CCDS602.1	ENSP00000360312	Q8WZ55	Q5VU50	UPI000006DC8D	0	1	0	0	0	3	chr1:g.55011316del	0.1933	0.4841
chr1	55013060	rs35848940	C	CAT	3	152	1779	0.019	AT	3_prime_UTR_variant	MODIFIER	BSND	ENSG00000162399	Transcript	ENST00000371265.6	protein_coding	4/4	0	ENST00000371265.6:c.*4432_*4433insAT	0	6389-6390/10501	0	0	0	0	rs35848940	0	1	0	insertion	HGNC	HGNC:16512	YES	1	P1	CCDS602.1	ENSP00000360312	Q8WZ55	Q5VU50	UPI000006DC8D	0	1	0	0	0	0	chr1:g.55013060_55013061insAT	0.1873	0.4198
chr1	58658958	0	A	AACACACAC	4	150	1133	0.026	ACACACAC	3_prime_UTR_variant	MODIFIER	MYSM1	ENSG00000162601	Transcript	ENST00000472487.6	protein_coding	20/20	0	ENST00000472487.6:c.*1031_*1038dup	0	3535-3536/7751	0	0	0	0	rs371853067	0	-1	0	insertion	HGNC	HGNC:29401	YES	1	P1	CCDS41343.1	ENSP00000418734	Q5VVJ2	0	UPI0000204444	0	1	0	0	0	0	chr1:g.58658988_58658995dup	0	0
chr1	58658958	0	A	AACACACACACACACAC	6	150	1133	0.039	ACACACACACACACAC	3_prime_UTR_variant	MODIFIER	MYSM1	ENSG00000162601	Transcript	ENST00000472487.6	protein_coding	20/20	0	ENST00000472487.6:c.*1023_*1038dup	0	3535-3536/7751	0	0	0	0	rs371853067	0	-1	0	insertion	HGNC	HGNC:29401	YES	1	P1	CCDS41343.1	ENSP00000418734	Q5VVJ2	0	UPI0000204444	0	1	0	0	0	0	chr1:g.58658980_58658995dup	0	0
chr1	61461864	rs1470209468	G	GT	2	152	1400	0.013	T	3_prime_UTR_variant	MODIFIER	NFIA	ENSG00000162599	Transcript	ENST00000403491.8	protein_coding	11/11	0	ENST00000403491.8:c.*6544_*6545insT	0	8305-8306/9229	0	0	0	0	rs1470209468	0	1	0	insertion	HGNC	HGNC:7784	0	1	A1	CCDS44156.1	ENSP00000384523	Q12857	0	UPI000003B474	0	1	0	0	0	0	chr1:g.61461864_61461865insT	0	0
chr1	61461865	rs552503791	G	GTATCTCTGCATTGGAC	2	152	1385	0.013	TATCTCTGCATTGGAC	3_prime_UTR_variant	MODIFIER	NFIA	ENSG00000162599	Transcript	ENST00000403491.8	protein_coding	11/11	0	ENST00000403491.8:c.*6545_*6546insTATCTCTGCATTGGAC	0	8306-8307/9229	0	0	0	0	rs552503791	0	1	0	insertion	HGNC	HGNC:7784	0	1	A1	CCDS44156.1	ENSP00000384523	Q12857	0	UPI000003B474	0	1	0	0	0	0	chr1:g.61461865_61461866insTATCTCTGCATTGGAC	0	0
chr1	65415449	0	A	AACACAC	2	150	1099	0.013	ACACAC	3_prime_UTR_variant	MODIFIER	DNAJC6	ENSG00000116675	Transcript	ENST00000371069.5	protein_coding	19/19	0	ENST00000371069.5:c.*2456_*2461dup	0	5540-5541/5962	0	0	0	0	rs147509741	0	1	0	insertion	HGNC	HGNC:15469	YES	1	A1	CCDS58004.1	ENSP00000360108	O75061	0	UPI000022AE8A	0	1	0	0	0	37	chr1:g.65415481_65415486dup	0	0
chr1	71406985	rs549674265	C	CT	3	152	1155	0.019	T	3_prime_UTR_variant	MODIFIER	NEGR1	ENSG00000172260	Transcript	ENST00000357731.10	protein_coding	7/7	0	ENST00000357731.10:c.*460dup	0	1570-1571/12613	0	0	0	0	rs549674265	0	-1	0	insertion	HGNC	HGNC:17302	YES	1	P1	CCDS661.1	ENSP00000350364	Q7Z3B1	0	UPI00000477EE	0	0	0	0	0	0	chr1:g.71406991dup	0.001	0
chr1	77558683	rs200727498	ATGTT	A	5	152	1466	0.032	-	3_prime_UTR_variant	MODIFIER	AK5	ENSG00000154027	Transcript	ENST00000354567.7	protein_coding	14/14	0	ENST00000354567.7:c.*18_*21del	0	1998-2001/3280	0	0	0	0	rs200727498	0	1	0	deletion	HGNC	HGNC:365	YES	1	P1	CCDS675.1	ENSP00000346577	Q9Y6K8	0	UPI0000167E20	0	0	0	0	0	4	chr1:g.77558688_77558691del	0.029	0.0008
chr1	77559124	rs112287024	G	GCAT	5	152	1920	0.032	CAT	3_prime_UTR_variant	MODIFIER	AK5	ENSG00000154027	Transcript	ENST00000354567.7	protein_coding	14/14	0	ENST00000354567.7:c.*456_*458dup	0	2438-2439/3280	0	0	0	0	rs112287024	0	1	0	insertion	HGNC	HGNC:365	YES	1	P1	CCDS675.1	ENSP00000346577	Q9Y6K8	0	UPI0000167E20	0	0	0	0	0	4	chr1:g.77559126_77559128dup	0.0383	0.0401
chr1	78539063	rs35218505	A	AAGAT	3	152	1046	0.019	AGAT	3_prime_UTR_variant	MODIFIER	PTGFR	ENSG00000122420	Transcript	ENST00000370757.8	protein_coding	3/3	0	ENST00000370757.8:c.*2378_*2381dup	0	3791-3792/5429	0	0	0	0	rs111483068	0	1	0	insertion	HGNC	HGNC:9600	YES	1	P3	CCDS686.1	ENSP00000359793	P43088	0	UPI0000001C40	0	0	0	0	0	5	chr1:g.78539065_78539068dup	0.1274	0.1679
chr1	84643795	rs151081152	TATGA	T	2	152	1378	0.013	-	3_prime_UTR_variant	MODIFIER	SSX2IP	ENSG00000117155	Transcript	ENST00000342203.7	protein_coding	14/14	0	ENST00000342203.7:c.*3634_*3637del	0	5743-5746/5835	0	0	0	0	rs151081152	0	-1	0	deletion	HGNC	HGNC:16509	YES	1	P1	CCDS699.1	ENSP00000340279	Q9Y2D8	0	UPI00000728CA	0	0	0	0	0	0	chr1:g.84643800_84643803del	0.0547	0.062
chr1	87346658	0	G	GA	4	150	692	0.026	A	3_prime_UTR_variant	MODIFIER	LMO4	ENSG00000143013	Transcript	ENST00000370544.10	protein_coding	5/5	0	ENST00000370544.10:c.*1872dup	0	2728-2729/4993	0	0	0	0	rs201285562	0	1	0	insertion	HGNC	HGNC:6644	YES	1	P1	CCDS713.1	ENSP00000359575	P61968	0	UPI0000004145	0	0	0	0	0	10	chr1:g.87346668dup	0.0306	0.0212
chr1	89717672	0	T	TA	2	152	1008	0.013	A	3_prime_UTR_variant	MODIFIER	LRRC8C	ENSG00000171488	Transcript	ENST00000370454.9	protein_coding	3/3	0	ENST00000370454.9:c.*2698dup	0	5309-5310/7170	0	0	0	0	rs567901100	0	1	0	insertion	HGNC	HGNC:25075	YES	1	P1	CCDS725.1	ENSP00000359483	Q8TDW0	0	UPI000013E814	0	0	0	0	0	8	chr1:g.89717680dup	0.0028	0.0008
chr1	92396634	0	A	ATGTG	2	152	1668	0.013	TGTG	3_prime_UTR_variant	MODIFIER	RPAP2	ENSG00000122484	Transcript	ENST00000610020.2	protein_coding	13/13	0	ENST00000610020.2:c.*9644_*9647dup	0	11477-11478/16899	0	0	0	0	rs143565558	0	1	0	insertion	HGNC	HGNC:25791	YES	1	P1	CCDS740.1	ENSP00000476948	Q8IXW5	0	UPI0000074323	0	0	0	0	0	24	chr1:g.92396655_92396658dup	0.2656	0.3139
chr1	92396634	0	A	ATGTGTGTGTG	2	152	1668	0.013	TGTGTGTGTG	3_prime_UTR_variant	MODIFIER	RPAP2	ENSG00000122484	Transcript	ENST00000610020.2	protein_coding	13/13	0	ENST00000610020.2:c.*9638_*9647dup	0	11477-11478/16899	0	0	0	0	rs143565558	0	1	0	insertion	HGNC	HGNC:25791	YES	1	P1	CCDS740.1	ENSP00000476948	Q8IXW5	0	UPI0000074323	0	0	0	0	0	24	chr1:g.92396649_92396658dup	0	0
chr1	92396634	0	ATGTG	A	2	152	1668	0.013	-	3_prime_UTR_variant	MODIFIER	RPAP2	ENSG00000122484	Transcript	ENST00000610020.2	protein_coding	13/13	0	ENST00000610020.2:c.*9644_*9647del	0	11478-11481/16899	0	0	0	0	rs34824136	0	1	0	deletion	HGNC	HGNC:25791	YES	1	P1	CCDS740.1	ENSP00000476948	Q8IXW5	0	UPI0000074323	0	0	0	0	0	20	chr1:g.92396655_92396658del	0	0
chr1	92842478	0	G	GA	7	152	1302	0.045	A	3_prime_UTR_variant	MODIFIER	DIPK1A	ENSG00000154511	Transcript	ENST00000370310.5	protein_coding	5/5	0	ENST00000370310.5:c.*904dup	0	2224-2225/2536	0	0	0	0	rs35488718	0	-1	0	insertion	HGNC	HGNC:32213	YES	2	P1	CCDS44173.1	ENSP00000359333	Q5T7M9	0	UPI0000037783	0	0	0	0	0	0	chr1:g.92842485dup	0.1653	0.2005
chr1	93137411	rs1025100661	GTTGT	G	2	152	1069	0.013	-	3_prime_UTR_variant	MODIFIER	MTF2	ENSG00000143033	Transcript	ENST00000370298.9	protein_coding	15/15	0	ENST00000370298.9:c.*391_*394del	0	2411-2414/4075	0	0	0	0	rs1025100661	0	1	0	deletion	HGNC	HGNC:29535	YES	1	P1	CCDS742.1	ENSP00000359321	Q9Y483	0	UPI0000000A1D	0	0	0	0	0	6	chr1:g.93137418_93137421del	0	0
chr1	94172379	rs200829620	GAGGACTA	G	7	152	693	0.045	-	3_prime_UTR_variant	MODIFIER	ARHGAP29	ENSG00000137962	Transcript	ENST00000260526.11	protein_coding	23/23	0	ENST00000260526.11:c.*1483_*1489del	0	5471-5477/8952	0	0	0	0	rs200829620	0	-1	0	deletion	HGNC	HGNC:30207	YES	1	P1	CCDS748.1	ENSP00000260526	Q52LW3	0	UPI000013D0E4	0	1	0	0	0	0	chr1:g.94172381_94172387del	0.0122	0.0008
chr1	94980332	rs76650128	T	TA	3	152	1940	0.019	A	3_prime_UTR_variant	MODIFIER	ALG14	ENSG00000172339	Transcript	ENST00000370205.6	protein_coding	4/4	0	ENST00000370205.6:c.*2743dup	0	3447-3448/9375	0	0	0	0	rs76650128	0	-1	0	insertion	HGNC	HGNC:28287	YES	1	P1	CCDS752.1	ENSP00000359224	Q96F25	0	UPI0000071DA6	0	1	0	0	0	0	chr1:g.94980333dup	0.0855	0.0582
chr1	96821622	0	TTTATTA	T	3	152	700	0.019	-	3_prime_UTR_variant	MODIFIER	PTBP2	ENSG00000117569	Transcript	ENST00000609116.5	protein_coding	14/14	0	ENST00000609116.5:c.*8235_*8240del	0	9899-9904/12014	0	0	0	0	rs139327400	0	1	0	deletion	HGNC	HGNC:17662	0	1	A1	CCDS72830.1	ENSP00000477024	Q9UKA9	0	UPI0000070E3E	0	0	0	0	0	17	chr1:g.96821640_96821645del	0.1024	0.0174
chr1	100190139	rs3081711	TAA	T	5	152	1281	0.032	-	3_prime_UTR_variant	MODIFIER	DBT	ENSG00000137992	Transcript	ENST00000370132.8	protein_coding	11/11	0	ENST00000370132.8:c.*6114_*6115del	0	7577-7578/10799	0	0	0	0	rs3081711	0	-1	0	deletion	HGNC	HGNC:2698	YES	1	P1	CCDS767.1	ENSP00000359151	P11182	0	UPI000013D0E7	0	1	0	0	0	0	chr1:g.100190142_100190143del	0	0
chr1	100540626	0	GT	G	2	152	1389	0.013	-	3_prime_UTR_variant	MODIFIER	GPR88	ENSG00000181656	Transcript	ENST00000315033.5	protein_coding	2/2	0	ENST00000315033.5:c.*510del	0	2098/3492	0	0	0	0	0	0	1	0	deletion	HGNC	HGNC:4539	YES	1	P1	CCDS772.1	ENSP00000314223	Q9GZN0	0	UPI00001403B3	0	1	0	0	0	4	chr1:g.100540631del	0	0
chr1	100977014	rs143913938	A	AT	2	152	1544	0.013	T	3_prime_UTR_variant	MODIFIER	SLC30A7	ENSG00000162695	Transcript	ENST00000357650.9	protein_coding	11/11	0	ENST00000357650.9:c.*2159dup	0	3461-3462/8204	0	0	0	0	rs143913938	0	1	0	insertion	HGNC	HGNC:19306	YES	1	P1	CCDS776.1	ENSP00000350278	Q8NEW0	0	UPI0000050F45	0	0	0	0	0	2	chr1:g.100977016dup	0.237	0.3585
chr1	108700995	0	C	CT	2	152	944	0.013	T	3_prime_UTR_variant	MODIFIER	PRPF38B	ENSG00000134186	Transcript	ENST00000370025.9	protein_coding	6/6	0	ENST00000370025.9:c.*982dup	0	2898-2899/4831	0	0	0	0	rs996347147	0	1	0	insertion	HGNC	HGNC:25512	YES	1	0	CCDS788.1	ENSP00000359042	Q5VTL8	0	UPI000013CF13	0	0	0	0	0	7	chr1:g.108701002dup	0	0
chr1	109089845	0	T	TTTGTTG	3	152	2226	0.032	TTGTTG	5_prime_UTR_variant	MODIFIER	TMEM167B	ENSG00000215717	Transcript	ENST00000338272.8	protein_coding	1/3	0	ENST00000338272.8:c.-1004_-999dup	0	43-44/3730	0	0	0	0	rs368965414	0	1	0	insertion	HGNC	HGNC:30187	YES	1	P1	CCDS30789.1	ENSP00000342148	Q9NRX6	A0A024R096	UPI000006CCF7	0	0	0	0	0	29	chr1:g.109089869_109089874dup	0	0
chr1	109203153	rs3832017	C	CT	3	152	1825	0.019	T	3_prime_UTR_variant	MODIFIER	KIAA1324	ENSG00000116299	Transcript	ENST00000369939.8	protein_coding	22/22	0	ENST00000369939.8:c.*148dup	0	3252-3253/6880	0	0	0	0	rs3832017	0	1	0	insertion	HGNC	HGNC:29618	YES	5	P1	CCDS794.1	ENSP00000358955	Q6UXG2	0	UPI00002051E0	0	0	0	0	0	7	chr1:g.109203160dup	0.0134	0
chr1	109399783	rs980283690	AG	A	2	152	1054	0.019	-	3_prime_UTR_variant	MODIFIER	PSMA5	ENSG00000143106	Transcript	ENST00000271308.9	protein_coding	9/9	0	ENST00000271308.9:c.*2229del	0	3073/3815	0	0	0	0	rs980283690	0	-1	0	deletion	HGNC	HGNC:9534	YES	1	P1	CCDS799.1	ENSP00000271308	P28066	A0A109NGN6	UPI0000026E6B	0	0	0	0	0	0	chr1:g.109399785del	0	0
chr1	109594316	rs144920545	T	TA	2	152	1128	0.013	A	3_prime_UTR_variant	MODIFIER	GNAI3	ENSG00000065135	Transcript	ENST00000369851.6	protein_coding	9/9	0	ENST00000369851.6:c.*1996dup	0	3165-3166/27173	0	0	0	0	rs144920545	0	1	0	insertion	HGNC	HGNC:4387	YES	1	P1	CCDS802.1	ENSP00000358867	P08754	0	UPI000004D205	0	1	0	0	0	2	chr1:g.109594318dup	0.0984	0.1415
chr1	109600213	rs901349666	AAT	A	2	152	798	0.013	-	3_prime_UTR_variant	MODIFIER	GNAI3	ENSG00000065135	Transcript	ENST00000369851.6	protein_coding	9/9	0	ENST00000369851.6:c.*7892_*7893del	0	9063-9064/27173	0	0	0	0	rs901349666	0	1	0	deletion	HGNC	HGNC:4387	YES	1	P1	CCDS802.1	ENSP00000358867	P08754	0	UPI000004D205	0	1	0	0	0	0	chr1:g.109600214_109600215del	0	0
chr1	109717946	0	G	GGT	2	152	2306	0.013	GT	3_prime_UTR_variant	MODIFIER	GSTM5	ENSG00000134201	Transcript	ENST00000256593.8	protein_coding	8/8	0	ENST00000256593.8:c.*537_*538dup	0	1239-1240/1561	0	0	0	0	rs529294292	0	1	0	insertion	HGNC	HGNC:4637	YES	1	P2	CCDS811.1	ENSP00000256593	P46439	Q5T8R2	UPI000013CF16	0	0	0	0	0	18	chr1:g.109717963_109717964dup	0.029	0.0053
chr1	109717946	rs139797477	GGT	G	4	152	2306	0.026	-	3_prime_UTR_variant	MODIFIER	GSTM5	ENSG00000134201	Transcript	ENST00000256593.8	protein_coding	8/8	0	ENST00000256593.8:c.*537_*538del	0	1240-1241/1561	0	0	0	0	rs139797477	0	1	0	deletion	HGNC	HGNC:4637	YES	1	P2	CCDS811.1	ENSP00000256593	P46439	Q5T8R2	UPI000013CF16	0	0	0	0	0	16	chr1:g.109717963_109717964del	0	0
chr1	111724565	0	GCACACACACA	G	2	152	1869	0.013	-	3_prime_UTR_variant	MODIFIER	INKA2	ENSG00000197852	Transcript	ENST00000357260.6	protein_coding	2/2	0	ENST00000357260.6:c.*2393_*2402del	0	3440-3449/5951	0	0	0	0	rs1347517045	0	-1	0	deletion	HGNC	HGNC:28045	YES	1	P3	CCDS841.1	ENSP00000349805	Q9NTI7	0	UPI0000072CD1	0	0	0	0	0	0	chr1:g.111724591_111724600del	0	0
chr1	111767472	rs3085901	CAA	C	2	152	966	0.013	-	3_prime_UTR_variant	MODIFIER	DDX20	ENSG00000064703	Transcript	ENST00000369702.5	protein_coding	11/11	0	ENST00000369702.5:c.*575_*576del	0	3073-3074/3600	0	0	0	0	rs3085901	0	1	0	deletion	HGNC	HGNC:2743	YES	1	P1	CCDS842.1	ENSP00000358716	Q9UHI6	0	UPI0000129080	0	0	0	0	0	1	chr1:g.111767474_111767475del	0.1659	0.4274
chr1	113131802	0	TTGTGTG	T	2	152	1652	0.013	-	3_prime_UTR_variant	MODIFIER	LRIG2	ENSG00000198799	Transcript	ENST00000361127.6	protein_coding	18/18	0	ENST00000361127.6:c.*7738_*7743del	0	11109-11114/11566	0	0	0	0	rs1165439396	0	1	0	deletion	HGNC	HGNC:20889	YES	1	P1	CCDS30808.1	ENSP00000355396	O94898	0	UPI000006F613	0	1	0	0	0	36	chr1:g.113131839_113131844del	0	0
chr1	113131802	0	TTGTGTGTGTG	T	2	152	1652	0.013	-	3_prime_UTR_variant	MODIFIER	LRIG2	ENSG00000198799	Transcript	ENST00000361127.6	protein_coding	18/18	0	ENST00000361127.6:c.*7734_*7743del	0	11109-11118/11566	0	0	0	0	rs1386250124	0	1	0	deletion	HGNC	HGNC:20889	YES	1	P1	CCDS30808.1	ENSP00000355396	O94898	0	UPI000006F613	0	1	0	0	0	32	chr1:g.113131835_113131844del	0	0
chr1	113684601	0	G	GA	7	150	900	0.045	A	3_prime_UTR_variant	MODIFIER	MAGI3	ENSG00000081026	Transcript	ENST00000307546.14	protein_coding	21/21	0	ENST00000307546.14:c.*597dup	0	5552-5553/6874	0	0	0	0	rs532292170	0	1	0	insertion	HGNC	HGNC:29647	YES	5	0	CCDS44196.1	ENSP00000304604	Q5TCQ9	0	UPI00004589AE	0	0	0	0	0	10	chr1:g.113684611dup	0.1	0.0045
chr1	114705128	rs61652108	TA	T	2	152	1127	0.013	-	3_prime_UTR_variant	MODIFIER	NRAS	ENSG00000213281	Transcript	ENST00000369535.5	protein_coding	7/7	0	ENST00000369535.5:c.*2965del	0	3666/4326	0	0	0	0	0	0	-1	0	deletion	HGNC	HGNC:7989	YES	1	P1	CCDS877.1	ENSP00000358548	P01111	Q5U091	UPI0000001254	0	1	0	0	0	0	chr1:g.114705135del	0	0
chr1	114770407	0	T	TA	2	152	1361	0.013	A	3_prime_UTR_variant	MODIFIER	SIKE1	ENSG00000052723	Transcript	ENST00000369528.9	protein_coding	5/5	0	ENST00000369528.9:c.*3863dup	0	4577-4578/5506	0	0	0	0	rs60762979	0	-1	0	insertion	HGNC	HGNC:26119	YES	1	A1	CCDS41371.1	ENSP00000358541	Q9BRV8	0	UPI0000470A25	0	0	0	0	0	0	chr1:g.114770414dup	0.2181	0.2368
chr1	117624277	rs201738348	CA	C	7	152	1283	0.045	-	3_prime_UTR_variant	MODIFIER	TENT5C	ENSG00000183508	Transcript	ENST00000369448.4	protein_coding	2/2	0	ENST00000369448.4:c.*234del	0	1543/5654	0	0	0	0	rs201738348	0	1	0	deletion	HGNC	HGNC:24712	YES	1	P1	CCDS896.1	ENSP00000358458	Q5VWP2	0	UPI0000070C6C	0	1	0	0	0	0	chr1:g.117624278del	0	0
chr1	117624279	rs199886195	TG	T	7	152	1303	0.045	-	3_prime_UTR_variant	MODIFIER	TENT5C	ENSG00000183508	Transcript	ENST00000369448.4	protein_coding	2/2	0	ENST00000369448.4:c.*236del	0	1545/5654	0	0	0	0	rs199886195	0	1	0	deletion	HGNC	HGNC:24712	YES	1	P1	CCDS896.1	ENSP00000358458	Q5VWP2	0	UPI0000070C6C	0	1	0	0	0	0	chr1:g.117624280del	0	0
chr1	117624282	rs200789997	CCT	C	7	152	1315	0.045	-	3_prime_UTR_variant	MODIFIER	TENT5C	ENSG00000183508	Transcript	ENST00000369448.4	protein_coding	2/2	0	ENST00000369448.4:c.*239_*240del	0	1548-1549/5654	0	0	0	0	rs200789997	0	1	0	deletion	HGNC	HGNC:24712	YES	1	P1	CCDS896.1	ENSP00000358458	Q5VWP2	0	UPI0000070C6C	0	1	0	0	0	0	chr1:g.117624283_117624284del	0.0861	0.1142
chr1	117625990	rs150708230	C	CAAA	7	152	2136	0.045	AAA	3_prime_UTR_variant	MODIFIER	TENT5C	ENSG00000183508	Transcript	ENST00000369448.4	protein_coding	2/2	0	ENST00000369448.4:c.*1948_*1949insAAA	0	3255-3256/5654	0	0	0	0	rs150708230	0	1	0	insertion	HGNC	HGNC:24712	YES	1	P1	CCDS896.1	ENSP00000358458	Q5VWP2	0	UPI0000070C6C	0	1	0	0	0	2	chr1:g.117625992_117625993insAAA	0.0591	0.0136
chr1	117866437	rs150683842	CT	C	3	152	2093	0.019	-	3_prime_UTR_variant	MODIFIER	GDAP2	ENSG00000196505	Transcript	ENST00000369443.10	protein_coding	14/14	0	ENST00000369443.10:c.*4131del	0	5866/8819	0	0	0	0	rs150683842	0	-1	0	deletion	HGNC	HGNC:18010	YES	2	P1	CCDS897.1	ENSP00000358451	Q9NXN4	0	UPI0000071019	0	0	0	0	0	0	chr1:g.117866440del	0.0389	0.0076
chr1	117868752	rs145367148	A	AC	3	152	1266	0.019	C	3_prime_UTR_variant	MODIFIER	GDAP2	ENSG00000196505	Transcript	ENST00000369443.10	protein_coding	14/14	0	ENST00000369443.10:c.*1816_*1817insG	0	3551-3552/8819	0	0	0	0	rs145367148	0	-1	0	insertion	HGNC	HGNC:18010	YES	2	P1	CCDS897.1	ENSP00000358451	Q9NXN4	0	UPI0000071019	0	0	0	0	0	0	chr1:g.117868752_117868753insC	0.0391	0.0076
chr1	117868985	rs141631846	C	CA	3	152	1404	0.019	A	3_prime_UTR_variant	MODIFIER	GDAP2	ENSG00000196505	Transcript	ENST00000369443.10	protein_coding	14/14	0	ENST00000369443.10:c.*1583dup	0	3318-3319/8819	0	0	0	0	rs141631846	0	-1	0	insertion	HGNC	HGNC:18010	YES	2	P1	CCDS897.1	ENSP00000358451	Q9NXN4	0	UPI0000071019	0	0	0	0	0	0	chr1:g.117868986dup	0.0391	0.0076
chr1	117960783	rs151170112	CTG	C	3	152	1497	0.019	-	3_prime_UTR_variant	MODIFIER	WDR3	ENSG00000065183	Transcript	ENST00000349139.6	protein_coding	27/27	0	ENST00000349139.6:c.*1339_*1340del	0	4245-4246/10004	0	0	0	0	rs151170112	0	1	0	deletion	HGNC	HGNC:12755	YES	1	P1	CCDS898.1	ENSP00000308179	Q9UNX4	Q5TDG3	UPI0000138EDC	0	0	0	0	0	2	chr1:g.117960786_117960787del	0.0539	0.0204
chr1	117965632	rs141185932	GGCC	G	3	152	1780	0.019	-	3_prime_UTR_variant	MODIFIER	WDR3	ENSG00000065183	Transcript	ENST00000349139.6	protein_coding	27/27	0	ENST00000349139.6:c.*6186_*6188del	0	9094-9096/10004	0	0	0	0	rs141185932	0	1	0	deletion	HGNC	HGNC:12755	YES	1	P1	CCDS898.1	ENSP00000308179	Q9UNX4	Q5TDG3	UPI0000138EDC	0	0	0	0	0	0	chr1:g.117965633_117965635del	0.0389	0.0068
chr1	121391723	rs1553357971	G	GT	2	152	1382	0.013	T	3_prime_UTR_variant	MODIFIER	SRGAP2C	ENSG00000171943	Transcript	ENST00000367123.7	protein_coding	10/10	0	ENST00000367123.7:c.*3869dup	0	6105-6106/7204	0	0	0	0	0	0	1	0	insertion	HGNC	HGNC:30584	YES	5	P1	CCDS81364.1	ENSP00000478290	P0DJJ0	0	UPI0002656649	0	0	0	0	0	1	chr1:g.121391724dup	0	0
chr1	145842793	0	T	TGATAGATAGATAGATAGATAGATA	3	150	1249	0.019	GATAGATAGATAGATAGATAGATA	3_prime_UTR_variant	MODIFIER	POLR3C	ENSG00000186141	Transcript	ENST00000334163.4	protein_coding	15/15	0	ENST00000334163.4:c.*374_*397dup	0	2168-2169/3777	0	0	0	0	rs1201196967	0	1	0	insertion	HGNC	HGNC:30076	YES	1	P1	CCDS72864.1	ENSP00000334564	Q9BUI4	A0A024R4C1	UPI0000071E0F	0	0	0	0	0	24	chr1:g.145842794_145842817dup	0	0
chr1	150258027	0	GCT	G	3	152	2511	0.019	-	5_prime_UTR_variant	MODIFIER	CA14	ENSG00000118298	Transcript	ENST00000369111.9	protein_coding	1/11	0	ENST00000369111.9:c.-84_-83del	0	255-256/1788	0	0	0	0	rs1366083239	0	1	0	deletion	HGNC	HGNC:1372	YES	1	P1	CCDS947.1	ENSP00000358107	Q9ULX7	A8K3J4	UPI00000389EA	0	0	0	0	0	17	chr1:g.150258045_150258046del	0	0
chr1	151124805	rs1011400619	A	AT	2	152	1608	0.013	T	3_prime_UTR_variant	MODIFIER	GABPB2	ENSG00000143458	Transcript	ENST00000368918.8	protein_coding	9/9	0	ENST00000368918.8:c.*6557dup	0	8070-8071/8807	0	0	0	0	rs1011400619	0	1	0	insertion	HGNC	HGNC:28441	YES	1	P3	CCDS983.1	ENSP00000357914	Q8TAK5	0	UPI000004C094	0	0	0	0	0	8	chr1:g.151124813dup	0	0
chr1	151160261	rs1427017670	AGCCC	A	2	150	532	0.013	-	3_prime_UTR_variant	MODIFIER	LYSMD1	ENSG00000163155	Transcript	ENST00000368908.10	protein_coding	3/3	0	ENST00000368908.10:c.*617_*620del	0	1945-1948/2462	0	0	0	0	rs1427017670	0	-1	0	deletion	HGNC	HGNC:32070	YES	1	P1	CCDS986.1	ENSP00000357904	Q96S90	0	UPI000007311C	0	0	0	0	0	0	chr1:g.151160262_151160265del	0	0
chr1	151696461	0	TTTTCTTTC	T	2	152	1608	0.013	-	3_prime_UTR_variant	MODIFIER	SNX27	ENSG00000143376	Transcript	ENST00000458013.7	protein_coding	12/12	0	ENST00000458013.7:c.*2081_*2088del	0	3823-3830/6441	0	0	0	0	rs1227471518	0	1	0	deletion	HGNC	HGNC:20073	YES	5	P1	CCDS81377.1	ENSP00000400333	Q96L92	0	UPI000004EDFB	0	0	0	0	0	36	chr1:g.151696498_151696505del	0	0
chr1	151696529	rs1553267215	C	CG	2	150	1018	0.013	G	3_prime_UTR_variant	MODIFIER	SNX27	ENSG00000143376	Transcript	ENST00000458013.7	protein_coding	12/12	0	ENST00000458013.7:c.*2112_*2113insG	0	3890-3891/6441	0	0	0	0	rs957221028	0	1	0	insertion	HGNC	HGNC:20073	YES	5	P1	CCDS81377.1	ENSP00000400333	Q96L92	0	UPI000004EDFB	0	0	0	0	0	0	chr1:g.151696529_151696530insG	0	0
chr1	153678793	rs72446315	TTCTCTCTCTC	T	3	152	1618	0.019	-	5_prime_UTR_variant	MODIFIER	NPR1	ENSG00000169418	Transcript	ENST00000368680.4	protein_coding	1/22	0	ENST00000368680.4:c.-302_-293del	0	107-116/4185	0	0	0	0	rs796502735	0	1	0	deletion	HGNC	HGNC:7943	YES	1	P1	CCDS1051.1	ENSP00000357669	P16066	A0A140VJE6	UPI0000125B3D	0	0	0	0	0	13	chr1:g.153678807_153678816del	0	0
chr1	153974618	rs552820616	AT	A	3	152	2375	0.019	-	3_prime_UTR_variant	MODIFIER	JTB	ENSG00000143543	Transcript	ENST00000271843.9	protein_coding	5/5	0	ENST00000271843.9:c.*60del	0	923/1273	0	0	0	0	rs552820616	0	-1	0	deletion	HGNC	HGNC:6201	YES	1	P1	CCDS1057.1	ENSP00000271843	O76095	0	UPI000012DACC	0	0	0	0	0	0	chr1:g.153974621del	0.001	0
chr1	154166394	rs150896068	CCA	C	4	152	2063	0.026	-	3_prime_UTR_variant	MODIFIER	TPM3	ENSG00000143549	Transcript	ENST00000650886.1	protein_coding	10/10	0	ENST00000650886.1:c.*1541_*1542del	0	2481-2482/7064	0	0	0	0	rs150896068	0	-1	0	deletion	HGNC	HGNC:12012	YES	0	P2	CCDS41403.1	ENSP00000499054	0	0	UPI000013D90D	0	1	0	0	0	0	chr1:g.154166396_154166397del	0.0128	0
chr1	154578467	rs3841062	CAG	C	5	152	2491	0.032	-	3_prime_UTR_variant	MODIFIER	CHRNB2	ENSG00000160716	Transcript	ENST00000368476.3	protein_coding	6/6	0	ENST00000368476.3:c.*2538_*2539del	0	4309-4310/5867	0	0	0	0	rs3841062	0	1	0	deletion	HGNC	HGNC:1962	YES	1	P2	CCDS1070.1	ENSP00000357461	P17787	Q5SXY3	UPI000012526E	0	1	0	0	0	2	chr1:g.154578470_154578471del	0.2668	0.2723
chr1	155134653	0	A	AG	4	152	2388	0.026	G	3_prime_UTR_variant	MODIFIER	EFNA1	ENSG00000169242	Transcript	ENST00000368407.8	protein_coding	5/5	0	ENST00000368407.8:c.*592dup	0	1306-1307/1552	0	0	0	0	rs200465926	0	1	0	insertion	HGNC	HGNC:3221	YES	1	P1	CCDS1091.1	ENSP00000357392	P20827	0	UPI00000495C7	0	0	0	0	0	6	chr1:g.155134659dup	0.0036	0
chr1	156139588	0	GGA	G	2	152	1404	0.013	-	3_prime_UTR_variant	MODIFIER	LMNA	ENSG00000160789	Transcript	ENST00000368300.9	protein_coding	12/12	0	ENST00000368300.9:c.*498_*499del	0	2686-2687/3178	0	0	0	0	rs748490381	0	1	0	deletion	HGNC	HGNC:6636	YES	1	P1	CCDS1129.1	ENSP00000357283	P02545	A0A384MQX1	UPI000012E20D	0	1	0	0	0	15	chr1:g.156139604_156139605del	0	0
chr1	156211056	0	T	TTGTGTGTG	4	152	1707	0.026	TGTGTGTG	3_prime_UTR_variant	MODIFIER	SLC25A44	ENSG00000160785	Transcript	ENST00000423538.6	protein_coding	4/4	0	ENST00000423538.6:c.*663_*670dup	0	1923-1924/3662	0	0	0	0	rs879145180	0	1	0	insertion	HGNC	HGNC:29036	YES	1	0	CCDS72943.1	ENSP00000407560	0	E9PGQ0	UPI000153C065	0	0	0	0	0	45	chr1:g.156211094_156211101dup	0	0
chr1	156211056	0	T	TTGTGTGTGTG	2	152	1707	0.013	TGTGTGTGTG	3_prime_UTR_variant	MODIFIER	SLC25A44	ENSG00000160785	Transcript	ENST00000423538.6	protein_coding	4/4	0	ENST00000423538.6:c.*661_*670dup	0	1923-1924/3662	0	0	0	0	rs879145180	0	1	0	insertion	HGNC	HGNC:29036	YES	1	0	CCDS72943.1	ENSP00000407560	0	E9PGQ0	UPI000153C065	0	0	0	0	0	45	chr1:g.156211092_156211101dup	0	0
chr1	156292376	0	AGTGTGTGTGTGTGT	A	2	152	1948	0.013	-	3_prime_UTR_variant	MODIFIER	TMEM79	ENSG00000163472	Transcript	ENST00000295694.9	protein_coding	4/4	0	ENST00000295694.9:c.*811_*824del	0	2125-2138/2191	0	0	0	0	rs770928940	0	1	0	deletion	HGNC	HGNC:28196	YES	1	P2	CCDS1138.1	ENSP00000295694	Q9BSE2	0	UPI000006F977	0	0	0	0	0	32	chr1:g.156292409_156292422del	0	0
chr1	156465645	rs145947955	CACAT	C	2	152	2154	0.013	-	3_prime_UTR_variant	MODIFIER	MEF2D	ENSG00000116604	Transcript	ENST00000348159.9	protein_coding	12/12	0	ENST00000348159.9:c.*1996_*1999del	0	3990-3993/5912	0	0	0	0	rs145947955	0	-1	0	deletion	HGNC	HGNC:6997	YES	1	0	CCDS1143.1	ENSP00000271555	Q14814	0	UPI000012EEB6	0	0	0	0	0	0	chr1:g.156465647_156465650del	0	0
chr1	156465681	0	T	TAC	5	152	1989	0.032	AC	3_prime_UTR_variant	MODIFIER	MEF2D	ENSG00000116604	Transcript	ENST00000348159.9	protein_coding	12/12	0	ENST00000348159.9:c.*1962_*1963dup	0	3957-3958/5912	0	0	0	0	rs558460420	0	-1	0	insertion	HGNC	HGNC:6997	YES	1	0	CCDS1143.1	ENSP00000271555	Q14814	0	UPI000012EEB6	0	0	0	0	0	0	chr1:g.156465697_156465698dup	0.0645	0.1641
chr1	156840427	rs149230487	GA	G	6	152	1296	0.038	-	3_prime_UTR_variant	MODIFIER	INSRR	ENSG00000027644	Transcript	ENST00000368195.4	protein_coding	22/22	0	ENST00000368195.4:c.*445del	0	4835/5200	0	0	0	0	rs149230487	0	-1	0	deletion	HGNC	HGNC:6093	YES	1	P1	CCDS1160.1	ENSP00000357178	P14616	0	UPI000012D8BD	0	0	0	0	0	0	chr1:g.156840428del	0.1414	0.0265
chr1	156840429	rs369914973	G	GCC	6	152	1251	0.038	CC	3_prime_UTR_variant	MODIFIER	INSRR	ENSG00000027644	Transcript	ENST00000368195.4	protein_coding	22/22	0	ENST00000368195.4:c.*442_*443dup	0	4833-4834/5200	0	0	0	0	rs369914973	0	-1	0	insertion	HGNC	HGNC:6093	YES	1	P1	CCDS1160.1	ENSP00000357178	P14616	0	UPI000012D8BD	0	0	0	0	0	0	chr1:g.156840432_156840433dup	0.1631	0.0265
chr1	157045078	rs56993399	CA	C	2	150	653	0.013	-	5_prime_UTR_variant	MODIFIER	ARHGEF11	ENSG00000132694	Transcript	ENST00000368194.7	protein_coding	1/41	0	ENST00000368194.7:c.-749del	0	292/6889	0	0	0	0	rs574954486	0	-1	0	deletion	HGNC	HGNC:14580	YES	1	P4	CCDS1163.1	ENSP00000357177	O15085	0	UPI00001D62A7	0	0	0	0	0	0	chr1:g.157045089del	0	0
chr1	158419418	0	G	GA	2	152	1188	0.013	A	3_prime_UTR_variant	MODIFIER	OR10K2	ENSG00000180708	Transcript	ENST00000641042.1	protein_coding	2/2	0	ENST00000641042.1:c.*509dup	0	1814-1815/3023	0	0	0	0	rs34276698	0	-1	0	insertion	HGNC	HGNC:14826	YES	0	P1	CCDS30896.1	ENSP00000493297	Q6IF99	A0A126GV65	UPI0000041BC2	0	0	0	0	0	0	chr1:g.158419426dup	0	0
chr1	158611131	0	G	GCACACACACA	3	150	1206	0.019	CACACACACA	3_prime_UTR_variant	MODIFIER	SPTA1	ENSG00000163554	Transcript	ENST00000643759.1	protein_coding	52/52	0	ENST00000643759.1:c.*123_*132dup	0	7590-7591/8016	0	0	0	0	rs879208333	0	-1	0	insertion	HGNC	HGNC:11272	YES	0	P1	CCDS41423.1	ENSP00000495214	P02549	0	UPI0000458906	0	1	0	0	0	0	chr1:g.158611157_158611166dup	0	0
chr1	158611131	0	GCACA	G	6	150	1206	0.039	-	3_prime_UTR_variant	MODIFIER	SPTA1	ENSG00000163554	Transcript	ENST00000643759.1	protein_coding	52/52	0	ENST00000643759.1:c.*129_*132del	0	7587-7590/8016	0	0	0	0	rs372359921	0	-1	0	deletion	HGNC	HGNC:11272	YES	0	P1	CCDS41423.1	ENSP00000495214	P02549	0	UPI0000458906	0	1	0	0	0	0	chr1:g.158611163_158611166del	0	0
chr1	160039373	0	GACACAC	G	4	152	1826	0.026	-	3_prime_UTR_variant	MODIFIER	KCNJ10	ENSG00000177807	Transcript	ENST00000368089.4	protein_coding	2/2	0	ENST00000368089.4:c.*2014_*2019del	0	3616-3621/5528	0	0	0	0	rs886045404	0	-1	0	deletion	HGNC	HGNC:6256	YES	1	P1	CCDS1193.1	ENSP00000357068	P78508	0	UPI000012D8A6	0	1	0	0	0	0	chr1:g.160039419_160039424del	0	0
chr1	160277199	0	CT	C	2	152	881	0.013	-	3_prime_UTR_variant	MODIFIER	PEX19	ENSG00000162735	Transcript	ENST00000368072.9	protein_coding	8/8	0	ENST00000368072.9:c.*2351del	0	3273/3661	0	0	0	0	rs751979135	0	-1	0	deletion	HGNC	HGNC:9713	YES	1	P1	CCDS1201.1	ENSP00000357051	P40855	A0A0S2Z497	UPI0000132BAD	0	1	0	0	0	0	chr1:g.160277212del	0	0
chr1	160371398	rs71817984	GGAATCCT	G	3	152	2088	0.019	-	3_prime_UTR_variant	MODIFIER	NHLH1	ENSG00000171786	Transcript	ENST00000302101.6	protein_coding	2/2	0	ENST00000302101.6:c.*266_*272del	0	1110-1116/2557	0	0	0	0	rs71817984	0	1	0	deletion	HGNC	HGNC:7817	YES	1	P1	CCDS1204.1	ENSP00000302189	Q02575	Q5T203	UPI000012C5FE	0	0	0	0	0	0	chr1:g.160371399_160371405del	0.0092	0
chr1	161363614	rs34067216	G	GA	2	152	1006	0.013	A	3_prime_UTR_variant	MODIFIER	SDHC	ENSG00000143252	Transcript	ENST00000367975.6	protein_coding	6/6	0	ENST00000367975.6:c.*1181_*1182insA	0	1840-1841/13566	0	0	0	0	rs34067216	0	1	0	insertion	HGNC	HGNC:10682	YES	1	P1	CCDS1230.1	ENSP00000356953	Q99643	A0A0S2Z4B7	UPI0000001636	0	1	0	0	0	0	chr1:g.161363614_161363615insA	0.1689	0.2481
chr1	161366781	0	C	CT	2	150	655	0.013	T	3_prime_UTR_variant	MODIFIER	SDHC	ENSG00000143252	Transcript	ENST00000367975.6	protein_coding	6/6	0	ENST00000367975.6:c.*4359dup	0	5007-5008/13566	0	0	0	0	rs200434514	0	1	0	insertion	HGNC	HGNC:10682	YES	1	P1	CCDS1230.1	ENSP00000356953	Q99643	A0A0S2Z4B7	UPI0000001636	0	1	0	0	0	11	chr1:g.161366792dup	0.1072	0.0961
chr1	161369455	rs151337443	C	CT	2	152	1798	0.013	T	3_prime_UTR_variant	MODIFIER	SDHC	ENSG00000143252	Transcript	ENST00000367975.6	protein_coding	6/6	0	ENST00000367975.6:c.*7023dup	0	7681-7682/13566	0	0	0	0	rs151337443	0	1	0	insertion	HGNC	HGNC:10682	YES	1	P1	CCDS1230.1	ENSP00000356953	Q99643	A0A0S2Z4B7	UPI0000001636	0	1	0	0	0	1	chr1:g.161369456dup	0.1689	0.2481
chr1	161370996	rs142404983	AC	A	2	152	1023	0.013	-	3_prime_UTR_variant	MODIFIER	SDHC	ENSG00000143252	Transcript	ENST00000367975.6	protein_coding	6/6	0	ENST00000367975.6:c.*8564del	0	9223/13566	0	0	0	0	rs142404983	0	1	0	deletion	HGNC	HGNC:10682	YES	1	P1	CCDS1230.1	ENSP00000356953	Q99643	A0A0S2Z4B7	UPI0000001636	0	1	0	0	0	0	chr1:g.161370997del	0.1689	0.2481
chr1	161372690	rs1436096249	A	AG	3	150	457	0.019	G	3_prime_UTR_variant	MODIFIER	SDHC	ENSG00000143252	Transcript	ENST00000367975.6	protein_coding	6/6	0	ENST00000367975.6:c.*10257_*10258insG	0	10916-10917/13566	0	0	0	0	rs1436096249	0	1	0	insertion	HGNC	HGNC:10682	YES	1	P1	CCDS1230.1	ENSP00000356953	Q99643	A0A0S2Z4B7	UPI0000001636	0	1	0	0	0	0	chr1:g.161372690_161372691insG	0	0
chr1	164851233	rs80017588	G	GA	2	152	1516	0.013	A	3_prime_UTR_variant	MODIFIER	PBX1	ENSG00000185630	Transcript	ENST00000420696.6	protein_coding	9/9	0	ENST00000420696.6:c.*4564dup	0	6038-6039/6636	0	0	0	0	rs80017588	0	1	0	insertion	HGNC	HGNC:8632	YES	1	P3	CCDS1246.1	ENSP00000405890	P40424	A0A024R919	UPI00000213E1	0	1	0	0	0	7	chr1:g.164851240dup	0.0487	0.0197
chr1	165698592	0	C	CGGGCCGCGGGAGGGGCG	2	152	1783	0.013	GGGCCGCGGGAGGGGCG	5_prime_UTR_variant	MODIFIER	ALDH9A1	ENSG00000143149	Transcript	ENST00000354775.4	protein_coding	1/11	0	ENST00000354775.4:c.-51_-35dup	0	271-272/2696	0	0	0	0	rs767406462	0	-1	0	insertion	HGNC	HGNC:412	YES	1	P1	CCDS1250.2	ENSP00000346827	P49189	B9EKV4	UPI00003E07DD	0	0	0	0	0	0	chr1:g.165698621_165698637dup	0	0.0885
chr1	165911610	rs1310688812	CA	C	2	152	1981	0.013	-	3_prime_UTR_variant	MODIFIER	UCK2	ENSG00000143179	Transcript	ENST00000367879.9	protein_coding	7/7	0	ENST00000367879.9:c.*3792del	0	4794/4801	0	0	0	0	rs1310688812	0	1	0	deletion	HGNC	HGNC:12562	YES	1	P1	CCDS1252.1	ENSP00000356853	Q9BZX2	A0A024R912	UPI000003AFFE	0	0	0	0	0	4	chr1:g.165911615del	0	0
chr1	166057461	rs112497612	C	CT	6	152	1678	0.045	T	3_prime_UTR_variant&NMD_transcript_variant	MODIFIER	FAM78B	ENSG00000188859	Transcript	ENST00000435676.2	nonsense_mediated_decay	3/3	0	ENST00000435676.2:c.*3611dup	0	4374-4375/4410	0	0	0	0	rs112497612	0	-1	cds_start_NF	insertion	HGNC	HGNC:13495	0	2	0	0	ENSP00000412766	0	H7C3M6	UPI000198C4EB	0	0	0	0	0	0	chr1:g.166057468dup	0.2137	0.115
chr1	166058499	0	TTG	T	2	152	1696	0.013	-	3_prime_UTR_variant&NMD_transcript_variant	MODIFIER	FAM78B	ENSG00000188859	Transcript	ENST00000435676.2	nonsense_mediated_decay	3/3	0	ENST00000435676.2:c.*2572_*2573del	0	3335-3336/4410	0	0	0	0	rs1216054602	0	-1	cds_start_NF	deletion	HGNC	HGNC:13495	0	2	0	0	ENSP00000412766	0	H7C3M6	UPI000198C4EB	0	0	0	0	0	0	chr1:g.166058535_166058536del	0	0
chr1	166058499	0	TTGTGTG	T	3	152	1696	0.026	-	3_prime_UTR_variant&NMD_transcript_variant	MODIFIER	FAM78B	ENSG00000188859	Transcript	ENST00000435676.2	nonsense_mediated_decay	3/3	0	ENST00000435676.2:c.*2568_*2573del	0	3331-3336/4410	0	0	0	0	rs1441695842	0	-1	cds_start_NF	deletion	HGNC	HGNC:13495	0	2	0	0	ENSP00000412766	0	H7C3M6	UPI000198C4EB	0	0	0	0	0	0	chr1:g.166058531_166058536del	0	0
chr1	166908731	rs11299869	AT	A	5	152	2344	0.032	-	3_prime_UTR_variant	MODIFIER	ILDR2	ENSG00000143195	Transcript	ENST00000271417.8	protein_coding	10/10	0	ENST00000271417.8:c.*10623del	0	12815/13360	0	0	0	0	rs11299869	0	-1	0	deletion	HGNC	HGNC:18131	YES	1	P2	CCDS1256.1	ENSP00000271417	Q71H61	0	UPI00002317DF	0	0	0	0	0	0	chr1:g.166908734del	0.0126	0.0008
chr1	167128825	rs3834066	C	CT	3	152	2480	0.019	T	3_prime_UTR_variant	MODIFIER	DUSP27	ENSG00000198842	Transcript	ENST00000361200.6	protein_coding	6/6	0	ENST00000361200.6:c.*217_*218insT	0	3860-3861/4164	0	0	0	0	rs3834066	0	1	0	insertion	HGNC	HGNC:25034	YES	5	P1	CCDS30932.1	ENSP00000354483	Q5VZP5	0	UPI000040DFF5	0	0	0	0	0	0	chr1:g.167128825_167128826insT	0.25	0.5779
chr1	167426237	0	TA	T	3	152	1125	0.019	-	3_prime_UTR_variant	MODIFIER	POU2F1	ENSG00000143190	Transcript	ENST00000367866.7	protein_coding	16/16	0	ENST00000367866.7:c.*10437del	0	12741/13843	0	0	0	0	rs1432095664	0	1	0	deletion	HGNC	HGNC:9212	YES	1	P3	CCDS1259.2	ENSP00000356840	P14859	0	UPI0000EE3C74	0	0	0	0	0	9	chr1:g.167426247del	0	0.0915
chr1	168085220	rs992969010	GCC	G	3	152	1448	0.019	-	3_prime_UTR_variant	MODIFIER	GPR161	ENSG00000143147	Transcript	ENST00000537209.5	protein_coding	7/7	0	ENST00000537209.5:c.*309_*310del	0	2577-2578/8256	0	0	0	0	rs992969010	0	-1	0	deletion	HGNC	HGNC:23694	YES	2	A2	CCDS58043.1	ENSP00000441039	Q8N6U8	0	UPI0002065201	0	1	0	0	0	0	chr1:g.168085223_168085224del	0	0
chr1	168201770	0	C	CGTGT	2	150	817	0.013	GTGT	3_prime_UTR_variant	MODIFIER	TIPRL	ENSG00000143155	Transcript	ENST00000367833.7	protein_coding	7/7	0	ENST00000367833.7:c.*1757_*1760dup	0	2659-2660/2998	0	0	0	0	rs141290927	0	1	0	insertion	HGNC	HGNC:30231	YES	1	P1	CCDS1270.1	ENSP00000356807	O75663	0	UPI0000071605	0	0	0	0	0	36	chr1:g.168201803_168201806dup	0	0
chr1	168201770	0	C	CGTGTGTGT	4	150	817	0.026	GTGTGTGT	3_prime_UTR_variant	MODIFIER	TIPRL	ENSG00000143155	Transcript	ENST00000367833.7	protein_coding	7/7	0	ENST00000367833.7:c.*1753_*1760dup	0	2659-2660/2998	0	0	0	0	rs141290927	0	1	0	insertion	HGNC	HGNC:30231	YES	1	P1	CCDS1270.1	ENSP00000356807	O75663	0	UPI0000071605	0	0	0	0	0	36	chr1:g.168201799_168201806dup	0	0
chr1	168201770	0	CGT	C	3	150	817	0.019	-	3_prime_UTR_variant	MODIFIER	TIPRL	ENSG00000143155	Transcript	ENST00000367833.7	protein_coding	7/7	0	ENST00000367833.7:c.*1759_*1760del	0	2660-2661/2998	0	0	0	0	rs71981720	0	1	0	deletion	HGNC	HGNC:30231	YES	1	P1	CCDS1270.1	ENSP00000356807	O75663	0	UPI0000071605	0	0	0	0	0	34	chr1:g.168201805_168201806del	0	0
chr1	170738095	rs1288606501	A	AT	2	152	1176	0.013	T	3_prime_UTR_variant	MODIFIER	PRRX1	ENSG00000116132	Transcript	ENST00000239461.11	protein_coding	4/4	0	ENST00000239461.11:c.*1916dup	0	2735-2736/4061	0	0	0	0	rs1288606501	0	1	0	insertion	HGNC	HGNC:9142	YES	1	P1	CCDS1290.1	ENSP00000239461	P54821	0	UPI0000131D11	0	1	0	0	0	7	chr1:g.170738102dup	0	0
chr1	172666616	0	GGT	G	7	152	1490	0.045	-	3_prime_UTR_variant	MODIFIER	FASLG	ENSG00000117560	Transcript	ENST00000367721.3	protein_coding	4/4	0	ENST00000367721.3:c.*631_*632del	0	1546-1547/1805	0	0	0	0	rs775475183	0	1	0	deletion	HGNC	HGNC:11936	YES	1	P1	CCDS1304.1	ENSP00000356694	P48023	Q53ZZ1	UPI000000D91A	0	1	0	0	0	30	chr1:g.172666647_172666648del	0	0.0204
chr1	173888478	rs5778782	A	AGTGCAGT	7	152	1277	0.051	GTGCAGT	3_prime_UTR_variant	MODIFIER	ZBTB37	ENSG00000185278	Transcript	ENST00000367701.9	protein_coding	4/4	0	ENST00000367701.9:c.*2356_*2362dup	0	4057-4058/19128	0	0	0	0	rs113940216	0	1	0	insertion	HGNC	HGNC:28365	YES	1	P1	CCDS44278.1	ENSP00000356674	Q5TC79	0	UPI0000203C09	0	0	0	0	0	8	chr1:g.173888480_173888486dup	0.2404	0.4569
chr1	173931568	rs3831013	CCTA	C	7	152	1449	0.051	-	3_prime_UTR_variant	MODIFIER	RC3H1	ENSG00000135870	Transcript	ENST00000367696.6	protein_coding	20/20	0	ENST00000367696.6:c.*7150_*7152del	0	10904-10906/11261	0	0	0	0	rs3831013	0	-1	0	deletion	HGNC	HGNC:29434	YES	5	P3	CCDS30940.1	ENSP00000356669	Q5TC82	0	UPI00001D7DA8	0	0	0	0	0	0	chr1:g.173931575_173931577del	0.3335	0.8079
chr1	173932235	rs139303240	T	TA	5	152	826	0.038	A	3_prime_UTR_variant	MODIFIER	RC3H1	ENSG00000135870	Transcript	ENST00000367696.6	protein_coding	20/20	0	ENST00000367696.6:c.*6485dup	0	10239-10240/11261	0	0	0	0	rs139303240	0	-1	0	insertion	HGNC	HGNC:29434	YES	5	P3	CCDS30940.1	ENSP00000356669	Q5TC82	0	UPI00001D7DA8	0	0	0	0	0	0	chr1:g.173932243dup	0.137	0.1006
chr1	173933077	rs148561159	A	AT	2	152	1297	0.013	T	3_prime_UTR_variant	MODIFIER	RC3H1	ENSG00000135870	Transcript	ENST00000367696.6	protein_coding	20/20	0	ENST00000367696.6:c.*5643dup	0	9397-9398/11261	0	0	0	0	rs148561159	0	-1	0	insertion	HGNC	HGNC:29434	YES	5	P3	CCDS30940.1	ENSP00000356669	Q5TC82	0	UPI00001D7DA8	0	0	0	0	0	0	chr1:g.173933078dup	0.028	0.0348
chr1	173937392	rs11299816	GA	G	7	152	876	0.051	-	3_prime_UTR_variant	MODIFIER	RC3H1	ENSG00000135870	Transcript	ENST00000367696.6	protein_coding	20/20	0	ENST00000367696.6:c.*1328del	0	5082/11261	0	0	0	0	rs11299816	0	-1	0	deletion	HGNC	HGNC:29434	YES	5	P3	CCDS30940.1	ENSP00000356669	Q5TC82	0	UPI00001D7DA8	0	0	0	0	0	0	chr1:g.173937399del	0.3337	0.8086
chr1	173993078	rs952404830	CT	C	2	150	449	0.013	-	5_prime_UTR_variant	MODIFIER	RC3H1	ENSG00000135870	Transcript	ENST00000367696.6	protein_coding	2/20	0	ENST00000367696.6:c.-94del	0	259/11261	0	0	0	0	rs952404830	0	-1	0	deletion	HGNC	HGNC:29434	YES	5	P3	CCDS30940.1	ENSP00000356669	Q5TC82	0	UPI00001D7DA8	0	0	0	0	0	0	chr1:g.173993090del	0	0
chr1	174990399	0	G	GA	6	152	707	0.045	A	3_prime_UTR_variant	MODIFIER	RABGAP1L	ENSG00000152061	Transcript	ENST00000489615.5	protein_coding	9/9	0	ENST00000489615.5:c.*408dup	0	1912-1913/6821	0	0	0	0	rs151019935	0	1	0	insertion	HGNC	HGNC:24663	0	1	0	CCDS58046.1	ENSP00000420660	Q5R372	0	UPI000006FFBC	0	0	0	0	0	10	chr1:g.174990409dup	0.1434	0.0628
chr1	175315812	0	A	ATGTG	2	152	1849	0.013	TGTG	3_prime_UTR_variant	MODIFIER	TNR	ENSG00000116147	Transcript	ENST00000367674.7	protein_coding	23/23	0	ENST00000367674.7:c.*7541_*7544dup	0	12155-12156/12774	0	0	0	0	rs998351492	0	-1	0	insertion	HGNC	HGNC:11953	YES	5	P1	CCDS1318.1	ENSP00000356646	Q92752	0	UPI000013D41C	0	0	0	0	0	0	chr1:g.175315843_175315846dup	0	0
chr1	175315812	0	ATGTG	A	2	152	1849	0.013	-	3_prime_UTR_variant	MODIFIER	TNR	ENSG00000116147	Transcript	ENST00000367674.7	protein_coding	23/23	0	ENST00000367674.7:c.*7541_*7544del	0	12152-12155/12774	0	0	0	0	rs1391536106	0	-1	0	deletion	HGNC	HGNC:11953	YES	5	P1	CCDS1318.1	ENSP00000356646	Q92752	0	UPI000013D41C	0	0	0	0	0	0	chr1:g.175315843_175315846del	0	0
chr1	175315812	0	ATGTGTG	A	2	152	1849	0.013	-	3_prime_UTR_variant	MODIFIER	TNR	ENSG00000116147	Transcript	ENST00000367674.7	protein_coding	23/23	0	ENST00000367674.7:c.*7539_*7544del	0	12150-12155/12774	0	0	0	0	rs1448372013	0	-1	0	deletion	HGNC	HGNC:11953	YES	5	P1	CCDS1318.1	ENSP00000356646	Q92752	0	UPI000013D41C	0	0	0	0	0	0	chr1:g.175315841_175315846del	0	0
chr1	175320697	0	C	CGTGT	4	152	1986	0.032	GTGT	3_prime_UTR_variant	MODIFIER	TNR	ENSG00000116147	Transcript	ENST00000367674.7	protein_coding	23/23	0	ENST00000367674.7:c.*2656_*2659dup	0	7270-7271/12774	0	0	0	0	rs138905402	0	-1	0	insertion	HGNC	HGNC:11953	YES	5	P1	CCDS1318.1	ENSP00000356646	Q92752	0	UPI000013D41C	0	0	0	0	0	0	chr1:g.175320722_175320725dup	0	0
chr1	175320697	0	C	CGTGTGTGTGT	4	152	1986	0.026	GTGTGTGTGT	3_prime_UTR_variant	MODIFIER	TNR	ENSG00000116147	Transcript	ENST00000367674.7	protein_coding	23/23	0	ENST00000367674.7:c.*2650_*2659dup	0	7270-7271/12774	0	0	0	0	rs138905402	0	-1	0	insertion	HGNC	HGNC:11953	YES	5	P1	CCDS1318.1	ENSP00000356646	Q92752	0	UPI000013D41C	0	0	0	0	0	0	chr1:g.175320716_175320725dup	0	0
chr1	177281719	0	TAC	T	4	152	1895	0.026	-	3_prime_UTR_variant	MODIFIER	BRINP2	ENSG00000198797	Transcript	ENST00000361539.5	protein_coding	8/8	0	ENST00000361539.5:c.*210_*211del	0	3395-3396/4097	0	0	0	0	rs749541560	0	1	0	deletion	HGNC	HGNC:13746	YES	1	P1	CCDS1320.1	ENSP00000354481	Q9C0B6	0	UPI000006DF55	0	0	0	0	0	18	chr1:g.177281738_177281739del	0	0
chr1	178917125	rs879641013	GA	G	6	152	986	0.038	-	3_prime_UTR_variant	MODIFIER	RALGPS2	ENSG00000116191	Transcript	ENST00000367635.7	protein_coding	20/20	0	ENST00000367635.7:c.*770del	0	2857/5834	0	0	0	0	rs879641013	0	1	0	deletion	HGNC	HGNC:30279	YES	1	P3	CCDS1325.1	ENSP00000356607	Q86X27	0	UPI000000DBE1	0	0	0	0	0	3	chr1:g.178917129del	0	0
chr1	179815095	rs3075114	ACGCGCG	A	3	150	1575	0.019	-	3_prime_UTR_variant	MODIFIER	FAM163A	ENSG00000143340	Transcript	ENST00000341785.4	protein_coding	5/5	0	ENST00000341785.4:c.*916_*921del	0	1807-1812/2909	0	0	0	0	rs71744420	0	1	0	deletion	HGNC	HGNC:28274	YES	1	P1	CCDS1333.1	ENSP00000354891	Q96GL9	0	UPI000006ED82	0	0	0	0	0	9	chr1:g.179815105_179815110del	0	0
chr1	179815883	rs4059257	CTG	C	2	152	2448	0.013	-	3_prime_UTR_variant	MODIFIER	FAM163A	ENSG00000143340	Transcript	ENST00000341785.4	protein_coding	5/5	0	ENST00000341785.4:c.*1695_*1696del	0	2595-2596/2909	0	0	0	0	rs4059257	0	1	0	deletion	HGNC	HGNC:28274	YES	1	P1	CCDS1333.1	ENSP00000354891	Q96GL9	0	UPI000006ED82	0	0	0	0	0	0	chr1:g.179815884_179815885del	0.1338	0.1626
chr1	179844581	rs34227458	T	TA	5	152	1517	0.032	A	3_prime_UTR_variant	MODIFIER	TOR1AIP2	ENSG00000169905	Transcript	ENST00000367612.7	protein_coding	6/6	0	ENST00000367612.7:c.*1489_*1490insT	0	3290-3291/7905	0	0	0	0	rs34227458	0	-1	0	insertion	HGNC	HGNC:24055	YES	1	P1	CCDS1334.1	ENSP00000356584	Q8NFQ8	A0A024R957	UPI00000711A4	0	0	0	0	0	0	chr1:g.179844581_179844582insA	0.2131	0.382
chr1	180113699	0	CT	C	2	152	1255	0.013	-	3_prime_UTR_variant	MODIFIER	CEP350	ENSG00000135837	Transcript	ENST00000367607.8	protein_coding	38/38	0	ENST00000367607.8:c.*2543del	0	12239/13414	0	0	0	0	rs147012929	0	1	0	deletion	HGNC	HGNC:24238	YES	1	P1	CCDS1336.1	ENSP00000356579	Q5VT06	0	UPI000013CFC5	0	0	0	0	0	4	chr1:g.180113704del	0.105	0.0893
chr1	180199795	rs11414836	A	AG	2	152	1385	0.013	G	3_prime_UTR_variant	MODIFIER	QSOX1	ENSG00000116260	Transcript	ENST00000367602.8	protein_coding	12/12	0	ENST00000367602.8:c.*2762dup	0	5041-5042/9276	0	0	0	0	rs11414836	0	1	0	insertion	HGNC	HGNC:9756	YES	1	P3	CCDS1337.1	ENSP00000356574	O00391	0	UPI000004C63C	0	0	0	0	0	4	chr1:g.180199799dup	0.0725	0.003
chr1	180277877	0	T	TGG	4	152	1013	0.026	GG	3_prime_UTR_variant	MODIFIER	LHX4	ENSG00000121454	Transcript	ENST00000263726.4	protein_coding	6/6	0	ENST00000263726.4:c.*3306_*3307dup	0	4737-4738/5844	0	0	0	0	rs11407332	0	1	0	insertion	HGNC	HGNC:21734	YES	1	P1	CCDS1338.1	ENSP00000263726	Q969G2	A0A0S2Z5S4	UPI000007340D	0	1	0	0	0	9	chr1:g.180277885_180277886dup	0	0
chr1	180887419	rs539959605	CAA	C	2	152	1413	0.013	-	3_prime_UTR_variant	MODIFIER	XPR1	ENSG00000143324	Transcript	ENST00000367590.8	protein_coding	15/15	0	ENST00000367590.8:c.*3354_*3355del	0	5643-5644/8474	0	0	0	0	rs539959605	0	1	0	deletion	HGNC	HGNC:12827	YES	1	P1	CCDS1340.1	ENSP00000356562	Q9UBH6	A0A024R911	UPI0000071111	0	1	0	0	0	0	chr1:g.180887420_180887421del	0.0016	0
chr1	180887879	rs553663287	TCATC	T	6	152	2007	0.038	-	3_prime_UTR_variant	MODIFIER	XPR1	ENSG00000143324	Transcript	ENST00000367590.8	protein_coding	15/15	0	ENST00000367590.8:c.*3817_*3820del	0	6103-6106/8474	0	0	0	0	rs553663287	0	1	0	deletion	HGNC	HGNC:12827	YES	1	P1	CCDS1340.1	ENSP00000356562	Q9UBH6	A0A024R911	UPI0000071111	0	1	0	0	0	3	chr1:g.180887883_180887886del	0.0018	0
chr1	180947459	0	T	TGGGGAGA	7	152	2216	0.051	GGGGAGA	3_prime_UTR_variant	MODIFIER	KIAA1614	ENSG00000135835	Transcript	ENST00000367588.9	protein_coding	9/9	0	ENST00000367588.9:c.*1884_*1890dup	0	5791-5792/9946	0	0	0	0	rs150619047	0	1	0	insertion	HGNC	HGNC:29327	YES	1	P1	CCDS41442.1	ENSP00000356560	Q5VZ46	0	UPI00001C1D75	0	0	0	0	0	19	chr1:g.180947472_180947478dup	0.0992	0.1717
chr1	181061515	0	G	GA	2	152	1025	0.013	A	3_prime_UTR_variant	MODIFIER	MR1	ENSG00000153029	Transcript	ENST00000614012.4	protein_coding	7/7	0	ENST00000614012.4:c.*6259dup	0	7437-7438/7860	0	0	0	0	rs536487747	0	1	0	insertion	HGNC	HGNC:4975	YES	5	P1	CCDS1342.1	ENSP00000477563	Q95460	0	UPI0000072BD9	0	0	0	0	0	9	chr1:g.181061524dup	0	0
chr1	181803256	rs200966057	GAAGTGGGTCCCTTGC	G	5	152	2043	0.032	-	3_prime_UTR_variant	MODIFIER	CACNA1E	ENSG00000198216	Transcript	ENST00000367573.7	protein_coding	48/48	0	ENST00000367573.7:c.*4429_*4443del	0	11593-11607/16420	0	0	0	0	rs200966057	0	1	0	deletion	HGNC	HGNC:1392	YES	1	A2	CCDS55664.1	ENSP00000356545	Q15878	0	UPI00004588C2	0	1	0	0	0	6	chr1:g.181803263_181803277del	0	0
chr1	183248891	0	A	AGT	2	152	1654	0.013	GT	3_prime_UTR_variant	MODIFIER	NMNAT2	ENSG00000157064	Transcript	ENST00000287713.7	protein_coding	11/11	0	ENST00000287713.7:c.*3748_*3749dup	0	4786-4787/5441	0	0	0	0	rs374144957	0	-1	0	insertion	HGNC	HGNC:16789	YES	1	P1	CCDS1353.1	ENSP00000287713	Q9BZQ4	0	UPI00000706AB	0	0	0	0	0	0	chr1:g.183248932_183248933dup	0	0
chr1	184122000	0	A	ATGTG	2	152	1396	0.013	TGTG	3_prime_UTR_variant&NMD_transcript_variant	MODIFIER	TSEN15	ENSG00000198860	Transcript	ENST00000644592.1	nonsense_mediated_decay	6/6	0	ENST00000644592.1:c.*581_*584dup	0	992-993/1521	0	0	0	0	rs141122177	0	1	0	insertion	HGNC	HGNC:16791	0	0	0	0	ENSP00000495621	0	A0A2R8YG40	UPI000D18F910	0	1	0	0	0	41	chr1:g.184122038_184122041dup	0	0
chr1	184122000	0	A	ATGTGTG	4	152	1396	0.032	TGTGTG	3_prime_UTR_variant&NMD_transcript_variant	MODIFIER	TSEN15	ENSG00000198860	Transcript	ENST00000644592.1	nonsense_mediated_decay	6/6	0	ENST00000644592.1:c.*579_*584dup	0	992-993/1521	0	0	0	0	rs141122177	0	1	0	insertion	HGNC	HGNC:16791	0	0	0	0	ENSP00000495621	0	A0A2R8YG40	UPI000D18F910	0	1	0	0	0	41	chr1:g.184122036_184122041dup	0	0
chr1	184122000	0	ATGTG	A	7	152	1396	0.045	-	3_prime_UTR_variant&NMD_transcript_variant	MODIFIER	TSEN15	ENSG00000198860	Transcript	ENST00000644592.1	nonsense_mediated_decay	6/6	0	ENST00000644592.1:c.*581_*584del	0	993-996/1521	0	0	0	0	rs1358424804	0	1	0	deletion	HGNC	HGNC:16791	0	0	0	0	ENSP00000495621	0	A0A2R8YG40	UPI000D18F910	0	1	0	0	0	37	chr1:g.184122038_184122041del	0	0
chr1	184122000	0	ATGTGTG	A	5	152	1396	0.032	-	3_prime_UTR_variant&NMD_transcript_variant	MODIFIER	TSEN15	ENSG00000198860	Transcript	ENST00000644592.1	nonsense_mediated_decay	6/6	0	ENST00000644592.1:c.*579_*584del	0	993-998/1521	0	0	0	0	rs1251132622	0	1	0	deletion	HGNC	HGNC:16791	0	0	0	0	ENSP00000495621	0	A0A2R8YG40	UPI000D18F910	0	1	0	0	0	35	chr1:g.184122036_184122041del	0	0
chr1	186312163	rs771201446	A	AATAC	2	152	913	0.013	ATAC	3_prime_UTR_variant	MODIFIER	TPR	ENSG00000047410	Transcript	ENST00000367478.9	protein_coding	51/51	0	ENST00000367478.9:c.*1804_*1807dup	0	9124-9125/9636	0	0	0	0	rs771201446	0	-1	0	insertion	HGNC	HGNC:12017	YES	1	P1	CCDS41446.1	ENSP00000356448	P12270	0	UPI000046FCF4	0	1	0	0	0	0	chr1:g.186312167_186312170dup	0	0
chr1	201823363	0	CGT	C	5	152	2181	0.032	-	3_prime_UTR_variant	MODIFIER	NAV1	ENSG00000134369	Transcript	ENST00000367296.8	protein_coding	30/30	0	ENST00000367296.8:c.*3460_*3461del	0	9486-9487/13091	0	0	0	0	rs752560131	0	1	0	deletion	HGNC	HGNC:15989	YES	5	P3	CCDS1414.2	ENSP00000356265	Q8NEY1	0	UPI00004562D4	0	0	0	0	0	28	chr1:g.201823392_201823393del	0	0
chr1	202131872	rs113603195	G	GACT	3	152	1528	0.032	ACT	3_prime_UTR_variant	MODIFIER	GPR37L1	ENSG00000170075	Transcript	ENST00000367282.6	protein_coding	2/2	0	ENST00000367282.6:c.*3319_*3321dup	0	4809-4810/6529	0	0	0	0	rs113603195	0	1	0	insertion	HGNC	HGNC:14923	YES	1	P1	CCDS1420.1	ENSP00000356251	O60883	0	UPI000013E92C	0	0	0	0	0	5	chr1:g.202131875_202131877dup	0.0541	0.0961
chr1	202594701	0	T	TACACACACACACAC	3	150	1271	0.019	ACACACACACACAC	3_prime_UTR_variant	MODIFIER	SYT2	ENSG00000143858	Transcript	ENST00000367268.5	protein_coding	9/9	0	ENST00000367268.5:c.*2042_*2055dup	0	3529-3530/7635	0	0	0	0	rs34702742	0	-1	0	insertion	HGNC	HGNC:11510	YES	1	P1	CCDS1427.1	ENSP00000356237	Q8N9I0	A0A024R9B3	UPI000006E8FC	0	1	0	0	0	0	chr1:g.202594714_202594727dup	0	0
chr1	202594701	0	T	TACACACACACACACACACAC	7	150	1271	0.045	ACACACACACACACACACAC	3_prime_UTR_variant	MODIFIER	SYT2	ENSG00000143858	Transcript	ENST00000367268.5	protein_coding	9/9	0	ENST00000367268.5:c.*2036_*2055dup	0	3529-3530/7635	0	0	0	0	rs34702742	0	-1	0	insertion	HGNC	HGNC:11510	YES	1	P1	CCDS1427.1	ENSP00000356237	Q8N9I0	A0A024R9B3	UPI000006E8FC	0	1	0	0	0	0	chr1:g.202594708_202594727dup	0	0
chr1	202596288	rs879853681	CACACACACACACACACACAT	C	3	150	1754	0.019	-	3_prime_UTR_variant	MODIFIER	SYT2	ENSG00000143858	Transcript	ENST00000367268.5	protein_coding	9/9	0	ENST00000367268.5:c.*449_*468del	0	1923-1942/7635	0	0	0	0	rs879853681	0	-1	0	deletion	HGNC	HGNC:11510	YES	1	P1	CCDS1427.1	ENSP00000356237	Q8N9I0	A0A024R9B3	UPI000006E8FC	0	1	0	0	0	0	chr1:g.202596308_202596327del	0	0
chr1	202596292	rs879561557	CACACACACACACACAT	C	2	150	1778	0.013	-	3_prime_UTR_variant	MODIFIER	SYT2	ENSG00000143858	Transcript	ENST00000367268.5	protein_coding	9/9	0	ENST00000367268.5:c.*449_*464del	0	1923-1938/7635	0	0	0	0	rs879561557	0	-1	0	deletion	HGNC	HGNC:11510	YES	1	P1	CCDS1427.1	ENSP00000356237	Q8N9I0	A0A024R9B3	UPI000006E8FC	0	1	0	0	0	0	chr1:g.202596308_202596323del	0	0
chr1	202596298	rs1553333838	C	CACACACAT	4	152	1957	0.038	ACACACAT	3_prime_UTR_variant	MODIFIER	SYT2	ENSG00000143858	Transcript	ENST00000367268.5	protein_coding	9/9	0	ENST00000367268.5:c.*458_*459insATGTGTGT	0	1932-1933/7635	0	0	0	0	rs71142540	0	-1	0	insertion	HGNC	HGNC:11510	YES	1	P1	CCDS1427.1	ENSP00000356237	Q8N9I0	A0A024R9B3	UPI000006E8FC	0	1	0	0	0	0	chr1:g.202596305_202596306insTACACACA	0	0
chr1	203166476	rs571730438	T	TC	6	152	2230	0.038	C	3_prime_UTR_variant	MODIFIER	ADORA1	ENSG00000163485	Transcript	ENST00000367236.8	protein_coding	3/3	0	ENST00000367236.8:c.*577dup	0	2478-2479/3407	0	0	0	0	rs571730438	0	1	0	insertion	HGNC	HGNC:262	YES	1	P1	CCDS1434.1	ENSP00000356205	P30542	0	UPI00000503E1	0	0	0	0	0	1	chr1:g.203166477dup	0.0014	0
chr1	203774873	rs144928231	ATTC	A	2	152	2339	0.013	-	3_prime_UTR_variant	MODIFIER	LAX1	ENSG00000122188	Transcript	ENST00000442561.6	protein_coding	5/5	0	ENST00000442561.6:c.*197_*199del	0	1780-1782/3023	0	0	0	0	rs144928231	0	1	0	deletion	HGNC	HGNC:26005	YES	1	P3	CCDS1441.2	ENSP00000406970	Q8IWV1	0	UPI000007446D	0	0	0	0	0	4	chr1:g.203774878_203774880del	0.0445	0.0053
chr1	203870299	rs71281152	T	TA	2	152	1679	0.013	A	3_prime_UTR_variant	MODIFIER	SNRPE	ENSG00000182004	Transcript	ENST00000414487.7	protein_coding	5/5	0	ENST00000414487.7:c.*369dup	0	707-708/1560	0	0	0	0	rs71281152	0	1	0	insertion	HGNC	HGNC:11161	YES	1	P1	CCDS30979.1	ENSP00000400591	P62304	0	UPI0000029B34	0	1	0	0	0	2	chr1:g.203870301dup	0.0479	0.0197
chr1	204222020	0	A	ATCTCTCTCTCTC	5	150	1606	0.032	TCTCTCTCTCTC	3_prime_UTR_variant	MODIFIER	PLEKHA6	ENSG00000143850	Transcript	ENST00000272203.8	protein_coding	23/23	0	ENST00000272203.8:c.*756_*767dup	0	4244-4245/7412	0	0	0	0	rs1491376119	0	-1	0	insertion	HGNC	HGNC:17053	YES	1	P2	CCDS1444.1	ENSP00000272203	Q9Y2H5	0	UPI000013D935	0	0	0	0	0	0	chr1:g.204222038_204222049dup	0	0
chr1	205608569	0	GA	G	2	152	930	0.013	-	3_prime_UTR_variant	MODIFIER	ELK4	ENSG00000158711	Transcript	ENST00000357992.8	protein_coding	5/5	0	ENST00000357992.8:c.*7976del	0	9612/10239	0	0	0	0	rs567417427	0	-1	0	deletion	HGNC	HGNC:3326	YES	1	P1	CCDS1456.1	ENSP00000350681	P28324	A0A024R9C2	UPI0000129E67	0	1	0	0	0	0	chr1:g.205608579del	0	0
chr1	205610032	rs1282244217	AAC	A	2	152	1618	0.013	-	3_prime_UTR_variant	MODIFIER	ELK4	ENSG00000158711	Transcript	ENST00000357992.8	protein_coding	5/5	0	ENST00000357992.8:c.*6512_*6513del	0	8148-8149/10239	0	0	0	0	rs1282244217	0	-1	0	deletion	HGNC	HGNC:3326	YES	1	P1	CCDS1456.1	ENSP00000350681	P28324	A0A024R9C2	UPI0000129E67	0	1	0	0	0	0	chr1:g.205610034_205610035del	0	0
chr1	205718220	rs71709139	CTTTTTTCTTT	C	3	152	613	0.019	-	3_prime_UTR_variant	MODIFIER	NUCKS1	ENSG00000069275	Transcript	ENST00000367142.5	protein_coding	7/7	0	ENST00000367142.5:c.*50_*59del	0	991-1000/6399	0	0	0	0	rs71709139	0	-1	0	deletion	HGNC	HGNC:29923	YES	1	P1	CCDS30987.1	ENSP00000356110	Q9H1E3	0	UPI000013096A	0	0	0	0	0	0	chr1:g.205718237_205718246del	0.1789	0.1362
chr1	205811060	0	T	TA	2	152	1759	0.013	A	5_prime_UTR_variant	MODIFIER	SLC41A1	ENSG00000133065	Transcript	ENST00000367137.4	protein_coding	2/11	0	ENST00000367137.4:c.-620dup	0	418-419/5017	0	0	0	0	0	0	-1	0	insertion	HGNC	HGNC:19429	YES	1	P1	CCDS30988.1	ENSP00000356105	Q8IVJ1	B2RMP2	UPI000013E1E6	0	0	0	0	0	0	chr1:g.205811063dup	0	0
chr1	206461900	0	TAC	T	2	152	2077	0.013	-	3_prime_UTR_variant	MODIFIER	SRGAP2	ENSG00000266028	Transcript	ENST00000573034.7	protein_coding	22/22	0	ENST00000573034.7:c.*508_*509del	0	3759-3760/6301	0	0	0	0	rs1321951392	0	1	0	deletion	HGNC	HGNC:19751	YES	1	P3	CCDS73017.1	ENSP00000459615	O75044	0	UPI0000DC3AA7	0	0	0	0	0	27	chr1:g.206461928_206461929del	0	0
chr1	206461900	0	TACAC	T	3	152	2077	0.019	-	3_prime_UTR_variant	MODIFIER	SRGAP2	ENSG00000266028	Transcript	ENST00000573034.7	protein_coding	22/22	0	ENST00000573034.7:c.*506_*509del	0	3759-3762/6301	0	0	0	0	rs1390787886	0	1	0	deletion	HGNC	HGNC:19751	YES	1	P3	CCDS73017.1	ENSP00000459615	O75044	0	UPI0000DC3AA7	0	0	0	0	0	25	chr1:g.206461926_206461929del	0	0
chr1	206733280	0	A	ATG	2	152	2020	0.013	TG	3_prime_UTR_variant	MODIFIER	MAPKAPK2	ENSG00000162889	Transcript	ENST00000367103.3	protein_coding	10/10	0	ENST00000367103.3:c.*587_*588dup	0	1958-1959/2961	0	0	0	0	rs1355995064	0	1	0	insertion	HGNC	HGNC:6887	YES	1	A2	CCDS31001.1	ENSP00000356070	P49137	0	UPI0000112289	0	0	0	0	0	26	chr1:g.206733305_206733306dup	0	0
chr1	206903727	rs377617111	CT	C	2	152	1029	0.013	-	3_prime_UTR_variant	MODIFIER	FCMR	ENSG00000162894	Transcript	ENST00000367091.8	protein_coding	8/8	0	ENST00000367091.8:c.*1291del	0	2551/2962	0	0	0	0	rs537049819	0	-1	0	deletion	HGNC	HGNC:14315	YES	1	P3	CCDS1473.1	ENSP00000356058	O60667	0	UPI0000070F7A	0	0	0	0	0	0	chr1:g.206903737del	0	0
chr1	207045122	rs879818403	GTA	G	3	152	1224	0.019	-	3_prime_UTR_variant	MODIFIER	YOD1	ENSG00000180667	Transcript	ENST00000315927.8	protein_coding	2/2	0	ENST00000315927.8:c.*3896_*3897del	0	4990-4991/6265	0	0	0	0	rs879818403	0	-1	0	deletion	HGNC	HGNC:25035	YES	1	P1	CCDS31002.1	ENSP00000326813	Q5VVQ6	0	UPI0000458A05	0	0	0	0	0	0	chr1:g.207045126_207045127del	0	0
chr1	207046038	rs1167343257	AT	A	2	152	1542	0.013	-	3_prime_UTR_variant	MODIFIER	YOD1	ENSG00000180667	Transcript	ENST00000315927.8	protein_coding	2/2	0	ENST00000315927.8:c.*2981del	0	4075/6265	0	0	0	0	rs1167343257	0	-1	0	deletion	HGNC	HGNC:25035	YES	1	P1	CCDS31002.1	ENSP00000326813	Q5VVQ6	0	UPI0000458A05	0	0	0	0	0	0	chr1:g.207046042del	0	0
chr1	208024292	rs967934330	AT	A	5	152	2306	0.032	-	3_prime_UTR_variant	MODIFIER	PLXNA2	ENSG00000076356	Transcript	ENST00000367033.4	protein_coding	32/32	0	ENST00000367033.4:c.*2950del	0	9457/11508	0	0	0	0	rs967934330	0	-1	0	deletion	HGNC	HGNC:9100	YES	1	P1	CCDS31013.1	ENSP00000356000	O75051	0	UPI000022B239	0	0	0	0	0	0	chr1:g.208024293del	0	0
chr1	208026855	rs59073273	G	GTT	6	152	659	0.038	TT	3_prime_UTR_variant	MODIFIER	PLXNA2	ENSG00000076356	Transcript	ENST00000367033.4	protein_coding	32/32	0	ENST00000367033.4:c.*386_*387dup	0	6894-6895/11508	0	0	0	0	rs528154807	0	-1	0	insertion	HGNC	HGNC:9100	YES	1	P1	CCDS31013.1	ENSP00000356000	O75051	0	UPI000022B239	0	0	0	0	0	0	chr1:g.208026861_208026862dup	0.0202	0.0151
chr1	210246048	rs993498651	A	AT	2	152	1281	0.013	T	3_prime_UTR_variant	MODIFIER	SERTAD4	ENSG00000082497	Transcript	ENST00000367012.4	protein_coding	4/4	0	ENST00000367012.4:c.*3717dup	0	5015-5016/5222	0	0	0	0	rs993498651	0	1	0	insertion	HGNC	HGNC:25236	YES	1	P1	CCDS1494.1	ENSP00000355979	Q9NUC0	0	UPI0000070BBE	0	0	0	0	0	6	chr1:g.210246054dup	0	0
chr1	210678351	0	CT	C	7	152	715	0.045	-	3_prime_UTR_variant	MODIFIER	KCNH1	ENSG00000143473	Transcript	ENST00000271751.10	protein_coding	11/11	0	ENST00000271751.10:c.*4929del	0	8102/8140	0	0	0	0	rs35979178	0	-1	0	deletion	HGNC	HGNC:6250	YES	2	P3	CCDS1496.1	ENSP00000271751	O95259	0	UPI000003230D	0	1	0	0	0	0	chr1:g.210678362del	0.1973	0.1785
chr1	211492048	0	GGTGT	G	2	152	1886	0.013	-	5_prime_UTR_variant	MODIFIER	RD3	ENSG00000198570	Transcript	ENST00000367002.4	protein_coding	1/3	0	ENST00000367002.4:c.-299_-296del	0	866-869/4266	0	0	0	0	rs886045908	0	-1	0	deletion	HGNC	HGNC:19689	YES	1	P1	CCDS1498.1	ENSP00000355969	Q7Z3Z2	0	UPI00001BB29F	0	1	0	0	0	0	chr1:g.211492089_211492092del	0	0
chr1	211492048	0	GGTGTGTGTGT	G	3	152	1886	0.019	-	5_prime_UTR_variant	MODIFIER	RD3	ENSG00000198570	Transcript	ENST00000367002.4	protein_coding	1/3	0	ENST00000367002.4:c.-305_-296del	0	860-869/4266	0	0	0	0	rs200398344	0	-1	0	deletion	HGNC	HGNC:19689	YES	1	P1	CCDS1498.1	ENSP00000355969	Q7Z3Z2	0	UPI00001BB29F	0	1	0	0	0	0	chr1:g.211492083_211492092del	0	0
chr1	211749519	0	CT	C	2	152	1781	0.013	-	3_prime_UTR_variant	MODIFIER	LPGAT1	ENSG00000123684	Transcript	ENST00000366997.9	protein_coding	8/8	0	ENST00000366997.9:c.*379del	0	1710/7773	0	0	0	0	0	0	-1	0	deletion	HGNC	HGNC:28985	YES	1	P1	CCDS31018.1	ENSP00000355964	Q92604	0	UPI0000139467	0	0	0	0	0	0	chr1:g.211749520del	0	0
chr1	212897046	rs71147045	GTAATCCCAGCTACTCAGGAGGC	G	3	150	800	0.019	-	3_prime_UTR_variant	MODIFIER	FLVCR1	ENSG00000162769	Transcript	ENST00000366971.9	protein_coding	10/10	0	ENST00000366971.9:c.*1758_*1779del	0	3603-3624/5919	0	0	0	0	rs139039905	0	1	0	deletion	HGNC	HGNC:24682	YES	1	P1	CCDS1510.1	ENSP00000355938	Q9Y5Y0	0	UPI000006D3BB	0	1	0	0	0	1	chr1:g.212897048_212897069del	0.3792	0.1316
chr1	213988426	0	T	TAGAGAG	3	152	1062	0.019	AGAGAG	5_prime_UTR_variant	MODIFIER	PROX1	ENSG00000117707	Transcript	ENST00000366958.8	protein_coding	1/5	0	ENST00000366958.8:c.-100_-95dup	0	484-485/8240	0	0	0	0	rs563659906	0	1	0	insertion	HGNC	HGNC:9459	YES	1	P1	CCDS31021.1	ENSP00000355925	Q92786	0	UPI0000071D14	0	0	0	0	0	30	chr1:g.213988451_213988456dup	0	0
chr1	213988426	0	TAG	T	3	152	1062	0.019	-	5_prime_UTR_variant	MODIFIER	PROX1	ENSG00000117707	Transcript	ENST00000366958.8	protein_coding	1/5	0	ENST00000366958.8:c.-96_-95del	0	485-486/8240	0	0	0	0	rs1210795854	0	1	0	deletion	HGNC	HGNC:9459	YES	1	P1	CCDS31021.1	ENSP00000355925	Q92786	0	UPI0000071D14	0	0	0	0	0	28	chr1:g.213988455_213988456del	0	0
chr1	214039800	0	TAC	T	6	150	1048	0.039	-	3_prime_UTR_variant	MODIFIER	PROX1	ENSG00000117707	Transcript	ENST00000366958.8	protein_coding	5/5	0	ENST00000366958.8:c.*3996_*3997del	0	6789-6790/8240	0	0	0	0	rs1491133142	0	1	0	deletion	HGNC	HGNC:9459	YES	1	P1	CCDS31021.1	ENSP00000355925	Q92786	0	UPI0000071D14	0	0	0	0	0	29	chr1:g.214039830_214039831del	0	0
chr1	216505453	rs995157794	AT	A	2	152	1016	0.013	-	3_prime_UTR_variant	MODIFIER	ESRRG	ENSG00000196482	Transcript	ENST00000366937.5	protein_coding	8/8	0	ENST00000366937.5:c.*1485del	0	3165/5365	0	0	0	0	rs995157794	0	-1	0	deletion	HGNC	HGNC:3474	YES	1	0	CCDS58061.1	ENSP00000355904	P62508	0	UPI0000D4BFAB	0	0	0	0	0	0	chr1:g.216505464del	0	0
chr1	216805364	rs200115375	GA	G	3	152	2357	0.019	-	5_prime_UTR_variant	MODIFIER	ESRRG	ENSG00000196482	Transcript	ENST00000360012.7	protein_coding	1/7	0	ENST00000360012.7:c.-436del	0	3/5431	0	0	0	0	rs200115375	0	-1	0	deletion	HGNC	HGNC:3474	0	1	P3	CCDS1517.1	ENSP00000353108	P62508	F1D8R6	UPI00000040CB	0	0	0	0	0	0	chr1:g.216805365del	0.0335	0.0008
chr1	217427604	0	T	TA	3	152	691	0.019	A	3_prime_UTR_variant	MODIFIER	GPATCH2	ENSG00000092978	Transcript	ENST00000366935.8	protein_coding	10/10	0	ENST00000366935.8:c.*3540dup	0	5246-5247/5859	0	0	0	0	rs11389701	0	-1	0	insertion	HGNC	HGNC:25499	YES	2	P1	CCDS1518.1	ENSP00000355902	Q9NW75	0	UPI000004A012	0	0	0	0	0	0	chr1:g.217427613dup	0.2596	0.3555
chr1	217429976	rs71757007	CATA	C	4	152	964	0.026	-	3_prime_UTR_variant	MODIFIER	GPATCH2	ENSG00000092978	Transcript	ENST00000366935.8	protein_coding	10/10	0	ENST00000366935.8:c.*1166_*1168del	0	2872-2874/5859	0	0	0	0	rs72175867	0	-1	0	deletion	HGNC	HGNC:25499	YES	2	P1	CCDS1518.1	ENSP00000355902	Q9NW75	0	UPI000004A012	0	0	0	0	0	0	chr1:g.217429981_217429983del	0.3678	0.5862
chr1	217430164	rs201123431	T	TGC	3	152	1311	0.019	GC	3_prime_UTR_variant	MODIFIER	GPATCH2	ENSG00000092978	Transcript	ENST00000366935.8	protein_coding	10/10	0	ENST00000366935.8:c.*980_*981insGC	0	2686-2687/5859	0	0	0	0	rs201123431	0	-1	0	insertion	HGNC	HGNC:25499	YES	2	P1	CCDS1518.1	ENSP00000355902	Q9NW75	0	UPI000004A012	0	0	0	0	0	0	chr1:g.217430164_217430165insGC	0	0
chr1	217430169	rs756501791	CTTT	C	3	152	1300	0.019	-	3_prime_UTR_variant	MODIFIER	GPATCH2	ENSG00000092978	Transcript	ENST00000366935.8	protein_coding	10/10	0	ENST00000366935.8:c.*973_*975del	0	2679-2681/5859	0	0	0	0	rs756501791	0	-1	0	deletion	HGNC	HGNC:25499	YES	2	P1	CCDS1518.1	ENSP00000355902	Q9NW75	0	UPI000004A012	0	0	0	0	0	0	chr1:g.217430171_217430173del	0	0
chr1	218336249	rs145972776	AAC	A	2	152	1676	0.013	-	3_prime_UTR_variant	MODIFIER	RRP15	ENSG00000067533	Transcript	ENST00000366932.4	protein_coding	5/5	0	ENST00000366932.4:c.*5178_*5179del	0	6032-6033/7765	0	0	0	0	rs145972776	0	1	0	deletion	HGNC	HGNC:24255	YES	1	P1	CCDS1520.2	ENSP00000355899	Q9Y3B9	0	UPI0000205BC1	0	0	0	0	0	19	chr1:g.218336269_218336270del	0	0
chr1	220149274	rs927917340	C	CTT	3	152	1192	0.019	TT	3_prime_UTR_variant	MODIFIER	RAB3GAP2	ENSG00000118873	Transcript	ENST00000358951.7	protein_coding	35/35	0	ENST00000358951.7:c.*1975_*1976dup	0	6274-6275/7256	0	0	0	0	rs927917340	0	-1	0	insertion	HGNC	HGNC:17168	YES	1	P1	CCDS31028.1	ENSP00000351832	Q9H2M9	0	UPI0000072269	0	1	0	0	0	0	chr1:g.220149275_220149276dup	0	0
chr1	220663264	rs916055320	C	CT	2	152	1570	0.013	T	3_prime_UTR_variant	MODIFIER	MARK1	ENSG00000116141	Transcript	ENST00000611084.4	protein_coding	18/18	0	ENST00000611084.4:c.*1100dup	0	4129-4130/5321	0	0	0	0	rs916055320	0	1	0	insertion	HGNC	HGNC:6896	YES	1	A1	CCDS73033.1	ENSP00000483424	0	A0A087X0I6	UPI0000E592B1	0	0	0	0	0	2	chr1:g.220663266dup	0	0
chr1	223134757	rs3044336	T	TGCTACTCA	3	152	1939	0.019	GCTACTCA	5_prime_UTR_variant	MODIFIER	TLR5	ENSG00000187554	Transcript	ENST00000642603.2	protein_coding	4/6	0	ENST00000642603.2:c.-246_-245insTGAGTAGC	0	362-363/4235	0	0	0	0	rs3044336	0	-1	0	insertion	HGNC	HGNC:11851	YES	0	P1	CCDS31033.1	ENSP00000496355	0	A0A2R8Y7Z4	UPI000013E1D3	0	1	0	0	0	0	chr1:g.223134761_223134762insCTCAGCTA	0.0903	0.1929
chr1	224376788	rs34467372	TTA	T	2	152	2300	0.013	-	3_prime_UTR_variant	MODIFIER	CNIH4	ENSG00000143771	Transcript	ENST00000465271.6	protein_coding	5/5	0	ENST00000465271.6:c.*970_*971del	0	1433-1434/4096	0	0	0	0	rs67361165	0	1	0	deletion	HGNC	HGNC:25013	YES	1	P1	CCDS1543.1	ENSP00000420443	Q9P003	0	UPI000012BF0E	0	0	0	0	0	3	chr1:g.224376792_224376793del	0.1474	0.2171
chr1	226144991	0	T	TA	7	150	575	0.045	A	3_prime_UTR_variant	MODIFIER	ACBD3	ENSG00000182827	Transcript	ENST00000366812.6	protein_coding	8/8	0	ENST00000366812.6:c.*1618dup	0	3271-3272/3584	0	0	0	0	rs35794165	0	-1	0	insertion	HGNC	HGNC:15453	YES	1	P1	CCDS1551.1	ENSP00000355777	Q9H3P7	A0A024R3P9	UPI000006F1E1	0	0	0	0	0	0	chr1:g.226145001dup	0.1585	0.0809
chr1	227919686	0	TACACACAC	T	2	152	2001	0.013	-	3_prime_UTR_variant	MODIFIER	WNT9A	ENSG00000143816	Transcript	ENST00000272164.6	protein_coding	4/4	0	ENST00000272164.6:c.*1824_*1831del	0	2967-2974/4005	0	0	0	0	rs1350880457	0	-1	0	deletion	HGNC	HGNC:12778	YES	1	P1	CCDS31045.1	ENSP00000272164	O14904	D9ZGG3	UPI000005104B	0	0	0	0	0	0	chr1:g.227919716_227919723del	0	0
chr1	228458655	0	C	CGTGTGT	2	150	1321	0.013	GTGTGT	3_prime_UTR_variant	MODIFIER	HIST3H2BB	ENSG00000196890	Transcript	ENST00000620438.1	protein_coding	1/1	0	ENST00000620438.1:c.*169_*174dup	0	549-550/2364	0	0	0	0	rs34241565	0	1	0	insertion	HGNC	HGNC:20514	YES	0	P1	CCDS1574.1	ENSP00000479284	Q8N257	0	UPI00000214BE	0	0	0	0	0	29	chr1:g.228458679_228458684dup	0	0
chr1	228458655	0	CGT	C	3	150	1321	0.019	-	3_prime_UTR_variant	MODIFIER	HIST3H2BB	ENSG00000196890	Transcript	ENST00000620438.1	protein_coding	1/1	0	ENST00000620438.1:c.*173_*174del	0	550-551/2364	0	0	0	0	rs1491495235	0	1	0	deletion	HGNC	HGNC:20514	YES	0	P1	CCDS1574.1	ENSP00000479284	Q8N257	0	UPI00000214BE	0	0	0	0	0	27	chr1:g.228458683_228458684del	0	0
chr1	231365762	0	CA	C	3	152	786	0.019	-	3_prime_UTR_variant	MODIFIER	EGLN1	ENSG00000135766	Transcript	ENST00000366641.3	protein_coding	5/5	0	ENST00000366641.3:c.*648del	0	5085/7097	0	0	0	0	rs149920332	0	-1	0	deletion	HGNC	HGNC:1232	YES	1	P1	CCDS1595.1	ENSP00000355601	Q9GZT9	R4SCQ0	UPI0000050C90	0	1	0	0	0	0	chr1:g.231365771del	0.0783	0.1225
chr1	231425029	rs111995599	G	GT	2	152	1636	0.013	T	5_prime_UTR_variant	MODIFIER	EGLN1	ENSG00000135766	Transcript	ENST00000366641.3	protein_coding	1/5	0	ENST00000366641.3:c.-3142dup	0	15-16/7097	0	0	0	0	rs111995599	0	-1	0	insertion	HGNC	HGNC:1232	YES	1	P1	CCDS1595.1	ENSP00000355601	Q9GZT9	R4SCQ0	UPI0000050C90	0	1	0	0	0	0	chr1:g.231425034dup	0.1691	0.4599
chr1	232037919	rs72376152	AAC	A	3	152	2311	0.019	-	3_prime_UTR_variant	MODIFIER	DISC1	ENSG00000162946	Transcript	ENST00000439617.7	protein_coding	13/13	0	ENST00000439617.7:c.*1092_*1093del	0	3707-3708/7059	0	0	0	0	rs72376152	0	1	0	deletion	HGNC	HGNC:2888	YES	5	A2	CCDS86059.1	ENSP00000403888	Q9NRI5	A0A075B6Q7	UPI00004EC28F	0	1	0	0	0	3	chr1:g.232037923_232037924del	0.0559	0.0953
chr1	232040033	rs36040103	AG	A	5	152	1056	0.032	-	3_prime_UTR_variant	MODIFIER	DISC1	ENSG00000162946	Transcript	ENST00000439617.7	protein_coding	13/13	0	ENST00000439617.7:c.*3203del	0	5821/7059	0	0	0	0	rs36040103	0	1	0	deletion	HGNC	HGNC:2888	YES	5	A2	CCDS86059.1	ENSP00000403888	Q9NRI5	A0A075B6Q7	UPI00004EC28F	0	1	0	0	0	0	chr1:g.232040034del	0.0621	0.0151
chr1	234606968	0	C	CA	2	152	701	0.013	A	3_prime_UTR_variant	MODIFIER	IRF2BP2	ENSG00000168264	Transcript	ENST00000366609.3	protein_coding	2/2	0	ENST00000366609.3:c.*168dup	0	1963-1964/4663	0	0	0	0	rs140530183	0	-1	0	insertion	HGNC	HGNC:21729	YES	1	P3	CCDS1602.1	ENSP00000355568	Q7Z5L9	0	UPI000004FA32	0	1	0	0	0	0	chr1:g.234606976dup	0.1256	0.444
chr1	235549629	rs71799487	TCTG	T	6	152	2309	0.038	-	3_prime_UTR_variant	MODIFIER	GNG4	ENSG00000168243	Transcript	ENST00000450593.5	protein_coding	4/4	0	ENST00000450593.5:c.*2477_*2479del	0	3033-3035/4978	0	0	0	0	rs71799487	0	-1	0	deletion	HGNC	HGNC:4407	YES	4	P1	CCDS1607.1	ENSP00000398629	P50150	B1APZ0	UPI000012B22C	0	0	0	0	0	0	chr1:g.235549632_235549634del	0.2206	0.1831
chr1	235550511	rs60214059	A	AAAAC	6	152	2277	0.038	AAAC	3_prime_UTR_variant	MODIFIER	GNG4	ENSG00000168243	Transcript	ENST00000450593.5	protein_coding	4/4	0	ENST00000450593.5:c.*1597_*1598insGTTT	0	2153-2154/4978	0	0	0	0	rs142586600	0	-1	0	insertion	HGNC	HGNC:4407	YES	4	P1	CCDS1607.1	ENSP00000398629	P50150	B1APZ0	UPI000012B22C	0	0	0	0	0	0	chr1:g.235550512_235550513insAACA	0.3712	0.4849
chr1	236901466	rs398089986	TC	T	4	152	2323	0.026	-	3_prime_UTR_variant	MODIFIER	MTR	ENSG00000116984	Transcript	ENST00000366577.10	protein_coding	33/33	0	ENST00000366577.10:c.*3824del	0	8033/10547	0	0	0	0	rs1443460496	0	1	0	deletion	HGNC	HGNC:7468	YES	1	P1	CCDS1614.1	ENSP00000355536	Q99707	0	UPI0000036BC4	0	1	0	0	0	1	chr1:g.236901468del	0	0.3631
chr1	236902837	0	A	AAAAAC	5	152	1944	0.032	AAAAC	3_prime_UTR_variant	MODIFIER	MTR	ENSG00000116984	Transcript	ENST00000366577.10	protein_coding	33/33	0	ENST00000366577.10:c.*5209_*5213dup	0	9403-9404/10547	0	0	0	0	rs1218800200	0	1	0	insertion	HGNC	HGNC:7468	YES	1	P1	CCDS1614.1	ENSP00000355536	Q99707	0	UPI0000036BC4	0	1	0	0	0	20	chr1:g.236902853_236902857dup	0	0.1377
chr1	236903349	rs144088346	C	CT	7	152	1545	0.045	T	3_prime_UTR_variant	MODIFIER	MTR	ENSG00000116984	Transcript	ENST00000366577.10	protein_coding	33/33	0	ENST00000366577.10:c.*5706dup	0	9915-9916/10547	0	0	0	0	rs144088346	0	1	0	insertion	HGNC	HGNC:7468	YES	1	P1	CCDS1614.1	ENSP00000355536	Q99707	0	UPI0000036BC4	0	1	0	0	0	1	chr1:g.236903350dup	0.0054	0
chr1	239911254	0	GA	G	4	152	526	0.026	-	3_prime_UTR_variant	MODIFIER	CHRM3	ENSG00000133019	Transcript	ENST00000255380.8	protein_coding	5/5	0	ENST00000255380.8:c.*2041del	0	4583/8780	0	0	0	0	rs11295112	0	1	0	deletion	HGNC	HGNC:1952	YES	1	P1	CCDS1616.1	ENSP00000255380	P20309	A0A024R3S2	UPI0000050453	0	1	0	0	0	10	chr1:g.239911265del	0.108	0.2882
chr1	239913350	rs35733832	AT	A	2	152	1369	0.013	-	3_prime_UTR_variant	MODIFIER	CHRM3	ENSG00000133019	Transcript	ENST00000255380.8	protein_coding	5/5	0	ENST00000255380.8:c.*4135del	0	6679/8780	0	0	0	0	rs879375622	0	1	0	deletion	HGNC	HGNC:1952	YES	1	P1	CCDS1616.1	ENSP00000255380	P20309	A0A024R3S2	UPI0000050453	0	1	0	0	0	8	chr1:g.239913359del	0	0
chr1	244843190	rs59190751	T	TAGAAA	2	152	1489	0.013	AGAAA	3_prime_UTR_variant	MODIFIER	COX20	ENSG00000203667	Transcript	ENST00000366528.3	protein_coding	5/5	0	ENST00000366528.3:c.*18_*19insAAGAA	0	506-507/568	0	0	0	0	rs1064793089	0	1	0	insertion	HGNC	HGNC:26970	YES	2	0	CCDS81434.1	ENSP00000355486	Q5RI15	0	UPI00001D7E54	0	1	0	0	0	4	chr1:g.244843194_244843195insAAGAA	0	0.2126
chr1	246540558	rs139872604	ATCT	A	5	152	871	0.032	-	3_prime_UTR_variant	MODIFIER	TFB2M	ENSG00000162851	Transcript	ENST00000366514.5	protein_coding	8/8	0	0	0	1784-?/1784	0	0	0	0	rs139872604	0	-1	0	deletion	HGNC	HGNC:18559	YES	1	P1	CCDS1627.1	ENSP00000355471	Q9H5Q4	0	UPI0000073CFC	0	0	0	0	0	0	chr1:g.246540563_246540565del	0.1603	0.1732
chr1	247454195	rs1553295322	A	ACG	3	152	2834	0.019	CG	5_prime_UTR_variant	MODIFIER	OR2B11	ENSG00000177535	Transcript	ENST00000641149.1	protein_coding	2/2	0	ENST00000641149.1:c.-2214_-2213insCG	0	1336-1337/6414	0	0	0	0	rs112472168	0	-1	0	insertion	HGNC	HGNC:31249	YES	0	P1	CCDS31090.1	ENSP00000492892	Q5JQS5	A0A126GVY5	UPI0000418F50	0	0	0	0	0	0	chr1:g.247454196_247454197insGC	0	0
chr2	9406070	rs1316336064	AGGCCTTCAGTGTGTGTTTGTCACTGAGTGGACCTCTGTGACATCTC	A	2	152	1353	0.013	-	3_prime_UTR_variant	MODIFIER	ITGB1BP1	ENSG00000119185	Transcript	ENST00000360635.7	protein_coding	8/8	0	ENST00000360635.7:c.*718_*763del	0	2218-2263/4859	0	0	0	0	rs1316336064	0	-1	0	deletion	HGNC	HGNC:23927	YES	5	P1	CCDS1662.1	ENSP00000353850	O14713	0	UPI000012DA43	0	0	0	0	0	0	chr2:g.9406072_9406117del	0	0
chr2	10837898	0	T	TTG	4	152	1991	0.026	TG	5_prime_UTR_variant	MODIFIER	PDIA6	ENSG00000143870	Transcript	ENST00000404824.2	protein_coding	1/14	0	ENST00000404824.2:c.-295_-294dup	0	79-80/2236	0	0	0	0	rs1387980620	0	-1	0	insertion	HGNC	HGNC:30168	0	2	0	CCDS62855.1	ENSP00000384459	Q15084	0	UPI0000421D0D	0	0	0	0	0	0	chr2:g.10837923_10837924dup	0	0
chr2	10837898	0	TTG	T	4	152	1991	0.026	-	5_prime_UTR_variant	MODIFIER	PDIA6	ENSG00000143870	Transcript	ENST00000404824.2	protein_coding	1/14	0	ENST00000404824.2:c.-295_-294del	0	78-79/2236	0	0	0	0	rs1396458329	0	-1	0	deletion	HGNC	HGNC:30168	0	2	0	CCDS62855.1	ENSP00000384459	Q15084	0	UPI0000421D0D	0	0	0	0	0	0	chr2:g.10837923_10837924del	0	0
chr2	11182640	0	CT	C	2	152	1112	0.013	-	3_prime_UTR_variant	MODIFIER	ROCK2	ENSG00000134318	Transcript	ENST00000315872.11	protein_coding	33/33	0	ENST00000315872.11:c.*796del	0	5463/8345	0	0	0	0	rs1002599329	0	-1	0	deletion	HGNC	HGNC:10252	YES	1	P1	CCDS42654.1	ENSP00000317985	O75116	A0A2P9DU05	UPI000034ECB0	0	0	0	0	0	0	chr2:g.11182647del	0	0
chr2	11445763	rs369121164	TC	T	4	152	1315	0.032	-	3_prime_UTR_variant	MODIFIER	E2F6	ENSG00000169016	Transcript	ENST00000381525.8	protein_coding	7/7	0	ENST00000381525.8:c.*713del	0	1841/3230	0	0	0	0	rs369121164	0	-1	0	deletion	HGNC	HGNC:3120	YES	1	P3	CCDS1680.2	ENSP00000370936	O75461	A0A0S2Z3K8	UPI0000000C90	0	0	0	0	0	0	chr2:g.11445765del	0.0064	0
chr2	11641467	0	G	GGTTTTGTTTTGTTTTGTTTT	7	152	1619	0.051	GTTTTGTTTTGTTTTGTTTT	3_prime_UTR_variant	MODIFIER	GREB1	ENSG00000196208	Transcript	ENST00000381486.7	protein_coding	33/33	0	ENST00000381486.7:c.*1029_*1048dup	0	7234-7235/8555	0	0	0	0	rs10639159	0	1	0	insertion	HGNC	HGNC:24885	YES	5	P1	CCDS42655.1	ENSP00000370896	Q4ZG55	0	UPI0000163937	0	0	0	0	0	35	chr2:g.11641483_11641502dup	0	0
chr2	14635175	rs574037469	GA	G	2	152	1830	0.013	-	3_prime_UTR_variant	MODIFIER	FAM84A	ENSG00000162981	Transcript	ENST00000295092.3	protein_coding	2/2	0	ENST00000295092.3:c.*320del	0	1454/6319	0	0	0	0	rs574037469	0	1	0	deletion	HGNC	HGNC:20743	YES	1	P1	CCDS1684.1	ENSP00000295092	Q96KN4	0	UPI000013E203	0	0	0	0	0	2	chr2:g.14635178del	0.0032	0.003
chr2	17541530	rs150206839	GA	G	2	152	1967	0.013	-	5_prime_UTR_variant	MODIFIER	VSNL1	ENSG00000163032	Transcript	ENST00000406397.1	protein_coding	1/4	0	ENST00000406397.1:c.-151del	0	372/2725	0	0	0	0	rs150206839	0	1	0	deletion	HGNC	HGNC:12722	YES	5	P1	CCDS1689.1	ENSP00000384719	P62760	0	UPI0000001467	0	0	0	0	0	3	chr2:g.17541534del	0.0192	0.0272
chr2	17655455	0	T	TCACA	2	152	1865	0.013	CACA	3_prime_UTR_variant	MODIFIER	VSNL1	ENSG00000163032	Transcript	ENST00000406397.1	protein_coding	4/4	0	ENST00000406397.1:c.*104_*107dup	0	1162-1163/2725	0	0	0	0	rs747824196	0	1	0	insertion	HGNC	HGNC:12722	YES	5	P1	CCDS1689.1	ENSP00000384719	P62760	0	UPI0000001467	0	0	0	0	0	46	chr2:g.17655498_17655501dup	0	0
chr2	17655455	0	TCACACA	T	7	152	1865	0.045	-	3_prime_UTR_variant	MODIFIER	VSNL1	ENSG00000163032	Transcript	ENST00000406397.1	protein_coding	4/4	0	ENST00000406397.1:c.*102_*107del	0	1163-1168/2725	0	0	0	0	rs879004084	0	1	0	deletion	HGNC	HGNC:12722	YES	5	P1	CCDS1689.1	ENSP00000384719	P62760	0	UPI0000001467	0	0	0	0	0	40	chr2:g.17655496_17655501del	0	0
chr2	17655455	0	TCACACACA	T	6	152	1865	0.038	-	3_prime_UTR_variant	MODIFIER	VSNL1	ENSG00000163032	Transcript	ENST00000406397.1	protein_coding	4/4	0	ENST00000406397.1:c.*100_*107del	0	1163-1170/2725	0	0	0	0	rs1325147030	0	1	0	deletion	HGNC	HGNC:12722	YES	5	P1	CCDS1689.1	ENSP00000384719	P62760	0	UPI0000001467	0	0	0	0	0	38	chr2:g.17655494_17655501del	0	0
chr2	17784232	rs1030976887	A	AT	2	152	1357	0.013	T	3_prime_UTR_variant	MODIFIER	GEN1	ENSG00000178295	Transcript	ENST00000381254.7	protein_coding	14/14	0	ENST00000381254.7:c.*2297dup	0	5243-5244/9957	0	0	0	0	rs1030976887	0	1	0	insertion	HGNC	HGNC:26881	YES	5	P1	CCDS1691.1	ENSP00000370653	Q17RS7	0	UPI00004113DA	0	0	0	0	0	4	chr2:g.17784236dup	0	0
chr2	20202247	rs755319295	CAT	C	2	152	1965	0.013	-	3_prime_UTR_variant	MODIFIER	SDC1	ENSG00000115884	Transcript	ENST00000381150.5	protein_coding	6/6	0	ENST00000381150.5:c.*517_*518del	0	1841-1842/3291	0	0	0	0	rs755319295	0	-1	0	deletion	HGNC	HGNC:10658	YES	5	P1	CCDS1697.1	ENSP00000370542	P18827	0	UPI000013CE2D	0	0	0	0	0	0	chr2:g.20202248_20202249del	0	0
chr2	20675273	rs5829753	AG	A	7	152	2425	0.045	-	3_prime_UTR_variant	MODIFIER	GDF7	ENSG00000143869	Transcript	ENST00000272224.5	protein_coding	2/2	0	ENST00000272224.5:c.*3849del	0	5298/9267	0	0	0	0	rs5829753	0	1	0	deletion	HGNC	HGNC:4222	YES	1	P1	CCDS1701.1	ENSP00000272224	Q7Z4P5	0	UPI0000208B29	0	0	0	0	0	0	chr2:g.20675274del	0.2005	0.2239
chr2	23385448	0	A	AGCC	4	150	880	0.026	GCC	5_prime_UTR_variant	MODIFIER	KLHL29	ENSG00000119771	Transcript	ENST00000486442.6	protein_coding	1/14	0	ENST00000486442.6:c.-467_-465dup	0	270-271/5325	0	0	0	0	rs550576439	0	1	0	insertion	HGNC	HGNC:29404	YES	5	P1	CCDS54335.1	ENSP00000420659	Q96CT2	0	UPI000058F1B6	0	0	0	0	0	21	chr2:g.23385467_23385469dup	0.1913	0.0522
chr2	23385577	0	C	CGGA	5	152	1328	0.032	GGA	5_prime_UTR_variant	MODIFIER	KLHL29	ENSG00000119771	Transcript	ENST00000486442.6	protein_coding	1/14	0	ENST00000486442.6:c.-344_-342dup	0	399-400/5325	0	0	0	0	rs1224784357	0	1	0	insertion	HGNC	HGNC:29404	YES	5	P1	CCDS54335.1	ENSP00000420659	Q96CT2	0	UPI000058F1B6	0	0	0	0	0	15	chr2:g.23385590_23385592dup	0	0
chr2	24084339	rs762702067	CACAGGGCAGGGCAGGGCAGGACAGG	C	4	152	1757	0.026	-	5_prime_UTR_variant	MODIFIER	TP53I3	ENSG00000115129	Transcript	ENST00000238721.9	protein_coding	1/5	0	ENST00000238721.9:c.-38_-14del	0	471-495/1653	0	0	0	0	rs762702067	0	-1	0	deletion	HGNC	HGNC:19373	YES	1	P1	CCDS1708.1	ENSP00000238721	Q53FA7	0	UPI000006D860	0	0	0	0	0	0	chr2:g.24084380_24084404del	0	0
chr2	24084390	rs3030953	A	ACAGGG	2	152	1994	0.013	CAGGG	5_prime_UTR_variant	MODIFIER	TP53I3	ENSG00000115129	Transcript	ENST00000238721.9	protein_coding	1/5	0	ENST00000238721.9:c.-69_-65dup	0	444-445/1653	0	0	0	0	rs796299596	0	-1	0	insertion	HGNC	HGNC:19373	YES	1	P1	CCDS1708.1	ENSP00000238721	Q53FA7	0	UPI000006D860	0	0	0	0	0	0	chr2:g.24084400_24084404dup	0	0
chr2	24084390	0	A	ACAGGGCAGGG	2	152	1994	0.013	CAGGGCAGGG	5_prime_UTR_variant	MODIFIER	TP53I3	ENSG00000115129	Transcript	ENST00000238721.9	protein_coding	1/5	0	ENST00000238721.9:c.-74_-65dup	0	444-445/1653	0	0	0	0	rs796299596	0	-1	0	insertion	HGNC	HGNC:19373	YES	1	P1	CCDS1708.1	ENSP00000238721	Q53FA7	0	UPI000006D860	0	0	0	0	0	0	chr2:g.24084395_24084404dup	0	0
chr2	24174649	rs144368713	CAGTGGGAGTAA	C	3	152	1625	0.019	-	3_prime_UTR_variant&NMD_transcript_variant	MODIFIER	AC008073.3	ENSG00000276087	Transcript	ENST00000610442.1	nonsense_mediated_decay	8/14	0	ENST00000610442.1:c.*831_*841del	0	1559-1569/2281	0	0	0	0	rs144368713	0	1	0	deletion	Clone_based_ensembl_gene	0	YES	2	P1	0	ENSP00000483650	0	A0A087X0T9	UPI0004620BF9	0	0	0	0	0	0	chr2:g.24174650_24174660del	0.1955	0.0998
chr2	24946675	0	CT	C	2	152	813	0.013	-	3_prime_UTR_variant	MODIFIER	DNAJC27	ENSG00000115137	Transcript	ENST00000264711.6	protein_coding	7/7	0	ENST00000264711.6:c.*940del	0	1952/4992	0	0	0	0	rs1014555307	0	-1	0	deletion	HGNC	HGNC:30290	YES	1	P1	CCDS1716.1	ENSP00000264711	Q9NZQ0	0	UPI000006F258	0	0	0	0	0	0	chr2:g.24946687del	0	0
chr2	25736445	rs72419591	CTTA	C	7	152	868	0.045	-	3_prime_UTR_variant	MODIFIER	ASXL2	ENSG00000143970	Transcript	ENST00000435504.8	protein_coding	13/13	0	ENST00000435504.8:c.*5581_*5583del	0	10183-10185/12878	0	0	0	0	rs72419591	0	-1	0	deletion	HGNC	HGNC:23805	0	5	P5	0	ENSP00000391447	Q76L83	0	UPI00001DFBE8	0	1	0	0	0	0	chr2:g.25736450_25736452del	0.1569	0.1271
chr2	26948073	0	C	CCACA	5	152	1641	0.038	CACA	3_prime_UTR_variant	MODIFIER	DPYSL5	ENSG00000157851	Transcript	ENST00000288699.11	protein_coding	13/13	0	ENST00000288699.11:c.*1112_*1115dup	0	2900-2901/5178	0	0	0	0	rs879097415	0	1	0	insertion	HGNC	HGNC:20637	YES	1	P1	CCDS1730.1	ENSP00000288699	Q9BPU6	0	UPI00000411CF	0	0	0	0	0	37	chr2:g.26948107_26948110dup	0	0
chr2	26948073	0	CCACA	C	5	152	1641	0.032	-	3_prime_UTR_variant	MODIFIER	DPYSL5	ENSG00000157851	Transcript	ENST00000288699.11	protein_coding	13/13	0	ENST00000288699.11:c.*1112_*1115del	0	2901-2904/5178	0	0	0	0	rs775866642	0	1	0	deletion	HGNC	HGNC:20637	YES	1	P1	CCDS1730.1	ENSP00000288699	Q9BPU6	0	UPI00000411CF	0	0	0	0	0	33	chr2:g.26948107_26948110del	0	0
chr2	27153508	0	C	CTCTTTTCTTTTCTTT	6	152	1978	0.038	TCTTTTCTTTTCTTT	3_prime_UTR_variant	MODIFIER	TCF23	ENSG00000163792	Transcript	ENST00000296096.6	protein_coding	3/3	0	ENST00000296096.6:c.*654_*668dup	0	1416-1417/4882	0	0	0	0	rs139640315	0	1	0	insertion	HGNC	HGNC:18602	YES	1	P1	CCDS33163.1	ENSP00000296096	Q7RTU1	0	UPI00001AEC06	0	0	0	0	0	27	chr2:g.27153521_27153535dup	0	0
chr2	27153508	0	C	CTCTTTTCTTTTCTTTTCTTTTCTTT	6	152	1978	0.045	TCTTTTCTTTTCTTTTCTTTTCTTT	3_prime_UTR_variant	MODIFIER	TCF23	ENSG00000163792	Transcript	ENST00000296096.6	protein_coding	3/3	0	ENST00000296096.6:c.*644_*668dup	0	1416-1417/4882	0	0	0	0	rs139640315	0	1	0	insertion	HGNC	HGNC:18602	YES	1	P1	CCDS33163.1	ENSP00000296096	Q7RTU1	0	UPI00001AEC06	0	0	0	0	0	27	chr2:g.27153511_27153535dup	0	0
chr2	27153540	rs145910571	C	CTT	5	152	1466	0.032	TT	3_prime_UTR_variant	MODIFIER	TCF23	ENSG00000163792	Transcript	ENST00000296096.6	protein_coding	3/3	0	ENST00000296096.6:c.*674_*675dup	0	1448-1449/4882	0	0	0	0	rs145910571	0	1	0	insertion	HGNC	HGNC:18602	YES	1	P1	CCDS33163.1	ENSP00000296096	Q7RTU1	0	UPI00001AEC06	0	0	0	0	0	2	chr2:g.27153541_27153542dup	0	0
chr2	27254759	0	A	AAC	3	152	1884	0.019	AC	3_prime_UTR_variant	MODIFIER	SLC30A3	ENSG00000115194	Transcript	ENST00000233535.8	protein_coding	8/8	0	ENST00000233535.8:c.*551_*552dup	0	2072-2073/2260	0	0	0	0	rs1305272529	0	-1	0	insertion	HGNC	HGNC:11014	YES	1	P1	CCDS1743.1	ENSP00000233535	Q99726	0	UPI000006D0B4	0	0	0	0	0	0	chr2:g.27254799_27254800dup	0	0
chr2	27254759	0	AAC	A	3	152	1884	0.019	-	3_prime_UTR_variant	MODIFIER	SLC30A3	ENSG00000115194	Transcript	ENST00000233535.8	protein_coding	8/8	0	ENST00000233535.8:c.*551_*552del	0	2071-2072/2260	0	0	0	0	rs879099487	0	-1	0	deletion	HGNC	HGNC:11014	YES	1	P1	CCDS1743.1	ENSP00000233535	Q99726	0	UPI000006D0B4	0	0	0	0	0	0	chr2:g.27254799_27254800del	0	0
chr2	29074468	rs35089939	CTGT	C	2	152	2340	0.013	-	5_prime_UTR_variant	MODIFIER	PCARE	ENSG00000179270	Transcript	ENST00000331664.6	protein_coding	1/2	0	ENST00000331664.6:c.-210_-208del	0	53-55/7303	0	0	0	0	rs68079907	0	-1	0	deletion	HGNC	HGNC:34383	YES	2	P1	CCDS42669.1	ENSP00000332809	A6NGG8	0	UPI0000251DD8	0	1	0	0	0	0	chr2:g.29074476_29074478del	0.111	0.0129
chr2	31266761	0	T	TACACAC	2	152	2013	0.013	ACACAC	3_prime_UTR_variant	MODIFIER	EHD3	ENSG00000013016	Transcript	ENST00000322054.10	protein_coding	6/6	0	ENST00000322054.10:c.*85_*90dup	0	2135-2136/4825	0	0	0	0	rs370001880	0	1	0	insertion	HGNC	HGNC:3244	YES	1	P1	CCDS1774.1	ENSP00000327116	Q9NZN3	0	UPI0000140D07	0	0	0	0	0	33	chr2:g.31266789_31266794dup	0	0
chr2	31266761	0	TACACAC	T	2	152	2013	0.013	-	3_prime_UTR_variant	MODIFIER	EHD3	ENSG00000013016	Transcript	ENST00000322054.10	protein_coding	6/6	0	ENST00000322054.10:c.*85_*90del	0	2136-2141/4825	0	0	0	0	rs752027133	0	1	0	deletion	HGNC	HGNC:3244	YES	1	P1	CCDS1774.1	ENSP00000327116	Q9NZN3	0	UPI0000140D07	0	0	0	0	0	27	chr2:g.31266789_31266794del	0	0
chr2	31335249	rs10590467	AAG	A	2	152	1201	0.013	-	3_prime_UTR_variant	MODIFIER	XDH	ENSG00000158125	Transcript	ENST00000379416.4	protein_coding	36/36	0	ENST00000379416.4:c.*707_*708del	0	4785-4786/5715	0	0	0	0	rs10590467	0	-1	0	deletion	HGNC	HGNC:12805	YES	1	P1	CCDS1775.1	ENSP00000368727	P47989	0	UPI0000036BC9	0	1	0	0	0	0	chr2:g.31335252_31335253del	0.1024	0.0537
chr2	31866591	rs113819755	CAA	C	2	152	939	0.013	-	3_prime_UTR_variant	MODIFIER	MEMO1	ENSG00000162959	Transcript	ENST00000295065.9	protein_coding	9/9	0	ENST00000295065.9:c.*1768_*1769del	0	2972-2973/4505	0	0	0	0	rs113819755	0	-1	0	deletion	HGNC	HGNC:14014	YES	1	P1	CCDS1776.1	ENSP00000295065	Q9Y316	0	UPI0000001C55	0	0	0	0	0	0	chr2:g.31866592_31866593del	0.104	0.1044
chr2	32820947	rs16349	GAAGCAGATTCTGGAA	G	2	152	1043	0.013	-	3_prime_UTR_variant	MODIFIER	TTC27	ENSG00000018699	Transcript	ENST00000317907.9	protein_coding	20/20	0	ENST00000317907.9:c.*13_*27del	0	2785-2799/2888	0	0	0	0	rs139045069	0	1	0	deletion	HGNC	HGNC:25986	YES	1	P1	CCDS33176.1	ENSP00000313953	Q6P3X3	0	UPI0000208226	0	0	0	0	0	3	chr2:g.32820951_32820965del	0.138	0.2791
chr2	36550041	0	ATG	A	2	152	782	0.013	-	3_prime_UTR_variant	MODIFIER	CRIM1	ENSG00000150938	Transcript	ENST00000280527.7	protein_coding	17/17	0	ENST00000280527.7:c.*1365_*1366del	0	4967-4968/6060	0	0	0	0	rs879175394	0	1	0	deletion	HGNC	HGNC:2359	YES	1	P1	CCDS1783.1	ENSP00000280527	Q9NZV1	0	UPI000004C628	0	1	0	0	0	24	chr2:g.36550066_36550067del	0	0
chr2	38295955	0	G	GA	3	152	1113	0.019	A	3_prime_UTR_variant	MODIFIER	ATL2	ENSG00000119787	Transcript	ENST00000378954.9	protein_coding	13/13	0	ENST00000378954.9:c.*38dup	0	1803-1804/3805	0	0	0	0	rs3217584&TMP_ESP_2_38523098_38523098	0	-1	0	insertion	HGNC	HGNC:24047	YES	1	A1	CCDS46260.1	ENSP00000368237	Q8NHH9	0	UPI00001B00A2	0	0	0	0	0	0	chr2:g.38295964dup	0.019	0.0023
chr2	38984487	rs35969619	A	AACTT	5	152	1337	0.032	ACTT	3_prime_UTR_variant	MODIFIER	SOS1	ENSG00000115904	Transcript	ENST00000426016.5	protein_coding	24/24	0	ENST00000426016.5:c.*1333_*1336dup	0	5425-5426/8517	0	0	0	0	rs1474027201	0	-1	0	insertion	HGNC	HGNC:11187	YES	2	P2	CCDS1802.1	ENSP00000387784	Q07889	0	UPI0000135CF0	0	1	0	0	0	0	chr2:g.38984489_38984492dup	0	0.3079
chr2	39437120	0	G	GGCCGCC	5	150	1306	0.032	GCCGCC	5_prime_UTR_variant	MODIFIER	MAP4K3	ENSG00000011566	Transcript	ENST00000263881.8	protein_coding	1/34	0	ENST00000263881.8:c.-139_-134dup	0	165-166/4335	0	0	0	0	rs765452464	0	-1	0	insertion	HGNC	HGNC:6865	YES	1	P3	CCDS1803.1	ENSP00000263881	Q8IVH8	0	UPI00000747E6	0	0	0	0	0	0	chr2:g.39437135_39437140dup	0	0.0318
chr2	39437120	0	GGCCGCC	G	2	150	1306	0.013	-	5_prime_UTR_variant	MODIFIER	MAP4K3	ENSG00000011566	Transcript	ENST00000263881.8	protein_coding	1/34	0	ENST00000263881.8:c.-139_-134del	0	160-165/4335	0	0	0	0	rs553241358	0	-1	0	deletion	HGNC	HGNC:6865	YES	1	P3	CCDS1803.1	ENSP00000263881	Q8IVH8	0	UPI00000747E6	0	0	0	0	0	0	chr2:g.39437135_39437140del	0.0021	0
chr2	42350080	rs3039172	A	AGG	7	152	1161	0.051	GG	3_prime_UTR_variant	MODIFIER	COX7A2L	ENSG00000115944	Transcript	ENST00000378669.5	protein_coding	4/4	0	ENST00000378669.5:c.*1138_*1139insCC	0	2313-2314/3056	0	0	0	0	rs3039172	0	-1	0	insertion	HGNC	HGNC:2289	YES	2	P1	CCDS1808.1	ENSP00000367938	O14548	Q6FGA0	UPI0000127C56	0	0	0	0	0	0	chr2:g.42350080_42350081insGG	0.3325	0.4002
chr2	43880649	0	A	AGTGT	6	152	2187	0.038	GTGT	3_prime_UTR_variant	MODIFIER	ABCG8	ENSG00000143921	Transcript	ENST00000645013.1	protein_coding	13/13	0	ENST00000645013.1:c.*2748_*2751dup	0	4848-4849/7186	0	0	0	0	rs143392708	0	1	0	insertion	HGNC	HGNC:13887	YES	0	P1	CCDS1815.1	ENSP00000496450	Q9H221	0	UPI000004C4CD	0	1	0	0	0	15	chr2:g.43880661_43880664dup	0	0
chr2	43880663	0	TGC	T	2	152	2082	0.013	-	3_prime_UTR_variant	MODIFIER	ABCG8	ENSG00000143921	Transcript	ENST00000645013.1	protein_coding	13/13	0	ENST00000645013.1:c.*2765_*2766del	0	4863-4864/7186	0	0	0	0	rs1491318237	0	1	0	deletion	HGNC	HGNC:13887	YES	0	P1	CCDS1815.1	ENSP00000496450	Q9H221	0	UPI000004C4CD	0	1	0	0	0	14	chr2:g.43880678_43880679del	0	0
chr2	47662264	0	TCACA	T	3	152	1995	0.019	-	3_prime_UTR_variant&NMD_transcript_variant	MODIFIER	MSH2	ENSG00000095002	Transcript	ENST00000644092.1	nonsense_mediated_decay	20/20	0	ENST00000644092.1:c.*2740_*2743del	0	4462-4465/5343	0	0	0	0	rs1313103662	0	1	0	deletion	HGNC	HGNC:7325	0	0	0	0	ENSP00000496351	0	A0A2R8Y7S8	UPI000D1949FF	0	1	0	0	0	28	chr2:g.47662293_47662296del	0	0
chr2	48515216	0	T	TTCTCTCTCTCTCTCTC	2	150	1120	0.013	TCTCTCTCTCTCTCTC	3_prime_UTR_variant	MODIFIER	PPP1R21	ENSG00000162869	Transcript	ENST00000294952.13	protein_coding	22/22	0	ENST00000294952.13:c.*488_*503dup	0	3003-3004/3173	0	0	0	0	rs10530147	0	1	0	insertion	HGNC	HGNC:30595	YES	1	P1	CCDS46278.1	ENSP00000294952	Q6ZMI0	0	UPI000015C523	0	0	0	0	0	31	chr2:g.48515232_48515247dup	0	0
chr2	49920697	0	CGT	C	4	150	1062	0.026	-	3_prime_UTR_variant	MODIFIER	NRXN1	ENSG00000179915	Transcript	ENST00000404971.5	protein_coding	24/24	0	ENST00000404971.5:c.*1245_*1246del	0	7229-7230/7578	0	0	0	0	rs1371153284	0	-1	0	deletion	HGNC	HGNC:8008	YES	1	0	CCDS46282.1	ENSP00000385142	Q9ULB1	0	UPI00015A218A	0	1	0	0	0	0	chr2:g.49920743_49920744del	0	0
chr2	49920697	0	CGTGT	C	5	150	1062	0.032	-	3_prime_UTR_variant	MODIFIER	NRXN1	ENSG00000179915	Transcript	ENST00000404971.5	protein_coding	24/24	0	ENST00000404971.5:c.*1243_*1246del	0	7227-7230/7578	0	0	0	0	rs1207011100	0	-1	0	deletion	HGNC	HGNC:8008	YES	1	0	CCDS46282.1	ENSP00000385142	Q9ULB1	0	UPI00015A218A	0	1	0	0	0	0	chr2:g.49920741_49920744del	0	0
chr2	60801861	rs66986840	ACTTAT	A	2	152	1416	0.013	-	3_prime_UTR_variant	MODIFIER	PAPOLG	ENSG00000115421	Transcript	ENST00000238714.8	protein_coding	22/22	0	ENST00000238714.8:c.*4706_*4710del	0	7124-7128/7348	0	0	0	0	rs71400302	0	1	0	deletion	HGNC	HGNC:14982	YES	1	P1	CCDS1863.1	ENSP00000238714	Q9BWT3	0	UPI00000704EB	0	0	0	0	0	4	chr2:g.60801866_60801870del	0.0779	0.056
chr2	60929091	rs201408911	CAG	C	2	152	2042	0.013	-	3_prime_UTR_variant	MODIFIER	REL	ENSG00000162924	Transcript	ENST00000295025.12	protein_coding	11/11	0	ENST00000295025.12:c.*6560_*6561del	0	8737-8738/11255	0	0	0	0	rs201408911	0	1	0	deletion	HGNC	HGNC:9954	YES	1	P3	CCDS1864.1	ENSP00000295025	Q04864	0	UPI000013367B	0	1	0	0	0	3	chr2:g.60929095_60929096del	0	0
chr2	61478221	rs141520251	ATAAC	A	6	152	1639	0.038	-	3_prime_UTR_variant	MODIFIER	XPO1	ENSG00000082898	Transcript	ENST00000401558.6	protein_coding	25/25	0	ENST00000401558.6:c.*595_*598del	0	4539-4542/4915	0	0	0	0	rs141520251	0	-1	0	deletion	HGNC	HGNC:12825	YES	1	P1	CCDS33205.1	ENSP00000384863	O14980	0	UPI0000001C23	0	1	0	0	0	0	chr2:g.61478227_61478230del	0.0319	0.025
chr2	61537752	0	A	AACACACACAC	3	152	1017	0.019	ACACACACAC	5_prime_UTR_variant	MODIFIER	XPO1	ENSG00000082898	Transcript	ENST00000401558.6	protein_coding	1/25	0	ENST00000401558.6:c.-207_-198dup	0	531-532/4915	0	0	0	0	rs34469311	0	-1	0	insertion	HGNC	HGNC:12825	YES	1	P1	CCDS33205.1	ENSP00000384863	O14980	0	UPI0000001C23	0	1	0	0	0	0	chr2:g.61537775_61537784dup	0	0
chr2	68579540	rs11447262	A	AT	7	152	1462	0.045	T	3_prime_UTR_variant	MODIFIER	APLF	ENSG00000169621	Transcript	ENST00000303795.9	protein_coding	10/10	0	ENST00000303795.9:c.*1518_*1519insT	0	3201-3202/3823	0	0	0	0	rs11447262	0	1	0	insertion	HGNC	HGNC:28724	YES	1	P1	CCDS1888.1	ENSP00000307004	Q8IW19	0	UPI0000074578	0	0	0	0	0	0	chr2:g.68579540_68579541insT	0.23	0.5998
chr2	68579558	rs11350223	TG	T	7	152	1470	0.045	-	3_prime_UTR_variant	MODIFIER	APLF	ENSG00000169621	Transcript	ENST00000303795.9	protein_coding	10/10	0	ENST00000303795.9:c.*1539del	0	3220/3823	0	0	0	0	rs11350223	0	1	0	deletion	HGNC	HGNC:28724	YES	1	P1	CCDS1888.1	ENSP00000307004	Q8IW19	0	UPI0000074578	0	0	0	0	0	2	chr2:g.68579561del	0.2031	0.4985
chr2	69248211	0	GT	G	3	150	637	0.019	-	3_prime_UTR_variant	MODIFIER	ANTXR1	ENSG00000169604	Transcript	ENST00000303714.8	protein_coding	18/18	0	ENST00000303714.8:c.*2737del	0	4744/5859	0	0	0	0	rs57223047	0	1	0	deletion	HGNC	HGNC:21014	YES	1	P1	CCDS1892.1	ENSP00000301945	Q9H6X2	0	UPI0000049806	0	1	0	0	0	10	chr2:g.69248222del	0	0
chr2	69458707	0	G	GCA	4	152	1780	0.026	CA	3_prime_UTR_variant	MODIFIER	AAK1	ENSG00000115977	Transcript	ENST00000409085.9	protein_coding	22/22	0	ENST00000409085.9:c.*17160_*17161dup	0	20446-20447/21157	0	0	0	0	rs139723881	0	-1	0	insertion	HGNC	HGNC:19679	YES	5	P2	CCDS1893.2	ENSP00000386456	Q2M2I8	0	UPI0001881663	0	0	0	0	0	0	chr2:g.69458727_69458728dup	0	0
chr2	69458707	0	GCA	G	3	152	1780	0.019	-	3_prime_UTR_variant	MODIFIER	AAK1	ENSG00000115977	Transcript	ENST00000409085.9	protein_coding	22/22	0	ENST00000409085.9:c.*17160_*17161del	0	20445-20446/21157	0	0	0	0	rs796361957	0	-1	0	deletion	HGNC	HGNC:19679	YES	5	P2	CCDS1893.2	ENSP00000386456	Q2M2I8	0	UPI0001881663	0	0	0	0	0	0	chr2:g.69458727_69458728del	0	0
chr2	69472795	rs34246039	ATCT	A	2	152	1069	0.013	-	3_prime_UTR_variant	MODIFIER	AAK1	ENSG00000115977	Transcript	ENST00000409085.9	protein_coding	22/22	0	ENST00000409085.9:c.*3071_*3073del	0	6356-6358/21157	0	0	0	0	rs34246039	0	-1	0	deletion	HGNC	HGNC:19679	YES	5	P2	CCDS1893.2	ENSP00000386456	Q2M2I8	0	UPI0001881663	0	0	0	0	0	0	chr2:g.69472799_69472801del	0.102	0.0764
chr2	69962199	0	GACACACAC	G	3	152	2526	0.019	-	5_prime_UTR_variant	MODIFIER	ASPRV1	ENSG00000244617	Transcript	ENST00000320256.5	protein_coding	1/1	0	ENST00000320256.5:c.-519_-512del	0	59-66/2177	0	0	0	0	rs1465552707	0	-1	0	deletion	HGNC	HGNC:26321	YES	0	P1	CCDS1897.1	ENSP00000315383	Q53RT3	0	UPI0000140820	0	0	0	0	0	0	chr2:g.69962224_69962231del	0	0
chr2	69962199	0	GACACACACAC	G	4	152	2526	0.026	-	5_prime_UTR_variant	MODIFIER	ASPRV1	ENSG00000244617	Transcript	ENST00000320256.5	protein_coding	1/1	0	ENST00000320256.5:c.-521_-512del	0	57-66/2177	0	0	0	0	rs1245158091	0	-1	0	deletion	HGNC	HGNC:26321	YES	0	P1	CCDS1897.1	ENSP00000315383	Q53RT3	0	UPI0000140820	0	0	0	0	0	0	chr2:g.69962222_69962231del	0	0
chr2	73863254	rs527483429	TC	T	3	152	2124	0.019	-	3_prime_UTR_variant	MODIFIER	STAMBP	ENSG00000124356	Transcript	ENST00000394070.7	protein_coding	10/10	0	ENST00000394070.7:c.*996del	0	2833/6746	0	0	0	0	rs527483429	0	1	0	deletion	HGNC	HGNC:16950	YES	1	P1	CCDS1929.1	ENSP00000377633	O95630	A0A140VK54	UPI0000038DA0	0	1	0	0	0	0	chr2:g.73863255del	0.003	0
chr2	74532390	rs1323057254	ATTGAT	A	2	152	1902	0.013	-	3_prime_UTR_variant	MODIFIER	LOXL3	ENSG00000115318	Transcript	ENST00000264094.8	protein_coding	14/14	0	ENST00000264094.8:c.*1211_*1215del	0	3552-3556/3689	0	0	0	0	rs1323057254	0	-1	0	deletion	HGNC	HGNC:13869	YES	1	P1	CCDS1953.1	ENSP00000264094	P58215	0	UPI0000044959	0	0	0	0	0	0	chr2:g.74532393_74532397del	0	0
chr2	75047483	0	CCTT	C	2	152	2348	0.013	-	3_prime_UTR_variant	MODIFIER	TACR1	ENSG00000115353	Transcript	ENST00000305249.10	protein_coding	5/5	0	ENST00000305249.10:c.*1946_*1948del	0	3756-3758/4779	0	0	0	0	0	0	-1	0	deletion	HGNC	HGNC:11526	YES	1	P1	CCDS1958.1	ENSP00000303522	P25103	0	UPI0000039D68	0	0	0	0	0	0	chr2:g.75047486_75047488del	0	0
chr2	80648591	rs200455804	AT	A	2	152	939	0.019	-	3_prime_UTR_variant	MODIFIER	CTNNA2	ENSG00000066032	Transcript	ENST00000402739.8	protein_coding	18/18	0	ENST00000402739.8:c.*728del	0	3587/3684	0	0	0	0	rs545473128	0	1	0	deletion	HGNC	HGNC:2510	YES	1	A1	CCDS62944.1	ENSP00000384638	P26232	0	UPI0000D9D4EC	0	1	0	0	0	8	chr2:g.80648600del	0.0056	0.0166
chr2	85544938	0	AT	A	2	152	1035	0.013	-	3_prime_UTR_variant	MODIFIER	GGCX	ENSG00000115486	Transcript	ENST00000233838.9	protein_coding	15/15	0	ENST00000233838.9:c.*4995del	0	7337/7556	0	0	0	0	rs1036790776	0	-1	0	deletion	HGNC	HGNC:4247	YES	1	P1	CCDS1978.1	ENSP00000233838	P38435	0	UPI0000000DD6	0	1	0	0	0	0	chr2:g.85544950del	0	0
chr2	85546416	0	T	TA	2	152	1087	0.013	A	3_prime_UTR_variant	MODIFIER	GGCX	ENSG00000115486	Transcript	ENST00000233838.9	protein_coding	15/15	0	ENST00000233838.9:c.*3517dup	0	5859-5860/7556	0	0	0	0	rs769189064	0	-1	0	insertion	HGNC	HGNC:4247	YES	1	P1	CCDS1978.1	ENSP00000233838	P38435	0	UPI0000000DD6	0	1	0	0	0	0	chr2:g.85546425dup	0	0
chr2	85546561	rs200418394	AAAG	A	2	152	2027	0.013	-	3_prime_UTR_variant	MODIFIER	GGCX	ENSG00000115486	Transcript	ENST00000233838.9	protein_coding	15/15	0	ENST00000233838.9:c.*3370_*3372del	0	5712-5714/7556	0	0	0	0	rs200418394	0	-1	0	deletion	HGNC	HGNC:4247	YES	1	P1	CCDS1978.1	ENSP00000233838	P38435	0	UPI0000000DD6	0	1	0	0	0	0	chr2:g.85546562_85546564del	0.0186	0.0061
chr2	85658850	rs1006380296	CTT	C	2	152	1896	0.013	-	3_prime_UTR_variant	MODIFIER	SFTPB	ENSG00000168878	Transcript	ENST00000409383.5	protein_coding	12/12	0	ENST00000409383.5:c.*23_*24del	0	1305-1306/1867	0	0	0	0	rs1006380296	0	-1	0	deletion	HGNC	HGNC:10801	YES	1	P2	CCDS1983.2	ENSP00000386346	0	D6W5L6	UPI0000421A06	0	1	0	0	0	0	chr2:g.85658854_85658855del	0	0
chr2	86563402	rs111532456	AG	A	2	152	1496	0.013	-	5_prime_UTR_variant	MODIFIER	CHMP3	ENSG00000115561	Transcript	ENST00000263856.9	protein_coding	1/6	0	ENST00000263856.9:c.-55del	0	41/3138	0	0	0	0	rs111532456	0	-1	0	deletion	HGNC	HGNC:29865	YES	1	P1	CCDS33236.1	ENSP00000263856	Q9Y3E7	0	UPI000006E953	0	0	0	0	0	0	chr2:g.86563404del	0.1306	0.329
chr2	95159586	rs1206066580	GCCCCGCCCGCCACCCCGCGCCAGC	G	2	152	1045	0.013	-	5_prime_UTR_variant	MODIFIER	ZNF514	ENSG00000144026	Transcript	ENST00000295208.7	protein_coding	1/5	0	ENST00000295208.7:c.-466_-443del	0	239-262/6189	0	0	0	0	0	0	-1	0	deletion	HGNC	HGNC:25894	YES	1	P1	CCDS2011.1	ENSP00000295208	Q96K75	0	UPI0000070647	0	0	0	0	0	0	chr2:g.95159664_95159687del	0	0
chr2	95384169	0	T	TACACACAC	4	152	1447	0.026	ACACACAC	3_prime_UTR_variant	MODIFIER	KCNIP3	ENSG00000115041	Transcript	ENST00000295225.10	protein_coding	9/9	0	ENST00000295225.10:c.*150_*157dup	0	983-984/2891	0	0	0	0	rs375367798	0	1	0	insertion	HGNC	HGNC:15523	YES	1	P3	CCDS2013.1	ENSP00000295225	Q9Y2W7	A0A024RE22	UPI0000000CCD	0	0	0	0	0	37	chr2:g.95384199_95384206dup	0	0
chr2	95384169	0	T	TACACACACAC	3	152	1447	0.019	ACACACACAC	3_prime_UTR_variant	MODIFIER	KCNIP3	ENSG00000115041	Transcript	ENST00000295225.10	protein_coding	9/9	0	ENST00000295225.10:c.*148_*157dup	0	983-984/2891	0	0	0	0	rs375367798	0	1	0	insertion	HGNC	HGNC:15523	YES	1	P3	CCDS2013.1	ENSP00000295225	Q9Y2W7	A0A024RE22	UPI0000000CCD	0	0	0	0	0	37	chr2:g.95384197_95384206dup	0	0
chr2	96249091	0	G	GGT	6	152	2405	0.038	GT	3_prime_UTR_variant	MODIFIER	TMEM127	ENSG00000135956	Transcript	ENST00000258439.7	protein_coding	4/4	0	ENST00000258439.7:c.*4715_*4716dup	0	5690-5691/6266	0	0	0	0	rs111392153	0	-1	0	insertion	HGNC	HGNC:26038	YES	1	P1	CCDS2018.1	ENSP00000258439	O75204	0	UPI000000D96F	0	1	0	0	0	0	chr2:g.96249116_96249117dup	0	0
chr2	96249091	0	G	GGTGTGT	5	152	2405	0.032	GTGTGT	3_prime_UTR_variant	MODIFIER	TMEM127	ENSG00000135956	Transcript	ENST00000258439.7	protein_coding	4/4	0	ENST00000258439.7:c.*4711_*4716dup	0	5690-5691/6266	0	0	0	0	rs111392153	0	-1	0	insertion	HGNC	HGNC:26038	YES	1	P1	CCDS2018.1	ENSP00000258439	O75204	0	UPI000000D96F	0	1	0	0	0	0	chr2:g.96249112_96249117dup	0	0
chr2	96249091	0	GGT	G	4	152	2405	0.026	-	3_prime_UTR_variant	MODIFIER	TMEM127	ENSG00000135956	Transcript	ENST00000258439.7	protein_coding	4/4	0	ENST00000258439.7:c.*4715_*4716del	0	5689-5690/6266	0	0	0	0	rs747612641	0	-1	0	deletion	HGNC	HGNC:26038	YES	1	P1	CCDS2018.1	ENSP00000258439	O75204	0	UPI000000D96F	0	1	0	0	0	0	chr2:g.96249116_96249117del	0	0
chr2	99551153	0	GGT	G	6	152	2069	0.045	-	3_prime_UTR_variant	MODIFIER	AFF3	ENSG00000144218	Transcript	ENST00000409579.5	protein_coding	25/25	0	ENST00000409579.5:c.*319_*320del	0	4308-4309/4342	0	0	0	0	rs1475371494	0	-1	0	deletion	HGNC	HGNC:6473	YES	5	P3	CCDS33258.1	ENSP00000386834	P51826	0	UPI0000545269	0	1	0	0	0	0	chr2:g.99551182_99551183del	0	0
chr2	101349607	rs977105976	G	GAT	4	152	1149	0.026	AT	3_prime_UTR_variant	MODIFIER	CREG2	ENSG00000175874	Transcript	ENST00000324768.6	protein_coding	4/4	0	ENST00000324768.6:c.*1314_*1315dup	0	2234-2235/6292	0	0	0	0	rs977105976	0	-1	0	insertion	HGNC	HGNC:14272	YES	1	P1	CCDS2052.1	ENSP00000315203	Q8IUH2	0	UPI0000074776	0	0	0	0	0	0	chr2:g.101349615_101349616dup	0	0
chr2	102396928	rs11465656	TG	T	6	152	2098	0.051	-	3_prime_UTR_variant	MODIFIER	IL18R1	ENSG00000115604	Transcript	ENST00000409599.5	protein_coding	12/12	0	ENST00000409599.5:c.*46del	0	2025/3854	0	0	0	0	rs11465656	0	1	0	deletion	HGNC	HGNC:5988	YES	5	P1	CCDS2060.1	ENSP00000387211	Q13478	0	UPI000012D871	0	0	0	0	0	3	chr2:g.102396932del	0.0146	0.0015
chr2	106802176	rs149219577	A	AT	2	152	1138	0.013	T	3_prime_UTR_variant	MODIFIER	ST6GAL2	ENSG00000144057	Transcript	ENST00000409382.7	protein_coding	6/6	0	ENST00000409382.7:c.*4501dup	0	6702-6703/7275	0	0	0	0	rs149219577	0	-1	0	insertion	HGNC	HGNC:10861	YES	1	P1	CCDS2073.1	ENSP00000386942	Q96JF0	0	UPI000007477B	0	0	0	0	0	0	chr2:g.106802184dup	0.0543	0.0484
chr2	106802352	rs72518397	T	TCTA	2	152	912	0.013	CTA	3_prime_UTR_variant	MODIFIER	ST6GAL2	ENSG00000144057	Transcript	ENST00000409382.7	protein_coding	6/6	0	ENST00000409382.7:c.*4323_*4325dup	0	6526-6527/7275	0	0	0	0	rs138329722	0	-1	0	insertion	HGNC	HGNC:10861	YES	1	P1	CCDS2073.1	ENSP00000386942	Q96JF0	0	UPI000007477B	0	0	0	0	0	0	chr2:g.106802354_106802356dup	0.0543	0.0484
chr2	106803612	0	TAACAACAAC	T	2	152	1861	0.013	-	3_prime_UTR_variant	MODIFIER	ST6GAL2	ENSG00000144057	Transcript	ENST00000409382.7	protein_coding	6/6	0	ENST00000409382.7:c.*3057_*3065del	0	5258-5266/7275	0	0	0	0	rs878939188	0	-1	0	deletion	HGNC	HGNC:10861	YES	1	P1	CCDS2073.1	ENSP00000386942	Q96JF0	0	UPI000007477B	0	0	0	0	0	0	chr2:g.106803650_106803658del	0	0
chr2	108784835	rs2308203	T	TTCTAG	2	152	1442	0.013	TCTAG	3_prime_UTR_variant	MODIFIER	RANBP2	ENSG00000153201	Transcript	ENST00000283195.11	protein_coding	29/29	0	ENST00000283195.11:c.*938_*939insGTCTA	0	10734-10735/11708	0	0	0	0	rs2308203	0	1	0	insertion	HGNC	HGNC:9848	YES	1	P1	CCDS2079.1	ENSP00000283195	P49792	0	UPI0000207FB9	0	1	0	0	0	4	chr2:g.108784839_108784840insGTCTA	0.3824	0.7806
chr2	109504500	rs71662090	CACAA	C	2	152	2156	0.013	-	3_prime_UTR_variant	MODIFIER	SH3RF3	ENSG00000172985	Transcript	ENST00000309415.7	protein_coding	10/10	0	ENST00000309415.7:c.*2833_*2836del	0	5672-5675/5803	0	0	0	0	rs71662090	0	1	0	deletion	HGNC	HGNC:24699	YES	5	P1	CCDS74557.1	ENSP00000309186	Q8TEJ3	0	UPI0000DD7AEA	0	0	0	0	0	3	chr2:g.109504504_109504507del	0.1428	0.0386
chr2	111120979	0	TGCCGCCGCCGCC	T	4	150	2151	0.032	-	5_prime_UTR_variant	MODIFIER	BCL2L11	ENSG00000153094	Transcript	ENST00000393256.8	protein_coding	1/4	0	ENST00000393256.8:c.-192_-181del	0	67-78/5098	0	0	0	0	rs1324718678	0	1	0	deletion	HGNC	HGNC:994	YES	1	0	CCDS2089.1	ENSP00000376943	O43521	0	UPI0000033ABA	0	0	0	0	0	30	chr2:g.111121010_111121021del	0	0
chr2	111168154	rs3833441	CTTATGTT	C	4	152	1989	0.032	-	3_prime_UTR_variant	MODIFIER	BCL2L11	ENSG00000153094	Transcript	ENST00000393256.8	protein_coding	4/4	0	ENST00000393256.8:c.*3930_*3936del	0	4809-4815/5098	0	0	0	0	rs3833441	0	1	0	deletion	HGNC	HGNC:994	YES	1	0	CCDS2089.1	ENSP00000376943	O43521	0	UPI0000033ABA	0	0	0	0	0	6	chr2:g.111168161_111168167del	0.1216	0.2216
chr2	112117662	0	GA	G	2	152	750	0.013	-	3_prime_UTR_variant	MODIFIER	TMEM87B	ENSG00000153214	Transcript	ENST00000283206.9	protein_coding	19/19	0	ENST00000283206.9:c.*1530del	0	3511/5162	0	0	0	0	rs778943695	0	1	0	deletion	HGNC	HGNC:25913	YES	2	P1	CCDS33275.1	ENSP00000283206	Q96K49	0	UPI000004B634	0	0	0	0	0	10	chr2:g.112117673del	0	0
chr2	112211753	rs10522444	CTTTT	C	7	152	799	0.051	-	3_prime_UTR_variant	MODIFIER	ZC3H8	ENSG00000144161	Transcript	ENST00000409573.7	protein_coding	9/9	0	ENST00000409573.7:c.*4727_*4730del	0	5664-5667/5892	0	0	0	0	rs10522444	0	-1	0	deletion	HGNC	HGNC:30941	YES	5	P2	CCDS46392.1	ENSP00000386488	Q8N5P1	0	UPI00000467EA	0	0	0	0	0	0	chr2:g.112211759_112211762del	0.2089	0.0189
chr2	112333862	rs373638084	A	AT	5	152	983	0.032	T	3_prime_UTR_variant	MODIFIER	ZC3H6	ENSG00000188177	Transcript	ENST00000409871.6	protein_coding	12/12	0	ENST00000409871.6:c.*1383dup	0	5342-5343/11539	0	0	0	0	rs570541235	0	1	0	insertion	HGNC	HGNC:24762	YES	2	P1	CCDS46393.1	ENSP00000386764	P61129	0	UPI00004215E8	0	0	0	0	0	9	chr2:g.112333871dup	0.0182	0.0008
chr2	112532770	0	AGCTC	A	2	152	540	0.013	-	3_prime_UTR_variant	MODIFIER	TTL	ENSG00000114999	Transcript	ENST00000233336.7	protein_coding	7/7	0	ENST00000233336.7:c.*3976_*3979del	0	5299-5302/14267	0	0	0	0	0	0	1	0	deletion	HGNC	HGNC:21586	YES	1	P1	CCDS2096.1	ENSP00000233336	Q8NG68	0	UPI000004FDE7	0	0	0	0	0	0	chr2:g.112532771_112532774del	0	0
chr2	112540507	rs532290407	CAAAT	C	2	152	1128	0.013	-	3_prime_UTR_variant	MODIFIER	TTL	ENSG00000114999	Transcript	ENST00000233336.7	protein_coding	7/7	0	ENST00000233336.7:c.*11717_*11720del	0	13036-13039/14267	0	0	0	0	rs532290407	0	1	0	deletion	HGNC	HGNC:21586	YES	1	P1	CCDS2096.1	ENSP00000233336	Q8NG68	0	UPI000004FDE7	0	0	0	0	0	4	chr2:g.112540512_112540515del	0.0006	0
chr2	113059131	0	A	AG	2	152	2534	0.013	G	5_prime_UTR_variant	MODIFIER	IL36RN	ENSG00000136695	Transcript	ENST00000393200.6	protein_coding	1/5	0	ENST00000393200.6:c.-136dup	0	24-25/2700	0	0	0	0	0	0	1	0	insertion	HGNC	HGNC:15561	YES	1	P1	CCDS2111.1	ENSP00000376896	Q9UBH0	A0A024R518	UPI0000034E98	0	1	0	0	0	2	chr2:g.113059133dup	0	0
chr2	119544469	rs910714101	GCGCTGGCGCCGGC	G	2	152	1432	0.013	-	5_prime_UTR_variant	MODIFIER	CFAP221	ENSG00000163075	Transcript	ENST00000413369.8	protein_coding	1/24	0	ENST00000413369.8:c.-86_-74del	0	22-34/2823	0	0	0	0	rs910714101	0	1	0	deletion	HGNC	HGNC:33720	YES	5	P2	CCDS33282.2	ENSP00000393222	Q4G0U5	0	UPI0001D322F9	0	0	0	0	0	2	chr2:g.119544472_119544484del	0	0
chr2	120992007	0	T	TACACACAC	6	152	1728	0.038	ACACACAC	3_prime_UTR_variant	MODIFIER	GLI2	ENSG00000074047	Transcript	ENST00000452319.5	protein_coding	14/14	0	ENST00000452319.5:c.*1369_*1376dup	0	6153-6154/6799	0	0	0	0	rs878912620	0	1	0	insertion	HGNC	HGNC:4318	YES	5	P1	CCDS33283.1	ENSP00000390436	P10070	0	UPI000053FCB4	0	1	0	0	0	44	chr2:g.120992044_120992051dup	0	0
chr2	120992007	0	TACAC	T	5	152	1728	0.032	-	3_prime_UTR_variant	MODIFIER	GLI2	ENSG00000074047	Transcript	ENST00000452319.5	protein_coding	14/14	0	ENST00000452319.5:c.*1373_*1376del	0	6154-6157/6799	0	0	0	0	rs879176517	0	1	0	deletion	HGNC	HGNC:4318	YES	5	P1	CCDS33283.1	ENSP00000390436	P10070	0	UPI000053FCB4	0	1	0	0	0	40	chr2:g.120992048_120992051del	0	0
chr2	121339131	0	C	CCACA	4	152	1967	0.026	CACA	3_prime_UTR_variant	MODIFIER	CLASP1	ENSG00000074054	Transcript	ENST00000263710.8	protein_coding	40/40	0	ENST00000263710.8:c.*1726_*1729dup	0	6736-6737/8092	0	0	0	0	rs1330342670	0	-1	0	insertion	HGNC	HGNC:17088	YES	5	P5	0	ENSP00000263710	Q7Z460	0	UPI00001A8BFF	0	0	0	0	0	0	chr2:g.121339167_121339170dup	0	0
chr2	121339131	0	C	CCACACACACA	6	152	1967	0.038	CACACACACA	3_prime_UTR_variant	MODIFIER	CLASP1	ENSG00000074054	Transcript	ENST00000263710.8	protein_coding	40/40	0	ENST00000263710.8:c.*1720_*1729dup	0	6736-6737/8092	0	0	0	0	rs1330342670	0	-1	0	insertion	HGNC	HGNC:17088	YES	5	P5	0	ENSP00000263710	Q7Z460	0	UPI00001A8BFF	0	0	0	0	0	0	chr2:g.121339161_121339170dup	0	0
chr2	121339131	0	C	CCACACACACACA	3	152	1967	0.019	CACACACACACA	3_prime_UTR_variant	MODIFIER	CLASP1	ENSG00000074054	Transcript	ENST00000263710.8	protein_coding	40/40	0	ENST00000263710.8:c.*1718_*1729dup	0	6736-6737/8092	0	0	0	0	rs1330342670	0	-1	0	insertion	HGNC	HGNC:17088	YES	5	P5	0	ENSP00000263710	Q7Z460	0	UPI00001A8BFF	0	0	0	0	0	0	chr2:g.121339159_121339170dup	0	0
chr2	121767426	rs560106734	C	CA	2	152	1525	0.013	A	3_prime_UTR_variant	MODIFIER	TSN	ENSG00000211460	Transcript	ENST00000389682.8	protein_coding	6/6	0	ENST00000389682.8:c.*2060dup	0	2875-2876/3302	0	0	0	0	rs560106734	0	1	0	insertion	HGNC	HGNC:12379	YES	1	P1	CCDS33284.1	ENSP00000374332	Q15631	0	UPI0000000C3D	0	0	0	0	0	1	chr2:g.121767427dup	0.0016	0.0008
chr2	127302441	0	CCACA	C	2	152	1640	0.013	-	3_prime_UTR_variant	MODIFIER	MAP3K2	ENSG00000169967	Transcript	ENST00000409947.5	protein_coding	17/17	0	ENST00000409947.5:c.*5134_*5137del	0	7277-7280/10992	0	0	0	0	rs879045863	0	-1	0	deletion	HGNC	HGNC:6854	YES	1	P1	CCDS46404.1	ENSP00000387246	Q9Y2U5	A0A024RAH0	UPI0000208C78	0	0	0	0	0	0	chr2:g.127302460_127302463del	0	0
chr2	127303707	rs35161545	GAACA	G	3	152	1220	0.026	-	3_prime_UTR_variant	MODIFIER	MAP3K2	ENSG00000169967	Transcript	ENST00000409947.5	protein_coding	17/17	0	ENST00000409947.5:c.*3868_*3871del	0	6011-6014/10992	0	0	0	0	rs35161545	0	-1	0	deletion	HGNC	HGNC:6854	YES	1	P1	CCDS46404.1	ENSP00000387246	Q9Y2U5	A0A024RAH0	UPI0000208C78	0	0	0	0	0	0	chr2:g.127303714_127303717del	0.2143	0.0424
chr2	127306847	0	CGT	C	2	150	1189	0.013	-	3_prime_UTR_variant	MODIFIER	MAP3K2	ENSG00000169967	Transcript	ENST00000409947.5	protein_coding	17/17	0	ENST00000409947.5:c.*730_*731del	0	2873-2874/10992	0	0	0	0	rs66508362	0	-1	0	deletion	HGNC	HGNC:6854	YES	1	P1	CCDS46404.1	ENSP00000387246	Q9Y2U5	A0A024RAH0	UPI0000208C78	0	0	0	0	0	0	chr2:g.127306874_127306875del	0	0
chr2	127844803	rs1239982327	G	GCCA	2	152	1712	0.013	CCA	3_prime_UTR_variant	MODIFIER	POLR2D	ENSG00000144231	Transcript	ENST00000272645.9	protein_coding	4/4	0	ENST00000272645.9:c.*3301_*3303dup	0	3787-3788/5038	0	0	0	0	rs1239982327	0	-1	0	insertion	HGNC	HGNC:9191	YES	1	P1	CCDS2151.1	ENSP00000272645	O15514	A0A024RAJ4	UPI0000003EF2	0	0	0	0	0	0	chr2:g.127844808_127844810dup	0	0
chr2	127863710	rs536980837	CCA	C	2	152	1790	0.013	-	3_prime_UTR_variant	MODIFIER	AMMECR1L	ENSG00000144233	Transcript	ENST00000272647.9	protein_coding	8/8	0	ENST00000272647.9:c.*1382_*1383del	0	2576-2577/4658	0	0	0	0	rs536980837	0	-1	0	deletion	HGNC	HGNC:28658	YES	1	P1	CCDS2152.1	ENSP00000272647	Q6DCA0	A0A024RAG1	UPI000013D96F	0	0	0	0	0	0	chr2:g.127863712_127863713del	0.0026	0
chr2	134450783	0	AGTGTGTGTGT	A	2	150	1765	0.019	-	3_prime_UTR_variant	MODIFIER	MGAT5	ENSG00000152127	Transcript	ENST00000281923.4	protein_coding	16/16	0	ENST00000281923.4:c.*1975_*1984del	0	4495-4504/8332	0	0	0	0	rs1293929661	0	1	0	deletion	HGNC	HGNC:7049	YES	1	P1	CCDS2171.1	ENSP00000281923	Q09328	0	UPI0000049D8F	0	0	0	0	0	38	chr2:g.134450822_134450831del	0	0
chr2	143042933	rs61046168	TTTGATAAAA	T	5	152	814	0.032	-	3_prime_UTR_variant	MODIFIER	KYNU	ENSG00000115919	Transcript	ENST00000264170.9	protein_coding	14/14	0	ENST00000264170.9:c.*763_*771del	0	2252-2260/15151	0	0	0	0	rs144513358	0	1	0	deletion	HGNC	HGNC:6469	YES	1	P1	CCDS2183.1	ENSP00000264170	Q16719	0	UPI000012E176	0	1	0	0	0	1	chr2:g.143042935_143042943del	0.1753	0.1407
chr2	143047549	0	CTCTT	C	2	152	858	0.013	-	3_prime_UTR_variant	MODIFIER	KYNU	ENSG00000115919	Transcript	ENST00000264170.9	protein_coding	14/14	0	ENST00000264170.9:c.*5397_*5400del	0	6868-6871/15151	0	0	0	0	rs540255429	0	1	0	deletion	HGNC	HGNC:6469	YES	1	P1	CCDS2183.1	ENSP00000264170	Q16719	0	UPI000012E176	0	1	0	0	0	19	chr2:g.143047569_143047572del	0.0014	0
chr2	151249551	rs201245103	A	ATC	3	152	713	0.019	TC	3_prime_UTR_variant	MODIFIER	RBM43	ENSG00000184898	Transcript	ENST00000331426.6	protein_coding	4/4	0	ENST00000331426.6:c.*1354_*1355insGA	0	2564-2565/4176	0	0	0	0	rs370042063	0	-1	0	insertion	HGNC	HGNC:24790	YES	1	P2	CCDS2191.1	ENSP00000331211	Q6ZSC3	0	UPI00001C0E5F	0	0	0	0	0	0	chr2:g.151249552_151249553insCT	0.0212	0
chr2	152649648	0	T	TATTA	2	152	1069	0.013	ATTA	3_prime_UTR_variant	MODIFIER	FMNL2	ENSG00000157827	Transcript	ENST00000288670.14	protein_coding	26/26	0	ENST00000288670.14:c.*1745_*1748dup	0	5452-5453/5630	0	0	0	0	0	0	1	0	insertion	HGNC	HGNC:18267	YES	1	P1	CCDS46429.1	ENSP00000288670	Q96PY5	0	UPI0000441EF9	0	0	0	0	0	5	chr2:g.152649650_152649653dup	0	0
chr2	158680998	0	A	AT	2	152	922	0.013	T	3_prime_UTR_variant	MODIFIER	PKP4	ENSG00000144283	Transcript	ENST00000389759.7	protein_coding	22/22	0	ENST00000389759.7:c.*328dup	0	4012-4013/4443	0	0	0	0	rs985232925	0	1	0	insertion	HGNC	HGNC:9026	YES	1	P4	CCDS33305.1	ENSP00000374409	Q99569	0	UPI000044D379	0	0	0	0	0	7	chr2:g.158681005dup	0	0
chr2	159770126	rs35971754	AT	A	6	152	1424	0.038	-	3_prime_UTR_variant	MODIFIER	CD302	ENSG00000241399	Transcript	ENST00000259053.6	protein_coding	6/6	0	ENST00000259053.6:c.*1724del	0	2433/3932	0	0	0	0	rs35971754	0	-1	0	deletion	HGNC	HGNC:30843	YES	1	P1	CCDS33308.1	ENSP00000259053	Q8IX05	0	UPI000007443B	0	0	0	0	0	0	chr2:g.159770134del	0.481	0.7345
chr2	159771500	rs949778497	CAT	C	2	152	1150	0.013	-	3_prime_UTR_variant	MODIFIER	CD302	ENSG00000241399	Transcript	ENST00000259053.6	protein_coding	6/6	0	ENST00000259053.6:c.*349_*350del	0	1058-1059/3932	0	0	0	0	rs949778497	0	-1	0	deletion	HGNC	HGNC:30843	YES	1	P1	CCDS33308.1	ENSP00000259053	Q8IX05	0	UPI000007443B	0	0	0	0	0	0	chr2:g.159771504_159771505del	0	0
chr2	168247544	0	C	CCCGCCG	2	150	1213	0.013	CCGCCG	5_prime_UTR_variant	MODIFIER	STK39	ENSG00000198648	Transcript	ENST00000355999.5	protein_coding	1/18	0	ENST00000355999.5:c.-115_-110dup	0	51-52/3272	0	0	0	0	rs571309687	0	-1	0	insertion	HGNC	HGNC:17717	YES	1	P1	CCDS42770.1	ENSP00000348278	Q9UEW8	0	UPI000013D46D	0	0	0	0	0	0	chr2:g.168247557_168247562dup	0	0
chr2	168247544	0	C	CCCGCCGCCG	5	150	1213	0.032	CCGCCGCCG	5_prime_UTR_variant	MODIFIER	STK39	ENSG00000198648	Transcript	ENST00000355999.5	protein_coding	1/18	0	ENST00000355999.5:c.-118_-110dup	0	51-52/3272	0	0	0	0	rs571309687	0	-1	0	insertion	HGNC	HGNC:17717	YES	1	P1	CCDS42770.1	ENSP00000348278	Q9UEW8	0	UPI000013D46D	0	0	0	0	0	0	chr2:g.168247554_168247562dup	0	0
chr2	168247544	0	C	CCCGCCGCCGCCGCCGCCGCCGCCGCCGCCGCCGCCG	2	150	1213	0.013	CCGCCGCCGCCGCCGCCGCCGCCGCCGCCGCCGCCG	5_prime_UTR_variant	MODIFIER	STK39	ENSG00000198648	Transcript	ENST00000355999.5	protein_coding	1/18	0	ENST00000355999.5:c.-110_-109insCGGCGGCGGCGGCGGCGGCGGCGGCGGCGGCGGCGG	0	51-52/3272	0	0	0	0	0	0	-1	0	insertion	HGNC	HGNC:17717	YES	1	P1	CCDS42770.1	ENSP00000348278	Q9UEW8	0	UPI000013D46D	0	0	0	0	0	0	chr2:g.168247562_168247563insCCGCCGCCGCCGCCGCCGCCGCCGCCGCCGCCGCCG	0	0
chr2	171482668	rs560178345	AT	A	3	152	1212	0.019	-	3_prime_UTR_variant	MODIFIER	DCAF17	ENSG00000115827	Transcript	ENST00000375255.8	protein_coding	14/14	0	ENST00000375255.8:c.*1565del	0	3470/5853	0	0	0	0	rs560178345	0	1	0	deletion	HGNC	HGNC:25784	YES	1	P1	CCDS2243.2	ENSP00000364404	Q5H9S7	0	UPI00004C429A	0	1	0	0	0	10	chr2:g.171482679del	0	0
chr2	171557973	rs200159070	AC	A	2	152	954	0.013	-	3_prime_UTR_variant	MODIFIER	CYBRD1	ENSG00000071967	Transcript	ENST00000321348.9	protein_coding	4/4	0	ENST00000321348.9:c.*3147del	0	4080/4235	0	0	0	0	rs200159070	0	1	0	deletion	HGNC	HGNC:20797	YES	1	P1	CCDS2244.1	ENSP00000319141	Q53TN4	0	UPI0000140B22	0	0	0	0	0	0	chr2:g.171557974del	0.0054	0.0045
chr2	173367724	rs139829082	A	AT	4	152	1580	0.026	T	3_prime_UTR_variant	MODIFIER	CDCA7	ENSG00000144354	Transcript	ENST00000306721.8	protein_coding	10/10	0	ENST00000306721.8:c.*66dup	0	1505-1506/2778	0	0	0	0	rs139829082	0	1	0	insertion	HGNC	HGNC:14628	YES	2	P4	CCDS2252.1	ENSP00000306968	Q9BWT1	0	UPI0000456EA4	0	1	0	0	0	6	chr2:g.173367730dup	0.0701	0.0318
chr2	174559686	rs1407068117	T	TTTA	2	152	1169	0.013	TTA	3_prime_UTR_variant	MODIFIER	WIPF1	ENSG00000115935	Transcript	ENST00000392547.6	protein_coding	8/8	0	ENST00000392547.6:c.*2858_*2860dup	0	4472-4473/4587	0	0	0	0	rs1407068117	0	-1	0	insertion	HGNC	HGNC:12736	YES	1	P2	CCDS2260.1	ENSP00000376330	O43516	A0A140VJZ9	UPI000013D4BD	0	1	0	0	0	0	chr2:g.174559687_174559689dup	0	0
chr2	175182187	rs16826138	CCTT	C	7	152	2133	0.051	-	5_prime_UTR_variant	MODIFIER	ATP5MC3	ENSG00000154518	Transcript	ENST00000284727.8	protein_coding	1/5	0	ENST00000284727.8:c.-608_-606del	0	2418-2420/5484	0	0	0	0	rs72216687	0	-1	0	deletion	HGNC	HGNC:843	YES	1	P1	CCDS2263.1	ENSP00000284727	P48201	0	UPI0000000B4F	0	0	0	0	0	0	chr2:g.175182189_175182191del	0.0713	0.0499
chr2	176095082	rs146564993	G	GT	4	152	1080	0.032	T	3_prime_UTR_variant	MODIFIER	HOXD13	ENSG00000128714	Transcript	ENST00000392539.4	protein_coding	2/2	0	ENST00000392539.4:c.*359dup	0	1554-1555/2416	0	0	0	0	rs146564993	0	1	0	insertion	HGNC	HGNC:5136	YES	1	P1	CCDS2264.2	ENSP00000376322	P35453	0	UPI000020912A	0	1	0	0	0	7	chr2:g.176095089dup	0.0835	0.028
chr2	177212580	rs145596622	G	GGC	2	152	1784	0.013	GC	5_prime_UTR_variant	MODIFIER	HNRNPA3	ENSG00000170144	Transcript	ENST00000392524.6	protein_coding	1/11	0	ENST00000392524.6:c.-211_-210dup	0	18-19/2067	0	0	0	0	rs145596622	0	1	0	insertion	HGNC	HGNC:24941	YES	5	P3	CCDS2273.1	ENSP00000376309	P51991	A0A384NL63	UPI00001BE8DE	0	0	0	0	0	10	chr2:g.177212589_177212590dup	0.0375	0.0908
chr2	177542710	rs3215354	CAT	C	3	152	1474	0.019	-	3_prime_UTR_variant	MODIFIER	AGPS	ENSG00000018510	Transcript	ENST00000264167.9	protein_coding	20/20	0	ENST00000264167.9:c.*4516_*4517del	0	6510-6511/7633	0	0	0	0	rs3215354	0	1	0	deletion	HGNC	HGNC:327	YES	1	P1	CCDS2275.1	ENSP00000264167	O00116	0	UPI00001254E8	0	1	0	0	0	0	chr2:g.177542711_177542712del	0.1761	0.1445
chr2	178513035	0	C	CT	2	152	715	0.013	T	3_prime_UTR_variant	MODIFIER	PLEKHA3	ENSG00000116095	Transcript	ENST00000234453.10	protein_coding	8/8	0	ENST00000234453.10:c.*9160dup	0	10464-10465/13892	0	0	0	0	rs1411854950	0	1	0	insertion	HGNC	HGNC:14338	YES	1	P1	CCDS33336.1	ENSP00000234453	Q9HB20	0	UPI000000DA8A	0	0	0	0	0	12	chr2:g.178513047dup	0	0
chr2	178514091	0	A	AT	6	152	1328	0.038	T	3_prime_UTR_variant	MODIFIER	PLEKHA3	ENSG00000116095	Transcript	ENST00000234453.10	protein_coding	8/8	0	ENST00000234453.10:c.*10213dup	0	11520-11521/13892	0	0	0	0	rs543786597	0	1	0	insertion	HGNC	HGNC:14338	YES	1	P1	CCDS33336.1	ENSP00000234453	Q9HB20	0	UPI000000DA8A	0	0	0	0	0	9	chr2:g.178514100dup	0	0.0045
chr2	178514091	rs60766079	AT	A	2	152	1328	0.013	-	3_prime_UTR_variant	MODIFIER	PLEKHA3	ENSG00000116095	Transcript	ENST00000234453.10	protein_coding	8/8	0	ENST00000234453.10:c.*10213del	0	11521/13892	0	0	0	0	rs1491531347&rs372674247	0	1	0	deletion	HGNC	HGNC:14338	YES	1	P1	CCDS33336.1	ENSP00000234453	Q9HB20	0	UPI000000DA8A	0	0	0	0	0	8	chr2:g.178514100del	0.025	0.0809
chr2	178514450	rs144471651	T	TTAAAA	7	152	922	0.045	TAAAA	3_prime_UTR_variant	MODIFIER	PLEKHA3	ENSG00000116095	Transcript	ENST00000234453.10	protein_coding	8/8	0	ENST00000234453.10:c.*10565_*10569dup	0	11879-11880/13892	0	0	0	0	rs144471651	0	1	0	insertion	HGNC	HGNC:14338	YES	1	P1	CCDS33336.1	ENSP00000234453	Q9HB20	0	UPI000000DA8A	0	0	0	0	0	6	chr2:g.178514452_178514456dup	0.0232	0.0008
chr2	181536382	rs76199202	T	TGATACA	7	152	961	0.045	GATACA	3_prime_UTR_variant	MODIFIER	ITGA4	ENSG00000115232	Transcript	ENST00000397033.7	protein_coding	28/28	0	ENST00000397033.7:c.*856_*861dup	0	4223-4224/6781	0	0	0	0	rs76199202	0	1	0	insertion	HGNC	HGNC:6140	YES	1	P1	CCDS42788.1	ENSP00000380227	P13612	0	UPI000052D444	0	0	0	0	0	6	chr2:g.181536383_181536388dup	0.1625	0.0794
chr2	182782529	rs139682974	TATTA	T	4	152	1098	0.026	-	3_prime_UTR_variant	MODIFIER	DNAJC10	ENSG00000077232	Transcript	ENST00000264065.12	protein_coding	24/24	0	ENST00000264065.12:c.*5401_*5404del	0	8210-8213/20144	0	0	0	0	rs139682974	0	1	0	deletion	HGNC	HGNC:24637	YES	1	P1	CCDS33345.1	ENSP00000264065	Q8IXB1	0	UPI000007376C	0	0	0	0	0	3	chr2:g.182782533_182782536del	0.228	0.5908
chr2	182785754	rs76027022	CTA	C	6	152	961	0.045	-	3_prime_UTR_variant	MODIFIER	DNAJC10	ENSG00000077232	Transcript	ENST00000264065.12	protein_coding	24/24	0	ENST00000264065.12:c.*8624_*8625del	0	11435-11436/20144	0	0	0	0	rs141608800	0	1	0	deletion	HGNC	HGNC:24637	YES	1	P1	CCDS33345.1	ENSP00000264065	Q8IXB1	0	UPI000007376C	0	0	0	0	0	1	chr2:g.182785756_182785757del	0.0256	0
chr2	186509249	rs71658012	CT	C	4	152	1435	0.026	-	3_prime_UTR_variant	MODIFIER	ZC3H15	ENSG00000065548	Transcript	ENST00000337859.11	protein_coding	10/10	0	ENST00000337859.11:c.*520del	0	1921/2032	0	0	0	0	rs71658012	0	1	0	deletion	HGNC	HGNC:29528	YES	1	P1	CCDS42791.1	ENSP00000338788	Q8WU90	0	UPI00000437CE	0	0	0	0	0	3	chr2:g.186509253del	0.2007	0.2587
chr2	186679495	rs34116658	ATT	A	3	150	749	0.019	-	3_prime_UTR_variant	MODIFIER	ITGAV	ENSG00000138448	Transcript	ENST00000261023.8	protein_coding	30/30	0	ENST00000261023.8:c.*2211_*2212del	0	5634-5635/7039	0	0	0	0	rs527540238	0	1	0	deletion	HGNC	HGNC:6150	YES	1	P3	CCDS2292.1	ENSP00000261023	P06756	L7RXH0	UPI000013D12E	0	1	0	0	0	7	chr2:g.186679503_186679504del	0.2368	0.1611
chr2	189580769	0	T	TCCGCCG	3	152	1702	0.019	CCGCCG	5_prime_UTR_variant	MODIFIER	SLC40A1	ENSG00000138449	Transcript	ENST00000261024.6	protein_coding	1/8	0	ENST00000261024.6:c.-315_-310dup	0	118-119/3442	0	0	0	0	rs3833570	0	-1	0	insertion	HGNC	HGNC:10909	YES	1	P1	CCDS2299.1	ENSP00000261024	Q9NP59	0	UPI0000034CC2	0	1	0	0	0	0	chr2:g.189580785_189580790dup	0	0.1157
chr2	190880872	0	CGCAGCAGCAGCAGCAGCAGCA	C	6	152	1955	0.038	-	5_prime_UTR_variant	MODIFIER	GLS	ENSG00000115419	Transcript	ENST00000320717.7	protein_coding	1/18	0	ENST00000320717.7:c.-185_-165del	0	47-67/4834	0	0	0	0	rs1279574216	0	1	0	deletion	HGNC	HGNC:4331	YES	1	P1	CCDS2308.1	ENSP00000317379	O94925	0	UPI000012B7F6	0	0	0	0	0	27	chr2:g.190880900_190880920del	0	0
chr2	195737393	0	T	TTCAA	2	152	1222	0.013	TCAA	3_prime_UTR_variant	MODIFIER	SLC39A10	ENSG00000196950	Transcript	ENST00000409086.7	protein_coding	10/10	0	ENST00000409086.7:c.*2360_*2363dup	0	5123-5124/5432	0	0	0	0	rs532613950	0	1	0	insertion	HGNC	HGNC:20861	YES	1	P1	CCDS33353.1	ENSP00000386766	Q9ULF5	A0A024R3W5	UPI000004A043	0	0	0	0	0	11	chr2:g.195737401_195737404dup	0.0008	0.0008
chr2	195737470	0	T	TAACA	2	152	1159	0.013	AACA	3_prime_UTR_variant	MODIFIER	SLC39A10	ENSG00000196950	Transcript	ENST00000409086.7	protein_coding	10/10	0	ENST00000409086.7:c.*2439_*2442dup	0	5200-5201/5432	0	0	0	0	rs201443538	0	1	0	insertion	HGNC	HGNC:20861	YES	1	P1	CCDS33353.1	ENSP00000386766	Q9ULF5	A0A024R3W5	UPI000004A043	0	0	0	0	0	13	chr2:g.195737480_195737483dup	0.0152	0.0159
chr2	195737802	rs946849927	A	AATT	2	150	478	0.013	ATT	3_prime_UTR_variant	MODIFIER	DNAH7	ENSG00000118997	Transcript	ENST00000312428.11	protein_coding	65/65	0	ENST00000312428.11:c.*116_*118dup	0	12319-12320/12419	0	0	0	0	rs946849927	0	-1	0	insertion	HGNC	HGNC:18661	YES	1	P1	CCDS42794.1	ENSP00000311273	Q8WXX0	0	UPI0000141B95	0	0	0	0	0	0	chr2:g.195737805_195737807dup	0	0
chr2	196200480	rs1192903459	GAACATA	G	2	152	1374	0.013	-	3_prime_UTR_variant	MODIFIER	HECW2	ENSG00000138411	Transcript	ENST00000260983.8	protein_coding	29/29	0	ENST00000260983.8:c.*791_*796del	0	5766-5771/12180	0	0	0	0	rs1192903459	0	-1	0	deletion	HGNC	HGNC:29853	YES	1	P2	CCDS33354.1	ENSP00000260983	Q9P2P5	0	UPI00001A75E8	0	1	0	0	0	0	chr2:g.196200488_196200493del	0	0
chr2	196836692	rs35265225	CA	C	5	150	791	0.032	-	3_prime_UTR_variant	MODIFIER	PGAP1	ENSG00000197121	Transcript	ENST00000354764.9	protein_coding	27/27	0	ENST00000354764.9:c.*4541del	0	7401/11090	0	0	0	0	rs35265225	0	-1	0	deletion	HGNC	HGNC:25712	YES	1	P1	CCDS2318.1	ENSP00000346809	Q75T13	0	UPI000035154F	0	1	0	0	0	0	chr2:g.196836701del	0.2684	0.4985
chr2	196839044	0	A	AAAAC	4	152	1435	0.026	AAAC	3_prime_UTR_variant	MODIFIER	PGAP1	ENSG00000197121	Transcript	ENST00000354764.9	protein_coding	27/27	0	ENST00000354764.9:c.*2186_*2189dup	0	5049-5050/11090	0	0	0	0	rs141212788	0	-1	0	insertion	HGNC	HGNC:25712	YES	1	P1	CCDS2318.1	ENSP00000346809	Q75T13	0	UPI000035154F	0	1	0	0	0	0	chr2:g.196839064_196839067dup	0.1174	0.1982
chr2	198147203	0	A	AGTGTGT	5	152	1154	0.032	GTGTGT	3_prime_UTR_variant	MODIFIER	PLCL1	ENSG00000115896	Transcript	ENST00000428675.6	protein_coding	6/6	0	ENST00000428675.6:c.*267_*272dup	0	4036-4037/6696	0	0	0	0	rs147019933	0	1	0	insertion	HGNC	HGNC:9063	YES	1	P1	CCDS2326.2	ENSP00000402861	Q15111	0	UPI000165BCF5	0	0	0	0	0	31	chr2:g.198147229_198147234dup	0	0.4221
chr2	198147203	0	A	AGTGTGTGTGTGTGT	2	152	1154	0.013	GTGTGTGTGTGTGT	3_prime_UTR_variant	MODIFIER	PLCL1	ENSG00000115896	Transcript	ENST00000428675.6	protein_coding	6/6	0	ENST00000428675.6:c.*259_*272dup	0	4036-4037/6696	0	0	0	0	rs147019933	0	1	0	insertion	HGNC	HGNC:9063	YES	1	P1	CCDS2326.2	ENSP00000402861	Q15111	0	UPI000165BCF5	0	0	0	0	0	31	chr2:g.198147221_198147234dup	0	0
chr2	198149783	0	CTG	C	2	152	918	0.013	-	3_prime_UTR_variant	MODIFIER	PLCL1	ENSG00000115896	Transcript	ENST00000428675.6	protein_coding	6/6	0	ENST00000428675.6:c.*2823_*2824del	0	6617-6618/6696	0	0	0	0	0	0	1	0	deletion	HGNC	HGNC:9063	YES	1	P1	CCDS2326.2	ENSP00000402861	Q15111	0	UPI000165BCF5	0	0	0	0	0	1	chr2:g.198149785_198149786del	0	0
chr2	199931308	rs149325938	TAAAC	T	6	152	1090	0.038	-	3_prime_UTR_variant	MODIFIER	TYW5	ENSG00000162971	Transcript	ENST00000354611.9	protein_coding	8/8	0	ENST00000354611.9:c.*1755_*1758del	0	2724-2727/5123	0	0	0	0	rs149325938	0	-1	0	deletion	HGNC	HGNC:26754	YES	1	P1	CCDS42795.1	ENSP00000346627	A2RUC4	0	UPI00006C206A	0	0	0	0	0	0	chr2:g.199931311_199931314del	0.0321	0
chr2	201166938	rs540856227	C	CAGAGGGAGACCGTGGAAAGAGAGAG	5	150	1245	0.032	AGAGGGAGACCGTGGAAAGAGAGAG	3_prime_UTR_variant	MODIFIER	CFLAR	ENSG00000003402	Transcript	ENST00000309955.8	protein_coding	10/10	0	ENST00000309955.8:c.*2980_*2981insAAAGAGAGAGAGAGGGAGACCGTGG	0	4863-4864/14612	0	0	0	0	rs540856227	0	1	0	insertion	HGNC	HGNC:1876	YES	1	P3	CCDS2337.1	ENSP00000312455	O15519	A0A024R3Z7	UPI0000030475	0	0	0	0	0	15	chr2:g.201166953_201166954insAAAGAGAGAGAGAGGGAGACCGTGG	0.3179	0.4039
chr2	201894073	0	C	CCA	2	152	1533	0.013	CA	3_prime_UTR_variant	MODIFIER	CDK15	ENSG00000138395	Transcript	ENST00000450471.6	protein_coding	14/14	0	ENST00000450471.6:c.*846_*847dup	0	2182-2183/3659	0	0	0	0	rs1281326067	0	1	0	insertion	HGNC	HGNC:14434	YES	1	0	CCDS58747.1	ENSP00000406472	Q96Q40	0	UPI0001D3BDAF	0	0	0	0	0	41	chr2:g.201894113_201894114dup	0	0
chr2	201894073	0	C	CCACACACACA	3	152	1533	0.019	CACACACACA	3_prime_UTR_variant	MODIFIER	CDK15	ENSG00000138395	Transcript	ENST00000450471.6	protein_coding	14/14	0	ENST00000450471.6:c.*838_*847dup	0	2182-2183/3659	0	0	0	0	rs1281326067	0	1	0	insertion	HGNC	HGNC:14434	YES	1	0	CCDS58747.1	ENSP00000406472	Q96Q40	0	UPI0001D3BDAF	0	0	0	0	0	41	chr2:g.201894105_201894114dup	0	0
chr2	201894073	0	CCACACA	C	4	152	1533	0.026	-	3_prime_UTR_variant	MODIFIER	CDK15	ENSG00000138395	Transcript	ENST00000450471.6	protein_coding	14/14	0	ENST00000450471.6:c.*842_*847del	0	2183-2188/3659	0	0	0	0	rs147570442	0	1	0	deletion	HGNC	HGNC:14434	YES	1	0	CCDS58747.1	ENSP00000406472	Q96Q40	0	UPI0001D3BDAF	0	0	0	0	0	35	chr2:g.201894109_201894114del	0	0
chr2	202206980	rs1007350221	GA	G	5	152	1565	0.032	-	3_prime_UTR_variant	MODIFIER	SUMO1	ENSG00000116030	Transcript	ENST00000392246.6	protein_coding	5/5	0	ENST00000392246.6:c.*272del	0	735/1536	0	0	0	0	rs1007350221	0	-1	0	deletion	HGNC	HGNC:12502	YES	1	P1	CCDS2352.1	ENSP00000376077	P63165	A0A024R3Z2	UPI0000001227	0	1	0	0	0	0	chr2:g.202206984del	0	0
chr2	202766061	0	A	AAC	6	152	1237	0.038	AC	3_prime_UTR_variant	MODIFIER	FAM117B	ENSG00000138439	Transcript	ENST00000392238.3	protein_coding	8/8	0	ENST00000392238.3:c.*342_*343dup	0	2286-2287/5982	0	0	0	0	rs1027003502	0	1	0	insertion	HGNC	HGNC:14440	YES	1	P1	CCDS33362.2	ENSP00000376071	Q6P1L5	0	UPI00015B3B88	0	0	0	0	0	46	chr2:g.202766106_202766107dup	0	0
chr2	202766061	0	A	AACAC	4	152	1237	0.026	ACAC	3_prime_UTR_variant	MODIFIER	FAM117B	ENSG00000138439	Transcript	ENST00000392238.3	protein_coding	8/8	0	ENST00000392238.3:c.*340_*343dup	0	2286-2287/5982	0	0	0	0	rs1027003502	0	1	0	insertion	HGNC	HGNC:14440	YES	1	P1	CCDS33362.2	ENSP00000376071	Q6P1L5	0	UPI00015B3B88	0	0	0	0	0	46	chr2:g.202766104_202766107dup	0	0
chr2	203432489	rs10643013	G	GACAA	4	152	1191	0.026	ACAA	3_prime_UTR_variant	MODIFIER	ABI2	ENSG00000138443	Transcript	ENST00000295851.10	protein_coding	11/11	0	ENST00000295851.10:c.*5141_*5144dup	0	6800-6801/22039	0	0	0	0	rs10643013	0	1	0	insertion	HGNC	HGNC:24011	YES	1	P4	CCDS63093.1	ENSP00000295851	0	F8WAL6	UPI000013D12C	0	0	0	0	0	7	chr2:g.203432493_203432496dup	0.128	0.329
chr2	203433123	rs36022407	G	GTGAT	4	152	1488	0.026	TGAT	3_prime_UTR_variant	MODIFIER	ABI2	ENSG00000138443	Transcript	ENST00000295851.10	protein_coding	11/11	0	ENST00000295851.10:c.*5774_*5777dup	0	7434-7435/22039	0	0	0	0	rs36022407	0	1	0	insertion	HGNC	HGNC:24011	YES	1	P4	CCDS63093.1	ENSP00000295851	0	F8WAL6	UPI000013D12C	0	0	0	0	0	6	chr2:g.203433126_203433129dup	0.0308	0.0015
chr2	203433199	rs66669594	GAAAC	G	4	152	1323	0.026	-	3_prime_UTR_variant	MODIFIER	ABI2	ENSG00000138443	Transcript	ENST00000295851.10	protein_coding	11/11	0	ENST00000295851.10:c.*5855_*5858del	0	7511-7514/22039	0	0	0	0	rs66669594	0	1	0	deletion	HGNC	HGNC:24011	YES	1	P4	CCDS63093.1	ENSP00000295851	0	F8WAL6	UPI000013D12C	0	0	0	0	0	7	chr2:g.203433207_203433210del	0.129	0.3359
chr2	203444096	rs139307574	AAGG	A	4	152	700	0.026	-	3_prime_UTR_variant	MODIFIER	ABI2	ENSG00000138443	Transcript	ENST00000295851.10	protein_coding	11/11	0	ENST00000295851.10:c.*16748_*16750del	0	18408-18410/22039	0	0	0	0	rs139307574	0	1	0	deletion	HGNC	HGNC:24011	YES	1	P4	CCDS63093.1	ENSP00000295851	0	F8WAL6	UPI000013D12C	0	0	0	0	0	3	chr2:g.203444100_203444102del	0.1264	0.329
chr2	203444138	rs143960129	AAAAG	A	4	152	1287	0.026	-	3_prime_UTR_variant	MODIFIER	ABI2	ENSG00000138443	Transcript	ENST00000295851.10	protein_coding	11/11	0	ENST00000295851.10:c.*16788_*16791del	0	18450-18453/22039	0	0	0	0	rs143960129	0	1	0	deletion	HGNC	HGNC:24011	YES	1	P4	CCDS63093.1	ENSP00000295851	0	F8WAL6	UPI000013D12C	0	0	0	0	0	1	chr2:g.203444140_203444143del	0	0.3177
chr2	207081061	0	A	ATG	4	152	1816	0.026	TG	3_prime_UTR_variant	MODIFIER	KLF7	ENSG00000118263	Transcript	ENST00000309446.11	protein_coding	4/4	0	ENST00000309446.11:c.*150_*151dup	0	1440-1441/8365	0	0	0	0	rs113821778	0	-1	0	insertion	HGNC	HGNC:6350	YES	1	P1	CCDS2373.1	ENSP00000309570	O75840	A0A024R3X8	UPI0000042958	0	0	0	0	0	0	chr2:g.207081083_207081084dup	0	0
chr2	208254058	rs149743342	T	TA	2	152	2191	0.013	A	5_prime_UTR_variant	MODIFIER	IDH1	ENSG00000138413	Transcript	ENST00000415913.5	protein_coding	1/10	0	ENST00000415913.5:c.-119dup	0	264-265/2441	0	0	0	0	rs149743342	0	-1	0	insertion	HGNC	HGNC:5382	YES	1	P1	CCDS2381.1	ENSP00000390265	O75874	V9HWJ2	UPI000012D1B4	0	1	0	0	0	0	chr2:g.208254061dup	0.0024	0
chr2	208358608	rs71968755	ATGTAT	A	4	152	796	0.026	-	3_prime_UTR_variant	MODIFIER	PIKFYVE	ENSG00000115020	Transcript	ENST00000264380.9	protein_coding	42/42	0	ENST00000264380.9:c.*3309_*3313del	0	9771-9775/9908	0	0	0	0	rs71968755	0	1	0	deletion	HGNC	HGNC:23785	YES	1	P1	CCDS2382.1	ENSP00000264380	Q9Y2I7	0	UPI0000366FD6	0	1	0	0	0	5	chr2:g.208358614_208358618del	0.0709	0.087
chr2	209733460	0	C	CCACACACACACACA	3	152	1800	0.019	CACACACACACACA	3_prime_UTR_variant	MODIFIER	MAP2	ENSG00000078018	Transcript	ENST00000360351.8	protein_coding	15/15	0	ENST00000360351.8:c.*3083_*3096dup	0	9053-9054/9711	0	0	0	0	rs1302829476	0	1	0	insertion	HGNC	HGNC:6839	YES	5	P3	CCDS2384.1	ENSP00000353508	P11137	A0A024R407	UPI000013D119	0	0	0	0	0	33	chr2:g.209733480_209733493dup	0	0
chr2	209733460	0	CCA	C	4	152	1800	0.026	-	3_prime_UTR_variant	MODIFIER	MAP2	ENSG00000078018	Transcript	ENST00000360351.8	protein_coding	15/15	0	ENST00000360351.8:c.*3095_*3096del	0	9054-9055/9711	0	0	0	0	rs879249677	0	1	0	deletion	HGNC	HGNC:6839	YES	5	P3	CCDS2384.1	ENSP00000353508	P11137	A0A024R407	UPI000013D119	0	0	0	0	0	31	chr2:g.209733492_209733493del	0	0
chr2	209733460	0	CCACACA	C	7	152	1800	0.045	-	3_prime_UTR_variant	MODIFIER	MAP2	ENSG00000078018	Transcript	ENST00000360351.8	protein_coding	15/15	0	ENST00000360351.8:c.*3091_*3096del	0	9054-9059/9711	0	0	0	0	rs762517173	0	1	0	deletion	HGNC	HGNC:6839	YES	5	P3	CCDS2384.1	ENSP00000353508	P11137	A0A024R407	UPI000013D119	0	0	0	0	0	27	chr2:g.209733488_209733493del	0	0
chr2	209733881	0	G	GA	6	152	880	0.038	A	3_prime_UTR_variant	MODIFIER	MAP2	ENSG00000078018	Transcript	ENST00000360351.8	protein_coding	15/15	0	ENST00000360351.8:c.*3493dup	0	9474-9475/9711	0	0	0	0	rs137944482	0	1	0	insertion	HGNC	HGNC:6839	YES	5	P3	CCDS2384.1	ENSP00000353508	P11137	A0A024R407	UPI000013D119	0	0	0	0	0	9	chr2:g.209733890dup	0	0
chr2	210171295	0	GGCCGCCGCCGCC	G	6	152	1362	0.038	-	5_prime_UTR_variant	MODIFIER	KANSL1L	ENSG00000144445	Transcript	ENST00000281772.14	protein_coding	1/15	0	ENST00000281772.14:c.-188_-177del	0	103-114/4782	0	0	0	0	rs1191886844	0	-1	0	deletion	HGNC	HGNC:26310	YES	5	P3	CCDS33370.1	ENSP00000281772	A0AUZ9	0	UPI00002094A9	0	0	0	0	0	0	chr2:g.210171331_210171342del	0	0
chr2	214577184	rs574887926	AG	A	3	152	1974	0.019	-	3_prime_UTR_variant	MODIFIER	VWC2L	ENSG00000174453	Transcript	ENST00000312504.9	protein_coding	4/4	0	ENST00000312504.9:c.*1367del	0	2836/4610	0	0	0	0	rs574887926	0	1	0	deletion	HGNC	HGNC:37203	YES	1	P1	CCDS46509.1	ENSP00000308976	B2RUY7	0	UPI00004912C1	0	0	0	0	0	2	chr2:g.214577187del	0.0032	0
chr2	216412590	rs1344201153	CA	C	3	152	2097	0.019	-	5_prime_UTR_variant	MODIFIER	SMARCAL1	ENSG00000138375	Transcript	ENST00000357276.8	protein_coding	1/18	0	ENST00000357276.8:c.-153del	0	178/3271	0	0	0	0	rs1344201153	0	1	0	deletion	HGNC	HGNC:11102	YES	2	P1	CCDS2403.1	ENSP00000349823	Q9NZC9	0	UPI000000DA30	0	1	0	0	0	0	chr2:g.216412591del	0	0
chr2	216501695	rs201923364	T	TA	5	152	1553	0.032	A	3_prime_UTR_variant	MODIFIER	RPL37A	ENSG00000197756	Transcript	ENST00000491306.5	protein_coding	4/4	0	ENST00000491306.5:c.*294dup	0	1256-1257/3647	0	0	0	0	rs201923364	0	1	0	insertion	HGNC	HGNC:10348	YES	1	P1	CCDS2404.1	ENSP00000418082	P61513	0	UPI0000003E77	0	0	0	0	0	3	chr2:g.216501698dup	0.0066	0
chr2	216672538	0	AAAC	A	2	150	454	0.019	-	3_prime_UTR_variant	MODIFIER	IGFBP5	ENSG00000115461	Transcript	ENST00000233813.5	protein_coding	4/4	0	ENST00000233813.5:c.*4210_*4212del	0	5803-5805/6239	0	0	0	0	rs72065152	0	-1	0	deletion	HGNC	HGNC:5474	YES	1	P1	CCDS2405.1	ENSP00000233813	P24593	A0A024R433	UPI000004E58C	0	0	0	0	0	0	chr2:g.216672554_216672556del	0.0288	0.0182
chr2	217804256	0	T	TTCTC	3	152	1464	0.019	TCTC	3_prime_UTR_variant	MODIFIER	TNS1	ENSG00000079308	Transcript	ENST00000171887.8	protein_coding	33/33	0	ENST00000171887.8:c.*199_*202dup	0	5863-5864/10331	0	0	0	0	rs71403015	0	-1	0	insertion	HGNC	HGNC:11973	YES	1	0	CCDS2407.1	ENSP00000171887	Q9HBL0	0	UPI0000456EEB	0	0	0	0	0	0	chr2:g.217804286_217804289dup	0	0
chr2	217804256	0	T	TTCTCTC	2	152	1464	0.013	TCTCTC	3_prime_UTR_variant	MODIFIER	TNS1	ENSG00000079308	Transcript	ENST00000171887.8	protein_coding	33/33	0	ENST00000171887.8:c.*197_*202dup	0	5863-5864/10331	0	0	0	0	rs71403015	0	-1	0	insertion	HGNC	HGNC:11973	YES	1	0	CCDS2407.1	ENSP00000171887	Q9HBL0	0	UPI0000456EEB	0	0	0	0	0	0	chr2:g.217804284_217804289dup	0	0
chr2	217804256	0	TTCTC	T	3	152	1464	0.019	-	3_prime_UTR_variant	MODIFIER	TNS1	ENSG00000079308	Transcript	ENST00000171887.8	protein_coding	33/33	0	ENST00000171887.8:c.*199_*202del	0	5860-5863/10331	0	0	0	0	rs1416623920	0	-1	0	deletion	HGNC	HGNC:11973	YES	1	0	CCDS2407.1	ENSP00000171887	Q9HBL0	0	UPI0000456EEB	0	0	0	0	0	0	chr2:g.217804286_217804289del	0	0
chr2	218345659	rs397775550	C	CCT	2	152	2570	0.013	CT	3_prime_UTR_variant	MODIFIER	PNKD	ENSG00000127838	Transcript	ENST00000273077.9	protein_coding	10/10	0	ENST00000273077.9:c.*680_*681dup	0	1853-1854/2987	0	0	0	0	rs1340793606	0	1	0	insertion	HGNC	HGNC:9153	YES	1	P1	CCDS2411.1	ENSP00000273077	Q8N490	A0A024R415	UPI0000246C7E	0	1	0	0	0	3	chr2:g.218345661_218345662dup	0	0.0703
chr2	218859898	rs955959707	C	CCCG	3	152	1570	0.019	CCG	5_prime_UTR_variant	MODIFIER	WNT6	ENSG00000115596	Transcript	ENST00000233948.4	protein_coding	1/4	0	ENST00000233948.4:c.-130_-128dup	0	94-95/1719	0	0	0	0	rs955959707	0	1	0	insertion	HGNC	HGNC:12785	YES	1	P1	CCDS2425.1	ENSP00000233948	Q9Y6F9	0	UPI0000051047	0	0	0	0	0	12	chr2:g.218859908_218859910dup	0	0
chr2	222201034	0	TAC	T	2	152	1794	0.013	-	3_prime_UTR_variant	MODIFIER	PAX3	ENSG00000135903	Transcript	ENST00000392069.6	protein_coding	10/10	0	ENST00000392069.6:c.*138_*139del	0	2022-2023/3170	0	0	0	0	rs373626774	0	-1	0	deletion	HGNC	HGNC:8617	YES	5	0	CCDS2448.1	ENSP00000375921	P23760	0	UPI00001A8BF0	0	1	0	0	0	0	chr2:g.222201053_222201054del	0	0
chr2	222560253	rs148582952	T	TG	3	152	2400	0.019	G	3_prime_UTR_variant	MODIFIER	SGPP2	ENSG00000163082	Transcript	ENST00000321276.8	protein_coding	5/5	0	ENST00000321276.8:c.*1356dup	0	2615-2616/4983	0	0	0	0	rs148582952	0	1	0	insertion	HGNC	HGNC:19953	YES	1	P1	CCDS2453.1	ENSP00000315137	Q8IWX5	0	UPI000004A1E3	0	0	0	0	0	1	chr2:g.222560254dup	0.0274	0.0681
chr2	222560672	rs67942565	GA	G	3	152	1410	0.019	-	3_prime_UTR_variant	MODIFIER	SGPP2	ENSG00000163082	Transcript	ENST00000321276.8	protein_coding	5/5	0	ENST00000321276.8:c.*1783del	0	3035/4983	0	0	0	0	rs796245058	0	1	0	deletion	HGNC	HGNC:19953	YES	1	P1	CCDS2453.1	ENSP00000315137	Q8IWX5	0	UPI000004A1E3	0	0	0	0	0	8	chr2:g.222560681del	0	0.1793
chr2	222562581	rs557908343	AC	A	3	152	1433	0.019	-	3_prime_UTR_variant	MODIFIER	SGPP2	ENSG00000163082	Transcript	ENST00000321276.8	protein_coding	5/5	0	ENST00000321276.8:c.*3684del	0	4944/4983	0	0	0	0	rs557908343	0	1	0	deletion	HGNC	HGNC:19953	YES	1	P1	CCDS2453.1	ENSP00000315137	Q8IWX5	0	UPI000004A1E3	0	0	0	0	0	0	chr2:g.222562582del	0.0036	0
chr2	222568511	rs558527476	CA	C	3	152	1093	0.019	-	3_prime_UTR_variant	MODIFIER	FARSB	ENSG00000116120	Transcript	ENST00000281828.7	protein_coding	17/17	0	ENST00000281828.7:c.*3359del	0	5393/7006	0	0	0	0	rs558527476	0	-1	0	deletion	HGNC	HGNC:17800	YES	1	P1	CCDS2454.1	ENSP00000281828	Q9NSD9	0	UPI00002096AC	0	1	0	0	0	0	chr2:g.222568518del	0.0038	0.0008
chr2	224585353	rs1413539825	A	ACGT	6	152	1506	0.038	CGT	5_prime_UTR_variant	MODIFIER	CUL3	ENSG00000036257	Transcript	ENST00000264414.9	protein_coding	1/16	0	ENST00000264414.9:c.-347_-345dup	0	10-11/6756	0	0	0	0	rs1413539825	0	-1	0	insertion	HGNC	HGNC:2553	YES	1	P1	CCDS2462.1	ENSP00000264414	Q13618	A0A024R475	UPI0000001C83	0	1	0	0	0	0	chr2:g.224585358_224585360dup	0	0
chr2	226732667	rs927904899	TCACATATATATACACACA	T	3	152	618	0.019	-	3_prime_UTR_variant	MODIFIER	IRS1	ENSG00000169047	Transcript	ENST00000305123.5	protein_coding	2/2	0	ENST00000305123.5:c.*3587_*3604del	0	8337-8354/9705	0	0	0	0	rs927904899	0	-1	0	deletion	HGNC	HGNC:6125	YES	1	P1	CCDS2463.1	ENSP00000304895	P35568	A0A024R499	UPI000003BB52	0	1	0	0	0	0	chr2:g.226732690_226732707del	0	0
chr2	231372699	0	GGTGT	G	7	150	1465	0.045	-	3_prime_UTR_variant	MODIFIER	ARMC9	ENSG00000135931	Transcript	ENST00000611582.4	protein_coding	24/24	0	ENST00000611582.4:c.*1217_*1220del	0	3622-3625/5759	0	0	0	0	rs1375912011	0	1	0	deletion	HGNC	HGNC:20730	YES	5	A2	CCDS74666.1	ENSP00000484804	Q7Z3E5	0	UPI0004620CEF	0	1	0	0	0	52	chr2:g.231372752_231372755del	0	0
chr2	231372699	0	GGTGTGT	G	6	150	1465	0.045	-	3_prime_UTR_variant	MODIFIER	ARMC9	ENSG00000135931	Transcript	ENST00000611582.4	protein_coding	24/24	0	ENST00000611582.4:c.*1215_*1220del	0	3622-3627/5759	0	0	0	0	rs1201493620	0	1	0	deletion	HGNC	HGNC:20730	YES	5	A2	CCDS74666.1	ENSP00000484804	Q7Z3E5	0	UPI0004620CEF	0	1	0	0	0	50	chr2:g.231372750_231372755del	0	0
chr2	231372699	0	GGTGTGTGTGTGT	G	4	150	1465	0.026	-	3_prime_UTR_variant	MODIFIER	ARMC9	ENSG00000135931	Transcript	ENST00000611582.4	protein_coding	24/24	0	ENST00000611582.4:c.*1209_*1220del	0	3622-3633/5759	0	0	0	0	rs1191092772	0	1	0	deletion	HGNC	HGNC:20730	YES	5	A2	CCDS74666.1	ENSP00000484804	Q7Z3E5	0	UPI0004620CEF	0	1	0	0	0	44	chr2:g.231372744_231372755del	0	0
chr2	231372699	0	GGTGTGTGTGTGTGTGT	G	6	150	1465	0.039	-	3_prime_UTR_variant	MODIFIER	ARMC9	ENSG00000135931	Transcript	ENST00000611582.4	protein_coding	24/24	0	ENST00000611582.4:c.*1205_*1220del	0	3622-3637/5759	0	0	0	0	rs1262873241	0	1	0	deletion	HGNC	HGNC:20730	YES	5	A2	CCDS74666.1	ENSP00000484804	Q7Z3E5	0	UPI0004620CEF	0	1	0	0	0	40	chr2:g.231372740_231372755del	0	0
chr2	232776498	rs5839447	CAG	C	6	152	1670	0.038	-	5_prime_UTR_variant	MODIFIER	KCNJ13	ENSG00000115474	Transcript	ENST00000233826.3	protein_coding	1/3	0	ENST00000233826.3:c.-72_-71del	0	69-70/2950	0	0	0	0	rs5839447	0	-1	0	deletion	HGNC	HGNC:6259	YES	1	P1	CCDS2498.1	ENSP00000233826	O60928	0	UPI000012D8AF	0	1	0	0	0	0	chr2:g.232776501_232776502del	0.132	0.239
chr2	233294932	rs35609673	TC	T	5	152	1764	0.032	-	3_prime_UTR_variant	MODIFIER	ATG16L1	ENSG00000085978	Transcript	ENST00000392018.1	protein_coding	19/19	0	ENST00000392018.1:c.*587del	0	2572/3313	0	0	0	0	rs35609673	0	1	0	deletion	HGNC	HGNC:21498	YES	5	A1	CCDS86927.1	ENSP00000375873	0	E7EVC7	UPI0000E5A2C8	0	1	0	0	0	4	chr2:g.233294937del	0.3634	0.2262
chr2	236124292	rs35912223	TC	T	6	152	1207	0.038	-	3_prime_UTR_variant	MODIFIER	AGAP1	ENSG00000157985	Transcript	ENST00000304032.13	protein_coding	18/18	0	ENST00000304032.13:c.*173del	0	3389/10889	0	0	0	0	rs35912223	0	1	0	deletion	HGNC	HGNC:16922	YES	5	A1	CCDS33408.1	ENSP00000307634	Q9UPQ3	0	UPI00005E1AE1	0	0	0	0	0	2	chr2:g.236124295del	0.4896	0.8865
chr2	238132410	rs368318046	C	CTCTA	7	152	2290	0.045	TCTA	3_prime_UTR_variant	MODIFIER	ESPNL	ENSG00000144488	Transcript	ENST00000343063.8	protein_coding	9/9	0	ENST00000343063.8:c.*678_*679insTCTA	0	3776-3777/4653	0	0	0	0	rs368318046	0	1	0	insertion	HGNC	HGNC:27937	YES	2	P1	CCDS2525.1	ENSP00000339115	Q6ZVH7	0	UPI000022BC90	0	0	0	0	0	0	chr2:g.238132410_238132411insTCTA	0	0
chr2	238132411	rs879298806	G	GCC	7	152	2288	0.045	CC	3_prime_UTR_variant	MODIFIER	ESPNL	ENSG00000144488	Transcript	ENST00000343063.8	protein_coding	9/9	0	ENST00000343063.8:c.*679_*680insCC	0	3777-3778/4653	0	0	0	0	rs879298806	0	1	0	insertion	HGNC	HGNC:27937	YES	2	P1	CCDS2525.1	ENSP00000339115	Q6ZVH7	0	UPI000022BC90	0	0	0	0	0	0	chr2:g.238132411_238132412insCC	0	0
chr2	238132413	rs879717080	GGGCCCCA	G	7	152	2305	0.045	-	3_prime_UTR_variant	MODIFIER	ESPNL	ENSG00000144488	Transcript	ENST00000343063.8	protein_coding	9/9	0	ENST00000343063.8:c.*683_*689del	0	3780-3786/4653	0	0	0	0	rs879717080	0	1	0	deletion	HGNC	HGNC:27937	YES	2	P1	CCDS2525.1	ENSP00000339115	Q6ZVH7	0	UPI000022BC90	0	0	0	0	0	1	chr2:g.238132415_238132421del	0	0
chr2	239048560	0	T	TATAG	6	152	1045	0.038	ATAG	3_prime_UTR_variant	MODIFIER	HDAC4	ENSG00000068024	Transcript	ENST00000345617.7	protein_coding	27/27	0	ENST00000345617.7:c.*4533_*4536dup	0	8583-8584/8976	0	0	0	0	rs3841081	0	-1	0	insertion	HGNC	HGNC:14063	YES	1	P1	CCDS2529.1	ENSP00000264606	P56524	0	UPI000013D541	0	1	0	0	0	0	chr2:g.239048591_239048594dup	0	0.2542
chr2	239048560	0	TATAGATAG	T	4	152	1045	0.026	-	3_prime_UTR_variant	MODIFIER	HDAC4	ENSG00000068024	Transcript	ENST00000345617.7	protein_coding	27/27	0	ENST00000345617.7:c.*4529_*4536del	0	8576-8583/8976	0	0	0	0	rs553209188	0	-1	0	deletion	HGNC	HGNC:14063	YES	1	P1	CCDS2529.1	ENSP00000264606	P56524	0	UPI000013D541	0	1	0	0	0	0	chr2:g.239048587_239048594del	0.0074	0.025
chr2	239052545	0	A	AC	2	152	741	0.013	C	3_prime_UTR_variant	MODIFIER	HDAC4	ENSG00000068024	Transcript	ENST00000345617.7	protein_coding	27/27	0	ENST00000345617.7:c.*551dup	0	4598-4599/8976	0	0	0	0	rs138972866	0	-1	0	insertion	HGNC	HGNC:14063	YES	1	P1	CCDS2529.1	ENSP00000264606	P56524	0	UPI000013D541	0	1	0	0	0	0	chr2:g.239052551dup	0	0
chr3	3057073	rs201385127	A	AGTC	6	152	1088	0.038	GTC	3_prime_UTR_variant	MODIFIER	CNTN4	ENSG00000144619	Transcript	ENST00000397461.5	protein_coding	24/24	0	ENST00000397461.5:c.*854_*856dup	0	4318-4319/5198	0	0	0	0	rs201385127	0	1	0	insertion	HGNC	HGNC:2174	YES	5	P1	CCDS43041.1	ENSP00000380602	Q8IWV2	A0A024R2E5	UPI000007446C	0	0	0	0	0	3	chr3:g.3057074_3057076dup	0.0082	0.0008
chr3	3069630	0	T	TTCTCTCTC	4	152	1421	0.026	TCTCTCTC	3_prime_UTR_variant	MODIFIER	IL5RA	ENSG00000091181	Transcript	ENST00000446632.6	protein_coding	12/12	0	ENST00000446632.6:c.*587_*594dup	0	2432-2433/2514	0	0	0	0	rs148704214	0	-1	0	insertion	HGNC	HGNC:6017	YES	5	P4	CCDS2559.1	ENSP00000412209	Q01344	A0A024R2C8	UPI000013C656	0	0	0	0	0	0	chr3:g.3069653_3069660dup	0	0
chr3	3148804	0	T	TATTA	4	152	1097	0.026	ATTA	3_prime_UTR_variant	MODIFIER	TRNT1	ENSG00000072756	Transcript	ENST00000251607.11	protein_coding	8/8	0	ENST00000251607.11:c.*659_*662dup	0	2033-2034/2252	0	0	0	0	rs145143419	0	1	0	insertion	HGNC	HGNC:17341	YES	1	P1	CCDS2561.2	ENSP00000251607	Q96Q11	0	UPI000013CD08	0	1	0	0	0	12	chr3:g.3148813_3148816dup	0.3185	0.1936
chr3	4847288	rs1353102008	CT	C	2	152	600	0.013	-	3_prime_UTR_variant	MODIFIER	ITPR1	ENSG00000150995	Transcript	ENST00000302640.12	protein_coding	61/61	0	ENST00000302640.12:c.*1065del	0	9646/10197	0	0	0	0	rs1353102008	0	1	0	deletion	HGNC	HGNC:6180	YES	5	0	CCDS54551.1	ENSP00000306253	Q14643	0	UPI0000E5A461	0	1	0	0	0	1	chr3:g.4847290del	0	0
chr3	4983829	0	G	GGTGTGT	2	152	2428	0.013	GTGTGT	3_prime_UTR_variant	MODIFIER	BHLHE40	ENSG00000134107	Transcript	ENST00000256495.3	protein_coding	5/5	0	ENST00000256495.3:c.*158_*163dup	0	1979-1980/3473	0	0	0	0	rs139879256	0	1	0	insertion	HGNC	HGNC:1046	YES	1	P1	CCDS2565.1	ENSP00000256495	O14503	Q6IB83	UPI0000126923	0	0	0	0	0	26	chr3:g.4983850_4983855dup	0	0
chr3	4983850	rs1553562125	G	GTGTGTGTA	2	152	2255	0.013	TGTGTGTA	3_prime_UTR_variant	MODIFIER	BHLHE40	ENSG00000134107	Transcript	ENST00000256495.3	protein_coding	5/5	0	ENST00000256495.3:c.*163_*164insGTATGTGT	0	2000-2001/3473	0	0	0	0	rs113672785	0	1	0	insertion	HGNC	HGNC:1046	YES	1	P1	CCDS2565.1	ENSP00000256495	O14503	Q6IB83	UPI0000126923	0	0	0	0	0	5	chr3:g.4983855_4983856insGTATGTGT	0	0
chr3	7741005	0	GT	G	3	152	630	0.019	-	3_prime_UTR_variant	MODIFIER	GRM7	ENSG00000196277	Transcript	ENST00000357716.9	protein_coding	10/10	0	ENST00000357716.9:c.*610del	0	3622/4149	0	0	0	0	rs372109789	0	1	0	deletion	HGNC	HGNC:4599	YES	1	P2	CCDS43042.1	ENSP00000350348	Q14831	0	UPI000004A7E3	0	0	0	0	0	10	chr3:g.7741016del	0	0.2201
chr3	8752240	0	C	CGTGT	2	152	1294	0.013	GTGT	3_prime_UTR_variant	MODIFIER	OXTR	ENSG00000180914	Transcript	ENST00000316793.7	protein_coding	4/4	0	ENST00000316793.7:c.*733_*736dup	0	2531-2532/4364	0	0	0	0	rs35783701	0	-1	0	insertion	HGNC	HGNC:8529	YES	1	P1	CCDS2570.1	ENSP00000324270	P30559	B2R9L7	UPI000013FEA9	0	0	0	0	0	0	chr3:g.8752262_8752265dup	0	0
chr3	8752240	0	CGT	C	4	152	1294	0.026	-	3_prime_UTR_variant	MODIFIER	OXTR	ENSG00000180914	Transcript	ENST00000316793.7	protein_coding	4/4	0	ENST00000316793.7:c.*735_*736del	0	2530-2531/4364	0	0	0	0	rs751261600	0	-1	0	deletion	HGNC	HGNC:8529	YES	1	P1	CCDS2570.1	ENSP00000324270	P30559	B2R9L7	UPI000013FEA9	0	0	0	0	0	0	chr3:g.8752264_8752265del	0	0
chr3	9500940	0	AAC	A	4	152	1749	0.026	-	3_prime_UTR_variant	MODIFIER	LHFPL4	ENSG00000156959	Transcript	ENST00000287585.8	protein_coding	4/4	0	ENST00000287585.8:c.*1269_*1270del	0	2319-2320/4900	0	0	0	0	rs75887447	0	-1	0	deletion	HGNC	HGNC:29568	YES	1	P1	CCDS33691.1	ENSP00000287585	Q7Z7J7	0	UPI000019B16A	0	0	0	0	0	0	chr3:g.9500959_9500960del	0.1687	0.3192
chr3	9962962	rs199961755	CACT	C	4	152	2081	0.038	-	3_prime_UTR_variant	MODIFIER	EMC3	ENSG00000125037	Transcript	ENST00000245046.6	protein_coding	8/8	0	ENST00000245046.6:c.*1104_*1106del	0	2349-2351/2777	0	0	0	0	rs199961755	0	-1	0	deletion	HGNC	HGNC:23999	YES	1	P1	CCDS2594.1	ENSP00000245046	Q9P0I2	0	UPI000006E80F	0	0	0	0	0	0	chr3:g.9962963_9962965del	0.0186	0.0023
chr3	11012689	rs1325441323	ATGT	A	2	152	2409	0.013	-	5_prime_UTR_variant	MODIFIER	SLC6A1	ENSG00000157103	Transcript	ENST00000643396.1	protein_coding	1/16	0	ENST00000643396.1:c.-1707_-1705del	0	1032-1034/6767	0	0	0	0	rs1325441323	0	1	0	deletion	HGNC	HGNC:11042	YES	0	P1	CCDS2603.1	ENSP00000494136	P30531	A0A024R2G0	UPI000013DECF	0	1	0	0	0	3	chr3:g.11012693_11012695del	0	0
chr3	11137336	rs1322260561	GAGAAATGAACTACA	G	2	152	2103	0.013	-	5_prime_UTR_variant	MODIFIER	HRH1	ENSG00000196639	Transcript	ENST00000438284.2	protein_coding	1/2	0	ENST00000438284.2:c.-94_-81del	0	245-258/2080	0	0	0	0	rs1322260561	0	1	0	deletion	HGNC	HGNC:5182	0	2	P1	CCDS2604.1	ENSP00000406705	P35367	0	UPI0000050401	0	0	0	0	0	4	chr3:g.11137341_11137354del	0	0
chr3	12191473	rs150504223	GGT	G	5	152	2545	0.032	-	3_prime_UTR_variant	MODIFIER	SYN2	ENSG00000157152	Transcript	ENST00000621198.5	protein_coding	13/13	0	ENST00000621198.5:c.*864_*865del	0	2762-2763/3320	0	0	0	0	rs150504223	0	1	0	deletion	HGNC	HGNC:11495	YES	1	P4	CCDS74900.1	ENSP00000480050	Q92777	0	UPI0000167B8A	0	1	0	0	0	15	chr3:g.12191489_12191490del	0	0
chr3	12897769	rs539473363	TGCTGTC	T	4	152	2167	0.026	-	3_prime_UTR_variant	MODIFIER	IQSEC1	ENSG00000144711	Transcript	ENST00000613206.2	protein_coding	14/14	0	ENST00000613206.2:c.*3208_*3213del	0	6968-6973/7700	0	0	0	0	rs539473363	0	-1	0	deletion	HGNC	HGNC:29112	YES	2	0	CCDS74902.1	ENSP00000480301	0	A0A087WWK8	UPI00017E10F8	0	0	0	0	0	0	chr3:g.12897770_12897775del	0.0008	0
chr3	13549171	0	G	GCGGA	2	152	1270	0.013	CGGA	5_prime_UTR_variant	MODIFIER	FBLN2	ENSG00000163520	Transcript	ENST00000404922.8	protein_coding	1/18	0	ENST00000404922.8:c.-64_-61dup	0	47-48/4306	0	0	0	0	rs958035781	0	1	0	insertion	HGNC	HGNC:3601	YES	5	P4	CCDS46761.1	ENSP00000384169	P98095	0	UPI000042B0C1	0	1	0	0	0	18	chr3:g.13549186_13549189dup	0	0
chr3	15072721	0	A	ATT	2	152	1233	0.013	TT	3_prime_UTR_variant	MODIFIER	RBSN	ENSG00000131381	Transcript	ENST00000253699.7	protein_coding	14/14	0	ENST00000253699.7:c.*1059_*1060dup	0	4029-4030/6678	0	0	0	0	rs375053882	0	-1	0	insertion	HGNC	HGNC:20759	YES	1	P1	CCDS2623.1	ENSP00000253699	Q9H1K0	A0A024R2H4	UPI0000051CE0	0	1	0	0	0	0	chr3:g.15072729_15072730dup	0.0643	0.0703
chr3	15442208	0	G	GGTGT	6	152	1195	0.038	GTGT	3_prime_UTR_variant	MODIFIER	EAF1	ENSG00000144597	Transcript	ENST00000396842.7	protein_coding	6/6	0	ENST00000396842.7:c.*3078_*3081dup	0	4042-4043/4447	0	0	0	0	rs138040426	0	1	0	insertion	HGNC	HGNC:20907	YES	1	P1	CCDS2626.1	ENSP00000380054	Q96JC9	0	UPI000004B29F	0	0	0	0	0	28	chr3:g.15442233_15442236dup	0	0
chr3	15442208	0	GGT	G	4	152	1195	0.026	-	3_prime_UTR_variant	MODIFIER	EAF1	ENSG00000144597	Transcript	ENST00000396842.7	protein_coding	6/6	0	ENST00000396842.7:c.*3080_*3081del	0	4043-4044/4447	0	0	0	0	rs1491385799	0	1	0	deletion	HGNC	HGNC:20907	YES	1	P1	CCDS2626.1	ENSP00000380054	Q96JC9	0	UPI000004B29F	0	0	0	0	0	26	chr3:g.15442235_15442236del	0	0
chr3	19984971	rs905367932	ATCAGT	A	2	152	1333	0.013	-	3_prime_UTR_variant	MODIFIER	RAB5A	ENSG00000144566	Transcript	ENST00000273047.9	protein_coding	6/6	0	ENST00000273047.9:c.*1154_*1158del	0	2315-2319/2518	0	0	0	0	rs905367932	0	1	0	deletion	HGNC	HGNC:9783	YES	1	P1	CCDS2633.1	ENSP00000273047	P20339	A0A024R2K1	UPI0000001055	0	0	0	0	0	5	chr3:g.19984977_19984981del	0	0
chr3	21413603	rs3064963	T	TTAAA	4	152	1287	0.026	TAAA	3_prime_UTR_variant	MODIFIER	ZNF385D	ENSG00000151789	Transcript	ENST00000281523.8	protein_coding	8/8	0	ENST00000281523.8:c.*7610_*7611insTTTA	0	9092-9093/10478	0	0	0	0	rs3064963	0	-1	0	insertion	HGNC	HGNC:26191	YES	1	P1	CCDS2636.1	ENSP00000281523	Q9H6B1	0	UPI00000724AC	0	0	0	0	0	0	chr3:g.21413603_21413604insTAAA	0.2222	0.0968
chr3	28525464	0	A	ATCTTGCTT	2	152	786	0.013	TCTTGCTT	3_prime_UTR_variant	MODIFIER	ZCWPW2	ENSG00000206559	Transcript	ENST00000383768.7	protein_coding	10/10	0	ENST00000383768.7:c.*777_*778insCTTGCTTT	0	2463-2464/3357	0	0	0	0	0	0	1	0	insertion	HGNC	HGNC:23574	YES	1	P1	CCDS33723.1	ENSP00000373278	Q504Y3	0	UPI0000161ABF	0	0	0	0	0	1	chr3:g.28525465_28525466insCTTGCTTT	0	0
chr3	30693838	0	G	GT	2	150	798	0.013	T	3_prime_UTR_variant	MODIFIER	TGFBR2	ENSG00000163513	Transcript	ENST00000359013.4	protein_coding	8/8	0	ENST00000359013.4:c.*2248dup	0	4301-4302/4605	0	0	0	0	rs1358456459	0	1	0	insertion	HGNC	HGNC:11773	YES	1	0	CCDS33727.1	ENSP00000351905	P37173	D2JYI1	UPI000053030E	0	1	0	0	0	9	chr3:g.30693847dup	0	0.239
chr3	30726484	0	AAC	A	3	152	1226	0.019	-	3_prime_UTR_variant	MODIFIER	GADL1	ENSG00000144644	Transcript	ENST00000282538.9	protein_coding	15/15	0	ENST00000282538.9:c.*1756_*1757del	0	3473-3474/3759	0	0	0	0	rs138721794	0	-1	0	deletion	HGNC	HGNC:27949	YES	5	P1	CCDS2649.2	ENSP00000282538	Q6ZQY3	0	UPI000022BF90	0	0	0	0	0	0	chr3:g.30726507_30726508del	0	0
chr3	31660890	rs1015273929	GA	G	4	152	1360	0.026	-	3_prime_UTR_variant	MODIFIER	OSBPL10	ENSG00000144645	Transcript	ENST00000396556.6	protein_coding	12/12	0	ENST00000396556.6:c.*1181del	0	3599/6600	0	0	0	0	rs1015273929	0	-1	0	deletion	HGNC	HGNC:16395	YES	1	P3	CCDS2651.1	ENSP00000379804	Q9BXB5	0	UPI0000130E9B	0	0	0	0	0	0	chr3:g.31660891del	0	0
chr3	32891852	0	GTCTC	G	4	152	1143	0.026	-	3_prime_UTR_variant	MODIFIER	TRIM71	ENSG00000206557	Transcript	ENST00000383763.6	protein_coding	4/4	0	ENST00000383763.6:c.*59_*62del	0	2733-2736/8704	0	0	0	0	rs750754446	0	1	0	deletion	HGNC	HGNC:32669	YES	1	P1	CCDS43060.1	ENSP00000373272	Q2Q1W2	0	UPI000067CB89	0	0	0	0	0	17	chr3:g.32891870_32891873del	0	0
chr3	32893765	rs80283882	CCT	C	3	152	1097	0.019	-	3_prime_UTR_variant	MODIFIER	TRIM71	ENSG00000206557	Transcript	ENST00000383763.6	protein_coding	4/4	0	ENST00000383763.6:c.*1957_*1958del	0	4646-4647/8704	0	0	0	0	rs80283882	0	1	0	deletion	HGNC	HGNC:32669	YES	1	P1	CCDS43060.1	ENSP00000373272	Q2Q1W2	0	UPI000067CB89	0	0	0	0	0	2	chr3:g.32893768_32893769del	0.0501	0
chr3	32897521	rs200060604	TCC	T	3	152	1580	0.019	-	3_prime_UTR_variant	MODIFIER	TRIM71	ENSG00000206557	Transcript	ENST00000383763.6	protein_coding	4/4	0	ENST00000383763.6:c.*5715_*5716del	0	8402-8403/8704	0	0	0	0	rs200060604	0	1	0	deletion	HGNC	HGNC:32669	YES	1	P1	CCDS43060.1	ENSP00000373272	Q2Q1W2	0	UPI000067CB89	0	0	0	0	0	4	chr3:g.32897526_32897527del	0.0507	0
chr3	32951607	rs71903231	CG	C	3	152	1925	0.019	-	5_prime_UTR_variant	MODIFIER	CCR4	ENSG00000183813	Transcript	ENST00000330953.5	protein_coding	1/2	0	ENST00000330953.5:c.-132del	0	35/3095	0	0	0	0	rs71903231	0	1	0	deletion	HGNC	HGNC:1605	YES	1	P1	CCDS2656.1	ENSP00000332659	P51679	A0N0Q1	UPI000002DFE9	0	0	0	0	0	2	chr3:g.32951610del	0.1052	0.1899
chr3	33143535	rs5847775	G	GGAACTA	3	152	1754	0.019	GAACTA	3_prime_UTR_variant	MODIFIER	CRTAP	ENSG00000170275	Transcript	ENST00000320954.10	protein_coding	7/7	0	ENST00000320954.10:c.*1090_*1095dup	0	2392-2393/6630	0	0	0	0	rs1186409570	0	1	0	insertion	HGNC	HGNC:2379	YES	1	P2	CCDS2657.1	ENSP00000323696	O75718	0	UPI000012700A	0	1	0	0	0	8	chr3:g.33143538_33143543dup	0	0.2655
chr3	33152239	rs112566736	GA	G	2	152	1174	0.013	-	3_prime_UTR_variant	MODIFIER	SUSD5	ENSG00000173705	Transcript	ENST00000309558.8	protein_coding	5/5	0	ENST00000309558.8:c.*502del	0	2405/4602	0	0	0	0	rs112566736	0	-1	0	deletion	HGNC	HGNC:29061	YES	1	P2	CCDS46787.1	ENSP00000308727	O60279	0	UPI00001C1DF3	0	0	0	0	0	0	chr3:g.33152242del	0.2336	0.1233
chr3	33387031	rs1036114378	A	ATT	2	150	983	0.013	TT	3_prime_UTR_variant	MODIFIER	FBXL2	ENSG00000153558	Transcript	ENST00000484457.5	protein_coding	15/15	0	ENST00000484457.5:c.*1424_*1425dup	0	2786-2787/3847	0	0	0	0	rs1036114378	0	1	0	insertion	HGNC	HGNC:13598	YES	1	P1	CCDS2658.1	ENSP00000417601	Q9UKC9	0	UPI0000071E6D	0	0	0	0	0	2	chr3:g.33387032_33387033dup	0	0
chr3	33387635	rs780846244	A	AAAC	5	152	1609	0.032	AAC	3_prime_UTR_variant	MODIFIER	FBXL2	ENSG00000153558	Transcript	ENST00000484457.5	protein_coding	15/15	0	ENST00000484457.5:c.*2029_*2030insCAA	0	3390-3391/3847	0	0	0	0	rs780846244	0	1	0	insertion	HGNC	HGNC:13598	YES	1	P1	CCDS2658.1	ENSP00000417601	Q9UKC9	0	UPI0000071E6D	0	0	0	0	0	2	chr3:g.33387637_33387638insCAA	0	0
chr3	33387639	0	C	CAAAAA	5	152	1662	0.032	AAAAA	3_prime_UTR_variant	MODIFIER	FBXL2	ENSG00000153558	Transcript	ENST00000484457.5	protein_coding	15/15	0	ENST00000484457.5:c.*2034_*2035insAAAAA	0	3394-3395/3847	0	0	0	0	0	0	1	0	insertion	HGNC	HGNC:13598	YES	1	P1	CCDS2658.1	ENSP00000417601	Q9UKC9	0	UPI0000071E6D	0	0	0	0	0	3	chr3:g.33387642_33387643insAAAAA	0	0
chr3	36547671	rs35006991	GT	G	2	152	2071	0.013	-	3_prime_UTR_variant	MODIFIER	STAC	ENSG00000144681	Transcript	ENST00000273183.7	protein_coding	11/11	0	ENST00000273183.7:c.*1383del	0	2892/3227	0	0	0	0	rs35006991	0	1	0	deletion	HGNC	HGNC:11353	YES	1	P1	CCDS2662.1	ENSP00000273183	Q99469	0	UPI0000136081	0	0	0	0	0	0	chr3:g.36547672del	0.0663	0.0439
chr3	37823040	rs3834207	CAA	C	2	152	1319	0.013	-	3_prime_UTR_variant	MODIFIER	ITGA9	ENSG00000144668	Transcript	ENST00000264741.10	protein_coding	28/28	0	ENST00000264741.10:c.*4053_*4054del	0	7394-7395/7860	0	0	0	0	rs3834207	0	1	0	deletion	HGNC	HGNC:6145	YES	1	P1	CCDS2669.1	ENSP00000264741	Q13797	0	UPI00001AE8BB	0	0	0	0	0	1	chr3:g.37823042_37823043del	0.0697	0.0847
chr3	39096388	0	C	CA	5	150	725	0.032	A	3_prime_UTR_variant	MODIFIER	WDR48	ENSG00000114742	Transcript	ENST00000302313.10	protein_coding	19/19	0	ENST00000302313.10:c.*1648dup	0	3689-3690/3965	0	0	0	0	rs11413912	0	1	0	insertion	HGNC	HGNC:30914	YES	1	P1	CCDS33738.1	ENSP00000307491	Q8TAF3	A0A024R2L1	UPI000006FF8C	0	1	0	0	0	3	chr3:g.39096391dup	0	0
chr3	39514965	0	CGTGTGT	C	4	152	2091	0.026	-	3_prime_UTR_variant	MODIFIER	MOBP	ENSG00000168314	Transcript	ENST00000311042.10	protein_coding	5/5	0	ENST00000311042.10:c.*1627_*1632del	0	2353-2358/3388	0	0	0	0	rs1164981358	0	1	0	deletion	HGNC	HGNC:7189	YES	2	A2	CCDS63598.1	ENSP00000312293	Q13875	0	UPI0000EE2A8E	0	0	0	0	0	44	chr3:g.39515010_39515015del	0	0
chr3	40259558	0	A	ATGAT	2	152	1924	0.013	TGAT	3_prime_UTR_variant	MODIFIER	MYRIP	ENSG00000170011	Transcript	ENST00000302541.11	protein_coding	17/17	0	ENST00000302541.11:c.*1395_*1398dup	0	4310-4311/5073	0	0	0	0	0	0	1	0	insertion	HGNC	HGNC:19156	YES	1	P1	CCDS2689.1	ENSP00000301972	Q8NFW9	0	UPI0000074787	0	0	0	0	0	6	chr3:g.40259561_40259564dup	0	0
chr3	40467810	rs1553650144	T	TTG	3	152	687	0.019	TG	3_prime_UTR_variant	MODIFIER	RPL14	ENSG00000188846	Transcript	ENST00000338970.10	protein_coding	6/6	0	ENST00000338970.10:c.*5590_*5591dup	0	6295-6296/7072	0	0	0	0	rs1298555925	0	1	0	insertion	HGNC	HGNC:10305	YES	1	P2	CCDS33739.1	ENSP00000345156	P50914	0	UPI0000367134	0	0	0	0	0	13	chr3:g.40467822_40467823dup	0	0
chr3	42548879	rs141031743	TCTC	T	3	152	2341	0.019	-	3_prime_UTR_variant	MODIFIER	SEC22C	ENSG00000093183	Transcript	ENST00000264454.8	protein_coding	7/7	0	ENST00000264454.8:c.*4366_*4368del	0	5427-5429/6340	0	0	0	0	rs141031743	0	-1	0	deletion	HGNC	HGNC:16828	YES	1	P1	CCDS2700.1	ENSP00000264454	Q9BRL7	A0A024R2N5	UPI000006D0A7	0	0	0	0	0	0	chr3:g.42548884_42548886del	0.0653	0.0643
chr3	43057039	rs35925923	TG	T	7	152	1288	0.045	-	3_prime_UTR_variant	MODIFIER	GASK1A	ENSG00000144649	Transcript	ENST00000430121.3	protein_coding	5/5	0	ENST00000430121.3:c.*655del	0	2714/3389	0	0	0	0	rs35925923	0	1	0	deletion	HGNC	HGNC:24485	YES	5	P1	CCDS46808.1	ENSP00000407301	Q9UFP1	0	UPI000016146E	0	0	0	0	0	1	chr3:g.43057041del	0.1424	0.0098
chr3	44432273	0	CTG	C	2	152	1537	0.026	-	3_prime_UTR_variant	MODIFIER	ZNF445	ENSG00000185219	Transcript	ENST00000396077.8	protein_coding	8/8	0	ENST00000396077.8:c.*14300_*14301del	0	17744-17745/18314	0	0	0	0	rs1468418431	0	-1	0	deletion	HGNC	HGNC:21018	YES	1	P1	CCDS2713.1	ENSP00000379387	P59923	0	UPI000019AD12	0	0	0	0	0	0	chr3:g.44432308_44432309del	0	0
chr3	44432273	0	CTGTGTGTGTGTG	C	2	152	1537	0.013	-	3_prime_UTR_variant	MODIFIER	ZNF445	ENSG00000185219	Transcript	ENST00000396077.8	protein_coding	8/8	0	ENST00000396077.8:c.*14290_*14301del	0	17734-17745/18314	0	0	0	0	rs1320902512	0	-1	0	deletion	HGNC	HGNC:21018	YES	1	P1	CCDS2713.1	ENSP00000379387	P59923	0	UPI000019AD12	0	0	0	0	0	0	chr3:g.44432298_44432309del	0	0
chr3	44571594	0	C	CT	5	152	1170	0.032	T	3_prime_UTR_variant	MODIFIER	ZKSCAN7	ENSG00000196345	Transcript	ENST00000273320.7	protein_coding	6/6	0	ENST00000273320.7:c.*228dup	0	2913-2914/3477	0	0	0	0	rs1222396623	0	1	0	insertion	HGNC	HGNC:12955	YES	1	P1	CCDS2715.1	ENSP00000273320	Q9P0L1	0	UPI000013D9A9	0	0	0	0	0	9	chr3:g.44571603dup	0	0
chr3	44571594	0	CT	C	2	152	1170	0.013	-	3_prime_UTR_variant	MODIFIER	ZKSCAN7	ENSG00000196345	Transcript	ENST00000273320.7	protein_coding	6/6	0	ENST00000273320.7:c.*228del	0	2914/3477	0	0	0	0	rs35509141	0	1	0	deletion	HGNC	HGNC:12955	YES	1	P1	CCDS2715.1	ENSP00000273320	Q9P0L1	0	UPI000013D9A9	0	0	0	0	0	8	chr3:g.44571603del	0.0387	0.0113
chr3	45823315	rs139891972	AT	A	4	152	1369	0.026	-	3_prime_UTR_variant	MODIFIER	LZTFL1	ENSG00000163818	Transcript	ENST00000296135.11	protein_coding	10/10	0	ENST00000296135.11:c.*2998del	0	4026/4026	0	0	0	0	rs139891972	0	-1	0	deletion	HGNC	HGNC:6741	YES	1	P1	CCDS2731.1	ENSP00000296135	Q9NQ48	0	UPI0000073CE2	0	1	0	0	0	0	chr3:g.45823319del	0.0292	0
chr3	48429321	rs879523155	G	GC	3	152	1323	0.019	C	5_prime_UTR_variant	MODIFIER	PLXNB1	ENSG00000164050	Transcript	ENST00000358536.8	protein_coding	1/38	0	ENST00000358536.8:c.-129dup	0	142-143/7308	0	0	0	0	rs879523155	0	-1	0	insertion	HGNC	HGNC:9103	YES	1	P2	CCDS2765.1	ENSP00000351338	O43157	0	UPI0000038131	0	0	0	0	0	0	chr3:g.48429322dup	0	0
chr3	49030408	rs536172121	T	TG	3	152	1545	0.019	G	3_prime_UTR_variant	MODIFIER	QRICH1	ENSG00000198218	Transcript	ENST00000395443.7	protein_coding	10/10	0	ENST00000395443.7:c.*43dup	0	2555-2556/3257	0	0	0	0	rs536172121	0	-1	0	insertion	HGNC	HGNC:24713	YES	1	P1	CCDS2787.1	ENSP00000378830	Q2TAL8	A1L3Z9	UPI0000209C85	0	1	0	0	0	0	chr3:g.49030410dup	0.0026	0
chr3	49671370	rs35637631	TCAAA	T	2	152	1794	0.013	-	3_prime_UTR_variant	MODIFIER	BSN	ENSG00000164061	Transcript	ENST00000296452.5	protein_coding	12/12	0	ENST00000296452.5:c.*3893_*3896del	0	15793-15796/15971	0	0	0	0	rs35637631	0	1	0	deletion	HGNC	HGNC:1117	YES	1	P1	CCDS2800.1	ENSP00000296452	Q9UPA5	0	UPI000013E33C	0	0	0	0	0	7	chr3:g.49671378_49671381del	0.0385	0.0015
chr3	51385310	0	C	CGGA	3	152	1430	0.019	GGA	5_prime_UTR_variant	MODIFIER	MANF	ENSG00000145050	Transcript	ENST00000528157.5	protein_coding	1/4	0	ENST00000528157.5:c.-2_1dup	ENSP00000432799.2:p.Leu1_?0	264-265/1153	0	0	0	0	rs782103006	0	1	0	insertion	HGNC	HGNC:15461	YES	1	P1	CCDS46836.3	ENSP00000432799	0	A8K878	UPI00004542F2	0	0	0	0	0	24	chr3:g.51385332_51385334dup	0	0
chr3	51395269	rs1246513185	T	TTAA	2	152	1822	0.013	TAA	3_prime_UTR_variant	MODIFIER	RBM15B	ENSG00000259956	Transcript	ENST00000563281.2	protein_coding	1/1	0	ENST00000563281.2:c.*1200_*1202dup	0	3985-3986/6624	0	0	0	0	rs1246513185	0	1	0	insertion	HGNC	HGNC:24303	YES	0	P1	CCDS33764.1	ENSP00000454545	Q8NDT2	0	UPI0000160BDE	0	0	0	0	0	5	chr3:g.51395272_51395274dup	0	0
chr3	52056515	0	T	TCCCGCCCGCCCG	7	150	1041	0.045	CCCGCCCGCCCG	5_prime_UTR_variant	MODIFIER	DUSP7	ENSG00000164086	Transcript	ENST00000495880.2	protein_coding	1/3	0	ENST00000495880.2:c.-161_-150dup	0	56-57/3361	0	0	0	0	rs541808196	0	-1	0	insertion	HGNC	HGNC:3073	YES	1	P1	CCDS33766.2	ENSP00000417183	Q16829	0	UPI0000185FA8	0	0	0	0	0	0	chr3:g.52056520_52056531dup	0	0
chr3	53814670	0	G	GT	5	152	1019	0.032	T	3_prime_UTR_variant	MODIFIER	CHDH	ENSG00000016391	Transcript	ENST00000315251.11	protein_coding	9/9	0	ENST00000315251.11:c.*3106dup	0	5358-5359/7694	0	0	0	0	rs553887396	0	-1	0	insertion	HGNC	HGNC:24288	YES	1	P1	CCDS2873.1	ENSP00000319851	Q8NE62	0	UPI000013C538	0	0	0	0	0	0	chr3:g.53814679dup	0.0399	0.0303
chr3	58322916	0	GT	G	2	152	997	0.013	-	3_prime_UTR_variant	MODIFIER	RPP14	ENSG00000163684	Transcript	ENST00000445193.7	protein_coding	6/6	0	ENST00000445193.7:c.*5431del	0	6207/7985	0	0	0	0	rs796762597	0	1	0	deletion	HGNC	HGNC:30327	YES	1	P1	CCDS2888.1	ENSP00000412894	O95059	0	UPI000013E2DD	0	0	0	0	0	10	chr3:g.58322927del	0	0
chr3	69108138	rs3839077	TAAG	T	6	152	1686	0.045	-	3_prime_UTR_variant	MODIFIER	LMOD3	ENSG00000163380	Transcript	ENST00000420581.6	protein_coding	3/3	0	ENST00000420581.6:c.*954_*956del	0	2817-2819/4086	0	0	0	0	rs3839077	0	-1	0	deletion	HGNC	HGNC:6649	YES	1	P1	CCDS46862.1	ENSP00000414670	Q0VAK6	0	UPI00001612AC	0	1	0	0	0	0	chr3:g.69108139_69108141del	0.0986	0.0696
chr3	97748766	rs143926802	A	ACT	2	152	2043	0.013	CT	3_prime_UTR_variant	MODIFIER	EPHA6	ENSG00000080224	Transcript	ENST00000389672.9	protein_coding	18/18	0	ENST00000389672.9:c.*72_*73dup	0	3496-3497/3971	0	0	0	0	rs143926802	0	1	0	insertion	HGNC	HGNC:19296	YES	1	P1	CCDS46876.1	ENSP00000374323	0	A0A0B4J1T8	UPI000004BB12	0	0	0	0	0	8	chr3:g.97748773_97748774dup	0.0212	0.0023
chr3	98136680	rs57657411	GC	G	3	152	1794	0.019	-	3_prime_UTR_variant	MODIFIER	OR5H1	ENSG00000231192	Transcript	ENST00000641874.1	protein_coding	2/2	0	ENST00000641874.1:c.*3043del	0	4132/5999	0	0	0	0	rs57657411	0	1	0	deletion	HGNC	HGNC:8346	YES	0	P1	CCDS33797.1	ENSP00000492953	A6NKK0	A0A126GW79	UPI0000197652	0	0	0	0	0	1	chr3:g.98136682del	0.234	0.4592
chr3	100364588	rs16337	T	TATA	4	152	1248	0.026	ATA	3_prime_UTR_variant	MODIFIER	TOMM70	ENSG00000154174	Transcript	ENST00000284320.5	protein_coding	12/12	0	ENST00000284320.5:c.*975_*976insTAT	0	3251-3252/4409	0	0	0	0	rs16337	0	-1	0	insertion	HGNC	HGNC:11985	YES	1	P1	CCDS33807.1	ENSP00000284320	O94826	0	UPI0000000C55	0	0	0	0	0	0	chr3:g.100364588_100364589insATA	0.132	0.1157
chr3	100492755	rs755848570	T	TCC	2	152	1271	0.013	CC	5_prime_UTR_variant	MODIFIER	TMEM45A	ENSG00000181458	Transcript	ENST00000403410.5	protein_coding	1/8	0	ENST00000403410.5:c.-515_-514dup	0	105-106/1910	0	0	0	0	rs755848570	0	1	0	insertion	HGNC	HGNC:25480	YES	5	A2	CCDS87113.1	ENSP00000385089	0	J3KQ06	UPI0000209E78	0	0	0	0	0	2	chr3:g.100492756_100492757dup	0	0
chr3	100492886	rs1276842165	CA	C	2	152	1676	0.013	-	5_prime_UTR_variant	MODIFIER	TMEM45A	ENSG00000181458	Transcript	ENST00000403410.5	protein_coding	1/8	0	ENST00000403410.5:c.-382del	0	237/1910	0	0	0	0	rs1276842165	0	1	0	deletion	HGNC	HGNC:25480	YES	5	A2	CCDS87113.1	ENSP00000385089	0	J3KQ06	UPI0000209E78	0	0	0	0	0	2	chr3:g.100492889del	0	0
chr3	102478776	0	C	CA	2	152	1590	0.013	A	3_prime_UTR_variant	MODIFIER	ZPLD1	ENSG00000170044	Transcript	ENST00000306176.5	protein_coding	11/11	0	ENST00000306176.5:c.*1166dup	0	2554-2555/3619	0	0	0	0	rs199911356	0	1	0	insertion	HGNC	HGNC:27022	YES	1	0	CCDS2947.1	ENSP00000307801	Q8TCW7	0	UPI000006EC89	0	0	0	0	0	8	chr3:g.102478784dup	0.0256	0.056
chr3	108161973	rs146708114	GT	G	3	152	1616	0.019	-	3_prime_UTR_variant	MODIFIER	IFT57	ENSG00000114446	Transcript	ENST00000264538.4	protein_coding	11/11	0	ENST00000264538.4:c.*503del	0	1895/3057	0	0	0	0	rs146708114	0	-1	0	deletion	HGNC	HGNC:17367	YES	1	P1	CCDS2951.1	ENSP00000264538	Q9NWB7	0	UPI0000039E8B	0	1	0	0	0	0	chr3:g.108161981del	0.0956	0.0855
chr3	112604508	rs35731133	A	ATATT	2	152	1351	0.013	TATT	3_prime_UTR_variant	MODIFIER	CCDC80	ENSG00000091986	Transcript	ENST00000206423.7	protein_coding	8/8	0	ENST00000206423.7:c.*908_*909insAATA	0	4715-4716/12430	0	0	0	0	rs35731133	0	-1	0	insertion	HGNC	HGNC:30649	YES	1	P1	CCDS2968.1	ENSP00000206423	Q76M96	0	UPI000004EE7F	0	0	0	0	0	0	chr3:g.112604508_112604509insTATT	0.2532	0.1793
chr3	113002523	rs58414028	AC	A	3	152	2025	0.019	-	3_prime_UTR_variant	MODIFIER	NEPRO	ENSG00000163608	Transcript	ENST00000314400.10	protein_coding	9/9	0	ENST00000314400.10:c.*3012del	0	4740/4820	0	0	0	0	rs58414028	0	-1	0	deletion	HGNC	HGNC:24496	YES	1	P1	CCDS33824.1	ENSP00000320251	Q6NW34	0	UPI0000367197	0	0	0	0	0	0	chr3:g.113002526del	0.1038	0.1929
chr3	113002656	0	AGT	A	6	152	2287	0.038	-	3_prime_UTR_variant	MODIFIER	NEPRO	ENSG00000163608	Transcript	ENST00000314400.10	protein_coding	9/9	0	ENST00000314400.10:c.*2878_*2879del	0	4606-4607/4820	0	0	0	0	rs796588882	0	-1	0	deletion	HGNC	HGNC:24496	YES	1	P1	CCDS33824.1	ENSP00000320251	Q6NW34	0	UPI0000367197	0	0	0	0	0	0	chr3:g.113002675_113002676del	0	0.4501
chr3	113002656	rs57373343	AGTGT	A	3	152	2287	0.019	-	3_prime_UTR_variant	MODIFIER	NEPRO	ENSG00000163608	Transcript	ENST00000314400.10	protein_coding	9/9	0	ENST00000314400.10:c.*2876_*2879del	0	4604-4607/4820	0	0	0	0	rs796616920	0	-1	0	deletion	HGNC	HGNC:24496	YES	1	P1	CCDS33824.1	ENSP00000320251	Q6NW34	0	UPI0000367197	0	0	0	0	0	0	chr3:g.113002673_113002676del	0	0.1596
chr3	113003168	rs541275982	C	CCTAT	2	152	1666	0.013	CTAT	3_prime_UTR_variant	MODIFIER	NEPRO	ENSG00000163608	Transcript	ENST00000314400.10	protein_coding	9/9	0	ENST00000314400.10:c.*2364_*2367dup	0	4095-4096/4820	0	0	0	0	rs541275982	0	-1	0	insertion	HGNC	HGNC:24496	YES	1	P1	CCDS33824.1	ENSP00000320251	Q6NW34	0	UPI0000367197	0	0	0	0	0	0	chr3:g.113003171_113003174dup	0.007	0.0061
chr3	113003713	rs577966414	A	AAAGAT	2	152	1621	0.013	AAGAT	3_prime_UTR_variant	MODIFIER	NEPRO	ENSG00000163608	Transcript	ENST00000314400.10	protein_coding	9/9	0	ENST00000314400.10:c.*1818_*1822dup	0	3550-3551/4820	0	0	0	0	rs577966414	0	-1	0	insertion	HGNC	HGNC:24496	YES	1	P1	CCDS33824.1	ENSP00000320251	Q6NW34	0	UPI0000367197	0	0	0	0	0	0	chr3:g.113003717_113003721dup	0.0208	0.003
chr3	114308218	0	C	CGT	2	152	1949	0.013	GT	3_prime_UTR_variant	MODIFIER	TIGIT	ENSG00000181847	Transcript	ENST00000486257.5	protein_coding	5/5	0	ENST00000486257.5:c.*104_*105dup	0	1079-1080/3149	0	0	0	0	rs71633346	0	1	0	insertion	HGNC	HGNC:26838	YES	5	P2	CCDS2980.1	ENSP00000419085	Q495A1	0	UPI000013F7B8	0	0	0	0	0	18	chr3:g.114308235_114308236dup	0	0
chr3	115805389	0	A	AT	4	152	989	0.026	T	3_prime_UTR_variant	MODIFIER	LSAMP	ENSG00000185565	Transcript	ENST00000490035.7	protein_coding	7/7	0	ENST00000490035.7:c.*4927dup	0	6400-6401/9416	0	0	0	0	rs200758450	0	-1	0	insertion	HGNC	HGNC:6705	YES	1	P1	CCDS2982.1	ENSP00000419000	Q13449	0	UPI00000746A0	0	0	0	0	0	0	chr3:g.115805398dup	0	0
chr3	115810221	0	ATC	A	2	150	1129	0.013	-	3_prime_UTR_variant	MODIFIER	LSAMP	ENSG00000185565	Transcript	ENST00000490035.7	protein_coding	7/7	0	ENST00000490035.7:c.*94_*95del	0	1567-1568/9416	0	0	0	0	rs765142055	0	-1	0	deletion	HGNC	HGNC:6705	YES	1	P1	CCDS2982.1	ENSP00000419000	Q13449	0	UPI00000746A0	0	0	0	0	0	0	chr3:g.115810243_115810244del	0	0
chr3	119240445	rs568209426	GAGA	G	2	152	1881	0.013	-	5_prime_UTR_variant	MODIFIER	B4GALT4	ENSG00000121578	Transcript	ENST00000483209.5	protein_coding	1/8	0	ENST00000483209.5:c.-451_-449del	0	192-194/2494	0	0	0	0	rs568209426	0	-1	0	deletion	HGNC	HGNC:927	YES	1	P1	CCDS2986.1	ENSP00000420161	O60513	B2RAZ5	UPI00000389DB	0	0	0	0	0	0	chr3:g.119240448_119240450del	0.0012	0.0045
chr3	119417648	rs201595453	GCACT	G	2	152	1611	0.013	-	3_prime_UTR_variant	MODIFIER	ARHGAP31	ENSG00000031081	Transcript	ENST00000264245.8	protein_coding	12/12	0	ENST00000264245.8:c.*1391_*1394del	0	6252-6255/9317	0	0	0	0	rs201595453	0	1	0	deletion	HGNC	HGNC:29216	YES	1	P1	CCDS43135.1	ENSP00000264245	Q2M1Z3	0	UPI00001C1DFD	0	1	0	0	0	6	chr3:g.119417655_119417658del	0.0188	0
chr3	120325299	rs34220764	CG	C	2	152	1383	0.013	-	3_prime_UTR_variant	MODIFIER	LRRC58	ENSG00000163428	Transcript	ENST00000295628.4	protein_coding	4/4	0	ENST00000295628.4:c.*5900del	0	7127/7918	0	0	0	0	0	0	-1	0	deletion	HGNC	HGNC:26968	YES	1	P1	CCDS46892.1	ENSP00000295628	Q96CX6	0	UPI00001C1DEE	0	0	0	0	0	0	chr3:g.120325300del	0	0
chr3	120688795	rs551477413	GAC	G	7	152	1300	0.045	-	3_prime_UTR_variant	MODIFIER	RABL3	ENSG00000144840	Transcript	ENST00000273375.7	protein_coding	8/8	0	ENST00000273375.7:c.*1026_*1027del	0	1767-1768/3883	0	0	0	0	rs755223424	0	-1	0	deletion	HGNC	HGNC:18072	YES	1	P1	CCDS3001.1	ENSP00000273375	Q5HYI8	0	UPI000004C815	0	0	0	0	0	0	chr3:g.120688814_120688815del	0	0
chr3	122426560	rs3834790	G	GT	4	152	1885	0.026	T	3_prime_UTR_variant	MODIFIER	KPNA1	ENSG00000114030	Transcript	ENST00000344337.11	protein_coding	14/14	0	ENST00000344337.11:c.*424dup	0	2229-2230/6888	0	0	0	0	rs3834790	0	-1	0	insertion	HGNC	HGNC:6394	YES	1	P1	CCDS3013.1	ENSP00000343701	P52294	0	UPI000013D524	0	0	0	0	0	0	chr3:g.122426561dup	0.1396	0.059
chr3	122909282	0	AGT	A	6	152	2223	0.038	-	3_prime_UTR_variant	MODIFIER	SEMA5B	ENSG00000082684	Transcript	ENST00000451055.6	protein_coding	23/23	0	ENST00000451055.6:c.*859_*860del	0	4488-4489/4579	0	0	0	0	0	0	-1	0	deletion	HGNC	HGNC:10737	YES	2	0	CCDS58848.1	ENSP00000389588	Q9P283	0	UPI0002065011	0	0	0	0	0	0	chr3:g.122909299_122909300del	0	0
chr3	124746755	0	T	TTGTG	5	152	2089	0.038	TGTG	3_prime_UTR_variant	MODIFIER	UMPS	ENSG00000114491	Transcript	ENST00000232607.7	protein_coding	6/6	0	ENST00000232607.7:c.*2710_*2713dup	0	4134-4135/6652	0	0	0	0	rs1465906522	0	1	0	insertion	HGNC	HGNC:12563	YES	1	P1	CCDS3029.1	ENSP00000232607	P11172	A8K5J1	UPI0000001223	0	1	0	0	0	42	chr3:g.124746794_124746797dup	0	0
chr3	124746755	0	T	TTGTGTGTGTGTG	4	152	2089	0.026	TGTGTGTGTGTG	3_prime_UTR_variant	MODIFIER	UMPS	ENSG00000114491	Transcript	ENST00000232607.7	protein_coding	6/6	0	ENST00000232607.7:c.*2702_*2713dup	0	4134-4135/6652	0	0	0	0	rs1465906522	0	1	0	insertion	HGNC	HGNC:12563	YES	1	P1	CCDS3029.1	ENSP00000232607	P11172	A8K5J1	UPI0000001223	0	1	0	0	0	42	chr3:g.124746786_124746797dup	0	0
chr3	126607438	0	TCAC	T	2	152	2191	0.013	-	3_prime_UTR_variant	MODIFIER	TXNRD3	ENSG00000197763	Transcript	ENST00000524230.7	protein_coding	16/16	0	ENST00000524230.7:c.*464_*466del	0	2530-2532/2912	0	0	0	0	0	0	-1	0	deletion	HGNC	HGNC:20667	YES	1	P5	CCDS77811.1	ENSP00000430031	0	H0YBQ0	UPI0004F236D1	0	0	0	0	0	0	chr3:g.126607441_126607443del	0	0
chr3	127034665	0	G	GC	2	152	1815	0.013	C	3_prime_UTR_variant	MODIFIER	PLXNA1	ENSG00000114554	Transcript	ENST00000393409.2	protein_coding	31/31	0	ENST00000393409.2:c.*652dup	0	6339-6340/9066	0	0	0	0	rs145287206	0	1	0	insertion	HGNC	HGNC:9099	YES	1	P1	CCDS33847.2	ENSP00000377061	Q9UIW2	0	UPI00001A7983	0	0	0	0	0	4	chr3:g.127034669dup	0.0471	0.0061
chr3	127284003	rs145328179	TA	T	3	152	1893	0.019	-	3_prime_UTR_variant	MODIFIER	PRR20G	ENSG00000239620	Transcript	ENST00000465482.2	protein_coding	3/3	0	ENST00000465482.2:c.*56del	0	864/1084	0	0	0	0	rs145328179	0	-1	0	deletion	HGNC	HGNC:53837	YES	0	P1	0	ENSP00000497409	P0DPQ3	0	UPI000D3E00C3	0	0	0	0	0	0	chr3:g.127284004del	0.137	0.1362
chr3	128879647	rs387906242	C	CTAAG	2	152	2073	0.013	TAAG	5_prime_UTR_variant	MODIFIER	ACAD9	ENSG00000177646	Transcript	ENST00000308982.12	protein_coding	1/18	0	ENST00000308982.12:c.-44_-41dup	0	28-29/2445	0	0	0	0	rs1299939585	0	1	0	insertion	HGNC	HGNC:21497	YES	1	P1	CCDS3053.1	ENSP00000312618	Q9H845	0	UPI00000498C3	0	1	0	0	0	4	chr3:g.128879648_128879651dup	0	0.1309
chr3	129977480	0	A	AC	2	152	1995	0.013	C	3_prime_UTR_variant	MODIFIER	TRH	ENSG00000170893	Transcript	ENST00000302649.4	protein_coding	3/3	0	ENST00000302649.4:c.*272dup	0	1105-1106/1560	0	0	0	0	rs972029443	0	1	0	insertion	HGNC	HGNC:12298	YES	1	P2	CCDS3066.1	ENSP00000303452	P20396	0	UPI0000136F2B	0	1	0	0	0	8	chr3:g.129977488dup	0	0
chr3	132722404	rs781381515	CGGAACGGAACGGGACGGGGTGGGGCAGA	C	4	152	1399	0.026	-	5_prime_UTR_variant	MODIFIER	NPHP3	ENSG00000113971	Transcript	ENST00000337331.10	protein_coding	1/27	0	0	0	?-5/5348	0	0	0	0	rs781381515	0	-1	0	deletion	HGNC	HGNC:7907	YES	1	P1	CCDS3078.1	ENSP00000338766	Q7Z494	0	UPI00001B6B30	0	1	0	0	0	0	chr3:g.132722424_132722451del	0	0
chr3	133589165	0	C	CA	2	152	2284	0.013	A	3_prime_UTR_variant	MODIFIER	CDV3	ENSG00000091527	Transcript	ENST00000264993.7	protein_coding	5/5	0	ENST00000264993.7:c.*1123dup	0	2211-2212/3307	0	0	0	0	0	0	1	0	insertion	HGNC	HGNC:26928	YES	1	P3	CCDS3079.1	ENSP00000264993	Q9UKY7	0	UPI0000072568	0	0	0	0	0	4	chr3:g.133589169dup	0	0
chr3	135259858	rs201585777	TG	T	6	152	1097	0.038	-	3_prime_UTR_variant	MODIFIER	EPHB1	ENSG00000154928	Transcript	ENST00000398015.8	protein_coding	16/16	0	ENST00000398015.8:c.*739del	0	4066/4674	0	0	0	0	rs201585777	0	1	0	deletion	HGNC	HGNC:3392	YES	1	P1	CCDS46921.1	ENSP00000381097	P54762	0	UPI000012A07E	0	0	0	0	0	0	chr3:g.135259859del	0.002	0.0008
chr3	138032488	0	T	TA	5	150	782	0.032	A	3_prime_UTR_variant	MODIFIER	CLDN18	ENSG00000066405	Transcript	ENST00000343735.8	protein_coding	5/5	0	ENST00000343735.8:c.*1361dup	0	2267-2268/3434	0	0	0	0	rs764505280	0	1	0	insertion	HGNC	HGNC:2039	YES	1	A1	CCDS33862.1	ENSP00000340939	P56856	0	UPI000002A6AA	0	0	0	0	0	14	chr3:g.138032502dup	0	0
chr3	138495007	rs10593783	ATTTGT	A	4	152	1256	0.026	-	3_prime_UTR_variant	MODIFIER	CEP70	ENSG00000114107	Transcript	ENST00000264982.8	protein_coding	18/18	0	ENST00000264982.8:c.*3_*7del	0	1968-1972/2636	0	0	0	0	rs10593783	0	-1	0	deletion	HGNC	HGNC:29972	YES	1	P3	CCDS3102.1	ENSP00000264982	Q8NHQ1	A0A140VJG2	UPI000013D5A3	0	0	0	0	0	0	chr3:g.138495011_138495015del	0.2414	0.3873
chr3	140566802	0	T	TTC	2	152	2452	0.013	TC	3_prime_UTR_variant	MODIFIER	CLSTN2	ENSG00000158258	Transcript	ENST00000458420.7	protein_coding	17/17	0	ENST00000458420.7:c.*569_*570dup	0	3607-3608/14202	0	0	0	0	rs10662926	0	1	0	insertion	HGNC	HGNC:17448	YES	1	P1	CCDS3112.1	ENSP00000402460	Q9H4D0	0	UPI00001B0051	0	0	0	0	0	21	chr3:g.140566822_140566823dup	0	0
chr3	141447584	rs143052265	GA	G	5	152	1931	0.032	-	3_prime_UTR_variant	MODIFIER	ZBTB38	ENSG00000177311	Transcript	ENST00000514251.5	protein_coding	4/4	0	ENST00000514251.5:c.*1610del	0	5476/7683	0	0	0	0	rs143052265	0	1	0	deletion	HGNC	HGNC:26636	YES	2	P1	CCDS43157.1	ENSP00000426387	Q8NAP3	0	UPI000020A364	0	0	0	0	0	1	chr3:g.141447586del	0.0094	0.0015
chr3	141745598	rs142492597	TACA	T	4	152	1427	0.026	-	3_prime_UTR_variant	MODIFIER	RNF7	ENSG00000114125	Transcript	ENST00000273480.4	protein_coding	3/3	0	ENST00000273480.4:c.*325_*327del	0	708-710/2669	0	0	0	0	rs142492597	0	1	0	deletion	HGNC	HGNC:10070	YES	1	P1	CCDS3118.1	ENSP00000273480	Q9UBF6	0	UPI000006EC30	0	0	0	0	0	3	chr3:g.141745602_141745604del	0.0875	0.09
chr3	141746553	rs141023810	AC	A	4	152	1079	0.026	-	3_prime_UTR_variant	MODIFIER	RNF7	ENSG00000114125	Transcript	ENST00000273480.4	protein_coding	3/3	0	ENST00000273480.4:c.*1277del	0	1663/2669	0	0	0	0	rs141023810	0	1	0	deletion	HGNC	HGNC:10070	YES	1	P1	CCDS3118.1	ENSP00000273480	Q9UBF6	0	UPI000006EC30	0	0	0	0	0	0	chr3:g.141746554del	0.0875	0.09
chr3	141817959	rs147148562	ACATT	A	3	152	1999	0.019	-	3_prime_UTR_variant	MODIFIER	GRK7	ENSG00000114124	Transcript	ENST00000264952.2	protein_coding	4/4	0	ENST00000264952.2:c.*912_*915del	0	2709-2712/3239	0	0	0	0	rs147148562	0	1	0	deletion	HGNC	HGNC:17031	YES	1	P1	CCDS3120.1	ENSP00000264952	Q8WTQ7	0	UPI000004244D	0	0	0	0	0	2	chr3:g.141817962_141817965del	0.0347	0.0045
chr3	141949114	rs143884893	T	TTA	6	152	776	0.038	TA	3_prime_UTR_variant	MODIFIER	TFDP2	ENSG00000114126	Transcript	ENST00000489671.5	protein_coding	13/13	0	ENST00000489671.5:c.*3398_*3399insTA	0	5170-5171/9857	0	0	0	0	rs143884893	0	-1	0	insertion	HGNC	HGNC:11751	YES	1	A2	CCDS54650.1	ENSP00000420616	Q14188	0	UPI0000136B56	0	0	0	0	0	0	chr3:g.141949115_141949116insAT	0.0735	0.0068
chr3	142311385	rs140812528	GAA	G	7	152	867	0.045	-	3_prime_UTR_variant	MODIFIER	XRN1	ENSG00000114127	Transcript	ENST00000264951.8	protein_coding	42/42	0	ENST00000264951.8:c.*124_*125del	0	5363-5364/10143	0	0	0	0	rs140812528	0	-1	0	deletion	HGNC	HGNC:30654	YES	1	P3	CCDS3123.1	ENSP00000264951	Q8IZH2	0	UPI0000074113	0	0	0	0	0	0	chr3:g.142311391_142311392del	0.1036	0.1059
chr3	143057406	rs1553848021	C	CCA	2	150	542	0.013	CA	3_prime_UTR_variant	MODIFIER	U2SURP	ENSG00000163714	Transcript	ENST00000473835.6	protein_coding	28/28	0	ENST00000473835.6:c.*958_*959dup	0	4136-4137/7276	0	0	0	0	rs1409972665	0	1	0	insertion	HGNC	HGNC:30855	YES	1	P2	CCDS46928.1	ENSP00000418563	O15042	0	UPI0000160746	0	0	0	0	0	3	chr3:g.143057408_143057409dup	0	0
chr3	143122831	rs201660770	AG	A	6	152	1085	0.038	-	3_prime_UTR_variant	MODIFIER	CHST2	ENSG00000175040	Transcript	ENST00000309575.5	protein_coding	2/2	0	ENST00000309575.5:c.*426del	0	2960/4142	0	0	0	0	rs201660770	0	1	0	deletion	HGNC	HGNC:1970	YES	1	P1	CCDS3129.1	ENSP00000307911	Q9Y4C5	V9HVX9	UPI0000073CBC	0	0	0	0	0	3	chr3:g.143122835del	0.008	0
chr3	148991370	rs779292196	G	GC	6	152	1668	0.038	C	5_prime_UTR_variant	MODIFIER	GYG1	ENSG00000163754	Transcript	ENST00000345003.8	protein_coding	1/8	0	ENST00000345003.8:c.-270dup	0	30-31/2052	0	0	0	0	rs779292196	0	1	0	insertion	HGNC	HGNC:4699	YES	1	P3	CCDS3139.1	ENSP00000340736	P46976	0	UPI000014176C	0	1	0	0	0	1	chr3:g.148991371dup	0	0
chr3	148991372	rs1215502112	G	GCAGCC	6	152	1702	0.038	CAGCC	5_prime_UTR_variant	MODIFIER	GYG1	ENSG00000163754	Transcript	ENST00000345003.8	protein_coding	1/8	0	ENST00000345003.8:c.-269_-268insCAGCC	0	32-33/2052	0	0	0	0	rs1215502112	0	1	0	insertion	HGNC	HGNC:4699	YES	1	P3	CCDS3139.1	ENSP00000340736	P46976	0	UPI000014176C	0	1	0	0	0	0	chr3:g.148991372_148991373insCAGCC	0	0
chr3	149766817	0	A	AAGCAGCAGCAGC	6	152	1742	0.038	AGCAGCAGCAGC	3_prime_UTR_variant	MODIFIER	ANKUB1	ENSG00000206199	Transcript	ENST00000462519.3	protein_coding	5/5	0	ENST00000462519.3:c.*324_*335dup	0	2032-2033/2222	0	0	0	0	rs878934261	0	-1	0	insertion	HGNC	HGNC:29642	YES	2	P2	CCDS82857.1	ENSP00000417635	A6NFN9	0	UPI00017A861E	0	0	0	0	0	0	chr3:g.149766870_149766881dup	0	0
chr3	149766817	0	AAGCAGCAGCAGCAGCAGCAGCAGCAGCAGC	A	5	152	1742	0.032	-	3_prime_UTR_variant	MODIFIER	ANKUB1	ENSG00000206199	Transcript	ENST00000462519.3	protein_coding	5/5	0	ENST00000462519.3:c.*306_*335del	0	2003-2032/2222	0	0	0	0	rs11268295	0	-1	0	deletion	HGNC	HGNC:29642	YES	2	P2	CCDS82857.1	ENSP00000417635	A6NFN9	0	UPI00017A861E	0	0	0	0	0	0	chr3:g.149766852_149766881del	0	0
chr3	150466191	0	T	TCA	6	152	1244	0.038	CA	3_prime_UTR_variant	MODIFIER	TSC22D2	ENSG00000196428	Transcript	ENST00000361875.7	protein_coding	4/4	0	ENST00000361875.7:c.*7590_*7591dup	0	10914-10915/11154	0	0	0	0	rs374062794	0	1	0	insertion	HGNC	HGNC:29095	YES	1	P1	CCDS3149.1	ENSP00000354543	O75157	0	UPI00000722E0	0	0	0	0	0	36	chr3:g.150466226_150466227dup	0	0
chr3	150466191	0	TCACA	T	4	152	1244	0.026	-	3_prime_UTR_variant	MODIFIER	TSC22D2	ENSG00000196428	Transcript	ENST00000361875.7	protein_coding	4/4	0	ENST00000361875.7:c.*7588_*7591del	0	10915-10918/11154	0	0	0	0	rs66898777	0	1	0	deletion	HGNC	HGNC:29095	YES	1	P1	CCDS3149.1	ENSP00000354543	O75157	0	UPI00000722E0	0	0	0	0	0	32	chr3:g.150466224_150466227del	0	0
chr3	151212676	rs3836403	GA	G	4	152	911	0.026	-	3_prime_UTR_variant	MODIFIER	P2RY14	ENSG00000174944	Transcript	ENST00000309170.8	protein_coding	3/3	0	ENST00000309170.8:c.*623del	0	2028/2588	0	0	0	0	rs3836403	0	-1	0	deletion	HGNC	HGNC:16442	YES	1	P1	CCDS3156.1	ENSP00000308361	Q15391	A5JUU3	UPI0000050418	0	0	0	0	0	0	chr3:g.151212686del	0.0563	0.0318
chr3	151881863	0	T	TA	2	150	627	0.013	A	3_prime_UTR_variant	MODIFIER	SUCNR1	ENSG00000198829	Transcript	ENST00000362032.6	protein_coding	3/3	0	ENST00000362032.6:c.*329dup	0	1425-1426/4181	0	0	0	0	rs369556138	0	1	0	insertion	HGNC	HGNC:4542	YES	1	P1	CCDS3162.1	ENSP00000355156	Q9BXA5	0	UPI0000072507	0	0	0	0	0	14	chr3:g.151881877dup	0	0
chr3	152841263	0	TTG	T	6	152	1447	0.051	-	3_prime_UTR_variant	MODIFIER	P2RY1	ENSG00000169860	Transcript	ENST00000305097.6	protein_coding	1/1	0	ENST00000305097.6:c.*4393_*4394del	0	6134-6135/6309	0	0	0	0	rs67012448	0	1	0	deletion	HGNC	HGNC:8539	YES	0	P1	CCDS3169.1	ENSP00000304767	P47900	0	UPI0000001C06	0	0	0	0	0	33	chr3:g.152841297_152841298del	0.233	0.5333
chr3	152841263	0	TTGTG	T	7	152	1447	0.045	-	3_prime_UTR_variant	MODIFIER	P2RY1	ENSG00000169860	Transcript	ENST00000305097.6	protein_coding	1/1	0	ENST00000305097.6:c.*4391_*4394del	0	6134-6137/6309	0	0	0	0	rs72359384	0	1	0	deletion	HGNC	HGNC:8539	YES	0	P1	CCDS3169.1	ENSP00000304767	P47900	0	UPI0000001C06	0	0	0	0	0	31	chr3:g.152841295_152841298del	0	0
chr3	152841263	0	TTGTGTGTGTG	T	3	152	1447	0.019	-	3_prime_UTR_variant	MODIFIER	P2RY1	ENSG00000169860	Transcript	ENST00000305097.6	protein_coding	1/1	0	ENST00000305097.6:c.*4385_*4394del	0	6134-6143/6309	0	0	0	0	rs1191704476	0	1	0	deletion	HGNC	HGNC:8539	YES	0	P1	CCDS3169.1	ENSP00000304767	P47900	0	UPI0000001C06	0	0	0	0	0	25	chr3:g.152841289_152841298del	0	0
chr3	156706696	rs34067563	AAAAG	A	5	152	909	0.032	-	3_prime_UTR_variant	MODIFIER	TIPARP	ENSG00000163659	Transcript	ENST00000461166.5	protein_coding	6/6	0	ENST00000461166.5:c.*1570_*1573del	0	4128-4131/4181	0	0	0	0	rs34067563	0	1	0	deletion	HGNC	HGNC:23696	YES	1	P1	CCDS3177.1	ENSP00000420612	Q7Z3E1	0	UPI000004FA31	0	0	0	0	0	4	chr3:g.156706701_156706704del	0.0417	0.0189
chr3	165187211	0	A	AGTGTGT	2	152	1547	0.013	GTGTGT	3_prime_UTR_variant	MODIFIER	SLITRK3	ENSG00000121871	Transcript	ENST00000475390.2	protein_coding	2/2	0	ENST00000475390.2:c.*680_*685dup	0	4445-4446/4937	0	0	0	0	rs375782308	0	-1	0	insertion	HGNC	HGNC:23501	YES	1	P1	CCDS3197.1	ENSP00000420091	O94933	0	UPI000004F259	0	0	0	0	0	0	chr3:g.165187248_165187253dup	0	0
chr3	165187211	0	A	AGTGTGTGT	2	152	1547	0.013	GTGTGTGT	3_prime_UTR_variant	MODIFIER	SLITRK3	ENSG00000121871	Transcript	ENST00000475390.2	protein_coding	2/2	0	ENST00000475390.2:c.*678_*685dup	0	4445-4446/4937	0	0	0	0	rs375782308	0	-1	0	insertion	HGNC	HGNC:23501	YES	1	P1	CCDS3197.1	ENSP00000420091	O94933	0	UPI000004F259	0	0	0	0	0	0	chr3:g.165187246_165187253dup	0	0
chr3	168095694	rs376688195	GC	G	4	152	1413	0.026	-	5_prime_UTR_variant	MODIFIER	GOLIM4	ENSG00000173905	Transcript	ENST00000470487.5	protein_coding	1/16	0	ENST00000470487.5:c.-410del	0	281/4373	0	0	0	0	rs376688195	0	-1	0	deletion	HGNC	HGNC:15448	YES	1	P3	CCDS3204.1	ENSP00000417354	O00461	0	UPI0000073BF8	0	0	0	0	0	0	chr3:g.168095695del	0.004	0
chr3	169938999	rs3841530	CT	C	4	152	1972	0.026	-	3_prime_UTR_variant	MODIFIER	SAMD7	ENSG00000187033	Transcript	ENST00000428432.6	protein_coding	9/9	0	ENST00000428432.6:c.*494del	0	2224/2399	0	0	0	0	rs3841530	0	1	0	deletion	HGNC	HGNC:25394	YES	1	P1	CCDS3209.1	ENSP00000391299	Q7Z3H4	0	UPI00001A9D13	0	0	0	0	0	0	chr3:g.169939000del	0.0391	0.0333
chr3	170393164	rs139080309	TTTTG	T	4	152	915	0.026	-	3_prime_UTR_variant	MODIFIER	SKIL	ENSG00000136603	Transcript	ENST00000458537.7	protein_coding	6/6	0	ENST00000458537.7:c.*753_*756del	0	3512-3515/7182	0	0	0	0	rs139080309	0	1	0	deletion	HGNC	HGNC:10897	YES	1	P3	CCDS33890.1	ENSP00000415243	P12757	0	UPI000020A79D	0	0	0	0	0	5	chr3:g.170393170_170393173del	0.0268	0
chr3	179335168	0	CCG	C	2	152	1505	0.013	-	3_prime_UTR_variant	MODIFIER	ZNF639	ENSG00000121864	Transcript	ENST00000326361.7	protein_coding	7/7	0	ENST00000326361.7:c.*747_*748del	0	2650-2651/6064	0	0	0	0	0	0	1	0	deletion	HGNC	HGNC:30950	YES	1	P1	CCDS3227.1	ENSP00000325634	Q9UID6	0	UPI000003EA4C	0	0	0	0	0	0	chr3:g.179335169_179335170del	0	0
chr3	179626818	rs572113371	AC	A	2	152	1828	0.013	-	3_prime_UTR_variant	MODIFIER	NDUFB5	ENSG00000136521	Transcript	ENST00000259037.8	protein_coding	6/6	0	ENST00000259037.8:c.*2779del	0	3371/4199	0	0	0	0	rs572113371	0	1	0	deletion	HGNC	HGNC:7700	YES	1	P1	CCDS3234.1	ENSP00000259037	O43674	0	UPI00001301D2	0	0	0	0	0	0	chr3:g.179626819del	0.0012	0
chr3	180978291	rs67477912	TAA	T	7	152	1130	0.045	-	3_prime_UTR_variant	MODIFIER	FXR1	ENSG00000114416	Transcript	ENST00000357559.9	protein_coding	17/17	0	ENST00000357559.9:c.*2002_*2003del	0	3882-3883/8343	0	0	0	0	rs67477912	0	1	0	deletion	HGNC	HGNC:4023	YES	1	P1	CCDS3238.1	ENSP00000350170	P51114	0	UPI000013EA6E	0	0	0	0	0	2	chr3:g.180978294_180978295del	0	0
chr3	180982336	rs56962551	A	AC	7	152	1501	0.045	C	3_prime_UTR_variant	MODIFIER	FXR1	ENSG00000114416	Transcript	ENST00000357559.9	protein_coding	17/17	0	ENST00000357559.9:c.*6045dup	0	7926-7927/8343	0	0	0	0	rs56962551	0	1	0	insertion	HGNC	HGNC:4023	YES	1	P1	CCDS3238.1	ENSP00000350170	P51114	0	UPI000013EA6E	0	0	0	0	0	1	chr3:g.180982337dup	0.2396	0.3268
chr3	183681379	rs772699283	TAAAA	T	2	150	610	0.013	-	3_prime_UTR_variant	MODIFIER	KLHL24	ENSG00000114796	Transcript	ENST00000454652.6	protein_coding	9/9	0	ENST00000454652.6:c.*2097_*2100del	0	4283-4286/7380	0	0	0	0	rs772699283	0	1	0	deletion	HGNC	HGNC:25947	YES	1	P1	CCDS3246.1	ENSP00000395012	Q6TFL4	0	UPI000020A86F	0	1	0	0	0	3	chr3:g.183681383_183681386del	0	0
chr3	184582253	0	AGTGT	A	2	152	1396	0.013	-	3_prime_UTR_variant	MODIFIER	EPHB3	ENSG00000182580	Transcript	ENST00000330394.3	protein_coding	16/16	0	ENST00000330394.3:c.*653_*656del	0	4080-4083/4234	0	0	0	0	rs879212870	0	1	0	deletion	HGNC	HGNC:3394	YES	1	P1	CCDS3268.1	ENSP00000332118	P54753	0	UPI0000161C94	0	0	0	0	0	21	chr3:g.184582275_184582278del	0	0
chr3	184582269	rs58833643	TGTGTGTGTGCGC	T	6	152	1293	0.038	-	3_prime_UTR_variant	MODIFIER	EPHB3	ENSG00000182580	Transcript	ENST00000330394.3	protein_coding	16/16	0	ENST00000330394.3:c.*649_*660del	0	4096-4107/4234	0	0	0	0	rs143730341	0	1	0	deletion	HGNC	HGNC:3394	YES	1	P1	CCDS3268.1	ENSP00000332118	P54753	0	UPI0000161C94	0	0	0	0	0	1	chr3:g.184582271_184582282del	0	0
chr3	184582275	rs1172825585	TGTGC	T	2	152	1343	0.013	-	3_prime_UTR_variant	MODIFIER	EPHB3	ENSG00000182580	Transcript	ENST00000330394.3	protein_coding	16/16	0	ENST00000330394.3:c.*655_*658del	0	4102-4105/4234	0	0	0	0	rs1172825585	0	1	0	deletion	HGNC	HGNC:3394	YES	1	P1	CCDS3268.1	ENSP00000332118	P54753	0	UPI0000161C94	0	0	0	0	0	1	chr3:g.184582277_184582280del	0	0
chr3	185915611	rs1336397167	ACACTCTTTGTAGC	A	3	152	1984	0.019	-	3_prime_UTR_variant	MODIFIER	TRA2B	ENSG00000136527	Transcript	ENST00000453386.7	protein_coding	9/9	0	ENST00000453386.7:c.*2091_*2103del	0	3112-3124/4178	0	0	0	0	rs1336397167	0	-1	0	deletion	HGNC	HGNC:10781	YES	1	P3	CCDS33905.1	ENSP00000416959	P62995	0	UPI00000040A0	0	0	0	0	0	0	chr3:g.185915614_185915626del	0	0
chr3	187200749	rs3086943	TTG	T	5	152	1889	0.032	-	3_prime_UTR_variant	MODIFIER	RTP1	ENSG00000175077	Transcript	ENST00000312295.4	protein_coding	2/2	0	ENST00000312295.4:c.*681_*682del	0	1502-1503/2217	0	0	0	0	rs3086943	0	1	0	deletion	HGNC	HGNC:28580	YES	1	P1	CCDS3287.2	ENSP00000311712	P59025	0	UPI00004E18F3	0	0	0	0	0	1	chr3:g.187200751_187200752del	0.1362	0.2481
chr3	188886737	0	T	TACACACACAC	2	152	700	0.013	ACACACACAC	3_prime_UTR_variant	MODIFIER	LPP	ENSG00000145012	Transcript	ENST00000640853.1	protein_coding	11/11	0	ENST00000640853.1:c.*12277_*12286dup	0	14343-14344/18277	0	0	0	0	rs755287902	0	1	0	insertion	HGNC	HGNC:6679	YES	1	P2	CCDS3291.1	ENSP00000491657	Q93052	0	UPI000002E034	0	1	0	0	0	28	chr3:g.188886756_188886765dup	0	0
chr3	189957441	0	T	TTGTG	3	152	1585	0.019	TGTG	3_prime_UTR_variant	MODIFIER	P3H2	ENSG00000090530	Transcript	ENST00000319332.10	protein_coding	15/15	0	ENST00000319332.10:c.*467_*470dup	0	2763-2764/3477	0	0	0	0	rs878862671	0	-1	0	insertion	HGNC	HGNC:19317	YES	1	P1	CCDS3294.1	ENSP00000316881	Q8IVL5	0	UPI000007460B	0	1	0	0	0	0	chr3:g.189957477_189957480dup	0	0
chr3	189957441	0	TTG	T	4	152	1585	0.026	-	3_prime_UTR_variant	MODIFIER	P3H2	ENSG00000090530	Transcript	ENST00000319332.10	protein_coding	15/15	0	ENST00000319332.10:c.*469_*470del	0	2762-2763/3477	0	0	0	0	rs1298701004	0	-1	0	deletion	HGNC	HGNC:19317	YES	1	P1	CCDS3294.1	ENSP00000316881	Q8IVL5	0	UPI000007460B	0	1	0	0	0	0	chr3:g.189957479_189957480del	0	0
chr3	191267793	rs34894244	TAAG	T	5	152	1774	0.032	-	3_prime_UTR_variant	MODIFIER	UTS2B	ENSG00000188958	Transcript	ENST00000340524.9	protein_coding	9/9	0	ENST00000340524.9:c.*620_*622del	0	1767-1769/2395	0	0	0	0	rs72268261	0	-1	0	deletion	HGNC	HGNC:30894	YES	2	P1	CCDS3300.1	ENSP00000340526	Q765I0	0	UPI000013FF7F	0	0	0	0	0	0	chr3:g.191267796_191267798del	0.1685	0.0908
chr3	195068346	rs55925091	A	AAAAC	3	152	1722	0.019	AAAC	3_prime_UTR_variant	MODIFIER	XXYLT1	ENSG00000173950	Transcript	ENST00000310380.11	protein_coding	4/4	0	ENST00000310380.11:c.*1365_*1368dup	0	2651-2652/2714	0	0	0	0	rs146798717	0	-1	0	insertion	HGNC	HGNC:26639	YES	1	P1	CCDS43188.1	ENSP00000309640	Q8NBI6	0	UPI000003B10F	0	0	0	0	0	0	chr3:g.195068350_195068353dup	0.1703	0.0877
chr3	195068885	rs35559709	G	GCTC	4	152	1853	0.026	CTC	3_prime_UTR_variant	MODIFIER	XXYLT1	ENSG00000173950	Transcript	ENST00000310380.11	protein_coding	4/4	0	ENST00000310380.11:c.*829_*830insGAG	0	2112-2113/2714	0	0	0	0	rs74955255	0	-1	0	insertion	HGNC	HGNC:26639	YES	1	P1	CCDS43188.1	ENSP00000309640	Q8NBI6	0	UPI000003B10F	0	0	0	0	0	0	chr3:g.195068887_195068888insCCT	0.4089	0.4849
chr3	195516209	rs71180928	C	CA	2	152	994	0.013	A	3_prime_UTR_variant	MODIFIER	PPP1R2	ENSG00000184203	Transcript	ENST00000618156.5	protein_coding	6/6	0	ENST00000618156.5:c.*686dup	0	1604-1605/3386	0	0	0	0	rs1442773996	0	-1	0	insertion	HGNC	HGNC:9288	YES	1	P1	CCDS3309.1	ENSP00000484580	P41236	0	UPI0000049C96	0	0	0	0	0	0	chr3:g.195516214dup	0	0
chr3	195568837	rs1553889308	G	GGGGGT	2	152	1577	0.013	GGGGT	3_prime_UTR_variant	MODIFIER	APOD	ENSG00000189058	Transcript	ENST00000343267.8	protein_coding	5/5	0	ENST00000343267.8:c.*58_*62dup	0	729-730/862	0	0	0	0	rs142189206	0	-1	0	insertion	HGNC	HGNC:612	YES	1	P1	CCDS33925.1	ENSP00000345179	P05090	0	UPI00000369E0	0	0	0	0	0	0	chr3:g.195568838_195568842dup	0	0
chr3	195568837	rs71180934	G	GGGGT	4	152	1577	0.026	GGGT	3_prime_UTR_variant	MODIFIER	APOD	ENSG00000189058	Transcript	ENST00000343267.8	protein_coding	5/5	0	ENST00000343267.8:c.*62_*63insACCC	0	729-730/862	0	0	0	0	rs142189206	0	-1	0	insertion	HGNC	HGNC:612	YES	1	P1	CCDS33925.1	ENSP00000345179	P05090	0	UPI00000369E0	0	0	0	0	0	0	chr3:g.195568840_195568841insTGGG	0	0.2421
chr3	196051664	rs41298101	CA	C	6	152	2053	0.045	-	3_prime_UTR_variant	MODIFIER	TFRC	ENSG00000072274	Transcript	ENST00000392396.7	protein_coding	19/19	0	ENST00000392396.7:c.*277del	0	2843/5032	0	0	0	0	rs41298101	0	-1	0	deletion	HGNC	HGNC:11763	YES	1	P3	CCDS3312.1	ENSP00000376197	P02786	0	UPI0000049ADE	0	1	0	0	0	0	chr3:g.196051665del	0.1024	0.1112
chr3	196237102	rs147293878	C	CAG	2	152	2342	0.013	AG	3_prime_UTR_variant	MODIFIER	PCYT1A	ENSG00000161217	Transcript	ENST00000292823.6	protein_coding	10/10	0	ENST00000292823.6:c.*1584_*1585dup	0	2862-2863/5597	0	0	0	0	rs147293878	0	-1	0	insertion	HGNC	HGNC:8754	YES	1	P1	CCDS3315.1	ENSP00000292823	P49585	0	UPI000000DB72	0	1	0	0	0	0	chr3:g.196237105_196237106dup	0.1548	0.3699
chr3	196238444	0	T	TG	6	152	1976	0.038	G	3_prime_UTR_variant	MODIFIER	PCYT1A	ENSG00000161217	Transcript	ENST00000292823.6	protein_coding	10/10	0	ENST00000292823.6:c.*243dup	0	1520-1521/5597	0	0	0	0	rs111517721	0	-1	0	insertion	HGNC	HGNC:8754	YES	1	P1	CCDS3315.1	ENSP00000292823	P49585	0	UPI000000DB72	0	1	0	0	0	0	chr3:g.196238453dup	0.1244	0.1104
chr3	196584452	rs58204718	AGCTC	A	5	152	2515	0.032	-	3_prime_UTR_variant	MODIFIER	FBXO45	ENSG00000174013	Transcript	ENST00000311630.7	protein_coding	3/3	0	ENST00000311630.7:c.*135_*138del	0	1321-1324/5927	0	0	0	0	rs58204718	0	1	0	deletion	HGNC	HGNC:29148	YES	1	P1	CCDS46985.1	ENSP00000310332	P0C2W1	0	UPI00001602EC	0	0	0	0	0	0	chr3:g.196584453_196584456del	0.024	0.0741
chr3	196931435	rs147335314	T	TC	3	152	2118	0.019	C	3_prime_UTR_variant	MODIFIER	SENP5	ENSG00000119231	Transcript	ENST00000323460.10	protein_coding	10/10	0	ENST00000323460.10:c.*515dup	0	2965-2966/6244	0	0	0	0	rs147335314	0	1	0	insertion	HGNC	HGNC:28407	YES	1	P1	CCDS3322.1	ENSP00000327197	Q96HI0	0	UPI00001AF3BE	0	0	0	0	0	3	chr3:g.196931438dup	0.2143	0.2791
chr3	197956207	rs111904268	CCT	C	3	152	1937	0.019	-	3_prime_UTR_variant	MODIFIER	RPL35A	ENSG00000182899	Transcript	ENST00000464167.6	protein_coding	5/5	0	ENST00000464167.6:c.*438_*439del	0	1042-1043/1444	0	0	0	0	rs111904268	0	1	0	deletion	HGNC	HGNC:10345	YES	1	P1	CCDS33930.1	ENSP00000419117	P18077	0	UPI0000001685	0	1	0	0	0	3	chr3:g.197956211_197956212del	0.3764	0.8419
chr4	767603	rs71666332	CAA	C	2	152	1595	0.013	-	3_prime_UTR_variant	MODIFIER	PCGF3	ENSG00000185619	Transcript	ENST00000362003.9	protein_coding	11/11	0	ENST00000362003.9:c.*1525_*1526del	0	2649-2650/5685	0	0	0	0	rs71666332	0	1	0	deletion	HGNC	HGNC:10066	YES	5	P1	CCDS3339.2	ENSP00000354724	Q3KNV8	0	UPI00001A9628	0	0	0	0	0	0	chr4:g.767604_767605del	0.0837	0.003
chr4	1393574	0	TTAGATAGA	T	4	152	1323	0.026	-	3_prime_UTR_variant	MODIFIER	UVSSA	ENSG00000163945	Transcript	ENST00000389851.9	protein_coding	14/14	0	ENST00000389851.9:c.*7649_*7656del	0	10191-10198/12605	0	0	0	0	rs200573341	0	1	0	deletion	HGNC	HGNC:29304	YES	1	P2	CCDS33938.1	ENSP00000374501	Q2YD98	0	UPI00001C1E0C	0	1	0	0	0	35	chr4:g.1393610_1393617del	0	0
chr4	1640344	rs5855711	G	GA	2	152	1899	0.013	A	3_prime_UTR_variant	MODIFIER	FAM53A	ENSG00000174137	Transcript	ENST00000308132.10	protein_coding	5/5	0	ENST00000308132.10:c.*948_*949insT	0	2338-2339/2802	0	0	0	0	rs5855711	0	-1	0	insertion	HGNC	HGNC:31860	YES	2	P3	CCDS33939.1	ENSP00000310057	Q6NSI3	0	UPI000023730C	0	0	0	0	0	0	chr4:g.1640344_1640345insA	0.1933	0.2005
chr4	2515071	rs1444167652	CGA	C	2	152	2289	0.013	-	3_prime_UTR_variant	MODIFIER	RNF4	ENSG00000063978	Transcript	ENST00000511600.5	protein_coding	8/8	0	ENST00000511600.5:c.*1258_*1259del	0	3341-3342/4123	0	0	0	0	rs1444167652	0	1	0	deletion	HGNC	HGNC:10067	YES	2	P1	CCDS47001.1	ENSP00000426503	P78317	0	UPI0000134379	0	0	0	0	0	5	chr4:g.2515077_2515078del	0	0
chr4	2930568	0	A	AAAAC	2	152	1981	0.013	AAAC	3_prime_UTR_variant	MODIFIER	MFSD10	ENSG00000109736	Transcript	ENST00000329687.8	protein_coding	12/12	0	ENST00000329687.8:c.*266_*269dup	0	2172-2173/2173	0	0	0	0	rs552958658	0	-1	0	insertion	HGNC	HGNC:16894	YES	1	P2	CCDS3365.1	ENSP00000332646	Q14728	0	UPI0000073302	0	0	0	0	0	0	chr4:g.2930574_2930577dup	0	0
chr4	4386464	rs147446077	TCCTCCTTTACGGGCCGCG	T	4	152	1317	0.026	-	5_prime_UTR_variant	MODIFIER	NSG1	ENSG00000168824	Transcript	ENST00000421177.6	protein_coding	5/9	0	ENST00000421177.6:c.-715_-698del	0	1257-1274/4172	0	0	0	0	rs147446077	0	1	0	deletion	HGNC	HGNC:18790	YES	5	P1	CCDS3376.1	ENSP00000388823	P42857	B2R5R8	UPI0000130549	0	0	0	0	0	20	chr4:g.4386485_4386502del	0.112	0.3169
chr4	6882625	0	GGT	G	3	152	1209	0.019	-	3_prime_UTR_variant	MODIFIER	KIAA0232	ENSG00000170871	Transcript	ENST00000307659.6	protein_coding	10/10	0	ENST00000307659.6:c.*1681_*1682del	0	6316-6317/7854	0	0	0	0	rs146331663	0	1	0	deletion	HGNC	HGNC:28992	YES	1	P1	CCDS43209.1	ENSP00000303928	Q92628	0	UPI000013EC3F	0	0	0	0	0	21	chr4:g.6882647_6882648del	0.223	0.1891
chr4	7965779	0	CATCTCCATCCT	C	3	152	2136	0.019	-	3_prime_UTR_variant	MODIFIER	ABLIM2	ENSG00000163995	Transcript	ENST00000447017.7	protein_coding	21/21	0	ENST00000447017.7:c.*1200_*1210del	0	3262-3272/3725	0	0	0	0	rs34296042	0	-1	0	deletion	HGNC	HGNC:19195	YES	1	P4	CCDS47014.1	ENSP00000393511	Q6H8Q1	A0A140VK02	UPI00017994EF	0	0	0	0	0	0	chr4:g.7965802_7965812del	0.0483	0.0666
chr4	10439906	rs34045021	CTTTA	C	3	152	1566	0.019	-	3_prime_UTR_variant	MODIFIER	ZNF518B	ENSG00000178163	Transcript	ENST00000326756.4	protein_coding	3/3	0	ENST00000326756.4:c.*3194_*3197del	0	6924-6927/6954	0	0	0	0	rs35369596	0	-1	0	deletion	HGNC	HGNC:29365	YES	3	P1	CCDS33960.1	ENSP00000317614	Q9C0D4	0	UPI0000160B97	0	0	0	0	0	0	chr4:g.10439911_10439914del	0	0
chr4	10441331	rs35697212	TTGA	T	5	150	491	0.032	-	3_prime_UTR_variant	MODIFIER	ZNF518B	ENSG00000178163	Transcript	ENST00000326756.4	protein_coding	3/3	0	ENST00000326756.4:c.*1770_*1772del	0	5500-5502/6954	0	0	0	0	rs35914280	0	-1	0	deletion	HGNC	HGNC:29365	YES	3	P1	CCDS33960.1	ENSP00000317614	Q9C0D4	0	UPI0000160B97	0	0	0	0	0	0	chr4:g.10441336_10441338del	0.2179	0.0681
chr4	11396051	rs142847645	TA	T	5	152	1532	0.032	-	3_prime_UTR_variant	MODIFIER	HS3ST1	ENSG00000002587	Transcript	ENST00000002596.6	protein_coding	2/2	0	ENST00000002596.6:c.*3030del	0	4258/7160	0	0	0	0	rs142847645	0	-1	0	deletion	HGNC	HGNC:5194	YES	1	P1	CCDS3408.1	ENSP00000002596	O14792	A0A024R9R4	UPI0000072A23	0	0	0	0	0	0	chr4:g.11396055del	0.1338	0.1021
chr4	15690409	rs200411149	CT	C	2	152	1173	0.013	-	3_prime_UTR_variant	MODIFIER	FAM200B	ENSG00000237765	Transcript	ENST00000622362.1	protein_coding	2/2	0	ENST00000622362.1:c.*1467del	0	4348/4377	0	0	0	0	rs1025762016	0	1	0	deletion	HGNC	HGNC:27740	YES	1	P1	CCDS47028.1	ENSP00000483930	P0CF97	0	UPI0000160C4C	0	0	0	0	0	8	chr4:g.15690418del	0	0
chr4	16160905	rs1270636471	G	GT	2	152	1482	0.013	T	3_prime_UTR_variant	MODIFIER	TAPT1	ENSG00000169762	Transcript	ENST00000405303.7	protein_coding	14/14	0	ENST00000405303.7:c.*2402dup	0	4120-4121/4521	0	0	0	0	rs1270636471	0	-1	0	insertion	HGNC	HGNC:26887	YES	1	P1	CCDS47030.1	ENSP00000385347	Q6NXT6	0	UPI0000253B29	0	1	0	0	0	0	chr4:g.16160906dup	0	0
chr4	16162570	rs33964284	T	TTA	4	152	1094	0.026	TA	3_prime_UTR_variant	MODIFIER	TAPT1	ENSG00000169762	Transcript	ENST00000405303.7	protein_coding	14/14	0	ENST00000405303.7:c.*737_*738insTA	0	2455-2456/4521	0	0	0	0	rs34018883	0	-1	0	insertion	HGNC	HGNC:26887	YES	1	P1	CCDS47030.1	ENSP00000385347	Q6NXT6	0	UPI0000253B29	0	1	0	0	0	0	chr4:g.16162571_16162572insAT	0.4714	0.6959
chr4	17486884	rs71810044	GC	G	4	152	2394	0.026	-	3_prime_UTR_variant	MODIFIER	QDPR	ENSG00000151552	Transcript	ENST00000281243.10	protein_coding	7/7	0	ENST00000281243.10:c.*246del	0	1017/1507	0	0	0	0	rs71810044	0	-1	0	deletion	HGNC	HGNC:9752	YES	1	P1	CCDS3421.1	ENSP00000281243	P09417	A0A140VKA9	UPI0000111B0A	0	1	0	0	0	0	chr4:g.17486887del	0.1877	0.1014
chr4	17804293	rs1434565584	GGCCCATACCACTGT	G	2	152	2232	0.013	-	5_prime_UTR_variant	MODIFIER	DCAF16	ENSG00000163257	Transcript	ENST00000382247.6	protein_coding	3/3	0	ENST00000382247.6:c.-166_-153del	0	895-908/4547	0	0	0	0	rs1434565584	0	-1	0	deletion	HGNC	HGNC:25987	YES	2	P1	CCDS3423.1	ENSP00000371682	Q9NXF7	0	UPI000006D3DE	0	0	0	0	0	0	chr4:g.17804297_17804310del	0	0
chr4	17843866	rs201720404	T	TA	6	152	1812	0.045	A	3_prime_UTR_variant	MODIFIER	NCAPG	ENSG00000109805	Transcript	ENST00000251496.7	protein_coding	21/21	0	ENST00000251496.7:c.*442dup	0	3588-3589/4587	0	0	0	0	rs201720404	0	1	0	insertion	HGNC	HGNC:24304	YES	1	P1	CCDS3424.1	ENSP00000251496	Q9BPX3	0	UPI0000073296	0	0	0	0	0	1	chr4:g.17843867dup	0.0092	0
chr4	20251994	rs1458882869	GAA	G	7	152	1169	0.045	-	5_prime_UTR_variant	MODIFIER	SLIT2	ENSG00000145147	Transcript	ENST00000504154.6	protein_coding	1/37	0	ENST00000504154.6:c.-1821_-1820del	0	91-92/8053	0	0	0	0	rs1458882869	0	1	0	deletion	HGNC	HGNC:11086	YES	1	P3	CCDS3426.1	ENSP00000422591	O94813	0	UPI00000747E4	0	0	0	0	0	0	chr4:g.20251995_20251996del	0	0
chr4	20251996	0	A	AGCGGC	7	152	1189	0.045	GCGGC	5_prime_UTR_variant	MODIFIER	SLIT2	ENSG00000145147	Transcript	ENST00000504154.6	protein_coding	1/37	0	ENST00000504154.6:c.-1819_-1818insCGGCG	0	92-93/8053	0	0	0	0	0	0	1	0	insertion	HGNC	HGNC:11086	YES	1	P3	CCDS3426.1	ENSP00000422591	O94813	0	UPI00000747E4	0	0	0	0	0	1	chr4:g.20251997_20251998insCGGCG	0	0
chr4	20728918	rs10695080	A	ATGAT	6	152	1901	0.038	TGAT	3_prime_UTR_variant	MODIFIER	PACRGL	ENSG00000163138	Transcript	ENST00000503585.6	protein_coding	9/9	0	ENST00000503585.6:c.*1579_*1582dup	0	2670-2671/6309	0	0	0	0	rs10695080	0	1	0	insertion	HGNC	HGNC:28442	YES	2	P1	CCDS58895.1	ENSP00000423881	Q8N7B6	0	UPI00001405F2	0	0	0	0	0	5	chr4:g.20728920_20728923dup	0	0.469
chr4	20729048	rs35485958	GAATTTTGCTTGCT	G	6	152	1709	0.038	-	3_prime_UTR_variant	MODIFIER	PACRGL	ENSG00000163138	Transcript	ENST00000503585.6	protein_coding	9/9	0	ENST00000503585.6:c.*1721_*1733del	0	2801-2813/6309	0	0	0	0	rs35485958	0	1	0	deletion	HGNC	HGNC:28442	YES	2	P1	CCDS58895.1	ENSP00000423881	Q8N7B6	0	UPI00001405F2	0	0	0	0	0	13	chr4:g.20729062_20729074del	0.3243	0.469
chr4	25677499	rs758983444	TGGA	T	6	152	2260	0.038	-	3_prime_UTR_variant	MODIFIER	SLC34A2	ENSG00000157765	Transcript	ENST00000382051.8	protein_coding	13/13	0	ENST00000382051.8:c.*755_*757del	0	2867-2869/4115	0	0	0	0	rs758983444	0	1	0	deletion	HGNC	HGNC:11020	YES	1	P3	CCDS3435.1	ENSP00000371483	O95436	0	UPI000013DF24	0	1	0	0	0	4	chr4:g.25677504_25677506del	0	0
chr4	25747577	0	AAC	A	5	152	1334	0.032	-	3_prime_UTR_variant	MODIFIER	SEL1L3	ENSG00000091490	Transcript	ENST00000399878.8	protein_coding	24/24	0	ENST00000399878.8:c.*846_*847del	0	4397-4398/4543	0	0	0	0	rs147448161	0	-1	0	deletion	HGNC	HGNC:29108	YES	1	P3	CCDS47037.1	ENSP00000382767	Q68CR1	0	UPI00001D7736	0	0	0	0	0	0	chr4:g.25747603_25747604del	0	0
chr4	39449536	rs34261066	C	CTT	3	152	1122	0.019	TT	3_prime_UTR_variant	MODIFIER	KLB	ENSG00000134962	Transcript	ENST00000257408.5	protein_coding	5/5	0	ENST00000257408.5:c.*851_*852dup	0	4005-4006/6002	0	0	0	0	rs34261066	0	1	0	insertion	HGNC	HGNC:15527	YES	1	P1	CCDS3451.1	ENSP00000257408	Q86Z14	0	UPI000000D726	0	0	0	0	0	2	chr4:g.39449537_39449538dup	0.1617	0.3132
chr4	39450020	rs201087133	CTG	C	6	150	891	0.052	-	3_prime_UTR_variant	MODIFIER	KLB	ENSG00000134962	Transcript	ENST00000257408.5	protein_coding	5/5	0	ENST00000257408.5:c.*1337_*1338del	0	4490-4491/6002	0	0	0	0	rs201087133	0	1	0	deletion	HGNC	HGNC:15527	YES	1	P1	CCDS3451.1	ENSP00000257408	Q86Z14	0	UPI000000D726	0	0	0	0	0	2	chr4:g.39450023_39450024del	0.0082	0.0008
chr4	39547292	rs150336979	CAA	C	2	152	1330	0.013	-	3_prime_UTR_variant	MODIFIER	SMIM14	ENSG00000163683	Transcript	ENST00000295958.10	protein_coding	5/5	0	ENST00000295958.10:c.*4832_*4833del	0	5294-5295/6252	0	0	0	0	rs150336979	0	-1	0	deletion	HGNC	HGNC:27321	YES	1	P1	CCDS3456.1	ENSP00000295958	Q96QK8	A0A024R9S4	UPI00000420ED	0	0	0	0	0	0	chr4:g.39547294_39547295del	0.0156	0
chr4	39780942	0	T	TA	2	152	670	0.013	A	3_prime_UTR_variant	MODIFIER	UBE2K	ENSG00000078140	Transcript	ENST00000261427.10	protein_coding	7/7	0	ENST00000261427.10:c.*2518dup	0	3303-3304/5153	0	0	0	0	rs980734155	0	1	0	insertion	HGNC	HGNC:4914	YES	1	P1	CCDS33976.1	ENSP00000261427	P61086	0	UPI0000003FF1	0	0	0	0	0	10	chr4:g.39780952dup	0	0
chr4	40544466	rs938029083	AC	A	2	152	2259	0.013	-	5_prime_UTR_variant	MODIFIER	RBM47	ENSG00000163694	Transcript	ENST00000295971.12	protein_coding	2/7	0	ENST00000295971.12:c.-200del	0	509/5114	0	0	0	0	rs938029083	0	-1	0	deletion	HGNC	HGNC:30358	YES	5	A2	CCDS43223.1	ENSP00000295971	A0AV96	0	UPI000020BBEC	0	0	0	0	0	0	chr4:g.40544468del	0	0
chr4	41745132	rs397840867	T	TA	2	152	1912	0.013	A	3_prime_UTR_variant	MODIFIER	PHOX2B	ENSG00000109132	Transcript	ENST00000226382.3	protein_coding	3/3	0	ENST00000226382.3:c.*674dup	0	1979-1980/3030	0	0	0	0	rs1257108605	0	-1	0	insertion	HGNC	HGNC:9143	YES	1	P1	CCDS3463.1	ENSP00000226382	Q99453	0	UPI000000D936	0	1	0	0	0	0	chr4:g.41745133dup	0	0.2837
chr4	52866704	rs5858187	CT	C	5	152	1641	0.032	-	3_prime_UTR_variant	MODIFIER	RASL11B	ENSG00000128045	Transcript	ENST00000248706.5	protein_coding	4/4	0	ENST00000248706.5:c.*901del	0	1838/1968	0	0	0	0	rs5858187	0	1	0	deletion	HGNC	HGNC:23804	YES	1	P1	CCDS3490.1	ENSP00000248706	Q9BPW5	0	UPI0000070B4C	0	0	0	0	0	1	chr4:g.52866706del	0.1597	0.2247
chr4	53460624	rs35852395	A	AAATC	4	152	828	0.038	AATC	3_prime_UTR_variant	MODIFIER	LNX1	ENSG00000072201	Transcript	ENST00000263925.7	protein_coding	11/11	0	ENST00000263925.7:c.*279_*282dup	0	2784-2785/2953	0	0	0	0	rs150277056	0	-1	0	insertion	HGNC	HGNC:6657	YES	1	P1	CCDS47057.1	ENSP00000263925	Q8TBB1	0	UPI000012E7A6	0	0	0	0	0	0	chr4:g.53460626_53460629dup	0.2057	0.3404
chr4	55370431	0	T	TCA	5	152	1334	0.032	CA	3_prime_UTR_variant	MODIFIER	SRD5A3	ENSG00000128039	Transcript	ENST00000264228.9	protein_coding	5/5	0	ENST00000264228.9:c.*381_*382dup	0	1392-1393/4061	0	0	0	0	rs3034886	0	1	0	insertion	HGNC	HGNC:25812	YES	1	P1	CCDS3498.1	ENSP00000264228	Q9H8P0	0	UPI0000043F70	0	1	0	0	0	42	chr4:g.55370472_55370473dup	0	0
chr4	55370431	0	TCACA	T	3	152	1334	0.026	-	3_prime_UTR_variant	MODIFIER	SRD5A3	ENSG00000128039	Transcript	ENST00000264228.9	protein_coding	5/5	0	ENST00000264228.9:c.*379_*382del	0	1393-1396/4061	0	0	0	0	rs1309357875	0	1	0	deletion	HGNC	HGNC:25812	YES	1	P1	CCDS3498.1	ENSP00000264228	Q9H8P0	0	UPI0000043F70	0	1	0	0	0	38	chr4:g.55370470_55370473del	0	0
chr4	55370431	0	TCACACACACA	T	2	152	1334	0.013	-	3_prime_UTR_variant	MODIFIER	SRD5A3	ENSG00000128039	Transcript	ENST00000264228.9	protein_coding	5/5	0	ENST00000264228.9:c.*373_*382del	0	1393-1402/4061	0	0	0	0	rs1292231006	0	1	0	deletion	HGNC	HGNC:25812	YES	1	P1	CCDS3498.1	ENSP00000264228	Q9H8P0	0	UPI0000043F70	0	1	0	0	0	32	chr4:g.55370464_55370473del	0	0
chr4	56031673	rs541328123	TTAA	T	6	150	709	0.039	-	3_prime_UTR_variant	MODIFIER	CEP135	ENSG00000174799	Transcript	ENST00000257287.4	protein_coding	26/26	0	ENST00000257287.4:c.*330_*332del	0	3873-3875/5562	0	0	0	0	rs541328123	0	1	0	deletion	HGNC	HGNC:29086	YES	1	P1	CCDS33986.1	ENSP00000257287	Q66GS9	0	UPI00003CE420	0	1	0	0	0	4	chr4:g.56031678_56031680del	0.0016	0
chr4	56503226	rs902746421	TA	T	3	152	1078	0.019	-	3_prime_UTR_variant	MODIFIER	SRP72	ENSG00000174780	Transcript	ENST00000342756.10	protein_coding	19/19	0	ENST00000342756.10:c.*1370del	0	3682/4136	0	0	0	0	rs902746421	0	1	0	deletion	HGNC	HGNC:11303	YES	1	P1	CCDS3506.1	ENSP00000342181	O76094	V9HWK0	UPI000013EEB0	0	1	0	0	0	4	chr4:g.56503231del	0	0
chr4	70808283	rs147415056	ATATC	A	7	152	1185	0.045	-	3_prime_UTR_variant	MODIFIER	RUFY3	ENSG00000018189	Transcript	ENST00000381006.8	protein_coding	18/18	0	ENST00000381006.8:c.*1634_*1637del	0	4098-4101/4433	0	0	0	0	rs147415056	0	1	0	deletion	HGNC	HGNC:30285	YES	5	P1	CCDS34001.1	ENSP00000370394	Q7L099	0	UPI00005FB126	0	0	0	0	0	9	chr4:g.70808293_70808296del	0.0254	0.0265
chr4	75479780	rs143768682	CTAACT	C	7	150	843	0.045	-	3_prime_UTR_variant	MODIFIER	RCHY1	ENSG00000163743	Transcript	ENST00000324439.9	protein_coding	9/9	0	ENST00000324439.9:c.*2753_*2757del	0	3938-3942/4686	0	0	0	0	rs143768682	0	-1	0	deletion	HGNC	HGNC:17479	YES	1	P1	CCDS3567.1	ENSP00000321239	Q96PM5	0	UPI000013C366	0	0	0	0	0	0	chr4:g.75479783_75479787del	0.004	0
chr4	78912126	rs780337948	CAT	C	5	152	1827	0.032	-	3_prime_UTR_variant	MODIFIER	PAQR3	ENSG00000163291	Transcript	ENST00000512733.5	protein_coding	6/6	0	ENST00000512733.5:c.*8411_*8412del	0	9561-9562/9811	0	0	0	0	rs780337948	0	-1	0	deletion	HGNC	HGNC:30130	YES	1	P1	CCDS34020.1	ENSP00000421981	Q6TCH7	0	UPI000015FC28	0	0	0	0	0	0	chr4:g.78912127_78912128del	0	0
chr4	78912129	rs755436353	T	TAC	5	152	1842	0.032	AC	3_prime_UTR_variant	MODIFIER	PAQR3	ENSG00000163291	Transcript	ENST00000512733.5	protein_coding	6/6	0	ENST00000512733.5:c.*8409_*8410insGT	0	9559-9560/9811	0	0	0	0	rs755436353	0	-1	0	insertion	HGNC	HGNC:30130	YES	1	P1	CCDS34020.1	ENSP00000421981	Q6TCH7	0	UPI000015FC28	0	0	0	0	0	0	chr4:g.78912129_78912130insAC	0	0
chr4	78912605	rs60388137	ACT	A	5	152	1001	0.032	-	3_prime_UTR_variant	MODIFIER	PAQR3	ENSG00000163291	Transcript	ENST00000512733.5	protein_coding	6/6	0	ENST00000512733.5:c.*7932_*7933del	0	9082-9083/9811	0	0	0	0	0	0	-1	0	deletion	HGNC	HGNC:30130	YES	1	P1	CCDS34020.1	ENSP00000421981	Q6TCH7	0	UPI000015FC28	0	0	0	0	0	0	chr4:g.78912608_78912609del	0	0
chr4	78912783	rs76126984	ATCG	A	4	150	690	0.026	-	3_prime_UTR_variant	MODIFIER	PAQR3	ENSG00000163291	Transcript	ENST00000512733.5	protein_coding	6/6	0	ENST00000512733.5:c.*7753_*7755del	0	8903-8905/9811	0	0	0	0	rs76126984	0	-1	0	deletion	HGNC	HGNC:30130	YES	1	P1	CCDS34020.1	ENSP00000421981	Q6TCH7	0	UPI000015FC28	0	0	0	0	0	0	chr4:g.78912787_78912789del	0.1108	0.1082
chr4	78913133	rs113593008	GT	G	5	152	1239	0.032	-	3_prime_UTR_variant	MODIFIER	PAQR3	ENSG00000163291	Transcript	ENST00000512733.5	protein_coding	6/6	0	ENST00000512733.5:c.*7405del	0	8555/9811	0	0	0	0	rs113593008	0	-1	0	deletion	HGNC	HGNC:30130	YES	1	P1	CCDS34020.1	ENSP00000421981	Q6TCH7	0	UPI000015FC28	0	0	0	0	0	0	chr4:g.78913137del	0.1108	0.1082
chr4	78914069	0	A	AT	3	152	940	0.019	T	3_prime_UTR_variant	MODIFIER	PAQR3	ENSG00000163291	Transcript	ENST00000512733.5	protein_coding	6/6	0	ENST00000512733.5:c.*6469dup	0	7619-7620/9811	0	0	0	0	rs138941873	0	-1	0	insertion	HGNC	HGNC:30130	YES	1	P1	CCDS34020.1	ENSP00000421981	Q6TCH7	0	UPI000015FC28	0	0	0	0	0	0	chr4:g.78914077dup	0.1088	0.1089
chr4	78916904	rs145957892	T	TTTAGA	5	152	1068	0.032	TTAGA	3_prime_UTR_variant	MODIFIER	PAQR3	ENSG00000163291	Transcript	ENST00000512733.5	protein_coding	6/6	0	ENST00000512733.5:c.*3634_*3635insTCTAA	0	4784-4785/9811	0	0	0	0	rs145957892	0	-1	0	insertion	HGNC	HGNC:30130	YES	1	P1	CCDS34020.1	ENSP00000421981	Q6TCH7	0	UPI000015FC28	0	0	0	0	0	0	chr4:g.78916906_78916907insAGATT	0.1132	0.1082
chr4	78916984	rs150726686	GA	G	5	152	1004	0.032	-	3_prime_UTR_variant	MODIFIER	PAQR3	ENSG00000163291	Transcript	ENST00000512733.5	protein_coding	6/6	0	ENST00000512733.5:c.*3554del	0	4704/9811	0	0	0	0	rs150726686	0	-1	0	deletion	HGNC	HGNC:30130	YES	1	P1	CCDS34020.1	ENSP00000421981	Q6TCH7	0	UPI000015FC28	0	0	0	0	0	0	chr4:g.78916991del	0.1136	0.1082
chr4	78917557	rs77366304	G	GTGAT	5	152	1750	0.032	TGAT	3_prime_UTR_variant	MODIFIER	PAQR3	ENSG00000163291	Transcript	ENST00000512733.5	protein_coding	6/6	0	ENST00000512733.5:c.*2978_*2981dup	0	4131-4132/9811	0	0	0	0	rs77366304	0	-1	0	insertion	HGNC	HGNC:30130	YES	1	P1	CCDS34020.1	ENSP00000421981	Q6TCH7	0	UPI000015FC28	0	0	0	0	0	0	chr4:g.78917558_78917561dup	0.1028	0.0764
chr4	79317437	rs61099456	CA	C	7	152	1899	0.045	-	3_prime_UTR_variant	MODIFIER	NAA11	ENSG00000156269	Transcript	ENST00000286794.4	protein_coding	2/2	0	ENST00000286794.4:c.*366del	0	1229/2014	0	0	0	0	rs61099456	0	-1	0	deletion	HGNC	HGNC:28125	YES	1	P1	CCDS47084.1	ENSP00000286794	Q9BSU3	0	UPI00000467CA	0	0	0	0	0	0	chr4:g.79317439del	0.0845	0.1672
chr4	81056295	0	G	GCACACACA	3	150	584	0.019	CACACACA	3_prime_UTR_variant	MODIFIER	BMP3	ENSG00000152785	Transcript	ENST00000282701.3	protein_coding	3/3	0	ENST00000282701.3:c.*2770_*2777dup	0	4755-4756/6092	0	0	0	0	rs59105562	0	1	0	insertion	HGNC	HGNC:1070	YES	1	P1	CCDS3588.1	ENSP00000282701	P12645	0	UPI0000051C21	0	0	0	0	0	18	chr4:g.81056306_81056313dup	0	0
chr4	82630722	rs34428564	CG	C	4	152	843	0.026	-	3_prime_UTR_variant	MODIFIER	SCD5	ENSG00000145284	Transcript	ENST00000319540.9	protein_coding	5/5	0	ENST00000319540.9:c.*604del	0	1856/3040	0	0	0	0	rs34428564	0	-1	0	deletion	HGNC	HGNC:21088	YES	1	P1	CCDS34024.1	ENSP00000316329	Q86SK9	0	UPI000003F556	0	0	0	0	0	0	chr4:g.82630723del	0.2883	0.4803
chr4	83295054	rs200233701	C	CA	7	150	794	0.045	A	3_prime_UTR_variant	MODIFIER	HPSE	ENSG00000173083	Transcript	ENST00000405413.6	protein_coding	13/13	0	ENST00000405413.6:c.*289dup	0	2058-2059/4652	0	0	0	0	rs200233701	0	-1	0	insertion	HGNC	HGNC:5164	YES	1	P1	CCDS3602.1	ENSP00000384262	Q9Y251	0	UPI000013F168	0	0	0	0	0	0	chr4:g.83295058dup	0.01	0.0008
chr4	86014303	0	G	GGTGTGTGT	2	152	1343	0.013	GTGTGTGT	3_prime_UTR_variant	MODIFIER	MAPK10	ENSG00000109339	Transcript	ENST00000641462.2	protein_coding	14/14	0	ENST00000641462.2:c.*2917_*2924dup	0	4836-4837/8735	0	0	0	0	rs1376156770	0	-1	0	insertion	HGNC	HGNC:6872	YES	0	P3	CCDS34026.1	ENSP00000493435	P53779	0	UPI0000049042	0	1	0	0	0	0	chr4:g.86014338_86014345dup	0	0
chr4	86014303	0	G	GGTGTGTGTGT	2	152	1343	0.013	GTGTGTGTGT	3_prime_UTR_variant	MODIFIER	MAPK10	ENSG00000109339	Transcript	ENST00000641462.2	protein_coding	14/14	0	ENST00000641462.2:c.*2915_*2924dup	0	4836-4837/8735	0	0	0	0	rs1376156770	0	-1	0	insertion	HGNC	HGNC:6872	YES	0	P3	CCDS34026.1	ENSP00000493435	P53779	0	UPI0000049042	0	1	0	0	0	0	chr4:g.86014336_86014345dup	0	0
chr4	86014303	0	GGT	G	7	152	1343	0.045	-	3_prime_UTR_variant	MODIFIER	MAPK10	ENSG00000109339	Transcript	ENST00000641462.2	protein_coding	14/14	0	ENST00000641462.2:c.*2923_*2924del	0	4835-4836/8735	0	0	0	0	rs763568736	0	-1	0	deletion	HGNC	HGNC:6872	YES	0	P3	CCDS34026.1	ENSP00000493435	P53779	0	UPI0000049042	0	1	0	0	0	0	chr4:g.86014344_86014345del	0	0
chr4	87138490	0	GGTGT	G	4	150	1376	0.026	-	3_prime_UTR_variant	MODIFIER	AFF1	ENSG00000172493	Transcript	ENST00000395146.8	protein_coding	21/21	0	ENST00000395146.8:c.*2818_*2821del	0	6722-6725/9285	0	0	0	0	rs1298898546	0	1	0	deletion	HGNC	HGNC:7135	YES	2	A2	CCDS54775.1	ENSP00000378578	P51825	0	UPI000013EC52	0	1	0	0	0	28	chr4:g.87138519_87138522del	0	0
chr4	87138490	0	GGTGTGT	G	2	150	1376	0.013	-	3_prime_UTR_variant	MODIFIER	AFF1	ENSG00000172493	Transcript	ENST00000395146.8	protein_coding	21/21	0	ENST00000395146.8:c.*2816_*2821del	0	6722-6727/9285	0	0	0	0	rs1220757587	0	1	0	deletion	HGNC	HGNC:7135	YES	2	A2	CCDS54775.1	ENSP00000378578	P51825	0	UPI000013EC52	0	1	0	0	0	26	chr4:g.87138517_87138522del	0	0
chr4	87161073	rs1273384069	TCACTCTTG	T	3	152	515	0.019	-	3_prime_UTR_variant	MODIFIER	KLHL8	ENSG00000145332	Transcript	ENST00000273963.10	protein_coding	10/10	0	ENST00000273963.10:c.*2438_*2445del	0	4653-4660/5631	0	0	0	0	rs1273384069	0	-1	0	deletion	HGNC	HGNC:18644	YES	1	P1	CCDS3617.1	ENSP00000273963	Q9P2G9	0	UPI00001AE9B8	0	0	0	0	0	0	chr4:g.87161074_87161081del	0	0
chr4	88505919	0	C	CGTT	5	152	1841	0.032	GTT	3_prime_UTR_variant	MODIFIER	HERC5	ENSG00000138646	Transcript	ENST00000264350.8	protein_coding	23/23	0	ENST00000264350.8:c.*66_*68dup	0	3267-3268/3511	0	0	0	0	rs763467980&TMP_ESP_4_89427071_89427076	0	1	0	insertion	HGNC	HGNC:24368	YES	1	P1	CCDS3630.1	ENSP00000264350	Q9UII4	0	UPI000013D500	0	0	0	0	0	27	chr4:g.88505944_88505946dup	0	0
chr4	88727536	0	A	AT	3	152	1448	0.019	T	3_prime_UTR_variant	MODIFIER	FAM13A	ENSG00000138640	Transcript	ENST00000264344.10	protein_coding	24/24	0	ENST00000264344.10:c.*996dup	0	4289-4290/5866	0	0	0	0	rs3832295	0	-1	0	insertion	HGNC	HGNC:19367	YES	5	P2	CCDS34029.1	ENSP00000264344	O94988	0	UPI0000481AF3	0	1	0	0	0	0	chr4:g.88727544dup	0.1677	0.0953
chr4	89246808	rs78846188	AG	A	4	152	1472	0.026	-	3_prime_UTR_variant	MODIFIER	GPRIN3	ENSG00000185477	Transcript	ENST00000609438.2	protein_coding	2/2	0	ENST00000609438.2:c.*971del	0	3611/14037	0	0	0	0	rs78846188	0	-1	0	deletion	HGNC	HGNC:27733	YES	2	P1	CCDS34030.1	ENSP00000476603	Q6ZVF9	0	UPI00001C1E20	0	0	0	0	0	0	chr4:g.89246810del	0.0092	0.0008
chr4	94289626	rs3834224	AT	A	2	152	980	0.013	-	3_prime_UTR_variant	MODIFIER	SMARCAD1	ENSG00000163104	Transcript	ENST00000359052.8	protein_coding	24/24	0	ENST00000359052.8:c.*95del	0	3354/5017	0	0	0	0	rs3834224	0	1	0	deletion	HGNC	HGNC:18398	YES	1	0	CCDS47101.1	ENSP00000351947	Q9H4L7	0	UPI000020B1CF	0	1	0	0	0	2	chr4:g.94289629del	0.003	0
chr4	94290919	rs764897871	C	CT	2	152	914	0.013	T	3_prime_UTR_variant	MODIFIER	SMARCAD1	ENSG00000163104	Transcript	ENST00000359052.8	protein_coding	24/24	0	ENST00000359052.8:c.*1387dup	0	4646-4647/5017	0	0	0	0	rs764897871	0	1	0	insertion	HGNC	HGNC:18398	YES	1	0	CCDS47101.1	ENSP00000351947	Q9H4L7	0	UPI000020B1CF	0	1	0	0	0	2	chr4:g.94290921dup	0	0
chr4	99548195	rs33921794	AT	A	6	152	980	0.038	-	3_prime_UTR_variant	MODIFIER	TRMT10A	ENSG00000145331	Transcript	ENST00000273962.7	protein_coding	8/8	0	ENST00000273962.7:c.*892del	0	2225/3694	0	0	0	0	rs33921794	0	-1	0	deletion	HGNC	HGNC:28403	YES	1	P1	CCDS3650.1	ENSP00000273962	Q8TBZ6	V9HVY8	UPI000006D359	0	1	0	0	0	0	chr4:g.99548196del	0.2504	0.2632
chr4	99548282	rs140159255	T	TA	4	152	679	0.026	A	3_prime_UTR_variant	MODIFIER	TRMT10A	ENSG00000145331	Transcript	ENST00000273962.7	protein_coding	8/8	0	ENST00000273962.7:c.*805dup	0	2138-2139/3694	0	0	0	0	rs140159255	0	-1	0	insertion	HGNC	HGNC:28403	YES	1	P1	CCDS3650.1	ENSP00000273962	Q8TBZ6	V9HVY8	UPI000006D359	0	1	0	0	0	0	chr4:g.99548290dup	0.2498	0.261
chr4	99879808	rs1353569416	C	CAT	2	152	1590	0.013	AT	3_prime_UTR_variant	MODIFIER	LAMTOR3	ENSG00000109270	Transcript	ENST00000499666.7	protein_coding	7/7	0	ENST00000499666.7:c.*2185_*2186insAT	0	2690-2691/4163	0	0	0	0	rs1353569416	0	-1	0	insertion	HGNC	HGNC:15606	YES	1	P1	CCDS3652.1	ENSP00000424183	Q9UHA4	0	UPI000012F194	0	0	0	0	0	0	chr4:g.99879809_99879810insTA	0	0
chr4	103587978	0	ATG	A	2	152	1298	0.013	-	3_prime_UTR_variant	MODIFIER	TACR3	ENSG00000169836	Transcript	ENST00000304883.3	protein_coding	5/5	0	ENST00000304883.3:c.*1702_*1703del	0	3410-3411/5359	0	0	0	0	rs1491240225	0	-1	0	deletion	HGNC	HGNC:11528	YES	1	P1	CCDS3664.1	ENSP00000303325	P29371	0	UPI0000050413	0	1	0	0	0	0	chr4:g.103588000_103588001del	0	0
chr4	105680767	rs149122099	CCTAAA	C	2	152	1353	0.013	-	3_prime_UTR_variant	MODIFIER	ARHGEF38	ENSG00000236699	Transcript	ENST00000420470.3	protein_coding	14/14	0	ENST00000420470.3:c.*2836_*2840del	0	5311-5315/5457	0	0	0	0	rs149122099	0	1	0	deletion	HGNC	HGNC:25968	YES	5	P1	CCDS56338.1	ENSP00000416125	Q9NXL2	0	UPI0001D3B6A5	0	0	0	0	0	5	chr4:g.105680773_105680777del	0.1192	0.2557
chr4	106043402	rs1319159878	CAG	C	2	152	851	0.013	-	3_prime_UTR_variant	MODIFIER	TBCK	ENSG00000145348	Transcript	ENST00000273980.9	protein_coding	27/27	0	ENST00000273980.9:c.*3166_*3167del	0	6296-6297/8101	0	0	0	0	rs1319159878	0	-1	0	deletion	HGNC	HGNC:28261	YES	5	P1	CCDS54788.1	ENSP00000273980	Q8TEA7	0	UPI000013EF70	0	1	0	0	0	0	chr4:g.106043403_106043404del	0	0
chr4	106348422	0	C	CT	4	150	537	0.026	T	3_prime_UTR_variant	MODIFIER	AIMP1	ENSG00000164022	Transcript	ENST00000394701.4	protein_coding	7/7	0	ENST00000394701.4:c.*741dup	0	1782-1783/2586	0	0	0	0	rs11383965	0	1	0	insertion	HGNC	HGNC:10648	YES	1	A2	CCDS47121.1	ENSP00000378191	Q12904	0	UPI00005A76B9	0	1	0	0	0	11	chr4:g.106348433dup	0.1651	0.1021
chr4	112189603	rs551482013	ACT	A	4	152	1407	0.026	-	3_prime_UTR_variant	MODIFIER	FAM241A	ENSG00000174749	Transcript	ENST00000309733.6	protein_coding	2/2	0	ENST00000309733.6:c.*2668_*2669del	0	3192-3193/8844	0	0	0	0	rs551482013	0	1	0	deletion	HGNC	HGNC:26813	YES	1	P1	CCDS3695.1	ENSP00000310182	Q8N8J7	0	UPI000013EF13	0	0	0	0	0	2	chr4:g.112189606_112189607del	0.0028	0
chr4	119057973	rs61064985	TA	T	5	152	1258	0.045	-	3_prime_UTR_variant	MODIFIER	SYNPO2	ENSG00000172403	Transcript	ENST00000307142.9	protein_coding	5/5	0	ENST00000307142.9:c.*47del	0	4009/7282	0	0	0	0	rs61064985&TMP_ESP_4_119979129_119979129	0	1	0	deletion	HGNC	HGNC:17732	YES	1	P3	CCDS34054.1	ENSP00000306015	Q9UMS6	0	UPI00001D75EB	0	0	0	0	0	7	chr4:g.119057981del	0.229	0.4183
chr4	119058111	0	TAC	T	5	152	862	0.045	-	3_prime_UTR_variant	MODIFIER	SYNPO2	ENSG00000172403	Transcript	ENST00000307142.9	protein_coding	5/5	0	ENST00000307142.9:c.*195_*196del	0	4147-4148/7282	0	0	0	0	rs146336483	0	1	0	deletion	HGNC	HGNC:17732	YES	1	P3	CCDS34054.1	ENSP00000306015	Q9UMS6	0	UPI00001D75EB	0	0	0	0	0	17	chr4:g.119058129_119058130del	0.2352	0.4153
chr4	119058264	rs142923250	C	CT	5	152	915	0.045	T	3_prime_UTR_variant	MODIFIER	SYNPO2	ENSG00000172403	Transcript	ENST00000307142.9	protein_coding	5/5	0	ENST00000307142.9:c.*330_*331insT	0	4299-4300/7282	0	0	0	0	rs142923250	0	1	0	insertion	HGNC	HGNC:17732	YES	1	P3	CCDS34054.1	ENSP00000306015	Q9UMS6	0	UPI00001D75EB	0	0	0	0	0	0	chr4:g.119058264_119058265insT	0.2286	0.4175
chr4	119060454	rs25613	A	ATTC	5	152	1652	0.045	TTC	3_prime_UTR_variant	MODIFIER	SYNPO2	ENSG00000172403	Transcript	ENST00000307142.9	protein_coding	5/5	0	ENST00000307142.9:c.*2522_*2524dup	0	6489-6490/7282	0	0	0	0	rs25613	0	1	0	insertion	HGNC	HGNC:17732	YES	1	P3	CCDS34054.1	ENSP00000306015	Q9UMS6	0	UPI00001D75EB	0	0	0	0	0	4	chr4:g.119060456_119060458dup	0.22	0.3858
chr4	122744211	rs386401352	T	TA	2	152	1787	0.013	A	3_prime_UTR_variant	MODIFIER	BBS12	ENSG00000181004	Transcript	ENST00000542236.5	protein_coding	3/3	0	ENST00000542236.5:c.*187dup	0	2700-2701/3431	0	0	0	0	rs1220377771	0	1	0	insertion	HGNC	HGNC:26648	YES	2	P1	CCDS3728.1	ENSP00000438273	Q6ZW61	0	UPI0000231CAC	0	1	0	0	0	1	chr4:g.122744212dup	0	0.1687
chr4	133191962	rs763288357	T	TACACACAC	7	150	953	0.045	ACACACAC	3_prime_UTR_variant	MODIFIER	PCDH10	ENSG00000138650	Transcript	ENST00000264360.7	protein_coding	5/5	0	ENST00000264360.7:c.*1803_*1804insCACACACA	0	5772-5773/8510	0	0	0	0	rs763288357	0	1	0	insertion	HGNC	HGNC:13404	YES	1	P3	CCDS34063.1	ENSP00000264360	Q9P2E7	X5D999	UPI0000161C61	0	0	0	0	0	1	chr4:g.133191963_133191964insCACACACA	0	0
chr4	137520077	rs142631939	G	GA	2	152	1003	0.013	A	3_prime_UTR_variant	MODIFIER	PCDH18	ENSG00000189184	Transcript	ENST00000344876.8	protein_coding	4/4	0	ENST00000344876.8:c.*951dup	0	4746-4747/5906	0	0	0	0	rs142631939	0	-1	0	insertion	HGNC	HGNC:14268	YES	1	P3	CCDS34064.1	ENSP00000355082	Q9HCL0	0	UPI0000047A88	0	0	0	0	0	0	chr4:g.137520078dup	0.0579	0.0893
chr4	139418263	rs3044456	CCAT	C	2	152	1074	0.013	-	3_prime_UTR_variant	MODIFIER	NAA15	ENSG00000164134	Transcript	ENST00000515576.1	protein_coding	4/4	0	ENST00000515576.1:c.*318_*320del	0	687-689/2456	0	0	0	0	rs3044456	0	1	0	deletion	HGNC	HGNC:30782	0	2	0	0	ENSP00000421839	0	D6RAP7	UPI0000D469E0	0	1	0	0	0	3	chr4:g.139418267_139418269del	0.1012	0.0068
chr4	139718614	rs572457852	G	GC	7	152	2336	0.045	C	3_prime_UTR_variant	MODIFIER	MAML3	ENSG00000196782	Transcript	ENST00000509479.6	protein_coding	5/5	0	ENST00000509479.6:c.*708dup	0	4982-4983/6844	0	0	0	0	rs572457852	0	-1	0	insertion	HGNC	HGNC:16272	YES	1	P1	CCDS54805.1	ENSP00000421180	Q96JK9	0	UPI00001C1E1E	0	0	0	0	0	0	chr4:g.139718616dup	0.0056	0.0008
chr4	143555197	rs35091623	C	CT	7	152	2418	0.045	T	3_prime_UTR_variant	MODIFIER	SMARCA5	ENSG00000153147	Transcript	ENST00000283131.4	protein_coding	24/24	0	ENST00000283131.4:c.*2014dup	0	5395-5396/7684	0	0	0	0	rs35091623	0	1	0	insertion	HGNC	HGNC:11101	YES	1	P1	CCDS3761.1	ENSP00000283131	O60264	0	UPI000006E693	0	1	0	0	0	1	chr4:g.143555198dup	0	0
chr4	144745165	rs573887082	CTTAA	C	3	150	701	0.019	-	3_prime_UTR_variant	MODIFIER	HHIP	ENSG00000164161	Transcript	ENST00000296575.8	protein_coding	13/13	0	ENST00000296575.8:c.*7211_*7214del	0	9832-9835/9937	0	0	0	0	rs573887082	0	1	0	deletion	HGNC	HGNC:14866	YES	1	P1	CCDS3762.1	ENSP00000296575	Q96QV1	0	UPI0000071302	0	0	0	0	0	2	chr4:g.144745168_144745171del	0.0008	0
chr4	145757637	0	C	CT	2	150	411	0.013	T	3_prime_UTR_variant	MODIFIER	ZNF827	ENSG00000151612	Transcript	ENST00000508784.6	protein_coding	15/15	0	ENST00000508784.6:c.*3978dup	0	7640-7641/7651	0	0	0	0	rs1231117916	0	-1	0	insertion	HGNC	HGNC:27193	YES	1	A2	CCDS77968.1	ENSP00000421863	Q17R98	0	UPI0000DA58F8	0	0	0	0	0	0	chr4:g.145757650dup	0	0
chr4	146641856	0	T	TACACACAC	3	152	1512	0.019	ACACACAC	3_prime_UTR_variant	MODIFIER	POU4F2	ENSG00000151615	Transcript	ENST00000281321.3	protein_coding	2/2	0	ENST00000281321.3:c.*1067_*1074dup	0	2526-2527/3144	0	0	0	0	rs71592457	0	1	0	insertion	HGNC	HGNC:9219	YES	1	P1	CCDS34074.1	ENSP00000281321	Q12837	0	UPI000013DC6C	0	0	0	0	0	26	chr4:g.146641875_146641882dup	0	0
chr4	146641856	0	TAC	T	3	152	1512	0.019	-	3_prime_UTR_variant	MODIFIER	POU4F2	ENSG00000151615	Transcript	ENST00000281321.3	protein_coding	2/2	0	ENST00000281321.3:c.*1073_*1074del	0	2527-2528/3144	0	0	0	0	rs1434065822	0	1	0	deletion	HGNC	HGNC:9219	YES	1	P1	CCDS34074.1	ENSP00000281321	Q12837	0	UPI000013DC6C	0	0	0	0	0	24	chr4:g.146641881_146641882del	0	0
chr4	148079850	rs533687617	CG	C	4	152	1560	0.026	-	3_prime_UTR_variant	MODIFIER	NR3C2	ENSG00000151623	Transcript	ENST00000358102.8	protein_coding	9/9	0	ENST00000358102.8:c.*1493del	0	4705/5792	0	0	0	0	rs533687617	0	-1	0	deletion	HGNC	HGNC:7979	YES	1	P2	CCDS3772.1	ENSP00000350815	P08235	B0ZBF6	UPI000013DC6D	0	1	0	0	0	0	chr4:g.148079851del	0.001	0
chr4	150256594	rs200749140	AGAAACACTTTG	A	3	152	1645	0.019	-	3_prime_UTR_variant	MODIFIER	DCLK2	ENSG00000170390	Transcript	ENST00000302176.8	protein_coding	17/17	0	ENST00000302176.8:c.*361_*371del	0	2700-2710/3543	0	0	0	0	rs200749140	0	1	0	deletion	HGNC	HGNC:19002	YES	1	0	CCDS47142.2	ENSP00000303887	Q8N568	0	UPI0000D615C9	0	0	0	0	0	13	chr4:g.150256608_150256618del	0.0156	0
chr4	153702762	0	T	TTGTGTG	7	152	1597	0.045	TGTGTG	5_prime_UTR_variant	MODIFIER	TLR2	ENSG00000137462	Transcript	ENST00000260010.6	protein_coding	1/1	0	ENST00000260010.6:c.-106_-101dup	0	1263-1264/4200	0	0	0	0	rs1256151958	0	1	0	insertion	HGNC	HGNC:11848	YES	0	P1	CCDS3784.1	ENSP00000260010	O60603	A0A0S2Z4S4	UPI0000137051	0	1	0	0	0	45	chr4:g.153702802_153702807dup	0	0
chr4	153702762	0	TTGTGTGTGTGTGTGTGTG	T	6	152	1597	0.038	-	5_prime_UTR_variant	MODIFIER	TLR2	ENSG00000137462	Transcript	ENST00000260010.6	protein_coding	1/1	0	ENST00000260010.6:c.-118_-101del	0	1264-1281/4200	0	0	0	0	rs150336347	0	1	0	deletion	HGNC	HGNC:11848	YES	0	P1	CCDS3784.1	ENSP00000260010	O60603	A0A0S2Z4S4	UPI0000137051	0	1	0	0	0	27	chr4:g.153702790_153702807del	0	0
chr4	154492319	rs35307630	TC	T	3	152	2037	0.019	-	5_prime_UTR_variant	MODIFIER	DCHS2	ENSG00000197410	Transcript	ENST00000357232.9	protein_coding	1/20	0	ENST00000357232.9:c.-965del	0	3251/17125	0	0	0	0	rs35307630	0	-1	0	deletion	HGNC	HGNC:23111	YES	1	P1	CCDS87275.1	ENSP00000349768	0	A0A096LNH0	UPI0005D02078	0	0	0	0	0	0	chr4:g.154492321del	0.1072	0.0378
chr4	163525930	rs924570041	G	GTTAT	2	152	1246	0.013	TTAT	3_prime_UTR_variant	MODIFIER	MARCH1	ENSG00000145416	Transcript	ENST00000503008.5	protein_coding	8/8	0	ENST00000503008.5:c.*2814_*2817dup	0	4664-4665/5877	0	0	0	0	rs924570041	0	-1	0	insertion	HGNC	HGNC:26077	YES	1	P1	CCDS54814.1	ENSP00000427223	Q8TCQ1	0	UPI0000037BB3	0	0	0	0	0	0	chr4:g.163525933_163525936dup	0	0
chr4	163526681	rs141146001	C	CTTAT	4	152	1014	0.026	TTAT	3_prime_UTR_variant	MODIFIER	MARCH1	ENSG00000145416	Transcript	ENST00000503008.5	protein_coding	8/8	0	ENST00000503008.5:c.*2063_*2066dup	0	3913-3914/5877	0	0	0	0	rs149047048	0	-1	0	insertion	HGNC	HGNC:26077	YES	1	P1	CCDS54814.1	ENSP00000427223	Q8TCQ1	0	UPI0000037BB3	0	0	0	0	0	0	chr4:g.163526686_163526689dup	0.0168	0.0008
chr4	163527374	rs531962740	C	CTCA	5	152	1370	0.032	TCA	3_prime_UTR_variant	MODIFIER	MARCH1	ENSG00000145416	Transcript	ENST00000503008.5	protein_coding	8/8	0	ENST00000503008.5:c.*1371_*1373dup	0	3220-3221/5877	0	0	0	0	rs531962740	0	-1	0	insertion	HGNC	HGNC:26077	YES	1	P1	CCDS54814.1	ENSP00000427223	Q8TCQ1	0	UPI0000037BB3	0	0	0	0	0	0	chr4:g.163527380_163527382dup	0.0044	0.0008
chr4	165361257	rs111251442	CA	C	2	152	2092	0.013	-	5_prime_UTR_variant	MODIFIER	CPE	ENSG00000109472	Transcript	ENST00000513982.5	protein_coding	1/4	0	ENST00000513982.5:c.-82del	0	65/564	0	0	0	0	rs111251442	0	1	cds_end_NF	deletion	HGNC	HGNC:2303	0	4	0	0	ENSP00000424830	0	D6RF88	UPI0001D3B980	0	0	0	0	0	1	chr4:g.165361259del	0.0495	0.0567
chr4	169720526	0	TTCTCTCTC	T	3	152	1839	0.019	-	3_prime_UTR_variant	MODIFIER	CLCN3	ENSG00000109572	Transcript	ENST00000347613.8	protein_coding	14/14	0	ENST00000347613.8:c.*466_*473del	0	3617-3624/3635	0	0	0	0	rs200710107	0	1	0	deletion	HGNC	HGNC:2021	YES	1	P4	CCDS34100.1	ENSP00000261514	P51790	0	UPI000015F952	0	0	0	0	0	4	chr4:g.169720552_169720559del	0	0
chr4	169729548	rs146610821	AAT	A	2	152	1275	0.013	-	3_prime_UTR_variant	MODIFIER	HPF1	ENSG00000056050	Transcript	ENST00000393381.3	protein_coding	8/8	0	ENST00000393381.3:c.*28_*29del	0	1136-1137/1216	0	0	0	0	rs146610821	0	-1	0	deletion	HGNC	HGNC:26051	YES	1	P1	CCDS3813.1	ENSP00000406598	Q9NWY4	0	UPI000013D19D	0	0	0	0	0	0	chr4:g.169729550_169729551del	0.0533	0.0983
chr4	169987929	rs531981551	CA	C	7	152	1645	0.045	-	3_prime_UTR_variant	MODIFIER	MFAP3L	ENSG00000198948	Transcript	ENST00000361618.4	protein_coding	3/3	0	ENST00000361618.4:c.*3448del	0	4973/6301	0	0	0	0	rs531981551	0	-1	0	deletion	HGNC	HGNC:29083	YES	1	P1	CCDS34103.1	ENSP00000354583	O75121	0	UPI0000073AA1	0	0	0	0	0	0	chr4:g.169987932del	0.0018	0
chr4	170060317	rs34588185	TA	T	7	152	1045	0.045	-	3_prime_UTR_variant	MODIFIER	AADAT	ENSG00000109576	Transcript	ENST00000509167.5	protein_coding	14/14	0	ENST00000509167.5:c.*610del	0	2017/2113	0	0	0	0	rs34588185	0	-1	0	deletion	HGNC	HGNC:17929	YES	1	0	CCDS75209.1	ENSP00000423190	Q8N5Z0	0	UPI00003519B7	0	0	0	0	0	0	chr4:g.170060318del	0.0347	0.0015
chr4	174332612	0	T	TAA	2	152	1485	0.013	AA	3_prime_UTR_variant	MODIFIER	CEP44	ENSG00000164118	Transcript	ENST00000457424.6	protein_coding	11/11	0	ENST00000457424.6:c.*1019_*1020dup	0	2522-2523/3290	0	0	0	0	0	0	1	0	insertion	HGNC	HGNC:29356	YES	2	A2	CCDS47163.1	ENSP00000389427	Q9C0F1	0	UPI000014031D	0	0	0	0	0	3	chr4:g.174332614_174332615dup	0	0
chr4	174333186	rs56080642	GTTAA	G	2	152	1259	0.013	-	3_prime_UTR_variant	MODIFIER	CEP44	ENSG00000164118	Transcript	ENST00000457424.6	protein_coding	11/11	0	ENST00000457424.6:c.*1595_*1598del	0	3097-3100/3290	0	0	0	0	rs72286118	0	1	0	deletion	HGNC	HGNC:29356	YES	2	A2	CCDS47163.1	ENSP00000389427	Q9C0F1	0	UPI000014031D	0	0	0	0	0	3	chr4:g.174333190_174333193del	0.1949	0.1884
chr4	174639372	0	ATGTGTGTGTGTGTG	A	6	150	1088	0.039	-	3_prime_UTR_variant	MODIFIER	GLRA3	ENSG00000145451	Transcript	ENST00000274093.8	protein_coding	10/10	0	ENST00000274093.8:c.*4400_*4413del	0	6231-6244/8697	0	0	0	0	rs1277143854	0	-1	0	deletion	HGNC	HGNC:4328	YES	1	P3	CCDS3822.1	ENSP00000274093	O75311	0	UPI0000001C50	0	0	0	0	0	0	chr4:g.174639397_174639410del	0	0
chr4	184628703	0	C	CATT	3	152	984	0.019	ATT	3_prime_UTR_variant	MODIFIER	CASP3	ENSG00000164305	Transcript	ENST00000308394.9	protein_coding	8/8	0	ENST00000308394.9:c.*566_*568dup	0	1637-1638/2645	0	0	0	0	rs4647696	0	-1	0	insertion	HGNC	HGNC:1504	YES	1	P1	CCDS3836.1	ENSP00000311032	P42574	0	UPI000000D90B	0	1	0	0	0	0	chr4:g.184628713_184628715dup	0.0795	0.0136
chr4	184694970	rs150279210	TATTA	T	4	152	1082	0.026	-	3_prime_UTR_variant	MODIFIER	CENPU	ENSG00000151725	Transcript	ENST00000281453.10	protein_coding	13/13	0	ENST00000281453.10:c.*314_*317del	0	1605-1608/2494	0	0	0	0	rs150279210	0	-1	0	deletion	HGNC	HGNC:21348	YES	1	P1	CCDS3838.1	ENSP00000281453	Q71F23	0	UPI00001BFAF6	0	0	0	0	0	0	chr4:g.184694977_184694980del	0.0449	0.0038
chr5	183991	0	C	CGATAGATAGATA	7	152	1700	0.045	GATAGATAGATA	3_prime_UTR_variant	MODIFIER	PLEKHG4B	ENSG00000153404	Transcript	ENST00000637938.1	protein_coding	20/20	0	ENST00000637938.1:c.*1695_*1706dup	0	6633-6634/12612	0	0	0	0	rs1292159443	0	1	0	insertion	HGNC	HGNC:29399	YES	5	P2	CCDS34124.2	ENSP00000490806	0	A0A1B0GW72	UPI0003EB0664	0	0	0	0	0	38	chr5:g.184018_184029dup	0	0
chr5	257021	rs201467138	T	TCTCAAACTCCTGGG	2	152	1069	0.013	CTCAAACTCCTGGG	3_prime_UTR_variant	MODIFIER	SDHA	ENSG00000073578	Transcript	ENST00000264932.11	protein_coding	15/15	0	ENST00000264932.11:c.*606_*607insACTCCTGGGCTCAA	0	2632-2633/2693	0	0	0	0	rs201467138	0	1	0	insertion	HGNC	HGNC:10680	YES	1	P1	CCDS3853.1	ENSP00000264932	P31040	A0A024QZ30	UPI0000000C2C	0	1	0	0	0	5	chr5:g.257026_257027insACTCCTGGGCTCAA	0.2135	0.5779
chr5	443229	0	G	GGGC	7	150	1866	0.045	GGC	5_prime_UTR_variant	MODIFIER	EXOC3	ENSG00000180104	Transcript	ENST00000512944.6	protein_coding	1/13	0	ENST00000512944.6:c.-71_-69dup	0	54-55/2801	0	0	0	0	rs1376275891	0	1	0	insertion	HGNC	HGNC:30378	YES	1	P1	CCDS54830.1	ENSP00000425587	O60645	A0A024QYZ6	UPI000004A021	0	0	0	0	0	49	chr5:g.443276_443278dup	0	0
chr5	661218	0	AACAGAACCTGTCCCTCTCTCCTGGTGTCACCCCTG	A	3	152	1930	0.019	-	3_prime_UTR_variant	MODIFIER	TPPP	ENSG00000171368	Transcript	ENST00000360578.7	protein_coding	4/4	0	ENST00000360578.7:c.*3849_*3883del	0	4588-4622/5979	0	0	0	0	0	0	-1	0	deletion	HGNC	HGNC:24164	YES	1	P1	CCDS3856.1	ENSP00000353785	O94811	Q4L233	UPI0000130FB2	0	0	0	0	0	0	chr5:g.661252_661286del	0	0
chr5	662861	0	ACTCGTCTGTGATCGGGTGATTCCGATGACTGCTCGTCTGTGATCGGGCGATTCTGGTGACCGCTCGTCTGTGATCGGGTGAGTCCGATGACTG	A	2	152	1927	0.013	-	3_prime_UTR_variant	MODIFIER	TPPP	ENSG00000171368	Transcript	ENST00000360578.7	protein_coding	4/4	0	ENST00000360578.7:c.*2148_*2240del	0	2887-2979/5979	0	0	0	0	0	0	-1	0	deletion	HGNC	HGNC:24164	YES	1	P1	CCDS3856.1	ENSP00000353785	O94811	Q4L233	UPI0000130FB2	0	0	0	0	0	0	chr5:g.662870_662962del	0	0
chr5	6493729	rs35762249	C	CT	7	152	1947	0.051	T	3_prime_UTR_variant	MODIFIER	UBE2QL1	ENSG00000215218	Transcript	ENST00000399816.4	protein_coding	2/2	0	ENST00000399816.4:c.*2381dup	0	2901-2902/5895	0	0	0	0	rs35762249	0	1	0	insertion	HGNC	HGNC:37269	YES	1	P1	CCDS47189.1	ENSP00000382713	A1L167	0	UPI000020BF29	0	0	0	0	0	1	chr5:g.6493730dup	0.2825	0.7685
chr5	6496661	rs139462369	GA	G	7	152	960	0.051	-	3_prime_UTR_variant	MODIFIER	UBE2QL1	ENSG00000215218	Transcript	ENST00000399816.4	protein_coding	2/2	0	ENST00000399816.4:c.*5322del	0	5834/5895	0	0	0	0	rs139462369	0	1	0	deletion	HGNC	HGNC:37269	YES	1	P1	CCDS47189.1	ENSP00000382713	A1L167	0	UPI000020BF29	0	0	0	0	0	9	chr5:g.6496671del	0.0946	0.2572
chr5	6672274	0	T	TTTTTG	6	152	2221	0.045	TTTTG	3_prime_UTR_variant	MODIFIER	SRD5A1	ENSG00000145545	Transcript	ENST00000274192.7	protein_coding	5/5	0	ENST00000274192.7:c.*4022_*4026dup	0	4923-4924/7035	0	0	0	0	rs201803622	0	1	0	insertion	HGNC	HGNC:11284	YES	1	P1	CCDS3870.1	ENSP00000274192	P18405	0	UPI00000534C8	0	0	0	0	0	20	chr5:g.6672290_6672294dup	0.016	0.0053
chr5	9036272	rs77181837	A	ACAT	3	152	1674	0.019	CAT	3_prime_UTR_variant	MODIFIER	SEMA5A	ENSG00000112902	Transcript	ENST00000382496.10	protein_coding	23/23	0	ENST00000382496.10:c.*6624_*6625insATG	0	10515-10516/11755	0	0	0	0	rs139383471	0	-1	0	insertion	HGNC	HGNC:10736	YES	1	P1	CCDS3875.1	ENSP00000371936	Q13591	X5DR95	UPI000004F25D	0	1	0	0	0	0	chr5:g.9036274_9036275insTCA	0	0.0008
chr5	9036416	rs10569269	GTATC	G	3	152	1663	0.019	-	3_prime_UTR_variant	MODIFIER	SEMA5A	ENSG00000112902	Transcript	ENST00000382496.10	protein_coding	23/23	0	ENST00000382496.10:c.*6477_*6480del	0	10368-10371/11755	0	0	0	0	rs10569269	0	-1	0	deletion	HGNC	HGNC:10736	YES	1	P1	CCDS3875.1	ENSP00000371936	Q13591	X5DR95	UPI000004F25D	0	1	0	0	0	0	chr5:g.9036420_9036423del	0.1843	0.267
chr5	10279544	0	GTT	G	3	150	677	0.019	-	3_prime_UTR_variant	MODIFIER	CMBL	ENSG00000164237	Transcript	ENST00000296658.4	protein_coding	6/6	0	ENST00000296658.4:c.*907_*908del	0	1942-1943/3893	0	0	0	0	rs140959227	0	-1	0	deletion	HGNC	HGNC:25090	YES	1	P1	CCDS3878.1	ENSP00000296658	Q96DG6	0	UPI00000411DF	0	0	0	0	0	0	chr5:g.10279558_10279559del	0.511	0.5454
chr5	14509378	0	T	TTG	2	150	715	0.013	TG	3_prime_UTR_variant	MODIFIER	TRIO	ENSG00000038382	Transcript	ENST00000344204.9	protein_coding	57/57	0	ENST00000344204.9:c.*966_*967dup	0	10634-10635/11460	0	0	0	0	rs150510776	0	1	0	insertion	HGNC	HGNC:12303	YES	1	P1	CCDS3883.1	ENSP00000339299	O75962	0	UPI000034ECE6	0	1	0	0	0	11	chr5:g.14509388_14509389dup	0	0
chr5	14697046	0	GGT	G	2	152	2138	0.013	-	3_prime_UTR_variant	MODIFIER	OTULIN	ENSG00000154124	Transcript	ENST00000284274.4	protein_coding	7/7	0	ENST00000284274.4:c.*4014_*4015del	0	5136-5137/7800	0	0	0	0	rs147812403	0	1	0	deletion	HGNC	HGNC:25118	YES	1	P1	CCDS43302.1	ENSP00000284274	Q96BN8	0	UPI0000374C00	0	1	0	0	0	15	chr5:g.14697062_14697063del	0	0
chr5	32110046	rs1345188972	ATT	A	3	152	2160	0.019	-	3_prime_UTR_variant	MODIFIER	PDZD2	ENSG00000133401	Transcript	ENST00000438447.2	protein_coding	25/25	0	ENST00000438447.2:c.*1912_*1913del	0	11099-11100/11984	0	0	0	0	rs1345188972	0	1	0	deletion	HGNC	HGNC:18486	YES	1	P1	CCDS34137.1	ENSP00000402033	O15018	A0A024RE15	UPI000069648B	0	0	0	0	0	0	chr5:g.32110047_32110048del	0	0
chr5	32110049	rs756101652	G	GAT	3	152	2160	0.019	AT	3_prime_UTR_variant	MODIFIER	PDZD2	ENSG00000133401	Transcript	ENST00000438447.2	protein_coding	25/25	0	ENST00000438447.2:c.*1915_*1916dup	0	11101-11102/11984	0	0	0	0	rs756101652	0	1	0	insertion	HGNC	HGNC:18486	YES	1	P1	CCDS34137.1	ENSP00000402033	O15018	A0A024RE15	UPI000069648B	0	0	0	0	0	2	chr5:g.32110050_32110051dup	0	0
chr5	32601450	rs531544451	TGA	T	5	152	1287	0.032	-	3_prime_UTR_variant	MODIFIER	SUB1	ENSG00000113387	Transcript	ENST00000265073.9	protein_coding	5/5	0	ENST00000265073.9:c.*368_*369del	0	821-822/3449	0	0	0	0	rs531544451	0	1	0	deletion	HGNC	HGNC:19985	YES	1	P1	CCDS3897.1	ENSP00000265073	P53999	Q6IBA2	UPI0000044938	0	0	0	0	0	1	chr5:g.32601452_32601453del	0.0018	0
chr5	32603892	0	G	GT	2	150	629	0.013	T	3_prime_UTR_variant	MODIFIER	SUB1	ENSG00000113387	Transcript	ENST00000265073.9	protein_coding	5/5	0	ENST00000265073.9:c.*2821dup	0	3262-3263/3449	0	0	0	0	rs565479561	0	1	0	insertion	HGNC	HGNC:19985	YES	1	P1	CCDS3897.1	ENSP00000265073	P53999	Q6IBA2	UPI0000044938	0	0	0	0	0	13	chr5:g.32603905dup	0.2045	0.0484
chr5	35062531	rs10669564	T	TTGG	3	152	1640	0.019	TGG	3_prime_UTR_variant	MODIFIER	PRLR	ENSG00000113494	Transcript	ENST00000618457.5	protein_coding	10/10	0	ENST00000618457.5:c.*2557_*2558insCCA	0	4751-4752/11581	0	0	0	0	rs10669564	0	-1	0	insertion	HGNC	HGNC:9446	YES	1	P3	CCDS3909.1	ENSP00000482954	P16471	0	UPI0000132234	0	1	0	0	0	0	chr5:g.35062533_35062534insGTG	0.2997	0.6346
chr5	35877671	0	TC	T	2	152	2316	0.013	-	3_prime_UTR_variant	MODIFIER	IL7R	ENSG00000168685	Transcript	ENST00000303115.8	protein_coding	8/8	0	ENST00000303115.8:c.*1186del	0	2653/4584	0	0	0	0	0	0	1	0	deletion	HGNC	HGNC:6024	YES	1	P2	CCDS3911.1	ENSP00000306157	P16871	0	UPI000013E861	0	1	0	0	0	0	chr5:g.35877672del	0	0
chr5	36876823	rs376839773	TC	T	5	150	895	0.052	-	5_prime_UTR_variant	MODIFIER	NIPBL	ENSG00000164190	Transcript	ENST00000282516.13	protein_coding	1/47	0	ENST00000282516.13:c.-429del	0	56/10425	0	0	0	0	rs376839773	0	1	0	deletion	HGNC	HGNC:28862	YES	1	P1	CCDS3920.1	ENSP00000282516	Q6KC79	0	UPI00003761B5	0	1	0	0	0	5	chr5:g.36876829del	0.0016	0.0023
chr5	37107209	rs371846835	AT	A	2	152	1017	0.013	-	3_prime_UTR_variant	MODIFIER	CPLANE1	ENSG00000197603	Transcript	ENST00000425232.6	protein_coding	52/52	0	ENST00000425232.6:c.*392del	0	10217/11199	0	0	0	0	rs998858046	0	-1	0	deletion	HGNC	HGNC:25801	YES	5	P1	CCDS34146.2	ENSP00000389014	Q9H799	0	UPI0001AAB3EA	0	1	0	0	0	0	chr5:g.37107220del	0	0
chr5	38935413	rs34747631	T	TAACA	5	152	1846	0.032	AACA	3_prime_UTR_variant	MODIFIER	OSMR	ENSG00000145623	Transcript	ENST00000274276.8	protein_coding	18/18	0	ENST00000274276.8:c.*1970_*1973dup	0	5298-5299/5526	0	0	0	0	rs34747631	0	1	0	insertion	HGNC	HGNC:8507	YES	1	P1	CCDS3928.1	ENSP00000274276	Q99650	0	UPI000004CAC3	0	1	0	0	0	4	chr5:g.38935414_38935417dup	0.0591	0.1233
chr5	40981666	rs35249475	CCTT	C	7	152	2502	0.051	-	3_prime_UTR_variant	MODIFIER	C7	ENSG00000112936	Transcript	ENST00000313164.9	protein_coding	18/18	0	ENST00000313164.9:c.*99_*101del	0	2985-2987/4257	0	0	0	0	rs149628367	0	1	0	deletion	HGNC	HGNC:1346	YES	1	P1	CCDS47201.1	ENSP00000322061	P10643	0	UPI000020CA08	0	1	0	0	0	5	chr5:g.40981672_40981674del	0.3009	0.3805
chr5	41312685	0	T	TTTCCTTCCTTCC	3	152	837	0.019	TTCCTTCCTTCC	3_prime_UTR_variant	MODIFIER	PLCXD3	ENSG00000182836	Transcript	ENST00000377801.8	protein_coding	3/3	0	ENST00000377801.8:c.*920_*931dup	0	1972-1973/7706	0	0	0	0	rs1491284489	0	-1	0	insertion	HGNC	HGNC:31822	YES	1	P1	CCDS34150.1	ENSP00000367032	Q63HM9	0	UPI0000049DBB	0	0	0	0	0	0	chr5:g.41312725_41312736dup	0	0
chr5	41312685	0	T	TTTCCTTCCTTCCTTCC	3	152	837	0.019	TTCCTTCCTTCCTTCC	3_prime_UTR_variant	MODIFIER	PLCXD3	ENSG00000182836	Transcript	ENST00000377801.8	protein_coding	3/3	0	ENST00000377801.8:c.*916_*931dup	0	1972-1973/7706	0	0	0	0	rs1491284489	0	-1	0	insertion	HGNC	HGNC:31822	YES	1	P1	CCDS34150.1	ENSP00000367032	Q63HM9	0	UPI0000049DBB	0	0	0	0	0	0	chr5:g.41312721_41312736dup	0	0
chr5	41312685	0	TTTCCTTCC	T	2	152	837	0.013	-	3_prime_UTR_variant	MODIFIER	PLCXD3	ENSG00000182836	Transcript	ENST00000377801.8	protein_coding	3/3	0	ENST00000377801.8:c.*924_*931del	0	1965-1972/7706	0	0	0	0	rs879052817	0	-1	0	deletion	HGNC	HGNC:31822	YES	1	P1	CCDS34150.1	ENSP00000367032	Q63HM9	0	UPI0000049DBB	0	0	0	0	0	0	chr5:g.41312729_41312736del	0	0
chr5	44303973	rs17228276	CT	C	7	152	1515	0.045	-	3_prime_UTR_variant	MODIFIER	FGF10	ENSG00000070193	Transcript	ENST00000264664.4	protein_coding	3/3	0	ENST00000264664.4:c.*1021del	0	1763/2193	0	0	0	0	rs17228276	0	-1	0	deletion	HGNC	HGNC:3666	YES	1	P1	CCDS3950.1	ENSP00000264664	O15520	0	UPI000004065F	0	1	0	0	0	0	chr5:g.44303980del	0.0327	0
chr5	52955346	0	CAGAT	C	3	150	1016	0.019	-	3_prime_UTR_variant	MODIFIER	ITGA1	ENSG00000213949	Transcript	ENST00000282588.6	protein_coding	29/29	0	ENST00000282588.6:c.*2941_*2944del	0	6894-6897/10757	0	0	0	0	rs150305360	0	1	0	deletion	HGNC	HGNC:6134	YES	1	P1	CCDS3955.1	ENSP00000282588	P56199	0	UPI00001A95E8	0	0	0	0	0	45	chr5:g.52955392_52955395del	0	0
chr5	53094360	rs145759303	TAA	T	6	152	1059	0.038	-	3_prime_UTR_variant	MODIFIER	ITGA2	ENSG00000164171	Transcript	ENST00000296585.10	protein_coding	30/30	0	ENST00000296585.10:c.*3763_*3764del	0	7425-7426/7843	0	0	0	0	rs145759303	0	1	0	deletion	HGNC	HGNC:6137	YES	1	P1	CCDS3957.1	ENSP00000296585	P17301	0	UPI0000169C36	0	1	0	0	0	1	chr5:g.53094362_53094363del	0.0379	0.0643
chr5	53885213	0	G	GT	3	152	1049	0.019	T	3_prime_UTR_variant	MODIFIER	ARL15	ENSG00000185305	Transcript	ENST00000504924.6	protein_coding	5/5	0	ENST00000504924.6:c.*1347dup	0	2056-2057/3328	0	0	0	0	rs556350514	0	-1	0	insertion	HGNC	HGNC:25945	YES	1	P2	CCDS54850.1	ENSP00000433427	Q9NXU5	0	UPI000006D66A	0	0	0	0	0	0	chr5:g.53885221dup	0.0457	0.0318
chr5	55939360	rs77972161	AAAG	A	2	152	1145	0.013	-	3_prime_UTR_variant	MODIFIER	IL6ST	ENSG00000134352	Transcript	ENST00000381298.7	protein_coding	17/17	0	ENST00000381298.7:c.*1719_*1721del	0	4759-4761/9027	0	0	0	0	rs150962396	0	-1	0	deletion	HGNC	HGNC:6021	YES	1	P1	CCDS3971.1	ENSP00000370698	P40189	0	UPI000013CF29	0	1	0	0	0	0	chr5:g.55939365_55939367del	0.0475	0.0946
chr5	58973200	rs140905619	T	TTTAAC	2	152	1464	0.013	TTAAC	3_prime_UTR_variant	MODIFIER	PDE4D	ENSG00000113448	Transcript	ENST00000340635.11	protein_coding	15/15	0	ENST00000340635.11:c.*1459_*1463dup	0	3997-3998/8160	0	0	0	0	rs140905619	0	-1	0	insertion	HGNC	HGNC:8783	YES	1	0	CCDS47213.1	ENSP00000345502	Q08499	A0A140VJR0	UPI0000050EB1	0	1	0	0	0	0	chr5:g.58973203_58973207dup	0.0306	0.1097
chr5	65824437	rs149227729	CA	C	2	152	1425	0.013	-	3_prime_UTR_variant	MODIFIER	NLN	ENSG00000123213	Transcript	ENST00000380985.10	protein_coding	13/13	0	ENST00000380985.10:c.*1523del	0	3807/8652	0	0	0	0	rs149227729	0	1	0	deletion	HGNC	HGNC:16058	YES	1	P1	CCDS3989.1	ENSP00000370372	Q9BYT8	0	UPI000003989D	0	0	0	0	0	0	chr5:g.65824438del	0.1092	0.2587
chr5	66181330	rs754419435	CTG	C	2	152	1293	0.013	-	3_prime_UTR_variant	MODIFIER	SREK1	ENSG00000153914	Transcript	ENST00000334121.11	protein_coding	12/12	0	ENST00000334121.11:c.*2464_*2465del	0	4415-4416/6699	0	0	0	0	rs754419435	0	1	0	deletion	HGNC	HGNC:17882	YES	2	P1	CCDS43323.1	ENSP00000334538	Q8WXA9	0	UPI00000467F2	0	0	0	0	0	1	chr5:g.66181332_66181333del	0	0
chr5	68299226	0	GA	G	3	152	867	0.019	-	3_prime_UTR_variant	MODIFIER	PIK3R1	ENSG00000145675	Transcript	ENST00000521381.6	protein_coding	16/16	0	ENST00000521381.6:c.*1635del	0	4381/6975	0	0	0	0	rs373752070	0	1	0	deletion	HGNC	HGNC:8979	YES	1	P1	CCDS3993.1	ENSP00000428056	P27986	A0A2X0SFG1	UPI000013D9FF	0	1	0	0	0	9	chr5:g.68299236del	0	0
chr5	72816524	rs556170126	C	CA	6	152	2002	0.038	A	5_prime_UTR_variant	MODIFIER	TNPO1	ENSG00000083312	Transcript	ENST00000337273.9	protein_coding	1/25	0	ENST00000337273.9:c.-213dup	0	213-214/11183	0	0	0	0	rs556170126	0	1	0	insertion	HGNC	HGNC:6401	YES	1	0	CCDS43329.1	ENSP00000336712	Q92973	A0A024RAM0	UPI000020CAB6	0	0	0	0	0	1	chr5:g.72816525dup	0.002	0
chr5	72914953	0	G	GT	2	152	1477	0.013	T	3_prime_UTR_variant	MODIFIER	TNPO1	ENSG00000083312	Transcript	ENST00000337273.9	protein_coding	25/25	0	ENST00000337273.9:c.*6288dup	0	9403-9404/11183	0	0	0	0	rs542373583	0	1	0	insertion	HGNC	HGNC:6401	YES	1	0	CCDS43329.1	ENSP00000336712	Q92973	A0A024RAM0	UPI000020CAB6	0	0	0	0	0	8	chr5:g.72914961dup	0	0
chr5	74637755	0	C	CGT	4	152	1774	0.026	GT	5_prime_UTR_variant	MODIFIER	ENC1	ENSG00000171617	Transcript	ENST00000651128.1	protein_coding	2/4	0	ENST00000651128.1:c.-277_-276dup	0	2646-2647/7285	0	0	0	0	rs1208227426	0	-1	0	insertion	HGNC	HGNC:3345	YES	0	P1	CCDS4021.1	ENSP00000499185	0	Q53XS2	UPI0000129EBB	0	0	0	0	0	0	chr5:g.74637792_74637793dup	0	0
chr5	74637755	0	CGT	C	2	152	1774	0.013	-	5_prime_UTR_variant	MODIFIER	ENC1	ENSG00000171617	Transcript	ENST00000651128.1	protein_coding	2/4	0	ENST00000651128.1:c.-277_-276del	0	2645-2646/7285	0	0	0	0	rs1483446224	0	-1	0	deletion	HGNC	HGNC:3345	YES	0	P1	CCDS4021.1	ENSP00000499185	0	Q53XS2	UPI0000129EBB	0	0	0	0	0	0	chr5:g.74637792_74637793del	0	0
chr5	74637755	0	CGTGT	C	2	152	1774	0.013	-	5_prime_UTR_variant	MODIFIER	ENC1	ENSG00000171617	Transcript	ENST00000651128.1	protein_coding	2/4	0	ENST00000651128.1:c.-279_-276del	0	2643-2646/7285	0	0	0	0	rs1450170716	0	-1	0	deletion	HGNC	HGNC:3345	YES	0	P1	CCDS4021.1	ENSP00000499185	0	Q53XS2	UPI0000129EBB	0	0	0	0	0	0	chr5:g.74637790_74637793del	0	0
chr5	74776893	rs1487134214	C	CAAAT	2	152	1301	0.013	AAAT	3_prime_UTR_variant	MODIFIER	NSA2	ENSG00000164346	Transcript	ENST00000610426.5	protein_coding	6/6	0	ENST00000610426.5:c.*224_*227dup	0	1117-1118/4337	0	0	0	0	rs1487134214	0	1	0	insertion	HGNC	HGNC:30728	YES	1	P1	CCDS4025.1	ENSP00000483484	O95478	Q5J7U2	UPI0000073FFF	0	0	0	0	0	5	chr5:g.74776895_74776898dup	0	0
chr5	74777099	rs57476994	G	GTGTT	3	152	1401	0.019	TGTT	3_prime_UTR_variant	MODIFIER	NSA2	ENSG00000164346	Transcript	ENST00000610426.5	protein_coding	6/6	0	ENST00000610426.5:c.*434_*437dup	0	1323-1324/4337	0	0	0	0	rs144968373	0	1	0	insertion	HGNC	HGNC:30728	YES	1	P1	CCDS4025.1	ENSP00000483484	O95478	Q5J7U2	UPI0000073FFF	0	0	0	0	0	9	chr5:g.74777105_74777108dup	0.1446	0.2859
chr5	74777590	rs142899821	AT	A	2	150	660	0.013	-	3_prime_UTR_variant	MODIFIER	FAM169A	ENSG00000198780	Transcript	ENST00000389156.9	protein_coding	13/13	0	ENST00000389156.9:c.*3869del	0	6101/6118	0	0	0	0	rs142899821	0	-1	0	deletion	HGNC	HGNC:29138	YES	1	P1	CCDS43330.1	ENSP00000373808	Q9Y6X4	0	UPI000013E38E	0	0	0	0	0	0	chr5:g.74777600del	0.141	0.2874
chr5	74781330	rs139333387	TAGTA	T	2	152	1324	0.013	-	3_prime_UTR_variant	MODIFIER	FAM169A	ENSG00000198780	Transcript	ENST00000389156.9	protein_coding	13/13	0	ENST00000389156.9:c.*126_*129del	0	2358-2361/6118	0	0	0	0	rs139333387	0	-1	0	deletion	HGNC	HGNC:29138	YES	1	P1	CCDS43330.1	ENSP00000373808	Q9Y6X4	0	UPI000013E38E	0	0	0	0	0	0	chr5:g.74781338_74781341del	0.0114	0.0015
chr5	75368917	0	CT	C	2	152	1122	0.013	-	3_prime_UTR_variant	MODIFIER	COL4A3BP	ENSG00000113163	Transcript	ENST00000644072.1	protein_coding	19/19	0	ENST00000644072.1:c.*5283del	0	7836/8268	0	0	0	0	rs757993123	0	-1	0	deletion	HGNC	HGNC:2205	YES	0	0	CCDS47235.1	ENSP00000494110	Q9Y5P4	0	UPI00003E5FC3	0	1	0	0	0	0	chr5:g.75368929del	0	0
chr5	76330844	0	ATT	A	4	152	671	0.026	-	3_prime_UTR_variant	MODIFIER	SV2C	ENSG00000122012	Transcript	ENST00000502798.7	protein_coding	13/13	0	ENST00000502798.7:c.*5312_*5313del	0	7713-7714/10824	0	0	0	0	rs538872048	0	1	0	deletion	HGNC	HGNC:30670	YES	1	P1	CCDS43331.1	ENSP00000423541	Q496J9	0	UPI000011DDBB	0	0	0	0	0	14	chr5:g.76330859_76330860del	0.4912	0.5212
chr5	77692291	rs1312141776	CT	C	2	152	853	0.013	-	3_prime_UTR_variant	MODIFIER	TBCA	ENSG00000171530	Transcript	ENST00000306388.10	protein_coding	3/3	0	ENST00000306388.10:c.*830del	0	1250/2301	0	0	0	0	rs1312141776	0	-1	0	deletion	HGNC	HGNC:11579	YES	2	0	CCDS75263.1	ENSP00000306362	O75347	0	UPI00017A7AFC	0	0	0	0	0	0	chr5:g.77692293del	0	0
chr5	80139596	0	A	AAGAGAGAGAGAGAGAG	3	152	1497	0.019	AGAGAGAGAGAGAGAG	3_prime_UTR_variant	MODIFIER	SERINC5	ENSG00000164300	Transcript	ENST00000507668.7	protein_coding	12/12	0	ENST00000507668.7:c.*4066_*4067insCTCTCTCTCTCTCTCT	0	5578-5579/6448	0	0	0	0	rs11267118	0	-1	0	insertion	HGNC	HGNC:18825	YES	2	P1	CCDS54874.1	ENSP00000426237	Q86VE9	0	UPI000004E86E	0	0	0	0	0	0	chr5:g.80139611_80139612insGAGAGAGAGAGAGAGA	0	0
chr5	80628119	rs894706480	GAA	G	2	150	1030	0.013	-	3_prime_UTR_variant	MODIFIER	DHFR	ENSG00000228716	Transcript	ENST00000439211.7	protein_coding	6/6	0	ENST00000439211.7:c.*966_*967del	0	2024-2025/3919	0	0	0	0	rs894706480	0	-1	0	deletion	HGNC	HGNC:2861	YES	1	P1	CCDS47240.1	ENSP00000396308	P00374	B0YJ76	UPI0000161B19	0	1	0	0	0	0	chr5:g.80628120_80628121del	0	0
chr5	80654570	rs151182735	GC	G	2	152	1600	0.013	-	5_prime_UTR_variant	MODIFIER	DHFR	ENSG00000228716	Transcript	ENST00000439211.7	protein_coding	1/6	0	ENST00000439211.7:c.-82del	0	413/3919	0	0	0	0	rs151182735	0	-1	0	deletion	HGNC	HGNC:2861	YES	1	P1	CCDS47240.1	ENSP00000396308	P00374	B0YJ76	UPI0000161B19	0	1	0	0	0	0	chr5:g.80654576del	0	0
chr5	82254217	rs553214101	GC	G	5	152	1771	0.032	-	3_prime_UTR_variant	MODIFIER	ATG10	ENSG00000152348	Transcript	ENST00000282185.8	protein_coding	8/8	0	ENST00000282185.8:c.*155del	0	1114/3029	0	0	0	0	rs553214101	0	1	0	deletion	HGNC	HGNC:20315	YES	1	P2	CCDS4057.1	ENSP00000282185	Q9H0Y0	0	UPI0000037BF4	0	0	0	0	0	0	chr5:g.82254218del	0.0016	0
chr5	83720922	rs1491457782	TGC	T	6	152	2096	0.038	-	5_prime_UTR_variant	MODIFIER	HAPLN1	ENSG00000145681	Transcript	ENST00000274341.8	protein_coding	1/5	0	ENST00000274341.8:c.-162_-161del	0	690-691/5607	0	0	0	0	rs1491457782	0	-1	0	deletion	HGNC	HGNC:2380	YES	1	P1	CCDS4061.1	ENSP00000274341	P10915	A0A024RAK9	UPI0000131BFF	0	0	0	0	0	0	chr5:g.83720924_83720925del	0	0
chr5	91369756	0	T	TACA	6	152	1596	0.038	ACA	3_prime_UTR_variant	MODIFIER	ARRDC3	ENSG00000113369	Transcript	ENST00000265138.4	protein_coding	8/8	0	ENST00000265138.4:c.*1641_*1643dup	0	3113-3114/4239	0	0	0	0	rs201912294	0	-1	0	insertion	HGNC	HGNC:29263	YES	1	P1	CCDS34202.1	ENSP00000265138	Q96B67	0	UPI000006F2E2	0	0	0	0	0	0	chr5:g.91369776_91369778dup	0.008	0.0008
chr5	93583271	0	G	GTCTC	3	152	1350	0.019	TCTC	5_prime_UTR_variant	MODIFIER	NR2F1	ENSG00000175745	Transcript	ENST00000327111.8	protein_coding	1/3	0	ENST00000327111.8:c.-1731_-1728dup	0	50-51/3843	0	0	0	0	rs140194624	0	1	0	insertion	HGNC	HGNC:7975	YES	1	P1	CCDS4068.1	ENSP00000325819	P10589	0	UPI0000000C58	0	1	0	0	0	25	chr5:g.93583293_93583296dup	0	0
chr5	93583271	0	GTCTC	G	4	152	1350	0.026	-	5_prime_UTR_variant	MODIFIER	NR2F1	ENSG00000175745	Transcript	ENST00000327111.8	protein_coding	1/3	0	ENST00000327111.8:c.-1731_-1728del	0	51-54/3843	0	0	0	0	rs1406894293	0	1	0	deletion	HGNC	HGNC:7975	YES	1	P1	CCDS4068.1	ENSP00000325819	P10589	0	UPI0000000C58	0	1	0	0	0	21	chr5:g.93583293_93583296del	0	0
chr5	94582553	rs145945227	GT	G	4	152	1118	0.026	-	5_prime_UTR_variant	MODIFIER	KIAA0825	ENSG00000185261	Transcript	ENST00000329378.7	protein_coding	2/5	0	ENST00000329378.7:c.-123del	0	128/2262	0	0	0	0	rs145945227	0	-1	0	deletion	HGNC	HGNC:28532	YES	1	0	CCDS4070.1	ENSP00000331385	Q8IV33	0	UPI00000746AF	0	0	0	0	0	0	chr5:g.94582562del	0.0642	0.0666
chr5	94705777	rs148349440	TATCTC	T	5	152	1270	0.032	-	3_prime_UTR_variant	MODIFIER	MCTP1	ENSG00000175471	Transcript	ENST00000515393.5	protein_coding	23/23	0	ENST00000515393.5:c.*1714_*1718del	0	4714-4718/5396	0	0	0	0	rs148349440	0	-1	0	deletion	HGNC	HGNC:26183	YES	1	P3	CCDS34203.1	ENSP00000424126	Q6DN14	0	UPI0000D6165C	0	0	0	0	0	0	chr5:g.94705781_94705785del	0.1034	0.1135
chr5	94706415	rs142431842	A	AAAC	5	152	899	0.032	AAC	3_prime_UTR_variant	MODIFIER	MCTP1	ENSG00000175471	Transcript	ENST00000515393.5	protein_coding	23/23	0	ENST00000515393.5:c.*1078_*1080dup	0	4080-4081/5396	0	0	0	0	rs142431842	0	-1	0	insertion	HGNC	HGNC:26183	YES	1	P3	CCDS34203.1	ENSP00000424126	Q6DN14	0	UPI0000D6165C	0	0	0	0	0	0	chr5:g.94706417_94706419dup	0.1224	0.1309
chr5	95813988	0	G	GT	7	152	1247	0.045	T	3_prime_UTR_variant	MODIFIER	GLRX	ENSG00000173221	Transcript	ENST00000379979.8	protein_coding	3/3	0	ENST00000379979.8:c.*975dup	0	1348-1349/1366	0	0	0	0	rs199991358	0	-1	0	insertion	HGNC	HGNC:4330	YES	1	P1	CCDS4078.1	ENSP00000369314	P35754	A0A024RAM2	UPI0000111F53	0	0	0	0	0	0	chr5:g.95813996dup	0	0
chr5	100809958	0	A	AAC	3	150	1013	0.019	AC	3_prime_UTR_variant	MODIFIER	ST8SIA4	ENSG00000113532	Transcript	ENST00000231461.10	protein_coding	5/5	0	ENST00000231461.10:c.*1887_*1888dup	0	3295-3296/6321	0	0	0	0	rs35914490	0	-1	0	insertion	HGNC	HGNC:10871	YES	1	P1	CCDS4091.1	ENSP00000231461	Q92187	0	UPI0000135973	0	0	0	0	0	0	chr5:g.100809975_100809976dup	0	0
chr5	103086254	rs199543129	ATACTGTAT	A	4	152	1850	0.026	-	3_prime_UTR_variant	MODIFIER	GIN1	ENSG00000145723	Transcript	ENST00000399004.7	protein_coding	8/8	0	ENST00000399004.7:c.*1636_*1643del	0	3287-3294/3549	0	0	0	0	rs1489341699	0	-1	0	deletion	HGNC	HGNC:25959	YES	1	P1	CCDS43349.1	ENSP00000381970	Q9NXP7	0	UPI000020C3A9	0	0	0	0	0	0	chr5:g.103086257_103086264del	0	0
chr5	103209402	rs34331627	TA	T	2	152	643	0.013	-	3_prime_UTR_variant	MODIFIER	PPIP5K2	ENSG00000145725	Transcript	ENST00000321521.13	protein_coding	30/30	0	ENST00000321521.13:c.*7779del	0	12011/15407	0	0	0	0	rs1160179432	0	1	0	deletion	HGNC	HGNC:29035	0	5	P3	CCDS34207.1	ENSP00000313070	O43314	0	UPI000006E414	0	0	0	0	0	10	chr5:g.103209413del	0	0
chr5	107378992	0	T	TA	2	150	636	0.013	A	3_prime_UTR_variant	MODIFIER	EFNA5	ENSG00000184349	Transcript	ENST00000333274.11	protein_coding	5/5	0	ENST00000333274.11:c.*2262dup	0	3273-3274/5372	0	0	0	0	rs796351562	0	-1	0	insertion	HGNC	HGNC:3225	YES	1	P2	CCDS4097.1	ENSP00000328777	P52803	0	UPI0000129C93	0	0	0	0	0	0	chr5:g.107379004dup	0	0
chr5	107861446	0	AT	A	3	152	701	0.019	-	3_prime_UTR_variant	MODIFIER	FBXL17	ENSG00000145743	Transcript	ENST00000542267.5	protein_coding	9/9	0	ENST00000542267.5:c.*273del	0	2786/5188	0	0	0	0	rs3217379	0	-1	0	deletion	HGNC	HGNC:13615	YES	1	P2	CCDS54886.1	ENSP00000437464	Q9UF56	0	UPI00019B21FB	0	0	0	0	0	0	chr5:g.107861455del	0.2845	0.5454
chr5	109189181	0	AACTT	A	2	152	1769	0.013	-	3_prime_UTR_variant	MODIFIER	FER	ENSG00000151422	Transcript	ENST00000281092.9	protein_coding	20/20	0	ENST00000281092.9:c.*1617_*1620del	0	4385-4388/12044	0	0	0	0	rs10596025	0	1	0	deletion	HGNC	HGNC:3655	YES	1	P1	CCDS4098.1	ENSP00000281092	P16591	W0S0X4	UPI000013DC55	0	0	0	0	0	10	chr5:g.109189192_109189195del	0.1991	0.2194
chr5	109189514	rs150954672	A	ATGAT	2	152	1698	0.013	TGAT	3_prime_UTR_variant	MODIFIER	FER	ENSG00000151422	Transcript	ENST00000281092.9	protein_coding	20/20	0	ENST00000281092.9:c.*1941_*1944dup	0	4717-4718/12044	0	0	0	0	rs150954672	0	1	0	insertion	HGNC	HGNC:3655	YES	1	P1	CCDS4098.1	ENSP00000281092	P16591	W0S0X4	UPI000013DC55	0	0	0	0	0	5	chr5:g.109189516_109189519dup	0.0433	0.0045
chr5	109191371	rs145130776	G	GTT	2	152	1438	0.013	TT	3_prime_UTR_variant	MODIFIER	FER	ENSG00000151422	Transcript	ENST00000281092.9	protein_coding	20/20	0	ENST00000281092.9:c.*3798_*3799dup	0	6574-6575/12044	0	0	0	0	rs145130776	0	1	0	insertion	HGNC	HGNC:3655	YES	1	P1	CCDS4098.1	ENSP00000281092	P16591	W0S0X4	UPI000013DC55	0	0	0	0	0	3	chr5:g.109191373_109191374dup	0.0513	0.0318
chr5	109196637	rs78828087	TC	T	2	152	1213	0.013	-	3_prime_UTR_variant	MODIFIER	FER	ENSG00000151422	Transcript	ENST00000281092.9	protein_coding	20/20	0	ENST00000281092.9:c.*9063del	0	11841/12044	0	0	0	0	rs78828087	0	1	0	deletion	HGNC	HGNC:3655	YES	1	P1	CCDS4098.1	ENSP00000281092	P16591	W0S0X4	UPI000013DC55	0	0	0	0	0	0	chr5:g.109196638del	0.0429	0.0045
chr5	112876827	0	C	CAA	3	152	853	0.019	AA	3_prime_UTR_variant	MODIFIER	REEP5	ENSG00000129625	Transcript	ENST00000379638.9	protein_coding	5/5	0	ENST00000379638.9:c.*1957_*1958dup	0	2565-2566/3008	0	0	0	0	rs548796410	0	-1	0	insertion	HGNC	HGNC:30077	YES	1	P1	CCDS4109.2	ENSP00000368959	Q00765	0	UPI00001B24A5	0	0	0	0	0	0	chr5:g.112876835_112876836dup	0.0733	0.0961
chr5	112877981	0	C	CTGTGTG	7	150	1349	0.045	TGTGTG	3_prime_UTR_variant	MODIFIER	REEP5	ENSG00000129625	Transcript	ENST00000379638.9	protein_coding	5/5	0	ENST00000379638.9:c.*799_*804dup	0	1411-1412/3008	0	0	0	0	rs1343972694	0	-1	0	insertion	HGNC	HGNC:30077	YES	1	P1	CCDS4109.2	ENSP00000368959	Q00765	0	UPI00001B24A5	0	0	0	0	0	0	chr5:g.112878017_112878022dup	0	0
chr5	112877981	0	CTGTGTGTGTG	C	3	150	1349	0.019	-	3_prime_UTR_variant	MODIFIER	REEP5	ENSG00000129625	Transcript	ENST00000379638.9	protein_coding	5/5	0	ENST00000379638.9:c.*795_*804del	0	1402-1411/3008	0	0	0	0	rs71956103	0	-1	0	deletion	HGNC	HGNC:30077	YES	1	P1	CCDS4109.2	ENSP00000368959	Q00765	0	UPI00001B24A5	0	0	0	0	0	0	chr5:g.112878013_112878022del	0	0
chr5	112877981	0	CTGTGTGTGTGTGTG	C	4	150	1349	0.026	-	3_prime_UTR_variant	MODIFIER	REEP5	ENSG00000129625	Transcript	ENST00000379638.9	protein_coding	5/5	0	ENST00000379638.9:c.*791_*804del	0	1398-1411/3008	0	0	0	0	rs879104193	0	-1	0	deletion	HGNC	HGNC:30077	YES	1	P1	CCDS4109.2	ENSP00000368959	Q00765	0	UPI00001B24A5	0	0	0	0	0	0	chr5:g.112878009_112878022del	0	0
chr5	113017304	rs75960303	CTG	C	4	152	1343	0.026	-	3_prime_UTR_variant	MODIFIER	DCP2	ENSG00000172795	Transcript	ENST00000389063.3	protein_coding	11/11	0	ENST00000389063.3:c.*3822_*3823del	0	5220-5221/10110	0	0	0	0	rs75960303	0	1	0	deletion	HGNC	HGNC:24452	YES	1	P1	CCDS34210.1	ENSP00000373715	Q8IU60	0	UPI00000747DA	0	0	0	0	0	1	chr5:g.113017306_113017307del	0.0443	0.0756
chr5	113021600	rs1392846475	G	GGAAA	2	152	1284	0.013	GAAA	3_prime_UTR_variant	MODIFIER	DCP2	ENSG00000172795	Transcript	ENST00000389063.3	protein_coding	11/11	0	ENST00000389063.3:c.*8121_*8124dup	0	9515-9516/10110	0	0	0	0	rs1392846475	0	1	0	insertion	HGNC	HGNC:24452	YES	1	P1	CCDS34210.1	ENSP00000373715	Q8IU60	0	UPI00000747DA	0	0	0	0	0	8	chr5:g.113021605_113021608dup	0	0
chr5	115521557	rs1210645705	CT	C	2	152	1108	0.013	-	3_prime_UTR_variant	MODIFIER	FEM1C	ENSG00000145780	Transcript	ENST00000274457.5	protein_coding	3/3	0	ENST00000274457.5:c.*2750del	0	5047/5697	0	0	0	0	rs1210645705	0	-1	0	deletion	HGNC	HGNC:16933	YES	1	P1	CCDS4118.1	ENSP00000274457	Q96JP0	0	UPI0000046A79	0	0	0	0	0	0	chr5:g.115521561del	0	0
chr5	115521760	rs147848857	GTA	G	3	152	1143	0.019	-	3_prime_UTR_variant	MODIFIER	FEM1C	ENSG00000145780	Transcript	ENST00000274457.5	protein_coding	3/3	0	ENST00000274457.5:c.*2546_*2547del	0	4843-4844/5697	0	0	0	0	rs147848857	0	-1	0	deletion	HGNC	HGNC:16933	YES	1	P1	CCDS4118.1	ENSP00000274457	Q96JP0	0	UPI0000046A79	0	0	0	0	0	0	chr5:g.115521762_115521763del	0.0962	0.1263
chr5	115522928	rs201184590	TGTGA	T	5	152	1016	0.032	-	3_prime_UTR_variant	MODIFIER	FEM1C	ENSG00000145780	Transcript	ENST00000274457.5	protein_coding	3/3	0	ENST00000274457.5:c.*1376_*1379del	0	3673-3676/5697	0	0	0	0	rs201184590	0	-1	0	deletion	HGNC	HGNC:16933	YES	1	P1	CCDS4118.1	ENSP00000274457	Q96JP0	0	UPI0000046A79	0	0	0	0	0	0	chr5:g.115522942_115522945del	0	0
chr5	119247805	0	CGT	C	3	152	1549	0.019	-	3_prime_UTR_variant	MODIFIER	DMXL1	ENSG00000172869	Transcript	ENST00000539542.5	protein_coding	44/44	0	ENST00000539542.5:c.*609_*610del	0	9915-9916/11236	0	0	0	0	rs141470513	0	1	0	deletion	HGNC	HGNC:2937	YES	1	A2	CCDS75289.1	ENSP00000439479	0	F5H269	UPI000206568B	0	0	0	0	0	22	chr5:g.119247828_119247829del	0	0
chr5	122829775	0	TACAC	T	3	152	1227	0.019	-	3_prime_UTR_variant	MODIFIER	SNX2	ENSG00000205302	Transcript	ENST00000379516.7	protein_coding	15/15	0	ENST00000379516.7:c.*160_*163del	0	1712-1715/6479	0	0	0	0	rs1488121743	0	1	0	deletion	HGNC	HGNC:11173	YES	1	P1	CCDS34217.1	ENSP00000368831	O60749	0	UPI0000140645	0	0	0	0	0	32	chr5:g.122829808_122829811del	0	0
chr5	122832385	rs139967494	T	TAAG	7	152	962	0.051	AAG	3_prime_UTR_variant	MODIFIER	SNX2	ENSG00000205302	Transcript	ENST00000379516.7	protein_coding	15/15	0	ENST00000379516.7:c.*2738_*2740dup	0	4321-4322/6479	0	0	0	0	rs139967494	0	1	0	insertion	HGNC	HGNC:11173	YES	1	P1	CCDS34217.1	ENSP00000368831	O60749	0	UPI0000140645	0	0	0	0	0	3	chr5:g.122832386_122832388dup	0.2143	0.2088
chr5	123023807	0	A	AACAC	3	152	729	0.019	ACAC	3_prime_UTR_variant	MODIFIER	PPIC	ENSG00000168938	Transcript	ENST00000306442.4	protein_coding	5/5	0	ENST00000306442.4:c.*64_*67dup	0	822-823/1380	0	0	0	0	rs70988555	0	-1	0	insertion	HGNC	HGNC:9256	YES	1	P1	CCDS4133.1	ENSP00000303057	P45877	0	UPI0000128C7E	0	0	0	0	0	0	chr5:g.123023834_123023837dup	0	0
chr5	123023807	0	AAC	A	5	152	729	0.032	-	3_prime_UTR_variant	MODIFIER	PPIC	ENSG00000168938	Transcript	ENST00000306442.4	protein_coding	5/5	0	ENST00000306442.4:c.*66_*67del	0	821-822/1380	0	0	0	0	rs1491249003	0	-1	0	deletion	HGNC	HGNC:9256	YES	1	P1	CCDS4133.1	ENSP00000303057	P45877	0	UPI0000128C7E	0	0	0	0	0	0	chr5:g.123023836_123023837del	0	0
chr5	132273358	rs58313718	G	GACAGT	4	152	2255	0.026	ACAGT	3_prime_UTR_variant	MODIFIER	PDLIM4	ENSG00000131435	Transcript	ENST00000253754.8	protein_coding	7/7	0	ENST00000253754.8:c.*1131_*1132insAGTAC	0	2161-2162/2257	0	0	0	0	rs139455971	0	1	0	insertion	HGNC	HGNC:16501	YES	1	P1	CCDS4152.1	ENSP00000253754	P50479	0	UPI00001338F6	0	1	0	0	0	2	chr5:g.132273360_132273361insAGTAC	0.2897	0.5227
chr5	132873472	rs142228782	ATCAC	A	3	152	2187	0.019	-	5_prime_UTR_variant	MODIFIER	LEAP2	ENSG00000164406	Transcript	ENST00000296877.2	protein_coding	1/3	0	ENST00000296877.2:c.-219_-216del	0	1152-1155/2207	0	0	0	0	rs142228782	0	1	0	deletion	HGNC	HGNC:29571	YES	1	P1	CCDS4163.1	ENSP00000296877	Q969E1	0	UPI000012E39C	0	0	0	0	0	3	chr5:g.132873476_132873479del	0.1054	0.0144
chr5	132877210	rs11377197	T	TA	3	152	1266	0.019	A	3_prime_UTR_variant	MODIFIER	AFF4	ENSG00000072364	Transcript	ENST00000265343.10	protein_coding	21/21	0	ENST00000265343.10:c.*3848dup	0	7720-7721/9536	0	0	0	0	rs11377197	0	-1	0	insertion	HGNC	HGNC:17869	YES	1	P1	CCDS4164.1	ENSP00000265343	Q9UHB7	0	UPI000006F558	0	1	0	0	0	0	chr5:g.132877211dup	0.1056	0.0144
chr5	133105813	0	GAA	G	2	152	1749	0.013	-	3_prime_UTR_variant	MODIFIER	HSPA4	ENSG00000170606	Transcript	ENST00000304858.7	protein_coding	19/19	0	ENST00000304858.7:c.*1380_*1381del	0	4139-4140/4774	0	0	0	0	0	0	1	0	deletion	HGNC	HGNC:5237	YES	1	P1	CCDS4166.1	ENSP00000302961	P34932	0	UPI000013E9D5	0	0	0	0	0	2	chr5:g.133105816_133105817del	0	0
chr5	134371473	0	T	TCGGCGG	2	152	849	0.013	CGGCGG	5_prime_UTR_variant	MODIFIER	UBE2B	ENSG00000119048	Transcript	ENST00000265339.6	protein_coding	1/6	0	ENST00000265339.6:c.-96_-91dup	0	295-296/2515	0	0	0	0	rs532957463	0	1	0	insertion	HGNC	HGNC:12473	YES	1	P1	CCDS4174.1	ENSP00000265339	P63146	0	UPI00000002A5	0	0	0	0	0	32	chr5:g.134371500_134371505dup	0.0158	0.0567
chr5	134603798	0	C	CA	4	150	625	0.026	A	3_prime_UTR_variant	MODIFIER	SAR1B	ENSG00000152700	Transcript	ENST00000402673.7	protein_coding	7/7	0	ENST00000402673.7:c.*3151dup	0	3867-3868/6517	0	0	0	0	rs201788522	0	-1	0	insertion	HGNC	HGNC:10535	YES	1	P1	CCDS4177.1	ENSP00000385432	Q9Y6B6	0	UPI0000135569	0	1	0	0	0	0	chr5:g.134603806dup	0.0399	0.0719
chr5	135334810	rs371275912	A	AAAAAT	2	152	1802	0.013	AAAAT	3_prime_UTR_variant	MODIFIER	H2AFY	ENSG00000113648	Transcript	ENST00000511689.5	protein_coding	9/9	0	ENST00000511689.5:c.*165_*166insATTTT	0	1878-1879/2789	0	0	0	0	rs371275912	0	-1	0	insertion	HGNC	HGNC:4740	YES	1	P4	CCDS4185.1	ENSP00000423563	O75367	0	UPI00000723ED	0	0	0	0	0	0	chr5:g.135334810_135334811insAAAAT	0	0
chr5	136182359	rs946995818	AT	A	2	152	776	0.013	-	3_prime_UTR_variant	MODIFIER	SMAD5	ENSG00000113658	Transcript	ENST00000545279.6	protein_coding	8/8	0	ENST00000545279.6:c.*4889del	0	6640/7013	0	0	0	0	rs1256024621	0	1	0	deletion	HGNC	HGNC:6771	YES	1	P1	CCDS75308.1	ENSP00000441954	Q99717	Q68DB7	UPI0000135A7E	0	0	0	0	0	9	chr5:g.136182369del	0	0
chr5	136191481	rs140650278	G	GT	3	152	1883	0.019	T	3_prime_UTR_variant	MODIFIER	SMIM32	ENSG00000271824	Transcript	ENST00000607574.1	protein_coding	1/1	0	ENST00000607574.1:c.*731dup	0	1653-1654/1667	0	0	0	0	rs140650278	0	-1	0	insertion	HGNC	HGNC:53640	YES	0	P1	CCDS87324.1	ENSP00000490028	A0A1B0GUA5	0	UPI0000160782	0	0	0	0	0	0	chr5:g.136191482dup	0.1719	0.2617
chr5	137621777	0	TACAC	T	2	152	2251	0.013	-	3_prime_UTR_variant	MODIFIER	KLHL3	ENSG00000146021	Transcript	ENST00000309755.9	protein_coding	15/15	0	ENST00000309755.9:c.*317_*320del	0	2524-2527/6805	0	0	0	0	rs765148714	0	-1	0	deletion	HGNC	HGNC:6354	YES	1	P3	CCDS4192.1	ENSP00000312397	Q9UH77	0	UPI000012DE05	0	1	0	0	0	0	chr5:g.137621800_137621803del	0	0
chr5	138188699	0	C	CA	2	152	827	0.013	A	3_prime_UTR_variant	MODIFIER	CDC23	ENSG00000094880	Transcript	ENST00000394886.7	protein_coding	16/16	0	ENST00000394886.7:c.*278dup	0	2083-2084/3133	0	0	0	0	rs1369530705	0	-1	0	insertion	HGNC	HGNC:1724	YES	1	P1	CCDS4200.2	ENSP00000378350	Q9UJX2	0	UPI000020C69D	0	0	0	0	0	0	chr5:g.138188710dup	0	0
chr5	138468786	0	C	CTT	2	150	511	0.013	TT	3_prime_UTR_variant	MODIFIER	EGR1	ENSG00000120738	Transcript	ENST00000239938.5	protein_coding	2/2	0	ENST00000239938.5:c.*719_*720dup	0	2620-2621/3137	0	0	0	0	rs113788672	0	1	0	insertion	HGNC	HGNC:3238	YES	1	P1	CCDS4206.1	ENSP00000239938	P18146	Q546S1	UPI00000008CD	0	0	0	0	0	15	chr5:g.138468800_138468801dup	0	0
chr5	139410559	rs139940065	A	AGT	3	152	1533	0.019	GT	3_prime_UTR_variant	MODIFIER	DNAJC18	ENSG00000170464	Transcript	ENST00000302060.10	protein_coding	8/8	0	ENST00000302060.10:c.*3587_*3588dup	0	4745-4746/5102	0	0	0	0	rs139940065	0	-1	0	insertion	HGNC	HGNC:28429	YES	1	P1	CCDS4214.1	ENSP00000302843	Q9H819	0	UPI00000375B2	0	0	0	0	0	0	chr5:g.139410561_139410562dup	0.0571	0.1301
chr5	141153223	rs1427285469	C	CT	3	152	912	0.019	T	3_prime_UTR_variant	MODIFIER	PCDHB6	ENSG00000113211	Transcript	ENST00000231136.3	protein_coding	1/1	0	ENST00000231136.3:c.*588dup	0	3202-3203/3266	0	0	0	0	rs1427285469	0	1	0	insertion	HGNC	HGNC:8691	YES	0	P1	CCDS4248.1	ENSP00000231136	Q9Y5E3	0	UPI0003CC25E7	0	0	0	0	0	7	chr5:g.141153230dup	0	0
chr5	141512950	rs138070043	AAAT	A	2	152	1242	0.013	-	3_prime_UTR_variant	MODIFIER	PCDHGC4	ENSG00000242419	Transcript	ENST00000306593.1	protein_coding	4/4	0	ENST00000306593.1:c.*1783_*1785del	0	4595-4597/4623	0	0	0	0	rs138070043	0	1	0	deletion	HGNC	HGNC:8717	YES	1	P1	CCDS4262.1	ENSP00000306918	Q9Y5F7	0	UPI0000071C3B	0	0	0	0	0	5	chr5:g.141512956_141512958del	0.0286	0.0068
chr5	141641281	rs1160948	G	GGTA	6	152	2011	0.038	GTA	3_prime_UTR_variant	MODIFIER	FCHSD1	ENSG00000197948	Transcript	ENST00000435817.7	protein_coding	20/20	0	ENST00000435817.7:c.*214_*216dup	0	2339-2340/4319	0	0	0	0	rs3833652	0	-1	0	insertion	HGNC	HGNC:25463	YES	1	P1	CCDS47295.1	ENSP00000399259	Q86WN1	0	UPI000000D903	0	0	0	0	0	0	chr5:g.141641284_141641286dup	0.2137	0.4592
chr5	142311935	0	G	GGTGTGTGT	2	152	1766	0.013	GTGTGTGT	3_prime_UTR_variant	MODIFIER	SPRY4	ENSG00000187678	Transcript	ENST00000344120.4	protein_coding	3/3	0	ENST00000344120.4:c.*2266_*2273dup	0	3429-3430/4938	0	0	0	0	rs141819080	0	-1	0	insertion	HGNC	HGNC:15533	YES	1	0	CCDS4274.1	ENSP00000344967	0	A0A0C4DFS6	UPI0000167871	0	1	0	0	0	0	chr5:g.142311954_142311961dup	0	0
chr5	142311935	0	G	GGTGTGTGTGTGTGTGT	6	152	1766	0.038	GTGTGTGTGTGTGTGT	3_prime_UTR_variant	MODIFIER	SPRY4	ENSG00000187678	Transcript	ENST00000344120.4	protein_coding	3/3	0	ENST00000344120.4:c.*2258_*2273dup	0	3429-3430/4938	0	0	0	0	rs141819080	0	-1	0	insertion	HGNC	HGNC:15533	YES	1	0	CCDS4274.1	ENSP00000344967	0	A0A0C4DFS6	UPI0000167871	0	1	0	0	0	0	chr5:g.142311946_142311961dup	0	0
chr5	144475574	rs531313426	A	AT	4	152	1611	0.026	T	3_prime_UTR_variant	MODIFIER	KCTD16	ENSG00000183775	Transcript	ENST00000507359.3	protein_coding	3/3	0	ENST00000507359.3:c.*1464dup	0	3838-3839/13950	0	0	0	0	rs531313426	0	1	0	insertion	HGNC	HGNC:29244	YES	1	P1	CCDS34260.1	ENSP00000426548	Q68DU8	0	UPI000004A046	0	0	0	0	0	4	chr5:g.144475578dup	0.0008	0.0008
chr5	147591219	rs147588643	G	GT	3	152	1280	0.019	T	3_prime_UTR_variant	MODIFIER	JAKMIP2	ENSG00000176049	Transcript	ENST00000616793.5	protein_coding	22/22	0	ENST00000616793.5:c.*487dup	0	3371-3372/9153	0	0	0	0	rs147588643	0	-1	0	insertion	HGNC	HGNC:29067	YES	5	A1	CCDS75352.1	ENSP00000479248	Q96AA8	0	UPI0000E5AC9B	0	0	0	0	0	0	chr5:g.147591227dup	0.0467	0.0514
chr5	147782664	0	G	GGCA	2	152	866	0.013	GCA	5_prime_UTR_variant	MODIFIER	JAKMIP2	ENSG00000176049	Transcript	ENST00000616793.5	protein_coding	1/22	0	ENST00000616793.5:c.-360_-358dup	0	64-65/9153	0	0	0	0	rs3840518	0	-1	0	insertion	HGNC	HGNC:29067	YES	5	A1	CCDS75352.1	ENSP00000479248	Q96AA8	0	UPI0000E5AC9B	0	0	0	0	0	0	chr5:g.147782683_147782685dup	0	0
chr5	148268450	0	G	GCA	7	152	2006	0.045	CA	5_prime_UTR_variant	MODIFIER	SPINK13	ENSG00000214510	Transcript	ENST00000512953.5	protein_coding	1/6	0	ENST00000512953.5:c.-245_-244dup	0	271-272/1022	0	0	0	0	rs138018984	0	1	0	insertion	HGNC	HGNC:27200	YES	2	P2	CCDS43383.1	ENSP00000421048	Q1W4C9	0	UPI000004746D	0	0	0	0	0	17	chr5:g.148268466_148268467dup	0	0.0711
chr5	149341768	rs562263382	TA	T	2	152	991	0.013	-	3_prime_UTR_variant	MODIFIER	AFAP1L1	ENSG00000157510	Transcript	ENST00000296721.9	protein_coding	19/19	0	ENST00000296721.9:c.*1749del	0	4156/6024	0	0	0	0	rs562263382	0	1	0	deletion	HGNC	HGNC:26714	YES	1	P1	CCDS34274.1	ENSP00000296721	Q8TED9	0	UPI00001C1E2F	0	0	0	0	0	10	chr5:g.149341779del	0	0
chr5	150114689	rs55712339	AC	A	2	152	2311	0.013	-	3_prime_UTR_variant	MODIFIER	PDGFRB	ENSG00000113721	Transcript	ENST00000261799.9	protein_coding	23/23	0	ENST00000261799.9:c.*1073del	0	4849/5700	0	0	0	0	rs55712339	0	-1	0	deletion	HGNC	HGNC:8804	YES	1	P1	CCDS4303.1	ENSP00000261799	P09619	0	UPI0000131791	0	1	0	0	0	0	chr5:g.150114694del	0.0657	0.0666
chr5	150846561	0	G	GT	3	152	2455	0.019	T	5_prime_UTR_variant	MODIFIER	IRGM	ENSG00000237693	Transcript	ENST00000522154.1	protein_coding	1/2	0	ENST00000522154.1:c.-1068dup	0	39-40/1659	0	0	0	0	rs200216796	0	1	0	insertion	HGNC	HGNC:29597	YES	1	P1	CCDS47313.1	ENSP00000428220	A1A4Y4	0	UPI00004191F5	0	1	0	0	0	7	chr5:g.150846568dup	0.0238	0.0008
chr5	151087129	rs8177833	GC	G	2	152	2072	0.013	-	5_prime_UTR_variant	MODIFIER	TNIP1	ENSG00000145901	Transcript	ENST00000315050.11	protein_coding	1/18	0	ENST00000315050.11:c.-82del	0	29/2785	0	0	0	0	rs8177833	0	-1	0	deletion	HGNC	HGNC:16903	YES	1	P3	CCDS34280.1	ENSP00000317891	Q15025	0	UPI000000DCDC	0	1	0	0	0	0	chr5:g.151087130del	0.0729	0.0053
chr5	151806790	0	A	AT	4	152	973	0.026	T	3_prime_UTR_variant	MODIFIER	G3BP1	ENSG00000145907	Transcript	ENST00000394123.7	protein_coding	12/12	0	ENST00000394123.7:c.*2709dup	0	4245-4246/10240	0	0	0	0	rs750237614	0	1	0	insertion	HGNC	HGNC:30292	YES	1	P1	CCDS4319.1	ENSP00000377681	Q13283	Q5U0Q1	UPI0000030309	0	0	0	0	0	10	chr5:g.151806800dup	0	0
chr5	159972535	rs768970747	GT	G	3	152	758	0.019	-	3_prime_UTR_variant	MODIFIER	ADRA1B	ENSG00000170214	Transcript	ENST00000306675.5	protein_coding	2/2	0	ENST00000306675.5:c.*44del	0	2031/2507	0	0	0	0	rs768970747	0	1	0	deletion	HGNC	HGNC:278	YES	1	P1	CCDS4347.1	ENSP00000306662	P35368	0	UPI000003B079	0	0	0	0	0	0	chr5:g.159972536del	0	0
chr5	161288770	rs541245416	CT	C	2	152	666	0.013	-	3_prime_UTR_variant	MODIFIER	GABRB2	ENSG00000145864	Transcript	ENST00000274547.6	protein_coding	11/11	0	ENST00000274547.6:c.*5310del	0	7067/7409	0	0	0	0	rs879091236	0	-1	0	deletion	HGNC	HGNC:4082	YES	5	P4	CCDS4355.1	ENSP00000274547	P47870	0	UPI000002AA29	0	1	0	0	0	0	chr5:g.161288781del	0	0
chr5	161899580	rs149385481	AT	A	2	152	1347	0.013	-	3_prime_UTR_variant	MODIFIER	GABRA1	ENSG00000022355	Transcript	ENST00000428797.7	protein_coding	11/11	0	ENST00000428797.7:c.*2161del	0	3885/4285	0	0	0	0	rs149385481	0	1	0	deletion	HGNC	HGNC:4075	YES	1	P1	CCDS4357.1	ENSP00000393097	P14867	0	UPI000012AF95	0	1	0	0	0	2	chr5:g.161899583del	0.0417	0.0401
chr5	168554598	rs137937917	G	GA	3	152	1308	0.019	A	3_prime_UTR_variant	MODIFIER	PANK3	ENSG00000120137	Transcript	ENST00000239231.7	protein_coding	7/7	0	ENST00000239231.7:c.*2972dup	0	4170-4171/10274	0	0	0	0	rs137937917	0	-1	0	insertion	HGNC	HGNC:19365	YES	1	P1	CCDS4368.1	ENSP00000239231	Q9H999	0	UPI0000131D4D	0	0	0	0	0	0	chr5:g.168554599dup	0.0827	0.0189
chr5	168555254	0	C	CT	2	152	1348	0.013	T	3_prime_UTR_variant	MODIFIER	PANK3	ENSG00000120137	Transcript	ENST00000239231.7	protein_coding	7/7	0	ENST00000239231.7:c.*2316dup	0	3514-3515/10274	0	0	0	0	rs1033575081	0	-1	0	insertion	HGNC	HGNC:19365	YES	1	P1	CCDS4368.1	ENSP00000239231	Q9H999	0	UPI0000131D4D	0	0	0	0	0	0	chr5:g.168555262dup	0	0
chr5	173135265	rs149825295	CTTAT	C	4	152	779	0.026	-	3_prime_UTR_variant	MODIFIER	CREBRF	ENSG00000164463	Transcript	ENST00000296953.6	protein_coding	9/9	0	ENST00000296953.6:c.*1522_*1525del	0	3760-3763/7778	0	0	0	0	rs149825295	0	1	0	deletion	HGNC	HGNC:24050	YES	1	P1	CCDS34293.1	ENSP00000296953	Q8IUR6	0	UPI000049E01D	0	0	0	0	0	1	chr5:g.173135267_173135270del	0.0012	0
chr5	173958690	0	T	TA	7	150	624	0.045	A	3_prime_UTR_variant	MODIFIER	CPEB4	ENSG00000113742	Transcript	ENST00000265085.10	protein_coding	10/10	0	ENST00000265085.10:c.*2563dup	0	6128-6129/9418	0	0	0	0	rs61679086	0	1	0	insertion	HGNC	HGNC:21747	YES	1	P3	CCDS4390.1	ENSP00000265085	Q17RY0	0	UPI000020C179	0	0	0	0	0	10	chr5:g.173958700dup	0.1252	0.0356
chr5	176375076	0	T	TCATC	5	152	1809	0.032	CATC	3_prime_UTR_variant	MODIFIER	ARL10	ENSG00000175414	Transcript	ENST00000310389.6	protein_coding	4/4	0	ENST00000310389.6:c.*3211_*3214dup	0	3993-3994/10826	0	0	0	0	rs757217391	0	1	0	insertion	HGNC	HGNC:22042	YES	2	P1	CCDS4400.1	ENSP00000308496	Q8N8L6	0	UPI000006FEF9	0	0	0	0	0	33	chr5:g.176375106_176375109dup	0	0.1362
chr5	177398382	rs1003639839	AC	A	2	152	2114	0.013	-	3_prime_UTR_variant	MODIFIER	SLC34A1	ENSG00000131183	Transcript	ENST00000324417.6	protein_coding	13/13	0	ENST00000324417.6:c.*99del	0	2118/2583	0	0	0	0	rs1003639839	0	1	0	deletion	HGNC	HGNC:11019	YES	1	P1	CCDS4418.1	ENSP00000321424	Q06495	A0A024R7R9	UPI0000130408	0	1	0	0	0	2	chr5:g.177398385del	0	0
chr5	179917699	rs944718900	TA	T	2	152	1200	0.013	-	3_prime_UTR_variant	MODIFIER	RNF130	ENSG00000113269	Transcript	ENST00000522208.6	protein_coding	8/8	0	ENST00000522208.6:c.*2617del	0	3896/9945	0	0	0	0	rs1040636533	0	-1	0	deletion	HGNC	HGNC:18280	0	5	A2	0	ENSP00000429509	0	E5RI87	UPI0001E8F14E	0	0	0	0	0	0	chr5:g.179917709del	0	0
chr5	180101351	0	TGG	T	6	150	1045	0.039	-	3_prime_UTR_variant	MODIFIER	RASGEF1C	ENSG00000146090	Transcript	ENST00000393371.6	protein_coding	13/13	0	ENST00000393371.6:c.*148_*149del	0	1846-1847/2395	0	0	0	0	rs1356689280	0	-1	0	deletion	HGNC	HGNC:27400	YES	1	P1	CCDS4452.1	ENSP00000377037	Q8N431	0	UPI0000037308	0	0	0	0	0	0	chr5:g.180101364_180101365del	0	0
chr5	180101351	0	TGGG	T	2	150	1045	0.013	-	3_prime_UTR_variant	MODIFIER	RASGEF1C	ENSG00000146090	Transcript	ENST00000393371.6	protein_coding	13/13	0	ENST00000393371.6:c.*147_*149del	0	1845-1847/2395	0	0	0	0	rs762606338	0	-1	0	deletion	HGNC	HGNC:27400	YES	1	P1	CCDS4452.1	ENSP00000377037	Q8N431	0	UPI0000037308	0	0	0	0	0	0	chr5:g.180101363_180101365del	0	0
chr5	180291970	0	CCCGCCG	C	5	150	1420	0.032	-	5_prime_UTR_variant	MODIFIER	MAPK9	ENSG00000050748	Transcript	ENST00000452135.6	protein_coding	1/12	0	ENST00000452135.6:c.-176_-171del	0	124-129/4815	0	0	0	0	rs1203712802	0	-1	0	deletion	HGNC	HGNC:6886	YES	5	P5	CCDS4453.1	ENSP00000394560	P45984	0	UPI000006E3AD	0	0	0	0	0	0	chr5:g.180291993_180291998del	0	0
chr5	180575452	0	TTTGTTGTTG	T	2	152	1185	0.013	-	3_prime_UTR_variant	MODIFIER	CNOT6	ENSG00000113300	Transcript	ENST00000393356.6	protein_coding	14/14	0	ENST00000393356.6:c.*1267_*1275del	0	3405-3413/6357	0	0	0	0	rs1239904459	0	1	0	deletion	HGNC	HGNC:14099	YES	1	P1	CCDS4455.1	ENSP00000377024	Q9ULM6	0	UPI000013D22B	0	1	0	0	0	14	chr5:g.180575467_180575475del	0	0
chr5	180575892	0	GT	G	6	150	512	0.052	-	3_prime_UTR_variant	MODIFIER	CNOT6	ENSG00000113300	Transcript	ENST00000393356.6	protein_coding	14/14	0	ENST00000393356.6:c.*1704del	0	3845/6357	0	0	0	0	rs35687441	0	1	0	deletion	HGNC	HGNC:14099	YES	1	P1	CCDS4455.1	ENSP00000377024	Q9ULM6	0	UPI000013D22B	0	1	0	0	0	11	chr5:g.180575904del	0.1795	0.1793
chr5	180577163	0	A	ATGTGTG	6	152	1310	0.038	TGTGTG	3_prime_UTR_variant	MODIFIER	CNOT6	ENSG00000113300	Transcript	ENST00000393356.6	protein_coding	14/14	0	ENST00000393356.6:c.*2991_*2996dup	0	5115-5116/6357	0	0	0	0	rs139637444	0	1	0	insertion	HGNC	HGNC:14099	YES	1	P1	CCDS4455.1	ENSP00000377024	Q9ULM6	0	UPI000013D22B	0	1	0	0	0	33	chr5:g.180577191_180577196dup	0	0
chr5	180577163	0	A	ATGTGTGTGTG	5	152	1310	0.032	TGTGTGTGTG	3_prime_UTR_variant	MODIFIER	CNOT6	ENSG00000113300	Transcript	ENST00000393356.6	protein_coding	14/14	0	ENST00000393356.6:c.*2987_*2996dup	0	5115-5116/6357	0	0	0	0	rs139637444	0	1	0	insertion	HGNC	HGNC:14099	YES	1	P1	CCDS4455.1	ENSP00000377024	Q9ULM6	0	UPI000013D22B	0	1	0	0	0	33	chr5:g.180577187_180577196dup	0	0
chr5	180577163	0	A	ATGTGTGTGTGTGTG	4	152	1310	0.026	TGTGTGTGTGTGTG	3_prime_UTR_variant	MODIFIER	CNOT6	ENSG00000113300	Transcript	ENST00000393356.6	protein_coding	14/14	0	ENST00000393356.6:c.*2983_*2996dup	0	5115-5116/6357	0	0	0	0	rs139637444	0	1	0	insertion	HGNC	HGNC:14099	YES	1	P1	CCDS4455.1	ENSP00000377024	Q9ULM6	0	UPI000013D22B	0	1	0	0	0	33	chr5:g.180577183_180577196dup	0	0
chr5	180815455	rs554000023	CCAGCTCCTCT	C	2	152	2421	0.013	-	5_prime_UTR_variant	MODIFIER	MGAT1	ENSG00000131446	Transcript	ENST00000333055.8	protein_coding	1/3	0	ENST00000333055.8:c.-597_-588del	0	77-86/8863	0	0	0	0	rs554000023	0	-1	0	deletion	HGNC	HGNC:7044	YES	2	P1	CCDS4458.1	ENSP00000332073	P26572	0	UPI000013CDF1	0	0	0	0	0	0	chr5:g.180815457_180815466del	0.0012	0
chr5	181156071	rs148539777	TTTTG	T	3	152	1565	0.019	-	3_prime_UTR_variant	MODIFIER	OR2V2	ENSG00000182613	Transcript	ENST00000641492.1	protein_coding	2/2	0	ENST00000641492.1:c.*184_*187del	0	1564-1567/4777	0	0	0	0	rs148539777	0	1	0	deletion	HGNC	HGNC:15341	YES	0	P1	CCDS4461.1	ENSP00000493207	Q96R30	0	UPI0000041C79	0	0	0	0	0	2	chr5:g.181156074_181156077del	0	0
chr5	181156071	0	T	TTTCTTTCTTTCTTTCTTTCTTTC	2	152	1565	0.013	TTCTTTCTTTCTTTCTTTCTTTC	3_prime_UTR_variant	MODIFIER	OR2V2	ENSG00000182613	Transcript	ENST00000641492.1	protein_coding	2/2	0	ENST00000641492.1:c.*183_*184insCTTTCTTTCTTTCTTTCTTTCTT	0	1563-1564/4777	0	0	0	0	0	0	1	0	insertion	HGNC	HGNC:15341	YES	0	P1	CCDS4461.1	ENSP00000493207	Q96R30	0	UPI0000041C79	0	0	0	0	0	2	chr5:g.181156073_181156074insCTTTCTTTCTTTCTTTCTTTCTT	0	0
chr5	181158907	rs762762838	CAGTT	C	2	152	1141	0.013	-	3_prime_UTR_variant	MODIFIER	OR2V2	ENSG00000182613	Transcript	ENST00000641492.1	protein_coding	2/2	0	ENST00000641492.1:c.*3020_*3023del	0	4400-4403/4777	0	0	0	0	rs762762838	0	1	0	deletion	HGNC	HGNC:15341	YES	0	P1	CCDS4461.1	ENSP00000493207	Q96R30	0	UPI0000041C79	0	0	0	0	0	2	chr5:g.181158910_181158913del	0	0
chr5	181223835	0	C	CTG	5	152	1897	0.032	TG	5_prime_UTR_variant	MODIFIER	TRIM41	ENSG00000146063	Transcript	ENST00000315073.10	protein_coding	1/6	0	ENST00000315073.10:c.-161_-160dup	0	555-556/3645	0	0	0	0	rs139637485	0	1	0	insertion	HGNC	HGNC:19013	YES	1	P1	CCDS4466.1	ENSP00000320869	Q8WV44	0	UPI00001B248B	0	0	0	0	0	5	chr5:g.181223839_181223840dup	0.24	0.6747
chr6	3722910	rs3832387	GA	G	2	152	1060	0.013	-	3_prime_UTR_variant	MODIFIER	PXDC1	ENSG00000168994	Transcript	ENST00000380283.4	protein_coding	5/5	0	ENST00000380283.4:c.*708del	0	1899/2190	0	0	0	0	rs3832387	0	-1	0	deletion	HGNC	HGNC:21361	YES	1	P1	CCDS4486.1	ENSP00000369636	Q5TGL8	0	UPI000013EB28	0	0	0	0	0	0	chr6:g.3722912del	0.4111	0.2602
chr6	7249062	0	TGAGAGAGA	T	3	152	1209	0.019	-	3_prime_UTR_variant	MODIFIER	RREB1	ENSG00000124782	Transcript	ENST00000379938.7	protein_coding	13/13	0	ENST00000379938.7:c.*129_*136del	0	5708-5715/8625	0	0	0	0	rs763742071	0	1	0	deletion	HGNC	HGNC:10449	YES	1	P1	CCDS34335.1	ENSP00000369270	Q92766	0	UPI000020E496	0	1	0	0	0	34	chr6:g.7249097_7249104del	0	0
chr6	7882954	rs202243956	AAACTT	A	2	152	1925	0.013	-	3_prime_UTR_variant	MODIFIER	TXNDC5	ENSG00000239264	Transcript	ENST00000379757.8	protein_coding	10/10	0	ENST00000379757.8:c.*185_*189del	0	1522-1526/2964	0	0	0	0	rs202243956	0	-1	0	deletion	HGNC	HGNC:21073	YES	1	P1	CCDS4505.1	ENSP00000369081	Q8NBS9	0	UPI0000048EC3	0	0	0	0	0	0	chr6:g.7882962_7882966del	0.0058	0.0068
chr6	11577785	rs200889882	CT	C	5	152	1110	0.032	-	3_prime_UTR_variant	MODIFIER	TMEM170B	ENSG00000205269	Transcript	ENST00000379426.2	protein_coding	3/3	0	ENST00000379426.2:c.*2227del	0	3153/8891	0	0	0	0	rs200889882	0	1	0	deletion	HGNC	HGNC:34244	YES	4	P1	CCDS43425.1	ENSP00000368737	Q5T4T1	0	UPI000046FF52	0	0	0	0	0	2	chr6:g.11577788del	0.0755	0.0378
chr6	13363211	0	C	CTG	2	152	1973	0.013	TG	3_prime_UTR_variant	MODIFIER	GFOD1	ENSG00000145990	Transcript	ENST00000379287.4	protein_coding	2/2	0	ENST00000379287.4:c.*1530_*1531dup	0	3414-3415/8796	0	0	0	0	rs150499413	0	-1	0	insertion	HGNC	HGNC:21096	YES	1	P1	CCDS4524.1	ENSP00000368589	Q9NXC2	0	UPI0000072450	0	0	0	0	0	0	chr6:g.13363238_13363239dup	0	0
chr6	13363211	0	C	CTGTGTGTG	2	152	1973	0.013	TGTGTGTG	3_prime_UTR_variant	MODIFIER	GFOD1	ENSG00000145990	Transcript	ENST00000379287.4	protein_coding	2/2	0	ENST00000379287.4:c.*1524_*1531dup	0	3414-3415/8796	0	0	0	0	rs150499413	0	-1	0	insertion	HGNC	HGNC:21096	YES	1	P1	CCDS4524.1	ENSP00000368589	Q9NXC2	0	UPI0000072450	0	0	0	0	0	0	chr6:g.13363232_13363239dup	0	0
chr6	15520689	0	G	GCA	4	152	1042	0.026	CA	3_prime_UTR_variant	MODIFIER	JARID2	ENSG00000008083	Transcript	ENST00000341776.7	protein_coding	18/18	0	ENST00000341776.7:c.*454_*455dup	0	4650-4651/6003	0	0	0	0	rs112303618	0	1	0	insertion	HGNC	HGNC:6196	YES	1	P3	CCDS4533.1	ENSP00000341280	Q92833	0	UPI0000161C67	0	0	0	0	0	17	chr6:g.15520705_15520706dup	0	0
chr6	16147744	0	T	TG	2	152	1557	0.013	G	3_prime_UTR_variant	MODIFIER	MYLIP	ENSG00000007944	Transcript	ENST00000356840.8	protein_coding	7/7	0	ENST00000356840.8:c.*1001dup	0	2568-2569/3072	0	0	0	0	rs148485764	0	1	0	insertion	HGNC	HGNC:21155	YES	1	P1	CCDS4536.1	ENSP00000349298	Q8WY64	0	UPI000006CDE0	0	0	0	0	0	8	chr6:g.16147752dup	0.0094	0.0015
chr6	19840470	0	G	GA	2	152	1251	0.013	A	3_prime_UTR_variant	MODIFIER	ID4	ENSG00000172201	Transcript	ENST00000378700.8	protein_coding	3/3	0	ENST00000378700.8:c.*1283dup	0	2146-2147/3873	0	0	0	0	rs140771147	0	1	0	insertion	HGNC	HGNC:5363	YES	1	P1	CCDS4544.1	ENSP00000367972	P47928	0	UPI000012D193	0	0	0	0	0	8	chr6:g.19840478dup	0.0929	0.062
chr6	19840721	rs139901282	CTT	C	2	152	1248	0.013	-	3_prime_UTR_variant	MODIFIER	ID4	ENSG00000172201	Transcript	ENST00000378700.8	protein_coding	3/3	0	ENST00000378700.8:c.*1527_*1528del	0	2398-2399/3873	0	0	0	0	rs139901282	0	1	0	deletion	HGNC	HGNC:5363	YES	1	P1	CCDS4544.1	ENSP00000367972	P47928	0	UPI000012D193	0	0	0	0	0	0	chr6:g.19840722_19840723del	0.2109	0.4251
chr6	26215873	rs142758314	CACAGA	C	2	152	2085	0.013	-	3_prime_UTR_variant	MODIFIER	HIST1H2BG	ENSG00000273802	Transcript	ENST00000541790.3	protein_coding	1/1	0	ENST00000541790.3:c.*385_*389del	0	815-819/1534	0	0	0	0	rs142758314	0	-1	0	deletion	HGNC	HGNC:4746	YES	0	P1	CCDS4594.1	ENSP00000445633	P62807	B2R4S9	UPI0000000C24	0	0	0	0	0	0	chr6:g.26215878_26215882del	0.1024	0.1498
chr6	26270455	rs144329842	A	AACTATCAGCC	3	152	1456	0.019	ACTATCAGCC	3_prime_UTR_variant	MODIFIER	HIST1H3G	ENSG00000273983	Transcript	ENST00000614378.1	protein_coding	1/1	0	ENST00000614378.1:c.*518_*519insGGCTGATAGT	0	1360-1361/2411	0	0	0	0	rs144329842	0	-1	0	insertion	HGNC	HGNC:4772	YES	0	P1	CCDS4602.1	ENSP00000484638	P68431	0	UPI00000003C7	0	0	0	0	0	0	chr6:g.26270456_26270457insCTATCAGCCA	0.1338	0.1725
chr6	28080726	rs1490402626	AT	A	2	152	960	0.013	-	5_prime_UTR_variant	MODIFIER	ZNF165	ENSG00000197279	Transcript	ENST00000377325.2	protein_coding	1/4	0	ENST00000377325.2:c.-802del	0	160/2514	0	0	0	0	rs1490402626	0	1	0	deletion	HGNC	HGNC:12953	YES	1	P1	CCDS4643.1	ENSP00000366542	P49910	Q53Z40	UPI000000129B	0	0	0	0	0	2	chr6:g.28080729del	0	0
chr6	28504099	0	T	TAC	2	152	1489	0.013	AC	3_prime_UTR_variant	MODIFIER	GPX6	ENSG00000198704	Transcript	ENST00000361902.5	protein_coding	5/5	0	ENST00000361902.5:c.*191_*192dup	0	908-909/1712	0	0	0	0	rs143167264	0	-1	0	insertion	HGNC	HGNC:4558	YES	1	P2	CCDS43432.1	ENSP00000354581	P59796	0	UPI00001B2975	0	0	0	0	0	0	chr6:g.28504123_28504124dup	0	0
chr6	28504099	0	T	TACACACACACAC	2	152	1489	0.013	ACACACACACAC	3_prime_UTR_variant	MODIFIER	GPX6	ENSG00000198704	Transcript	ENST00000361902.5	protein_coding	5/5	0	ENST00000361902.5:c.*181_*192dup	0	908-909/1712	0	0	0	0	rs143167264	0	-1	0	insertion	HGNC	HGNC:4558	YES	1	P2	CCDS43432.1	ENSP00000354581	P59796	0	UPI00001B2975	0	0	0	0	0	0	chr6:g.28504113_28504124dup	0	0
chr6	34280492	rs562450673	CACA	C	3	152	2200	0.019	-	3_prime_UTR_variant	MODIFIER	NUDT3	ENSG00000272325	Transcript	ENST00000607016.2	protein_coding	5/5	0	ENST00000607016.2:c.*8258_*8260del	0	9084-9086/9900	0	0	0	0	rs562450673	0	-1	0	deletion	HGNC	HGNC:8050	YES	1	P1	CCDS4791.1	ENSP00000476119	O95989	0	UPI00000465B8	0	0	0	0	0	0	chr6:g.34280495_34280497del	0.0042	0
chr6	34282516	rs559792922	AG	A	3	152	1871	0.019	-	3_prime_UTR_variant	MODIFIER	NUDT3	ENSG00000272325	Transcript	ENST00000607016.2	protein_coding	5/5	0	ENST00000607016.2:c.*6236del	0	7062/9900	0	0	0	0	rs559792922	0	-1	0	deletion	HGNC	HGNC:8050	YES	1	P1	CCDS4791.1	ENSP00000476119	O95989	0	UPI00000465B8	0	0	0	0	0	0	chr6:g.34282517del	0.0042	0
chr6	34792126	0	T	TGGCGGCGGC	6	152	1707	0.038	GGCGGCGGC	5_prime_UTR_variant	MODIFIER	UHRF1BP1	ENSG00000065060	Transcript	ENST00000192788.6	protein_coding	1/21	0	ENST00000192788.6:c.-118_-110dup	0	44-45/9567	0	0	0	0	rs10525938	0	1	0	insertion	HGNC	HGNC:21216	YES	1	P2	CCDS43455.1	ENSP00000192788	Q6BDS2	0	UPI00001B654C	0	0	0	0	0	15	chr6:g.34792133_34792141dup	0	0.056
chr6	35823388	0	TACACAC	T	2	150	1321	0.013	-	3_prime_UTR_variant	MODIFIER	LHFPL5	ENSG00000197753	Transcript	ENST00000651132.1	protein_coding	7/7	0	ENST00000651132.1:c.*455_*460del	0	1490-1495/2142	0	0	0	0	rs1422631042	0	1	0	deletion	HGNC	HGNC:21253	YES	0	P1	CCDS4812.1	ENSP00000498322	0	0	UPI000006E12D	0	1	0	0	0	31	chr6:g.35823420_35823425del	0	0
chr6	36140005	0	TA	T	3	152	2012	0.019	-	3_prime_UTR_variant	MODIFIER	MAPK13	ENSG00000156711	Transcript	ENST00000211287.9	protein_coding	12/12	0	ENST00000211287.9:c.*635del	0	1801/6316	0	0	0	0	0	0	1	0	deletion	HGNC	HGNC:6875	YES	1	P1	CCDS4818.1	ENSP00000211287	O15264	A0A024RD04	UPI000012F182	0	0	0	0	0	2	chr6:g.36140008del	0	0
chr6	36141209	rs150801558	CAAGT	C	4	152	1606	0.026	-	3_prime_UTR_variant	MODIFIER	MAPK13	ENSG00000156711	Transcript	ENST00000211287.9	protein_coding	12/12	0	ENST00000211287.9:c.*1839_*1842del	0	3005-3008/6316	0	0	0	0	rs150801558	0	1	0	deletion	HGNC	HGNC:6875	YES	1	P1	CCDS4818.1	ENSP00000211287	O15264	A0A024RD04	UPI000012F182	0	0	0	0	0	2	chr6:g.36141212_36141215del	0.0312	0
chr6	36494197	rs145549266	CT	C	4	152	2202	0.026	-	3_prime_UTR_variant	MODIFIER	STK38	ENSG00000112079	Transcript	ENST00000229812.8	protein_coding	14/14	0	ENST00000229812.8:c.*1586del	0	3279/3585	0	0	0	0	rs145549266	0	-1	0	deletion	HGNC	HGNC:17847	YES	1	P1	CCDS4822.1	ENSP00000229812	Q15208	A0A024RD18	UPI0000047AC1	0	0	0	0	0	0	chr6:g.36494203del	0.0617	0.0061
chr6	37480390	rs113769913	GA	G	5	152	2492	0.032	-	3_prime_UTR_variant	MODIFIER	CMTR1	ENSG00000137200	Transcript	ENST00000373451.9	protein_coding	24/24	0	ENST00000373451.9:c.*247del	0	2917/4034	0	0	0	0	rs113769913	0	1	0	deletion	HGNC	HGNC:21077	YES	1	P1	CCDS4835.1	ENSP00000362550	Q8N1G2	0	UPI00000700C2	0	0	0	0	0	1	chr6:g.37480392del	0.0956	0.1082
chr6	37633182	0	AAC	A	4	152	1931	0.026	-	3_prime_UTR_variant	MODIFIER	MDGA1	ENSG00000112139	Transcript	ENST00000434837.8	protein_coding	17/17	0	ENST00000434837.8:c.*4184_*4185del	0	8124-8125/10629	0	0	0	0	rs138772362	0	-1	0	deletion	HGNC	HGNC:19267	YES	1	P1	CCDS47417.1	ENSP00000402584	Q8NFP4	0	UPI0000071D28	0	0	0	0	0	0	chr6:g.37633202_37633203del	0	0
chr6	39086166	0	G	GAC	4	150	1702	0.026	AC	3_prime_UTR_variant	MODIFIER	GLP1R	ENSG00000112164	Transcript	ENST00000373256.5	protein_coding	13/13	0	ENST00000373256.5:c.*131_*132dup	0	1545-1546/6682	0	0	0	0	rs1437497809	0	1	0	insertion	HGNC	HGNC:4324	YES	1	P1	CCDS4839.1	ENSP00000362353	P43220	0	UPI0000061F20	0	0	0	0	0	39	chr6:g.39086204_39086205dup	0	0
chr6	39086166	0	GAC	G	4	150	1702	0.026	-	3_prime_UTR_variant	MODIFIER	GLP1R	ENSG00000112164	Transcript	ENST00000373256.5	protein_coding	13/13	0	ENST00000373256.5:c.*131_*132del	0	1546-1547/6682	0	0	0	0	rs34093988	0	1	0	deletion	HGNC	HGNC:4324	YES	1	P1	CCDS4839.1	ENSP00000362353	P43220	0	UPI0000061F20	0	0	0	0	0	37	chr6:g.39086204_39086205del	0	0
chr6	39086166	0	GACACACAC	G	5	150	1702	0.032	-	3_prime_UTR_variant	MODIFIER	GLP1R	ENSG00000112164	Transcript	ENST00000373256.5	protein_coding	13/13	0	ENST00000373256.5:c.*125_*132del	0	1546-1553/6682	0	0	0	0	rs878920351	0	1	0	deletion	HGNC	HGNC:4324	YES	1	P1	CCDS4839.1	ENSP00000362353	P43220	0	UPI0000061F20	0	0	0	0	0	31	chr6:g.39086198_39086205del	0	0
chr6	39086196	rs1554173034	CACACACACAT	C	4	152	1801	0.026	-	3_prime_UTR_variant	MODIFIER	GLP1R	ENSG00000112164	Transcript	ENST00000373256.5	protein_coding	13/13	0	ENST00000373256.5:c.*127_*136del	0	1576-1585/6682	0	0	0	0	rs140424730	0	1	0	deletion	HGNC	HGNC:4324	YES	1	P1	CCDS4839.1	ENSP00000362353	P43220	0	UPI0000061F20	0	0	0	0	0	3	chr6:g.39086200_39086209del	0	0
chr6	39105011	0	G	GA	2	152	991	0.013	A	3_prime_UTR_variant	MODIFIER	SAYSD1	ENSG00000112167	Transcript	ENST00000229903.5	protein_coding	2/2	0	ENST00000229903.5:c.*420dup	0	1069-1070/2018	0	0	0	0	rs556688792	0	-1	0	insertion	HGNC	HGNC:21025	YES	1	P3	CCDS4840.1	ENSP00000229903	Q9NPB0	0	UPI0000039E7F	0	0	0	0	0	0	chr6:g.39105021dup	0	0
chr6	39332993	rs34609565	CACTT	C	5	152	2219	0.032	-	3_prime_UTR_variant	MODIFIER	KIF6	ENSG00000164627	Transcript	ENST00000287152.12	protein_coding	23/23	0	ENST00000287152.12:c.*3535_*3538del	0	6078-6081/9085	0	0	0	0	rs34609565	0	-1	0	deletion	HGNC	HGNC:21202	YES	2	P1	CCDS4844.1	ENSP00000287152	Q6ZMV9	0	UPI0000457436	0	0	0	0	0	0	chr6:g.39332994_39332997del	0.147	0.1089
chr6	39335563	rs139304973	AT	A	5	152	1768	0.032	-	3_prime_UTR_variant	MODIFIER	KIF6	ENSG00000164627	Transcript	ENST00000287152.12	protein_coding	23/23	0	ENST00000287152.12:c.*968del	0	3511/9085	0	0	0	0	rs139304973	0	-1	0	deletion	HGNC	HGNC:21202	YES	2	P1	CCDS4844.1	ENSP00000287152	Q6ZMV9	0	UPI0000457436	0	0	0	0	0	0	chr6:g.39335566del	0.1468	0.1089
chr6	39905819	0	T	TCAGGA	4	152	2478	0.026	CAGGA	3_prime_UTR_variant	MODIFIER	MOCS1	ENSG00000124615	Transcript	ENST00000340692.10	protein_coding	11/11	0	ENST00000340692.10:c.*533_*537dup	0	2493-2494/4143	0	0	0	0	rs138907488	0	-1	0	insertion	HGNC	HGNC:7190	YES	5	P1	CCDS87394.1	ENSP00000344794	Q9NZB8	0	UPI000019B3D7	0	1	0	0	0	0	chr6:g.39905834_39905838dup	0.0629	0.0068
chr6	41027597	rs150007646	AG	A	5	152	2157	0.032	-	3_prime_UTR_variant	MODIFIER	UNC5CL	ENSG00000124602	Transcript	ENST00000244565.8	protein_coding	9/9	0	ENST00000244565.8:c.*775del	0	2453/3156	0	0	0	0	rs150007646	0	-1	0	deletion	HGNC	HGNC:21203	YES	1	P1	CCDS4847.1	ENSP00000244565	Q8IV45	H8YHX0	UPI00001609DB	0	0	0	0	0	0	chr6:g.41027598del	0.0313	0.0015
chr6	41190851	0	G	GTGTC	3	152	2970	0.019	TGTC	3_prime_UTR_variant	MODIFIER	TREML2	ENSG00000112195	Transcript	ENST00000483722.2	protein_coding	5/5	0	ENST00000483722.2:c.*1572_*1575dup	0	2682-2683/3785	0	0	0	0	rs1490211941	0	-1	0	insertion	HGNC	HGNC:21092	YES	1	P1	CCDS4853.2	ENSP00000418767	Q5T2D2	0	UPI0000074452	0	0	0	0	0	0	chr6:g.41190888_41190891dup	0	0
chr6	41191169	0	C	CTGTGTG	6	152	1860	0.038	TGTGTG	3_prime_UTR_variant	MODIFIER	TREML2	ENSG00000112195	Transcript	ENST00000483722.2	protein_coding	5/5	0	ENST00000483722.2:c.*1252_*1257dup	0	2364-2365/3785	0	0	0	0	rs1491359665	0	-1	0	insertion	HGNC	HGNC:21092	YES	1	P1	CCDS4853.2	ENSP00000418767	Q5T2D2	0	UPI0000074452	0	0	0	0	0	0	chr6:g.41191217_41191222dup	0	0
chr6	41935617	0	T	TG	3	152	1759	0.019	G	3_prime_UTR_variant	MODIFIER	CCND3	ENSG00000112576	Transcript	ENST00000372991.8	protein_coding	5/5	0	ENST00000372991.8:c.*322dup	0	1400-1401/2085	0	0	0	0	rs3833667	0	-1	0	insertion	HGNC	HGNC:1585	YES	1	P1	CCDS4863.1	ENSP00000362082	P30281	0	UPI00001275C9	0	1	0	0	0	0	chr6:g.41935626dup	0.375	0.4191
chr6	42081170	0	AGTGTGT	A	2	150	1289	0.013	-	3_prime_UTR_variant	MODIFIER	TAF8	ENSG00000137413	Transcript	ENST00000372977.8	protein_coding	9/9	0	ENST00000372977.8:c.*3641_*3646del	0	4577-4582/6678	0	0	0	0	rs1313994640	0	1	0	deletion	HGNC	HGNC:17300	YES	1	P2	CCDS43462.1	ENSP00000362068	Q7Z7C8	0	UPI00001A36D2	0	0	0	0	0	15	chr6:g.42081186_42081191del	0	0
chr6	42867790	rs1268082660	GA	G	2	152	1768	0.013	-	3_prime_UTR_variant	MODIFIER	BICRAL	ENSG00000112624	Transcript	ENST00000314073.9	protein_coding	13/13	0	ENST00000314073.9:c.*2345del	0	5761/6530	0	0	0	0	rs1268082660	0	1	0	deletion	HGNC	HGNC:21111	YES	1	P1	CCDS34451.1	ENSP00000313933	Q6AI39	0	UPI0000161939	0	0	0	0	0	0	chr6:g.42867791del	0	0
chr6	42887055	rs34502273	TTAA	T	6	150	848	0.039	-	3_prime_UTR_variant	MODIFIER	RPL7L1	ENSG00000146223	Transcript	ENST00000493763.5	protein_coding	6/6	0	ENST00000493763.5:c.*595_*597del	0	1636-1638/4476	0	0	0	0	rs34502273	0	1	0	deletion	HGNC	HGNC:21370	YES	1	P1	CCDS4873.2	ENSP00000418221	Q6DKI1	A0A024RD36	UPI0000160CCD	0	0	0	0	0	3	chr6:g.42887059_42887061del	0	0
chr6	43497937	0	TC	T	2	152	2068	0.013	-	5_prime_UTR_variant	MODIFIER	TJAP1	ENSG00000137221	Transcript	ENST00000372445.9	protein_coding	3/11	0	ENST00000372445.9:c.-65del	0	310/2751	0	0	0	0	0	0	1	0	deletion	HGNC	HGNC:17949	YES	1	A2	CCDS55004.1	ENSP00000361522	Q5JTD0	0	UPI00004A3A96	0	0	0	0	0	2	chr6:g.43497940del	0	0
chr6	44007129	0	A	ACACT	6	150	2289	0.039	CACT	3_prime_UTR_variant	MODIFIER	C6orf223	ENSG00000181577	Transcript	ENST00000336600.6	protein_coding	4/4	0	ENST00000336600.6:c.*4004_*4005insACTC	0	4767-4768/5250	0	0	0	0	rs1388860374	0	1	0	insertion	HGNC	HGNC:28692	YES	1	P2	CCDS34459.1	ENSP00000426159	Q8N319	0	UPI00001BDAC0	0	0	0	0	0	1	chr6:g.44007130_44007131insACTC	0	0
chr6	44007129	0	A	ACT	2	150	2289	0.026	CT	3_prime_UTR_variant	MODIFIER	C6orf223	ENSG00000181577	Transcript	ENST00000336600.6	protein_coding	4/4	0	ENST00000336600.6:c.*4034_*4035dup	0	4767-4768/5250	0	0	0	0	rs1388860374	0	1	0	insertion	HGNC	HGNC:28692	YES	1	P2	CCDS34459.1	ENSP00000426159	Q8N319	0	UPI00001BDAC0	0	0	0	0	0	32	chr6:g.44007160_44007161dup	0	0
chr6	44450141	rs200133308	GGT	G	7	152	1429	0.045	-	3_prime_UTR_variant	MODIFIER	CDC5L	ENSG00000096401	Transcript	ENST00000371477.4	protein_coding	16/16	0	ENST00000371477.4:c.*3434_*3435del	0	5958-5959/6241	0	0	0	0	rs200133308	0	1	0	deletion	HGNC	HGNC:1743	YES	1	P1	CCDS4912.1	ENSP00000360532	Q99459	0	UPI000006EE42	0	0	0	0	0	3	chr6:g.44450145_44450146del	0.0032	0.0008
chr6	44829452	rs538642781	A	AAAT	3	152	1577	0.019	AAT	3_prime_UTR_variant	MODIFIER	SUPT3H	ENSG00000196284	Transcript	ENST00000371460.5	protein_coding	13/13	0	ENST00000371460.5:c.*361_*363dup	0	1668-1669/2389	0	0	0	0	rs538642781	0	-1	0	insertion	HGNC	HGNC:11466	YES	1	P4	CCDS34466.1	ENSP00000360515	O75486	0	UPI000018CE7C	0	0	0	0	0	0	chr6:g.44829454_44829456dup	0.0008	0
chr6	45901767	0	C	CT	6	150	811	0.039	T	3_prime_UTR_variant	MODIFIER	CLIC5	ENSG00000112782	Transcript	ENST00000185206.12	protein_coding	6/6	0	ENST00000185206.12:c.*1320dup	0	2659-2660/5971	0	0	0	0	rs541859227	0	-1	0	insertion	HGNC	HGNC:13517	YES	1	0	CCDS47438.1	ENSP00000185206	Q9NZA1	0	UPI000013C5ED	0	1	0	0	0	0	chr6:g.45901777dup	0.1396	0.2632
chr6	46852636	rs3832435	CA	C	7	152	932	0.045	-	3_prime_UTR_variant	MODIFIER	ADGRF5	ENSG00000069122	Transcript	ENST00000283296.12	protein_coding	21/21	0	ENST00000283296.12:c.*1355del	0	5646/5761	0	0	0	0	rs3832435	0	-1	0	deletion	HGNC	HGNC:19030	YES	1	P1	CCDS4919.1	ENSP00000283296	Q8IZF2	0	UPI000007075A	0	0	0	0	0	0	chr6:g.46852644del	0.1518	0.4592
chr6	47232624	0	AACAC	A	2	150	762	0.013	-	3_prime_UTR_variant	MODIFIER	TNFRSF21	ENSG00000146072	Transcript	ENST00000296861.2	protein_coding	6/6	0	ENST00000296861.2:c.*137_*140del	0	2499-2502/3595	0	0	0	0	rs779984797	0	-1	0	deletion	HGNC	HGNC:13469	YES	1	P1	CCDS4921.1	ENSP00000296861	O75509	A0A024RD71	UPI000004680F	0	0	0	0	0	0	chr6:g.47232656_47232659del	0	0
chr6	50846187	rs398048525	AC	A	7	152	1796	0.045	-	3_prime_UTR_variant	MODIFIER	TFAP2B	ENSG00000008196	Transcript	ENST00000393655.4	protein_coding	7/7	0	ENST00000393655.4:c.*2797del	0	4200/5631	0	0	0	0	rs1445001070	0	1	0	deletion	HGNC	HGNC:11743	YES	1	P1	CCDS4934.2	ENSP00000377265	Q92481	0	UPI000020DE90	0	1	0	0	0	1	chr6:g.50846189del	0	0.2216
chr6	52831696	rs557863511	CAG	C	5	150	1291	0.032	-	3_prime_UTR_variant	MODIFIER	GSTA5	ENSG00000182793	Transcript	ENST00000370989.6	protein_coding	6/6	0	ENST00000370989.6:c.*150_*151del	0	849-850/892	0	0	0	0	rs557863511	0	-1	0	deletion	HGNC	HGNC:19662	YES	1	P1	CCDS4946.1	ENSP00000360028	Q7RTV2	0	UPI0000049038	0	0	0	0	0	0	chr6:g.52831698_52831699del	0.0014	0
chr6	55435549	rs141031166	T	TC	4	152	1275	0.032	C	3_prime_UTR_variant	MODIFIER	HMGCLL1	ENSG00000146151	Transcript	ENST00000398661.6	protein_coding	10/10	0	ENST00000398661.6:c.*112dup	0	1357-1358/2532	0	0	0	0	rs141031166	0	-1	0	insertion	HGNC	HGNC:21359	YES	2	0	CCDS43475.1	ENSP00000381654	Q8TB92	0	UPI000023780E	0	0	0	0	0	0	chr6:g.55435552dup	0.0615	0.2148
chr6	61680340	0	G	GT	6	150	634	0.039	T	3_prime_UTR_variant	MODIFIER	KHDRBS2	ENSG00000112232	Transcript	ENST00000281156.5	protein_coding	9/9	0	ENST00000281156.5:c.*622dup	0	1949-1950/2329	0	0	0	0	rs113158530	0	-1	0	insertion	HGNC	HGNC:18114	YES	1	P1	CCDS4963.1	ENSP00000281156	Q5VWX1	0	UPI000004D256	0	0	0	0	0	0	chr6:g.61680349dup	0.136	0.0159
chr6	70209690	rs563151279	A	AT	4	152	1371	0.026	T	3_prime_UTR_variant	MODIFIER	COL19A1	ENSG00000082293	Transcript	ENST00000620364.5	protein_coding	51/51	0	ENST00000620364.5:c.*2422dup	0	5962-5963/8740	0	0	0	0	rs563151279	0	1	0	insertion	HGNC	HGNC:2196	YES	1	P1	CCDS4970.1	ENSP00000480474	Q14993	0	UPI000004F1E3	0	0	0	0	0	6	chr6:g.70209696dup	0.0008	0
chr6	70215912	0	A	AACACACACACAC	5	152	1134	0.032	ACACACACACAC	3_prime_UTR_variant	MODIFIER	COL9A1	ENSG00000112280	Transcript	ENST00000357250.10	protein_coding	38/38	0	ENST00000357250.10:c.*973_*984dup	0	3909-3910/4761	0	0	0	0	rs10528566	0	-1	0	insertion	HGNC	HGNC:2217	YES	1	P1	CCDS4971.1	ENSP00000349790	P20849	0	UPI000020D14B	0	1	0	0	0	0	chr6:g.70215928_70215939dup	0	0
chr6	70215945	rs1371542005	AT	A	2	152	1107	0.013	-	3_prime_UTR_variant	MODIFIER	COL9A1	ENSG00000112280	Transcript	ENST00000357250.10	protein_coding	38/38	0	ENST00000357250.10:c.*951del	0	3876/4761	0	0	0	0	rs1371542005	0	-1	0	deletion	HGNC	HGNC:2217	YES	1	P1	CCDS4971.1	ENSP00000349790	P20849	0	UPI000020D14B	0	1	0	0	0	0	chr6:g.70215946del	0	0
chr6	73197580	0	TACACACACAC	T	2	152	1166	0.013	-	3_prime_UTR_variant	MODIFIER	KCNQ5	ENSG00000185760	Transcript	ENST00000342056.6	protein_coding	15/15	0	ENST00000342056.6:c.*2219_*2228del	0	5421-5430/6688	0	0	0	0	rs1190644453	0	1	0	deletion	HGNC	HGNC:6299	YES	5	A2	CCDS55034.1	ENSP00000345055	Q9NR82	0	UPI000155D644	0	1	0	0	0	52	chr6:g.73197633_73197642del	0	0
chr6	88142375	rs139117239	A	AT	4	152	2214	0.026	T	3_prime_UTR_variant	MODIFIER	CNR1	ENSG00000118432	Transcript	ENST00000369501.2	protein_coding	2/2	0	ENST00000369501.2:c.*1480dup	0	3519-3520/6031	0	0	0	0	rs139117239	0	-1	0	insertion	HGNC	HGNC:2159	YES	1	P1	CCDS5015.1	ENSP00000358513	P21554	S5TLS4	UPI00000008AA	0	0	0	0	0	0	chr6:g.88142377dup	0.0903	0.1778
chr6	88611519	rs66919167	CAATCAATTAGCCGCCCTTTA	C	7	152	1418	0.045	-	3_prime_UTR_variant	MODIFIER	RNGTT	ENSG00000111880	Transcript	ENST00000369485.9	protein_coding	16/16	0	ENST00000369485.9:c.*1180_*1199del	0	3183-3202/4825	0	0	0	0	rs140351304	0	-1	0	deletion	HGNC	HGNC:10073	YES	1	P1	CCDS5017.1	ENSP00000358497	O60942	0	UPI000012ED6E	0	0	0	0	0	0	chr6:g.88611524_88611543del	0.1004	0.0961
chr6	89096157	rs140119549	AT	A	4	152	1330	0.026	-	3_prime_UTR_variant	MODIFIER	SRSF12	ENSG00000154548	Transcript	ENST00000452027.3	protein_coding	5/5	0	ENST00000452027.3:c.*2420del	0	3390/3589	0	0	0	0	rs140119549	0	-1	0	deletion	HGNC	HGNC:21220	YES	1	P1	CCDS47459.1	ENSP00000414302	Q8WXF0	0	UPI00000721B8	0	0	0	0	0	0	chr6:g.89096159del	0.0429	0.1097
chr6	89636124	rs75535334	C	CAAA	7	152	1797	0.045	AAA	3_prime_UTR_variant	MODIFIER	LYRM2	ENSG00000083099	Transcript	ENST00000523377.2	protein_coding	3/3	0	ENST00000523377.2:c.*1148_*1149insTTT	0	1446-1447/5347	0	0	0	0	rs540087865	0	-1	0	insertion	HGNC	HGNC:25229	YES	1	P1	CCDS5023.1	ENSP00000430025	Q9NU23	0	UPI00000703DA	0	0	0	0	0	0	chr6:g.89636126_89636127insAAA	0.153	0.0764
chr6	89926691	0	C	CT	2	152	1194	0.013	T	3_prime_UTR_variant	MODIFIER	BACH2	ENSG00000112182	Transcript	ENST00000257749.9	protein_coding	9/9	0	ENST00000257749.9:c.*5716dup	0	9051-9052/9215	0	0	0	0	rs145472587	0	-1	0	insertion	HGNC	HGNC:14078	YES	1	P1	CCDS5026.1	ENSP00000257749	Q9BYV9	0	UPI000004F8AD	0	0	0	0	0	0	chr6:g.89926697dup	0.1522	0.3419
chr6	96207230	0	TAC	T	4	152	1100	0.026	-	3_prime_UTR_variant	MODIFIER	FUT9	ENSG00000172461	Transcript	ENST00000302103.6	protein_coding	3/3	0	ENST00000302103.6:c.*3014_*3015del	0	4412-4413/12793	0	0	0	0	rs72469333	0	1	0	deletion	HGNC	HGNC:4020	YES	1	P1	CCDS5033.1	ENSP00000302599	Q9Y231	0	UPI000013E792	0	0	0	0	0	18	chr6:g.96207249_96207250del	0	0
chr6	96796848	0	C	CA	2	152	1109	0.013	A	3_prime_UTR_variant	MODIFIER	GPR63	ENSG00000112218	Transcript	ENST00000229955.4	protein_coding	2/2	0	ENST00000229955.4:c.*1623dup	0	3243-3244/5967	0	0	0	0	rs1224103625	0	-1	0	insertion	HGNC	HGNC:13302	YES	1	P1	CCDS5036.1	ENSP00000229955	Q9BZJ6	A8K1C4	UPI0000037594	0	0	0	0	0	0	chr6:g.96796859dup	0	0
chr6	97140232	rs16719	ACT	A	2	152	1154	0.013	-	3_prime_UTR_variant	MODIFIER	KLHL32	ENSG00000186231	Transcript	ENST00000369261.9	protein_coding	11/11	0	ENST00000369261.9:c.*954_*955del	0	3178-3179/3698	0	0	0	0	rs16719	0	1	0	deletion	HGNC	HGNC:21221	YES	2	P1	CCDS5038.1	ENSP00000358265	Q96NJ5	0	UPI000020DFAB	0	0	0	0	0	3	chr6:g.97140236_97140237del	0.3798	0.4281
chr6	99349529	rs59271412	A	AGAG	7	152	1634	0.045	GAG	5_prime_UTR_variant	MODIFIER	FAXC	ENSG00000146267	Transcript	ENST00000389677.6	protein_coding	1/6	0	ENST00000389677.6:c.-160_-158dup	0	145-146/11528	0	0	0	0	rs374209271	0	-1	0	insertion	HGNC	HGNC:20742	YES	1	P1	CCDS34500.1	ENSP00000374328	Q5TGI0	0	UPI000006FEA4	0	0	0	0	0	0	chr6:g.99349544_99349546dup	0.3403	0.3139
chr6	100385669	0	A	ATGTGTG	5	152	1150	0.032	TGTGTG	3_prime_UTR_variant	MODIFIER	SIM1	ENSG00000112246	Transcript	ENST00000369208.7	protein_coding	12/12	0	ENST00000369208.7:c.*4686_*4691dup	0	7775-7776/8430	0	0	0	0	rs372743967	0	-1	0	insertion	HGNC	HGNC:10882	YES	1	P1	CCDS5045.1	ENSP00000358210	P81133	0	UPI000013D355	0	1	0	0	0	0	chr6:g.100385705_100385710dup	0	0
chr6	100385669	0	A	ATGTGTGTG	3	152	1150	0.019	TGTGTGTG	3_prime_UTR_variant	MODIFIER	SIM1	ENSG00000112246	Transcript	ENST00000369208.7	protein_coding	12/12	0	ENST00000369208.7:c.*4684_*4691dup	0	7775-7776/8430	0	0	0	0	rs372743967	0	-1	0	insertion	HGNC	HGNC:10882	YES	1	P1	CCDS5045.1	ENSP00000358210	P81133	0	UPI000013D355	0	1	0	0	0	0	chr6:g.100385703_100385710dup	0	0
chr6	105277536	0	T	TAACA	4	152	1453	0.026	AACA	3_prime_UTR_variant	MODIFIER	PREP	ENSG00000085377	Transcript	ENST00000652536.1	protein_coding	15/15	0	ENST00000652536.1:c.*604_*607dup	0	2933-2934/7250	0	0	0	0	rs148443780	0	-1	0	insertion	HGNC	HGNC:9358	YES	0	P1	CCDS5053.1	ENSP00000499089	0	0	UPI000006E28E	0	0	0	0	0	0	chr6:g.105277550_105277553dup	0	0
chr6	106629304	rs879437052	AG	A	7	152	587	0.051	-	5_prime_UTR_variant	MODIFIER	RTN4IP1	ENSG00000130347	Transcript	ENST00000369063.7	protein_coding	1/9	0	ENST00000369063.7:c.-284del	0	183/1682	0	0	0	0	rs1470589499	0	-1	0	deletion	HGNC	HGNC:18647	YES	1	P1	CCDS5056.1	ENSP00000358059	Q8WWV3	0	UPI000002DFDB	0	1	0	0	0	0	chr6:g.106629311del	0	0
chr6	107703098	rs551139329	AG	A	2	152	2180	0.013	-	3_prime_UTR_variant	MODIFIER	SCML4	ENSG00000146285	Transcript	ENST00000369020.8	protein_coding	8/8	0	ENST00000369020.8:c.*2101del	0	3593/4538	0	0	0	0	rs551139329	0	-1	0	deletion	HGNC	HGNC:21397	YES	5	P1	CCDS5060.2	ENSP00000358016	Q8N228	0	UPI0000EE1E57	0	0	0	0	0	0	chr6:g.107703103del	0.0008	0
chr6	107869257	rs1250147924	C	CT	2	152	1213	0.013	T	3_prime_UTR_variant	MODIFIER	SEC63	ENSG00000025796	Transcript	ENST00000369002.9	protein_coding	21/21	0	ENST00000369002.9:c.*2446dup	0	4928-4929/6430	0	0	0	0	rs1250147924	0	-1	0	insertion	HGNC	HGNC:21082	YES	1	P1	CCDS5061.1	ENSP00000357998	Q9UGP8	A0A0S2Z5M1	UPI000000DBBB	0	1	0	0	0	0	chr6:g.107869258dup	0	0
chr6	108188502	0	AACACAC	A	3	152	1423	0.019	-	3_prime_UTR_variant	MODIFIER	NR2E1	ENSG00000112333	Transcript	ENST00000368983.3	protein_coding	9/9	0	ENST00000368983.3:c.*1084_*1089del	0	2313-2318/2612	0	0	0	0	rs1439586313	0	1	0	deletion	HGNC	HGNC:7973	YES	2	0	CCDS69165.1	ENSP00000357979	Q9Y466	0	UPI000035E82D	0	0	0	0	0	44	chr6:g.108188547_108188552del	0	0
chr6	113862696	rs45495999	AC	A	4	152	1199	0.026	-	3_prime_UTR_variant	MODIFIER	MARCKS	ENSG00000277443	Transcript	ENST00000612661.2	protein_coding	2/2	0	ENST00000612661.2:c.*2118del	0	3518/4296	0	0	0	0	rs45495999	0	1	0	deletion	HGNC	HGNC:6759	YES	1	P1	CCDS5101.1	ENSP00000478061	P29966	0	UPI000013DDF0	0	0	0	0	0	0	chr6:g.113862697del	0	0
chr6	113936388	rs61319102	CAAT	C	3	152	1556	0.019	-	3_prime_UTR_variant	MODIFIER	HDAC2	ENSG00000196591	Transcript	ENST00000519065.6	protein_coding	14/14	0	ENST00000519065.6:c.*4667_*4669del	0	6374-6376/9737	0	0	0	0	rs143159303	0	-1	0	deletion	HGNC	HGNC:4853	YES	1	P1	CCDS43493.2	ENSP00000430432	Q92769	0	UPI000020E11B	0	0	0	0	0	0	chr6:g.113936394_113936396del	0.221	0.1165
chr6	115932168	rs2307607	TTATA	T	5	152	1235	0.032	-	3_prime_UTR_variant	MODIFIER	FRK	ENSG00000111816	Transcript	ENST00000606080.2	protein_coding	8/8	0	ENST00000606080.2:c.*10242_*10245del	0	12340-12343/13363	0	0	0	0	rs67831536	0	-1	0	deletion	HGNC	HGNC:3955	YES	1	P1	CCDS5103.1	ENSP00000476145	P42685	0	UPI000012AC35	0	0	0	0	0	0	chr6:g.115932171_115932174del	0.2442	0.3858
chr6	115935119	rs200121424	TG	T	7	152	1982	0.045	-	3_prime_UTR_variant	MODIFIER	FRK	ENSG00000111816	Transcript	ENST00000606080.2	protein_coding	8/8	0	ENST00000606080.2:c.*7294del	0	9392/13363	0	0	0	0	rs200121424	0	-1	0	deletion	HGNC	HGNC:3955	YES	1	P1	CCDS5103.1	ENSP00000476145	P42685	0	UPI000012AC35	0	0	0	0	0	0	chr6:g.115935120del	0.0152	0
chr6	116463721	rs11299983	GA	G	4	152	969	0.032	-	3_prime_UTR_variant	MODIFIER	CALHM6	ENSG00000188820	Transcript	ENST00000368605.3	protein_coding	3/3	0	ENST00000368605.3:c.*25del	0	1078/1127	0	0	0	0	rs11299983&TMP_ESP_6_116784885_116784885	0	1	0	deletion	HGNC	HGNC:33391	YES	5	P1	CCDS34519.1	ENSP00000357594	Q5R3K3	0	UPI0000161884	0	0	0	0	0	8	chr6:g.116463730del	0.0154	0.0227
chr6	116496790	rs140962692	GA	G	6	152	1025	0.045	-	3_prime_UTR_variant	MODIFIER	TRAPPC3L	ENSG00000173626	Transcript	ENST00000368602.3	protein_coding	5/5	0	ENST00000368602.3:c.*163del	0	805/1113	0	0	0	0	rs200993473	0	-1	0	deletion	HGNC	HGNC:21090	YES	5	P1	CCDS47468.1	ENSP00000357591	Q5T215	0	UPI000020E146	0	0	0	0	0	0	chr6:g.116496799del	0	0
chr6	116496924	rs533041729	G	GC	3	152	1403	0.026	C	3_prime_UTR_variant	MODIFIER	TRAPPC3L	ENSG00000173626	Transcript	ENST00000368602.3	protein_coding	5/5	0	ENST00000368602.3:c.*29dup	0	671-672/1113	0	0	0	0	rs533041729	0	-1	0	insertion	HGNC	HGNC:21090	YES	5	P1	CCDS47468.1	ENSP00000357591	Q5T215	0	UPI000020E146	0	0	0	0	0	0	chr6:g.116496926dup	0.0064	0
chr6	116521517	0	G	GGA	6	152	1859	0.038	GA	3_prime_UTR_variant	MODIFIER	CALHM5	ENSG00000178033	Transcript	ENST00000368599.4	protein_coding	2/2	0	ENST00000368599.4:c.*5541_*5542dup	0	6516-6517/9787	0	0	0	0	rs150273405	0	1	0	insertion	HGNC	HGNC:21568	YES	1	P1	CCDS5108.1	ENSP00000357588	Q8N5C1	0	UPI0000072525	0	0	0	0	0	14	chr6:g.116521530_116521531dup	0	0
chr6	117709287	rs372929763	CTT	C	2	152	913	0.013	-	3_prime_UTR_variant	MODIFIER	NUS1	ENSG00000153989	Transcript	ENST00000368494.4	protein_coding	5/5	0	ENST00000368494.4:c.*2274_*2275del	0	3357-3358/4796	0	0	0	0	rs372929763	0	1	0	deletion	HGNC	HGNC:21042	YES	1	P1	CCDS5118.1	ENSP00000357480	Q96E22	0	UPI000006FECA	0	1	0	0	0	1	chr6:g.117709289_117709290del	0.0046	0
chr6	117710244	rs35987287	GT	G	3	152	1260	0.019	-	3_prime_UTR_variant	MODIFIER	NUS1	ENSG00000153989	Transcript	ENST00000368494.4	protein_coding	5/5	0	ENST00000368494.4:c.*3236del	0	4314/4796	0	0	0	0	rs35987287	0	1	0	deletion	HGNC	HGNC:21042	YES	1	P1	CCDS5118.1	ENSP00000357480	Q96E22	0	UPI000006FECA	0	1	0	0	0	6	chr6:g.117710251del	0.1134	0.2814
chr6	123066359	0	T	TAC	2	152	1486	0.013	AC	3_prime_UTR_variant	MODIFIER	CLVS2	ENSG00000146352	Transcript	ENST00000275162.10	protein_coding	6/6	0	ENST00000275162.10:c.*2615_*2616dup	0	4653-4654/11219	0	0	0	0	rs1377235930	0	1	0	insertion	HGNC	HGNC:23046	YES	1	P1	CCDS34525.1	ENSP00000275162	Q5SYC1	0	UPI000013DA49	0	0	0	0	0	18	chr6:g.123066376_123066377dup	0	0
chr6	123070311	rs547277925	G	GTCATCC	6	152	1292	0.038	TCATCC	3_prime_UTR_variant	MODIFIER	CLVS2	ENSG00000146352	Transcript	ENST00000275162.10	protein_coding	6/6	0	ENST00000275162.10:c.*6553_*6558dup	0	8605-8606/11219	0	0	0	0	rs547277925	0	1	0	insertion	HGNC	HGNC:23046	YES	1	P1	CCDS34525.1	ENSP00000275162	Q5SYC1	0	UPI000013DA49	0	0	0	0	0	8	chr6:g.123070314_123070319dup	0.0026	0
chr6	125091645	rs67895703	TCA	T	2	152	1187	0.013	-	3_prime_UTR_variant	MODIFIER	RNF217	ENSG00000146373	Transcript	ENST00000521654.6	protein_coding	6/6	0	ENST00000521654.6:c.*8709_*8710del	0	10338-10339/11325	0	0	0	0	rs67895703	0	1	0	deletion	HGNC	HGNC:21487	YES	2	P2	CCDS69191.1	ENSP00000428698	Q8TC41	0	UPI00022F843E	0	0	0	0	0	0	chr6:g.125091646_125091647del	0.1144	0.143
chr6	125276101	rs113530993	GA	G	4	152	1743	0.026	-	3_prime_UTR_variant	MODIFIER	HDDC2	ENSG00000111906	Transcript	ENST00000398153.6	protein_coding	6/6	0	ENST00000398153.6:c.*44del	0	702/918	0	0	0	0	rs113530993&TMP_ESP_6_125597248_125597249	0	-1	0	deletion	HGNC	HGNC:21078	YES	1	P1	CCDS43503.1	ENSP00000381220	Q7Z4H3	A0A140VJK7	UPI0000070B81	0	0	0	0	0	0	chr6:g.125276106del	0.1683	0.2965
chr6	125931818	rs990747869	TGGG	T	3	152	1818	0.019	-	3_prime_UTR_variant	MODIFIER	NCOA7	ENSG00000111912	Transcript	ENST00000392477.7	protein_coding	16/16	0	ENST00000392477.7:c.*3050_*3052del	0	6049-6051/6264	0	0	0	0	rs990747869	0	1	0	deletion	HGNC	HGNC:21081	YES	1	P3	CCDS5132.1	ENSP00000376269	Q8NI08	0	UPI00001AE66D	0	0	0	0	0	2	chr6:g.125931821_125931823del	0	0
chr6	127441409	0	AAC	A	2	152	927	0.013	-	3_prime_UTR_variant	MODIFIER	KIAA0408	ENSG00000189367	Transcript	ENST00000483725.8	protein_coding	6/6	0	ENST00000483725.8:c.*2698_*2699del	0	5118-5119/8123	0	0	0	0	rs139335520	0	-1	0	deletion	HGNC	HGNC:21636	YES	5	P1	CCDS34531.1	ENSP00000435150	Q6ZU52	0	UPI00001C0BD7	0	0	0	0	0	0	chr6:g.127441433_127441434del	0	0
chr6	129576189	rs142202741	AC	A	5	152	1110	0.032	-	3_prime_UTR_variant	MODIFIER	ARHGAP18	ENSG00000146376	Transcript	ENST00000368149.3	protein_coding	15/15	0	ENST00000368149.3:c.*2323del	0	4356/4414	0	0	0	0	rs142202741	0	-1	0	deletion	HGNC	HGNC:21035	YES	1	P1	CCDS34535.1	ENSP00000357131	Q8N392	0	UPI000020E208	0	0	0	0	0	0	chr6:g.129576190del	0.0066	0
chr6	131948642	0	T	TAC	4	152	964	0.026	AC	3_prime_UTR_variant	MODIFIER	CCN2	ENSG00000118523	Transcript	ENST00000367976.4	protein_coding	5/5	0	ENST00000367976.4:c.*620_*621dup	0	1871-1872/2338	0	0	0	0	rs533819322	0	-1	0	insertion	HGNC	HGNC:2500	YES	1	P1	CCDS5151.1	ENSP00000356954	P29279	0	UPI000013CA11	0	1	0	0	0	0	chr6:g.131948662_131948663dup	0.0353	0.0953
chr6	131948642	0	TAC	T	7	152	964	0.045	-	3_prime_UTR_variant	MODIFIER	CCN2	ENSG00000118523	Transcript	ENST00000367976.4	protein_coding	5/5	0	ENST00000367976.4:c.*620_*621del	0	1870-1871/2338	0	0	0	0	rs35220939	0	-1	0	deletion	HGNC	HGNC:2500	YES	1	P1	CCDS5151.1	ENSP00000356954	P29279	0	UPI000013CA11	0	1	0	0	0	0	chr6:g.131948662_131948663del	0	0
chr6	133990560	rs1352587769	GT	G	2	152	1093	0.013	-	3_prime_UTR_variant	MODIFIER	SLC2A12	ENSG00000146411	Transcript	ENST00000275230.5	protein_coding	5/5	0	ENST00000275230.5:c.*594del	0	2604/4468	0	0	0	0	rs1352587769	0	-1	0	deletion	HGNC	HGNC:18067	YES	1	P1	CCDS5169.1	ENSP00000275230	Q8TD20	0	UPI000004DB98	0	0	0	0	0	0	chr6:g.133990563del	0	0
chr6	133990907	0	C	CT	2	152	1199	0.013	T	3_prime_UTR_variant	MODIFIER	SLC2A12	ENSG00000146411	Transcript	ENST00000275230.5	protein_coding	5/5	0	ENST00000275230.5:c.*247dup	0	2257-2258/4468	0	0	0	0	rs909857708	0	-1	0	insertion	HGNC	HGNC:18067	YES	1	P1	CCDS5169.1	ENSP00000275230	Q8TD20	0	UPI000004DB98	0	0	0	0	0	0	chr6:g.133990918dup	0	0
chr6	133990941	rs3068195	AAG	A	2	152	1194	0.013	-	3_prime_UTR_variant	MODIFIER	SLC2A12	ENSG00000146411	Transcript	ENST00000275230.5	protein_coding	5/5	0	ENST00000275230.5:c.*212_*213del	0	2222-2223/4468	0	0	0	0	rs3068195	0	-1	0	deletion	HGNC	HGNC:18067	YES	1	P1	CCDS5169.1	ENSP00000275230	Q8TD20	0	UPI000004DB98	0	0	0	0	0	0	chr6:g.133990945_133990946del	0.0493	0.1831
chr6	134960466	rs112383774	G	GT	5	152	936	0.045	T	3_prime_UTR_variant	MODIFIER	HBS1L	ENSG00000112339	Transcript	ENST00000367837.9	protein_coding	18/18	0	ENST00000367837.9:c.*4812dup	0	7074-7075/7163	0	0	0	0	rs112383774	0	-1	0	insertion	HGNC	HGNC:4834	YES	1	P1	CCDS5173.1	ENSP00000356811	Q9Y450	D9YZV0	UPI00000372EA	0	0	0	0	0	0	chr6:g.134960467dup	0.0088	0.0015
chr6	134964187	0	T	TA	2	152	934	0.019	A	3_prime_UTR_variant	MODIFIER	HBS1L	ENSG00000112339	Transcript	ENST00000367837.9	protein_coding	18/18	0	ENST00000367837.9:c.*1091dup	0	3353-3354/7163	0	0	0	0	rs549562720	0	-1	0	insertion	HGNC	HGNC:4834	YES	1	P1	CCDS5173.1	ENSP00000356811	Q9Y450	D9YZV0	UPI00000372EA	0	0	0	0	0	0	chr6:g.134964197dup	0.029	0.0159
chr6	135284429	rs535900852	G	GT	6	152	641	0.038	T	3_prime_UTR_variant	MODIFIER	AHI1	ENSG00000135541	Transcript	ENST00000265602.11	protein_coding	29/29	0	ENST00000265602.11:c.*1215dup	0	5165-5166/6063	0	0	0	0	rs535900852	0	-1	0	insertion	HGNC	HGNC:21575	YES	1	P1	CCDS47483.1	ENSP00000265602	Q8N157	0	UPI00000701FB	0	1	0	0	0	0	chr6:g.135284433dup	0.001	0.0008
chr6	135285247	rs397885237	C	CCA	6	152	1219	0.038	CA	3_prime_UTR_variant	MODIFIER	AHI1	ENSG00000135541	Transcript	ENST00000265602.11	protein_coding	29/29	0	ENST00000265602.11:c.*396_*397dup	0	4347-4348/6063	0	0	0	0	rs1248889424	0	-1	0	insertion	HGNC	HGNC:21575	YES	1	P1	CCDS47483.1	ENSP00000265602	Q8N157	0	UPI00000701FB	0	1	0	0	0	0	chr6:g.135285248_135285249dup	0	0.2738
chr6	136258381	0	GAAAAACAAAAAC	G	4	150	895	0.026	-	3_prime_UTR_variant	MODIFIER	BCLAF1	ENSG00000029363	Transcript	ENST00000531224.5	protein_coding	13/13	0	ENST00000531224.5:c.*2717_*2728del	0	5733-5744/7263	0	0	0	0	rs775009130	0	-1	0	deletion	HGNC	HGNC:16863	YES	1	P3	CCDS5177.1	ENSP00000435210	Q9NYF8	0	UPI000006FCE7	0	1	0	0	0	0	chr6:g.136258414_136258425del	0	0
chr6	138987932	0	A	ACGGCTC	4	152	1597	0.026	CGGCTC	5_prime_UTR_variant	MODIFIER	REPS1	ENSG00000135597	Transcript	ENST00000450536.6	protein_coding	1/20	0	ENST00000450536.6:c.-256_-251dup	0	325-326/4537	0	0	0	0	rs540491812	0	-1	0	insertion	HGNC	HGNC:15578	YES	1	A1	CCDS69213.1	ENSP00000392065	Q96D71	0	UPI000020E300	0	1	0	0	0	0	chr6:g.138987955_138987960dup	0.0016	0.0008
chr6	139372445	rs4177	TAAA	T	3	152	1068	0.019	-	3_prime_UTR_variant	MODIFIER	CITED2	ENSG00000164442	Transcript	ENST00000537332.2	protein_coding	2/2	0	ENST00000537332.2:c.*684_*686del	0	1587-1589/1780	0	0	0	0	rs4177	0	-1	0	deletion	HGNC	HGNC:1987	YES	3	A2	CCDS75530.1	ENSP00000444198	0	A0A0A0MTM3	UPI000264F4A0	0	1	0	0	0	0	chr6:g.139372448_139372450del	0.2324	0.5749
chr6	143427096	0	A	AACACACACACACACACACACAC	4	152	1315	0.032	ACACACACACACACACACACAC	3_prime_UTR_variant	MODIFIER	ADAT2	ENSG00000189007	Transcript	ENST00000237283.9	protein_coding	6/6	0	ENST00000237283.9:c.*1345_*1366dup	0	1979-1980/6244	0	0	0	0	rs145589620	0	-1	0	insertion	HGNC	HGNC:21172	YES	1	P1	CCDS43511.1	ENSP00000237283	Q7Z6V5	0	UPI00001A3A7E	0	0	0	0	0	0	chr6:g.143427114_143427135dup	0	0
chr6	143427096	0	A	AACACACACACACACACACACACACAC	2	152	1315	0.013	ACACACACACACACACACACACACAC	3_prime_UTR_variant	MODIFIER	ADAT2	ENSG00000189007	Transcript	ENST00000237283.9	protein_coding	6/6	0	ENST00000237283.9:c.*1341_*1366dup	0	1979-1980/6244	0	0	0	0	rs145589620	0	-1	0	insertion	HGNC	HGNC:21172	YES	1	P1	CCDS43511.1	ENSP00000237283	Q7Z6V5	0	UPI00001A3A7E	0	0	0	0	0	0	chr6:g.143427110_143427135dup	0	0
chr6	143964902	0	T	TG	2	152	1848	0.013	G	5_prime_UTR_variant	MODIFIER	PLAGL1	ENSG00000118495	Transcript	ENST00000360537.6	protein_coding	2/5	0	ENST00000360537.6:c.-515dup	0	1400-1401/4430	0	0	0	0	rs201546294	0	-1	0	insertion	HGNC	HGNC:9046	YES	5	P1	CCDS5202.1	ENSP00000353734	Q9UM63	0	UPI000006F274	0	1	0	0	0	0	chr6:g.143964910dup	0	0
chr6	145799652	rs10581239	AATG	A	6	152	1130	0.038	-	3_prime_UTR_variant	MODIFIER	FBXO30	ENSG00000118496	Transcript	ENST00000237281.5	protein_coding	3/3	0	ENST00000237281.5:c.*451_*453del	0	2898-2900/9051	0	0	0	0	rs10581239	0	-1	0	deletion	HGNC	HGNC:15600	YES	1	P1	CCDS5208.1	ENSP00000237281	Q8TB52	0	UPI0000071E84	0	0	0	0	0	0	chr6:g.145799655_145799657del	0.008	0.003
chr6	149074740	0	A	AT	4	152	797	0.026	T	3_prime_UTR_variant	MODIFIER	UST	ENSG00000111962	Transcript	ENST00000367463.5	protein_coding	8/8	0	ENST00000367463.5:c.*636dup	0	2246-2247/4496	0	0	0	0	rs1162580310	0	1	0	insertion	HGNC	HGNC:17223	YES	1	P1	CCDS5213.1	ENSP00000356433	Q9Y2C2	0	UPI000006EF6A	0	0	0	0	0	12	chr6:g.149074752dup	0	0
chr6	149449926	rs34037220	T	TGC	2	152	1968	0.013	GC	3_prime_UTR_variant	MODIFIER	ZC3H12D	ENSG00000178199	Transcript	ENST00000409806.7	protein_coding	6/6	0	ENST00000409806.7:c.*756_*757insGC	0	2659-2660/5791	0	0	0	0	rs34037220	0	-1	0	insertion	HGNC	HGNC:21175	YES	1	P1	CCDS47500.2	ENSP00000386616	A2A288	0	UPI00002377F7	0	0	0	0	0	0	chr6:g.149449927_149449928insCG	0	0
chr6	150249701	rs3832442	AC	A	5	152	2205	0.032	-	3_prime_UTR_variant	MODIFIER	PPP1R14C	ENSG00000198729	Transcript	ENST00000361131.5	protein_coding	4/4	0	ENST00000361131.5:c.*882del	0	1529/2219	0	0	0	0	rs3832442	0	1	0	deletion	HGNC	HGNC:14952	YES	1	P1	CCDS5226.1	ENSP00000355260	Q8TAE6	0	UPI0000071936	0	0	0	0	0	0	chr6:g.150249702del	0.1012	0.18
chr6	150865721	0	C	CCCGCCG	6	152	1661	0.038	CCGCCG	5_prime_UTR_variant	MODIFIER	MTHFD1L	ENSG00000120254	Transcript	ENST00000611279.4	protein_coding	1/28	0	ENST00000611279.4:c.-81_-76dup	0	43-44/3475	0	0	0	0	rs546403634	0	1	0	insertion	HGNC	HGNC:21055	YES	5	A2	CCDS75535.1	ENSP00000478253	0	B7ZM99	UPI000166C73D	0	0	0	0	0	26	chr6:g.150865742_150865747dup	0.1002	0.2262
chr6	152971034	0	GA	G	7	150	700	0.045	-	3_prime_UTR_variant	MODIFIER	FBXO5	ENSG00000112029	Transcript	ENST00000229758.8	protein_coding	5/5	0	ENST00000229758.8:c.*128del	0	1554/2054	0	0	0	0	rs57467405	0	-1	0	deletion	HGNC	HGNC:13584	YES	1	P1	CCDS5242.1	ENSP00000229758	Q9UKT4	0	UPI000012A585	0	0	0	0	0	0	chr6:g.152971041del	0.1008	0.0129
chr6	154394633	0	A	AAAG	5	150	378	0.032	AAG	3_prime_UTR_variant	MODIFIER	CNKSR3	ENSG00000153721	Transcript	ENST00000607772.6	protein_coding	13/13	0	ENST00000607772.6:c.*11718_*11720dup	0	13959-13960/21078	0	0	0	0	0	0	-1	0	insertion	HGNC	HGNC:23034	YES	1	P1	CCDS5246.1	ENSP00000475915	Q6P9H4	0	UPI000020D0EA	0	0	0	0	0	0	chr6:g.154394639_154394641dup	0	0
chr6	157208109	0	G	GT	3	152	634	0.019	T	3_prime_UTR_variant	MODIFIER	ARID1B	ENSG00000049618	Transcript	ENST00000636930.1	protein_coding	20/20	0	ENST00000636930.1:c.*228dup	0	7088-7089/8246	0	0	0	0	rs370046956	0	1	0	insertion	HGNC	HGNC:18040	YES	2	A2	CCDS87459.1	ENSP00000490491	Q8NFD5	0	UPI000058E4B3	0	1	0	0	0	10	chr6:g.157208119dup	0.0988	0.2965
chr6	157289843	rs199836093	C	CTTT	4	152	1883	0.032	TTT	3_prime_UTR_variant	MODIFIER	TMEM242	ENSG00000215712	Transcript	ENST00000400788.8	protein_coding	4/4	0	ENST00000400788.8:c.*3057_*3058insAAA	0	3585-3586/4043	0	0	0	0	rs199836093	0	-1	0	insertion	HGNC	HGNC:17206	YES	1	P1	CCDS43519.1	ENSP00000383594	Q9NWH2	0	UPI0000071567	0	0	0	0	0	0	chr6:g.157289845_157289846insTTT	0.0276	0.0477
chr6	157291317	rs200623493	ACGAGTAAAGTGCAT	A	4	152	2173	0.032	-	3_prime_UTR_variant	MODIFIER	TMEM242	ENSG00000215712	Transcript	ENST00000400788.8	protein_coding	4/4	0	ENST00000400788.8:c.*1570_*1583del	0	2098-2111/4043	0	0	0	0	rs200623493	0	-1	0	deletion	HGNC	HGNC:17206	YES	1	P1	CCDS43519.1	ENSP00000383594	Q9NWH2	0	UPI0000071567	0	0	0	0	0	0	chr6:g.157291320_157291333del	0.0148	0
chr6	159916458	rs559225593	AT	A	2	152	1729	0.013	-	3_prime_UTR_variant	MODIFIER	MAS1	ENSG00000130368	Transcript	ENST00000252660.5	protein_coding	1/1	0	ENST00000252660.5:c.*8527del	0	9770/9841	0	0	0	0	rs559225593	0	1	0	deletion	HGNC	HGNC:6899	YES	0	P1	CCDS5272.1	ENSP00000252660	P04201	W8W3P4	UPI0000050458	0	0	0	0	0	1	chr6:g.159916460del	0.0008	0
chr6	160105905	0	TTGTGTG	T	2	152	1779	0.013	-	3_prime_UTR_variant	MODIFIER	IGF2R	ENSG00000197081	Transcript	ENST00000356956.5	protein_coding	48/48	0	ENST00000356956.5:c.*850_*855del	0	8446-8451/14044	0	0	0	0	rs879142251	0	1	0	deletion	HGNC	HGNC:5467	YES	1	P1	CCDS5273.1	ENSP00000349437	P11717	0	UPI0000072478	0	1	0	0	0	28	chr6:g.160105934_160105939del	0	0
chr6	163415143	0	C	CCGG	6	152	740	0.038	CGG	5_prime_UTR_variant	MODIFIER	QKI	ENSG00000112531	Transcript	ENST00000361752.8	protein_coding	1/8	0	ENST00000361752.8:c.-29_-27dup	0	426-427/9384	0	0	0	0	rs760891027	0	1	0	insertion	HGNC	HGNC:21100	YES	1	P3	CCDS5285.1	ENSP00000355094	Q96PU8	0	UPI0000029EBD	0	1	0	0	0	24	chr6:g.163415165_163415167dup	0	0
chr6	167042814	0	T	TTGTGTGTGTGTGTGTG	6	150	1410	0.039	TGTGTGTGTGTGTGTG	3_prime_UTR_variant	MODIFIER	FGFR1OP	ENSG00000213066	Transcript	ENST00000366847.9	protein_coding	13/13	0	ENST00000366847.9:c.*2846_*2861dup	0	4052-4053/13956	0	0	0	0	rs9295386	0	1	0	insertion	HGNC	HGNC:17012	YES	1	P4	CCDS5296.1	ENSP00000355812	O95684	0	UPI0000071446	0	1	0	0	0	25	chr6:g.167042824_167042839dup	0	0
chr6	169216817	rs1416737908	T	TAATA	4	152	1175	0.026	AATA	3_prime_UTR_variant	MODIFIER	THBS2	ENSG00000186340	Transcript	ENST00000366787.7	protein_coding	23/23	0	ENST00000366787.7:c.*1001_*1004dup	0	4773-4774/5811	0	0	0	0	rs1416737908	0	-1	0	insertion	HGNC	HGNC:11786	YES	1	P2	CCDS34574.1	ENSP00000355751	P35442	0	UPI0000231C7F	0	1	0	0	0	0	chr6:g.169216822_169216825dup	0	0
chr6	169420327	rs35346550	AC	A	2	152	2313	0.013	-	3_prime_UTR_variant	MODIFIER	AL031315.1	ENSG00000285733	Transcript	ENST00000648086.1	protein_coding	8/8	0	ENST00000648086.1:c.*833del	0	2036/2395	0	0	0	0	rs35346550	0	-1	0	deletion	Clone_based_ensembl_gene	0	YES	0	P1	0	ENSP00000497979	0	A0A3B3ITY5	UPI000E6EF5DA	0	0	0	0	0	0	chr6:g.169420328del	0.2829	0.202
chr6	169421145	rs36037832	GACC	G	2	152	1991	0.013	-	3_prime_UTR_variant	MODIFIER	AL031315.1	ENSG00000285733	Transcript	ENST00000648086.1	protein_coding	8/8	0	ENST00000648086.1:c.*13_*15del	0	1216-1218/2395	0	0	0	0	rs71940125	0	-1	0	deletion	Clone_based_ensembl_gene	0	YES	0	P1	0	ENSP00000497979	0	A0A3B3ITY5	UPI000E6EF5DA	0	0	0	0	0	0	chr6:g.169421150_169421152del	0.2292	0.143
chr6	170575314	0	C	CT	2	152	684	0.013	T	3_prime_UTR_variant	MODIFIER	PDCD2	ENSG00000071994	Transcript	ENST00000541970.5	protein_coding	6/6	0	ENST00000541970.5:c.*2244dup	0	3358-3359/3378	0	0	0	0	rs771605349	0	-1	0	insertion	HGNC	HGNC:8762	YES	1	P1	CCDS5316.1	ENSP00000439467	Q16342	0	UPI000013149C	0	0	0	0	0	0	chr6:g.170575327dup	0	0
chr7	1058597	rs3215363	CAGA	C	7	152	1994	0.051	-	3_prime_UTR_variant	MODIFIER	GPR146	ENSG00000164849	Transcript	ENST00000397095.2	protein_coding	2/2	0	ENST00000397095.2:c.*83_*85del	0	1306-1308/1969	0	0	0	0	rs150754201	0	1	0	deletion	HGNC	HGNC:21718	YES	1	P1	CCDS5321.1	ENSP00000380283	Q96CH1	A4D2Q3	UPI0000040BAB	0	0	0	0	0	2	chr7:g.1058600_1058602del	0.0441	0.0008
chr7	2437732	0	GCACA	G	4	152	2067	0.026	-	3_prime_UTR_variant	MODIFIER	CHST12	ENSG00000136213	Transcript	ENST00000618655.2	protein_coding	2/2	0	ENST00000618655.2:c.*3868_*3871del	0	5234-5237/15985	0	0	0	0	rs796576566	0	1	0	deletion	HGNC	HGNC:17423	YES	1	P1	CCDS5333.1	ENSP00000481912	Q9NRB3	A0A024R860	UPI000004C65C	0	0	0	0	0	19	chr7:g.2437752_2437755del	0	0
chr7	2631988	0	G	GGAGCCGAGCGCAGCCGAGCC	2	152	1056	0.013	GAGCCGAGCGCAGCCGAGCC	5_prime_UTR_variant	MODIFIER	TTYH3	ENSG00000136295	Transcript	ENST00000258796.12	protein_coding	1/14	0	ENST00000258796.12:c.-166_-147dup	0	3-4/4805	0	0	0	0	0	0	1	0	insertion	HGNC	HGNC:22222	YES	1	P1	CCDS34588.1	ENSP00000258796	Q9C0H2	A0A024R816	UPI000020E9F9	0	0	0	0	0	21	chr7:g.2631990_2632009dup	0	0
chr7	7607560	rs148302886	A	AT	5	152	1023	0.032	T	3_prime_UTR_variant	MODIFIER	MIOS	ENSG00000164654	Transcript	ENST00000340080.9	protein_coding	13/13	0	ENST00000340080.9:c.*473dup	0	3505-3506/4877	0	0	0	0	rs148302886	0	1	0	insertion	HGNC	HGNC:21905	YES	1	P1	CCDS43554.1	ENSP00000339881	Q9NXC5	A0A024RA24	UPI000020EB0B	0	0	0	0	0	5	chr7:g.7607565dup	0.0306	0.0885
chr7	12236355	rs552746853	GTATT	G	3	152	867	0.019	-	3_prime_UTR_variant	MODIFIER	TMEM106B	ENSG00000106460	Transcript	ENST00000396667.7	protein_coding	9/9	0	ENST00000396667.7:c.*4384_*4387del	0	5528-5531/12539	0	0	0	0	rs552746853	0	1	0	deletion	HGNC	HGNC:22407	YES	1	P1	CCDS5358.1	ENSP00000379901	Q9NUM4	A0A024R9Z1	UPI000003ED3C	0	1	0	0	0	3	chr7:g.12236359_12236362del	0.0024	0
chr7	12237808	rs1251586270	T	TAC	3	150	1316	0.019	AC	3_prime_UTR_variant	MODIFIER	TMEM106B	ENSG00000106460	Transcript	ENST00000396667.7	protein_coding	9/9	0	ENST00000396667.7:c.*5834_*5835insCA	0	6980-6981/12539	0	0	0	0	rs1251586270	0	1	0	insertion	HGNC	HGNC:22407	YES	1	P1	CCDS5358.1	ENSP00000379901	Q9NUM4	A0A024R9Z1	UPI000003ED3C	0	1	0	0	0	1	chr7:g.12237809_12237810insCA	0	0
chr7	12237808	0	T	TACACAC	4	150	1316	0.026	ACACAC	3_prime_UTR_variant	MODIFIER	TMEM106B	ENSG00000106460	Transcript	ENST00000396667.7	protein_coding	9/9	0	ENST00000396667.7:c.*5834_*5835insCACACA	0	6980-6981/12539	0	0	0	0	rs1251586270	0	1	0	insertion	HGNC	HGNC:22407	YES	1	P1	CCDS5358.1	ENSP00000379901	Q9NUM4	A0A024R9Z1	UPI000003ED3C	0	1	0	0	0	1	chr7:g.12237809_12237810insCACACA	0	0
chr7	12237808	0	T	TACACACAC	4	150	1316	0.026	ACACACAC	3_prime_UTR_variant	MODIFIER	TMEM106B	ENSG00000106460	Transcript	ENST00000396667.7	protein_coding	9/9	0	ENST00000396667.7:c.*5834_*5835insCACACACA	0	6980-6981/12539	0	0	0	0	rs1251586270	0	1	0	insertion	HGNC	HGNC:22407	YES	1	P1	CCDS5358.1	ENSP00000379901	Q9NUM4	A0A024R9Z1	UPI000003ED3C	0	1	0	0	0	1	chr7:g.12237809_12237810insCACACACA	0	0
chr7	12237814	rs57387547	CAT	C	2	150	1446	0.013	-	3_prime_UTR_variant	MODIFIER	TMEM106B	ENSG00000106460	Transcript	ENST00000396667.7	protein_coding	9/9	0	ENST00000396667.7:c.*5841_*5842del	0	6987-6988/12539	0	0	0	0	rs761977758	0	1	0	deletion	HGNC	HGNC:22407	YES	1	P1	CCDS5358.1	ENSP00000379901	Q9NUM4	A0A024R9Z1	UPI000003ED3C	0	1	0	0	0	1	chr7:g.12237816_12237817del	0	0
chr7	12237816	0	T	TAC	2	152	1467	0.013	AC	3_prime_UTR_variant	MODIFIER	TMEM106B	ENSG00000106460	Transcript	ENST00000396667.7	protein_coding	9/9	0	ENST00000396667.7:c.*5880_*5881dup	0	6988-6989/12539	0	0	0	0	rs1491142924	0	1	0	insertion	HGNC	HGNC:22407	YES	1	P1	CCDS5358.1	ENSP00000379901	Q9NUM4	A0A024R9Z1	UPI000003ED3C	0	1	0	0	0	40	chr7:g.12237855_12237856dup	0	0
chr7	12237816	0	TAC	T	5	152	1467	0.032	-	3_prime_UTR_variant	MODIFIER	TMEM106B	ENSG00000106460	Transcript	ENST00000396667.7	protein_coding	9/9	0	ENST00000396667.7:c.*5880_*5881del	0	6989-6990/12539	0	0	0	0	rs1180426890	0	1	0	deletion	HGNC	HGNC:22407	YES	1	P1	CCDS5358.1	ENSP00000379901	Q9NUM4	A0A024R9Z1	UPI000003ED3C	0	1	0	0	0	38	chr7:g.12237855_12237856del	0	0
chr7	12237816	0	TACAC	T	2	152	1467	0.013	-	3_prime_UTR_variant	MODIFIER	TMEM106B	ENSG00000106460	Transcript	ENST00000396667.7	protein_coding	9/9	0	ENST00000396667.7:c.*5878_*5881del	0	6989-6992/12539	0	0	0	0	rs1403647366	0	1	0	deletion	HGNC	HGNC:22407	YES	1	P1	CCDS5358.1	ENSP00000379901	Q9NUM4	A0A024R9Z1	UPI000003ED3C	0	1	0	0	0	36	chr7:g.12237853_12237856del	0	0
chr7	14145244	rs200220890	CT	C	2	152	740	0.013	-	3_prime_UTR_variant	MODIFIER	DGKB	ENSG00000136267	Transcript	ENST00000403951.6	protein_coding	26/26	0	ENST00000403951.6:c.*3886del	0	6721/6917	0	0	0	0	rs200220890	0	-1	0	deletion	HGNC	HGNC:2850	YES	5	P3	CCDS47547.1	ENSP00000385780	Q9Y6T7	0	UPI0000033B9B	0	0	0	0	0	0	chr7:g.14145245del	0.0052	0.0182
chr7	14147890	0	C	CTGT	2	152	1621	0.013	TGT	3_prime_UTR_variant	MODIFIER	DGKB	ENSG00000136267	Transcript	ENST00000403951.6	protein_coding	26/26	0	ENST00000403951.6:c.*1238_*1240dup	0	4075-4076/6917	0	0	0	0	rs141448725	0	-1	0	insertion	HGNC	HGNC:2850	YES	5	P3	CCDS47547.1	ENSP00000385780	Q9Y6T7	0	UPI0000033B9B	0	0	0	0	0	0	chr7:g.14147895_14147897dup	0.0167	0.059
chr7	14903212	0	AGT	A	6	152	2283	0.038	-	5_prime_UTR_variant	MODIFIER	DGKB	ENSG00000136267	Transcript	ENST00000403951.6	protein_coding	1/26	0	ENST00000403951.6:c.-273_-272del	0	148-149/6917	0	0	0	0	rs1413018265	0	-1	0	deletion	HGNC	HGNC:2850	YES	5	P3	CCDS47547.1	ENSP00000385780	Q9Y6T7	0	UPI0000033B9B	0	0	0	0	0	0	chr7:g.14903253_14903254del	0	0
chr7	15686492	0	A	AT	3	152	1093	0.019	T	5_prime_UTR_variant	MODIFIER	MEOX2	ENSG00000106511	Transcript	ENST00000262041.6	protein_coding	1/3	0	ENST00000262041.6:c.-91dup	0	191-192/2371	0	0	0	0	rs540787433	0	-1	0	insertion	HGNC	HGNC:7014	YES	1	P1	CCDS34605.1	ENSP00000262041	P50222	0	UPI000013D247	0	0	0	0	0	0	chr7:g.15686502dup	0	0
chr7	20139825	0	T	TAC	3	152	1388	0.019	AC	3_prime_UTR_variant	MODIFIER	MACC1	ENSG00000183742	Transcript	ENST00000400331.9	protein_coding	7/7	0	ENST00000400331.9:c.*1119_*1120dup	0	3988-3989/9159	0	0	0	0	rs1491270893	0	-1	0	insertion	HGNC	HGNC:30215	YES	2	P1	CCDS5369.1	ENSP00000383185	Q6ZN28	0	UPI00001B2F47	0	1	0	0	0	0	chr7:g.20139861_20139862dup	0	0
chr7	20615582	0	C	CGTGTGTGT	7	152	1708	0.045	GTGTGTGT	5_prime_UTR_variant	MODIFIER	ABCB5	ENSG00000004846	Transcript	ENST00000404938.6	protein_coding	1/28	0	ENST00000404938.6:c.-246_-239dup	0	376-377/5811	0	0	0	0	rs71555809	0	1	0	insertion	HGNC	HGNC:46	YES	1	P1	CCDS55090.1	ENSP00000384881	Q2M3G0	0	UPI000173A253	0	0	0	0	0	38	chr7:g.20615613_20615620dup	0	0
chr7	23310789	0	A	AT	6	152	978	0.038	T	3_prime_UTR_variant	MODIFIER	IGF2BP3	ENSG00000136231	Transcript	ENST00000258729.8	protein_coding	15/15	0	ENST00000258729.8:c.*1572dup	0	3693-3694/4274	0	0	0	0	rs544648451	0	-1	0	insertion	HGNC	HGNC:28868	YES	1	P1	CCDS5382.1	ENSP00000258729	O00425	0	UPI0000117172	0	0	0	0	0	0	chr7:g.23310799dup	0.1452	0.3041
chr7	25225040	0	GTA	G	2	152	1341	0.013	-	3_prime_UTR_variant	MODIFIER	NPVF	ENSG00000105954	Transcript	ENST00000222674.2	protein_coding	3/3	0	ENST00000222674.2:c.*80_*81del	0	718-719/1190	0	0	0	0	0	0	-1	0	deletion	HGNC	HGNC:13782	YES	1	P1	CCDS5395.1	ENSP00000222674	Q9HCQ7	0	UPI000013380C	0	0	0	0	0	0	chr7:g.25225041_25225042del	0	0
chr7	25225043	0	GCTAC	G	2	152	1359	0.013	-	3_prime_UTR_variant	MODIFIER	NPVF	ENSG00000105954	Transcript	ENST00000222674.2	protein_coding	3/3	0	ENST00000222674.2:c.*75_*78del	0	713-716/1190	0	0	0	0	0	0	-1	0	deletion	HGNC	HGNC:13782	YES	1	P1	CCDS5395.1	ENSP00000222674	Q9HCQ7	0	UPI000013380C	0	0	0	0	0	0	chr7:g.25225044_25225047del	0	0
chr7	26291922	0	T	TGCGCGGGGAGCGCGGGGA	5	152	1973	0.032	GCGCGGGGAGCGCGGGGA	5_prime_UTR_variant	MODIFIER	SNX10	ENSG00000086300	Transcript	ENST00000446848.6	protein_coding	1/7	0	ENST00000446848.6:c.-217_-200dup	0	28-29/2613	0	0	0	0	rs982107426	0	1	0	insertion	HGNC	HGNC:14974	YES	1	P2	CCDS5399.1	ENSP00000395474	Q9Y5X0	A0A024RA70	UPI000003E7DF	0	1	0	0	0	35	chr7:g.26291940_26291957dup	0	0
chr7	26291922	0	T	TGCGCGGGGAGCGCGGGGAGCGCGGGGA	5	152	1973	0.038	GCGCGGGGAGCGCGGGGAGCGCGGGGA	5_prime_UTR_variant	MODIFIER	SNX10	ENSG00000086300	Transcript	ENST00000446848.6	protein_coding	1/7	0	ENST00000446848.6:c.-226_-200dup	0	28-29/2613	0	0	0	0	0	0	1	0	insertion	HGNC	HGNC:14974	YES	1	P2	CCDS5399.1	ENSP00000395474	Q9Y5X0	A0A024RA70	UPI000003E7DF	0	1	0	0	0	35	chr7:g.26291931_26291957dup	0	0
chr7	26291922	0	T	TGCGCGGGGAGCGCGGGGAGCGCGGGGAGCGCGGGGA	4	152	1973	0.026	GCGCGGGGAGCGCGGGGAGCGCGGGGAGCGCGGGGA	5_prime_UTR_variant	MODIFIER	SNX10	ENSG00000086300	Transcript	ENST00000446848.6	protein_coding	1/7	0	ENST00000446848.6:c.-200_-199insAGCGCGGGGAGCGCGGGGAGCGCGGGGAGCGCGGGG	0	28-29/2613	0	0	0	0	0	0	1	0	insertion	HGNC	HGNC:14974	YES	1	P2	CCDS5399.1	ENSP00000395474	Q9Y5X0	A0A024RA70	UPI000003E7DF	0	1	0	0	0	35	chr7:g.26291957_26291958insAGCGCGGGGAGCGCGGGGAGCGCGGGGAGCGCGGGG	0	0
chr7	26291922	rs368154708	TGCGCGGGGAGCGCGGGGA	T	2	152	1973	0.013	-	5_prime_UTR_variant	MODIFIER	SNX10	ENSG00000086300	Transcript	ENST00000446848.6	protein_coding	1/7	0	ENST00000446848.6:c.-217_-200del	0	29-46/2613	0	0	0	0	rs368154708	0	1	0	deletion	HGNC	HGNC:14974	YES	1	P2	CCDS5399.1	ENSP00000395474	Q9Y5X0	A0A024RA70	UPI000003E7DF	0	1	0	0	0	17	chr7:g.26291940_26291957del	0.0024	0.0023
chr7	28821126	0	ATG	A	6	152	1243	0.038	-	3_prime_UTR_variant	MODIFIER	CREB5	ENSG00000146592	Transcript	ENST00000357727.7	protein_coding	11/11	0	ENST00000357727.7:c.*1879_*1880del	0	3772-3773/8539	0	0	0	0	rs72020334	0	1	0	deletion	HGNC	HGNC:16844	YES	1	P4	CCDS5417.1	ENSP00000350359	Q02930	0	UPI0000457534	0	0	0	0	0	31	chr7:g.28821158_28821159del	0	0
chr7	28824090	rs10522147	A	ATACTT	2	152	815	0.013	TACTT	3_prime_UTR_variant	MODIFIER	CREB5	ENSG00000146592	Transcript	ENST00000357727.7	protein_coding	11/11	0	ENST00000357727.7:c.*4815_*4819dup	0	6735-6736/8539	0	0	0	0	rs10622558	0	1	0	insertion	HGNC	HGNC:16844	YES	1	P4	CCDS5417.1	ENSP00000350359	Q02930	0	UPI0000457534	0	0	0	0	0	8	chr7:g.28824094_28824098dup	0.1122	0.202
chr7	28955089	rs1444138681	TG	T	2	152	1633	0.013	-	3_prime_UTR_variant	MODIFIER	TRIL	ENSG00000255690	Transcript	ENST00000539664.2	protein_coding	1/1	0	ENST00000539664.2:c.*521del	0	3203/4935	0	0	0	0	rs1444138681	0	-1	0	deletion	HGNC	HGNC:22200	YES	0	P1	CCDS75573.1	ENSP00000479256	Q7L0X0	0	UPI00005C3DAC	0	0	0	0	0	0	chr7:g.28955091del	0	0
chr7	30159576	rs1204954508	T	TA	3	152	1647	0.019	A	3_prime_UTR_variant	MODIFIER	MTURN	ENSG00000180354	Transcript	ENST00000324453.13	protein_coding	3/3	0	ENST00000324453.13:c.*2030dup	0	2575-2576/5761	0	0	0	0	rs1204954508	0	1	0	insertion	HGNC	HGNC:25457	YES	1	P1	CCDS5425.2	ENSP00000324204	Q8N3F0	0	UPI0000073903	0	0	0	0	0	2	chr7:g.30159578dup	0	0
chr7	31108746	0	A	ATGTG	5	152	2270	0.032	TGTG	3_prime_UTR_variant	MODIFIER	ADCYAP1R1	ENSG00000078549	Transcript	ENST00000614107.4	protein_coding	17/17	0	ENST00000614107.4:c.*2094_*2097dup	0	3842-3843/6575	0	0	0	0	rs878995003	0	1	0	insertion	HGNC	HGNC:242	YES	5	A2	CCDS56480.1	ENSP00000483721	P41586	0	UPI0000DA58BA	0	0	0	0	0	35	chr7:g.31108778_31108781dup	0	0
chr7	38259162	rs71301002	A	AT	2	152	1904	0.013	T	3_prime_UTR_variant	MODIFIER	TRGC1	ENSG00000211689	Transcript	ENST00000443402.6	TR_C_gene	3/3	0	ENST00000443402.6:c.*925dup	0	1446-1447/2730	0	0	0	0	rs141065618	0	-1	cds_start_NF	insertion	HGNC	HGNC:12275	YES	0	P1	0	ENSP00000404817	0	0	UPI0000F3036A	0	0	0	0	0	0	chr7:g.38259164dup	0.0753	0.0023
chr7	41689102	0	CTG	C	5	152	1606	0.032	-	3_prime_UTR_variant	MODIFIER	INHBA	ENSG00000122641	Transcript	ENST00000242208.5	protein_coding	3/3	0	ENST00000242208.5:c.*546_*547del	0	2056-2057/6046	0	0	0	0	rs1448030417	0	-1	0	deletion	HGNC	HGNC:6066	YES	1	P1	CCDS5464.1	ENSP00000242208	P08476	A4D1W7	UPI000012D421	0	1	0	0	0	0	chr7:g.41689136_41689137del	0	0
chr7	41689102	0	CTGTGTGTG	C	5	152	1606	0.032	-	3_prime_UTR_variant	MODIFIER	INHBA	ENSG00000122641	Transcript	ENST00000242208.5	protein_coding	3/3	0	ENST00000242208.5:c.*540_*547del	0	2050-2057/6046	0	0	0	0	rs1212202716	0	-1	0	deletion	HGNC	HGNC:6066	YES	1	P1	CCDS5464.1	ENSP00000242208	P08476	A4D1W7	UPI000012D421	0	1	0	0	0	0	chr7:g.41689130_41689137del	0	0
chr7	41700469	0	A	AT	5	150	432	0.032	T	5_prime_UTR_variant	MODIFIER	INHBA	ENSG00000122641	Transcript	ENST00000242208.5	protein_coding	2/3	0	ENST00000242208.5:c.-96dup	0	134-135/6046	0	0	0	0	rs111584790	0	-1	0	insertion	HGNC	HGNC:6066	YES	1	P1	CCDS5464.1	ENSP00000242208	P08476	A4D1W7	UPI000012D421	0	1	0	0	0	0	chr7:g.41700480dup	0	0
chr7	41960988	0	A	AT	3	152	1073	0.019	T	3_prime_UTR_variant	MODIFIER	GLI3	ENSG00000106571	Transcript	ENST00000395925.8	protein_coding	15/15	0	ENST00000395925.8:c.*3341dup	0	8365-8366/8405	0	0	0	0	rs138425063	0	-1	0	insertion	HGNC	HGNC:4319	YES	5	P2	CCDS5465.1	ENSP00000379258	P10071	0	UPI000020EE4C	0	1	0	0	0	0	chr7:g.41960997dup	0.0913	0.0061
chr7	43625753	0	CAGAG	C	3	152	1495	0.026	-	3_prime_UTR_variant	MODIFIER	STK17A	ENSG00000164543	Transcript	ENST00000319357.6	protein_coding	7/7	0	ENST00000319357.6:c.*932_*935del	0	2293-2296/3918	0	0	0	0	rs780401264	0	1	0	deletion	HGNC	HGNC:11395	YES	1	P1	CCDS5470.1	ENSP00000319192	Q9UEE5	0	UPI00001405A1	0	0	0	0	0	20	chr7:g.43625774_43625777del	0	0
chr7	44381588	rs532093592	TG	T	4	152	2498	0.026	-	3_prime_UTR_variant	MODIFIER	NUDCD3	ENSG00000015676	Transcript	ENST00000355451.8	protein_coding	6/6	0	ENST00000355451.8:c.*4422del	0	5566/8036	0	0	0	0	rs532093592	0	-1	0	deletion	HGNC	HGNC:22208	YES	1	P1	CCDS5490.2	ENSP00000347626	Q8IVD9	0	UPI000020EEEB	0	0	0	0	0	0	chr7:g.44381592del	0.0022	0.0015
chr7	44769146	rs199813463	TTGG	T	5	152	2059	0.032	-	3_prime_UTR_variant	MODIFIER	ZMIZ2	ENSG00000122515	Transcript	ENST00000309315.9	protein_coding	19/19	0	ENST00000309315.9:c.*1527_*1529del	0	4494-4496/5228	0	0	0	0	rs199813463	0	1	0	deletion	HGNC	HGNC:22229	YES	2	P4	CCDS43576.1	ENSP00000311778	Q8NF64	0	UPI00001D747B	0	0	0	0	0	3	chr7:g.44769150_44769152del	0.0098	0.0023
chr7	57471716	rs1156923995	AT	A	2	152	865	0.013	-	3_prime_UTR_variant	MODIFIER	ZNF716	ENSG00000182111	Transcript	ENST00000420713.1	protein_coding	4/4	0	ENST00000420713.1:c.*1768del	0	3368/5197	0	0	0	0	rs1156923995	0	1	0	deletion	HGNC	HGNC:32458	YES	4	P1	CCDS55112.1	ENSP00000394248	A6NP11	0	UPI00004192FD	0	0	0	0	0	0	chr7:g.57471717del	0	0
chr7	64974005	rs890738715	T	TAG	2	152	997	0.013	AG	3_prime_UTR_variant	MODIFIER	ZNF117	ENSG00000152926	Transcript	ENST00000282869.10	protein_coding	4/4	0	ENST00000282869.10:c.*4113_*4114insCT	0	6850-6851/9080	0	0	0	0	rs890738715	0	-1	0	insertion	HGNC	HGNC:12897	YES	1	P1	CCDS43593.1	ENSP00000282869	Q03924	0	UPI000049E07A	0	0	0	0	0	0	chr7:g.64974006_64974007insGA	0	0
chr7	64975448	rs76137919	A	ATC	3	150	646	0.019	TC	3_prime_UTR_variant	MODIFIER	ZNF117	ENSG00000152926	Transcript	ENST00000282869.10	protein_coding	4/4	0	ENST00000282869.10:c.*2670_*2671insGA	0	5407-5408/9080	0	0	0	0	rs76137919	0	-1	0	insertion	HGNC	HGNC:12897	YES	1	P1	CCDS43593.1	ENSP00000282869	Q03924	0	UPI000049E07A	0	0	0	0	0	0	chr7:g.64975448_64975449insTC	0.0413	0.0015
chr7	66811155	rs3837081	C	CT	3	152	1869	0.019	T	3_prime_UTR_variant&NMD_transcript_variant	MODIFIER	AC027644.4	ENSG00000284461	Transcript	ENST00000503687.2	nonsense_mediated_decay	13/13	0	ENST00000503687.2:c.*3300dup	0	4105-4106/4139	0	0	0	0	rs3837081	0	1	0	insertion	Clone_based_ensembl_gene	0	YES	2	P1	0	ENSP00000421074	0	E9PHB8	UPI0001D3B64E	0	0	0	0	0	1	chr7:g.66811156dup	0.0946	0.0567
chr7	71713213	0	GGT	G	7	152	2105	0.051	-	3_prime_UTR_variant	MODIFIER	GALNT17	ENSG00000185274	Transcript	ENST00000333538.10	protein_coding	11/11	0	ENST00000333538.10:c.*1082_*1083del	0	3524-3525/3909	0	0	0	0	rs145929437	0	1	0	deletion	HGNC	HGNC:16347	YES	1	P1	CCDS5540.1	ENSP00000329654	Q6IS24	Q2L4S5	UPI00000502D5	0	0	0	0	0	14	chr7:g.71713228_71713229del	0	0
chr7	73593274	rs72649009	CAT	C	2	152	2205	0.013	-	3_prime_UTR_variant	MODIFIER	MLXIPL	ENSG00000009950	Transcript	ENST00000313375.8	protein_coding	17/17	0	ENST00000313375.8:c.*589_*590del	0	3178-3179/3252	0	0	0	0	rs72649009	0	-1	0	deletion	HGNC	HGNC:12744	YES	1	P3	CCDS5553.1	ENSP00000320886	Q9NP71	0	UPI0000138F98	0	1	0	0	0	0	chr7:g.73593275_73593276del	0	0
chr7	73828642	rs1158641800	GAT	G	2	152	1173	0.013	-	5_prime_UTR_variant	MODIFIER	CLDN4	ENSG00000189143	Transcript	ENST00000435050.1	protein_coding	2/2	0	ENST00000435050.1:c.-2559_-2558del	0	122-123/4163	0	0	0	0	rs1158641800	0	1	0	deletion	HGNC	HGNC:2046	YES	2	P1	CCDS5560.1	ENSP00000409544	O14493	Q75L80	UPI0000044941	0	0	0	0	0	0	chr7:g.73828643_73828644del	0	0
chr7	74174252	rs1215873910	C	CGT	3	152	1256	0.019	GT	5_prime_UTR_variant	MODIFIER	EIF4H	ENSG00000106682	Transcript	ENST00000265753.12	protein_coding	1/7	0	ENST00000265753.12:c.-130_-129dup	0	8-9/2679	0	0	0	0	rs1215873910	0	1	0	insertion	HGNC	HGNC:12741	YES	2	P4	CCDS5564.1	ENSP00000265753	Q15056	0	UPI000012D373	0	0	0	0	0	3	chr7:g.74174254_74174255dup	0	0
chr7	80219027	0	T	TTG	2	150	1120	0.013	TG	3_prime_UTR_variant	MODIFIER	GNAI1	ENSG00000127955	Transcript	ENST00000649796.2	protein_coding	8/8	0	ENST00000649796.2:c.*1566_*1567dup	0	2929-2930/10083	0	0	0	0	rs111698493	0	1	0	insertion	HGNC	HGNC:4384	YES	0	P1	CCDS5595.1	ENSP00000497260	P63096	0	UPI000000124A	0	1	0	0	0	33	chr7:g.80219059_80219060dup	0	0
chr7	80219027	0	T	TTGTGTGTGTG	2	150	1120	0.013	TGTGTGTGTG	3_prime_UTR_variant	MODIFIER	GNAI1	ENSG00000127955	Transcript	ENST00000649796.2	protein_coding	8/8	0	ENST00000649796.2:c.*1558_*1567dup	0	2929-2930/10083	0	0	0	0	rs111698493	0	1	0	insertion	HGNC	HGNC:4384	YES	0	P1	CCDS5595.1	ENSP00000497260	P63096	0	UPI000000124A	0	1	0	0	0	33	chr7:g.80219051_80219060dup	0	0
chr7	80225021	rs10555768	AAC	A	4	152	1145	0.026	-	3_prime_UTR_variant	MODIFIER	GNAI1	ENSG00000127955	Transcript	ENST00000649796.2	protein_coding	8/8	0	ENST00000649796.2:c.*7532_*7533del	0	8924-8925/10083	0	0	0	0	rs10555768	0	1	0	deletion	HGNC	HGNC:4384	YES	0	P1	CCDS5595.1	ENSP00000497260	P63096	0	UPI000000124A	0	1	0	0	0	3	chr7:g.80225025_80225026del	0.1008	0.1399
chr7	87628572	0	G	GGTGC	6	150	1058	0.039	GTGC	5_prime_UTR_variant	MODIFIER	RUNDC3B	ENSG00000105784	Transcript	ENST00000338056.7	protein_coding	1/12	0	ENST00000338056.7:c.-240_-237dup	0	160-161/4099	0	0	0	0	rs1226549428	0	1	0	insertion	HGNC	HGNC:30286	YES	2	0	CCDS5609.1	ENSP00000337732	Q96NL0	0	UPI0000071425	0	0	0	0	0	15	chr7:g.87628584_87628587dup	0	0
chr7	87836220	rs3216917	AGTT	A	6	152	749	0.038	-	3_prime_UTR_variant	MODIFIER	SLC25A40	ENSG00000075303	Transcript	ENST00000341119.10	protein_coding	12/12	0	ENST00000341119.10:c.*26_*28del	0	1401-1403/4056	0	0	0	0	rs3216917	0	-1	0	deletion	HGNC	HGNC:29680	YES	1	P1	CCDS5610.1	ENSP00000344831	Q8TBP6	0	UPI0000071FF6	0	0	0	0	0	0	chr7:g.87836227_87836229del	0.0535	0.0998
chr7	88273501	0	GGT	G	4	152	1437	0.026	-	3_prime_UTR_variant	MODIFIER	STEAP4	ENSG00000127954	Transcript	ENST00000380079.8	protein_coding	5/5	0	ENST00000380079.8:c.*5895_*5896del	0	7377-7378/9988	0	0	0	0	rs71750459	0	-1	0	deletion	HGNC	HGNC:21923	YES	1	P1	CCDS43611.1	ENSP00000369419	Q687X5	0	UPI000003C39A	0	0	0	0	0	0	chr7:g.88273524_88273525del	0.1616	0.1422
chr7	88275600	0	G	GGT	5	152	1361	0.032	GT	3_prime_UTR_variant	MODIFIER	STEAP4	ENSG00000127954	Transcript	ENST00000380079.8	protein_coding	5/5	0	ENST00000380079.8:c.*3796_*3797dup	0	5279-5280/9988	0	0	0	0	rs1382592079	0	-1	0	insertion	HGNC	HGNC:21923	YES	1	P1	CCDS43611.1	ENSP00000369419	Q687X5	0	UPI000003C39A	0	0	0	0	0	0	chr7:g.88275635_88275636dup	0	0
chr7	88275600	0	G	GGTGTGT	7	152	1361	0.045	GTGTGT	3_prime_UTR_variant	MODIFIER	STEAP4	ENSG00000127954	Transcript	ENST00000380079.8	protein_coding	5/5	0	ENST00000380079.8:c.*3792_*3797dup	0	5279-5280/9988	0	0	0	0	rs1382592079	0	-1	0	insertion	HGNC	HGNC:21923	YES	1	P1	CCDS43611.1	ENSP00000369419	Q687X5	0	UPI000003C39A	0	0	0	0	0	0	chr7:g.88275631_88275636dup	0	0
chr7	88794119	rs72289236	G	GT	7	152	1099	0.045	T	3_prime_UTR_variant	MODIFIER	TEX47	ENSG00000164645	Transcript	ENST00000297203.3	protein_coding	2/2	0	ENST00000297203.3:c.*61dup	0	1025-1026/1039	0	0	0	0	rs72289236	0	-1	0	insertion	HGNC	HGNC:22402	YES	1	P1	CCDS34678.1	ENSP00000297203	Q8TBZ9	0	UPI000005034C	0	0	0	0	0	0	chr7:g.88794127dup	0.1214	0.1029
chr7	90389387	0	AT	A	4	152	806	0.026	-	3_prime_UTR_variant	MODIFIER	GTPBP10	ENSG00000105793	Transcript	ENST00000222511.10	protein_coding	10/10	0	ENST00000222511.10:c.*4244del	0	5464/7531	0	0	0	0	rs11326824	0	1	0	deletion	HGNC	HGNC:25106	YES	1	P1	CCDS5617.1	ENSP00000222511	A4D1E9	0	UPI00003674D7	0	0	0	0	0	10	chr7:g.90389398del	0	0
chr7	90389398	rs574901046	TC	T	7	152	799	0.045	-	3_prime_UTR_variant	MODIFIER	GTPBP10	ENSG00000105793	Transcript	ENST00000222511.10	protein_coding	10/10	0	ENST00000222511.10:c.*4252del	0	5475/7531	0	0	0	0	rs574901046	0	1	0	deletion	HGNC	HGNC:25106	YES	1	P1	CCDS5617.1	ENSP00000222511	A4D1E9	0	UPI00003674D7	0	0	0	0	0	7	chr7:g.90389406del	0	0
chr7	92614696	0	TACAC	T	4	152	1684	0.026	-	3_prime_UTR_variant	MODIFIER	CDK6	ENSG00000105810	Transcript	ENST00000265734.8	protein_coding	8/8	0	ENST00000265734.8:c.*440_*443del	0	1833-1836/11612	0	0	0	0	rs762406747	0	-1	0	deletion	HGNC	HGNC:1777	YES	1	P1	CCDS5628.1	ENSP00000265734	Q00534	0	UPI00001108FA	0	1	0	0	0	0	chr7:g.92614726_92614729del	0	0
chr7	92614696	0	TACACAC	T	2	152	1684	0.013	-	3_prime_UTR_variant	MODIFIER	CDK6	ENSG00000105810	Transcript	ENST00000265734.8	protein_coding	8/8	0	ENST00000265734.8:c.*438_*443del	0	1831-1836/11612	0	0	0	0	rs1447750809	0	-1	0	deletion	HGNC	HGNC:1777	YES	1	P1	CCDS5628.1	ENSP00000265734	Q00534	0	UPI00001108FA	0	1	0	0	0	0	chr7:g.92614724_92614729del	0	0
chr7	93130660	0	A	AGT	5	152	1313	0.032	GT	3_prime_UTR_variant	MODIFIER	SAMD9L	ENSG00000177409	Transcript	ENST00000318238.9	protein_coding	5/5	0	ENST00000318238.9:c.*555_*556dup	0	6545-6546/7150	0	0	0	0	rs1333299640	0	-1	0	insertion	HGNC	HGNC:1349	YES	1	P1	CCDS34681.1	ENSP00000326247	Q8IVG5	0	UPI000020F567	0	1	0	0	0	0	chr7:g.93130703_93130704dup	0	0
chr7	93130660	0	AGT	A	6	152	1313	0.038	-	3_prime_UTR_variant	MODIFIER	SAMD9L	ENSG00000177409	Transcript	ENST00000318238.9	protein_coding	5/5	0	ENST00000318238.9:c.*555_*556del	0	6544-6545/7150	0	0	0	0	rs372933966	0	-1	0	deletion	HGNC	HGNC:1349	YES	1	P1	CCDS34681.1	ENSP00000326247	Q8IVG5	0	UPI000020F567	0	1	0	0	0	0	chr7:g.93130703_93130704del	0.1931	0.3003
chr7	93574449	rs34639237	C	CG	2	152	1715	0.013	G	5_prime_UTR_variant	MODIFIER	CALCR	ENSG00000004948	Transcript	ENST00000359558.6	protein_coding	2/16	0	ENST00000359558.6:c.-205dup	0	96-97/3696	0	0	0	0	rs34639237	0	-1	0	insertion	HGNC	HGNC:1440	YES	5	A2	CCDS55125.1	ENSP00000352561	0	A0A0A0MRG0	UPI0001B8380B	0	1	0	0	0	0	chr7:g.93574452dup	0.0689	0.084
chr7	93963792	rs967700331	G	GA	6	152	1075	0.038	A	3_prime_UTR_variant&NMD_transcript_variant	MODIFIER	BET1	ENSG00000105829	Transcript	ENST00000357520.8	nonsense_mediated_decay	7/7	0	ENST00000357520.8:c.*2032dup	0	2555-2556/3586	0	0	0	0	rs967700331	0	-1	0	insertion	HGNC	HGNC:14562	0	1	0	0	ENSP00000350125	0	Q68DU7	UPI000041A099	0	0	0	0	0	0	chr7:g.93963798dup	0	0
chr7	95298769	0	C	CA	2	152	1918	0.013	A	3_prime_UTR_variant	MODIFIER	PON1	ENSG00000005421	Transcript	ENST00000222381.7	protein_coding	9/9	0	ENST00000222381.7:c.*174dup	0	1474-1475/2568	0	0	0	0	rs202015659	0	-1	0	insertion	HGNC	HGNC:9204	YES	1	P1	CCDS5638.1	ENSP00000222381	P27169	0	UPI000013C7FD	0	1	0	0	0	0	chr7:g.95298777dup	0.0112	0.0008
chr7	98292447	rs11345007	TC	T	2	152	1926	0.013	-	3_prime_UTR_variant	MODIFIER	BAIAP2L1	ENSG00000006453	Transcript	ENST00000005260.9	protein_coding	14/14	0	ENST00000005260.9:c.*1073del	0	2847/3645	0	0	0	0	rs11345007	0	-1	0	deletion	HGNC	HGNC:21649	YES	1	P1	CCDS34687.1	ENSP00000005260	Q9UHR4	0	UPI0000035DA9	0	0	0	0	0	0	chr7:g.98292450del	0.1454	0.2057
chr7	98847504	0	CTGTGTGTGTGTG	C	6	152	2539	0.038	-	3_prime_UTR_variant	MODIFIER	TMEM130	ENSG00000166448	Transcript	ENST00000416379.6	protein_coding	8/8	0	ENST00000416379.6:c.*540_*551del	0	1853-1864/2881	0	0	0	0	rs1232763642	0	-1	0	deletion	HGNC	HGNC:25429	YES	1	A2	CCDS47650.1	ENSP00000413163	Q8N3G9	0	UPI000006EF2E	0	0	0	0	0	0	chr7:g.98847531_98847542del	0	0
chr7	99417013	rs547215198	CT	C	3	152	851	0.019	-	3_prime_UTR_variant	MODIFIER	PTCD1	ENSG00000106246	Transcript	ENST00000292478.8	protein_coding	8/8	0	ENST00000292478.8:c.*2953del	0	5307/5582	0	0	0	0	rs547215198	0	-1	0	deletion	HGNC	HGNC:22198	YES	1	P1	CCDS34691.1	ENSP00000292478	O75127	A4D273	UPI0000223FFA	0	0	0	0	0	0	chr7:g.99417024del	0	0
chr7	100673815	0	G	GCGC	2	152	1413	0.013	CGC	5_prime_UTR_variant	MODIFIER	GNB2	ENSG00000172354	Transcript	ENST00000303210.9	protein_coding	1/10	0	ENST00000303210.9:c.-163_-161dup	0	76-77/1664	0	0	0	0	rs1412420175	0	1	0	insertion	HGNC	HGNC:4398	YES	1	P1	CCDS5703.1	ENSP00000305260	P62879	Q6FHM2	UPI0000000934	0	0	0	0	0	37	chr7:g.100673850_100673852dup	0	0
chr7	100967942	rs1301778680	C	CGGT	2	152	1296	0.013	GGT	3_prime_UTR_variant	MODIFIER	MUC3A	ENSG00000169894	Transcript	ENST00000379458.9	protein_coding	12/12	0	ENST00000379458.9:c.*781_*783dup	0	10843-10844/11248	0	0	0	0	rs1301778680	0	1	0	insertion	HGNC	HGNC:7513	YES	5	P2	CCDS78262.1	ENSP00000368771	Q02505	0	UPI000455B941	0	0	0	0	0	3	chr7:g.100967943_100967945dup	0	0
chr7	100967949	rs1339193660	GC	G	2	152	1181	0.013	-	3_prime_UTR_variant	MODIFIER	MUC3A	ENSG00000169894	Transcript	ENST00000379458.9	protein_coding	12/12	0	ENST00000379458.9:c.*792del	0	10851/11248	0	0	0	0	rs1339193660	0	1	0	deletion	HGNC	HGNC:7513	YES	5	P2	CCDS78262.1	ENSP00000368771	Q02505	0	UPI000455B941	0	0	0	0	0	4	chr7:g.100967954del	0	0
chr7	101138430	rs1554363616	T	TCGCACCCCC	4	152	1475	0.026	CGCACCCCC	3_prime_UTR_variant	MODIFIER	SERPINE1	ENSG00000106366	Transcript	ENST00000223095.4	protein_coding	9/9	0	ENST00000223095.4:c.*991_*992insACCCCCCGC	0	2354-2355/3190	0	0	0	0	rs1346719592	0	1	0	insertion	HGNC	HGNC:8583	YES	1	P1	CCDS5711.1	ENSP00000223095	P05121	A0A024QYT5	UPI0000000CAB	0	1	0	0	0	3	chr7:g.101138433_101138434insACCCCCCGC	0	0
chr7	101195219	0	A	AT	3	152	845	0.019	T	3_prime_UTR_variant	MODIFIER	MOGAT3	ENSG00000106384	Transcript	ENST00000223114.9	protein_coding	7/7	0	ENST00000223114.9:c.*726dup	0	1934-1935/2147	0	0	0	0	rs539826691	0	-1	0	insertion	HGNC	HGNC:23249	YES	1	P2	CCDS5714.1	ENSP00000223114	Q86VF5	0	UPI00000622D1	0	0	0	0	0	0	chr7:g.101195232dup	0.1278	0.0832
chr7	101195219	rs5886170	AT	A	2	152	845	0.013	-	3_prime_UTR_variant	MODIFIER	MOGAT3	ENSG00000106384	Transcript	ENST00000223114.9	protein_coding	7/7	0	ENST00000223114.9:c.*726del	0	1934/2147	0	0	0	0	rs1210138787	0	-1	0	deletion	HGNC	HGNC:23249	YES	1	P2	CCDS5714.1	ENSP00000223114	Q86VF5	0	UPI00000622D1	0	0	0	0	0	0	chr7:g.101195232del	0	0
chr7	102447652	rs149175269	TG	T	2	152	1808	0.013	-	3_prime_UTR_variant	MODIFIER	ORAI2	ENSG00000160991	Transcript	ENST00000356387.6	protein_coding	4/4	0	ENST00000356387.6:c.*606del	0	1643/10811	0	0	0	0	rs149175269	0	1	0	deletion	HGNC	HGNC:21667	YES	5	P1	CCDS5722.1	ENSP00000348752	Q96SN7	0	UPI0000070E55	0	0	0	0	0	5	chr7:g.102447658del	0.0543	0.0386
chr7	102473535	rs145098202	C	CA	3	152	1488	0.019	A	3_prime_UTR_variant	MODIFIER	POLR2J	ENSG00000005075	Transcript	ENST00000292614.9	protein_coding	4/4	0	ENST00000292614.9:c.*113dup	0	514-515/932	0	0	0	0	rs145098202	0	-1	0	insertion	HGNC	HGNC:9197	YES	1	P1	CCDS5724.1	ENSP00000292614	P52435	0	UPI000000B2C2	0	0	0	0	0	0	chr7:g.102473536dup	0	0
chr7	103989356	0	T	TGCCGCCGCC	2	152	1437	0.013	GCCGCCGCC	5_prime_UTR_variant	MODIFIER	RELN	ENSG00000189056	Transcript	ENST00000428762.6	protein_coding	1/65	0	ENST00000428762.6:c.-9_-1dup	0	302-303/11708	-/10383	-/3460	0	0	rs587780434	0	-1	0	insertion	HGNC	HGNC:9957	YES	5	A1	CCDS47680.1	ENSP00000392423	P78509	0	UPI00001678BC	0	1	0	0	0	0	chr7:g.103989374_103989382dup	0	0
chr7	106248588	rs1462821796	TTTTAC	T	2	152	1010	0.013	-	3_prime_UTR_variant	MODIFIER	NAMPT	ENSG00000105835	Transcript	ENST00000222553.8	protein_coding	11/11	0	ENST00000222553.8:c.*2490_*2494del	0	4065-4069/4360	0	0	0	0	rs1462821796	0	-1	0	deletion	HGNC	HGNC:30092	YES	1	P1	CCDS5737.1	ENSP00000222553	P43490	A0A024R718	UPI0000131383	0	0	0	0	0	0	chr7:g.106248593_106248597del	0	0
chr7	106655718	rs111783049	T	TA	2	152	1151	0.013	A	3_prime_UTR_variant	MODIFIER	CCDC71L	ENSG00000253276	Transcript	ENST00000523505.2	protein_coding	1/1	0	ENST00000523505.2:c.*4470dup	0	5440-5441/6799	0	0	0	0	rs111783049	0	-1	0	insertion	HGNC	HGNC:26685	YES	0	P1	CCDS55151.1	ENSP00000430897	Q8N9Z2	0	UPI00003CF1DF	0	0	0	0	0	0	chr7:g.106655725dup	0.1082	0.3374
chr7	106906961	rs78567555	TA	T	2	150	450	0.013	-	3_prime_UTR_variant	MODIFIER	PIK3CG	ENSG00000105851	Transcript	ENST00000496166.6	protein_coding	11/11	0	ENST00000496166.6:c.*1584del	0	5041/7059	0	0	0	0	rs78567555	0	1	0	deletion	HGNC	HGNC:8978	YES	1	P1	CCDS5739.1	ENSP00000419260	P48736	A0A024R720	UPI00000746B8	0	0	0	0	0	9	chr7:g.106906971del	0.1054	0.0234
chr7	113081789	rs796810645	CA	C	2	150	645	0.013	-	3_prime_UTR_variant	MODIFIER	GPR85	ENSG00000164604	Transcript	ENST00000297146.7	protein_coding	3/3	0	ENST00000297146.7:c.*1819del	0	3536/5079	0	0	0	0	rs796810645	0	-1	0	deletion	HGNC	HGNC:4536	YES	1	P1	CCDS5758.1	ENSP00000297146	P60893	A4D0T8	UPI0000004048	0	0	0	0	0	0	chr7:g.113081798del	0	0
chr7	116258561	0	A	AT	4	152	1285	0.026	T	3_prime_UTR_variant	MODIFIER	TES	ENSG00000135269	Transcript	ENST00000358204.9	protein_coding	7/7	0	ENST00000358204.9:c.*1087dup	0	2514-2515/2736	0	0	0	0	rs1491323290	0	1	0	insertion	HGNC	HGNC:14620	YES	1	P1	CCDS5763.1	ENSP00000350937	Q9UGI8	A4D0U5	UPI0000136BF9	0	0	0	0	0	8	chr7:g.116258569dup	0	0
chr7	116258759	rs531286067	CAAAAT	C	4	152	1145	0.026	-	3_prime_UTR_variant	MODIFIER	TES	ENSG00000135269	Transcript	ENST00000358204.9	protein_coding	7/7	0	ENST00000358204.9:c.*1281_*1285del	0	2713-2717/2736	0	0	0	0	rs531286067	0	1	0	deletion	HGNC	HGNC:14620	YES	1	P1	CCDS5763.1	ENSP00000350937	Q9UGI8	A4D0U5	UPI0000136BF9	0	0	0	0	0	3	chr7:g.116258763_116258767del	0.0032	0
chr7	117710774	rs145068601	A	AAAT	4	152	1121	0.038	AAT	3_prime_UTR_variant	MODIFIER	CTTNBP2	ENSG00000077063	Transcript	ENST00000160373.8	protein_coding	23/23	0	ENST00000160373.8:c.*760_*762dup	0	5780-5781/5904	0	0	0	0	rs145068601	0	-1	0	insertion	HGNC	HGNC:15679	YES	1	P1	CCDS5774.1	ENSP00000160373	Q8WZ74	Q20BG9	UPI000006E94A	0	0	0	0	0	0	chr7:g.117710776_117710778dup	0.1899	0.2466
chr7	121296770	0	ATTTC	A	3	152	726	0.019	-	3_prime_UTR_variant	MODIFIER	CPED1	ENSG00000106034	Transcript	ENST00000310396.10	protein_coding	23/23	0	ENST00000310396.10:c.*1122_*1125del	0	4633-4636/5304	0	0	0	0	0	0	1	0	deletion	HGNC	HGNC:26159	YES	1	P3	CCDS34739.1	ENSP00000309772	A4D0V7	0	UPI000013C813	0	0	0	0	0	3	chr7:g.121296774_121296777del	0	0
chr7	127392089	rs750383357	CGGAA	C	5	152	1447	0.032	-	5_prime_UTR_variant	MODIFIER	ZNF800	ENSG00000048405	Transcript	ENST00000265827.8	protein_coding	1/6	0	ENST00000265827.8:c.-92_-89del	0	616-619/4473	0	0	0	0	rs750383357	0	-1	0	deletion	HGNC	HGNC:27267	YES	1	P1	CCDS5795.1	ENSP00000265827	Q2TB10	0	UPI000020FA03	0	0	0	0	0	0	chr7:g.127392100_127392103del	0	0
chr7	128684039	rs138727180	ACCT	A	5	152	2248	0.032	-	3_prime_UTR_variant	MODIFIER	FAM71F2	ENSG00000205085	Transcript	ENST00000641605.1	protein_coding	5/5	0	ENST00000641605.1:c.*886_*888del	0	1917-1919/5749	0	0	0	0	rs138727180	0	1	0	deletion	HGNC	HGNC:27998	YES	0	P4	CCDS47701.1	ENSP00000493102	Q6NXP2	0	UPI0000198E09	0	0	0	0	0	5	chr7:g.128684045_128684047del	0.1124	0.034
chr7	128684906	0	CT	C	7	150	715	0.045	-	3_prime_UTR_variant	MODIFIER	FAM71F2	ENSG00000205085	Transcript	ENST00000641605.1	protein_coding	5/5	0	ENST00000641605.1:c.*1762del	0	2784/5749	0	0	0	0	rs149408498	0	1	0	deletion	HGNC	HGNC:27998	YES	0	P4	CCDS47701.1	ENSP00000493102	Q6NXP2	0	UPI0000198E09	0	0	0	0	0	14	chr7:g.128684921del	0.3624	0.2791
chr7	130323895	0	T	TTG	5	152	2096	0.032	TG	3_prime_UTR_variant	MODIFIER	CPA4	ENSG00000128510	Transcript	ENST00000222482.10	protein_coding	11/11	0	ENST00000222482.10:c.*1259_*1260dup	0	2505-2506/2790	0	0	0	0	rs1386809415	0	1	0	insertion	HGNC	HGNC:15740	YES	1	P1	CCDS5818.1	ENSP00000222482	Q9UI42	A4D1M3	UPI0000048F00	0	0	0	0	0	41	chr7:g.130323935_130323936dup	0	0
chr7	130323895	0	TTG	T	7	152	2096	0.045	-	3_prime_UTR_variant	MODIFIER	CPA4	ENSG00000128510	Transcript	ENST00000222482.10	protein_coding	11/11	0	ENST00000222482.10:c.*1259_*1260del	0	2506-2507/2790	0	0	0	0	rs1433204491	0	1	0	deletion	HGNC	HGNC:15740	YES	1	P1	CCDS5818.1	ENSP00000222482	Q9UI42	A4D1M3	UPI0000048F00	0	0	0	0	0	39	chr7:g.130323935_130323936del	0	0
chr7	132125406	rs113584906	AT	A	6	152	985	0.051	-	3_prime_UTR_variant	MODIFIER	PLXNA4	ENSG00000221866	Transcript	ENST00000359827.7	protein_coding	32/32	0	ENST00000359827.7:c.*5072del	0	11720/13786	0	0	0	0	rs113584906	0	-1	0	deletion	HGNC	HGNC:9102	YES	5	P1	CCDS43646.1	ENSP00000352882	Q9HCM2	A0A024R7A6	UPI000004E55B	0	0	0	0	0	0	chr7:g.132125417del	0	0
chr7	137879168	0	T	TA	6	150	478	0.039	A	3_prime_UTR_variant	MODIFIER	CREB3L2	ENSG00000182158	Transcript	ENST00000330387.11	protein_coding	12/12	0	ENST00000330387.11:c.*1307dup	0	3251-3252/7441	0	0	0	0	rs532139233	0	-1	0	insertion	HGNC	HGNC:23720	YES	1	P1	CCDS34760.1	ENSP00000329140	Q70SY1	0	UPI0000457614	0	1	0	0	0	0	chr7:g.137879178dup	0.1492	0.3192
chr7	138585595	rs35023347	AT	A	3	152	1529	0.019	-	3_prime_UTR_variant	MODIFIER	TRIM24	ENSG00000122779	Transcript	ENST00000343526.9	protein_coding	19/19	0	ENST00000343526.9:c.*649del	0	4088/8488	0	0	0	0	rs35023347	0	1	0	deletion	HGNC	HGNC:11812	YES	1	P3	CCDS5847.1	ENSP00000340507	O15164	0	UPI00000012CB	0	1	0	0	0	4	chr7:g.138585600del	0	0
chr7	139304706	0	G	GGTGTGTGTGTGTGTGTGT	3	152	1558	0.019	GTGTGTGTGTGTGTGTGT	3_prime_UTR_variant	MODIFIER	UBN2	ENSG00000157741	Transcript	ENST00000473989.8	protein_coding	18/18	0	ENST00000473989.8:c.*6887_*6904dup	0	11162-11163/14692	0	0	0	0	rs370546913	0	1	0	insertion	HGNC	HGNC:21931	YES	2	P1	CCDS43655.2	ENSP00000418648	Q6ZU65	0	UPI00001D74DF	0	0	0	0	0	34	chr7:g.139304723_139304740dup	0	0
chr7	139304706	0	G	GGTGTGTGTGTGTGTGTGTGTGT	2	152	1558	0.013	GTGTGTGTGTGTGTGTGTGTGT	3_prime_UTR_variant	MODIFIER	UBN2	ENSG00000157741	Transcript	ENST00000473989.8	protein_coding	18/18	0	ENST00000473989.8:c.*6883_*6904dup	0	11162-11163/14692	0	0	0	0	0	0	1	0	insertion	HGNC	HGNC:21931	YES	2	P1	CCDS43655.2	ENSP00000418648	Q6ZU65	0	UPI00001D74DF	0	0	0	0	0	34	chr7:g.139304719_139304740dup	0	0
chr7	140453907	rs60704749	T	TA	4	152	1868	0.026	A	3_prime_UTR_variant	MODIFIER	MKRN1	ENSG00000133606	Transcript	ENST00000255977.7	protein_coding	8/8	0	ENST00000255977.7:c.*609dup	0	2219-2220/3094	0	0	0	0	rs60704749	0	-1	0	insertion	HGNC	HGNC:7112	YES	1	P2	CCDS5860.1	ENSP00000255977	Q9UHC7	0	UPI0000001C5F	0	0	0	0	0	0	chr7:g.140453913dup	0.1851	0.3389
chr7	141004376	rs148867297	TTTTA	T	3	152	828	0.019	-	3_prime_UTR_variant	MODIFIER	MRPS33	ENSG00000090263	Transcript	ENST00000324787.10	protein_coding	3/3	0	ENST00000324787.10:c.*2050_*2053del	0	2440-2443/4210	0	0	0	0	rs148867297	0	-1	0	deletion	HGNC	HGNC:16634	YES	1	P1	CCDS5864.1	ENSP00000320567	Q9Y291	A4D1T3	UPI00001352B2	0	0	0	0	0	0	chr7:g.141004380_141004383del	0.0687	0.0408
chr7	141005878	0	AG	A	2	152	1662	0.013	-	3_prime_UTR_variant	MODIFIER	MRPS33	ENSG00000090263	Transcript	ENST00000324787.10	protein_coding	3/3	0	ENST00000324787.10:c.*551del	0	941/4210	0	0	0	0	0	0	-1	0	deletion	HGNC	HGNC:16634	YES	1	P1	CCDS5864.1	ENSP00000320567	Q9Y291	A4D1T3	UPI00001352B2	0	0	0	0	0	0	chr7:g.141005881del	0	0
chr7	141471781	0	C	CGT	3	152	1311	0.019	GT	3_prime_UTR_variant	MODIFIER	TMEM178B	ENSG00000261115	Transcript	ENST00000565468.6	protein_coding	4/4	0	ENST00000565468.6:c.*1031_*1032dup	0	2127-2128/10726	0	0	0	0	rs764661110	0	1	0	insertion	HGNC	HGNC:44112	YES	5	P1	CCDS59086.1	ENSP00000456594	H3BS89	0	UPI0000E217DE	0	0	0	0	0	37	chr7:g.141471817_141471818dup	0	0
chr7	141471781	0	CGT	C	3	152	1311	0.019	-	3_prime_UTR_variant	MODIFIER	TMEM178B	ENSG00000261115	Transcript	ENST00000565468.6	protein_coding	4/4	0	ENST00000565468.6:c.*1031_*1032del	0	2128-2129/10726	0	0	0	0	rs1277866349	0	1	0	deletion	HGNC	HGNC:44112	YES	5	P1	CCDS59086.1	ENSP00000456594	H3BS89	0	UPI0000E217DE	0	0	0	0	0	35	chr7:g.141471817_141471818del	0	0
chr7	141471781	0	CGTGTGT	C	6	152	1311	0.038	-	3_prime_UTR_variant	MODIFIER	TMEM178B	ENSG00000261115	Transcript	ENST00000565468.6	protein_coding	4/4	0	ENST00000565468.6:c.*1027_*1032del	0	2128-2133/10726	0	0	0	0	rs777100817	0	1	0	deletion	HGNC	HGNC:44112	YES	5	P1	CCDS59086.1	ENSP00000456594	H3BS89	0	UPI0000E217DE	0	0	0	0	0	31	chr7:g.141471813_141471818del	0	0
chr7	141928061	rs111453074	CT	C	4	150	797	0.026	-	3_prime_UTR_variant	MODIFIER	CLEC5A	ENSG00000258227	Transcript	ENST00000546910.6	protein_coding	7/7	0	ENST00000546910.6:c.*2042del	0	2797/3502	0	0	0	0	rs111453074	0	-1	0	deletion	HGNC	HGNC:2054	YES	1	P3	CCDS5870.1	ENSP00000449999	Q9NY25	A4D1U7	UPI0000071CCD	0	0	0	0	0	0	chr7:g.141928073del	0	0
chr7	148807501	rs987910653	A	AAACTC	4	152	1347	0.026	AACTC	3_prime_UTR_variant	MODIFIER	EZH2	ENSG00000106462	Transcript	ENST00000320356.6	protein_coding	20/20	0	ENST00000320356.6:c.*140_*144dup	0	2522-2523/2639	0	0	0	0	rs987910653	0	-1	0	insertion	HGNC	HGNC:3527	YES	1	P3	CCDS5891.1	ENSP00000320147	Q15910	A0A090N8E9	UPI000006D77C	0	1	0	0	0	0	chr7:g.148807503_148807507dup	0	0
chr7	149262251	rs146403493	CG	C	7	152	1858	0.045	-	5_prime_UTR_variant	MODIFIER	ZNF783	ENSG00000204946	Transcript	ENST00000434415.6	protein_coding	1/6	0	ENST00000434415.6:c.-82del	0	57/4424	0	0	0	0	rs146403493	0	1	0	deletion	HGNC	HGNC:27222	YES	5	P1	CCDS56519.1	ENSP00000410890	Q6ZMS7	0	UPI0000ED938D	0	0	0	0	0	0	chr7:g.149262252del	0.0174	0.0507
chr7	149282807	rs1333879460	CCTT	C	2	152	1449	0.013	-	3_prime_UTR_variant	MODIFIER	ZNF783	ENSG00000204946	Transcript	ENST00000434415.6	protein_coding	6/6	0	ENST00000434415.6:c.*468_*470del	0	2244-2246/4424	0	0	0	0	rs1333879460	0	1	0	deletion	HGNC	HGNC:27222	YES	5	P1	CCDS56519.1	ENSP00000410890	Q6ZMS7	0	UPI0000ED938D	0	0	0	0	0	3	chr7:g.149282811_149282813del	0	0
chr7	150721887	0	TCA	T	3	152	1160	0.019	-	3_prime_UTR_variant	MODIFIER	GIMAP1	ENSG00000213203	Transcript	ENST00000307194.6	protein_coding	3/3	0	ENST00000307194.6:c.*993_*994del	0	1968-1969/4364	0	0	0	0	0	0	1	0	deletion	HGNC	HGNC:23237	YES	1	P1	CCDS5906.1	ENSP00000302833	Q8WWP7	A0A090N8Z4	UPI0000073C9B	0	0	0	0	0	30	chr7:g.150721918_150721919del	0	0
chr7	152135510	rs558587201	CCTT	C	4	152	706	0.026	-	3_prime_UTR_variant	MODIFIER	KMT2C	ENSG00000055609	Transcript	ENST00000262189.11	protein_coding	59/59	0	ENST00000262189.11:c.*1319_*1321del	0	16272-16274/16860	0	0	0	0	rs558587201	0	-1	0	deletion	HGNC	HGNC:13726	YES	1	P1	CCDS5931.1	ENSP00000262189	Q8NEZ4	0	UPI0000141B9F	0	1	0	0	0	0	chr7:g.152135511_152135513del	0.0056	0
chr7	152646301	0	G	GGTGTGTGTGTGTGTGTGTGTGTGT	4	152	1317	0.026	GTGTGTGTGTGTGTGTGTGTGTGT	3_prime_UTR_variant	MODIFIER	XRCC2	ENSG00000196584	Transcript	ENST00000359321.2	protein_coding	3/3	0	ENST00000359321.2:c.*2317_*2340dup	0	3245-3246/4771	0	0	0	0	0	0	-1	0	insertion	HGNC	HGNC:12829	YES	1	P1	CCDS5933.1	ENSP00000352271	O43543	A0A384MEK2	UPI000000D9C8	0	1	0	0	0	0	chr7:g.152646304_152646327dup	0	0
chr7	152646301	0	G	GGTGTGTGTGTGTGTGTGTGTGTGTGT	6	152	1317	0.038	GTGTGTGTGTGTGTGTGTGTGTGTGT	3_prime_UTR_variant	MODIFIER	XRCC2	ENSG00000196584	Transcript	ENST00000359321.2	protein_coding	3/3	0	ENST00000359321.2:c.*2315_*2340dup	0	3245-3246/4771	0	0	0	0	0	0	-1	0	insertion	HGNC	HGNC:12829	YES	1	P1	CCDS5933.1	ENSP00000352271	O43543	A0A384MEK2	UPI000000D9C8	0	1	0	0	0	0	chr7:g.152646302_152646327dup	0	0
chr7	152646301	0	G	GGTGTGTGTGTGTGTGTGTGTGTGTGTGTGT	3	152	1317	0.019	GTGTGTGTGTGTGTGTGTGTGTGTGTGTGT	3_prime_UTR_variant	MODIFIER	XRCC2	ENSG00000196584	Transcript	ENST00000359321.2	protein_coding	3/3	0	ENST00000359321.2:c.*2340_*2341insACACACACACACACACACACACACACACAC	0	3245-3246/4771	0	0	0	0	0	0	-1	0	insertion	HGNC	HGNC:12829	YES	1	P1	CCDS5933.1	ENSP00000352271	O43543	A0A384MEK2	UPI000000D9C8	0	1	0	0	0	0	chr7:g.152646327_152646328insGTGTGTGTGTGTGTGTGTGTGTGTGTGTGT	0	0
chr7	152646301	0	GGTGT	G	6	152	1317	0.038	-	3_prime_UTR_variant	MODIFIER	XRCC2	ENSG00000196584	Transcript	ENST00000359321.2	protein_coding	3/3	0	ENST00000359321.2:c.*2337_*2340del	0	3242-3245/4771	0	0	0	0	rs1229656170	0	-1	0	deletion	HGNC	HGNC:12829	YES	1	P1	CCDS5933.1	ENSP00000352271	O43543	A0A384MEK2	UPI000000D9C8	0	1	0	0	0	0	chr7:g.152646324_152646327del	0	0
chr7	152647604	0	CTT	C	3	152	1584	0.019	-	3_prime_UTR_variant	MODIFIER	XRCC2	ENSG00000196584	Transcript	ENST00000359321.2	protein_coding	3/3	0	ENST00000359321.2:c.*1036_*1037del	0	1941-1942/4771	0	0	0	0	0	0	-1	0	deletion	HGNC	HGNC:12829	YES	1	P1	CCDS5933.1	ENSP00000352271	O43543	A0A384MEK2	UPI000000D9C8	0	1	0	0	0	0	chr7:g.152647607_152647608del	0	0
chr7	154943924	rs368239494	T	TA	4	152	1111	0.026	A	3_prime_UTR_variant	MODIFIER	PAXIP1	ENSG00000157212	Transcript	ENST00000404141.5	protein_coding	21/21	0	ENST00000404141.5:c.*224dup	0	3589-3590/3827	0	0	0	0	rs368239494	0	-1	0	insertion	HGNC	HGNC:8624	YES	5	P1	CCDS47753.1	ENSP00000384048	Q6ZW49	0	UPI00004166F9	0	0	0	0	0	0	chr7:g.154943927dup	0.0066	0
chr8	474643	rs1243725335	CTGTT	C	2	152	1887	0.013	-	3_prime_UTR_variant	MODIFIER	FBXO25	ENSG00000147364	Transcript	ENST00000382824.5	protein_coding	11/11	0	ENST00000382824.5:c.*5844_*5847del	0	7063-7066/10386	0	0	0	0	rs1243725335	0	1	0	deletion	HGNC	HGNC:13596	YES	1	P4	CCDS5953.1	ENSP00000372274	Q8TCJ0	0	UPI00001CE3B4	0	1	0	0	0	4	chr8:g.474648_474651del	0	0
chr8	2936223	0	T	TTGTA	4	152	608	0.026	TGTA	3_prime_UTR_variant	MODIFIER	CSMD1	ENSG00000183117	Transcript	ENST00000635120.2	protein_coding	70/70	0	ENST00000635120.2:c.*2358_*2361dup	0	13554-13555/14417	0	0	0	0	rs138148702	0	-1	0	insertion	HGNC	HGNC:14026	YES	5	P2	CCDS55189.1	ENSP00000489225	Q96PZ7	0	UPI0001B723C6	0	0	0	0	0	0	chr8:g.2936235_2936238dup	0.1374	0.1634
chr8	4994871	rs890678421	CAGA	C	2	152	1587	0.013	-	5_prime_UTR_variant	MODIFIER	CSMD1	ENSG00000183117	Transcript	ENST00000635120.2	protein_coding	1/70	0	ENST00000635120.2:c.-458_-456del	0	41-43/14417	0	0	0	0	rs890678421	0	-1	0	deletion	HGNC	HGNC:14026	YES	5	P2	CCDS55189.1	ENSP00000489225	Q96PZ7	0	UPI0001B723C6	0	0	0	0	0	0	chr8:g.4994877_4994879del	0	0
chr8	6643767	rs36014578	CTT	C	4	152	1850	0.026	-	3_prime_UTR_variant	MODIFIER	MCPH1	ENSG00000147316	Transcript	ENST00000344683.10	protein_coding	14/14	0	ENST00000344683.10:c.*719_*720del	0	3268-3269/8008	0	0	0	0	rs36014578	0	1	0	deletion	HGNC	HGNC:6954	YES	1	P1	CCDS43689.1	ENSP00000342924	Q8NEM0	0	UPI000020FF7E	0	1	0	0	0	0	chr8:g.6643768_6643769del	0.1264	0.0726
chr8	6648486	rs34061351	AAACT	A	4	152	2379	0.032	-	3_prime_UTR_variant	MODIFIER	MCPH1	ENSG00000147316	Transcript	ENST00000344683.10	protein_coding	14/14	0	ENST00000344683.10:c.*5442_*5445del	0	7987-7990/8008	0	0	0	0	rs34061351	0	1	0	deletion	HGNC	HGNC:6954	YES	1	P1	CCDS43689.1	ENSP00000342924	Q8NEM0	0	UPI000020FF7E	0	1	0	0	0	4	chr8:g.6648491_6648494del	0.0545	0.0015
chr8	8784264	rs35854457	CCATT	C	2	152	1422	0.013	-	3_prime_UTR_variant	MODIFIER	MFHAS1	ENSG00000147324	Transcript	ENST00000276282.7	protein_coding	3/3	0	ENST00000276282.7:c.*1754_*1757del	0	5485-5488/6399	0	0	0	0	rs35854457	0	-1	0	deletion	HGNC	HGNC:16982	YES	1	P1	CCDS34844.1	ENSP00000276282	Q9Y4C4	0	UPI000013DAB6	0	0	0	0	0	0	chr8:g.8784267_8784270del	0.1144	0.0847
chr8	11326469	0	T	TTTG	7	152	1940	0.045	TTG	3_prime_UTR_variant	MODIFIER	MTMR9	ENSG00000104643	Transcript	ENST00000221086.8	protein_coding	10/10	0	ENST00000221086.8:c.*3705_*3707dup	0	5404-5405/7081	0	0	0	0	rs145931471	0	1	0	insertion	HGNC	HGNC:14596	YES	1	P1	CCDS5979.1	ENSP00000221086	Q96QG7	0	UPI0000073CA7	0	0	0	0	0	26	chr8:g.11326493_11326495dup	0	0
chr8	11421876	rs34351144	G	GA	2	152	2370	0.013	A	3_prime_UTR_variant	MODIFIER	FAM167A	ENSG00000154319	Transcript	ENST00000284486.9	protein_coding	3/3	0	ENST00000284486.9:c.*2496dup	0	3666-3667/4067	0	0	0	0	rs34351144	0	-1	0	insertion	HGNC	HGNC:15549	YES	1	P1	CCDS5981.1	ENSP00000284486	Q96KS9	0	UPI0000127668	0	0	0	0	0	0	chr8:g.11421877dup	0.0701	0.0083
chr8	12722215	rs368557756	AT	A	7	152	1084	0.051	-	3_prime_UTR_variant	MODIFIER	LONRF1	ENSG00000154359	Transcript	ENST00000398246.8	protein_coding	12/12	0	ENST00000398246.8:c.*880del	0	3308/3618	0	0	0	0	rs368557756	0	-1	0	deletion	HGNC	HGNC:26302	YES	5	P1	CCDS5987.2	ENSP00000381298	Q17RB8	0	UPI0000696489	0	0	0	0	0	0	chr8:g.12722224del	0.0142	0.0061
chr8	12722784	0	GCA	G	5	152	1484	0.032	-	3_prime_UTR_variant	MODIFIER	LONRF1	ENSG00000154359	Transcript	ENST00000398246.8	protein_coding	12/12	0	ENST00000398246.8:c.*310_*311del	0	2738-2739/3618	0	0	0	0	rs368922505	0	-1	0	deletion	HGNC	HGNC:26302	YES	5	P1	CCDS5987.2	ENSP00000381298	Q17RB8	0	UPI0000696489	0	0	0	0	0	0	chr8:g.12722800_12722801del	0	0
chr8	13022984	0	AAAT	A	2	152	846	0.013	-	3_prime_UTR_variant	MODIFIER	TRMT9B	ENSG00000250305	Transcript	ENST00000524591.7	protein_coding	5/5	0	ENST00000524591.7:c.*961_*963del	0	2799-2801/9591	0	0	0	0	rs371817544	0	1	0	deletion	HGNC	HGNC:26725	YES	5	P1	CCDS47808.1	ENSP00000432695	Q9P272	0	UPI0001596892	0	0	0	0	0	20	chr8:g.13023005_13023007del	0	0
chr8	17224031	rs141762047	AT	A	2	152	1149	0.013	-	3_prime_UTR_variant	MODIFIER	ZDHHC2	ENSG00000104219	Transcript	ENST00000262096.13	protein_coding	13/13	0	ENST00000262096.13:c.*3820del	0	5157/5924	0	0	0	0	rs1461696235	0	1	0	deletion	HGNC	HGNC:18469	YES	1	P1	CCDS47810.1	ENSP00000262096	Q9UIJ5	A0A140VKD9	UPI000004A02F	0	0	0	0	0	9	chr8:g.17224041del	0	0
chr8	17246693	0	G	GCTC	2	152	1461	0.019	CTC	5_prime_UTR_variant	MODIFIER	CNOT7	ENSG00000198791	Transcript	ENST00000361272.9	protein_coding	1/7	0	ENST00000361272.9:c.-117_-115dup	0	164-165/6890	0	0	0	0	0	0	-1	0	insertion	HGNC	HGNC:14101	YES	1	P1	CCDS6000.2	ENSP00000355279	Q9UIV1	0	UPI000013C4DB	0	0	0	0	0	0	chr8:g.17246709_17246711dup	0	0
chr8	19965721	rs374509929	TTACTC	T	6	152	1835	0.038	-	3_prime_UTR_variant	MODIFIER	LPL	ENSG00000175445	Transcript	ENST00000311322.10	protein_coding	10/10	0	ENST00000311322.10:c.*414_*418del	0	2028-2032/3565	0	0	0	0	rs1156713270	0	1	0	deletion	HGNC	HGNC:6677	YES	1	P1	CCDS6012.1	ENSP00000309757	P06858	A0A1B1RVA9	UPI0000036334	0	1	0	0	0	2	chr8:g.19965724_19965728del	0	0.0038
chr8	19967115	rs10645926	C	CTT	2	152	1366	0.013	TT	3_prime_UTR_variant	MODIFIER	LPL	ENSG00000175445	Transcript	ENST00000311322.10	protein_coding	10/10	0	ENST00000311322.10:c.*1806_*1807insTT	0	3421-3422/3565	0	0	0	0	rs10645926	0	1	0	insertion	HGNC	HGNC:6677	YES	1	P1	CCDS6012.1	ENSP00000309757	P06858	A0A1B1RVA9	UPI0000036334	0	1	0	0	0	1	chr8:g.19967116_19967117insTT	0.1272	0.1823
chr8	21919699	0	G	GGCGGCA	2	152	1360	0.013	GCGGCA	5_prime_UTR_variant	MODIFIER	XPO7	ENSG00000130227	Transcript	ENST00000252512.14	protein_coding	1/28	0	ENST00000252512.14:c.-66_-61dup	0	38-39/4870	0	0	0	0	0	0	1	0	insertion	HGNC	HGNC:14108	YES	1	P2	CCDS47818.1	ENSP00000252512	Q9UIA9	0	UPI0000134559	0	0	0	0	0	11	chr8:g.21919705_21919710dup	0	0
chr8	22138298	rs139843046	ACATTGTGGGTGCATCCCTG	A	2	152	2278	0.013	-	3_prime_UTR_variant	MODIFIER	REEP4	ENSG00000168476	Transcript	ENST00000306306.8	protein_coding	8/8	0	ENST00000306306.8:c.*170_*188del	0	1369-1387/1666	0	0	0	0	rs139843046	0	-1	0	deletion	HGNC	HGNC:26176	YES	1	P1	CCDS6024.1	ENSP00000303482	Q9H6H4	0	UPI000006E42E	0	0	0	0	0	0	chr8:g.22138302_22138320del	0.0938	0.0136
chr8	22713270	rs1554476922	T	TA	2	150	1229	0.013	A	3_prime_UTR_variant	MODIFIER	PEBP4	ENSG00000134020	Transcript	ENST00000256404.8	protein_coding	7/7	0	ENST00000256404.8:c.*99dup	0	881-882/901	0	0	0	0	rs71206542	0	-1	0	insertion	HGNC	HGNC:28319	YES	1	P1	CCDS43724.1	ENSP00000256404	Q96S96	0	UPI0000037788	0	0	0	0	0	0	chr8:g.22713271dup	0	0
chr8	25414928	0	TGAAGCTACCTGAGG	T	2	150	585	0.013	-	3_prime_UTR_variant	MODIFIER	DOCK5	ENSG00000147459	Transcript	ENST00000276440.12	protein_coding	52/52	0	ENST00000276440.12:c.*3631_*3644del	0	9464-9477/10246	0	0	0	0	0	0	1	0	deletion	HGNC	HGNC:23476	YES	1	P1	CCDS6047.1	ENSP00000276440	Q9H7D0	0	UPI000022D4F3	0	0	0	0	0	0	chr8:g.25414929_25414942del	0	0
chr8	26044997	0	GA	G	2	150	705	0.013	-	5_prime_UTR_variant	MODIFIER	EBF2	ENSG00000221818	Transcript	ENST00000520164.6	protein_coding	1/16	0	ENST00000520164.6:c.-139del	0	416/5166	0	0	0	0	rs1172432884	0	-1	0	deletion	HGNC	HGNC:19090	YES	2	P1	CCDS43726.1	ENSP00000430241	Q9HAK2	0	UPI0000DD7EC9	0	0	0	0	0	0	chr8:g.26045009del	0	0
chr8	26506209	rs57333903	G	GTT	2	152	1739	0.013	TT	3_prime_UTR_variant	MODIFIER	PNMA2	ENSG00000240694	Transcript	ENST00000522362.7	protein_coding	3/3	0	ENST00000522362.7:c.*1451_*1452insAA	0	3221-3222/4730	0	0	0	0	rs57333903	0	-1	0	insertion	HGNC	HGNC:9159	YES	1	P1	CCDS34868.1	ENSP00000429344	Q9UL42	0	UPI0000073D3F	0	0	0	0	0	0	chr8:g.26506210_26506211insTT	0.1334	0.1672
chr8	27479257	rs1243467498	CACACACAT	C	5	152	2013	0.032	-	5_prime_UTR_variant	MODIFIER	CHRNA2	ENSG00000120903	Transcript	ENST00000407991.3	protein_coding	1/7	0	0	0	?-4/4037	0	0	0	0	rs1243467498	0	-1	0	deletion	HGNC	HGNC:1956	YES	5	P3	CCDS6059.1	ENSP00000385026	Q15822	0	UPI000013CA9F	0	1	0	0	0	0	chr8:g.27479265_27479272del	0	0
chr8	27634090	rs1346141429	G	GCGGCGCCTAGGA	2	152	1718	0.013	CGGCGCCTAGGA	5_prime_UTR_variant	MODIFIER	SCARA3	ENSG00000168077	Transcript	ENST00000301904.4	protein_coding	1/6	0	ENST00000301904.4:c.-105_-94dup	0	189-190/3787	0	0	0	0	rs1346141429	0	1	0	insertion	HGNC	HGNC:19000	YES	1	P1	CCDS34871.1	ENSP00000301904	Q6AZY7	0	UPI00001B94D8	0	0	0	0	0	17	chr8:g.27634096_27634107dup	0	0
chr8	27671647	rs143907206	C	CAT	6	152	1868	0.038	AT	3_prime_UTR_variant	MODIFIER	SCARA3	ENSG00000168077	Transcript	ENST00000301904.4	protein_coding	6/6	0	ENST00000301904.4:c.*297_*298insTA	0	2416-2417/3787	0	0	0	0	rs143907206	0	1	0	insertion	HGNC	HGNC:19000	YES	1	P1	CCDS34871.1	ENSP00000301904	Q6AZY7	0	UPI00001B94D8	0	0	0	0	0	1	chr8:g.27671648_27671649insTA	0.1112	0.0582
chr8	27803513	rs139887923	T	TAATA	7	152	781	0.045	AATA	3_prime_UTR_variant	MODIFIER	ESCO2	ENSG00000171320	Transcript	ENST00000305188.12	protein_coding	11/11	0	ENST00000305188.12:c.*76_*79dup	0	2119-2120/3922	0	0	0	0	rs139887923	0	1	0	insertion	HGNC	HGNC:27230	YES	1	P2	CCDS34872.1	ENSP00000306999	Q56NI9	0	UPI0000160D17	0	1	0	0	0	4	chr8:g.27803514_27803517dup	0	0
chr8	27803549	0	T	TACACAC	5	152	921	0.032	ACACAC	3_prime_UTR_variant	MODIFIER	ESCO2	ENSG00000171320	Transcript	ENST00000305188.12	protein_coding	11/11	0	ENST00000305188.12:c.*124_*129dup	0	2155-2156/3922	0	0	0	0	rs144484866	0	1	0	insertion	HGNC	HGNC:27230	YES	1	P2	CCDS34872.1	ENSP00000306999	Q56NI9	0	UPI0000160D17	0	1	0	0	0	18	chr8:g.27803562_27803567dup	0	0
chr8	27803904	rs111395487	AT	A	7	150	693	0.045	-	3_prime_UTR_variant	MODIFIER	ESCO2	ENSG00000171320	Transcript	ENST00000305188.12	protein_coding	11/11	0	ENST00000305188.12:c.*481del	0	2511/3922	0	0	0	0	rs111395487	0	1	0	deletion	HGNC	HGNC:27230	YES	1	P2	CCDS34872.1	ENSP00000306999	Q56NI9	0	UPI0000160D17	0	1	0	0	0	14	chr8:g.27803919del	0.2192	0.2708
chr8	30384645	rs1307462354	T	TCCC	2	152	825	0.013	CCC	5_prime_UTR_variant	MODIFIER	RBPMS	ENSG00000157110	Transcript	ENST00000339877.8	protein_coding	1/7	0	ENST00000339877.8:c.-446_-445insCCC	0	135-136/1341	0	0	0	0	rs1307462354	0	1	0	insertion	HGNC	HGNC:19097	YES	1	A1	CCDS34876.1	ENSP00000340176	Q93062	0	UPI000002B229	0	0	0	0	0	2	chr8:g.30384647_30384648insCCC	0	0
chr8	30774569	rs34431514	CTG	C	7	152	1751	0.045	-	3_prime_UTR_variant&NMD_transcript_variant	MODIFIER	PPP2CB	ENSG00000104695	Transcript	ENST00000523023.1	nonsense_mediated_decay	4/4	0	ENST00000523023.1:c.*177_*178del	0	334-335/448	0	0	0	0	rs34431514	0	-1	cds_start_NF	deletion	HGNC	HGNC:9300	0	3	0	0	ENSP00000429927	0	H0YBN9	UPI0001E8F0D2	0	0	0	0	0	0	chr8:g.30774572_30774573del	0.0605	0.1301
chr8	30786022	rs3832549	C	CCTAT	2	152	1495	0.013	CTAT	3_prime_UTR_variant	MODIFIER	PPP2CB	ENSG00000104695	Transcript	ENST00000221138.9	protein_coding	7/7	0	ENST00000221138.9:c.*212_*213insATAG	0	1539-1540/1946	0	0	0	0	rs3832549	0	-1	0	insertion	HGNC	HGNC:9300	YES	1	P1	CCDS6079.1	ENSP00000221138	P62714	A0A140VJS0	UPI0000000CC2	0	0	0	0	0	0	chr8:g.30786025_30786026insTCTA	0.1502	0.2753
chr8	37963179	0	G	GCA	2	152	2174	0.013	CA	3_prime_UTR_variant	MODIFIER	ADRB3	ENSG00000188778	Transcript	ENST00000345060.5	protein_coding	2/2	0	ENST00000345060.5:c.*1037_*1038dup	0	2395-2396/2585	0	0	0	0	rs796936024	0	-1	0	insertion	HGNC	HGNC:288	YES	1	P1	CCDS6099.1	ENSP00000343782	P13945	A8KAG8	UPI0000047C3B	0	1	0	0	0	0	chr8:g.37963197_37963198dup	0	0
chr8	38851933	rs72517023	TTGAC	T	2	152	1642	0.013	-	3_prime_UTR_variant	MODIFIER	TACC1	ENSG00000147526	Transcript	ENST00000317827.9	protein_coding	13/13	0	ENST00000317827.9:c.*3913_*3916del	0	6676-6679/7770	0	0	0	0	rs112953621	0	1	0	deletion	HGNC	HGNC:11522	YES	1	0	CCDS6109.1	ENSP00000321703	O75410	0	UPI000013DACE	0	1	0	0	0	2	chr8:g.38851936_38851939del	0.1092	0.0696
chr8	40531393	0	T	TAA	2	152	1529	0.013	AA	3_prime_UTR_variant	MODIFIER	ZMAT4	ENSG00000165061	Transcript	ENST00000297737.11	protein_coding	7/7	0	ENST00000297737.11:c.*828_*829dup	0	1667-1668/2471	0	0	0	0	rs140366061	0	-1	0	insertion	HGNC	HGNC:25844	YES	2	P1	CCDS34885.1	ENSP00000297737	Q9H898	0	UPI0000046C33	0	0	0	0	0	0	chr8:g.40531401_40531402dup	0	0
chr8	41543702	0	CT	C	3	150	797	0.019	-	3_prime_UTR_variant	MODIFIER	GINS4	ENSG00000147536	Transcript	ENST00000276533.4	protein_coding	8/8	0	ENST00000276533.4:c.*1627del	0	2443/3770	0	0	0	0	rs71546397	0	1	0	deletion	HGNC	HGNC:28226	YES	1	P1	CCDS6116.1	ENSP00000276533	Q9BRT9	0	UPI000007007B	0	0	0	0	0	11	chr8:g.41543714del	0.0605	0.0877
chr8	48918658	0	GGT	G	2	152	1599	0.013	-	3_prime_UTR_variant	MODIFIER	SNAI2	ENSG00000019549	Transcript	ENST00000642303.1	protein_coding	3/3	0	ENST00000642303.1:c.*147_*148del	0	1372-1373/2428	0	0	0	0	rs147930178	0	-1	0	deletion	HGNC	HGNC:11094	YES	0	P1	CCDS6146.1	ENSP00000494171	O43623	0	UPI0000135A3A	0	1	0	0	0	0	chr8:g.48918676_48918677del	0	0
chr8	52113046	rs34223816	TA	T	4	152	1113	0.026	-	3_prime_UTR_variant	MODIFIER	ST18	ENSG00000147488	Transcript	ENST00000276480.11	protein_coding	26/26	0	ENST00000276480.11:c.*151del	0	3979/6187	0	0	0	0	rs34223816	0	-1	0	deletion	HGNC	HGNC:18695	YES	1	P1	CCDS6149.1	ENSP00000276480	O60284	0	UPI0000046C30	0	0	0	0	0	0	chr8:g.52113047del	0.0547	0.1271
chr8	54147783	rs1320932531	C	CAT	2	152	1625	0.013	AT	3_prime_UTR_variant	MODIFIER	MRPL15	ENSG00000137547	Transcript	ENST00000260102.8	protein_coding	5/5	0	ENST00000260102.8:c.*64_*65insAT	0	1029-1030/1147	0	0	0	0	rs1320932531	0	1	0	insertion	HGNC	HGNC:14054	YES	1	P1	CCDS6158.1	ENSP00000260102	Q9P015	0	UPI0000035FCA	0	0	0	0	0	0	chr8:g.54147783_54147784insAT	0	0
[truncated: 1,449 more rows]
[truncated: 108 more columns]
