# Supplementary material for: Whole genome variation in 27 Mexican indigenous populations, demographic and biomedical insights
Source: PLoS One. 2021 Apr 8;16(4):e0249773. doi: 10.1371/journal.pone.0249773 (PMC8031408; doi:10.1371/journal.pone.0249773)
Supplement: S3 Data — (ZIP) [file pone.0249773.s005.zip]

Archive with 20 entries (17 files):
- SNV/
- SNV/commonfreq/
- SNV/commonfreq/76g.snv.common_freq.clinvar.tsv
- SNV/commonfreq/76g.snv.common_freq.coding_region.tsv
- SNV/commonfreq/76g.snv.common_freq.dbSNPnovel.tsv
- SNV/commonfreq/76g.snv.common_freq.GeneHancer.tsv
- SNV/commonfreq/76g.snv.common_freq.GWAScatalog.tsv
- SNV/commonfreq/76g.snv.common_freq.miRNA.tsv
- SNV/commonfreq/76g.snv.common_freq.OMIM.tsv
- SNV/commonfreq/76g.snv.common_freq.PGKB.tsv
- SNV/lowfreq/
- SNV/lowfreq/76g.snv.low_freq.clinvar.tsv
- SNV/lowfreq/76g.snv.low_freq.coding_region.tsv
- SNV/lowfreq/76g.snv.low_freq.dbSNPnovel.tsv
- SNV/lowfreq/76g.snv.low_freq.GeneHancer.tsv
- SNV/lowfreq/76g.snv.low_freq.GWAScatalog.tsv
- SNV/lowfreq/76g.snv.low_freq.miRNA.tsv
- SNV/lowfreq/76g.snv.low_freq.OMIM.tsv
- SNV/lowfreq/76g.snv.low_freq.PGKB.tsv
- SNV/readme.txt
