# Supplementary material for: Whole genome variation in 27 Mexican indigenous populations, demographic and biomedical insights
Source: PLoS One. 2021 Apr 8;16(4):e0249773. doi: 10.1371/journal.pone.0249773 (PMC8031408; doi:10.1371/journal.pone.0249773)
Supplement: S3 Data — (ZIP) [file pone.0249773.s005.zip › SNV/commonfreq/76g.snv.common_freq.clinvar.tsv]

CHROM	POS	ID	REF	ALT	AC	AN	DP	AF_mx	Allele	Consequence	IMPACT	SYMBOL	Gene	Feature_type	Feature	BIOTYPE	EXON	INTRON	HGVSc	HGVSp	cDNA_position	CDS_position	Protein_position	Amino_acids	Codons	Existing_variation	DISTANCE	STRAND	FLAGS	VARIANT_CLASS	SYMBOL_SOURCE	HGNC_ID	CANONICAL	TSL	APPRIS	CCDS	ENSP	SWISSPROT	TREMBL	UNIPARC	SOURCE	GENE_PHENO	SIFT	PolyPhen	DOMAINS	HGVS_OFFSET	HGVSg	AF	AFR_AF
chr1	1014228	rs1921	G	A	22	152	2149	0.154	A	missense_variant	MODERATE	ISG15	ENSG00000187608	Transcript	ENST00000379389.4	protein_coding	2/2	0	ENST00000379389.4:c.248G>A	ENSP00000368699.4:p.Ser83Asn	399/711	248/498	83/165	S/N	aGc/aAc	rs1921	0	1	0	SNV	HGNC	HGNC:4053	YES	1	P2	CCDS6.1	ENSP00000368699	P05161	0	UPI0000048D70	0	1	tolerated	benign	PROSITE_profiles:PS50053&hmmpanther:PTHR10666&hmmpanther:PTHR10666:SF252&Gene3D:3.10.20.90&SMART_domains:SM00213&Superfamily_domains:SSF54236&PDB-ENSP_mappings:6ffa.B&PDB-ENSP_mappings:6bi8.D&PDB-ENSP_mappings:6bi8.C&PDB-ENSP_mappings:5w8u.D&PDB-ENSP_mappings:5w8u.B&PDB-ENSP_mappings:5w8t.D&PDB-ENSP_mappings:5w8t.B&PDB-ENSP_mappings:5tl6.C&PDB-ENSP_mappings:5tl6.A&PDB-ENSP_mappings:3sdl.D&PDB-ENS…	0	chr1:g.1014228G>A	0.3389	0.4387
chr1	1020217	rs115173026	G	T	19	150	1516	0.136	T	synonymous_variant	LOW	AGRN	ENSG00000188157	Transcript	ENST00000379370.7	protein_coding	1/36	0	ENST00000379370.7:c.45G>T	ENSP00000368678.2:p.Pro15%3D	98/7326	45/6138	15/2045	P	ccG/ccT	rs115173026	0	1	0	SNV	HGNC	HGNC:329	YES	1	P1	CCDS30551.1	ENSP00000368678	O00468	0	UPI00001D7C8B	0	1	0	0	PROSITE_profiles:PS51257&Low_complexity_(Seg):seg&Cleavage_site_(Signalp):SignalP-noTM	0	chr1:g.1020217G>T	0.2825	0.3132
chr1	1041950	rs2799066	T	C	152	152	1895	1	C	splice_region_variant&intron_variant	LOW	AGRN	ENSG00000188157	Transcript	ENST00000379370.7	protein_coding	0	6/35	ENST00000379370.7:c.1178-6T>C	0	0	0	0	0	0	rs2799066	0	1	0	SNV	HGNC	HGNC:329	YES	1	P1	CCDS30551.1	ENSP00000368678	O00468	0	UPI00001D7C8B	0	1	0	0	0	0	chr1:g.1041950T>C	0.8852	0.6899
chr1	1042190	rs2710876	G	A	152	152	2195	1	A	intron_variant	MODIFIER	AGRN	ENSG00000188157	Transcript	ENST00000379370.7	protein_coding	0	7/35	ENST00000379370.7:c.1384+28G>A	0	0	0	0	0	0	rs2710876	0	1	0	SNV	HGNC	HGNC:329	YES	1	P1	CCDS30551.1	ENSP00000368678	O00468	0	UPI00001D7C8B	0	1	0	0	0	0	chr1:g.1042190G>A	0.7941	0.3896
chr1	1045707	rs3128098	A	G	152	152	2067	1	G	intron_variant	MODIFIER	AGRN	ENSG00000188157	Transcript	ENST00000379370.7	protein_coding	0	14/35	ENST00000379370.7:c.2537-26A>G	0	0	0	0	0	0	rs3128098	0	1	0	SNV	HGNC	HGNC:329	YES	1	P1	CCDS30551.1	ENSP00000368678	O00468	0	UPI00001D7C8B	0	1	0	0	0	0	chr1:g.1045707A>G	0.8694	0.6225
chr1	1046551	rs2465128	A	G	152	152	1567	1	G	synonymous_variant	LOW	AGRN	ENSG00000188157	Transcript	ENST00000379370.7	protein_coding	18/36	0	ENST00000379370.7:c.3066A>G	ENSP00000368678.2:p.Ser1022%3D	3119/7326	3066/6138	1022/2045	S	tcA/tcG	rs2465128	0	1	0	SNV	HGNC	HGNC:329	YES	1	P1	CCDS30551.1	ENSP00000368678	O00468	0	UPI00001D7C8B	0	1	0	0	hmmpanther:PTHR10574:SF288&hmmpanther:PTHR10574&Low_complexity_(Seg):seg&MobiDB_lite:mobidb-lite&MobiDB_lite:mobidb-lite	0	chr1:g.1046551A>G	0	0.4554
chr1	1047561	rs3128102	T	C	152	152	2111	1	C	intron_variant	MODIFIER	AGRN	ENSG00000188157	Transcript	ENST00000379370.7	protein_coding	0	20/35	ENST00000379370.7:c.3517-12T>C	0	0	0	0	0	0	rs3128102	0	1	0	SNV	HGNC	HGNC:329	YES	1	P1	CCDS30551.1	ENSP00000368678	O00468	0	UPI00001D7C8B	0	1	0	0	0	0	chr1:g.1047561T>C	0	0.4107
chr1	1047614	rs10267	T	C	152	152	2210	1	C	synonymous_variant	LOW	AGRN	ENSG00000188157	Transcript	ENST00000379370.7	protein_coding	21/36	0	ENST00000379370.7:c.3558T>C	ENSP00000368678.2:p.Phe1186%3D	3611/7326	3558/6138	1186/2045	F	ttT/ttC	rs10267	0	1	0	SNV	HGNC	HGNC:329	YES	1	P1	CCDS30551.1	ENSP00000368678	O00468	0	UPI00001D7C8B	0	1	0	0	Pfam_domain:PF01390&Gene3D:3.30.70.960&SMART_domains:SM00200&Superfamily_domains:SSF82671&PROSITE_profiles:PS50024&hmmpanther:PTHR10574:SF288&hmmpanther:PTHR10574	0	chr1:g.1047614T>C	0.8359	0.5151
chr1	1048922	rs9442391	T	C	126	150	1592	0.831	C	synonymous_variant	LOW	AGRN	ENSG00000188157	Transcript	ENST00000379370.7	protein_coding	24/36	0	ENST00000379370.7:c.4161T>C	ENSP00000368678.2:p.Thr1387%3D	4214/7326	4161/6138	1387/2045	T	acT/acC	rs9442391	0	1	0	SNV	HGNC	HGNC:329	YES	1	P1	CCDS30551.1	ENSP00000368678	O00468	0	UPI00001D7C8B	0	1	0	0	Conserved_Domains:cd00110&Gene3D:2.60.120.200&Superfamily_domains:SSF49899&PROSITE_profiles:PS50025&hmmpanther:PTHR10574:SF288&hmmpanther:PTHR10574	0	chr1:g.1048922T>C	0.5457	0.2405
chr1	1049886	rs2275813	C	T	135	152	1427	0.878	T	intron_variant	MODIFIER	AGRN	ENSG00000188157	Transcript	ENST00000379370.7	protein_coding	0	26/35	ENST00000379370.7:c.4745-17C>T	0	0	0	0	0	0	rs2275813	0	1	0	SNV	HGNC	HGNC:329	YES	1	P1	CCDS30551.1	ENSP00000368678	O00468	0	UPI00001D7C8B	0	1	0	0	0	0	chr1:g.1049886C>T	0.4952	0.1021
chr1	1051820	rs9803031	C	T	151	152	2295	0.994	T	splice_region_variant&intron_variant	LOW	AGRN	ENSG00000188157	Transcript	ENST00000379370.7	protein_coding	0	33/35	ENST00000379370.7:c.5651+5C>T	0	0	0	0	0	0	rs9803031	0	1	0	SNV	HGNC	HGNC:329	YES	1	P1	CCDS30551.1	ENSP00000368678	O00468	0	UPI00001D7C8B	0	1	0	0	0	0	chr1:g.1051820C>T	0	0.4017
chr1	1053827	rs74685771	G	C	15	152	2208	0.096	C	missense_variant	MODERATE	AGRN	ENSG00000188157	Transcript	ENST00000379370.7	protein_coding	34/36	0	ENST00000379370.7:c.5726G>C	ENSP00000368678.2:p.Ser1909Thr	5779/7326	5726/6138	1909/2045	S/T	aGt/aCt	rs74685771	0	1	0	SNV	HGNC	HGNC:329	YES	1	P1	CCDS30551.1	ENSP00000368678	O00468	0	UPI00001D7C8B	0	1	deleterious	benign	Conserved_Domains:cd00110&Pfam_domain:PF00054&Gene3D:2.60.120.200&SMART_domains:SM00282&Superfamily_domains:SSF49899&PROSITE_profiles:PS50025&hmmpanther:PTHR10574:SF288&hmmpanther:PTHR10574	0	chr1:g.1053827G>C	0.009	0
chr1	1054900	rs4275402	C	T	136	152	2269	0.885	T	synonymous_variant	LOW	AGRN	ENSG00000188157	Transcript	ENST00000379370.7	protein_coding	36/36	0	ENST00000379370.7:c.6057C>T	ENSP00000368678.2:p.Asp2019%3D	6110/7326	6057/6138	2019/2045	D	gaC/gaT	rs4275402	0	1	0	SNV	HGNC	HGNC:329	YES	1	P1	CCDS30551.1	ENSP00000368678	O00468	0	UPI00001D7C8B	0	1	0	0	Conserved_Domains:cd00110&Pfam_domain:PF00054&Gene3D:2.60.120.200&SMART_domains:SM00282&Superfamily_domains:SSF49899&PROSITE_profiles:PS50025&hmmpanther:PTHR10574:SF288&hmmpanther:PTHR10574	0	chr1:g.1054900C>T	0	0.2617
chr1	1055000	rs3121561	C	T	16	152	2039	0.115	T	3_prime_UTR_variant	MODIFIER	AGRN	ENSG00000188157	Transcript	ENST00000379370.7	protein_coding	36/36	0	ENST00000379370.7:c.*19C>T	0	6210/7326	0	0	0	0	rs3121561	0	1	0	SNV	HGNC	HGNC:329	YES	1	P1	CCDS30551.1	ENSP00000368678	O00468	0	UPI00001D7C8B	0	1	0	0	0	0	chr1:g.1055000C>T	0.3434	0.5461
chr1	1212042	rs17568	C	T	147	152	2401	0.955	T	synonymous_variant	LOW	TNFRSF4	ENSG00000186827	Transcript	ENST00000379236.4	protein_coding	5/7	0	ENST00000379236.4:c.534G>A	ENSP00000368538.3:p.Glu178%3D	560/1075	534/834	178/277	E	gaG/gaA	rs17568	0	-1	0	SNV	HGNC	HGNC:11918	YES	1	P1	CCDS11.1	ENSP00000368538	P43489	0	UPI00001370E5	0	1	0	0	hmmpanther:PTHR23097&hmmpanther:PTHR23097:SF132&Prints_domain:PR01921&MobiDB_lite:mobidb-lite	0	chr1:g.1212042C>T	0.4984	0.4297
chr1	2024923	rs2376805	G	A	99	152	2312	0.635	A	intron_variant	MODIFIER	GABRD	ENSG00000187730	Transcript	ENST00000378585.7	protein_coding	0	1/8	ENST00000378585.7:c.69-19G>A	0	0	0	0	0	0	rs2376805	0	1	0	SNV	HGNC	HGNC:4084	YES	1	P2	CCDS36.1	ENSP00000367848	O14764	0	UPI0000070D0A	0	1	0	0	0	0	chr1:g.2024923G>A	0.7756	0.7935
chr1	2025598	rs2229110	T	C	52	152	2316	0.333	C	synonymous_variant	LOW	GABRD	ENSG00000187730	Transcript	ENST00000378585.7	protein_coding	4/9	0	ENST00000378585.7:c.330T>C	ENSP00000367848.4:p.Gly110%3D	409/1914	330/1359	110/452	G	ggT/ggC	rs2229110	0	1	0	SNV	HGNC	HGNC:4084	YES	1	P2	CCDS36.1	ENSP00000367848	O14764	0	UPI0000070D0A	0	1	0	0	Gene3D:2.70.170.10&Pfam_domain:PF02931&hmmpanther:PTHR18945&hmmpanther:PTHR18945:SF34&Superfamily_domains:SSF63712&TIGRFAM_domain:TIGR00860	0	chr1:g.2025598T>C	0.5613	0.7474
chr1	2029235	rs28408173	C	T	48	152	2159	0.308	T	synonymous_variant	LOW	GABRD	ENSG00000187730	Transcript	ENST00000378585.7	protein_coding	7/9	0	ENST00000378585.7:c.816C>T	ENSP00000367848.4:p.Ser272%3D	895/1914	816/1359	272/452	S	agC/agT	rs28408173	0	1	0	SNV	HGNC	HGNC:4084	YES	1	P2	CCDS36.1	ENSP00000367848	O14764	0	UPI0000070D0A	0	1	0	0	Pfam_domain:PF02932&hmmpanther:PTHR18945&hmmpanther:PTHR18945:SF34&Superfamily_domains:SSF90112&TIGRFAM_domain:TIGR00860	0	chr1:g.2029235C>T	0.1983	0.0121
chr1	2029969	rs28431879	C	T	48	152	2482	0.308	T	intron_variant	MODIFIER	GABRD	ENSG00000187730	Transcript	ENST00000378585.7	protein_coding	0	8/8	ENST00000378585.7:c.1060-14C>T	0	0	0	0	0	0	rs28431879	0	1	0	SNV	HGNC	HGNC:4084	YES	1	P2	CCDS36.1	ENSP00000367848	O14764	0	UPI0000070D0A	0	1	0	0	0	0	chr1:g.2029969C>T	0.1999	0.0121
chr1	2405593	rs1129171	C	T	49	152	2103	0.327	T	downstream_gene_variant	MODIFIER	RER1	ENSG00000157916	Transcript	ENST00000605895.6	protein_coding	0	0	0	0	0	0	0	0	0	rs1129171	157	1	0	SNV	HGNC	HGNC:30309	YES	1	P1	CCDS41232.1	ENSP00000475168	O15258	Q5T094	UPI0000000C69	0	0	0	0	0	0	chr1:g.2405593C>T	0.3065	0.1815
chr1	2408761	rs2494598	T	C	121	152	2321	0.788	C	downstream_gene_variant	MODIFIER	RER1	ENSG00000157916	Transcript	ENST00000605895.6	protein_coding	0	0	0	0	0	0	0	0	0	rs2494598	3325	1	0	SNV	HGNC	HGNC:30309	YES	1	P1	CCDS41232.1	ENSP00000475168	O15258	Q5T094	UPI0000000C69	0	0	0	0	0	0	chr1:g.2408761T>C	0	0.5688
chr1	3385157	rs2282198	C	T	81	152	2438	0.532	T	synonymous_variant	LOW	PRDM16	ENSG00000142611	Transcript	ENST00000270722.10	protein_coding	4/17	0	ENST00000270722.10:c.444C>T	ENSP00000270722.5:p.Ser148%3D	501/8698	444/3831	148/1276	S	tcC/tcT	rs2282198	0	1	0	SNV	HGNC	HGNC:14000	YES	1	P3	CCDS41236.2	ENSP00000270722	Q9HAZ2	0	UPI0000458A29	0	1	0	0	Gene3D:2.170.270.10&PDB-ENSP_mappings:2n1i.A&PROSITE_profiles:PS50280&hmmpanther:PTHR24393&hmmpanther:PTHR24393:SF5&SMART_domains:SM00317&Superfamily_domains:SSF82199	0	chr1:g.3385157C>T	0.3405	0.0386
chr1	3402897	rs61756439	C	T	13	152	2138	0.083	T	synonymous_variant	LOW	PRDM16	ENSG00000142611	Transcript	ENST00000270722.10	protein_coding	6/17	0	ENST00000270722.10:c.783C>T	ENSP00000270722.5:p.Tyr261%3D	840/8698	783/3831	261/1276	Y	taC/taT	rs61756439	0	1	0	SNV	HGNC	HGNC:14000	YES	1	P3	CCDS41236.2	ENSP00000270722	Q9HAZ2	0	UPI0000458A29	0	1	0	0	Gene3D:3.30.160.60&hmmpanther:PTHR24393&hmmpanther:PTHR24393:SF5	0	chr1:g.3402897C>T	0.0116	0.0023
chr1	3411794	rs870124	T	C	151	152	1601	0.994	C	missense_variant	MODERATE	PRDM16	ENSG00000142611	Transcript	ENST00000270722.10	protein_coding	9/17	0	ENST00000270722.10:c.1597T>C	ENSP00000270722.5:p.Ser533Pro	1654/8698	1597/3831	533/1276	S/P	Tcg/Ccg	rs870124	0	1	0	SNV	HGNC	HGNC:14000	YES	1	P3	CCDS41236.2	ENSP00000270722	Q9HAZ2	0	UPI0000458A29	0	1	tolerated	benign	hmmpanther:PTHR24393&hmmpanther:PTHR24393:SF5&Low_complexity_(Seg):seg	0	chr1:g.3411794T>C	0	0.9924
chr1	3414629	rs3819970	G	A	17	152	2034	0.122	A	synonymous_variant	LOW	PRDM16	ENSG00000142611	Transcript	ENST00000270722.10	protein_coding	10/17	0	ENST00000270722.10:c.2673G>A	ENSP00000270722.5:p.Pro891%3D	2730/8698	2673/3831	891/1276	P	ccG/ccA	rs3819970	0	1	0	SNV	HGNC	HGNC:14000	YES	1	P3	CCDS41236.2	ENSP00000270722	Q9HAZ2	0	UPI0000458A29	0	1	0	0	hmmpanther:PTHR24393&hmmpanther:PTHR24393:SF5	0	chr1:g.3414629G>A	0.018	0.0015
chr1	3426240	rs870171	G	T	38	152	1743	0.256	T	intron_variant	MODIFIER	PRDM16	ENSG00000142611	Transcript	ENST00000270722.10	protein_coding	0	14/16	ENST00000270722.10:c.3284+15G>T	0	0	0	0	0	0	rs870171	0	1	0	SNV	HGNC	HGNC:14000	YES	1	P3	CCDS41236.2	ENSP00000270722	Q9HAZ2	0	UPI0000458A29	0	1	0	0	0	0	chr1:g.3426240G>T	0.3794	0.4387
chr1	3839662	rs61746709	C	T	37	152	1991	0.237	T	synonymous_variant	LOW	CEP104	ENSG00000116198	Transcript	ENST00000378230.8	protein_coding	7/22	0	ENST00000378230.8:c.681G>A	ENSP00000367476.3:p.Lys227%3D	1018/6431	681/2778	227/925	K	aaG/aaA	rs61746709&COSM3997505	0	-1	0	SNV	HGNC	HGNC:24866	YES	5	P1	CCDS30571.1	ENSP00000367476	O60308	0	UPI0000139AA8	0	1	0	0	hmmpanther:PTHR13371&hmmpanther:PTHR13371:SF0	0	chr1:g.3839662C>T	0.0174	0
chr1	5865311	rs1287634	G	A	44	152	2202	0.288	A	intron_variant	MODIFIER	NPHP4	ENSG00000131697	Transcript	ENST00000378156.9	protein_coding	0	26/29	ENST00000378156.9:c.3645-38C>T	0	0	0	0	0	0	rs1287634	0	-1	0	SNV	HGNC	HGNC:19104	YES	1	P2	CCDS44052.1	ENSP00000367398	O75161	0	UPI00001303E5	0	1	0	0	0	0	chr1:g.5865311G>A	0.3179	0.1619
chr1	5866447	rs555164	T	C	44	152	1940	0.288	C	synonymous_variant	LOW	NPHP4	ENSG00000131697	Transcript	ENST00000378156.9	protein_coding	26/30	0	ENST00000378156.9:c.3570A>G	ENSP00000367398.4:p.Glu1190%3D	3790/4955	3570/4281	1190/1426	E	gaA/gaG	rs555164	0	-1	0	SNV	HGNC	HGNC:19104	YES	1	P2	CCDS44052.1	ENSP00000367398	O75161	0	UPI00001303E5	0	1	0	0	hmmpanther:PTHR31043	0	chr1:g.5866447T>C	0.3197	0.1619
chr1	5874430	rs868163	A	G	45	152	2156	0.295	G	intron_variant	MODIFIER	NPHP4	ENSG00000131697	Transcript	ENST00000378156.9	protein_coding	0	22/29	ENST00000378156.9:c.3231+41T>C	0	0	0	0	0	0	rs868163	0	-1	0	SNV	HGNC	HGNC:19104	YES	1	P2	CCDS44052.1	ENSP00000367398	O75161	0	UPI00001303E5	0	1	0	0	0	0	chr1:g.5874430A>G	0.5693	0.7065
chr1	5874440	rs905467	T	C	54	152	2125	0.353	C	intron_variant	MODIFIER	NPHP4	ENSG00000131697	Transcript	ENST00000378156.9	protein_coding	0	22/29	ENST00000378156.9:c.3231+31A>G	0	0	0	0	0	0	rs905467	0	-1	0	SNV	HGNC	HGNC:19104	YES	1	P2	CCDS44052.1	ENSP00000367398	O75161	0	UPI00001303E5	0	1	0	0	0	0	chr1:g.5874440T>C	0.2712	0.0658
chr1	5877108	rs3747992	G	A	104	152	2176	0.686	A	synonymous_variant	LOW	NPHP4	ENSG00000131697	Transcript	ENST00000378156.9	protein_coding	20/30	0	ENST00000378156.9:c.2802C>T	ENSP00000367398.4:p.Arg934%3D	3022/4955	2802/4281	934/1426	R	cgC/cgT	rs3747992	0	-1	0	SNV	HGNC	HGNC:19104	YES	1	P2	CCDS44052.1	ENSP00000367398	O75161	0	UPI00001303E5	0	1	0	0	hmmpanther:PTHR31043&MobiDB_lite:mobidb-lite	0	chr1:g.5877108G>A	0.4535	0.2859
chr1	5877331	rs3747989	C	T	109	152	2403	0.718	T	intron_variant	MODIFIER	NPHP4	ENSG00000131697	Transcript	ENST00000378156.9	protein_coding	0	19/29	ENST00000378156.9:c.2612-33G>A	0	0	0	0	0	0	rs3747989	0	-1	0	SNV	HGNC	HGNC:19104	YES	1	P2	CCDS44052.1	ENSP00000367398	O75161	0	UPI00001303E5	0	1	0	0	0	0	chr1:g.5877331C>T	0	0.969
chr1	6519547	rs1556035	C	T	152	152	2766	1	T	downstream_gene_variant	MODIFIER	NOL9	ENSG00000162408	Transcript	ENST00000377705.6	protein_coding	0	0	0	0	0	0	0	0	0	rs1556035	1800	-1	0	SNV	HGNC	HGNC:26265	YES	1	P1	CCDS80.1	ENSP00000366934	Q5SY16	0	UPI00003664C8	0	0	0	0	0	0	chr1:g.6519547C>T	0.746	0.4531
chr1	7663897	rs12128526	G	A	82	152	2196	0.532	A	synonymous_variant	LOW	CAMTA1	ENSG00000171735	Transcript	ENST00000303635.12	protein_coding	9/23	0	ENST00000303635.12:c.1350G>A	ENSP00000306522.6:p.Ser450%3D	1427/8314	1350/5022	450/1673	S	tcG/tcA	rs12128526	0	1	0	SNV	HGNC	HGNC:18806	YES	1	P1	CCDS30576.1	ENSP00000306522	Q9Y6Y1	0	UPI00001C1D72	0	1	0	0	hmmpanther:PTHR23335&hmmpanther:PTHR23335:SF11	0	chr1:g.7663897G>A	0.4002	0.3873
chr1	7737443	rs41278952	C	G	32	152	2490	0.224	G	missense_variant	MODERATE	CAMTA1	ENSG00000171735	Transcript	ENST00000303635.12	protein_coding	15/23	0	ENST00000303635.12:c.3531C>G	ENSP00000306522.6:p.Asn1177Lys	3608/8314	3531/5022	1177/1673	N/K	aaC/aaG	rs41278952	0	1	0	SNV	HGNC	HGNC:18806	YES	1	P1	CCDS30576.1	ENSP00000306522	Q9Y6Y1	0	UPI00001C1D72	0	1	tolerated_low_confidence	benign	Conserved_Domains:cd00204&hmmpanther:PTHR23335&hmmpanther:PTHR23335:SF11	0	chr1:g.7737443C>G	0.1004	0.0136
chr1	7961718	rs226249	T	C	105	152	2063	0.679	C	5_prime_UTR_variant	MODIFIER	PARK7	ENSG00000116288	Transcript	ENST00000338639.10	protein_coding	1/7	0	ENST00000338639.10:c.-99T>C	0	8/1127	0	0	0	0	rs226249	0	1	0	SNV	HGNC	HGNC:16369	YES	1	P1	CCDS93.1	ENSP00000340278	Q99497	V9HWC2	UPI0000072F6F	0	1	0	0	0	0	chr1:g.7961718T>C	0	0.8797
chr1	9247171	rs12032814	T	A	27	152	1903	0.179	A	intron_variant	MODIFIER	H6PD	ENSG00000049239	Transcript	ENST00000602477.1	protein_coding	0	3/4	ENST00000602477.1:c.778+88T>A	0	0	0	0	0	0	rs12032814	0	1	0	SNV	HGNC	HGNC:4795	YES	1	A2	CCDS72697.1	ENSP00000473348	0	R4GMU1	UPI0000D61E40	0	1	0	0	0	0	chr1:g.9247171T>A	0.2508	0.2088
chr1	9263851	rs6688832	G	A	39	152	2123	0.263	A	missense_variant	MODERATE	H6PD	ENSG00000049239	Transcript	ENST00000602477.1	protein_coding	5/5	0	ENST00000602477.1:c.1391G>A	ENSP00000473348.1:p.Arg464Gln	1543/5590	1391/2409	464/802	R/Q	cGg/cAg	rs6688832&CM031993	0	1	0	SNV	HGNC	HGNC:4795	YES	1	A2	CCDS72697.1	ENSP00000473348	0	R4GMU1	UPI0000D61E40	0	1	tolerated	benign	hmmpanther:PTHR23429&hmmpanther:PTHR23429:SF7&Gene3D:3.30.360.10&Pfam_domain:PF02781&Gene3D:3.40.50.720&Superfamily_domains:SSF55347	0	chr1:g.9263851G>A	0.3896	0.4932
chr1	9721585	rs140468930	C	T	45	152	2101	0.308	T	splice_region_variant&synonymous_variant	LOW	PIK3CD	ENSG00000171608	Transcript	ENST00000377346.8	protein_coding	15/24	0	ENST00000377346.8:c.1953C>T	ENSP00000366563.4:p.Leu651%3D	2148/5203	1953/3135	651/1044	L	ctC/ctT	rs140468930	0	1	0	SNV	HGNC	HGNC:8977	YES	1	P1	CCDS104.1	ENSP00000366563	O00329	A0A2K8FKV1	UPI000013E807	0	1	0	0	PROSITE_profiles:PS51545&hmmpanther:PTHR10048:SF35&hmmpanther:PTHR10048&Gene3D:1.25.40.70&Pfam_domain:PF00613&PIRSF_domain:PIRSF000587&SMART_domains:SM00145&Superfamily_domains:SSF48371&PDB-ENSP_mappings:6g6w.A&PDB-ENSP_mappings:5vlr.A&PDB-ENSP_mappings:5ubt.A&PDB-ENSP_mappings:5t8f.A&PDB-ENSP_mappings:5m6u.A&PDB-ENSP_mappings:5dxu.A	0	chr1:g.9721585C>T	0.029	0
chr1	10210822	rs181820595	C	T	8	152	1746	0.051	T	5_prime_UTR_variant	MODIFIER	KIF1B	ENSG00000054523	Transcript	ENST00000263934.10	protein_coding	1/47	0	ENST00000263934.10:c.-136C>T	0	18/6816	0	0	0	0	rs181820595	0	1	0	SNV	HGNC	HGNC:16636	YES	1	0	CCDS111.1	ENSP00000263934	O60333	0	UPI000013EE7E	0	1	0	0	0	0	chr1:g.10210822C>T	0.0298	0.0015
chr1	10258594	rs12402052	C	G	67	152	1263	0.436	G	synonymous_variant	LOW	KIF1B	ENSG00000054523	Transcript	ENST00000263934.10	protein_coding	4/47	0	ENST00000263934.10:c.285C>G	ENSP00000263934.6:p.Ala95%3D	438/6816	285/5313	95/1770	A	gcC/gcG	rs12402052	0	1	0	SNV	HGNC	HGNC:16636	YES	1	0	CCDS111.1	ENSP00000263934	O60333	0	UPI000013EE7E	0	1	0	0	Gene3D:3.40.850.10&Pfam_domain:PF00225&Prints_domain:PR00380&PROSITE_profiles:PS50067&hmmpanther:PTHR24115&hmmpanther:PTHR24115:SF328&SMART_domains:SM00129&Superfamily_domains:SSF52540&Conserved_Domains:cd01365	0	chr1:g.10258594C>G	0.23	0.056
chr1	10268280	rs1339458	C	T	67	152	2272	0.436	T	intron_variant	MODIFIER	KIF1B	ENSG00000054523	Transcript	ENST00000263934.10	protein_coding	0	7/46	ENST00000263934.10:c.720+17C>T	0	0	0	0	0	0	rs1339458	0	1	0	SNV	HGNC	HGNC:16636	YES	1	0	CCDS111.1	ENSP00000263934	O60333	0	UPI000013EE7E	0	1	0	0	0	0	chr1:g.10268280C>T	0.254	0.1452
chr1	10295776	rs3753037	C	T	67	152	1694	0.436	T	intron_variant	MODIFIER	KIF1B	ENSG00000054523	Transcript	ENST00000263934.10	protein_coding	0	17/46	ENST00000263934.10:c.1639+10C>T	0	0	0	0	0	0	rs3753037	0	1	0	SNV	HGNC	HGNC:16636	YES	1	0	CCDS111.1	ENSP00000263934	O60333	0	UPI000013EE7E	0	1	0	0	0	0	chr1:g.10295776C>T	0.264	0.1823
chr1	10375266	rs11121552	C	A	67	152	2505	0.436	A	synonymous_variant	LOW	KIF1B	ENSG00000054523	Transcript	ENST00000263934.10	protein_coding	46/47	0	ENST00000263934.10:c.5163C>A	ENSP00000263934.6:p.Thr1721%3D	5316/6816	5163/5313	1721/1770	T	acC/acA	rs11121552	0	1	0	SNV	HGNC	HGNC:16636	YES	1	0	CCDS111.1	ENSP00000263934	O60333	0	UPI000013EE7E	0	1	0	0	Gene3D:2.30.29.30&Pfam_domain:PF00169&PROSITE_profiles:PS50003&SMART_domains:SM00233&Superfamily_domains:SSF50729&Conserved_Domains:cd01233	0	chr1:g.10375266C>A	0.2316	0.0575
chr1	10378629	rs1536262	C	T	68	152	2824	0.442	T	downstream_gene_variant	MODIFIER	KIF1B	ENSG00000054523	Transcript	ENST00000263934.10	protein_coding	0	0	0	0	0	0	0	0	0	rs1536262	692	1	0	SNV	HGNC	HGNC:16636	YES	1	0	CCDS111.1	ENSP00000263934	O60333	0	UPI000013EE7E	0	1	0	0	0	0	chr1:g.10378629C>T	0.5465	0.7973
chr1	10378834	rs1002076	G	A	68	152	1662	0.442	A	downstream_gene_variant	MODIFIER	KIF1B	ENSG00000054523	Transcript	ENST00000263934.10	protein_coding	0	0	0	0	0	0	0	0	0	rs1002076	897	1	0	SNV	HGNC	HGNC:16636	YES	1	0	CCDS111.1	ENSP00000263934	O60333	0	UPI000013EE7E	0	1	0	0	0	0	chr1:g.10378834G>A	0.3337	0.3351
chr1	10379456	rs3748580	C	T	8	152	1911	0.051	T	downstream_gene_variant	MODIFIER	KIF1B	ENSG00000054523	Transcript	ENST00000263934.10	protein_coding	0	0	0	0	0	0	0	0	0	rs3748580	1519	1	0	SNV	HGNC	HGNC:16636	YES	1	0	CCDS111.1	ENSP00000263934	O60333	0	UPI000013EE7E	0	1	0	0	0	0	chr1:g.10379456C>T	0.0264	0.0008
chr1	10380498	rs1138791	A	G	68	152	1694	0.442	G	downstream_gene_variant	MODIFIER	KIF1B	ENSG00000054523	Transcript	ENST00000263934.10	protein_coding	0	0	0	0	0	0	0	0	0	rs1138791	2561	1	0	SNV	HGNC	HGNC:16636	YES	1	0	CCDS111.1	ENSP00000263934	O60333	0	UPI000013EE7E	0	1	0	0	0	0	chr1:g.10380498A>G	0.3488	0.3661
chr1	10381606	rs3748581	T	C	68	152	1789	0.442	C	downstream_gene_variant	MODIFIER	KIF1B	ENSG00000054523	Transcript	ENST00000263934.10	protein_coding	0	0	0	0	0	0	0	0	0	rs3748581	3669	1	0	SNV	HGNC	HGNC:16636	YES	1	0	CCDS111.1	ENSP00000263934	O60333	0	UPI000013EE7E	0	1	0	0	0	0	chr1:g.10381606T>C	0	0.7216
chr1	10536284	rs12375	C	T	74	152	1773	0.494	T	synonymous_variant	LOW	PEX14	ENSG00000142655	Transcript	ENST00000356607.9	protein_coding	3/9	0	ENST00000356607.9:c.156C>T	ENSP00000349016.4:p.Phe52%3D	173/1922	156/1134	52/377	F	ttC/ttT	rs12375	0	1	0	SNV	HGNC	HGNC:8856	YES	1	P1	CCDS30582.1	ENSP00000349016	O75381	0	UPI000013170A	0	1	0	0	Gene3D:1.10.10.10&PDB-ENSP_mappings:2w84.A&PDB-ENSP_mappings:2w85.A&PDB-ENSP_mappings:4bxu.A&Pfam_domain:PF04695&hmmpanther:PTHR23058&hmmpanther:PTHR23058:SF0	0	chr1:g.10536284C>T	0.228	0.0658
chr1	10618431	rs284238	A	T	13	152	2141	0.083	T	intron_variant	MODIFIER	PEX14	ENSG00000142655	Transcript	ENST00000356607.9	protein_coding	0	5/8	ENST00000356607.9:c.384+14A>T	0	0	0	0	0	0	rs284238	0	1	0	SNV	HGNC	HGNC:8856	YES	1	P1	CCDS30582.1	ENSP00000349016	O75381	0	UPI000013170A	0	1	0	0	0	0	chr1:g.10618431A>T	0.1949	0.3661
chr1	11026660	rs1033638	A	G	134	152	2300	0.885	G	3_prime_UTR_variant	MODIFIER	MASP2	ENSG00000009724	Transcript	ENST00000400897.7	protein_coding	11/11	0	ENST00000400897.7:c.*225T>C	0	2302/2439	0	0	0	0	rs1033638	0	-1	0	SNV	HGNC	HGNC:6902	YES	1	P1	CCDS123.1	ENSP00000383690	O00187	0	UPI0000161FB9	0	1	0	0	0	0	chr1:g.11026660A>G	0.7097	0.3759
chr1	11027467	rs1782455	G	A	134	152	2438	0.885	A	synonymous_variant	LOW	MASP2	ENSG00000009724	Transcript	ENST00000400897.7	protein_coding	11/11	0	ENST00000400897.7:c.1479C>T	ENSP00000383690.3:p.Ser493%3D	1495/2439	1479/2061	493/686	S	tcC/tcT	rs1782455	0	-1	0	SNV	HGNC	HGNC:6902	YES	1	P1	CCDS123.1	ENSP00000383690	O00187	0	UPI0000161FB9	0	1	0	0	PDB-ENSP_mappings:1q3x.A&PDB-ENSP_mappings:1q3x.B&PDB-ENSP_mappings:1zjk.A&Gene3D:2.40.10.10&Gene3D:2.40.10.10&PDB-ENSP_mappings:3tvj.B&PDB-ENSP_mappings:4fxg.H&PDB-ENSP_mappings:4fxg.J&PDB-ENSP_mappings:5jpm.H&PDB-ENSP_mappings:5jpm.J&Pfam_domain:PF00089&PIRSF_domain:PIRSF001155&PROSITE_profiles:PS50240&hmmpanther:PTHR24255&hmmpanther:PTHR24255:SF10&SMART_domains:SM00020&Superfamily_domains:SSF5…	0	chr1:g.11027467G>A	0.6875	0.2973
chr1	11030859	rs12711521	C	A	131	152	2308	0.865	A	missense_variant	MODERATE	MASP2	ENSG00000009724	Transcript	ENST00000400897.7	protein_coding	9/11	0	ENST00000400897.7:c.1111G>T	ENSP00000383690.3:p.Asp371Tyr	1127/2439	1111/2061	371/686	D/Y	Gat/Tat	rs12711521&CM117552	0	-1	0	SNV	HGNC	HGNC:6902	YES	1	P1	CCDS123.1	ENSP00000383690	O00187	0	UPI0000161FB9	0	1	deleterious	possibly_damaging	PDB-ENSP_mappings:1q3x.A&PDB-ENSP_mappings:1q3x.B&PDB-ENSP_mappings:1zjk.A&Gene3D:2.10.70.10&PDB-ENSP_mappings:3tvj.A&PDB-ENSP_mappings:4fxg.G&PDB-ENSP_mappings:4fxg.I&PDB-ENSP_mappings:5jpm.G&PDB-ENSP_mappings:5jpm.I&Pfam_domain:PF00084&PIRSF_domain:PIRSF001155&PROSITE_profiles:PS50923&hmmpanther:PTHR24255&hmmpanther:PTHR24255:SF10&SMART_domains:SM00032&Superfamily_domains:SSF57535&Conserved_Dom…	0	chr1:g.11030859C>A	0.5813	0.171
chr1	11037810	rs12142107	C	T	19	152	2042	0.122	T	splice_region_variant&synonymous_variant	LOW	MASP2	ENSG00000009724	Transcript	ENST00000400897.7	protein_coding	7/11	0	ENST00000400897.7:c.891G>A	ENSP00000383690.3:p.Ala297%3D	907/2439	891/2061	297/686	A	gcG/gcA	rs12142107	0	-1	0	SNV	HGNC	HGNC:6902	YES	1	P1	CCDS123.1	ENSP00000383690	O00187	0	UPI0000161FB9	0	1	0	0	PDB-ENSP_mappings:1zjk.A&Gene3D:2.10.70.10&PDB-ENSP_mappings:4fxg.G&PDB-ENSP_mappings:4fxg.I&PDB-ENSP_mappings:5jpm.G&PDB-ENSP_mappings:5jpm.I&PIRSF_domain:PIRSF001155&hmmpanther:PTHR24255&hmmpanther:PTHR24255:SF10	0	chr1:g.11037810C>T	0.1314	0.2519
chr1	11130673	rs17848553	G	A	18	152	1762	0.115	A	synonymous_variant	LOW	MTOR	ENSG00000198793	Transcript	ENST00000361445.8	protein_coding	39/58	0	ENST00000361445.8:c.5469C>T	ENSP00000354558.4:p.Ala1823%3D	5546/8677	5469/7650	1823/2549	A	gcC/gcT	rs17848553&COSM5010175	0	-1	0	SNV	HGNC	HGNC:3942	YES	1	P1	CCDS127.1	ENSP00000354558	P42345	0	UPI000012ABD3	0	1	0	0	Low_complexity_(Seg):seg&MobiDB_lite:mobidb-lite&MobiDB_lite:mobidb-lite&PROSITE_profiles:PS51189&hmmpanther:PTHR11139:SF9&hmmpanther:PTHR11139&Pfam_domain:PF02259&PDB-ENSP_mappings:6bcx.B&PDB-ENSP_mappings:6bcx.A&PDB-ENSP_mappings:6bcu.B&PDB-ENSP_mappings:6bcu.A&PDB-ENSP_mappings:5zcs.B&PDB-ENSP_mappings:5zcs.A&PDB-ENSP_mappings:5wby.B&PDB-ENSP_mappings:5wby.A&PDB-ENSP_mappings:5wbu.B&PDB-ENSP_m…	0	chr1:g.11130673G>A	0.0543	0.0832
chr1	11145001	rs1057079	C	T	113	152	2559	0.75	T	synonymous_variant	LOW	MTOR	ENSG00000198793	Transcript	ENST00000361445.8	protein_coding	33/58	0	ENST00000361445.8:c.4731G>A	ENSP00000354558.4:p.Ala1577%3D	4808/8677	4731/7650	1577/2549	A	gcG/gcA	rs1057079&COSM4142146	0	-1	0	SNV	HGNC	HGNC:3942	YES	1	P1	CCDS127.1	ENSP00000354558	P42345	0	UPI000012ABD3	0	1	0	0	PROSITE_profiles:PS51189&hmmpanther:PTHR11139:SF9&hmmpanther:PTHR11139&Gene3D:1.25.40.10&Pfam_domain:PF02259&PDB-ENSP_mappings:6bcx.B&PDB-ENSP_mappings:6bcx.A&PDB-ENSP_mappings:6bcu.B&PDB-ENSP_mappings:6bcu.A&PDB-ENSP_mappings:5zcs.B&PDB-ENSP_mappings:5zcs.A&PDB-ENSP_mappings:5wby.B&PDB-ENSP_mappings:5wby.A&PDB-ENSP_mappings:5wbu.B&PDB-ENSP_mappings:5wbu.A&PDB-ENSP_mappings:5h64.a&PDB-ENSP_mappin…	0	chr1:g.11145001C>T	0.5475	0.0635
chr1	11212411	rs17036536	C	G	18	152	2399	0.115	G	synonymous_variant	LOW	MTOR	ENSG00000198793	Transcript	ENST00000361445.8	protein_coding	23/58	0	ENST00000361445.8:c.3462G>C	ENSP00000354558.4:p.Arg1154%3D	3539/8677	3462/7650	1154/2549	R	cgG/cgC	rs17036536&COSM5010176	0	-1	0	SNV	HGNC	HGNC:3942	YES	1	P1	CCDS127.1	ENSP00000354558	P42345	0	UPI000012ABD3	0	1	0	0	hmmpanther:PTHR11139:SF9&hmmpanther:PTHR11139&Superfamily_domains:SSF48371&PDB-ENSP_mappings:6bcx.B&PDB-ENSP_mappings:6bcx.A&PDB-ENSP_mappings:6bcu.B&PDB-ENSP_mappings:6bcu.A&PDB-ENSP_mappings:5zcs.B&PDB-ENSP_mappings:5zcs.A&PDB-ENSP_mappings:5h64.a&PDB-ENSP_mappings:5h64.A	0	chr1:g.11212411C>G	0.0321	0.0023
chr1	11241657	rs1135172	A	G	133	152	2790	0.878	G	synonymous_variant	LOW	MTOR	ENSG00000198793	Transcript	ENST00000361445.8	protein_coding	10/58	0	ENST00000361445.8:c.1437T>C	ENSP00000354558.4:p.Asp479%3D	1514/8677	1437/7650	479/2549	D	gaT/gaC	rs1135172&COSM4142157	0	-1	0	SNV	HGNC	HGNC:3942	YES	1	P1	CCDS127.1	ENSP00000354558	P42345	0	UPI000012ABD3	0	1	0	0	hmmpanther:PTHR11139:SF9&hmmpanther:PTHR11139&Gene3D:1.25.10.10&Superfamily_domains:SSF48371&Superfamily_domains:SSF48371&PDB-ENSP_mappings:6bcx.B&PDB-ENSP_mappings:6bcx.A&PDB-ENSP_mappings:6bcu.B&PDB-ENSP_mappings:6bcu.A&PDB-ENSP_mappings:5zcs.B&PDB-ENSP_mappings:5zcs.A&PDB-ENSP_mappings:5h64.a&PDB-ENSP_mappings:5h64.A	0	chr1:g.11241657A>G	0.6396	0.2239
chr1	11287035	rs3765906	T	C	24	152	2469	0.154	C	3_prime_UTR_variant	MODIFIER	UBIAD1	ENSG00000120942	Transcript	ENST00000376810.5	protein_coding	2/2	0	ENST00000376810.5:c.*904T>C	0	2247/3646	0	0	0	0	rs3765906	0	1	0	SNV	HGNC	HGNC:30791	YES	1	P1	CCDS129.1	ENSP00000366006	Q9Y5Z9	0	UPI0000073E35	0	1	0	0	0	0	chr1:g.11287035T>C	0.2234	0.4539
chr1	11785889	rs12023469	C	T	17	152	1599	0.109	T	intron_variant	MODIFIER	C1orf167	ENSG00000215910	Transcript	ENST00000433342.5	protein_coding	0	16/20	ENST00000433342.5:c.3639+600C>T	0	0	0	0	0	0	rs12023469	0	1	0	SNV	HGNC	HGNC:25262	YES	5	P1	0	ENSP00000414909	Q5SNV9	0	UPI0000DD7886	0	0	0	0	0	0	chr1:g.11785889C>T	0.0457	0.0015
chr1	11786195	rs4846048	G	A	151	152	1260	0.994	A	intron_variant	MODIFIER	C1orf167	ENSG00000215910	Transcript	ENST00000433342.5	protein_coding	0	16/20	ENST00000433342.5:c.3639+906G>A	0	0	0	0	0	0	rs4846048	0	1	0	SNV	HGNC	HGNC:25262	YES	5	P1	0	ENSP00000414909	Q5SNV9	0	UPI0000DD7886	0	0	0	0	0	0	chr1:g.11786195G>A	0.7065	0.5325
chr1	11786390	rs4845884	G	A	152	152	1394	1	A	intron_variant	MODIFIER	C1orf167	ENSG00000215910	Transcript	ENST00000433342.5	protein_coding	0	16/20	ENST00000433342.5:c.3640-998G>A	0	0	0	0	0	0	rs4845884	0	1	0	SNV	HGNC	HGNC:25262	YES	5	P1	0	ENSP00000414909	Q5SNV9	0	UPI0000DD7886	0	0	0	0	0	0	chr1:g.11786390G>A	0	0.761
chr1	11786685	rs2184227	C	T	9	152	771	0.058	T	intron_variant	MODIFIER	C1orf167	ENSG00000215910	Transcript	ENST00000433342.5	protein_coding	0	16/20	ENST00000433342.5:c.3640-703C>T	0	0	0	0	0	0	rs2184227	0	1	0	SNV	HGNC	HGNC:25262	YES	5	P1	0	ENSP00000414909	Q5SNV9	0	UPI0000DD7886	0	0	0	0	0	0	chr1:g.11786685C>T	0.1178	0.0885
chr1	11787392	rs3737967	G	A	10	152	2318	0.064	A	missense_variant	MODERATE	C1orf167	ENSG00000215910	Transcript	ENST00000433342.5	protein_coding	17/21	0	ENST00000433342.5:c.3644G>A	ENSP00000414909.2:p.Arg1215His	3644/4545	3644/4407	1215/1468	R/H	cGc/cAc	rs3737967	0	1	0	SNV	HGNC	HGNC:25262	YES	5	P1	0	ENSP00000414909	Q5SNV9	0	UPI0000DD7886	0	0	tolerated	benign	hmmpanther:PTHR38493&Pfam_domain:PF15736	0	chr1:g.11787392G>A	0.0743	0.0227
chr1	11787702	rs3737966	C	T	141	152	2244	0.929	T	intron_variant	MODIFIER	C1orf167	ENSG00000215910	Transcript	ENST00000433342.5	protein_coding	0	17/20	ENST00000433342.5:c.3746-171C>T	0	0	0	0	0	0	rs3737966	0	1	0	SNV	HGNC	HGNC:25262	YES	5	P1	0	ENSP00000414909	Q5SNV9	0	UPI0000DD7886	0	0	0	0	0	0	chr1:g.11787702C>T	0.5585	0.354
chr1	11787715	rs3820192	G	T	10	152	2122	0.064	T	intron_variant	MODIFIER	C1orf167	ENSG00000215910	Transcript	ENST00000433342.5	protein_coding	0	17/20	ENST00000433342.5:c.3746-158G>T	0	0	0	0	0	0	rs3820192	0	1	0	SNV	HGNC	HGNC:25262	YES	5	P1	0	ENSP00000414909	Q5SNV9	0	UPI0000DD7886	0	0	0	0	0	0	chr1:g.11787715G>T	0.1124	0.0681
chr1	11787804	rs1537516	G	A	10	152	2273	0.064	A	intron_variant	MODIFIER	C1orf167	ENSG00000215910	Transcript	ENST00000433342.5	protein_coding	0	17/20	ENST00000433342.5:c.3746-69G>A	0	0	0	0	0	0	rs1537516	0	1	0	SNV	HGNC	HGNC:25262	YES	5	P1	0	ENSP00000414909	Q5SNV9	0	UPI0000DD7886	0	0	0	0	0	0	chr1:g.11787804G>A	0.1114	0.0666
chr1	11787845	rs1537515	C	A	10	152	2195	0.064	A	intron_variant	MODIFIER	C1orf167	ENSG00000215910	Transcript	ENST00000433342.5	protein_coding	0	17/20	ENST00000433342.5:c.3746-28C>A	0	0	0	0	0	0	rs1537515	0	1	0	SNV	HGNC	HGNC:25262	YES	5	P1	0	ENSP00000414909	Q5SNV9	0	UPI0000DD7886	0	0	0	0	0	0	chr1:g.11787845C>A	0.111	0.0643
chr1	11788011	rs1537514	G	C	9	152	2204	0.058	C	missense_variant	MODERATE	C1orf167	ENSG00000215910	Transcript	ENST00000433342.5	protein_coding	18/21	0	ENST00000433342.5:c.3884G>C	ENSP00000414909.2:p.Cys1295Ser	3884/4545	3884/4407	1295/1468	C/S	tGc/tCc	rs1537514	0	1	0	SNV	HGNC	HGNC:25262	YES	5	P1	0	ENSP00000414909	Q5SNV9	0	UPI0000DD7886	0	0	deleterious	benign	MobiDB_lite:mobidb-lite&hmmpanther:PTHR38493&Pfam_domain:PF15736	0	chr1:g.11788011G>C	0.1176	0.0885
chr1	11788822	rs2077360	A	G	152	152	2415	1	G	intron_variant	MODIFIER	C1orf167	ENSG00000215910	Transcript	ENST00000433342.5	protein_coding	0	20/20	ENST00000433342.5:c.4230+76A>G	0	0	0	0	0	0	rs2077360	0	1	0	SNV	HGNC	HGNC:25262	YES	5	P1	0	ENSP00000414909	Q5SNV9	0	UPI0000DD7886	0	0	0	0	0	0	chr1:g.11788822A>G	0.9305	0.7504
chr1	11788915	rs72640221	G	A	10	152	2077	0.064	A	intron_variant	MODIFIER	C1orf167	ENSG00000215910	Transcript	ENST00000433342.5	protein_coding	0	20/20	ENST00000433342.5:c.4230+169G>A	0	0	0	0	0	0	rs72640221	0	1	0	SNV	HGNC	HGNC:25262	YES	5	P1	0	ENSP00000414909	Q5SNV9	0	UPI0000DD7886	0	0	0	0	0	0	chr1:g.11788915G>A	0.1242	0.1112
chr1	11789390	rs868014	A	G	152	152	1813	1	G	missense_variant	MODERATE	C1orf167	ENSG00000215910	Transcript	ENST00000433342.5	protein_coding	21/21	0	ENST00000433342.5:c.4351A>G	ENSP00000414909.2:p.Arg1451Gly	4351/4545	4351/4407	1451/1468	R/G	Aga/Gga	rs868014	0	1	0	SNV	HGNC	HGNC:25262	YES	5	P1	0	ENSP00000414909	Q5SNV9	0	UPI0000DD7886	0	0	tolerated_low_confidence	benign	MobiDB_lite:mobidb-lite&hmmpanther:PTHR38493	0	chr1:g.11789390A>G	0.9329	0.7595
chr1	11790137	rs45625835	C	T	84	152	2668	0.558	T	downstream_gene_variant	MODIFIER	C1orf167	ENSG00000215910	Transcript	ENST00000433342.5	protein_coding	0	0	0	0	0	0	0	0	0	rs45625835	553	1	0	SNV	HGNC	HGNC:25262	YES	5	P1	0	ENSP00000414909	Q5SNV9	0	UPI0000DD7886	0	0	0	0	0	0	chr1:g.11790137C>T	0.0294	0
chr1	11790308	rs4846049	T	G	142	152	2629	0.936	G	downstream_gene_variant	MODIFIER	C1orf167	ENSG00000215910	Transcript	ENST00000433342.5	protein_coding	0	0	0	0	0	0	0	0	0	rs4846049&CR125703	724	1	0	SNV	HGNC	HGNC:25262	YES	5	P1	0	ENSP00000414909	Q5SNV9	0	UPI0000DD7886	0	0	0	0	0	0	chr1:g.11790308T>G	0	0.475
chr1	11790870	rs2274976	C	T	9	152	2040	0.058	T	downstream_gene_variant	MODIFIER	C1orf167	ENSG00000215910	Transcript	ENST00000433342.5	protein_coding	0	0	0	0	0	0	0	0	0	rs2274976&CM056008	1286	1	0	SNV	HGNC	HGNC:25262	YES	5	P1	0	ENSP00000414909	Q5SNV9	0	UPI0000DD7886	0	0	0	0	0	0	chr1:g.11790870C>T	0.0745	0.0227
chr1	11794400	rs4846051	G	A	152	152	2248	1	A	downstream_gene_variant	MODIFIER	C1orf167	ENSG00000215910	Transcript	ENST00000433342.5	protein_coding	0	0	0	0	0	0	0	0	0	rs4846051&CM044675	4816	1	0	SNV	HGNC	HGNC:25262	YES	5	P1	0	ENSP00000414909	Q5SNV9	0	UPI0000DD7886	0	0	0	0	0	0	chr1:g.11794400G>A	0.903	0.6558
chr1	11794419	rs1801131	T	G	9	152	2231	0.058	G	downstream_gene_variant	MODIFIER	C1orf167	ENSG00000215910	Transcript	ENST00000433342.5	protein_coding	0	0	0	0	0	0	0	0	0	rs1801131&CM981315	4835	1	0	SNV	HGNC	HGNC:25262	YES	5	P1	0	ENSP00000414909	Q5SNV9	0	UPI0000DD7886	0	0	0	0	0	0	chr1:g.11794419T>G	0.2494	0.1513
chr1	11796321	rs1801133	G	A	103	152	2748	0.679	A	missense_variant	MODERATE	MTHFR	ENSG00000177000	Transcript	ENST00000376585.6	protein_coding	6/13	0	ENST00000376585.6:c.788C>T	ENSP00000365770.1:p.Ala263Val	1840/8094	788/2094	263/697	A/V	gCc/gTc	rs1801133&CM950819	0	-1	0	SNV	HGNC	HGNC:7436	YES	5	A2	CCDS81262.1	ENSP00000365770	P42898	0	UPI00004206A1	0	1	deleterious	probably_damaging	Gene3D:3.20.20.220&Pfam_domain:PF02219&hmmpanther:PTHR21091&hmmpanther:PTHR21091:SF31&Superfamily_domains:SSF51730&TIGRFAM_domain:TIGR00677&Conserved_Domains:cd00537	0	chr1:g.11796321G>A	0.2454	0.09
chr1	11803000	rs2066470	G	A	8	152	2163	0.051	A	upstream_gene_variant	MODIFIER	CLCN6	ENSG00000011021	Transcript	ENST00000346436.11	protein_coding	0	0	0	0	0	0	0	0	0	rs2066470	3191	1	0	SNV	HGNC	HGNC:2024	YES	1	P1	CCDS138.1	ENSP00000234488	P51797	0	UPI000013F2D3	0	0	0	0	0	0	chr1:g.11803000G>A	0.1016	0.0719
chr1	11949898	rs7529452	C	T	68	152	2331	0.442	T	synonymous_variant	LOW	PLOD1	ENSG00000083444	Transcript	ENST00000196061.5	protein_coding	3/19	0	ENST00000196061.5:c.294C>T	ENSP00000196061.4:p.Phe98%3D	357/2976	294/2184	98/727	F	ttC/ttT	rs7529452	0	1	0	SNV	HGNC	HGNC:9081	YES	1	P1	CCDS142.1	ENSP00000196061	Q02809	A0A024R4H0	UPI000013C611	0	1	0	0	hmmpanther:PTHR10730:SF5&hmmpanther:PTHR10730	0	chr1:g.11949898C>T	0.2678	0.0159
chr1	11964178	rs1130529	C	T	67	152	2035	0.436	T	synonymous_variant	LOW	PLOD1	ENSG00000083444	Transcript	ENST00000196061.5	protein_coding	12/19	0	ENST00000196061.5:c.1206C>T	ENSP00000196061.4:p.Asn402%3D	1269/2976	1206/2184	402/727	N	aaC/aaT	rs1130529	0	1	0	SNV	HGNC	HGNC:9081	YES	1	P1	CCDS142.1	ENSP00000196061	Q02809	A0A024R4H0	UPI000013C611	0	1	0	0	hmmpanther:PTHR10730:SF5&hmmpanther:PTHR10730&Superfamily_domains:SSF53448	0	chr1:g.11964178C>T	0.3484	0.2693
chr1	11980267	rs2236054	A	G	71	152	1728	0.462	G	upstream_gene_variant	MODIFIER	MFN2	ENSG00000116688	Transcript	ENST00000235329.9	protein_coding	0	0	0	0	0	0	0	0	0	rs2236054	45	1	0	SNV	HGNC	HGNC:16877	YES	1	P1	CCDS30587.1	ENSP00000235329	O95140	0	UPI0000039854	0	1	0	0	0	0	chr1:g.11980267A>G	0	0.6369
chr1	11980422	rs2180183	T	C	71	152	1716	0.462	C	5_prime_UTR_variant	MODIFIER	MFN2	ENSG00000116688	Transcript	ENST00000235329.9	protein_coding	1/19	0	ENST00000235329.9:c.-212T>C	0	111/4539	0	0	0	0	rs2180183	0	1	0	SNV	HGNC	HGNC:16877	YES	1	P1	CCDS30587.1	ENSP00000235329	O95140	0	UPI0000039854	0	1	0	0	0	0	chr1:g.11980422T>C	0	0.7247
chr1	12011623	rs1042842	A	G	74	152	2232	0.494	G	3_prime_UTR_variant	MODIFIER	MFN2	ENSG00000116688	Transcript	ENST00000235329.9	protein_coding	19/19	0	ENST00000235329.9:c.*58A>G	0	2654/4539	0	0	0	0	rs1042842	0	1	0	SNV	HGNC	HGNC:16877	YES	1	P1	CCDS30587.1	ENSP00000235329	O95140	0	UPI0000039854	0	1	0	0	0	0	chr1:g.12011623A>G	0.7324	0.8903
chr1	12012461	rs3088064	G	C	73	152	2242	0.487	C	3_prime_UTR_variant	MODIFIER	MFN2	ENSG00000116688	Transcript	ENST00000235329.9	protein_coding	19/19	0	ENST00000235329.9:c.*896G>C	0	3492/4539	0	0	0	0	rs3088064	0	1	0	SNV	HGNC	HGNC:16877	YES	1	P1	CCDS30587.1	ENSP00000235329	O95140	0	UPI0000039854	0	1	0	0	0	0	chr1:g.12012461G>C	0.5441	0.4304
chr1	15442643	rs3765373	G	A	11	152	1944	0.071	A	intron_variant	MODIFIER	CTRC	ENSG00000162438	Transcript	ENST00000375949.4	protein_coding	0	4/7	ENST00000375949.4:c.356+71G>A	0	0	0	0	0	0	rs3765373	0	1	0	SNV	HGNC	HGNC:2523	YES	1	P1	CCDS156.1	ENSP00000365116	Q99895	0	UPI0000000C11	0	1	0	0	0	0	chr1:g.15442643G>A	0.1829	0.0061
chr1	15443604	rs6679763	G	C	8	152	2246	0.064	C	intron_variant	MODIFIER	CTRC	ENSG00000162438	Transcript	ENST00000375949.4	protein_coding	0	5/7	ENST00000375949.4:c.493+49G>C	0	0	0	0	0	0	rs6679763	0	1	0	SNV	HGNC	HGNC:2523	YES	1	P1	CCDS156.1	ENSP00000365116	Q99895	0	UPI0000000C11	0	1	0	0	0	0	chr1:g.15443604G>C	0.0619	0.121
chr1	15443606	rs10803384	C	A	37	152	2267	0.244	A	intron_variant	MODIFIER	CTRC	ENSG00000162438	Transcript	ENST00000375949.4	protein_coding	0	5/7	ENST00000375949.4:c.493+51C>A	0	0	0	0	0	0	rs10803384	0	1	0	SNV	HGNC	HGNC:2523	YES	1	P1	CCDS156.1	ENSP00000365116	Q99895	0	UPI0000000C11	0	1	0	0	0	0	chr1:g.15443606C>A	0.1713	0.2292
chr1	15445562	rs10927786	G	T	50	152	2058	0.327	T	intron_variant	MODIFIER	CTRC	ENSG00000162438	Transcript	ENST00000375949.4	protein_coding	0	6/7	ENST00000375949.4:c.640-35G>T	0	0	0	0	0	0	rs10927786	0	1	0	SNV	HGNC	HGNC:2523	YES	1	P1	CCDS156.1	ENSP00000365116	Q99895	0	UPI0000000C11	0	1	0	0	0	0	chr1:g.15445562G>T	0.3576	0.416
chr1	16024780	rs10927887	A	G	46	152	2109	0.314	G	missense_variant	MODERATE	CLCNKA	ENSG00000186510	Transcript	ENST00000331433.5	protein_coding	4/20	0	ENST00000331433.5:c.247A>G	ENSP00000332771.4:p.Arg83Gly	282/2491	247/2064	83/687	R/G	Agg/Ggg	rs10927887&CM110909	0	1	0	SNV	HGNC	HGNC:2026	YES	1	P3	CCDS167.1	ENSP00000332771	P51800	0	UPI0000127993	0	1	tolerated	benign	Gene3D:1.10.3080.10&hmmpanther:PTHR11689&hmmpanther:PTHR11689:SF101&Superfamily_domains:SSF81340&Conserved_Domains:cd03683	0	chr1:g.16024780A>G	0	0.7201
chr1	16032437	rs10803407	T	C	91	152	2200	0.603	C	splice_region_variant&intron_variant	LOW	CLCNKA	ENSG00000186510	Transcript	ENST00000331433.5	protein_coding	0	17/19	ENST00000331433.5:c.1846-6T>C	0	0	0	0	0	0	rs10803407	0	1	0	SNV	HGNC	HGNC:2026	YES	1	P3	CCDS167.1	ENSP00000332771	P51800	0	UPI0000127993	0	1	0	0	0	0	chr1:g.16032437T>C	0.749	0.7693
chr1	16044572	rs2015352	G	T	117	152	2258	0.763	T	missense_variant	MODERATE	CLCNKB	ENSG00000184908	Transcript	ENST00000375679.8	protein_coding	2/20	0	ENST00000375679.8:c.80G>T	ENSP00000364831.4:p.Arg27Leu	191/2567	80/2064	27/687	R/L	cGc/cTc	rs2015352	0	1	0	SNV	HGNC	HGNC:2027	YES	1	P1	CCDS168.1	ENSP00000364831	P51801	0	UPI000040E261	0	1	deleterious	benign	Low_complexity_(Seg):seg&hmmpanther:PTHR11689:SF101&hmmpanther:PTHR11689&Prints_domain:PR01119	0	chr1:g.16044572G>T	0	0.2549
chr1	16046629	rs5257	A	G	150	152	2157	0.987	G	synonymous_variant	LOW	CLCNKB	ENSG00000184908	Transcript	ENST00000375679.8	protein_coding	4/20	0	ENST00000375679.8:c.324A>G	ENSP00000364831.4:p.Ser108%3D	435/2567	324/2064	108/687	S	tcA/tcG	rs5257	0	1	0	SNV	HGNC	HGNC:2027	YES	1	P1	CCDS168.1	ENSP00000364831	P51801	0	UPI000040E261	0	1	0	0	Conserved_Domains:cd03683&hmmpanther:PTHR11689:SF101&hmmpanther:PTHR11689&Pfam_domain:PF00654&Gene3D:1.10.3080.10&Superfamily_domains:SSF81340	0	chr1:g.16046629A>G	0.7404	0.3147
chr1	16048038	rs2014562	G	C	151	152	2063	0.994	C	synonymous_variant	LOW	CLCNKB	ENSG00000184908	Transcript	ENST00000375679.8	protein_coding	5/20	0	ENST00000375679.8:c.492G>C	ENSP00000364831.4:p.Gly164%3D	603/2567	492/2064	164/687	G	ggG/ggC	rs2014562	0	1	0	SNV	HGNC	HGNC:2027	YES	1	P1	CCDS168.1	ENSP00000364831	P51801	0	UPI000040E261	0	1	0	0	Transmembrane_helices:TMhelix&Conserved_Domains:cd03683&hmmpanther:PTHR11689:SF101&hmmpanther:PTHR11689&Pfam_domain:PF00654&Gene3D:1.10.3080.10&Superfamily_domains:SSF81340&Prints_domain:PR00762	0	chr1:g.16048038G>C	0	0.7231
chr1	16048499	rs1889788	C	T	150	152	1584	0.987	T	splice_region_variant&intron_variant	LOW	CLCNKB	ENSG00000184908	Transcript	ENST00000375679.8	protein_coding	0	6/19	ENST00000375679.8:c.577-5C>T	0	0	0	0	0	0	rs1889788&rs34666902	0	1	0	SNV	HGNC	HGNC:2027	YES	1	P1	CCDS168.1	ENSP00000364831	P51801	0	UPI000040E261	0	1	0	0	0	0	chr1:g.16048499C>T	0.7386	0.3094
chr1	16048568	rs1889789	C	G	150	152	1870	0.987	G	missense_variant	MODERATE	CLCNKB	ENSG00000184908	Transcript	ENST00000375679.8	protein_coding	7/20	0	ENST00000375679.8:c.641C>G	ENSP00000364831.4:p.Ala214Gly	752/2567	641/2064	214/687	A/G	gCa/gGa	rs1889789&rs45612832	0	1	0	SNV	HGNC	HGNC:2027	YES	1	P1	CCDS168.1	ENSP00000364831	P51801	0	UPI000040E261	0	1	tolerated	benign	Transmembrane_helices:TMhelix&Low_complexity_(Seg):seg&Conserved_Domains:cd03683&hmmpanther:PTHR11689:SF101&hmmpanther:PTHR11689&Pfam_domain:PF00654&Gene3D:1.10.3080.10&Superfamily_domains:SSF81340&Prints_domain:PR00762	0	chr1:g.16048568C>G	0	0.4992
chr1	16048569	rs1889790	A	C	150	152	1867	0.987	C	synonymous_variant	LOW	CLCNKB	ENSG00000184908	Transcript	ENST00000375679.8	protein_coding	7/20	0	ENST00000375679.8:c.642A>C	ENSP00000364831.4:p.Ala214%3D	753/2567	642/2064	214/687	A	gcA/gcC	rs1889790&rs45575235	0	1	0	SNV	HGNC	HGNC:2027	YES	1	P1	CCDS168.1	ENSP00000364831	P51801	0	UPI000040E261	0	1	0	0	Transmembrane_helices:TMhelix&Low_complexity_(Seg):seg&Conserved_Domains:cd03683&hmmpanther:PTHR11689:SF101&hmmpanther:PTHR11689&Pfam_domain:PF00654&Gene3D:1.10.3080.10&Superfamily_domains:SSF81340&Prints_domain:PR00762	0	chr1:g.16048569A>C	0	0.4992
chr1	16049696	rs7367494	C	T	151	152	1679	0.994	T	missense_variant	MODERATE	CLCNKB	ENSG00000184908	Transcript	ENST00000375679.8	protein_coding	9/20	0	ENST00000375679.8:c.860C>T	ENSP00000364831.4:p.Ala287Val	971/2567	860/2064	287/687	A/V	gCg/gTg	rs34188929&rs7367494	0	1	0	SNV	HGNC	HGNC:2027	YES	1	P1	CCDS168.1	ENSP00000364831	P51801	0	UPI000040E261	0	1	tolerated	benign	Transmembrane_helices:TMhelix&Conserved_Domains:cd03683&hmmpanther:PTHR11689:SF101&hmmpanther:PTHR11689&Pfam_domain:PF00654&Gene3D:1.10.3080.10&Superfamily_domains:SSF81340	0	chr1:g.16049696C>T	0.8299	0.4939
chr1	16049824	rs7368151	T	C	151	152	2035	0.994	C	synonymous_variant	LOW	CLCNKB	ENSG00000184908	Transcript	ENST00000375679.8	protein_coding	10/20	0	ENST00000375679.8:c.876T>C	ENSP00000364831.4:p.Cys292%3D	987/2567	876/2064	292/687	C	tgT/tgC	rs7368151	0	1	0	SNV	HGNC	HGNC:2027	YES	1	P1	CCDS168.1	ENSP00000364831	P51801	0	UPI000040E261	0	1	0	0	Transmembrane_helices:TMhelix&Conserved_Domains:cd03683&hmmpanther:PTHR11689:SF101&hmmpanther:PTHR11689&Pfam_domain:PF00654&Gene3D:1.10.3080.10&Superfamily_domains:SSF81340	0	chr1:g.16049824T>C	0.8301	0.4939
chr1	16050613	rs35480349	G	C	59	152	2052	0.391	C	intron_variant	MODIFIER	CLCNKB	ENSG00000184908	Transcript	ENST00000375679.8	protein_coding	0	11/19	ENST00000375679.8:c.1053+13G>C	0	0	0	0	0	0	rs35480349	0	1	0	SNV	HGNC	HGNC:2027	YES	1	P1	CCDS168.1	ENSP00000364831	P51801	0	UPI000040E261	0	1	0	0	0	0	chr1:g.16050613G>C	0.1625	0.0159
chr1	16053701	rs5253	T	C	148	152	2413	0.974	C	missense_variant	MODERATE	CLCNKB	ENSG00000184908	Transcript	ENST00000375679.8	protein_coding	16/20	0	ENST00000375679.8:c.1685T>C	ENSP00000364831.4:p.Met562Thr	1796/2567	1685/2064	562/687	M/T	aTg/aCg	0	0	1	0	SNV	HGNC	HGNC:2027	YES	1	P1	CCDS168.1	ENSP00000364831	P51801	0	UPI000040E261	0	1	tolerated	benign	PROSITE_profiles:PS51371&Conserved_Domains:cd04591&hmmpanther:PTHR11689:SF101&hmmpanther:PTHR11689&Pfam_domain:PF00571&Gene3D:3.10.580.10&SMART_domains:SM00116&Superfamily_domains:SSF54631	0	chr1:g.16053701T>C	0	0
chr1	16053748	rs2275166	A	G	62	152	2335	0.397	G	missense_variant	MODERATE	CLCNKB	ENSG00000184908	Transcript	ENST00000375679.8	protein_coding	16/20	0	ENST00000375679.8:c.1732A>G	ENSP00000364831.4:p.Lys578Glu	1843/2567	1732/2064	578/687	K/E	Aag/Gag	rs2275166	0	1	0	SNV	HGNC	HGNC:2027	YES	1	P1	CCDS168.1	ENSP00000364831	P51801	0	UPI000040E261	0	1	tolerated	benign	PROSITE_profiles:PS51371&Conserved_Domains:cd04591&hmmpanther:PTHR11689:SF101&hmmpanther:PTHR11689&Pfam_domain:PF00571&Gene3D:3.10.580.10&SMART_domains:SM00116&Superfamily_domains:SSF54631	0	chr1:g.16053748A>G	0.7017	0.82
chr1	16053757	rs2275167	C	T	62	152	2400	0.397	T	synonymous_variant	LOW	CLCNKB	ENSG00000184908	Transcript	ENST00000375679.8	protein_coding	16/20	0	ENST00000375679.8:c.1741C>T	ENSP00000364831.4:p.Leu581%3D	1852/2567	1741/2064	581/687	L	Ctg/Ttg	rs2275167	0	1	0	SNV	HGNC	HGNC:2027	YES	1	P1	CCDS168.1	ENSP00000364831	P51801	0	UPI000040E261	0	1	0	0	PROSITE_profiles:PS51371&Conserved_Domains:cd04591&hmmpanther:PTHR11689:SF101&hmmpanther:PTHR11689&Pfam_domain:PF00571&Gene3D:3.10.580.10&SMART_domains:SM00116&Superfamily_domains:SSF54631	0	chr1:g.16053757C>T	0	0.5734
chr1	16055706	rs143663847	G	A	30	152	2255	0.199	A	missense_variant	MODERATE	CLCNKB	ENSG00000184908	Transcript	ENST00000375679.8	protein_coding	18/20	0	ENST00000375679.8:c.1877G>A	ENSP00000364831.4:p.Cys626Tyr	1988/2567	1877/2064	626/687	C/Y	tGc/tAc	rs143663847&CM117115	0	1	0	SNV	HGNC	HGNC:2027	YES	1	P1	CCDS168.1	ENSP00000364831	P51801	0	UPI000040E261	0	1	deleterious	probably_damaging	PROSITE_profiles:PS51371&Conserved_Domains:cd04591&hmmpanther:PTHR11689:SF101&hmmpanther:PTHR11689&Gene3D:3.10.580.10&Superfamily_domains:SSF54631	0	chr1:g.16055706G>A	0.0168	0
chr1	16124918	rs1803527	C	T	152	152	2161	1	T	3_prime_UTR_variant	MODIFIER	EPHA2	ENSG00000142627	Transcript	ENST00000358432.8	protein_coding	17/17	0	ENST00000358432.8:c.*297G>A	0	3365/3946	0	0	0	0	rs1803527	0	-1	0	SNV	HGNC	HGNC:3386	YES	1	P1	CCDS169.1	ENSP00000351209	P29317	A0A024QZA8	UPI00000731AB	0	1	0	0	0	0	chr1:g.16124918C>T	0.9058	0.8843
chr1	16125272	rs3754334	G	A	61	152	1917	0.404	A	synonymous_variant	LOW	EPHA2	ENSG00000142627	Transcript	ENST00000358432.8	protein_coding	17/17	0	ENST00000358432.8:c.2874C>T	ENSP00000351209.5:p.Ile958%3D	3011/3946	2874/2931	958/976	I	atC/atT	rs3754334	0	-1	0	SNV	HGNC	HGNC:3386	YES	1	P1	CCDS169.1	ENSP00000351209	P29317	A0A024QZA8	UPI00000731AB	0	1	0	0	Conserved_Domains:cd09543&Gene3D:1.10.150.50&PIRSF_domain:PIRSF000666&Pfam_domain:PF00536&SMART_domains:SM00454&Superfamily_domains:SSF47769&PROSITE_profiles:PS50105&hmmpanther:PTHR24416&hmmpanther:PTHR24416:SF306&PDB-ENSP_mappings:6f7n.A&PDB-ENSP_mappings:6f7m.A&PDB-ENSP_mappings:5nz9.A&PDB-ENSP_mappings:3kka.E&PDB-ENSP_mappings:3kka.D&PDB-ENSP_mappings:3kka.C&PDB-ENSP_mappings:2kso.A&PDB-ENSP_m…	0	chr1:g.16125272G>A	0.2366	0.1135
chr1	16133250	rs10907223	G	A	8	152	2117	0.058	A	synonymous_variant	LOW	EPHA2	ENSG00000142627	Transcript	ENST00000358432.8	protein_coding	11/17	0	ENST00000358432.8:c.1983C>T	ENSP00000351209.5:p.Leu661%3D	2120/3946	1983/2931	661/976	L	ctC/ctT	rs10907223	0	-1	0	SNV	HGNC	HGNC:3386	YES	1	P1	CCDS169.1	ENSP00000351209	P29317	A0A024QZA8	UPI00000731AB	0	1	0	0	Conserved_Domains:cd05063&Pfam_domain:PF07714&Gene3D:3.30.200.20&PIRSF_domain:PIRSF000666&SMART_domains:SM00219&Superfamily_domains:SSF56112&PROSITE_profiles:PS50011&hmmpanther:PTHR24416&hmmpanther:PTHR24416:SF306&PDB-ENSP_mappings:6fnh.C&PDB-ENSP_mappings:6fnh.B&PDB-ENSP_mappings:6fnh.A&PDB-ENSP_mappings:6fng.A&PDB-ENSP_mappings:6fnf.A&PDB-ENSP_mappings:5nki.A&PDB-ENSP_mappings:5nkh.A&PDB-ENSP_m…	0	chr1:g.16133250G>A	0.1927	0.4849
chr1	16137994	rs34192549	C	T	30	152	2248	0.192	T	missense_variant	MODERATE	EPHA2	ENSG00000142627	Transcript	ENST00000358432.8	protein_coding	5/17	0	ENST00000358432.8:c.1171G>A	ENSP00000351209.5:p.Gly391Arg	1308/3946	1171/2931	391/976	G/R	Gga/Aga	rs34192549	0	-1	0	SNV	HGNC	HGNC:3386	YES	1	P1	CCDS169.1	ENSP00000351209	P29317	A0A024QZA8	UPI00000731AB	0	1	deleterious	benign	Conserved_Domains:cd00063&PIRSF_domain:PIRSF000666&Pfam_domain:PF00041&Gene3D:2.60.40.10&SMART_domains:SM00060&Superfamily_domains:SSF49265&PROSITE_profiles:PS50853&hmmpanther:PTHR24416&hmmpanther:PTHR24416:SF306&PDB-ENSP_mappings:3mx0.C&PDB-ENSP_mappings:3mx0.A&PDB-ENSP_mappings:3fl7.A&PDB-ENSP_mappings:2x11.A&PDB-ENSP_mappings:2x10.A	0	chr1:g.16137994C>T	0.0186	0.0008
chr1	16138178	rs2230597	G	A	60	152	2179	0.397	A	synonymous_variant	LOW	EPHA2	ENSG00000142627	Transcript	ENST00000358432.8	protein_coding	5/17	0	ENST00000358432.8:c.987C>T	ENSP00000351209.5:p.Pro329%3D	1124/3946	987/2931	329/976	P	ccC/ccT	rs2230597	0	-1	0	SNV	HGNC	HGNC:3386	YES	1	P1	CCDS169.1	ENSP00000351209	P29317	A0A024QZA8	UPI00000731AB	0	1	0	0	Conserved_Domains:cd00063&PIRSF_domain:PIRSF000666&Gene3D:2.60.40.10&SMART_domains:SM00060&Superfamily_domains:SSF57184&Superfamily_domains:SSF49265&PROSITE_profiles:PS50853&hmmpanther:PTHR24416&hmmpanther:PTHR24416:SF306&PDB-ENSP_mappings:3mx0.C&PDB-ENSP_mappings:3mx0.A&PDB-ENSP_mappings:3fl7.A&PDB-ENSP_mappings:2x11.A&PDB-ENSP_mappings:2x10.A	0	chr1:g.16138178G>A	0.3494	0.3396
chr1	16148553	rs34753465	G	A	23	152	2231	0.154	A	synonymous_variant	LOW	EPHA2	ENSG00000142627	Transcript	ENST00000358432.8	protein_coding	3/17	0	ENST00000358432.8:c.648C>T	ENSP00000351209.5:p.Ala216%3D	785/3946	648/2931	216/976	A	gcC/gcT	rs34753465	0	-1	0	SNV	HGNC	HGNC:3386	YES	1	P1	CCDS169.1	ENSP00000351209	P29317	A0A024QZA8	UPI00000731AB	0	1	0	0	PIRSF_domain:PIRSF000666&Gene3D:2.60.40.1770&hmmpanther:PTHR24416&hmmpanther:PTHR24416:SF306&PDB-ENSP_mappings:3mx0.C&PDB-ENSP_mappings:3mx0.A&PDB-ENSP_mappings:3mbw.A&PDB-ENSP_mappings:3fl7.A&PDB-ENSP_mappings:2x11.A&PDB-ENSP_mappings:2x10.A	0	chr1:g.16148553G>A	0.0074	0.0023
chr1	16148628	rs6678616	C	T	54	152	2278	0.353	T	synonymous_variant	LOW	EPHA2	ENSG00000142627	Transcript	ENST00000358432.8	protein_coding	3/17	0	ENST00000358432.8:c.573G>A	ENSP00000351209.5:p.Leu191%3D	710/3946	573/2931	191/976	L	ctG/ctA	rs6678616	0	-1	0	SNV	HGNC	HGNC:3386	YES	1	P1	CCDS169.1	ENSP00000351209	P29317	A0A024QZA8	UPI00000731AB	0	1	0	0	Conserved_Domains:cd10480&PIRSF_domain:PIRSF000666&Gene3D:2.60.120.260&Pfam_domain:PF01404&SMART_domains:SM00615&Superfamily_domains:SSF49785&PROSITE_profiles:PS51550&hmmpanther:PTHR24416&hmmpanther:PTHR24416:SF306&PROSITE_patterns:PS00790&PDB-ENSP_mappings:6b9l.D&PDB-ENSP_mappings:6b9l.C&PDB-ENSP_mappings:6b9l.B&PDB-ENSP_mappings:6b9l.A&PDB-ENSP_mappings:3skj.F&PDB-ENSP_mappings:3skj.E&PDB-ENSP_…	0	chr1:g.16148628C>T	0.2264	0.146
chr1	16148631	rs6678618	C	T	54	152	2295	0.353	T	synonymous_variant	LOW	EPHA2	ENSG00000142627	Transcript	ENST00000358432.8	protein_coding	3/17	0	ENST00000358432.8:c.570G>A	ENSP00000351209.5:p.Ala190%3D	707/3946	570/2931	190/976	A	gcG/gcA	rs6678618	0	-1	0	SNV	HGNC	HGNC:3386	YES	1	P1	CCDS169.1	ENSP00000351209	P29317	A0A024QZA8	UPI00000731AB	0	1	0	0	Conserved_Domains:cd10480&PIRSF_domain:PIRSF000666&Gene3D:2.60.120.260&Pfam_domain:PF01404&SMART_domains:SM00615&Superfamily_domains:SSF49785&PROSITE_profiles:PS51550&hmmpanther:PTHR24416&hmmpanther:PTHR24416:SF306&PROSITE_patterns:PS00790&PDB-ENSP_mappings:6b9l.D&PDB-ENSP_mappings:6b9l.C&PDB-ENSP_mappings:6b9l.B&PDB-ENSP_mappings:6b9l.A&PDB-ENSP_mappings:3skj.F&PDB-ENSP_mappings:3skj.E&PDB-ENSP_…	0	chr1:g.16148631C>T	0.2266	0.146
chr1	16986248	rs3170740	C	T	75	152	1995	0.487	T	synonymous_variant	LOW	ATP13A2	ENSG00000159363	Transcript	ENST00000326735.13	protein_coding	29/29	0	ENST00000326735.13:c.3516G>A	ENSP00000327214.8:p.Pro1172%3D	3706/3996	3516/3543	1172/1180	P	ccG/ccA	rs3170740	0	-1	0	SNV	HGNC	HGNC:30213	YES	1	P3	CCDS175.1	ENSP00000327214	Q9NQ11	0	UPI0000049724	0	1	0	0	hmmpanther:PTHR24093&hmmpanther:PTHR24093:SF300	0	chr1:g.16986248C>T	0.3313	0.1445
chr1	16986662	rs2076605	G	A	74	152	1971	0.481	A	intron_variant	MODIFIER	ATP13A2	ENSG00000159363	Transcript	ENST00000326735.13	protein_coding	0	27/28	ENST00000326735.13:c.3236-30C>T	0	0	0	0	0	0	rs2076605	0	-1	0	SNV	HGNC	HGNC:30213	YES	1	P3	CCDS175.1	ENSP00000327214	Q9NQ11	0	UPI0000049724	0	1	0	0	0	0	chr1:g.16986662G>A	0.3468	0.1679
chr1	16986848	rs9435659	G	A	75	152	2082	0.487	A	synonymous_variant	LOW	ATP13A2	ENSG00000159363	Transcript	ENST00000326735.13	protein_coding	27/29	0	ENST00000326735.13:c.3192C>T	ENSP00000327214.8:p.Ala1064%3D	3382/3996	3192/3543	1064/1180	A	gcC/gcT	rs9435659	0	-1	0	SNV	HGNC	HGNC:30213	YES	1	P3	CCDS175.1	ENSP00000327214	Q9NQ11	0	UPI0000049724	0	1	0	0	hmmpanther:PTHR24093&hmmpanther:PTHR24093:SF300&Superfamily_domains:SSF81665&TIGRFAM_domain:TIGR01657&Transmembrane_helices:TMhelix	0	chr1:g.16986848G>A	0.3385	0.1369
chr1	16986959	rs7531163	G	A	67	152	1555	0.442	A	splice_region_variant&intron_variant	LOW	ATP13A2	ENSG00000159363	Transcript	ENST00000326735.13	protein_coding	0	26/28	ENST00000326735.13:c.3084-3C>T	0	0	0	0	0	0	rs7531163	0	-1	0	SNV	HGNC	HGNC:30213	YES	1	P3	CCDS175.1	ENSP00000327214	Q9NQ11	0	UPI0000049724	0	1	0	0	0	0	chr1:g.16986959G>A	0.3065	0.1467
chr1	16987159	rs761421	C	T	75	152	2194	0.487	T	synonymous_variant	LOW	ATP13A2	ENSG00000159363	Transcript	ENST00000326735.13	protein_coding	26/29	0	ENST00000326735.13:c.2970G>A	ENSP00000327214.8:p.Val990%3D	3160/3996	2970/3543	990/1180	V	gtG/gtA	rs761421	0	-1	0	SNV	HGNC	HGNC:30213	YES	1	P3	CCDS175.1	ENSP00000327214	Q9NQ11	0	UPI0000049724	0	1	0	0	hmmpanther:PTHR24093&hmmpanther:PTHR24093:SF300&Superfamily_domains:SSF81665&TIGRFAM_domain:TIGR01657&Transmembrane_helices:TMhelix&Conserved_Domains:cd07542	0	chr1:g.16987159C>T	0.3462	0.171
chr1	16988207	rs3738815	C	T	68	152	2226	0.449	T	synonymous_variant	LOW	ATP13A2	ENSG00000159363	Transcript	ENST00000326735.13	protein_coding	25/29	0	ENST00000326735.13:c.2790G>A	ENSP00000327214.8:p.Ser930%3D	2980/3996	2790/3543	930/1180	S	tcG/tcA	rs3738815	0	-1	0	SNV	HGNC	HGNC:30213	YES	1	P3	CCDS175.1	ENSP00000327214	Q9NQ11	0	UPI0000049724	0	1	0	0	hmmpanther:PTHR24093&hmmpanther:PTHR24093:SF300&Superfamily_domains:SSF81665&TIGRFAM_domain:TIGR01494&TIGRFAM_domain:TIGR01657&Conserved_Domains:cd07542	0	chr1:g.16988207C>T	0.2909	0.1369
chr1	16988447	rs9435662	G	A	75	152	1445	0.487	A	synonymous_variant	LOW	ATP13A2	ENSG00000159363	Transcript	ENST00000326735.13	protein_coding	24/29	0	ENST00000326735.13:c.2637C>T	ENSP00000327214.8:p.Gly879%3D	2827/3996	2637/3543	879/1180	G	ggC/ggT	rs9435662	0	-1	0	SNV	HGNC	HGNC:30213	YES	1	P3	CCDS175.1	ENSP00000327214	Q9NQ11	0	UPI0000049724	0	1	0	0	Gene3D:3.40.50.1000&Prints_domain:PR00119&hmmpanther:PTHR24093&hmmpanther:PTHR24093:SF300&Structure-Function_Linkage_Database:SFLDF00027&Structure-Function_Linkage_Database:SFLDS00003&Superfamily_domains:SSF56784&Superfamily_domains:SSF81665&TIGRFAM_domain:TIGR01494&TIGRFAM_domain:TIGR01657&Conserved_Domains:cd07542	0	chr1:g.16988447G>A	0.3387	0.1369
chr1	16992516	rs2076603	G	A	76	152	2225	0.494	A	synonymous_variant	LOW	ATP13A2	ENSG00000159363	Transcript	ENST00000326735.13	protein_coding	17/29	0	ENST00000326735.13:c.1815C>T	ENSP00000327214.8:p.Pro605%3D	2005/3996	1815/3543	605/1180	P	ccC/ccT	rs2076603	0	-1	0	SNV	HGNC	HGNC:30213	YES	1	P3	CCDS175.1	ENSP00000327214	Q9NQ11	0	UPI0000049724	0	1	0	0	Gene3D:3.40.1110.10&Pfam_domain:PF00702&hmmpanther:PTHR24093&hmmpanther:PTHR24093:SF300&Structure-Function_Linkage_Database:SFLDF00027&Structure-Function_Linkage_Database:SFLDS00003&Superfamily_domains:SSF56784&Superfamily_domains:SSF81660&Superfamily_domains:SSF81665&TIGRFAM_domain:TIGR01657&Conserved_Domains:cd07542	0	chr1:g.16992516G>A	0.4485	0.4145
chr1	17033181	rs1022580	C	A	152	152	1963	1	A	intron_variant	MODIFIER	SDHB	ENSG00000117118	Transcript	ENST00000375499.7	protein_coding	0	2/7	ENST00000375499.7:c.201-36G>T	0	0	0	0	0	0	rs1022580	0	-1	0	SNV	HGNC	HGNC:10681	YES	1	P1	CCDS176.1	ENSP00000364649	P21912	0	UPI0000129380	0	1	0	0	0	0	chr1:g.17033181C>A	0.9591	0.8873
chr1	17054002	rs2746462	G	T	152	152	2154	1	T	synonymous_variant	LOW	SDHB	ENSG00000117118	Transcript	ENST00000375499.7	protein_coding	1/8	0	ENST00000375499.7:c.18C>A	ENSP00000364649.3:p.Ala6%3D	169/1153	18/843	6/280	A	gcC/gcA	rs2746462	0	-1	0	SNV	HGNC	HGNC:10681	YES	1	P1	CCDS176.1	ENSP00000364649	P21912	0	UPI0000129380	0	1	0	0	0	0	chr1:g.17054002G>T	0	0.8797
chr1	17336144	rs2240340	T	C	60	152	2061	0.404	C	intron_variant	MODIFIER	PADI4	ENSG00000159339	Transcript	ENST00000375448.4	protein_coding	0	3/15	ENST00000375448.4:c.341-15T>C	0	0	0	0	0	0	rs2240340	0	1	0	SNV	HGNC	HGNC:18368	YES	1	P1	CCDS180.1	ENSP00000364597	Q9UM07	0	UPI000013DFF1	0	1	0	0	0	0	chr1:g.17336144T>C	0.5152	0.4183
chr1	18871570	rs1138333	T	G	19	152	1833	0.128	G	3_prime_UTR_variant	MODIFIER	ALDH4A1	ENSG00000159423	Transcript	ENST00000375341.8	protein_coding	15/15	0	ENST00000375341.8:c.*1275A>C	0	2999/3139	0	0	0	0	rs1138333	0	-1	0	SNV	HGNC	HGNC:406	YES	1	P1	CCDS188.1	ENSP00000364490	P30038	A0A024RAD8	UPI000007418C	0	1	0	0	0	0	chr1:g.18871570T>G	0.1793	0.2216
chr1	18871606	rs1138328	C	G	19	152	1909	0.128	G	3_prime_UTR_variant	MODIFIER	ALDH4A1	ENSG00000159423	Transcript	ENST00000375341.8	protein_coding	15/15	0	ENST00000375341.8:c.*1239G>C	0	2963/3139	0	0	0	0	rs1138328	0	-1	0	SNV	HGNC	HGNC:406	YES	1	P1	CCDS188.1	ENSP00000364490	P30038	A0A024RAD8	UPI000007418C	0	1	0	0	0	0	chr1:g.18871606C>G	0.1651	0.2186
chr1	18871647	rs7366541	T	C	19	152	1980	0.128	C	3_prime_UTR_variant	MODIFIER	ALDH4A1	ENSG00000159423	Transcript	ENST00000375341.8	protein_coding	15/15	0	ENST00000375341.8:c.*1198A>G	0	2922/3139	0	0	0	0	rs7366541	0	-1	0	SNV	HGNC	HGNC:406	YES	1	P1	CCDS188.1	ENSP00000364490	P30038	A0A024RAD8	UPI000007418C	0	1	0	0	0	0	chr1:g.18871647T>C	0.1799	0.2224
chr1	18871920	rs1140477	G	A	19	152	2345	0.128	A	3_prime_UTR_variant	MODIFIER	ALDH4A1	ENSG00000159423	Transcript	ENST00000375341.8	protein_coding	15/15	0	ENST00000375341.8:c.*925C>T	0	2649/3139	0	0	0	0	rs1140477	0	-1	0	SNV	HGNC	HGNC:406	YES	1	P1	CCDS188.1	ENSP00000364490	P30038	A0A024RAD8	UPI000007418C	0	1	0	0	0	0	chr1:g.18871920G>A	0.1935	0.27
chr1	18871924	rs1138269	C	T	19	152	2355	0.128	T	3_prime_UTR_variant	MODIFIER	ALDH4A1	ENSG00000159423	Transcript	ENST00000375341.8	protein_coding	15/15	0	ENST00000375341.8:c.*921G>A	0	2645/3139	0	0	0	0	rs1138269	0	-1	0	SNV	HGNC	HGNC:406	YES	1	P1	CCDS188.1	ENSP00000364490	P30038	A0A024RAD8	UPI000007418C	0	1	0	0	0	0	chr1:g.18871924C>T	0.1933	0.2693
chr1	18872082	rs1138267	A	G	124	152	2483	0.821	G	3_prime_UTR_variant	MODIFIER	ALDH4A1	ENSG00000159423	Transcript	ENST00000375341.8	protein_coding	15/15	0	ENST00000375341.8:c.*763T>C	0	2487/3139	0	0	0	0	rs1138267	0	-1	0	SNV	HGNC	HGNC:406	YES	1	P1	CCDS188.1	ENSP00000364490	P30038	A0A024RAD8	UPI000007418C	0	1	0	0	0	0	chr1:g.18872082A>G	0	0.4985
chr1	18872143	rs3202002	G	A	105	152	2586	0.692	A	3_prime_UTR_variant	MODIFIER	ALDH4A1	ENSG00000159423	Transcript	ENST00000375341.8	protein_coding	15/15	0	ENST00000375341.8:c.*702C>T	0	2426/3139	0	0	0	0	rs3202002	0	-1	0	SNV	HGNC	HGNC:406	YES	1	P1	CCDS188.1	ENSP00000364490	P30038	A0A024RAD8	UPI000007418C	0	1	0	0	0	0	chr1:g.18872143G>A	0.4744	0.2012
chr1	18872401	rs9117	A	G	19	152	2304	0.128	G	3_prime_UTR_variant	MODIFIER	ALDH4A1	ENSG00000159423	Transcript	ENST00000375341.8	protein_coding	15/15	0	ENST00000375341.8:c.*444T>C	0	2168/3139	0	0	0	0	rs9117	0	-1	0	SNV	HGNC	HGNC:406	YES	1	P1	CCDS188.1	ENSP00000364490	P30038	A0A024RAD8	UPI000007418C	0	1	0	0	0	0	chr1:g.18872401A>G	0.1102	0.0635
chr1	18872727	rs11740	C	T	105	152	2292	0.692	T	3_prime_UTR_variant	MODIFIER	ALDH4A1	ENSG00000159423	Transcript	ENST00000375341.8	protein_coding	15/15	0	ENST00000375341.8:c.*118G>A	0	1842/3139	0	0	0	0	rs11740	0	-1	0	SNV	HGNC	HGNC:406	YES	1	P1	CCDS188.1	ENSP00000364490	P30038	A0A024RAD8	UPI000007418C	0	1	0	0	0	0	chr1:g.18872727C>T	0.4714	0.1982
chr1	18875462	rs2230708	A	G	124	152	2269	0.821	G	synonymous_variant	LOW	ALDH4A1	ENSG00000159423	Transcript	ENST00000375341.8	protein_coding	13/15	0	ENST00000375341.8:c.1380T>C	ENSP00000364490.3:p.Asp460%3D	1412/3139	1380/1692	460/563	D	gaT/gaC	rs2230708	0	-1	0	SNV	HGNC	HGNC:406	YES	1	P1	CCDS188.1	ENSP00000364490	P30038	A0A024RAD8	UPI000007418C	0	1	0	0	Conserved_Domains:cd07123&hmmpanther:PTHR14516&Pfam_domain:PF00171&TIGRFAM_domain:TIGR01236&Gene3D:3.40.605.10&Gene3D:3.40.309.10&Superfamily_domains:SSF53720&PDB-ENSP_mappings:4oe5.D&PDB-ENSP_mappings:4oe5.C&PDB-ENSP_mappings:4oe5.B&PDB-ENSP_mappings:4oe5.A&PDB-ENSP_mappings:3v9i.D&PDB-ENSP_mappings:3v9i.C&PDB-ENSP_mappings:3v9i.B&PDB-ENSP_mappings:3v9i.A&PDB-ENSP_mappings:3v9h.D&PDB-ENSP_mappin…	0	chr1:g.18875462A>G	0	0.705
chr1	18876402	rs2230707	G	A	124	152	1898	0.821	A	synonymous_variant	LOW	ALDH4A1	ENSG00000159423	Transcript	ENST00000375341.8	protein_coding	12/15	0	ENST00000375341.8:c.1251C>T	ENSP00000364490.3:p.Ala417%3D	1283/3139	1251/1692	417/563	A	gcC/gcT	rs2230707	0	-1	0	SNV	HGNC	HGNC:406	YES	1	P1	CCDS188.1	ENSP00000364490	P30038	A0A024RAD8	UPI000007418C	0	1	0	0	Conserved_Domains:cd07123&hmmpanther:PTHR14516&Pfam_domain:PF00171&TIGRFAM_domain:TIGR01236&Gene3D:3.40.605.10&Gene3D:3.40.309.10&Superfamily_domains:SSF53720&PDB-ENSP_mappings:4oe5.D&PDB-ENSP_mappings:4oe5.C&PDB-ENSP_mappings:4oe5.B&PDB-ENSP_mappings:4oe5.A&PDB-ENSP_mappings:3v9i.D&PDB-ENSP_mappings:3v9i.C&PDB-ENSP_mappings:3v9i.B&PDB-ENSP_mappings:3v9i.A&PDB-ENSP_mappings:3v9h.D&PDB-ENSP_mappin…	0	chr1:g.18876402G>A	0.516	0.4569
chr1	18876432	rs2230706	T	C	124	152	1886	0.821	C	synonymous_variant	LOW	ALDH4A1	ENSG00000159423	Transcript	ENST00000375341.8	protein_coding	12/15	0	ENST00000375341.8:c.1221A>G	ENSP00000364490.3:p.Ala407%3D	1253/3139	1221/1692	407/563	A	gcA/gcG	rs2230706	0	-1	0	SNV	HGNC	HGNC:406	YES	1	P1	CCDS188.1	ENSP00000364490	P30038	A0A024RAD8	UPI000007418C	0	1	0	0	Conserved_Domains:cd07123&hmmpanther:PTHR14516&Pfam_domain:PF00171&TIGRFAM_domain:TIGR01236&Gene3D:3.40.605.10&Gene3D:3.40.309.10&Superfamily_domains:SSF53720&PDB-ENSP_mappings:4oe5.D&PDB-ENSP_mappings:4oe5.C&PDB-ENSP_mappings:4oe5.B&PDB-ENSP_mappings:4oe5.A&PDB-ENSP_mappings:3v9i.D&PDB-ENSP_mappings:3v9i.C&PDB-ENSP_mappings:3v9i.B&PDB-ENSP_mappings:3v9i.A&PDB-ENSP_mappings:3v9h.D&PDB-ENSP_mappin…	0	chr1:g.18876432T>C	0	0.4728
chr1	18877503	rs2230705	C	G	119	152	2167	0.788	G	synonymous_variant	LOW	ALDH4A1	ENSG00000159423	Transcript	ENST00000375341.8	protein_coding	10/15	0	ENST00000375341.8:c.1050G>C	ENSP00000364490.3:p.Ala350%3D	1082/3139	1050/1692	350/563	A	gcG/gcC	rs2230705	0	-1	0	SNV	HGNC	HGNC:406	YES	1	P1	CCDS188.1	ENSP00000364490	P30038	A0A024RAD8	UPI000007418C	0	1	0	0	Conserved_Domains:cd07123&hmmpanther:PTHR14516&PROSITE_patterns:PS00070&Pfam_domain:PF00171&TIGRFAM_domain:TIGR01236&Gene3D:3.40.605.10&Gene3D:3.40.309.10&Superfamily_domains:SSF53720&PDB-ENSP_mappings:4oe5.D&PDB-ENSP_mappings:4oe5.C&PDB-ENSP_mappings:4oe5.B&PDB-ENSP_mappings:4oe5.A&PDB-ENSP_mappings:3v9i.D&PDB-ENSP_mappings:3v9i.C&PDB-ENSP_mappings:3v9i.B&PDB-ENSP_mappings:3v9i.A&PDB-ENSP_mappin…	0	chr1:g.18877503C>G	0	0.733
chr1	20633737	rs45530340	C	T	15	152	1397	0.096	T	synonymous_variant	LOW	PINK1	ENSG00000158828	Transcript	ENST00000321556.5	protein_coding	1/8	0	ENST00000321556.5:c.189C>T	ENSP00000364204.3:p.Leu63%3D	280/2657	189/1746	63/581	L	ctC/ctT	rs45530340	0	1	0	SNV	HGNC	HGNC:14581	YES	1	P1	CCDS211.1	ENSP00000364204	Q9BXM7	0	UPI0000035BA9	0	1	0	0	hmmpanther:PTHR22972:SF7&hmmpanther:PTHR22972	0	chr1:g.20633737C>T	0.1286	0.053
chr1	20637835	rs2298298	A	G	100	152	2393	0.667	G	splice_region_variant&intron_variant	LOW	PINK1	ENSG00000158828	Transcript	ENST00000321556.5	protein_coding	0	1/7	ENST00000321556.5:c.388-7A>G	0	0	0	0	0	0	rs2298298	0	1	0	SNV	HGNC	HGNC:14581	YES	1	P1	CCDS211.1	ENSP00000364204	Q9BXM7	0	UPI0000035BA9	0	1	0	0	0	0	chr1:g.20637835A>G	0.8219	0.7405
chr1	20645555	rs3131713	G	A	98	152	1642	0.654	A	splice_region_variant&intron_variant	LOW	PINK1	ENSG00000158828	Transcript	ENST00000321556.5	protein_coding	0	4/7	ENST00000321556.5:c.960-5G>A	0	0	0	0	0	0	rs3131713	0	1	0	SNV	HGNC	HGNC:14581	YES	1	P1	CCDS211.1	ENSP00000364204	Q9BXM7	0	UPI0000035BA9	0	1	0	0	0	0	chr1:g.20645555G>A	0	0.7352
chr1	20645618	rs3738136	G	A	20	152	1910	0.141	A	missense_variant	MODERATE	PINK1	ENSG00000158828	Transcript	ENST00000321556.5	protein_coding	5/8	0	ENST00000321556.5:c.1018G>A	ENSP00000364204.3:p.Ala340Thr	1109/2657	1018/1746	340/581	A/T	Gcc/Acc	rs3738136&CM068600	0	1	0	SNV	HGNC	HGNC:14581	YES	1	P1	CCDS211.1	ENSP00000364204	Q9BXM7	0	UPI0000035BA9	0	1	tolerated	benign	PROSITE_profiles:PS50011&Conserved_Domains:cd14018&hmmpanther:PTHR22972:SF7&hmmpanther:PTHR22972&Gene3D:1.10.510.10&Pfam_domain:PF00069&SMART_domains:SM00220&Superfamily_domains:SSF56112	0	chr1:g.20645618G>A	0.1228	0.0106
chr1	20650507	rs1043424	A	C	32	152	2781	0.224	C	missense_variant	MODERATE	PINK1	ENSG00000158828	Transcript	ENST00000321556.5	protein_coding	8/8	0	ENST00000321556.5:c.1562A>C	ENSP00000364204.3:p.Asn521Thr	1653/2657	1562/1746	521/581	N/T	aAt/aCt	rs1043424&CM1110088	0	1	0	SNV	HGNC	HGNC:14581	YES	1	P1	CCDS211.1	ENSP00000364204	Q9BXM7	0	UPI0000035BA9	0	1	tolerated	benign	hmmpanther:PTHR22972:SF7&hmmpanther:PTHR22972	0	chr1:g.20650507A>C	0.3005	0.2458
chr1	20650728	rs686658	A	T	100	152	2996	0.667	T	3_prime_UTR_variant	MODIFIER	PINK1	ENSG00000158828	Transcript	ENST00000321556.5	protein_coding	8/8	0	ENST00000321556.5:c.*37A>T	0	1874/2657	0	0	0	0	rs686658	0	1	0	SNV	HGNC	HGNC:14581	YES	1	P1	CCDS211.1	ENSP00000364204	Q9BXM7	0	UPI0000035BA9	0	1	0	0	0	0	chr1:g.20650728A>T	0	0.7844
chr1	20650872	rs513414	C	G	100	152	3160	0.667	G	3_prime_UTR_variant	MODIFIER	PINK1	ENSG00000158828	Transcript	ENST00000321556.5	protein_coding	8/8	0	ENST00000321556.5:c.*181C>G	0	2018/2657	0	0	0	0	rs513414	0	1	0	SNV	HGNC	HGNC:14581	YES	1	P1	CCDS211.1	ENSP00000364204	Q9BXM7	0	UPI0000035BA9	0	1	0	0	0	0	chr1:g.20650872C>G	0.8367	0.7844
chr1	20650887	rs1043443	T	C	32	152	3073	0.224	C	3_prime_UTR_variant	MODIFIER	PINK1	ENSG00000158828	Transcript	ENST00000321556.5	protein_coding	8/8	0	ENST00000321556.5:c.*196T>C	0	2033/2657	0	0	0	0	rs1043443	0	1	0	SNV	HGNC	HGNC:14581	YES	1	P1	CCDS211.1	ENSP00000364204	Q9BXM7	0	UPI0000035BA9	0	1	0	0	0	0	chr1:g.20650887T>C	0.3001	0.2451
chr1	20650956	rs512550	G	T	68	152	3193	0.442	T	3_prime_UTR_variant	MODIFIER	PINK1	ENSG00000158828	Transcript	ENST00000321556.5	protein_coding	8/8	0	ENST00000321556.5:c.*265G>T	0	2102/2657	0	0	0	0	rs512550	0	1	0	SNV	HGNC	HGNC:14581	YES	1	P1	CCDS211.1	ENSP00000364204	Q9BXM7	0	UPI0000035BA9	0	1	0	0	0	0	chr1:g.20650956G>T	0	0.4962
chr1	20651106	rs8064	C	G	15	152	2692	0.096	G	3_prime_UTR_variant	MODIFIER	PINK1	ENSG00000158828	Transcript	ENST00000321556.5	protein_coding	8/8	0	ENST00000321556.5:c.*415C>G	0	2252/2657	0	0	0	0	rs8064	0	1	0	SNV	HGNC	HGNC:14581	YES	1	P1	CCDS211.1	ENSP00000364204	Q9BXM7	0	UPI0000035BA9	0	1	0	0	0	0	chr1:g.20651106C>G	0.115	0.0061
chr1	20651255	rs1043502	T	G	32	152	2277	0.224	G	3_prime_UTR_variant	MODIFIER	PINK1	ENSG00000158828	Transcript	ENST00000321556.5	protein_coding	8/8	0	ENST00000321556.5:c.*564T>G	0	2401/2657	0	0	0	0	rs1043502	0	1	0	SNV	HGNC	HGNC:14581	YES	1	P1	CCDS211.1	ENSP00000364204	Q9BXM7	0	UPI0000035BA9	0	1	0	0	0	0	chr1:g.20651255T>G	0.2999	0.2451
chr1	20651363	rs2078073	T	C	32	152	2134	0.224	C	3_prime_UTR_variant	MODIFIER	PINK1	ENSG00000158828	Transcript	ENST00000321556.5	protein_coding	8/8	0	ENST00000321556.5:c.*672T>C	0	2509/2657	0	0	0	0	rs2078073	0	1	0	SNV	HGNC	HGNC:14581	YES	1	P1	CCDS211.1	ENSP00000364204	Q9BXM7	0	UPI0000035BA9	0	1	0	0	0	0	chr1:g.20651363T>C	0.3027	0.2466
chr1	20651917	rs559542	T	C	55	152	987	0.359	C	downstream_gene_variant	MODIFIER	PINK1	ENSG00000158828	Transcript	ENST00000321556.5	protein_coding	0	0	0	0	0	0	0	0	0	rs559542	406	1	0	SNV	HGNC	HGNC:14581	YES	1	P1	CCDS211.1	ENSP00000364204	Q9BXM7	0	UPI0000035BA9	0	1	0	0	0	0	chr1:g.20651917T>C	0.4261	0.5484
chr1	20652339	rs6893	T	C	100	152	1710	0.667	C	downstream_gene_variant	MODIFIER	PINK1	ENSG00000158828	Transcript	ENST00000321556.5	protein_coding	0	0	0	0	0	0	0	0	0	rs6893	828	1	0	SNV	HGNC	HGNC:14581	YES	1	P1	CCDS211.1	ENSP00000364204	Q9BXM7	0	UPI0000035BA9	0	1	0	0	0	0	chr1:g.20652339T>C	0	0.7421
chr1	20654387	rs607254	G	A	51	152	2219	0.333	A	downstream_gene_variant	MODIFIER	PINK1	ENSG00000158828	Transcript	ENST00000321556.5	protein_coding	0	0	0	0	0	0	0	0	0	rs607254	2876	1	0	SNV	HGNC	HGNC:14581	YES	1	P1	CCDS211.1	ENSP00000364204	Q9BXM7	0	UPI0000035BA9	0	1	0	0	0	0	chr1:g.20654387G>A	0.3572	0.3805
chr1	20655658	rs3738140	G	A	12	152	2412	0.083	A	downstream_gene_variant	MODIFIER	PINK1	ENSG00000158828	Transcript	ENST00000321556.5	protein_coding	0	0	0	0	0	0	0	0	0	rs3738140	4147	1	0	SNV	HGNC	HGNC:14581	YES	1	P1	CCDS211.1	ENSP00000364204	Q9BXM7	0	UPI0000035BA9	0	1	0	0	0	0	chr1:g.20655658G>A	0.1538	0.1762
chr1	20656138	rs4704	G	A	65	152	2439	0.429	A	downstream_gene_variant	MODIFIER	PINK1	ENSG00000158828	Transcript	ENST00000321556.5	protein_coding	0	0	0	0	0	0	0	0	0	rs4704	4627	1	0	SNV	HGNC	HGNC:14581	YES	1	P1	CCDS211.1	ENSP00000364204	Q9BXM7	0	UPI0000035BA9	0	1	0	0	0	0	chr1:g.20656138G>A	0.5873	0.7579
chr1	21245108	rs12562197	G	A	34	152	2454	0.224	A	splice_region_variant&intron_variant	LOW	ECE1	ENSG00000117298	Transcript	ENST00000374893.11	protein_coding	0	9/18	ENST00000374893.11:c.1164-5C>T	0	0	0	0	0	0	rs12562197	0	-1	0	SNV	HGNC	HGNC:3146	YES	1	P3	CCDS215.1	ENSP00000364028	P42892	A0A024RAF7	UPI0000129B5E	0	1	0	0	0	0	chr1:g.21245108G>A	0.1601	0.028
chr1	21247229	rs2229450	G	A	34	152	1908	0.224	A	synonymous_variant	LOW	ECE1	ENSG00000117298	Transcript	ENST00000374893.11	protein_coding	9/19	0	ENST00000374893.11:c.1155C>T	ENSP00000364028.6:p.Thr385%3D	1204/5067	1155/2313	385/770	T	acC/acT	rs2229450	0	-1	0	SNV	HGNC	HGNC:3146	YES	1	P3	CCDS215.1	ENSP00000364028	P42892	A0A024RAF7	UPI0000129B5E	0	1	0	0	Gene3D:1.10.1380.10&Gene3D:3.40.390.10&PDB-ENSP_mappings:3dwb.A&Pfam_domain:PF05649&hmmpanther:PTHR11733&hmmpanther:PTHR11733:SF130&Superfamily_domains:SSF55486&Conserved_Domains:cd08662	0	chr1:g.21247229G>A	0.1468	0.0144
chr1	21255932	rs212522	C	T	24	152	2320	0.154	T	intron_variant	MODIFIER	ECE1	ENSG00000117298	Transcript	ENST00000374893.11	protein_coding	0	8/18	ENST00000374893.11:c.1020+15G>A	0	0	0	0	0	0	rs212522	0	-1	0	SNV	HGNC	HGNC:3146	YES	1	P3	CCDS215.1	ENSP00000364028	P42892	A0A024RAF7	UPI0000129B5E	0	1	0	0	0	0	chr1:g.21255932C>T	0.1146	0.0287
chr1	21563142	rs1780316	T	C	152	152	2362	1	C	synonymous_variant	LOW	ALPL	ENSG00000162551	Transcript	ENST00000374840.8	protein_coding	5/12	0	ENST00000374840.8:c.330T>C	ENSP00000363973.3:p.Ser110%3D	529/2536	330/1575	110/524	S	agT/agC	rs1780316	0	1	0	SNV	HGNC	HGNC:438	YES	1	P3	CCDS217.1	ENSP00000363973	P05186	A0A024RAG0	UPI000013E17C	0	1	0	0	Gene3D:3.40.720.10&Pfam_domain:PF00245&Prints_domain:PR00113&PROSITE_patterns:PS00123&hmmpanther:PTHR11596&hmmpanther:PTHR11596:SF71&SMART_domains:SM00098&Superfamily_domains:SSF53649&Conserved_Domains:cd16012	0	chr1:g.21563142T>C	0.9295	0.8495
chr1	21568242	rs3200254	T	C	36	152	2346	0.231	C	missense_variant	MODERATE	ALPL	ENSG00000162551	Transcript	ENST00000374840.8	protein_coding	7/12	0	ENST00000374840.8:c.787T>C	ENSP00000363973.3:p.Tyr263His	986/2536	787/1575	263/524	Y/H	Tac/Cac	rs3200254&CM980072	0	1	0	SNV	HGNC	HGNC:438	YES	1	P3	CCDS217.1	ENSP00000363973	P05186	A0A024RAG0	UPI000013E17C	0	1	tolerated	benign	Gene3D:3.40.720.10&Pfam_domain:PF00245&hmmpanther:PTHR11596&hmmpanther:PTHR11596:SF71&SMART_domains:SM00098&Superfamily_domains:SSF53649&Conserved_Domains:cd16012	0	chr1:g.21568242T>C	0.267	0.2655
chr1	21568292	rs3738098	G	T	36	152	2366	0.231	T	intron_variant	MODIFIER	ALPL	ENSG00000162551	Transcript	ENST00000374840.8	protein_coding	0	7/11	ENST00000374840.8:c.792+45G>T	0	0	0	0	0	0	rs3738098	0	1	0	SNV	HGNC	HGNC:438	YES	1	P3	CCDS217.1	ENSP00000363973	P05186	A0A024RAG0	UPI000013E17C	0	1	0	0	0	0	chr1:g.21568292G>T	0.1833	0.0038
chr1	21570274	rs1256328	C	T	13	152	2161	0.083	T	intron_variant	MODIFIER	ALPL	ENSG00000162551	Transcript	ENST00000374840.8	protein_coding	0	7/11	ENST00000374840.8:c.793-31C>T	0	0	0	0	0	0	rs1256328	0	1	0	SNV	HGNC	HGNC:438	YES	1	P3	CCDS217.1	ENSP00000363973	P05186	A0A024RAG0	UPI000013E17C	0	1	0	0	0	0	chr1:g.21570274C>T	0.1556	0.09
chr1	21570394	rs2275377	G	T	35	152	1953	0.224	T	intron_variant	MODIFIER	ALPL	ENSG00000162551	Transcript	ENST00000374840.8	protein_coding	0	8/11	ENST00000374840.8:c.862+20G>T	0	0	0	0	0	0	rs2275377	0	1	0	SNV	HGNC	HGNC:438	YES	1	P3	CCDS217.1	ENSP00000363973	P05186	A0A024RAG0	UPI000013E17C	0	1	0	0	0	0	chr1:g.21570394G>T	0.2676	0.2663
chr1	21573619	rs74063110	G	A	36	152	1548	0.231	A	intron_variant	MODIFIER	ALPL	ENSG00000162551	Transcript	ENST00000374840.8	protein_coding	0	8/11	ENST00000374840.8:c.863-46G>A	0	0	0	0	0	0	rs74063110	0	1	0	SNV	HGNC	HGNC:438	YES	1	P3	CCDS217.1	ENSP00000363973	P05186	A0A024RAG0	UPI000013E17C	0	1	0	0	0	0	chr1:g.21573619G>A	0.2718	0.2821
chr1	21573653	rs75829132	C	G	35	152	1535	0.224	G	intron_variant	MODIFIER	ALPL	ENSG00000162551	Transcript	ENST00000374840.8	protein_coding	0	8/11	ENST00000374840.8:c.863-12C>G	0	0	0	0	0	0	rs75829132	0	1	0	SNV	HGNC	HGNC:438	YES	1	P3	CCDS217.1	ENSP00000363973	P05186	A0A024RAG0	UPI000013E17C	0	1	0	0	0	0	chr1:g.21573653C>G	0.2718	0.2821
chr1	21573658	rs74063111	T	C	35	152	1543	0.224	C	splice_region_variant&intron_variant	LOW	ALPL	ENSG00000162551	Transcript	ENST00000374840.8	protein_coding	0	8/11	ENST00000374840.8:c.863-7T>C	0	0	0	0	0	0	rs74063111	0	1	0	SNV	HGNC	HGNC:438	YES	1	P3	CCDS217.1	ENSP00000363973	P05186	A0A024RAG0	UPI000013E17C	0	1	0	0	0	0	chr1:g.21573658T>C	0.258	0.236
chr1	21573678	rs3200255	A	G	35	152	1655	0.224	G	synonymous_variant	LOW	ALPL	ENSG00000162551	Transcript	ENST00000374840.8	protein_coding	9/12	0	ENST00000374840.8:c.876A>G	ENSP00000363973.3:p.Pro292%3D	1075/2536	876/1575	292/524	P	ccA/ccG	rs3200255&CD031814	0	1	0	SNV	HGNC	HGNC:438	YES	1	P3	CCDS217.1	ENSP00000363973	P05186	A0A024RAG0	UPI000013E17C	0	1	0	0	Gene3D:3.40.720.10&Pfam_domain:PF00245&hmmpanther:PTHR11596&hmmpanther:PTHR11596:SF71&SMART_domains:SM00098&Superfamily_domains:SSF53649&Conserved_Domains:cd16012	0	chr1:g.21573678A>G	0.2716	0.2821
chr1	21576687	rs4654760	C	T	35	152	2104	0.224	T	intron_variant	MODIFIER	ALPL	ENSG00000162551	Transcript	ENST00000374840.8	protein_coding	0	11/11	ENST00000374840.8:c.1309+46C>T	0	0	0	0	0	0	rs4654760	0	1	0	SNV	HGNC	HGNC:438	YES	1	P3	CCDS217.1	ENSP00000363973	P05186	A0A024RAG0	UPI000013E17C	0	1	0	0	0	0	chr1:g.21576687C>T	0.1799	0.0038
chr1	21577713	rs1697405	C	T	102	152	1961	0.679	T	3_prime_UTR_variant	MODIFIER	ALPL	ENSG00000162551	Transcript	ENST00000374840.8	protein_coding	12/12	0	ENST00000374840.8:c.*65C>T	0	1839/2536	0	0	0	0	rs1697405	0	1	0	SNV	HGNC	HGNC:438	YES	1	P3	CCDS217.1	ENSP00000363973	P05186	A0A024RAG0	UPI000013E17C	0	1	0	0	0	0	chr1:g.21577713C>T	0.3367	0.2405
chr1	21577774	rs1697406	A	G	145	152	1987	0.955	G	3_prime_UTR_variant	MODIFIER	ALPL	ENSG00000162551	Transcript	ENST00000374840.8	protein_coding	12/12	0	ENST00000374840.8:c.*126A>G	0	1900/2536	0	0	0	0	rs1697406	0	1	0	SNV	HGNC	HGNC:438	YES	1	P3	CCDS217.1	ENSP00000363973	P05186	A0A024RAG0	UPI000013E17C	0	1	0	0	0	0	chr1:g.21577774A>G	0.8682	0.8555
chr1	21578081	rs2242421	A	G	71	152	2099	0.468	G	3_prime_UTR_variant	MODIFIER	ALPL	ENSG00000162551	Transcript	ENST00000374840.8	protein_coding	12/12	0	ENST00000374840.8:c.*433A>G	0	2207/2536	0	0	0	0	rs2242421	0	1	0	SNV	HGNC	HGNC:438	YES	1	P3	CCDS217.1	ENSP00000363973	P05186	A0A024RAG0	UPI000013E17C	0	1	0	0	0	0	chr1:g.21578081A>G	0.222	0.0068
chr1	21822690	rs1049644	G	C	12	152	1258	0.077	C	3_prime_UTR_variant	MODIFIER	HSPG2	ENSG00000142798	Transcript	ENST00000374695.8	protein_coding	97/97	0	ENST00000374695.8:c.*626C>G	0	13895/14341	0	0	0	0	rs1049644	0	-1	0	SNV	HGNC	HGNC:5273	YES	1	P1	CCDS30625.1	ENSP00000363827	P98160	0	UPI0000212778	0	1	0	0	0	0	chr1:g.21822690G>C	0.3199	0.4342
chr1	21823442	rs897467	T	C	101	152	1629	0.667	C	synonymous_variant	LOW	HSPG2	ENSG00000142798	Transcript	ENST00000374695.8	protein_coding	97/97	0	ENST00000374695.8:c.13050A>G	ENSP00000363827.3:p.Ser4350%3D	13143/14341	13050/13176	4350/4391	S	tcA/tcG	rs897467	0	-1	0	SNV	HGNC	HGNC:5273	YES	1	P1	CCDS30625.1	ENSP00000363827	P98160	0	UPI0000212778	0	1	0	0	Conserved_Domains:cd00110&Gene3D:2.60.120.200&Pfam_domain:PF00054&SMART_domains:SM00282&Superfamily_domains:SSF49899&PROSITE_profiles:PS50025&hmmpanther:PTHR10574:SF273&hmmpanther:PTHR10574&PDB-ENSP_mappings:3sh5.A&PDB-ENSP_mappings:3sh4.A	0	chr1:g.21823442T>C	0	0.677
chr1	21823627	rs3736360	C	T	12	152	2236	0.077	T	missense_variant	MODERATE	HSPG2	ENSG00000142798	Transcript	ENST00000374695.8	protein_coding	96/97	0	ENST00000374695.8:c.12992G>A	ENSP00000363827.3:p.Ser4331Asn	13085/14341	12992/13176	4331/4391	S/N	aGc/aAc	rs3736360	0	-1	0	SNV	HGNC	HGNC:5273	YES	1	P1	CCDS30625.1	ENSP00000363827	P98160	0	UPI0000212778	0	1	tolerated	benign	Conserved_Domains:cd00110&Gene3D:2.60.120.200&Pfam_domain:PF00054&SMART_domains:SM00282&Superfamily_domains:SSF49899&PROSITE_profiles:PS50025&hmmpanther:PTHR10574:SF273&hmmpanther:PTHR10574&PDB-ENSP_mappings:3sh5.A&PDB-ENSP_mappings:3sh4.A	0	chr1:g.21823627C>T	0.1761	0.0703
chr1	21823667	rs3736358	G	T	12	152	2238	0.077	T	synonymous_variant	LOW	HSPG2	ENSG00000142798	Transcript	ENST00000374695.8	protein_coding	96/97	0	ENST00000374695.8:c.12952C>A	ENSP00000363827.3:p.Arg4318%3D	13045/14341	12952/13176	4318/4391	R	Cgg/Agg	rs3736358&COSM7262955	0	-1	0	SNV	HGNC	HGNC:5273	YES	1	P1	CCDS30625.1	ENSP00000363827	P98160	0	UPI0000212778	0	1	0	0	Conserved_Domains:cd00110&Gene3D:2.60.120.200&Pfam_domain:PF00054&SMART_domains:SM00282&Superfamily_domains:SSF49899&PROSITE_profiles:PS50025&hmmpanther:PTHR10574:SF273&hmmpanther:PTHR10574&PDB-ENSP_mappings:3sh5.A&PDB-ENSP_mappings:3sh4.A	0	chr1:g.21823667G>T	0	0
chr1	21828352	rs2228347	A	G	12	152	2239	0.077	G	synonymous_variant	LOW	HSPG2	ENSG00000142798	Transcript	ENST00000374695.8	protein_coding	89/97	0	ENST00000374695.8:c.12312T>C	ENSP00000363827.3:p.Asp4104%3D	12405/14341	12312/13176	4104/4391	D	gaT/gaC	rs2228347	0	-1	0	SNV	HGNC	HGNC:5273	YES	1	P1	CCDS30625.1	ENSP00000363827	P98160	0	UPI0000212778	0	1	0	0	Gene3D:2.10.25.10&SMART_domains:SM00179&PROSITE_profiles:PS50025&PROSITE_profiles:PS50026&hmmpanther:PTHR10574:SF273&hmmpanther:PTHR10574	0	chr1:g.21828352A>G	0.2572	0.1172
chr1	21829230	rs7518070	T	C	103	152	2235	0.679	C	intron_variant	MODIFIER	HSPG2	ENSG00000142798	Transcript	ENST00000374695.8	protein_coding	0	87/96	ENST00000374695.8:c.11993-151A>G	0	0	0	0	0	0	rs7518070	0	-1	0	SNV	HGNC	HGNC:5273	YES	1	P1	CCDS30625.1	ENSP00000363827	P98160	0	UPI0000212778	0	1	0	0	0	0	chr1:g.21829230T>C	0.7634	0.6589
chr1	21829348	rs12042189	T	C	12	152	2184	0.077	C	intron_variant	MODIFIER	HSPG2	ENSG00000142798	Transcript	ENST00000374695.8	protein_coding	0	87/96	ENST00000374695.8:c.11992+35A>G	0	0	0	0	0	0	rs12042189	0	-1	0	SNV	HGNC	HGNC:5273	YES	1	P1	CCDS30625.1	ENSP00000363827	P98160	0	UPI0000212778	0	1	0	0	0	0	chr1:g.21829348T>C	0.1564	0.0113
chr1	21829360	rs12023794	C	T	12	152	2180	0.077	T	intron_variant	MODIFIER	HSPG2	ENSG00000142798	Transcript	ENST00000374695.8	protein_coding	0	87/96	ENST00000374695.8:c.11992+23G>A	0	0	0	0	0	0	rs12023794	0	-1	0	SNV	HGNC	HGNC:5273	YES	1	P1	CCDS30625.1	ENSP00000363827	P98160	0	UPI0000212778	0	1	0	0	0	0	chr1:g.21829360C>T	0.1715	0.0726
chr1	21832515	rs2229487	C	A	12	152	2078	0.077	A	synonymous_variant	LOW	HSPG2	ENSG00000142798	Transcript	ENST00000374695.8	protein_coding	81/97	0	ENST00000374695.8:c.11187G>T	ENSP00000363827.3:p.Val3729%3D	11280/14341	11187/13176	3729/4391	V	gtG/gtT	rs2229487	0	-1	0	SNV	HGNC	HGNC:5273	YES	1	P1	CCDS30625.1	ENSP00000363827	P98160	0	UPI0000212778	0	1	0	0	Conserved_Domains:cd00110&Gene3D:2.60.120.200&Pfam_domain:PF00054&SMART_domains:SM00282&Superfamily_domains:SSF49899&PROSITE_profiles:PS50025&hmmpanther:PTHR10574:SF273&hmmpanther:PTHR10574	0	chr1:g.21832515C>A	0.1577	0.0393
chr1	21833618	rs17459139	C	T	12	152	2280	0.077	T	splice_region_variant&intron_variant	LOW	HSPG2	ENSG00000142798	Transcript	ENST00000374695.8	protein_coding	0	78/96	ENST00000374695.8:c.10831-4G>A	0	0	0	0	0	0	rs17459139	0	-1	0	SNV	HGNC	HGNC:5273	YES	1	P1	CCDS30625.1	ENSP00000363827	P98160	0	UPI0000212778	0	1	0	0	0	0	chr1:g.21833618C>T	0.1641	0.0386
chr1	21834782	rs2229492	G	A	11	152	2173	0.071	A	synonymous_variant	LOW	HSPG2	ENSG00000142798	Transcript	ENST00000374695.8	protein_coding	77/97	0	ENST00000374695.8:c.10617C>T	ENSP00000363827.3:p.Val3539%3D	10710/14341	10617/13176	3539/4391	V	gtC/gtT	rs2229492	0	-1	0	SNV	HGNC	HGNC:5273	YES	1	P1	CCDS30625.1	ENSP00000363827	P98160	0	UPI0000212778	0	1	0	0	Conserved_Domains:cd00096&Gene3D:2.60.40.10&Pfam_domain:PF07679&SMART_domains:SM00409&SMART_domains:SM00408&Superfamily_domains:SSF48726&PROSITE_profiles:PS50835&hmmpanther:PTHR10574:SF273&hmmpanther:PTHR10574	0	chr1:g.21834782G>A	0.1595	0.0371
chr1	21839408	rs2291826	A	G	12	152	2195	0.077	G	synonymous_variant	LOW	HSPG2	ENSG00000142798	Transcript	ENST00000374695.8	protein_coding	73/97	0	ENST00000374695.8:c.9852T>C	ENSP00000363827.3:p.Ala3284%3D	9945/14341	9852/13176	3284/4391	A	gcT/gcC	rs2291826	0	-1	0	SNV	HGNC	HGNC:5273	YES	1	P1	CCDS30625.1	ENSP00000363827	P98160	0	UPI0000212778	0	1	0	0	Conserved_Domains:cd00096&Pfam_domain:PF07679&Gene3D:2.60.40.10&SMART_domains:SM00408&SMART_domains:SM00406&SMART_domains:SM00409&Superfamily_domains:SSF48726&PROSITE_profiles:PS50835&hmmpanther:PTHR10574:SF273&hmmpanther:PTHR10574	0	chr1:g.21839408A>G	0.346	0.553
chr1	21839494	rs2291827	G	A	12	152	2028	0.077	A	missense_variant	MODERATE	HSPG2	ENSG00000142798	Transcript	ENST00000374695.8	protein_coding	73/97	0	ENST00000374695.8:c.9766C>T	ENSP00000363827.3:p.His3256Tyr	9859/14341	9766/13176	3256/4391	H/Y	Cac/Tac	rs2291827	0	-1	0	SNV	HGNC	HGNC:5273	YES	1	P1	CCDS30625.1	ENSP00000363827	P98160	0	UPI0000212778	0	1	tolerated	benign	Conserved_Domains:cd00096&Pfam_domain:PF07679&Gene3D:2.60.40.10&SMART_domains:SM00408&SMART_domains:SM00406&SMART_domains:SM00409&Superfamily_domains:SSF48726&PROSITE_profiles:PS50835&hmmpanther:PTHR10574:SF273&hmmpanther:PTHR10574	0	chr1:g.21839494G>A	0.1522	0.0106
chr1	21841292	rs2270695	G	A	13	152	2160	0.083	A	splice_region_variant&intron_variant	LOW	HSPG2	ENSG00000142798	Transcript	ENST00000374695.8	protein_coding	0	70/96	ENST00000374695.8:c.9329-7C>T	0	0	0	0	0	0	rs2270695	0	-1	0	SNV	HGNC	HGNC:5273	YES	1	P1	CCDS30625.1	ENSP00000363827	P98160	0	UPI0000212778	0	1	0	0	0	0	chr1:g.21841292G>A	0.0573	0.0129
chr1	21841293	rs2270696	G	A	13	152	2164	0.083	A	splice_region_variant&intron_variant	LOW	HSPG2	ENSG00000142798	Transcript	ENST00000374695.8	protein_coding	0	70/96	ENST00000374695.8:c.9329-8C>T	0	0	0	0	0	0	rs2270696	0	-1	0	SNV	HGNC	HGNC:5273	YES	1	P1	CCDS30625.1	ENSP00000363827	P98160	0	UPI0000212778	0	1	0	0	0	0	chr1:g.21841293G>A	0.0573	0.0129
chr1	21848107	rs3767138	A	G	88	152	2451	0.583	G	intron_variant	MODIFIER	HSPG2	ENSG00000142798	Transcript	ENST00000374695.8	protein_coding	0	59/96	ENST00000374695.8:c.7738-14T>C	0	0	0	0	0	0	rs3767138	0	-1	0	SNV	HGNC	HGNC:5273	YES	1	P1	CCDS30625.1	ENSP00000363827	P98160	0	UPI0000212778	0	1	0	0	0	0	chr1:g.21848107A>G	0.762	0.6664
chr1	21855680	rs2290498	C	T	13	152	2053	0.083	T	splice_region_variant&intron_variant	LOW	HSPG2	ENSG00000142798	Transcript	ENST00000374695.8	protein_coding	0	45/96	ENST00000374695.8:c.5702-5G>A	0	0	0	0	0	0	rs2290498	0	-1	0	SNV	HGNC	HGNC:5273	YES	1	P1	CCDS30625.1	ENSP00000363827	P98160	0	UPI0000212778	0	1	0	0	0	0	chr1:g.21855680C>T	0.0525	0.0061
chr1	21864961	rs897471	G	A	138	152	2322	0.91	A	missense_variant	MODERATE	HSPG2	ENSG00000142798	Transcript	ENST00000374695.8	protein_coding	36/97	0	ENST00000374695.8:c.4508C>T	ENSP00000363827.3:p.Ala1503Val	4601/14341	4508/13176	1503/4391	A/V	gCg/gTg	rs897471	0	-1	0	SNV	HGNC	HGNC:5273	YES	1	P1	CCDS30625.1	ENSP00000363827	P98160	0	UPI0000212778	0	1	tolerated	probably_damaging	Pfam_domain:PF00052&SMART_domains:SM00281&PROSITE_profiles:PS51115&hmmpanther:PTHR10574:SF273&hmmpanther:PTHR10574	0	chr1:g.21864961G>A	0	0.5893
chr1	21872752	rs2229482	C	T	30	152	2282	0.192	T	synonymous_variant	LOW	HSPG2	ENSG00000142798	Transcript	ENST00000374695.8	protein_coding	32/97	0	ENST00000374695.8:c.3897G>A	ENSP00000363827.3:p.Val1299%3D	3990/14341	3897/13176	1299/4391	V	gtG/gtA	rs2229482	0	-1	0	SNV	HGNC	HGNC:5273	YES	1	P1	CCDS30625.1	ENSP00000363827	P98160	0	UPI0000212778	0	1	0	0	Conserved_Domains:cd00055&Pfam_domain:PF00053&Gene3D:2.10.25.10&SMART_domains:SM00180&PROSITE_profiles:PS50027&hmmpanther:PTHR10574:SF273&hmmpanther:PTHR10574&PROSITE_patterns:PS01248	0	chr1:g.21872752C>T	0.4249	0.2088
chr1	21875616	rs2501265	C	T	152	152	2568	1	T	intron_variant	MODIFIER	HSPG2	ENSG00000142798	Transcript	ENST00000374695.8	protein_coding	0	25/96	ENST00000374695.8:c.3302+13G>A	0	0	0	0	0	0	rs2501265	0	-1	0	SNV	HGNC	HGNC:5273	YES	1	P1	CCDS30625.1	ENSP00000363827	P98160	0	UPI0000212778	0	1	0	0	0	0	chr1:g.21875616C>T	0.9423	0.7935
chr1	21880156	rs989994	T	C	152	152	2893	1	C	missense_variant	MODERATE	HSPG2	ENSG00000142798	Transcript	ENST00000374695.8	protein_coding	17/97	0	ENST00000374695.8:c.2294A>G	ENSP00000363827.3:p.Asn765Ser	2387/14341	2294/13176	765/4391	N/S	aAt/aGt	rs989994	0	-1	0	SNV	HGNC	HGNC:5273	YES	1	P1	CCDS30625.1	ENSP00000363827	P98160	0	UPI0000212778	0	1	tolerated	benign	Conserved_Domains:cd00055&Gene3D:2.170.300.10&Pfam_domain:PF00053&SMART_domains:SM00180&Superfamily_domains:SSF57196&PROSITE_profiles:PS50027&hmmpanther:PTHR10574&hmmpanther:PTHR10574:SF273	0	chr1:g.21880156T>C	0	0.7466
chr1	21880449	rs1874793	G	A	152	152	2133	1	A	synonymous_variant	LOW	HSPG2	ENSG00000142798	Transcript	ENST00000374695.8	protein_coding	16/97	0	ENST00000374695.8:c.2109C>T	ENSP00000363827.3:p.Ala703%3D	2202/14341	2109/13176	703/4391	A	gcC/gcT	rs1874793	0	-1	0	SNV	HGNC	HGNC:5273	YES	1	P1	CCDS30625.1	ENSP00000363827	P98160	0	UPI0000212778	0	1	0	0	Pfam_domain:PF00052&SMART_domains:SM00281&PROSITE_profiles:PS51115&hmmpanther:PTHR10574&hmmpanther:PTHR10574:SF273	0	chr1:g.21880449G>A	0	0.7466
chr1	21880742	rs1874792	T	C	152	152	2191	1	C	missense_variant	MODERATE	HSPG2	ENSG00000142798	Transcript	ENST00000374695.8	protein_coding	15/97	0	ENST00000374695.8:c.1912A>G	ENSP00000363827.3:p.Met638Val	2005/14341	1912/13176	638/4391	M/V	Atg/Gtg	rs1874792	0	-1	0	SNV	HGNC	HGNC:5273	YES	1	P1	CCDS30625.1	ENSP00000363827	P98160	0	UPI0000212778	0	1	tolerated	benign	Pfam_domain:PF00052&SMART_domains:SM00281&PROSITE_profiles:PS51115&hmmpanther:PTHR10574&hmmpanther:PTHR10574:SF273	0	chr1:g.21880742T>C	0.9736	0.9039
chr1	21881537	rs921847	C	T	152	152	2049	1	T	intron_variant	MODIFIER	HSPG2	ENSG00000142798	Transcript	ENST00000374695.8	protein_coding	0	13/96	ENST00000374695.8:c.1655-35G>A	0	0	0	0	0	0	rs921847	0	-1	0	SNV	HGNC	HGNC:5273	YES	1	P1	CCDS30625.1	ENSP00000363827	P98160	0	UPI0000212778	0	1	0	0	0	0	chr1:g.21881537C>T	0	0.7632
chr1	21887634	rs2229478	A	G	120	152	2321	0.795	G	synonymous_variant	LOW	HSPG2	ENSG00000142798	Transcript	ENST00000374695.8	protein_coding	8/97	0	ENST00000374695.8:c.744T>C	ENSP00000363827.3:p.Leu248%3D	837/14341	744/13176	248/4391	L	ctT/ctC	rs2229478	0	-1	0	SNV	HGNC	HGNC:5273	YES	1	P1	CCDS30625.1	ENSP00000363827	P98160	0	UPI0000212778	0	1	0	0	hmmpanther:PTHR10574&hmmpanther:PTHR10574:SF273	0	chr1:g.21887634A>G	0	0.7065
chr1	21890081	rs2254358	C	A	32	152	2213	0.205	A	synonymous_variant	LOW	HSPG2	ENSG00000142798	Transcript	ENST00000374695.8	protein_coding	6/97	0	ENST00000374695.8:c.474G>T	ENSP00000363827.3:p.Gly158%3D	567/14341	474/13176	158/4391	G	ggG/ggT	rs2254358	0	-1	0	SNV	HGNC	HGNC:5273	YES	1	P1	CCDS30625.1	ENSP00000363827	P98160	0	UPI0000212778	0	1	0	0	SMART_domains:SM00200&PROSITE_profiles:PS50024	0	chr1:g.21890081C>A	0.4445	0.2163
chr1	21890111	rs2254357	C	G	32	152	2071	0.205	G	synonymous_variant	LOW	HSPG2	ENSG00000142798	Transcript	ENST00000374695.8	protein_coding	6/97	0	ENST00000374695.8:c.444G>C	ENSP00000363827.3:p.Leu148%3D	537/14341	444/13176	148/4391	L	ctG/ctC	rs2254357	0	-1	0	SNV	HGNC	HGNC:5273	YES	1	P1	CCDS30625.1	ENSP00000363827	P98160	0	UPI0000212778	0	1	0	0	SMART_domains:SM00200&PROSITE_profiles:PS50024	0	chr1:g.21890111C>G	0.4445	0.2163
chr1	21890615	rs2501260	G	A	152	152	2022	1	A	synonymous_variant	LOW	HSPG2	ENSG00000142798	Transcript	ENST00000374695.8	protein_coding	4/97	0	ENST00000374695.8:c.324C>T	ENSP00000363827.3:p.Phe108%3D	417/14341	324/13176	108/4391	F	ttC/ttT	rs2501260	0	-1	0	SNV	HGNC	HGNC:5273	YES	1	P1	CCDS30625.1	ENSP00000363827	P98160	0	UPI0000212778	0	1	0	0	SMART_domains:SM00200&PROSITE_profiles:PS50024	0	chr1:g.21890615G>A	0.9481	0.8139
chr1	23691787	rs10917413	C	G	152	152	2111	1	G	upstream_gene_variant	MODIFIER	RPL11	ENSG00000142676	Transcript	ENST00000643754.2	protein_coding	0	0	0	0	0	0	0	0	0	rs10917413	19	1	0	SNV	HGNC	HGNC:10301	YES	0	P3	CCDS238.1	ENSP00000496250	P62913	Q5VVD0	UPI00000019F7	0	1	0	0	0	0	chr1:g.23691787C>G	0	0.9213
chr1	23796496	rs760941	C	T	105	150	1151	0.701	T	intron_variant	MODIFIER	GALE	ENSG00000117308	Transcript	ENST00000617979.5	protein_coding	0	10/11	ENST00000617979.5:c.873+13G>A	0	0	0	0	0	0	rs760941	0	-1	0	SNV	HGNC	HGNC:4116	YES	1	P1	CCDS242.1	ENSP00000483375	Q14376	A0A384NL38	UPI000011133A	0	1	0	0	0	0	chr1:g.23796496C>T	0	0
chr1	23801977	rs11714	C	T	133	152	2473	0.872	T	3_prime_UTR_variant	MODIFIER	HMGCL	ENSG00000117305	Transcript	ENST00000374490.8	protein_coding	9/9	0	ENST00000374490.8:c.*486G>A	0	1478/1570	0	0	0	0	rs11714	0	-1	0	SNV	HGNC	HGNC:5005	YES	1	P1	CCDS243.1	ENSP00000363614	P35914	0	UPI000012CA36	0	1	0	0	0	0	chr1:g.23801977C>T	0.8834	0.9251
chr1	23808231	rs719400	T	C	133	152	2962	0.872	C	synonymous_variant	LOW	HMGCL	ENSG00000117305	Transcript	ENST00000374490.8	protein_coding	7/9	0	ENST00000374490.8:c.654A>G	ENSP00000363614.3:p.Leu218%3D	668/1570	654/978	218/325	L	ctA/ctG	rs719400	0	-1	0	SNV	HGNC	HGNC:5005	YES	1	P1	CCDS243.1	ENSP00000363614	P35914	0	UPI000012CA36	0	1	0	0	PROSITE_profiles:PS50991&Conserved_Domains:cd07938&hmmpanther:PTHR42738:SF1&hmmpanther:PTHR42738&Gene3D:3.20.20.70&Pfam_domain:PF00682&Superfamily_domains:SSF51569&PDB-ENSP_mappings:3mp5.F&PDB-ENSP_mappings:3mp5.E&PDB-ENSP_mappings:3mp5.D&PDB-ENSP_mappings:3mp5.C&PDB-ENSP_mappings:3mp5.B&PDB-ENSP_mappings:3mp5.A&PDB-ENSP_mappings:3mp4.F&PDB-ENSP_mappings:3mp4.E&PDB-ENSP_mappings:3mp4.D&PDB-ENSP_m…	0	chr1:g.23808231T>C	0.8874	0.9728
chr1	23817442	rs2076344	A	G	133	152	2596	0.872	G	intron_variant	MODIFIER	HMGCL	ENSG00000117305	Transcript	ENST00000374490.8	protein_coding	0	3/8	ENST00000374490.8:c.252+34T>C	0	0	0	0	0	0	rs2076344	0	-1	0	SNV	HGNC	HGNC:5005	YES	1	P1	CCDS243.1	ENSP00000363614	P35914	0	UPI000012CA36	0	1	0	0	0	0	chr1:g.23817442A>G	0.8878	0.9728
chr1	23854472	rs13551	T	C	26	152	1635	0.167	C	missense_variant	MODERATE	FUCA1	ENSG00000179163	Transcript	ENST00000374479.3	protein_coding	5/8	0	ENST00000374479.3:c.857A>G	ENSP00000363603.3:p.Gln286Arg	865/2047	857/1401	286/466	Q/R	cAg/cGg	rs13551	0	-1	0	SNV	HGNC	HGNC:4006	YES	1	P1	CCDS244.2	ENSP00000363603	P04066	0	UPI000013F479	0	1	deleterious	benign	hmmpanther:PTHR10030&hmmpanther:PTHR10030:SF2&PROSITE_patterns:PS00385&Gene3D:3.20.20.80&Pfam_domain:PF01120&PIRSF_domain:PIRSF001092&SMART_domains:SM00812&Superfamily_domains:SSF51445	0	chr1:g.23854472T>C	0.2113	0.1021
chr1	23868258	rs2070956	G	C	18	152	1824	0.122	C	missense_variant	MODERATE	FUCA1	ENSG00000179163	Transcript	ENST00000374479.3	protein_coding	1/8	0	ENST00000374479.3:c.29C>G	ENSP00000363603.3:p.Pro10Arg	37/2047	29/1401	10/466	P/R	cCg/cGg	rs2070956	0	-1	0	SNV	HGNC	HGNC:4006	YES	1	P1	CCDS244.2	ENSP00000363603	P04066	0	UPI000013F479	0	1	tolerated	benign	PIRSF_domain:PIRSF001092&Low_complexity_(Seg):seg&Cleavage_site_(Signalp):SignalP-noTM	0	chr1:g.23868258G>C	0.143	0.1218
chr1	23868280	rs61996282	C	G	12	152	1716	0.077	G	missense_variant	MODERATE	FUCA1	ENSG00000179163	Transcript	ENST00000374479.3	protein_coding	1/8	0	ENST00000374479.3:c.7G>C	ENSP00000363603.3:p.Ala3Pro	15/2047	7/1401	3/466	A/P	Gct/Cct	rs61996282	0	-1	0	SNV	HGNC	HGNC:4006	YES	1	P1	CCDS244.2	ENSP00000363603	P04066	0	UPI000013F479	0	1	deleterious_low_confidence	benign	Cleavage_site_(Signalp):SignalP-noTM	0	chr1:g.23868280C>G	0.0134	0.0008
chr1	23868283	rs2070955	G	A	18	152	1719	0.122	A	missense_variant	MODERATE	FUCA1	ENSG00000179163	Transcript	ENST00000374479.3	protein_coding	1/8	0	ENST00000374479.3:c.4C>T	ENSP00000363603.3:p.Arg2Trp	12/2047	4/1401	2/466	R/W	Cgg/Tgg	rs2070955	0	-1	0	SNV	HGNC	HGNC:4006	YES	1	P1	CCDS244.2	ENSP00000363603	P04066	0	UPI000013F479	0	1	deleterious_low_confidence	benign	Cleavage_site_(Signalp):SignalP-noTM	0	chr1:g.23868283G>A	0.143	0.1218
chr1	23868298	rs2070954	A	G	18	152	1569	0.122	G	upstream_gene_variant	MODIFIER	FUCA1	ENSG00000179163	Transcript	ENST00000374479.3	protein_coding	0	0	0	0	0	0	0	0	0	rs2070954	4	-1	0	SNV	HGNC	HGNC:4006	YES	1	P1	CCDS244.2	ENSP00000363603	P04066	0	UPI000013F479	0	1	0	0	0	0	chr1:g.23868298A>G	0.1428	0.1218
chr1	23868372	rs2070953	A	C	18	152	1422	0.122	C	upstream_gene_variant	MODIFIER	FUCA1	ENSG00000179163	Transcript	ENST00000374479.3	protein_coding	0	0	0	0	0	0	0	0	0	rs2070953	78	-1	0	SNV	HGNC	HGNC:4006	YES	1	P1	CCDS244.2	ENSP00000363603	P04066	0	UPI000013F479	0	1	0	0	0	0	chr1:g.23868372A>C	0.1428	0.1218
chr1	25563141	rs6687605	T	C	95	152	1830	0.628	C	missense_variant	MODERATE	LDLRAP1	ENSG00000157978	Transcript	ENST00000374338.4	protein_coding	6/9	0	ENST00000374338.4:c.604T>C	ENSP00000363458.4:p.Ser202Pro	723/2940	604/927	202/308	S/P	Tcc/Ccc	rs6687605&COSM1341262	0	1	0	SNV	HGNC	HGNC:18640	YES	1	P1	CCDS30639.1	ENSP00000363458	Q5SW96	0	UPI0000470235	0	1	tolerated	benign	hmmpanther:PTHR11232&hmmpanther:PTHR11232:SF35	0	chr1:g.25563141T>C	0.4349	0.3207
chr1	25563698	rs28969504	A	G	95	152	2171	0.628	G	synonymous_variant	LOW	LDLRAP1	ENSG00000157978	Transcript	ENST00000374338.4	protein_coding	7/9	0	ENST00000374338.4:c.654A>G	ENSP00000363458.4:p.Thr218%3D	773/2940	654/927	218/308	T	acA/acG	rs28969504	0	1	0	SNV	HGNC	HGNC:18640	YES	1	P1	CCDS30639.1	ENSP00000363458	Q5SW96	0	UPI0000470235	0	1	0	0	hmmpanther:PTHR11232&hmmpanther:PTHR11232:SF35	0	chr1:g.25563698A>G	0.5863	0.829
chr1	25568362	rs11563	G	T	58	152	2427	0.378	T	3_prime_UTR_variant	MODIFIER	LDLRAP1	ENSG00000157978	Transcript	ENST00000374338.4	protein_coding	9/9	0	ENST00000374338.4:c.*1370G>T	0	2416/2940	0	0	0	0	rs11563	0	1	0	SNV	HGNC	HGNC:18640	YES	1	P1	CCDS30639.1	ENSP00000363458	Q5SW96	0	UPI0000470235	0	1	0	0	0	0	chr1:g.25568362G>T	0.5711	0.7148
chr1	25568747	rs7491	C	T	59	152	2026	0.385	T	3_prime_UTR_variant	MODIFIER	LDLRAP1	ENSG00000157978	Transcript	ENST00000374338.4	protein_coding	9/9	0	ENST00000374338.4:c.*1755C>T	0	2801/2940	0	0	0	0	rs7491	0	1	0	SNV	HGNC	HGNC:18640	YES	1	P1	CCDS30639.1	ENSP00000363458	Q5SW96	0	UPI0000470235	0	1	0	0	0	0	chr1:g.25568747C>T	0	0.7224
chr1	25805163	rs7349185	G	A	152	152	2434	1	A	missense_variant	MODERATE	SELENON	ENSG00000162430	Transcript	ENST00000361547.7	protein_coding	4/13	0	ENST00000361547.7:c.425G>A	ENSP00000355141.2:p.Cys142Tyr	463/4314	425/1773	142/590	C/Y	tGc/tAc	rs7349185	0	1	0	SNV	HGNC	HGNC:15999	YES	1	P4	CCDS41282.1	ENSP00000355141	Q9NZV5	0	UPI00003761B2	0	1	tolerated	benign	hmmpanther:PTHR16213:SF78&hmmpanther:PTHR16213	0	chr1:g.25805163G>A	0.8419	0.7451
chr1	25811645	rs760598	C	A	152	152	2079	1	A	upstream_gene_variant	MODIFIER	AL020996.2	ENSG00000255054	Transcript	ENST00000527604.1	nonsense_mediated_decay	0	0	0	0	0	0	0	0	0	rs760598	2328	1	cds_start_NF	SNV	Clone_based_ensembl_gene	0	YES	5	P1	0	ENSP00000457066	0	H3BT81	UPI0001F7821E	0	0	0	0	0	0	chr1:g.25811645C>A	0.747	0.4054
chr1	25811771	rs760597	T	C	152	152	2258	1	C	upstream_gene_variant	MODIFIER	AL020996.2	ENSG00000255054	Transcript	ENST00000527604.1	nonsense_mediated_decay	0	0	0	0	0	0	0	0	0	rs760597	2202	1	cds_start_NF	SNV	Clone_based_ensembl_gene	0	YES	5	P1	0	ENSP00000457066	0	H3BT81	UPI0001F7821E	0	0	0	0	0	0	chr1:g.25811771T>C	0	0.5575
chr1	25812646	rs10902685	C	T	152	152	1162	1	T	upstream_gene_variant	MODIFIER	AL020996.2	ENSG00000255054	Transcript	ENST00000527604.1	nonsense_mediated_decay	0	0	0	0	0	0	0	0	0	rs10902685	1327	1	cds_start_NF	SNV	Clone_based_ensembl_gene	0	YES	5	P1	0	ENSP00000457066	0	H3BT81	UPI0001F7821E	0	0	0	0	0	0	chr1:g.25812646C>T	0.6977	0.2126
chr1	25814082	rs2294228	C	A	152	152	2346	1	A	missense_variant&NMD_transcript_variant	MODERATE	AL020996.2	ENSG00000255054	Transcript	ENST00000527604.1	nonsense_mediated_decay	2/4	0	ENST00000527604.1:c.27C>A	ENSP00000457066.1:p.Asn9Lys	27/334	27/132	9/43	N/K	aaC/aaA	rs2294228	0	1	cds_start_NF	SNV	Clone_based_ensembl_gene	0	YES	5	P1	0	ENSP00000457066	0	H3BT81	UPI0001F7821E	0	0	tolerated_low_confidence	benign	0	0	chr1:g.25814082C>A	0.6975	0.2118
chr1	25817330	rs3203750	T	C	152	152	2065	1	C	upstream_gene_variant	MODIFIER	MTFR1L	ENSG00000117640	Transcript	ENST00000374301.7	protein_coding	0	0	0	0	0	0	0	0	0	rs3203750	2863	1	0	SNV	HGNC	HGNC:28836	YES	1	P1	CCDS41284.1	ENSP00000363419	Q9H019	A0A0S2Z5H6	UPI000006D344	0	0	0	0	0	0	chr1:g.25817330T>C	0.763	0.4508
chr1	25817440	rs4659383	T	C	152	152	2473	1	C	upstream_gene_variant	MODIFIER	MTFR1L	ENSG00000117640	Transcript	ENST00000374301.7	protein_coding	0	0	0	0	0	0	0	0	0	rs4659383	2753	1	0	SNV	HGNC	HGNC:28836	YES	1	P1	CCDS41284.1	ENSP00000363419	Q9H019	A0A0S2Z5H6	UPI000006D344	0	0	0	0	0	0	chr1:g.25817440T>C	0.8622	0.8011
chr1	25818183	rs6872	G	A	26	152	2118	0.167	A	upstream_gene_variant	MODIFIER	MTFR1L	ENSG00000117640	Transcript	ENST00000374301.7	protein_coding	0	0	0	0	0	0	0	0	0	rs6872	2010	1	0	SNV	HGNC	HGNC:28836	YES	1	P1	CCDS41284.1	ENSP00000363419	Q9H019	A0A0S2Z5H6	UPI000006D344	0	0	0	0	0	0	chr1:g.25818183G>A	0.1629	0.0174
chr1	26432282	rs6656196	G	A	50	152	2040	0.327	A	downstream_gene_variant	MODIFIER	LIN28A	ENSG00000131914	Transcript	ENST00000326279.11	protein_coding	0	0	0	0	0	0	0	0	0	rs6656196	2554	1	0	SNV	HGNC	HGNC:15986	YES	1	P1	CCDS280.1	ENSP00000363314	Q9H9Z2	0	UPI000006F0DA	0	0	0	0	0	0	chr1:g.26432282G>A	0.4563	0.4818
chr1	26460136	rs3816539	G	A	51	152	2352	0.333	A	missense_variant	MODERATE	DHDDS	ENSG00000117682	Transcript	ENST00000360009.6	protein_coding	8/9	0	ENST00000360009.6:c.757G>A	ENSP00000353104.2:p.Val253Met	834/3245	757/1005	253/334	V/M	Gtg/Atg	rs3816539	0	1	0	SNV	HGNC	HGNC:20603	YES	2	P4	CCDS281.1	ENSP00000353104	Q86SQ9	0	UPI000003587D	0	1	tolerated	benign	HAMAP:MF_01139&hmmpanther:PTHR10291&Gene3D:3.40.1180.10	0	chr1:g.26460136G>A	0.4553	0.4811
chr1	26470431	rs12096239	G	C	94	152	1045	0.615	C	upstream_gene_variant	MODIFIER	HMGN2	ENSG00000198830	Transcript	ENST00000361427.6	protein_coding	0	0	0	0	0	0	0	0	0	rs12096239	2009	1	0	SNV	HGNC	HGNC:4986	YES	1	P1	CCDS283.1	ENSP00000355228	P05204	0	UPI000013EBD7	0	0	0	0	0	0	chr1:g.26470431G>C	0.2067	0.1157
chr1	26471017	rs2290588	C	T	51	152	2383	0.333	T	upstream_gene_variant	MODIFIER	HMGN2	ENSG00000198830	Transcript	ENST00000361427.6	protein_coding	0	0	0	0	0	0	0	0	0	rs2290588	1423	1	0	SNV	HGNC	HGNC:4986	YES	1	P1	CCDS283.1	ENSP00000355228	P05204	0	UPI000013EBD7	0	0	0	0	0	0	chr1:g.26471017C>T	0.4551	0.4803
chr1	30874473	rs2282440	G	A	48	152	2299	0.314	A	missense_variant	MODERATE	SDC3	ENSG00000162512	Transcript	ENST00000339394.7	protein_coding	4/5	0	ENST00000339394.7:c.986C>T	ENSP00000344468.6:p.Thr329Ile	1158/5246	986/1329	329/442	T/I	aCa/aTa	rs2282440&CM066224	0	-1	0	SNV	HGNC	HGNC:10660	YES	1	P2	CCDS30661.1	ENSP00000344468	O75056	0	UPI000045619B	0	1	tolerated	benign	hmmpanther:PTHR10915&hmmpanther:PTHR10915:SF7	0	chr1:g.30874473G>A	0.1611	0.0129
chr1	32274765	rs145088108	G	A	32	152	2309	0.212	A	missense_variant	MODERATE	LCK	ENSG00000182866	Transcript	ENST00000619559.4	protein_coding	3/13	0	ENST00000619559.4:c.134G>A	ENSP00000477713.1:p.Arg45Gln	255/2099	134/1530	45/509	R/Q	cGg/cAg	rs145088108	0	1	0	SNV	HGNC	HGNC:6524	YES	1	P1	CCDS359.1	ENSP00000477713	P06239	A0A0S2Z3Y8	UPI0000151F17	0	1	tolerated	benign	hmmpanther:PTHR24418:SF39&hmmpanther:PTHR24418	0	chr1:g.32274765G>A	0.0274	0.0008
chr1	32780201	rs699005	C	G	42	152	2691	0.276	G	synonymous_variant	LOW	YARS	ENSG00000134684	Transcript	ENST00000373477.8	protein_coding	11/13	0	ENST00000373477.8:c.1218G>C	ENSP00000362576.4:p.Leu406%3D	2127/3238	1218/1587	406/528	L	ctG/ctC	rs699005	0	-1	0	SNV	HGNC	HGNC:12840	YES	1	P1	CCDS368.1	ENSP00000362576	P54577	A0A0S2Z4R1	UPI0000136762	0	1	0	0	PDB-ENSP_mappings:1ntg.A&PDB-ENSP_mappings:1ntg.B&PDB-ENSP_mappings:1ntg.C&PDB-ENSP_mappings:1ntg.D&Gene3D:2.40.50.140&Pfam_domain:PF01588&PROSITE_profiles:PS50886&hmmpanther:PTHR11586&hmmpanther:PTHR11586:SF1&Superfamily_domains:SSF50249&Conserved_Domains:cd02799	0	chr1:g.32780201C>G	0.0875	0.0998
chr1	32817174	rs72654020	C	A	42	152	2087	0.276	A	intron_variant	MODIFIER	YARS	ENSG00000134684	Transcript	ENST00000373477.8	protein_coding	0	1/12	ENST00000373477.8:c.57+14G>T	0	0	0	0	0	0	rs72654020	0	-1	0	SNV	HGNC	HGNC:12840	YES	1	P1	CCDS368.1	ENSP00000362576	P54577	A0A0S2Z4R1	UPI0000136762	0	1	0	0	0	0	chr1:g.32817174C>A	0.0857	0.0938
chr1	32817927	rs72654022	G	A	42	152	2011	0.276	A	5_prime_UTR_variant	MODIFIER	YARS	ENSG00000134684	Transcript	ENST00000373477.8	protein_coding	1/13	0	ENST00000373477.8:c.-683C>T	0	227/3238	0	0	0	0	rs72654022	0	-1	0	SNV	HGNC	HGNC:12840	YES	1	P1	CCDS368.1	ENSP00000362576	P54577	A0A0S2Z4R1	UPI0000136762	0	1	0	0	0	0	chr1:g.32817927G>A	0.0603	0.0061
chr1	32817982	rs3737251	G	C	11	152	1816	0.071	C	5_prime_UTR_variant	MODIFIER	YARS	ENSG00000134684	Transcript	ENST00000373477.8	protein_coding	1/13	0	ENST00000373477.8:c.-738C>G	0	172/3238	0	0	0	0	rs3737251	0	-1	0	SNV	HGNC	HGNC:12840	YES	1	P1	CCDS368.1	ENSP00000362576	P54577	A0A0S2Z4R1	UPI0000136762	0	1	0	0	0	0	chr1:g.32817982G>C	0.1414	0.0113
chr1	34761865	rs3738346	A	C	21	152	2019	0.141	C	downstream_gene_variant	MODIFIER	GJB5	ENSG00000189280	Transcript	ENST00000338513.1	protein_coding	0	0	0	0	0	0	0	0	0	rs3738346	3353	1	0	SNV	HGNC	HGNC:4287	YES	1	P1	CCDS382.1	ENSP00000340811	O95377	0	UPI0000051E62	0	0	0	0	0	0	chr1:g.34761865A>C	0.1084	0.2481
chr1	34762072	rs755931	A	G	22	152	1839	0.147	G	downstream_gene_variant	MODIFIER	GJB5	ENSG00000189280	Transcript	ENST00000338513.1	protein_coding	0	0	0	0	0	0	0	0	0	rs755931	3560	1	0	SNV	HGNC	HGNC:4287	YES	1	P1	CCDS382.1	ENSP00000340811	O95377	0	UPI0000051E62	0	0	0	0	0	0	chr1:g.34762072A>G	0.142	0.2973
chr1	34785119	rs41310442	C	T	11	152	1991	0.071	T	synonymous_variant	LOW	GJB3	ENSG00000188910	Transcript	ENST00000373366.3	protein_coding	2/2	0	ENST00000373366.3:c.357C>T	ENSP00000362464.2:p.Asn119%3D	947/2192	357/813	119/270	N	aaC/aaT	rs41310442	0	1	0	SNV	HGNC	HGNC:4285	YES	1	P1	CCDS384.1	ENSP00000362464	O75712	0	UPI00001287EC	0	1	0	0	Gene3D:1.20.1440.80&Pfam_domain:PF00029&hmmpanther:PTHR11984&hmmpanther:PTHR11984:SF65	0	chr1:g.34785119C>T	0.0976	0.1051
chr1	34785618	rs41266429	C	A	25	152	2249	0.167	A	3_prime_UTR_variant	MODIFIER	GJB3	ENSG00000188910	Transcript	ENST00000373366.3	protein_coding	2/2	0	ENST00000373366.3:c.*43C>A	0	1446/2192	0	0	0	0	rs41266429	0	1	0	SNV	HGNC	HGNC:4285	YES	1	P1	CCDS384.1	ENSP00000362464	O75712	0	UPI00001287EC	0	1	0	0	0	0	chr1:g.34785618C>A	0.0885	0.0711
chr1	34785628	rs476220	G	A	27	152	2281	0.179	A	3_prime_UTR_variant	MODIFIER	GJB3	ENSG00000188910	Transcript	ENST00000373366.3	protein_coding	2/2	0	ENST00000373366.3:c.*53G>A	0	1456/2192	0	0	0	0	rs476220	0	1	0	SNV	HGNC	HGNC:4285	YES	1	P1	CCDS384.1	ENSP00000362464	O75712	0	UPI00001287EC	0	1	0	0	0	0	chr1:g.34785628G>A	0.404	0.6551
chr1	34785793	rs78145978	C	A	24	152	2236	0.16	A	3_prime_UTR_variant	MODIFIER	GJB3	ENSG00000188910	Transcript	ENST00000373366.3	protein_coding	2/2	0	ENST00000373366.3:c.*218C>A	0	1621/2192	0	0	0	0	rs78145978	0	1	0	SNV	HGNC	HGNC:4285	YES	1	P1	CCDS384.1	ENSP00000362464	O75712	0	UPI00001287EC	0	1	0	0	0	0	chr1:g.34785793C>A	0.0176	0.0015
chr1	34785944	rs2236214	G	C	19	152	2454	0.128	C	3_prime_UTR_variant	MODIFIER	GJB3	ENSG00000188910	Transcript	ENST00000373366.3	protein_coding	2/2	0	ENST00000373366.3:c.*369G>C	0	1772/2192	0	0	0	0	rs2236214	0	1	0	SNV	HGNC	HGNC:4285	YES	1	P1	CCDS384.1	ENSP00000362464	O75712	0	UPI00001287EC	0	1	0	0	0	0	chr1:g.34785944G>C	0.2582	0.3313
chr1	34786134	rs9118	G	C	19	152	2607	0.128	C	3_prime_UTR_variant	MODIFIER	GJB3	ENSG00000188910	Transcript	ENST00000373366.3	protein_coding	2/2	0	ENST00000373366.3:c.*559G>C	0	1962/2192	0	0	0	0	rs9118	0	1	0	SNV	HGNC	HGNC:4285	YES	1	P1	CCDS384.1	ENSP00000362464	O75712	0	UPI00001287EC	0	1	0	0	0	0	chr1:g.34786134G>C	0.2129	0.1694
chr1	34786201	rs74567877	C	G	24	152	2385	0.16	G	3_prime_UTR_variant	MODIFIER	GJB3	ENSG00000188910	Transcript	ENST00000373366.3	protein_coding	2/2	0	ENST00000373366.3:c.*626C>G	0	2029/2192	0	0	0	0	rs74567877	0	1	0	SNV	HGNC	HGNC:4285	YES	1	P1	CCDS384.1	ENSP00000362464	O75712	0	UPI00001287EC	0	1	0	0	0	0	chr1:g.34786201C>G	0.0176	0.0015
chr1	36471458	rs3917981	A	G	45	152	2100	0.301	G	synonymous_variant	LOW	CSF3R	ENSG00000119535	Transcript	ENST00000373103.5	protein_coding	10/17	0	ENST00000373103.5:c.1260T>C	ENSP00000362195.1:p.Thr420%3D	1808/3454	1260/2592	420/863	T	acT/acC	rs3917981&COSM1748390	0	-1	0	SNV	HGNC	HGNC:2439	YES	1	P4	CCDS414.1	ENSP00000362195	Q99062	0	UPI000002AA5A	0	1	0	0	PROSITE_profiles:PS50853&Conserved_Domains:cd00063&hmmpanther:PTHR23036&hmmpanther:PTHR23036:SF103&PROSITE_patterns:PS01353&Gene3D:2.60.40.10&Superfamily_domains:SSF49265	0	chr1:g.36471458A>G	0.5925	0.736
chr1	36471464	rs3917980	A	G	42	152	2054	0.276	G	synonymous_variant	LOW	CSF3R	ENSG00000119535	Transcript	ENST00000373103.5	protein_coding	10/17	0	ENST00000373103.5:c.1254T>C	ENSP00000362195.1:p.Arg418%3D	1802/3454	1254/2592	418/863	R	cgT/cgC	rs3917980&COSM4143873	0	-1	0	SNV	HGNC	HGNC:2439	YES	1	P4	CCDS414.1	ENSP00000362195	Q99062	0	UPI000002AA5A	0	1	0	0	PROSITE_profiles:PS50853&Conserved_Domains:cd00063&hmmpanther:PTHR23036&hmmpanther:PTHR23036:SF103&PROSITE_patterns:PS01353&Gene3D:2.60.40.10&Superfamily_domains:SSF49265	0	chr1:g.36471464A>G	0.2464	0.1717
chr1	40072786	rs12061777	C	T	12	152	1569	0.077	T	3_prime_UTR_variant	MODIFIER	PPT1	ENSG00000131238	Transcript	ENST00000642050.1	protein_coding	9/9	0	ENST00000642050.1:c.*1275G>A	0	2685/4010	0	0	0	0	rs12061777	0	-1	0	SNV	HGNC	HGNC:9325	YES	0	P2	CCDS447.1	ENSP00000493153	P50897	0	UPI0000132113	0	1	0	0	0	0	chr1:g.40072786C>T	0.0439	0.121
chr1	40073404	rs1126973	C	T	89	152	2299	0.59	T	3_prime_UTR_variant	MODIFIER	PPT1	ENSG00000131238	Transcript	ENST00000642050.1	protein_coding	9/9	0	ENST00000642050.1:c.*657G>A	0	2067/4010	0	0	0	0	rs1126973	0	-1	0	SNV	HGNC	HGNC:9325	YES	0	P2	CCDS447.1	ENSP00000493153	P50897	0	UPI0000132113	0	1	0	0	0	0	chr1:g.40073404C>T	0.6673	0.5983
chr1	40073556	rs1126972	G	C	89	152	2333	0.59	C	3_prime_UTR_variant	MODIFIER	PPT1	ENSG00000131238	Transcript	ENST00000642050.1	protein_coding	9/9	0	ENST00000642050.1:c.*505C>G	0	1915/4010	0	0	0	0	rs1126972	0	-1	0	SNV	HGNC	HGNC:9325	YES	0	P2	CCDS447.1	ENSP00000493153	P50897	0	UPI0000132113	0	1	0	0	0	0	chr1:g.40073556G>C	0	0.5741
chr1	40073776	rs1126970	A	C	89	152	2172	0.59	C	3_prime_UTR_variant	MODIFIER	PPT1	ENSG00000131238	Transcript	ENST00000642050.1	protein_coding	9/9	0	ENST00000642050.1:c.*285T>G	0	1695/4010	0	0	0	0	rs1126970	0	-1	0	SNV	HGNC	HGNC:9325	YES	0	P2	CCDS447.1	ENSP00000493153	P50897	0	UPI0000132113	0	1	0	0	0	0	chr1:g.40073776A>C	0.6611	0.5741
chr1	40073900	rs11552578	A	G	19	152	2178	0.122	G	3_prime_UTR_variant	MODIFIER	PPT1	ENSG00000131238	Transcript	ENST00000642050.1	protein_coding	9/9	0	ENST00000642050.1:c.*161T>C	0	1571/4010	0	0	0	0	rs11552578	0	-1	0	SNV	HGNC	HGNC:9325	YES	0	P2	CCDS447.1	ENSP00000493153	P50897	0	UPI0000132113	0	1	0	0	0	0	chr1:g.40073900A>G	0.1514	0.171
chr1	40089385	rs16826876	A	G	10	152	1941	0.064	G	intron_variant	MODIFIER	PPT1	ENSG00000131238	Transcript	ENST00000642050.1	protein_coding	0	5/8	ENST00000642050.1:c.536+25T>C	0	0	0	0	0	0	rs16826876	0	-1	0	SNV	HGNC	HGNC:9325	YES	0	P2	CCDS447.1	ENSP00000493153	P50897	0	UPI0000132113	0	1	0	0	0	0	chr1:g.40089385A>G	0.0373	0
chr1	40091403	rs117284255	C	T	11	152	1826	0.071	T	splice_region_variant&intron_variant	LOW	PPT1	ENSG00000131238	Transcript	ENST00000642050.1	protein_coding	0	3/8	ENST00000642050.1:c.363-4G>A	0	0	0	0	0	0	rs117284255&CS120819&COSM146477	0	-1	0	SNV	HGNC	HGNC:9325	YES	0	P2	CCDS447.1	ENSP00000493153	P50897	0	UPI0000132113	0	1	0	0	0	0	chr1:g.40091403C>T	0.0096	0.0015
chr1	40097321	rs6600313	T	C	109	152	1971	0.718	C	5_prime_UTR_variant	MODIFIER	PPT1	ENSG00000131238	Transcript	ENST00000642050.1	protein_coding	1/9	0	ENST00000642050.1:c.-83A>G	0	407/4010	0	0	0	0	rs6600313	0	-1	0	SNV	HGNC	HGNC:9325	YES	0	P2	CCDS447.1	ENSP00000493153	P50897	0	UPI0000132113	0	1	0	0	0	0	chr1:g.40097321T>C	0.8327	0.7269
chr1	40257003	rs7548758	C	G	29	152	1554	0.186	G	upstream_gene_variant	MODIFIER	ZMPSTE24	ENSG00000084073	Transcript	ENST00000372759.4	protein_coding	0	0	0	0	0	0	0	0	0	rs7548758	1233	1	0	SNV	HGNC	HGNC:12877	YES	1	P1	CCDS449.1	ENSP00000361845	O75844	0	UPI000012A4C5	0	1	0	0	0	0	chr1:g.40257003C>G	0.131	0.118
chr1	40257123	rs926830	G	A	26	152	1323	0.167	A	upstream_gene_variant	MODIFIER	ZMPSTE24	ENSG00000084073	Transcript	ENST00000372759.4	protein_coding	0	0	0	0	0	0	0	0	0	rs926830	1113	1	0	SNV	HGNC	HGNC:12877	YES	1	P1	CCDS449.1	ENSP00000361845	O75844	0	UPI000012A4C5	0	1	0	0	0	0	chr1:g.40257123G>A	0.2181	0.2504
chr1	40257946	rs3765483	G	A	29	152	2183	0.186	A	upstream_gene_variant	MODIFIER	ZMPSTE24	ENSG00000084073	Transcript	ENST00000372759.4	protein_coding	0	0	0	0	0	0	0	0	0	rs3765483	290	1	0	SNV	HGNC	HGNC:12877	YES	1	P1	CCDS449.1	ENSP00000361845	O75844	0	UPI000012A4C5	0	1	0	0	0	0	chr1:g.40257946G>A	0.1306	0.1172
chr1	40267986	rs7516571	A	G	27	152	1773	0.173	G	intron_variant	MODIFIER	ZMPSTE24	ENSG00000084073	Transcript	ENST00000372759.4	protein_coding	0	3/9	ENST00000372759.4:c.357+114A>G	0	0	0	0	0	0	rs7516571	0	1	0	SNV	HGNC	HGNC:12877	YES	1	P1	CCDS449.1	ENSP00000361845	O75844	0	UPI000012A4C5	0	1	0	0	0	0	chr1:g.40267986A>G	0.2226	0.2708
chr1	40270145	rs16827109	T	G	29	152	1277	0.186	G	intron_variant	MODIFIER	ZMPSTE24	ENSG00000084073	Transcript	ENST00000372759.4	protein_coding	0	5/9	ENST00000372759.4:c.627+18T>G	0	0	0	0	0	0	rs16827109	0	1	0	SNV	HGNC	HGNC:12877	YES	1	P1	CCDS449.1	ENSP00000361845	O75844	0	UPI000012A4C5	0	1	0	0	0	0	chr1:g.40270145T>G	0.1154	0.0651
chr1	40271844	rs6677717	T	G	152	152	1028	1	G	intron_variant	MODIFIER	ZMPSTE24	ENSG00000084073	Transcript	ENST00000372759.4	protein_coding	0	5/9	ENST00000372759.4:c.628-50T>G	0	0	0	0	0	0	rs6677717	0	1	0	SNV	HGNC	HGNC:12877	YES	1	P1	CCDS449.1	ENSP00000361845	O75844	0	UPI000012A4C5	0	1	0	0	0	0	chr1:g.40271844T>G	0	1
chr1	40271917	rs2076697	T	C	22	150	888	0.149	C	synonymous_variant	LOW	ZMPSTE24	ENSG00000084073	Transcript	ENST00000372759.4	protein_coding	6/10	0	ENST00000372759.4:c.651T>C	ENSP00000361845.3:p.Asp217%3D	687/2975	651/1428	217/475	D	gaT/gaC	rs2076697	0	1	0	SNV	HGNC	HGNC:12877	YES	1	P1	CCDS449.1	ENSP00000361845	O75844	0	UPI000012A4C5	0	1	0	0	Conserved_Domains:cd07343&hmmpanther:PTHR10120:SF24&hmmpanther:PTHR10120&Pfam_domain:PF16491&Transmembrane_helices:TMhelix&PDB-ENSP_mappings:6bh8.B&PDB-ENSP_mappings:6bh8.A&PDB-ENSP_mappings:5syt.A&PDB-ENSP_mappings:4aw6.E&PDB-ENSP_mappings:4aw6.D&PDB-ENSP_mappings:4aw6.B&PDB-ENSP_mappings:4aw6.A&PDB-ENSP_mappings:2ypt.E&PDB-ENSP_mappings:2ypt.D&PDB-ENSP_mappings:2ypt.B&PDB-ENSP_mappings:2ypt.A	0	chr1:g.40271917T>C	0.1278	0.0582
chr1	40276227	rs6676644	C	T	150	152	2105	0.987	T	intron_variant	MODIFIER	ZMPSTE24	ENSG00000084073	Transcript	ENST00000372759.4	protein_coding	0	6/9	ENST00000372759.4:c.769+4192C>T	0	0	0	0	0	0	rs6676644	0	1	0	SNV	HGNC	HGNC:12877	YES	1	P1	CCDS449.1	ENSP00000361845	O75844	0	UPI000012A4C5	0	1	0	0	0	0	chr1:g.40276227C>T	0	0.9849
chr1	40293392	rs10489431	C	T	23	152	972	0.154	T	3_prime_UTR_variant	MODIFIER	ZMPSTE24	ENSG00000084073	Transcript	ENST00000372759.4	protein_coding	10/10	0	ENST00000372759.4:c.*723C>T	0	2187/2975	0	0	0	0	rs10489431	0	1	0	SNV	HGNC	HGNC:12877	YES	1	P1	CCDS449.1	ENSP00000361845	O75844	0	UPI000012A4C5	0	1	0	0	0	0	chr1:g.40293392C>T	0.1262	0.0613
chr1	40293559	rs10489432	A	G	28	152	1201	0.186	G	3_prime_UTR_variant	MODIFIER	ZMPSTE24	ENSG00000084073	Transcript	ENST00000372759.4	protein_coding	10/10	0	ENST00000372759.4:c.*890A>G	0	2354/2975	0	0	0	0	rs10489432	0	1	0	SNV	HGNC	HGNC:12877	YES	1	P1	CCDS449.1	ENSP00000361845	O75844	0	UPI000012A4C5	0	1	0	0	0	0	chr1:g.40293559A>G	0.1256	0.0613
chr1	40300870	rs41466547	A	T	14	152	2375	0.09	T	3_prime_UTR_variant	MODIFIER	COL9A2	ENSG00000049089	Transcript	ENST00000372748.8	protein_coding	32/32	0	ENST00000372748.8:c.*312T>A	0	2471/2852	0	0	0	0	rs41466547	0	-1	0	SNV	HGNC	HGNC:2218	YES	1	P1	CCDS450.1	ENSP00000361834	Q14055	0	UPI0000126D47	0	1	0	0	0	0	chr1:g.40300870A>T	0.0675	0.1899
chr1	40301271	rs140041506	G	T	8	152	1862	0.051	T	missense_variant	MODERATE	COL9A2	ENSG00000049089	Transcript	ENST00000372748.8	protein_coding	32/32	0	ENST00000372748.8:c.1981C>A	ENSP00000361834.3:p.Pro661Thr	2070/2852	1981/2070	661/689	P/T	Ccg/Acg	rs140041506	0	-1	0	SNV	HGNC	HGNC:2218	YES	1	P1	CCDS450.1	ENSP00000361834	Q14055	0	UPI0000126D47	0	1	deleterious	probably_damaging	hmmpanther:PTHR44706&Pfam_domain:PF01391&Low_complexity_(Seg):seg	0	chr1:g.40301271G>T	0.0072	0
chr1	40301906	rs6674856	A	G	14	152	1689	0.09	G	intron_variant	MODIFIER	COL9A2	ENSG00000049089	Transcript	ENST00000372748.8	protein_coding	0	30/31	ENST00000372748.8:c.1793-17T>C	0	0	0	0	0	0	rs6674856	0	-1	0	SNV	HGNC	HGNC:2218	YES	1	P1	CCDS450.1	ENSP00000361834	Q14055	0	UPI0000126D47	0	1	0	0	0	0	chr1:g.40301906A>G	0.0699	0.2005
chr1	40302604	rs12038020	C	T	11	152	1666	0.071	T	intron_variant	MODIFIER	COL9A2	ENSG00000049089	Transcript	ENST00000372748.8	protein_coding	0	30/31	ENST00000372748.8:c.1792+17G>A	0	0	0	0	0	0	rs12038020	0	-1	0	SNV	HGNC	HGNC:2218	YES	1	P1	CCDS450.1	ENSP00000361834	Q14055	0	UPI0000126D47	0	1	0	0	0	0	chr1:g.40302604C>T	0.0665	0.1044
chr1	40302672	rs3737821	C	T	14	152	1629	0.09	T	missense_variant	MODERATE	COL9A2	ENSG00000049089	Transcript	ENST00000372748.8	protein_coding	30/32	0	ENST00000372748.8:c.1741G>A	ENSP00000361834.3:p.Val581Ile	1830/2852	1741/2070	581/689	V/I	Gtt/Att	rs3737821	0	-1	0	SNV	HGNC	HGNC:2218	YES	1	P1	CCDS450.1	ENSP00000361834	Q14055	0	UPI0000126D47	0	1	tolerated	benign	hmmpanther:PTHR44706&Pfam_domain:PF01391&Low_complexity_(Seg):seg	0	chr1:g.40302672C>T	0.0663	0.1884
chr1	40303502	rs76810153	G	T	14	152	1673	0.09	T	intron_variant	MODIFIER	COL9A2	ENSG00000049089	Transcript	ENST00000372748.8	protein_coding	0	28/31	ENST00000372748.8:c.1548+28C>A	0	0	0	0	0	0	rs76810153	0	-1	0	SNV	HGNC	HGNC:2218	YES	1	P1	CCDS450.1	ENSP00000361834	Q14055	0	UPI0000126D47	0	1	0	0	0	0	chr1:g.40303502G>T	0.0713	0.2057
chr1	40303912	rs6684531	T	C	13	152	1682	0.083	C	intron_variant	MODIFIER	COL9A2	ENSG00000049089	Transcript	ENST00000372748.8	protein_coding	0	26/31	ENST00000372748.8:c.1368+16A>G	0	0	0	0	0	0	rs6684531	0	-1	0	SNV	HGNC	HGNC:2218	YES	1	P1	CCDS450.1	ENSP00000361834	Q14055	0	UPI0000126D47	0	1	0	0	0	0	chr1:g.40303912T>C	0.0667	0.1891
chr1	40303916	rs112370406	C	T	9	152	1666	0.058	T	intron_variant	MODIFIER	COL9A2	ENSG00000049089	Transcript	ENST00000372748.8	protein_coding	0	26/31	ENST00000372748.8:c.1368+12G>A	0	0	0	0	0	0	rs112370406	0	-1	0	SNV	HGNC	HGNC:2218	YES	1	P1	CCDS450.1	ENSP00000361834	Q14055	0	UPI0000126D47	0	1	0	0	0	0	chr1:g.40303916C>T	0.0331	0.0265
chr1	40304111	rs77695700	G	A	17	152	1917	0.109	A	intron_variant	MODIFIER	COL9A2	ENSG00000049089	Transcript	ENST00000372748.8	protein_coding	0	24/31	ENST00000372748.8:c.1288-12C>T	0	0	0	0	0	0	rs77695700	0	-1	0	SNV	HGNC	HGNC:2218	YES	1	P1	CCDS450.1	ENSP00000361834	Q14055	0	UPI0000126D47	0	1	0	0	0	0	chr1:g.40304111G>A	0.0699	0.0008
chr1	40304753	rs72944910	G	A	31	152	2336	0.199	A	intron_variant	MODIFIER	COL9A2	ENSG00000049089	Transcript	ENST00000372748.8	protein_coding	0	22/31	ENST00000372748.8:c.1161+41C>T	0	0	0	0	0	0	rs72944910	0	-1	0	SNV	HGNC	HGNC:2218	YES	1	P1	CCDS450.1	ENSP00000361834	Q14055	0	UPI0000126D47	0	1	0	0	0	0	chr1:g.40304753G>A	0.153	0.2466
chr1	40304784	rs117563156	A	T	13	152	2224	0.083	T	intron_variant	MODIFIER	COL9A2	ENSG00000049089	Transcript	ENST00000372748.8	protein_coding	0	22/31	ENST00000372748.8:c.1161+10T>A	0	0	0	0	0	0	rs117563156	0	-1	0	SNV	HGNC	HGNC:2218	YES	1	P1	CCDS450.1	ENSP00000361834	Q14055	0	UPI0000126D47	0	1	0	0	0	0	chr1:g.40304784A>T	0.0204	0.0182
chr1	40305760	rs6676013	C	T	11	152	2272	0.071	T	synonymous_variant	LOW	COL9A2	ENSG00000049089	Transcript	ENST00000372748.8	protein_coding	21/32	0	ENST00000372748.8:c.1062G>A	ENSP00000361834.3:p.Pro354%3D	1151/2852	1062/2070	354/689	P	ccG/ccA	rs6676013	0	-1	0	SNV	HGNC	HGNC:2218	YES	1	P1	CCDS450.1	ENSP00000361834	Q14055	0	UPI0000126D47	0	1	0	0	hmmpanther:PTHR44706&Pfam_domain:PF01391&Low_complexity_(Seg):seg	0	chr1:g.40305760C>T	0.0605	0.1014
chr1	40307451	rs2228567	G	C	11	152	2221	0.077	C	missense_variant	MODERATE	COL9A2	ENSG00000049089	Transcript	ENST00000372748.8	protein_coding	19/32	0	ENST00000372748.8:c.1003C>G	ENSP00000361834.3:p.Leu335Val	1092/2852	1003/2070	335/689	L/V	Cta/Gta	rs2228567	0	-1	0	SNV	HGNC	HGNC:2218	YES	1	P1	CCDS450.1	ENSP00000361834	Q14055	0	UPI0000126D47	0	1	deleterious	possibly_damaging	hmmpanther:PTHR44706&Pfam_domain:PF01391&MobiDB_lite:mobidb-lite	0	chr1:g.40307451G>C	0.0847	0.0514
chr1	40307477	rs2228564	T	C	114	152	2237	0.75	C	missense_variant	MODERATE	COL9A2	ENSG00000049089	Transcript	ENST00000372748.8	protein_coding	19/32	0	ENST00000372748.8:c.977A>G	ENSP00000361834.3:p.Gln326Arg	1066/2852	977/2070	326/689	Q/R	cAg/cGg	rs2228564&CP995083	0	-1	0	SNV	HGNC	HGNC:2218	YES	1	P1	CCDS450.1	ENSP00000361834	Q14055	0	UPI0000126D47	0	1	tolerated	benign	hmmpanther:PTHR44706&Pfam_domain:PF01391&MobiDB_lite:mobidb-lite	0	chr1:g.40307477T>C	0.3974	0.4183
chr1	40307478	rs12077871	G	A	11	152	2145	0.071	A	stop_gained	HIGH	COL9A2	ENSG00000049089	Transcript	ENST00000372748.8	protein_coding	19/32	0	ENST00000372748.8:c.976C>T	ENSP00000361834.3:p.Gln326Ter	1065/2852	976/2070	326/689	Q/*	Cag/Tag	rs12077871	0	-1	0	SNV	HGNC	HGNC:2218	YES	1	P1	CCDS450.1	ENSP00000361834	Q14055	0	UPI0000126D47	0	1	0	0	hmmpanther:PTHR44706&Pfam_domain:PF01391&MobiDB_lite:mobidb-lite	0	chr1:g.40307478G>A	0.0639	0.1021
chr1	40307503	rs118135975	G	C	13	152	2071	0.083	C	splice_region_variant&intron_variant	LOW	COL9A2	ENSG00000049089	Transcript	ENST00000372748.8	protein_coding	0	18/31	ENST00000372748.8:c.955-4C>G	0	0	0	0	0	0	rs118135975	0	-1	0	SNV	HGNC	HGNC:2218	YES	1	P1	CCDS450.1	ENSP00000361834	Q14055	0	UPI0000126D47	0	1	0	0	0	0	chr1:g.40307503G>C	0.0156	0
chr1	40311080	rs3737815	C	A	57	152	2335	0.385	A	intron_variant	MODIFIER	COL9A2	ENSG00000049089	Transcript	ENST00000372748.8	protein_coding	0	12/31	ENST00000372748.8:c.630+13G>T	0	0	0	0	0	0	rs3737815	0	-1	0	SNV	HGNC	HGNC:2218	YES	1	P1	CCDS450.1	ENSP00000361834	Q14055	0	UPI0000126D47	0	1	0	0	0	0	chr1:g.40311080C>A	0.1781	0.0333
chr1	40312120	rs11207843	G	A	24	152	2059	0.154	A	splice_region_variant&intron_variant	LOW	COL9A2	ENSG00000049089	Transcript	ENST00000372748.8	protein_coding	0	7/31	ENST00000372748.8:c.364-8C>T	0	0	0	0	0	0	rs11207843	0	-1	0	SNV	HGNC	HGNC:2218	YES	1	P1	CCDS450.1	ENSP00000361834	Q14055	0	UPI0000126D47	0	1	0	0	0	0	chr1:g.40312120G>A	0.0523	0.0575
chr1	40312128	rs1979785	T	G	102	152	2093	0.673	G	intron_variant	MODIFIER	COL9A2	ENSG00000049089	Transcript	ENST00000372748.8	protein_coding	0	7/31	ENST00000372748.8:c.364-16A>C	0	0	0	0	0	0	rs1979785	0	-1	0	SNV	HGNC	HGNC:2218	YES	1	P1	CCDS450.1	ENSP00000361834	Q14055	0	UPI0000126D47	0	1	0	0	0	0	chr1:g.40312128T>G	0.4016	0.3828
chr1	40312132	rs78091688	T	C	18	152	1972	0.115	C	intron_variant	MODIFIER	COL9A2	ENSG00000049089	Transcript	ENST00000372748.8	protein_coding	0	7/31	ENST00000372748.8:c.364-20A>G	0	0	0	0	0	0	rs78091688	0	-1	0	SNV	HGNC	HGNC:2218	YES	1	P1	CCDS450.1	ENSP00000361834	Q14055	0	UPI0000126D47	0	1	0	0	0	0	chr1:g.40312132T>C	0.1272	0.1982
chr1	40312705	0	C	T	99	152	2288	0.654	T	intron_variant	MODIFIER	COL9A2	ENSG00000049089	Transcript	ENST00000372748.8	protein_coding	0	5/31	ENST00000372748.8:c.303+26G>A	0	0	0	0	0	0	rs1983658	0	-1	0	SNV	HGNC	HGNC:2218	YES	1	P1	CCDS450.1	ENSP00000361834	Q14055	0	UPI0000126D47	0	1	0	0	0	0	chr1:g.40312705C>T	0.3744	0.3124
chr1	40314169	rs2273195	G	T	21	152	2150	0.135	T	intron_variant	MODIFIER	COL9A2	ENSG00000049089	Transcript	ENST00000372748.8	protein_coding	0	4/31	ENST00000372748.8:c.249+36C>A	0	0	0	0	0	0	rs2273195	0	-1	0	SNV	HGNC	HGNC:2218	YES	1	P1	CCDS450.1	ENSP00000361834	Q14055	0	UPI0000126D47	0	1	0	0	0	0	chr1:g.40314169G>T	0.15	0.2194
chr1	40818694	rs2361660	G	C	51	152	1614	0.333	C	intron_variant	MODIFIER	KCNQ4	ENSG00000117013	Transcript	ENST00000347132.10	protein_coding	0	4/13	ENST00000347132.10:c.708+14G>C	0	0	0	0	0	0	rs2361660	0	1	0	SNV	HGNC	HGNC:6298	YES	1	P2	CCDS456.1	ENSP00000262916	P56696	0	UPI000013D35B	0	1	0	0	0	0	chr1:g.40818694G>C	0.5675	0.5484
chr1	40819415	rs4660468	T	C	51	152	2047	0.333	C	synonymous_variant	LOW	KCNQ4	ENSG00000117013	Transcript	ENST00000347132.10	protein_coding	5/14	0	ENST00000347132.10:c.777T>C	ENSP00000262916.6:p.Ala259%3D	1084/4324	777/2088	259/695	A	gcT/gcC	rs4660468	0	1	0	SNV	HGNC	HGNC:6298	YES	1	P2	CCDS456.1	ENSP00000262916	P56696	0	UPI000013D35B	0	1	0	0	Gene3D:1.10.287.70&Pfam_domain:PF00520&Prints_domain:PR00169&hmmpanther:PTHR11537&hmmpanther:PTHR11537:SF4&Superfamily_domains:SSF81324	0	chr1:g.40819415T>C	0	0.5348
chr1	41001131	rs12718433	G	A	105	150	1438	0.708	A	intron_variant	MODIFIER	CTPS1	ENSG00000171793	Transcript	ENST00000372621.8	protein_coding	0	10/18	ENST00000372621.8:c.1094+14G>A	0	0	0	0	0	0	rs12718433	0	1	0	SNV	HGNC	HGNC:2519	YES	1	P1	CCDS459.1	ENSP00000361704	P17812	0	UPI0000132D63	0	1	0	0	0	0	chr1:g.41001131G>A	0.3331	0.1014
chr1	41510657	rs9439043	T	C	151	152	2117	0.994	C	missense_variant	MODERATE	HIVEP3	ENSG00000127124	Transcript	ENST00000372583.6	protein_coding	9/9	0	ENST00000372583.6:c.7015A>G	ENSP00000361664.1:p.Thr2339Ala	8325/12617	7015/7221	2339/2406	T/A	Acc/Gcc	rs9439043	0	-1	0	SNV	HGNC	HGNC:13561	YES	1	P3	CCDS463.1	ENSP00000361664	Q5T1R4	0	UPI000013CC24	0	0	tolerated_low_confidence	benign	MobiDB_lite:mobidb-lite	0	chr1:g.41510657T>C	0	0.8669
chr1	41513485	rs615177	A	G	119	152	2082	0.782	G	synonymous_variant	LOW	HIVEP3	ENSG00000127124	Transcript	ENST00000372583.6	protein_coding	8/9	0	ENST00000372583.6:c.5736T>C	ENSP00000361664.1:p.Ala1912%3D	7046/12617	5736/7221	1912/2406	A	gcT/gcC	rs615177	0	-1	0	SNV	HGNC	HGNC:13561	YES	1	P3	CCDS463.1	ENSP00000361664	Q5T1R4	0	UPI000013CC24	0	0	0	0	hmmpanther:PTHR23233:SF50&hmmpanther:PTHR23233&MobiDB_lite:mobidb-lite&MobiDB_lite:mobidb-lite	0	chr1:g.41513485A>G	0	0.6604
chr1	41581141	rs2810565	C	T	152	152	1829	1	T	downstream_gene_variant	MODIFIER	AC119676.1	ENSG00000284895	Transcript	ENST00000646142.1	protein_coding	0	0	0	0	0	0	0	0	0	rs2810565	4165	-1	0	SNV	Clone_based_ensembl_gene	0	YES	0	P1	0	ENSP00000494286	0	A0A2R8Y556	UPI000D1936BF	0	0	0	0	0	0	chr1:g.41581141C>T	0	0.9175
chr1	41583361	rs2984694	G	A	152	152	2244	1	A	downstream_gene_variant	MODIFIER	AC119676.1	ENSG00000284895	Transcript	ENST00000646142.1	protein_coding	0	0	0	0	0	0	0	0	0	rs2984694	1945	-1	0	SNV	Clone_based_ensembl_gene	0	YES	0	P1	0	ENSP00000494286	0	A0A2R8Y556	UPI000D1936BF	0	0	0	0	0	0	chr1:g.41583361G>A	0	0.8139
chr1	41583469	rs2475842	C	G	152	152	2016	1	G	downstream_gene_variant	MODIFIER	AC119676.1	ENSG00000284895	Transcript	ENST00000646142.1	protein_coding	0	0	0	0	0	0	0	0	0	rs2475842	1837	-1	0	SNV	Clone_based_ensembl_gene	0	YES	0	P1	0	ENSP00000494286	0	A0A2R8Y556	UPI000D1936BF	0	0	0	0	0	0	chr1:g.41583469C>G	0.9493	0.8139
chr1	42733353	rs112310775	C	T	19	152	2040	0.122	T	3_prime_UTR_variant	MODIFIER	CLDN19	ENSG00000164007	Transcript	ENST00000296387.5	protein_coding	5/5	0	ENST00000296387.5:c.*1733G>A	0	2599/2859	0	0	0	0	rs112310775	0	-1	0	SNV	HGNC	HGNC:2040	YES	2	P1	CCDS471.1	ENSP00000296387	Q8N6F1	0	UPI000013E32D	0	1	0	0	0	0	chr1:g.42733353C>T	0.1254	0.1505
chr1	42733444	rs56345167	A	G	19	152	2233	0.122	G	3_prime_UTR_variant	MODIFIER	CLDN19	ENSG00000164007	Transcript	ENST00000296387.5	protein_coding	5/5	0	ENST00000296387.5:c.*1642T>C	0	2508/2859	0	0	0	0	rs56345167	0	-1	0	SNV	HGNC	HGNC:2040	YES	2	P1	CCDS471.1	ENSP00000296387	Q8N6F1	0	UPI000013E32D	0	1	0	0	0	0	chr1:g.42733444A>G	0.1907	0.298
chr1	42734855	rs912075	T	C	94	152	2175	0.615	C	3_prime_UTR_variant	MODIFIER	CLDN19	ENSG00000164007	Transcript	ENST00000296387.5	protein_coding	5/5	0	ENST00000296387.5:c.*231A>G	0	1097/2859	0	0	0	0	rs912075	0	-1	0	SNV	HGNC	HGNC:2040	YES	2	P1	CCDS471.1	ENSP00000296387	Q8N6F1	0	UPI000013E32D	0	1	0	0	0	0	chr1:g.42734855T>C	0.6068	0.5212
chr1	42735863	rs4660658	G	A	46	152	2096	0.301	A	intron_variant	MODIFIER	CLDN19	ENSG00000164007	Transcript	ENST00000296387.5	protein_coding	0	4/4	ENST00000296387.5:c.626+15C>T	0	0	0	0	0	0	rs4660658	0	-1	0	SNV	HGNC	HGNC:2040	YES	2	P1	CCDS471.1	ENSP00000296387	Q8N6F1	0	UPI000013E32D	0	1	0	0	0	0	chr1:g.42735863G>A	0.1905	0.2451
chr1	42735905	rs116804195	C	T	10	152	2008	0.064	T	missense_variant	MODERATE	CLDN19	ENSG00000164007	Transcript	ENST00000296387.5	protein_coding	4/5	0	ENST00000296387.5:c.599G>A	ENSP00000296387.1:p.Arg200Gln	790/2859	599/675	200/224	R/Q	cGg/cAg	rs116804195	0	-1	0	SNV	HGNC	HGNC:2040	YES	2	P1	CCDS471.1	ENSP00000296387	Q8N6F1	0	UPI000013E32D	0	1	tolerated	benign	hmmpanther:PTHR12002&hmmpanther:PTHR12002:SF27&MobiDB_lite:mobidb-lite	0	chr1:g.42735905C>T	0.0108	0.0015
chr1	42926579	rs4658	C	G	73	152	2174	0.481	G	3_prime_UTR_variant	MODIFIER	SLC2A1	ENSG00000117394	Transcript	ENST00000426263.8	protein_coding	10/10	0	ENST00000426263.8:c.*462G>C	0	2466/3670	0	0	0	0	rs4658	0	-1	0	SNV	HGNC	HGNC:11005	YES	1	P1	CCDS477.1	ENSP00000416293	P11166	0	UPI00002058B9	0	1	0	0	0	0	chr1:g.42926579C>G	0.3834	0.6732
chr1	42929964	rs2229682	C	T	35	152	2125	0.244	T	synonymous_variant	LOW	SLC2A1	ENSG00000117394	Transcript	ENST00000426263.8	protein_coding	5/10	0	ENST00000426263.8:c.588G>A	ENSP00000416293.2:p.Pro196%3D	1113/3670	588/1479	196/492	P	ccG/ccA	rs2229682	0	-1	0	SNV	HGNC	HGNC:11005	YES	1	P1	CCDS477.1	ENSP00000416293	P11166	0	UPI00002058B9	0	1	0	0	Gene3D:1.20.1250.20&PDB-ENSP_mappings:4pyp.A&PDB-ENSP_mappings:5eqg.A&PDB-ENSP_mappings:5eqh.A&PDB-ENSP_mappings:5eqi.A&Pfam_domain:PF00083&PROSITE_profiles:PS50850&hmmpanther:PTHR23503&hmmpanther:PTHR23503:SF51&Superfamily_domains:SSF103473&TIGRFAM_domain:TIGR00879&Transmembrane_helices:TMhelix&Conserved_Domains:cd06174	0	chr1:g.42929964C>T	0.1196	0.0242
chr1	42930743	rs11537641	G	A	37	152	2202	0.256	A	synonymous_variant	LOW	SLC2A1	ENSG00000117394	Transcript	ENST00000426263.8	protein_coding	4/10	0	ENST00000426263.8:c.399C>T	ENSP00000416293.2:p.Cys133%3D	924/3670	399/1479	133/492	C	tgC/tgT	rs11537641&CM044065	0	-1	0	SNV	HGNC	HGNC:11005	YES	1	P1	CCDS477.1	ENSP00000416293	P11166	0	UPI00002058B9	0	1	0	0	Gene3D:1.20.1250.20&PDB-ENSP_mappings:4pyp.A&PDB-ENSP_mappings:5eqg.A&PDB-ENSP_mappings:5eqh.A&PDB-ENSP_mappings:5eqi.A&Pfam_domain:PF00083&Prints_domain:PR00171&PROSITE_patterns:PS00217&PROSITE_profiles:PS50850&hmmpanther:PTHR23503&hmmpanther:PTHR23503:SF51&Superfamily_domains:SSF103473&TIGRFAM_domain:TIGR00879&Transmembrane_helices:TMhelix&Conserved_Domains:cd06174	0	chr1:g.42930743G>A	0.1414	0.0802
chr1	42943295	rs1385129	G	A	64	152	2877	0.417	A	synonymous_variant	LOW	SLC2A1	ENSG00000117394	Transcript	ENST00000426263.8	protein_coding	2/10	0	ENST00000426263.8:c.45C>T	ENSP00000416293.2:p.Ala15%3D	570/3670	45/1479	15/492	A	gcC/gcT	rs1385129	0	-1	0	SNV	HGNC	HGNC:11005	YES	1	P1	CCDS477.1	ENSP00000416293	P11166	0	UPI00002058B9	0	1	0	0	Gene3D:1.20.1250.20&PDB-ENSP_mappings:4pyp.A&PDB-ENSP_mappings:5eqg.A&PDB-ENSP_mappings:5eqh.A&PDB-ENSP_mappings:5eqi.A&PROSITE_profiles:PS50850&hmmpanther:PTHR23503&hmmpanther:PTHR23503:SF51&Transmembrane_helices:TMhelix	0	chr1:g.42943295G>A	0.2404	0.1543
chr1	42958848	rs11537640	T	G	34	152	1925	0.218	G	5_prime_UTR_variant	MODIFIER	SLC2A1	ENSG00000117394	Transcript	ENST00000426263.8	protein_coding	1/10	0	ENST00000426263.8:c.-197A>C	0	329/3670	0	0	0	0	rs11537640	0	-1	0	SNV	HGNC	HGNC:11005	YES	1	P1	CCDS477.1	ENSP00000416293	P11166	0	UPI00002058B9	0	1	0	0	0	0	chr1:g.42958848T>G	0.232	0.2595
chr1	43346404	rs1760670	G	A	26	152	2534	0.167	A	intron_variant	MODIFIER	MPL	ENSG00000117400	Transcript	ENST00000372470.8	protein_coding	0	6/11	ENST00000372470.8:c.981-41G>A	0	0	0	0	0	0	rs1760670	0	1	0	SNV	HGNC	HGNC:7217	YES	1	P2	CCDS483.1	ENSP00000361548	P40238	0	UPI000002DB88	0	1	0	0	0	0	chr1:g.43346404G>A	0.2097	0.1944
chr1	43420823	rs2782643	C	T	26	152	2499	0.167	T	missense_variant	MODERATE	SZT2	ENSG00000198198	Transcript	ENST00000562955.2	protein_coding	10/71	0	ENST00000562955.2:c.1336C>T	ENSP00000457168.1:p.Pro446Ser	1409/13968	1336/10128	446/3375	P/S	Ccc/Tcc	rs2782643	0	1	0	SNV	HGNC	HGNC:29040	YES	5	P2	CCDS30694.2	ENSP00000457168	Q5T011	0	UPI0001E24F46	0	1	tolerated	benign	0	0	chr1:g.43420823C>T	0.1981	0.0998
chr1	43425140	rs143992266	G	A	18	152	2687	0.115	A	missense_variant	MODERATE	SZT2	ENSG00000198198	Transcript	ENST00000562955.2	protein_coding	18/71	0	ENST00000562955.2:c.2578G>A	ENSP00000457168.1:p.Glu860Lys	2651/13968	2578/10128	860/3375	E/K	Gaa/Aaa	rs143992266	0	1	0	SNV	HGNC	HGNC:29040	YES	5	P2	CCDS30694.2	ENSP00000457168	Q5T011	0	UPI0001E24F46	0	1	tolerated	benign	hmmpanther:PTHR14918	0	chr1:g.43425140G>A	0.0116	0
chr1	43435340	rs2039531	A	C	26	152	2263	0.167	C	intron_variant	MODIFIER	SZT2	ENSG00000198198	Transcript	ENST00000562955.2	protein_coding	0	41/70	ENST00000562955.2:c.5863+11A>C	0	0	0	0	0	0	rs2039531	0	1	0	SNV	HGNC	HGNC:29040	YES	5	P2	CCDS30694.2	ENSP00000457168	Q5T011	0	UPI0001E24F46	0	1	0	0	0	0	chr1:g.43435340A>C	0.1989	0.1006
chr1	43437918	rs2782648	G	T	26	152	2505	0.167	T	intron_variant	MODIFIER	SZT2	ENSG00000198198	Transcript	ENST00000562955.2	protein_coding	0	45/70	ENST00000562955.2:c.6337+16G>T	0	0	0	0	0	0	rs2782648	0	1	0	SNV	HGNC	HGNC:29040	YES	5	P2	CCDS30694.2	ENSP00000457168	Q5T011	0	UPI0001E24F46	0	1	0	0	0	0	chr1:g.43437918G>T	0.2119	0.146
chr1	43441225	rs2027130	A	G	26	152	2057	0.167	G	synonymous_variant	LOW	SZT2	ENSG00000198198	Transcript	ENST00000562955.2	protein_coding	52/71	0	ENST00000562955.2:c.7185A>G	ENSP00000457168.1:p.Glu2395%3D	7258/13968	7185/10128	2395/3375	E	gaA/gaG	rs2027130	0	1	0	SNV	HGNC	HGNC:29040	YES	5	P2	CCDS30694.2	ENSP00000457168	Q5T011	0	UPI0001E24F46	0	1	0	0	MobiDB_lite:mobidb-lite&hmmpanther:PTHR14918	0	chr1:g.43441225A>G	0.1963	0.0885
chr1	43443594	rs2255632	T	C	27	152	1764	0.173	C	splice_region_variant&intron_variant	LOW	SZT2	ENSG00000198198	Transcript	ENST00000562955.2	protein_coding	0	60/70	ENST00000562955.2:c.8455-3T>C	0	0	0	0	0	0	rs2255632	0	1	0	SNV	HGNC	HGNC:29040	YES	5	P2	CCDS30694.2	ENSP00000457168	Q5T011	0	UPI0001E24F46	0	1	0	0	0	0	chr1:g.43443594T>C	0.221	0.1233
chr1	43824858	rs37458	A	G	10	152	2269	0.064	G	intron_variant&NMD_transcript_variant	MODIFIER	AL451062.3	ENSG00000284989	Transcript	ENST00000645057.1	nonsense_mediated_decay	0	18/25	ENST00000645057.1:c.*1531+9925A>G	0	0	0	0	0	0	rs37458	0	1	0	SNV	Clone_based_ensembl_gene	0	YES	0	P1	0	ENSP00000494063	0	A0A2R8Y4U1	UPI000D197852	0	0	0	0	0	0	chr1:g.43824858A>G	0.2364	0.3139
chr1	43920943	rs3120803	A	G	131	152	1926	0.865	G	intron_variant&NMD_transcript_variant	MODIFIER	AL451062.3	ENSG00000284989	Transcript	ENST00000645057.1	nonsense_mediated_decay	0	25/25	ENST00000645057.1:c.*2360+15A>G	0	0	0	0	0	0	rs3120803	0	1	0	SNV	Clone_based_ensembl_gene	0	YES	0	P1	0	ENSP00000494063	0	A0A2R8Y4U1	UPI000D197852	0	0	0	0	0	0	chr1:g.43920943A>G	0	0.6407
chr1	43930114	rs2108202	C	T	80	152	2768	0.538	T	intron_variant&NMD_transcript_variant	MODIFIER	AL451062.3	ENSG00000284989	Transcript	ENST00000645057.1	nonsense_mediated_decay	0	25/25	ENST00000645057.1:c.*2361-18C>T	0	0	0	0	0	0	rs2108202	0	1	0	SNV	Clone_based_ensembl_gene	0	YES	0	P1	0	ENSP00000494063	0	A0A2R8Y4U1	UPI000D197852	0	0	0	0	0	0	chr1:g.43930114C>T	0.5188	0.143
chr1	44826501	rs11573590	G	A	23	152	2059	0.147	A	missense_variant	MODERATE	PTCH2	ENSG00000117425	Transcript	ENST00000372192.4	protein_coding	18/22	0	ENST00000372192.4:c.2963C>T	ENSP00000361266.3:p.Thr988Met	3284/4410	2963/3612	988/1203	T/M	aCg/aTg	rs11573590	0	-1	0	SNV	HGNC	HGNC:9586	YES	1	P3	CCDS516.1	ENSP00000361266	Q9Y6C5	0	UPI00001328B8	0	1	deleterious	possibly_damaging	hmmpanther:PTHR10796&hmmpanther:PTHR10796:SF62&Pfam_domain:PF02460&TIGRFAM_domain:TIGR00918&Superfamily_domains:SSF82866	0	chr1:g.44826501G>A	0.0629	0.0015
chr1	44827032	rs34245589	G	A	15	152	2244	0.096	A	synonymous_variant	LOW	PTCH2	ENSG00000117425	Transcript	ENST00000372192.4	protein_coding	17/22	0	ENST00000372192.4:c.2565C>T	ENSP00000361266.3:p.Leu855%3D	2886/4410	2565/3612	855/1203	L	ctC/ctT	rs34245589	0	-1	0	SNV	HGNC	HGNC:9586	YES	1	P3	CCDS516.1	ENSP00000361266	Q9Y6C5	0	UPI00001328B8	0	1	0	0	hmmpanther:PTHR10796&hmmpanther:PTHR10796:SF62&TIGRFAM_domain:TIGR00918	0	chr1:g.44827032G>A	0.009	0
chr1	44874670	rs77068026	A	C	23	152	1562	0.154	C	splice_region_variant&intron_variant	LOW	EIF2B3	ENSG00000070785	Transcript	ENST00000360403.6	protein_coding	0	10/11	ENST00000360403.6:c.1202+8T>G	0	0	0	0	0	0	rs77068026	0	-1	0	SNV	HGNC	HGNC:3259	YES	1	P1	CCDS517.1	ENSP00000353575	Q9NR50	0	UPI0000046983	0	1	0	0	0	0	chr1:g.44874670A>C	0.0156	0
chr1	44879774	rs3738248	T	A	28	152	2458	0.179	A	intron_variant	MODIFIER	EIF2B3	ENSG00000070785	Transcript	ENST00000360403.6	protein_coding	0	8/11	ENST00000360403.6:c.975+44A>T	0	0	0	0	0	0	rs3738248	0	-1	0	SNV	HGNC	HGNC:3259	YES	1	P1	CCDS517.1	ENSP00000353575	Q9NR50	0	UPI0000046983	0	1	0	0	0	0	chr1:g.44879774T>A	0.1448	0.112
chr1	44897320	rs263978	T	C	149	152	1450	0.981	C	intron_variant	MODIFIER	EIF2B3	ENSG00000070785	Transcript	ENST00000360403.6	protein_coding	0	6/11	ENST00000360403.6:c.656+35A>G	0	0	0	0	0	0	rs263978	0	-1	0	SNV	HGNC	HGNC:3259	YES	1	P1	CCDS517.1	ENSP00000353575	Q9NR50	0	UPI0000046983	0	1	0	0	0	0	chr1:g.44897320T>C	0.7911	0.9705
chr1	44978366	rs11556200	G	A	88	152	1590	0.59	A	synonymous_variant	LOW	EIF2B3	ENSG00000070785	Transcript	ENST00000360403.6	protein_coding	3/12	0	ENST00000360403.6:c.243C>T	ENSP00000353575.2:p.Asp81%3D	370/1659	243/1359	81/452	D	gaC/gaT	rs11556200	0	-1	0	SNV	HGNC	HGNC:3259	YES	1	P1	CCDS517.1	ENSP00000353575	Q9NR50	0	UPI0000046983	0	1	0	0	PDB-ENSP_mappings:6caj.I&PDB-ENSP_mappings:6caj.J&PDB-ENSP_mappings:6ezo.E&PDB-ENSP_mappings:6ezo.F&Pfam_domain:PF00483&hmmpanther:PTHR22572&hmmpanther:PTHR22572:SF93&Superfamily_domains:SSF53448&Conserved_Domains:cd04198	0	chr1:g.44978366G>A	0.2965	0.4032
chr1	44986555	rs489676	G	C	115	152	2122	0.763	C	5_prime_UTR_variant	MODIFIER	EIF2B3	ENSG00000070785	Transcript	ENST00000360403.6	protein_coding	1/12	0	ENST00000360403.6:c.-72C>G	0	56/1659	0	0	0	0	rs489676	0	-1	0	SNV	HGNC	HGNC:3259	YES	1	P1	CCDS517.1	ENSP00000353575	Q9NR50	0	UPI0000046983	0	1	0	0	0	0	chr1:g.44986555G>C	0.4806	0.646
chr1	45014037	rs2228084	A	G	27	152	2546	0.173	G	synonymous_variant	LOW	UROD	ENSG00000126088	Transcript	ENST00000246337.9	protein_coding	6/10	0	ENST00000246337.9:c.603A>G	ENSP00000246337.4:p.Pro201%3D	615/1193	603/1104	201/367	P	ccA/ccG	rs2228084	0	1	0	SNV	HGNC	HGNC:12591	YES	1	P1	CCDS518.1	ENSP00000246337	P06132	0	UPI0000112E85	0	1	0	0	HAMAP:MF_00218&Conserved_Domains:cd00717&hmmpanther:PTHR21091:SF2&hmmpanther:PTHR21091&Pfam_domain:PF01208&Gene3D:3.20.20.210&TIGRFAM_domain:TIGR01464&Superfamily_domains:SSF51726&PDB-ENSP_mappings:3gw3.A&PDB-ENSP_mappings:3gw0.A&PDB-ENSP_mappings:3gvw.A&PDB-ENSP_mappings:3gvv.A&PDB-ENSP_mappings:3gvr.A&PDB-ENSP_mappings:3gvq.A&PDB-ENSP_mappings:2q71.A&PDB-ENSP_mappings:2q6z.A&PDB-ENSP_mappings:1…	0	chr1:g.45014037A>G	0.0954	0.1528
chr1	45330597	rs3219493	G	C	152	152	2480	1	C	downstream_gene_variant	MODIFIER	HPDL	ENSG00000186603	Transcript	ENST00000334815.4	protein_coding	0	0	0	0	0	0	0	0	0	rs3219493	2064	1	0	SNV	HGNC	HGNC:28242	YES	0	P1	CCDS519.1	ENSP00000335060	Q96IR7	0	UPI000004E83B	0	0	0	0	0	0	chr1:g.45330597G>C	0.9353	0.9705
chr1	45331833	rs3219489	C	G	100	152	2380	0.667	G	downstream_gene_variant	MODIFIER	HPDL	ENSG00000186603	Transcript	ENST00000334815.4	protein_coding	0	0	0	0	0	0	0	0	0	rs3219489&CM083726	3300	1	0	SNV	HGNC	HGNC:28242	YES	0	P1	CCDS519.1	ENSP00000335060	Q96IR7	0	UPI000004E83B	0	0	0	0	0	0	chr1:g.45331833C>G	0.3135	0.2579
chr1	45332883	rs3219487	T	C	152	152	2742	1	C	downstream_gene_variant	MODIFIER	HPDL	ENSG00000186603	Transcript	ENST00000334815.4	protein_coding	0	0	0	0	0	0	0	0	0	rs3219487	4350	1	0	SNV	HGNC	HGNC:28242	YES	0	P1	CCDS519.1	ENSP00000335060	Q96IR7	0	UPI000004E83B	0	0	0	0	0	0	chr1:g.45332883T>C	0.9371	0.9766
chr1	45508256	rs2275276	G	A	107	152	2641	0.705	A	synonymous_variant	LOW	MMACHC	ENSG00000132763	Transcript	ENST00000401061.9	protein_coding	3/4	0	ENST00000401061.9:c.321G>A	ENSP00000383840.4:p.Val107%3D	354/5049	321/849	107/282	V	gtG/gtA	rs2275276	0	1	0	SNV	HGNC	HGNC:24525	YES	2	P1	CCDS41324.1	ENSP00000383840	Q9Y4U1	0	UPI00001C1D6D	0	1	0	0	Conserved_Domains:cd12959&hmmpanther:PTHR31457&Pfam_domain:PF16690&PDB-ENSP_mappings:5uos.A&PDB-ENSP_mappings:3som.P&PDB-ENSP_mappings:3som.O&PDB-ENSP_mappings:3som.N&PDB-ENSP_mappings:3som.M&PDB-ENSP_mappings:3som.L&PDB-ENSP_mappings:3som.K&PDB-ENSP_mappings:3som.J&PDB-ENSP_mappings:3som.I&PDB-ENSP_mappings:3som.H&PDB-ENSP_mappings:3som.G&PDB-ENSP_mappings:3som.F&PDB-ENSP_mappings:3som.E&PDB-ENS…	0	chr1:g.45508256G>A	0.4752	0.3654
chr1	45509494	rs9729395	A	G	42	152	1020	0.276	G	3_prime_UTR_variant	MODIFIER	MMACHC	ENSG00000132763	Transcript	ENST00000401061.9	protein_coding	4/4	0	ENST00000401061.9:c.*279A>G	0	1161/5049	0	0	0	0	rs9729395	0	1	0	SNV	HGNC	HGNC:24525	YES	2	P1	CCDS41324.1	ENSP00000383840	Q9Y4U1	0	UPI00001C1D6D	0	1	0	0	0	0	chr1:g.45509494A>G	0.2634	0.2179
chr1	45510184	rs11580609	C	G	108	152	2054	0.712	G	3_prime_UTR_variant	MODIFIER	MMACHC	ENSG00000132763	Transcript	ENST00000401061.9	protein_coding	4/4	0	ENST00000401061.9:c.*969C>G	0	1851/5049	0	0	0	0	rs11580609	0	1	0	SNV	HGNC	HGNC:24525	YES	2	P1	CCDS41324.1	ENSP00000383840	Q9Y4U1	0	UPI00001C1D6D	0	1	0	0	0	0	chr1:g.45510184C>G	0.4804	0.3722
chr1	45510475	rs882803	G	A	151	152	2496	0.994	A	3_prime_UTR_variant	MODIFIER	MMACHC	ENSG00000132763	Transcript	ENST00000401061.9	protein_coding	4/4	0	ENST00000401061.9:c.*1260G>A	0	2142/5049	0	0	0	0	rs882803	0	1	0	SNV	HGNC	HGNC:24525	YES	2	P1	CCDS41324.1	ENSP00000383840	Q9Y4U1	0	UPI00001C1D6D	0	1	0	0	0	0	chr1:g.45510475G>A	0	0.59
chr1	45510800	rs7903	G	C	107	152	2743	0.705	C	3_prime_UTR_variant	MODIFIER	MMACHC	ENSG00000132763	Transcript	ENST00000401061.9	protein_coding	4/4	0	ENST00000401061.9:c.*1585G>C	0	2467/5049	0	0	0	0	rs7903	0	1	0	SNV	HGNC	HGNC:24525	YES	2	P1	CCDS41324.1	ENSP00000383840	Q9Y4U1	0	UPI00001C1D6D	0	1	0	0	0	0	chr1:g.45510800G>C	0.4804	0.3722
chr1	45510915	rs1044717	A	G	151	152	2145	0.994	G	3_prime_UTR_variant	MODIFIER	MMACHC	ENSG00000132763	Transcript	ENST00000401061.9	protein_coding	4/4	0	ENST00000401061.9:c.*1700A>G	0	2582/5049	0	0	0	0	rs1044717	0	1	0	SNV	HGNC	HGNC:24525	YES	2	P1	CCDS41324.1	ENSP00000383840	Q9Y4U1	0	UPI00001C1D6D	0	1	0	0	0	0	chr1:g.45510915A>G	0.8255	0.8623
chr1	46189486	rs6659553	T	C	152	152	2078	1	C	downstream_gene_variant	MODIFIER	TSPAN1	ENSG00000117472	Transcript	ENST00000372003.6	protein_coding	0	0	0	0	0	0	0	0	0	rs6659553	3524	1	0	SNV	HGNC	HGNC:20657	YES	1	P1	CCDS530.1	ENSP00000361072	O60635	0	UPI0000038C95	0	0	0	0	0	0	chr1:g.46189486T>C	0.9425	0.789
chr1	46193432	rs7527668	T	C	64	152	2475	0.41	C	intron_variant	MODIFIER	POMGNT1	ENSG00000085998	Transcript	ENST00000371992.1	protein_coding	0	11/22	ENST00000371992.1:c.1027-44A>G	0	0	0	0	0	0	rs7527668	0	-1	0	SNV	HGNC	HGNC:19139	YES	2	0	CCDS57995.1	ENSP00000361060	Q8WZA1	0	UPI0000458AF4	0	1	0	0	0	0	chr1:g.46193432T>C	0.367	0.4584
chr1	46194623	rs2292487	T	C	64	152	2279	0.41	C	synonymous_variant	LOW	POMGNT1	ENSG00000085998	Transcript	ENST00000371992.1	protein_coding	8/23	0	ENST00000371992.1:c.681A>G	ENSP00000361060.1:p.Lys227%3D	1332/2934	681/2247	227/748	K	aaA/aaG	rs2292487	0	-1	0	SNV	HGNC	HGNC:19139	YES	2	0	CCDS57995.1	ENSP00000361060	Q8WZA1	0	UPI0000458AF4	0	1	0	0	hmmpanther:PTHR10468&hmmpanther:PTHR10468:SF4&Conserved_Domains:cd13937	0	chr1:g.46194623T>C	0.3335	0.3343
chr1	46405089	rs324420	C	A	61	152	2590	0.391	A	missense_variant	MODERATE	FAAH	ENSG00000117480	Transcript	ENST00000243167.9	protein_coding	3/15	0	ENST00000243167.9:c.385C>A	ENSP00000243167.8:p.Pro129Thr	417/2042	385/1740	129/579	P/T	Cca/Aca	rs324420&CM023913	0	1	0	SNV	HGNC	HGNC:3553	YES	1	P1	CCDS535.1	ENSP00000243167	O00519	0	UPI000013C9E7	0	1	tolerated	benign	Gene3D:3.90.1300.10&Pfam_domain:PF01425&PIRSF_domain:PIRSF001221&hmmpanther:PTHR11895&hmmpanther:PTHR11895:SF91&Superfamily_domains:SSF75304	0	chr1:g.46405089C>A	0.2616	0.3676
chr1	47251517	rs2758735	A	G	66	152	1876	0.429	G	synonymous_variant	LOW	STIL	ENSG00000123473	Transcript	ENST00000371877.7	protein_coding	17/17	0	ENST00000371877.7:c.3486T>C	ENSP00000360944.3:p.Pro1162%3D	3634/5009	3486/3867	1162/1288	P	ccT/ccC	rs2758735	0	-1	0	SNV	HGNC	HGNC:10879	YES	1	A2	CCDS41329.1	ENSP00000360944	Q15468	0	UPI00002042D5	0	1	0	0	hmmpanther:PTHR15128	0	chr1:g.47251517A>G	0.3934	0.1218
chr1	47269608	rs2742104	T	C	65	152	1059	0.423	C	intron_variant	MODIFIER	STIL	ENSG00000123473	Transcript	ENST00000371877.7	protein_coding	0	14/16	ENST00000371877.7:c.2615+27A>G	0	0	0	0	0	0	rs2742104	0	-1	0	SNV	HGNC	HGNC:10879	YES	1	A2	CCDS41329.1	ENSP00000360944	Q15468	0	UPI00002042D5	0	1	0	0	0	0	chr1:g.47269608T>C	0.3944	0.1218
chr1	47302242	rs3125630	G	A	85	152	1515	0.564	A	missense_variant	MODERATE	STIL	ENSG00000123473	Transcript	ENST00000371877.7	protein_coding	4/17	0	ENST00000371877.7:c.257C>T	ENSP00000360944.3:p.Ala86Val	405/5009	257/3867	86/1288	A/V	gCa/gTa	rs3125630	0	-1	0	SNV	HGNC	HGNC:10879	YES	1	A2	CCDS41329.1	ENSP00000360944	Q15468	0	UPI00002042D5	0	1	tolerated	benign	Pfam_domain:PF15253&hmmpanther:PTHR15128	0	chr1:g.47302242G>A	0	0.8805
chr1	47416302	rs181190356	G	A	18	152	1554	0.115	A	5_prime_UTR_variant	MODIFIER	FOXE3	ENSG00000186790	Transcript	ENST00000335071.4	protein_coding	1/1	0	ENST00000335071.4:c.-14G>A	0	18/1768	0	0	0	0	rs181190356	0	1	0	SNV	HGNC	HGNC:3808	YES	0	P1	CCDS550.1	ENSP00000334472	Q13461	A0A0A1EII5	UPI000012ADD3	0	1	0	0	0	0	chr1:g.47416302G>A	0.0887	0.028
chr1	47416825	rs34082359	C	T	23	152	1722	0.147	T	synonymous_variant	LOW	FOXE3	ENSG00000186790	Transcript	ENST00000335071.4	protein_coding	1/1	0	ENST00000335071.4:c.510C>T	ENSP00000334472.2:p.Ala170%3D	541/1768	510/960	170/319	A	gcC/gcT	rs34082359	0	1	0	SNV	HGNC	HGNC:3808	YES	0	P1	CCDS550.1	ENSP00000334472	Q13461	A0A0A1EII5	UPI000012ADD3	0	1	0	0	Gene3D:1.10.10.10&hmmpanther:PTHR11829&hmmpanther:PTHR11829:SF311	0	chr1:g.47416825C>T	0.2786	0.2315
chr1	47417244	rs571095192	G	A	8	152	1590	0.058	A	missense_variant	MODERATE	FOXE3	ENSG00000186790	Transcript	ENST00000335071.4	protein_coding	1/1	0	ENST00000335071.4:c.929G>A	ENSP00000334472.2:p.Gly310Asp	960/1768	929/960	310/319	G/D	gGc/gAc	rs571095192	0	1	0	SNV	HGNC	HGNC:3808	YES	0	P1	CCDS550.1	ENSP00000334472	Q13461	A0A0A1EII5	UPI000012ADD3	0	1	tolerated_low_confidence	benign	hmmpanther:PTHR11829&hmmpanther:PTHR11829:SF311	0	chr1:g.47417244G>A	0.0034	0
chr1	52385936	rs3087481	G	A	26	152	1921	0.167	A	missense_variant	MODERATE	ORC1	ENSG00000085840	Transcript	ENST00000371568.8	protein_coding	9/17	0	ENST00000371568.8:c.1397C>T	ENSP00000360623.3:p.Thr466Met	1580/3121	1397/2586	466/861	T/M	aCg/aTg	rs3087481	0	-1	0	SNV	HGNC	HGNC:8487	YES	1	P1	CCDS566.1	ENSP00000360623	Q13415	0	UPI000013D2FB	0	1	tolerated	benign	hmmpanther:PTHR10763&hmmpanther:PTHR10763:SF23&MobiDB_lite:mobidb-lite	0	chr1:g.52385936G>A	0.0371	0.0008
chr1	52976704	rs41294530	A	G	8	152	1114	0.064	G	synonymous_variant	LOW	SCP2	ENSG00000116171	Transcript	ENST00000371514.8	protein_coding	8/16	0	ENST00000371514.8:c.609A>G	ENSP00000360569.3:p.Glu203%3D	730/2759	609/1644	203/547	E	gaA/gaG	rs41294530	0	1	0	SNV	HGNC	HGNC:10606	YES	1	P1	CCDS572.1	ENSP00000360569	P22307	A0A384NY87	UPI0000130258	0	1	0	0	Conserved_Domains:cd00826&hmmpanther:PTHR24314:SF14&hmmpanther:PTHR24314&Gene3D:3.40.47.10&Pfam_domain:PF00108&Superfamily_domains:SSF53901	0	chr1:g.52976704A>G	0.0962	0.1498
chr1	52988011	rs7516939	C	T	60	150	1057	0.39	T	intron_variant	MODIFIER	SCP2	ENSG00000116171	Transcript	ENST00000371514.8	protein_coding	0	10/15	ENST00000371514.8:c.974-18C>T	0	0	0	0	0	0	rs7516939	0	1	0	SNV	HGNC	HGNC:10606	YES	1	P1	CCDS572.1	ENSP00000360569	P22307	A0A384NY87	UPI0000130258	0	1	0	0	0	0	chr1:g.52988011C>T	0.4022	0.8101
chr1	53015073	rs7529265	G	A	65	152	1995	0.417	A	intron_variant	MODIFIER	SCP2	ENSG00000116171	Transcript	ENST00000371514.8	protein_coding	0	12/15	ENST00000371514.8:c.1235+30G>A	0	0	0	0	0	0	rs7529265	0	1	0	SNV	HGNC	HGNC:10606	YES	1	P1	CCDS572.1	ENSP00000360569	P22307	A0A384NY87	UPI0000130258	0	1	0	0	0	0	chr1:g.53015073G>A	0.2077	0.2489
chr1	53027953	rs17107640	A	G	63	152	1374	0.404	G	intron_variant	MODIFIER	SCP2	ENSG00000116171	Transcript	ENST00000371514.8	protein_coding	0	12/15	ENST00000371514.8:c.1236-16A>G	0	0	0	0	0	0	rs17107640	0	1	0	SNV	HGNC	HGNC:10606	YES	1	P1	CCDS572.1	ENSP00000360569	P22307	A0A384NY87	UPI0000130258	0	1	0	0	0	0	chr1:g.53027953A>G	0.2015	0.2247
chr1	53210027	rs148035648	A	G	8	152	1156	0.051	G	missense_variant	MODERATE	CPT2	ENSG00000157184	Transcript	ENST00000371486.4	protein_coding	4/5	0	ENST00000371486.4:c.353A>G	ENSP00000360541.3:p.Asp118Gly	473/2699	353/1977	118/658	D/G	gAt/gGt	rs148035648	0	1	0	SNV	HGNC	HGNC:2330	YES	1	P1	CCDS575.1	ENSP00000360541	P23786	A0A140VK13	UPI0000128303	0	1	deleterious	probably_damaging	Gene3D:1.20.1280.180&Gene3D:3.30.559.40&Pfam_domain:PF00755&hmmpanther:PTHR22589&hmmpanther:PTHR22589:SF51&Superfamily_domains:SSF52777	0	chr1:g.53210027A>G	0.001	0
chr1	53210729	rs2229291	T	G	12	152	2610	0.077	G	missense_variant	MODERATE	CPT2	ENSG00000157184	Transcript	ENST00000371486.4	protein_coding	4/5	0	ENST00000371486.4:c.1055T>G	ENSP00000360541.3:p.Phe352Cys	1175/2699	1055/1977	352/658	F/C	tTt/tGt	rs2229291&CM065101	0	1	0	SNV	HGNC	HGNC:2330	YES	1	P1	CCDS575.1	ENSP00000360541	P23786	A0A140VK13	UPI0000128303	0	1	deleterious	probably_damaging	Gene3D:3.30.559.40&Gene3D:3.30.559.70&Pfam_domain:PF00755&PROSITE_patterns:PS00440&hmmpanther:PTHR22589&hmmpanther:PTHR22589:SF51&Superfamily_domains:SSF52777	0	chr1:g.53210729T>G	0.0465	0.0219
chr1	53210776	rs1799821	G	A	65	152	2738	0.436	A	missense_variant	MODERATE	CPT2	ENSG00000157184	Transcript	ENST00000371486.4	protein_coding	4/5	0	ENST00000371486.4:c.1102G>A	ENSP00000360541.3:p.Val368Ile	1222/2699	1102/1977	368/658	V/I	Gtc/Atc	rs1799821&CM139511	0	1	0	SNV	HGNC	HGNC:2330	YES	1	P1	CCDS575.1	ENSP00000360541	P23786	A0A140VK13	UPI0000128303	0	1	tolerated	benign	Gene3D:3.30.559.40&Gene3D:3.30.559.70&Pfam_domain:PF00755&PROSITE_patterns:PS00440&hmmpanther:PTHR22589&hmmpanther:PTHR22589:SF51&Superfamily_domains:SSF52777	0	chr1:g.53210776G>A	0.4131	0.2564
chr1	53214206	rs1056438	T	C	50	152	1871	0.34	C	3_prime_UTR_variant	MODIFIER	CZIB	ENSG00000162384	Transcript	ENST00000294360.5	protein_coding	8/8	0	ENST00000294360.5:c.*453A>G	0	995/1102	0	0	0	0	rs1056438	0	-1	0	SNV	HGNC	HGNC:26059	YES	1	P1	CCDS576.1	ENSP00000294360	Q9NWV4	0	UPI000006D354	0	0	0	0	0	0	chr1:g.53214206T>C	0.2282	0.0567
chr1	53247055	rs5174	C	T	19	152	1401	0.141	T	missense_variant&splice_region_variant	MODERATE	LRP8	ENSG00000157193	Transcript	ENST00000306052.10	protein_coding	19/19	0	ENST00000306052.10:c.2855G>A	ENSP00000303634.6:p.Arg952Gln	2957/7648	2855/2892	952/963	R/Q	cGa/cAa	rs5174&CM074332	0	-1	0	SNV	HGNC	HGNC:6700	YES	1	P3	CCDS578.1	ENSP00000303634	Q14114	0	UPI00001AF338	0	1	deleterious_low_confidence	probably_damaging	hmmpanther:PTHR43966:SF1&hmmpanther:PTHR43966	0	chr1:g.53247055C>T	0.1444	0.0166
chr1	54758458	rs2270004	T	C	9	152	2631	0.058	C	missense_variant	MODERATE	PARS2	ENSG00000162396	Transcript	ENST00000371279.4	protein_coding	2/2	0	ENST00000371279.4:c.704A>G	ENSP00000360327.3:p.Asn235Ser	796/2356	704/1428	235/475	N/S	aAc/aGc	rs2270004	0	-1	0	SNV	HGNC	HGNC:30563	YES	1	P1	CCDS597.1	ENSP00000360327	Q7L3T8	0	UPI00000492D2	0	0	tolerated	benign	PROSITE_profiles:PS50862&Conserved_Domains:cd00779&hmmpanther:PTHR42753:SF2&hmmpanther:PTHR42753&Gene3D:3.30.930.10&Pfam_domain:PF00587&Superfamily_domains:SSF55681	0	chr1:g.54758458T>C	0.1593	0.1596
chr1	54759078	rs11577368	C	A	9	152	2272	0.058	A	missense_variant	MODERATE	PARS2	ENSG00000162396	Transcript	ENST00000371279.4	protein_coding	2/2	0	ENST00000371279.4:c.84G>T	ENSP00000360327.3:p.Arg28Ser	176/2356	84/1428	28/475	R/S	agG/agT	rs11577368	0	-1	0	SNV	HGNC	HGNC:30563	YES	1	P1	CCDS597.1	ENSP00000360327	Q7L3T8	0	UPI00000492D2	0	0	deleterious_low_confidence	benign	0	0	chr1:g.54759078C>A	0.1302	0.0552
chr1	54849678	rs657688	T	C	152	152	2392	1	C	3_prime_UTR_variant	MODIFIER	DHCR24	ENSG00000116133	Transcript	ENST00000371269.9	protein_coding	9/9	0	ENST00000371269.9:c.*2555A>G	0	4182/4233	0	0	0	0	rs657688	0	-1	0	SNV	HGNC	HGNC:2859	YES	1	P1	CCDS600.1	ENSP00000360316	Q15392	0	UPI00000335D4	0	1	0	0	0	0	chr1:g.54849678T>C	0.9998	0.9992
chr1	54849938	rs7373	C	G	83	152	2388	0.551	G	3_prime_UTR_variant	MODIFIER	DHCR24	ENSG00000116133	Transcript	ENST00000371269.9	protein_coding	9/9	0	ENST00000371269.9:c.*2295G>C	0	3922/4233	0	0	0	0	rs7373	0	-1	0	SNV	HGNC	HGNC:2859	YES	1	P1	CCDS600.1	ENSP00000360316	Q15392	0	UPI00000335D4	0	1	0	0	0	0	chr1:g.54849938C>G	0.4359	0.6021
chr1	54850409	rs654561	A	C	152	152	2753	1	C	3_prime_UTR_variant	MODIFIER	DHCR24	ENSG00000116133	Transcript	ENST00000371269.9	protein_coding	9/9	0	ENST00000371269.9:c.*1824T>G	0	3451/4233	0	0	0	0	rs654561	0	-1	0	SNV	HGNC	HGNC:2859	YES	1	P1	CCDS600.1	ENSP00000360316	Q15392	0	UPI00000335D4	0	1	0	0	0	0	chr1:g.54850409A>C	0	0.9637
chr1	54850649	rs7374	A	G	83	152	3009	0.551	G	3_prime_UTR_variant	MODIFIER	DHCR24	ENSG00000116133	Transcript	ENST00000371269.9	protein_coding	9/9	0	ENST00000371269.9:c.*1584T>C	0	3211/4233	0	0	0	0	rs7374	0	-1	0	SNV	HGNC	HGNC:2859	YES	1	P1	CCDS600.1	ENSP00000360316	Q15392	0	UPI00000335D4	0	1	0	0	0	0	chr1:g.54850649A>G	0.4359	0.6029
chr1	54850745	rs8990	G	A	42	152	2853	0.288	A	3_prime_UTR_variant	MODIFIER	DHCR24	ENSG00000116133	Transcript	ENST00000371269.9	protein_coding	9/9	0	ENST00000371269.9:c.*1488C>T	0	3115/4233	0	0	0	0	rs8990	0	-1	0	SNV	HGNC	HGNC:2859	YES	1	P1	CCDS600.1	ENSP00000360316	Q15392	0	UPI00000335D4	0	1	0	0	0	0	chr1:g.54850745G>A	0.0607	0.034
chr1	54851909	rs74072036	A	G	42	152	2520	0.288	G	3_prime_UTR_variant	MODIFIER	DHCR24	ENSG00000116133	Transcript	ENST00000371269.9	protein_coding	9/9	0	ENST00000371269.9:c.*324T>C	0	1951/4233	0	0	0	0	rs74072036	0	-1	0	SNV	HGNC	HGNC:2859	YES	1	P1	CCDS600.1	ENSP00000360316	Q15392	0	UPI00000335D4	0	1	0	0	0	0	chr1:g.54851909A>G	0.0655	0.053
chr1	54852012	rs1138030	G	A	40	152	2577	0.256	A	3_prime_UTR_variant	MODIFIER	DHCR24	ENSG00000116133	Transcript	ENST00000371269.9	protein_coding	9/9	0	ENST00000371269.9:c.*221C>T	0	1848/4233	0	0	0	0	rs1138030	0	-1	0	SNV	HGNC	HGNC:2859	YES	1	P1	CCDS600.1	ENSP00000360316	Q15392	0	UPI00000335D4	0	1	0	0	0	0	chr1:g.54852012G>A	0.226	0.1483
chr1	54854229	rs718265	A	G	71	152	1885	0.462	G	synonymous_variant	LOW	DHCR24	ENSG00000116133	Transcript	ENST00000371269.9	protein_coding	7/9	0	ENST00000371269.9:c.1026T>C	ENSP00000360316.3:p.Ile342%3D	1102/4233	1026/1551	342/516	I	atT/atC	rs718265	0	-1	0	SNV	HGNC	HGNC:2859	YES	1	P1	CCDS600.1	ENSP00000360316	Q15392	0	UPI00000335D4	0	1	0	0	hmmpanther:PTHR10801&hmmpanther:PTHR10801:SF0	0	chr1:g.54854229A>G	0.6276	0.6256
chr1	54865293	rs611057	T	C	152	152	2820	1	C	intron_variant	MODIFIER	DHCR24	ENSG00000116133	Transcript	ENST00000371269.9	protein_coding	0	6/8	ENST00000371269.9:c.1020+10A>G	0	0	0	0	0	0	rs611057	0	-1	0	SNV	HGNC	HGNC:2859	YES	1	P1	CCDS600.1	ENSP00000360316	Q15392	0	UPI00000335D4	0	1	0	0	0	0	chr1:g.54865293T>C	0.9886	0.9592
chr1	54999031	rs183925883	G	C	16	152	1961	0.109	C	5_prime_UTR_variant	MODIFIER	BSND	ENSG00000162399	Transcript	ENST00000371265.6	protein_coding	1/4	0	ENST00000371265.6:c.-156G>C	0	839/10501	0	0	0	0	rs183925883	0	1	0	SNV	HGNC	HGNC:16512	YES	1	P1	CCDS602.1	ENSP00000360312	Q8WZ55	Q5VU50	UPI000006DC8D	0	1	0	0	0	0	chr1:g.54999031G>C	0.0058	0.0008
chr1	54999070	rs2500340	T	C	95	152	1890	0.628	C	5_prime_UTR_variant	MODIFIER	BSND	ENSG00000162399	Transcript	ENST00000371265.6	protein_coding	1/4	0	ENST00000371265.6:c.-117T>C	0	878/10501	0	0	0	0	rs2500340	0	1	0	SNV	HGNC	HGNC:16512	YES	1	P1	CCDS602.1	ENSP00000360312	Q8WZ55	Q5VU50	UPI000006DC8D	0	1	0	0	0	0	chr1:g.54999070T>C	0.5941	0.503
chr1	54999117	rs2500341	C	G	95	152	1760	0.628	G	5_prime_UTR_variant	MODIFIER	BSND	ENSG00000162399	Transcript	ENST00000371265.6	protein_coding	1/4	0	ENST00000371265.6:c.-70C>G	0	925/10501	0	0	0	0	rs2500341	0	1	0	SNV	HGNC	HGNC:16512	YES	1	P1	CCDS602.1	ENSP00000360312	Q8WZ55	Q5VU50	UPI000006DC8D	0	1	0	0	0	0	chr1:g.54999117C>G	0	0.503
chr1	54999374	rs78904893	G	A	38	152	1895	0.244	A	intron_variant	MODIFIER	BSND	ENSG00000162399	Transcript	ENST00000371265.6	protein_coding	0	1/3	ENST00000371265.6:c.177+11G>A	0	0	0	0	0	0	rs78904893	0	1	0	SNV	HGNC	HGNC:16512	YES	1	P1	CCDS602.1	ENSP00000360312	Q8WZ55	Q5VU50	UPI000006DC8D	0	1	0	0	0	0	chr1:g.54999374G>A	0.0998	0.1543
chr1	55038977	rs2479409	G	A	18	152	2346	0.115	A	upstream_gene_variant	MODIFIER	PCSK9	ENSG00000169174	Transcript	ENST00000302118.5	protein_coding	0	0	0	0	0	0	0	0	0	rs2479409	571	1	0	SNV	HGNC	HGNC:20001	YES	1	P1	CCDS603.1	ENSP00000303208	Q8NBP7	0	UPI00001615E1	0	1	0	0	0	0	chr1:g.55038977G>A	0.6014	0.7481
chr1	55040059	rs2495482	A	G	117	152	2154	0.769	G	intron_variant	MODIFIER	PCSK9	ENSG00000169174	Transcript	ENST00000302118.5	protein_coding	0	1/11	ENST00000302118.5:c.207+15A>G	0	0	0	0	0	0	rs2495482	0	1	0	SNV	HGNC	HGNC:20001	YES	1	P1	CCDS603.1	ENSP00000303208	Q8NBP7	0	UPI00001615E1	0	1	0	0	0	0	chr1:g.55040059A>G	0.9085	0.8101
chr1	55052493	rs625619	G	A	124	152	2126	0.821	A	intron_variant	MODIFIER	PCSK9	ENSG00000169174	Transcript	ENST00000302118.5	protein_coding	0	4/11	ENST00000302118.5:c.657+82G>A	0	0	0	0	0	0	rs625619	0	1	0	SNV	HGNC	HGNC:20001	YES	1	P1	CCDS603.1	ENSP00000303208	Q8NBP7	0	UPI00001615E1	0	1	0	0	0	0	chr1:g.55052493G>A	0	0.2738
chr1	55052643	rs2483205	C	T	28	152	1861	0.179	T	splice_region_variant&intron_variant	LOW	PCSK9	ENSG00000169174	Transcript	ENST00000302118.5	protein_coding	0	4/11	ENST00000302118.5:c.658-7C>T	0	0	0	0	0	0	rs2483205	0	1	0	SNV	HGNC	HGNC:20001	YES	1	P1	CCDS603.1	ENSP00000303208	Q8NBP7	0	UPI00001615E1	0	1	0	0	0	0	chr1:g.55052643C>T	0.3942	0.5053
chr1	55052794	rs2495477	A	G	26	152	2088	0.167	G	splice_region_variant&intron_variant	LOW	PCSK9	ENSG00000169174	Transcript	ENST00000302118.5	protein_coding	0	5/11	ENST00000302118.5:c.799+3A>G	0	0	0	0	0	0	rs2495477	0	1	0	SNV	HGNC	HGNC:20001	YES	1	P1	CCDS603.1	ENSP00000303208	Q8NBP7	0	UPI00001615E1	0	1	0	0	0	0	chr1:g.55052794A>G	0.4663	0.7526
chr1	55052855	rs494198	C	A	127	152	2170	0.84	A	intron_variant	MODIFIER	PCSK9	ENSG00000169174	Transcript	ENST00000302118.5	protein_coding	0	5/11	ENST00000302118.5:c.799+64C>A	0	0	0	0	0	0	rs494198	0	1	0	SNV	HGNC	HGNC:20001	YES	1	P1	CCDS603.1	ENSP00000303208	Q8NBP7	0	UPI00001615E1	0	1	0	0	0	0	chr1:g.55052855C>A	0.6292	0.4766
chr1	55057360	rs509504	A	G	152	152	2490	1	G	synonymous_variant	LOW	PCSK9	ENSG00000169174	Transcript	ENST00000302118.5	protein_coding	7/12	0	ENST00000302118.5:c.1026A>G	ENSP00000303208.5:p.Gln342%3D	1316/3637	1026/2079	342/692	Q	caA/caG	rs509504	0	1	0	SNV	HGNC	HGNC:20001	YES	1	P1	CCDS603.1	ENSP00000303208	Q8NBP7	0	UPI00001615E1	0	1	0	0	PDB-ENSP_mappings:2p4e.A&PDB-ENSP_mappings:2p4e.P&PDB-ENSP_mappings:2pmw.B&PDB-ENSP_mappings:2qtw.B&PDB-ENSP_mappings:2w2m.A&PDB-ENSP_mappings:2w2n.A&PDB-ENSP_mappings:2w2o.A&PDB-ENSP_mappings:2w2p.A&PDB-ENSP_mappings:2w2q.A&PDB-ENSP_mappings:2xtj.A&Gene3D:3.40.50.200&PDB-ENSP_mappings:3bps.A&PDB-ENSP_mappings:3gcw.A&PDB-ENSP_mappings:3gcx.A&PDB-ENSP_mappings:3h42.B&PDB-ENSP_mappings:3m0c.B&PDB-E…	0	chr1:g.55057360A>G	0	0.9319
chr1	55058443	rs585131	C	T	149	152	1800	0.981	T	intron_variant	MODIFIER	PCSK9	ENSG00000169174	Transcript	ENST00000302118.5	protein_coding	0	8/11	ENST00000302118.5:c.1355-56C>T	0	0	0	0	0	0	rs585131	0	1	0	SNV	HGNC	HGNC:20001	YES	1	P1	CCDS603.1	ENSP00000303208	Q8NBP7	0	UPI00001615E1	0	1	0	0	0	0	chr1:g.55058443C>T	0	0.7746
chr1	55058524	rs540796	A	G	149	152	1742	0.981	G	synonymous_variant	LOW	PCSK9	ENSG00000169174	Transcript	ENST00000302118.5	protein_coding	9/12	0	ENST00000302118.5:c.1380A>G	ENSP00000303208.5:p.Val460%3D	1670/3637	1380/2079	460/692	V	gtA/gtG	rs540796	0	1	0	SNV	HGNC	HGNC:20001	YES	1	P1	CCDS603.1	ENSP00000303208	Q8NBP7	0	UPI00001615E1	0	1	0	0	Gene3D:2.60.120.690&PDB-ENSP_mappings:2p4e.A&PDB-ENSP_mappings:2p4e.P&PDB-ENSP_mappings:2pmw.B&PDB-ENSP_mappings:2qtw.B&PDB-ENSP_mappings:3bps.A&PDB-ENSP_mappings:3gcw.A&PDB-ENSP_mappings:3gcx.A&PDB-ENSP_mappings:3h42.B&PDB-ENSP_mappings:3m0c.B&PDB-ENSP_mappings:3p5b.A&PDB-ENSP_mappings:3p5c.A&PDB-ENSP_mappings:3sqo.A&PDB-ENSP_mappings:4k8r.B&PDB-ENSP_mappings:4ne9.A&PDB-ENSP_mappings:4ne9.B&PDB-…	0	chr1:g.55058524A>G	0	0.7746
chr1	55058564	rs562556	G	A	149	152	1855	0.981	A	missense_variant	MODERATE	PCSK9	ENSG00000169174	Transcript	ENST00000302118.5	protein_coding	9/12	0	ENST00000302118.5:c.1420G>A	ENSP00000303208.5:p.Val474Ile	1710/3637	1420/2079	474/692	V/I	Gtc/Atc	rs562556&CM045990	0	1	0	SNV	HGNC	HGNC:20001	YES	1	P1	CCDS603.1	ENSP00000303208	Q8NBP7	0	UPI00001615E1	0	1	tolerated	benign	Gene3D:2.60.120.690&PDB-ENSP_mappings:2p4e.A&PDB-ENSP_mappings:2p4e.P&PDB-ENSP_mappings:2pmw.B&PDB-ENSP_mappings:2qtw.B&PDB-ENSP_mappings:3bps.A&PDB-ENSP_mappings:3gcw.A&PDB-ENSP_mappings:3gcx.A&PDB-ENSP_mappings:3h42.B&PDB-ENSP_mappings:3m0c.B&PDB-ENSP_mappings:3p5b.A&PDB-ENSP_mappings:3p5c.A&PDB-ENSP_mappings:3sqo.A&PDB-ENSP_mappings:4k8r.B&PDB-ENSP_mappings:4ne9.A&PDB-ENSP_mappings:4ne9.B&PDB-…	0	chr1:g.55058564G>A	0.869	0.7746
chr1	55059727	rs483462	G	A	147	152	2608	0.968	A	intron_variant	MODIFIER	PCSK9	ENSG00000169174	Transcript	ENST00000302118.5	protein_coding	0	10/11	ENST00000302118.5:c.1681+64G>A	0	0	0	0	0	0	rs483462	0	1	0	SNV	HGNC	HGNC:20001	YES	1	P1	CCDS603.1	ENSP00000303208	Q8NBP7	0	UPI00001615E1	0	1	0	0	0	0	chr1:g.55059727G>A	0.6743	0.3676
chr1	55063514	rs505151	G	A	150	152	2526	0.987	A	missense_variant	MODERATE	PCSK9	ENSG00000169174	Transcript	ENST00000302118.5	protein_coding	12/12	0	ENST00000302118.5:c.2009G>A	ENSP00000303208.5:p.Gly670Glu	2299/3637	2009/2079	670/692	G/E	gGg/gAg	rs505151&CM051950	0	1	0	SNV	HGNC	HGNC:20001	YES	1	P1	CCDS603.1	ENSP00000303208	Q8NBP7	0	UPI00001615E1	0	1	tolerated	benign	Gene3D:2.60.120.690&PDB-ENSP_mappings:2p4e.A&PDB-ENSP_mappings:2p4e.P&PDB-ENSP_mappings:2pmw.B&PDB-ENSP_mappings:2qtw.B&PDB-ENSP_mappings:3bps.A&PDB-ENSP_mappings:3gcw.A&PDB-ENSP_mappings:3gcx.A&PDB-ENSP_mappings:3h42.B&PDB-ENSP_mappings:3m0c.B&PDB-ENSP_mappings:3p5b.A&PDB-ENSP_mappings:3p5c.A&PDB-ENSP_mappings:3sqo.A&PDB-ENSP_mappings:4k8r.B&PDB-ENSP_mappings:4ne9.A&PDB-ENSP_mappings:4ne9.B&PDB-…	0	chr1:g.55063514G>A	0.899	0.7118
chr1	55064155	rs662145	C	T	147	152	2764	0.968	T	3_prime_UTR_variant	MODIFIER	PCSK9	ENSG00000169174	Transcript	ENST00000302118.5	protein_coding	12/12	0	ENST00000302118.5:c.*571C>T	0	2940/3637	0	0	0	0	rs662145	0	1	0	SNV	HGNC	HGNC:20001	YES	1	P1	CCDS603.1	ENSP00000303208	Q8NBP7	0	UPI00001615E1	0	1	0	0	0	0	chr1:g.55064155C>T	0.7242	0.3888
chr1	56875054	rs652785	C	A	20	152	2410	0.128	A	missense_variant	MODERATE	C8A	ENSG00000157131	Transcript	ENST00000361249.3	protein_coding	3/11	0	ENST00000361249.3:c.277C>A	ENSP00000354458.3:p.Gln93Lys	373/2356	277/1755	93/584	Q/K	Caa/Aaa	rs652785	0	1	0	SNV	HGNC	HGNC:1352	YES	1	P1	CCDS606.1	ENSP00000354458	P07357	0	UPI0000127C5A	0	1	tolerated	benign	PDB-ENSP_mappings:3ojy.A&hmmpanther:PTHR19325&hmmpanther:PTHR19325:SF385&Superfamily_domains:SSF57184	0	chr1:g.56875054C>A	0.3437	0.1755
chr1	56912476	rs1620075	G	T	18	152	2135	0.135	T	missense_variant	MODERATE	C8A	ENSG00000157131	Transcript	ENST00000361249.3	protein_coding	10/11	0	ENST00000361249.3:c.1454G>T	ENSP00000354458.3:p.Arg485Leu	1550/2356	1454/1755	485/584	R/L	cGc/cTc	rs1620075&COSM2237052	0	1	0	SNV	HGNC	HGNC:1352	YES	1	P1	CCDS606.1	ENSP00000354458	P07357	0	UPI0000127C5A	0	1	deleterious	possibly_damaging	PDB-ENSP_mappings:2qqh.A&PDB-ENSP_mappings:2rd7.A&PDB-ENSP_mappings:3ojy.A&Pfam_domain:PF01823&Prints_domain:PR00764&PROSITE_profiles:PS51412&hmmpanther:PTHR19325&hmmpanther:PTHR19325:SF385&SMART_domains:SM00457&Superfamily_domains:SSF57184	0	chr1:g.56912476G>T	0.1362	0.261
chr1	56912477	rs1620073	C	T	18	152	2136	0.135	T	synonymous_variant	LOW	C8A	ENSG00000157131	Transcript	ENST00000361249.3	protein_coding	10/11	0	ENST00000361249.3:c.1455C>T	ENSP00000354458.3:p.Arg485%3D	1551/2356	1455/1755	485/584	R	cgC/cgT	rs1620073	0	1	0	SNV	HGNC	HGNC:1352	YES	1	P1	CCDS606.1	ENSP00000354458	P07357	0	UPI0000127C5A	0	1	0	0	PDB-ENSP_mappings:2qqh.A&PDB-ENSP_mappings:2rd7.A&PDB-ENSP_mappings:3ojy.A&Pfam_domain:PF01823&Prints_domain:PR00764&PROSITE_profiles:PS51412&hmmpanther:PTHR19325&hmmpanther:PTHR19325:SF385&SMART_domains:SM00457&Superfamily_domains:SSF57184	0	chr1:g.56912477C>T	0.1364	0.261
chr1	56912525	rs1754533	T	C	18	152	2144	0.135	C	synonymous_variant	LOW	C8A	ENSG00000157131	Transcript	ENST00000361249.3	protein_coding	10/11	0	ENST00000361249.3:c.1503T>C	ENSP00000354458.3:p.Pro501%3D	1599/2356	1503/1755	501/584	P	ccT/ccC	rs1754533	0	1	0	SNV	HGNC	HGNC:1352	YES	1	P1	CCDS606.1	ENSP00000354458	P07357	0	UPI0000127C5A	0	1	0	0	PDB-ENSP_mappings:3ojy.A&Prints_domain:PR00764&hmmpanther:PTHR19325&hmmpanther:PTHR19325:SF385&Superfamily_domains:SSF57184	0	chr1:g.56912525T>C	0.1366	0.2617
chr1	56917642	rs1342440	G	C	18	152	2560	0.135	C	missense_variant	MODERATE	C8A	ENSG00000157131	Transcript	ENST00000361249.3	protein_coding	11/11	0	ENST00000361249.3:c.1681G>C	ENSP00000354458.3:p.Glu561Gln	1777/2356	1681/1755	561/584	E/Q	Gag/Cag	rs1342440	0	1	0	SNV	HGNC	HGNC:1352	YES	1	P1	CCDS606.1	ENSP00000354458	P07357	0	UPI0000127C5A	0	1	tolerated	benign	Gene3D:2.20.100.10&PDB-ENSP_mappings:3ojy.A&Pfam_domain:PF00090&Prints_domain:PR01705&PROSITE_profiles:PS50092&hmmpanther:PTHR19325&hmmpanther:PTHR19325:SF385&SMART_domains:SM00209&Superfamily_domains:SSF82895	0	chr1:g.56917642G>C	0.1364	0.2617
chr1	62494430	rs10889335	A	G	80	152	2063	0.532	G	synonymous_variant	LOW	DOCK7	ENSG00000116641	Transcript	ENST00000251157.10	protein_coding	40/50	0	ENST00000251157.10:c.5035T>C	ENSP00000251157.6:p.Leu1679%3D	5035/7084	5035/6396	1679/2131	L	Ttg/Ctg	rs10889335	0	-1	0	SNV	HGNC	HGNC:19190	YES	5	A2	CCDS81338.1	ENSP00000251157	Q96N67	0	UPI0000EADF24	0	1	0	0	PROSITE_profiles:PS51651&Conserved_Domains:cd11703&hmmpanther:PTHR23317&hmmpanther:PTHR23317:SF78&Gene3D:1.25.40.410&Pfam_domain:PF06920	0	chr1:g.62494430A>G	0.3496	0.4228
chr1	63370842	rs34542411	C	G	22	150	908	0.143	G	5_prime_UTR_variant	MODIFIER	ALG6	ENSG00000088035	Transcript	ENST00000371108.8	protein_coding	2/15	0	ENST00000371108.8:c.-136C>G	0	170/3371	0	0	0	0	rs34542411	0	1	0	SNV	HGNC	HGNC:23157	YES	1	P1	CCDS30735.1	ENSP00000360149	Q9Y672	0	UPI00001E057D	0	1	0	0	0	0	chr1:g.63370842C>G	0.2053	0.2693
chr1	63631761	rs1126728	C	T	29	152	1997	0.199	T	missense_variant	MODERATE	PGM1	ENSG00000079739	Transcript	ENST00000371083.4	protein_coding	4/11	0	ENST00000371083.4:c.715C>T	ENSP00000360124.4:p.Arg239Cys	1083/2657	715/1743	239/580	R/C	Cgt/Tgt	rs1126728&CD143008	0	1	0	SNV	HGNC	HGNC:8905	YES	2	A1	CCDS53323.1	ENSP00000360124	P36871	0	UPI000016A812	0	1	tolerated	benign	Gene3D:3.40.120.10&Pfam_domain:PF02879&Prints_domain:PR00509&hmmpanther:PTHR22573&hmmpanther:PTHR22573:SF37&Superfamily_domains:SSF53738&Conserved_Domains:cd03085	0	chr1:g.63631761C>T	0.2414	0.1876
chr1	63634807	rs6588052	A	T	61	152	2133	0.41	T	intron_variant	MODIFIER	PGM1	ENSG00000079739	Transcript	ENST00000371083.4	protein_coding	0	4/10	ENST00000371083.4:c.737-22A>T	0	0	0	0	0	0	rs6588052	0	1	0	SNV	HGNC	HGNC:8905	YES	2	A1	CCDS53323.1	ENSP00000360124	P36871	0	UPI000016A812	0	1	0	0	0	0	chr1:g.63634807A>T	0.5002	0.5908
chr1	63648630	rs11208257	T	C	105	152	2476	0.692	C	missense_variant	MODERATE	PGM1	ENSG00000079739	Transcript	ENST00000371083.4	protein_coding	8/11	0	ENST00000371083.4:c.1312T>C	ENSP00000360124.4:p.Tyr438His	1680/2657	1312/1743	438/580	Y/H	Tat/Cat	rs11208257	0	1	0	SNV	HGNC	HGNC:8905	YES	2	A1	CCDS53323.1	ENSP00000360124	P36871	0	UPI000016A812	0	1	deleterious	benign	Gene3D:3.30.310.50&Pfam_domain:PF02880&hmmpanther:PTHR22573&hmmpanther:PTHR22573:SF37&Superfamily_domains:SSF53738&Conserved_Domains:cd03085	0	chr1:g.63648630T>C	0.2258	0.1967
chr1	63651866	rs2269238	G	T	105	152	2430	0.692	T	intron_variant	MODIFIER	PGM1	ENSG00000079739	Transcript	ENST00000371083.4	protein_coding	0	9/10	ENST00000371083.4:c.1518+14G>T	0	0	0	0	0	0	rs2269238	0	1	0	SNV	HGNC	HGNC:8905	YES	2	A1	CCDS53323.1	ENSP00000360124	P36871	0	UPI000016A812	0	1	0	0	0	0	chr1:g.63651866G>T	0.2762	0.3812
chr1	63659563	rs11208265	G	T	83	152	2640	0.551	T	intron_variant	MODIFIER	PGM1	ENSG00000079739	Transcript	ENST00000371083.4	protein_coding	0	10/10	ENST00000371083.4:c.1654-23G>T	0	0	0	0	0	0	rs11208265	0	1	0	SNV	HGNC	HGNC:8905	YES	2	A1	CCDS53323.1	ENSP00000360124	P36871	0	UPI000016A812	0	1	0	0	0	0	chr1:g.63659563G>T	0.3201	0.4357
chr1	63659697	rs8294	C	T	83	152	2468	0.551	T	3_prime_UTR_variant	MODIFIER	PGM1	ENSG00000079739	Transcript	ENST00000371083.4	protein_coding	11/11	0	ENST00000371083.4:c.*22C>T	0	2133/2657	0	0	0	0	rs8294	0	1	0	SNV	HGNC	HGNC:8905	YES	2	A1	CCDS53323.1	ENSP00000360124	P36871	0	UPI000016A812	0	1	0	0	0	0	chr1:g.63659697C>T	0.1845	0.0635
chr1	63659768	rs4643	A	C	83	152	2515	0.551	C	3_prime_UTR_variant	MODIFIER	PGM1	ENSG00000079739	Transcript	ENST00000371083.4	protein_coding	11/11	0	ENST00000371083.4:c.*93A>C	0	2204/2657	0	0	0	0	rs4643	0	1	0	SNV	HGNC	HGNC:8905	YES	2	A1	CCDS53323.1	ENSP00000360124	P36871	0	UPI000016A812	0	1	0	0	0	0	chr1:g.63659768A>C	0.1847	0.0635
chr1	65420715	rs3790435	T	C	67	152	2157	0.442	C	5_prime_UTR_variant	MODIFIER	LEPR	ENSG00000116678	Transcript	ENST00000349533.10	protein_coding	1/20	0	ENST00000349533.10:c.-122T>C	0	64/8227	0	0	0	0	rs3790435	0	1	0	SNV	HGNC	HGNC:6554	YES	1	P3	CCDS631.1	ENSP00000330393	P48357	0	UPI000014C37B	0	1	0	0	0	0	chr1:g.65420715T>C	0	0.4811
chr1	65570758	rs1137100	A	G	67	152	1476	0.455	G	missense_variant	MODERATE	LEPR	ENSG00000116678	Transcript	ENST00000349533.10	protein_coding	4/20	0	ENST00000349533.10:c.326A>G	ENSP00000330393.6:p.Lys109Arg	511/8227	326/3498	109/1165	K/R	aAg/aGg	rs1137100&CM032948	0	1	0	SNV	HGNC	HGNC:6554	YES	1	P3	CCDS631.1	ENSP00000330393	P48357	0	UPI000014C37B	0	1	tolerated	benign	0	0	chr1:g.65570758A>G	0.3203	0.1528
chr1	65570818	rs2186248	G	T	152	152	1230	1	T	intron_variant	MODIFIER	LEPR	ENSG00000116678	Transcript	ENST00000349533.10	protein_coding	0	4/19	ENST00000349533.10:c.370+16G>T	0	0	0	0	0	0	rs2186248	0	1	0	SNV	HGNC	HGNC:6554	YES	1	P3	CCDS631.1	ENSP00000330393	P48357	0	UPI000014C37B	0	1	0	0	0	0	chr1:g.65570818G>T	1	1
chr1	65592830	rs1137101	A	G	86	152	1484	0.577	G	missense_variant	MODERATE	LEPR	ENSG00000116678	Transcript	ENST00000349533.10	protein_coding	6/20	0	ENST00000349533.10:c.668A>G	ENSP00000330393.6:p.Gln223Arg	853/8227	668/3498	223/1165	Q/R	cAg/cGg	rs1137101&CM010905	0	1	0	SNV	HGNC	HGNC:6554	YES	1	P3	CCDS631.1	ENSP00000330393	P48357	0	UPI000014C37B	0	1	tolerated	benign	hmmpanther:PTHR23036&hmmpanther:PTHR23036:SF109&Pfam_domain:PF18589&Gene3D:2.60.40.10	0	chr1:g.65592830A>G	0.5843	0.5923
chr1	65610269	rs1805094	G	C	21	150	1141	0.136	C	missense_variant	MODERATE	LEPR	ENSG00000116678	Transcript	ENST00000349533.10	protein_coding	14/20	0	ENST00000349533.10:c.1968G>C	ENSP00000330393.6:p.Lys656Asn	2153/8227	1968/3498	656/1165	K/N	aaG/aaC	rs1805094&CM025915	0	1	0	SNV	HGNC	HGNC:6554	YES	1	P3	CCDS631.1	ENSP00000330393	P48357	0	UPI000014C37B	0	1	tolerated	benign	hmmpanther:PTHR23036:SF109&hmmpanther:PTHR23036&Gene3D:2.60.40.10&SMART_domains:SM00060	0	chr1:g.65610269G>C	0.1424	0.1997
chr1	65636574	rs1805096	G	A	107	152	1796	0.712	A	synonymous_variant	LOW	LEPR	ENSG00000116678	Transcript	ENST00000349533.10	protein_coding	20/20	0	ENST00000349533.10:c.3057G>A	ENSP00000330393.6:p.Pro1019%3D	3242/8227	3057/3498	1019/1165	P	ccG/ccA	rs1805096	0	1	0	SNV	HGNC	HGNC:6554	YES	1	P3	CCDS631.1	ENSP00000330393	P48357	0	UPI000014C37B	0	1	0	0	hmmpanther:PTHR23036:SF109&hmmpanther:PTHR23036	0	chr1:g.65636574G>A	0.5298	0.4478
chr1	68429165	rs2182315	C	T	88	150	877	0.597	T	3_prime_UTR_variant	MODIFIER	RPE65	ENSG00000116745	Transcript	ENST00000262340.6	protein_coding	14/14	0	ENST00000262340.6:c.*611G>A	0	2262/2605	0	0	0	0	rs2182315	0	-1	0	SNV	HGNC	HGNC:10294	YES	1	P1	CCDS643.1	ENSP00000262340	Q16518	0	UPI000004346C	0	1	0	0	0	0	chr1:g.68429165C>T	0.5655	0.6293
chr1	68429245	rs3118418	T	C	72	152	1033	0.474	C	3_prime_UTR_variant	MODIFIER	RPE65	ENSG00000116745	Transcript	ENST00000262340.6	protein_coding	14/14	0	ENST00000262340.6:c.*531A>G	0	2182/2605	0	0	0	0	rs3118418	0	-1	0	SNV	HGNC	HGNC:10294	YES	1	P1	CCDS643.1	ENSP00000262340	Q16518	0	UPI000004346C	0	1	0	0	0	0	chr1:g.68429245T>C	0.1969	0.2216
chr1	68431262	rs12564647	T	G	17	152	1847	0.122	G	intron_variant	MODIFIER	RPE65	ENSG00000116745	Transcript	ENST00000262340.6	protein_coding	0	12/13	ENST00000262340.6:c.1338+20A>C	0	0	0	0	0	0	rs12564647	0	-1	0	SNV	HGNC	HGNC:10294	YES	1	P1	CCDS643.1	ENSP00000262340	Q16518	0	UPI000004346C	0	1	0	0	0	0	chr1:g.68431262T>G	0.1098	0.0015
chr1	68438259	rs12145904	C	T	17	152	1283	0.122	T	synonymous_variant	LOW	RPE65	ENSG00000116745	Transcript	ENST00000262340.6	protein_coding	10/14	0	ENST00000262340.6:c.1056G>A	ENSP00000262340.5:p.Glu352%3D	1105/2605	1056/1602	352/533	E	gaG/gaA	rs12145904	0	-1	0	SNV	HGNC	HGNC:10294	YES	1	P1	CCDS643.1	ENSP00000262340	Q16518	0	UPI000004346C	0	1	0	0	Pfam_domain:PF03055&hmmpanther:PTHR10543&hmmpanther:PTHR10543:SF43	0	chr1:g.68438259C>T	0.2238	0.2315
chr1	68439059	rs61752901	T	G	16	152	1296	0.103	G	missense_variant	MODERATE	RPE65	ENSG00000116745	Transcript	ENST00000262340.6	protein_coding	9/14	0	ENST00000262340.6:c.881A>C	ENSP00000262340.5:p.Lys294Thr	930/2605	881/1602	294/533	K/T	aAa/aCa	rs61752901&CM005346	0	-1	0	SNV	HGNC	HGNC:10294	YES	1	P1	CCDS643.1	ENSP00000262340	Q16518	0	UPI000004346C	0	1	deleterious	probably_damaging	Pfam_domain:PF03055&hmmpanther:PTHR10543&hmmpanther:PTHR10543:SF43&Low_complexity_(Seg):seg	0	chr1:g.68439059T>G	0.0078	0
chr1	68439675	rs1925955	G	C	150	152	999	0.987	C	intron_variant	MODIFIER	RPE65	ENSG00000116745	Transcript	ENST00000262340.6	protein_coding	0	6/13	ENST00000262340.6:c.644-33C>G	0	0	0	0	0	0	rs1925955	0	-1	0	SNV	HGNC	HGNC:10294	YES	1	P1	CCDS643.1	ENSP00000262340	Q16518	0	UPI000004346C	0	1	0	0	0	0	chr1:g.68439675G>C	0	0.857
chr1	70439117	rs1021737	G	T	89	152	1403	0.596	T	missense_variant	MODERATE	CTH	ENSG00000116761	Transcript	ENST00000370938.7	protein_coding	12/12	0	ENST00000370938.7:c.1208G>T	ENSP00000359976.3:p.Ser403Ile	1352/1805	1208/1218	403/405	S/I	aGt/aTt	rs1021737&CM041751	0	1	0	SNV	HGNC	HGNC:2501	YES	1	P1	CCDS650.1	ENSP00000359976	P32929	0	UPI00001275DE	0	1	deleterious_low_confidence	benign	PDB-ENSP_mappings:5tt2.D&PDB-ENSP_mappings:5tt2.C&PDB-ENSP_mappings:5tsu.H&PDB-ENSP_mappings:5tsu.G&PDB-ENSP_mappings:5tsu.F&PDB-ENSP_mappings:5tsu.E&PDB-ENSP_mappings:5tsu.D&PDB-ENSP_mappings:5tsu.C&PDB-ENSP_mappings:5tsu.B&PDB-ENSP_mappings:5tsu.A&PDB-ENSP_mappings:5eig.H&PDB-ENSP_mappings:5eig.G&PDB-ENSP_mappings:5eig.F&PDB-ENSP_mappings:5eig.E&PDB-ENSP_mappings:5eig.D&PDB-ENSP_mappings:5eig.C…	0	chr1:g.70439117G>T	0.2053	0.0628
chr1	70439650	rs583316	A	T	8	150	853	0.052	T	downstream_gene_variant	MODIFIER	CTH	ENSG00000116761	Transcript	ENST00000370938.7	protein_coding	0	0	0	0	0	0	0	0	0	rs583316	80	1	0	SNV	HGNC	HGNC:2501	YES	1	P1	CCDS650.1	ENSP00000359976	P32929	0	UPI00001275DE	0	1	0	0	0	0	chr1:g.70439650A>T	0.2015	0.2148
chr1	70439719	rs6677781	C	T	85	150	897	0.578	T	downstream_gene_variant	MODIFIER	CTH	ENSG00000116761	Transcript	ENST00000370938.7	protein_coding	0	0	0	0	0	0	0	0	0	rs6677781	149	1	0	SNV	HGNC	HGNC:2501	YES	1	P1	CCDS650.1	ENSP00000359976	P32929	0	UPI00001275DE	0	1	0	0	0	0	chr1:g.70439719C>T	0.1969	0.0129
chr1	70439862	rs584229	G	A	8	150	694	0.052	A	downstream_gene_variant	MODIFIER	CTH	ENSG00000116761	Transcript	ENST00000370938.7	protein_coding	0	0	0	0	0	0	0	0	0	rs584229	292	1	0	SNV	HGNC	HGNC:2501	YES	1	P1	CCDS650.1	ENSP00000359976	P32929	0	UPI00001275DE	0	1	0	0	0	0	chr1:g.70439862G>A	0.2576	0.2428
chr1	75724531	rs17848068	G	A	8	152	1428	0.051	A	upstream_gene_variant	MODIFIER	ACADM	ENSG00000117054	Transcript	ENST00000370834.9	protein_coding	0	0	0	0	0	0	0	0	0	rs17848068	178	1	0	SNV	HGNC	HGNC:89	YES	1	0	CCDS72807.1	ENSP00000359871	0	Q5T4U5	UPI0000470C0B	0	1	0	0	0	0	chr1:g.75724531G>A	0.2043	0.2579
chr1	75728369	rs7524467	C	G	43	152	1061	0.288	G	intron_variant	MODIFIER	ACADM	ENSG00000117054	Transcript	ENST00000370834.9	protein_coding	0	1/12	ENST00000370834.9:c.31-32C>G	0	0	0	0	0	0	rs7524467	0	1	0	SNV	HGNC	HGNC:89	YES	1	0	CCDS72807.1	ENSP00000359871	0	Q5T4U5	UPI0000470C0B	0	1	0	0	0	0	chr1:g.75728369C>G	0.1829	0.1362
chr1	75732751	rs2275378	T	C	44	152	1229	0.282	C	intron_variant	MODIFIER	ACADM	ENSG00000117054	Transcript	ENST00000370834.9	protein_coding	0	3/12	ENST00000370834.9:c.216+10T>C	0	0	0	0	0	0	rs2275378	0	1	0	SNV	HGNC	HGNC:89	YES	1	0	CCDS72807.1	ENSP00000359871	0	Q5T4U5	UPI0000470C0B	0	1	0	0	0	0	chr1:g.75732751T>C	0.2312	0.2874
chr1	75733660	rs2153126	C	G	43	152	1109	0.288	G	intron_variant	MODIFIER	ACADM	ENSG00000117054	Transcript	ENST00000370834.9	protein_coding	0	6/12	ENST00000370834.9:c.486+32C>G	0	0	0	0	0	0	rs2153126	0	1	0	SNV	HGNC	HGNC:89	YES	1	0	CCDS72807.1	ENSP00000359871	0	Q5T4U5	UPI0000470C0B	0	1	0	0	0	0	chr1:g.75733660C>G	0.231	0.2874
chr1	75761337	rs1061337	A	G	26	152	1475	0.167	G	synonymous_variant	LOW	ACADM	ENSG00000117054	Transcript	ENST00000370834.9	protein_coding	12/13	0	ENST00000370834.9:c.1260A>G	ENSP00000359871.5:p.Val420%3D	1339/2172	1260/1365	420/454	V	gtA/gtG	rs1061337&CS138290	0	1	0	SNV	HGNC	HGNC:89	YES	1	0	CCDS72807.1	ENSP00000359871	0	Q5T4U5	UPI0000470C0B	0	1	0	0	Conserved_Domains:cd01157&hmmpanther:PTHR43516:SF5&hmmpanther:PTHR43516&PROSITE_patterns:PS00073&Gene3D:1.20.140.10&Pfam_domain:PF00441&Superfamily_domains:SSF47203	0	chr1:g.75761337A>G	0.1743	0.1362
chr1	75762840	rs143911981	C	T	16	152	1060	0.115	T	3_prime_UTR_variant	MODIFIER	ACADM	ENSG00000117054	Transcript	ENST00000370834.9	protein_coding	13/13	0	ENST00000370834.9:c.*77C>T	0	1521/2172	0	0	0	0	rs143911981	0	1	0	SNV	HGNC	HGNC:89	YES	1	0	CCDS72807.1	ENSP00000359871	0	Q5T4U5	UPI0000470C0B	0	1	0	0	0	0	chr1:g.75762840C>T	0.009	0.0008
chr1	75763435	rs8763	T	C	25	152	956	0.16	C	3_prime_UTR_variant	MODIFIER	ACADM	ENSG00000117054	Transcript	ENST00000370834.9	protein_coding	13/13	0	ENST00000370834.9:c.*672T>C	0	2116/2172	0	0	0	0	rs8763	0	1	0	SNV	HGNC	HGNC:89	YES	1	0	CCDS72807.1	ENSP00000359871	0	Q5T4U5	UPI0000470C0B	0	1	0	0	0	0	chr1:g.75763435T>C	0.0982	0.0053
chr1	75763641	rs1146587	T	C	73	152	837	0.494	C	downstream_gene_variant	MODIFIER	ACADM	ENSG00000117054	Transcript	ENST00000370834.9	protein_coding	0	0	0	0	0	0	0	0	0	rs1146587	150	1	0	SNV	HGNC	HGNC:89	YES	1	0	CCDS72807.1	ENSP00000359871	0	Q5T4U5	UPI0000470C0B	0	1	0	0	0	0	chr1:g.75763641T>C	0.6917	0.7337
chr1	77417727	rs1532507	C	T	14	152	1224	0.09	T	intron_variant	MODIFIER	AK5	ENSG00000154027	Transcript	ENST00000354567.7	protein_coding	0	8/13	ENST00000354567.7:c.1059+12C>T	0	0	0	0	0	0	rs1532507	0	1	0	SNV	HGNC	HGNC:365	YES	1	P1	CCDS675.1	ENSP00000346577	Q9Y6K8	0	UPI0000167E20	0	0	0	0	0	0	chr1:g.77417727C>T	0.1254	0.118
chr1	77558599	rs6675743	T	C	144	152	1178	0.949	C	splice_region_variant&intron_variant	LOW	AK5	ENSG00000154027	Transcript	ENST00000354567.7	protein_coding	0	13/13	ENST00000354567.7:c.1621-3T>C	0	0	0	0	0	0	rs6675743	0	1	0	SNV	HGNC	HGNC:365	YES	1	P1	CCDS675.1	ENSP00000346577	Q9Y6K8	0	UPI0000167E20	0	0	0	0	0	0	chr1:g.77558599T>C	0	0.5401
chr1	77926761	rs1166698	G	A	12	152	1330	0.077	A	missense_variant	MODERATE	NEXN	ENSG00000162614	Transcript	ENST00000334785.11	protein_coding	8/13	0	ENST00000334785.11:c.733G>A	ENSP00000333938.7:p.Gly245Arg	917/2607	733/2028	245/675	G/R	Gga/Aga	rs1166698	0	1	0	SNV	HGNC	HGNC:29557	YES	1	P3	CCDS41351.1	ENSP00000333938	Q0ZGT2	0	UPI000022ABDC	0	1	deleterious	probably_damaging	hmmpanther:PTHR44710	0	chr1:g.77926761G>A	0.1508	0.0106
chr1	77942851	rs3767028	C	G	62	150	1028	0.416	G	3_prime_UTR_variant	MODIFIER	NEXN	ENSG00000162614	Transcript	ENST00000334785.11	protein_coding	13/13	0	ENST00000334785.11:c.*22C>G	0	2234/2607	0	0	0	0	rs3767028	0	1	0	SNV	HGNC	HGNC:29557	YES	1	P3	CCDS41351.1	ENSP00000333938	Q0ZGT2	0	UPI000022ABDC	0	1	0	0	0	0	chr1:g.77942851C>G	0.122	0.1271
chr1	77963723	rs2274257	G	C	61	152	1394	0.404	C	splice_region_variant&intron_variant	LOW	FUBP1	ENSG00000162613	Transcript	ENST00000370768.6	protein_coding	0	12/19	ENST00000370768.6:c.1042-8C>G	0	0	0	0	0	0	rs2274257	0	-1	0	SNV	HGNC	HGNC:4004	YES	1	P2	CCDS683.1	ENSP00000359804	Q96AE4	0	UPI0000070218	0	1	0	0	0	0	chr1:g.77963723G>C	0.1016	0.0507
chr1	78490747	rs3753380	T	C	123	152	2374	0.814	C	upstream_gene_variant	MODIFIER	PTGFR	ENSG00000122420	Transcript	ENST00000370757.8	protein_coding	0	0	0	0	0	0	0	0	0	rs3753380	227	1	0	SNV	HGNC	HGNC:9600	YES	1	P3	CCDS686.1	ENSP00000359793	P43088	0	UPI0000001C40	0	0	0	0	0	0	chr1:g.78490747T>C	0.7823	0.9887
chr1	85267691	rs3768235	C	T	23	152	1780	0.16	T	missense_variant	MODERATE	BCL10	ENSG00000142867	Transcript	ENST00000370580.6	protein_coding	3/3	0	ENST00000370580.6:c.638G>A	ENSP00000359612.1:p.Gly213Glu	1190/3105	638/702	213/233	G/E	gGa/gAa	rs3768235	0	-1	0	SNV	HGNC	HGNC:989	YES	1	P1	CCDS704.1	ENSP00000359612	O95999	0	UPI000012682F	0	1	tolerated	benign	hmmpanther:PTHR34920&MobiDB_lite:mobidb-lite&MobiDB_lite:mobidb-lite	0	chr1:g.85267691C>T	0.0721	0.0023
chr1	85276329	rs11576939	G	C	12	152	1893	0.077	C	synonymous_variant	LOW	BCL10	ENSG00000142867	Transcript	ENST00000370580.6	protein_coding	1/3	0	ENST00000370580.6:c.24C>G	ENSP00000359612.1:p.Leu8%3D	576/3105	24/702	8/233	L	ctC/ctG	rs11576939&CM062460	0	-1	0	SNV	HGNC	HGNC:989	YES	1	P1	CCDS704.1	ENSP00000359612	O95999	0	UPI000012682F	0	1	0	0	Gene3D:1.10.533.10&hmmpanther:PTHR34920&PDB-ENSP_mappings:2mb9.A	0	chr1:g.85276329G>C	0.2282	0.2663
chr1	92475293	rs1325432	G	T	44	152	2249	0.282	T	3_prime_UTR_variant	MODIFIER	GFI1	ENSG00000162676	Transcript	ENST00000294702.6	protein_coding	7/7	0	ENST00000294702.6:c.*736C>A	0	2304/4554	0	0	0	0	rs1325432	0	-1	0	SNV	HGNC	HGNC:4237	YES	2	P1	CCDS30773.1	ENSP00000294702	Q99684	0	UPI000006D7FD	0	1	0	0	0	0	chr1:g.92475293G>T	0.1581	0.0719
chr1	92475800	rs4970714	A	G	142	152	2688	0.923	G	3_prime_UTR_variant	MODIFIER	GFI1	ENSG00000162676	Transcript	ENST00000294702.6	protein_coding	7/7	0	ENST00000294702.6:c.*229T>C	0	1797/4554	0	0	0	0	rs4970714	0	-1	0	SNV	HGNC	HGNC:4237	YES	2	P1	CCDS30773.1	ENSP00000294702	Q99684	0	UPI000006D7FD	0	1	0	0	0	0	chr1:g.92475800A>G	0.8083	0.8169
chr1	92480922	rs11164605	G	A	150	152	2174	0.987	A	synonymous_variant	LOW	GFI1	ENSG00000162676	Transcript	ENST00000294702.6	protein_coding	4/7	0	ENST00000294702.6:c.465C>T	ENSP00000294702.5:p.Cys155%3D	764/4554	465/1269	155/422	C	tgC/tgT	rs11164605	0	-1	0	SNV	HGNC	HGNC:4237	YES	2	P1	CCDS30773.1	ENSP00000294702	Q99684	0	UPI000006D7FD	0	1	0	0	hmmpanther:PTHR44780	0	chr1:g.92480922G>A	0.9189	0.944
chr1	92513797	rs6603979	A	G	150	152	1080	0.987	G	synonymous_variant	LOW	EVI5	ENSG00000067208	Transcript	ENST00000540033.2	protein_coding	19/19	0	ENST00000540033.2:c.2325T>C	ENSP00000440826.2:p.Gly775%3D	2335/7436	2325/2466	775/821	G	ggT/ggC	rs6603979	0	-1	0	SNV	HGNC	HGNC:3501	YES	1	A2	CCDS76179.1	ENSP00000440826	O60447	0	UPI0002065028	0	0	0	0	0	0	chr1:g.92513797A>G	0.9203	0.9508
chr1	92607671	rs11808092	C	A	9	152	1136	0.058	A	missense_variant	MODERATE	EVI5	ENSG00000067208	Transcript	ENST00000540033.2	protein_coding	16/19	0	ENST00000540033.2:c.1869G>T	ENSP00000440826.2:p.Gln623His	1879/7436	1869/2466	623/821	Q/H	caG/caT	rs11808092	0	-1	0	SNV	HGNC	HGNC:3501	YES	1	A2	CCDS76179.1	ENSP00000440826	O60447	0	UPI0002065028	0	0	deleterious	benign	Coiled-coils_(Ncoils):Coil	0	chr1:g.92607671C>A	0.1234	0.0696
chr1	92624266	rs7514716	T	C	152	152	1326	1	C	synonymous_variant	LOW	EVI5	ENSG00000067208	Transcript	ENST00000540033.2	protein_coding	15/19	0	ENST00000540033.2:c.1722A>G	ENSP00000440826.2:p.Gln574%3D	1732/7436	1722/2466	574/821	Q	caA/caG	rs7514716	0	-1	0	SNV	HGNC	HGNC:3501	YES	1	A2	CCDS76179.1	ENSP00000440826	O60447	0	UPI0002065028	0	0	0	0	Coiled-coils_(Ncoils):Coil	0	chr1:g.92624266T>C	0.9491	0.9554
chr1	92695345	rs2391199	T	C	152	152	1369	1	C	missense_variant	MODERATE	EVI5	ENSG00000067208	Transcript	ENST00000540033.2	protein_coding	7/19	0	ENST00000540033.2:c.1006A>G	ENSP00000440826.2:p.Ile336Val	1016/7436	1006/2466	336/821	I/V	Att/Gtt	rs2391199	0	-1	0	SNV	HGNC	HGNC:3501	YES	1	A2	CCDS76179.1	ENSP00000440826	O60447	0	UPI0002065028	0	0	tolerated	benign	Gene3D:1.10.472.80&Pfam_domain:PF00566&PROSITE_profiles:PS50086&hmmpanther:PTHR22957&hmmpanther:PTHR22957:SF254&SMART_domains:SM00164&Superfamily_domains:SSF47923	0	chr1:g.92695345T>C	0.9503	0.9546
chr1	92840760	rs10874744	G	A	144	152	1540	0.949	A	downstream_gene_variant	MODIFIER	DIPK1A	ENSG00000154511	Transcript	ENST00000370310.5	protein_coding	0	0	0	0	0	0	0	0	0	rs10874744	1407	-1	0	SNV	HGNC	HGNC:32213	YES	2	P1	CCDS44173.1	ENSP00000359333	Q5T7M9	0	UPI0000037783	0	0	0	0	0	0	chr1:g.92840760G>A	0.6919	0.4554
chr1	94005519	rs1762114	A	G	151	152	2048	0.994	G	synonymous_variant	LOW	ABCA4	ENSG00000198691	Transcript	ENST00000370225.4	protein_coding	44/50	0	ENST00000370225.4:c.6069T>C	ENSP00000359245.3:p.Ile2023%3D	6172/7328	6069/6822	2023/2273	I	atT/atC	rs1762114	0	-1	0	SNV	HGNC	HGNC:34	YES	1	P1	CCDS747.1	ENSP00000359245	P78363	0	UPI000012511C	0	1	0	0	PROSITE_profiles:PS50893&Conserved_Domains:cd03263&hmmpanther:PTHR19229&hmmpanther:PTHR19229:SF190&TIGRFAM_domain:TIGR01257&Pfam_domain:PF00005&Gene3D:3.40.50.300&SMART_domains:SM00382&Superfamily_domains:SSF52540	0	chr1:g.94005519A>G	0.77	0.3744
chr1	94008289	rs2275029	T	C	12	152	1956	0.077	C	synonymous_variant	LOW	ABCA4	ENSG00000198691	Transcript	ENST00000370225.4	protein_coding	42/50	0	ENST00000370225.4:c.5844A>G	ENSP00000359245.3:p.Pro1948%3D	5947/7328	5844/6822	1948/2273	P	ccA/ccG	rs2275029&CM153569	0	-1	0	SNV	HGNC	HGNC:34	YES	1	P1	CCDS747.1	ENSP00000359245	P78363	0	UPI000012511C	0	1	0	0	PROSITE_profiles:PS50893&Conserved_Domains:cd03263&hmmpanther:PTHR19229&hmmpanther:PTHR19229:SF190&TIGRFAM_domain:TIGR01257&Gene3D:3.40.50.300&Superfamily_domains:SSF52540	0	chr1:g.94008289T>C	0.1671	0.264
chr1	94008308	rs1800739	C	T	12	152	2082	0.077	T	intron_variant	MODIFIER	ABCA4	ENSG00000198691	Transcript	ENST00000370225.4	protein_coding	0	41/49	ENST00000370225.4:c.5836-11G>A	0	0	0	0	0	0	rs1800739	0	-1	0	SNV	HGNC	HGNC:34	YES	1	P1	CCDS747.1	ENSP00000359245	P78363	0	UPI000012511C	0	1	0	0	0	0	chr1:g.94008308C>T	0.1833	0.2837
chr1	94008340	rs2275031	G	T	12	152	2320	0.077	T	intron_variant	MODIFIER	ABCA4	ENSG00000198691	Transcript	ENST00000370225.4	protein_coding	0	41/49	ENST00000370225.4:c.5836-43C>A	0	0	0	0	0	0	rs2275031	0	-1	0	SNV	HGNC	HGNC:34	YES	1	P1	CCDS747.1	ENSP00000359245	P78363	0	UPI000012511C	0	1	0	0	0	0	chr1:g.94008340G>T	0.1781	0.2655
chr1	94008772	rs4147857	T	C	37	152	2479	0.25	C	synonymous_variant	LOW	ABCA4	ENSG00000198691	Transcript	ENST00000370225.4	protein_coding	41/50	0	ENST00000370225.4:c.5814A>G	ENSP00000359245.3:p.Leu1938%3D	5917/7328	5814/6822	1938/2273	L	ttA/ttG	rs4147857	0	-1	0	SNV	HGNC	HGNC:34	YES	1	P1	CCDS747.1	ENSP00000359245	P78363	0	UPI000012511C	0	1	0	0	PROSITE_profiles:PS50893&Conserved_Domains:cd03263&hmmpanther:PTHR19229&hmmpanther:PTHR19229:SF190&TIGRFAM_domain:TIGR01257&Gene3D:3.40.50.300&Superfamily_domains:SSF52540	0	chr1:g.94008772T>C	0.1875	0.2678
chr1	94008896	rs4147856	T	G	37	152	2487	0.25	G	intron_variant	MODIFIER	ABCA4	ENSG00000198691	Transcript	ENST00000370225.4	protein_coding	0	40/49	ENST00000370225.4:c.5715-25A>C	0	0	0	0	0	0	rs4147856	0	-1	0	SNV	HGNC	HGNC:34	YES	1	P1	CCDS747.1	ENSP00000359245	P78363	0	UPI000012511C	0	1	0	0	0	0	chr1:g.94008896T>G	0.1877	0.2685
chr1	94010832	rs1801574	C	G	12	152	2186	0.077	G	synonymous_variant	LOW	ABCA4	ENSG00000198691	Transcript	ENST00000370225.4	protein_coding	40/50	0	ENST00000370225.4:c.5682G>C	ENSP00000359245.3:p.Leu1894%3D	5785/7328	5682/6822	1894/2273	L	ctG/ctC	rs1801574&CM153568	0	-1	0	SNV	HGNC	HGNC:34	YES	1	P1	CCDS747.1	ENSP00000359245	P78363	0	UPI000012511C	0	1	0	0	hmmpanther:PTHR19229&hmmpanther:PTHR19229:SF190&TIGRFAM_domain:TIGR01257&Pfam_domain:PF12698&Transmembrane_helices:TMhelix	0	chr1:g.94010832C>G	0.2007	0.2738
chr1	94010999	rs537831	G	A	140	152	2258	0.923	A	intron_variant	MODIFIER	ABCA4	ENSG00000198691	Transcript	ENST00000370225.4	protein_coding	0	39/49	ENST00000370225.4:c.5585-70C>T	0	0	0	0	0	0	rs537831	0	-1	0	SNV	HGNC	HGNC:34	YES	1	P1	CCDS747.1	ENSP00000359245	P78363	0	UPI000012511C	0	1	0	0	0	0	chr1:g.94010999G>A	0.6915	0.447
chr1	94021798	rs472908	G	A	116	152	1555	0.769	A	intron_variant	MODIFIER	ABCA4	ENSG00000198691	Transcript	ENST00000370225.4	protein_coding	0	33/49	ENST00000370225.4:c.4773+48C>T	0	0	0	0	0	0	rs472908	0	-1	0	SNV	HGNC	HGNC:34	YES	1	P1	CCDS747.1	ENSP00000359245	P78363	0	UPI000012511C	0	1	0	0	0	0	chr1:g.94021798G>A	0.5889	0.7648
chr1	94060488	rs56197337	A	G	16	152	2549	0.103	G	intron_variant	MODIFIER	ABCA4	ENSG00000198691	Transcript	ENST00000370225.4	protein_coding	0	14/49	ENST00000370225.4:c.2160+49T>C	0	0	0	0	0	0	rs56197337	0	-1	0	SNV	HGNC	HGNC:34	YES	1	P1	CCDS747.1	ENSP00000359245	P78363	0	UPI000012511C	0	1	0	0	0	0	chr1:g.94060488A>G	0.0543	0.0756
chr1	94062807	rs4147833	C	T	44	152	1857	0.282	T	intron_variant	MODIFIER	ABCA4	ENSG00000198691	Transcript	ENST00000370225.4	protein_coding	0	12/49	ENST00000370225.4:c.1761-54G>A	0	0	0	0	0	0	rs4147833	0	-1	0	SNV	HGNC	HGNC:34	YES	1	P1	CCDS747.1	ENSP00000359245	P78363	0	UPI000012511C	0	1	0	0	0	0	chr1:g.94062807C>T	0.3736	0.177
chr1	94078677	rs4147831	G	A	23	152	1851	0.173	A	synonymous_variant	LOW	ABCA4	ENSG00000198691	Transcript	ENST00000370225.4	protein_coding	10/50	0	ENST00000370225.4:c.1269C>T	ENSP00000359245.3:p.His423%3D	1372/7328	1269/6822	423/2273	H	caC/caT	rs4147831	0	-1	0	SNV	HGNC	HGNC:34	YES	1	P1	CCDS747.1	ENSP00000359245	P78363	0	UPI000012511C	0	1	0	0	hmmpanther:PTHR19229&hmmpanther:PTHR19229:SF190&TIGRFAM_domain:TIGR01257	0	chr1:g.94078677G>A	0.1146	0.152
chr1	94078678	rs3112831	T	C	25	152	1859	0.16	C	missense_variant	MODERATE	ABCA4	ENSG00000198691	Transcript	ENST00000370225.4	protein_coding	10/50	0	ENST00000370225.4:c.1268A>G	ENSP00000359245.3:p.His423Arg	1371/7328	1268/6822	423/2273	H/R	cAc/cGc	rs3112831&CM015072&CM032802	0	-1	0	SNV	HGNC	HGNC:34	YES	1	P1	CCDS747.1	ENSP00000359245	P78363	0	UPI000012511C	0	1	tolerated	benign	hmmpanther:PTHR19229&hmmpanther:PTHR19229:SF190&TIGRFAM_domain:TIGR01257	0	chr1:g.94078678T>C	0.2208	0.1316
chr1	94078720	rs4147830	G	A	92	152	2122	0.615	A	intron_variant	MODIFIER	ABCA4	ENSG00000198691	Transcript	ENST00000370225.4	protein_coding	0	9/49	ENST00000370225.4:c.1240-14C>T	0	0	0	0	0	0	rs4147830	0	-1	0	SNV	HGNC	HGNC:34	YES	1	P1	CCDS747.1	ENSP00000359245	P78363	0	UPI000012511C	0	1	0	0	0	0	chr1:g.94078720G>A	0.5148	0.5
chr1	94083473	rs526016	A	G	24	152	677	0.154	G	intron_variant	MODIFIER	ABCA4	ENSG00000198691	Transcript	ENST00000370225.4	protein_coding	0	6/49	ENST00000370225.4:c.769-32T>C	0	0	0	0	0	0	rs526016	0	-1	0	SNV	HGNC	HGNC:34	YES	1	P1	CCDS747.1	ENSP00000359245	P78363	0	UPI000012511C	0	1	0	0	0	0	chr1:g.94083473A>G	0.1977	0.0885
chr1	94111412	rs2297634	T	C	104	152	2624	0.692	C	intron_variant	MODIFIER	ABCA4	ENSG00000198691	Transcript	ENST00000370225.4	protein_coding	0	3/49	ENST00000370225.4:c.302+26A>G	0	0	0	0	0	0	rs2297634	0	-1	0	SNV	HGNC	HGNC:34	YES	1	P1	CCDS747.1	ENSP00000359245	P78363	0	UPI000012511C	0	1	0	0	0	0	chr1:g.94111412T>C	0	0.4599
chr1	94112992	rs4847281	T	C	152	152	1766	1	C	synonymous_variant	LOW	ABCA4	ENSG00000198691	Transcript	ENST00000370225.4	protein_coding	2/50	0	ENST00000370225.4:c.141A>G	ENSP00000359245.3:p.Pro47%3D	244/7328	141/6822	47/2273	P	ccA/ccG	rs4847281	0	-1	0	SNV	HGNC	HGNC:34	YES	1	P1	CCDS747.1	ENSP00000359245	P78363	0	UPI000012511C	0	1	0	0	hmmpanther:PTHR19229&hmmpanther:PTHR19229:SF190&TIGRFAM_domain:TIGR01257	0	chr1:g.94112992T>C	0	0.9531
chr1	94464789	rs16946	G	A	40	152	1020	0.256	A	synonymous_variant	LOW	ABCD3	ENSG00000117528	Transcript	ENST00000370214.9	protein_coding	3/23	0	ENST00000370214.9:c.162G>A	ENSP00000359233.4:p.Lys54%3D	252/3604	162/1980	54/659	K	aaG/aaA	rs16946&COSM2260788&COSM2260789	0	1	0	SNV	HGNC	HGNC:67	YES	1	P1	CCDS749.1	ENSP00000359233	P28288	0	UPI000004C4C7	0	1	0	0	hmmpanther:PTHR11384:SF34&hmmpanther:PTHR11384&TIGRFAM_domain:TIGR00954	0	chr1:g.94464789G>A	0.28	0.0998
chr1	97078196	rs291593	G	A	69	152	1035	0.442	A	3_prime_UTR_variant	MODIFIER	DPYD	ENSG00000188641	Transcript	ENST00000370192.7	protein_coding	23/23	0	ENST00000370192.7:c.*780C>T	0	3959/4412	0	0	0	0	rs291593	0	-1	0	SNV	HGNC	HGNC:3012	YES	1	P1	CCDS30777.1	ENSP00000359211	Q12882	0	UPI00000727C7	0	1	0	0	0	0	chr1:g.97078196G>A	0.385	0.2224
chr1	97078208	rs291592	C	T	136	152	1082	0.897	T	3_prime_UTR_variant	MODIFIER	DPYD	ENSG00000188641	Transcript	ENST00000370192.7	protein_coding	23/23	0	ENST00000370192.7:c.*768G>A	0	3947/4412	0	0	0	0	rs291592	0	-1	0	SNV	HGNC	HGNC:3012	YES	1	P1	CCDS30777.1	ENSP00000359211	Q12882	0	UPI00000727C7	0	1	0	0	0	0	chr1:g.97078208C>T	0.5775	0.2897
chr1	97078403	rs1042482	C	T	9	152	1274	0.058	T	3_prime_UTR_variant	MODIFIER	DPYD	ENSG00000188641	Transcript	ENST00000370192.7	protein_coding	23/23	0	ENST00000370192.7:c.*573G>A	0	3752/4412	0	0	0	0	rs1042482	0	-1	0	SNV	HGNC	HGNC:3012	YES	1	P1	CCDS30777.1	ENSP00000359211	Q12882	0	UPI00000727C7	0	1	0	0	0	0	chr1:g.97078403C>T	0.0895	0.0076
chr1	97078702	rs56160474	A	G	13	152	1096	0.083	G	3_prime_UTR_variant	MODIFIER	DPYD	ENSG00000188641	Transcript	ENST00000370192.7	protein_coding	23/23	0	ENST00000370192.7:c.*274T>C	0	3453/4412	0	0	0	0	rs56160474	0	-1	0	SNV	HGNC	HGNC:3012	YES	1	P1	CCDS30777.1	ENSP00000359211	Q12882	0	UPI00000727C7	0	1	0	0	0	0	chr1:g.97078702A>G	0.1068	0.1377
chr1	97450068	rs17376848	A	G	24	152	1516	0.154	G	synonymous_variant	LOW	DPYD	ENSG00000188641	Transcript	ENST00000370192.7	protein_coding	14/23	0	ENST00000370192.7:c.1896T>C	ENSP00000359211.3:p.Phe632%3D	1997/4412	1896/3078	632/1025	F	ttT/ttC	rs17376848	0	-1	0	SNV	HGNC	HGNC:3012	YES	1	P1	CCDS30777.1	ENSP00000359211	Q12882	0	UPI00000727C7	0	1	0	0	Gene3D:3.20.20.70&Gene3D:3.30.70.20&Pfam_domain:PF01180&hmmpanther:PTHR43073&hmmpanther:PTHR43073:SF2&Superfamily_domains:SSF51395&TIGRFAM_domain:TIGR01037&Conserved_Domains:cd02940	0	chr1:g.97450068A>G	0.0521	0.0136
chr1	97515839	rs1801159	T	C	64	152	1172	0.423	C	missense_variant	MODERATE	DPYD	ENSG00000188641	Transcript	ENST00000370192.7	protein_coding	13/23	0	ENST00000370192.7:c.1627A>G	ENSP00000359211.3:p.Ile543Val	1728/4412	1627/3078	543/1025	I/V	Ata/Gta	rs1801159&CM033371	0	-1	0	SNV	HGNC	HGNC:3012	YES	1	P1	CCDS30777.1	ENSP00000359211	Q12882	0	UPI00000727C7	0	1	deleterious	benign	Gene3D:3.20.20.70&Gene3D:3.30.70.20&Pfam_domain:PF01180&hmmpanther:PTHR43073&hmmpanther:PTHR43073:SF2&Superfamily_domains:SSF51395&TIGRFAM_domain:TIGR01037&Conserved_Domains:cd02940	0	chr1:g.97515839T>C	0.1849	0.1536
chr1	99851033	rs2307130	A	G	67	152	1428	0.455	G	5_prime_UTR_variant	MODIFIER	AGL	ENSG00000162688	Transcript	ENST00000294724.8	protein_coding	2/34	0	ENST00000294724.8:c.-10A>G	0	469/7446	0	0	0	0	rs2307130	0	1	0	SNV	HGNC	HGNC:321	YES	1	P1	CCDS759.1	ENSP00000294724	P35573	A0A0S2A4E4	UPI00001694CB	0	1	0	0	0	0	chr1:g.99851033A>G	0.4271	0.2231
chr1	99861470	rs2307129	C	T	13	152	1425	0.083	T	intron_variant	MODIFIER	AGL	ENSG00000162688	Transcript	ENST00000294724.8	protein_coding	0	2/33	ENST00000294724.8:c.83-33C>T	0	0	0	0	0	0	rs2307129	0	1	0	SNV	HGNC	HGNC:321	YES	1	P1	CCDS759.1	ENSP00000294724	P35573	A0A0S2A4E4	UPI00001694CB	0	1	0	0	0	0	chr1:g.99861470C>T	0.2272	0.4206
chr1	99870421	rs17121403	A	G	22	152	1267	0.141	G	missense_variant	MODERATE	AGL	ENSG00000162688	Transcript	ENST00000294724.8	protein_coding	6/34	0	ENST00000294724.8:c.686A>G	ENSP00000294724.4:p.Gln229Arg	1164/7446	686/4599	229/1532	Q/R	cAg/cGg	rs17121403	0	1	0	SNV	HGNC	HGNC:321	YES	1	P1	CCDS759.1	ENSP00000294724	P35573	A0A0S2A4E4	UPI00001694CB	0	1	tolerated	benign	Conserved_Domains:cd11327&hmmpanther:PTHR10569&Gene3D:3.20.20.80&TIGRFAM_domain:TIGR01531&Pfam_domain:PF14701&Superfamily_domains:SSF51445	0	chr1:g.99870421A>G	0.0483	0.0998
chr1	99874669	rs634880	G	A	98	152	1144	0.654	A	intron_variant	MODIFIER	AGL	ENSG00000162688	Transcript	ENST00000294724.8	protein_coding	0	7/33	ENST00000294724.8:c.959-18G>A	0	0	0	0	0	0	rs634880	0	1	0	SNV	HGNC	HGNC:321	YES	1	P1	CCDS759.1	ENSP00000294724	P35573	A0A0S2A4E4	UPI00001694CB	0	1	0	0	0	0	chr1:g.99874669G>A	0.7434	0.8691
chr1	99875231	rs17121464	G	A	44	152	1632	0.308	A	missense_variant	MODERATE	AGL	ENSG00000162688	Transcript	ENST00000294724.8	protein_coding	9/34	0	ENST00000294724.8:c.1160G>A	ENSP00000294724.4:p.Arg387Gln	1638/7446	1160/4599	387/1532	R/Q	cGa/cAa	rs17121464	0	1	0	SNV	HGNC	HGNC:321	YES	1	P1	CCDS759.1	ENSP00000294724	P35573	A0A0S2A4E4	UPI00001694CB	0	1	tolerated	benign	Conserved_Domains:cd11327&hmmpanther:PTHR10569&TIGRFAM_domain:TIGR01531&Pfam_domain:PF14701&Superfamily_domains:SSF51445	0	chr1:g.99875231G>A	0.0797	0.0023
chr1	99875271	rs17121466	T	C	11	152	1585	0.071	C	intron_variant	MODIFIER	AGL	ENSG00000162688	Transcript	ENST00000294724.8	protein_coding	0	9/33	ENST00000294724.8:c.1185+15T>C	0	0	0	0	0	0	rs17121466	0	1	0	SNV	HGNC	HGNC:321	YES	1	P1	CCDS759.1	ENSP00000294724	P35573	A0A0S2A4E4	UPI00001694CB	0	1	0	0	0	0	chr1:g.99875271T>C	0.0313	0.0008
chr1	99877597	rs2291638	A	G	56	152	1072	0.385	G	intron_variant	MODIFIER	AGL	ENSG00000162688	Transcript	ENST00000294724.8	protein_coding	0	11/33	ENST00000294724.8:c.1424-44A>G	0	0	0	0	0	0	rs2291638	0	1	0	SNV	HGNC	HGNC:321	YES	1	P1	CCDS759.1	ENSP00000294724	P35573	A0A0S2A4E4	UPI00001694CB	0	1	0	0	0	0	chr1:g.99877597A>G	0.2843	0.0439
chr1	99881185	rs3736296	T	C	110	152	1344	0.731	C	splice_region_variant&intron_variant	LOW	AGL	ENSG00000162688	Transcript	ENST00000294724.8	protein_coding	0	15/33	ENST00000294724.8:c.2001+8T>C	0	0	0	0	0	0	rs3736296	0	1	0	SNV	HGNC	HGNC:321	YES	1	P1	CCDS759.1	ENSP00000294724	P35573	A0A0S2A4E4	UPI00001694CB	0	1	0	0	0	0	chr1:g.99881185T>C	0.5585	0.4206
chr1	99888119	rs555929	G	A	122	152	1597	0.808	A	intron_variant	MODIFIER	AGL	ENSG00000162688	Transcript	ENST00000294724.8	protein_coding	0	21/33	ENST00000294724.8:c.2812+11G>A	0	0	0	0	0	0	rs555929	0	1	0	SNV	HGNC	HGNC:321	YES	1	P1	CCDS759.1	ENSP00000294724	P35573	A0A0S2A4E4	UPI00001694CB	0	1	0	0	0	0	chr1:g.99888119G>A	0.6811	0.5855
chr1	99891585	rs2035961	T	A	105	152	1074	0.699	A	intron_variant	MODIFIER	AGL	ENSG00000162688	Transcript	ENST00000294724.8	protein_coding	0	22/33	ENST00000294724.8:c.2950-21T>A	0	0	0	0	0	0	rs2035961	0	1	0	SNV	HGNC	HGNC:321	YES	1	P1	CCDS759.1	ENSP00000294724	P35573	A0A0S2A4E4	UPI00001694CB	0	1	0	0	0	0	chr1:g.99891585T>A	0	0.3616
chr1	99892547	rs3753494	C	T	12	152	1180	0.077	T	missense_variant	MODERATE	AGL	ENSG00000162688	Transcript	ENST00000294724.8	protein_coding	24/34	0	ENST00000294724.8:c.3199C>T	ENSP00000294724.4:p.Pro1067Ser	3677/7446	3199/4599	1067/1532	P/S	Cct/Tct	rs3753494	0	1	0	SNV	HGNC	HGNC:321	YES	1	P1	CCDS759.1	ENSP00000294724	P35573	A0A0S2A4E4	UPI00001694CB	0	1	deleterious	benign	hmmpanther:PTHR10569&TIGRFAM_domain:TIGR01531	0	chr1:g.99892547C>T	0.1106	0.1203
chr1	99892644	rs594249	G	A	123	152	1401	0.814	A	intron_variant	MODIFIER	AGL	ENSG00000162688	Transcript	ENST00000294724.8	protein_coding	0	24/33	ENST00000294724.8:c.3259+37G>A	0	0	0	0	0	0	rs594249	0	1	0	SNV	HGNC	HGNC:321	YES	1	P1	CCDS759.1	ENSP00000294724	P35573	A0A0S2A4E4	UPI00001694CB	0	1	0	0	0	0	chr1:g.99892644G>A	0.6815	0.5855
chr1	99896369	rs2230307	G	A	42	152	1376	0.269	A	missense_variant	MODERATE	AGL	ENSG00000162688	Transcript	ENST00000294724.8	protein_coding	25/34	0	ENST00000294724.8:c.3343G>A	ENSP00000294724.4:p.Gly1115Arg	3821/7446	3343/4599	1115/1532	G/R	Gga/Aga	rs2230307	0	1	0	SNV	HGNC	HGNC:321	YES	1	P1	CCDS759.1	ENSP00000294724	P35573	A0A0S2A4E4	UPI00001694CB	0	1	deleterious	probably_damaging	hmmpanther:PTHR10569&TIGRFAM_domain:TIGR01531&Pfam_domain:PF06202&Superfamily_domains:SSF48208	0	chr1:g.99896369G>A	0.0885	0.0257
chr1	99910892	rs2274570	G	A	100	152	1141	0.667	A	intron_variant	MODIFIER	AGL	ENSG00000162688	Transcript	ENST00000294724.8	protein_coding	0	28/33	ENST00000294724.8:c.3836+45G>A	0	0	0	0	0	0	rs2274570	0	1	0	SNV	HGNC	HGNC:321	YES	1	P1	CCDS759.1	ENSP00000294724	P35573	A0A0S2A4E4	UPI00001694CB	0	1	0	0	0	0	chr1:g.99910892G>A	0.4613	0.3495
chr1	99922383	rs3766600	C	T	108	150	915	0.727	T	3_prime_UTR_variant	MODIFIER	AGL	ENSG00000162688	Transcript	ENST00000294724.8	protein_coding	34/34	0	ENST00000294724.8:c.*732C>T	0	5809/7446	0	0	0	0	rs3766600	0	1	0	SNV	HGNC	HGNC:321	YES	1	P1	CCDS759.1	ENSP00000294724	P35573	A0A0S2A4E4	UPI00001694CB	0	1	0	0	0	0	chr1:g.99922383C>T	0.5905	0.5189
chr1	99922679	rs3766601	C	T	99	152	994	0.66	T	3_prime_UTR_variant	MODIFIER	AGL	ENSG00000162688	Transcript	ENST00000294724.8	protein_coding	34/34	0	ENST00000294724.8:c.*1028C>T	0	6105/7446	0	0	0	0	rs3766601	0	1	0	SNV	HGNC	HGNC:321	YES	1	P1	CCDS759.1	ENSP00000294724	P35573	A0A0S2A4E4	UPI00001694CB	0	1	0	0	0	0	chr1:g.99922679C>T	0.4683	0.3797
chr1	99922947	rs1804809	A	C	100	152	1082	0.667	C	3_prime_UTR_variant	MODIFIER	AGL	ENSG00000162688	Transcript	ENST00000294724.8	protein_coding	34/34	0	ENST00000294724.8:c.*1296A>C	0	6373/7446	0	0	0	0	rs1804809	0	1	0	SNV	HGNC	HGNC:321	YES	1	P1	CCDS759.1	ENSP00000294724	P35573	A0A0S2A4E4	UPI00001694CB	0	1	0	0	0	0	chr1:g.99922947A>C	0.3758	0.1732
chr1	99923192	rs3766603	T	C	102	152	1588	0.679	C	3_prime_UTR_variant	MODIFIER	AGL	ENSG00000162688	Transcript	ENST00000294724.8	protein_coding	34/34	0	ENST00000294724.8:c.*1541T>C	0	6618/7446	0	0	0	0	rs3766603	0	1	0	SNV	HGNC	HGNC:321	YES	1	P1	CCDS759.1	ENSP00000294724	P35573	A0A0S2A4E4	UPI00001694CB	0	1	0	0	0	0	chr1:g.99923192T>C	0.4018	0.27
chr1	100190709	rs11166412	C	T	152	152	1796	1	T	3_prime_UTR_variant	MODIFIER	DBT	ENSG00000137992	Transcript	ENST00000370132.8	protein_coding	11/11	0	ENST00000370132.8:c.*5546G>A	0	7009/10799	0	0	0	0	rs11166412	0	-1	0	SNV	HGNC	HGNC:2698	YES	1	P1	CCDS767.1	ENSP00000359151	P11182	0	UPI000013D0E7	0	1	0	0	0	0	chr1:g.100190709C>T	0.8007	0.5151
chr1	100190938	rs11166413	A	G	76	152	1794	0.513	G	3_prime_UTR_variant	MODIFIER	DBT	ENSG00000137992	Transcript	ENST00000370132.8	protein_coding	11/11	0	ENST00000370132.8:c.*5317T>C	0	6780/10799	0	0	0	0	rs11166413	0	-1	0	SNV	HGNC	HGNC:2698	YES	1	P1	CCDS767.1	ENSP00000359151	P11182	0	UPI000013D0E7	0	1	0	0	0	0	chr1:g.100190938A>G	0.2638	0.0393
chr1	100191105	rs6701655	T	C	152	152	1373	1	C	3_prime_UTR_variant	MODIFIER	DBT	ENSG00000137992	Transcript	ENST00000370132.8	protein_coding	11/11	0	ENST00000370132.8:c.*5150A>G	0	6613/10799	0	0	0	0	rs6701655	0	-1	0	SNV	HGNC	HGNC:2698	YES	1	P1	CCDS767.1	ENSP00000359151	P11182	0	UPI000013D0E7	0	1	0	0	0	0	chr1:g.100191105T>C	0.7696	0.4168
chr1	100191383	rs12044663	T	C	46	152	1409	0.295	C	3_prime_UTR_variant	MODIFIER	DBT	ENSG00000137992	Transcript	ENST00000370132.8	protein_coding	11/11	0	ENST00000370132.8:c.*4872A>G	0	6335/10799	0	0	0	0	rs12044663	0	-1	0	SNV	HGNC	HGNC:2698	YES	1	P1	CCDS767.1	ENSP00000359151	P11182	0	UPI000013D0E7	0	1	0	0	0	0	chr1:g.100191383T>C	0.0473	0.0015
chr1	100193022	rs2784174	G	A	152	152	2300	1	A	3_prime_UTR_variant	MODIFIER	DBT	ENSG00000137992	Transcript	ENST00000370132.8	protein_coding	11/11	0	ENST00000370132.8:c.*3233C>T	0	4696/10799	0	0	0	0	rs2784174	0	-1	0	SNV	HGNC	HGNC:2698	YES	1	P1	CCDS767.1	ENSP00000359151	P11182	0	UPI000013D0E7	0	1	0	0	0	0	chr1:g.100193022G>A	0	0.4168
chr1	100206504	rs12021720	T	C	152	152	1348	1	C	missense_variant	MODERATE	DBT	ENSG00000137992	Transcript	ENST00000370132.8	protein_coding	9/11	0	ENST00000370132.8:c.1150A>G	ENSP00000359151.3:p.Ser384Gly	1164/10799	1150/1449	384/482	S/G	Agt/Ggt	rs12021720&CM983430	0	-1	0	SNV	HGNC	HGNC:2698	YES	1	P1	CCDS767.1	ENSP00000359151	P11182	0	UPI000013D0E7	0	1	tolerated	benign	Gene3D:3.30.559.10&Pfam_domain:PF00198&hmmpanther:PTHR43178&hmmpanther:PTHR43178:SF5&Superfamily_domains:SSF52777	0	chr1:g.100206504T>C	0	0.7443
chr1	102876836	rs9659030	T	C	48	150	833	0.325	C	3_prime_UTR_variant	MODIFIER	COL11A1	ENSG00000060718	Transcript	ENST00000370096.9	protein_coding	67/67	0	ENST00000370096.9:c.*1183A>G	0	6948/7311	0	0	0	0	rs9659030	0	-1	0	SNV	HGNC	HGNC:2186	YES	1	P2	CCDS778.1	ENSP00000359114	P12107	0	UPI00002053EF	0	1	0	0	0	0	chr1:g.102876836T>C	0.2244	0.1672
chr1	102886895	rs2229783	A	G	129	152	1626	0.84	G	synonymous_variant	LOW	COL11A1	ENSG00000060718	Transcript	ENST00000370096.9	protein_coding	63/67	0	ENST00000370096.9:c.4770T>C	ENSP00000359114.3:p.Ile1590%3D	5114/7311	4770/5421	1590/1806	I	atT/atC	rs2229783	0	-1	0	SNV	HGNC	HGNC:2186	YES	1	P2	CCDS778.1	ENSP00000359114	P12107	0	UPI00002053EF	0	1	0	0	Gene3D:2.60.120.1000&Pfam_domain:PF01410&PROSITE_profiles:PS51461&hmmpanther:PTHR24023&hmmpanther:PTHR24023:SF42&SMART_domains:SM00038	0	chr1:g.102886895A>G	0.4846	0.0499
chr1	102888559	rs17127203	T	C	13	152	1274	0.096	C	intron_variant	MODIFIER	COL11A1	ENSG00000060718	Transcript	ENST00000370096.9	protein_coding	0	62/66	ENST00000370096.9:c.4608+18A>G	0	0	0	0	0	0	rs17127203	0	-1	0	SNV	HGNC	HGNC:2186	YES	1	P2	CCDS778.1	ENSP00000359114	P12107	0	UPI00002053EF	0	1	0	0	0	0	chr1:g.102888559T>C	0.1735	0.1649
chr1	102888582	rs1676486	A	G	139	152	1327	0.904	G	missense_variant	MODERATE	COL11A1	ENSG00000060718	Transcript	ENST00000370096.9	protein_coding	62/67	0	ENST00000370096.9:c.4603T>C	ENSP00000359114.3:p.Ser1535Pro	4947/7311	4603/5421	1535/1806	S/P	Tct/Cct	rs1676486&CM074756	0	-1	0	SNV	HGNC	HGNC:2186	YES	1	P2	CCDS778.1	ENSP00000359114	P12107	0	UPI00002053EF	0	1	tolerated	benign	Pfam_domain:PF01391&hmmpanther:PTHR24023&hmmpanther:PTHR24023:SF42&MobiDB_lite:mobidb-lite&Low_complexity_(Seg):seg	0	chr1:g.102888582A>G	0	0.8048
chr1	102888872	rs1763347	A	G	130	152	1501	0.846	G	synonymous_variant	LOW	COL11A1	ENSG00000060718	Transcript	ENST00000370096.9	protein_coding	60/67	0	ENST00000370096.9:c.4512T>C	ENSP00000359114.3:p.Gly1504%3D	4856/7311	4512/5421	1504/1806	G	ggT/ggC	rs1763347	0	-1	0	SNV	HGNC	HGNC:2186	YES	1	P2	CCDS778.1	ENSP00000359114	P12107	0	UPI00002053EF	0	1	0	0	Pfam_domain:PF01391&hmmpanther:PTHR24023&hmmpanther:PTHR24023:SF42&Low_complexity_(Seg):seg	0	chr1:g.102888872A>G	0.6226	0.2587
chr1	102961825	rs1012282	A	G	49	152	1484	0.314	G	intron_variant	MODIFIER	COL11A1	ENSG00000060718	Transcript	ENST00000370096.9	protein_coding	0	41/66	ENST00000370096.9:c.3168+41T>C	0	0	0	0	0	0	rs1012282	0	-1	0	SNV	HGNC	HGNC:2186	YES	1	P2	CCDS778.1	ENSP00000359114	P12107	0	UPI00002053EF	0	1	0	0	0	0	chr1:g.102961825A>G	0.2414	0.3994
chr1	102978941	rs1903787	A	G	47	152	1307	0.301	G	intron_variant	MODIFIER	COL11A1	ENSG00000060718	Transcript	ENST00000370096.9	protein_coding	0	33/66	ENST00000370096.9:c.2656-28T>C	0	0	0	0	0	0	rs1903787	0	-1	0	SNV	HGNC	HGNC:2186	YES	1	P2	CCDS778.1	ENSP00000359114	P12107	0	UPI00002053EF	0	1	0	0	0	0	chr1:g.102978941A>G	0.2841	0.556
chr1	102979123	rs11164649	T	G	103	152	1641	0.686	G	intron_variant	MODIFIER	COL11A1	ENSG00000060718	Transcript	ENST00000370096.9	protein_coding	0	32/66	ENST00000370096.9:c.2611-19A>C	0	0	0	0	0	0	rs11164649	0	-1	0	SNV	HGNC	HGNC:2186	YES	1	P2	CCDS778.1	ENSP00000359114	P12107	0	UPI00002053EF	0	1	0	0	0	0	chr1:g.102979123T>G	0.6292	0.1717
chr1	102995952	rs2622867	T	A	152	152	1157	1	A	intron_variant	MODIFIER	COL11A1	ENSG00000060718	Transcript	ENST00000370096.9	protein_coding	0	27/66	ENST00000370096.9:c.2295+37A>T	0	0	0	0	0	0	rs2622867	0	-1	0	SNV	HGNC	HGNC:2186	YES	1	P2	CCDS778.1	ENSP00000359114	P12107	0	UPI00002053EF	0	1	0	0	0	0	chr1:g.102995952T>A	0.9239	0.7632
chr1	103002739	rs2622875	C	T	8	152	1022	0.051	T	splice_region_variant&intron_variant	LOW	COL11A1	ENSG00000060718	Transcript	ENST00000370096.9	protein_coding	0	22/66	ENST00000370096.9:c.2043+8G>A	0	0	0	0	0	0	rs2622875	0	-1	0	SNV	HGNC	HGNC:2186	YES	1	P2	CCDS778.1	ENSP00000359114	P12107	0	UPI00002053EF	0	1	0	0	0	0	chr1:g.103002739C>T	0.0409	0.1127
chr1	103003211	rs12136577	A	T	37	150	938	0.24	T	splice_region_variant&intron_variant	LOW	COL11A1	ENSG00000060718	Transcript	ENST00000370096.9	protein_coding	0	21/66	ENST00000370096.9:c.1998+4T>A	0	0	0	0	0	0	rs12136577	0	-1	0	SNV	HGNC	HGNC:2186	YES	1	P2	CCDS778.1	ENSP00000359114	P12107	0	UPI00002053EF	0	1	0	0	0	0	chr1:g.103003211A>T	0.0727	0.0408
chr1	103017802	rs17461252	T	A	39	150	1246	0.253	A	intron_variant	MODIFIER	COL11A1	ENSG00000060718	Transcript	ENST00000370096.9	protein_coding	0	11/66	ENST00000370096.9:c.1413+18A>T	0	0	0	0	0	0	rs17461252	0	-1	0	SNV	HGNC	HGNC:2186	YES	1	P2	CCDS778.1	ENSP00000359114	P12107	0	UPI00002053EF	0	1	0	0	0	0	chr1:g.103017802T>A	0.0302	0.0015
chr1	103021688	rs34587338	T	C	9	152	1367	0.058	C	intron_variant	MODIFIER	COL11A1	ENSG00000060718	Transcript	ENST00000370096.9	protein_coding	0	9/66	ENST00000370096.9:c.1308+19A>G	0	0	0	0	0	0	rs34587338	0	-1	0	SNV	HGNC	HGNC:2186	YES	1	P2	CCDS778.1	ENSP00000359114	P12107	0	UPI00002053EF	0	1	0	0	0	0	chr1:g.103021688T>C	0.0793	0.121
chr1	103078635	rs6668897	C	T	47	152	1133	0.301	T	intron_variant	MODIFIER	COL11A1	ENSG00000060718	Transcript	ENST00000370096.9	protein_coding	0	3/66	ENST00000370096.9:c.488+23G>A	0	0	0	0	0	0	rs6668897	0	-1	0	SNV	HGNC	HGNC:2186	YES	1	P2	CCDS778.1	ENSP00000359114	P12107	0	UPI00002053EF	0	1	0	0	0	0	chr1:g.103078635C>T	0.0976	0.0953
chr1	103078878	rs12136865	A	G	46	152	1126	0.295	G	splice_region_variant&intron_variant	LOW	COL11A1	ENSG00000060718	Transcript	ENST00000370096.9	protein_coding	0	2/66	ENST00000370096.9:c.275-7T>C	0	0	0	0	0	0	rs12136865	0	-1	0	SNV	HGNC	HGNC:2186	YES	1	P2	CCDS778.1	ENSP00000359114	P12107	0	UPI00002053EF	0	1	0	0	0	0	chr1:g.103078878A>G	0.0976	0.0953
chr1	103108256	rs12025921	A	T	9	152	1833	0.058	T	5_prime_UTR_variant	MODIFIER	COL11A1	ENSG00000060718	Transcript	ENST00000370096.9	protein_coding	1/67	0	ENST00000370096.9:c.-78T>A	0	267/7311	0	0	0	0	rs12025921	0	-1	0	SNV	HGNC	HGNC:2186	YES	1	P2	CCDS778.1	ENSP00000359114	P12107	0	UPI00002053EF	0	1	0	0	0	0	chr1:g.103108256A>T	0.0198	0.0189
chr1	108930151	rs1051868	G	A	81	152	1284	0.526	A	intron_variant	MODIFIER	AL449266.1	ENSG00000274068	Transcript	ENST00000357393.5	protein_coding	0	1/5	ENST00000357393.5:c.114+33210C>T	0	0	0	0	0	0	rs1051868	0	-1	cds_end_NF	SNV	Clone_based_ensembl_gene	0	YES	4	P1	0	ENSP00000349968	0	F8W8V4	UPI0004620C48	0	0	0	0	0	0	chr1:g.108930151G>A	0.3682	0.3707
chr1	108930191	rs12030	T	C	50	152	1171	0.321	C	intron_variant	MODIFIER	AL449266.1	ENSG00000274068	Transcript	ENST00000357393.5	protein_coding	0	1/5	ENST00000357393.5:c.114+33170A>G	0	0	0	0	0	0	rs12030	0	-1	cds_end_NF	SNV	Clone_based_ensembl_gene	0	YES	4	P1	0	ENSP00000349968	0	F8W8V4	UPI0004620C48	0	0	0	0	0	0	chr1:g.108930191T>C	0.2095	0.1089
chr1	109274968	rs12740374	G	T	38	152	1848	0.244	T	3_prime_UTR_variant	MODIFIER	CELSR2	ENSG00000143126	Transcript	ENST00000271332.4	protein_coding	34/34	0	ENST00000271332.4:c.*919G>T	0	10232/11015	0	0	0	0	rs12740374&CR105220	0	1	0	SNV	HGNC	HGNC:3231	YES	1	P1	CCDS796.1	ENSP00000271332	Q9HCU4	0	UPI00000015B6	0	0	0	0	0	0	chr1:g.109274968G>T	0.1955	0.2474
chr1	109606352	rs1799875	C	T	123	152	2679	0.801	T	synonymous_variant	LOW	GNAT2	ENSG00000134183	Transcript	ENST00000351050.7	protein_coding	5/8	0	ENST00000351050.7:c.546G>A	ENSP00000251337.3:p.Thr182%3D	733/1339	546/1065	182/354	T	acG/acA	rs1799875	0	-1	0	SNV	HGNC	HGNC:4394	YES	1	P1	CCDS803.1	ENSP00000251337	P19087	Q5T697	UPI000000124D	0	1	0	0	Conserved_Domains:cd00066&hmmpanther:PTHR10218&hmmpanther:PTHR10218:SF68&Pfam_domain:PF00503&Gene3D:3.40.50.300&SMART_domains:SM00275&Superfamily_domains:SSF52540&Prints_domain:PR00318	0	chr1:g.109606352C>T	0.3786	0.056
chr1	109612902	rs2304355	T	C	20	152	2299	0.128	C	5_prime_UTR_variant	MODIFIER	GNAT2	ENSG00000134183	Transcript	ENST00000351050.7	protein_coding	1/8	0	ENST00000351050.7:c.-32A>G	0	156/1339	0	0	0	0	rs2304355	0	-1	0	SNV	HGNC	HGNC:4394	YES	1	P1	CCDS803.1	ENSP00000251337	P19087	Q5T697	UPI000000124D	0	1	0	0	0	0	chr1:g.109612902T>C	0.1206	0.0567
chr1	111241360	0	C	T	78	152	2390	0.506	T	missense_variant	MODERATE	CHI3L2	ENSG00000064886	Transcript	ENST00000445067.6	protein_coding	11/13	0	ENST00000445067.6:c.952C>T	ENSP00000437082.1:p.Arg318Trp	1723/2169	952/1173	318/390	R/W	Cgg/Tgg	rs13721	0	1	0	SNV	HGNC	HGNC:1933	YES	5	P4	CCDS30802.1	ENSP00000437082	Q15782	0	UPI0000126C1A	0	0	tolerated	probably_damaging	Conserved_Domains:cd02872&hmmpanther:PTHR11177:SF82&hmmpanther:PTHR11177&Pfam_domain:PF00704&Gene3D:3.10.50.10&Gene3D:3.20.20.80&SMART_domains:SM00636&Superfamily_domains:SSF51445&Superfamily_domains:SSF54556&PDB-ENSP_mappings:4p8x.A&PDB-ENSP_mappings:4p8w.A&PDB-ENSP_mappings:4p8v.A&PDB-ENSP_mappings:4p8u.A&PDB-ENSP_mappings:4ay1.L&PDB-ENSP_mappings:4ay1.K&PDB-ENSP_mappings:4ay1.J&PDB-ENSP_mappin…	0	chr1:g.111241360C>T	0	0.0038
chr1	111786929	rs3738298	G	T	16	152	2412	0.103	T	intron_variant	MODIFIER	KCND3	ENSG00000171385	Transcript	ENST00000315987.6	protein_coding	0	3/7	ENST00000315987.6:c.1269+15C>A	0	0	0	0	0	0	rs3738298	0	-1	0	SNV	HGNC	HGNC:6239	YES	1	P4	CCDS843.1	ENSP00000319591	Q9UK17	0	UPI000003050A	0	1	0	0	0	0	chr1:g.111786929G>T	0.1927	0.205
chr1	112912477	rs7169	G	A	53	152	1263	0.34	A	3_prime_UTR_variant	MODIFIER	SLC16A1	ENSG00000155380	Transcript	ENST00000538576.5	protein_coding	5/5	0	ENST00000538576.5:c.*1414C>T	0	3749/4374	0	0	0	0	rs7169	0	-1	0	SNV	HGNC	HGNC:10922	YES	2	P1	CCDS858.1	ENSP00000441065	P53985	A0A024R0H1	UPI00000012F5	0	1	0	0	0	0	chr1:g.112912477G>A	0.6755	0.9085
chr1	112913924	rs1049434	A	T	54	152	2430	0.346	T	missense_variant	MODERATE	SLC16A1	ENSG00000155380	Transcript	ENST00000538576.5	protein_coding	5/5	0	ENST00000538576.5:c.1470T>A	ENSP00000441065.1:p.Asp490Glu	2302/4374	1470/1503	490/500	D/E	gaT/gaA	rs1049434	0	-1	0	SNV	HGNC	HGNC:10922	YES	2	P1	CCDS858.1	ENSP00000441065	P53985	A0A024R0H1	UPI00000012F5	0	1	tolerated	benign	MobiDB_lite:mobidb-lite&MobiDB_lite:mobidb-lite	0	chr1:g.112913924A>T	0.6767	0.9085
chr1	113872746	rs2488457	G	C	70	152	1986	0.468	C	downstream_gene_variant	MODIFIER	BCL2L15	ENSG00000188761	Transcript	ENST00000393316.8	protein_coding	0	0	0	0	0	0	0	0	0	rs2488457&CR067511	4070	-1	0	SNV	HGNC	HGNC:33624	YES	1	P1	CCDS30809.1	ENSP00000376992	Q5TBC7	Q53EI7	UPI00001B64D8	0	0	0	0	0	0	chr1:g.113872746G>C	0	0.9879
chr1	113895501	rs17031980	G	C	35	152	2374	0.231	C	intron_variant	MODIFIER	AP4B1	ENSG00000134262	Transcript	ENST00000369569.6	protein_coding	0	9/9	ENST00000369569.6:c.1793-9C>G	0	0	0	0	0	0	rs17031980	0	-1	0	SNV	HGNC	HGNC:572	YES	1	P1	CCDS865.1	ENSP00000358582	Q9Y6B7	A0A024R0D2	UPI0000072F63	0	1	0	0	0	0	chr1:g.113895501G>C	0.023	0
chr1	113900413	rs3789613	C	G	109	152	1892	0.705	G	intron_variant	MODIFIER	AP4B1	ENSG00000134262	Transcript	ENST00000369569.6	protein_coding	0	4/9	ENST00000369569.6:c.618-13G>C	0	0	0	0	0	0	rs3789613	0	-1	0	SNV	HGNC	HGNC:572	YES	1	P1	CCDS865.1	ENSP00000358582	Q9Y6B7	A0A024R0D2	UPI0000072F63	0	1	0	0	0	0	chr1:g.113900413C>G	0.3656	0.0756
chr1	114677902	rs140176911	C	T	40	152	1710	0.263	T	splice_region_variant&intron_variant	LOW	AMPD1	ENSG00000116748	Transcript	ENST00000520113.6	protein_coding	0	9/15	ENST00000520113.6:c.1323+8G>A	0	0	0	0	0	0	rs140176911	0	-1	0	SNV	HGNC	HGNC:468	YES	1	P3	CCDS876.2	ENSP00000430075	P23109	0	UPI0000470A27	0	1	0	0	0	0	chr1:g.114677902C>T	0.0166	0
chr1	114709988	rs7549358	G	C	151	152	1431	0.994	C	intron_variant	MODIFIER	NRAS	ENSG00000213281	Transcript	ENST00000369535.5	protein_coding	0	3/6	ENST00000369535.5:c.291-260C>G	0	0	0	0	0	0	rs7549358	0	-1	0	SNV	HGNC	HGNC:7989	YES	1	P1	CCDS877.1	ENSP00000358548	P01111	Q5U091	UPI0000001254	0	1	0	0	0	0	chr1:g.114709988G>C	0	0.9826
chr1	115033402	rs10776792	A	G	152	152	1639	1	G	missense_variant	MODERATE	TSHB	ENSG00000134200	Transcript	ENST00000256592.2	protein_coding	2/3	0	ENST00000256592.2:c.40A>G	ENSP00000256592.1:p.Thr14Ala	78/537	40/417	14/138	T/A	Aca/Gca	rs10776792&CM991218	0	1	0	SNV	HGNC	HGNC:12372	YES	5	P1	CCDS880.1	ENSP00000256592	P01222	0	UPI000013CF15	0	1	tolerated	benign	hmmpanther:PTHR11515&hmmpanther:PTHR11515:SF5&Cleavage_site_(Signalp):SignalP-noTM	0	chr1:g.115033402A>G	0	1
chr1	115286692	rs6330	G	A	34	152	2085	0.224	A	missense_variant	MODERATE	NGF	ENSG00000134259	Transcript	ENST00000369512.2	protein_coding	3/3	0	ENST00000369512.2:c.104C>T	ENSP00000358525.2:p.Ala35Val	273/1047	104/726	35/241	A/V	gCc/gTc	rs6330&CM086294	0	-1	0	SNV	HGNC	HGNC:7808	YES	1	P1	CCDS882.1	ENSP00000358525	P01138	0	UPI0000039B11	0	1	deleterious	benign	PIRSF_domain:PIRSF001789&Prints_domain:PR01925&hmmpanther:PTHR11589&hmmpanther:PTHR11589:SF10	0	chr1:g.115286692G>A	0.2474	0.1551
chr1	115663802	rs4839469	G	A	48	152	2646	0.327	A	missense_variant	MODERATE	VANGL1	ENSG00000173218	Transcript	ENST00000355485.7	protein_coding	4/8	0	ENST00000355485.7:c.346G>A	ENSP00000347672.2:p.Ala116Thr	600/8671	346/1575	116/524	A/T	Gcc/Acc	rs4839469	0	1	0	SNV	HGNC	HGNC:15512	YES	1	P3	CCDS883.1	ENSP00000347672	Q8TAA9	A0A024R0E3	UPI0000070B72	0	1	tolerated	benign	Pfam_domain:PF06638&PIRSF_domain:PIRSF007991&hmmpanther:PTHR20886&hmmpanther:PTHR20886:SF8&Transmembrane_helices:TMhelix	0	chr1:g.115663802G>A	0.115	0.0416
chr1	115663891	rs34768472	T	C	17	152	2315	0.109	C	synonymous_variant	LOW	VANGL1	ENSG00000173218	Transcript	ENST00000355485.7	protein_coding	4/8	0	ENST00000355485.7:c.435T>C	ENSP00000347672.2:p.Cys145%3D	689/8671	435/1575	145/524	C	tgT/tgC	rs34768472	0	1	0	SNV	HGNC	HGNC:15512	YES	1	P3	CCDS883.1	ENSP00000347672	Q8TAA9	A0A024R0E3	UPI0000070B72	0	1	0	0	Pfam_domain:PF06638&PIRSF_domain:PIRSF007991&hmmpanther:PTHR20886&hmmpanther:PTHR20886:SF8	0	chr1:g.115663891T>C	0.006	0
chr1	115691462	rs3811013	T	A	32	152	1093	0.212	A	3_prime_UTR_variant	MODIFIER	VANGL1	ENSG00000173218	Transcript	ENST00000355485.7	protein_coding	8/8	0	ENST00000355485.7:c.*83T>A	0	1912/8671	0	0	0	0	rs3811013	0	1	0	SNV	HGNC	HGNC:15512	YES	1	P3	CCDS883.1	ENSP00000347672	Q8TAA9	A0A024R0E3	UPI0000070B72	0	1	0	0	0	0	chr1:g.115691462T>A	0.1915	0.0348
chr1	115691596	rs41299565	C	T	25	152	1905	0.173	T	3_prime_UTR_variant	MODIFIER	VANGL1	ENSG00000173218	Transcript	ENST00000355485.7	protein_coding	8/8	0	ENST00000355485.7:c.*217C>T	0	2046/8671	0	0	0	0	rs41299565	0	1	0	SNV	HGNC	HGNC:15512	YES	1	P3	CCDS883.1	ENSP00000347672	Q8TAA9	A0A024R0E3	UPI0000070B72	0	1	0	0	0	0	chr1:g.115691596C>T	0.0667	0.0507
chr1	115691679	rs41310108	C	T	25	152	2467	0.173	T	3_prime_UTR_variant	MODIFIER	VANGL1	ENSG00000173218	Transcript	ENST00000355485.7	protein_coding	8/8	0	ENST00000355485.7:c.*300C>T	0	2129/8671	0	0	0	0	rs41310108	0	1	0	SNV	HGNC	HGNC:15512	YES	1	P3	CCDS883.1	ENSP00000347672	Q8TAA9	A0A024R0E3	UPI0000070B72	0	1	0	0	0	0	chr1:g.115691679C>T	0.0667	0.0507
chr1	115691692	rs3811012	A	G	130	152	2648	0.859	G	3_prime_UTR_variant	MODIFIER	VANGL1	ENSG00000173218	Transcript	ENST00000355485.7	protein_coding	8/8	0	ENST00000355485.7:c.*313A>G	0	2142/8671	0	0	0	0	rs3811012	0	1	0	SNV	HGNC	HGNC:15512	YES	1	P3	CCDS883.1	ENSP00000347672	Q8TAA9	A0A024R0E3	UPI0000070B72	0	1	0	0	0	0	chr1:g.115691692A>G	0	0.8563
chr1	115691795	rs3811011	G	A	32	152	2294	0.212	A	3_prime_UTR_variant	MODIFIER	VANGL1	ENSG00000173218	Transcript	ENST00000355485.7	protein_coding	8/8	0	ENST00000355485.7:c.*416G>A	0	2245/8671	0	0	0	0	rs3811011	0	1	0	SNV	HGNC	HGNC:15512	YES	1	P3	CCDS883.1	ENSP00000347672	Q8TAA9	A0A024R0E3	UPI0000070B72	0	1	0	0	0	0	chr1:g.115691795G>A	0.2704	0.2708
chr1	115691884	rs6700610	A	G	130	152	2352	0.859	G	3_prime_UTR_variant	MODIFIER	VANGL1	ENSG00000173218	Transcript	ENST00000355485.7	protein_coding	8/8	0	ENST00000355485.7:c.*505A>G	0	2334/8671	0	0	0	0	rs6700610	0	1	0	SNV	HGNC	HGNC:15512	YES	1	P3	CCDS883.1	ENSP00000347672	Q8TAA9	A0A024R0E3	UPI0000070B72	0	1	0	0	0	0	chr1:g.115691884A>G	0.7394	0.8563
chr1	115692073	rs41312690	C	A	25	152	2046	0.173	A	3_prime_UTR_variant	MODIFIER	VANGL1	ENSG00000173218	Transcript	ENST00000355485.7	protein_coding	8/8	0	ENST00000355485.7:c.*694C>A	0	2523/8671	0	0	0	0	rs41312690	0	1	0	SNV	HGNC	HGNC:15512	YES	1	P3	CCDS883.1	ENSP00000347672	Q8TAA9	A0A024R0E3	UPI0000070B72	0	1	0	0	0	0	chr1:g.115692073C>A	0.0653	0.0454
chr1	115692656	rs3204955	C	T	32	152	2423	0.212	T	3_prime_UTR_variant	MODIFIER	VANGL1	ENSG00000173218	Transcript	ENST00000355485.7	protein_coding	8/8	0	ENST00000355485.7:c.*1277C>T	0	3106/8671	0	0	0	0	rs3204955	0	1	0	SNV	HGNC	HGNC:15512	YES	1	P3	CCDS883.1	ENSP00000347672	Q8TAA9	A0A024R0E3	UPI0000070B72	0	1	0	0	0	0	chr1:g.115692656C>T	0.2704	0.2708
chr1	115693006	rs149888685	A	G	25	152	1813	0.173	G	3_prime_UTR_variant	MODIFIER	VANGL1	ENSG00000173218	Transcript	ENST00000355485.7	protein_coding	8/8	0	ENST00000355485.7:c.*1627A>G	0	3456/8671	0	0	0	0	rs149888685	0	1	0	SNV	HGNC	HGNC:15512	YES	1	P3	CCDS883.1	ENSP00000347672	Q8TAA9	A0A024R0E3	UPI0000070B72	0	1	0	0	0	0	chr1:g.115693006A>G	0.012	0
chr1	115693730	rs12121158	T	G	58	152	1191	0.391	G	3_prime_UTR_variant	MODIFIER	VANGL1	ENSG00000173218	Transcript	ENST00000355485.7	protein_coding	8/8	0	ENST00000355485.7:c.*2351T>G	0	4180/8671	0	0	0	0	rs12121158	0	1	0	SNV	HGNC	HGNC:15512	YES	1	P3	CCDS883.1	ENSP00000347672	Q8TAA9	A0A024R0E3	UPI0000070B72	0	1	0	0	0	0	chr1:g.115693730T>G	0.4421	0.5091
chr1	115693868	rs41299571	C	T	25	152	1197	0.173	T	3_prime_UTR_variant	MODIFIER	VANGL1	ENSG00000173218	Transcript	ENST00000355485.7	protein_coding	8/8	0	ENST00000355485.7:c.*2489C>T	0	4318/8671	0	0	0	0	rs41299571	0	1	0	SNV	HGNC	HGNC:15512	YES	1	P3	CCDS883.1	ENSP00000347672	Q8TAA9	A0A024R0E3	UPI0000070B72	0	1	0	0	0	0	chr1:g.115693868C>T	0.0731	0.0719
chr1	115694402	rs10923204	G	T	32	152	2213	0.212	T	3_prime_UTR_variant	MODIFIER	VANGL1	ENSG00000173218	Transcript	ENST00000355485.7	protein_coding	8/8	0	ENST00000355485.7:c.*3023G>T	0	4852/8671	0	0	0	0	rs10923204	0	1	0	SNV	HGNC	HGNC:15512	YES	1	P3	CCDS883.1	ENSP00000347672	Q8TAA9	A0A024R0E3	UPI0000070B72	0	1	0	0	0	0	chr1:g.115694402G>T	0.2644	0.2504
chr1	115694796	rs76160883	C	T	25	152	2078	0.173	T	3_prime_UTR_variant	MODIFIER	VANGL1	ENSG00000173218	Transcript	ENST00000355485.7	protein_coding	8/8	0	ENST00000355485.7:c.*3417C>T	0	5246/8671	0	0	0	0	rs76160883	0	1	0	SNV	HGNC	HGNC:15512	YES	1	P3	CCDS883.1	ENSP00000347672	Q8TAA9	A0A024R0E3	UPI0000070B72	0	1	0	0	0	0	chr1:g.115694796C>T	0.0733	0.0719
chr1	115694875	rs4839472	T	A	57	152	2236	0.385	A	3_prime_UTR_variant	MODIFIER	VANGL1	ENSG00000173218	Transcript	ENST00000355485.7	protein_coding	8/8	0	ENST00000355485.7:c.*3496T>A	0	5325/8671	0	0	0	0	rs4839472	0	1	0	SNV	HGNC	HGNC:15512	YES	1	P3	CCDS883.1	ENSP00000347672	Q8TAA9	A0A024R0E3	UPI0000070B72	0	1	0	0	0	0	chr1:g.115694875T>A	0.3377	0.3222
chr1	115695857	rs17034226	C	T	58	152	2286	0.391	T	downstream_gene_variant	MODIFIER	CASQ2	ENSG00000118729	Transcript	ENST00000261448.5	protein_coding	0	0	0	0	0	0	0	0	0	rs17034226	4150	-1	0	SNV	HGNC	HGNC:1513	YES	1	P1	CCDS884.1	ENSP00000261448	O14958	0	UPI0000126F16	0	1	0	0	0	0	chr1:g.115695857C>T	0.4401	0.5053
chr1	115695883	rs17034228	C	T	26	152	2252	0.179	T	downstream_gene_variant	MODIFIER	CASQ2	ENSG00000118729	Transcript	ENST00000261448.5	protein_coding	0	0	0	0	0	0	0	0	0	rs17034228	4124	-1	0	SNV	HGNC	HGNC:1513	YES	1	P1	CCDS884.1	ENSP00000261448	O14958	0	UPI0000126F16	0	1	0	0	0	0	chr1:g.115695883C>T	0.1755	0.2534
chr1	115696645	rs17034230	C	T	26	152	1899	0.179	T	downstream_gene_variant	MODIFIER	CASQ2	ENSG00000118729	Transcript	ENST00000261448.5	protein_coding	0	0	0	0	0	0	0	0	0	rs17034230	3362	-1	0	SNV	HGNC	HGNC:1513	YES	1	P1	CCDS884.1	ENSP00000261448	O14958	0	UPI0000126F16	0	1	0	0	0	0	chr1:g.115696645C>T	0.1753	0.2534
chr1	115696747	rs10494179	G	A	58	152	1976	0.391	A	downstream_gene_variant	MODIFIER	CASQ2	ENSG00000118729	Transcript	ENST00000261448.5	protein_coding	0	0	0	0	0	0	0	0	0	rs10494179	3260	-1	0	SNV	HGNC	HGNC:1513	YES	1	P1	CCDS884.1	ENSP00000261448	O14958	0	UPI0000126F16	0	1	0	0	0	0	chr1:g.115696747G>A	0.4233	0.4425
chr1	115697012	rs4348723	T	G	72	152	2115	0.468	G	downstream_gene_variant	MODIFIER	CASQ2	ENSG00000118729	Transcript	ENST00000261448.5	protein_coding	0	0	0	0	0	0	0	0	0	rs4348723	2995	-1	0	SNV	HGNC	HGNC:1513	YES	1	P1	CCDS884.1	ENSP00000261448	O14958	0	UPI0000126F16	0	1	0	0	0	0	chr1:g.115697012T>G	0.2746	0.2988
chr1	115697130	rs10801933	A	G	58	152	1851	0.391	G	downstream_gene_variant	MODIFIER	CASQ2	ENSG00000118729	Transcript	ENST00000261448.5	protein_coding	0	0	0	0	0	0	0	0	0	rs10801933	2877	-1	0	SNV	HGNC	HGNC:1513	YES	1	P1	CCDS884.1	ENSP00000261448	O14958	0	UPI0000126F16	0	1	0	0	0	0	chr1:g.115697130A>G	0.4375	0.4932
chr1	115697220	rs4548441	A	T	58	152	1705	0.391	T	downstream_gene_variant	MODIFIER	CASQ2	ENSG00000118729	Transcript	ENST00000261448.5	protein_coding	0	0	0	0	0	0	0	0	0	rs4548441	2787	-1	0	SNV	HGNC	HGNC:1513	YES	1	P1	CCDS884.1	ENSP00000261448	O14958	0	UPI0000126F16	0	1	0	0	0	0	chr1:g.115697220A>T	0.4231	0.4425
chr1	115697374	rs4595366	A	T	57	152	1361	0.385	T	downstream_gene_variant	MODIFIER	CASQ2	ENSG00000118729	Transcript	ENST00000261448.5	protein_coding	0	0	0	0	0	0	0	0	0	rs4595366	2633	-1	0	SNV	HGNC	HGNC:1513	YES	1	P1	CCDS884.1	ENSP00000261448	O14958	0	UPI0000126F16	0	1	0	0	0	0	chr1:g.115697374A>T	0.4231	0.4425
chr1	115697405	rs6428677	G	A	72	152	1344	0.468	A	downstream_gene_variant	MODIFIER	CASQ2	ENSG00000118729	Transcript	ENST00000261448.5	protein_coding	0	0	0	0	0	0	0	0	0	rs6428677	2602	-1	0	SNV	HGNC	HGNC:1513	YES	1	P1	CCDS884.1	ENSP00000261448	O14958	0	UPI0000126F16	0	1	0	0	0	0	chr1:g.115697405G>A	0.2746	0.3003
chr1	115697578	rs3811007	A	T	32	152	1630	0.212	T	downstream_gene_variant	MODIFIER	CASQ2	ENSG00000118729	Transcript	ENST00000261448.5	protein_coding	0	0	0	0	0	0	0	0	0	rs3811007	2429	-1	0	SNV	HGNC	HGNC:1513	YES	1	P1	CCDS884.1	ENSP00000261448	O14958	0	UPI0000126F16	0	1	0	0	0	0	chr1:g.115697578A>T	0.2476	0.1891
chr1	115697591	rs3811006	C	T	26	152	1660	0.179	T	downstream_gene_variant	MODIFIER	CASQ2	ENSG00000118729	Transcript	ENST00000261448.5	protein_coding	0	0	0	0	0	0	0	0	0	rs3811006	2416	-1	0	SNV	HGNC	HGNC:1513	YES	1	P1	CCDS884.1	ENSP00000261448	O14958	0	UPI0000126F16	0	1	0	0	0	0	chr1:g.115697591C>T	0.1757	0.2542
chr1	115697700	rs77318780	T	G	25	152	2067	0.173	G	downstream_gene_variant	MODIFIER	CASQ2	ENSG00000118729	Transcript	ENST00000261448.5	protein_coding	0	0	0	0	0	0	0	0	0	rs77318780	2307	-1	0	SNV	HGNC	HGNC:1513	YES	1	P1	CCDS884.1	ENSP00000261448	O14958	0	UPI0000126F16	0	1	0	0	0	0	chr1:g.115697700T>G	0.0723	0.0666
chr1	115700609	rs1140238	C	G	130	152	1972	0.859	G	3_prime_UTR_variant	MODIFIER	CASQ2	ENSG00000118729	Transcript	ENST00000261448.5	protein_coding	11/11	0	ENST00000261448.5:c.*632G>C	0	2072/2674	0	0	0	0	rs1140238	0	-1	0	SNV	HGNC	HGNC:1513	YES	1	P1	CCDS884.1	ENSP00000261448	O14958	0	UPI0000126F16	0	1	0	0	0	0	chr1:g.115700609C>G	0.7179	0.8026
chr1	115700759	rs7521023	G	A	130	152	2243	0.859	A	3_prime_UTR_variant	MODIFIER	CASQ2	ENSG00000118729	Transcript	ENST00000261448.5	protein_coding	11/11	0	ENST00000261448.5:c.*482C>T	0	1922/2674	0	0	0	0	rs7521023	0	-1	0	SNV	HGNC	HGNC:1513	YES	1	P1	CCDS884.1	ENSP00000261448	O14958	0	UPI0000126F16	0	1	0	0	0	0	chr1:g.115700759G>A	0.7009	0.7421
chr1	115701247	rs28730711	A	G	22	152	2323	0.141	G	synonymous_variant	LOW	CASQ2	ENSG00000118729	Transcript	ENST00000261448.5	protein_coding	11/11	0	ENST00000261448.5:c.1194T>C	ENSP00000261448.5:p.Asp398%3D	1434/2674	1194/1200	398/399	D	gaT/gaC	rs28730711	0	-1	0	SNV	HGNC	HGNC:1513	YES	1	P1	CCDS884.1	ENSP00000261448	O14958	0	UPI0000126F16	0	1	0	0	Low_complexity_(Seg):seg&MobiDB_lite:mobidb-lite&MobiDB_lite:mobidb-lite&PDB-ENSP_mappings:2vaf.A	0	chr1:g.115701247A>G	0.031	0.0015
chr1	115701256	rs7413162	G	A	58	152	2300	0.391	A	synonymous_variant	LOW	CASQ2	ENSG00000118729	Transcript	ENST00000261448.5	protein_coding	11/11	0	ENST00000261448.5:c.1185C>T	ENSP00000261448.5:p.Asp395%3D	1425/2674	1185/1200	395/399	D	gaC/gaT	rs7413162	0	-1	0	SNV	HGNC	HGNC:1513	YES	1	P1	CCDS884.1	ENSP00000261448	O14958	0	UPI0000126F16	0	1	0	0	Low_complexity_(Seg):seg&MobiDB_lite:mobidb-lite&MobiDB_lite:mobidb-lite&hmmpanther:PTHR10033&hmmpanther:PTHR10033:SF15&PDB-ENSP_mappings:2vaf.A	0	chr1:g.115701256G>A	0.4257	0.4599
chr1	115705169	rs3811003	G	A	73	152	2431	0.474	A	intron_variant	MODIFIER	CASQ2	ENSG00000118729	Transcript	ENST00000261448.5	protein_coding	0	9/10	ENST00000261448.5:c.939+23C>T	0	0	0	0	0	0	rs3811003	0	-1	0	SNV	HGNC	HGNC:1513	YES	1	P1	CCDS884.1	ENSP00000261448	O14958	0	UPI0000126F16	0	1	0	0	0	0	chr1:g.115705169G>A	0.4287	0.6142
chr1	115717911	rs2997741	A	T	102	152	2331	0.667	T	intron_variant	MODIFIER	CASQ2	ENSG00000118729	Transcript	ENST00000261448.5	protein_coding	0	7/10	ENST00000261448.5:c.784-17T>A	0	0	0	0	0	0	rs2997741	0	-1	0	SNV	HGNC	HGNC:1513	YES	1	P1	CCDS884.1	ENSP00000261448	O14958	0	UPI0000126F16	0	1	0	0	0	0	chr1:g.115717911A>T	0	0.7057
chr1	115740722	rs9428083	A	G	117	152	2092	0.769	G	splice_region_variant&intron_variant	LOW	CASQ2	ENSG00000118729	Transcript	ENST00000261448.5	protein_coding	0	3/10	ENST00000261448.5:c.420+6T>C	0	0	0	0	0	0	rs9428083	0	-1	0	SNV	HGNC	HGNC:1513	YES	1	P1	CCDS884.1	ENSP00000261448	O14958	0	UPI0000126F16	0	1	0	0	0	0	chr1:g.115740722A>G	0.6436	0.2814
chr1	115768316	rs10801999	C	T	50	152	2510	0.327	T	missense_variant	MODERATE	CASQ2	ENSG00000118729	Transcript	ENST00000261448.5	protein_coding	1/11	0	ENST00000261448.5:c.226G>A	ENSP00000261448.5:p.Val76Met	466/2674	226/1200	76/399	V/M	Gtg/Atg	rs10801999	0	-1	0	SNV	HGNC	HGNC:1513	YES	1	P1	CCDS884.1	ENSP00000261448	O14958	0	UPI0000126F16	0	1	tolerated	benign	Conserved_Domains:cd03065&hmmpanther:PTHR10033&hmmpanther:PTHR10033:SF15&Gene3D:3.40.30.10&Pfam_domain:PF01216&Superfamily_domains:SSF52833&Prints_domain:PR00312&PDB-ENSP_mappings:2vaf.A	0	chr1:g.115768316C>T	0.0304	0.0015
chr1	115768346	rs4074536	T	C	67	152	2343	0.436	C	missense_variant	MODERATE	CASQ2	ENSG00000118729	Transcript	ENST00000261448.5	protein_coding	1/11	0	ENST00000261448.5:c.196A>G	ENSP00000261448.5:p.Thr66Ala	436/2674	196/1200	66/399	T/A	Acg/Gcg	rs4074536&CM108210	0	-1	0	SNV	HGNC	HGNC:1513	YES	1	P1	CCDS884.1	ENSP00000261448	O14958	0	UPI0000126F16	0	1	tolerated	benign	Conserved_Domains:cd03065&hmmpanther:PTHR10033&hmmpanther:PTHR10033:SF15&Gene3D:3.40.30.10&Pfam_domain:PF01216&Superfamily_domains:SSF52833&Prints_domain:PR00312&PDB-ENSP_mappings:2vaf.A	0	chr1:g.115768346T>C	0.4012	0.4856
chr1	115768759	rs78585518	A	G	32	152	2136	0.212	G	5_prime_UTR_variant	MODIFIER	CASQ2	ENSG00000118729	Transcript	ENST00000261448.5	protein_coding	1/11	0	ENST00000261448.5:c.-218T>C	0	23/2674	0	0	0	0	rs78585518	0	-1	0	SNV	HGNC	HGNC:1513	YES	1	P1	CCDS884.1	ENSP00000261448	O14958	0	UPI0000126F16	0	1	0	0	0	0	chr1:g.115768759A>G	0.1442	0.0741
chr1	119422896	rs1819698	C	T	31	152	2239	0.199	T	3_prime_UTR_variant	MODIFIER	HSD3B2	ENSG00000203859	Transcript	ENST00000543831.5	protein_coding	4/4	0	ENST00000543831.5:c.*276C>T	0	1644/1783	0	0	0	0	rs1819698	0	1	0	SNV	HGNC	HGNC:5218	YES	3	P1	CCDS902.1	ENSP00000445122	P26439	A0A024R0F9	UPI0000001C6C	0	1	0	0	0	0	chr1:g.119422896C>T	0.3101	0.5673
chr1	119422941	rs1361530	C	G	31	152	2120	0.199	G	3_prime_UTR_variant	MODIFIER	HSD3B2	ENSG00000203859	Transcript	ENST00000543831.5	protein_coding	4/4	0	ENST00000543831.5:c.*321C>G	0	1689/1783	0	0	0	0	rs1361530	0	1	0	SNV	HGNC	HGNC:5218	YES	3	P1	CCDS902.1	ENSP00000445122	P26439	A0A024R0F9	UPI0000001C6C	0	1	0	0	0	0	chr1:g.119422941C>G	0.256	0.3835
chr1	119711883	rs561931	A	G	99	152	2198	0.647	G	5_prime_UTR_variant	MODIFIER	PHGDH	ENSG00000092621	Transcript	ENST00000641597.1	protein_coding	4/15	0	ENST00000641597.1:c.-140A>G	0	694/2585	0	0	0	0	rs561931	0	1	0	SNV	HGNC	HGNC:8923	YES	0	P1	CCDS904.1	ENSP00000493382	O43175	0	UPI000013586A	0	1	0	0	0	0	chr1:g.119711883A>G	0	0.5825
chr1	119711922	rs562038	G	C	99	152	2347	0.647	C	5_prime_UTR_variant	MODIFIER	PHGDH	ENSG00000092621	Transcript	ENST00000641597.1	protein_coding	4/15	0	ENST00000641597.1:c.-101G>C	0	733/2585	0	0	0	0	rs562038	0	1	0	SNV	HGNC	HGNC:8923	YES	0	P1	CCDS904.1	ENSP00000493382	O43175	0	UPI000013586A	0	1	0	0	0	0	chr1:g.119711922G>C	0	0.9077
chr1	119742923	rs543703	G	A	92	152	2423	0.603	A	synonymous_variant	LOW	PHGDH	ENSG00000092621	Transcript	ENST00000641597.1	protein_coding	14/15	0	ENST00000641597.1:c.1326G>A	ENSP00000493382.1:p.Thr442%3D	2159/2585	1326/1602	442/533	T	acG/acA	rs543703	0	1	0	SNV	HGNC	HGNC:8923	YES	0	P1	CCDS904.1	ENSP00000493382	O43175	0	UPI000013586A	0	1	0	0	hmmpanther:PTHR42938:SF5&hmmpanther:PTHR42938&Superfamily_domains:SSF143548	0	chr1:g.119742923G>A	0.7222	0.7716
chr1	119916301	rs3795666	G	A	20	152	2473	0.128	A	synonymous_variant	LOW	NOTCH2	ENSG00000134250	Transcript	ENST00000256646.7	protein_coding	34/34	0	ENST00000256646.7:c.6421C>T	ENSP00000256646.2:p.Leu2141%3D	6677/11425	6421/7416	2141/2471	L	Ctg/Ttg	rs3795666&COSM3996788	0	-1	0	SNV	HGNC	HGNC:7882	YES	1	P1	CCDS908.1	ENSP00000256646	Q04721	0	UPI000013CF1D	0	1	0	0	hmmpanther:PTHR43959&hmmpanther:PTHR43959:SF5&PIRSF_domain:PIRSF002279&MobiDB_lite:mobidb-lite&MobiDB_lite:mobidb-lite	0	chr1:g.119916301G>A	0.0483	0.0106
chr1	119925511	rs6692009	C	T	36	152	2054	0.237	T	synonymous_variant	LOW	NOTCH2	ENSG00000134250	Transcript	ENST00000256646.7	protein_coding	25/34	0	ENST00000256646.7:c.4305G>A	ENSP00000256646.2:p.Arg1435%3D	4561/11425	4305/7416	1435/2471	R	cgG/cgA	rs6692009&COSM6494253	0	-1	0	SNV	HGNC	HGNC:7882	YES	1	P1	CCDS908.1	ENSP00000256646	Q04721	0	UPI000013CF1D	0	1	0	0	Superfamily_domains:SSF90193&PROSITE_profiles:PS50258&hmmpanther:PTHR43959&hmmpanther:PTHR43959:SF5&Gene3D:3.30.300.320&Pfam_domain:PF00066&PIRSF_domain:PIRSF002279&SMART_domains:SM00004&PDB-ENSP_mappings:2oo4.B&PDB-ENSP_mappings:2oo4.A	0	chr1:g.119925511C>T	0.0371	0.0008
chr1	119925802	rs17024525	G	A	8	152	2037	0.051	A	synonymous_variant	LOW	NOTCH2	ENSG00000134250	Transcript	ENST00000256646.7	protein_coding	25/34	0	ENST00000256646.7:c.4014C>T	ENSP00000256646.2:p.Ser1338%3D	4270/11425	4014/7416	1338/2471	S	tcC/tcT	rs17024525&COSM6494256	0	-1	0	SNV	HGNC	HGNC:7882	YES	1	P1	CCDS908.1	ENSP00000256646	Q04721	0	UPI000013CF1D	0	1	0	0	SMART_domains:SM00181&Superfamily_domains:SSF57196&PROSITE_profiles:PS50026&hmmpanther:PTHR43959&hmmpanther:PTHR43959:SF5&PROSITE_patterns:PS00022&Conserved_Domains:cd00054&Gene3D:2.10.25.10&Pfam_domain:PF00008&PIRSF_domain:PIRSF002279&SMART_domains:SM00179	0	chr1:g.119925802G>A	0.0357	0.0151
chr1	145927267	rs872786	T	A	40	152	1890	0.263	A	5_prime_UTR_variant	MODIFIER	AC243547.3	ENSG00000280778	Transcript	ENST00000625258.1	protein_coding	1/4	0	ENST00000625258.1:c.-52T>A	0	10/192	0	0	0	0	rs872786	0	1	cds_end_NF	SNV	Clone_based_ensembl_gene	0	YES	5	P1	0	ENSP00000487094	0	A0A0D9SG24	UPI0005C12215	0	0	0	0	0	0	chr1:g.145927267T>A	0.7113	0.0764
chr1	147773279	rs11552588	T	C	58	152	2243	0.372	C	5_prime_UTR_variant	MODIFIER	GJA5	ENSG00000265107	Transcript	ENST00000621517.1	protein_coding	1/2	0	ENST00000621517.1:c.-61A>G	0	84/3183	0	0	0	0	rs11552588&CR030323	0	-1	0	SNV	HGNC	HGNC:4279	YES	2	P1	CCDS929.1	ENSP00000484552	P36382	X5D2H9	UPI000013D8D2	0	1	0	0	0	0	chr1:g.147773279T>C	0.1883	0.0197
chr1	147773393	rs35594137	C	T	58	152	1934	0.372	T	upstream_gene_variant	MODIFIER	GJA5	ENSG00000265107	Transcript	ENST00000621517.1	protein_coding	0	0	0	0	0	0	0	0	0	rs35594137&CR030324	31	-1	0	SNV	HGNC	HGNC:4279	YES	2	P1	CCDS929.1	ENSP00000484552	P36382	X5D2H9	UPI000013D8D2	0	1	0	0	0	0	chr1:g.147773393C>T	0.1883	0.0197
chr1	150487872	rs2275245	C	T	52	152	2574	0.333	T	synonymous_variant	LOW	TARS2	ENSG00000143374	Transcript	ENST00000369064.8	protein_coding	2/18	0	ENST00000369064.8:c.81C>T	ENSP00000358060.3:p.Thr27%3D	113/2727	81/2157	27/718	T	acC/acT	rs2275245	0	1	0	SNV	HGNC	HGNC:30740	YES	1	P1	CCDS952.1	ENSP00000358060	Q9BW92	0	UPI00000492D1	0	1	0	0	hmmpanther:PTHR11451:SF27&hmmpanther:PTHR11451	0	chr1:g.150487872C>T	0.0721	0.1679
chr1	150553568	rs41317515	G	C	74	152	2012	0.481	C	missense_variant	MODERATE	ADAMTSL4	ENSG00000143382	Transcript	ENST00000369039.9	protein_coding	6/20	0	ENST00000369039.9:c.577G>C	ENSP00000358035.5:p.Ala193Pro	866/4319	577/3294	193/1097	A/P	Gct/Cct	rs41317515	0	1	0	SNV	HGNC	HGNC:19706	YES	5	A2	CCDS72908.1	ENSP00000358035	Q6UY14	0	UPI0001AE7902	0	1	tolerated	benign	PROSITE_profiles:PS50092&hmmpanther:PTHR13723:SF144&hmmpanther:PTHR13723&MobiDB_lite:mobidb-lite	0	chr1:g.150553568G>C	0	0.6074
chr1	150553917	rs76075180	G	A	55	152	1915	0.353	A	missense_variant	MODERATE	ADAMTSL4	ENSG00000143382	Transcript	ENST00000369039.9	protein_coding	6/20	0	ENST00000369039.9:c.926G>A	ENSP00000358035.5:p.Arg309Gln	1215/4319	926/3294	309/1097	R/Q	cGa/cAa	rs76075180&CM104801	0	1	0	SNV	HGNC	HGNC:19706	YES	5	A2	CCDS72908.1	ENSP00000358035	Q6UY14	0	UPI0001AE7902	0	1	tolerated	benign	PROSITE_profiles:PS50092&hmmpanther:PTHR13723:SF144&hmmpanther:PTHR13723&Low_complexity_(Seg):seg&MobiDB_lite:mobidb-lite	0	chr1:g.150553917G>A	0.0323	0.0008
chr1	150553930	rs6681639	C	T	61	152	1931	0.391	T	synonymous_variant	LOW	ADAMTSL4	ENSG00000143382	Transcript	ENST00000369039.9	protein_coding	6/20	0	ENST00000369039.9:c.939C>T	ENSP00000358035.5:p.Gly313%3D	1228/4319	939/3294	313/1097	G	ggC/ggT	rs6681639	0	1	0	SNV	HGNC	HGNC:19706	YES	5	A2	CCDS72908.1	ENSP00000358035	Q6UY14	0	UPI0001AE7902	0	1	0	0	PROSITE_profiles:PS50092&hmmpanther:PTHR13723:SF144&hmmpanther:PTHR13723&Low_complexity_(Seg):seg&MobiDB_lite:mobidb-lite	0	chr1:g.150553930C>T	0.3472	0.5832
chr1	150558532	rs10888382	T	C	139	152	2262	0.91	C	synonymous_variant	LOW	ADAMTSL4	ENSG00000143382	Transcript	ENST00000369039.9	protein_coding	16/20	0	ENST00000369039.9:c.2511T>C	ENSP00000358035.5:p.Asn837%3D	2800/4319	2511/3294	837/1097	N	aaT/aaC	rs10888382	0	1	0	SNV	HGNC	HGNC:19706	YES	5	A2	CCDS72908.1	ENSP00000358035	Q6UY14	0	UPI0001AE7902	0	1	0	0	PROSITE_profiles:PS50092&hmmpanther:PTHR13723:SF144&hmmpanther:PTHR13723&Pfam_domain:PF00090&Gene3D:2.20.100.10&SMART_domains:SM00209&Superfamily_domains:SSF82895	0	chr1:g.150558532T>C	0	0.6475
chr1	150558574	rs10749657	G	A	148	152	2206	0.974	A	synonymous_variant	LOW	ADAMTSL4	ENSG00000143382	Transcript	ENST00000369039.9	protein_coding	16/20	0	ENST00000369039.9:c.2553G>A	ENSP00000358035.5:p.Pro851%3D	2842/4319	2553/3294	851/1097	P	ccG/ccA	rs10749657	0	1	0	SNV	HGNC	HGNC:19706	YES	5	A2	CCDS72908.1	ENSP00000358035	Q6UY14	0	UPI0001AE7902	0	1	0	0	PROSITE_profiles:PS50092&hmmpanther:PTHR13723:SF144&hmmpanther:PTHR13723&Pfam_domain:PF00090&Gene3D:2.20.100.10&SMART_domains:SM00209&Superfamily_domains:SSF82895	0	chr1:g.150558574G>A	0.8784	0.829
chr1	150558694	rs10749658	C	T	152	152	2172	1	T	intron_variant	MODIFIER	ADAMTSL4	ENSG00000143382	Transcript	ENST00000369039.9	protein_coding	0	16/19	ENST00000369039.9:c.2628+45C>T	0	0	0	0	0	0	rs10749658	0	1	0	SNV	HGNC	HGNC:19706	YES	5	A2	CCDS72908.1	ENSP00000358035	Q6UY14	0	UPI0001AE7902	0	1	0	0	0	0	chr1:g.150558694C>T	0.9215	0.7133
chr1	151341298	rs7552906	A	G	100	152	2618	0.647	G	3_prime_UTR_variant	MODIFIER	RFX5	ENSG00000143390	Transcript	ENST00000290524.8	protein_coding	11/11	0	ENST00000290524.8:c.*888T>C	0	2918/3576	0	0	0	0	rs7552906	0	-1	0	SNV	HGNC	HGNC:9986	YES	1	P1	CCDS994.1	ENSP00000290524	P48382	0	UPI0000000E8B	0	1	0	0	0	0	chr1:g.151341298A>G	0.628	0.612
chr1	151341903	rs1752387	T	C	115	152	2009	0.763	C	3_prime_UTR_variant	MODIFIER	RFX5	ENSG00000143390	Transcript	ENST00000290524.8	protein_coding	11/11	0	ENST00000290524.8:c.*283A>G	0	2313/3576	0	0	0	0	rs1752387	0	-1	0	SNV	HGNC	HGNC:9986	YES	1	P1	CCDS994.1	ENSP00000290524	P48382	0	UPI0000000E8B	0	1	0	0	0	0	chr1:g.151341903T>C	0.7644	0.848
chr1	151343685	rs1752386	G	A	152	152	2833	1	A	synonymous_variant	LOW	RFX5	ENSG00000143390	Transcript	ENST00000290524.8	protein_coding	9/11	0	ENST00000290524.8:c.753C>T	ENSP00000290524.4:p.Leu251%3D	932/3576	753/1851	251/616	L	ctC/ctT	rs1752386	0	-1	0	SNV	HGNC	HGNC:9986	YES	1	P1	CCDS994.1	ENSP00000290524	P48382	0	UPI0000000E8B	0	1	0	0	hmmpanther:PTHR12619&hmmpanther:PTHR12619:SF18	0	chr1:g.151343685G>A	0	0.9191
chr1	151404931	rs1571294	A	C	99	152	2630	0.647	C	downstream_gene_variant	MODIFIER	PSMB4	ENSG00000159377	Transcript	ENST00000290541.7	protein_coding	0	0	0	0	0	0	0	0	0	rs1571294	2994	1	0	SNV	HGNC	HGNC:9541	YES	1	P1	CCDS996.1	ENSP00000290541	P28070	A0A140VK46	UPI0000167B17	0	1	0	0	0	0	chr1:g.151404931A>C	0.2242	0.2716
chr1	152312623	rs74129461	C	T	95	152	2492	0.628	T	missense_variant	MODERATE	FLG	ENSG00000143631	Transcript	ENST00000368799.1	protein_coding	3/3	0	ENST00000368799.1:c.2263G>A	ENSP00000357789.1:p.Glu755Lys	2299/12747	2263/12186	755/4061	E/K	Gaa/Aaa	rs74129461	0	-1	0	SNV	HGNC	HGNC:3748	YES	1	P1	CCDS30860.1	ENSP00000357789	P20930	0	UPI0000470CB3	0	1	deleterious	benign	hmmpanther:PTHR22571&hmmpanther:PTHR22571:SF45&MobiDB_lite:mobidb-lite	0	chr1:g.152312623C>T	0.3277	0.0681
chr1	154162081	rs3196889	A	C	117	152	1941	0.776	C	3_prime_UTR_variant	MODIFIER	TPM3	ENSG00000143549	Transcript	ENST00000650886.1	protein_coding	10/10	0	ENST00000650886.1:c.*5856T>G	0	6796/7064	0	0	0	0	rs3196889	0	-1	0	SNV	HGNC	HGNC:12012	YES	0	P2	CCDS41403.1	ENSP00000499054	0	0	UPI000013D90D	0	1	0	0	0	0	chr1:g.154162081A>C	0.3215	0.0885
chr1	154162969	rs4446955	T	C	17	152	1773	0.109	C	3_prime_UTR_variant	MODIFIER	TPM3	ENSG00000143549	Transcript	ENST00000650886.1	protein_coding	10/10	0	ENST00000650886.1:c.*4968A>G	0	5908/7064	0	0	0	0	rs4446955	0	-1	0	SNV	HGNC	HGNC:12012	YES	0	P2	CCDS41403.1	ENSP00000499054	0	0	UPI000013D90D	0	1	0	0	0	0	chr1:g.154162969T>C	0.3844	0.6596
chr1	154164115	rs12063890	C	A	16	152	1741	0.103	A	3_prime_UTR_variant	MODIFIER	TPM3	ENSG00000143549	Transcript	ENST00000650886.1	protein_coding	10/10	0	ENST00000650886.1:c.*3822G>T	0	4762/7064	0	0	0	0	rs12063890	0	-1	0	SNV	HGNC	HGNC:12012	YES	0	P2	CCDS41403.1	ENSP00000499054	0	0	UPI000013D90D	0	1	0	0	0	0	chr1:g.154164115C>A	0.1753	0.3873
chr1	154165153	rs9628669	G	A	16	152	1788	0.103	A	3_prime_UTR_variant	MODIFIER	TPM3	ENSG00000143549	Transcript	ENST00000650886.1	protein_coding	10/10	0	ENST00000650886.1:c.*2784C>T	0	3724/7064	0	0	0	0	rs9628669	0	-1	0	SNV	HGNC	HGNC:12012	YES	0	P2	CCDS41403.1	ENSP00000499054	0	0	UPI000013D90D	0	1	0	0	0	0	chr1:g.154165153G>A	0.1755	0.3873
chr1	154165218	rs11265201	C	T	16	152	1545	0.103	T	3_prime_UTR_variant	MODIFIER	TPM3	ENSG00000143549	Transcript	ENST00000650886.1	protein_coding	10/10	0	ENST00000650886.1:c.*2719G>A	0	3659/7064	0	0	0	0	rs11265201	0	-1	0	SNV	HGNC	HGNC:12012	YES	0	P2	CCDS41403.1	ENSP00000499054	0	0	UPI000013D90D	0	1	0	0	0	0	chr1:g.154165218C>T	0.1753	0.3873
chr1	154165372	rs6661996	C	T	16	152	1450	0.103	T	3_prime_UTR_variant	MODIFIER	TPM3	ENSG00000143549	Transcript	ENST00000650886.1	protein_coding	10/10	0	ENST00000650886.1:c.*2565G>A	0	3505/7064	0	0	0	0	rs6661996	0	-1	0	SNV	HGNC	HGNC:12012	YES	0	P2	CCDS41403.1	ENSP00000499054	0	0	UPI000013D90D	0	1	0	0	0	0	chr1:g.154165372C>T	0.1753	0.3873
chr1	154165726	rs6672584	T	G	14	150	690	0.091	G	3_prime_UTR_variant	MODIFIER	TPM3	ENSG00000143549	Transcript	ENST00000650886.1	protein_coding	10/10	0	ENST00000650886.1:c.*2211A>C	0	3151/7064	0	0	0	0	rs6672584	0	-1	0	SNV	HGNC	HGNC:12012	YES	0	P2	CCDS41403.1	ENSP00000499054	0	0	UPI000013D90D	0	1	0	0	0	0	chr1:g.154165726T>G	0.1695	0.3654
chr1	154165752	rs10908723	G	A	104	150	557	0.701	A	3_prime_UTR_variant	MODIFIER	TPM3	ENSG00000143549	Transcript	ENST00000650886.1	protein_coding	10/10	0	ENST00000650886.1:c.*2185C>T	0	3125/7064	0	0	0	0	rs10908723	0	-1	0	SNV	HGNC	HGNC:12012	YES	0	P2	CCDS41403.1	ENSP00000499054	0	0	UPI000013D90D	0	1	0	0	0	0	chr1:g.154165752G>A	0.3201	0.084
chr1	154165868	rs140536164	G	A	18	152	1191	0.115	A	3_prime_UTR_variant	MODIFIER	TPM3	ENSG00000143549	Transcript	ENST00000650886.1	protein_coding	10/10	0	ENST00000650886.1:c.*2069C>T	0	3009/7064	0	0	0	0	rs140536164	0	-1	0	SNV	HGNC	HGNC:12012	YES	0	P2	CCDS41403.1	ENSP00000499054	0	0	UPI000013D90D	0	1	0	0	0	0	chr1:g.154165868G>A	0.0078	0
chr1	154166905	rs6673171	A	C	117	152	1083	0.776	C	3_prime_UTR_variant	MODIFIER	TPM3	ENSG00000143549	Transcript	ENST00000650886.1	protein_coding	10/10	0	ENST00000650886.1:c.*1032T>G	0	1972/7064	0	0	0	0	rs6673171	0	-1	0	SNV	HGNC	HGNC:12012	YES	0	P2	CCDS41403.1	ENSP00000499054	0	0	UPI000013D90D	0	1	0	0	0	0	chr1:g.154166905A>C	0.3229	0.0923
chr1	154169432	rs4845364	A	G	134	152	2531	0.885	G	intron_variant	MODIFIER	TPM3	ENSG00000143549	Transcript	ENST00000650886.1	protein_coding	0	8/9	ENST00000650886.1:c.776-49T>C	0	0	0	0	0	0	rs4845364	0	-1	0	SNV	HGNC	HGNC:12012	YES	0	P2	CCDS41403.1	ENSP00000499054	0	0	UPI000013D90D	0	1	0	0	0	0	chr1:g.154169432A>G	0.7322	0.8464
chr1	154273441	rs13796	T	C	16	152	2342	0.103	C	synonymous_variant	LOW	HAX1	ENSG00000143575	Transcript	ENST00000328703.11	protein_coding	2/7	0	ENST00000328703.11:c.159T>C	ENSP00000329002.7:p.Ser53%3D	372/1227	159/840	53/279	S	agT/agC	rs13796	0	1	0	SNV	HGNC	HGNC:16915	YES	1	P3	CCDS1064.1	ENSP00000329002	O00165	A0A0S2Z591	UPI000012C0B6	0	1	0	0	PIRSF_domain:PIRSF037634&hmmpanther:PTHR14938&MobiDB_lite:mobidb-lite	0	chr1:g.154273441T>C	0.0753	0.0136
chr1	154454494	rs2228145	A	C	103	152	1113	0.667	C	missense_variant	MODERATE	IL6R	ENSG00000160712	Transcript	ENST00000368485.8	protein_coding	9/10	0	ENST00000368485.8:c.1073A>C	ENSP00000357470.3:p.Asp358Ala	1360/5764	1073/1407	358/468	D/A	gAt/gCt	rs2228145&CM034737	0	1	0	SNV	HGNC	HGNC:6019	YES	1	P4	CCDS1067.1	ENSP00000357470	P08887	A0N0L5	UPI00000358BA	0	1	tolerated	benign	hmmpanther:PTHR23036&hmmpanther:PTHR23036:SF98	0	chr1:g.154454494A>C	0.2931	0.087
chr1	154572175	rs4845378	G	T	13	152	1892	0.083	T	intron_variant	MODIFIER	CHRNB2	ENSG00000160716	Transcript	ENST00000368476.3	protein_coding	0	5/5	ENST00000368476.3:c.1338+14G>T	0	0	0	0	0	0	rs4845378	0	1	0	SNV	HGNC	HGNC:1962	YES	1	P2	CCDS1070.1	ENSP00000357461	P17787	Q5SXY3	UPI000012526E	0	1	0	0	0	0	chr1:g.154572175G>T	0.11	0.0507
chr1	154575855	rs79137415	T	C	13	152	2363	0.083	C	missense_variant	MODERATE	CHRNB2	ENSG00000160716	Transcript	ENST00000368476.3	protein_coding	6/6	0	ENST00000368476.3:c.1432T>C	ENSP00000357461.3:p.Phe478Leu	1696/5867	1432/1509	478/502	F/L	Ttc/Ctc	rs79137415&CM115439	0	1	0	SNV	HGNC	HGNC:1962	YES	1	P2	CCDS1070.1	ENSP00000357461	P17787	Q5SXY3	UPI000012526E	0	1	deleterious	probably_damaging	hmmpanther:PTHR18945&hmmpanther:PTHR18945:SF80&Pfam_domain:PF02932&TIGRFAM_domain:TIGR00860&Gene3D:1.20.58.390&Superfamily_domains:SSF90112&Transmembrane_helices:TMhelix&PDB-ENSP_mappings:6cnk.E&PDB-ENSP_mappings:6cnk.C&PDB-ENSP_mappings:6cnj.E&PDB-ENSP_mappings:6cnj.C&PDB-ENSP_mappings:6cnj.B&PDB-ENSP_mappings:5kxi.E&PDB-ENSP_mappings:5kxi.C&PDB-ENSP_mappings:5kxi.B&PDB-ENSP_mappings:2lm2.A	0	chr1:g.154575855T>C	0	0
chr1	154576404	rs2072661	G	A	25	152	2186	0.16	A	3_prime_UTR_variant	MODIFIER	CHRNB2	ENSG00000160716	Transcript	ENST00000368476.3	protein_coding	6/6	0	ENST00000368476.3:c.*472G>A	0	2245/5867	0	0	0	0	rs2072661	0	1	0	SNV	HGNC	HGNC:1962	YES	1	P2	CCDS1070.1	ENSP00000357461	P17787	Q5SXY3	UPI000012526E	0	1	0	0	0	0	chr1:g.154576404G>A	0.2646	0.2821
chr1	154583016	rs1127326	T	C	147	152	2619	0.968	C	downstream_gene_variant	MODIFIER	CHRNB2	ENSG00000160716	Transcript	ENST00000368476.3	protein_coding	0	0	0	0	0	0	0	0	0	rs1127326	2990	1	0	SNV	HGNC	HGNC:1962	YES	1	P2	CCDS1070.1	ENSP00000357461	P17787	Q5SXY3	UPI000012526E	0	1	0	0	0	0	chr1:g.154583016T>C	0.598	0.2791
chr1	154583257	rs9616	A	T	67	152	2877	0.429	T	downstream_gene_variant	MODIFIER	CHRNB2	ENSG00000160716	Transcript	ENST00000368476.3	protein_coding	0	0	0	0	0	0	0	0	0	rs9616	3231	1	0	SNV	HGNC	HGNC:1962	YES	1	P2	CCDS1070.1	ENSP00000357461	P17787	Q5SXY3	UPI000012526E	0	1	0	0	0	0	chr1:g.154583257A>T	0.1947	0.0113
chr1	154583790	rs1127314	G	A	147	152	2489	0.968	A	downstream_gene_variant	MODIFIER	CHRNB2	ENSG00000160716	Transcript	ENST00000368476.3	protein_coding	0	0	0	0	0	0	0	0	0	rs1127314	3764	1	0	SNV	HGNC	HGNC:1962	YES	1	P2	CCDS1070.1	ENSP00000357461	P17787	Q5SXY3	UPI000012526E	0	1	0	0	0	0	chr1:g.154583790G>A	0.5978	0.2791
chr1	154583949	rs1127313	G	A	94	152	2626	0.628	A	downstream_gene_variant	MODIFIER	CHRNB2	ENSG00000160716	Transcript	ENST00000368476.3	protein_coding	0	0	0	0	0	0	0	0	0	rs1127313	3923	1	0	SNV	HGNC	HGNC:1962	YES	1	P2	CCDS1070.1	ENSP00000357461	P17787	Q5SXY3	UPI000012526E	0	1	0	0	0	0	chr1:g.154583949G>A	0.395	0.2088
chr1	154584187	rs1127311	G	A	94	152	2878	0.628	A	downstream_gene_variant	MODIFIER	CHRNB2	ENSG00000160716	Transcript	ENST00000368476.3	protein_coding	0	0	0	0	0	0	0	0	0	rs1127311	4161	1	0	SNV	HGNC	HGNC:1962	YES	1	P2	CCDS1070.1	ENSP00000357461	P17787	Q5SXY3	UPI000012526E	0	1	0	0	0	0	chr1:g.154584187G>A	0.3962	0.2126
chr1	154585209	rs9427094	C	T	94	152	2859	0.628	T	splice_region_variant&intron_variant	LOW	ADAR	ENSG00000160710	Transcript	ENST00000647597.1	protein_coding	0	14/14	ENST00000647597.1:c.3443+8G>A	0	0	0	0	0	0	rs9427094	0	-1	0	SNV	HGNC	HGNC:225	YES	0	P2	CCDS1071.1	ENSP00000497276	P55265	0	UPI000045626B	0	1	0	0	0	0	chr1:g.154585209C>T	0.3888	0.1997
chr1	154601491	rs2229857	T	C	147	152	2817	0.968	C	missense_variant	MODERATE	ADAR	ENSG00000160710	Transcript	ENST00000647597.1	protein_coding	2/15	0	ENST00000647597.1:c.1151A>G	ENSP00000497276.1:p.Lys384Arg	1393/6667	1151/3681	384/1226	K/R	aAa/aGa	rs2229857&CM1412786	0	-1	0	SNV	HGNC	HGNC:225	YES	0	P2	CCDS1071.1	ENSP00000497276	P55265	0	UPI000045626B	0	1	tolerated	benign	hmmpanther:PTHR10910:SF107&hmmpanther:PTHR10910	0	chr1:g.154601491T>C	0.6226	0.3691
chr1	154602344	rs1466731	T	C	152	152	2361	1	C	missense_variant	MODERATE	ADAR	ENSG00000160710	Transcript	ENST00000647597.1	protein_coding	2/15	0	ENST00000647597.1:c.298A>G	ENSP00000497276.1:p.Arg100Gly	540/6667	298/3681	100/1226	R/G	Aga/Gga	rs1466731	0	-1	0	SNV	HGNC	HGNC:225	YES	0	P2	CCDS1071.1	ENSP00000497276	P55265	0	UPI000045626B	0	1	tolerated	benign	0	0	chr1:g.154602344T>C	0.9962	0.9856
chr1	154602564	rs1802645	C	T	152	152	2428	1	T	synonymous_variant	LOW	ADAR	ENSG00000160710	Transcript	ENST00000647597.1	protein_coding	2/15	0	ENST00000647597.1:c.78G>A	ENSP00000497276.1:p.Arg26%3D	320/6667	78/3681	26/1226	R	agG/agA	rs1802645	0	-1	0	SNV	HGNC	HGNC:225	YES	0	P2	CCDS1071.1	ENSP00000497276	P55265	0	UPI000045626B	0	1	0	0	0	0	chr1:g.154602564C>T	0	0.9887
chr1	154607982	rs58655370	C	A	50	152	2342	0.321	A	intron_variant	MODIFIER	ADAR	ENSG00000160710	Transcript	ENST00000647597.1	protein_coding	0	1/14	ENST00000647597.1:c.15+10G>T	0	0	0	0	0	0	rs58655370	0	-1	0	SNV	HGNC	HGNC:225	YES	0	P2	CCDS1071.1	ENSP00000497276	P55265	0	UPI000045626B	0	1	0	0	0	0	chr1:g.154607982C>A	0.3047	0.4834
chr1	154772331	rs1051614	C	G	57	152	2322	0.378	G	synonymous_variant	LOW	KCNN3	ENSG00000143603	Transcript	ENST00000618040.4	protein_coding	3/9	0	ENST00000618040.4:c.1092G>C	ENSP00000481848.1:p.Leu364%3D	1406/13057	1092/2241	364/746	L	ctG/ctC	rs1051614	0	-1	0	SNV	HGNC	HGNC:6292	YES	5	0	CCDS72928.1	ENSP00000481848	0	A0A087WYJ0	UPI0001F936D2	0	0	0	0	Pfam_domain:PF03530&hmmpanther:PTHR10153&hmmpanther:PTHR10153:SF40	0	chr1:g.154772331C>G	0	0.4493
chr1	154772376	rs1131820	A	G	151	152	2498	0.994	G	synonymous_variant	LOW	KCNN3	ENSG00000143603	Transcript	ENST00000618040.4	protein_coding	3/9	0	ENST00000618040.4:c.1047T>C	ENSP00000481848.1:p.Asn349%3D	1361/13057	1047/2241	349/746	N	aaT/aaC	rs1131820	0	-1	0	SNV	HGNC	HGNC:6292	YES	5	0	CCDS72928.1	ENSP00000481848	0	A0A087WYJ0	UPI0001F936D2	0	0	0	0	Pfam_domain:PF03530&hmmpanther:PTHR10153&hmmpanther:PTHR10153:SF40	0	chr1:g.154772376A>G	0.7792	0.593
chr1	155140628	rs4971073	G	T	133	152	1779	0.878	T	downstream_gene_variant	MODIFIER	SLC50A1	ENSG00000169241	Transcript	ENST00000368404.9	protein_coding	0	0	0	0	0	0	0	0	0	rs4971073	1775	1	0	SNV	HGNC	HGNC:30657	YES	1	P1	CCDS1093.1	ENSP00000357389	Q9BRV3	0	UPI00000361FB	0	0	0	0	0	0	chr1:g.155140628G>T	0.4555	0.1989
chr1	155309691	rs2297480	T	G	84	152	2181	0.551	G	intron_variant	MODIFIER	FDPS	ENSG00000160752	Transcript	ENST00000356657.10	protein_coding	0	1/10	ENST00000356657.10:c.-1-98T>G	0	0	0	0	0	0	rs2297480	0	1	0	SNV	HGNC	HGNC:3631	YES	1	P3	CCDS1110.1	ENSP00000349078	P14324	0	UPI000006E4F7	0	1	0	0	0	0	chr1:g.155309691T>G	0.3694	0.2821
chr1	155900625	rs1749409	G	A	152	152	2056	1	A	splice_region_variant&intron_variant	LOW	RIT1	ENSG00000143622	Transcript	ENST00000368322.7	protein_coding	0	5/5	ENST00000368322.7:c.481-7C>T	0	0	0	0	0	0	rs1749409	0	-1	0	SNV	HGNC	HGNC:10023	YES	3	0	CCDS58037.1	ENSP00000357305	Q92963	0	UPI0000458860	0	1	0	0	0	0	chr1:g.155900625G>A	0.7798	0.4327
chr1	155904169	rs1765275	A	G	152	152	1941	1	G	intron_variant	MODIFIER	RIT1	ENSG00000143622	Transcript	ENST00000368322.7	protein_coding	0	5/5	ENST00000368322.7:c.480+142T>C	0	0	0	0	0	0	rs1765275	0	-1	0	SNV	HGNC	HGNC:10023	YES	3	0	CCDS58037.1	ENSP00000357305	Q92963	0	UPI0000458860	0	1	0	0	0	0	chr1:g.155904169A>G	0.8502	0.6301
chr1	155910217	rs867548	G	C	94	152	1425	0.615	C	downstream_gene_variant	MODIFIER	KHDC4	ENSG00000132680	Transcript	ENST00000368321.8	protein_coding	0	0	0	0	0	0	0	0	0	rs867548	2828	-1	0	SNV	HGNC	HGNC:29145	YES	1	P1	CCDS30885.1	ENSP00000357304	Q7Z7F0	0	UPI00001A36E0	0	0	0	0	0	0	chr1:g.155910217G>C	0.3732	0.2708
chr1	155910782	rs493446	C	G	152	152	2555	1	G	downstream_gene_variant	MODIFIER	KHDC4	ENSG00000132680	Transcript	ENST00000368321.8	protein_coding	0	0	0	0	0	0	0	0	0	rs493446	2263	-1	0	SNV	HGNC	HGNC:29145	YES	1	P1	CCDS30885.1	ENSP00000357304	Q7Z7F0	0	UPI00001A36E0	0	0	0	0	0	0	chr1:g.155910782C>G	0.78	0.4334
chr1	155911161	rs490498	G	A	56	152	1308	0.372	A	downstream_gene_variant	MODIFIER	KHDC4	ENSG00000132680	Transcript	ENST00000368321.8	protein_coding	0	0	0	0	0	0	0	0	0	rs490498	1884	-1	0	SNV	HGNC	HGNC:29145	YES	1	P1	CCDS30885.1	ENSP00000357304	Q7Z7F0	0	UPI00001A36E0	0	0	0	0	0	0	chr1:g.155911161G>A	0.3562	0.0219
chr1	156137743	rs4641	C	T	71	152	2074	0.468	T	splice_region_variant&synonymous_variant	LOW	LMNA	ENSG00000160789	Transcript	ENST00000368300.9	protein_coding	10/12	0	ENST00000368300.9:c.1698C>T	ENSP00000357283.4:p.His566%3D	1906/3178	1698/1995	566/664	H	caC/caT	rs4641&CM003892	0	1	0	SNV	HGNC	HGNC:6636	YES	1	P1	CCDS1129.1	ENSP00000357283	P02545	A0A384MQX1	UPI000012E20D	0	1	0	0	hmmpanther:PTHR23239&hmmpanther:PTHR23239:SF158&Low_complexity_(Seg):seg	0	chr1:g.156137743C>T	0.2202	0.0658
chr1	156176427	rs12401573	C	T	72	152	2214	0.468	T	synonymous_variant	LOW	SEMA4A	ENSG00000196189	Transcript	ENST00000368282.1	protein_coding	14/14	0	ENST00000368282.1:c.1716C>T	ENSP00000357265.1:p.Pro572%3D	1924/3249	1716/2286	572/761	P	ccC/ccT	rs12401573	0	1	0	SNV	HGNC	HGNC:10729	YES	1	P2	CCDS1132.1	ENSP00000357265	Q9H3S1	0	UPI000007217A	0	1	0	0	hmmpanther:PTHR11036&hmmpanther:PTHR11036:SF15	0	chr1:g.156176427C>T	0.4309	0.3949
chr1	156177034	rs41265023	T	C	18	152	2329	0.115	C	3_prime_UTR_variant	MODIFIER	SEMA4A	ENSG00000196189	Transcript	ENST00000368282.1	protein_coding	14/14	0	ENST00000368282.1:c.*37T>C	0	2531/3249	0	0	0	0	rs41265023	0	1	0	SNV	HGNC	HGNC:10729	YES	1	P2	CCDS1132.1	ENSP00000357265	Q9H3S1	0	UPI000007217A	0	1	0	0	0	0	chr1:g.156177034T>C	0.0777	0.1067
chr1	156177535	rs7695	T	C	10	152	2110	0.064	C	3_prime_UTR_variant	MODIFIER	SEMA4A	ENSG00000196189	Transcript	ENST00000368282.1	protein_coding	14/14	0	ENST00000368282.1:c.*538T>C	0	3032/3249	0	0	0	0	rs7695	0	1	0	SNV	HGNC	HGNC:10729	YES	1	P2	CCDS1132.1	ENSP00000357265	Q9H3S1	0	UPI000007217A	0	1	0	0	0	0	chr1:g.156177535T>C	0.2584	0.3608
chr1	156243466	rs759330	G	A	151	152	1843	0.994	A	downstream_gene_variant	MODIFIER	BGLAP	ENSG00000242252	Transcript	ENST00000368272.5	protein_coding	0	0	0	0	0	0	0	0	0	rs759330	149	1	0	SNV	HGNC	HGNC:1043	YES	1	P1	CCDS1134.1	ENSP00000357255	P02818	0	UPI0000130EDF	0	0	0	0	0	0	chr1:g.156243466G>A	0.773	0.8321
chr1	156815825	rs1800601	G	A	110	152	2755	0.712	A	intron_variant	MODIFIER	SH2D2A	ENSG00000027869	Transcript	ENST00000392306.2	protein_coding	0	2/8	ENST00000392306.2:c.123+181C>T	0	0	0	0	0	0	rs1800601	0	-1	0	SNV	HGNC	HGNC:10821	YES	1	A2	CCDS53381.1	ENSP00000376123	Q9NP31	0	UPI0000F534AC	0	0	0	0	0	0	chr1:g.156815825G>A	0	0.444
chr1	156876441	rs6334	G	A	36	152	2289	0.244	A	synonymous_variant	LOW	NTRK1	ENSG00000198400	Transcript	ENST00000524377.5	protein_coding	14/17	0	ENST00000524377.5:c.1674G>A	ENSP00000431418.1:p.Gln558%3D	1715/2432	1674/2391	558/796	Q	caG/caA	rs6334	0	1	0	SNV	HGNC	HGNC:8031	YES	1	P3	CCDS1161.1	ENSP00000431418	P04629	0	UPI000013D5D3	0	1	0	0	Gene3D:3.30.200.20&PDB-ENSP_mappings:4aoj.A&PDB-ENSP_mappings:4aoj.B&PDB-ENSP_mappings:4aoj.C&PDB-ENSP_mappings:4f0i.A&PDB-ENSP_mappings:4f0i.B&PDB-ENSP_mappings:4gt5.A&PDB-ENSP_mappings:4pmm.A&PDB-ENSP_mappings:4pmp.A&PDB-ENSP_mappings:4pms.A&PDB-ENSP_mappings:4pmt.A&PDB-ENSP_mappings:4yne.A&PDB-ENSP_mappings:4yps.A&PDB-ENSP_mappings:5h3q.A&PDB-ENSP_mappings:5i8a.A&PDB-ENSP_mappings:5jfs.A&PDB-E…	0	chr1:g.156876441G>A	0.2129	0.1142
chr1	156879203	rs6337	C	T	67	152	1755	0.442	T	synonymous_variant	LOW	NTRK1	ENSG00000198400	Transcript	ENST00000524377.5	protein_coding	15/17	0	ENST00000524377.5:c.1887C>T	ENSP00000431418.1:p.Ala629%3D	1928/2432	1887/2391	629/796	A	gcC/gcT	rs6337	0	1	0	SNV	HGNC	HGNC:8031	YES	1	P3	CCDS1161.1	ENSP00000431418	P04629	0	UPI000013D5D3	0	1	0	0	Gene3D:1.10.510.10&PDB-ENSP_mappings:4aoj.A&PDB-ENSP_mappings:4aoj.B&PDB-ENSP_mappings:4aoj.C&PDB-ENSP_mappings:4f0i.A&PDB-ENSP_mappings:4f0i.B&PDB-ENSP_mappings:4gt5.A&PDB-ENSP_mappings:4pmm.A&PDB-ENSP_mappings:4pmp.A&PDB-ENSP_mappings:4pms.A&PDB-ENSP_mappings:4pmt.A&PDB-ENSP_mappings:4yne.A&PDB-ENSP_mappings:4yps.A&PDB-ENSP_mappings:5h3q.A&PDB-ENSP_mappings:5i8a.A&PDB-ENSP_mappings:5jfs.A&PDB-E…	0	chr1:g.156879203C>T	0.3341	0.1384
chr1	156879988	rs79173278	G	A	14	152	1498	0.09	A	intron_variant	MODIFIER	NTRK1	ENSG00000198400	Transcript	ENST00000524377.5	protein_coding	0	15/16	ENST00000524377.5:c.2047-11G>A	0	0	0	0	0	0	rs79173278	0	1	0	SNV	HGNC	HGNC:8031	YES	1	P3	CCDS1161.1	ENSP00000431418	P04629	0	UPI000013D5D3	0	1	0	0	0	0	chr1:g.156879988G>A	0.0298	0
chr1	158610969	rs12601	G	A	88	152	1031	0.571	A	3_prime_UTR_variant	MODIFIER	SPTA1	ENSG00000163554	Transcript	ENST00000643759.1	protein_coding	52/52	0	ENST00000643759.1:c.*295C>T	0	7753/8016	0	0	0	0	rs12601	0	-1	0	SNV	HGNC	HGNC:11272	YES	0	P1	CCDS41423.1	ENSP00000495214	P02549	0	UPI0000458906	0	1	0	0	0	0	chr1:g.158610969G>A	0.504	0.4191
chr1	158610988	rs12128275	A	G	10	152	1132	0.064	G	3_prime_UTR_variant	MODIFIER	SPTA1	ENSG00000163554	Transcript	ENST00000643759.1	protein_coding	52/52	0	ENST00000643759.1:c.*276T>C	0	7734/8016	0	0	0	0	rs12128275	0	-1	0	SNV	HGNC	HGNC:11272	YES	0	P1	CCDS41423.1	ENSP00000495214	P02549	0	UPI0000458906	0	1	0	0	0	0	chr1:g.158610988A>G	0.1062	0.0378
chr1	158611097	rs3768535	T	C	11	152	1115	0.071	C	3_prime_UTR_variant	MODIFIER	SPTA1	ENSG00000163554	Transcript	ENST00000643759.1	protein_coding	52/52	0	ENST00000643759.1:c.*167A>G	0	7625/8016	0	0	0	0	rs3768535	0	-1	0	SNV	HGNC	HGNC:11272	YES	0	P1	CCDS41423.1	ENSP00000495214	P02549	0	UPI0000458906	0	1	0	0	0	0	chr1:g.158611097T>C	0.2274	0.1952
chr1	158612856	rs2251969	T	C	90	152	2011	0.583	C	synonymous_variant	LOW	SPTA1	ENSG00000163554	Transcript	ENST00000643759.1	protein_coding	51/52	0	ENST00000643759.1:c.7095A>G	ENSP00000495214.1:p.Ala2365%3D	7293/8016	7095/7260	2365/2419	A	gcA/gcG	rs2251969	0	-1	0	SNV	HGNC	HGNC:11272	YES	0	P1	CCDS41423.1	ENSP00000495214	P02549	0	UPI0000458906	0	1	0	0	Gene3D:1.10.238.10&Pfam_domain:PF08726&PROSITE_profiles:PS50222&hmmpanther:PTHR44262&hmmpanther:PTHR44262:SF1&SMART_domains:SM01184&Superfamily_domains:SSF47473	0	chr1:g.158612856T>C	0.5048	0.4183
chr1	158617600	rs857716	C	T	91	152	1708	0.59	T	intron_variant	MODIFIER	SPTA1	ENSG00000163554	Transcript	ENST00000643759.1	protein_coding	0	46/51	ENST00000643759.1:c.6549-12G>A	0	0	0	0	0	0	rs857716	0	-1	0	SNV	HGNC	HGNC:11272	YES	0	P1	CCDS41423.1	ENSP00000495214	P02549	0	UPI0000458906	0	1	0	0	0	0	chr1:g.158617600C>T	0.491	0.3699
chr1	158618068	rs28525570	G	A	11	152	1711	0.071	A	intron_variant	MODIFIER	SPTA1	ENSG00000163554	Transcript	ENST00000643759.1	protein_coding	0	45/51	ENST00000643759.1:c.6531-12C>T	0	0	0	0	0	0	rs28525570&CS995155	0	-1	0	SNV	HGNC	HGNC:11272	YES	0	P1	CCDS41423.1	ENSP00000495214	P02549	0	UPI0000458906	0	1	0	0	0	0	chr1:g.158618068G>A	0.2278	0.1906
chr1	158623145	rs3753068	G	A	11	152	1899	0.071	A	synonymous_variant	LOW	SPTA1	ENSG00000163554	Transcript	ENST00000643759.1	protein_coding	43/52	0	ENST00000643759.1:c.5958C>T	ENSP00000495214.1:p.Pro1986%3D	6156/8016	5958/7260	1986/2419	P	ccC/ccT	rs3753068&COSM121942	0	-1	0	SNV	HGNC	HGNC:11272	YES	0	P1	CCDS41423.1	ENSP00000495214	P02549	0	UPI0000458906	0	1	0	0	Gene3D:1.20.58.1940&Pfam_domain:PF00435&hmmpanther:PTHR44262&hmmpanther:PTHR44262:SF1&SMART_domains:SM00150&Superfamily_domains:SSF46966&Conserved_Domains:cd00176	0	chr1:g.158623145G>A	0.3105	0.4387
chr1	158627717	rs3737515	G	C	11	152	1984	0.071	C	missense_variant	MODERATE	SPTA1	ENSG00000163554	Transcript	ENST00000643759.1	protein_coding	40/52	0	ENST00000643759.1:c.5572C>G	ENSP00000495214.1:p.Leu1858Val	5770/8016	5572/7260	1858/2419	L/V	Cta/Gta	rs3737515	0	-1	0	SNV	HGNC	HGNC:11272	YES	0	P1	CCDS41423.1	ENSP00000495214	P02549	0	UPI0000458906	0	1	deleterious	possibly_damaging	Gene3D:1.20.58.60&Pfam_domain:PF00435&hmmpanther:PTHR44262&hmmpanther:PTHR44262:SF1&SMART_domains:SM00150&Superfamily_domains:SSF46966&Conserved_Domains:cd00176	0	chr1:g.158627717G>C	0.2278	0.1906
chr1	158636659	rs3738791	G	T	11	152	1797	0.071	T	synonymous_variant	LOW	SPTA1	ENSG00000163554	Transcript	ENST00000643759.1	protein_coding	37/52	0	ENST00000643759.1:c.5292C>A	ENSP00000495214.1:p.Ala1764%3D	5490/8016	5292/7260	1764/2419	A	gcC/gcA	rs3738791	0	-1	0	SNV	HGNC	HGNC:11272	YES	0	P1	CCDS41423.1	ENSP00000495214	P02549	0	UPI0000458906	0	1	0	0	Gene3D:1.20.58.60&PDB-ENSP_mappings:5j4o.A&Pfam_domain:PF00435&hmmpanther:PTHR44262&hmmpanther:PTHR44262:SF1&SMART_domains:SM00150&Superfamily_domains:SSF46966&Conserved_Domains:cd00176&Conserved_Domains:cd00176	0	chr1:g.158636659G>T	0.3205	0.4743
chr1	158638145	rs857725	T	G	78	152	2303	0.506	G	missense_variant	MODERATE	SPTA1	ENSG00000163554	Transcript	ENST00000643759.1	protein_coding	36/52	0	ENST00000643759.1:c.5077A>C	ENSP00000495214.1:p.Lys1693Gln	5275/8016	5077/7260	1693/2419	K/Q	Aag/Cag	rs857725&CM1212304	0	-1	0	SNV	HGNC	HGNC:11272	YES	0	P1	CCDS41423.1	ENSP00000495214	P02549	0	UPI0000458906	0	1	tolerated	benign	Gene3D:1.20.58.60&PDB-ENSP_mappings:5j4o.A&Pfam_domain:PF00435&hmmpanther:PTHR44262&hmmpanther:PTHR44262:SF1&SMART_domains:SM00150&Superfamily_domains:SSF46966&Conserved_Domains:cd00176	0	chr1:g.158638145T>G	0.2456	0.1036
chr1	158642446	rs863931	A	G	84	152	808	0.545	G	missense_variant	MODERATE	SPTA1	ENSG00000163554	Transcript	ENST00000643759.1	protein_coding	33/52	0	ENST00000643759.1:c.4702T>C	ENSP00000495214.1:p.Cys1568Arg	4900/8016	4702/7260	1568/2419	C/R	Tgt/Cgt	rs863931	0	-1	0	SNV	HGNC	HGNC:11272	YES	0	P1	CCDS41423.1	ENSP00000495214	P02549	0	UPI0000458906	0	1	tolerated	benign	Gene3D:1.20.58.60&Pfam_domain:PF00435&hmmpanther:PTHR44262&hmmpanther:PTHR44262:SF1&SMART_domains:SM00150&Superfamily_domains:SSF46966&Conserved_Domains:cd00176	0	chr1:g.158642446A>G	0	0.6853
chr1	158644408	rs6702040	C	T	11	152	1826	0.071	T	intron_variant	MODIFIER	SPTA1	ENSG00000163554	Transcript	ENST00000643759.1	protein_coding	0	29/51	ENST00000643759.1:c.4195-12G>A	0	0	0	0	0	0	rs6702040	0	-1	0	SNV	HGNC	HGNC:11272	YES	0	P1	CCDS41423.1	ENSP00000495214	P02549	0	UPI0000458906	0	1	0	0	0	0	chr1:g.158644408C>T	0.3197	0.4743
chr1	158648665	rs2246434	G	A	76	152	1854	0.494	A	intron_variant	MODIFIER	SPTA1	ENSG00000163554	Transcript	ENST00000643759.1	protein_coding	0	25/51	ENST00000643759.1:c.3570-12C>T	0	0	0	0	0	0	rs2246434	0	-1	0	SNV	HGNC	HGNC:11272	YES	0	P1	CCDS41423.1	ENSP00000495214	P02549	0	UPI0000458906	0	1	0	0	0	0	chr1:g.158648665G>A	0.2282	0.1127
chr1	158649938	rs2482965	A	C	152	152	1876	1	C	missense_variant	MODERATE	SPTA1	ENSG00000163554	Transcript	ENST00000643759.1	protein_coding	25/52	0	ENST00000643759.1:c.3487T>G	ENSP00000495214.1:p.Ser1163Ala	3685/8016	3487/7260	1163/2419	S/A	Tcc/Gcc	rs2482965	0	-1	0	SNV	HGNC	HGNC:11272	YES	0	P1	CCDS41423.1	ENSP00000495214	P02549	0	UPI0000458906	0	1	tolerated	benign	Gene3D:1.20.58.1940&Pfam_domain:PF00435&hmmpanther:PTHR44262&hmmpanther:PTHR44262:SF1&SMART_domains:SM00150&Superfamily_domains:SSF46966&Conserved_Domains:cd00176	0	chr1:g.158649938A>C	0	0.9796
chr1	158656588	rs857691	C	T	77	152	1728	0.5	T	synonymous_variant	LOW	SPTA1	ENSG00000163554	Transcript	ENST00000643759.1	protein_coding	20/52	0	ENST00000643759.1:c.2874G>A	ENSP00000495214.1:p.Leu958%3D	3072/8016	2874/7260	958/2419	L	ctG/ctA	rs857691	0	-1	0	SNV	HGNC	HGNC:11272	YES	0	P1	CCDS41423.1	ENSP00000495214	P02549	0	UPI0000458906	0	1	0	0	Gene3D:1.20.58.1940&Pfam_domain:PF00435&hmmpanther:PTHR44262&hmmpanther:PTHR44262:SF1&SMART_domains:SM00150&Superfamily_domains:SSF46966&Conserved_Domains:cd00176	0	chr1:g.158656588C>T	0.4235	0.7935
chr1	158661381	rs2518493	A	C	77	152	1684	0.5	C	synonymous_variant	LOW	SPTA1	ENSG00000163554	Transcript	ENST00000643759.1	protein_coding	18/52	0	ENST00000643759.1:c.2493T>G	ENSP00000495214.1:p.Leu831%3D	2691/8016	2493/7260	831/2419	L	ctT/ctG	rs2518493	0	-1	0	SNV	HGNC	HGNC:11272	YES	0	P1	CCDS41423.1	ENSP00000495214	P02549	0	UPI0000458906	0	1	0	0	Gene3D:1.20.58.1940&Pfam_domain:PF00435&hmmpanther:PTHR44262&hmmpanther:PTHR44262:SF1&SMART_domains:SM00150&Superfamily_domains:SSF46966&Conserved_Domains:cd00176	0	chr1:g.158661381A>C	0.2436	0.1407
chr1	158674315	rs703116	T	A	63	152	1699	0.423	A	intron_variant	MODIFIER	SPTA1	ENSG00000163554	Transcript	ENST00000643759.1	protein_coding	0	10/51	ENST00000643759.1:c.1350+14A>T	0	0	0	0	0	0	rs703116	0	-1	0	SNV	HGNC	HGNC:11272	YES	0	P1	CCDS41423.1	ENSP00000495214	P02549	0	UPI0000458906	0	1	0	0	0	0	chr1:g.158674315T>A	0.3542	0.09
chr1	158677705	rs325996	A	T	152	152	2354	1	T	synonymous_variant	LOW	SPTA1	ENSG00000163554	Transcript	ENST00000643759.1	protein_coding	7/52	0	ENST00000643759.1:c.942T>A	ENSP00000495214.1:p.Ala314%3D	1140/8016	942/7260	314/2419	A	gcT/gcA	rs325996	0	-1	0	SNV	HGNC	HGNC:11272	YES	0	P1	CCDS41423.1	ENSP00000495214	P02549	0	UPI0000458906	0	1	0	0	Gene3D:1.20.58.1940&Coiled-coils_(Ncoils):Coil&Pfam_domain:PF00435&hmmpanther:PTHR44262&hmmpanther:PTHR44262:SF1&SMART_domains:SM00150&Superfamily_domains:SSF46966&Conserved_Domains:cd00176&Conserved_Domains:cd00176	0	chr1:g.158677705A>T	0.9569	0.8442
chr1	158677732	rs703121	A	G	89	152	2441	0.577	G	synonymous_variant	LOW	SPTA1	ENSG00000163554	Transcript	ENST00000643759.1	protein_coding	7/52	0	ENST00000643759.1:c.915T>C	ENSP00000495214.1:p.Ser305%3D	1113/8016	915/7260	305/2419	S	agT/agC	rs703121	0	-1	0	SNV	HGNC	HGNC:11272	YES	0	P1	CCDS41423.1	ENSP00000495214	P02549	0	UPI0000458906	0	1	0	0	Gene3D:1.20.58.1940&Pfam_domain:PF00435&hmmpanther:PTHR44262&hmmpanther:PTHR44262:SF1&SMART_domains:SM00150&Superfamily_domains:SSF46966&Conserved_Domains:cd00176&Conserved_Domains:cd00176	0	chr1:g.158677732A>G	0.4539	0.2262
chr1	158677841	rs325995	T	A	152	152	2340	1	A	splice_region_variant&intron_variant	LOW	SPTA1	ENSG00000163554	Transcript	ENST00000643759.1	protein_coding	0	6/51	ENST00000643759.1:c.813-7A>T	0	0	0	0	0	0	rs325995	0	-1	0	SNV	HGNC	HGNC:11272	YES	0	P1	CCDS41423.1	ENSP00000495214	P02549	0	UPI0000458906	0	1	0	0	0	0	chr1:g.158677841T>A	0.9569	0.8442
chr1	158685246	rs435080	G	A	152	152	1985	1	A	synonymous_variant	LOW	SPTA1	ENSG00000163554	Transcript	ENST00000643759.1	protein_coding	2/52	0	ENST00000643759.1:c.126C>T	ENSP00000495214.1:p.Val42%3D	324/8016	126/7260	42/2419	V	gtC/gtT	rs435080	0	-1	0	SNV	HGNC	HGNC:11272	YES	0	P1	CCDS41423.1	ENSP00000495214	P02549	0	UPI0000458906	0	1	0	0	Gene3D:1.20.5.170&PDB-ENSP_mappings:1owa.A&PDB-ENSP_mappings:3lbx.A&hmmpanther:PTHR44262&hmmpanther:PTHR44262:SF1&Superfamily_domains:SSF46966&Conserved_Domains:cd00176	0	chr1:g.158685246G>A	0.9698	0.888
chr1	158686491	rs2564858	T	C	152	152	831	1	C	splice_region_variant&intron_variant	LOW	SPTA1	ENSG00000163554	Transcript	ENST00000643759.1	protein_coding	0	1/51	ENST00000643759.1:c.24+3A>G	0	0	0	0	0	0	rs2564858	0	-1	0	SNV	HGNC	HGNC:11272	YES	0	P1	CCDS41423.1	ENSP00000495214	P02549	0	UPI0000458906	0	1	0	0	0	0	chr1:g.158686491T>C	0.9698	0.888
chr1	159205564	rs12075	G	A	30	152	2610	0.192	A	downstream_gene_variant	MODIFIER	CADM3	ENSG00000162706	Transcript	ENST00000368124.8	protein_coding	0	0	0	0	0	0	0	0	0	rs12075&CM950484	3552	1	0	SNV	HGNC	HGNC:17601	YES	1	P3	CCDS1182.1	ENSP00000357106	Q8N126	0	UPI000006E8A2	0	0	0	0	0	0	chr1:g.159205564G>A	0.5405	0.9811
chr1	160039331	rs1053074	A	C	73	152	1742	0.494	C	3_prime_UTR_variant	MODIFIER	KCNJ10	ENSG00000177807	Transcript	ENST00000368089.4	protein_coding	2/2	0	ENST00000368089.4:c.*2062T>G	0	3664/5528	0	0	0	0	rs1053074	0	-1	0	SNV	HGNC	HGNC:6256	YES	1	P1	CCDS1193.1	ENSP00000357068	P78508	0	UPI000012D8A6	0	1	0	0	0	0	chr1:g.160039331A>C	0.481	0.6604
chr1	160039353	rs2486254	G	C	152	152	1589	1	C	3_prime_UTR_variant	MODIFIER	KCNJ10	ENSG00000177807	Transcript	ENST00000368089.4	protein_coding	2/2	0	ENST00000368089.4:c.*2040C>G	0	3642/5528	0	0	0	0	rs2486254	0	-1	0	SNV	HGNC	HGNC:6256	YES	1	P1	CCDS1193.1	ENSP00000357068	P78508	0	UPI000012D8A6	0	1	0	0	0	0	chr1:g.160039353G>C	0	0.9939
chr1	160039629	rs2486253	A	C	127	152	2067	0.84	C	3_prime_UTR_variant	MODIFIER	KCNJ10	ENSG00000177807	Transcript	ENST00000368089.4	protein_coding	2/2	0	ENST00000368089.4:c.*1764T>G	0	3366/5528	0	0	0	0	rs2486253	0	-1	0	SNV	HGNC	HGNC:6256	YES	1	P1	CCDS1193.1	ENSP00000357068	P78508	0	UPI000012D8A6	0	1	0	0	0	0	chr1:g.160039629A>C	0	0.8207
chr1	160123432	rs2820581	C	T	152	152	1869	1	T	intron_variant	MODIFIER	ATP1A2	ENSG00000018625	Transcript	ENST00000361216.7	protein_coding	0	4/22	ENST00000361216.7:c.381+16C>T	0	0	0	0	0	0	rs2820581	0	1	0	SNV	HGNC	HGNC:800	YES	1	P1	CCDS1196.1	ENSP00000354490	P50993	A0A0S2Z3W6	UPI0000124FC1	0	1	0	0	0	0	chr1:g.160123432C>T	0.9425	0.7995
chr1	160135577	rs17846715	C	T	27	152	2397	0.173	T	synonymous_variant	LOW	ATP1A2	ENSG00000018625	Transcript	ENST00000361216.7	protein_coding	16/23	0	ENST00000361216.7:c.2259C>T	ENSP00000354490.3:p.Ala753%3D	2348/5421	2259/3063	753/1020	A	gcC/gcT	rs17846715	0	1	0	SNV	HGNC	HGNC:800	YES	1	P1	CCDS1196.1	ENSP00000354490	P50993	A0A0S2Z3W6	UPI0000124FC1	0	1	0	0	Structure-Function_Linkage_Database:SFLDF00027&Structure-Function_Linkage_Database:SFLDS00003&Conserved_Domains:cd02608&Gene3D:1.20.1110.10&TIGRFAM_domain:TIGR01106&TIGRFAM_domain:TIGR01494&Superfamily_domains:SSF56784&Superfamily_domains:SSF81665&hmmpanther:PTHR43294&hmmpanther:PTHR43294:SF6	0	chr1:g.160135577C>T	0.0631	0.0045
chr1	160139998	rs41288127	C	T	27	152	1774	0.173	T	intron_variant	MODIFIER	ATP1A2	ENSG00000018625	Transcript	ENST00000361216.7	protein_coding	0	22/22	ENST00000361216.7:c.3034+14C>T	0	0	0	0	0	0	rs41288127	0	1	0	SNV	HGNC	HGNC:800	YES	1	P1	CCDS1196.1	ENSP00000354490	P50993	A0A0S2Z3W6	UPI0000124FC1	0	1	0	0	0	0	chr1:g.160139998C>T	0.0956	0.0991
chr1	160141394	rs2070701	G	A	25	152	2343	0.16	A	3_prime_UTR_variant	MODIFIER	ATP1A2	ENSG00000018625	Transcript	ENST00000361216.7	protein_coding	23/23	0	ENST00000361216.7:c.*72G>A	0	3224/5421	0	0	0	0	rs2070701	0	1	0	SNV	HGNC	HGNC:800	YES	1	P1	CCDS1196.1	ENSP00000354490	P50993	A0A0S2Z3W6	UPI0000124FC1	0	1	0	0	0	0	chr1:g.160141394G>A	0.0186	0.0015
chr1	160142869	rs55845795	G	T	24	152	1941	0.154	T	3_prime_UTR_variant	MODIFIER	ATP1A2	ENSG00000018625	Transcript	ENST00000361216.7	protein_coding	23/23	0	ENST00000361216.7:c.*1547G>T	0	4699/5421	0	0	0	0	rs55845795	0	1	0	SNV	HGNC	HGNC:800	YES	1	P1	CCDS1196.1	ENSP00000354490	P50993	A0A0S2Z3W6	UPI0000124FC1	0	1	0	0	0	0	chr1:g.160142869G>T	0.0701	0.0068
chr1	160142870	rs56003400	C	T	24	152	1931	0.154	T	3_prime_UTR_variant	MODIFIER	ATP1A2	ENSG00000018625	Transcript	ENST00000361216.7	protein_coding	23/23	0	ENST00000361216.7:c.*1548C>T	0	4700/5421	0	0	0	0	rs56003400	0	1	0	SNV	HGNC	HGNC:800	YES	1	P1	CCDS1196.1	ENSP00000354490	P50993	A0A0S2Z3W6	UPI0000124FC1	0	1	0	0	0	0	chr1:g.160142870C>T	0.0701	0.0068
chr1	160277395	rs10594	G	C	61	152	1395	0.391	C	3_prime_UTR_variant	MODIFIER	PEX19	ENSG00000162735	Transcript	ENST00000368072.9	protein_coding	8/8	0	ENST00000368072.9:c.*2156C>G	0	3078/3661	0	0	0	0	rs10594	0	-1	0	SNV	HGNC	HGNC:9713	YES	1	P1	CCDS1201.1	ENSP00000357051	P40855	A0A0S2Z497	UPI0000132BAD	0	1	0	0	0	0	chr1:g.160277395G>C	0.4523	0.3275
chr1	160837925	rs3766379	T	C	117	152	2496	0.776	C	intron_variant	MODIFIER	CD244	ENSG00000122223	Transcript	ENST00000368033.7	protein_coding	0	5/8	ENST00000368033.7:c.849+526A>G	0	0	0	0	0	0	rs3766379&CS085776	0	-1	0	SNV	HGNC	HGNC:18171	YES	1	A2	CCDS53399.1	ENSP00000357012	Q9BZW8	0	UPI0000367808	0	1	0	0	0	0	chr1:g.160837925T>C	0.5615	0.5696
chr1	161039733	rs3737787	G	A	46	152	2743	0.308	A	3_prime_UTR_variant	MODIFIER	USF1	ENSG00000158773	Transcript	ENST00000368021.7	protein_coding	11/11	0	ENST00000368021.7:c.*187C>T	0	1325/1807	0	0	0	0	rs3737787&CR071291	0	-1	0	SNV	HGNC	HGNC:12593	YES	1	P1	CCDS1214.1	ENSP00000357000	P22415	A0A0S2Z4U5	UPI0000001C35	0	1	0	0	0	0	chr1:g.161039733G>A	0.1703	0.0371
chr1	161040972	rs2073658	C	T	46	152	2104	0.308	T	intron_variant	MODIFIER	USF1	ENSG00000158773	Transcript	ENST00000368021.7	protein_coding	0	7/10	ENST00000368021.7:c.561-100G>A	0	0	0	0	0	0	rs2073658&CR053512	0	-1	0	SNV	HGNC	HGNC:12593	YES	1	P1	CCDS1214.1	ENSP00000357000	P22415	A0A0S2Z4U5	UPI0000001C35	0	1	0	0	0	0	chr1:g.161040972C>T	0.1711	0.0393
chr1	161166434	rs2301286	C	A	60	152	2170	0.397	A	5_prime_UTR_variant	MODIFIER	PPOX	ENSG00000143224	Transcript	ENST00000367999.9	protein_coding	1/13	0	ENST00000367999.9:c.-247C>A	0	9/1733	0	0	0	0	rs2301286	0	1	0	SNV	HGNC	HGNC:9280	YES	1	P1	CCDS1221.1	ENSP00000356978	P50336	0	UPI0000000C3C	0	1	0	0	0	0	chr1:g.161166434C>A	0.3592	0.2504
chr1	161169948	rs36013429	G	A	13	152	2627	0.083	A	missense_variant	MODERATE	PPOX	ENSG00000143224	Transcript	ENST00000367999.9	protein_coding	9/13	0	ENST00000367999.9:c.911G>A	ENSP00000356978.4:p.Arg304His	1166/1733	911/1434	304/477	R/H	cGt/cAt	rs36013429	0	1	0	SNV	HGNC	HGNC:9280	YES	1	P1	CCDS1221.1	ENSP00000356978	P50336	0	UPI0000000C3C	0	1	tolerated	benign	Gene3D:3.50.50.60&PDB-ENSP_mappings:3nks.A&PDB-ENSP_mappings:4ivm.B&PDB-ENSP_mappings:4ivo.B&Pfam_domain:PF01593&hmmpanther:PTHR42923&hmmpanther:PTHR42923:SF3&Superfamily_domains:SSF51905&TIGRFAM_domain:TIGR00562&Low_complexity_(Seg):seg	0	chr1:g.161169948G>A	0.0489	0.003
chr1	161199375	rs3813623	G	T	46	152	2659	0.308	T	5_prime_UTR_variant	MODIFIER	NDUFS2	ENSG00000158864	Transcript	ENST00000367993.7	protein_coding	1/15	0	ENST00000367993.7:c.-388G>T	0	61/2042	0	0	0	0	rs3813623	0	1	0	SNV	HGNC	HGNC:7708	YES	1	P1	CCDS1224.1	ENSP00000356972	O75306	0	UPI00001308D2	0	1	0	0	0	0	chr1:g.161199375G>T	0.1589	0.0356
chr1	161202443	rs11538340	C	A	12	152	2160	0.077	A	missense_variant	MODERATE	NDUFS2	ENSG00000158864	Transcript	ENST00000367993.7	protein_coding	2/15	0	ENST00000367993.7:c.58C>A	ENSP00000356972.3:p.Pro20Thr	506/2042	58/1392	20/463	P/T	Cct/Act	rs11538340	0	1	0	SNV	HGNC	HGNC:7708	YES	1	P1	CCDS1224.1	ENSP00000356972	O75306	0	UPI00001308D2	0	1	tolerated_low_confidence	benign	0	0	chr1:g.161202443C>A	0.0865	0.0643
chr1	161213726	rs1136207	C	T	45	152	2277	0.301	T	synonymous_variant	LOW	NDUFS2	ENSG00000158864	Transcript	ENST00000367993.7	protein_coding	13/15	0	ENST00000367993.7:c.1290C>T	ENSP00000356972.3:p.Ala430%3D	1738/2042	1290/1392	430/463	A	gcC/gcT	rs1136207	0	1	0	SNV	HGNC	HGNC:7708	YES	1	P1	CCDS1224.1	ENSP00000356972	O75306	0	UPI00001308D2	0	1	0	0	Gene3D:1.10.645.20&PDB-ENSP_mappings:5xtb.Q&PDB-ENSP_mappings:5xtd.Q&PDB-ENSP_mappings:5xth.Q&PDB-ENSP_mappings:5xti.BQ&PDB-ENSP_mappings:5xti.Q&HAMAP:MF_01358&Pfam_domain:PF00346&hmmpanther:PTHR11993&hmmpanther:PTHR11993:SF10&Superfamily_domains:SSF56762&TIGRFAM_domain:TIGR01962	0	chr1:g.161213726C>T	0.1581	0.0348
chr1	161214307	rs1136224	A	G	67	152	1626	0.442	G	3_prime_UTR_variant	MODIFIER	NDUFS2	ENSG00000158864	Transcript	ENST00000367993.7	protein_coding	15/15	0	ENST00000367993.7:c.*114A>G	0	1954/2042	0	0	0	0	rs1136224	0	1	0	SNV	HGNC	HGNC:7708	YES	1	P1	CCDS1224.1	ENSP00000356972	O75306	0	UPI00001308D2	0	1	0	0	0	0	chr1:g.161214307A>G	0.1821	0.0287
chr1	161222526	rs6413453	G	A	17	152	2524	0.109	A	splice_region_variant&intron_variant	LOW	APOA2	ENSG00000158874	Transcript	ENST00000367990.7	protein_coding	0	3/3	ENST00000367990.7:c.186-4C>T	0	0	0	0	0	0	rs6413453	0	-1	0	SNV	HGNC	HGNC:601	YES	1	P1	CCDS1226.1	ENSP00000356969	P02652	0	UPI0000125BE4	0	1	0	0	0	0	chr1:g.161222526G>A	0.103	0.0121
chr1	161232815	rs2307424	G	A	62	152	2667	0.41	A	downstream_gene_variant	MODIFIER	TOMM40L	ENSG00000158882	Transcript	ENST00000367988.8	protein_coding	0	0	0	0	0	0	0	0	0	rs2307424	2069	1	0	SNV	HGNC	HGNC:25756	YES	2	P1	CCDS1227.1	ENSP00000356967	Q969M1	0	UPI000006F917	0	0	0	0	0	0	chr1:g.161232815G>A	0.3363	0.1067
chr1	161323706	rs117507008	T	A	21	150	667	0.136	A	intron_variant	MODIFIER	SDHC	ENSG00000143252	Transcript	ENST00000367975.6	protein_coding	0	2/5	ENST00000367975.6:c.77+36T>A	0	0	0	0	0	0	rs117507008	0	1	0	SNV	HGNC	HGNC:10682	YES	1	P1	CCDS1230.1	ENSP00000356953	Q99643	A0A0S2Z4B7	UPI0000001636	0	1	0	0	0	0	chr1:g.161323706T>A	0.0944	0.0953
chr1	161362818	rs8266	G	A	10	152	1410	0.064	A	3_prime_UTR_variant	MODIFIER	SDHC	ENSG00000143252	Transcript	ENST00000367975.6	protein_coding	6/6	0	ENST00000367975.6:c.*385G>A	0	1044/13566	0	0	0	0	rs8266	0	1	0	SNV	HGNC	HGNC:10682	YES	1	P1	CCDS1230.1	ENSP00000356953	Q99643	A0A0S2Z4B7	UPI0000001636	0	1	0	0	0	0	chr1:g.161362818G>A	0.1701	0.2481
chr1	161509955	rs1801274	A	G	87	152	2509	0.583	G	missense_variant	MODERATE	FCGR2A	ENSG00000143226	Transcript	ENST00000271450.10	protein_coding	4/7	0	ENST00000271450.10:c.500A>G	ENSP00000271450.6:p.His167Arg	538/2412	500/954	167/317	H/R	cAt/cGt	rs1801274&CM960640	0	1	0	SNV	HGNC	HGNC:3616	YES	1	A2	CCDS44264.1	ENSP00000271450	P12318	0	UPI000013D8DE	0	1	tolerated	benign	PDB-ENSP_mappings:1fcg.A&PDB-ENSP_mappings:1h9v.A&Gene3D:2.60.40.10&PDB-ENSP_mappings:3d5o.F&PDB-ENSP_mappings:3ry4.A&PDB-ENSP_mappings:3ry5.A&PDB-ENSP_mappings:3ry6.C&Pfam_domain:PF13895&PROSITE_profiles:PS50835&hmmpanther:PTHR11481&hmmpanther:PTHR11481:SF51&SMART_domains:SM00408&SMART_domains:SM00409&Superfamily_domains:SSF48726&Conserved_Domains:cd05753	0	chr1:g.161509955A>G	0.4417	0.5257
chr1	162753056	rs1632311	C	G	152	152	2002	1	G	intron_variant	MODIFIER	DDR2	ENSG00000162733	Transcript	ENST00000367922.7	protein_coding	0	4/18	ENST00000367922.7:c.83-39C>G	0	0	0	0	0	0	rs1632311	0	1	0	SNV	HGNC	HGNC:2731	YES	1	P1	CCDS1241.1	ENSP00000356899	Q16832	A0A024R906	UPI000013E1B4	0	1	0	0	0	0	chr1:g.162753056C>G	0.9704	0.8918
chr1	162767326	rs2298258	C	G	93	152	2419	0.603	G	synonymous_variant	LOW	DDR2	ENSG00000162733	Transcript	ENST00000367922.7	protein_coding	12/19	0	ENST00000367922.7:c.1260C>G	ENSP00000356899.2:p.Leu420%3D	1698/10160	1260/2568	420/855	L	ctC/ctG	rs2298258&COSM3997043	0	1	0	SNV	HGNC	HGNC:2731	YES	1	P1	CCDS1241.1	ENSP00000356899	Q16832	A0A024R906	UPI000013E1B4	0	1	0	0	hmmpanther:PTHR24416&hmmpanther:PTHR24416:SF295&Low_complexity_(Seg):seg&Transmembrane_helices:TMhelix	0	chr1:g.162767326C>G	0.3484	0.5023
chr1	162770537	rs1780003	T	C	152	152	2197	1	C	intron_variant	MODIFIER	DDR2	ENSG00000162733	Transcript	ENST00000367922.7	protein_coding	0	13/18	ENST00000367922.7:c.1504+25T>C	0	0	0	0	0	0	rs1780003	0	1	0	SNV	HGNC	HGNC:2731	YES	1	P1	CCDS1241.1	ENSP00000356899	Q16832	A0A024R906	UPI000013E1B4	0	1	0	0	0	0	chr1:g.162770537T>C	0	0.8033
chr1	162772004	rs3738807	C	T	70	152	2373	0.449	T	intron_variant	MODIFIER	DDR2	ENSG00000162733	Transcript	ENST00000367922.7	protein_coding	0	13/18	ENST00000367922.7:c.1505-20C>T	0	0	0	0	0	0	rs3738807	0	1	0	SNV	HGNC	HGNC:2731	YES	1	P1	CCDS1241.1	ENSP00000356899	Q16832	A0A024R906	UPI000013E1B4	0	1	0	0	0	0	chr1:g.162772004C>T	0.1048	0.0038
chr1	162773628	rs1355287	G	T	152	152	2150	1	T	intron_variant	MODIFIER	DDR2	ENSG00000162733	Transcript	ENST00000367922.7	protein_coding	0	15/18	ENST00000367922.7:c.1856+32G>T	0	0	0	0	0	0	rs1355287	0	1	0	SNV	HGNC	HGNC:2731	YES	1	P1	CCDS1241.1	ENSP00000356899	Q16832	A0A024R906	UPI000013E1B4	0	1	0	0	0	0	chr1:g.162773628G>T	0	0.972
chr1	168313023	rs3885717	T	A	68	152	2386	0.449	A	3_prime_UTR_variant	MODIFIER	TBX19	ENSG00000143178	Transcript	ENST00000367821.8	protein_coding	8/8	0	ENST00000367821.8:c.*21T>A	0	1582/2985	0	0	0	0	rs3885717	0	1	0	SNV	HGNC	HGNC:11596	YES	1	P1	CCDS1272.1	ENSP00000356795	O60806	0	UPI000003176C	0	1	0	0	0	0	chr1:g.168313023T>A	0.4894	0.5726
chr1	169464882	rs16862199	T	C	59	152	840	0.378	C	3_prime_UTR_variant	MODIFIER	SLC19A2	ENSG00000117479	Transcript	ENST00000236137.10	protein_coding	6/6	0	ENST00000236137.10:c.*967A>G	0	2639/3612	0	0	0	0	rs16862199	0	-1	0	SNV	HGNC	HGNC:10938	YES	1	P1	CCDS1280.1	ENSP00000236137	O60779	A0A024R928	UPI0000036177	0	1	0	0	0	0	chr1:g.169464882T>C	0.2408	0.413
chr1	169465789	rs2678166	C	T	152	152	1670	1	T	3_prime_UTR_variant	MODIFIER	SLC19A2	ENSG00000117479	Transcript	ENST00000236137.10	protein_coding	6/6	0	ENST00000236137.10:c.*60G>A	0	1732/3612	0	0	0	0	rs2678166	0	-1	0	SNV	HGNC	HGNC:10938	YES	1	P1	CCDS1280.1	ENSP00000236137	O60779	A0A024R928	UPI0000036177	0	1	0	0	0	0	chr1:g.169465789C>T	0	1
chr1	169485770	rs2072757	G	A	11	152	1539	0.077	A	5_prime_UTR_variant	MODIFIER	SLC19A2	ENSG00000117479	Transcript	ENST00000236137.10	protein_coding	1/6	0	ENST00000236137.10:c.-4C>T	0	175/3612	0	0	0	0	rs2072757	0	-1	0	SNV	HGNC	HGNC:10938	YES	1	P1	CCDS1280.1	ENSP00000236137	O60779	A0A024R928	UPI0000036177	0	1	0	0	0	0	chr1:g.169485770G>A	0.1975	0.3109
chr1	169511985	rs6427196	C	G	151	152	1090	0.994	G	downstream_gene_variant	MODIFIER	F5	ENSG00000198734	Transcript	ENST00000367797.7	protein_coding	0	0	0	0	0	0	0	0	0	rs6427196	2181	-1	0	SNV	HGNC	HGNC:3542	YES	1	P2	CCDS1281.1	ENSP00000356771	P12259	0	UPI000016A8CE	0	1	0	0	0	0	chr1:g.169511985C>G	0	0.792
chr1	169512493	rs72708013	T	G	14	152	1852	0.09	G	downstream_gene_variant	MODIFIER	F5	ENSG00000198734	Transcript	ENST00000367797.7	protein_coding	0	0	0	0	0	0	0	0	0	rs72708013	1673	-1	0	SNV	HGNC	HGNC:3542	YES	1	P2	CCDS1281.1	ENSP00000356771	P12259	0	UPI000016A8CE	0	1	0	0	0	0	chr1:g.169512493T>G	0.0453	0.0076
chr1	169512712	rs2187952	G	A	90	152	2173	0.577	A	downstream_gene_variant	MODIFIER	F5	ENSG00000198734	Transcript	ENST00000367797.7	protein_coding	0	0	0	0	0	0	0	0	0	rs2187952	1454	-1	0	SNV	HGNC	HGNC:3542	YES	1	P2	CCDS1281.1	ENSP00000356771	P12259	0	UPI000016A8CE	0	1	0	0	0	0	chr1:g.169512712G>A	0.2756	0.2148
chr1	169512877	rs9332678	A	T	35	152	2095	0.244	T	downstream_gene_variant	MODIFIER	F5	ENSG00000198734	Transcript	ENST00000367797.7	protein_coding	0	0	0	0	0	0	0	0	0	rs9332678	1289	-1	0	SNV	HGNC	HGNC:3542	YES	1	P2	CCDS1281.1	ENSP00000356771	P12259	0	UPI000016A8CE	0	1	0	0	0	0	chr1:g.169512877A>T	0.2186	0.1558
chr1	169513067	rs9332676	G	A	13	152	1282	0.083	A	downstream_gene_variant	MODIFIER	F5	ENSG00000198734	Transcript	ENST00000367797.7	protein_coding	0	0	0	0	0	0	0	0	0	rs9332676	1099	-1	0	SNV	HGNC	HGNC:3542	YES	1	P2	CCDS1281.1	ENSP00000356771	P12259	0	UPI000016A8CE	0	1	0	0	0	0	chr1:g.169513067G>A	0.0453	0.0076
chr1	169513198	rs2040444	G	A	34	152	1175	0.237	A	downstream_gene_variant	MODIFIER	F5	ENSG00000198734	Transcript	ENST00000367797.7	protein_coding	0	0	0	0	0	0	0	0	0	rs2040444	968	-1	0	SNV	HGNC	HGNC:3542	YES	1	P2	CCDS1281.1	ENSP00000356771	P12259	0	UPI000016A8CE	0	1	0	0	0	0	chr1:g.169513198G>A	0.4774	0.3669
chr1	169513440	rs9332673	G	A	13	152	1943	0.083	A	downstream_gene_variant	MODIFIER	F5	ENSG00000198734	Transcript	ENST00000367797.7	protein_coding	0	0	0	0	0	0	0	0	0	rs9332673	726	-1	0	SNV	HGNC	HGNC:3542	YES	1	P2	CCDS1281.1	ENSP00000356771	P12259	0	UPI000016A8CE	0	1	0	0	0	0	chr1:g.169513440G>A	0.0453	0.0076
chr1	169514323	rs6027	T	C	13	152	1446	0.083	C	missense_variant	MODERATE	F5	ENSG00000198734	Transcript	ENST00000367797.7	protein_coding	25/25	0	ENST00000367797.7:c.6665A>G	ENSP00000356771.3:p.Asp2222Gly	6867/7024	6665/6675	2222/2224	D/G	gAt/gGt	rs6027&CM107529	0	-1	0	SNV	HGNC	HGNC:3542	YES	1	P2	CCDS1281.1	ENSP00000356771	P12259	0	UPI000016A8CE	0	1	deleterious	probably_damaging	PDB-ENSP_mappings:1czs.A&PDB-ENSP_mappings:1czt.A&PDB-ENSP_mappings:1czv.A&PDB-ENSP_mappings:1czv.B&Gene3D:2.60.120.260&PIRSF_domain:PIRSF000354&hmmpanther:PTHR45199&Superfamily_domains:SSF49785	0	chr1:g.169514323T>C	0.0453	0.0023
chr1	169518583	rs6013	G	T	13	152	1598	0.083	T	intron_variant	MODIFIER	F5	ENSG00000198734	Transcript	ENST00000367797.7	protein_coding	0	22/24	ENST00000367797.7:c.6194-20C>A	0	0	0	0	0	0	rs6013	0	-1	0	SNV	HGNC	HGNC:3542	YES	1	P2	CCDS1281.1	ENSP00000356771	P12259	0	UPI000016A8CE	0	1	0	0	0	0	chr1:g.169518583G>T	0.0453	0.0076
chr1	169529596	rs6009	T	C	151	152	2137	0.994	C	intron_variant	MODIFIER	F5	ENSG00000198734	Transcript	ENST00000367797.7	protein_coding	0	16/24	ENST00000367797.7:c.5419+12A>G	0	0	0	0	0	0	rs6009	0	-1	0	SNV	HGNC	HGNC:3542	YES	1	P2	CCDS1281.1	ENSP00000356771	P12259	0	UPI000016A8CE	0	1	0	0	0	0	chr1:g.169529596T>C	0	0.8805
chr1	169529597	rs6008	G	A	35	152	2111	0.244	A	intron_variant	MODIFIER	F5	ENSG00000198734	Transcript	ENST00000367797.7	protein_coding	0	16/24	ENST00000367797.7:c.5419+11C>T	0	0	0	0	0	0	rs6008	0	-1	0	SNV	HGNC	HGNC:3542	YES	1	P2	CCDS1281.1	ENSP00000356771	P12259	0	UPI000016A8CE	0	1	0	0	0	0	chr1:g.169529597G>A	0.2175	0.1543
chr1	169529737	rs6030	T	C	103	152	1855	0.66	C	missense_variant	MODERATE	F5	ENSG00000198734	Transcript	ENST00000367797.7	protein_coding	16/25	0	ENST00000367797.7:c.5290A>G	ENSP00000356771.3:p.Met1764Val	5492/7024	5290/6675	1764/2224	M/V	Atg/Gtg	rs6030&CM070090	0	-1	0	SNV	HGNC	HGNC:3542	YES	1	P2	CCDS1281.1	ENSP00000356771	P12259	0	UPI000016A8CE	0	1	tolerated	benign	Gene3D:2.60.40.420&PIRSF_domain:PIRSF000354&hmmpanther:PTHR45199	0	chr1:g.169529737T>C	0.3087	0.1732
chr1	169530972	rs6010	T	C	49	152	1638	0.314	C	synonymous_variant	LOW	F5	ENSG00000198734	Transcript	ENST00000367797.7	protein_coding	15/25	0	ENST00000367797.7:c.5022A>G	ENSP00000356771.3:p.Gly1674%3D	5224/7024	5022/6675	1674/2224	G	ggA/ggG	rs6010	0	-1	0	SNV	HGNC	HGNC:3542	YES	1	P2	CCDS1281.1	ENSP00000356771	P12259	0	UPI000016A8CE	0	1	0	0	Gene3D:2.60.40.420&Pfam_domain:PF07732&PIRSF_domain:PIRSF000354&hmmpanther:PTHR45199&Superfamily_domains:SSF49503&Conserved_Domains:cd14451	0	chr1:g.169530972T>C	0.0974	0.0378
chr1	169540880	rs9332608	G	A	49	152	2326	0.314	A	missense_variant	MODERATE	F5	ENSG00000198734	Transcript	ENST00000367797.7	protein_coding	13/25	0	ENST00000367797.7:c.4210C>T	ENSP00000356771.3:p.Pro1404Ser	4412/7024	4210/6675	1404/2224	P/S	Cca/Tca	rs9332608	0	-1	0	SNV	HGNC	HGNC:3542	YES	1	P2	CCDS1281.1	ENSP00000356771	P12259	0	UPI000016A8CE	0	1	tolerated_low_confidence	benign	PIRSF_domain:PIRSF000354&hmmpanther:PTHR45199	0	chr1:g.169540880G>A	0.094	0.0287
chr1	169540901	rs13306334	G	A	36	152	2382	0.25	A	missense_variant	MODERATE	F5	ENSG00000198734	Transcript	ENST00000367797.7	protein_coding	13/25	0	ENST00000367797.7:c.4189C>T	ENSP00000356771.3:p.Leu1397Phe	4391/7024	4189/6675	1397/2224	L/F	Ctc/Ttc	rs13306334	0	-1	0	SNV	HGNC	HGNC:3542	YES	1	P2	CCDS1281.1	ENSP00000356771	P12259	0	UPI000016A8CE	0	1	tolerated_low_confidence	benign	PIRSF_domain:PIRSF000354&hmmpanther:PTHR45199	0	chr1:g.169540901G>A	0.1723	0.0008
chr1	169541110	rs1800595	T	C	11	152	1703	0.071	C	missense_variant	MODERATE	F5	ENSG00000198734	Transcript	ENST00000367797.7	protein_coding	13/25	0	ENST00000367797.7:c.3980A>G	ENSP00000356771.3:p.His1327Arg	4182/7024	3980/6675	1327/2224	H/R	cAt/cGt	rs1800595&CM970468	0	-1	0	SNV	HGNC	HGNC:3542	YES	1	P2	CCDS1281.1	ENSP00000356771	P12259	0	UPI000016A8CE	0	1	tolerated_low_confidence	benign	PIRSF_domain:PIRSF000354&hmmpanther:PTHR45199&hmmpanther:PTHR45199	0	chr1:g.169541110T>C	0.0455	0.0045
chr1	169541142	rs9287090	G	A	78	150	1343	0.506	A	synonymous_variant	LOW	F5	ENSG00000198734	Transcript	ENST00000367797.7	protein_coding	13/25	0	ENST00000367797.7:c.3948C>T	ENSP00000356771.3:p.Leu1316%3D	4150/7024	3948/6675	1316/2224	L	ctC/ctT	rs9287090	0	-1	0	SNV	HGNC	HGNC:3542	YES	1	P2	CCDS1281.1	ENSP00000356771	P12259	0	UPI000016A8CE	0	1	0	0	PIRSF_domain:PIRSF000354&hmmpanther:PTHR45199&hmmpanther:PTHR45199	0	chr1:g.169541142G>A	0.2636	0.1717
chr1	169541237	rs1046712	G	T	10	152	1084	0.071	T	missense_variant	MODERATE	F5	ENSG00000198734	Transcript	ENST00000367797.7	protein_coding	13/25	0	ENST00000367797.7:c.3853C>A	ENSP00000356771.3:p.Leu1285Ile	4055/7024	3853/6675	1285/2224	L/I	Ctt/Att	rs1046712	0	-1	0	SNV	HGNC	HGNC:3542	YES	1	P2	CCDS1281.1	ENSP00000356771	P12259	0	UPI000016A8CE	0	1	tolerated_low_confidence	benign	PIRSF_domain:PIRSF000354&hmmpanther:PTHR45199&hmmpanther:PTHR45199	0	chr1:g.169541237G>T	0.1647	0.1611
chr1	169542317	rs6032	T	C	90	152	2341	0.577	C	missense_variant	MODERATE	F5	ENSG00000198734	Transcript	ENST00000367797.7	protein_coding	13/25	0	ENST00000367797.7:c.2773A>G	ENSP00000356771.3:p.Lys925Glu	2975/7024	2773/6675	925/2224	K/E	Aag/Gag	rs6032	0	-1	0	SNV	HGNC	HGNC:3542	YES	1	P2	CCDS1281.1	ENSP00000356771	P12259	0	UPI000016A8CE	0	1	tolerated_low_confidence	benign	PIRSF_domain:PIRSF000354&hmmpanther:PTHR45199	0	chr1:g.169542317T>C	0.2628	0.1679
chr1	169542496	rs4525	T	C	90	152	2650	0.577	C	missense_variant	MODERATE	F5	ENSG00000198734	Transcript	ENST00000367797.7	protein_coding	13/25	0	ENST00000367797.7:c.2594A>G	ENSP00000356771.3:p.His865Arg	2796/7024	2594/6675	865/2224	H/R	cAt/cGt	rs4525	0	-1	0	SNV	HGNC	HGNC:3542	YES	1	P2	CCDS1281.1	ENSP00000356771	P12259	0	UPI000016A8CE	0	1	tolerated	benign	PIRSF_domain:PIRSF000354&hmmpanther:PTHR45199	0	chr1:g.169542496T>C	0.2628	0.1679
chr1	169542517	rs4524	T	C	90	152	2612	0.577	C	missense_variant	MODERATE	F5	ENSG00000198734	Transcript	ENST00000367797.7	protein_coding	13/25	0	ENST00000367797.7:c.2573A>G	ENSP00000356771.3:p.Lys858Arg	2775/7024	2573/6675	858/2224	K/R	aAa/aGa	rs4524&CM101722	0	-1	0	SNV	HGNC	HGNC:3542	YES	1	P2	CCDS1281.1	ENSP00000356771	P12259	0	UPI000016A8CE	0	1	tolerated	benign	PIRSF_domain:PIRSF000354&hmmpanther:PTHR45199	0	chr1:g.169542517T>C	0.2668	0.1679
chr1	169542640	rs6018	T	G	13	152	2385	0.083	G	missense_variant	MODERATE	F5	ENSG00000198734	Transcript	ENST00000367797.7	protein_coding	13/25	0	ENST00000367797.7:c.2450A>C	ENSP00000356771.3:p.Asn817Thr	2652/7024	2450/6675	817/2224	N/T	aAc/aCc	rs6018	0	-1	0	SNV	HGNC	HGNC:3542	YES	1	P2	CCDS1281.1	ENSP00000356771	P12259	0	UPI000016A8CE	0	1	deleterious	benign	PIRSF_domain:PIRSF000354&hmmpanther:PTHR45199	0	chr1:g.169542640T>G	0.0455	0.0045
chr1	169542789	rs6021	T	C	90	152	2296	0.577	C	synonymous_variant	LOW	F5	ENSG00000198734	Transcript	ENST00000367797.7	protein_coding	13/25	0	ENST00000367797.7:c.2301A>G	ENSP00000356771.3:p.Ser767%3D	2503/7024	2301/6675	767/2224	S	tcA/tcG	rs6021	0	-1	0	SNV	HGNC	HGNC:3542	YES	1	P2	CCDS1281.1	ENSP00000356771	P12259	0	UPI000016A8CE	0	1	0	0	PIRSF_domain:PIRSF000354&hmmpanther:PTHR45199	0	chr1:g.169542789T>C	0.2628	0.1679
chr1	169542801	rs6024	T	C	13	152	2304	0.083	C	synonymous_variant	LOW	F5	ENSG00000198734	Transcript	ENST00000367797.7	protein_coding	13/25	0	ENST00000367797.7:c.2289A>G	ENSP00000356771.3:p.Glu763%3D	2491/7024	2289/6675	763/2224	E	gaA/gaG	rs6024	0	-1	0	SNV	HGNC	HGNC:3542	YES	1	P2	CCDS1281.1	ENSP00000356771	P12259	0	UPI000016A8CE	0	1	0	0	PIRSF_domain:PIRSF000354&hmmpanther:PTHR45199	0	chr1:g.169542801T>C	0.0455	0.0045
chr1	169542855	rs6017	A	G	90	152	2463	0.577	G	synonymous_variant	LOW	F5	ENSG00000198734	Transcript	ENST00000367797.7	protein_coding	13/25	0	ENST00000367797.7:c.2235T>C	ENSP00000356771.3:p.Asn745%3D	2437/7024	2235/6675	745/2224	N	aaT/aaC	rs6017	0	-1	0	SNV	HGNC	HGNC:3542	YES	1	P2	CCDS1281.1	ENSP00000356771	P12259	0	UPI000016A8CE	0	1	0	0	PIRSF_domain:PIRSF000354&hmmpanther:PTHR45199	0	chr1:g.169542855A>G	0.2628	0.1679
chr1	169542882	rs6016	G	A	90	152	2389	0.577	A	synonymous_variant	LOW	F5	ENSG00000198734	Transcript	ENST00000367797.7	protein_coding	13/25	0	ENST00000367797.7:c.2208C>T	ENSP00000356771.3:p.Ile736%3D	2410/7024	2208/6675	736/2224	I	atC/atT	rs6016	0	-1	0	SNV	HGNC	HGNC:3542	YES	1	P2	CCDS1281.1	ENSP00000356771	P12259	0	UPI000016A8CE	0	1	0	0	PDB-ENSP_mappings:3p6z.C&PDB-ENSP_mappings:3p6z.I&PDB-ENSP_mappings:3p70.M&PDB-ENSP_mappings:3p70.N&PDB-ENSP_mappings:3p70.O&PDB-ENSP_mappings:3p70.P&PIRSF_domain:PIRSF000354&hmmpanther:PTHR45199	0	chr1:g.169542882G>A	0.2628	0.1679
chr1	169544345	rs6037	G	T	14	152	2162	0.09	T	synonymous_variant	LOW	F5	ENSG00000198734	Transcript	ENST00000367797.7	protein_coding	12/25	0	ENST00000367797.7:c.1926C>A	ENSP00000356771.3:p.Thr642%3D	2128/7024	1926/6675	642/2224	T	acC/acA	rs6037	0	-1	0	SNV	HGNC	HGNC:3542	YES	1	P2	CCDS1281.1	ENSP00000356771	P12259	0	UPI000016A8CE	0	1	0	0	Gene3D:2.60.40.420&PIRSF_domain:PIRSF000354&hmmpanther:PTHR45199&Superfamily_domains:SSF49503&Conserved_Domains:cd14454	0	chr1:g.169544345G>T	0.0503	0.0053
chr1	169546488	rs6036	C	T	14	152	2468	0.09	T	synonymous_variant	LOW	F5	ENSG00000198734	Transcript	ENST00000367797.7	protein_coding	11/25	0	ENST00000367797.7:c.1716G>A	ENSP00000356771.3:p.Glu572%3D	1918/7024	1716/6675	572/2224	E	gaG/gaA	rs6036	0	-1	0	SNV	HGNC	HGNC:3542	YES	1	P2	CCDS1281.1	ENSP00000356771	P12259	0	UPI000016A8CE	0	1	0	0	Gene3D:2.60.40.420&PIRSF_domain:PIRSF000354&hmmpanther:PTHR45199&Superfamily_domains:SSF49503&Conserved_Domains:cd14454	0	chr1:g.169546488C>T	0.0509	0.0053
chr1	169549874	rs6020	C	T	28	152	1695	0.199	T	missense_variant	MODERATE	F5	ENSG00000198734	Transcript	ENST00000367797.7	protein_coding	10/25	0	ENST00000367797.7:c.1538G>A	ENSP00000356771.3:p.Arg513Lys	1740/7024	1538/6675	513/2224	R/K	aGa/aAa	rs6020&CM980660	0	-1	0	SNV	HGNC	HGNC:3542	YES	1	P2	CCDS1281.1	ENSP00000356771	P12259	0	UPI000016A8CE	0	1	tolerated	benign	Gene3D:2.60.40.420&PIRSF_domain:PIRSF000354&hmmpanther:PTHR45199&Superfamily_domains:SSF49503&Conserved_Domains:cd14450	0	chr1:g.169549874C>T	0.2636	0.3238
chr1	169550656	rs6015	G	A	12	152	1750	0.077	A	synonymous_variant	LOW	F5	ENSG00000198734	Transcript	ENST00000367797.7	protein_coding	9/25	0	ENST00000367797.7:c.1380C>T	ENSP00000356771.3:p.Asn460%3D	1582/7024	1380/6675	460/2224	N	aaC/aaT	rs6015	0	-1	0	SNV	HGNC	HGNC:3542	YES	1	P2	CCDS1281.1	ENSP00000356771	P12259	0	UPI000016A8CE	0	1	0	0	Gene3D:2.60.40.420&PIRSF_domain:PIRSF000354&hmmpanther:PTHR45199&Superfamily_domains:SSF49503&Conserved_Domains:cd14450	0	chr1:g.169550656G>A	0.0509	0.0053
chr1	169552611	rs6035	T	C	13	152	999	0.09	C	synonymous_variant	LOW	F5	ENSG00000198734	Transcript	ENST00000367797.7	protein_coding	8/25	0	ENST00000367797.7:c.1242A>G	ENSP00000356771.3:p.Lys414%3D	1444/7024	1242/6675	414/2224	K	aaA/aaG	rs6035	0	-1	0	SNV	HGNC	HGNC:3542	YES	1	P2	CCDS1281.1	ENSP00000356771	P12259	0	UPI000016A8CE	0	1	0	0	Gene3D:2.60.40.420&PIRSF_domain:PIRSF000354&hmmpanther:PTHR45199&Superfamily_domains:SSF49503&Conserved_Domains:cd14450	0	chr1:g.169552611T>C	0.0831	0.0847
chr1	169552615	rs6033	A	G	13	152	1000	0.083	G	missense_variant	MODERATE	F5	ENSG00000198734	Transcript	ENST00000367797.7	protein_coding	8/25	0	ENST00000367797.7:c.1238T>C	ENSP00000356771.3:p.Met413Thr	1440/7024	1238/6675	413/2224	M/T	aTg/aCg	rs6033&CM045144	0	-1	0	SNV	HGNC	HGNC:3542	YES	1	P2	CCDS1281.1	ENSP00000356771	P12259	0	UPI000016A8CE	0	1	tolerated	benign	Gene3D:2.60.40.420&PIRSF_domain:PIRSF000354&hmmpanther:PTHR45199&Superfamily_domains:SSF49503&Conserved_Domains:cd14450	0	chr1:g.169552615A>G	0.0501	0.0053
chr1	169560588	rs6022	C	A	41	152	2070	0.269	A	synonymous_variant	LOW	F5	ENSG00000198734	Transcript	ENST00000367797.7	protein_coding	4/25	0	ENST00000367797.7:c.552G>T	ENSP00000356771.3:p.Ser184%3D	754/7024	552/6675	184/2224	S	tcG/tcT	rs6022	0	-1	0	SNV	HGNC	HGNC:3542	YES	1	P2	CCDS1281.1	ENSP00000356771	P12259	0	UPI000016A8CE	0	1	0	0	Gene3D:2.60.40.420&Pfam_domain:PF07732&PIRSF_domain:PIRSF000354&hmmpanther:PTHR45199&Superfamily_domains:SSF49503	0	chr1:g.169560588C>A	0.4177	0.6543
chr1	169560735	rs6029	C	T	40	152	2051	0.263	T	synonymous_variant	LOW	F5	ENSG00000198734	Transcript	ENST00000367797.7	protein_coding	4/25	0	ENST00000367797.7:c.405G>A	ENSP00000356771.3:p.Ala135%3D	607/7024	405/6675	135/2224	A	gcG/gcA	rs6029	0	-1	0	SNV	HGNC	HGNC:3542	YES	1	P2	CCDS1281.1	ENSP00000356771	P12259	0	UPI000016A8CE	0	1	0	0	Gene3D:2.60.40.420&Pfam_domain:PF07732&PIRSF_domain:PIRSF000354&hmmpanther:PTHR45199&Superfamily_domains:SSF49503	0	chr1:g.169560735C>T	0.3988	0.584
chr1	169582444	rs6028	T	C	86	150	790	0.565	C	synonymous_variant	LOW	F5	ENSG00000198734	Transcript	ENST00000367797.7	protein_coding	2/25	0	ENST00000367797.7:c.237A>G	ENSP00000356771.3:p.Gln79%3D	439/7024	237/6675	79/2224	Q	caA/caG	rs6028	0	-1	0	SNV	HGNC	HGNC:3542	YES	1	P2	CCDS1281.1	ENSP00000356771	P12259	0	UPI000016A8CE	0	1	0	0	Gene3D:2.60.40.420&PIRSF_domain:PIRSF000354&hmmpanther:PTHR45199&Superfamily_domains:SSF49503	0	chr1:g.169582444T>C	0.2264	0.028
chr1	169594713	rs6136	T	G	20	152	2413	0.128	G	missense_variant	MODERATE	SELP	ENSG00000174175	Transcript	ENST00000263686.11	protein_coding	13/17	0	ENST00000263686.11:c.2266A>C	ENSP00000263686.5:p.Thr756Pro	2316/3157	2266/2493	756/830	T/P	Act/Cct	rs6136&CM981792	0	-1	0	SNV	HGNC	HGNC:10721	YES	1	P2	CCDS1282.1	ENSP00000263686	P16109	A0A024R8Y9	UPI0000204D4A	0	0	tolerated	possibly_damaging	Gene3D:2.10.70.10&Pfam_domain:PF00084&PROSITE_profiles:PS50923&hmmpanther:PTHR19325&hmmpanther:PTHR19325:SF484&SMART_domains:SM00032&Superfamily_domains:SSF57535&Conserved_Domains:cd00033	0	chr1:g.169594713T>G	0.0359	0.0045
chr1	169727805	rs5368	G	A	80	152	1983	0.519	A	missense_variant	MODERATE	SELE	ENSG00000007908	Transcript	ENST00000333360.12	protein_coding	9/14	0	ENST00000333360.12:c.1402C>T	ENSP00000331736.7:p.His468Tyr	1559/3875	1402/1833	468/610	H/Y	Cat/Tat	rs5368&CM025889	0	-1	0	SNV	HGNC	HGNC:10718	YES	1	P1	CCDS1283.1	ENSP00000331736	P16581	0	UPI000012E44A	0	0	tolerated	possibly_damaging	Gene3D:2.10.70.10&Pfam_domain:PF00084&PROSITE_profiles:PS50923&hmmpanther:PTHR19325&hmmpanther:PTHR19325:SF493&SMART_domains:SM00032&Superfamily_domains:SSF57535&Conserved_Domains:cd00033	0	chr1:g.169727805G>A	0.151	0.0809
chr1	170552235	rs913257	G	A	129	152	2624	0.853	A	missense_variant	MODERATE	GORAB	ENSG00000120370	Transcript	ENST00000367763.7	protein_coding	5/5	0	ENST00000367763.7:c.958G>A	ENSP00000356737.3:p.Glu320Lys	978/2189	958/1185	320/394	E/K	Gaa/Aaa	rs913257	0	1	0	SNV	HGNC	HGNC:25676	YES	2	P3	CCDS1289.1	ENSP00000356737	Q5T7V8	0	UPI000013FDCA	0	1	deleterious_low_confidence	benign	hmmpanther:PTHR21470&hmmpanther:PTHR21470:SF2&Low_complexity_(Seg):seg	0	chr1:g.170552235G>A	0	0.5257
chr1	170552509	rs7552922	T	G	11	152	1764	0.071	G	3_prime_UTR_variant	MODIFIER	GORAB	ENSG00000120370	Transcript	ENST00000367763.7	protein_coding	5/5	0	ENST00000367763.7:c.*47T>G	0	1252/2189	0	0	0	0	rs7552922	0	1	0	SNV	HGNC	HGNC:25676	YES	2	P3	CCDS1289.1	ENSP00000356737	Q5T7V8	0	UPI000013FDCA	0	1	0	0	0	0	chr1:g.170552509T>G	0.1971	0.2322
chr1	171107794	rs1800822	C	T	74	152	1386	0.487	T	synonymous_variant	LOW	FMO3	ENSG00000007933	Transcript	ENST00000367755.9	protein_coding	4/9	0	ENST00000367755.9:c.441C>T	ENSP00000356729.4:p.Ser147%3D	524/2059	441/1599	147/532	S	tcC/tcT	rs1800822&CM068529	0	1	0	SNV	HGNC	HGNC:3771	YES	1	P1	CCDS1292.1	ENSP00000356729	P31513	A0A024R8Z4	UPI000016A103	0	1	0	0	Gene3D:3.50.50.60&Pfam_domain:PF00743&PIRSF_domain:PIRSF000332&Prints_domain:PR00370&hmmpanther:PTHR23023&hmmpanther:PTHR23023:SF44&Superfamily_domains:SSF51905	0	chr1:g.171107794C>T	0.1416	0.0651
chr1	171107825	rs2266782	G	A	27	152	1421	0.179	A	missense_variant	MODERATE	FMO3	ENSG00000007933	Transcript	ENST00000367755.9	protein_coding	4/9	0	ENST00000367755.9:c.472G>A	ENSP00000356729.4:p.Glu158Lys	555/2059	472/1599	158/532	E/K	Gag/Aag	rs2266782&CM992884	0	1	0	SNV	HGNC	HGNC:3771	YES	1	P1	CCDS1292.1	ENSP00000356729	P31513	A0A024R8Z4	UPI000016A103	0	1	tolerated	benign	Gene3D:3.50.50.60&Pfam_domain:PF00743&PIRSF_domain:PIRSF000332&hmmpanther:PTHR23023&hmmpanther:PTHR23023:SF44&Superfamily_domains:SSF51905	0	chr1:g.171107825G>A	0.3478	0.4955
chr1	171108057	rs1920149	G	A	104	152	1715	0.686	A	intron_variant	MODIFIER	FMO3	ENSG00000007933	Transcript	ENST00000367755.9	protein_coding	0	4/8	ENST00000367755.9:c.485-22G>A	0	0	0	0	0	0	rs1920149	0	1	0	SNV	HGNC	HGNC:3771	YES	1	P1	CCDS1292.1	ENSP00000356729	P31513	A0A024R8Z4	UPI000016A103	0	1	0	0	0	0	chr1:g.171108057G>A	0.5385	0.7405
chr1	171108231	rs2066534	C	G	21	152	2012	0.141	G	intron_variant	MODIFIER	FMO3	ENSG00000007933	Transcript	ENST00000367755.9	protein_coding	0	5/8	ENST00000367755.9:c.627+10C>G	0	0	0	0	0	0	rs2066534	0	1	0	SNV	HGNC	HGNC:3771	YES	1	P1	CCDS1292.1	ENSP00000356729	P31513	A0A024R8Z4	UPI000016A103	0	1	0	0	0	0	chr1:g.171108231C>G	0.1989	0.2723
chr1	171110939	rs1736557	G	A	21	152	2460	0.135	A	missense_variant	MODERATE	FMO3	ENSG00000007933	Transcript	ENST00000367755.9	protein_coding	6/9	0	ENST00000367755.9:c.769G>A	ENSP00000356729.4:p.Val257Met	852/2059	769/1599	257/532	V/M	Gtg/Atg	rs1736557&CM033906	0	1	0	SNV	HGNC	HGNC:3771	YES	1	P1	CCDS1292.1	ENSP00000356729	P31513	A0A024R8Z4	UPI000016A103	0	1	tolerated	benign	Pfam_domain:PF00743&PIRSF_domain:PIRSF000332&Prints_domain:PR01123&hmmpanther:PTHR23023&hmmpanther:PTHR23023:SF44	0	chr1:g.171110939G>A	0.0976	0.025
chr1	171114034	rs909530	C	T	80	152	1612	0.526	T	synonymous_variant	LOW	FMO3	ENSG00000007933	Transcript	ENST00000367755.9	protein_coding	7/9	0	ENST00000367755.9:c.855C>T	ENSP00000356729.4:p.Asn285%3D	938/2059	855/1599	285/532	N	aaC/aaT	rs909530	0	1	0	SNV	HGNC	HGNC:3771	YES	1	P1	CCDS1292.1	ENSP00000356729	P31513	A0A024R8Z4	UPI000016A103	0	1	0	0	Pfam_domain:PF00743&PIRSF_domain:PIRSF000332&hmmpanther:PTHR23023&hmmpanther:PTHR23023:SF44	0	chr1:g.171114034C>T	0.3337	0.4576
chr1	171652385	rs2234926	C	T	20	152	2314	0.128	T	missense_variant	MODERATE	MYOC	ENSG00000034971	Transcript	ENST00000037502.11	protein_coding	1/3	0	ENST00000037502.11:c.227G>A	ENSP00000037502.5:p.Arg76Lys	304/2100	227/1515	76/504	R/K	aGa/aAa	rs2234926&CM1111597	0	-1	0	SNV	HGNC	HGNC:7610	YES	1	P1	CCDS1297.1	ENSP00000037502	Q99972	A0A0S2Z421	UPI00000012D6	0	1	deleterious	benign	Gene3D:3.40.50.300&hmmpanther:PTHR23192&hmmpanther:PTHR23192:SF33	0	chr1:g.171652385C>T	0.1362	0.0068
chr1	172442356	rs2230471	A	G	139	152	2609	0.917	G	synonymous_variant	LOW	PIGC	ENSG00000135845	Transcript	ENST00000367728.1	protein_coding	1/1	0	ENST00000367728.1:c.267T>C	ENSP00000356702.1:p.Gly89%3D	1731/2630	267/894	89/297	G	ggT/ggC	rs2230471	0	-1	0	SNV	HGNC	HGNC:8960	YES	0	P1	CCDS1302.1	ENSP00000356702	Q92535	0	UPI0000131AB1	0	1	0	0	Pfam_domain:PF06432&PIRSF_domain:PIRSF016104&hmmpanther:PTHR12982&Transmembrane_helices:TMhelix	0	chr1:g.172442356A>G	0.9241	0.9047
chr1	173858347	rs140743566	C	A	12	152	1084	0.077	A	3_prime_UTR_variant	MODIFIER	DARS2	ENSG00000117593	Transcript	ENST00000361951.5	protein_coding	17/17	0	ENST00000361951.5:c.*642C>A	0	3242/3441	0	0	0	0	rs140743566	0	1	0	SNV	HGNC	HGNC:25538	YES	1	P2	CCDS1311.1	ENSP00000355086	Q6PI48	A0A024R8Z9	UPI00001C1D5B	0	1	0	0	0	0	chr1:g.173858347C>A	0.0094	0.0008
chr1	173909694	rs5878	T	C	22	152	2547	0.147	C	synonymous_variant	LOW	SERPINC1	ENSG00000117601	Transcript	ENST00000367698.3	protein_coding	5/7	0	ENST00000367698.3:c.1011A>G	ENSP00000356671.3:p.Gln337%3D	1130/1594	1011/1395	337/464	Q	caA/caG	rs5878	0	-1	0	SNV	HGNC	HGNC:775	YES	1	P1	CCDS1313.1	ENSP00000356671	P01008	A0A024R944	UPI000002C0C1	0	1	0	0	PDB-ENSP_mappings:1ant.I&PDB-ENSP_mappings:1ant.L&PDB-ENSP_mappings:1ath.A&PDB-ENSP_mappings:1ath.B&PDB-ENSP_mappings:1azx.I&PDB-ENSP_mappings:1azx.L&PDB-ENSP_mappings:1br8.I&PDB-ENSP_mappings:1br8.L&PDB-ENSP_mappings:1dzg.I&PDB-ENSP_mappings:1dzg.L&PDB-ENSP_mappings:1dzh.I&PDB-ENSP_mappings:1dzh.L&PDB-ENSP_mappings:1e03.I&PDB-ENSP_mappings:1e03.L&PDB-ENSP_mappings:1e04.I&PDB-ENSP_mappings:1e04.L…	0	chr1:g.173909694T>C	0.5357	0.8442
chr1	173909724	rs5877	T	C	33	152	2607	0.218	C	synonymous_variant	LOW	SERPINC1	ENSG00000117601	Transcript	ENST00000367698.3	protein_coding	5/7	0	ENST00000367698.3:c.981A>G	ENSP00000356671.3:p.Val327%3D	1100/1594	981/1395	327/464	V	gtA/gtG	rs5877&CD930906	0	-1	0	SNV	HGNC	HGNC:775	YES	1	P1	CCDS1313.1	ENSP00000356671	P01008	A0A024R944	UPI000002C0C1	0	1	0	0	PDB-ENSP_mappings:1ant.I&PDB-ENSP_mappings:1ant.L&PDB-ENSP_mappings:1ath.A&PDB-ENSP_mappings:1ath.B&PDB-ENSP_mappings:1azx.I&PDB-ENSP_mappings:1azx.L&PDB-ENSP_mappings:1br8.I&PDB-ENSP_mappings:1br8.L&PDB-ENSP_mappings:1dzg.I&PDB-ENSP_mappings:1dzg.L&PDB-ENSP_mappings:1dzh.I&PDB-ENSP_mappings:1dzh.L&PDB-ENSP_mappings:1e03.I&PDB-ENSP_mappings:1e03.L&PDB-ENSP_mappings:1e04.I&PDB-ENSP_mappings:1e04.L…	0	chr1:g.173909724T>C	0	0.8366
chr1	179550745	rs1060775	T	C	152	152	1996	1	C	3_prime_UTR_variant	MODIFIER	NPHS2	ENSG00000116218	Transcript	ENST00000367615.8	protein_coding	8/8	0	ENST00000367615.8:c.*428A>G	0	1649/1855	0	0	0	0	rs1060775	0	-1	0	SNV	HGNC	HGNC:13394	YES	1	P1	CCDS1331.1	ENSP00000356587	Q9NP85	0	UPI000003F549	0	1	0	0	0	0	chr1:g.179550745T>C	0	0.826
chr1	179550915	rs2274622	T	C	47	152	2614	0.308	C	3_prime_UTR_variant	MODIFIER	NPHS2	ENSG00000116218	Transcript	ENST00000367615.8	protein_coding	8/8	0	ENST00000367615.8:c.*258A>G	0	1479/1855	0	0	0	0	rs2274622	0	-1	0	SNV	HGNC	HGNC:13394	YES	1	P1	CCDS1331.1	ENSP00000356587	Q9NP85	0	UPI000003F549	0	1	0	0	0	0	chr1:g.179550915T>C	0.2831	0.1059
chr1	179550973	rs2274623	C	T	48	152	2745	0.314	T	3_prime_UTR_variant	MODIFIER	NPHS2	ENSG00000116218	Transcript	ENST00000367615.8	protein_coding	8/8	0	ENST00000367615.8:c.*200G>A	0	1421/1855	0	0	0	0	rs2274623	0	-1	0	SNV	HGNC	HGNC:13394	YES	1	P1	CCDS1331.1	ENSP00000356587	Q9NP85	0	UPI000003F549	0	1	0	0	0	0	chr1:g.179550973C>T	0.1917	0.0174
chr1	179551016	rs1410590	C	T	152	152	2819	1	T	3_prime_UTR_variant	MODIFIER	NPHS2	ENSG00000116218	Transcript	ENST00000367615.8	protein_coding	8/8	0	ENST00000367615.8:c.*157G>A	0	1378/1855	0	0	0	0	rs1410590	0	-1	0	SNV	HGNC	HGNC:13394	YES	1	P1	CCDS1331.1	ENSP00000356587	Q9NP85	0	UPI000003F549	0	1	0	0	0	0	chr1:g.179551016C>T	0.9052	0.8389
chr1	179551119	rs1410591	C	G	102	152	2841	0.673	G	3_prime_UTR_variant	MODIFIER	NPHS2	ENSG00000116218	Transcript	ENST00000367615.8	protein_coding	8/8	0	ENST00000367615.8:c.*54G>C	0	1275/1855	0	0	0	0	rs1410591	0	-1	0	SNV	HGNC	HGNC:13394	YES	1	P1	CCDS1331.1	ENSP00000356587	Q9NP85	0	UPI000003F549	0	1	0	0	0	0	chr1:g.179551119C>G	0.5879	0.5946
chr1	179551371	rs1410592	G	A	102	152	2933	0.673	A	synonymous_variant	LOW	NPHS2	ENSG00000116218	Transcript	ENST00000367615.8	protein_coding	8/8	0	ENST00000367615.8:c.954C>T	ENSP00000356587.4:p.Ala318%3D	1023/1855	954/1152	318/383	A	gcC/gcT	rs1410592	0	-1	0	SNV	HGNC	HGNC:13394	YES	1	P1	CCDS1331.1	ENSP00000356587	Q9NP85	0	UPI000003F549	0	1	0	0	Prints_domain:PR00721&hmmpanther:PTHR10264&hmmpanther:PTHR10264:SF23&Conserved_Domains:cd08827	0	chr1:g.179551371G>A	0	0.5946
chr1	179575763	rs1079292	T	C	152	152	1546	1	C	synonymous_variant	LOW	NPHS2	ENSG00000116218	Transcript	ENST00000367615.8	protein_coding	1/8	0	ENST00000367615.8:c.102A>G	ENSP00000356587.4:p.Gly34%3D	171/1855	102/1152	34/383	G	ggA/ggG	rs1079292	0	-1	0	SNV	HGNC	HGNC:13394	YES	1	P1	CCDS1331.1	ENSP00000356587	Q9NP85	0	UPI000003F549	0	1	0	0	hmmpanther:PTHR10264&hmmpanther:PTHR10264:SF23&MobiDB_lite:mobidb-lite&MobiDB_lite:mobidb-lite	0	chr1:g.179575763T>C	0.9309	0.823
chr1	179575915	rs12406197	C	A	57	152	1539	0.378	A	5_prime_UTR_variant	MODIFIER	NPHS2	ENSG00000116218	Transcript	ENST00000367615.8	protein_coding	1/8	0	ENST00000367615.8:c.-51G>T	0	19/1855	0	0	0	0	rs12406197&CR068160	0	-1	0	SNV	HGNC	HGNC:13394	YES	1	P1	CCDS1331.1	ENSP00000356587	Q9NP85	0	UPI000003F549	0	1	0	0	0	0	chr1:g.179575915C>A	0.1833	0.1331
chr1	179882939	rs1281378	T	C	135	152	2075	0.891	C	missense_variant	MODERATE	TOR1AIP1	ENSG00000143337	Transcript	ENST00000528443.6	protein_coding	1/10	0	ENST00000528443.6:c.437T>C	ENSP00000435365.2:p.Met146Thr	898/3685	437/1755	146/584	M/T	aTg/aCg	rs1281378	0	1	0	SNV	HGNC	HGNC:29456	YES	2	A2	CCDS65737.1	ENSP00000435365	Q5JTV8	0	UPI00004A3A74	0	1	tolerated_low_confidence	benign	MobiDB_lite:mobidb-lite&hmmpanther:PTHR18843:SF6&hmmpanther:PTHR18843	0	chr1:g.179882939T>C	0	0.3812
chr1	179917990	rs627897	G	A	149	152	2382	0.981	A	synonymous_variant	LOW	TOR1AIP1	ENSG00000143337	Transcript	ENST00000528443.6	protein_coding	10/10	0	ENST00000528443.6:c.1506G>A	ENSP00000435365.2:p.Ala502%3D	1967/3685	1506/1755	502/584	A	gcG/gcA	rs627897	0	1	0	SNV	HGNC	HGNC:29456	YES	2	A2	CCDS65737.1	ENSP00000435365	Q5JTV8	0	UPI00004A3A74	0	1	0	0	hmmpanther:PTHR18843:SF6&hmmpanther:PTHR18843&Pfam_domain:PF05609&Gene3D:3.40.50.12190	0	chr1:g.179917990G>A	0.9185	0.8449
chr1	180272020	rs3806302	G	T	72	152	2204	0.468	T	intron_variant	MODIFIER	LHX4	ENSG00000121454	Transcript	ENST00000263726.4	protein_coding	0	5/5	ENST00000263726.4:c.778+14G>T	0	0	0	0	0	0	rs3806302	0	1	0	SNV	HGNC	HGNC:21734	YES	1	P1	CCDS1338.1	ENSP00000263726	Q969G2	A0A0S2Z5S4	UPI000007340D	0	1	0	0	0	0	chr1:g.180272020G>T	0.0897	0.112
chr1	180274389	rs7536561	A	G	11	152	2508	0.071	G	missense_variant	MODERATE	LHX4	ENSG00000121454	Transcript	ENST00000263726.4	protein_coding	6/6	0	ENST00000263726.4:c.983A>G	ENSP00000263726.2:p.Asn328Ser	1249/5844	983/1173	328/390	N/S	aAt/aGt	rs7536561	0	1	0	SNV	HGNC	HGNC:21734	YES	1	P1	CCDS1338.1	ENSP00000263726	Q969G2	A0A0S2Z5S4	UPI000007340D	0	1	tolerated	benign	hmmpanther:PTHR24208&hmmpanther:PTHR24208:SF116	0	chr1:g.180274389A>G	0.4263	0.1165
chr1	180274605	rs138054044	C	T	26	152	2269	0.173	T	3_prime_UTR_variant	MODIFIER	LHX4	ENSG00000121454	Transcript	ENST00000263726.4	protein_coding	6/6	0	ENST00000263726.4:c.*26C>T	0	1465/5844	0	0	0	0	rs138054044	0	1	0	SNV	HGNC	HGNC:21734	YES	1	P1	CCDS1338.1	ENSP00000263726	Q969G2	A0A0S2Z5S4	UPI000007340D	0	1	0	0	0	0	chr1:g.180274605C>T	0.0138	0.0008
chr1	181049100	rs2236410	A	G	41	152	2283	0.263	G	missense_variant	MODERATE	MR1	ENSG00000153029	Transcript	ENST00000614012.4	protein_coding	3/7	0	ENST00000614012.4:c.116A>G	ENSP00000477563.1:p.His39Arg	277/7860	116/1026	39/341	H/R	cAt/cGt	rs2236410&COSM3997106	0	1	0	SNV	HGNC	HGNC:4975	YES	5	P1	CCDS1342.1	ENSP00000477563	Q95460	0	UPI0000072BD9	0	0	tolerated	benign	Gene3D:3.30.500.10&PDB-ENSP_mappings:4gup.A&PDB-ENSP_mappings:4gup.C&PDB-ENSP_mappings:4l4t.A&PDB-ENSP_mappings:4l4t.C&PDB-ENSP_mappings:4l4v.A&PDB-ENSP_mappings:4l4v.C&PDB-ENSP_mappings:4lcw.A&PDB-ENSP_mappings:4lcw.C&PDB-ENSP_mappings:4nqc.A&PDB-ENSP_mappings:4nqc.C&PDB-ENSP_mappings:4nqd.A&PDB-ENSP_mappings:4nqd.C&PDB-ENSP_mappings:4nqe.A&PDB-ENSP_mappings:4nqe.C&PDB-ENSP_mappings:4pj5.A&PDB-E…	0	chr1:g.181049100A>G	0.1929	0.1263
chr1	181049122	rs3863720	G	A	9	152	2135	0.058	A	synonymous_variant	LOW	MR1	ENSG00000153029	Transcript	ENST00000614012.4	protein_coding	3/7	0	ENST00000614012.4:c.138G>A	ENSP00000477563.1:p.Ser46%3D	299/7860	138/1026	46/341	S	tcG/tcA	0	0	1	0	SNV	HGNC	HGNC:4975	YES	5	P1	CCDS1342.1	ENSP00000477563	Q95460	0	UPI0000072BD9	0	0	0	0	Gene3D:3.30.500.10&PDB-ENSP_mappings:4gup.A&PDB-ENSP_mappings:4gup.C&PDB-ENSP_mappings:4l4t.A&PDB-ENSP_mappings:4l4t.C&PDB-ENSP_mappings:4l4v.A&PDB-ENSP_mappings:4l4v.C&PDB-ENSP_mappings:4lcw.A&PDB-ENSP_mappings:4lcw.C&PDB-ENSP_mappings:4nqc.A&PDB-ENSP_mappings:4nqc.C&PDB-ENSP_mappings:4nqd.A&PDB-ENSP_mappings:4nqd.C&PDB-ENSP_mappings:4nqe.A&PDB-ENSP_mappings:4nqe.C&PDB-ENSP_mappings:4pj5.A&PDB-E…	0	chr1:g.181049122G>A	0	0
chr1	182381761	rs2296523	C	G	89	152	1818	0.583	G	3_prime_UTR_variant	MODIFIER	GLUL	ENSG00000135821	Transcript	ENST00000311223.9	protein_coding	8/8	0	ENST00000311223.9:c.*2644G>C	0	4663/4719	0	0	0	0	rs2296523	0	-1	0	SNV	HGNC	HGNC:4341	YES	1	P1	CCDS1344.1	ENSP00000307900	P15104	A8YXX4	UPI000012B6E3	0	1	0	0	0	0	chr1:g.182381761C>G	0.6757	0.7496
chr1	182381774	rs2296522	C	T	56	152	1798	0.359	T	3_prime_UTR_variant	MODIFIER	GLUL	ENSG00000135821	Transcript	ENST00000311223.9	protein_coding	8/8	0	ENST00000311223.9:c.*2631G>A	0	4650/4719	0	0	0	0	rs2296522	0	-1	0	SNV	HGNC	HGNC:4341	YES	1	P1	CCDS1344.1	ENSP00000307900	P15104	A8YXX4	UPI000012B6E3	0	1	0	0	0	0	chr1:g.182381774C>T	0.1931	0.0129
chr1	182382098	rs2296521	G	A	89	152	1804	0.583	A	3_prime_UTR_variant	MODIFIER	GLUL	ENSG00000135821	Transcript	ENST00000311223.9	protein_coding	8/8	0	ENST00000311223.9:c.*2307C>T	0	4326/4719	0	0	0	0	rs2296521	0	-1	0	SNV	HGNC	HGNC:4341	YES	1	P1	CCDS1344.1	ENSP00000307900	P15104	A8YXX4	UPI000012B6E3	0	1	0	0	0	0	chr1:g.182382098G>A	0.7135	0.8873
chr1	182382287	rs10458354	A	G	152	152	1928	1	G	3_prime_UTR_variant	MODIFIER	GLUL	ENSG00000135821	Transcript	ENST00000311223.9	protein_coding	8/8	0	ENST00000311223.9:c.*2118T>C	0	4137/4719	0	0	0	0	rs10458354	0	-1	0	SNV	HGNC	HGNC:4341	YES	1	P1	CCDS1344.1	ENSP00000307900	P15104	A8YXX4	UPI000012B6E3	0	1	0	0	0	0	chr1:g.182382287A>G	0	1
chr1	182383486	rs7734	T	C	89	152	1663	0.583	C	3_prime_UTR_variant	MODIFIER	GLUL	ENSG00000135821	Transcript	ENST00000311223.9	protein_coding	8/8	0	ENST00000311223.9:c.*919A>G	0	2938/4719	0	0	0	0	rs7734	0	-1	0	SNV	HGNC	HGNC:4341	YES	1	P1	CCDS1344.1	ENSP00000307900	P15104	A8YXX4	UPI000012B6E3	0	1	0	0	0	0	chr1:g.182383486T>C	0	0.7307
chr1	182384063	rs9347	A	T	88	152	1939	0.577	T	3_prime_UTR_variant	MODIFIER	GLUL	ENSG00000135821	Transcript	ENST00000311223.9	protein_coding	8/8	0	ENST00000311223.9:c.*342T>A	0	2361/4719	0	0	0	0	rs9347	0	-1	0	SNV	HGNC	HGNC:4341	YES	1	P1	CCDS1344.1	ENSP00000307900	P15104	A8YXX4	UPI000012B6E3	0	1	0	0	0	0	chr1:g.182384063A>T	0	0.7496
chr1	182387264	rs1058111	A	G	89	152	2130	0.583	G	synonymous_variant	LOW	GLUL	ENSG00000135821	Transcript	ENST00000311223.9	protein_coding	4/8	0	ENST00000311223.9:c.195T>C	ENSP00000307900.5:p.Ser65%3D	1092/4719	195/1122	65/373	S	tcT/tcC	rs1058111	0	-1	0	SNV	HGNC	HGNC:4341	YES	1	P1	CCDS1344.1	ENSP00000307900	P15104	A8YXX4	UPI000012B6E3	0	1	0	0	hmmpanther:PTHR20852:SF45&hmmpanther:PTHR20852&PROSITE_patterns:PS00180&Gene3D:3.10.20.70&Pfam_domain:PF03951&Superfamily_domains:SSF54368&PDB-ENSP_mappings:2qc8.J&PDB-ENSP_mappings:2qc8.I&PDB-ENSP_mappings:2qc8.H&PDB-ENSP_mappings:2qc8.G&PDB-ENSP_mappings:2qc8.F&PDB-ENSP_mappings:2qc8.E&PDB-ENSP_mappings:2qc8.D&PDB-ENSP_mappings:2qc8.C&PDB-ENSP_mappings:2qc8.B&PDB-ENSP_mappings:2qc8.A&PDB-ENSP_m…	0	chr1:g.182387264A>G	0	0.7496
chr1	182390543	rs4110992	C	A	24	152	2180	0.154	A	5_prime_UTR_variant	MODIFIER	GLUL	ENSG00000135821	Transcript	ENST00000311223.9	protein_coding	2/8	0	ENST00000311223.9:c.-60G>T	0	838/4719	0	0	0	0	rs4110992	0	-1	0	SNV	HGNC	HGNC:4341	YES	1	P1	CCDS1344.1	ENSP00000307900	P15104	A8YXX4	UPI000012B6E3	0	1	0	0	0	0	chr1:g.182390543C>A	0.011	0.0008
chr1	182391708	rs912901	C	G	115	152	1706	0.75	G	5_prime_UTR_variant	MODIFIER	GLUL	ENSG00000135821	Transcript	ENST00000311223.9	protein_coding	1/8	0	ENST00000311223.9:c.-399G>C	0	499/4719	0	0	0	0	rs912901	0	-1	0	SNV	HGNC	HGNC:4341	YES	1	P1	CCDS1344.1	ENSP00000307900	P15104	A8YXX4	UPI000012B6E3	0	1	0	0	0	0	chr1:g.182391708C>G	0.8574	0.9697
chr1	182391795	rs912902	A	G	115	152	1670	0.75	G	5_prime_UTR_variant	MODIFIER	GLUL	ENSG00000135821	Transcript	ENST00000311223.9	protein_coding	1/8	0	ENST00000311223.9:c.-486T>C	0	412/4719	0	0	0	0	rs912902	0	-1	0	SNV	HGNC	HGNC:4341	YES	1	P1	CCDS1344.1	ENSP00000307900	P15104	A8YXX4	UPI000012B6E3	0	1	0	0	0	0	chr1:g.182391795A>G	0	0.9675
chr1	182392027	rs116040694	C	G	24	152	1741	0.154	G	5_prime_UTR_variant	MODIFIER	GLUL	ENSG00000135821	Transcript	ENST00000311223.9	protein_coding	1/8	0	ENST00000311223.9:c.-718G>C	0	180/4719	0	0	0	0	rs116040694	0	-1	0	SNV	HGNC	HGNC:4341	YES	1	P1	CCDS1344.1	ENSP00000307900	P15104	A8YXX4	UPI000012B6E3	0	1	0	0	0	0	chr1:g.182392027C>G	0.0933	0.0182
chr1	183186093	rs2276544	C	A	65	152	1819	0.423	A	upstream_gene_variant	MODIFIER	LAMC2	ENSG00000058085	Transcript	ENST00000264144.4	protein_coding	0	0	0	0	0	0	0	0	0	rs2276544	195	1	0	SNV	HGNC	HGNC:6493	YES	1	P3	CCDS1352.1	ENSP00000264144	Q13753	0	UPI000013D4CA	0	1	0	0	0	0	chr1:g.183186093C>A	0.1603	0.0431
chr1	183186170	rs2276543	G	A	67	152	1981	0.436	A	upstream_gene_variant	MODIFIER	LAMC2	ENSG00000058085	Transcript	ENST00000264144.4	protein_coding	0	0	0	0	0	0	0	0	0	rs2276543	118	1	0	SNV	HGNC	HGNC:6493	YES	1	P3	CCDS1352.1	ENSP00000264144	Q13753	0	UPI000013D4CA	0	1	0	0	0	0	chr1:g.183186170G>A	0.2989	0.1793
chr1	183186264	rs2276542	A	G	65	152	1898	0.423	G	upstream_gene_variant	MODIFIER	LAMC2	ENSG00000058085	Transcript	ENST00000264144.4	protein_coding	0	0	0	0	0	0	0	0	0	rs2276542	24	1	0	SNV	HGNC	HGNC:6493	YES	1	P3	CCDS1352.1	ENSP00000264144	Q13753	0	UPI000013D4CA	0	1	0	0	0	0	chr1:g.183186264A>G	0.2091	0.2065
chr1	183186347	rs684527	C	A	66	152	1989	0.429	A	5_prime_UTR_variant	MODIFIER	LAMC2	ENSG00000058085	Transcript	ENST00000264144.4	protein_coding	1/23	0	ENST00000264144.4:c.-6C>A	0	60/5147	0	0	0	0	rs684527	0	1	0	SNV	HGNC	HGNC:6493	YES	1	P3	CCDS1352.1	ENSP00000264144	Q13753	0	UPI000013D4CA	0	1	0	0	0	0	chr1:g.183186347C>A	0.2748	0.0666
chr1	183208083	rs647347	A	G	85	152	1697	0.551	G	intron_variant	MODIFIER	LAMC2	ENSG00000058085	Transcript	ENST00000264144.4	protein_coding	0	2/22	ENST00000264144.4:c.268+14A>G	0	0	0	0	0	0	rs647347	0	1	0	SNV	HGNC	HGNC:6493	YES	1	P3	CCDS1352.1	ENSP00000264144	Q13753	0	UPI000013D4CA	0	1	0	0	0	0	chr1:g.183208083A>G	0.4962	0.4713
chr1	183215481	rs2274980	C	T	85	152	2066	0.551	T	synonymous_variant	LOW	LAMC2	ENSG00000058085	Transcript	ENST00000264144.4	protein_coding	3/23	0	ENST00000264144.4:c.297C>T	ENSP00000264144.4:p.Ser99%3D	362/5147	297/3582	99/1193	S	tcC/tcT	rs2274980	0	1	0	SNV	HGNC	HGNC:6493	YES	1	P3	CCDS1352.1	ENSP00000264144	Q13753	0	UPI000013D4CA	0	1	0	0	Gene3D:2.10.25.10&Pfam_domain:PF00053&Prints_domain:PR00011&PROSITE_profiles:PS50027&hmmpanther:PTHR10574&hmmpanther:PTHR10574:SF313&SMART_domains:SM00180&SMART_domains:SM00181&Superfamily_domains:SSF57196&Conserved_Domains:cd00055	0	chr1:g.183215481C>T	0.3137	0.4024
chr1	183218468	rs1129723	C	T	85	152	2203	0.551	T	synonymous_variant	LOW	LAMC2	ENSG00000058085	Transcript	ENST00000264144.4	protein_coding	4/23	0	ENST00000264144.4:c.483C>T	ENSP00000264144.4:p.Val161%3D	548/5147	483/3582	161/1193	V	gtC/gtT	rs1129723	0	1	0	SNV	HGNC	HGNC:6493	YES	1	P3	CCDS1352.1	ENSP00000264144	Q13753	0	UPI000013D4CA	0	1	0	0	Gene3D:2.10.25.10&Pfam_domain:PF00053&Prints_domain:PR00011&PROSITE_patterns:PS01248&PROSITE_profiles:PS50027&hmmpanther:PTHR10574&hmmpanther:PTHR10574:SF313&SMART_domains:SM00180&SMART_domains:SM00181&Superfamily_domains:SSF57196&Conserved_Domains:cd00055	0	chr1:g.183218468C>T	0.3139	0.4024
chr1	183222189	rs2296306	C	A	20	152	2236	0.128	A	missense_variant	MODERATE	LAMC2	ENSG00000058085	Transcript	ENST00000264144.4	protein_coding	6/23	0	ENST00000264144.4:c.741C>A	ENSP00000264144.4:p.Asp247Glu	806/5147	741/3582	247/1193	D/E	gaC/gaA	rs2296306	0	1	0	SNV	HGNC	HGNC:6493	YES	1	P3	CCDS1352.1	ENSP00000264144	Q13753	0	UPI000013D4CA	0	1	tolerated	benign	PROSITE_profiles:PS51115&hmmpanther:PTHR10574&hmmpanther:PTHR10574:SF313&SMART_domains:SM00281	0	chr1:g.183222189C>A	0.0643	0.0242
chr1	183223169	rs1047980	T	G	85	152	2760	0.564	G	synonymous_variant	LOW	LAMC2	ENSG00000058085	Transcript	ENST00000264144.4	protein_coding	7/23	0	ENST00000264144.4:c.798T>G	ENSP00000264144.4:p.Gly266%3D	863/5147	798/3582	266/1193	G	ggT/ggG	rs1047980	0	1	0	SNV	HGNC	HGNC:6493	YES	1	P3	CCDS1352.1	ENSP00000264144	Q13753	0	UPI000013D4CA	0	1	0	0	Pfam_domain:PF00052&PROSITE_profiles:PS51115&hmmpanther:PTHR10574&hmmpanther:PTHR10574:SF313&SMART_domains:SM00281	0	chr1:g.183223169T>G	0.355	0.5477
chr1	183232835	rs2296303	G	C	41	152	2745	0.269	C	missense_variant	MODERATE	LAMC2	ENSG00000058085	Transcript	ENST00000264144.4	protein_coding	14/23	0	ENST00000264144.4:c.2198G>C	ENSP00000264144.4:p.Ser733Thr	2263/5147	2198/3582	733/1193	S/T	aGt/aCt	rs2296303	0	1	0	SNV	HGNC	HGNC:6493	YES	1	P3	CCDS1352.1	ENSP00000264144	Q13753	0	UPI000013D4CA	0	1	deleterious	benign	hmmpanther:PTHR10574&hmmpanther:PTHR10574:SF313	0	chr1:g.183232835G>C	0.145	0.2186
chr1	183237438	rs1047981	G	A	85	152	2166	0.564	A	synonymous_variant	LOW	LAMC2	ENSG00000058085	Transcript	ENST00000264144.4	protein_coding	18/23	0	ENST00000264144.4:c.2688G>A	ENSP00000264144.4:p.Gln896%3D	2753/5147	2688/3582	896/1193	Q	caG/caA	rs1047981	0	1	0	SNV	HGNC	HGNC:6493	YES	1	P3	CCDS1352.1	ENSP00000264144	Q13753	0	UPI000013D4CA	0	1	0	0	Coiled-coils_(Ncoils):Coil&hmmpanther:PTHR10574&hmmpanther:PTHR10574:SF313	0	chr1:g.183237438G>A	0.3524	0.5401
chr1	183243413	rs3768593	T	G	86	152	2672	0.571	G	downstream_gene_variant	MODIFIER	NMNAT2	ENSG00000157064	Transcript	ENST00000287713.7	protein_coding	0	0	0	0	0	0	0	0	0	rs3768593	4824	-1	0	SNV	HGNC	HGNC:16789	YES	1	P1	CCDS1353.1	ENSP00000287713	Q9BZQ4	0	UPI00000706AB	0	0	0	0	0	0	chr1:g.183243413T>G	0.3109	0.3744
chr1	183244275	rs10797863	G	T	43	152	1759	0.282	T	downstream_gene_variant	MODIFIER	NMNAT2	ENSG00000157064	Transcript	ENST00000287713.7	protein_coding	0	0	0	0	0	0	0	0	0	rs10797863	3962	-1	0	SNV	HGNC	HGNC:16789	YES	1	P1	CCDS1353.1	ENSP00000287713	Q9BZQ4	0	UPI00000706AB	0	0	0	0	0	0	chr1:g.183244275G>T	0.0913	0.0242
chr1	183555720	rs796860	C	A	151	152	1293	0.994	A	downstream_gene_variant	MODIFIER	NCF2	ENSG00000116701	Transcript	ENST00000367535.7	protein_coding	0	0	0	0	0	0	0	0	0	rs796860	5	-1	0	SNV	HGNC	HGNC:7661	YES	1	P1	CCDS1356.1	ENSP00000356505	P19878	A0A0S2Z457	UPI0000000A07	0	1	0	0	0	0	chr1:g.183555720C>A	0.9393	0.9531
chr1	183563302	rs13306575	G	A	31	152	2390	0.199	A	missense_variant	MODERATE	NCF2	ENSG00000116701	Transcript	ENST00000367535.7	protein_coding	13/15	0	ENST00000367535.7:c.1183C>T	ENSP00000356505.3:p.Arg395Trp	1435/2226	1183/1581	395/526	R/W	Cgg/Tgg	rs13306575&CM992363	0	-1	0	SNV	HGNC	HGNC:7661	YES	1	P1	CCDS1356.1	ENSP00000356505	P19878	A0A0S2Z457	UPI0000000A07	0	1	deleterious	possibly_damaging	PDB-ENSP_mappings:1oey.A&PDB-ENSP_mappings:1oey.B&PDB-ENSP_mappings:1oey.C&PDB-ENSP_mappings:1oey.D&Gene3D:3.10.20.90&Pfam_domain:PF00564&PROSITE_profiles:PS51745&hmmpanther:PTHR15175&hmmpanther:PTHR15175:SF3&SMART_domains:SM00666&Superfamily_domains:SSF54277&Conserved_Domains:cd06406	0	chr1:g.183563302G>A	0.018	0.0008
chr1	183573252	rs2274064	T	C	129	152	2993	0.84	C	missense_variant	MODERATE	NCF2	ENSG00000116701	Transcript	ENST00000367535.7	protein_coding	5/15	0	ENST00000367535.7:c.542A>G	ENSP00000356505.3:p.Lys181Arg	794/2226	542/1581	181/526	K/R	aAg/aGg	rs2274064	0	-1	0	SNV	HGNC	HGNC:7661	YES	1	P1	CCDS1356.1	ENSP00000356505	P19878	A0A0S2Z457	UPI0000000A07	0	1	tolerated	benign	Gene3D:1.25.40.10&PDB-ENSP_mappings:1e96.B&PDB-ENSP_mappings:1hh8.A&PDB-ENSP_mappings:1wm5.A&hmmpanther:PTHR15175&hmmpanther:PTHR15175:SF3	0	chr1:g.183573252T>C	0.4916	0.3306
chr1	183590569	rs2274065	A	C	44	152	2624	0.301	C	5_prime_UTR_variant	MODIFIER	NCF2	ENSG00000116701	Transcript	ENST00000367535.7	protein_coding	1/15	0	ENST00000367535.7:c.-240T>G	0	13/2226	0	0	0	0	rs2274065	0	-1	0	SNV	HGNC	HGNC:7661	YES	1	P1	CCDS1356.1	ENSP00000356505	P19878	A0A0S2Z457	UPI0000000A07	0	1	0	0	0	0	chr1:g.183590569A>C	0.2043	0.4879
chr1	186015385	rs6665753	T	C	59	152	1926	0.385	C	synonymous_variant	LOW	HMCN1	ENSG00000143341	Transcript	ENST00000271588.9	protein_coding	31/107	0	ENST00000271588.9:c.4857T>C	ENSP00000271588.4:p.His1619%3D	5246/18368	4857/16908	1619/5635	H	caT/caC	rs6665753	0	1	0	SNV	HGNC	HGNC:19194	YES	1	P1	CCDS30956.1	ENSP00000271588	Q96RW7	0	UPI0000458C0E	0	1	0	0	Gene3D:2.60.40.10&Pfam_domain:PF07679&PROSITE_profiles:PS50835&hmmpanther:PTHR44338&hmmpanther:PTHR44338:SF3&SMART_domains:SM00408&SMART_domains:SM00409&Superfamily_domains:SSF48726&Conserved_Domains:cd00096	0	chr1:g.186015385T>C	0.3431	0.0325
chr1	186057342	rs12129650	T	C	128	152	1418	0.84	C	missense_variant	MODERATE	HMCN1	ENSG00000143341	Transcript	ENST00000271588.9	protein_coding	46/107	0	ENST00000271588.9:c.7253T>C	ENSP00000271588.4:p.Ile2418Thr	7642/18368	7253/16908	2418/5635	I/T	aTa/aCa	rs12129650	0	1	0	SNV	HGNC	HGNC:19194	YES	1	P1	CCDS30956.1	ENSP00000271588	Q96RW7	0	UPI0000458C0E	0	1	deleterious	possibly_damaging	Gene3D:2.60.40.10&Pfam_domain:PF07679&PROSITE_profiles:PS50835&hmmpanther:PTHR44338&hmmpanther:PTHR44338:SF3&SMART_domains:SM00406&SMART_domains:SM00408&SMART_domains:SM00409&Superfamily_domains:SSF48726&Conserved_Domains:cd00096	0	chr1:g.186057342T>C	0	0.5393
chr1	186061909	rs7522627	C	T	128	152	1327	0.84	T	synonymous_variant	LOW	HMCN1	ENSG00000143341	Transcript	ENST00000271588.9	protein_coding	47/107	0	ENST00000271588.9:c.7371C>T	ENSP00000271588.4:p.Cys2457%3D	7760/18368	7371/16908	2457/5635	C	tgC/tgT	rs7522627	0	1	0	SNV	HGNC	HGNC:19194	YES	1	P1	CCDS30956.1	ENSP00000271588	Q96RW7	0	UPI0000458C0E	0	1	0	0	Gene3D:2.60.40.10&Pfam_domain:PF07679&PROSITE_profiles:PS50835&hmmpanther:PTHR44338&hmmpanther:PTHR44338:SF3&SMART_domains:SM00406&SMART_domains:SM00408&SMART_domains:SM00409&Superfamily_domains:SSF48726&Conserved_Domains:cd00096	0	chr1:g.186061909C>T	0.6544	0.8495
chr1	186067946	rs138332626	C	T	17	152	1460	0.109	T	synonymous_variant	LOW	HMCN1	ENSG00000143341	Transcript	ENST00000271588.9	protein_coding	50/107	0	ENST00000271588.9:c.7818C>T	ENSP00000271588.4:p.Thr2606%3D	8207/18368	7818/16908	2606/5635	T	acC/acT	rs138332626	0	1	0	SNV	HGNC	HGNC:19194	YES	1	P1	CCDS30956.1	ENSP00000271588	Q96RW7	0	UPI0000458C0E	0	1	0	0	Gene3D:2.60.40.10&Pfam_domain:PF07679&PROSITE_profiles:PS50835&hmmpanther:PTHR44338&hmmpanther:PTHR44338:SF3&SMART_domains:SM00408&SMART_domains:SM00409&Superfamily_domains:SSF48726&Conserved_Domains:cd00096	0	chr1:g.186067946C>T	0.0088	0.0008
chr1	186081285	rs10798035	A	G	127	152	1333	0.833	G	missense_variant	MODERATE	HMCN1	ENSG00000143341	Transcript	ENST00000271588.9	protein_coding	56/107	0	ENST00000271588.9:c.8678A>G	ENSP00000271588.4:p.Glu2893Gly	9067/18368	8678/16908	2893/5635	E/G	gAg/gGg	rs10798035	0	1	0	SNV	HGNC	HGNC:19194	YES	1	P1	CCDS30956.1	ENSP00000271588	Q96RW7	0	UPI0000458C0E	0	1	deleterious	probably_damaging	Gene3D:2.60.40.10&Pfam_domain:PF07679&PROSITE_profiles:PS50835&hmmpanther:PTHR44338&hmmpanther:PTHR44338:SF3&SMART_domains:SM00408&SMART_domains:SM00409&Superfamily_domains:SSF48726	0	chr1:g.186081285A>G	0.5827	0.6952
chr1	186086239	rs6425017	A	G	128	152	1555	0.84	G	splice_region_variant&intron_variant	LOW	HMCN1	ENSG00000143341	Transcript	ENST00000271588.9	protein_coding	0	57/106	ENST00000271588.9:c.8885-7A>G	0	0	0	0	0	0	rs6425017	0	1	0	SNV	HGNC	HGNC:19194	YES	1	P1	CCDS30956.1	ENSP00000271588	Q96RW7	0	UPI0000458C0E	0	1	0	0	0	0	chr1:g.186086239A>G	0	0.9213
chr1	186117446	rs10157742	G	A	127	152	1556	0.833	A	intron_variant	MODIFIER	HMCN1	ENSG00000143341	Transcript	ENST00000271588.9	protein_coding	0	76/106	ENST00000271588.9:c.11684-13G>A	0	0	0	0	0	0	rs10157742	0	1	0	SNV	HGNC	HGNC:19194	YES	1	P1	CCDS30956.1	ENSP00000271588	Q96RW7	0	UPI0000458C0E	0	1	0	0	0	0	chr1:g.186117446G>A	0	0.9675
chr1	186122944	rs2057388	A	C	128	152	1641	0.84	C	splice_region_variant&intron_variant	LOW	HMCN1	ENSG00000143341	Transcript	ENST00000271588.9	protein_coding	0	80/106	ENST00000271588.9:c.12230-7A>C	0	0	0	0	0	0	rs2057388	0	1	0	SNV	HGNC	HGNC:19194	YES	1	P1	CCDS30956.1	ENSP00000271588	Q96RW7	0	UPI0000458C0E	0	1	0	0	0	0	chr1:g.186122944A>C	0	0.885
chr1	186132407	rs10911825	A	G	126	152	1251	0.827	G	missense_variant&splice_region_variant	MODERATE	HMCN1	ENSG00000143341	Transcript	ENST00000271588.9	protein_coding	86/107	0	ENST00000271588.9:c.13310A>G	ENSP00000271588.4:p.Gln4437Arg	13699/18368	13310/16908	4437/5635	Q/R	cAa/cGa	rs10911825	0	1	0	SNV	HGNC	HGNC:19194	YES	1	P1	CCDS30956.1	ENSP00000271588	Q96RW7	0	UPI0000458C0E	0	1	tolerated	possibly_damaging	Gene3D:2.60.40.10&hmmpanther:PTHR44338&hmmpanther:PTHR44338:SF3&SMART_domains:SM00409&Superfamily_domains:SSF48726&Superfamily_domains:SSF48726	0	chr1:g.186132407A>G	0.4844	0.6498
chr1	186144216	rs3737942	C	T	72	152	1461	0.462	T	synonymous_variant	LOW	HMCN1	ENSG00000143341	Transcript	ENST00000271588.9	protein_coding	90/107	0	ENST00000271588.9:c.13968C>T	ENSP00000271588.4:p.Ser4656%3D	14357/18368	13968/16908	4656/5635	S	agC/agT	rs3737942	0	1	0	SNV	HGNC	HGNC:19194	YES	1	P1	CCDS30956.1	ENSP00000271588	Q96RW7	0	UPI0000458C0E	0	1	0	0	Gene3D:2.20.100.10&Pfam_domain:PF00090&PROSITE_profiles:PS50092&hmmpanther:PTHR44338&hmmpanther:PTHR44338:SF3&SMART_domains:SM00209&Superfamily_domains:SSF82895	0	chr1:g.186144216C>T	0.0401	0.0015
chr1	186304862	rs2273779	C	T	65	150	1036	0.422	T	missense_variant	MODERATE	PRG4	ENSG00000116690	Transcript	ENST00000445192.6	protein_coding	6/13	0	ENST00000445192.6:c.538C>T	ENSP00000399679.2:p.Arg180Trp	583/5044	538/4215	180/1404	R/W	Cgg/Tgg	rs2273779	0	1	0	SNV	HGNC	HGNC:9364	YES	5	0	CCDS1369.1	ENSP00000399679	Q92954	0	UPI0004620CBB	0	1	deleterious	possibly_damaging	hmmpanther:PTHR22917&hmmpanther:PTHR22917:SF1&MobiDB_lite:mobidb-lite&MobiDB_lite:mobidb-lite	0	chr1:g.186304862C>T	0.2316	0.149
chr1	186308857	rs3737940	A	G	70	152	2080	0.449	G	downstream_gene_variant	MODIFIER	TPR	ENSG00000047410	Transcript	ENST00000367478.9	protein_coding	0	0	0	0	0	0	0	0	0	rs3737940	2795	-1	0	SNV	HGNC	HGNC:12017	YES	1	P1	CCDS41446.1	ENSP00000356448	P12270	0	UPI000046FCF4	0	1	0	0	0	0	chr1:g.186308857A>G	0.2212	0.1142
chr1	196673103	rs800292	G	A	64	152	1206	0.423	A	missense_variant	MODERATE	CFH	ENSG00000000971	Transcript	ENST00000367429.8	protein_coding	2/22	0	ENST00000367429.8:c.184G>A	ENSP00000356399.4:p.Val62Ile	424/4127	184/3696	62/1231	V/I	Gta/Ata	rs800292&CM062505	0	1	0	SNV	HGNC	HGNC:4883	YES	1	P1	CCDS1385.1	ENSP00000356399	P08603	A0A024R962	UPI000013C4D1	0	1	tolerated	benign	PROSITE_profiles:PS50923&Conserved_Domains:cd00033&hmmpanther:PTHR19325&hmmpanther:PTHR19325:SF373&Gene3D:2.10.70.10&Pfam_domain:PF00084&SMART_domains:SM00032&Superfamily_domains:SSF57535	0	chr1:g.196673103G>A	0.4681	0.7912
chr1	196685194	rs1061147	A	C	150	152	1161	0.987	C	synonymous_variant	LOW	CFH	ENSG00000000971	Transcript	ENST00000367429.8	protein_coding	7/22	0	ENST00000367429.8:c.921A>C	ENSP00000356399.4:p.Ala307%3D	1161/4127	921/3696	307/1231	A	gcA/gcC	rs1061147&CM057396	0	1	0	SNV	HGNC	HGNC:4883	YES	1	P1	CCDS1385.1	ENSP00000356399	P08603	A0A024R962	UPI000013C4D1	0	1	0	0	PROSITE_profiles:PS50923&Conserved_Domains:cd00033&hmmpanther:PTHR19325&hmmpanther:PTHR19325:SF373&Gene3D:2.10.70.10&Pfam_domain:PF00084&SMART_domains:SM00032&Superfamily_domains:SSF57535	0	chr1:g.196685194A>C	0.7131	0.5688
chr1	196690107	rs1061170	C	T	150	152	986	0.987	T	missense_variant	MODERATE	CFH	ENSG00000000971	Transcript	ENST00000367429.8	protein_coding	9/22	0	ENST00000367429.8:c.1204C>T	ENSP00000356399.4:p.His402Tyr	1444/4127	1204/3696	402/1231	H/Y	Cat/Tat	rs1061170&CM051020	0	1	0	SNV	HGNC	HGNC:4883	YES	1	P1	CCDS1385.1	ENSP00000356399	P08603	A0A024R962	UPI000013C4D1	0	1	tolerated	benign	PROSITE_profiles:PS50923&Conserved_Domains:cd00033&hmmpanther:PTHR19325:SF373&hmmpanther:PTHR19325&Gene3D:2.10.70.10&Pfam_domain:PF00084&SMART_domains:SM00032&Superfamily_domains:SSF57535	0	chr1:g.196690107C>T	0.7334	0.6377
chr1	196713817	rs2274700	G	A	63	150	864	0.422	A	synonymous_variant	LOW	CFH	ENSG00000000971	Transcript	ENST00000367429.8	protein_coding	10/22	0	ENST00000367429.8:c.1419G>A	ENSP00000356399.4:p.Ala473%3D	1659/4127	1419/3696	473/1231	A	gcG/gcA	rs2274700&CM062504	0	1	0	SNV	HGNC	HGNC:4883	YES	1	P1	CCDS1385.1	ENSP00000356399	P08603	A0A024R962	UPI000013C4D1	0	1	0	0	PROSITE_profiles:PS50923&Conserved_Domains:cd00033&hmmpanther:PTHR19325:SF373&hmmpanther:PTHR19325&Gene3D:2.10.70.10&Pfam_domain:PF00084&SMART_domains:SM00032&Superfamily_domains:SSF57535	0	chr1:g.196713817G>A	0.479	0.4735
chr1	196726612	rs3753396	A	G	70	150	1011	0.468	G	synonymous_variant	LOW	CFH	ENSG00000000971	Transcript	ENST00000367429.8	protein_coding	13/22	0	ENST00000367429.8:c.2016A>G	ENSP00000356399.4:p.Gln672%3D	2256/4127	2016/3696	672/1231	Q	caA/caG	rs3753396&CM033783	0	1	0	SNV	HGNC	HGNC:4883	YES	1	P1	CCDS1385.1	ENSP00000356399	P08603	A0A024R962	UPI000013C4D1	0	1	0	0	PROSITE_profiles:PS50923&Conserved_Domains:cd00033&hmmpanther:PTHR19325:SF373&hmmpanther:PTHR19325&Pfam_domain:PF00084&Gene3D:2.10.70.10&SMART_domains:SM00032&Superfamily_domains:SSF57535	0	chr1:g.196726612A>G	0.2029	0.0378
chr1	197009485	rs10922153	T	G	38	152	1280	0.244	G	3_prime_UTR_variant	MODIFIER	CFHR5	ENSG00000134389	Transcript	ENST00000256785.4	protein_coding	10/10	0	ENST00000256785.4:c.*802T>G	0	2621/2810	0	0	0	0	rs10922153	0	1	0	SNV	HGNC	HGNC:24668	YES	1	P1	CCDS1387.1	ENSP00000256785	Q9BXR6	0	UPI0000043814	0	1	0	0	0	0	chr1:g.197009485T>G	0.2778	0.1407
chr1	197039235	rs698859	C	T	8	152	943	0.051	T	3_prime_UTR_variant	MODIFIER	F13B	ENSG00000143278	Transcript	ENST00000367412.1	protein_coding	12/12	0	ENST00000367412.1:c.*143G>A	0	2173/2217	0	0	0	0	rs698859	0	-1	0	SNV	HGNC	HGNC:3534	YES	1	P1	CCDS1388.1	ENSP00000356382	P05160	0	UPI000013D8E0	0	1	0	0	0	0	chr1:g.197039235C>T	0.2284	0.087
chr1	197040668	rs5998	A	G	142	152	979	0.936	G	synonymous_variant	LOW	F13B	ENSG00000143278	Transcript	ENST00000367412.1	protein_coding	11/12	0	ENST00000367412.1:c.1806T>C	ENSP00000356382.1:p.Asn602%3D	1850/2217	1806/1986	602/661	N	aaT/aaC	rs5998	0	-1	0	SNV	HGNC	HGNC:3534	YES	1	P1	CCDS1388.1	ENSP00000356382	P05160	0	UPI000013D8E0	0	1	0	0	Gene3D:2.10.70.10&hmmpanther:PTHR19325&hmmpanther:PTHR19325:SF314&Superfamily_domains:SSF57535	0	chr1:g.197040668A>G	0.525	0.1921
chr1	197061891	rs6003	C	T	152	152	1025	1	T	missense_variant	MODERATE	F13B	ENSG00000143278	Transcript	ENST00000367412.1	protein_coding	3/12	0	ENST00000367412.1:c.344G>A	ENSP00000356382.1:p.Arg115His	388/2217	344/1986	115/661	R/H	cGt/cAt	rs6003&CM034655	0	-1	0	SNV	HGNC	HGNC:3534	YES	1	P1	CCDS1388.1	ENSP00000356382	P05160	0	UPI000013D8E0	0	1	tolerated	benign	Gene3D:2.10.70.10&Pfam_domain:PF00084&PROSITE_profiles:PS50923&hmmpanther:PTHR19325&hmmpanther:PTHR19325:SF314&SMART_domains:SM00032&Superfamily_domains:SSF57535&Conserved_Domains:cd00033	0	chr1:g.197061891C>T	0.7618	0.3162
chr1	197084243	rs12677	G	A	150	150	785	1	A	3_prime_UTR_variant	MODIFIER	ASPM	ENSG00000066279	Transcript	ENST00000367409.9	protein_coding	28/28	0	ENST00000367409.9:c.*81C>T	0	10747/10863	0	0	0	0	rs12677	0	-1	0	SNV	HGNC	HGNC:19048	YES	1	P1	CCDS1389.1	ENSP00000356379	Q8IZT6	0	UPI0000458904	0	1	0	0	0	0	chr1:g.197084243G>A	0.7823	0.3782
chr1	197086795	rs10754213	T	C	152	152	1295	1	C	splice_region_variant&intron_variant	LOW	ASPM	ENSG00000066279	Transcript	ENST00000367409.9	protein_coding	0	27/27	ENST00000367409.9:c.10331+8A>G	0	0	0	0	0	0	rs10754213	0	-1	0	SNV	HGNC	HGNC:19048	YES	1	P1	CCDS1389.1	ENSP00000356379	Q8IZT6	0	UPI0000458904	0	1	0	0	0	0	chr1:g.197086795T>C	0.7827	0.379
chr1	197094222	rs41304071	C	T	9	152	887	0.058	T	intron_variant	MODIFIER	ASPM	ENSG00000066279	Transcript	ENST00000367409.9	protein_coding	0	19/27	ENST00000367409.9:c.8988-42G>A	0	0	0	0	0	0	rs41304071	0	-1	0	SNV	HGNC	HGNC:19048	YES	1	P1	CCDS1389.1	ENSP00000356379	Q8IZT6	0	UPI0000458904	0	1	0	0	0	0	chr1:g.197094222C>T	0.2143	0.0431
chr1	197101312	rs3762271	G	T	9	152	1779	0.058	T	missense_variant	MODERATE	ASPM	ENSG00000066279	Transcript	ENST00000367409.9	protein_coding	18/28	0	ENST00000367409.9:c.7939C>A	ENSP00000356379.4:p.Leu2647Ile	8171/10863	7939/10434	2647/3477	L/I	Ctt/Att	rs3762271	0	-1	0	SNV	HGNC	HGNC:19048	YES	1	P1	CCDS1389.1	ENSP00000356379	Q8IZT6	0	UPI0000458904	0	1	tolerated	possibly_damaging	Gene3D:1.20.5.190&PROSITE_profiles:PS50096&hmmpanther:PTHR44613	0	chr1:g.197101312G>T	0.2143	0.0431
chr1	197101567	rs41310927	T	C	9	152	1491	0.058	C	missense_variant	MODERATE	ASPM	ENSG00000066279	Transcript	ENST00000367409.9	protein_coding	18/28	0	ENST00000367409.9:c.7684A>G	ENSP00000356379.4:p.Ser2562Gly	7916/10863	7684/10434	2562/3477	S/G	Agc/Ggc	rs41310927	0	-1	0	SNV	HGNC	HGNC:19048	YES	1	P1	CCDS1389.1	ENSP00000356379	Q8IZT6	0	UPI0000458904	0	1	deleterious	probably_damaging	Gene3D:1.20.5.190&hmmpanther:PTHR44613&SMART_domains:SM00015&Superfamily_domains:SSF52540	0	chr1:g.197101567T>C	0.2143	0.0431
chr1	197101577	rs41308365	G	A	9	152	1483	0.058	A	synonymous_variant	LOW	ASPM	ENSG00000066279	Transcript	ENST00000367409.9	protein_coding	18/28	0	ENST00000367409.9:c.7674C>T	ENSP00000356379.4:p.Ile2558%3D	7906/10863	7674/10434	2558/3477	I	atC/atT	rs41308365	0	-1	0	SNV	HGNC	HGNC:19048	YES	1	P1	CCDS1389.1	ENSP00000356379	Q8IZT6	0	UPI0000458904	0	1	0	0	Gene3D:1.20.5.190&hmmpanther:PTHR44613&SMART_domains:SM00015&Superfamily_domains:SSF52540	0	chr1:g.197101577G>A	0.2143	0.0431
chr1	197101646	rs10922162	C	T	107	152	1623	0.712	T	synonymous_variant	LOW	ASPM	ENSG00000066279	Transcript	ENST00000367409.9	protein_coding	18/28	0	ENST00000367409.9:c.7605G>A	ENSP00000356379.4:p.Val2535%3D	7837/10863	7605/10434	2535/3477	V	gtG/gtA	rs10922162	0	-1	0	SNV	HGNC	HGNC:19048	YES	1	P1	CCDS1389.1	ENSP00000356379	Q8IZT6	0	UPI0000458904	0	1	0	0	Gene3D:1.20.5.190&Pfam_domain:PF00612&PROSITE_profiles:PS50096&hmmpanther:PTHR44613&SMART_domains:SM00015&Superfamily_domains:SSF52540	0	chr1:g.197101646C>T	0.2949	0.0159
chr1	197101685	rs1412640	T	C	152	152	1693	1	C	synonymous_variant	LOW	ASPM	ENSG00000066279	Transcript	ENST00000367409.9	protein_coding	18/28	0	ENST00000367409.9:c.7566A>G	ENSP00000356379.4:p.Leu2522%3D	7798/10863	7566/10434	2522/3477	L	ttA/ttG	rs1412640	0	-1	0	SNV	HGNC	HGNC:19048	YES	1	P1	CCDS1389.1	ENSP00000356379	Q8IZT6	0	UPI0000458904	0	1	0	0	hmmpanther:PTHR44613&Superfamily_domains:SSF52540&Superfamily_domains:SSF52540	0	chr1:g.197101685T>C	0	0.497
chr1	197101771	rs964201	A	G	152	152	1856	1	G	missense_variant	MODERATE	ASPM	ENSG00000066279	Transcript	ENST00000367409.9	protein_coding	18/28	0	ENST00000367409.9:c.7480T>C	ENSP00000356379.4:p.Tyr2494His	7712/10863	7480/10434	2494/3477	Y/H	Tac/Cac	rs964201	0	-1	0	SNV	HGNC	HGNC:19048	YES	1	P1	CCDS1389.1	ENSP00000356379	Q8IZT6	0	UPI0000458904	0	1	tolerated	benign	Gene3D:1.20.5.190&hmmpanther:PTHR44613&SMART_domains:SM00015&Superfamily_domains:SSF52540	0	chr1:g.197101771A>G	0.9974	1
chr1	197103290	rs41310925	T	C	9	152	1874	0.058	C	synonymous_variant	LOW	ASPM	ENSG00000066279	Transcript	ENST00000367409.9	protein_coding	18/28	0	ENST00000367409.9:c.5961A>G	ENSP00000356379.4:p.Gln1987%3D	6193/10863	5961/10434	1987/3477	Q	caA/caG	rs41310925	0	-1	0	SNV	HGNC	HGNC:19048	YES	1	P1	CCDS1389.1	ENSP00000356379	Q8IZT6	0	UPI0000458904	0	1	0	0	Gene3D:1.20.5.190&Pfam_domain:PF00612&PROSITE_profiles:PS50096&hmmpanther:PTHR44613&SMART_domains:SM00015&Superfamily_domains:SSF52540	0	chr1:g.197103290T>C	0.2131	0.0386
chr1	197104802	rs2878749	T	C	9	152	1302	0.058	C	synonymous_variant	LOW	ASPM	ENSG00000066279	Transcript	ENST00000367409.9	protein_coding	18/28	0	ENST00000367409.9:c.4449A>G	ENSP00000356379.4:p.Lys1483%3D	4681/10863	4449/10434	1483/3477	K	aaA/aaG	rs2878749	0	-1	0	SNV	HGNC	HGNC:19048	YES	1	P1	CCDS1389.1	ENSP00000356379	Q8IZT6	0	UPI0000458904	0	1	0	0	Gene3D:1.20.5.190&Pfam_domain:PF00612&hmmpanther:PTHR44613&SMART_domains:SM00015&Superfamily_domains:SSF52540	0	chr1:g.197104802T>C	0.2145	0.0431
chr1	197122407	rs4915337	A	T	152	152	1921	1	T	synonymous_variant	LOW	ASPM	ENSG00000066279	Transcript	ENST00000367409.9	protein_coding	14/28	0	ENST00000367409.9:c.3579T>A	ENSP00000356379.4:p.Ser1193%3D	3811/10863	3579/10434	1193/3477	S	tcT/tcA	rs4915337	0	-1	0	SNV	HGNC	HGNC:19048	YES	1	P1	CCDS1389.1	ENSP00000356379	Q8IZT6	0	UPI0000458904	0	1	0	0	Pfam_domain:PF00307&PROSITE_profiles:PS50021&hmmpanther:PTHR44613&SMART_domains:SM00033&Superfamily_domains:SSF47576&Low_complexity_(Seg):seg	0	chr1:g.197122407A>T	0.7825	0.379
chr1	197124900	rs6676084	C	T	34	152	912	0.218	T	synonymous_variant	LOW	ASPM	ENSG00000066279	Transcript	ENST00000367409.9	protein_coding	12/28	0	ENST00000367409.9:c.3138G>A	ENSP00000356379.4:p.Arg1046%3D	3370/10863	3138/10434	1046/3477	R	agG/agA	rs6676084&COSM3677510	0	-1	0	SNV	HGNC	HGNC:19048	YES	1	P1	CCDS1389.1	ENSP00000356379	Q8IZT6	0	UPI0000458904	0	1	0	0	Gene3D:1.10.418.10&PROSITE_profiles:PS50021&hmmpanther:PTHR44613&SMART_domains:SM00033&Superfamily_domains:SSF47576	0	chr1:g.197124900C>T	0.2167	0.1324
chr1	197133615	rs4915344	A	G	107	152	1631	0.712	G	intron_variant	MODIFIER	ASPM	ENSG00000066279	Transcript	ENST00000367409.9	protein_coding	0	5/27	ENST00000367409.9:c.2174-20T>C	0	0	0	0	0	0	rs4915344	0	-1	0	SNV	HGNC	HGNC:19048	YES	1	P1	CCDS1389.1	ENSP00000356379	Q8IZT6	0	UPI0000458904	0	1	0	0	0	0	chr1:g.197133615A>G	0.2997	0.0265
chr1	197139912	rs1332663	C	T	152	152	1329	1	T	intron_variant	MODIFIER	ASPM	ENSG00000066279	Transcript	ENST00000367409.9	protein_coding	0	3/27	ENST00000367409.9:c.1922-41G>A	0	0	0	0	0	0	rs1332663	0	-1	0	SNV	HGNC	HGNC:19048	YES	1	P1	CCDS1389.1	ENSP00000356379	Q8IZT6	0	UPI0000458904	0	1	0	0	0	0	chr1:g.197139912C>T	0.7825	0.379
chr1	197143403	rs6677082	G	A	152	152	1669	1	A	synonymous_variant	LOW	ASPM	ENSG00000066279	Transcript	ENST00000367409.9	protein_coding	3/28	0	ENST00000367409.9:c.849C>T	ENSP00000356379.4:p.Ser283%3D	1081/10863	849/10434	283/3477	S	tcC/tcT	rs6677082	0	-1	0	SNV	HGNC	HGNC:19048	YES	1	P1	CCDS1389.1	ENSP00000356379	Q8IZT6	0	UPI0000458904	0	1	0	0	hmmpanther:PTHR44613	0	chr1:g.197143403G>A	0.7556	0.295
chr1	197328410	rs12042179	A	T	106	152	1045	0.705	T	intron_variant	MODIFIER	CRB1	ENSG00000134376	Transcript	ENST00000367400.8	protein_coding	0	1/11	ENST00000367400.8:c.71-12A>T	0	0	0	0	0	0	rs12042179	0	1	0	SNV	HGNC	HGNC:2343	YES	1	P3	CCDS1390.1	ENSP00000356370	P82279	0	UPI0000073345	0	1	0	0	0	0	chr1:g.197328410A>T	0.4032	0.0378
chr1	197347305	rs1337167	T	C	126	152	1595	0.833	C	intron_variant	MODIFIER	CRB1	ENSG00000134376	Transcript	ENST00000367400.8	protein_coding	0	3/11	ENST00000367400.8:c.849-35T>C	0	0	0	0	0	0	rs1337167	0	1	0	SNV	HGNC	HGNC:2343	YES	1	P3	CCDS1390.1	ENSP00000356370	P82279	0	UPI0000073345	0	1	0	0	0	0	chr1:g.197347305T>C	0.8393	0.9244
chr1	197421238	rs3902057	A	G	152	152	2599	1	G	synonymous_variant	LOW	CRB1	ENSG00000134376	Transcript	ENST00000367400.8	protein_coding	6/12	0	ENST00000367400.8:c.1410A>G	ENSP00000356370.3:p.Leu470%3D	1571/4958	1410/4221	470/1406	L	ctA/ctG	rs3902057	0	1	0	SNV	HGNC	HGNC:2343	YES	1	P3	CCDS1390.1	ENSP00000356370	P82279	0	UPI0000073345	0	1	0	0	Conserved_Domains:cd00054&Pfam_domain:PF00008&Gene3D:2.10.25.10&SMART_domains:SM00179&SMART_domains:SM00181&Superfamily_domains:SSF49899&Superfamily_domains:SSF57184&PROSITE_profiles:PS50026&hmmpanther:PTHR24043&hmmpanther:PTHR24043:SF10&PROSITE_patterns:PS00022&PROSITE_patterns:PS01186	0	chr1:g.197421238A>G	0.9197	0.7065
chr1	198807802	rs9660525	C	A	125	152	1706	0.827	A	non_coding_transcript_exon_variant	MODIFIER	MIR181A1HG	ENSG00000229989	Transcript	ENST00000412162.1	lincRNA	2/2	0	ENST00000412162.1:n.633G>T	0	633/942	0	0	0	0	rs9660525	0	-1	0	SNV	HGNC	HGNC:48659	0	3	0	0	0	0	0	0	0	0	0	0	0	0	chr1:g.198807802C>A	0.4772	0.2837
chr1	198826991	rs12406470	C	T	125	152	1830	0.827	T	intron_variant&non_coding_transcript_variant	MODIFIER	MIR181A1HG	ENSG00000229989	Transcript	ENST00000412162.1	lincRNA	0	1/1	ENST00000412162.1:n.191+35G>A	0	0	0	0	0	0	rs12406470	0	-1	0	SNV	HGNC	HGNC:48659	0	3	0	0	0	0	0	0	0	0	0	0	0	0	chr1:g.198826991C>T	0.5184	0.2655
chr1	198898955	rs10800597	G	A	143	152	1226	0.942	A	non_coding_transcript_exon_variant	MODIFIER	MIR181A1HG	ENSG00000229989	Transcript	ENST00000436880.2	lincRNA	2/2	0	ENST00000436880.2:n.1819C>T	0	1819/2308	0	0	0	0	rs10800597	0	-1	0	SNV	HGNC	HGNC:48659	YES	1	0	0	0	0	0	0	0	0	0	0	0	0	chr1:g.198898955G>A	0.7955	0.8533
chr1	198900385	rs10800598	T	C	143	152	1917	0.942	C	non_coding_transcript_exon_variant	MODIFIER	MIR181A1HG	ENSG00000229989	Transcript	ENST00000436880.2	lincRNA	2/2	0	ENST00000436880.2:n.389A>G	0	389/2308	0	0	0	0	rs10800598	0	-1	0	SNV	HGNC	HGNC:48659	YES	1	0	0	0	0	0	0	0	0	0	0	0	0	chr1:g.198900385T>C	0.8201	0.9107
chr1	201047168	rs3850625	G	A	14	152	2559	0.09	A	missense_variant	MODERATE	CACNA1S	ENSG00000081248	Transcript	ENST00000362061.4	protein_coding	38/44	0	ENST00000362061.4:c.4615C>T	ENSP00000355192.3:p.Arg1539Cys	4702/6028	4615/5622	1539/1873	R/C	Cgc/Tgc	rs3850625	0	-1	0	SNV	HGNC	HGNC:1397	YES	1	P2	CCDS1407.1	ENSP00000355192	Q13698	0	UPI000020471D	0	1	deleterious	benign	hmmpanther:PTHR10037&SMART_domains:SM01062&hmmpanther:PTHR10037:SF190&PDB-ENSP_mappings:2vay.B	0	chr1:g.201047168G>A	0.0841	0.0053
chr1	201050977	rs6702590	A	G	149	152	2303	0.981	G	splice_region_variant&intron_variant	LOW	CACNA1S	ENSG00000081248	Transcript	ENST00000362061.4	protein_coding	0	33/43	ENST00000362061.4:c.4113+7T>C	0	0	0	0	0	0	rs6702590	0	-1	0	SNV	HGNC	HGNC:1397	YES	1	P2	CCDS1407.1	ENSP00000355192	Q13698	0	UPI000020471D	0	1	0	0	0	0	chr1:g.201050977A>G	0.8804	0.9735
chr1	201053248	rs56183942	G	A	15	152	1986	0.096	A	synonymous_variant	LOW	CACNA1S	ENSG00000081248	Transcript	ENST00000362061.4	protein_coding	31/44	0	ENST00000362061.4:c.3822C>T	ENSP00000355192.3:p.Ile1274%3D	3909/6028	3822/5622	1274/1873	I	atC/atT	rs56183942	0	-1	0	SNV	HGNC	HGNC:1397	YES	1	P2	CCDS1407.1	ENSP00000355192	Q13698	0	UPI000020471D	0	1	0	0	hmmpanther:PTHR10037&Superfamily_domains:SSF81324&Gene3D:1.10.287.70&hmmpanther:PTHR10037:SF190&Pfam_domain:PF00520&Transmembrane_helices:TMhelix	0	chr1:g.201053248G>A	0.0533	0.0091
chr1	201065943	rs2297902	G	A	17	152	2092	0.109	A	splice_region_variant&synonymous_variant	LOW	CACNA1S	ENSG00000081248	Transcript	ENST00000362061.4	protein_coding	22/44	0	ENST00000362061.4:c.2748C>T	ENSP00000355192.3:p.His916%3D	2835/6028	2748/5622	916/1873	H	caC/caT	rs2297902	0	-1	0	SNV	HGNC	HGNC:1397	YES	1	P2	CCDS1407.1	ENSP00000355192	Q13698	0	UPI000020471D	0	1	0	0	hmmpanther:PTHR10037&Superfamily_domains:SSF81324&Gene3D:1.10.287.70&hmmpanther:PTHR10037:SF190&Pfam_domain:PF00520	0	chr1:g.201065943G>A	0.0539	0.0076
chr1	201075620	rs1998721	A	G	102	152	2655	0.679	G	splice_region_variant&intron_variant	LOW	CACNA1S	ENSG00000081248	Transcript	ENST00000362061.4	protein_coding	0	12/43	ENST00000362061.4:c.1828-5T>C	0	0	0	0	0	0	rs1998721	0	-1	0	SNV	HGNC	HGNC:1397	YES	1	P2	CCDS1407.1	ENSP00000355192	Q13698	0	UPI000020471D	0	1	0	0	0	0	chr1:g.201075620A>G	0.7596	0.4955
chr1	201077934	rs4915476	G	A	51	152	2031	0.327	A	synonymous_variant	LOW	CACNA1S	ENSG00000081248	Transcript	ENST00000362061.4	protein_coding	11/44	0	ENST00000362061.4:c.1564C>T	ENSP00000355192.3:p.Leu522%3D	1651/6028	1564/5622	522/1873	L	Ctg/Ttg	rs4915476&CM023570	0	-1	0	SNV	HGNC	HGNC:1397	YES	1	P2	CCDS1407.1	ENSP00000355192	Q13698	0	UPI000020471D	0	1	0	0	hmmpanther:PTHR10037&Pfam_domain:PF00520&Gene3D:1.20.120.350&hmmpanther:PTHR10037:SF190&Superfamily_domains:SSF81324	0	chr1:g.201077934G>A	0.1909	0.292
chr1	201077947	rs4915477	A	G	80	152	2086	0.526	G	synonymous_variant	LOW	CACNA1S	ENSG00000081248	Transcript	ENST00000362061.4	protein_coding	11/44	0	ENST00000362061.4:c.1551T>C	ENSP00000355192.3:p.Gly517%3D	1638/6028	1551/5622	517/1873	G	ggT/ggC	rs4915477&CM023569	0	-1	0	SNV	HGNC	HGNC:1397	YES	1	P2	CCDS1407.1	ENSP00000355192	Q13698	0	UPI000020471D	0	1	0	0	hmmpanther:PTHR10037&Pfam_domain:PF00520&Gene3D:1.20.120.350&hmmpanther:PTHR10037:SF190&Superfamily_domains:SSF81324	0	chr1:g.201077947A>G	0.5711	0.9433
chr1	201078007	rs16847674	G	A	26	152	2227	0.179	A	synonymous_variant	LOW	CACNA1S	ENSG00000081248	Transcript	ENST00000362061.4	protein_coding	11/44	0	ENST00000362061.4:c.1491C>T	ENSP00000355192.3:p.Asn497%3D	1578/6028	1491/5622	497/1873	N	aaC/aaT	rs16847674	0	-1	0	SNV	HGNC	HGNC:1397	YES	1	P2	CCDS1407.1	ENSP00000355192	Q13698	0	UPI000020471D	0	1	0	0	hmmpanther:PTHR10037&Pfam_domain:PF00520&Gene3D:1.20.120.350&hmmpanther:PTHR10037:SF190&Superfamily_domains:SSF81324	0	chr1:g.201078007G>A	0.122	0.1664
chr1	201083155	rs3767512	G	A	25	152	2353	0.173	A	splice_region_variant&intron_variant	LOW	CACNA1S	ENSG00000081248	Transcript	ENST00000362061.4	protein_coding	0	10/43	ENST00000362061.4:c.1393+7C>T	0	0	0	0	0	0	rs3767512	0	-1	0	SNV	HGNC	HGNC:1397	YES	1	P2	CCDS1407.1	ENSP00000355192	Q13698	0	UPI000020471D	0	1	0	0	0	0	chr1:g.201083155G>A	0.0551	0.0015
chr1	201091737	rs2296383	G	A	48	152	2407	0.321	A	synonymous_variant	LOW	CACNA1S	ENSG00000081248	Transcript	ENST00000362061.4	protein_coding	5/44	0	ENST00000362061.4:c.597C>T	ENSP00000355192.3:p.Ile199%3D	684/6028	597/5622	199/1873	I	atC/atT	rs2296383	0	-1	0	SNV	HGNC	HGNC:1397	YES	1	P2	CCDS1407.1	ENSP00000355192	Q13698	0	UPI000020471D	0	1	0	0	hmmpanther:PTHR10037&Superfamily_domains:SSF81324&hmmpanther:PTHR10037:SF190&Pfam_domain:PF00520&Transmembrane_helices:TMhelix	0	chr1:g.201091737G>A	0.3051	0.0522
chr1	201110107	rs1325310	C	T	86	152	1748	0.577	T	downstream_gene_variant	MODIFIER	ASCL5	ENSG00000232237	Transcript	ENST00000449188.2	protein_coding	0	0	0	0	0	0	0	0	0	rs1325310	3846	-1	0	SNV	HGNC	HGNC:33169	YES	3	P1	CCDS59202.1	ENSP00000472681	0	M0R2M9	UPI0002742D0F	0	0	0	0	0	0	chr1:g.201110107C>T	0.4038	0.3056
chr1	201112570	rs4506487	T	C	75	152	1697	0.494	C	downstream_gene_variant	MODIFIER	ASCL5	ENSG00000232237	Transcript	ENST00000449188.2	protein_coding	0	0	0	0	0	0	0	0	0	rs4506487	1383	-1	0	SNV	HGNC	HGNC:33169	YES	3	P1	CCDS59202.1	ENSP00000472681	0	M0R2M9	UPI0002742D0F	0	0	0	0	0	0	chr1:g.201112570T>C	0.3682	0.2874
chr1	201112815	rs2281845	C	T	88	152	2696	0.577	T	downstream_gene_variant	MODIFIER	ASCL5	ENSG00000232237	Transcript	ENST00000449188.2	protein_coding	0	0	0	0	0	0	0	0	0	rs2281845&CR118457	1138	-1	0	SNV	HGNC	HGNC:33169	YES	3	P1	CCDS59202.1	ENSP00000472681	0	M0R2M9	UPI0002742D0F	0	0	0	0	0	0	chr1:g.201112815C>T	0.5889	0.7277
chr1	201283573	rs861275	A	T	140	152	2401	0.923	T	5_prime_UTR_variant	MODIFIER	PKP1	ENSG00000081277	Transcript	ENST00000263946.7	protein_coding	1/15	0	ENST00000263946.7:c.-130A>T	0	122/5447	0	0	0	0	rs861275	0	1	0	SNV	HGNC	HGNC:9023	YES	5	0	CCDS30966.1	ENSP00000263946	Q13835	0	UPI0000131B86	0	1	0	0	0	0	chr1:g.201283573A>T	0	0.0825
chr1	201283738	rs2268147	C	T	14	152	1984	0.09	T	synonymous_variant	LOW	PKP1	ENSG00000081277	Transcript	ENST00000263946.7	protein_coding	1/15	0	ENST00000263946.7:c.36C>T	ENSP00000263946.3:p.Tyr12%3D	287/5447	36/2244	12/747	Y	taC/taT	rs2268147	0	1	0	SNV	HGNC	HGNC:9023	YES	5	0	CCDS30966.1	ENSP00000263946	Q13835	0	UPI0000131B86	0	1	0	0	hmmpanther:PTHR10372:SF3&hmmpanther:PTHR10372	0	chr1:g.201283738C>T	0.1803	0.3828
chr1	201317643	rs1722779	C	T	32	152	1484	0.218	T	synonymous_variant	LOW	PKP1	ENSG00000081277	Transcript	ENST00000263946.7	protein_coding	5/15	0	ENST00000263946.7:c.918C>T	ENSP00000263946.3:p.Ala306%3D	1169/5447	918/2244	306/747	A	gcC/gcT	rs1722779	0	1	0	SNV	HGNC	HGNC:9023	YES	5	0	CCDS30966.1	ENSP00000263946	Q13835	0	UPI0000131B86	0	1	0	0	PROSITE_profiles:PS50176&hmmpanther:PTHR10372:SF3&hmmpanther:PTHR10372&Pfam_domain:PF00514&Gene3D:1.25.10.10&SMART_domains:SM00185&Superfamily_domains:SSF48371&PDB-ENSP_mappings:1xm9.A	0	chr1:g.201317643C>T	0.1685	0.1316
chr1	201330192	rs79906867	G	A	15	152	1120	0.096	A	3_prime_UTR_variant	MODIFIER	PKP1	ENSG00000081277	Transcript	ENST00000263946.7	protein_coding	15/15	0	ENST00000263946.7:c.*151G>A	0	2646/5447	0	0	0	0	rs79906867	0	1	0	SNV	HGNC	HGNC:9023	YES	5	0	CCDS30966.1	ENSP00000263946	Q13835	0	UPI0000131B86	0	1	0	0	0	0	chr1:g.201330192G>A	0.0409	0.0083
chr1	201330233	rs114649649	G	A	16	152	559	0.103	A	3_prime_UTR_variant	MODIFIER	PKP1	ENSG00000081277	Transcript	ENST00000263946.7	protein_coding	15/15	0	ENST00000263946.7:c.*192G>A	0	2687/5447	0	0	0	0	rs114649649	0	1	0	SNV	HGNC	HGNC:9023	YES	5	0	CCDS30966.1	ENSP00000263946	Q13835	0	UPI0000131B86	0	1	0	0	0	0	chr1:g.201330233G>A	0.0439	0.0144
chr1	201330263	rs7541805	G	C	18	152	598	0.115	C	3_prime_UTR_variant	MODIFIER	PKP1	ENSG00000081277	Transcript	ENST00000263946.7	protein_coding	15/15	0	ENST00000263946.7:c.*222G>C	0	2717/5447	0	0	0	0	rs7541805	0	1	0	SNV	HGNC	HGNC:9023	YES	5	0	CCDS30966.1	ENSP00000263946	Q13835	0	UPI0000131B86	0	1	0	0	0	0	chr1:g.201330263G>C	0.1416	0.2776
chr1	201330342	rs947376	A	C	151	152	1323	0.994	C	3_prime_UTR_variant	MODIFIER	PKP1	ENSG00000081277	Transcript	ENST00000263946.7	protein_coding	15/15	0	ENST00000263946.7:c.*301A>C	0	2796/5447	0	0	0	0	rs947376	0	1	0	SNV	HGNC	HGNC:9023	YES	5	0	CCDS30966.1	ENSP00000263946	Q13835	0	UPI0000131B86	0	1	0	0	0	0	chr1:g.201330342A>C	0	0.1959
chr1	201330620	rs10920174	G	A	135	152	2383	0.891	A	3_prime_UTR_variant	MODIFIER	PKP1	ENSG00000081277	Transcript	ENST00000263946.7	protein_coding	15/15	0	ENST00000263946.7:c.*579G>A	0	3074/5447	0	0	0	0	rs10920174	0	1	0	SNV	HGNC	HGNC:9023	YES	5	0	CCDS30966.1	ENSP00000263946	Q13835	0	UPI0000131B86	0	1	0	0	0	0	chr1:g.201330620G>A	0.6294	0.1884
chr1	201330657	rs2365648	A	C	135	152	2540	0.891	C	3_prime_UTR_variant	MODIFIER	PKP1	ENSG00000081277	Transcript	ENST00000263946.7	protein_coding	15/15	0	ENST00000263946.7:c.*616A>C	0	3111/5447	0	0	0	0	rs2365648	0	1	0	SNV	HGNC	HGNC:9023	YES	5	0	CCDS30966.1	ENSP00000263946	Q13835	0	UPI0000131B86	0	1	0	0	0	0	chr1:g.201330657A>C	0	0.5401
chr1	201330724	rs1105331	A	G	135	152	2438	0.891	G	3_prime_UTR_variant	MODIFIER	PKP1	ENSG00000081277	Transcript	ENST00000263946.7	protein_coding	15/15	0	ENST00000263946.7:c.*683A>G	0	3178/5447	0	0	0	0	rs1105331	0	1	0	SNV	HGNC	HGNC:9023	YES	5	0	CCDS30966.1	ENSP00000263946	Q13835	0	UPI0000131B86	0	1	0	0	0	0	chr1:g.201330724A>G	0.6274	0.1884
chr1	201330750	rs3795628	G	A	16	152	2363	0.103	A	3_prime_UTR_variant	MODIFIER	PKP1	ENSG00000081277	Transcript	ENST00000263946.7	protein_coding	15/15	0	ENST00000263946.7:c.*709G>A	0	3204/5447	0	0	0	0	rs3795628	0	1	0	SNV	HGNC	HGNC:9023	YES	5	0	CCDS30966.1	ENSP00000263946	Q13835	0	UPI0000131B86	0	1	0	0	0	0	chr1:g.201330750G>A	0.0427	0.0076
chr1	201330772	rs3795629	G	A	135	152	2363	0.891	A	3_prime_UTR_variant	MODIFIER	PKP1	ENSG00000081277	Transcript	ENST00000263946.7	protein_coding	15/15	0	ENST00000263946.7:c.*731G>A	0	3226/5447	0	0	0	0	rs3795629	0	1	0	SNV	HGNC	HGNC:9023	YES	5	0	CCDS30966.1	ENSP00000263946	Q13835	0	UPI0000131B86	0	1	0	0	0	0	chr1:g.201330772G>A	0.6274	0.1884
chr1	201330905	rs61819986	G	T	16	152	2327	0.103	T	3_prime_UTR_variant	MODIFIER	PKP1	ENSG00000081277	Transcript	ENST00000263946.7	protein_coding	15/15	0	ENST00000263946.7:c.*864G>T	0	3359/5447	0	0	0	0	rs61819986	0	1	0	SNV	HGNC	HGNC:9023	YES	5	0	CCDS30966.1	ENSP00000263946	Q13835	0	UPI0000131B86	0	1	0	0	0	0	chr1:g.201330905G>T	0.0427	0.0076
chr1	201330965	rs3795630	T	C	16	152	1961	0.103	C	3_prime_UTR_variant	MODIFIER	PKP1	ENSG00000081277	Transcript	ENST00000263946.7	protein_coding	15/15	0	ENST00000263946.7:c.*924T>C	0	3419/5447	0	0	0	0	rs3795630	0	1	0	SNV	HGNC	HGNC:9023	YES	5	0	CCDS30966.1	ENSP00000263946	Q13835	0	UPI0000131B86	0	1	0	0	0	0	chr1:g.201330965T>C	0.0427	0.0076
chr1	201331714	rs10920175	T	C	136	152	2428	0.897	C	3_prime_UTR_variant	MODIFIER	PKP1	ENSG00000081277	Transcript	ENST00000263946.7	protein_coding	15/15	0	ENST00000263946.7:c.*1673T>C	0	4168/5447	0	0	0	0	rs10920175	0	1	0	SNV	HGNC	HGNC:9023	YES	5	0	CCDS30966.1	ENSP00000263946	Q13835	0	UPI0000131B86	0	1	0	0	0	0	chr1:g.201331714T>C	0.9042	0.8041
chr1	201331730	rs10800772	C	A	152	152	2479	1	A	3_prime_UTR_variant	MODIFIER	PKP1	ENSG00000081277	Transcript	ENST00000263946.7	protein_coding	15/15	0	ENST00000263946.7:c.*1689C>A	0	4184/5447	0	0	0	0	rs10800772	0	1	0	SNV	HGNC	HGNC:9023	YES	5	0	CCDS30966.1	ENSP00000263946	Q13835	0	UPI0000131B86	0	1	0	0	0	0	chr1:g.201331730C>A	0	0.8116
chr1	201331925	rs17425876	G	A	17	152	2157	0.122	A	3_prime_UTR_variant	MODIFIER	PKP1	ENSG00000081277	Transcript	ENST00000263946.7	protein_coding	15/15	0	ENST00000263946.7:c.*1884G>A	0	4379/5447	0	0	0	0	rs17425876	0	1	0	SNV	HGNC	HGNC:9023	YES	5	0	CCDS30966.1	ENSP00000263946	Q13835	0	UPI0000131B86	0	1	0	0	0	0	chr1:g.201331925G>A	0.1214	0.0862
chr1	201332546	rs61819987	C	G	16	152	2201	0.103	G	3_prime_UTR_variant	MODIFIER	PKP1	ENSG00000081277	Transcript	ENST00000263946.7	protein_coding	15/15	0	ENST00000263946.7:c.*2505C>G	0	5000/5447	0	0	0	0	rs61819987	0	1	0	SNV	HGNC	HGNC:9023	YES	5	0	CCDS30966.1	ENSP00000263946	Q13835	0	UPI0000131B86	0	1	0	0	0	0	chr1:g.201332546C>G	0.0423	0.0076
chr1	201332745	rs1046962	A	G	135	152	2353	0.878	G	3_prime_UTR_variant	MODIFIER	PKP1	ENSG00000081277	Transcript	ENST00000263946.7	protein_coding	15/15	0	ENST00000263946.7:c.*2704A>G	0	5199/5447	0	0	0	0	rs1046962	0	1	0	SNV	HGNC	HGNC:9023	YES	5	0	CCDS30966.1	ENSP00000263946	Q13835	0	UPI0000131B86	0	1	0	0	0	0	chr1:g.201332745A>G	0	0.7852
chr1	201332778	rs1046970	C	G	136	152	2360	0.885	G	3_prime_UTR_variant	MODIFIER	PKP1	ENSG00000081277	Transcript	ENST00000263946.7	protein_coding	15/15	0	ENST00000263946.7:c.*2737C>G	0	5232/5447	0	0	0	0	rs1046970	0	1	0	SNV	HGNC	HGNC:9023	YES	5	0	CCDS30966.1	ENSP00000263946	Q13835	0	UPI0000131B86	0	1	0	0	0	0	chr1:g.201332778C>G	0.8642	0.8616
chr1	201362426	rs1104859	T	G	119	152	2503	0.788	G	intron_variant	MODIFIER	TNNT2	ENSG00000118194	Transcript	ENST00000236918.11	protein_coding	0	11/15	ENST00000236918.11:c.601-32A>C	0	0	0	0	0	0	rs1104859	0	-1	0	SNV	HGNC	HGNC:11949	YES	5	A2	CCDS73003.1	ENSP00000236918	P45379	0	UPI0000186843	0	1	0	0	0	0	chr1:g.201362426T>G	0	0.7995
chr1	201365254	rs3729547	G	A	119	152	2522	0.788	A	synonymous_variant	LOW	TNNT2	ENSG00000118194	Transcript	ENST00000236918.11	protein_coding	9/16	0	ENST00000236918.11:c.348C>T	ENSP00000236918.8:p.Ile116%3D	348/1098	348/897	116/298	I	atC/atT	rs3729547	0	-1	0	SNV	HGNC	HGNC:11949	YES	5	A2	CCDS73003.1	ENSP00000236918	P45379	0	UPI0000186843	0	1	0	0	hmmpanther:PTHR11521:SF5&hmmpanther:PTHR11521&Pfam_domain:PF00992&Coiled-coils_(Ncoils):Coil	0	chr1:g.201365254G>A	0	0.6293
chr1	201367856	rs3729843	C	T	78	152	2548	0.526	T	intron_variant	MODIFIER	TNNT2	ENSG00000118194	Transcript	ENST00000236918.11	protein_coding	0	5/15	ENST00000236918.11:c.164-50G>A	0	0	0	0	0	0	rs3729843	0	-1	0	SNV	HGNC	HGNC:11949	YES	5	A2	CCDS73003.1	ENSP00000236918	P45379	0	UPI0000186843	0	1	0	0	0	0	chr1:g.201367856C>T	0.2855	0.0212
chr1	203186754	rs4950928	G	C	132	152	2236	0.872	C	upstream_gene_variant	MODIFIER	CHI3L1	ENSG00000133048	Transcript	ENST00000255409.8	protein_coding	0	0	0	0	0	0	0	0	0	rs4950928&CR070419	50	-1	0	SNV	HGNC	HGNC:1932	YES	1	P1	CCDS1435.1	ENSP00000255409	P36222	A0A024R969	UPI0000072E4F	0	1	0	0	0	0	chr1:g.203186754G>C	0	0.6626
chr1	203216965	rs1065761	G	C	37	152	2471	0.25	C	missense_variant	MODERATE	CHIT1	ENSG00000133063	Transcript	ENST00000367229.6	protein_coding	11/11	0	ENST00000367229.6:c.1325C>G	ENSP00000356198.1:p.Ala442Gly	1362/2248	1325/1401	442/466	A/G	gCg/gGg	rs1065761&CM074096&COSM5181179&COSM6321814&COSM6321815	0	-1	0	SNV	HGNC	HGNC:1936	YES	1	P1	CCDS1436.1	ENSP00000356198	Q13231	0	UPI00000399C1	0	1	tolerated	benign	PDB-ENSP_mappings:1waw.A&PDB-ENSP_mappings:1wb0.A&Gene3D:2.170.140.10&PDB-ENSP_mappings:5hbf.A&PDB-ENSP_mappings:5hbf.B&Pfam_domain:PF01607&PROSITE_profiles:PS50940&hmmpanther:PTHR11177&hmmpanther:PTHR11177:SF248&SMART_domains:SM00494&Superfamily_domains:SSF57625	0	chr1:g.203216965G>C	0.1096	0.1082
chr1	203225058	rs2297950	C	T	69	152	2510	0.455	T	missense_variant	MODERATE	CHIT1	ENSG00000133063	Transcript	ENST00000367229.6	protein_coding	4/11	0	ENST00000367229.6:c.304G>A	ENSP00000356198.1:p.Gly102Ser	341/2248	304/1401	102/466	G/S	Ggc/Agc	rs2297950&CM065066	0	-1	0	SNV	HGNC	HGNC:1936	YES	1	P1	CCDS1436.1	ENSP00000356198	Q13231	0	UPI00000399C1	0	1	deleterious	probably_damaging	PDB-ENSP_mappings:1guv.A&PDB-ENSP_mappings:1hki.A&PDB-ENSP_mappings:1hkj.A&PDB-ENSP_mappings:1hkk.A&PDB-ENSP_mappings:1hkm.A&PDB-ENSP_mappings:1lg1.A&PDB-ENSP_mappings:1lg2.A&PDB-ENSP_mappings:1lq0.A&PDB-ENSP_mappings:1waw.A&PDB-ENSP_mappings:1wb0.A&Gene3D:3.20.20.80&PDB-ENSP_mappings:4wjx.A&PDB-ENSP_mappings:4wk9.A&PDB-ENSP_mappings:4wka.A&PDB-ENSP_mappings:4wkf.A&PDB-ENSP_mappings:4wkh.A&PDB-EN…	0	chr1:g.203225058C>T	0.2909	0.2738
chr1	204160543	rs5707	A	C	37	152	2269	0.237	C	intron_variant	MODIFIER	REN	ENSG00000143839	Transcript	ENST00000272190.9	protein_coding	0	4/9	ENST00000272190.9:c.492+17T>G	0	0	0	0	0	0	rs5707&CS080736	0	-1	0	SNV	HGNC	HGNC:9958	YES	1	P2	CCDS30981.1	ENSP00000272190	P00797	0	UPI000000091F	0	1	0	0	0	0	chr1:g.204160543A>C	0.2812	0.2837
chr1	204162058	rs5705	T	G	35	152	2424	0.224	G	synonymous_variant	LOW	REN	ENSG00000143839	Transcript	ENST00000272190.9	protein_coding	2/10	0	ENST00000272190.9:c.204A>C	ENSP00000272190.8:p.Thr68%3D	248/1462	204/1221	68/406	T	acA/acC	rs5705	0	-1	0	SNV	HGNC	HGNC:9958	YES	1	P2	CCDS30981.1	ENSP00000272190	P00797	0	UPI000000091F	0	1	0	0	PDB-ENSP_mappings:1bbs.A&PDB-ENSP_mappings:1bbs.B&PDB-ENSP_mappings:1rne.A&Gene3D:2.40.70.10&PDB-ENSP_mappings:2bks.A&PDB-ENSP_mappings:2bks.B&PDB-ENSP_mappings:2bkt.A&PDB-ENSP_mappings:2bkt.B&PDB-ENSP_mappings:2iko.A&PDB-ENSP_mappings:2iko.B&PDB-ENSP_mappings:2iku.A&PDB-ENSP_mappings:2iku.B&PDB-ENSP_mappings:2il2.A&PDB-ENSP_mappings:2il2.B&PDB-ENSP_mappings:2ren.A&PDB-ENSP_mappings:2v0z.C&PDB-EN…	0	chr1:g.204162058T>G	0.1701	0.3177
chr1	205160191	rs1062715	G	A	72	152	2143	0.474	A	synonymous_variant	LOW	DSTYK	ENSG00000133059	Transcript	ENST00000367162.8	protein_coding	8/13	0	ENST00000367162.8:c.2028C>T	ENSP00000356130.3:p.Phe676%3D	2195/8010	2028/2790	676/929	F	ttC/ttT	rs1062715	0	-1	0	SNV	HGNC	HGNC:29043	YES	1	P1	CCDS1451.1	ENSP00000356130	Q6XUX3	0	UPI00001D7D39	0	1	0	0	PROSITE_profiles:PS50011&Conserved_Domains:cd13975&hmmpanther:PTHR13902&hmmpanther:PTHR13902:SF61&PROSITE_patterns:PS00107&Pfam_domain:PF07714&Gene3D:1.10.510.10&SMART_domains:SM00220&Superfamily_domains:SSF56112	0	chr1:g.205160191G>A	0.3714	0.4175
chr1	205161285	rs3851294	A	G	152	152	2072	1	G	missense_variant	MODERATE	DSTYK	ENSG00000133059	Transcript	ENST00000367162.8	protein_coding	7/13	0	ENST00000367162.8:c.1921T>C	ENSP00000356130.3:p.Cys641Arg	2088/8010	1921/2790	641/929	C/R	Tgt/Cgt	rs3851294	0	-1	0	SNV	HGNC	HGNC:29043	YES	1	P1	CCDS1451.1	ENSP00000356130	Q6XUX3	0	UPI00001D7D39	0	1	tolerated	benign	hmmpanther:PTHR13902&hmmpanther:PTHR13902:SF61	0	chr1:g.205161285A>G	0	0.9947
chr1	205921551	rs12759719	T	C	152	152	1934	1	C	intron_variant	MODIFIER	SLC26A9	ENSG00000174502	Transcript	ENST00000367134.2	protein_coding	0	17/21	ENST00000367134.2:c.2055+15A>G	0	0	0	0	0	0	rs12759719	0	-1	0	SNV	HGNC	HGNC:14469	YES	5	P4	CCDS30989.1	ENSP00000356102	Q7LBE3	0	UPI000013DF98	0	0	0	0	0	0	chr1:g.205921551T>C	0	0.9168
chr1	206773062	rs1800872	T	G	74	152	2476	0.474	G	upstream_gene_variant	MODIFIER	IL10	ENSG00000136634	Transcript	ENST00000423557.1	protein_coding	0	0	0	0	0	0	0	0	0	rs1800872&CR003842	568	-1	0	SNV	HGNC	HGNC:5962	YES	1	P1	CCDS1467.1	ENSP00000412237	P22301	Q6FGW4	UPI0000034E50	0	1	0	0	0	0	chr1:g.206773062T>G	0.5651	0.5635
chr1	206933133	rs291102	G	A	50	152	2629	0.333	A	missense_variant	MODERATE	PIGR	ENSG00000162896	Transcript	ENST00000356495.5	protein_coding	7/11	0	ENST00000356495.5:c.1739C>T	ENSP00000348888.4:p.Ala580Val	1923/4275	1739/2295	580/764	A/V	gCt/gTt	rs291102&CM035762	0	-1	0	SNV	HGNC	HGNC:8968	YES	1	P1	CCDS1474.1	ENSP00000348888	P01833	0	UPI000007407E	0	0	tolerated	benign	PDB-ENSP_mappings:2ocw.A&PDB-ENSP_mappings:3chn.S&PDB-ENSP_mappings:3cm9.S&hmmpanther:PTHR11860&hmmpanther:PTHR11860:SF82	0	chr1:g.206933133G>A	0.2668	0.7632
chr1	207090484	rs6690037	A	G	117	152	1945	0.763	G	splice_region_variant&intron_variant	LOW	C4BPB	ENSG00000123843	Transcript	ENST00000243611.9	protein_coding	0	2/5	ENST00000243611.9:c.232+3A>G	0	0	0	0	0	0	rs6690037	0	1	0	SNV	HGNC	HGNC:1328	YES	1	P3	CCDS1476.1	ENSP00000243611	P20851	0	UPI0000126C25	0	0	0	0	0	0	chr1:g.207090484A>G	0.4435	0.0658
chr1	207096574	rs8942	C	T	23	152	2435	0.16	T	synonymous_variant	LOW	C4BPB	ENSG00000123843	Transcript	ENST00000243611.9	protein_coding	4/6	0	ENST00000243611.9:c.462C>T	ENSP00000243611.5:p.Asn154%3D	756/1117	462/759	154/252	N	aaC/aaT	rs8942	0	1	0	SNV	HGNC	HGNC:1328	YES	1	P3	CCDS1476.1	ENSP00000243611	P20851	0	UPI0000126C25	0	0	0	0	Gene3D:2.10.70.10&Pfam_domain:PF00084&PROSITE_profiles:PS50923&hmmpanther:PTHR19325&hmmpanther:PTHR19325:SF40&SMART_domains:SM00032&Superfamily_domains:SSF57535&Conserved_Domains:cd00033	0	chr1:g.207096574C>T	0.3898	0.885
chr1	207124335	rs1126618	T	C	151	152	2047	0.994	C	synonymous_variant	LOW	C4BPA	ENSG00000123838	Transcript	ENST00000367070.8	protein_coding	6/12	0	ENST00000367070.8:c.675T>C	ENSP00000356037.3:p.Gly225%3D	898/2272	675/1794	225/597	G	ggT/ggC	rs1126618	0	1	0	SNV	HGNC	HGNC:1325	YES	1	P1	CCDS1477.1	ENSP00000356037	P04003	0	UPI0000126C28	0	0	0	0	Gene3D:2.10.70.10&Pfam_domain:PF00084&PROSITE_profiles:PS50923&hmmpanther:PTHR19325&hmmpanther:PTHR19325:SF341&SMART_domains:SM00032&Superfamily_domains:SSF57535&Conserved_Domains:cd00033	0	chr1:g.207124335T>C	0	0.9198
chr1	207131555	rs4844573	T	C	66	152	1873	0.436	C	missense_variant	MODERATE	C4BPA	ENSG00000123838	Transcript	ENST00000367070.8	protein_coding	8/12	0	ENST00000367070.8:c.899T>C	ENSP00000356037.3:p.Ile300Thr	1122/2272	899/1794	300/597	I/T	aTt/aCt	rs4844573	0	1	0	SNV	HGNC	HGNC:1325	YES	1	P1	CCDS1477.1	ENSP00000356037	P04003	0	UPI0000126C28	0	0	tolerated	benign	Gene3D:2.10.70.10&Pfam_domain:PF00084&PROSITE_profiles:PS50923&hmmpanther:PTHR19325&hmmpanther:PTHR19325:SF341&SMART_domains:SM00032&Superfamily_domains:SSF57535&Conserved_Domains:cd00033	0	chr1:g.207131555T>C	0.4898	0.8374
chr1	207472977	rs1048971	G	A	13	152	2127	0.083	A	synonymous_variant	LOW	CR2	ENSG00000117322	Transcript	ENST00000367057.7	protein_coding	10/20	0	ENST00000367057.7:c.1776G>A	ENSP00000356024.3:p.Leu592%3D	1965/4240	1776/3279	592/1092	L	ctG/ctA	rs1048971	0	1	0	SNV	HGNC	HGNC:2336	YES	1	A2	CCDS31007.1	ENSP00000356024	P20023	0	UPI0000366600	0	1	0	0	Gene3D:2.10.70.10&Pfam_domain:PF00084&PROSITE_profiles:PS50923&hmmpanther:PTHR19325&hmmpanther:PTHR19325:SF391&SMART_domains:SM00032&Superfamily_domains:SSF57535&Conserved_Domains:cd00033	0	chr1:g.207472977G>A	0.4004	0.7595
chr1	207480050	rs17617	C	A	151	152	2102	0.994	A	missense_variant	MODERATE	CR2	ENSG00000117322	Transcript	ENST00000367057.7	protein_coding	18/20	0	ENST00000367057.7:c.3185C>A	ENSP00000356024.3:p.Ala1062Glu	3374/4240	3185/3279	1062/1092	A/E	gCa/gAa	rs17617	0	1	0	SNV	HGNC	HGNC:2336	YES	1	A2	CCDS31007.1	ENSP00000356024	P20023	0	UPI0000366600	0	1	tolerated	benign	hmmpanther:PTHR19325&hmmpanther:PTHR19325:SF391	0	chr1:g.207480050C>A	0.9429	0.9962
chr1	207793980	rs2724390	A	G	18	152	1137	0.115	G	3_prime_UTR_variant	MODIFIER	CD46	ENSG00000117335	Transcript	ENST00000322875.8	protein_coding	13/13	0	ENST00000322875.8:c.*389A>G	0	1745/3278	0	0	0	0	rs2724390	0	1	0	SNV	HGNC	HGNC:6953	YES	1	P4	CCDS1482.1	ENSP00000313875	P15529	0	UPI000015FF6E	0	1	0	0	0	0	chr1:g.207793980A>G	0.0266	0.0635
chr1	207794374	rs7144	T	C	121	152	1777	0.801	C	3_prime_UTR_variant	MODIFIER	CD46	ENSG00000117335	Transcript	ENST00000322875.8	protein_coding	13/13	0	ENST00000322875.8:c.*783T>C	0	2139/3278	0	0	0	0	rs7144	0	1	0	SNV	HGNC	HGNC:6953	YES	1	P4	CCDS1482.1	ENSP00000313875	P15529	0	UPI000015FF6E	0	1	0	0	0	0	chr1:g.207794374T>C	0.3472	0.4387
chr1	209614868	rs926387	T	C	138	152	2474	0.91	C	downstream_gene_variant	MODIFIER	LAMB3	ENSG00000196878	Transcript	ENST00000391911.5	protein_coding	0	0	0	0	0	0	0	0	0	rs926387	7	-1	0	SNV	HGNC	HGNC:6490	YES	1	P1	CCDS1487.1	ENSP00000375778	Q13751	A0A0S2Z3R6	UPI000012E76F	0	1	0	0	0	0	chr1:g.209614868T>C	0.7748	0.9644
chr1	209615169	rs2566	G	A	89	152	2506	0.583	A	3_prime_UTR_variant	MODIFIER	LAMB3	ENSG00000196878	Transcript	ENST00000391911.5	protein_coding	22/22	0	ENST00000391911.5:c.*102C>T	0	4011/4305	0	0	0	0	rs2566&CR1010233	0	-1	0	SNV	HGNC	HGNC:6490	YES	1	P1	CCDS1487.1	ENSP00000375778	Q13751	A0A0S2Z3R6	UPI000012E76F	0	1	0	0	0	0	chr1:g.209615169G>A	0.2951	0.2405
chr1	209615358	rs1049607	T	C	49	152	2393	0.327	C	synonymous_variant	LOW	LAMB3	ENSG00000196878	Transcript	ENST00000391911.5	protein_coding	22/22	0	ENST00000391911.5:c.3432A>G	ENSP00000375778.1:p.Ser1144%3D	3822/4305	3432/3519	1144/1172	S	tcA/tcG	rs1049607	0	-1	0	SNV	HGNC	HGNC:6490	YES	1	P1	CCDS1487.1	ENSP00000375778	Q13751	A0A0S2Z3R6	UPI000012E76F	0	1	0	0	hmmpanther:PTHR10574&hmmpanther:PTHR10574:SF268	0	chr1:g.209615358T>C	0.4633	0.6694
chr1	209618584	rs2076222	G	T	28	152	2423	0.192	T	missense_variant	MODERATE	LAMB3	ENSG00000196878	Transcript	ENST00000391911.5	protein_coding	18/22	0	ENST00000391911.5:c.2777C>A	ENSP00000375778.1:p.Ala926Asp	3167/4305	2777/3519	926/1172	A/D	gCt/gAt	rs2076222	0	-1	0	SNV	HGNC	HGNC:6490	YES	1	P1	CCDS1487.1	ENSP00000375778	Q13751	A0A0S2Z3R6	UPI000012E76F	0	1	tolerated	probably_damaging	hmmpanther:PTHR10574&hmmpanther:PTHR10574:SF268	0	chr1:g.209618584G>T	0.0891	0.0023
chr1	209623853	rs2072937	A	G	28	152	2145	0.192	G	synonymous_variant	LOW	LAMB3	ENSG00000196878	Transcript	ENST00000391911.5	protein_coding	14/22	0	ENST00000391911.5:c.2124T>C	ENSP00000375778.1:p.Ser708%3D	2514/4305	2124/3519	708/1172	S	agT/agC	rs2072937	0	-1	0	SNV	HGNC	HGNC:6490	YES	1	P1	CCDS1487.1	ENSP00000375778	Q13751	A0A0S2Z3R6	UPI000012E76F	0	1	0	0	hmmpanther:PTHR10574&hmmpanther:PTHR10574:SF268	0	chr1:g.209623853A>G	0.0887	0.0023
chr1	209623908	rs2229466	T	C	28	152	2139	0.192	C	missense_variant	MODERATE	LAMB3	ENSG00000196878	Transcript	ENST00000391911.5	protein_coding	14/22	0	ENST00000391911.5:c.2069A>G	ENSP00000375778.1:p.Asn690Ser	2459/4305	2069/3519	690/1172	N/S	aAt/aGt	rs2229466	0	-1	0	SNV	HGNC	HGNC:6490	YES	1	P1	CCDS1487.1	ENSP00000375778	Q13751	A0A0S2Z3R6	UPI000012E76F	0	1	tolerated	benign	hmmpanther:PTHR10574&hmmpanther:PTHR10574:SF268	0	chr1:g.209623908T>C	0.0895	0.0045
chr1	209625860	rs2229465	A	G	32	152	2236	0.218	G	synonymous_variant	LOW	LAMB3	ENSG00000196878	Transcript	ENST00000391911.5	protein_coding	13/22	0	ENST00000391911.5:c.1764T>C	ENSP00000375778.1:p.Tyr588%3D	2154/4305	1764/3519	588/1172	Y	taT/taC	rs2229465	0	-1	0	SNV	HGNC	HGNC:6490	YES	1	P1	CCDS1487.1	ENSP00000375778	Q13751	A0A0S2Z3R6	UPI000012E76F	0	1	0	0	hmmpanther:PTHR10574&hmmpanther:PTHR10574:SF268	0	chr1:g.209625860A>G	0.094	0.0015
chr1	209625908	rs2179402	A	G	129	152	2432	0.84	G	synonymous_variant	LOW	LAMB3	ENSG00000196878	Transcript	ENST00000391911.5	protein_coding	13/22	0	ENST00000391911.5:c.1716T>C	ENSP00000375778.1:p.Cys572%3D	2106/4305	1716/3519	572/1172	C	tgT/tgC	rs2179402	0	-1	0	SNV	HGNC	HGNC:6490	YES	1	P1	CCDS1487.1	ENSP00000375778	Q13751	A0A0S2Z3R6	UPI000012E76F	0	1	0	0	Gene3D:2.10.25.10&Pfam_domain:PF00053&PROSITE_patterns:PS01248&PROSITE_profiles:PS50027&hmmpanther:PTHR10574&hmmpanther:PTHR10574:SF268&SMART_domains:SM00180&Superfamily_domains:SSF57196&Conserved_Domains:cd00055	0	chr1:g.209625908A>G	0.765	0.7837
chr1	209626885	rs2076349	C	T	93	152	2453	0.609	T	missense_variant	MODERATE	LAMB3	ENSG00000196878	Transcript	ENST00000391911.5	protein_coding	12/22	0	ENST00000391911.5:c.1579G>A	ENSP00000375778.1:p.Val527Met	1969/4305	1579/3519	527/1172	V/M	Gtg/Atg	rs2076349	0	-1	0	SNV	HGNC	HGNC:6490	YES	1	P1	CCDS1487.1	ENSP00000375778	Q13751	A0A0S2Z3R6	UPI000012E76F	0	1	tolerated	benign	Prints_domain:PR00011&PROSITE_profiles:PS50027&hmmpanther:PTHR10574&hmmpanther:PTHR10574:SF268&SMART_domains:SM00180&Conserved_Domains:cd00055	0	chr1:g.209626885C>T	0.2552	0.3169
chr1	209626996	rs2076350	C	T	94	152	2526	0.615	T	intron_variant	MODIFIER	LAMB3	ENSG00000196878	Transcript	ENST00000391911.5	protein_coding	0	11/21	ENST00000391911.5:c.1486-18G>A	0	0	0	0	0	0	rs2076350	0	-1	0	SNV	HGNC	HGNC:6490	YES	1	P1	CCDS1487.1	ENSP00000375778	Q13751	A0A0S2Z3R6	UPI000012E76F	0	1	0	0	0	0	chr1:g.209626996C>T	0.2572	0.3185
chr1	209628174	rs2076351	C	T	66	152	2195	0.423	T	synonymous_variant	LOW	LAMB3	ENSG00000196878	Transcript	ENST00000391911.5	protein_coding	10/22	0	ENST00000391911.5:c.1149G>A	ENSP00000375778.1:p.Pro383%3D	1539/4305	1149/3519	383/1172	P	ccG/ccA	rs2076351	0	-1	0	SNV	HGNC	HGNC:6490	YES	1	P1	CCDS1487.1	ENSP00000375778	Q13751	A0A0S2Z3R6	UPI000012E76F	0	1	0	0	Gene3D:2.10.25.10&Pfam_domain:PF00053&PROSITE_profiles:PS50027&hmmpanther:PTHR10574&hmmpanther:PTHR10574:SF268&SMART_domains:SM00180&Superfamily_domains:SSF57196&Conserved_Domains:cd00055	0	chr1:g.209628174C>T	0.1154	0.1634
chr1	209630750	rs4844863	G	A	129	152	2370	0.84	A	intron_variant	MODIFIER	LAMB3	ENSG00000196878	Transcript	ENST00000391911.5	protein_coding	0	7/21	ENST00000391911.5:c.823-15C>T	0	0	0	0	0	0	rs4844863	0	-1	0	SNV	HGNC	HGNC:6490	YES	1	P1	CCDS1487.1	ENSP00000375778	Q13751	A0A0S2Z3R6	UPI000012E76F	0	1	0	0	0	0	chr1:g.209630750G>A	0.8233	0.8275
chr1	209632550	rs2072940	C	G	20	152	1747	0.128	G	intron_variant	MODIFIER	LAMB3	ENSG00000196878	Transcript	ENST00000391911.5	protein_coding	0	7/21	ENST00000391911.5:c.822+33G>C	0	0	0	0	0	0	rs2072940	0	-1	0	SNV	HGNC	HGNC:6490	YES	1	P1	CCDS1487.1	ENSP00000375778	Q13751	A0A0S2Z3R6	UPI000012E76F	0	1	0	0	0	0	chr1:g.209632550C>G	0.0954	0.0613
chr1	209634437	rs12410975	C	T	23	152	2081	0.16	T	intron_variant	MODIFIER	LAMB3	ENSG00000196878	Transcript	ENST00000391911.5	protein_coding	0	5/21	ENST00000391911.5:c.564+10G>A	0	0	0	0	0	0	rs12410975	0	-1	0	SNV	HGNC	HGNC:6490	YES	1	P1	CCDS1487.1	ENSP00000375778	Q13751	A0A0S2Z3R6	UPI000012E76F	0	1	0	0	0	0	chr1:g.209634437C>T	0.0795	0.0015
chr1	209634470	rs2235542	T	C	23	152	2032	0.16	C	missense_variant	MODERATE	LAMB3	ENSG00000196878	Transcript	ENST00000391911.5	protein_coding	5/22	0	ENST00000391911.5:c.541A>G	ENSP00000375778.1:p.Asn181Asp	931/4305	541/3519	181/1172	N/D	Aat/Gat	rs2235542	0	-1	0	SNV	HGNC	HGNC:6490	YES	1	P1	CCDS1487.1	ENSP00000375778	Q13751	A0A0S2Z3R6	UPI000012E76F	0	1	tolerated	benign	Gene3D:2.60.120.1490&Pfam_domain:PF00055&PROSITE_profiles:PS51117&hmmpanther:PTHR10574&hmmpanther:PTHR10574:SF268&SMART_domains:SM00136	0	chr1:g.209634470T>C	0.0851	0.0023
chr1	209634627	rs1130667	G	A	16	152	1907	0.103	A	synonymous_variant	LOW	LAMB3	ENSG00000196878	Transcript	ENST00000391911.5	protein_coding	5/22	0	ENST00000391911.5:c.384C>T	ENSP00000375778.1:p.Pro128%3D	774/4305	384/3519	128/1172	P	ccC/ccT	rs1130667	0	-1	0	SNV	HGNC	HGNC:6490	YES	1	P1	CCDS1487.1	ENSP00000375778	Q13751	A0A0S2Z3R6	UPI000012E76F	0	1	0	0	Gene3D:2.60.120.1490&Pfam_domain:PF00055&PROSITE_profiles:PS51117&hmmpanther:PTHR10574&hmmpanther:PTHR10574:SF268&SMART_domains:SM00136	0	chr1:g.209634627G>A	0.2454	0.0908
chr1	209637898	rs192386323	G	A	22	152	2193	0.154	A	intron_variant	MODIFIER	LAMB3	ENSG00000196878	Transcript	ENST00000391911.5	protein_coding	0	4/21	ENST00000391911.5:c.372+10C>T	0	0	0	0	0	0	rs192386323	0	-1	0	SNV	HGNC	HGNC:6490	YES	1	P1	CCDS1487.1	ENSP00000375778	Q13751	A0A0S2Z3R6	UPI000012E76F	0	1	0	0	0	0	chr1:g.209637898G>A	0.0066	0
chr1	209638484	rs2076355	A	T	113	152	2687	0.75	T	intron_variant	MODIFIER	LAMB3	ENSG00000196878	Transcript	ENST00000391911.5	protein_coding	0	3/21	ENST00000391911.5:c.298+50T>A	0	0	0	0	0	0	rs2076355	0	-1	0	SNV	HGNC	HGNC:6490	YES	1	P1	CCDS1487.1	ENSP00000375778	Q13751	A0A0S2Z3R6	UPI000012E76F	0	1	0	0	0	0	chr1:g.209638484A>T	0.4551	0.3533
chr1	209638541	rs2076356	T	G	39	152	2431	0.25	G	synonymous_variant	LOW	LAMB3	ENSG00000196878	Transcript	ENST00000391911.5	protein_coding	3/22	0	ENST00000391911.5:c.291A>C	ENSP00000375778.1:p.Ser97%3D	681/4305	291/3519	97/1172	S	tcA/tcC	rs2076356	0	-1	0	SNV	HGNC	HGNC:6490	YES	1	P1	CCDS1487.1	ENSP00000375778	Q13751	A0A0S2Z3R6	UPI000012E76F	0	1	0	0	Gene3D:2.60.120.1490&Pfam_domain:PF00055&PROSITE_profiles:PS51117&hmmpanther:PTHR10574&hmmpanther:PTHR10574:SF268&SMART_domains:SM00136	0	chr1:g.209638541T>G	0.4325	0.3517
chr1	209650009	rs2228339	G	A	92	152	2341	0.603	A	synonymous_variant	LOW	LAMB3	ENSG00000196878	Transcript	ENST00000391911.5	protein_coding	2/22	0	ENST00000391911.5:c.138C>T	ENSP00000375778.1:p.Thr46%3D	528/4305	138/3519	46/1172	T	acC/acT	rs2228339	0	-1	0	SNV	HGNC	HGNC:6490	YES	1	P1	CCDS1487.1	ENSP00000375778	Q13751	A0A0S2Z3R6	UPI000012E76F	0	1	0	0	Gene3D:2.60.120.1490&Pfam_domain:PF00055&PROSITE_profiles:PS51117&hmmpanther:PTHR10574&hmmpanther:PTHR10574:SF268&SMART_domains:SM00136	0	chr1:g.209650009G>A	0.2979	0.2088
chr1	209706914	rs12086634	T	G	34	152	2141	0.218	G	intron_variant	MODIFIER	HSD11B1	ENSG00000117594	Transcript	ENST00000367028.6	protein_coding	0	4/6	ENST00000367028.6:c.332-29T>G	0	0	0	0	0	0	rs12086634&CS032073	0	1	0	SNV	HGNC	HGNC:5208	YES	5	P1	CCDS1489.1	ENSP00000355995	P28845	X5D2L1	UPI000004C796	0	1	0	0	0	0	chr1:g.209706914T>G	0.1971	0.1808
chr1	209785823	rs1856161	C	T	78	152	2225	0.5	T	3_prime_UTR_variant	MODIFIER	IRF6	ENSG00000117595	Transcript	ENST00000367021.8	protein_coding	9/9	0	ENST00000367021.8:c.*2597G>A	0	4272/4478	0	0	0	0	rs1856161	0	-1	0	SNV	HGNC	HGNC:6121	YES	1	P1	CCDS1492.1	ENSP00000355988	O14896	G0Z349	UPI000012D88D	0	1	0	0	0	0	chr1:g.209785823C>T	0.1324	0.0015
chr1	209786269	rs1044516	G	T	78	152	2406	0.5	T	3_prime_UTR_variant	MODIFIER	IRF6	ENSG00000117595	Transcript	ENST00000367021.8	protein_coding	9/9	0	ENST00000367021.8:c.*2151C>A	0	3826/4478	0	0	0	0	rs1044516	0	-1	0	SNV	HGNC	HGNC:6121	YES	1	P1	CCDS1492.1	ENSP00000355988	O14896	G0Z349	UPI000012D88D	0	1	0	0	0	0	chr1:g.209786269G>T	0.3099	0.2504
chr1	209786527	rs680331	G	A	115	152	2101	0.763	A	3_prime_UTR_variant	MODIFIER	IRF6	ENSG00000117595	Transcript	ENST00000367021.8	protein_coding	9/9	0	ENST00000367021.8:c.*1893C>T	0	3568/4478	0	0	0	0	rs680331	0	-1	0	SNV	HGNC	HGNC:6121	YES	1	P1	CCDS1492.1	ENSP00000355988	O14896	G0Z349	UPI000012D88D	0	1	0	0	0	0	chr1:g.209786527G>A	0.8081	0.8722
chr1	209787091	rs2235372	G	A	78	152	1732	0.5	A	3_prime_UTR_variant	MODIFIER	IRF6	ENSG00000117595	Transcript	ENST00000367021.8	protein_coding	9/9	0	ENST00000367021.8:c.*1329C>T	0	3004/4478	0	0	0	0	rs2235372	0	-1	0	SNV	HGNC	HGNC:6121	YES	1	P1	CCDS1492.1	ENSP00000355988	O14896	G0Z349	UPI000012D88D	0	1	0	0	0	0	chr1:g.209787091G>A	0.2991	0.2564
chr1	209787580	rs742214	T	C	78	152	1800	0.5	C	3_prime_UTR_variant	MODIFIER	IRF6	ENSG00000117595	Transcript	ENST00000367021.8	protein_coding	9/9	0	ENST00000367021.8:c.*840A>G	0	2515/4478	0	0	0	0	rs742214	0	-1	0	SNV	HGNC	HGNC:6121	YES	1	P1	CCDS1492.1	ENSP00000355988	O14896	G0Z349	UPI000012D88D	0	1	0	0	0	0	chr1:g.209787580T>C	0.2971	0.2504
chr1	209787678	rs742215	T	A	78	152	1818	0.5	A	3_prime_UTR_variant	MODIFIER	IRF6	ENSG00000117595	Transcript	ENST00000367021.8	protein_coding	9/9	0	ENST00000367021.8:c.*742A>T	0	2417/4478	0	0	0	0	rs742215	0	-1	0	SNV	HGNC	HGNC:6121	YES	1	P1	CCDS1492.1	ENSP00000355988	O14896	G0Z349	UPI000012D88D	0	1	0	0	0	0	chr1:g.209787678T>A	0.3037	0.2753
chr1	209787755	rs4844899	G	T	17	152	2202	0.109	T	3_prime_UTR_variant	MODIFIER	IRF6	ENSG00000117595	Transcript	ENST00000367021.8	protein_coding	9/9	0	ENST00000367021.8:c.*665C>A	0	2340/4478	0	0	0	0	rs4844899	0	-1	0	SNV	HGNC	HGNC:6121	YES	1	P1	CCDS1492.1	ENSP00000355988	O14896	G0Z349	UPI000012D88D	0	1	0	0	0	0	chr1:g.209787755G>T	0.0088	0
chr1	209790735	rs2235371	C	T	78	152	2891	0.5	T	missense_variant	MODERATE	IRF6	ENSG00000117595	Transcript	ENST00000367021.8	protein_coding	7/9	0	ENST00000367021.8:c.820G>A	ENSP00000355988.3:p.Val274Ile	1091/4478	820/1404	274/467	V/I	Gtc/Atc	rs2235371&CM052248	0	-1	0	SNV	HGNC	HGNC:6121	YES	1	P1	CCDS1492.1	ENSP00000355988	O14896	G0Z349	UPI000012D88D	0	1	tolerated	possibly_damaging	Gene3D:2.60.200.10&Pfam_domain:PF10401&hmmpanther:PTHR11949&hmmpanther:PTHR11949:SF9&SMART_domains:SM01243&Superfamily_domains:SSF49879	0	chr1:g.209790735C>T	0.1326	0.0015
chr1	209792242	rs2235375	G	C	111	152	2465	0.737	C	intron_variant	MODIFIER	IRF6	ENSG00000117595	Transcript	ENST00000367021.8	protein_coding	0	6/8	ENST00000367021.8:c.667+27C>G	0	0	0	0	0	0	rs2235375	0	-1	0	SNV	HGNC	HGNC:6121	YES	1	P1	CCDS1492.1	ENSP00000355988	O14896	G0Z349	UPI000012D88D	0	1	0	0	0	0	chr1:g.209792242G>C	0.4052	0.2474
chr1	209795339	rs2013162	C	A	115	152	3036	0.763	A	synonymous_variant	LOW	IRF6	ENSG00000117595	Transcript	ENST00000367021.8	protein_coding	5/9	0	ENST00000367021.8:c.459G>T	ENSP00000355988.3:p.Ser153%3D	730/4478	459/1404	153/467	S	tcG/tcT	rs2013162	0	-1	0	SNV	HGNC	HGNC:6121	YES	1	P1	CCDS1492.1	ENSP00000355988	O14896	G0Z349	UPI000012D88D	0	1	0	0	hmmpanther:PTHR11949&hmmpanther:PTHR11949:SF9&MobiDB_lite:mobidb-lite	0	chr1:g.209795339C>A	0.4038	0.2428
chr1	209796557	rs7552506	G	C	37	152	2090	0.263	C	splice_region_variant&intron_variant	LOW	IRF6	ENSG00000117595	Transcript	ENST00000367021.8	protein_coding	0	3/8	ENST00000367021.8:c.175-5C>G	0	0	0	0	0	0	rs7552506	0	-1	0	SNV	HGNC	HGNC:6121	YES	1	P1	CCDS1492.1	ENSP00000355988	O14896	G0Z349	UPI000012D88D	0	1	0	0	0	0	chr1:g.209796557G>C	0.271	0.2413
chr1	209802047	rs2235377	T	C	78	152	2314	0.5	C	splice_region_variant&intron_variant	LOW	IRF6	ENSG00000117595	Transcript	ENST00000367021.8	protein_coding	0	1/8	ENST00000367021.8:c.-75-4A>G	0	0	0	0	0	0	rs2235377&CS125504	0	-1	0	SNV	HGNC	HGNC:6121	YES	1	P1	CCDS1492.1	ENSP00000355988	O14896	G0Z349	UPI000012D88D	0	1	0	0	0	0	chr1:g.209802047T>C	0.1326	0.0015
chr1	209806173	rs12403006	T	A	37	152	2092	0.263	A	upstream_gene_variant	MODIFIER	IRF6	ENSG00000117595	Transcript	ENST00000367021.8	protein_coding	0	0	0	0	0	0	0	0	0	rs12403006	31	-1	0	SNV	HGNC	HGNC:6121	YES	1	P1	CCDS1492.1	ENSP00000355988	O14896	G0Z349	UPI000012D88D	0	1	0	0	0	0	chr1:g.209806173T>A	0.118	0.0182
chr1	209806184	rs34743335	A	T	37	152	2079	0.263	T	upstream_gene_variant	MODIFIER	IRF6	ENSG00000117595	Transcript	ENST00000367021.8	protein_coding	0	0	0	0	0	0	0	0	0	rs34743335	42	-1	0	SNV	HGNC	HGNC:6121	YES	1	P1	CCDS1492.1	ENSP00000355988	O14896	G0Z349	UPI000012D88D	0	1	0	0	0	0	chr1:g.209806184A>T	0.1182	0.0182
chr1	211477387	rs12076715	A	G	26	152	918	0.167	G	3_prime_UTR_variant	MODIFIER	RD3	ENSG00000198570	Transcript	ENST00000367002.4	protein_coding	3/3	0	ENST00000367002.4:c.*1649T>C	0	3401/4266	0	0	0	0	rs12076715	0	-1	0	SNV	HGNC	HGNC:19689	YES	1	P1	CCDS1498.1	ENSP00000355969	Q7Z3Z2	0	UPI00001BB29F	0	1	0	0	0	0	chr1:g.211477387A>G	0.2488	0.3684
chr1	211477693	rs11119746	C	G	27	152	1429	0.173	G	3_prime_UTR_variant	MODIFIER	RD3	ENSG00000198570	Transcript	ENST00000367002.4	protein_coding	3/3	0	ENST00000367002.4:c.*1343G>C	0	3095/4266	0	0	0	0	rs11119746	0	-1	0	SNV	HGNC	HGNC:19689	YES	1	P1	CCDS1498.1	ENSP00000355969	Q7Z3Z2	0	UPI00001BB29F	0	1	0	0	0	0	chr1:g.211477693C>G	0.2476	0.3646
chr1	211477705	rs11119747	C	T	27	152	1498	0.173	T	3_prime_UTR_variant	MODIFIER	RD3	ENSG00000198570	Transcript	ENST00000367002.4	protein_coding	3/3	0	ENST00000367002.4:c.*1331G>A	0	3083/4266	0	0	0	0	rs11119747	0	-1	0	SNV	HGNC	HGNC:19689	YES	1	P1	CCDS1498.1	ENSP00000355969	Q7Z3Z2	0	UPI00001BB29F	0	1	0	0	0	0	chr1:g.211477705C>T	0.2476	0.3646
chr1	211478565	rs34433079	G	A	39	152	2530	0.25	A	3_prime_UTR_variant	MODIFIER	RD3	ENSG00000198570	Transcript	ENST00000367002.4	protein_coding	3/3	0	ENST00000367002.4:c.*471C>T	0	2223/4266	0	0	0	0	rs34433079	0	-1	0	SNV	HGNC	HGNC:19689	YES	1	P1	CCDS1498.1	ENSP00000355969	Q7Z3Z2	0	UPI00001BB29F	0	1	0	0	0	0	chr1:g.211478565G>A	0.1268	0.0265
chr1	211478668	rs1947058	T	A	27	152	2311	0.173	A	3_prime_UTR_variant	MODIFIER	RD3	ENSG00000198570	Transcript	ENST00000367002.4	protein_coding	3/3	0	ENST00000367002.4:c.*368A>T	0	2120/4266	0	0	0	0	rs1947058	0	-1	0	SNV	HGNC	HGNC:19689	YES	1	P1	CCDS1498.1	ENSP00000355969	Q7Z3Z2	0	UPI00001BB29F	0	1	0	0	0	0	chr1:g.211478668T>A	0.2474	0.3638
chr1	211478843	rs11119748	C	G	74	152	2304	0.5	G	3_prime_UTR_variant	MODIFIER	RD3	ENSG00000198570	Transcript	ENST00000367002.4	protein_coding	3/3	0	ENST00000367002.4:c.*193G>C	0	1945/4266	0	0	0	0	rs11119748	0	-1	0	SNV	HGNC	HGNC:19689	YES	1	P1	CCDS1498.1	ENSP00000355969	Q7Z3Z2	0	UPI00001BB29F	0	1	0	0	0	0	chr1:g.211478843C>G	0.2015	0.0598
chr1	211492876	rs10863899	A	G	21	152	2580	0.135	G	5_prime_UTR_variant	MODIFIER	RD3	ENSG00000198570	Transcript	ENST00000367002.4	protein_coding	1/3	0	ENST00000367002.4:c.-1123T>C	0	42/4266	0	0	0	0	rs10863899	0	-1	0	SNV	HGNC	HGNC:19689	YES	1	P1	CCDS1498.1	ENSP00000355969	Q7Z3Z2	0	UPI00001BB29F	0	1	0	0	0	0	chr1:g.211492876A>G	0.482	0.6747
chr1	211663447	rs12031285	T	C	63	152	1962	0.404	C	synonymous_variant	LOW	NEK2	ENSG00000117650	Transcript	ENST00000366999.9	protein_coding	8/8	0	ENST00000366999.9:c.1317A>G	ENSP00000355966.4:p.Arg439%3D	1459/2134	1317/1338	439/445	R	agA/agG	rs12031285	0	-1	0	SNV	HGNC	HGNC:7745	YES	1	P1	CCDS1500.1	ENSP00000355966	P51955	0	UPI000012FF27	0	1	0	0	0	0	chr1:g.211663447T>C	0.3095	0.3782
chr1	211670267	rs2289725	C	A	9	152	1813	0.058	A	intron_variant	MODIFIER	NEK2	ENSG00000117650	Transcript	ENST00000366999.9	protein_coding	0	5/7	ENST00000366999.9:c.765+14G>T	0	0	0	0	0	0	rs2289725	0	-1	0	SNV	HGNC	HGNC:7745	YES	1	P1	CCDS1500.1	ENSP00000355966	P51955	0	UPI000012FF27	0	1	0	0	0	0	chr1:g.211670267C>A	0.0789	0
chr1	211673534	rs701929	A	G	141	152	1939	0.929	G	synonymous_variant	LOW	NEK2	ENSG00000117650	Transcript	ENST00000366999.9	protein_coding	3/8	0	ENST00000366999.9:c.504T>C	ENSP00000355966.4:p.His168%3D	646/2134	504/1338	168/445	H	caT/caC	rs701929	0	-1	0	SNV	HGNC	HGNC:7745	YES	1	P1	CCDS1500.1	ENSP00000355966	P51955	0	UPI000012FF27	0	1	0	0	Gene3D:1.10.510.10&PDB-ENSP_mappings:2jav.A&PDB-ENSP_mappings:2w5a.A&PDB-ENSP_mappings:2w5b.A&PDB-ENSP_mappings:2w5h.A&PDB-ENSP_mappings:2wqo.A&PDB-ENSP_mappings:2xk3.A&PDB-ENSP_mappings:2xk4.A&PDB-ENSP_mappings:2xk6.A&PDB-ENSP_mappings:2xk7.A&PDB-ENSP_mappings:2xk8.A&PDB-ENSP_mappings:2xkc.A&PDB-ENSP_mappings:2xkd.A&PDB-ENSP_mappings:2xke.A&PDB-ENSP_mappings:2xkf.A&PDB-ENSP_mappings:2xnm.A&PDB-E…	0	chr1:g.211673534A>G	0.603	0.5454
chr1	211675465	rs55635245	A	C	26	152	2187	0.167	C	synonymous_variant	LOW	NEK2	ENSG00000117650	Transcript	ENST00000366999.9	protein_coding	1/8	0	ENST00000366999.9:c.15T>G	ENSP00000355966.4:p.Ala5%3D	157/2134	15/1338	5/445	A	gcT/gcG	rs55635245	0	-1	0	SNV	HGNC	HGNC:7745	YES	1	P1	CCDS1500.1	ENSP00000355966	P51955	0	UPI000012FF27	0	1	0	0	PDB-ENSP_mappings:2jav.A&PDB-ENSP_mappings:2w5a.A&PDB-ENSP_mappings:2w5b.A&PDB-ENSP_mappings:2w5h.A&PDB-ENSP_mappings:2wqo.A&PDB-ENSP_mappings:2xk3.A&PDB-ENSP_mappings:2xk4.A&PDB-ENSP_mappings:2xk6.A&PDB-ENSP_mappings:2xk7.A&PDB-ENSP_mappings:2xk8.A&PDB-ENSP_mappings:2xkc.A&PDB-ENSP_mappings:2xkd.A&PDB-ENSP_mappings:2xke.A&PDB-ENSP_mappings:2xkf.A&PDB-ENSP_mappings:2xnm.A&PDB-ENSP_mappings:2xnn.A…	0	chr1:g.211675465A>C	0.0323	0.0015
chr1	212858367	rs2201603	C	T	25	152	1318	0.16	T	5_prime_UTR_variant	MODIFIER	FLVCR1	ENSG00000162769	Transcript	ENST00000366971.9	protein_coding	1/10	0	ENST00000366971.9:c.-86C>T	0	93/5919	0	0	0	0	rs2201603	0	1	0	SNV	HGNC	HGNC:24682	YES	1	P1	CCDS1510.1	ENSP00000355938	Q9Y5Y0	0	UPI000006D3BB	0	1	0	0	0	0	chr1:g.212858367C>T	0.4441	0.2277
chr1	212858606	rs11120047	G	C	26	152	2115	0.167	C	missense_variant	MODERATE	FLVCR1	ENSG00000162769	Transcript	ENST00000366971.9	protein_coding	1/10	0	ENST00000366971.9:c.154G>C	ENSP00000355938.4:p.Ala52Pro	332/5919	154/1668	52/555	A/P	Gcc/Ccc	rs11120047	0	1	0	SNV	HGNC	HGNC:24682	YES	1	P1	CCDS1510.1	ENSP00000355938	Q9Y5Y0	0	UPI000006D3BB	0	1	tolerated	benign	hmmpanther:PTHR10924&hmmpanther:PTHR10924:SF2	0	chr1:g.212858606G>C	0.4445	0.2269
chr1	212888020	rs2291772	T	A	124	150	1083	0.831	A	intron_variant	MODIFIER	FLVCR1	ENSG00000162769	Transcript	ENST00000366971.9	protein_coding	0	6/9	ENST00000366971.9:c.1307+19T>A	0	0	0	0	0	0	rs2291772	0	1	0	SNV	HGNC	HGNC:24682	YES	1	P1	CCDS1510.1	ENSP00000355938	Q9Y5Y0	0	UPI000006D3BB	0	1	0	0	0	0	chr1:g.212888020T>A	0.2847	0.1732
chr1	212895062	rs17019870	T	C	125	152	1441	0.827	C	intron_variant	MODIFIER	FLVCR1	ENSG00000162769	Transcript	ENST00000366971.9	protein_coding	0	9/9	ENST00000366971.9:c.1593+9T>C	0	0	0	0	0	0	rs17019870	0	1	0	SNV	HGNC	HGNC:24682	YES	1	P1	CCDS1510.1	ENSP00000355938	Q9Y5Y0	0	UPI000006D3BB	0	1	0	0	0	0	chr1:g.212895062T>C	0.2843	0.1702
chr1	212895253	rs3207090	C	T	25	152	1324	0.16	T	missense_variant	MODERATE	FLVCR1	ENSG00000162769	Transcript	ENST00000366971.9	protein_coding	10/10	0	ENST00000366971.9:c.1631C>T	ENSP00000355938.4:p.Thr544Met	1809/5919	1631/1668	544/555	T/M	aCg/aTg	rs3207090	0	1	0	SNV	HGNC	HGNC:24682	YES	1	P1	CCDS1510.1	ENSP00000355938	Q9Y5Y0	0	UPI000006D3BB	0	1	deleterious	benign	hmmpanther:PTHR10924&hmmpanther:PTHR10924:SF2&MobiDB_lite:mobidb-lite&MobiDB_lite:mobidb-lite	0	chr1:g.212895253C>T	0.3794	0.1316
chr1	212895629	rs12074192	T	G	151	152	1160	0.994	G	3_prime_UTR_variant	MODIFIER	FLVCR1	ENSG00000162769	Transcript	ENST00000366971.9	protein_coding	10/10	0	ENST00000366971.9:c.*339T>G	0	2185/5919	0	0	0	0	rs12074192	0	1	0	SNV	HGNC	HGNC:24682	YES	1	P1	CCDS1510.1	ENSP00000355938	Q9Y5Y0	0	UPI000006D3BB	0	1	0	0	0	0	chr1:g.212895629T>G	0.6637	0.3018
chr1	212895916	rs11582817	T	A	25	152	1467	0.16	A	3_prime_UTR_variant	MODIFIER	FLVCR1	ENSG00000162769	Transcript	ENST00000366971.9	protein_coding	10/10	0	ENST00000366971.9:c.*626T>A	0	2472/5919	0	0	0	0	rs11582817	0	1	0	SNV	HGNC	HGNC:24682	YES	1	P1	CCDS1510.1	ENSP00000355938	Q9Y5Y0	0	UPI000006D3BB	0	1	0	0	0	0	chr1:g.212895916T>A	0.3588	0.1309
chr1	212895963	rs41301027	G	A	125	152	1406	0.827	A	3_prime_UTR_variant	MODIFIER	FLVCR1	ENSG00000162769	Transcript	ENST00000366971.9	protein_coding	10/10	0	ENST00000366971.9:c.*673G>A	0	2519/5919	0	0	0	0	rs41301027	0	1	0	SNV	HGNC	HGNC:24682	YES	1	P1	CCDS1510.1	ENSP00000355938	Q9Y5Y0	0	UPI000006D3BB	0	1	0	0	0	0	chr1:g.212895963G>A	0.2843	0.1702
chr1	212896078	rs6670064	C	T	24	152	956	0.154	T	3_prime_UTR_variant	MODIFIER	FLVCR1	ENSG00000162769	Transcript	ENST00000366971.9	protein_coding	10/10	0	ENST00000366971.9:c.*788C>T	0	2634/5919	0	0	0	0	rs6670064	0	1	0	SNV	HGNC	HGNC:24682	YES	1	P1	CCDS1510.1	ENSP00000355938	Q9Y5Y0	0	UPI000006D3BB	0	1	0	0	0	0	chr1:g.212896078C>T	0.3588	0.1309
chr1	212896221	rs12567713	C	T	121	150	836	0.812	T	3_prime_UTR_variant	MODIFIER	FLVCR1	ENSG00000162769	Transcript	ENST00000366971.9	protein_coding	10/10	0	ENST00000366971.9:c.*931C>T	0	2777/5919	0	0	0	0	rs12567713	0	1	0	SNV	HGNC	HGNC:24682	YES	1	P1	CCDS1510.1	ENSP00000355938	Q9Y5Y0	0	UPI000006D3BB	0	1	0	0	0	0	chr1:g.212896221C>T	0.2843	0.1702
chr1	212896396	rs12567728	C	T	125	152	1617	0.827	T	3_prime_UTR_variant	MODIFIER	FLVCR1	ENSG00000162769	Transcript	ENST00000366971.9	protein_coding	10/10	0	ENST00000366971.9:c.*1106C>T	0	2952/5919	0	0	0	0	rs12567728	0	1	0	SNV	HGNC	HGNC:24682	YES	1	P1	CCDS1510.1	ENSP00000355938	Q9Y5Y0	0	UPI000006D3BB	0	1	0	0	0	0	chr1:g.212896396C>T	0.2841	0.1702
chr1	212896441	rs6682947	A	G	151	152	1681	0.994	G	3_prime_UTR_variant	MODIFIER	FLVCR1	ENSG00000162769	Transcript	ENST00000366971.9	protein_coding	10/10	0	ENST00000366971.9:c.*1151A>G	0	2997/5919	0	0	0	0	rs6682947	0	1	0	SNV	HGNC	HGNC:24682	YES	1	P1	CCDS1510.1	ENSP00000355938	Q9Y5Y0	0	UPI000006D3BB	0	1	0	0	0	0	chr1:g.212896441A>G	0.6637	0.3018
chr1	212897709	rs10864027	G	A	26	152	2041	0.167	A	3_prime_UTR_variant	MODIFIER	FLVCR1	ENSG00000162769	Transcript	ENST00000366971.9	protein_coding	10/10	0	ENST00000366971.9:c.*2419G>A	0	4265/5919	0	0	0	0	rs10864027	0	1	0	SNV	HGNC	HGNC:24682	YES	1	P1	CCDS1510.1	ENSP00000355938	Q9Y5Y0	0	UPI000006D3BB	0	1	0	0	0	0	chr1:g.212897709G>A	0.3792	0.1309
chr1	212897868	rs1284856	G	A	125	152	1979	0.827	A	3_prime_UTR_variant	MODIFIER	FLVCR1	ENSG00000162769	Transcript	ENST00000366971.9	protein_coding	10/10	0	ENST00000366971.9:c.*2578G>A	0	4424/5919	0	0	0	0	rs1284856	0	1	0	SNV	HGNC	HGNC:24682	YES	1	P1	CCDS1510.1	ENSP00000355938	Q9Y5Y0	0	UPI000006D3BB	0	1	0	0	0	0	chr1:g.212897868G>A	0.475	0.6445
chr1	212897999	rs1284855	T	C	125	152	1599	0.827	C	3_prime_UTR_variant	MODIFIER	FLVCR1	ENSG00000162769	Transcript	ENST00000366971.9	protein_coding	10/10	0	ENST00000366971.9:c.*2709T>C	0	4555/5919	0	0	0	0	rs1284855	0	1	0	SNV	HGNC	HGNC:24682	YES	1	P1	CCDS1510.1	ENSP00000355938	Q9Y5Y0	0	UPI000006D3BB	0	1	0	0	0	0	chr1:g.212897999T>C	0.475	0.6445
chr1	212898103	rs1284854	G	A	125	152	1508	0.827	A	3_prime_UTR_variant	MODIFIER	FLVCR1	ENSG00000162769	Transcript	ENST00000366971.9	protein_coding	10/10	0	ENST00000366971.9:c.*2813G>A	0	4659/5919	0	0	0	0	rs1284854	0	1	0	SNV	HGNC	HGNC:24682	YES	1	P1	CCDS1510.1	ENSP00000355938	Q9Y5Y0	0	UPI000006D3BB	0	1	0	0	0	0	chr1:g.212898103G>A	0.4956	0.6452
chr1	212898258	rs10902	G	A	124	152	1548	0.821	A	3_prime_UTR_variant	MODIFIER	FLVCR1	ENSG00000162769	Transcript	ENST00000366971.9	protein_coding	10/10	0	ENST00000366971.9:c.*2968G>A	0	4814/5919	0	0	0	0	rs10902	0	1	0	SNV	HGNC	HGNC:24682	YES	1	P1	CCDS1510.1	ENSP00000355938	Q9Y5Y0	0	UPI000006D3BB	0	1	0	0	0	0	chr1:g.212898258G>A	0.2843	0.1702
chr1	215640566	rs111033498	G	A	10	152	1486	0.077	A	missense_variant	MODERATE	USH2A	ENSG00000042781	Transcript	ENST00000307340.8	protein_coding	68/72	0	ENST00000307340.8:c.14960C>T	ENSP00000305941.3:p.Ala4987Val	15399/18938	14960/15609	4987/5202	A/V	gCg/gTg	rs111033498&COSM1338804	0	-1	0	SNV	HGNC	HGNC:12601	YES	1	P1	CCDS31025.1	ENSP00000305941	O75445	0	UPI000034E5B6	0	1	tolerated	benign	0	0	chr1:g.215640566G>A	0.0096	0
chr1	215674720	rs2009923	C	T	23	152	1892	0.147	T	synonymous_variant	LOW	USH2A	ENSG00000042781	Transcript	ENST00000307340.8	protein_coding	63/72	0	ENST00000307340.8:c.13191G>A	ENSP00000305941.3:p.Glu4397%3D	13630/18938	13191/15609	4397/5202	E	gaG/gaA	rs2009923	0	-1	0	SNV	HGNC	HGNC:12601	YES	1	P1	CCDS31025.1	ENSP00000305941	O75445	0	UPI000034E5B6	0	1	0	0	Gene3D:2.60.40.10&Pfam_domain:PF00041&PROSITE_profiles:PS50853&hmmpanther:PTHR10574&hmmpanther:PTHR10574:SF274&SMART_domains:SM00060&Superfamily_domains:SSF49265&Conserved_Domains:cd00063	0	chr1:g.215674720C>T	0.2035	0.0348
chr1	215675245	rs2797234	T	C	75	152	2311	0.494	C	synonymous_variant	LOW	USH2A	ENSG00000042781	Transcript	ENST00000307340.8	protein_coding	63/72	0	ENST00000307340.8:c.12666A>G	ENSP00000305941.3:p.Thr4222%3D	13105/18938	12666/15609	4222/5202	T	acA/acG	rs2797234	0	-1	0	SNV	HGNC	HGNC:12601	YES	1	P1	CCDS31025.1	ENSP00000305941	O75445	0	UPI000034E5B6	0	1	0	0	Gene3D:2.60.40.10&Pfam_domain:PF00041&PROSITE_profiles:PS50853&SMART_domains:SM00060&Superfamily_domains:SSF49265&Conserved_Domains:cd00063	0	chr1:g.215675245T>C	0.3031	0.1793
chr1	215675299	rs2797235	T	C	129	152	2332	0.853	C	synonymous_variant	LOW	USH2A	ENSG00000042781	Transcript	ENST00000307340.8	protein_coding	63/72	0	ENST00000307340.8:c.12612A>G	ENSP00000305941.3:p.Thr4204%3D	13051/18938	12612/15609	4204/5202	T	acA/acG	rs2797235	0	-1	0	SNV	HGNC	HGNC:12601	YES	1	P1	CCDS31025.1	ENSP00000305941	O75445	0	UPI000034E5B6	0	1	0	0	Gene3D:2.60.40.10&Pfam_domain:PF00041&PROSITE_profiles:PS50853&SMART_domains:SM00060&Superfamily_domains:SSF49265&Conserved_Domains:cd00063	0	chr1:g.215675299T>C	0.6897	0.6127
chr1	215786825	rs10864198	T	G	81	152	2037	0.532	G	missense_variant	MODERATE	USH2A	ENSG00000042781	Transcript	ENST00000307340.8	protein_coding	52/72	0	ENST00000307340.8:c.10232A>C	ENSP00000305941.3:p.Glu3411Ala	10671/18938	10232/15609	3411/5202	E/A	gAa/gCa	rs10864198	0	-1	0	SNV	HGNC	HGNC:12601	YES	1	P1	CCDS31025.1	ENSP00000305941	O75445	0	UPI000034E5B6	0	1	tolerated	benign	PROSITE_profiles:PS50853&hmmpanther:PTHR10574&hmmpanther:PTHR10574:SF274&SMART_domains:SM00060	0	chr1:g.215786825T>G	0.5887	0.7057
chr1	215900163	rs12404427	C	T	23	152	1660	0.147	T	synonymous_variant	LOW	USH2A	ENSG00000042781	Transcript	ENST00000307340.8	protein_coding	40/72	0	ENST00000307340.8:c.7506G>A	ENSP00000305941.3:p.Pro2502%3D	7945/18938	7506/15609	2502/5202	P	ccG/ccA	rs12404427	0	-1	0	SNV	HGNC	HGNC:12601	YES	1	P1	CCDS31025.1	ENSP00000305941	O75445	0	UPI000034E5B6	0	1	0	0	Gene3D:2.60.40.10&Pfam_domain:PF00041&PROSITE_profiles:PS50853&hmmpanther:PTHR10574&hmmpanther:PTHR10574:SF274&SMART_domains:SM00060&Superfamily_domains:SSF49265&Conserved_Domains:cd00063	0	chr1:g.215900163C>T	0.0589	0.0923
chr1	215970606	rs6689120	T	C	24	152	1719	0.154	C	intron_variant	MODIFIER	USH2A	ENSG00000042781	Transcript	ENST00000307340.8	protein_coding	0	36/71	ENST00000307340.8:c.6957+19A>G	0	0	0	0	0	0	rs6689120	0	-1	0	SNV	HGNC	HGNC:12601	YES	1	P1	CCDS31025.1	ENSP00000305941	O75445	0	UPI000034E5B6	0	1	0	0	0	0	chr1:g.215970606T>C	0.0785	0.1324
chr1	215999038	rs10864219	A	G	125	152	1226	0.827	G	missense_variant	MODERATE	USH2A	ENSG00000042781	Transcript	ENST00000307340.8	protein_coding	34/72	0	ENST00000307340.8:c.6506T>C	ENSP00000305941.3:p.Ile2169Thr	6945/18938	6506/15609	2169/5202	I/T	aTa/aCa	rs10864219	0	-1	0	SNV	HGNC	HGNC:12601	YES	1	P1	CCDS31025.1	ENSP00000305941	O75445	0	UPI000034E5B6	0	1	tolerated	benign	Gene3D:2.60.40.10&PROSITE_profiles:PS50853&hmmpanther:PTHR10574&hmmpanther:PTHR10574:SF274&SMART_domains:SM00060&Superfamily_domains:SSF49265&Conserved_Domains:cd00063	0	chr1:g.215999038A>G	0	0.4206
chr1	216046439	rs6657250	A	G	20	152	1249	0.128	G	missense_variant	MODERATE	USH2A	ENSG00000042781	Transcript	ENST00000307340.8	protein_coding	32/72	0	ENST00000307340.8:c.6317T>C	ENSP00000305941.3:p.Ile2106Thr	6756/18938	6317/15609	2106/5202	I/T	aTa/aCa	rs6657250	0	-1	0	SNV	HGNC	HGNC:12601	YES	1	P1	CCDS31025.1	ENSP00000305941	O75445	0	UPI000034E5B6	0	1	tolerated	benign	Gene3D:2.60.40.10&PROSITE_profiles:PS50853&hmmpanther:PTHR10574&hmmpanther:PTHR10574:SF274&SMART_domains:SM00060&Superfamily_domains:SSF49265	0	chr1:g.216046439A>G	0.5956	0.7965
chr1	216174110	rs401269	C	A	13	150	727	0.097	A	intron_variant	MODIFIER	USH2A	ENSG00000042781	Transcript	ENST00000307340.8	protein_coding	0	21/71	ENST00000307340.8:c.4627+1142G>T	0	0	0	0	0	0	rs401269	0	-1	0	SNV	HGNC	HGNC:12601	YES	1	P1	CCDS31025.1	ENSP00000305941	O75445	0	UPI000034E5B6	0	1	0	0	0	0	chr1:g.216174110C>A	0.1945	0.1551
chr1	216175422	rs1805049	C	T	128	152	1716	0.833	T	missense_variant	MODERATE	USH2A	ENSG00000042781	Transcript	ENST00000307340.8	protein_coding	21/72	0	ENST00000307340.8:c.4457G>A	ENSP00000305941.3:p.Arg1486Lys	4896/18938	4457/15609	1486/5202	R/K	aGg/aAg	rs1805049	0	-1	0	SNV	HGNC	HGNC:12601	YES	1	P1	CCDS31025.1	ENSP00000305941	O75445	0	UPI000034E5B6	0	1	tolerated	benign	PROSITE_profiles:PS50853&hmmpanther:PTHR10574&hmmpanther:PTHR10574:SF274&Superfamily_domains:SSF49265	0	chr1:g.216175422C>T	0.6623	0.5537
chr1	216198592	rs646094	A	C	20	152	1474	0.141	C	splice_region_variant&intron_variant	LOW	USH2A	ENSG00000042781	Transcript	ENST00000307340.8	protein_coding	0	17/71	ENST00000307340.8:c.3812-8T>G	0	0	0	0	0	0	rs646094	0	-1	0	SNV	HGNC	HGNC:12601	YES	1	P1	CCDS31025.1	ENSP00000305941	O75445	0	UPI000034E5B6	0	1	0	0	0	0	chr1:g.216198592A>C	0.1977	0.1596
chr1	216323605	rs1805050	G	A	35	152	1433	0.237	A	synonymous_variant	LOW	USH2A	ENSG00000042781	Transcript	ENST00000307340.8	protein_coding	8/72	0	ENST00000307340.8:c.1419C>T	ENSP00000305941.3:p.Thr473%3D	1858/18938	1419/15609	473/5202	T	acC/acT	rs1805050	0	-1	0	SNV	HGNC	HGNC:12601	YES	1	P1	CCDS31025.1	ENSP00000305941	O75445	0	UPI000034E5B6	0	1	0	0	Gene3D:2.60.120.1490&Pfam_domain:PF00055&PROSITE_profiles:PS51117&hmmpanther:PTHR10574&hmmpanther:PTHR10574:SF274&SMART_domains:SM00136	0	chr1:g.216323605G>A	0.263	0.3911
chr1	216418661	rs4253963	T	C	119	152	1416	0.776	C	synonymous_variant	LOW	USH2A	ENSG00000042781	Transcript	ENST00000307340.8	protein_coding	3/72	0	ENST00000307340.8:c.504A>G	ENSP00000305941.3:p.Thr168%3D	943/18938	504/15609	168/5202	T	acA/acG	rs4253963	0	-1	0	SNV	HGNC	HGNC:12601	YES	1	P1	CCDS31025.1	ENSP00000305941	O75445	0	UPI000034E5B6	0	1	0	0	Gene3D:2.60.120.200&Pfam_domain:PF13385&hmmpanther:PTHR10574&hmmpanther:PTHR10574:SF274&SMART_domains:SM00560&Superfamily_domains:SSF49899	0	chr1:g.216418661T>C	0.6328	0.4531
chr1	216421964	rs10779261	C	T	120	152	2174	0.782	T	missense_variant	MODERATE	USH2A	ENSG00000042781	Transcript	ENST00000307340.8	protein_coding	2/72	0	ENST00000307340.8:c.373G>A	ENSP00000305941.3:p.Ala125Thr	812/18938	373/15609	125/5202	A/T	Gca/Aca	rs10779261	0	-1	0	SNV	HGNC	HGNC:12601	YES	1	P1	CCDS31025.1	ENSP00000305941	O75445	0	UPI000034E5B6	0	1	tolerated	benign	Superfamily_domains:SSF49899	0	chr1:g.216421964C>T	0.7612	0.764
chr1	218345918	rs1557153	A	C	152	152	1792	1	C	upstream_gene_variant	MODIFIER	TGFB2	ENSG00000092969	Transcript	ENST00000366929.4	protein_coding	0	0	0	0	0	0	0	0	0	rs1557153	317	1	0	SNV	HGNC	HGNC:11768	YES	1	0	CCDS44318.1	ENSP00000355896	P61812	0	UPI000016B0C1	0	1	0	0	0	0	chr1:g.218345918A>C	0.9994	0.9992
chr1	218346025	rs112369231	T	C	47	152	1063	0.314	C	upstream_gene_variant	MODIFIER	TGFB2	ENSG00000092969	Transcript	ENST00000366929.4	protein_coding	0	0	0	0	0	0	0	0	0	rs112369231	210	1	0	SNV	HGNC	HGNC:11768	YES	1	0	CCDS44318.1	ENSP00000355896	P61812	0	UPI000016B0C1	0	1	0	0	0	0	chr1:g.218346025T>C	0.4235	0.6831
chr1	218441563	rs900	A	T	117	152	1346	0.776	T	3_prime_UTR_variant	MODIFIER	TGFB2	ENSG00000092969	Transcript	ENST00000366929.4	protein_coding	8/8	0	ENST00000366929.4:c.*201A>T	0	1997/5053	0	0	0	0	rs900	0	1	0	SNV	HGNC	HGNC:11768	YES	1	0	CCDS44318.1	ENSP00000355896	P61812	0	UPI000016B0C1	0	1	0	0	0	0	chr1:g.218441563A>T	0.4189	0.3472
chr1	218442109	rs991967	A	C	112	150	891	0.753	C	3_prime_UTR_variant	MODIFIER	TGFB2	ENSG00000092969	Transcript	ENST00000366929.4	protein_coding	8/8	0	ENST00000366929.4:c.*747A>C	0	2543/5053	0	0	0	0	rs991967	0	1	0	SNV	HGNC	HGNC:11768	YES	1	0	CCDS44318.1	ENSP00000355896	P61812	0	UPI000016B0C1	0	1	0	0	0	0	chr1:g.218442109A>C	0.4698	0.4917
chr1	218442986	rs3737977	T	A	20	152	928	0.128	A	3_prime_UTR_variant	MODIFIER	TGFB2	ENSG00000092969	Transcript	ENST00000366929.4	protein_coding	8/8	0	ENST00000366929.4:c.*1624T>A	0	3420/5053	0	0	0	0	rs3737977	0	1	0	SNV	HGNC	HGNC:11768	YES	1	0	CCDS44318.1	ENSP00000355896	P61812	0	UPI000016B0C1	0	1	0	0	0	0	chr1:g.218442986T>A	0.127	0.1997
chr1	218443370	rs12408711	G	A	20	152	1579	0.128	A	3_prime_UTR_variant	MODIFIER	TGFB2	ENSG00000092969	Transcript	ENST00000366929.4	protein_coding	8/8	0	ENST00000366929.4:c.*2008G>A	0	3804/5053	0	0	0	0	rs12408711	0	1	0	SNV	HGNC	HGNC:11768	YES	1	0	CCDS44318.1	ENSP00000355896	P61812	0	UPI000016B0C1	0	1	0	0	0	0	chr1:g.218443370G>A	0.02	0
chr1	218444201	rs6704255	G	A	117	152	2022	0.776	A	3_prime_UTR_variant	MODIFIER	TGFB2	ENSG00000092969	Transcript	ENST00000366929.4	protein_coding	8/8	0	ENST00000366929.4:c.*2839G>A	0	4635/5053	0	0	0	0	rs6704255	0	1	0	SNV	HGNC	HGNC:11768	YES	1	0	CCDS44318.1	ENSP00000355896	P61812	0	UPI000016B0C1	0	1	0	0	0	0	chr1:g.218444201G>A	0.4439	0.4077
chr1	218444558	rs6683598	C	T	117	152	1718	0.776	T	3_prime_UTR_variant	MODIFIER	TGFB2	ENSG00000092969	Transcript	ENST00000366929.4	protein_coding	8/8	0	ENST00000366929.4:c.*3196C>T	0	4992/5053	0	0	0	0	rs6683598	0	1	0	SNV	HGNC	HGNC:11768	YES	1	0	CCDS44318.1	ENSP00000355896	P61812	0	UPI000016B0C1	0	1	0	0	0	0	chr1:g.218444558C>T	0.4439	0.4077
chr1	219914361	rs2275706	C	T	14	152	1215	0.09	T	downstream_gene_variant	MODIFIER	SLC30A10	ENSG00000196660	Transcript	ENST00000366926.3	protein_coding	0	0	0	0	0	0	0	0	0	rs2275706	793	-1	0	SNV	HGNC	HGNC:25355	YES	1	P1	CCDS31026.1	ENSP00000355893	Q6XR72	0	UPI000040E993	0	1	0	0	0	0	chr1:g.219914361C>T	0.0409	0.003
chr1	220149747	rs41303053	C	A	14	152	1649	0.09	A	3_prime_UTR_variant	MODIFIER	RAB3GAP2	ENSG00000118873	Transcript	ENST00000358951.7	protein_coding	35/35	0	ENST00000358951.7:c.*1504G>T	0	5802/7256	0	0	0	0	rs41303053	0	-1	0	SNV	HGNC	HGNC:17168	YES	1	P1	CCDS31028.1	ENSP00000351832	Q9H2M9	0	UPI0000072269	0	1	0	0	0	0	chr1:g.220149747C>A	0.0877	0.0923
chr1	220150326	rs185747953	G	A	13	152	747	0.083	A	3_prime_UTR_variant	MODIFIER	RAB3GAP2	ENSG00000118873	Transcript	ENST00000358951.7	protein_coding	35/35	0	ENST00000358951.7:c.*925C>T	0	5223/7256	0	0	0	0	rs185747953	0	-1	0	SNV	HGNC	HGNC:17168	YES	1	P1	CCDS31028.1	ENSP00000351832	Q9H2M9	0	UPI0000072269	0	1	0	0	0	0	chr1:g.220150326G>A	0.0102	0.0008
chr1	222942898	rs61746477	G	A	28	152	2540	0.192	A	synonymous_variant	LOW	DISP1	ENSG00000154309	Transcript	ENST00000284476.7	protein_coding	2/8	0	ENST00000284476.7:c.75G>A	ENSP00000284476.6:p.Pro25%3D	239/4762	75/4575	25/1524	P	ccG/ccA	rs61746477	0	1	0	SNV	HGNC	HGNC:19711	YES	1	P1	CCDS1536.1	ENSP00000284476	Q96F81	0	UPI000016069D	0	1	0	0	hmmpanther:PTHR10796:SF115&hmmpanther:PTHR10796	0	chr1:g.222942898G>A	0.1164	0.0809
chr1	222943130	rs2609383	G	A	42	152	2729	0.269	A	missense_variant	MODERATE	DISP1	ENSG00000154309	Transcript	ENST00000284476.7	protein_coding	2/8	0	ENST00000284476.7:c.307G>A	ENSP00000284476.6:p.Glu103Lys	471/4762	307/4575	103/1524	E/K	Gag/Aag	rs2609383	0	1	0	SNV	HGNC	HGNC:19711	YES	1	P1	CCDS1536.1	ENSP00000284476	Q96F81	0	UPI000016069D	0	1	tolerated	benign	hmmpanther:PTHR10796:SF115&hmmpanther:PTHR10796	0	chr1:g.222943130G>A	0.2117	0.1566
chr1	222943132	rs2789975	G	T	42	152	2732	0.269	T	missense_variant	MODERATE	DISP1	ENSG00000154309	Transcript	ENST00000284476.7	protein_coding	2/8	0	ENST00000284476.7:c.309G>T	ENSP00000284476.6:p.Glu103Asp	473/4762	309/4575	103/1524	E/D	gaG/gaT	rs2789975	0	1	0	SNV	HGNC	HGNC:19711	YES	1	P1	CCDS1536.1	ENSP00000284476	Q96F81	0	UPI000016069D	0	1	tolerated	benign	hmmpanther:PTHR10796:SF115&hmmpanther:PTHR10796	0	chr1:g.222943132G>T	0.2117	0.1566
[truncated: 11,982 more rows]
[truncated: 108 more columns]
