# Supplementary material for: Whole genome variation in 27 Mexican indigenous populations, demographic and biomedical insights
Source: PLoS One. 2021 Apr 8;16(4):e0249773. doi: 10.1371/journal.pone.0249773 (PMC8031408; doi:10.1371/journal.pone.0249773)
Supplement: S3 Data — (ZIP) [file pone.0249773.s005.zip › SNV/commonfreq/76g.snv.common_freq.coding_region.tsv]

CHROM	POS	ID	REF	ALT	AC	AN	DP	AF_mx	Allele	Consequence	IMPACT	SYMBOL	Gene	Feature_type	Feature	BIOTYPE	EXON	INTRON	HGVSc	HGVSp	cDNA_position	CDS_position	Protein_position	Amino_acids	Codons	Existing_variation	DISTANCE	STRAND	FLAGS	VARIANT_CLASS	SYMBOL_SOURCE	HGNC_ID	CANONICAL	TSL	APPRIS	CCDS	ENSP	SWISSPROT	TREMBL	UNIPARC	SOURCE	GENE_PHENO	SIFT	PolyPhen	DOMAINS	HGVS_OFFSET	HGVSg	AF	AFR_AF
chr1	930314	rs9988179	C	T	18	152	2339	0.128	T	missense_variant	MODERATE	SAMD11	ENSG00000187634	Transcript	ENST00000342066.8	protein_coding	3/14	0	ENST00000342066.8:c.232C>T	ENSP00000342313.3:p.His78Tyr	322/2557	232/2046	78/681	H/Y	Cac/Tac	rs9988179	0	1	0	SNV	HGNC	HGNC:28706	YES	5	P2	CCDS2.2	ENSP00000342313	Q96NU1	0	UPI0000D61E04	0	0	deleterious	possibly_damaging	hmmpanther:PTHR12247:SF67&hmmpanther:PTHR12247	0	chr1:g.930314C>T	0.0525	0.0227
chr1	935835	rs28419423	C	G	19	152	2130	0.135	G	synonymous_variant	LOW	SAMD11	ENSG00000187634	Transcript	ENST00000342066.8	protein_coding	5/14	0	ENST00000342066.8:c.369C>G	ENSP00000342313.3:p.Pro123%3D	459/2557	369/2046	123/681	P	ccC/ccG	rs28419423	0	1	0	SNV	HGNC	HGNC:28706	YES	5	P2	CCDS2.2	ENSP00000342313	Q96NU1	0	UPI0000D61E04	0	0	0	0	hmmpanther:PTHR12247:SF67&hmmpanther:PTHR12247	0	chr1:g.935835C>G	0.0535	0.0197
chr1	946247	rs2272757	G	A	83	152	2239	0.532	A	synonymous_variant	LOW	NOC2L	ENSG00000188976	Transcript	ENST00000327044.7	protein_coding	16/19	0	ENST00000327044.7:c.1843C>T	ENSP00000317992.6:p.Leu615%3D	1859/2757	1843/2250	615/749	L	Ctg/Ttg	rs2272757	0	-1	0	SNV	HGNC	HGNC:24517	YES	1	P1	CCDS3.1	ENSP00000317992	Q9Y3T9	0	UPI000041820C	0	0	0	0	Pfam_domain:PF03715&hmmpanther:PTHR12687&hmmpanther:PTHR12687:SF4&Superfamily_domains:SSF48371	0	chr1:g.946247G>A	0.4419	0.0643
chr1	952421	rs3828047	A	G	150	152	2073	0.987	G	synonymous_variant	LOW	NOC2L	ENSG00000188976	Transcript	ENST00000327044.7	protein_coding	10/19	0	ENST00000327044.7:c.1182T>C	ENSP00000317992.6:p.Thr394%3D	1198/2757	1182/2250	394/749	T	acT/acC	rs3828047	0	-1	0	SNV	HGNC	HGNC:24517	YES	1	P1	CCDS3.1	ENSP00000317992	Q9Y3T9	0	UPI000041820C	0	0	0	0	Pfam_domain:PF03715&hmmpanther:PTHR12687&hmmpanther:PTHR12687:SF4&Superfamily_domains:SSF48371	0	chr1:g.952421A>G	0	0.9062
chr1	953259	rs3748596	T	C	150	152	2516	0.987	C	synonymous_variant	LOW	NOC2L	ENSG00000188976	Transcript	ENST00000327044.7	protein_coding	9/19	0	ENST00000327044.7:c.918A>G	ENSP00000317992.6:p.Glu306%3D	934/2757	918/2250	306/749	E	gaA/gaG	rs3748596	0	-1	0	SNV	HGNC	HGNC:24517	YES	1	P1	CCDS3.1	ENSP00000317992	Q9Y3T9	0	UPI000041820C	0	0	0	0	hmmpanther:PTHR12687&hmmpanther:PTHR12687:SF4&Superfamily_domains:SSF48371	0	chr1:g.953259T>C	0.9227	0.907
chr1	953279	rs3748597	T	C	150	152	2487	0.987	C	missense_variant	MODERATE	NOC2L	ENSG00000188976	Transcript	ENST00000327044.7	protein_coding	9/19	0	ENST00000327044.7:c.898A>G	ENSP00000317992.6:p.Ile300Val	914/2757	898/2250	300/749	I/V	Atc/Gtc	rs3748597	0	-1	0	SNV	HGNC	HGNC:24517	YES	1	P1	CCDS3.1	ENSP00000317992	Q9Y3T9	0	UPI000041820C	0	0	tolerated	benign	hmmpanther:PTHR12687&hmmpanther:PTHR12687:SF4&Superfamily_domains:SSF48371	0	chr1:g.953279T>C	0.9227	0.907
chr1	961945	rs4970441	G	C	149	152	2181	0.981	C	synonymous_variant	LOW	KLHL17	ENSG00000187961	Transcript	ENST00000338591.8	protein_coding	4/12	0	ENST00000338591.8:c.609G>C	ENSP00000343930.3:p.Ala203%3D	719/2567	609/1929	203/642	A	gcG/gcC	rs4970441	0	1	0	SNV	HGNC	HGNC:24023	YES	1	P1	CCDS30550.1	ENSP00000343930	Q6TDP4	0	UPI00001DFBF0	0	0	0	0	SMART_domains:SM00875&Gene3D:1.25.40.420&hmmpanther:PTHR24412:SF168&hmmpanther:PTHR24412&Conserved_Domains:cd14735&Pfam_domain:PF07707&PIRSF_domain:PIRSF037037	0	chr1:g.961945G>C	0	0.6959
chr1	965125	rs28705211	G	C	20	152	1812	0.141	C	synonymous_variant	LOW	KLHL17	ENSG00000187961	Transcript	ENST00000338591.8	protein_coding	12/12	0	ENST00000338591.8:c.1863G>C	ENSP00000343930.3:p.Val621%3D	1973/2567	1863/1929	621/642	V	gtG/gtC	rs28705211	0	1	0	SNV	HGNC	HGNC:24023	YES	1	P1	CCDS30550.1	ENSP00000343930	Q6TDP4	0	UPI00001DFBF0	0	0	0	0	Gene3D:2.120.10.80&SMART_domains:SM00612&hmmpanther:PTHR24412:SF168&hmmpanther:PTHR24412&Superfamily_domains:SSF50965&PIRSF_domain:PIRSF037037&PDB-ENSP_mappings:6hrl.B&PDB-ENSP_mappings:6hrl.A	0	chr1:g.965125G>C	0.1687	0.0174
chr1	976215	rs7417106	A	G	144	152	2200	0.949	G	missense_variant	MODERATE	PERM1	ENSG00000187642	Transcript	ENST00000433179.3	protein_coding	3/3	0	ENST00000433179.3:c.2330T>C	ENSP00000414022.3:p.Val777Ala	2330/3340	2330/2373	777/790	V/A	gTg/gCg	rs7417106	0	-1	0	SNV	HGNC	HGNC:28208	YES	5	P2	CCDS76083.1	ENSP00000414022	Q5SV97	0	UPI0003E30FA7	0	0	tolerated	benign	hmmpanther:PTHR21712:SF34&hmmpanther:PTHR21712	0	chr1:g.976215A>G	0.7103	0.4092
chr1	978953	rs13302979	C	G	128	152	2108	0.833	G	missense_variant	MODERATE	PERM1	ENSG00000187642	Transcript	ENST00000433179.3	protein_coding	1/3	0	ENST00000433179.3:c.2077G>C	ENSP00000414022.3:p.Glu693Gln	2077/3340	2077/2373	693/790	E/Q	Gag/Cag	rs13302979	0	-1	0	SNV	HGNC	HGNC:28208	YES	5	P2	CCDS76083.1	ENSP00000414022	Q5SV97	0	UPI0003E30FA7	0	0	tolerated	benign	hmmpanther:PTHR21712:SF34&hmmpanther:PTHR21712	0	chr1:g.978953C>G	0.5563	0.2436
chr1	979434	rs564850458	A	G	19	152	2052	0.122	G	synonymous_variant	LOW	PERM1	ENSG00000187642	Transcript	ENST00000433179.3	protein_coding	1/3	0	ENST00000433179.3:c.1596T>C	ENSP00000414022.3:p.Thr532%3D	1596/3340	1596/2373	532/790	T	acT/acC	rs564850458	0	-1	0	SNV	HGNC	HGNC:28208	YES	5	P2	CCDS76083.1	ENSP00000414022	Q5SV97	0	UPI0003E30FA7	0	0	0	0	MobiDB_lite:mobidb-lite&hmmpanther:PTHR21712:SF34&hmmpanther:PTHR21712	0	chr1:g.979434A>G	0.0092	0.0008
chr1	979472	rs13303368	G	C	123	152	2274	0.801	C	missense_variant	MODERATE	PERM1	ENSG00000187642	Transcript	ENST00000433179.3	protein_coding	1/3	0	ENST00000433179.3:c.1558C>G	ENSP00000414022.3:p.Gln520Glu	1558/3340	1558/2373	520/790	Q/E	Cag/Gag	rs13303368	0	-1	0	SNV	HGNC	HGNC:28208	YES	5	P2	CCDS76083.1	ENSP00000414022	Q5SV97	0	UPI0003E30FA7	0	0	tolerated	benign	MobiDB_lite:mobidb-lite&MobiDB_lite:mobidb-lite&hmmpanther:PTHR21712:SF34&hmmpanther:PTHR21712	0	chr1:g.979472G>C	0	0.1793
chr1	979496	rs13302983	T	C	151	152	2238	0.994	C	missense_variant	MODERATE	PERM1	ENSG00000187642	Transcript	ENST00000433179.3	protein_coding	1/3	0	ENST00000433179.3:c.1534A>G	ENSP00000414022.3:p.Ser512Gly	1534/3340	1534/2373	512/790	S/G	Agc/Ggc	rs13302983	0	-1	0	SNV	HGNC	HGNC:28208	YES	5	P2	CCDS76083.1	ENSP00000414022	Q5SV97	0	UPI0003E30FA7	0	0	tolerated	benign	MobiDB_lite:mobidb-lite&hmmpanther:PTHR21712:SF34&hmmpanther:PTHR21712	0	chr1:g.979496T>C	0	0.9418
chr1	979560	rs13303033	T	C	123	152	2246	0.801	C	synonymous_variant	LOW	PERM1	ENSG00000187642	Transcript	ENST00000433179.3	protein_coding	1/3	0	ENST00000433179.3:c.1470A>G	ENSP00000414022.3:p.Ala490%3D	1470/3340	1470/2373	490/790	A	gcA/gcG	rs13303033	0	-1	0	SNV	HGNC	HGNC:28208	YES	5	P2	CCDS76083.1	ENSP00000414022	Q5SV97	0	UPI0003E30FA7	0	0	0	0	hmmpanther:PTHR21712:SF34&hmmpanther:PTHR21712&Low_complexity_(Seg):seg	0	chr1:g.979560T>C	0.5096	0.177
chr1	979847	rs13303355	A	G	151	152	2721	0.994	G	synonymous_variant	LOW	PERM1	ENSG00000187642	Transcript	ENST00000433179.3	protein_coding	1/3	0	ENST00000433179.3:c.1183T>C	ENSP00000414022.3:p.Leu395%3D	1183/3340	1183/2373	395/790	L	Ttg/Ctg	rs13303355	0	-1	0	SNV	HGNC	HGNC:28208	YES	5	P2	CCDS76083.1	ENSP00000414022	Q5SV97	0	UPI0003E30FA7	0	0	0	0	hmmpanther:PTHR21712:SF34&hmmpanther:PTHR21712	0	chr1:g.979847A>G	0.9181	0.764
chr1	999842	rs2298214	C	A	129	152	2007	0.84	A	missense_variant	MODERATE	HES4	ENSG00000188290	Transcript	ENST00000428771.6	protein_coding	1/3	0	ENST00000428771.6:c.132G>T	ENSP00000393198.2:p.Arg44Ser	331/1040	132/744	44/247	R/S	agG/agT	rs2298214	0	-1	0	SNV	HGNC	HGNC:24149	YES	2	0	CCDS44034.1	ENSP00000393198	0	E9PB28	UPI0001881B51	0	0	tolerated_low_confidence	benign	hmmpanther:PTHR10985:SF125&hmmpanther:PTHR10985&MobiDB_lite:mobidb-lite&Low_complexity_(Seg):seg	0	chr1:g.999842C>A	0.4938	0.0356
chr1	1014228	rs1921	G	A	22	152	2149	0.154	A	missense_variant	MODERATE	ISG15	ENSG00000187608	Transcript	ENST00000379389.4	protein_coding	2/2	0	ENST00000379389.4:c.248G>A	ENSP00000368699.4:p.Ser83Asn	399/711	248/498	83/165	S/N	aGc/aAc	rs1921	0	1	0	SNV	HGNC	HGNC:4053	YES	1	P2	CCDS6.1	ENSP00000368699	P05161	0	UPI0000048D70	0	1	tolerated	benign	PROSITE_profiles:PS50053&hmmpanther:PTHR10666&hmmpanther:PTHR10666:SF252&Gene3D:3.10.20.90&SMART_domains:SM00213&Superfamily_domains:SSF54236&PDB-ENSP_mappings:6ffa.B&PDB-ENSP_mappings:6bi8.D&PDB-ENSP_mappings:6bi8.C&PDB-ENSP_mappings:5w8u.D&PDB-ENSP_mappings:5w8u.B&PDB-ENSP_mappings:5w8t.D&PDB-ENSP_mappings:5w8t.B&PDB-ENSP_mappings:5tl6.C&PDB-ENSP_mappings:5tl6.A&PDB-ENSP_mappings:3sdl.D&PDB-ENS…	0	chr1:g.1014228G>A	0.3389	0.4387
chr1	1014274	rs8997	A	G	151	152	2407	0.994	G	synonymous_variant	LOW	ISG15	ENSG00000187608	Transcript	ENST00000379389.4	protein_coding	2/2	0	ENST00000379389.4:c.294A>G	ENSP00000368699.4:p.Val98%3D	445/711	294/498	98/165	V	gtA/gtG	rs8997	0	1	0	SNV	HGNC	HGNC:4053	YES	1	P2	CCDS6.1	ENSP00000368699	P05161	0	UPI0000048D70	0	1	0	0	PROSITE_profiles:PS50053&hmmpanther:PTHR10666&hmmpanther:PTHR10666:SF252&Pfam_domain:PF00240&Gene3D:3.10.20.90&SMART_domains:SM00213&Superfamily_domains:SSF54236&Prints_domain:PR00348&PDB-ENSP_mappings:6ffa.B&PDB-ENSP_mappings:6bi8.D&PDB-ENSP_mappings:6bi8.C&PDB-ENSP_mappings:5w8u.D&PDB-ENSP_mappings:5w8u.B&PDB-ENSP_mappings:5w8t.D&PDB-ENSP_mappings:5w8t.B&PDB-ENSP_mappings:5tl6.C&PDB-ENSP_mappin…	0	chr1:g.1014274A>G	0	0.5083
chr1	1020217	rs115173026	G	T	19	150	1516	0.136	T	synonymous_variant	LOW	AGRN	ENSG00000188157	Transcript	ENST00000379370.7	protein_coding	1/36	0	ENST00000379370.7:c.45G>T	ENSP00000368678.2:p.Pro15%3D	98/7326	45/6138	15/2045	P	ccG/ccT	rs115173026	0	1	0	SNV	HGNC	HGNC:329	YES	1	P1	CCDS30551.1	ENSP00000368678	O00468	0	UPI00001D7C8B	0	1	0	0	PROSITE_profiles:PS51257&Low_complexity_(Seg):seg&Cleavage_site_(Signalp):SignalP-noTM	0	chr1:g.1020217G>T	0.2825	0.3132
chr1	1046551	rs2465128	A	G	152	152	1567	1	G	synonymous_variant	LOW	AGRN	ENSG00000188157	Transcript	ENST00000379370.7	protein_coding	18/36	0	ENST00000379370.7:c.3066A>G	ENSP00000368678.2:p.Ser1022%3D	3119/7326	3066/6138	1022/2045	S	tcA/tcG	rs2465128	0	1	0	SNV	HGNC	HGNC:329	YES	1	P1	CCDS30551.1	ENSP00000368678	O00468	0	UPI00001D7C8B	0	1	0	0	hmmpanther:PTHR10574:SF288&hmmpanther:PTHR10574&Low_complexity_(Seg):seg&MobiDB_lite:mobidb-lite&MobiDB_lite:mobidb-lite	0	chr1:g.1046551A>G	0	0.4554
chr1	1047614	rs10267	T	C	152	152	2210	1	C	synonymous_variant	LOW	AGRN	ENSG00000188157	Transcript	ENST00000379370.7	protein_coding	21/36	0	ENST00000379370.7:c.3558T>C	ENSP00000368678.2:p.Phe1186%3D	3611/7326	3558/6138	1186/2045	F	ttT/ttC	rs10267	0	1	0	SNV	HGNC	HGNC:329	YES	1	P1	CCDS30551.1	ENSP00000368678	O00468	0	UPI00001D7C8B	0	1	0	0	Pfam_domain:PF01390&Gene3D:3.30.70.960&SMART_domains:SM00200&Superfamily_domains:SSF82671&PROSITE_profiles:PS50024&hmmpanther:PTHR10574:SF288&hmmpanther:PTHR10574	0	chr1:g.1047614T>C	0.8359	0.5151
chr1	1048922	rs9442391	T	C	126	150	1592	0.831	C	synonymous_variant	LOW	AGRN	ENSG00000188157	Transcript	ENST00000379370.7	protein_coding	24/36	0	ENST00000379370.7:c.4161T>C	ENSP00000368678.2:p.Thr1387%3D	4214/7326	4161/6138	1387/2045	T	acT/acC	rs9442391	0	1	0	SNV	HGNC	HGNC:329	YES	1	P1	CCDS30551.1	ENSP00000368678	O00468	0	UPI00001D7C8B	0	1	0	0	Conserved_Domains:cd00110&Gene3D:2.60.120.200&Superfamily_domains:SSF49899&PROSITE_profiles:PS50025&hmmpanther:PTHR10574:SF288&hmmpanther:PTHR10574	0	chr1:g.1048922T>C	0.5457	0.2405
chr1	1053827	rs74685771	G	C	15	152	2208	0.096	C	missense_variant	MODERATE	AGRN	ENSG00000188157	Transcript	ENST00000379370.7	protein_coding	34/36	0	ENST00000379370.7:c.5726G>C	ENSP00000368678.2:p.Ser1909Thr	5779/7326	5726/6138	1909/2045	S/T	aGt/aCt	rs74685771	0	1	0	SNV	HGNC	HGNC:329	YES	1	P1	CCDS30551.1	ENSP00000368678	O00468	0	UPI00001D7C8B	0	1	deleterious	benign	Conserved_Domains:cd00110&Pfam_domain:PF00054&Gene3D:2.60.120.200&SMART_domains:SM00282&Superfamily_domains:SSF49899&PROSITE_profiles:PS50025&hmmpanther:PTHR10574:SF288&hmmpanther:PTHR10574	0	chr1:g.1053827G>C	0.009	0
chr1	1054900	rs4275402	C	T	136	152	2269	0.885	T	synonymous_variant	LOW	AGRN	ENSG00000188157	Transcript	ENST00000379370.7	protein_coding	36/36	0	ENST00000379370.7:c.6057C>T	ENSP00000368678.2:p.Asp2019%3D	6110/7326	6057/6138	2019/2045	D	gaC/gaT	rs4275402	0	1	0	SNV	HGNC	HGNC:329	YES	1	P1	CCDS30551.1	ENSP00000368678	O00468	0	UPI00001D7C8B	0	1	0	0	Conserved_Domains:cd00110&Pfam_domain:PF00054&Gene3D:2.60.120.200&SMART_domains:SM00282&Superfamily_domains:SSF49899&PROSITE_profiles:PS50025&hmmpanther:PTHR10574:SF288&hmmpanther:PTHR10574	0	chr1:g.1054900C>T	0	0.2617
chr1	1071823	rs4633229	A	G	129	152	1430	0.84	G	synonymous_variant	LOW	RNF223	ENSG00000237330	Transcript	ENST00000453464.3	protein_coding	2/2	0	ENST00000453464.3:c.744T>C	ENSP00000410533.1:p.Asp248%3D	1044/1900	744/750	248/249	D	gaT/gaC	rs4633229	0	-1	0	SNV	HGNC	HGNC:40020	YES	2	P1	CCDS53257.1	ENSP00000410533	E7ERA6	0	UPI0001A5E6EF	0	0	0	0	0	0	chr1:g.1071823A>G	0.8413	0.8797
chr1	1072052	rs4333796	G	A	130	152	1993	0.846	A	missense_variant	MODERATE	RNF223	ENSG00000237330	Transcript	ENST00000453464.3	protein_coding	2/2	0	ENST00000453464.3:c.515C>T	ENSP00000410533.1:p.Ala172Val	815/1900	515/750	172/249	A/V	gCg/gTg	rs4333796	0	-1	0	SNV	HGNC	HGNC:40020	YES	2	P1	CCDS53257.1	ENSP00000410533	E7ERA6	0	UPI0001A5E6EF	0	0	tolerated	benign	hmmpanther:PTHR22791&hmmpanther:PTHR22791:SF4&Low_complexity_(Seg):seg	0	chr1:g.1072052G>A	0	0.2307
chr1	1072053	rs185263154	C	T	54	152	1954	0.346	T	missense_variant	MODERATE	RNF223	ENSG00000237330	Transcript	ENST00000453464.3	protein_coding	2/2	0	ENST00000453464.3:c.514G>A	ENSP00000410533.1:p.Ala172Thr	814/1900	514/750	172/249	A/T	Gcg/Acg	rs185263154	0	-1	0	SNV	HGNC	HGNC:40020	YES	2	P1	CCDS53257.1	ENSP00000410533	E7ERA6	0	UPI0001A5E6EF	0	0	tolerated	benign	hmmpanther:PTHR22791&hmmpanther:PTHR22791:SF4&Low_complexity_(Seg):seg	0	chr1:g.1072053C>T	0.0128	0.0023
chr1	1179288	rs6668667	G	A	12	152	2208	0.077	A	missense_variant	MODERATE	TTLL10	ENSG00000162571	Transcript	ENST00000379290.5	protein_coding	4/16	0	ENST00000379290.5:c.73G>A	ENSP00000368592.1:p.Gly25Ser	246/2283	73/2022	25/673	G/S	Ggc/Agc	rs6668667	0	1	0	SNV	HGNC	HGNC:26693	YES	1	P1	CCDS44036.1	ENSP00000368592	Q6ZVT0	0	UPI0000205ADB	0	0	tolerated_low_confidence	benign	hmmpanther:PTHR12241&hmmpanther:PTHR12241:SF72&MobiDB_lite:mobidb-lite&MobiDB_lite:mobidb-lite	0	chr1:g.1179288G>A	0.107	0.1778
chr1	1180851	rs13374146	T	C	27	150	1710	0.175	C	missense_variant	MODERATE	TTLL10	ENSG00000162571	Transcript	ENST00000379290.5	protein_coding	8/16	0	ENST00000379290.5:c.746T>C	ENSP00000368592.1:p.Val249Ala	919/2283	746/2022	249/673	V/A	gTc/gCc	rs13374146	0	1	0	SNV	HGNC	HGNC:26693	YES	1	P1	CCDS44036.1	ENSP00000368592	Q6ZVT0	0	UPI0000205ADB	0	0	tolerated	benign	PROSITE_profiles:PS51221&hmmpanther:PTHR12241&hmmpanther:PTHR12241:SF72	0	chr1:g.1180851T>C	0.2007	0.4228
chr1	1182895	rs61733845	C	T	30	152	2246	0.192	T	synonymous_variant	LOW	TTLL10	ENSG00000162571	Transcript	ENST00000379290.5	protein_coding	11/16	0	ENST00000379290.5:c.936C>T	ENSP00000368592.1:p.Cys312%3D	1109/2283	936/2022	312/673	C	tgC/tgT	rs61733845	0	1	0	SNV	HGNC	HGNC:26693	YES	1	P1	CCDS44036.1	ENSP00000368592	Q6ZVT0	0	UPI0000205ADB	0	0	0	0	PROSITE_profiles:PS51221&hmmpanther:PTHR12241&hmmpanther:PTHR12241:SF72&Pfam_domain:PF03133&Superfamily_domains:SSF56059	0	chr1:g.1182895C>T	0.1857	0.4123
chr1	1197558	rs2274791	G	A	109	152	1978	0.712	A	missense_variant	MODERATE	TTLL10	ENSG00000162571	Transcript	ENST00000379290.5	protein_coding	16/16	0	ENST00000379290.5:c.1733G>A	ENSP00000368592.1:p.Gly578Asp	1906/2283	1733/2022	578/673	G/D	gGc/gAc	rs2274791	0	1	0	SNV	HGNC	HGNC:26693	YES	1	P1	CCDS44036.1	ENSP00000368592	Q6ZVT0	0	UPI0000205ADB	0	0	deleterious	benign	0	0	chr1:g.1197558G>A	0.2482	0.0129
chr1	1197586	rs2274790	C	A	109	152	2000	0.712	A	synonymous_variant	LOW	TTLL10	ENSG00000162571	Transcript	ENST00000379290.5	protein_coding	16/16	0	ENST00000379290.5:c.1761C>A	ENSP00000368592.1:p.Pro587%3D	1934/2283	1761/2022	587/673	P	ccC/ccA	rs2274790	0	1	0	SNV	HGNC	HGNC:26693	YES	1	P1	CCDS44036.1	ENSP00000368592	Q6ZVT0	0	UPI0000205ADB	0	0	0	0	0	0	chr1:g.1197586C>A	0.2638	0.0703
chr1	1197697	rs2274789	A	G	122	152	2007	0.808	G	synonymous_variant	LOW	TTLL10	ENSG00000162571	Transcript	ENST00000379290.5	protein_coding	16/16	0	ENST00000379290.5:c.1872A>G	ENSP00000368592.1:p.Pro624%3D	2045/2283	1872/2022	624/673	P	ccA/ccG	rs2274789	0	1	0	SNV	HGNC	HGNC:26693	YES	1	P1	CCDS44036.1	ENSP00000368592	Q6ZVT0	0	UPI0000205ADB	0	0	0	0	Low_complexity_(Seg):seg&MobiDB_lite:mobidb-lite&MobiDB_lite:mobidb-lite	0	chr1:g.1197697A>G	0	0.5983
chr1	1203822	rs2298213	T	C	8	152	2131	0.051	C	synonymous_variant	LOW	TNFRSF18	ENSG00000186891	Transcript	ENST00000328596.10	protein_coding	4/4	0	ENST00000328596.10:c.537A>G	ENSP00000328207.6:p.Pro179%3D	537/851	537/768	179/255	P	ccA/ccG	rs2298213	0	-1	0	SNV	HGNC	HGNC:11914	YES	1	P4	CCDS9.1	ENSP00000328207	Q9Y5U5	0	UPI000002B5CE	0	0	0	0	hmmpanther:PTHR23097&hmmpanther:PTHR23097:SF97&MobiDB_lite:mobidb-lite&Low_complexity_(Seg):seg	0	chr1:g.1203822T>C	0.2055	0.5174
chr1	1212042	rs17568	C	T	147	152	2401	0.955	T	synonymous_variant	LOW	TNFRSF4	ENSG00000186827	Transcript	ENST00000379236.4	protein_coding	5/7	0	ENST00000379236.4:c.534G>A	ENSP00000368538.3:p.Glu178%3D	560/1075	534/834	178/277	E	gaG/gaA	rs17568	0	-1	0	SNV	HGNC	HGNC:11918	YES	1	P1	CCDS11.1	ENSP00000368538	P43489	0	UPI00001370E5	0	1	0	0	hmmpanther:PTHR23097&hmmpanther:PTHR23097:SF132&Prints_domain:PR01921&MobiDB_lite:mobidb-lite	0	chr1:g.1212042C>T	0.4984	0.4297
chr1	1223251	rs6603781	A	G	152	152	2460	1	G	synonymous_variant	LOW	SDF4	ENSG00000078808	Transcript	ENST00000360001.10	protein_coding	4/7	0	ENST00000360001.10:c.570T>C	ENSP00000353094.6:p.Asp190%3D	833/1956	570/1089	190/362	D	gaT/gaC	rs6603781	0	-1	0	SNV	HGNC	HGNC:24188	YES	1	P1	CCDS30553.1	ENSP00000353094	Q9BRK5	A0A024R084	UPI0000127156	0	0	0	0	Conserved_Domains:cd16225&hmmpanther:PTHR10827:SF51&hmmpanther:PTHR10827&Gene3D:1.10.238.10	0	chr1:g.1223251A>G	0.9533	0.9985
chr1	1242865	rs11260566	C	T	9	152	2142	0.071	T	synonymous_variant	LOW	C1QTNF12	ENSG00000184163	Transcript	ENST00000330388.2	protein_coding	7/8	0	ENST00000330388.2:c.780G>A	ENSP00000329137.2:p.Thr260%3D	812/1036	780/909	260/302	T	acG/acA	rs11260566	0	-1	0	SNV	HGNC	HGNC:32308	YES	1	P1	CCDS30554.1	ENSP00000329137	Q5T7M4	0	UPI00001D7E7A	0	0	0	0	PROSITE_profiles:PS50871&hmmpanther:PTHR24019&hmmpanther:PTHR24019:SF12&Gene3D:2.60.120.40&Superfamily_domains:SSF49842	0	chr1:g.1242865C>T	0.1787	0.3283
chr1	1243102	rs78555129	A	G	9	152	1828	0.071	G	missense_variant	MODERATE	C1QTNF12	ENSG00000184163	Transcript	ENST00000330388.2	protein_coding	6/8	0	ENST00000330388.2:c.691T>C	ENSP00000329137.2:p.Cys231Arg	723/1036	691/909	231/302	C/R	Tgt/Cgt	rs78555129	0	-1	0	SNV	HGNC	HGNC:32308	YES	1	P1	CCDS30554.1	ENSP00000329137	Q5T7M4	0	UPI00001D7E7A	0	0	tolerated	benign	PROSITE_profiles:PS50871&hmmpanther:PTHR24019&hmmpanther:PTHR24019:SF12&Gene3D:2.60.120.40&Superfamily_domains:SSF49842	0	chr1:g.1243102A>G	0.1849	0.3411
chr1	1243545	rs12093154	G	A	9	152	2071	0.071	A	missense_variant	MODERATE	C1QTNF12	ENSG00000184163	Transcript	ENST00000330388.2	protein_coding	5/8	0	ENST00000330388.2:c.539C>T	ENSP00000329137.2:p.Ala180Val	571/1036	539/909	180/302	A/V	gCc/gTc	rs12093154	0	-1	0	SNV	HGNC	HGNC:32308	YES	1	P1	CCDS30554.1	ENSP00000329137	Q5T7M4	0	UPI00001D7E7A	0	0	tolerated	benign	PROSITE_profiles:PS50871&hmmpanther:PTHR24019&hmmpanther:PTHR24019:SF12&Superfamily_domains:SSF49842	0	chr1:g.1243545G>A	0.1316	0.1528
chr1	1255305	rs41303853	G	A	14	152	1976	0.09	A	synonymous_variant	LOW	UBE2J2	ENSG00000160087	Transcript	ENST00000400930.8	protein_coding	8/8	0	ENST00000400930.8:c.726C>T	ENSP00000383719.4:p.His242%3D	894/1021	726/828	242/275	H	caC/caT	rs41303853	0	-1	0	SNV	HGNC	HGNC:19268	YES	5	0	CCDS15.1	ENSP00000383719	Q8N2K1	0	UPI00001D69F8	0	0	0	0	Low_complexity_(Seg):seg&hmmpanther:PTHR43972:SF1&hmmpanther:PTHR43972	0	chr1:g.1255305G>A	0.0122	0.0015
chr1	1285574	rs12751100	G	A	95	152	2468	0.635	A	synonymous_variant	LOW	SCNN1D	ENSG00000162572	Transcript	ENST00000379116.9	protein_coding	6/18	0	ENST00000379116.9:c.468G>A	ENSP00000368411.5:p.Ser156%3D	694/3044	468/2409	156/802	S	tcG/tcA	rs12751100	0	1	0	SNV	HGNC	HGNC:10601	YES	5	0	CCDS44037.2	ENSP00000368411	0	A6NNF7	UPI0001EF94B5	0	0	0	0	0	0	chr1:g.1285574G>A	0.4427	0.7073
chr1	1286887	rs11260579	G	C	89	152	1557	0.596	C	missense_variant	MODERATE	SCNN1D	ENSG00000162572	Transcript	ENST00000379116.9	protein_coding	8/18	0	ENST00000379116.9:c.1031G>C	ENSP00000368411.5:p.Arg344Pro	1257/3044	1031/2409	344/802	R/P	cGc/cCc	rs11260579&COSM2180355&COSM2180356	0	1	0	SNV	HGNC	HGNC:10601	YES	5	0	CCDS44037.2	ENSP00000368411	0	A6NNF7	UPI0001EF94B5	0	0	tolerated	benign	Pfam_domain:PF00858&hmmpanther:PTHR11690&hmmpanther:PTHR11690:SF132&TIGRFAM_domain:TIGR00859	0	chr1:g.1286887G>C	0.3033	0.2587
chr1	1303203	rs145087137	G	A	14	152	1980	0.09	A	missense_variant	MODERATE	ACAP3	ENSG00000131584	Transcript	ENST00000354700.10	protein_coding	3/24	0	ENST00000354700.10:c.184C>T	ENSP00000346733.5:p.Arg62Cys	299/3793	184/2505	62/834	R/C	Cgc/Tgc	rs145087137	0	-1	0	SNV	HGNC	HGNC:16754	YES	1	P2	CCDS19.2	ENSP00000346733	Q96P50	0	UPI0000050F41	0	0	deleterious	possibly_damaging	Gene3D:1.20.1270.60&Pfam_domain:PF16746&hmmpanther:PTHR23180&hmmpanther:PTHR23180:SF283&Superfamily_domains:SSF103657&Conserved_Domains:cd07637	0	chr1:g.1303203G>A	0.011	0.0008
chr1	1311010	rs144555782	C	G	14	152	2045	0.09	G	missense_variant	MODERATE	PUSL1	ENSG00000169972	Transcript	ENST00000379031.10	protein_coding	7/8	0	ENST00000379031.10:c.801C>G	ENSP00000368318.5:p.His267Gln	848/1257	801/912	267/303	H/Q	caC/caG	rs144555782	0	1	0	SNV	HGNC	HGNC:26914	YES	1	P1	CCDS20.1	ENSP00000368318	Q8N0Z8	0	UPI0000051C19	0	0	tolerated	benign	Gene3D:3.30.70.660&Pfam_domain:PF01416&PIRSF_domain:PIRSF001430&hmmpanther:PTHR11142&hmmpanther:PTHR11142:SF0&Superfamily_domains:SSF55120&Conserved_Domains:cd02570&HAMAP:MF_00171	0	chr1:g.1311010C>G	0.0082	0
chr1	1319461	rs10907179	C	G	110	152	2163	0.731	G	synonymous_variant	LOW	INTS11	ENSG00000127054	Transcript	ENST00000540437.5	protein_coding	6/19	0	ENST00000540437.5:c.282G>C	ENSP00000445001.1:p.Gly94%3D	816/2629	282/1821	94/606	G	ggG/ggC	rs10907179	0	-1	0	SNV	HGNC	HGNC:26052	YES	2	0	CCDS57960.1	ENSP00000445001	Q5TA45	0	UPI0000EE7E27	0	0	0	0	Gene3D:3.60.15.10&Pfam_domain:PF16661&hmmpanther:PTHR11203&hmmpanther:PTHR11203:SF37&SMART_domains:SM00849&Superfamily_domains:SSF56281&Conserved_Domains:cd16291	0	chr1:g.1319461C>G	0.7137	0.3018
chr1	1327586	rs307349	C	T	110	152	2446	0.731	T	synonymous_variant	LOW	CPTP	ENSG00000224051	Transcript	ENST00000343938.9	protein_coding	3/3	0	ENST00000343938.9:c.468C>T	ENSP00000343890.4:p.Arg156%3D	844/2154	468/645	156/214	R	cgC/cgT	rs307349	0	1	0	SNV	HGNC	HGNC:28116	YES	2	P1	CCDS30555.1	ENSP00000343890	Q5TA50	S4S694	UPI00001AF6EA	0	0	0	0	Gene3D:1.10.3520.10&PDB-ENSP_mappings:4k80.A&PDB-ENSP_mappings:4k84.A&PDB-ENSP_mappings:4k84.B&PDB-ENSP_mappings:4k85.A&PDB-ENSP_mappings:4k85.B&PDB-ENSP_mappings:4k85.C&PDB-ENSP_mappings:4k85.D&PDB-ENSP_mappings:4k8n.A&PDB-ENSP_mappings:4k8n.B&PDB-ENSP_mappings:4k8n.C&PDB-ENSP_mappings:4k8n.D&PDB-ENSP_mappings:4k8n.E&PDB-ENSP_mappings:4k8n.F&PDB-ENSP_mappings:4kbs.A&PDB-ENSP_mappings:4kbs.B&PDB-…	0	chr1:g.1327586C>T	0.7626	0.4834
chr1	1332779	rs3813210	C	T	41	152	2284	0.263	T	synonymous_variant	LOW	TAS1R3	ENSG00000169962	Transcript	ENST00000339381.6	protein_coding	3/6	0	ENST00000339381.6:c.1248C>T	ENSP00000344411.5:p.Pro416%3D	1314/3475	1248/2559	416/852	P	ccC/ccT	rs3813210	0	1	0	SNV	HGNC	HGNC:15661	YES	2	P1	CCDS30556.1	ENSP00000344411	Q7RTX0	0	UPI0000051F47	0	0	0	0	Superfamily_domains:SSF53822&Pfam_domain:PF01094&Gene3D:3.40.50.2300&hmmpanther:PTHR24061&hmmpanther:PTHR24061:SF435&Gene3D:3.40.50.2300&Conserved_Domains:cd06363	0	chr1:g.1332779C>T	0.1406	0.3185
chr1	1333624	rs140035477	C	T	37	152	2625	0.237	T	synonymous_variant	LOW	TAS1R3	ENSG00000169962	Transcript	ENST00000339381.6	protein_coding	6/6	0	ENST00000339381.6:c.1719C>T	ENSP00000344411.5:p.Leu573%3D	1785/3475	1719/2559	573/852	L	ctC/ctT	rs140035477&COSM6277473	0	1	0	SNV	HGNC	HGNC:15661	YES	2	P1	CCDS30556.1	ENSP00000344411	Q7RTX0	0	UPI0000051F47	0	0	0	0	hmmpanther:PTHR24061&hmmpanther:PTHR24061:SF435&PROSITE_profiles:PS50259&Low_complexity_(Seg):seg&Transmembrane_helices:TMhelix	0	chr1:g.1333624C>T	0.0108	0.0008
chr1	1334174	rs307377	T	C	151	152	2674	0.994	C	missense_variant	MODERATE	TAS1R3	ENSG00000169962	Transcript	ENST00000339381.6	protein_coding	6/6	0	ENST00000339381.6:c.2269T>C	ENSP00000344411.5:p.Cys757Arg	2335/3475	2269/2559	757/852	C/R	Tgc/Cgc	rs307377&CM098260	0	1	0	SNV	HGNC	HGNC:15661	YES	2	P1	CCDS30556.1	ENSP00000344411	Q7RTX0	0	UPI0000051F47	0	0	tolerated	benign	Pfam_domain:PF00003&hmmpanther:PTHR24061&hmmpanther:PTHR24061:SF435&Prints_domain:PR00248&Conserved_Domains:cd15290&PROSITE_profiles:PS50259	0	chr1:g.1334174T>C	0	0.9803
chr1	1342153	rs307362	T	C	152	152	2564	1	C	synonymous_variant	LOW	DVL1	ENSG00000107404	Transcript	ENST00000378888.10	protein_coding	4/15	0	ENST00000378888.10:c.366A>G	ENSP00000368166.5:p.Pro122%3D	719/3305	366/2088	122/695	P	ccA/ccG	rs307362	0	-1	0	SNV	HGNC	HGNC:3084	YES	5	A2	CCDS81252.1	ENSP00000368166	O14640	0	UPI00001AF922	0	1	0	0	hmmpanther:PTHR10878:SF5&hmmpanther:PTHR10878&Pfam_domain:PF02377&Prints_domain:PR01761&MobiDB_lite:mobidb-lite&MobiDB_lite:mobidb-lite	0	chr1:g.1342153T>C	0	1
chr1	1342453	rs145496306	G	A	16	152	2321	0.103	A	missense_variant	MODERATE	DVL1	ENSG00000107404	Transcript	ENST00000378888.10	protein_coding	3/15	0	ENST00000378888.10:c.272C>T	ENSP00000368166.5:p.Ala91Val	625/3305	272/2088	91/695	A/V	gCg/gTg	rs145496306	0	-1	0	SNV	HGNC	HGNC:3084	YES	5	A2	CCDS81252.1	ENSP00000368166	O14640	0	UPI00001AF922	0	1	tolerated	benign	hmmpanther:PTHR10878:SF5&hmmpanther:PTHR10878&Pfam_domain:PF02377&Prints_domain:PR01761	0	chr1:g.1342453G>A	0.0034	0
chr1	1373805	rs111933693	T	C	16	152	2187	0.103	C	missense_variant	MODERATE	AURKAIP1	ENSG00000175756	Transcript	ENST00000338370.7	protein_coding	3/3	0	ENST00000338370.7:c.596A>G	ENSP00000342676.3:p.Lys199Arg	997/1072	596/600	199/199	K/R	aAa/aGa	rs111933693	0	-1	0	SNV	HGNC	HGNC:24114	YES	1	P1	CCDS25.1	ENSP00000342676	Q9NWT8	A0A024R0F0	UPI00000709CC	0	0	tolerated_low_confidence	benign	PDB-ENSP_mappings:3j9m.A3	0	chr1:g.1373805T>C	0.0439	0.1263
chr1	1419135	rs904589	C	G	56	152	2103	0.359	G	missense_variant	MODERATE	ANKRD65	ENSG00000235098	Transcript	ENST00000537107.5	protein_coding	4/4	0	ENST00000537107.5:c.1165G>C	ENSP00000445688.1:p.Glu389Gln	1477/2190	1165/1200	389/399	E/Q	Gag/Cag	rs904589&COSM1333424	0	-1	0	SNV	HGNC	HGNC:42950	YES	5	P1	CCDS55558.1	ENSP00000445688	E5RJM6	0	UPI000058F1BA	0	0	tolerated_low_confidence	benign	MobiDB_lite:mobidb-lite	0	chr1:g.1419135C>G	0.3229	0.8222
chr1	1419214	rs3766165	A	G	56	152	2037	0.359	G	synonymous_variant	LOW	ANKRD65	ENSG00000235098	Transcript	ENST00000537107.5	protein_coding	4/4	0	ENST00000537107.5:c.1086T>C	ENSP00000445688.1:p.Thr362%3D	1398/2190	1086/1200	362/399	T	acT/acC	rs3766165	0	-1	0	SNV	HGNC	HGNC:42950	YES	5	P1	CCDS55558.1	ENSP00000445688	E5RJM6	0	UPI000058F1BA	0	0	0	0	Gene3D:1.25.40.20&Pfam_domain:PF12796&PROSITE_profiles:PS50088&PROSITE_profiles:PS50297&hmmpanther:PTHR24166&hmmpanther:PTHR24166:SF25&SMART_domains:SM00248&Superfamily_domains:SSF48403	0	chr1:g.1419214A>G	0.2496	0.5598
chr1	1420203	rs1781133	C	A	57	150	1963	0.37	A	missense_variant	MODERATE	ANKRD65	ENSG00000235098	Transcript	ENST00000537107.5	protein_coding	3/4	0	ENST00000537107.5:c.599G>T	ENSP00000445688.1:p.Gly200Val	911/2190	599/1200	200/399	G/V	gGc/gTc	rs1781133	0	-1	0	SNV	HGNC	HGNC:42950	YES	5	P1	CCDS55558.1	ENSP00000445688	E5RJM6	0	UPI000058F1BA	0	0	deleterious	possibly_damaging	Gene3D:1.25.40.20&PROSITE_profiles:PS50297&hmmpanther:PTHR24166&hmmpanther:PTHR24166:SF25&SMART_domains:SM00248&Superfamily_domains:SSF48403&Low_complexity_(Seg):seg	0	chr1:g.1420203C>A	0.2322	0.5091
chr1	1426175	rs1695848	T	C	15	152	1562	0.096	C	synonymous_variant	LOW	TMEM88B	ENSG00000205116	Transcript	ENST00000378821.3	protein_coding	1/2	0	ENST00000378821.3:c.48T>C	ENSP00000455099.1:p.Gly16%3D	48/492	48/492	16/163	G	ggT/ggC	rs1695848	0	1	0	SNV	HGNC	HGNC:37099	YES	2	P1	CCDS57964.1	ENSP00000455099	A6NKF7	0	UPI0000D61E0D	0	0	0	0	hmmpanther:PTHR28628&hmmpanther:PTHR28628:SF2&MobiDB_lite:mobidb-lite&Low_complexity_(Seg):seg	0	chr1:g.1426175T>C	0.2055	0.5318
chr1	1426253	rs12022947	G	A	94	152	1965	0.628	A	synonymous_variant	LOW	TMEM88B	ENSG00000205116	Transcript	ENST00000378821.3	protein_coding	1/2	0	ENST00000378821.3:c.126G>A	ENSP00000455099.1:p.Ser42%3D	126/492	126/492	42/163	S	tcG/tcA	rs12022947	0	1	0	SNV	HGNC	HGNC:37099	YES	2	P1	CCDS57964.1	ENSP00000455099	A6NKF7	0	UPI0000D61E0D	0	0	0	0	hmmpanther:PTHR28628&hmmpanther:PTHR28628:SF2	0	chr1:g.1426253G>A	0.4	0.1989
chr1	1426261	rs12030806	C	T	149	152	2020	0.981	T	missense_variant	MODERATE	TMEM88B	ENSG00000205116	Transcript	ENST00000378821.3	protein_coding	1/2	0	ENST00000378821.3:c.134C>T	ENSP00000455099.1:p.Pro45Leu	134/492	134/492	45/163	P/L	cCg/cTg	rs12030806	0	1	0	SNV	HGNC	HGNC:37099	YES	2	P1	CCDS57964.1	ENSP00000455099	A6NKF7	0	UPI0000D61E0D	0	0	tolerated	benign	hmmpanther:PTHR28628&hmmpanther:PTHR28628:SF2&Low_complexity_(Seg):seg	0	chr1:g.1426261C>T	0.6813	0.8631
chr1	1427743	rs185086231	C	A	20	150	984	0.13	A	missense_variant	MODERATE	TMEM88B	ENSG00000205116	Transcript	ENST00000378821.3	protein_coding	2/2	0	ENST00000378821.3:c.448C>A	ENSP00000455099.1:p.Pro150Thr	448/492	448/492	150/163	P/T	Ccg/Acg	rs185086231	0	1	0	SNV	HGNC	HGNC:37099	YES	2	P1	CCDS57964.1	ENSP00000455099	A6NKF7	0	UPI0000D61E0D	0	0	tolerated	possibly_damaging	hmmpanther:PTHR28628&hmmpanther:PTHR28628:SF2&Low_complexity_(Seg):seg	0	chr1:g.1427743C>A	0	0
chr1	1439425	rs2275916	G	C	42	152	2017	0.282	C	missense_variant	MODERATE	VWA1	ENSG00000179403	Transcript	ENST00000476993.2	protein_coding	3/3	0	ENST00000476993.2:c.976G>C	ENSP00000417185.1:p.Ala326Pro	1035/4492	976/1338	326/445	A/P	Gcc/Ccc	rs2275916	0	1	0	SNV	HGNC	HGNC:30910	YES	1	P1	CCDS27.1	ENSP00000417185	Q6PCB0	0	UPI00001D9616	0	0	tolerated	benign	hmmpanther:PTHR44823&Low_complexity_(Seg):seg	0	chr1:g.1439425G>C	0.0623	0.1241
chr1	1439454	rs1892289	A	G	149	152	2052	0.981	G	synonymous_variant	LOW	VWA1	ENSG00000179403	Transcript	ENST00000476993.2	protein_coding	3/3	0	ENST00000476993.2:c.1005A>G	ENSP00000417185.1:p.Pro335%3D	1064/4492	1005/1338	335/445	P	ccA/ccG	rs1892289	0	1	0	SNV	HGNC	HGNC:30910	YES	1	P1	CCDS27.1	ENSP00000417185	Q6PCB0	0	UPI00001D9616	0	0	0	0	PROSITE_profiles:PS50853&Conserved_Domains:cd00063&hmmpanther:PTHR44823&Gene3D:2.60.40.10&Pfam_domain:PF00041&SMART_domains:SM00060&Superfamily_domains:SSF49265&Low_complexity_(Seg):seg	0	chr1:g.1439454A>G	0	0.8283
chr1	1452384	rs9793256	G	A	88	152	2321	0.577	A	missense_variant	MODERATE	ATAD3C	ENSG00000215915	Transcript	ENST00000378785.6	protein_coding	3/12	0	ENST00000378785.6:c.172G>A	ENSP00000368062.2:p.Gly58Arg	1167/3859	172/1236	58/411	G/R	Ggg/Agg	rs9793256	0	1	0	SNV	HGNC	HGNC:32151	YES	2	P1	CCDS44039.1	ENSP00000368062	Q5T2N8	0	UPI00001619C0	0	0	deleterious	probably_damaging	Pfam_domain:PF12037&hmmpanther:PTHR23075&hmmpanther:PTHR23075:SF5	0	chr1:g.1452384G>A	0.28	0.1967
chr1	1455495	rs1781147	C	T	124	150	1821	0.818	T	synonymous_variant	LOW	ATAD3C	ENSG00000215915	Transcript	ENST00000378785.6	protein_coding	5/12	0	ENST00000378785.6:c.414C>T	ENSP00000368062.2:p.Asp138%3D	1409/3859	414/1236	138/411	D	gaC/gaT	rs1781147	0	1	0	SNV	HGNC	HGNC:32151	YES	2	P1	CCDS44039.1	ENSP00000368062	Q5T2N8	0	UPI00001619C0	0	0	0	0	Gene3D:3.40.50.300&hmmpanther:PTHR23075&hmmpanther:PTHR23075:SF5	0	chr1:g.1455495C>T	0.4251	0.528
chr1	1460858	rs72896283	G	T	24	152	1873	0.167	T	synonymous_variant	LOW	ATAD3C	ENSG00000215915	Transcript	ENST00000378785.6	protein_coding	10/12	0	ENST00000378785.6:c.921G>T	ENSP00000368062.2:p.Ala307%3D	1916/3859	921/1236	307/411	A	gcG/gcT	rs72896283&COSM894997	0	1	0	SNV	HGNC	HGNC:32151	YES	2	P1	CCDS44039.1	ENSP00000368062	Q5T2N8	0	UPI00001619C0	0	0	0	0	Gene3D:3.40.50.300&hmmpanther:PTHR23075&hmmpanther:PTHR23075:SF5&Superfamily_domains:SSF52540	0	chr1:g.1460858G>T	0.2582	0.3691
chr1	1486151	rs819976	C	A	81	152	2148	0.545	A	synonymous_variant	LOW	ATAD3B	ENSG00000160072	Transcript	ENST00000308647.7	protein_coding	10/16	0	ENST00000308647.7:c.1005C>A	ENSP00000311766.7:p.Thr335%3D	1121/2448	1005/1947	335/648	T	acC/acA	rs819976	0	1	0	SNV	HGNC	HGNC:24007	YES	1	P1	CCDS30.1	ENSP00000311766	Q5T9A4	0	UPI000013E044	0	0	0	0	Conserved_Domains:cd00009&hmmpanther:PTHR23075:SF2&hmmpanther:PTHR23075&Gene3D:3.40.50.300&Superfamily_domains:SSF52540	0	chr1:g.1486151C>A	0.4826	0.8502
chr1	1487887	rs819977	A	G	83	152	2093	0.558	G	synonymous_variant	LOW	ATAD3B	ENSG00000160072	Transcript	ENST00000308647.7	protein_coding	12/16	0	ENST00000308647.7:c.1239A>G	ENSP00000311766.7:p.Ala413%3D	1355/2448	1239/1947	413/648	A	gcA/gcG	0	0	1	0	SNV	HGNC	HGNC:24007	YES	1	P1	CCDS30.1	ENSP00000311766	Q5T9A4	0	UPI000013E044	0	0	0	0	Conserved_Domains:cd00009&hmmpanther:PTHR23075:SF2&hmmpanther:PTHR23075&Pfam_domain:PF00004&Gene3D:3.40.50.300&SMART_domains:SM00382&Superfamily_domains:SSF52540	0	chr1:g.1487887A>G	0	0
chr1	1490320	rs819980	T	C	81	152	2407	0.545	C	synonymous_variant	LOW	ATAD3B	ENSG00000160072	Transcript	ENST00000308647.7	protein_coding	14/16	0	ENST00000308647.7:c.1401T>C	ENSP00000311766.7:p.Ile467%3D	1517/2448	1401/1947	467/648	I	atT/atC	rs819980	0	1	0	SNV	HGNC	HGNC:24007	YES	1	P1	CCDS30.1	ENSP00000311766	Q5T9A4	0	UPI000013E044	0	0	0	0	Conserved_Domains:cd00009&hmmpanther:PTHR23075:SF2&hmmpanther:PTHR23075&Pfam_domain:PF00004&Gene3D:3.40.50.300&SMART_domains:SM00382&Superfamily_domains:SSF52540	0	chr1:g.1490320T>C	0.4858	0.8487
chr1	1490623	rs143153541	G	A	23	152	1999	0.16	A	synonymous_variant	LOW	ATAD3B	ENSG00000160072	Transcript	ENST00000308647.7	protein_coding	15/16	0	ENST00000308647.7:c.1566G>A	ENSP00000311766.7:p.Thr522%3D	1682/2448	1566/1947	522/648	T	acG/acA	rs143153541&COSM3676775	0	1	0	SNV	HGNC	HGNC:24007	YES	1	P1	CCDS30.1	ENSP00000311766	Q5T9A4	0	UPI000013E044	0	0	0	0	hmmpanther:PTHR23075:SF2&hmmpanther:PTHR23075&Superfamily_domains:SSF52540	0	chr1:g.1490623G>A	0.0623	0.0038
chr1	1495605	rs139902189	C	T	35	152	2141	0.224	T	missense_variant	MODERATE	ATAD3B	ENSG00000160072	Transcript	ENST00000308647.7	protein_coding	16/16	0	ENST00000308647.7:c.1735C>T	ENSP00000311766.7:p.Arg579Cys	1851/2448	1735/1947	579/648	R/C	Cgc/Tgc	rs139902189	0	1	0	SNV	HGNC	HGNC:24007	YES	1	P1	CCDS30.1	ENSP00000311766	Q5T9A4	0	UPI000013E044	0	0	tolerated_low_confidence	benign	hmmpanther:PTHR23075:SF2&hmmpanther:PTHR23075	0	chr1:g.1495605C>T	0.0785	0.0371
chr1	1522770	rs1135025	T	C	14	152	2213	0.09	C	synonymous_variant	LOW	ATAD3A	ENSG00000197785	Transcript	ENST00000378755.9	protein_coding	8/16	0	ENST00000378755.9:c.921T>C	ENSP00000368030.5:p.Val307%3D	1015/2612	921/1905	307/634	V	gtT/gtC	rs1135025	0	1	0	SNV	HGNC	HGNC:25567	YES	2	P3	CCDS31.1	ENSP00000368030	Q9NVI7	0	UPI000013D456	0	1	0	0	hmmpanther:PTHR23075&hmmpanther:PTHR23075:SF4&Pfam_domain:PF12037	0	chr1:g.1522770T>C	0.0268	0.0507
chr1	1522875	rs28675990	T	G	22	152	1993	0.154	G	synonymous_variant	LOW	ATAD3A	ENSG00000197785	Transcript	ENST00000378755.9	protein_coding	8/16	0	ENST00000378755.9:c.1026T>G	ENSP00000368030.5:p.Leu342%3D	1120/2612	1026/1905	342/634	L	ctT/ctG	rs28675990	0	1	0	SNV	HGNC	HGNC:25567	YES	2	P3	CCDS31.1	ENSP00000368030	Q9NVI7	0	UPI000013D456	0	1	0	0	hmmpanther:PTHR23075&hmmpanther:PTHR23075:SF4	0	chr1:g.1522875T>G	0.2386	0.3737
chr1	1543953	rs7533	A	G	109	152	2354	0.724	G	synonymous_variant	LOW	SSU72	ENSG00000160075	Transcript	ENST00000291386.4	protein_coding	4/5	0	ENST00000291386.4:c.399T>C	ENSP00000291386.3:p.Pro133%3D	705/1284	399/585	133/194	P	ccT/ccC	rs7533	0	-1	0	SNV	HGNC	HGNC:25016	YES	1	P1	CCDS32.1	ENSP00000291386	Q9NP77	0	UPI00000437EE	0	0	0	0	hmmpanther:PTHR20383&hmmpanther:PTHR20383:SF11&Pfam_domain:PF04722&Gene3D:3.40.50.2300&PDB-ENSP_mappings:4h3k.E&PDB-ENSP_mappings:4h3k.B&PDB-ENSP_mappings:4h3h.E&PDB-ENSP_mappings:4h3h.B&PDB-ENSP_mappings:3o2s.B&PDB-ENSP_mappings:3o2q.E&PDB-ENSP_mappings:3o2q.B	0	chr1:g.1543953A>G	0	0.91
chr1	1616547	rs7418389	T	C	19	152	1972	0.122	C	missense_variant	MODERATE	MIB2	ENSG00000197530	Transcript	ENST00000505820.6	protein_coding	2/20	0	ENST00000505820.6:c.214T>C	ENSP00000426103.2:p.Phe72Leu	231/3305	214/3213	72/1070	F/L	Ttc/Ctc	rs7418389	0	1	0	SNV	HGNC	HGNC:30577	YES	1	P3	CCDS41224.2	ENSP00000426103	Q96AX9	0	UPI0001C0B37A	0	1	tolerated_low_confidence	benign	MobiDB_lite:mobidb-lite&MobiDB_lite:mobidb-lite	0	chr1:g.1616547T>C	0.477	0.5378
chr1	1623412	rs12755088	T	C	110	152	2310	0.731	C	missense_variant	MODERATE	MIB2	ENSG00000197530	Transcript	ENST00000505820.6	protein_coding	3/20	0	ENST00000505820.6:c.305T>C	ENSP00000426103.2:p.Met102Thr	322/3305	305/3213	102/1070	M/T	aTg/aCg	rs12755088	0	1	0	SNV	HGNC	HGNC:30577	YES	1	P3	CCDS41224.2	ENSP00000426103	Q96AX9	0	UPI0001C0B37A	0	1	tolerated_low_confidence	benign	MobiDB_lite:mobidb-lite&MobiDB_lite:mobidb-lite	0	chr1:g.1623412T>C	0	0.7057
chr1	1703565	rs874516	T	C	73	152	2017	0.494	C	synonymous_variant	LOW	CDK11A	ENSG00000008128	Transcript	ENST00000378633.5	protein_coding	18/20	0	ENST00000378633.5:c.1980A>G	ENSP00000367900.1:p.Lys660%3D	2060/2458	1980/2352	660/783	K	aaA/aaG	rs874516	0	-1	0	SNV	HGNC	HGNC:1730	YES	1	A2	CCDS81253.1	ENSP00000367900	Q9UQ88	0	UPI00003664B8	0	0	0	0	PROSITE_profiles:PS50011&Conserved_Domains:cd07843&hmmpanther:PTHR24056:SF332&hmmpanther:PTHR24056&Pfam_domain:PF00069&Gene3D:1.10.510.10&SMART_domains:SM00220&Superfamily_domains:SSF56112	0	chr1:g.1703565T>C	0	0.916
chr1	1704126	rs11488591	C	T	16	152	1781	0.103	T	synonymous_variant	LOW	CDK11A	ENSG00000008128	Transcript	ENST00000378633.5	protein_coding	16/20	0	ENST00000378633.5:c.1716G>A	ENSP00000367900.1:p.Ala572%3D	1796/2458	1716/2352	572/783	A	gcG/gcA	rs11488591	0	-1	0	SNV	HGNC	HGNC:1730	YES	1	A2	CCDS81253.1	ENSP00000367900	Q9UQ88	0	UPI00003664B8	0	0	0	0	PROSITE_profiles:PS50011&Conserved_Domains:cd07843&hmmpanther:PTHR24056:SF332&hmmpanther:PTHR24056&Pfam_domain:PF00069&Gene3D:1.10.510.10&SMART_domains:SM00220&Superfamily_domains:SSF56112	0	chr1:g.1704126C>T	0.246	0.5
chr1	1704310	rs1136997	C	A	54	152	1870	0.372	A	synonymous_variant	LOW	CDK11A	ENSG00000008128	Transcript	ENST00000378633.5	protein_coding	15/20	0	ENST00000378633.5:c.1608G>T	ENSP00000367900.1:p.Arg536%3D	1688/2458	1608/2352	536/783	R	cgG/cgT	0	0	-1	0	SNV	HGNC	HGNC:1730	YES	1	A2	CCDS81253.1	ENSP00000367900	Q9UQ88	0	UPI00003664B8	0	0	0	0	PROSITE_profiles:PS50011&Conserved_Domains:cd07843&hmmpanther:PTHR24056:SF332&hmmpanther:PTHR24056&Pfam_domain:PF00069&Gene3D:1.10.510.10&SMART_domains:SM00220&Superfamily_domains:SSF56112	0	chr1:g.1704310C>A	0	0
chr1	1704605	rs1059822	G	A	71	152	1932	0.481	A	synonymous_variant	LOW	CDK11A	ENSG00000008128	Transcript	ENST00000378633.5	protein_coding	14/20	0	ENST00000378633.5:c.1518C>T	ENSP00000367900.1:p.Tyr506%3D	1598/2458	1518/2352	506/783	Y	taC/taT	0	0	-1	0	SNV	HGNC	HGNC:1730	YES	1	A2	CCDS81253.1	ENSP00000367900	Q9UQ88	0	UPI00003664B8	0	0	0	0	PROSITE_profiles:PS50011&Conserved_Domains:cd07843&hmmpanther:PTHR24056:SF332&hmmpanther:PTHR24056&Pfam_domain:PF00069&Gene3D:3.30.200.20&SMART_domains:SM00220&Superfamily_domains:SSF56112	0	chr1:g.1704605G>A	0	0
chr1	1719368	rs1137005	T	C	135	152	2106	0.891	C	synonymous_variant	LOW	CDK11A	ENSG00000008128	Transcript	ENST00000378633.5	protein_coding	4/20	0	ENST00000378633.5:c.315A>G	ENSP00000367900.1:p.Arg105%3D	395/2458	315/2352	105/783	R	agA/agG	rs1137005	0	-1	0	SNV	HGNC	HGNC:1730	YES	1	A2	CCDS81253.1	ENSP00000367900	Q9UQ88	0	UPI00003664B8	0	0	0	0	MobiDB_lite:mobidb-lite&MobiDB_lite:mobidb-lite	0	chr1:g.1719368T>C	0.7474	0.4992
chr1	1719406	rs1059831	G	A	135	152	1682	0.891	A	missense_variant	MODERATE	CDK11A	ENSG00000008128	Transcript	ENST00000378633.5	protein_coding	4/20	0	ENST00000378633.5:c.277C>T	ENSP00000367900.1:p.Arg93Trp	357/2458	277/2352	93/783	R/W	Cgg/Tgg	rs1059831&CM076089	0	-1	0	SNV	HGNC	HGNC:1730	YES	1	A2	CCDS81253.1	ENSP00000367900	Q9UQ88	0	UPI00003664B8	0	0	deleterious_low_confidence	probably_damaging	MobiDB_lite:mobidb-lite	0	chr1:g.1719406G>A	0	0.4992
chr1	1753033	rs7407	C	T	115	150	2003	0.773	T	synonymous_variant	LOW	NADK	ENSG00000008130	Transcript	ENST00000378625.5	protein_coding	14/14	0	ENST00000378625.5:c.1647G>A	ENSP00000367890.1:p.Pro549%3D	1852/3653	1647/1776	549/591	P	ccG/ccA	rs7407	0	-1	0	SNV	HGNC	HGNC:29831	YES	1	A2	CCDS55562.1	ENSP00000367890	O95544	0	UPI000013CBEB	0	0	0	0	HAMAP:MF_00361&hmmpanther:PTHR20275:SF14&hmmpanther:PTHR20275&Gene3D:3.40.50.10330&Pfam_domain:PF01513&Superfamily_domains:SSF111331	0	chr1:g.1753033C>T	0.3397	0.0552
chr1	1754601	rs4751	G	T	16	152	1941	0.103	T	missense_variant	MODERATE	NADK	ENSG00000008130	Transcript	ENST00000378625.5	protein_coding	10/14	0	ENST00000378625.5:c.1221C>A	ENSP00000367890.1:p.Asn407Lys	1426/3653	1221/1776	407/591	N/K	aaC/aaA	rs4751	0	-1	0	SNV	HGNC	HGNC:29831	YES	1	A2	CCDS55562.1	ENSP00000367890	O95544	0	UPI000013CBEB	0	0	tolerated	benign	HAMAP:MF_00361&hmmpanther:PTHR20275:SF14&hmmpanther:PTHR20275&Gene3D:3.40.50.10330&Gene3D:2.60.200.30&Pfam_domain:PF01513&Superfamily_domains:SSF111331	0	chr1:g.1754601G>T	0.2494	0.0499
chr1	1923107	rs28633659	C	T	14	152	1992	0.09	T	missense_variant	MODERATE	CFAP74	ENSG00000142609	Transcript	ENST00000493964.5	protein_coding	37/38	0	ENST00000493964.5:c.4531G>A	ENSP00000417061.2:p.Glu1511Lys	4687/5247	4531/4755	1511/1584	E/K	Gag/Aag	rs28633659	0	-1	0	SNV	HGNC	HGNC:29368	YES	5	P1	0	ENSP00000417061	Q9C0B2	0	UPI0004620AE2	0	0	tolerated	benign	hmmpanther:PTHR22538&hmmpanther:PTHR22538:SF0	0	chr1:g.1923107C>T	0.2406	0.4992
chr1	1926722	rs78807865	C	T	13	152	1703	0.083	T	synonymous_variant	LOW	CFAP74	ENSG00000142609	Transcript	ENST00000493964.5	protein_coding	30/38	0	ENST00000493964.5:c.3702G>A	ENSP00000417061.2:p.Thr1234%3D	3858/5247	3702/4755	1234/1584	T	acG/acA	rs78807865	0	-1	0	SNV	HGNC	HGNC:29368	YES	5	P1	0	ENSP00000417061	Q9C0B2	0	UPI0004620AE2	0	0	0	0	hmmpanther:PTHR22538&hmmpanther:PTHR22538:SF0	0	chr1:g.1926722C>T	0.2408	0.4992
chr1	1927692	rs4648734	C	T	17	152	2039	0.109	T	missense_variant	MODERATE	CFAP74	ENSG00000142609	Transcript	ENST00000493964.5	protein_coding	28/38	0	ENST00000493964.5:c.3442G>A	ENSP00000417061.2:p.Val1148Ile	3598/5247	3442/4755	1148/1584	V/I	Gtt/Att	rs4648734	0	-1	0	SNV	HGNC	HGNC:29368	YES	5	P1	0	ENSP00000417061	Q9C0B2	0	UPI0004620AE2	0	0	tolerated	benign	hmmpanther:PTHR22538&hmmpanther:PTHR22538:SF0	0	chr1:g.1927692C>T	0.1845	0.1891
chr1	1927737	rs45489198	T	C	13	152	2030	0.083	C	missense_variant	MODERATE	CFAP74	ENSG00000142609	Transcript	ENST00000493964.5	protein_coding	28/38	0	ENST00000493964.5:c.3397A>G	ENSP00000417061.2:p.Asn1133Asp	3553/5247	3397/4755	1133/1584	N/D	Aat/Gat	rs45489198	0	-1	0	SNV	HGNC	HGNC:29368	YES	5	P1	0	ENSP00000417061	Q9C0B2	0	UPI0004620AE2	0	0	tolerated	benign	hmmpanther:PTHR22538&hmmpanther:PTHR22538:SF0	0	chr1:g.1927737T>C	0.2418	0.5038
chr1	1930143	rs2803295	C	T	105	152	2090	0.686	T	missense_variant	MODERATE	CFAP74	ENSG00000142609	Transcript	ENST00000493964.5	protein_coding	26/38	0	ENST00000493964.5:c.3205G>A	ENSP00000417061.2:p.Gly1069Arg	3361/5247	3205/4755	1069/1584	G/R	Ggg/Agg	rs2803295	0	-1	0	SNV	HGNC	HGNC:29368	YES	5	P1	0	ENSP00000417061	Q9C0B2	0	UPI0004620AE2	0	0	deleterious	probably_damaging	hmmpanther:PTHR22538&hmmpanther:PTHR22538:SF0	0	chr1:g.1930143C>T	0.3558	0.0575
chr1	1942075	rs2803326	A	G	121	152	2560	0.788	G	synonymous_variant	LOW	CFAP74	ENSG00000142609	Transcript	ENST00000493964.5	protein_coding	22/38	0	ENST00000493964.5:c.2568T>C	ENSP00000417061.2:p.Tyr856%3D	2724/5247	2568/4755	856/1584	Y	taT/taC	rs2803326	0	-1	0	SNV	HGNC	HGNC:29368	YES	5	P1	0	ENSP00000417061	Q9C0B2	0	UPI0004620AE2	0	0	0	0	hmmpanther:PTHR22538&hmmpanther:PTHR22538:SF0	0	chr1:g.1942075A>G	0.5925	0.5477
chr1	1942086	rs2803327	T	C	121	152	2589	0.788	C	missense_variant	MODERATE	CFAP74	ENSG00000142609	Transcript	ENST00000493964.5	protein_coding	22/38	0	ENST00000493964.5:c.2557A>G	ENSP00000417061.2:p.Lys853Glu	2713/5247	2557/4755	853/1584	K/E	Aag/Gag	rs2803327	0	-1	0	SNV	HGNC	HGNC:29368	YES	5	P1	0	ENSP00000417061	Q9C0B2	0	UPI0004620AE2	0	0	tolerated	benign	hmmpanther:PTHR22538&hmmpanther:PTHR22538:SF0	0	chr1:g.1942086T>C	0.5925	0.5477
chr1	1944419	rs2803336	C	G	106	152	2285	0.692	G	missense_variant	MODERATE	CFAP74	ENSG00000142609	Transcript	ENST00000493964.5	protein_coding	21/38	0	ENST00000493964.5:c.2398G>C	ENSP00000417061.2:p.Val800Leu	2554/5247	2398/4755	800/1584	V/L	Gtg/Ctg	rs2803336	0	-1	0	SNV	HGNC	HGNC:29368	YES	5	P1	0	ENSP00000417061	Q9C0B2	0	UPI0004620AE2	0	0	tolerated	possibly_damaging	hmmpanther:PTHR22538&hmmpanther:PTHR22538:SF0	0	chr1:g.1944419C>G	0.385	0.1445
chr1	1944420	rs2803337	A	G	106	152	2282	0.692	G	synonymous_variant	LOW	CFAP74	ENSG00000142609	Transcript	ENST00000493964.5	protein_coding	21/38	0	ENST00000493964.5:c.2397T>C	ENSP00000417061.2:p.Asp799%3D	2553/5247	2397/4755	799/1584	D	gaT/gaC	rs2803337	0	-1	0	SNV	HGNC	HGNC:29368	YES	5	P1	0	ENSP00000417061	Q9C0B2	0	UPI0004620AE2	0	0	0	0	hmmpanther:PTHR22538&hmmpanther:PTHR22538:SF0	0	chr1:g.1944420A>G	0.3978	0.1899
chr1	1955806	rs28575980	G	A	25	152	2124	0.16	A	synonymous_variant	LOW	CFAP74	ENSG00000142609	Transcript	ENST00000493964.5	protein_coding	18/38	0	ENST00000493964.5:c.2061C>T	ENSP00000417061.2:p.Ala687%3D	2217/5247	2061/4755	687/1584	A	gcC/gcT	rs28575980	0	-1	0	SNV	HGNC	HGNC:29368	YES	5	P1	0	ENSP00000417061	Q9C0B2	0	UPI0004620AE2	0	0	0	0	hmmpanther:PTHR22538&hmmpanther:PTHR22538:SF0	0	chr1:g.1955806G>A	0.1813	0.1044
chr1	1956754	rs3820011	C	A	25	152	2302	0.16	A	missense_variant	MODERATE	CFAP74	ENSG00000142609	Transcript	ENST00000493964.5	protein_coding	17/38	0	ENST00000493964.5:c.1882G>T	ENSP00000417061.2:p.Gly628Cys	2038/5247	1882/4755	628/1584	G/C	Ggc/Tgc	rs3820011	0	-1	0	SNV	HGNC	HGNC:29368	YES	5	P1	0	ENSP00000417061	Q9C0B2	0	UPI0004620AE2	0	0	deleterious	probably_damaging	hmmpanther:PTHR22538&hmmpanther:PTHR22538:SF0	0	chr1:g.1956754C>A	0.1869	0.1067
chr1	1965001	rs16824585	G	A	36	152	2158	0.231	A	synonymous_variant	LOW	CFAP74	ENSG00000142609	Transcript	ENST00000493964.5	protein_coding	13/38	0	ENST00000493964.5:c.1462C>T	ENSP00000417061.2:p.Leu488%3D	1618/5247	1462/4755	488/1584	L	Ctg/Ttg	rs16824585	0	-1	0	SNV	HGNC	HGNC:29368	YES	5	P1	0	ENSP00000417061	Q9C0B2	0	UPI0004620AE2	0	0	0	0	hmmpanther:PTHR22538&hmmpanther:PTHR22538:SF0	0	chr1:g.1965001G>A	0.2167	0.2489
chr1	1968747	rs35269416	T	C	24	152	2164	0.167	C	missense_variant	MODERATE	CFAP74	ENSG00000142609	Transcript	ENST00000493964.5	protein_coding	11/38	0	ENST00000493964.5:c.1133A>G	ENSP00000417061.2:p.Lys378Arg	1289/5247	1133/4755	378/1584	K/R	aAa/aGa	rs35269416	0	-1	0	SNV	HGNC	HGNC:29368	YES	5	P1	0	ENSP00000417061	Q9C0B2	0	UPI0004620AE2	0	0	tolerated	benign	hmmpanther:PTHR22538&hmmpanther:PTHR22538:SF0&Low_complexity_(Seg):seg	0	chr1:g.1968747T>C	0.154	0.0847
chr1	1968793	rs16824588	T	C	59	152	2300	0.391	C	missense_variant	MODERATE	CFAP74	ENSG00000142609	Transcript	ENST00000493964.5	protein_coding	11/38	0	ENST00000493964.5:c.1087A>G	ENSP00000417061.2:p.Ile363Val	1243/5247	1087/4755	363/1584	I/V	Atc/Gtc	rs16824588	0	-1	0	SNV	HGNC	HGNC:29368	YES	5	P1	0	ENSP00000417061	Q9C0B2	0	UPI0004620AE2	0	0	tolerated	benign	Coiled-coils_(Ncoils):Coil&hmmpanther:PTHR22538&hmmpanther:PTHR22538:SF0	0	chr1:g.1968793T>C	0.3878	0.4312
chr1	1985451	rs3795280	C	T	37	152	2339	0.237	T	synonymous_variant	LOW	CFAP74	ENSG00000142609	Transcript	ENST00000493964.5	protein_coding	6/38	0	ENST00000493964.5:c.435G>A	ENSP00000417061.2:p.Leu145%3D	591/5247	435/4755	145/1584	L	ctG/ctA	rs3795280	0	-1	0	SNV	HGNC	HGNC:29368	YES	5	P1	0	ENSP00000417061	Q9C0B2	0	UPI0004620AE2	0	0	0	0	hmmpanther:PTHR22538&hmmpanther:PTHR22538:SF0	0	chr1:g.1985451C>T	0.4385	0.6573
chr1	2025598	rs2229110	T	C	52	152	2316	0.333	C	synonymous_variant	LOW	GABRD	ENSG00000187730	Transcript	ENST00000378585.7	protein_coding	4/9	0	ENST00000378585.7:c.330T>C	ENSP00000367848.4:p.Gly110%3D	409/1914	330/1359	110/452	G	ggT/ggC	rs2229110	0	1	0	SNV	HGNC	HGNC:4084	YES	1	P2	CCDS36.1	ENSP00000367848	O14764	0	UPI0000070D0A	0	1	0	0	Gene3D:2.70.170.10&Pfam_domain:PF02931&hmmpanther:PTHR18945&hmmpanther:PTHR18945:SF34&Superfamily_domains:SSF63712&TIGRFAM_domain:TIGR00860	0	chr1:g.2025598T>C	0.5613	0.7474
chr1	2029235	rs28408173	C	T	48	152	2159	0.308	T	synonymous_variant	LOW	GABRD	ENSG00000187730	Transcript	ENST00000378585.7	protein_coding	7/9	0	ENST00000378585.7:c.816C>T	ENSP00000367848.4:p.Ser272%3D	895/1914	816/1359	272/452	S	agC/agT	rs28408173	0	1	0	SNV	HGNC	HGNC:4084	YES	1	P2	CCDS36.1	ENSP00000367848	O14764	0	UPI0000070D0A	0	1	0	0	Pfam_domain:PF02932&hmmpanther:PTHR18945&hmmpanther:PTHR18945:SF34&Superfamily_domains:SSF90112&TIGRFAM_domain:TIGR00860	0	chr1:g.2029235C>T	0.1983	0.0121
chr1	2056554	rs12184	T	C	57	152	1498	0.378	C	synonymous_variant	LOW	PRKCZ	ENSG00000067606	Transcript	ENST00000378567.8	protein_coding	3/18	0	ENST00000378567.8:c.264T>C	ENSP00000367830.3:p.Asp88%3D	484/2385	264/1779	88/592	D	gaT/gaC	rs12184	0	1	0	SNV	HGNC	HGNC:9412	YES	1	P1	CCDS37.1	ENSP00000367830	Q05513	0	UPI0000169EB7	0	0	0	0	Gene3D:3.10.20.90&Pfam_domain:PF00564&PIRSF_domain:PIRSF000554&PROSITE_profiles:PS51745&hmmpanther:PTHR24356&hmmpanther:PTHR24356:SF170&SMART_domains:SM00666&Superfamily_domains:SSF54277&Conserved_Domains:cd06404	0	chr1:g.2056554T>C	0	0.8873
chr1	2059575	rs1878745	A	G	25	152	2049	0.16	G	synonymous_variant	LOW	PRKCZ	ENSG00000067606	Transcript	ENST00000378567.8	protein_coding	4/18	0	ENST00000378567.8:c.318A>G	ENSP00000367830.3:p.Pro106%3D	538/2385	318/1779	106/592	P	ccA/ccG	rs1878745	0	1	0	SNV	HGNC	HGNC:9412	YES	1	P1	CCDS37.1	ENSP00000367830	Q05513	0	UPI0000169EB7	0	0	0	0	PIRSF_domain:PIRSF000554&hmmpanther:PTHR24356&hmmpanther:PTHR24356:SF170	0	chr1:g.2059575A>G	0.2376	0.0719
chr1	2430562	rs79979005	G	A	21	152	1914	0.135	A	synonymous_variant	LOW	PLCH2	ENSG00000149527	Transcript	ENST00000609981.5	protein_coding	2/4	0	ENST00000609981.5:c.48G>A	ENSP00000476436.1:p.Pro16%3D	283/568	48/333	16/111	P	ccG/ccA	rs79979005	0	1	cds_end_NF	SNV	HGNC	HGNC:29037	0	5	0	0	ENSP00000476436	0	V9GY64	UPI0003B92842	0	0	0	0	MobiDB_lite:mobidb-lite&MobiDB_lite:mobidb-lite&Low_complexity_(Seg):seg	0	chr1:g.2430562G>A	0.0313	0.0038
chr1	2430581	rs4531246	G	T	35	152	1954	0.224	T	missense_variant	MODERATE	PLCH2	ENSG00000149527	Transcript	ENST00000609981.5	protein_coding	2/4	0	ENST00000609981.5:c.67G>T	ENSP00000476436.1:p.Asp23Tyr	302/568	67/333	23/111	D/Y	Gat/Tat	rs4531246	0	1	cds_end_NF	SNV	HGNC	HGNC:29037	0	5	0	0	ENSP00000476436	0	V9GY64	UPI0003B92842	0	0	tolerated_low_confidence	unknown	MobiDB_lite:mobidb-lite&MobiDB_lite:mobidb-lite&Low_complexity_(Seg):seg	0	chr1:g.2430581G>T	0.3299	0.2443
chr1	2800059	rs897628	C	T	71	152	1715	0.468	T	missense_variant	MODERATE	TTC34	ENSG00000215912	Transcript	ENST00000401095.8	protein_coding	2/9	0	ENST00000401095.8:c.769G>A	ENSP00000383873.4:p.Gly257Ser	951/8814	769/3240	257/1079	G/S	Ggc/Agc	rs897628	0	-1	0	SNV	HGNC	HGNC:34297	0	5	A2	0	ENSP00000383873	0	A0A1C7CYW7	UPI0007E52CCD	0	0	tolerated	benign	Superfamily_domains:SSF48452	0	chr1:g.2800059C>T	0.4673	0.497
chr1	2800342	rs751358	G	C	70	152	2419	0.449	C	synonymous_variant	LOW	TTC34	ENSG00000215912	Transcript	ENST00000401095.8	protein_coding	2/9	0	ENST00000401095.8:c.486C>G	ENSP00000383873.4:p.Leu162%3D	668/8814	486/3240	162/1079	L	ctC/ctG	rs751358	0	-1	0	SNV	HGNC	HGNC:34297	0	5	A2	0	ENSP00000383873	0	A0A1C7CYW7	UPI0007E52CCD	0	0	0	0	0	0	chr1:g.2800342G>C	0.2975	0.1377
chr1	3021701	rs4576609	C	T	69	152	1895	0.468	T	synonymous_variant	LOW	ACTRT2	ENSG00000169717	Transcript	ENST00000378404.3	protein_coding	1/1	0	ENST00000378404.3:c.15C>T	ENSP00000367658.2:p.His5%3D	219/1421	15/1134	5/377	H	caC/caT	rs4576609	0	1	0	SNV	HGNC	HGNC:24026	YES	0	P1	CCDS45.1	ENSP00000367658	Q8TDY3	0	UPI0000070494	0	0	0	0	hmmpanther:PTHR11937:SF38&hmmpanther:PTHR11937	0	chr1:g.3021701C>T	0.2017	0.1324
chr1	3022133	rs3795262	T	G	69	152	2291	0.468	G	synonymous_variant	LOW	ACTRT2	ENSG00000169717	Transcript	ENST00000378404.3	protein_coding	1/1	0	ENST00000378404.3:c.447T>G	ENSP00000367658.2:p.Ser149%3D	651/1421	447/1134	149/377	S	tcT/tcG	rs3795262	0	1	0	SNV	HGNC	HGNC:24026	YES	0	P1	CCDS45.1	ENSP00000367658	Q8TDY3	0	UPI0000070494	0	0	0	0	Conserved_Domains:cd00012&hmmpanther:PTHR11937:SF38&hmmpanther:PTHR11937&Pfam_domain:PF00022&Gene3D:3.30.420.40&Gene3D:3.30.420.40&SMART_domains:SM00268&Superfamily_domains:SSF53067&Prints_domain:PR00190	0	chr1:g.3022133T>G	0.2091	0.1657
chr1	3385157	rs2282198	C	T	81	152	2438	0.532	T	synonymous_variant	LOW	PRDM16	ENSG00000142611	Transcript	ENST00000270722.10	protein_coding	4/17	0	ENST00000270722.10:c.444C>T	ENSP00000270722.5:p.Ser148%3D	501/8698	444/3831	148/1276	S	tcC/tcT	rs2282198	0	1	0	SNV	HGNC	HGNC:14000	YES	1	P3	CCDS41236.2	ENSP00000270722	Q9HAZ2	0	UPI0000458A29	0	1	0	0	Gene3D:2.170.270.10&PDB-ENSP_mappings:2n1i.A&PROSITE_profiles:PS50280&hmmpanther:PTHR24393&hmmpanther:PTHR24393:SF5&SMART_domains:SM00317&Superfamily_domains:SSF82199	0	chr1:g.3385157C>T	0.3405	0.0386
chr1	3402897	rs61756439	C	T	13	152	2138	0.083	T	synonymous_variant	LOW	PRDM16	ENSG00000142611	Transcript	ENST00000270722.10	protein_coding	6/17	0	ENST00000270722.10:c.783C>T	ENSP00000270722.5:p.Tyr261%3D	840/8698	783/3831	261/1276	Y	taC/taT	rs61756439	0	1	0	SNV	HGNC	HGNC:14000	YES	1	P3	CCDS41236.2	ENSP00000270722	Q9HAZ2	0	UPI0000458A29	0	1	0	0	Gene3D:3.30.160.60&hmmpanther:PTHR24393&hmmpanther:PTHR24393:SF5	0	chr1:g.3402897C>T	0.0116	0.0023
chr1	3411794	rs870124	T	C	151	152	1601	0.994	C	missense_variant	MODERATE	PRDM16	ENSG00000142611	Transcript	ENST00000270722.10	protein_coding	9/17	0	ENST00000270722.10:c.1597T>C	ENSP00000270722.5:p.Ser533Pro	1654/8698	1597/3831	533/1276	S/P	Tcg/Ccg	rs870124	0	1	0	SNV	HGNC	HGNC:14000	YES	1	P3	CCDS41236.2	ENSP00000270722	Q9HAZ2	0	UPI0000458A29	0	1	tolerated	benign	hmmpanther:PTHR24393&hmmpanther:PTHR24393:SF5&Low_complexity_(Seg):seg	0	chr1:g.3411794T>C	0	0.9924
chr1	3414629	rs3819970	G	A	17	152	2034	0.122	A	synonymous_variant	LOW	PRDM16	ENSG00000142611	Transcript	ENST00000270722.10	protein_coding	10/17	0	ENST00000270722.10:c.2673G>A	ENSP00000270722.5:p.Pro891%3D	2730/8698	2673/3831	891/1276	P	ccG/ccA	rs3819970	0	1	0	SNV	HGNC	HGNC:14000	YES	1	P3	CCDS41236.2	ENSP00000270722	Q9HAZ2	0	UPI0000458A29	0	1	0	0	hmmpanther:PTHR24393&hmmpanther:PTHR24393:SF5	0	chr1:g.3414629G>A	0.018	0.0015
chr1	3467334	rs6424078	A	G	87	152	2327	0.577	G	synonymous_variant	LOW	ARHGEF16	ENSG00000130762	Transcript	ENST00000378378.9	protein_coding	4/15	0	ENST00000378378.9:c.801A>G	ENSP00000367629.4:p.Pro267%3D	967/2822	801/2130	267/709	P	ccA/ccG	rs6424078	0	1	0	SNV	HGNC	HGNC:15515	YES	2	P2	CCDS46.2	ENSP00000367629	Q5VV41	0	UPI00002039A3	0	0	0	0	Gene3D:1.20.900.10&hmmpanther:PTHR12845&hmmpanther:PTHR12845:SF3&Superfamily_domains:SSF48065	0	chr1:g.3467334A>G	0.86	0.8563
chr1	3473163	rs2185639	C	T	76	152	2022	0.506	T	missense_variant	MODERATE	ARHGEF16	ENSG00000130762	Transcript	ENST00000378378.9	protein_coding	7/15	0	ENST00000378378.9:c.1108C>T	ENSP00000367629.4:p.His370Tyr	1274/2822	1108/2130	370/709	H/Y	Cac/Tac	rs2185639	0	1	0	SNV	HGNC	HGNC:15515	YES	2	P2	CCDS46.2	ENSP00000367629	Q5VV41	0	UPI00002039A3	0	0	tolerated	benign	Gene3D:1.20.900.10&Pfam_domain:PF00621&PROSITE_profiles:PS50010&hmmpanther:PTHR12845&hmmpanther:PTHR12845:SF3&SMART_domains:SM00325&Superfamily_domains:SSF48065&Conserved_Domains:cd00160	0	chr1:g.3473163C>T	0	0.385
chr1	3477892	rs4638054	T	C	152	152	1680	1	C	synonymous_variant	LOW	ARHGEF16	ENSG00000130762	Transcript	ENST00000378378.9	protein_coding	11/15	0	ENST00000378378.9:c.1491T>C	ENSP00000367629.4:p.Ser497%3D	1657/2822	1491/2130	497/709	S	tcT/tcC	rs4638054	0	1	0	SNV	HGNC	HGNC:15515	YES	2	P2	CCDS46.2	ENSP00000367629	Q5VV41	0	UPI00002039A3	0	0	0	0	Gene3D:2.30.29.30&hmmpanther:PTHR12845&hmmpanther:PTHR12845:SF3&Superfamily_domains:SSF50729&Conserved_Domains:cd01221	0	chr1:g.3477892T>C	0	0.8971
chr1	3478475	rs10797395	G	A	73	152	2262	0.487	A	synonymous_variant	LOW	ARHGEF16	ENSG00000130762	Transcript	ENST00000378378.9	protein_coding	12/15	0	ENST00000378378.9:c.1677G>A	ENSP00000367629.4:p.Val559%3D	1843/2822	1677/2130	559/709	V	gtG/gtA	rs10797395	0	1	0	SNV	HGNC	HGNC:15515	YES	2	P2	CCDS46.2	ENSP00000367629	Q5VV41	0	UPI00002039A3	0	0	0	0	Gene3D:2.30.29.30&Pfam_domain:PF00169&PROSITE_profiles:PS50003&hmmpanther:PTHR12845&hmmpanther:PTHR12845:SF3&SMART_domains:SM00233&Superfamily_domains:SSF50729&Conserved_Domains:cd01221	0	chr1:g.3478475G>A	0.6861	0.3873
chr1	3478610	rs61734742	C	A	70	152	2050	0.455	A	splice_region_variant&synonymous_variant	LOW	ARHGEF16	ENSG00000130762	Transcript	ENST00000378378.9	protein_coding	12/15	0	ENST00000378378.9:c.1812C>A	ENSP00000367629.4:p.Ser604%3D	1978/2822	1812/2130	604/709	S	tcC/tcA	rs61734742	0	1	0	SNV	HGNC	HGNC:15515	YES	2	P2	CCDS46.2	ENSP00000367629	Q5VV41	0	UPI00002039A3	0	0	0	0	Gene3D:2.30.29.30&Pfam_domain:PF00169&PROSITE_profiles:PS50003&hmmpanther:PTHR12845&hmmpanther:PTHR12845:SF3&SMART_domains:SM00233&Superfamily_domains:SSF50729&Conserved_Domains:cd01221&Low_complexity_(Seg):seg	0	chr1:g.3478610C>A	0.0913	0.0061
chr1	3493846	rs61910697	C	T	18	152	2183	0.115	T	missense_variant	MODERATE	MEGF6	ENSG00000162591	Transcript	ENST00000356575.9	protein_coding	34/37	0	ENST00000356575.9:c.4312G>A	ENSP00000348982.4:p.Gly1438Arg	4552/7443	4312/4626	1438/1541	G/R	Ggg/Agg	rs61910697	0	-1	0	SNV	HGNC	HGNC:3232	YES	1	P1	CCDS41237.1	ENSP00000348982	O75095	0	UPI0000DACACB	0	0	deleterious	possibly_damaging	Gene3D:2.170.300.10&hmmpanther:PTHR24035&hmmpanther:PTHR24035:SF106&SMART_domains:SM00180&SMART_domains:SM00181	0	chr1:g.3493846C>T	0.028	0.0023
chr1	3494017	rs61746168	G	A	63	152	2025	0.41	A	missense_variant	MODERATE	MEGF6	ENSG00000162591	Transcript	ENST00000356575.9	protein_coding	33/37	0	ENST00000356575.9:c.4237C>T	ENSP00000348982.4:p.His1413Tyr	4477/7443	4237/4626	1413/1541	H/Y	Cac/Tac	rs61746168	0	-1	0	SNV	HGNC	HGNC:3232	YES	1	P1	CCDS41237.1	ENSP00000348982	O75095	0	UPI0000DACACB	0	0	tolerated	benign	Gene3D:2.170.300.10&PROSITE_patterns:PS00022&PROSITE_profiles:PS50026&hmmpanther:PTHR24035&hmmpanther:PTHR24035:SF106&SMART_domains:SM00180&SMART_domains:SM00181	0	chr1:g.3494017G>A	0.1617	0.3404
chr1	3494080	rs61742508	A	G	63	152	2079	0.41	G	missense_variant	MODERATE	MEGF6	ENSG00000162591	Transcript	ENST00000356575.9	protein_coding	33/37	0	ENST00000356575.9:c.4174T>C	ENSP00000348982.4:p.Trp1392Arg	4414/7443	4174/4626	1392/1541	W/R	Tgg/Cgg	rs61742508	0	-1	0	SNV	HGNC	HGNC:3232	YES	1	P1	CCDS41237.1	ENSP00000348982	O75095	0	UPI0000DACACB	0	0	tolerated	benign	Gene3D:2.170.300.10&PROSITE_profiles:PS50026&hmmpanther:PTHR24035&hmmpanther:PTHR24035:SF106&SMART_domains:SM00180&SMART_domains:SM00181	0	chr1:g.3494080A>G	0.1573	0.3351
chr1	3494409	rs12075570	C	T	18	152	2274	0.115	T	missense_variant	MODERATE	MEGF6	ENSG00000162591	Transcript	ENST00000356575.9	protein_coding	32/37	0	ENST00000356575.9:c.4091G>A	ENSP00000348982.4:p.Arg1364His	4331/7443	4091/4626	1364/1541	R/H	cGc/cAc	rs12075570	0	-1	0	SNV	HGNC	HGNC:3232	YES	1	P1	CCDS41237.1	ENSP00000348982	O75095	0	UPI0000DACACB	0	0	tolerated	benign	Gene3D:2.170.300.10&Pfam_domain:PF00053&PROSITE_patterns:PS00022&PROSITE_profiles:PS50026&hmmpanther:PTHR24035&hmmpanther:PTHR24035:SF106&SMART_domains:SM00180&SMART_domains:SM00181	0	chr1:g.3494409C>T	0.0685	0.1483
chr1	3494474	rs61730954	G	A	62	152	2471	0.404	A	synonymous_variant	LOW	MEGF6	ENSG00000162591	Transcript	ENST00000356575.9	protein_coding	32/37	0	ENST00000356575.9:c.4026C>T	ENSP00000348982.4:p.Ala1342%3D	4266/7443	4026/4626	1342/1541	A	gcC/gcT	rs61730954	0	-1	0	SNV	HGNC	HGNC:3232	YES	1	P1	CCDS41237.1	ENSP00000348982	O75095	0	UPI0000DACACB	0	0	0	0	Gene3D:2.170.300.10&hmmpanther:PTHR24035&hmmpanther:PTHR24035:SF106&SMART_domains:SM00180	0	chr1:g.3494474G>A	0.0877	0.087
chr1	3494620	rs78747258	G	A	63	152	2448	0.41	A	synonymous_variant	LOW	MEGF6	ENSG00000162591	Transcript	ENST00000356575.9	protein_coding	31/37	0	ENST00000356575.9:c.3993C>T	ENSP00000348982.4:p.Cys1331%3D	4233/7443	3993/4626	1331/1541	C	tgC/tgT	rs78747258	0	-1	0	SNV	HGNC	HGNC:3232	YES	1	P1	CCDS41237.1	ENSP00000348982	O75095	0	UPI0000DACACB	0	0	0	0	Gene3D:2.170.300.10&PROSITE_patterns:PS00022&PROSITE_profiles:PS50026&hmmpanther:PTHR24035&hmmpanther:PTHR24035:SF106&SMART_domains:SM00180&SMART_domains:SM00181	0	chr1:g.3494620G>A	0.0643	0.0053
chr1	3497304	rs4648506	C	G	40	152	2135	0.276	G	missense_variant	MODERATE	MEGF6	ENSG00000162591	Transcript	ENST00000356575.9	protein_coding	27/37	0	ENST00000356575.9:c.3410G>C	ENSP00000348982.4:p.Gly1137Ala	3650/7443	3410/4626	1137/1541	G/A	gGc/gCc	rs4648506	0	-1	0	SNV	HGNC	HGNC:3232	YES	1	P1	CCDS41237.1	ENSP00000348982	O75095	0	UPI0000DACACB	0	0	deleterious	possibly_damaging	Gene3D:2.170.300.10&Pfam_domain:PF00053&PROSITE_profiles:PS50026&hmmpanther:PTHR24035&hmmpanther:PTHR24035:SF106&SMART_domains:SM00180&SMART_domains:SM00181	0	chr1:g.3497304C>G	0.244	0.146
chr1	3499885	rs7553399	C	A	62	152	2388	0.417	A	missense_variant	MODERATE	MEGF6	ENSG00000162591	Transcript	ENST00000356575.9	protein_coding	22/37	0	ENST00000356575.9:c.2747G>T	ENSP00000348982.4:p.Arg916Leu	2987/7443	2747/4626	916/1541	R/L	cGg/cTg	rs7553399	0	-1	0	SNV	HGNC	HGNC:3232	YES	1	P1	CCDS41237.1	ENSP00000348982	O75095	0	UPI0000DACACB	0	0	tolerated	benign	Gene3D:2.170.300.10&Pfam_domain:PF00053&PROSITE_profiles:PS50026&hmmpanther:PTHR24035&hmmpanther:PTHR24035:SF106&SMART_domains:SM00181	0	chr1:g.3499885C>A	0.5683	0.3177
chr1	3501827	rs4648508	C	T	28	152	2026	0.199	T	synonymous_variant	LOW	MEGF6	ENSG00000162591	Transcript	ENST00000356575.9	protein_coding	18/37	0	ENST00000356575.9:c.2283G>A	ENSP00000348982.4:p.Pro761%3D	2523/7443	2283/4626	761/1541	P	ccG/ccA	rs4648508	0	-1	0	SNV	HGNC	HGNC:3232	YES	1	P1	CCDS41237.1	ENSP00000348982	O75095	0	UPI0000DACACB	0	0	0	0	Gene3D:2.170.300.10&PROSITE_patterns:PS00022&PROSITE_profiles:PS50026&hmmpanther:PTHR24035&hmmpanther:PTHR24035:SF106&SMART_domains:SM00180&SMART_domains:SM00181	0	chr1:g.3501827C>T	0.2861	0.1914
chr1	3505333	rs2821008	A	G	64	152	1780	0.417	G	missense_variant	MODERATE	MEGF6	ENSG00000162591	Transcript	ENST00000356575.9	protein_coding	17/37	0	ENST00000356575.9:c.2063T>C	ENSP00000348982.4:p.Leu688Pro	2303/7443	2063/4626	688/1541	L/P	cTg/cCg	rs2821008	0	-1	0	SNV	HGNC	HGNC:3232	YES	1	P1	CCDS41237.1	ENSP00000348982	O75095	0	UPI0000DACACB	0	0	tolerated	benign	Gene3D:2.170.300.10&hmmpanther:PTHR24035&hmmpanther:PTHR24035:SF106&SMART_domains:SM00180&SMART_domains:SM00181	0	chr1:g.3505333A>G	0.2592	0.4251
chr1	3510787	rs2821000	A	G	60	152	2337	0.391	G	synonymous_variant	LOW	MEGF6	ENSG00000162591	Transcript	ENST00000356575.9	protein_coding	10/37	0	ENST00000356575.9:c.1230T>C	ENSP00000348982.4:p.Cys410%3D	1470/7443	1230/4626	410/1541	C	tgT/tgC	rs2821000	0	-1	0	SNV	HGNC	HGNC:3232	YES	1	P1	CCDS41237.1	ENSP00000348982	O75095	0	UPI0000DACACB	0	0	0	0	Gene3D:2.10.25.10&hmmpanther:PTHR24035&hmmpanther:PTHR24035:SF106&SMART_domains:SM00181&Superfamily_domains:SSF57184	0	chr1:g.3510787A>G	0.0781	0.0061
chr1	3511596	rs2820999	T	G	92	152	2525	0.596	G	synonymous_variant	LOW	MEGF6	ENSG00000162591	Transcript	ENST00000356575.9	protein_coding	9/37	0	ENST00000356575.9:c.1068A>C	ENSP00000348982.4:p.Thr356%3D	1308/7443	1068/4626	356/1541	T	acA/acC	rs2820999	0	-1	0	SNV	HGNC	HGNC:3232	YES	1	P1	CCDS41237.1	ENSP00000348982	O75095	0	UPI0000DACACB	0	0	0	0	Gene3D:2.10.25.10&Pfam_domain:PF14670&hmmpanther:PTHR24035&hmmpanther:PTHR24035:SF106&SMART_domains:SM00179&SMART_domains:SM00181&Superfamily_domains:SSF57184	0	chr1:g.3511596T>G	0	0.7511
chr1	3512044	rs11585362	G	A	27	152	2186	0.173	A	missense_variant	MODERATE	MEGF6	ENSG00000162591	Transcript	ENST00000356575.9	protein_coding	8/37	0	ENST00000356575.9:c.938C>T	ENSP00000348982.4:p.Ala313Val	1178/7443	938/4626	313/1541	A/V	gCg/gTg	rs11585362	0	-1	0	SNV	HGNC	HGNC:3232	YES	1	P1	CCDS41237.1	ENSP00000348982	O75095	0	UPI0000DACACB	0	0	deleterious	benign	Gene3D:2.10.25.10&Pfam_domain:PF07645&PROSITE_patterns:PS01186&PROSITE_profiles:PS50026&hmmpanther:PTHR24035&hmmpanther:PTHR24035:SF106&SMART_domains:SM00179&SMART_domains:SM00181&Superfamily_domains:SSF57184	0	chr1:g.3512044G>A	0.2552	0.3411
chr1	3579915	rs2794340	T	C	126	152	1832	0.833	C	missense_variant	MODERATE	MEGF6	ENSG00000162591	Transcript	ENST00000356575.9	protein_coding	4/37	0	ENST00000356575.9:c.391A>G	ENSP00000348982.4:p.Ser131Gly	631/7443	391/4626	131/1541	S/G	Agc/Ggc	rs2794340	0	-1	0	SNV	HGNC	HGNC:3232	YES	1	P1	CCDS41237.1	ENSP00000348982	O75095	0	UPI0000DACACB	0	0	tolerated	benign	Gene3D:2.10.25.10&PROSITE_profiles:PS50026&SMART_domains:SM00179&SMART_domains:SM00181&Superfamily_domains:SSF57196	0	chr1:g.3579915T>C	0.8528	0.8691
chr1	3595370	rs7513275	A	G	34	152	1899	0.231	G	missense_variant	MODERATE	MEGF6	ENSG00000162591	Transcript	ENST00000356575.9	protein_coding	3/37	0	ENST00000356575.9:c.344T>C	ENSP00000348982.4:p.Met115Thr	584/7443	344/4626	115/1541	M/T	aTg/aCg	rs7513275	0	-1	0	SNV	HGNC	HGNC:3232	YES	1	P1	CCDS41237.1	ENSP00000348982	O75095	0	UPI0000DACACB	0	0	tolerated	benign	Gene3D:2.10.25.10&PROSITE_profiles:PS51041	0	chr1:g.3595370A>G	0.2272	0.2405
chr1	3631572	rs2760321	T	C	134	152	2377	0.878	C	synonymous_variant	LOW	WRAP73	ENSG00000116213	Transcript	ENST00000270708.12	protein_coding	11/12	0	ENST00000270708.12:c.1134A>G	ENSP00000270708.7:p.Ala378%3D	1238/1692	1134/1383	378/460	A	gcA/gcG	rs2760321	0	-1	0	SNV	HGNC	HGNC:12759	YES	1	P1	CCDS48.1	ENSP00000270708	Q9P2S5	A0A384MQZ3	UPI0000138EDF	0	0	0	0	hmmpanther:PTHR16220&Gene3D:2.130.10.10&SMART_domains:SM00320&Superfamily_domains:SSF69322	0	chr1:g.3631572T>C	0.9062	0.8926
chr1	3632268	rs2760320	G	C	49	152	2411	0.327	C	missense_variant	MODERATE	WRAP73	ENSG00000116213	Transcript	ENST00000270708.12	protein_coding	10/12	0	ENST00000270708.12:c.993C>G	ENSP00000270708.7:p.Ile331Met	1097/1692	993/1383	331/460	I/M	atC/atG	rs2760320	0	-1	0	SNV	HGNC	HGNC:12759	YES	1	P1	CCDS48.1	ENSP00000270708	Q9P2S5	A0A384MQZ3	UPI0000138EDF	0	0	tolerated	benign	hmmpanther:PTHR16220&Gene3D:2.130.10.10&SMART_domains:SM00320&Superfamily_domains:SSF69322	0	chr1:g.3632268G>C	0.0491	0.0348
chr1	3635228	rs2296034	G	A	27	152	2133	0.179	A	synonymous_variant	LOW	WRAP73	ENSG00000116213	Transcript	ENST00000270708.12	protein_coding	7/12	0	ENST00000270708.12:c.670C>T	ENSP00000270708.7:p.Leu224%3D	774/1692	670/1383	224/460	L	Ctg/Ttg	rs2296034	0	-1	0	SNV	HGNC	HGNC:12759	YES	1	P1	CCDS48.1	ENSP00000270708	Q9P2S5	A0A384MQZ3	UPI0000138EDF	0	0	0	0	hmmpanther:PTHR16220&Pfam_domain:PF12894&Gene3D:2.130.10.10&SMART_domains:SM00320&Superfamily_domains:SSF69322	0	chr1:g.3635228G>A	0.0787	0.0045
chr1	3722110	rs1801174	C	T	50	152	2086	0.321	T	synonymous_variant	LOW	TP73	ENSG00000078900	Transcript	ENST00000378295.9	protein_coding	5/14	0	ENST00000378295.9:c.519C>T	ENSP00000367545.4:p.Thr173%3D	678/5192	519/1911	173/636	T	acC/acT	rs1801174	0	1	0	SNV	HGNC	HGNC:12003	YES	1	P3	CCDS49.1	ENSP00000367545	O15350	A0A024R4C3	UPI000002E988	0	1	0	0	Gene3D:2.60.40.720&PDB-ENSP_mappings:2xwc.A&PDB-ENSP_mappings:3vd0.A&PDB-ENSP_mappings:3vd0.B&PDB-ENSP_mappings:3vd0.C&PDB-ENSP_mappings:3vd0.D&PDB-ENSP_mappings:3vd0.I&PDB-ENSP_mappings:3vd0.J&PDB-ENSP_mappings:3vd0.K&PDB-ENSP_mappings:3vd0.L&PDB-ENSP_mappings:3vd1.A&PDB-ENSP_mappings:3vd1.B&PDB-ENSP_mappings:3vd1.C&PDB-ENSP_mappings:3vd1.D&PDB-ENSP_mappings:3vd1.I&PDB-ENSP_mappings:3vd1.J&PDB-E…	0	chr1:g.3722110C>T	0.736	0.7738
chr1	3752637	rs10797410	A	G	58	152	2465	0.372	G	synonymous_variant	LOW	CCDC27	ENSG00000162592	Transcript	ENST00000294600.7	protein_coding	1/12	0	ENST00000294600.7:c.156A>G	ENSP00000294600.2:p.Pro52%3D	188/2125	156/1971	52/656	P	ccA/ccG	rs10797410	0	1	0	SNV	HGNC	HGNC:26546	YES	1	P1	CCDS50.1	ENSP00000294600	Q2M243	0	UPI000013E186	0	0	0	0	Low_complexity_(Seg):seg	0	chr1:g.3752637A>G	0.509	0.8389
chr1	3752641	rs10910021	C	G	58	152	2440	0.372	G	missense_variant	MODERATE	CCDC27	ENSG00000162592	Transcript	ENST00000294600.7	protein_coding	1/12	0	ENST00000294600.7:c.160C>G	ENSP00000294600.2:p.Gln54Glu	192/2125	160/1971	54/656	Q/E	Cag/Gag	rs10910021	0	1	0	SNV	HGNC	HGNC:26546	YES	1	P1	CCDS50.1	ENSP00000294600	Q2M243	0	UPI000013E186	0	0	tolerated	benign	Low_complexity_(Seg):seg	0	chr1:g.3752641C>G	0.3872	0.4017
chr1	3761369	rs1181883	T	C	66	152	2313	0.423	C	missense_variant	MODERATE	CCDC27	ENSG00000162592	Transcript	ENST00000294600.7	protein_coding	5/12	0	ENST00000294600.7:c.800T>C	ENSP00000294600.2:p.Met267Thr	832/2125	800/1971	267/656	M/T	aTg/aCg	rs1181883	0	1	0	SNV	HGNC	HGNC:26546	YES	1	P1	CCDS50.1	ENSP00000294600	Q2M243	0	UPI000013E186	0	0	tolerated	benign	hmmpanther:PTHR18853:SF9&hmmpanther:PTHR18853&Coiled-coils_(Ncoils):Coil	0	chr1:g.3761369T>C	0.476	0.6944
chr1	3763211	rs10910024	C	T	33	152	1773	0.212	T	missense_variant	MODERATE	CCDC27	ENSG00000162592	Transcript	ENST00000294600.7	protein_coding	7/12	0	ENST00000294600.7:c.1058C>T	ENSP00000294600.2:p.Thr353Met	1090/2125	1058/1971	353/656	T/M	aCg/aTg	rs10910024	0	1	0	SNV	HGNC	HGNC:26546	YES	1	P1	CCDS50.1	ENSP00000294600	Q2M243	0	UPI000013E186	0	0	tolerated	benign	hmmpanther:PTHR18853:SF9&hmmpanther:PTHR18853	0	chr1:g.3763211C>T	0.1486	0.1074
chr1	3767350	rs2275839	T	A	17	152	2152	0.115	A	missense_variant	MODERATE	CCDC27	ENSG00000162592	Transcript	ENST00000294600.7	protein_coding	10/12	0	ENST00000294600.7:c.1648T>A	ENSP00000294600.2:p.Trp550Arg	1680/2125	1648/1971	550/656	W/R	Tgg/Agg	rs2275839	0	1	0	SNV	HGNC	HGNC:26546	YES	1	P1	CCDS50.1	ENSP00000294600	Q2M243	0	UPI000013E186	0	0	tolerated	benign	hmmpanther:PTHR18853:SF9&hmmpanther:PTHR18853&Coiled-coils_(Ncoils):Coil	0	chr1:g.3767350T>A	0.0274	0.003
chr1	3785099	rs2298227	T	C	17	152	1988	0.115	C	synonymous_variant	LOW	LRRC47	ENSG00000130764	Transcript	ENST00000378251.3	protein_coding	3/7	0	ENST00000378251.3:c.1182A>G	ENSP00000367498.1:p.Pro394%3D	1204/4303	1182/1752	394/583	P	ccA/ccG	rs2298227	0	-1	0	SNV	HGNC	HGNC:29207	YES	1	P1	CCDS51.1	ENSP00000367498	Q8N1G4	A0A024R4G1	UPI000006DEDC	0	0	0	0	Gene3D:3.50.40.10&Pfam_domain:PF03483&hmmpanther:PTHR10947&hmmpanther:PTHR10947:SF3&SMART_domains:SM00873	0	chr1:g.3785099T>C	0.1084	0.1452
chr1	3787146	rs2253143	G	A	21	152	1822	0.135	A	synonymous_variant	LOW	LRRC47	ENSG00000130764	Transcript	ENST00000378251.3	protein_coding	2/7	0	ENST00000378251.3:c.780C>T	ENSP00000367498.1:p.Val260%3D	802/4303	780/1752	260/583	V	gtC/gtT	rs2253143	0	-1	0	SNV	HGNC	HGNC:29207	YES	1	P1	CCDS51.1	ENSP00000367498	Q8N1G4	A0A024R4G1	UPI000006DEDC	0	0	0	0	Gene3D:3.80.10.10&hmmpanther:PTHR10947&hmmpanther:PTHR10947:SF3&Low_complexity_(Seg):seg	0	chr1:g.3787146G>A	0.0933	0.0068
chr1	3796463	rs117033631	G	A	15	150	1956	0.104	A	missense_variant	MODERATE	LRRC47	ENSG00000130764	Transcript	ENST00000378251.3	protein_coding	1/7	0	ENST00000378251.3:c.14C>T	ENSP00000367498.1:p.Ala5Val	36/4303	14/1752	5/583	A/V	gCg/gTg	rs117033631	0	-1	0	SNV	HGNC	HGNC:29207	YES	1	P1	CCDS51.1	ENSP00000367498	Q8N1G4	A0A024R4G1	UPI000006DEDC	0	0	tolerated_low_confidence	benign	0	0	chr1:g.3796463G>A	0.0274	0.003
chr1	3829360	rs2275831	G	A	55	152	1346	0.365	A	missense_variant	MODERATE	CEP104	ENSG00000116198	Transcript	ENST00000378230.8	protein_coding	15/22	0	ENST00000378230.8:c.2057C>T	ENSP00000367476.3:p.Ala686Val	2394/6431	2057/2778	686/925	A/V	gCg/gTg	rs2275831	0	-1	0	SNV	HGNC	HGNC:24866	YES	5	P1	CCDS30571.1	ENSP00000367476	O60308	0	UPI0000139AA8	0	1	deleterious	benign	Gene3D:1.25.10.10&Coiled-coils_(Ncoils):Coil&hmmpanther:PTHR13371&hmmpanther:PTHR13371:SF0&Low_complexity_(Seg):seg	0	chr1:g.3829360G>A	0.2105	0.0802
chr1	3836572	rs2275824	A	T	66	152	1308	0.429	T	missense_variant	MODERATE	CEP104	ENSG00000116198	Transcript	ENST00000378230.8	protein_coding	10/22	0	ENST00000378230.8:c.1240T>A	ENSP00000367476.3:p.Leu414Ile	1577/6431	1240/2778	414/925	L/I	Tta/Ata	rs2275824	0	-1	0	SNV	HGNC	HGNC:24866	YES	5	P1	CCDS30571.1	ENSP00000367476	O60308	0	UPI0000139AA8	0	1	tolerated	benign	PDB-ENSP_mappings:5lph.A&PDB-ENSP_mappings:5lph.B&hmmpanther:PTHR13371&hmmpanther:PTHR13371:SF0	0	chr1:g.3836572A>T	0.3027	0.0605
chr1	3839111	rs1891941	T	C	97	152	2468	0.635	C	synonymous_variant	LOW	CEP104	ENSG00000116198	Transcript	ENST00000378230.8	protein_coding	8/22	0	ENST00000378230.8:c.744A>G	ENSP00000367476.3:p.Glu248%3D	1081/6431	744/2778	248/925	E	gaA/gaG	rs1891941	0	-1	0	SNV	HGNC	HGNC:24866	YES	5	P1	CCDS30571.1	ENSP00000367476	O60308	0	UPI0000139AA8	0	1	0	0	hmmpanther:PTHR13371&hmmpanther:PTHR13371:SF0	0	chr1:g.3839111T>C	0.7895	0.9198
chr1	3839662	rs61746709	C	T	37	152	1991	0.237	T	synonymous_variant	LOW	CEP104	ENSG00000116198	Transcript	ENST00000378230.8	protein_coding	7/22	0	ENST00000378230.8:c.681G>A	ENSP00000367476.3:p.Lys227%3D	1018/6431	681/2778	227/925	K	aaG/aaA	rs61746709&COSM3997505	0	-1	0	SNV	HGNC	HGNC:24866	YES	5	P1	CCDS30571.1	ENSP00000367476	O60308	0	UPI0000139AA8	0	1	0	0	hmmpanther:PTHR13371&hmmpanther:PTHR13371:SF0	0	chr1:g.3839662C>T	0.0174	0
chr1	3844915	rs2275822	C	T	66	152	1809	0.429	T	synonymous_variant	LOW	CEP104	ENSG00000116198	Transcript	ENST00000378230.8	protein_coding	6/22	0	ENST00000378230.8:c.558G>A	ENSP00000367476.3:p.Thr186%3D	895/6431	558/2778	186/925	T	acG/acA	rs2275822	0	-1	0	SNV	HGNC	HGNC:24866	YES	5	P1	CCDS30571.1	ENSP00000367476	O60308	0	UPI0000139AA8	0	1	0	0	hmmpanther:PTHR13371&hmmpanther:PTHR13371:SF0	0	chr1:g.3844915C>T	0.3494	0.2345
chr1	3869625	rs1141070	G	A	14	152	2091	0.09	A	synonymous_variant	LOW	DFFB	ENSG00000169598	Transcript	ENST00000338895.7	protein_coding	5/7	0	ENST00000338895.7:c.603G>A	ENSP00000339524.4:p.Thr201%3D	940/3105	603/1089	201/362	T	acG/acA	rs1141070	0	1	0	SNV	HGNC	HGNC:2773	YES	2	A2	CCDS72693.1	ENSP00000339524	0	B4DZS0	UPI00017A851D	0	0	0	0	hmmpanther:PTHR13067&Pfam_domain:PF09230&Superfamily_domains:SSF54060	0	chr1:g.3869625G>A	0.2143	0.1354
chr1	3869681	rs12738235	G	A	21	152	2054	0.135	A	missense_variant	MODERATE	DFFB	ENSG00000169598	Transcript	ENST00000338895.7	protein_coding	5/7	0	ENST00000338895.7:c.659G>A	ENSP00000339524.4:p.Arg220Lys	996/3105	659/1089	220/362	R/K	aGg/aAg	rs12738235	0	1	0	SNV	HGNC	HGNC:2773	YES	2	A2	CCDS72693.1	ENSP00000339524	0	B4DZS0	UPI00017A851D	0	0	tolerated	benign	hmmpanther:PTHR13067&Pfam_domain:PF09230&Superfamily_domains:SSF54060	0	chr1:g.3869681G>A	0.1328	0.093
chr1	3883678	rs3205087	A	G	19	152	2279	0.122	G	synonymous_variant	LOW	DFFB	ENSG00000169598	Transcript	ENST00000338895.7	protein_coding	7/7	0	ENST00000338895.7:c.1026A>G	ENSP00000339524.4:p.Pro342%3D	1363/3105	1026/1089	342/362	P	ccA/ccG	rs3205087	0	1	0	SNV	HGNC	HGNC:2773	YES	2	A2	CCDS72693.1	ENSP00000339524	0	B4DZS0	UPI00017A851D	0	0	0	0	hmmpanther:PTHR13067&Pfam_domain:PF09230&Superfamily_domains:SSF54060	0	chr1:g.3883678A>G	0.3558	0.3124
chr1	3890694	rs12036962	G	C	32	152	2345	0.212	C	missense_variant	MODERATE	C1orf174	ENSG00000198912	Transcript	ENST00000361605.4	protein_coding	3/4	0	ENST00000361605.4:c.493C>G	ENSP00000355306.3:p.Pro165Ala	579/1645	493/732	165/243	P/A	Cca/Gca	rs12036962	0	-1	0	SNV	HGNC	HGNC:27915	YES	1	P1	CCDS53.1	ENSP00000355306	Q8IYL3	0	UPI00001C1D98	0	0	tolerated	benign	hmmpanther:PTHR28491&Pfam_domain:PF15772&MobiDB_lite:mobidb-lite&MobiDB_lite:mobidb-lite	0	chr1:g.3890694G>C	0.0465	0.0008
chr1	3890886	rs10909820	C	A	32	152	2448	0.212	A	missense_variant	MODERATE	C1orf174	ENSG00000198912	Transcript	ENST00000361605.4	protein_coding	3/4	0	ENST00000361605.4:c.301G>T	ENSP00000355306.3:p.Ala101Ser	387/1645	301/732	101/243	A/S	Gcc/Tcc	rs10909820	0	-1	0	SNV	HGNC	HGNC:27915	YES	1	P1	CCDS53.1	ENSP00000355306	Q8IYL3	0	UPI00001C1D98	0	0	tolerated	possibly_damaging	hmmpanther:PTHR28491&Pfam_domain:PF15772	0	chr1:g.3890886C>A	0.0465	0.0008
chr1	3891029	rs4274008	G	C	152	152	2126	1	C	missense_variant	MODERATE	C1orf174	ENSG00000198912	Transcript	ENST00000361605.4	protein_coding	3/4	0	ENST00000361605.4:c.158C>G	ENSP00000355306.3:p.Thr53Arg	244/1645	158/732	53/243	T/R	aCg/aGg	rs4274008	0	-1	0	SNV	HGNC	HGNC:27915	YES	1	P1	CCDS53.1	ENSP00000355306	Q8IYL3	0	UPI00001C1D98	0	0	tolerated	benign	hmmpanther:PTHR28491&Pfam_domain:PF15772	0	chr1:g.3891029G>C	0.9978	0.9992
chr1	4711993	rs1061968	T	C	135	152	1887	0.891	C	synonymous_variant	LOW	AJAP1	ENSG00000196581	Transcript	ENST00000378191.4	protein_coding	2/6	0	ENST00000378191.4:c.123T>C	ENSP00000367433.3:p.Cys41%3D	504/11666	123/1236	41/411	C	tgT/tgC	rs1061968	0	1	0	SNV	HGNC	HGNC:30801	YES	1	P1	CCDS54.1	ENSP00000367433	Q9UKB5	0	UPI00000728B8	0	0	0	0	hmmpanther:PTHR32422&Cleavage_site_(Signalp):SignalP-noTM	0	chr1:g.4711993T>C	0.5268	0.5212
chr1	4712475	rs76065876	G	A	11	152	1729	0.083	A	missense_variant	MODERATE	AJAP1	ENSG00000196581	Transcript	ENST00000378191.4	protein_coding	2/6	0	ENST00000378191.4:c.605G>A	ENSP00000367433.3:p.Gly202Asp	986/11666	605/1236	202/411	G/D	gGc/gAc	rs76065876	0	1	0	SNV	HGNC	HGNC:30801	YES	1	P1	CCDS54.1	ENSP00000367433	Q9UKB5	0	UPI00000728B8	0	0	tolerated	probably_damaging	Pfam_domain:PF15298&hmmpanther:PTHR32422	0	chr1:g.4712475G>A	0.0118	0
chr1	4712657	rs242056	G	A	16	152	2134	0.115	A	missense_variant	MODERATE	AJAP1	ENSG00000196581	Transcript	ENST00000378191.4	protein_coding	2/6	0	ENST00000378191.4:c.787G>A	ENSP00000367433.3:p.Gly263Arg	1168/11666	787/1236	263/411	G/R	Ggg/Agg	rs242056	0	1	0	SNV	HGNC	HGNC:30801	YES	1	P1	CCDS54.1	ENSP00000367433	Q9UKB5	0	UPI00000728B8	0	0	tolerated	possibly_damaging	Pfam_domain:PF15298&hmmpanther:PTHR32422&MobiDB_lite:mobidb-lite&MobiDB_lite:mobidb-lite&Low_complexity_(Seg):seg	0	chr1:g.4712657G>A	0.3608	0.1664
chr1	5866447	rs555164	T	C	44	152	1940	0.288	C	synonymous_variant	LOW	NPHP4	ENSG00000131697	Transcript	ENST00000378156.9	protein_coding	26/30	0	ENST00000378156.9:c.3570A>G	ENSP00000367398.4:p.Glu1190%3D	3790/4955	3570/4281	1190/1426	E	gaA/gaG	rs555164	0	-1	0	SNV	HGNC	HGNC:19104	YES	1	P2	CCDS44052.1	ENSP00000367398	O75161	0	UPI00001303E5	0	1	0	0	hmmpanther:PTHR31043	0	chr1:g.5866447T>C	0.3197	0.1619
chr1	5877108	rs3747992	G	A	104	152	2176	0.686	A	synonymous_variant	LOW	NPHP4	ENSG00000131697	Transcript	ENST00000378156.9	protein_coding	20/30	0	ENST00000378156.9:c.2802C>T	ENSP00000367398.4:p.Arg934%3D	3022/4955	2802/4281	934/1426	R	cgC/cgT	rs3747992	0	-1	0	SNV	HGNC	HGNC:19104	YES	1	P2	CCDS44052.1	ENSP00000367398	O75161	0	UPI00001303E5	0	1	0	0	hmmpanther:PTHR31043&MobiDB_lite:mobidb-lite	0	chr1:g.5877108G>A	0.4535	0.2859
chr1	6124032	rs2843493	A	G	89	152	1701	0.583	G	missense_variant	MODERATE	CHD5	ENSG00000116254	Transcript	ENST00000262450.8	protein_coding	31/42	0	ENST00000262450.8:c.4615T>C	ENSP00000262450.3:p.Ser1539Pro	4913/9850	4615/5865	1539/1954	S/P	Tcg/Ccg	rs2843493	0	-1	0	SNV	HGNC	HGNC:16816	YES	1	P1	CCDS57.1	ENSP00000262450	Q8TDI0	0	UPI000006CD03	0	0	tolerated	benign	hmmpanther:PTHR10799:SF583&hmmpanther:PTHR10799	0	chr1:g.6124032A>G	0.7276	0.612
chr1	6136809	rs2250358	A	G	90	152	2056	0.59	G	synonymous_variant	LOW	CHD5	ENSG00000116254	Transcript	ENST00000262450.8	protein_coding	16/42	0	ENST00000262450.8:c.2493T>C	ENSP00000262450.3:p.Ile831%3D	2791/9850	2493/5865	831/1954	I	atT/atC	rs2250358	0	-1	0	SNV	HGNC	HGNC:16816	YES	1	P1	CCDS57.1	ENSP00000262450	Q8TDI0	0	UPI000006CD03	0	0	0	0	PROSITE_profiles:PS51192&Conserved_Domains:cd00046&hmmpanther:PTHR10799:SF583&hmmpanther:PTHR10799&Pfam_domain:PF00176&Gene3D:3.40.50.10810&SMART_domains:SM00487&Superfamily_domains:SSF52540	0	chr1:g.6136809A>G	0	0.3366
chr1	6144101	rs17436816	G	A	27	152	2160	0.173	A	synonymous_variant	LOW	CHD5	ENSG00000116254	Transcript	ENST00000262450.8	protein_coding	12/42	0	ENST00000262450.8:c.1857C>T	ENSP00000262450.3:p.Tyr619%3D	2155/9850	1857/5865	619/1954	Y	taC/taT	rs17436816	0	-1	0	SNV	HGNC	HGNC:16816	YES	1	P1	CCDS57.1	ENSP00000262450	Q8TDI0	0	UPI000006CD03	0	0	0	0	PROSITE_profiles:PS50013&Conserved_Domains:cd00024&hmmpanther:PTHR10799:SF583&hmmpanther:PTHR10799&Gene3D:2.40.50.40&Pfam_domain:PF00385&SMART_domains:SM00298&Superfamily_domains:SSF54160	0	chr1:g.6144101G>A	0.0827	0.0151
chr1	6149019	rs140895336	G	A	19	152	1659	0.122	A	synonymous_variant	LOW	CHD5	ENSG00000116254	Transcript	ENST00000262450.8	protein_coding	9/42	0	ENST00000262450.8:c.1218C>T	ENSP00000262450.3:p.Gly406%3D	1516/9850	1218/5865	406/1954	G	ggC/ggT	rs140895336&COSM3711379	0	-1	0	SNV	HGNC	HGNC:16816	YES	1	P1	CCDS57.1	ENSP00000262450	Q8TDI0	0	UPI000006CD03	0	0	0	0	hmmpanther:PTHR10799:SF583&hmmpanther:PTHR10799&Low_complexity_(Seg):seg	0	chr1:g.6149019G>A	0.0072	0.0015
chr1	6149303	rs12565328	T	C	20	152	1349	0.141	C	synonymous_variant	LOW	CHD5	ENSG00000116254	Transcript	ENST00000262450.8	protein_coding	8/42	0	ENST00000262450.8:c.1104A>G	ENSP00000262450.3:p.Val368%3D	1402/9850	1104/5865	368/1954	V	gtA/gtG	rs12565328	0	-1	0	SNV	HGNC	HGNC:16816	YES	1	P1	CCDS57.1	ENSP00000262450	Q8TDI0	0	UPI000006CD03	0	0	0	0	PROSITE_profiles:PS50016&Conserved_Domains:cd15531&hmmpanther:PTHR10799:SF583&hmmpanther:PTHR10799&PROSITE_patterns:PS01359&Pfam_domain:PF00628&Gene3D:3.30.40.10&SMART_domains:SM00249&Superfamily_domains:SSF57903	0	chr1:g.6149303T>C	0.5238	0.7216
chr1	6151123	rs9434711	G	A	20	152	2194	0.141	A	synonymous_variant	LOW	CHD5	ENSG00000116254	Transcript	ENST00000262450.8	protein_coding	7/42	0	ENST00000262450.8:c.903C>T	ENSP00000262450.3:p.Phe301%3D	1201/9850	903/5865	301/1954	F	ttC/ttT	rs9434711	0	-1	0	SNV	HGNC	HGNC:16816	YES	1	P1	CCDS57.1	ENSP00000262450	Q8TDI0	0	UPI000006CD03	0	0	0	0	hmmpanther:PTHR10799:SF583&hmmpanther:PTHR10799&Low_complexity_(Seg):seg&MobiDB_lite:mobidb-lite	0	chr1:g.6151123G>A	0	0.6906
chr1	6253878	rs12735670	C	T	137	152	2213	0.904	T	missense_variant	MODERATE	GPR153	ENSG00000158292	Transcript	ENST00000377893.3	protein_coding	3/6	0	ENST00000377893.3:c.626G>A	ENSP00000367125.2:p.Arg209His	1009/4198	626/1830	209/609	R/H	cGc/cAc	rs12735670	0	-1	0	SNV	HGNC	HGNC:23618	YES	1	P1	CCDS64.1	ENSP00000367125	Q6NV75	A0A0I9QQ03	UPI000040E9D7	0	0	tolerated	benign	Gene3D:1.20.1070.10&Pfam_domain:PF00001&Prints_domain:PR01992&PROSITE_profiles:PS50262&hmmpanther:PTHR16518&hmmpanther:PTHR16518:SF5&Superfamily_domains:SSF81321&Conserved_Domains:cd15907	0	chr1:g.6253878C>T	0.6991	0.702
chr1	6254762	rs11590458	T	C	136	152	2129	0.897	C	synonymous_variant	LOW	GPR153	ENSG00000158292	Transcript	ENST00000377893.3	protein_coding	2/6	0	ENST00000377893.3:c.144A>G	ENSP00000367125.2:p.Thr48%3D	527/4198	144/1830	48/609	T	acA/acG	rs11590458	0	-1	0	SNV	HGNC	HGNC:23618	YES	1	P1	CCDS64.1	ENSP00000367125	Q6NV75	A0A0I9QQ03	UPI000040E9D7	0	0	0	0	Gene3D:1.20.1070.10&Pfam_domain:PF00001&Prints_domain:PR01991&PROSITE_profiles:PS50262&hmmpanther:PTHR16518&hmmpanther:PTHR16518:SF5&Superfamily_domains:SSF81321&Transmembrane_helices:TMhelix&Conserved_Domains:cd15907	0	chr1:g.6254762T>C	0.7314	0.8086
chr1	6554331	rs6693391	A	C	152	152	1677	1	C	missense_variant	MODERATE	NOL9	ENSG00000162408	Transcript	ENST00000377705.6	protein_coding	1/12	0	ENST00000377705.6:c.172T>G	ENSP00000366934.5:p.Ser58Ala	183/6627	172/2109	58/702	S/A	Tcc/Gcc	rs6693391	0	-1	0	SNV	HGNC	HGNC:26265	YES	1	P1	CCDS80.1	ENSP00000366934	Q5SY16	0	UPI00003664C8	0	0	tolerated_low_confidence	benign	hmmpanther:PTHR12755&hmmpanther:PTHR12755:SF3	0	chr1:g.6554331A>C	0	0.8722
chr1	6554355	rs6693400	A	G	152	152	1671	1	G	missense_variant	MODERATE	NOL9	ENSG00000162408	Transcript	ENST00000377705.6	protein_coding	1/12	0	ENST00000377705.6:c.148T>C	ENSP00000366934.5:p.Trp50Arg	159/6627	148/2109	50/702	W/R	Tgg/Cgg	rs6693400	0	-1	0	SNV	HGNC	HGNC:26265	YES	1	P1	CCDS80.1	ENSP00000366934	Q5SY16	0	UPI00003664C8	0	0	tolerated_low_confidence	benign	hmmpanther:PTHR12755&hmmpanther:PTHR12755:SF3&Low_complexity_(Seg):seg	0	chr1:g.6554355A>G	0	0.9281
chr1	6554475	rs4908923	G	A	152	152	1806	1	A	missense_variant	MODERATE	NOL9	ENSG00000162408	Transcript	ENST00000377705.6	protein_coding	1/12	0	ENST00000377705.6:c.28C>T	ENSP00000366934.5:p.Arg10Trp	39/6627	28/2109	10/702	R/W	Cgg/Tgg	rs4908923	0	-1	0	SNV	HGNC	HGNC:26265	YES	1	P1	CCDS80.1	ENSP00000366934	Q5SY16	0	UPI00003664C8	0	0	deleterious_low_confidence	probably_damaging	hmmpanther:PTHR12755&hmmpanther:PTHR12755:SF3	0	chr1:g.6554475G>A	0	0.4266
chr1	6575171	rs10864628	A	G	152	152	2645	1	G	missense_variant	MODERATE	TAS1R1	ENSG00000173662	Transcript	ENST00000333172.11	protein_coding	3/6	0	ENST00000333172.11:c.1039A>G	ENSP00000331867.6:p.Lys347Glu	1106/2764	1039/2526	347/841	K/E	Aag/Gag	rs10864628	0	1	0	SNV	HGNC	HGNC:14448	YES	1	P1	CCDS81.1	ENSP00000331867	Q7RTX1	0	UPI000004737B	0	0	tolerated	benign	Gene3D:3.40.50.2300&Gene3D:3.40.50.2300&Pfam_domain:PF01094&hmmpanther:PTHR24061&hmmpanther:PTHR24061:SF3&Superfamily_domains:SSF53822&Conserved_Domains:cd06363	0	chr1:g.6575171A>G	0.9233	0.7216
chr1	6599445	rs2232460	G	A	31	152	2109	0.199	A	synonymous_variant	LOW	KLHL21	ENSG00000162413	Transcript	ENST00000377658.8	protein_coding	2/4	0	ENST00000377658.8:c.1029C>T	ENSP00000366886.4:p.Ser343%3D	1081/4487	1029/1794	343/597	S	tcC/tcT	rs2232460	0	-1	0	SNV	HGNC	HGNC:29041	YES	1	P1	CCDS30575.1	ENSP00000366886	Q9UJP4	0	UPI0000070D85	0	0	0	0	hmmpanther:PTHR24412:SF255&hmmpanther:PTHR24412&Gene3D:2.120.10.80&PIRSF_domain:PIRSF037037&Pfam_domain:PF01344&SMART_domains:SM00612&Superfamily_domains:SSF117281	0	chr1:g.6599445G>A	0.3474	0.267
chr1	6601997	rs2232455	G	A	33	152	2261	0.231	A	missense_variant	MODERATE	KLHL21	ENSG00000162413	Transcript	ENST00000377658.8	protein_coding	1/4	0	ENST00000377658.8:c.821C>T	ENSP00000366886.4:p.Pro274Leu	873/4487	821/1794	274/597	P/L	cCc/cTc	rs2232455&COSM3667573	0	-1	0	SNV	HGNC	HGNC:29041	YES	1	P1	CCDS30575.1	ENSP00000366886	Q9UJP4	0	UPI0000070D85	0	0	tolerated	benign	hmmpanther:PTHR24412:SF255&hmmpanther:PTHR24412&Gene3D:2.120.10.80&PIRSF_domain:PIRSF037037	0	chr1:g.6601997G>A	0.0138	0.003
chr1	6644575	rs200458	A	G	151	152	2764	0.994	G	synonymous_variant	LOW	DNAJC11	ENSG00000007923	Transcript	ENST00000377577.10	protein_coding	10/16	0	ENST00000377577.10:c.1080T>C	ENSP00000366800.5:p.Gly360%3D	1096/3201	1080/1680	360/559	G	ggT/ggC	rs200458	0	-1	0	SNV	HGNC	HGNC:25570	YES	1	P1	CCDS87.1	ENSP00000366800	Q9NVH1	0	UPI000020544B	0	0	0	0	hmmpanther:PTHR44157:SF2&hmmpanther:PTHR44157	0	chr1:g.6644575A>G	0.8331	0.8676
chr1	6645814	rs200454	G	C	114	152	2385	0.756	C	missense_variant	MODERATE	DNAJC11	ENSG00000007923	Transcript	ENST00000377577.10	protein_coding	8/16	0	ENST00000377577.10:c.869C>G	ENSP00000366800.5:p.Thr290Ser	885/3201	869/1680	290/559	T/S	aCc/aGc	rs200454	0	-1	0	SNV	HGNC	HGNC:25570	YES	1	P1	CCDS87.1	ENSP00000366800	Q9NVH1	0	UPI000020544B	0	0	tolerated	benign	hmmpanther:PTHR44157:SF2&hmmpanther:PTHR44157	0	chr1:g.6645814G>C	0.1611	0.1982
chr1	6645884	rs12137794	C	T	22	152	1920	0.141	T	missense_variant	MODERATE	DNAJC11	ENSG00000007923	Transcript	ENST00000377577.10	protein_coding	8/16	0	ENST00000377577.10:c.799G>A	ENSP00000366800.5:p.Val267Met	815/3201	799/1680	267/559	V/M	Gtg/Atg	rs12137794	0	-1	0	SNV	HGNC	HGNC:25570	YES	1	P1	CCDS87.1	ENSP00000366800	Q9NVH1	0	UPI000020544B	0	0	tolerated	benign	hmmpanther:PTHR44157:SF2&hmmpanther:PTHR44157	0	chr1:g.6645884C>T	0.0441	0.0038
chr1	7663474	rs3737907	G	A	79	152	2240	0.513	A	synonymous_variant	LOW	CAMTA1	ENSG00000171735	Transcript	ENST00000303635.12	protein_coding	9/23	0	ENST00000303635.12:c.927G>A	ENSP00000306522.6:p.Ser309%3D	1004/8314	927/5022	309/1673	S	tcG/tcA	rs3737907	0	1	0	SNV	HGNC	HGNC:18806	YES	1	P1	CCDS30576.1	ENSP00000306522	Q9Y6Y1	0	UPI00001C1D72	0	1	0	0	hmmpanther:PTHR23335&hmmpanther:PTHR23335:SF11&Low_complexity_(Seg):seg&MobiDB_lite:mobidb-lite&MobiDB_lite:mobidb-lite	0	chr1:g.7663474G>A	0.153	0.1793
chr1	7663533	rs151133441	A	G	10	152	2129	0.064	G	missense_variant	MODERATE	CAMTA1	ENSG00000171735	Transcript	ENST00000303635.12	protein_coding	9/23	0	ENST00000303635.12:c.986A>G	ENSP00000306522.6:p.Lys329Arg	1063/8314	986/5022	329/1673	K/R	aAg/aGg	rs151133441	0	1	0	SNV	HGNC	HGNC:18806	YES	1	P1	CCDS30576.1	ENSP00000306522	Q9Y6Y1	0	UPI00001C1D72	0	1	tolerated	probably_damaging	hmmpanther:PTHR23335&hmmpanther:PTHR23335:SF11&MobiDB_lite:mobidb-lite&MobiDB_lite:mobidb-lite	0	chr1:g.7663533A>G	0.0062	0
chr1	7663897	rs12128526	G	A	82	152	2196	0.532	A	synonymous_variant	LOW	CAMTA1	ENSG00000171735	Transcript	ENST00000303635.12	protein_coding	9/23	0	ENST00000303635.12:c.1350G>A	ENSP00000306522.6:p.Ser450%3D	1427/8314	1350/5022	450/1673	S	tcG/tcA	rs12128526	0	1	0	SNV	HGNC	HGNC:18806	YES	1	P1	CCDS30576.1	ENSP00000306522	Q9Y6Y1	0	UPI00001C1D72	0	1	0	0	hmmpanther:PTHR23335&hmmpanther:PTHR23335:SF11	0	chr1:g.7663897G>A	0.4002	0.3873
chr1	7737443	rs41278952	C	G	32	152	2490	0.224	G	missense_variant	MODERATE	CAMTA1	ENSG00000171735	Transcript	ENST00000303635.12	protein_coding	15/23	0	ENST00000303635.12:c.3531C>G	ENSP00000306522.6:p.Asn1177Lys	3608/8314	3531/5022	1177/1673	N/K	aaC/aaG	rs41278952	0	1	0	SNV	HGNC	HGNC:18806	YES	1	P1	CCDS30576.1	ENSP00000306522	Q9Y6Y1	0	UPI00001C1D72	0	1	tolerated_low_confidence	benign	Conserved_Domains:cd00204&hmmpanther:PTHR23335&hmmpanther:PTHR23335:SF11	0	chr1:g.7737443C>G	0.1004	0.0136
chr1	7737474	rs61743209	C	T	20	152	2471	0.128	T	missense_variant	MODERATE	CAMTA1	ENSG00000171735	Transcript	ENST00000303635.12	protein_coding	15/23	0	ENST00000303635.12:c.3562C>T	ENSP00000306522.6:p.Pro1188Ser	3639/8314	3562/5022	1188/1673	P/S	Ccc/Tcc	rs61743209	0	1	0	SNV	HGNC	HGNC:18806	YES	1	P1	CCDS30576.1	ENSP00000306522	Q9Y6Y1	0	UPI00001C1D72	0	1	tolerated_low_confidence	benign	hmmpanther:PTHR23335&hmmpanther:PTHR23335:SF11	0	chr1:g.7737474C>T	0.0108	0.0008
chr1	7809988	rs228669	T	C	64	152	1648	0.429	C	synonymous_variant	LOW	PER3	ENSG00000049246	Transcript	ENST00000613533.4	protein_coding	12/22	0	ENST00000613533.4:c.1338T>C	ENSP00000482093.1:p.Ser446%3D	1602/6318	1338/3633	446/1210	S	agT/agC	rs228669	0	1	0	SNV	HGNC	HGNC:8847	YES	5	A2	CCDS72695.1	ENSP00000482093	P56645	0	UPI00003664CA	0	1	0	0	hmmpanther:PTHR11269&hmmpanther:PTHR11269:SF13	0	chr1:g.7809988T>C	0.879	0.972
chr1	7820623	rs10462020	T	G	33	152	1880	0.231	G	missense_variant	MODERATE	PER3	ENSG00000049246	Transcript	ENST00000613533.4	protein_coding	16/22	0	ENST00000613533.4:c.1940T>G	ENSP00000482093.1:p.Val647Gly	2204/6318	1940/3633	647/1210	V/G	gTc/gGc	rs10462020&CM035907	0	1	0	SNV	HGNC	HGNC:8847	YES	5	A2	CCDS72695.1	ENSP00000482093	P56645	0	UPI00003664CA	0	1	deleterious	possibly_damaging	hmmpanther:PTHR11269&hmmpanther:PTHR11269:SF13	0	chr1:g.7820623T>G	0.1206	0.0696
chr1	7827188	rs2859387	G	A	111	152	1942	0.718	A	synonymous_variant	LOW	PER3	ENSG00000049246	Transcript	ENST00000613533.4	protein_coding	18/22	0	ENST00000613533.4:c.2259G>A	ENSP00000482093.1:p.Pro753%3D	2523/6318	2259/3633	753/1210	P	ccG/ccA	rs2859387	0	1	0	SNV	HGNC	HGNC:8847	YES	5	A2	CCDS72695.1	ENSP00000482093	P56645	0	UPI00003664CA	0	1	0	0	hmmpanther:PTHR11269&hmmpanther:PTHR11269:SF13&MobiDB_lite:mobidb-lite	0	chr1:g.7827188G>A	0	0.5333
chr1	7827433	rs228696	T	C	152	152	2313	1	C	missense_variant	MODERATE	PER3	ENSG00000049246	Transcript	ENST00000613533.4	protein_coding	18/22	0	ENST00000613533.4:c.2504T>C	ENSP00000482093.1:p.Leu835Pro	2768/6318	2504/3633	835/1210	L/P	cTg/cCg	rs228696	0	1	0	SNV	HGNC	HGNC:8847	YES	5	A2	CCDS72695.1	ENSP00000482093	P56645	0	UPI00003664CA	0	1	tolerated	benign	hmmpanther:PTHR11269&hmmpanther:PTHR11269:SF13	0	chr1:g.7827433T>C	0	0.9758
chr1	7827545	rs17031614	G	A	88	152	2102	0.571	A	synonymous_variant	LOW	PER3	ENSG00000049246	Transcript	ENST00000613533.4	protein_coding	18/22	0	ENST00000613533.4:c.2616G>A	ENSP00000482093.1:p.Ser872%3D	2880/6318	2616/3633	872/1210	S	tcG/tcA	rs17031614	0	1	0	SNV	HGNC	HGNC:8847	YES	5	A2	CCDS72695.1	ENSP00000482093	P56645	0	UPI00003664CA	0	1	0	0	hmmpanther:PTHR11269&hmmpanther:PTHR11269:SF13&Low_complexity_(Seg):seg	0	chr1:g.7827545G>A	0.0964	0.0076
chr1	7829881	rs2640908	C	T	23	152	2163	0.147	T	synonymous_variant	LOW	PER3	ENSG00000049246	Transcript	ENST00000613533.4	protein_coding	19/22	0	ENST00000613533.4:c.2934C>T	ENSP00000482093.1:p.Thr978%3D	3198/6318	2934/3633	978/1210	T	acC/acT	rs2640908	0	1	0	SNV	HGNC	HGNC:8847	YES	5	A2	CCDS72695.1	ENSP00000482093	P56645	0	UPI00003664CA	0	1	0	0	hmmpanther:PTHR11269&hmmpanther:PTHR11269:SF13&MobiDB_lite:mobidb-lite	0	chr1:g.7829881C>T	0.3043	0.3154
chr1	7830057	rs2640909	T	C	35	152	1853	0.244	C	missense_variant	MODERATE	PER3	ENSG00000049246	Transcript	ENST00000613533.4	protein_coding	19/22	0	ENST00000613533.4:c.3110T>C	ENSP00000482093.1:p.Met1037Thr	3374/6318	3110/3633	1037/1210	M/T	aTg/aCg	rs2640909&CM1311755	0	1	0	SNV	HGNC	HGNC:8847	YES	5	A2	CCDS72695.1	ENSP00000482093	P56645	0	UPI00003664CA	0	1	tolerated_low_confidence	benign	MobiDB_lite:mobidb-lite	0	chr1:g.7830057T>C	0.1853	0.0968
chr1	7837073	rs10462021	A	G	33	152	1854	0.231	G	missense_variant	MODERATE	PER3	ENSG00000049246	Transcript	ENST00000613533.4	protein_coding	21/22	0	ENST00000613533.4:c.3473A>G	ENSP00000482093.1:p.His1158Arg	3737/6318	3473/3633	1158/1210	H/R	cAt/cGt	rs10462021	0	1	0	SNV	HGNC	HGNC:8847	YES	5	A2	CCDS72695.1	ENSP00000482093	P56645	0	UPI00003664CA	0	1	tolerated	benign	hmmpanther:PTHR11269&hmmpanther:PTHR11269:SF13&Pfam_domain:PF12114	0	chr1:g.7837073A>G	0.121	0.0711
chr1	7849677	rs2890565	C	T	87	152	1342	0.564	T	missense_variant	MODERATE	UTS2	ENSG00000049247	Transcript	ENST00000054668.5	protein_coding	4/5	0	ENST00000054668.5:c.266G>A	ENSP00000054668.5:p.Ser89Asn	266/420	266/420	89/139	S/N	aGt/aAt	rs2890565&CM032391	0	-1	0	SNV	HGNC	HGNC:12636	YES	1	P4	CCDS90.1	ENSP00000054668	O95399	0	UPI000013C565	0	0	tolerated	benign	hmmpanther:PTHR14447	0	chr1:g.7849677C>T	0.1128	0.0552
chr1	7853370	rs228648	G	A	17	152	1834	0.109	A	missense_variant	MODERATE	UTS2	ENSG00000049247	Transcript	ENST00000054668.5	protein_coding	1/5	0	ENST00000054668.5:c.62C>T	ENSP00000054668.5:p.Thr21Met	62/420	62/420	21/139	T/M	aCg/aTg	rs228648&CM078165	0	-1	0	SNV	HGNC	HGNC:12636	YES	1	P4	CCDS90.1	ENSP00000054668	O95399	0	UPI000013C565	0	0	tolerated	benign	0	0	chr1:g.7853370G>A	0.4784	0.4259
chr1	8330435	rs1058619	A	G	128	152	1791	0.846	G	synonymous_variant	LOW	SLC45A1	ENSG00000162426	Transcript	ENST00000471889.5	protein_coding	5/9	0	ENST00000471889.5:c.1044A>G	ENSP00000418096.2:p.Pro348%3D	1327/2784	1044/2349	348/782	P	ccA/ccG	rs1058619	0	1	0	SNV	HGNC	HGNC:17939	YES	5	P2	CCDS30577.2	ENSP00000418096	Q9Y2W3	0	UPI000045893A	0	1	0	0	Gene3D:1.20.1250.20&hmmpanther:PTHR19432&hmmpanther:PTHR19432:SF6&Superfamily_domains:SSF103473&MobiDB_lite:mobidb-lite&MobiDB_lite:mobidb-lite&Low_complexity_(Seg):seg	0	chr1:g.8330435A>G	0	0.7368
chr1	8330828	rs2289731	G	A	23	152	2037	0.147	A	synonymous_variant	LOW	SLC45A1	ENSG00000162426	Transcript	ENST00000471889.5	protein_coding	5/9	0	ENST00000471889.5:c.1437G>A	ENSP00000418096.2:p.Pro479%3D	1720/2784	1437/2349	479/782	P	ccG/ccA	rs2289731	0	1	0	SNV	HGNC	HGNC:17939	YES	5	P2	CCDS30577.2	ENSP00000418096	Q9Y2W3	0	UPI000045893A	0	1	0	0	hmmpanther:PTHR19432&hmmpanther:PTHR19432:SF6&Superfamily_domains:SSF103473	0	chr1:g.8330828G>A	0.3405	0.5363
chr1	8335500	rs7535752	G	T	10	152	2010	0.071	T	missense_variant	MODERATE	SLC45A1	ENSG00000162426	Transcript	ENST00000471889.5	protein_coding	6/9	0	ENST00000471889.5:c.1609G>T	ENSP00000418096.2:p.Ala537Ser	1892/2784	1609/2349	537/782	A/S	Gcg/Tcg	rs7535752	0	1	0	SNV	HGNC	HGNC:17939	YES	5	P2	CCDS30577.2	ENSP00000418096	Q9Y2W3	0	UPI000045893A	0	1	tolerated	benign	Gene3D:1.20.1250.20&hmmpanther:PTHR19432&hmmpanther:PTHR19432:SF6&Superfamily_domains:SSF103473	0	chr1:g.8335500G>T	0.1544	0.0961
chr1	8358584	rs11121172	C	A	124	152	1848	0.808	A	synonymous_variant	LOW	RERE	ENSG00000142599	Transcript	ENST00000337907.7	protein_coding	21/24	0	ENST00000337907.7:c.3951G>T	ENSP00000338629.3:p.Arg1317%3D	4586/8026	3951/4701	1317/1566	R	cgG/cgT	rs11121172	0	-1	0	SNV	HGNC	HGNC:9965	YES	1	P2	CCDS95.1	ENSP00000338629	Q9P2R6	A0A024R4E9	UPI00001419CC	0	1	0	0	Pfam_domain:PF03154&hmmpanther:PTHR13859&hmmpanther:PTHR13859:SF12&Low_complexity_(Seg):seg	0	chr1:g.8358584C>A	0.7975	0.8638
chr1	8358590	rs1058766	T	C	124	152	1850	0.808	C	synonymous_variant	LOW	RERE	ENSG00000142599	Transcript	ENST00000337907.7	protein_coding	21/24	0	ENST00000337907.7:c.3945A>G	ENSP00000338629.3:p.Arg1315%3D	4580/8026	3945/4701	1315/1566	R	cgA/cgG	rs1058766	0	-1	0	SNV	HGNC	HGNC:9965	YES	1	P2	CCDS95.1	ENSP00000338629	Q9P2R6	A0A024R4E9	UPI00001419CC	0	1	0	0	Pfam_domain:PF03154&hmmpanther:PTHR13859&hmmpanther:PTHR13859:SF12&Low_complexity_(Seg):seg	0	chr1:g.8358590T>C	0.8001	0.8691
chr1	8361032	rs2784735	C	T	105	150	1438	0.695	T	synonymous_variant	LOW	RERE	ENSG00000142599	Transcript	ENST00000337907.7	protein_coding	19/24	0	ENST00000337907.7:c.2475G>A	ENSP00000338629.3:p.Pro825%3D	3110/8026	2475/4701	825/1566	P	ccG/ccA	rs2784735&COSM1344517	0	-1	0	SNV	HGNC	HGNC:9965	YES	1	P2	CCDS95.1	ENSP00000338629	Q9P2R6	A0A024R4E9	UPI00001419CC	0	1	0	0	Pfam_domain:PF03154&hmmpanther:PTHR13859&hmmpanther:PTHR13859:SF12&MobiDB_lite:mobidb-lite&MobiDB_lite:mobidb-lite&Low_complexity_(Seg):seg	0	chr1:g.8361032C>T	0.4579	0.1899
chr1	8361143	rs13596	T	C	123	150	1295	0.812	C	synonymous_variant	LOW	RERE	ENSG00000142599	Transcript	ENST00000337907.7	protein_coding	19/24	0	ENST00000337907.7:c.2364A>G	ENSP00000338629.3:p.Pro788%3D	2999/8026	2364/4701	788/1566	P	ccA/ccG	rs13596	0	-1	0	SNV	HGNC	HGNC:9965	YES	1	P2	CCDS95.1	ENSP00000338629	Q9P2R6	A0A024R4E9	UPI00001419CC	0	1	0	0	Pfam_domain:PF03154&hmmpanther:PTHR13859&hmmpanther:PTHR13859:SF12&MobiDB_lite:mobidb-lite&MobiDB_lite:mobidb-lite&Low_complexity_(Seg):seg	0	chr1:g.8361143T>C	0	0.8411
chr1	8365840	rs3753275	T	C	9	152	1867	0.058	C	synonymous_variant	LOW	RERE	ENSG00000142599	Transcript	ENST00000337907.7	protein_coding	14/24	0	ENST00000337907.7:c.1419A>G	ENSP00000338629.3:p.Thr473%3D	2054/8026	1419/4701	473/1566	T	acA/acG	rs3753275	0	-1	0	SNV	HGNC	HGNC:9965	YES	1	P2	CCDS95.1	ENSP00000338629	Q9P2R6	A0A024R4E9	UPI00001419CC	0	1	0	0	hmmpanther:PTHR13859&hmmpanther:PTHR13859:SF12&MobiDB_lite:mobidb-lite&MobiDB_lite:mobidb-lite	0	chr1:g.8365840T>C	0.2482	0.413
chr1	8495084	rs186721543	G	T	9	152	2188	0.058	T	synonymous_variant	LOW	RERE	ENSG00000142599	Transcript	ENST00000337907.7	protein_coding	11/24	0	ENST00000337907.7:c.1083C>A	ENSP00000338629.3:p.Thr361%3D	1718/8026	1083/4701	361/1566	T	acC/acA	rs186721543	0	-1	0	SNV	HGNC	HGNC:9965	YES	1	P2	CCDS95.1	ENSP00000338629	Q9P2R6	A0A024R4E9	UPI00001419CC	0	1	0	0	Gene3D:1.10.1740.200&PROSITE_profiles:PS51156&hmmpanther:PTHR13859&hmmpanther:PTHR13859:SF12	0	chr1:g.8495084G>T	0.0018	0
chr1	8949347	rs2274327	C	T	21	152	2100	0.135	T	missense_variant	MODERATE	CA6	ENSG00000131686	Transcript	ENST00000377436.6	protein_coding	2/8	0	ENST00000377436.6:c.164C>T	ENSP00000366654.3:p.Thr55Met	164/942	164/942	55/313	T/M	aCg/aTg	rs2274327	0	1	0	SNV	HGNC	HGNC:1380	YES	1	A2	CCDS57970.1	ENSP00000366654	P23280	0	UPI00004CA0CB	0	0	deleterious	possibly_damaging	PROSITE_profiles:PS51144&Conserved_Domains:cd03125&hmmpanther:PTHR18952:SF110&hmmpanther:PTHR18952&Pfam_domain:PF00194&Gene3D:3.10.200.10&SMART_domains:SM01057&Superfamily_domains:SSF51069	0	chr1:g.8949347C>T	0.2702	0.0809
chr1	8949385	rs2274328	A	C	21	152	2136	0.135	C	missense_variant	MODERATE	CA6	ENSG00000131686	Transcript	ENST00000377436.6	protein_coding	2/8	0	ENST00000377436.6:c.202A>C	ENSP00000366654.3:p.Met68Leu	202/942	202/942	68/313	M/L	Atg/Ctg	rs2274328	0	1	0	SNV	HGNC	HGNC:1380	YES	1	A2	CCDS57970.1	ENSP00000366654	P23280	0	UPI00004CA0CB	0	0	tolerated	benign	PROSITE_profiles:PS51144&Conserved_Domains:cd03125&hmmpanther:PTHR18952:SF110&hmmpanther:PTHR18952&Pfam_domain:PF00194&Gene3D:3.10.200.10&SMART_domains:SM01057&Superfamily_domains:SSF51069	0	chr1:g.8949385A>C	0.5014	0.5598
chr1	8957145	rs2274333	A	G	91	152	2385	0.596	G	missense_variant	MODERATE	CA6	ENSG00000131686	Transcript	ENST00000377436.6	protein_coding	3/8	0	ENST00000377436.6:c.268A>G	ENSP00000366654.3:p.Ser90Gly	268/942	268/942	90/313	S/G	Agc/Ggc	rs2274333&CM065045	0	1	0	SNV	HGNC	HGNC:1380	YES	1	A2	CCDS57970.1	ENSP00000366654	P23280	0	UPI00004CA0CB	0	0	deleterious	possibly_damaging	PROSITE_profiles:PS51144&Conserved_Domains:cd03125&hmmpanther:PTHR18952:SF110&hmmpanther:PTHR18952&Pfam_domain:PF00194&Gene3D:3.10.200.10&SMART_domains:SM01057&Superfamily_domains:SSF51069	0	chr1:g.8957145A>G	0.3438	0.1135
chr1	8970905	rs3737665	C	T	72	152	2204	0.468	T	synonymous_variant	LOW	CA6	ENSG00000131686	Transcript	ENST00000377436.6	protein_coding	7/8	0	ENST00000377436.6:c.768C>T	ENSP00000366654.3:p.Asn256%3D	768/942	768/942	256/313	N	aaC/aaT	rs3737665	0	1	0	SNV	HGNC	HGNC:1380	YES	1	A2	CCDS57970.1	ENSP00000366654	P23280	0	UPI00004CA0CB	0	0	0	0	PROSITE_profiles:PS51144&Conserved_Domains:cd03125&hmmpanther:PTHR18952:SF110&hmmpanther:PTHR18952&Pfam_domain:PF00194&Gene3D:3.10.200.10&SMART_domains:SM01057&Superfamily_domains:SSF51069	0	chr1:g.8970905C>T	0.2885	0.1165
chr1	8974362	rs3765964	G	A	86	152	2489	0.564	A	missense_variant	MODERATE	CA6	ENSG00000131686	Transcript	ENST00000377436.6	protein_coding	8/8	0	ENST00000377436.6:c.860G>A	ENSP00000366654.3:p.Gly287Glu	860/942	860/942	287/313	G/E	gGg/gAg	rs3765964	0	1	0	SNV	HGNC	HGNC:1380	YES	1	A2	CCDS57970.1	ENSP00000366654	P23280	0	UPI00004CA0CB	0	0	tolerated_low_confidence	benign	MobiDB_lite:mobidb-lite	0	chr1:g.8974362G>A	0.4601	0.3222
chr1	9014802	rs12402973	C	T	35	152	2304	0.224	T	missense_variant	MODERATE	SLC2A7	ENSG00000197241	Transcript	ENST00000400906.1	protein_coding	7/12	0	ENST00000400906.1:c.782G>A	ENSP00000383698.1:p.Arg261Gln	782/1539	782/1539	261/512	R/Q	cGg/cAg	rs12402973	0	-1	0	SNV	HGNC	HGNC:13445	YES	1	P1	CCDS98.2	ENSP00000383698	Q6PXP3	0	UPI00001A73A8	0	0	tolerated	benign	Coiled-coils_(Ncoils):Coil&Low_complexity_(Seg):seg&PROSITE_profiles:PS50850&Conserved_Domains:cd06174&hmmpanther:PTHR23503:SF30&hmmpanther:PTHR23503&Gene3D:1.20.1250.20&TIGRFAM_domain:TIGR00879&Pfam_domain:PF00083&Superfamily_domains:SSF103473	0	chr1:g.9014802C>T	0.095	0.0129
chr1	9019306	rs10864379	G	A	17	152	2206	0.122	A	synonymous_variant	LOW	SLC2A7	ENSG00000197241	Transcript	ENST00000400906.1	protein_coding	4/12	0	ENST00000400906.1:c.339C>T	ENSP00000383698.1:p.Ile113%3D	339/1539	339/1539	113/512	I	atC/atT	rs10864379	0	-1	0	SNV	HGNC	HGNC:13445	YES	1	P1	CCDS98.2	ENSP00000383698	Q6PXP3	0	UPI00001A73A8	0	0	0	0	Transmembrane_helices:TMhelix&PROSITE_profiles:PS50850&Conserved_Domains:cd06174&hmmpanther:PTHR23503:SF30&hmmpanther:PTHR23503&Gene3D:1.20.1250.20&TIGRFAM_domain:TIGR00879&Pfam_domain:PF00083&Superfamily_domains:SSF103473	0	chr1:g.9019306G>A	0.0847	0.1006
chr1	9105626	rs72637739	G	A	67	152	2207	0.442	A	missense_variant	MODERATE	GPR157	ENSG00000180758	Transcript	ENST00000377411.5	protein_coding	3/4	0	ENST00000377411.5:c.652C>T	ENSP00000366628.4:p.Arg218Cys	727/5197	652/1008	218/335	R/C	Cgc/Tgc	rs72637739	0	-1	0	SNV	HGNC	HGNC:23687	YES	1	P1	CCDS100.2	ENSP00000366628	Q5UAW9	0	UPI0000044DD4	0	0	tolerated	benign	PROSITE_profiles:PS50261&hmmpanther:PTHR23112:SF12&hmmpanther:PTHR23112&Gene3D:1.20.1070.10&Pfam_domain:PF00002&Superfamily_domains:SSF81321	0	chr1:g.9105626G>A	0.147	0.0113
chr1	9128817	rs61785839	T	C	32	152	2035	0.205	C	missense_variant	MODERATE	GPR157	ENSG00000180758	Transcript	ENST00000377411.5	protein_coding	1/4	0	ENST00000377411.5:c.211A>G	ENSP00000366628.4:p.Asn71Asp	286/5197	211/1008	71/335	N/D	Aac/Gac	rs61785839	0	-1	0	SNV	HGNC	HGNC:23687	YES	1	P1	CCDS100.2	ENSP00000366628	Q5UAW9	0	UPI0000044DD4	0	0	tolerated	benign	PROSITE_profiles:PS50262&PROSITE_profiles:PS50261&hmmpanther:PTHR23112:SF12&hmmpanther:PTHR23112&Gene3D:1.20.1070.10&Pfam_domain:PF00002&Superfamily_domains:SSF81321&Transmembrane_helices:TMhelix	0	chr1:g.9128817T>C	0.097	0.1112
chr1	9128908	rs77649572	G	C	32	152	2124	0.205	C	synonymous_variant	LOW	GPR157	ENSG00000180758	Transcript	ENST00000377411.5	protein_coding	1/4	0	ENST00000377411.5:c.120C>G	ENSP00000366628.4:p.Pro40%3D	195/5197	120/1008	40/335	P	ccC/ccG	rs77649572	0	-1	0	SNV	HGNC	HGNC:23687	YES	1	P1	CCDS100.2	ENSP00000366628	Q5UAW9	0	UPI0000044DD4	0	0	0	0	PROSITE_profiles:PS50262&PROSITE_profiles:PS50261&hmmpanther:PTHR23112:SF12&hmmpanther:PTHR23112&Gene3D:1.20.1070.10&Pfam_domain:PF00002&Superfamily_domains:SSF81321&Prints_domain:PR02001	0	chr1:g.9128908G>C	0.0769	0.0371
chr1	9246974	rs7524046	G	A	27	152	1590	0.179	A	synonymous_variant	LOW	H6PD	ENSG00000049239	Transcript	ENST00000602477.1	protein_coding	3/5	0	ENST00000602477.1:c.669G>A	ENSP00000473348.1:p.Ala223%3D	821/5590	669/2409	223/802	A	gcG/gcA	rs7524046	0	1	0	SNV	HGNC	HGNC:4795	YES	1	A2	CCDS72697.1	ENSP00000473348	0	R4GMU1	UPI0000D61E40	0	1	0	0	hmmpanther:PTHR23429&hmmpanther:PTHR23429:SF7&Gene3D:3.30.360.10&Gene3D:3.40.50.720&Superfamily_domains:SSF55347&Superfamily_domains:SSF51735&Prints_domain:PR00079	0	chr1:g.9246974G>A	0.2226	0.1074
chr1	9247079	rs11121350	T	C	27	152	1972	0.179	C	synonymous_variant	LOW	H6PD	ENSG00000049239	Transcript	ENST00000602477.1	protein_coding	3/5	0	ENST00000602477.1:c.774T>C	ENSP00000473348.1:p.Ala258%3D	926/5590	774/2409	258/802	A	gcT/gcC	rs11121350	0	1	0	SNV	HGNC	HGNC:4795	YES	1	A2	CCDS72697.1	ENSP00000473348	0	R4GMU1	UPI0000D61E40	0	1	0	0	hmmpanther:PTHR23429&hmmpanther:PTHR23429:SF7&Gene3D:3.30.360.10&Pfam_domain:PF02781&Gene3D:3.40.50.720&Superfamily_domains:SSF55347&Prints_domain:PR00079	0	chr1:g.9247079T>C	0.2758	0.2867
chr1	9263851	rs6688832	G	A	39	152	2123	0.263	A	missense_variant	MODERATE	H6PD	ENSG00000049239	Transcript	ENST00000602477.1	protein_coding	5/5	0	ENST00000602477.1:c.1391G>A	ENSP00000473348.1:p.Arg464Gln	1543/5590	1391/2409	464/802	R/Q	cGg/cAg	rs6688832&CM031993	0	1	0	SNV	HGNC	HGNC:4795	YES	1	A2	CCDS72697.1	ENSP00000473348	0	R4GMU1	UPI0000D61E40	0	1	tolerated	benign	hmmpanther:PTHR23429&hmmpanther:PTHR23429:SF7&Gene3D:3.30.360.10&Pfam_domain:PF02781&Gene3D:3.40.50.720&Superfamily_domains:SSF55347	0	chr1:g.9263851G>A	0.3896	0.4932
chr1	9264154	rs17368528	C	T	36	152	2011	0.244	T	missense_variant	MODERATE	H6PD	ENSG00000049239	Transcript	ENST00000602477.1	protein_coding	5/5	0	ENST00000602477.1:c.1694C>T	ENSP00000473348.1:p.Pro565Leu	1846/5590	1694/2409	565/802	P/L	cCg/cTg	rs17368528&CM102361	0	1	0	SNV	HGNC	HGNC:4795	YES	1	A2	CCDS72697.1	ENSP00000473348	0	R4GMU1	UPI0000D61E40	0	1	tolerated	benign	hmmpanther:PTHR23429&hmmpanther:PTHR23429:SF7	0	chr1:g.9264154C>T	0.0968	0.0053
chr1	9264279	rs200978401	G	A	8	152	2144	0.058	A	missense_variant	MODERATE	H6PD	ENSG00000049239	Transcript	ENST00000602477.1	protein_coding	5/5	0	ENST00000602477.1:c.1819G>A	ENSP00000473348.1:p.Val607Met	1971/5590	1819/2409	607/802	V/M	Gtg/Atg	rs200978401&COSM1580981	0	1	0	SNV	HGNC	HGNC:4795	YES	1	A2	CCDS72697.1	ENSP00000473348	0	R4GMU1	UPI0000D61E40	0	1	deleterious	possibly_damaging	Conserved_Domains:cd01400&hmmpanther:PTHR23429&hmmpanther:PTHR23429:SF7&Pfam_domain:PF01182&TIGRFAM_domain:TIGR01198&Gene3D:3.40.50.1360&Superfamily_domains:SSF100950	0	chr1:g.9264279G>A	0.0012	0
chr1	9264512	rs9434742	T	C	106	152	2373	0.692	C	synonymous_variant	LOW	H6PD	ENSG00000049239	Transcript	ENST00000602477.1	protein_coding	5/5	0	ENST00000602477.1:c.2052T>C	ENSP00000473348.1:p.Tyr684%3D	2204/5590	2052/2409	684/802	Y	taT/taC	rs9434742	0	1	0	SNV	HGNC	HGNC:4795	YES	1	A2	CCDS72697.1	ENSP00000473348	0	R4GMU1	UPI0000D61E40	0	1	0	0	Conserved_Domains:cd01400&hmmpanther:PTHR23429&hmmpanther:PTHR23429:SF7&Pfam_domain:PF01182&TIGRFAM_domain:TIGR01198&Gene3D:3.40.50.1360&Superfamily_domains:SSF100950	0	chr1:g.9264512T>C	0.403	0.497
chr1	9264611	rs9434743	A	G	106	152	2442	0.692	G	synonymous_variant	LOW	H6PD	ENSG00000049239	Transcript	ENST00000602477.1	protein_coding	5/5	0	ENST00000602477.1:c.2151A>G	ENSP00000473348.1:p.Ser717%3D	2303/5590	2151/2409	717/802	S	tcA/tcG	rs9434743	0	1	0	SNV	HGNC	HGNC:4795	YES	1	A2	CCDS72697.1	ENSP00000473348	0	R4GMU1	UPI0000D61E40	0	1	0	0	Conserved_Domains:cd01400&hmmpanther:PTHR23429&hmmpanther:PTHR23429:SF7&Pfam_domain:PF01182&TIGRFAM_domain:TIGR01198&Gene3D:3.40.50.1360&Superfamily_domains:SSF100950	0	chr1:g.9264611A>G	0.4022	0.5106
chr1	9356092	rs9435243	G	A	92	152	2227	0.615	A	synonymous_variant	LOW	SPSB1	ENSG00000171621	Transcript	ENST00000328089.11	protein_coding	2/3	0	ENST00000328089.11:c.201G>A	ENSP00000330221.6:p.Val67%3D	528/3106	201/822	67/273	V	gtG/gtA	rs9435243	0	1	0	SNV	HGNC	HGNC:30628	YES	1	P1	CCDS102.1	ENSP00000330221	Q96BD6	A0A024R4G8	UPI000006D00B	0	0	0	0	PROSITE_profiles:PS50188&Conserved_Domains:cd12906&hmmpanther:PTHR12245:SF8&hmmpanther:PTHR12245&Gene3D:2.60.120.920&Superfamily_domains:SSF49899&PDB-ENSP_mappings:3f2o.B&PDB-ENSP_mappings:3f2o.A&PDB-ENSP_mappings:2jk9.A	0	chr1:g.9356092G>A	0.2594	0.2368
chr1	9610776	rs4926472	C	T	119	152	2192	0.788	T	missense_variant	MODERATE	TMEM201	ENSG00000188807	Transcript	ENST00000340381.11	protein_coding	9/11	0	ENST00000340381.11:c.1736C>T	ENSP00000344503.6:p.Pro579Leu	1756/3815	1736/2001	579/666	P/L	cCg/cTg	rs4926472	0	1	0	SNV	HGNC	HGNC:33719	YES	5	A2	CCDS44055.2	ENSP00000344503	Q5SNT2	0	UPI000022B297	0	0	tolerated	benign	hmmpanther:PTHR28646	0	chr1:g.9610776C>T	0.6711	0.5008
chr1	9721585	rs140468930	C	T	45	152	2101	0.308	T	splice_region_variant&synonymous_variant	LOW	PIK3CD	ENSG00000171608	Transcript	ENST00000377346.8	protein_coding	15/24	0	ENST00000377346.8:c.1953C>T	ENSP00000366563.4:p.Leu651%3D	2148/5203	1953/3135	651/1044	L	ctC/ctT	rs140468930	0	1	0	SNV	HGNC	HGNC:8977	YES	1	P1	CCDS104.1	ENSP00000366563	O00329	A0A2K8FKV1	UPI000013E807	0	1	0	0	PROSITE_profiles:PS51545&hmmpanther:PTHR10048:SF35&hmmpanther:PTHR10048&Gene3D:1.25.40.70&Pfam_domain:PF00613&PIRSF_domain:PIRSF000587&SMART_domains:SM00145&Superfamily_domains:SSF48371&PDB-ENSP_mappings:6g6w.A&PDB-ENSP_mappings:5vlr.A&PDB-ENSP_mappings:5ubt.A&PDB-ENSP_mappings:5t8f.A&PDB-ENSP_mappings:5m6u.A&PDB-ENSP_mappings:5dxu.A	0	chr1:g.9721585C>T	0.029	0
chr1	9724365	rs11121484	C	T	47	152	1952	0.321	T	synonymous_variant	LOW	PIK3CD	ENSG00000171608	Transcript	ENST00000377346.8	protein_coding	22/24	0	ENST00000377346.8:c.2808C>T	ENSP00000366563.4:p.Tyr936%3D	3003/5203	2808/3135	936/1044	Y	taC/taT	rs11121484	0	1	0	SNV	HGNC	HGNC:8977	YES	1	P1	CCDS104.1	ENSP00000366563	O00329	A0A2K8FKV1	UPI000013E807	0	1	0	0	PROSITE_profiles:PS50290&Conserved_Domains:cd05174&hmmpanther:PTHR10048:SF35&hmmpanther:PTHR10048&Pfam_domain:PF00454&Gene3D:1.10.1070.11&PIRSF_domain:PIRSF000587&SMART_domains:SM00146&Superfamily_domains:SSF56112&PDB-ENSP_mappings:6g6w.A&PDB-ENSP_mappings:5vlr.A&PDB-ENSP_mappings:5ubt.A&PDB-ENSP_mappings:5t8f.A&PDB-ENSP_mappings:5m6u.A&PDB-ENSP_mappings:5dxu.A	0	chr1:g.9724365C>T	0.3059	0.5983
chr1	9744635	rs7550295	C	T	47	152	1939	0.321	T	missense_variant	MODERATE	CLSTN1	ENSG00000171603	Transcript	ENST00000377298.8	protein_coding	8/19	0	ENST00000377298.8:c.994G>A	ENSP00000366513.4:p.Ala332Thr	1787/5221	994/2946	332/981	A/T	Gcg/Acg	rs7550295	0	-1	0	SNV	HGNC	HGNC:17447	YES	1	A2	CCDS30580.1	ENSP00000366513	O94985	0	UPI0000127B95	0	0	tolerated	benign	hmmpanther:PTHR14139:SF4&hmmpanther:PTHR14139	0	chr1:g.9744635C>T	0.1981	0.2723
chr1	9751483	rs11674	A	G	48	152	2441	0.327	G	synonymous_variant	LOW	CLSTN1	ENSG00000171603	Transcript	ENST00000377298.8	protein_coding	5/19	0	ENST00000377298.8:c.639T>C	ENSP00000366513.4:p.Val213%3D	1432/5221	639/2946	213/981	V	gtT/gtC	rs11674	0	-1	0	SNV	HGNC	HGNC:17447	YES	1	A2	CCDS30580.1	ENSP00000366513	O94985	0	UPI0000127B95	0	0	0	0	PROSITE_profiles:PS50268&Conserved_Domains:cd11304&hmmpanther:PTHR14139:SF4&hmmpanther:PTHR14139&Pfam_domain:PF00028&Gene3D:2.60.40.60&SMART_domains:SM00112&Superfamily_domains:SSF49313	0	chr1:g.9751483A>G	0.3095	0.6089
chr1	10135127	rs138056371	A	G	23	152	1491	0.154	G	missense_variant	MODERATE	UBE4B	ENSG00000130939	Transcript	ENST00000343090.11	protein_coding	16/28	0	ENST00000343090.11:c.2165A>G	ENSP00000343001.6:p.Asn722Ser	2878/5905	2165/3909	722/1302	N/S	aAt/aGt	rs138056371	0	1	0	SNV	HGNC	HGNC:12500	YES	1	0	CCDS41245.1	ENSP00000343001	O95155	0	UPI0000137944	0	0	tolerated	benign	hmmpanther:PTHR13931&hmmpanther:PTHR13931:SF14&Pfam_domain:PF10408	0	chr1:g.10135127A>G	0.0028	0.0008
chr1	10258594	rs12402052	C	G	67	152	1263	0.436	G	synonymous_variant	LOW	KIF1B	ENSG00000054523	Transcript	ENST00000263934.10	protein_coding	4/47	0	ENST00000263934.10:c.285C>G	ENSP00000263934.6:p.Ala95%3D	438/6816	285/5313	95/1770	A	gcC/gcG	rs12402052	0	1	0	SNV	HGNC	HGNC:16636	YES	1	0	CCDS111.1	ENSP00000263934	O60333	0	UPI000013EE7E	0	1	0	0	Gene3D:3.40.850.10&Pfam_domain:PF00225&Prints_domain:PR00380&PROSITE_profiles:PS50067&hmmpanther:PTHR24115&hmmpanther:PTHR24115:SF328&SMART_domains:SM00129&Superfamily_domains:SSF52540&Conserved_Domains:cd01365	0	chr1:g.10258594C>G	0.23	0.056
chr1	10375266	rs11121552	C	A	67	152	2505	0.436	A	synonymous_variant	LOW	KIF1B	ENSG00000054523	Transcript	ENST00000263934.10	protein_coding	46/47	0	ENST00000263934.10:c.5163C>A	ENSP00000263934.6:p.Thr1721%3D	5316/6816	5163/5313	1721/1770	T	acC/acA	rs11121552	0	1	0	SNV	HGNC	HGNC:16636	YES	1	0	CCDS111.1	ENSP00000263934	O60333	0	UPI000013EE7E	0	1	0	0	Gene3D:2.30.29.30&Pfam_domain:PF00169&PROSITE_profiles:PS50003&SMART_domains:SM00233&Superfamily_domains:SSF50729&Conserved_Domains:cd01233	0	chr1:g.10375266C>A	0.2316	0.0575
chr1	10400428	rs1049887	T	C	67	152	2497	0.436	C	synonymous_variant	LOW	PGD	ENSG00000142657	Transcript	ENST00000270776.13	protein_coding	3/13	0	ENST00000270776.13:c.120T>C	ENSP00000270776.8:p.Asp40%3D	174/2268	120/1452	40/483	D	gaT/gaC	rs1049887	0	1	0	SNV	HGNC	HGNC:8891	YES	1	P1	CCDS113.1	ENSP00000270776	P52209	0	UPI0000169DB9	0	0	0	0	PDB-ENSP_mappings:2jkv.A&PDB-ENSP_mappings:2jkv.B&PDB-ENSP_mappings:2jkv.C&PDB-ENSP_mappings:2jkv.D&PDB-ENSP_mappings:2jkv.E&PDB-ENSP_mappings:2jkv.F&Gene3D:3.40.50.720&PDB-ENSP_mappings:4gwg.A&PDB-ENSP_mappings:4gwk.A&PDB-ENSP_mappings:5uq9.A&PDB-ENSP_mappings:5uq9.B&PDB-ENSP_mappings:5uq9.C&PDB-ENSP_mappings:5uq9.D&PDB-ENSP_mappings:5uq9.E&PDB-ENSP_mappings:5uq9.F&PDB-ENSP_mappings:5uq9.G&PDB-E…	0	chr1:g.10400428T>C	0.2338	0.0658
chr1	10413139	rs2229687	C	T	68	152	2358	0.442	T	synonymous_variant	LOW	PGD	ENSG00000142657	Transcript	ENST00000270776.13	protein_coding	8/13	0	ENST00000270776.13:c.732C>T	ENSP00000270776.8:p.Asp244%3D	786/2268	732/1452	244/483	D	gaC/gaT	rs2229687	0	1	0	SNV	HGNC	HGNC:8891	YES	1	P1	CCDS113.1	ENSP00000270776	P52209	0	UPI0000169DB9	0	0	0	0	Gene3D:1.10.1040.10&PDB-ENSP_mappings:2jkv.A&PDB-ENSP_mappings:2jkv.B&PDB-ENSP_mappings:2jkv.C&PDB-ENSP_mappings:2jkv.D&PDB-ENSP_mappings:2jkv.E&PDB-ENSP_mappings:2jkv.F&PDB-ENSP_mappings:4gwg.A&PDB-ENSP_mappings:4gwk.A&PDB-ENSP_mappings:5uq9.A&PDB-ENSP_mappings:5uq9.B&PDB-ENSP_mappings:5uq9.C&PDB-ENSP_mappings:5uq9.D&PDB-ENSP_mappings:5uq9.E&PDB-ENSP_mappings:5uq9.F&PDB-ENSP_mappings:5uq9.G&PDB-…	0	chr1:g.10413139C>T	0.3351	0.3457
chr1	10451487	rs628462	C	T	43	152	1231	0.282	T	synonymous_variant	LOW	CORT	ENSG00000241563	Transcript	ENST00000377049.3	protein_coding	2/2	0	ENST00000377049.3:c.210C>T	ENSP00000366248.3:p.Ala70%3D	715/1130	210/318	70/105	A	gcC/gcT	rs628462	0	1	0	SNV	HGNC	HGNC:2257	YES	1	P1	CCDS117.2	ENSP00000366248	O00230	0	UPI0000127F26	0	0	0	0	PIRSF_domain:PIRSF001814&hmmpanther:PTHR22980&hmmpanther:PTHR22980:SF2	0	chr1:g.10451487C>T	0.2875	0.0212
chr1	10451532	rs666103	T	C	105	152	1383	0.686	C	synonymous_variant	LOW	CORT	ENSG00000241563	Transcript	ENST00000377049.3	protein_coding	2/2	0	ENST00000377049.3:c.255T>C	ENSP00000366248.3:p.Ser85%3D	760/1130	255/318	85/105	S	tcT/tcC	rs666103	0	1	0	SNV	HGNC	HGNC:2257	YES	1	P1	CCDS117.2	ENSP00000366248	O00230	0	UPI0000127F26	0	0	0	0	PIRSF_domain:PIRSF001814&hmmpanther:PTHR22980&hmmpanther:PTHR22980:SF2	0	chr1:g.10451532T>C	0.8676	0.8759
chr1	10536284	rs12375	C	T	74	152	1773	0.494	T	synonymous_variant	LOW	PEX14	ENSG00000142655	Transcript	ENST00000356607.9	protein_coding	3/9	0	ENST00000356607.9:c.156C>T	ENSP00000349016.4:p.Phe52%3D	173/1922	156/1134	52/377	F	ttC/ttT	rs12375	0	1	0	SNV	HGNC	HGNC:8856	YES	1	P1	CCDS30582.1	ENSP00000349016	O75381	0	UPI000013170A	0	1	0	0	Gene3D:1.10.10.10&PDB-ENSP_mappings:2w84.A&PDB-ENSP_mappings:2w85.A&PDB-ENSP_mappings:4bxu.A&Pfam_domain:PF04695&hmmpanther:PTHR23058&hmmpanther:PTHR23058:SF0	0	chr1:g.10536284C>T	0.228	0.0658
chr1	10645053	rs4845941	G	A	11	152	2042	0.071	A	synonymous_variant	LOW	CASZ1	ENSG00000130940	Transcript	ENST00000377022.8	protein_coding	18/21	0	ENST00000377022.8:c.3732C>T	ENSP00000366221.3:p.Cys1244%3D	4048/7934	3732/5280	1244/1759	C	tgC/tgT	rs4845941	0	-1	0	SNV	HGNC	HGNC:26002	YES	1	P1	CCDS41246.1	ENSP00000366221	Q86V15	0	UPI0000EBB7D6	0	0	0	0	hmmpanther:PTHR12451&SMART_domains:SM00355	0	chr1:g.10645053G>A	0.0325	0.0507
chr1	10648085	rs778228	A	G	38	152	1686	0.25	G	synonymous_variant	LOW	CASZ1	ENSG00000130940	Transcript	ENST00000377022.8	protein_coding	16/21	0	ENST00000377022.8:c.3213T>C	ENSP00000366221.3:p.Phe1071%3D	3529/7934	3213/5280	1071/1759	F	ttT/ttC	rs778228	0	-1	0	SNV	HGNC	HGNC:26002	YES	1	P1	CCDS41246.1	ENSP00000366221	Q86V15	0	UPI0000EBB7D6	0	0	0	0	MobiDB_lite:mobidb-lite	0	chr1:g.10648085A>G	0.3293	0.5431
chr1	10653708	rs284294	T	C	52	152	1727	0.353	C	synonymous_variant	LOW	CASZ1	ENSG00000130940	Transcript	ENST00000377022.8	protein_coding	11/21	0	ENST00000377022.8:c.2349A>G	ENSP00000366221.3:p.Ser783%3D	2665/7934	2349/5280	783/1759	S	tcA/tcG	rs284294	0	-1	0	SNV	HGNC	HGNC:26002	YES	1	P1	CCDS41246.1	ENSP00000366221	Q86V15	0	UPI0000EBB7D6	0	0	0	0	0	0	chr1:g.10653708T>C	0	0.7194
chr1	10665441	rs284322	G	A	38	152	2311	0.25	A	synonymous_variant	LOW	CASZ1	ENSG00000130940	Transcript	ENST00000377022.8	protein_coding	5/21	0	ENST00000377022.8:c.147C>T	ENSP00000366221.3:p.Asp49%3D	463/7934	147/5280	49/1759	D	gaC/gaT	rs284322	0	-1	0	SNV	HGNC	HGNC:26002	YES	1	P1	CCDS41246.1	ENSP00000366221	Q86V15	0	UPI0000EBB7D6	0	0	0	0	MobiDB_lite:mobidb-lite	0	chr1:g.10665441G>A	0.1795	0.2216
chr1	10948284	rs10864483	G	A	10	152	2093	0.064	A	synonymous_variant	LOW	C1orf127	ENSG00000175262	Transcript	ENST00000377004.8	protein_coding	12/13	0	ENST00000377004.8:c.1851C>T	ENSP00000366203.4:p.Cys617%3D	1851/2761	1851/2472	617/823	C	tgC/tgT	rs10864483	0	-1	0	SNV	HGNC	HGNC:26730	YES	5	P1	CCDS53267.1	ENSP00000366203	0	G8JLG8	UPI0001C0B385	0	0	0	0	hmmpanther:PTHR38653&MobiDB_lite:mobidb-lite	0	chr1:g.10948284G>A	0.1777	0.3699
chr1	10948440	rs1281017	G	C	75	152	2336	0.487	C	synonymous_variant	LOW	C1orf127	ENSG00000175262	Transcript	ENST00000377004.8	protein_coding	12/13	0	ENST00000377004.8:c.1695C>G	ENSP00000366203.4:p.Gly565%3D	1695/2761	1695/2472	565/823	G	ggC/ggG	rs1281017	0	-1	0	SNV	HGNC	HGNC:26730	YES	5	P1	CCDS53267.1	ENSP00000366203	0	G8JLG8	UPI0001C0B385	0	0	0	0	hmmpanther:PTHR38653&MobiDB_lite:mobidb-lite&Low_complexity_(Seg):seg	0	chr1:g.10948440G>C	0.3249	0.4009
chr1	10948638	rs17036032	T	C	76	152	2142	0.494	C	synonymous_variant	LOW	C1orf127	ENSG00000175262	Transcript	ENST00000377004.8	protein_coding	12/13	0	ENST00000377004.8:c.1497A>G	ENSP00000366203.4:p.Pro499%3D	1497/2761	1497/2472	499/823	P	ccA/ccG	rs17036032	0	-1	0	SNV	HGNC	HGNC:26730	YES	5	P1	CCDS53267.1	ENSP00000366203	0	G8JLG8	UPI0001C0B385	0	0	0	0	hmmpanther:PTHR38653	0	chr1:g.10948638T>C	0.2119	0.0522
chr1	10954061	rs45537241	C	T	76	152	2501	0.494	T	missense_variant	MODERATE	C1orf127	ENSG00000175262	Transcript	ENST00000377004.8	protein_coding	10/13	0	ENST00000377004.8:c.1057G>A	ENSP00000366203.4:p.Ala353Thr	1057/2761	1057/2472	353/823	A/T	Gcc/Acc	rs45537241	0	-1	0	SNV	HGNC	HGNC:26730	YES	5	P1	CCDS53267.1	ENSP00000366203	0	G8JLG8	UPI0001C0B385	0	0	tolerated	probably_damaging	Pfam_domain:PF15094&hmmpanther:PTHR38653	0	chr1:g.10954061C>T	0.2194	0.0666
chr1	10955108	rs75130475	A	G	76	152	2539	0.494	G	missense_variant	MODERATE	C1orf127	ENSG00000175262	Transcript	ENST00000377004.8	protein_coding	9/13	0	ENST00000377004.8:c.857T>C	ENSP00000366203.4:p.Ile286Thr	857/2761	857/2472	286/823	I/T	aTt/aCt	rs75130475	0	-1	0	SNV	HGNC	HGNC:26730	YES	5	P1	CCDS53267.1	ENSP00000366203	0	G8JLG8	UPI0001C0B385	0	0	tolerated	benign	Pfam_domain:PF15094&hmmpanther:PTHR38653	0	chr1:g.10955108A>G	0.2282	0.0991
chr1	10964214	rs11121662	G	T	17	152	2156	0.109	T	synonymous_variant	LOW	C1orf127	ENSG00000175262	Transcript	ENST00000377004.8	protein_coding	5/13	0	ENST00000377004.8:c.430C>A	ENSP00000366203.4:p.Arg144%3D	430/2761	430/2472	144/823	R	Cgg/Agg	rs11121662	0	-1	0	SNV	HGNC	HGNC:26730	YES	5	P1	CCDS53267.1	ENSP00000366203	0	G8JLG8	UPI0001C0B385	0	0	0	0	hmmpanther:PTHR38653	0	chr1:g.10964214G>T	0.0897	0.0469
chr1	11027467	rs1782455	G	A	134	152	2438	0.885	A	synonymous_variant	LOW	MASP2	ENSG00000009724	Transcript	ENST00000400897.7	protein_coding	11/11	0	ENST00000400897.7:c.1479C>T	ENSP00000383690.3:p.Ser493%3D	1495/2439	1479/2061	493/686	S	tcC/tcT	rs1782455	0	-1	0	SNV	HGNC	HGNC:6902	YES	1	P1	CCDS123.1	ENSP00000383690	O00187	0	UPI0000161FB9	0	1	0	0	PDB-ENSP_mappings:1q3x.A&PDB-ENSP_mappings:1q3x.B&PDB-ENSP_mappings:1zjk.A&Gene3D:2.40.10.10&Gene3D:2.40.10.10&PDB-ENSP_mappings:3tvj.B&PDB-ENSP_mappings:4fxg.H&PDB-ENSP_mappings:4fxg.J&PDB-ENSP_mappings:5jpm.H&PDB-ENSP_mappings:5jpm.J&Pfam_domain:PF00089&PIRSF_domain:PIRSF001155&PROSITE_profiles:PS50240&hmmpanther:PTHR24255&hmmpanther:PTHR24255:SF10&SMART_domains:SM00020&Superfamily_domains:SSF5…	0	chr1:g.11027467G>A	0.6875	0.2973
chr1	11030859	rs12711521	C	A	131	152	2308	0.865	A	missense_variant	MODERATE	MASP2	ENSG00000009724	Transcript	ENST00000400897.7	protein_coding	9/11	0	ENST00000400897.7:c.1111G>T	ENSP00000383690.3:p.Asp371Tyr	1127/2439	1111/2061	371/686	D/Y	Gat/Tat	rs12711521&CM117552	0	-1	0	SNV	HGNC	HGNC:6902	YES	1	P1	CCDS123.1	ENSP00000383690	O00187	0	UPI0000161FB9	0	1	deleterious	possibly_damaging	PDB-ENSP_mappings:1q3x.A&PDB-ENSP_mappings:1q3x.B&PDB-ENSP_mappings:1zjk.A&Gene3D:2.10.70.10&PDB-ENSP_mappings:3tvj.A&PDB-ENSP_mappings:4fxg.G&PDB-ENSP_mappings:4fxg.I&PDB-ENSP_mappings:5jpm.G&PDB-ENSP_mappings:5jpm.I&Pfam_domain:PF00084&PIRSF_domain:PIRSF001155&PROSITE_profiles:PS50923&hmmpanther:PTHR24255&hmmpanther:PTHR24255:SF10&SMART_domains:SM00032&Superfamily_domains:SSF57535&Conserved_Dom…	0	chr1:g.11030859C>A	0.5813	0.171
chr1	11037810	rs12142107	C	T	19	152	2042	0.122	T	splice_region_variant&synonymous_variant	LOW	MASP2	ENSG00000009724	Transcript	ENST00000400897.7	protein_coding	7/11	0	ENST00000400897.7:c.891G>A	ENSP00000383690.3:p.Ala297%3D	907/2439	891/2061	297/686	A	gcG/gcA	rs12142107	0	-1	0	SNV	HGNC	HGNC:6902	YES	1	P1	CCDS123.1	ENSP00000383690	O00187	0	UPI0000161FB9	0	1	0	0	PDB-ENSP_mappings:1zjk.A&Gene3D:2.10.70.10&PDB-ENSP_mappings:4fxg.G&PDB-ENSP_mappings:4fxg.I&PDB-ENSP_mappings:5jpm.G&PDB-ENSP_mappings:5jpm.I&PIRSF_domain:PIRSF001155&hmmpanther:PTHR24255&hmmpanther:PTHR24255:SF10	0	chr1:g.11037810C>T	0.1314	0.2519
chr1	11054883	rs13616	G	T	37	152	1776	0.237	T	splice_region_variant&synonymous_variant	LOW	SRM	ENSG00000116649	Transcript	ENST00000376957.7	protein_coding	8/8	0	ENST00000376957.7:c.891C>A	ENSP00000366156.2:p.Ala297%3D	966/1260	891/909	297/302	A	gcC/gcA	rs13616	0	-1	0	SNV	HGNC	HGNC:11296	YES	1	P1	CCDS125.1	ENSP00000366156	P19623	0	UPI0000049054	0	0	0	0	HAMAP:MF_00198&hmmpanther:PTHR11558:SF11&hmmpanther:PTHR11558&Gene3D:3.40.50.150&PIRSF_domain:PIRSF000502&Superfamily_domains:SSF53335&PDB-ENSP_mappings:3rw9.B&PDB-ENSP_mappings:3rw9.A&PDB-ENSP_mappings:2o0l.B&PDB-ENSP_mappings:2o0l.A&PDB-ENSP_mappings:2o07.B&PDB-ENSP_mappings:2o07.A&PDB-ENSP_mappings:2o06.B&PDB-ENSP_mappings:2o06.A&PDB-ENSP_mappings:2o05.B&PDB-ENSP_mappings:2o05.A	0	chr1:g.11054883G>T	0.1677	0.2481
chr1	11055004	rs11540046	G	A	17	150	1436	0.11	A	synonymous_variant	LOW	SRM	ENSG00000116649	Transcript	ENST00000376957.7	protein_coding	7/8	0	ENST00000376957.7:c.846C>T	ENSP00000366156.2:p.Asp282%3D	921/1260	846/909	282/302	D	gaC/gaT	rs11540046	0	-1	0	SNV	HGNC	HGNC:11296	YES	1	P1	CCDS125.1	ENSP00000366156	P19623	0	UPI0000049054	0	0	0	0	HAMAP:MF_00198&hmmpanther:PTHR11558:SF11&hmmpanther:PTHR11558&Gene3D:3.40.50.150&TIGRFAM_domain:TIGR00417&PIRSF_domain:PIRSF000502&Superfamily_domains:SSF53335&PDB-ENSP_mappings:3rw9.B&PDB-ENSP_mappings:3rw9.A&PDB-ENSP_mappings:2o0l.B&PDB-ENSP_mappings:2o0l.A&PDB-ENSP_mappings:2o07.B&PDB-ENSP_mappings:2o07.A&PDB-ENSP_mappings:2o06.B&PDB-ENSP_mappings:2o06.A&PDB-ENSP_mappings:2o05.B&PDB-ENSP_mappi…	0	chr1:g.11055004G>A	0.0335	0.0038
chr1	11059842	rs7545802	T	C	152	152	1835	1	C	synonymous_variant	LOW	SRM	ENSG00000116649	Transcript	ENST00000376957.7	protein_coding	1/8	0	ENST00000376957.7:c.102A>G	ENSP00000366156.2:p.Ser34%3D	177/1260	102/909	34/302	S	tcA/tcG	rs7545802	0	-1	0	SNV	HGNC	HGNC:11296	YES	1	P1	CCDS125.1	ENSP00000366156	P19623	0	UPI0000049054	0	0	0	0	HAMAP:MF_00198&PROSITE_profiles:PS51006&hmmpanther:PTHR11558:SF11&hmmpanther:PTHR11558&Pfam_domain:PF17284&Gene3D:2.30.140.10&TIGRFAM_domain:TIGR00417&PIRSF_domain:PIRSF000502&Superfamily_domains:SSF53335&PDB-ENSP_mappings:3rw9.B&PDB-ENSP_mappings:3rw9.A&PDB-ENSP_mappings:2o0l.B&PDB-ENSP_mappings:2o0l.A&PDB-ENSP_mappings:2o07.B&PDB-ENSP_mappings:2o07.A&PDB-ENSP_mappings:2o06.B&PDB-ENSP_mappings:2…	0	chr1:g.11059842T>C	0	1
chr1	11072160	rs1130683	G	A	132	152	1724	0.872	A	synonymous_variant	LOW	EXOSC10	ENSG00000171824	Transcript	ENST00000376936.9	protein_coding	20/25	0	ENST00000376936.9:c.2169C>T	ENSP00000366135.4:p.Arg723%3D	2207/2796	2169/2658	723/885	R	cgC/cgT	rs1130683	0	-1	0	SNV	HGNC	HGNC:9138	YES	1	P1	CCDS30584.1	ENSP00000366135	Q01780	0	UPI0000001C90	0	0	0	0	PDB-ENSP_mappings:6d6q.J&PDB-ENSP_mappings:6d6r.J&hmmpanther:PTHR12124&hmmpanther:PTHR12124:SF47	0	chr1:g.11072160G>A	0.6062	0.2035
chr1	11073986	rs117771172	C	T	18	152	1650	0.115	T	missense_variant	MODERATE	EXOSC10	ENSG00000171824	Transcript	ENST00000376936.9	protein_coding	19/25	0	ENST00000376936.9:c.2105G>A	ENSP00000366135.4:p.Arg702His	2143/2796	2105/2658	702/885	R/H	cGt/cAt	rs117771172	0	-1	0	SNV	HGNC	HGNC:9138	YES	1	P1	CCDS30584.1	ENSP00000366135	Q01780	0	UPI0000001C90	0	0	tolerated	benign	hmmpanther:PTHR12124&hmmpanther:PTHR12124:SF47	0	chr1:g.11073986C>T	0.0333	0.0023
chr1	11077604	rs2273339	A	G	20	152	2092	0.128	G	synonymous_variant	LOW	EXOSC10	ENSG00000171824	Transcript	ENST00000376936.9	protein_coding	15/25	0	ENST00000376936.9:c.1797T>C	ENSP00000366135.4:p.Ala599%3D	1835/2796	1797/2658	599/885	A	gcT/gcC	rs2273339	0	-1	0	SNV	HGNC	HGNC:9138	YES	1	P1	CCDS30584.1	ENSP00000366135	Q01780	0	UPI0000001C90	0	0	0	0	PDB-ENSP_mappings:3saf.A&PDB-ENSP_mappings:3saf.B&PDB-ENSP_mappings:3sag.A&PDB-ENSP_mappings:3sag.B&PDB-ENSP_mappings:3sah.A&PDB-ENSP_mappings:3sah.B&PDB-ENSP_mappings:6d6q.J&PDB-ENSP_mappings:6d6r.J&hmmpanther:PTHR12124&hmmpanther:PTHR12124:SF47	0	chr1:g.11077604A>G	0.1204	0.1664
chr1	11081130	rs2258621	C	G	152	152	2031	1	G	synonymous_variant	LOW	EXOSC10	ENSG00000171824	Transcript	ENST00000376936.9	protein_coding	11/25	0	ENST00000376936.9:c.1389G>C	ENSP00000366135.4:p.Pro463%3D	1427/2796	1389/2658	463/885	P	ccG/ccC	rs2258621	0	-1	0	SNV	HGNC	HGNC:9138	YES	1	P1	CCDS30584.1	ENSP00000366135	Q01780	0	UPI0000001C90	0	0	0	0	Gene3D:3.30.420.500&PDB-ENSP_mappings:3saf.A&PDB-ENSP_mappings:3saf.B&PDB-ENSP_mappings:3sag.A&PDB-ENSP_mappings:3sag.B&PDB-ENSP_mappings:3sah.A&PDB-ENSP_mappings:3sah.B&PDB-ENSP_mappings:6d6q.J&PDB-ENSP_mappings:6d6r.J&hmmpanther:PTHR12124&hmmpanther:PTHR12124:SF47&Superfamily_domains:SSF53098&Conserved_Domains:cd06147	0	chr1:g.11081130C>G	0	0.5378
chr1	11090625	rs3737621	C	T	20	152	1972	0.128	T	synonymous_variant	LOW	EXOSC10	ENSG00000171824	Transcript	ENST00000376936.9	protein_coding	6/25	0	ENST00000376936.9:c.687G>A	ENSP00000366135.4:p.Glu229%3D	725/2796	687/2658	229/885	E	gaG/gaA	rs3737621	0	-1	0	SNV	HGNC	HGNC:9138	YES	1	P1	CCDS30584.1	ENSP00000366135	Q01780	0	UPI0000001C90	0	0	0	0	Gene3D:3.30.420.500&PDB-ENSP_mappings:3saf.A&PDB-ENSP_mappings:3saf.B&PDB-ENSP_mappings:3sag.A&PDB-ENSP_mappings:3sag.B&PDB-ENSP_mappings:3sah.A&PDB-ENSP_mappings:3sah.B&PDB-ENSP_mappings:6d6q.J&PDB-ENSP_mappings:6d6r.J&hmmpanther:PTHR12124&hmmpanther:PTHR12124:SF47&Superfamily_domains:SSF53098&Low_complexity_(Seg):seg	0	chr1:g.11090625C>T	0.1124	0.1384
chr1	11098048	rs62623443	C	T	18	152	1660	0.115	T	missense_variant	MODERATE	EXOSC10	ENSG00000171824	Transcript	ENST00000376936.9	protein_coding	2/25	0	ENST00000376936.9:c.220G>A	ENSP00000366135.4:p.Glu74Lys	258/2796	220/2658	74/885	E/K	Gaa/Aaa	rs62623443	0	-1	0	SNV	HGNC	HGNC:9138	YES	1	P1	CCDS30584.1	ENSP00000366135	Q01780	0	UPI0000001C90	0	0	tolerated	benign	PDB-ENSP_mappings:6d6q.J&PDB-ENSP_mappings:6d6r.J&Pfam_domain:PF08066&hmmpanther:PTHR12124&hmmpanther:PTHR12124:SF47	0	chr1:g.11098048C>T	0.0345	0.0061
chr1	11099766	rs12133922	T	C	20	152	2031	0.128	C	synonymous_variant	LOW	EXOSC10	ENSG00000171824	Transcript	ENST00000376936.9	protein_coding	1/25	0	ENST00000376936.9:c.66A>G	ENSP00000366135.4:p.Gly22%3D	104/2796	66/2658	22/885	G	ggA/ggG	rs12133922&COSM3360217&COSM3360218	0	-1	0	SNV	HGNC	HGNC:9138	YES	1	P1	CCDS30584.1	ENSP00000366135	Q01780	0	UPI0000001C90	0	0	0	0	PDB-ENSP_mappings:6d6q.J&PDB-ENSP_mappings:6d6r.J	0	chr1:g.11099766T>C	0.1124	0.1384
chr1	11130673	rs17848553	G	A	18	152	1762	0.115	A	synonymous_variant	LOW	MTOR	ENSG00000198793	Transcript	ENST00000361445.8	protein_coding	39/58	0	ENST00000361445.8:c.5469C>T	ENSP00000354558.4:p.Ala1823%3D	5546/8677	5469/7650	1823/2549	A	gcC/gcT	rs17848553&COSM5010175	0	-1	0	SNV	HGNC	HGNC:3942	YES	1	P1	CCDS127.1	ENSP00000354558	P42345	0	UPI000012ABD3	0	1	0	0	Low_complexity_(Seg):seg&MobiDB_lite:mobidb-lite&MobiDB_lite:mobidb-lite&PROSITE_profiles:PS51189&hmmpanther:PTHR11139:SF9&hmmpanther:PTHR11139&Pfam_domain:PF02259&PDB-ENSP_mappings:6bcx.B&PDB-ENSP_mappings:6bcx.A&PDB-ENSP_mappings:6bcu.B&PDB-ENSP_mappings:6bcu.A&PDB-ENSP_mappings:5zcs.B&PDB-ENSP_mappings:5zcs.A&PDB-ENSP_mappings:5wby.B&PDB-ENSP_mappings:5wby.A&PDB-ENSP_mappings:5wbu.B&PDB-ENSP_m…	0	chr1:g.11130673G>A	0.0543	0.0832
chr1	11145001	rs1057079	C	T	113	152	2559	0.75	T	synonymous_variant	LOW	MTOR	ENSG00000198793	Transcript	ENST00000361445.8	protein_coding	33/58	0	ENST00000361445.8:c.4731G>A	ENSP00000354558.4:p.Ala1577%3D	4808/8677	4731/7650	1577/2549	A	gcG/gcA	rs1057079&COSM4142146	0	-1	0	SNV	HGNC	HGNC:3942	YES	1	P1	CCDS127.1	ENSP00000354558	P42345	0	UPI000012ABD3	0	1	0	0	PROSITE_profiles:PS51189&hmmpanther:PTHR11139:SF9&hmmpanther:PTHR11139&Gene3D:1.25.40.10&Pfam_domain:PF02259&PDB-ENSP_mappings:6bcx.B&PDB-ENSP_mappings:6bcx.A&PDB-ENSP_mappings:6bcu.B&PDB-ENSP_mappings:6bcu.A&PDB-ENSP_mappings:5zcs.B&PDB-ENSP_mappings:5zcs.A&PDB-ENSP_mappings:5wby.B&PDB-ENSP_mappings:5wby.A&PDB-ENSP_mappings:5wbu.B&PDB-ENSP_mappings:5wbu.A&PDB-ENSP_mappings:5h64.a&PDB-ENSP_mappin…	0	chr1:g.11145001C>T	0.5475	0.0635
chr1	11189732	rs28990992	G	C	18	152	2550	0.115	C	missense_variant	MODERATE	ANGPTL7	ENSG00000171819	Transcript	ENST00000376819.4	protein_coding	1/5	0	ENST00000376819.4:c.153G>C	ENSP00000366015.3:p.Glu51Asp	378/2224	153/1041	51/346	E/D	gaG/gaC	rs28990992	0	1	0	SNV	HGNC	HGNC:24078	YES	1	P1	CCDS128.1	ENSP00000366015	O43827	0	UPI0000035976	0	0	tolerated	benign	Coiled-coils_(Ncoils):Coil&hmmpanther:PTHR19143&hmmpanther:PTHR19143:SF40	0	chr1:g.11189732G>C	0.0551	0.0885
chr1	11194951	rs2076658	T	C	21	152	2351	0.135	C	synonymous_variant	LOW	ANGPTL7	ENSG00000171819	Transcript	ENST00000376819.4	protein_coding	5/5	0	ENST00000376819.4:c.969T>C	ENSP00000366015.3:p.Tyr323%3D	1194/2224	969/1041	323/346	Y	taT/taC	rs2076658	0	1	0	SNV	HGNC	HGNC:24078	YES	1	P1	CCDS128.1	ENSP00000366015	O43827	0	UPI0000035976	0	0	0	0	Gene3D:3.90.215.20&Pfam_domain:PF00147&PROSITE_profiles:PS51406&hmmpanther:PTHR19143&hmmpanther:PTHR19143:SF40&SMART_domains:SM00186&Superfamily_domains:SSF56496&Conserved_Domains:cd00087	0	chr1:g.11194951T>C	0.0984	0.1316
chr1	11212411	rs17036536	C	G	18	152	2399	0.115	G	synonymous_variant	LOW	MTOR	ENSG00000198793	Transcript	ENST00000361445.8	protein_coding	23/58	0	ENST00000361445.8:c.3462G>C	ENSP00000354558.4:p.Arg1154%3D	3539/8677	3462/7650	1154/2549	R	cgG/cgC	rs17036536&COSM5010176	0	-1	0	SNV	HGNC	HGNC:3942	YES	1	P1	CCDS127.1	ENSP00000354558	P42345	0	UPI000012ABD3	0	1	0	0	hmmpanther:PTHR11139:SF9&hmmpanther:PTHR11139&Superfamily_domains:SSF48371&PDB-ENSP_mappings:6bcx.B&PDB-ENSP_mappings:6bcx.A&PDB-ENSP_mappings:6bcu.B&PDB-ENSP_mappings:6bcu.A&PDB-ENSP_mappings:5zcs.B&PDB-ENSP_mappings:5zcs.A&PDB-ENSP_mappings:5h64.a&PDB-ENSP_mappings:5h64.A	0	chr1:g.11212411C>G	0.0321	0.0023
chr1	11228701	rs1064261	G	A	151	152	2863	0.994	A	synonymous_variant	LOW	MTOR	ENSG00000198793	Transcript	ENST00000361445.8	protein_coding	19/58	0	ENST00000361445.8:c.2997C>T	ENSP00000354558.4:p.Asn999%3D	3074/8677	2997/7650	999/2549	N	aaC/aaT	rs1064261&COSM4142152	0	-1	0	SNV	HGNC	HGNC:3942	YES	1	P1	CCDS127.1	ENSP00000354558	P42345	0	UPI000012ABD3	0	1	0	0	hmmpanther:PTHR11139:SF9&hmmpanther:PTHR11139&Gene3D:1.25.10.10&Pfam_domain:PF11865&SMART_domains:SM01346&Superfamily_domains:SSF48371&PDB-ENSP_mappings:6bcx.B&PDB-ENSP_mappings:6bcx.A&PDB-ENSP_mappings:6bcu.B&PDB-ENSP_mappings:6bcu.A&PDB-ENSP_mappings:5zcs.B&PDB-ENSP_mappings:5zcs.A&PDB-ENSP_mappings:5h64.a&PDB-ENSP_mappings:5h64.A	0	chr1:g.11228701G>A	0	0.3351
chr1	11241657	rs1135172	A	G	133	152	2790	0.878	G	synonymous_variant	LOW	MTOR	ENSG00000198793	Transcript	ENST00000361445.8	protein_coding	10/58	0	ENST00000361445.8:c.1437T>C	ENSP00000354558.4:p.Asp479%3D	1514/8677	1437/7650	479/2549	D	gaT/gaC	rs1135172&COSM4142157	0	-1	0	SNV	HGNC	HGNC:3942	YES	1	P1	CCDS127.1	ENSP00000354558	P42345	0	UPI000012ABD3	0	1	0	0	hmmpanther:PTHR11139:SF9&hmmpanther:PTHR11139&Gene3D:1.25.10.10&Superfamily_domains:SSF48371&Superfamily_domains:SSF48371&PDB-ENSP_mappings:6bcx.B&PDB-ENSP_mappings:6bcx.A&PDB-ENSP_mappings:6bcu.B&PDB-ENSP_mappings:6bcu.A&PDB-ENSP_mappings:5zcs.B&PDB-ENSP_mappings:5zcs.A&PDB-ENSP_mappings:5h64.a&PDB-ENSP_mappings:5h64.A	0	chr1:g.11241657A>G	0.6396	0.2239
chr1	11501536	rs2817580	G	A	115	152	2172	0.763	A	missense_variant	MODERATE	DISP3	ENSG00000204624	Transcript	ENST00000294484.7	protein_coding	2/21	0	ENST00000294484.7:c.544G>A	ENSP00000294484.6:p.Gly182Ser	765/5265	544/4179	182/1392	G/S	Ggc/Agc	rs2817580	0	1	0	SNV	HGNC	HGNC:29251	YES	1	P1	CCDS41247.1	ENSP00000294484	Q9P2K9	0	UPI00001C1D7A	0	0	tolerated_low_confidence	benign	hmmpanther:PTHR10796:SF125&hmmpanther:PTHR10796&MobiDB_lite:mobidb-lite	0	chr1:g.11501536G>A	0.3718	0.143
chr1	11519413	rs2072994	G	A	137	152	2215	0.904	A	missense_variant	MODERATE	DISP3	ENSG00000204624	Transcript	ENST00000294484.7	protein_coding	8/21	0	ENST00000294484.7:c.1948G>A	ENSP00000294484.6:p.Ala650Thr	2169/5265	1948/4179	650/1392	A/T	Gct/Act	rs2072994	0	1	0	SNV	HGNC	HGNC:29251	YES	1	P1	CCDS41247.1	ENSP00000294484	Q9P2K9	0	UPI00001C1D7A	0	0	tolerated	benign	hmmpanther:PTHR10796:SF125&hmmpanther:PTHR10796	0	chr1:g.11519413G>A	0.3598	0.0545
chr1	11519447	rs2072993	G	C	9	152	2174	0.058	C	missense_variant	MODERATE	DISP3	ENSG00000204624	Transcript	ENST00000294484.7	protein_coding	8/21	0	ENST00000294484.7:c.1982G>C	ENSP00000294484.6:p.Gly661Ala	2203/5265	1982/4179	661/1392	G/A	gGc/gCc	rs2072993	0	1	0	SNV	HGNC	HGNC:29251	YES	1	P1	CCDS41247.1	ENSP00000294484	Q9P2K9	0	UPI00001C1D7A	0	0	tolerated	benign	hmmpanther:PTHR10796:SF125&hmmpanther:PTHR10796	0	chr1:g.11519447G>C	0.1899	0.0908
chr1	11525251	rs61750329	C	T	88	152	2094	0.59	T	missense_variant	MODERATE	DISP3	ENSG00000204624	Transcript	ENST00000294484.7	protein_coding	12/21	0	ENST00000294484.7:c.2552C>T	ENSP00000294484.6:p.Ala851Val	2773/5265	2552/4179	851/1392	A/V	gCc/gTc	rs61750329	0	1	0	SNV	HGNC	HGNC:29251	YES	1	P1	CCDS41247.1	ENSP00000294484	Q9P2K9	0	UPI00001C1D7A	0	0	deleterious_low_confidence	benign	hmmpanther:PTHR10796:SF125&hmmpanther:PTHR10796	0	chr1:g.11525251C>T	0.0371	0.0023
chr1	11529854	rs2076468	G	A	10	152	2213	0.064	A	synonymous_variant	LOW	DISP3	ENSG00000204624	Transcript	ENST00000294484.7	protein_coding	15/21	0	ENST00000294484.7:c.2997G>A	ENSP00000294484.6:p.Pro999%3D	3218/5265	2997/4179	999/1392	P	ccG/ccA	rs2076468	0	1	0	SNV	HGNC	HGNC:29251	YES	1	P1	CCDS41247.1	ENSP00000294484	Q9P2K9	0	UPI00001C1D7A	0	0	0	0	hmmpanther:PTHR10796:SF125&hmmpanther:PTHR10796	0	chr1:g.11529854G>A	0.1823	0.0726
chr1	11650504	rs9614	T	G	35	152	2043	0.224	G	missense_variant	MODERATE	FBXO2	ENSG00000116661	Transcript	ENST00000354287.5	protein_coding	2/6	0	ENST00000354287.5:c.353A>C	ENSP00000346240.4:p.Lys118Thr	442/1287	353/891	118/296	K/T	aAg/aCg	rs9614	0	-1	0	SNV	HGNC	HGNC:13581	YES	1	P1	CCDS130.1	ENSP00000346240	Q9UK22	0	UPI00000711D1	0	0	tolerated	probably_damaging	PROSITE_profiles:PS51114&hmmpanther:PTHR12125:SF11&hmmpanther:PTHR12125&Pfam_domain:PF04300&Gene3D:2.60.120.260&SMART_domains:SM01198&Superfamily_domains:SSF49785&Superfamily_domains:SSF81383	0	chr1:g.11650504T>G	0.2436	0.143
chr1	11668837	rs3125818	G	A	35	152	2187	0.224	A	missense_variant	MODERATE	FBXO6	ENSG00000116663	Transcript	ENST00000376753.9	protein_coding	2/6	0	ENST00000376753.9:c.179G>A	ENSP00000365944.4:p.Arg60Gln	238/1444	179/882	60/293	R/Q	cGa/cAa	rs3125818&COSM423557	0	1	0	SNV	HGNC	HGNC:13585	YES	1	P1	CCDS133.1	ENSP00000365944	Q9NRD1	0	UPI000012A586	0	0	tolerated	benign	hmmpanther:PTHR12125:SF10&hmmpanther:PTHR12125&Pfam_domain:PF12937&Gene3D:1.20.1280.50&Superfamily_domains:SSF81383	0	chr1:g.11668837G>A	0.1364	0.0726
chr1	11706367	rs11121804	C	T	26	152	1855	0.167	T	missense_variant	MODERATE	DRAXIN	ENSG00000162490	Transcript	ENST00000294485.6	protein_coding	2/7	0	ENST00000294485.6:c.109C>T	ENSP00000294485.5:p.Leu37Phe	263/7365	109/1050	37/349	L/F	Ctc/Ttc	rs11121804	0	1	0	SNV	HGNC	HGNC:25054	YES	1	P1	CCDS135.1	ENSP00000294485	Q8NBI3	0	UPI000013E16C	0	0	tolerated	benign	HAMAP:MF_03060&hmmpanther:PTHR28610	0	chr1:g.11706367C>T	0.151	0.0772
chr1	11711872	rs78987150	G	A	14	152	2339	0.09	A	missense_variant	MODERATE	DRAXIN	ENSG00000162490	Transcript	ENST00000294485.6	protein_coding	4/7	0	ENST00000294485.6:c.664G>A	ENSP00000294485.5:p.Gly222Arg	818/7365	664/1050	222/349	G/R	Ggg/Agg	rs78987150&COSM146402	0	1	0	SNV	HGNC	HGNC:25054	YES	1	P1	CCDS135.1	ENSP00000294485	Q8NBI3	0	UPI000013E16C	0	0	deleterious	probably_damaging	HAMAP:MF_03060&Pfam_domain:PF15550&hmmpanther:PTHR28610	0	chr1:g.11711872G>A	0.009	0
chr1	11711931	rs17037327	A	G	8	152	2282	0.051	G	synonymous_variant	LOW	DRAXIN	ENSG00000162490	Transcript	ENST00000294485.6	protein_coding	4/7	0	ENST00000294485.6:c.723A>G	ENSP00000294485.5:p.Leu241%3D	877/7365	723/1050	241/349	L	ttA/ttG	rs17037327	0	1	0	SNV	HGNC	HGNC:25054	YES	1	P1	CCDS135.1	ENSP00000294485	Q8NBI3	0	UPI000013E16C	0	0	0	0	PDB-ENSP_mappings:6fkq.B&HAMAP:MF_03060&Pfam_domain:PF15550&hmmpanther:PTHR28610	0	chr1:g.11711931A>G	0.0966	0.0938
chr1	11766028	rs114941496	G	A	9	152	2073	0.058	A	missense_variant	MODERATE	C1orf167	ENSG00000215910	Transcript	ENST00000433342.5	protein_coding	3/21	0	ENST00000433342.5:c.812G>A	ENSP00000414909.2:p.Arg271His	812/4545	812/4407	271/1468	R/H	cGc/cAc	rs114941496	0	1	0	SNV	HGNC	HGNC:25262	YES	5	P1	0	ENSP00000414909	Q5SNV9	0	UPI0000DD7886	0	0	tolerated	possibly_damaging	hmmpanther:PTHR38493	0	chr1:g.11766028G>A	0.0755	0.0068
chr1	11766573	rs6668699	C	T	142	152	2328	0.936	T	missense_variant	MODERATE	C1orf167	ENSG00000215910	Transcript	ENST00000433342.5	protein_coding	3/21	0	ENST00000433342.5:c.1357C>T	ENSP00000414909.2:p.Pro453Ser	1357/4545	1357/4407	453/1468	P/S	Ccc/Tcc	rs6668699	0	1	0	SNV	HGNC	HGNC:25262	YES	5	P1	0	ENSP00000414909	Q5SNV9	0	UPI0000DD7886	0	0	tolerated	possibly_damaging	MobiDB_lite:mobidb-lite&hmmpanther:PTHR38493	0	chr1:g.11766573C>T	0.6296	0.5431
chr1	11767247	rs6540996	A	G	152	152	1594	1	G	synonymous_variant	LOW	C1orf167	ENSG00000215910	Transcript	ENST00000433342.5	protein_coding	5/21	0	ENST00000433342.5:c.1509A>G	ENSP00000414909.2:p.Pro503%3D	1509/4545	1509/4407	503/1468	P	ccA/ccG	rs6540996	0	1	0	SNV	HGNC	HGNC:25262	YES	5	P1	0	ENSP00000414909	Q5SNV9	0	UPI0000DD7886	0	0	0	0	hmmpanther:PTHR38493	0	chr1:g.11767247A>G	0	0.8858
chr1	11768181	rs4845880	G	A	142	152	2476	0.936	A	missense_variant	MODERATE	C1orf167	ENSG00000215910	Transcript	ENST00000433342.5	protein_coding	6/21	0	ENST00000433342.5:c.1631G>A	ENSP00000414909.2:p.Arg544Gln	1631/4545	1631/4407	544/1468	R/Q	cGa/cAa	rs4845880	0	1	0	SNV	HGNC	HGNC:25262	YES	5	P1	0	ENSP00000414909	Q5SNV9	0	UPI0000DD7886	0	0	tolerated	unknown	hmmpanther:PTHR38493	0	chr1:g.11768181G>A	0.6106	0.4735
chr1	11768262	rs4845881	G	A	142	152	2516	0.936	A	missense_variant	MODERATE	C1orf167	ENSG00000215910	Transcript	ENST00000433342.5	protein_coding	6/21	0	ENST00000433342.5:c.1712G>A	ENSP00000414909.2:p.Arg571Gln	1712/4545	1712/4407	571/1468	R/Q	cGg/cAg	rs4845881	0	1	0	SNV	HGNC	HGNC:25262	YES	5	P1	0	ENSP00000414909	Q5SNV9	0	UPI0000DD7886	0	0	tolerated	unknown	hmmpanther:PTHR38493	0	chr1:g.11768262G>A	0.6118	0.4796
chr1	11768307	rs77347935	G	A	9	152	2325	0.058	A	missense_variant	MODERATE	C1orf167	ENSG00000215910	Transcript	ENST00000433342.5	protein_coding	6/21	0	ENST00000433342.5:c.1757G>A	ENSP00000414909.2:p.Arg586His	1757/4545	1757/4407	586/1468	R/H	cGt/cAt	rs77347935	0	1	0	SNV	HGNC	HGNC:25262	YES	5	P1	0	ENSP00000414909	Q5SNV9	0	UPI0000DD7886	0	0	tolerated	unknown	hmmpanther:PTHR38493	0	chr1:g.11768307G>A	0.1158	0.0363
chr1	11771558	rs6667720	C	T	151	152	1624	0.994	T	missense_variant	MODERATE	C1orf167	ENSG00000215910	Transcript	ENST00000433342.5	protein_coding	7/21	0	ENST00000433342.5:c.1804C>T	ENSP00000414909.2:p.Arg602Trp	1804/4545	1804/4407	602/1468	R/W	Cgg/Tgg	rs6667720	0	1	0	SNV	HGNC	HGNC:25262	YES	5	P1	0	ENSP00000414909	Q5SNV9	0	UPI0000DD7886	0	0	deleterious	unknown	hmmpanther:PTHR38493	0	chr1:g.11771558C>T	0.6963	0.5159
chr1	11772254	rs10779764	G	C	141	152	2009	0.929	C	synonymous_variant	LOW	C1orf167	ENSG00000215910	Transcript	ENST00000433342.5	protein_coding	8/21	0	ENST00000433342.5:c.2055G>C	ENSP00000414909.2:p.Leu685%3D	2055/4545	2055/4407	685/1468	L	ctG/ctC	rs10779764	0	1	0	SNV	HGNC	HGNC:25262	YES	5	P1	0	ENSP00000414909	Q5SNV9	0	UPI0000DD7886	0	0	0	0	hmmpanther:PTHR38493	0	chr1:g.11772254G>C	0.5685	0.379
chr1	11775499	rs41275456	C	T	10	152	2067	0.064	T	missense_variant	MODERATE	C1orf167	ENSG00000215910	Transcript	ENST00000433342.5	protein_coding	9/21	0	ENST00000433342.5:c.2125C>T	ENSP00000414909.2:p.Arg709Cys	2125/4545	2125/4407	709/1468	R/C	Cgc/Tgc	rs41275456	0	1	0	SNV	HGNC	HGNC:25262	YES	5	P1	0	ENSP00000414909	Q5SNV9	0	UPI0000DD7886	0	0	tolerated	unknown	hmmpanther:PTHR38493	0	chr1:g.11775499C>T	0.1296	0.1362
chr1	11776571	rs6699881	T	C	151	152	2523	0.994	C	missense_variant	MODERATE	C1orf167	ENSG00000215910	Transcript	ENST00000433342.5	protein_coding	10/21	0	ENST00000433342.5:c.2344T>C	ENSP00000414909.2:p.Trp782Arg	2344/4545	2344/4407	782/1468	W/R	Tgg/Cgg	rs6699881	0	1	0	SNV	HGNC	HGNC:25262	YES	5	P1	0	ENSP00000414909	Q5SNV9	0	UPI0000DD7886	0	0	tolerated	benign	hmmpanther:PTHR38493&Low_complexity_(Seg):seg	0	chr1:g.11776571T>C	0.7001	0.5174
chr1	11776613	rs41275458	C	A	10	152	2069	0.064	A	synonymous_variant	LOW	C1orf167	ENSG00000215910	Transcript	ENST00000433342.5	protein_coding	10/21	0	ENST00000433342.5:c.2386C>A	ENSP00000414909.2:p.Arg796%3D	2386/4545	2386/4407	796/1468	R	Cgg/Agg	rs41275458	0	1	0	SNV	HGNC	HGNC:25262	YES	5	P1	0	ENSP00000414909	Q5SNV9	0	UPI0000DD7886	0	0	0	0	hmmpanther:PTHR38493	0	chr1:g.11776613C>A	0.1298	0.1369
chr1	11776625	rs7538516	C	T	140	152	2051	0.923	T	missense_variant	MODERATE	C1orf167	ENSG00000215910	Transcript	ENST00000433342.5	protein_coding	10/21	0	ENST00000433342.5:c.2398C>T	ENSP00000414909.2:p.Arg800Cys	2398/4545	2398/4407	800/1468	R/C	Cgc/Tgc	rs7538516	0	1	0	SNV	HGNC	HGNC:25262	YES	5	P1	0	ENSP00000414909	Q5SNV9	0	UPI0000DD7886	0	0	tolerated	benign	hmmpanther:PTHR38493	0	chr1:g.11776625C>T	0	0.3812
chr1	11778784	rs56001051	A	G	10	152	1742	0.064	G	missense_variant	MODERATE	C1orf167	ENSG00000215910	Transcript	ENST00000433342.5	protein_coding	11/21	0	ENST00000433342.5:c.2536A>G	ENSP00000414909.2:p.Ser846Gly	2536/4545	2536/4407	846/1468	S/G	Agc/Ggc	rs56001051	0	1	0	SNV	HGNC	HGNC:25262	YES	5	P1	0	ENSP00000414909	Q5SNV9	0	UPI0000DD7886	0	0	tolerated	benign	hmmpanther:PTHR38493	0	chr1:g.11778784A>G	0.1298	0.1369
chr1	11778791	rs6697244	G	T	141	152	1773	0.929	T	missense_variant	MODERATE	C1orf167	ENSG00000215910	Transcript	ENST00000433342.5	protein_coding	11/21	0	ENST00000433342.5:c.2543G>T	ENSP00000414909.2:p.Ser848Ile	2543/4545	2543/4407	848/1468	S/I	aGc/aTc	rs6697244	0	1	0	SNV	HGNC	HGNC:25262	YES	5	P1	0	ENSP00000414909	Q5SNV9	0	UPI0000DD7886	0	0	deleterious	benign	hmmpanther:PTHR38493	0	chr1:g.11778791G>T	0	0.3828
chr1	11778952	rs55685198	C	T	10	152	2045	0.064	T	synonymous_variant	LOW	C1orf167	ENSG00000215910	Transcript	ENST00000433342.5	protein_coding	12/21	0	ENST00000433342.5:c.2595C>T	ENSP00000414909.2:p.Asp865%3D	2595/4545	2595/4407	865/1468	D	gaC/gaT	rs55685198	0	1	0	SNV	HGNC	HGNC:25262	YES	5	P1	0	ENSP00000414909	Q5SNV9	0	UPI0000DD7886	0	0	0	0	hmmpanther:PTHR38493	0	chr1:g.11778952C>T	0.1298	0.1369
chr1	11778977	rs55967531	G	A	10	152	2111	0.064	A	missense_variant	MODERATE	C1orf167	ENSG00000215910	Transcript	ENST00000433342.5	protein_coding	12/21	0	ENST00000433342.5:c.2620G>A	ENSP00000414909.2:p.Ala874Thr	2620/4545	2620/4407	874/1468	A/T	Gca/Aca	rs55967531	0	1	0	SNV	HGNC	HGNC:25262	YES	5	P1	0	ENSP00000414909	Q5SNV9	0	UPI0000DD7886	0	0	deleterious	possibly_damaging	hmmpanther:PTHR38493	0	chr1:g.11778977G>A	0.1164	0.0877
chr1	11779866	rs12561919	C	T	10	152	2092	0.064	T	missense_variant	MODERATE	C1orf167	ENSG00000215910	Transcript	ENST00000433342.5	protein_coding	13/21	0	ENST00000433342.5:c.2788C>T	ENSP00000414909.2:p.Arg930Trp	2788/4545	2788/4407	930/1468	R/W	Cgg/Tgg	rs12561919	0	1	0	SNV	HGNC	HGNC:25262	YES	5	P1	0	ENSP00000414909	Q5SNV9	0	UPI0000DD7886	0	0	tolerated	benign	hmmpanther:PTHR38493	0	chr1:g.11779866C>T	0.134	0.115
chr1	11779909	rs4846043	G	A	142	152	2360	0.936	A	missense_variant	MODERATE	C1orf167	ENSG00000215910	Transcript	ENST00000433342.5	protein_coding	13/21	0	ENST00000433342.5:c.2831G>A	ENSP00000414909.2:p.Arg944His	2831/4545	2831/4407	944/1468	R/H	cGt/cAt	rs4846043	0	1	0	SNV	HGNC	HGNC:25262	YES	5	P1	0	ENSP00000414909	Q5SNV9	0	UPI0000DD7886	0	0	deleterious	benign	hmmpanther:PTHR38493	0	chr1:g.11779909G>A	0	0.3828
chr1	11779941	rs4846044	T	C	152	152	2230	1	C	missense_variant	MODERATE	C1orf167	ENSG00000215910	Transcript	ENST00000433342.5	protein_coding	13/21	0	ENST00000433342.5:c.2863T>C	ENSP00000414909.2:p.Trp955Arg	2863/4545	2863/4407	955/1468	W/R	Tgg/Cgg	rs4846044	0	1	0	SNV	HGNC	HGNC:25262	YES	5	P1	0	ENSP00000414909	Q5SNV9	0	UPI0000DD7886	0	0	tolerated	benign	hmmpanther:PTHR38493	0	chr1:g.11779941T>C	0	0.6029
chr1	11784273	rs10864543	C	T	141	152	2314	0.929	T	synonymous_variant	LOW	C1orf167	ENSG00000215910	Transcript	ENST00000433342.5	protein_coding	15/21	0	ENST00000433342.5:c.3177C>T	ENSP00000414909.2:p.Ala1059%3D	3177/4545	3177/4407	1059/1468	A	gcC/gcT	rs10864543	0	1	0	SNV	HGNC	HGNC:25262	YES	5	P1	0	ENSP00000414909	Q5SNV9	0	UPI0000DD7886	0	0	0	0	hmmpanther:PTHR38493&Pfam_domain:PF15736	0	chr1:g.11784273C>T	0.498	0.1415
chr1	11785165	rs55867221	T	C	10	152	1737	0.064	C	missense_variant	MODERATE	C1orf167	ENSG00000215910	Transcript	ENST00000433342.5	protein_coding	16/21	0	ENST00000433342.5:c.3515T>C	ENSP00000414909.2:p.Val1172Ala	3515/4545	3515/4407	1172/1468	V/A	gTg/gCg	rs55867221	0	1	0	SNV	HGNC	HGNC:25262	YES	5	P1	0	ENSP00000414909	Q5SNV9	0	UPI0000DD7886	0	0	tolerated	benign	hmmpanther:PTHR38493&Pfam_domain:PF15736	0	chr1:g.11785165T>C	0.1208	0.1006
chr1	11787392	rs3737967	G	A	10	152	2318	0.064	A	missense_variant	MODERATE	C1orf167	ENSG00000215910	Transcript	ENST00000433342.5	protein_coding	17/21	0	ENST00000433342.5:c.3644G>A	ENSP00000414909.2:p.Arg1215His	3644/4545	3644/4407	1215/1468	R/H	cGc/cAc	rs3737967	0	1	0	SNV	HGNC	HGNC:25262	YES	5	P1	0	ENSP00000414909	Q5SNV9	0	UPI0000DD7886	0	0	tolerated	benign	hmmpanther:PTHR38493&Pfam_domain:PF15736	0	chr1:g.11787392G>A	0.0743	0.0227
chr1	11788011	rs1537514	G	C	9	152	2204	0.058	C	missense_variant	MODERATE	C1orf167	ENSG00000215910	Transcript	ENST00000433342.5	protein_coding	18/21	0	ENST00000433342.5:c.3884G>C	ENSP00000414909.2:p.Cys1295Ser	3884/4545	3884/4407	1295/1468	C/S	tGc/tCc	rs1537514	0	1	0	SNV	HGNC	HGNC:25262	YES	5	P1	0	ENSP00000414909	Q5SNV9	0	UPI0000DD7886	0	0	deleterious	benign	MobiDB_lite:mobidb-lite&hmmpanther:PTHR38493&Pfam_domain:PF15736	0	chr1:g.11788011G>C	0.1176	0.0885
chr1	11789390	rs868014	A	G	152	152	1813	1	G	missense_variant	MODERATE	C1orf167	ENSG00000215910	Transcript	ENST00000433342.5	protein_coding	21/21	0	ENST00000433342.5:c.4351A>G	ENSP00000414909.2:p.Arg1451Gly	4351/4545	4351/4407	1451/1468	R/G	Aga/Gga	rs868014	0	1	0	SNV	HGNC	HGNC:25262	YES	5	P1	0	ENSP00000414909	Q5SNV9	0	UPI0000DD7886	0	0	tolerated_low_confidence	benign	MobiDB_lite:mobidb-lite&hmmpanther:PTHR38493	0	chr1:g.11789390A>G	0.9329	0.7595
chr1	11796321	rs1801133	G	A	103	152	2748	0.679	A	missense_variant	MODERATE	MTHFR	ENSG00000177000	Transcript	ENST00000376585.6	protein_coding	6/13	0	ENST00000376585.6:c.788C>T	ENSP00000365770.1:p.Ala263Val	1840/8094	788/2094	263/697	A/V	gCc/gTc	rs1801133&CM950819	0	-1	0	SNV	HGNC	HGNC:7436	YES	5	A2	CCDS81262.1	ENSP00000365770	P42898	0	UPI00004206A1	0	1	deleterious	probably_damaging	Gene3D:3.20.20.220&Pfam_domain:PF02219&hmmpanther:PTHR21091&hmmpanther:PTHR21091:SF31&Superfamily_domains:SSF51730&TIGRFAM_domain:TIGR00677&Conserved_Domains:cd00537	0	chr1:g.11796321G>A	0.2454	0.09
chr1	11824498	rs198400	A	G	152	152	2206	1	G	missense_variant	MODERATE	CLCN6	ENSG00000011021	Transcript	ENST00000346436.11	protein_coding	8/23	0	ENST00000346436.11:c.593A>G	ENSP00000234488.9:p.Glu198Gly	665/5589	593/2610	198/869	E/G	gAg/gGg	rs198400	0	1	0	SNV	HGNC	HGNC:2024	YES	1	P1	CCDS138.1	ENSP00000234488	P51797	0	UPI000013F2D3	0	0	tolerated	benign	Conserved_Domains:cd03685&hmmpanther:PTHR11689:SF59&hmmpanther:PTHR11689&Pfam_domain:PF00654&Superfamily_domains:SSF81340&Prints_domain:PR00762	0	chr1:g.11824498A>G	0.9998	1
chr1	11923149	rs3795408	A	G	70	152	2140	0.462	G	synonymous_variant	LOW	KIAA2013	ENSG00000116685	Transcript	ENST00000376572.8	protein_coding	2/3	0	ENST00000376572.8:c.1374T>C	ENSP00000365756.3:p.Phe458%3D	1564/2819	1374/1905	458/634	F	ttT/ttC	rs3795408	0	-1	0	SNV	HGNC	HGNC:28513	YES	1	P1	CCDS141.1	ENSP00000365756	Q8IYS2	0	UPI00000741FB	0	0	0	0	Pfam_domain:PF10222&hmmpanther:PTHR31386	0	chr1:g.11923149A>G	0.6753	0.8321
chr1	11949898	rs7529452	C	T	68	152	2331	0.442	T	synonymous_variant	LOW	PLOD1	ENSG00000083444	Transcript	ENST00000196061.5	protein_coding	3/19	0	ENST00000196061.5:c.294C>T	ENSP00000196061.4:p.Phe98%3D	357/2976	294/2184	98/727	F	ttC/ttT	rs7529452	0	1	0	SNV	HGNC	HGNC:9081	YES	1	P1	CCDS142.1	ENSP00000196061	Q02809	A0A024R4H0	UPI000013C611	0	1	0	0	hmmpanther:PTHR10730:SF5&hmmpanther:PTHR10730	0	chr1:g.11949898C>T	0.2678	0.0159
chr1	11964178	rs1130529	C	T	67	152	2035	0.436	T	synonymous_variant	LOW	PLOD1	ENSG00000083444	Transcript	ENST00000196061.5	protein_coding	12/19	0	ENST00000196061.5:c.1206C>T	ENSP00000196061.4:p.Asn402%3D	1269/2976	1206/2184	402/727	N	aaC/aaT	rs1130529	0	1	0	SNV	HGNC	HGNC:9081	YES	1	P1	CCDS142.1	ENSP00000196061	Q02809	A0A024R4H0	UPI000013C611	0	1	0	0	hmmpanther:PTHR10730:SF5&hmmpanther:PTHR10730&Superfamily_domains:SSF53448	0	chr1:g.11964178C>T	0.3484	0.2693
chr1	12022869	rs2295283	A	G	74	152	2337	0.494	G	missense_variant	MODERATE	MIIP	ENSG00000116691	Transcript	ENST00000235332.6	protein_coding	4/10	0	ENST00000235332.6:c.499A>G	ENSP00000235332.4:p.Lys167Glu	636/1541	499/1167	167/388	K/E	Aag/Gag	rs2295283&CM100611	0	1	0	SNV	HGNC	HGNC:25715	YES	1	P1	CCDS143.1	ENSP00000235332	Q5JXC2	0	UPI000013C9CB	0	0	tolerated	benign	hmmpanther:PTHR34831&Pfam_domain:PF15734	0	chr1:g.12022869A>G	0	0.795
chr1	12104380	rs2230622	C	T	86	152	1383	0.558	T	splice_region_variant&synonymous_variant	LOW	TNFRSF8	ENSG00000120949	Transcript	ENST00000263932.7	protein_coding	4/15	0	ENST00000263932.7:c.270C>T	ENSP00000263932.2:p.Asp90%3D	566/3760	270/1788	90/595	D	gaC/gaT	rs2230622	0	1	0	SNV	HGNC	HGNC:11923	YES	1	P1	CCDS144.1	ENSP00000263932	P28908	0	UPI0000000971	0	0	0	0	Conserved_Domains:cd13409&Gene3D:2.10.50.10&SMART_domains:SM00208&Superfamily_domains:SSF57586&PROSITE_profiles:PS50050&hmmpanther:PTHR23097:SF85&hmmpanther:PTHR23097&PROSITE_patterns:PS00652	0	chr1:g.12104380C>T	0.2927	0.2118
chr1	12126001	rs2230625	A	G	13	152	1976	0.083	G	missense_variant	MODERATE	TNFRSF8	ENSG00000120949	Transcript	ENST00000263932.7	protein_coding	11/15	0	ENST00000263932.7:c.1204A>G	ENSP00000263932.2:p.Ser402Gly	1500/3760	1204/1788	402/595	S/G	Agc/Ggc	rs2230625	0	1	0	SNV	HGNC	HGNC:11923	YES	1	P1	CCDS144.1	ENSP00000263932	P28908	0	UPI0000000971	0	0	tolerated	benign	Transmembrane_helices:TMhelix&hmmpanther:PTHR23097:SF85&hmmpanther:PTHR23097	0	chr1:g.12126001A>G	0.0907	0.177
chr1	12138240	rs476488	T	C	30	152	1371	0.205	C	synonymous_variant	LOW	TNFRSF8	ENSG00000120949	Transcript	ENST00000263932.7	protein_coding	14/15	0	ENST00000263932.7:c.1347T>C	ENSP00000263932.2:p.Ser449%3D	1643/3760	1347/1788	449/595	S	agT/agC	rs476488	0	1	0	SNV	HGNC	HGNC:11923	YES	1	P1	CCDS144.1	ENSP00000263932	P28908	0	UPI0000000971	0	0	0	0	MobiDB_lite:mobidb-lite&hmmpanther:PTHR23097:SF85&hmmpanther:PTHR23097	0	chr1:g.12138240T>C	0.2915	0.5053
chr1	12188885	rs945439	A	G	10	152	2144	0.064	G	synonymous_variant	LOW	TNFRSF1B	ENSG00000028137	Transcript	ENST00000376259.7	protein_coding	2/10	0	ENST00000376259.7:c.168A>G	ENSP00000365435.3:p.Lys56%3D	269/3687	168/1386	56/461	K	aaA/aaG	rs945439	0	1	0	SNV	HGNC	HGNC:11917	YES	1	P1	CCDS145.1	ENSP00000365435	P20333	0	UPI000002FAE1	0	1	0	0	Conserved_Domains:cd10577&Pfam_domain:PF00020&Gene3D:2.10.50.10&SMART_domains:SM00208&Superfamily_domains:SSF57586&PROSITE_profiles:PS50050&hmmpanther:PTHR23097&hmmpanther:PTHR23097:SF120&PROSITE_patterns:PS00652&PDB-ENSP_mappings:3alq.W&PDB-ENSP_mappings:3alq.V&PDB-ENSP_mappings:3alq.U&PDB-ENSP_mappings:3alq.T&PDB-ENSP_mappings:3alq.S&PDB-ENSP_mappings:3alq.R	0	chr1:g.12188885A>G	0.1993	0.2012
chr1	12192898	rs1061622	T	G	10	152	2063	0.064	G	missense_variant	MODERATE	TNFRSF1B	ENSG00000028137	Transcript	ENST00000376259.7	protein_coding	6/10	0	ENST00000376259.7:c.587T>G	ENSP00000365435.3:p.Met196Arg	688/3687	587/1386	196/461	M/R	aTg/aGg	rs1061622&CM022071	0	1	0	SNV	HGNC	HGNC:11917	YES	1	P1	CCDS145.1	ENSP00000365435	P20333	0	UPI000002FAE1	0	1	tolerated	benign	Conserved_Domains:cd10577&Gene3D:2.10.50.10&SMART_domains:SM00208&hmmpanther:PTHR23097&hmmpanther:PTHR23097:SF120&PDB-ENSP_mappings:3alq.W&PDB-ENSP_mappings:3alq.V&PDB-ENSP_mappings:3alq.U&PDB-ENSP_mappings:3alq.T&PDB-ENSP_mappings:3alq.S&PDB-ENSP_mappings:3alq.R	0	chr1:g.12192898T>G	0.1947	0.1868
chr1	12279562	rs4845898	A	T	26	152	1169	0.167	T	missense_variant	MODERATE	VPS13D	ENSG00000048707	Transcript	ENST00000620676.6	protein_coding	20/70	0	ENST00000620676.6:c.4514A>T	ENSP00000478104.1:p.Glu1505Val	4681/16357	4514/13167	1505/4388	E/V	gAa/gTa	rs4845898	0	1	0	SNV	HGNC	HGNC:23595	YES	1	P4	CCDS30588.1	ENSP00000478104	Q5THJ4	0	UPI0000451CA9	0	1	deleterious	benign	hmmpanther:PTHR16166&hmmpanther:PTHR16166:SF93	0	chr1:g.12279562A>T	0.1611	0.0151
chr1	12322694	rs35102018	C	T	63	152	1724	0.41	T	synonymous_variant	LOW	VPS13D	ENSG00000048707	Transcript	ENST00000620676.6	protein_coding	34/70	0	ENST00000620676.6:c.7863C>T	ENSP00000478104.1:p.Arg2621%3D	8030/16357	7863/13167	2621/4388	R	cgC/cgT	rs35102018	0	1	0	SNV	HGNC	HGNC:23595	YES	1	P4	CCDS30588.1	ENSP00000478104	Q5THJ4	0	UPI0000451CA9	0	1	0	0	hmmpanther:PTHR16166&hmmpanther:PTHR16166:SF93	0	chr1:g.12322694C>T	0.0347	0.0023
chr1	12341811	rs28551666	A	C	84	152	2265	0.558	C	synonymous_variant	LOW	VPS13D	ENSG00000048707	Transcript	ENST00000620676.6	protein_coding	41/70	0	ENST00000620676.6:c.8658A>C	ENSP00000478104.1:p.Pro2886%3D	8825/16357	8658/13167	2886/4388	P	ccA/ccC	rs28551666	0	1	0	SNV	HGNC	HGNC:23595	YES	1	P4	CCDS30588.1	ENSP00000478104	Q5THJ4	0	UPI0000451CA9	0	1	0	0	hmmpanther:PTHR16166&hmmpanther:PTHR16166:SF93	0	chr1:g.12341811A>C	0.7967	0.7398
chr1	12369556	rs2295338	C	T	13	152	1882	0.083	T	synonymous_variant	LOW	VPS13D	ENSG00000048707	Transcript	ENST00000620676.6	protein_coding	54/70	0	ENST00000620676.6:c.10662C>T	ENSP00000478104.1:p.Asp3554%3D	10829/16357	10662/13167	3554/4388	D	gaC/gaT	rs2295338	0	1	0	SNV	HGNC	HGNC:23595	YES	1	P4	CCDS30588.1	ENSP00000478104	Q5THJ4	0	UPI0000451CA9	0	1	0	0	hmmpanther:PTHR16166&hmmpanther:PTHR16166:SF93&Pfam_domain:PF06650	0	chr1:g.12369556C>T	0.0647	0.1142
chr1	12578936	rs2275875	C	T	82	152	2405	0.532	T	synonymous_variant	LOW	DHRS3	ENSG00000162496	Transcript	ENST00000616661.5	protein_coding	4/6	0	ENST00000616661.5:c.480G>A	ENSP00000480439.1:p.Pro160%3D	1342/2201	480/909	160/302	P	ccG/ccA	rs2275875	0	-1	0	SNV	HGNC	HGNC:17693	YES	1	P1	CCDS146.1	ENSP00000480439	O75911	0	UPI000006EE74	0	1	0	0	Gene3D:3.40.50.720&Pfam_domain:PF00106&hmmpanther:PTHR24322&hmmpanther:PTHR24322:SF483&SMART_domains:SM00822&Superfamily_domains:SSF51735&Conserved_Domains:cd05339	0	chr1:g.12578936C>T	0.1953	0.1989
chr1	12579361	rs61735748	T	C	52	152	1950	0.333	C	missense_variant	MODERATE	DHRS3	ENSG00000162496	Transcript	ENST00000616661.5	protein_coding	3/6	0	ENST00000616661.5:c.391A>G	ENSP00000480439.1:p.Ser131Gly	1253/2201	391/909	131/302	S/G	Agc/Ggc	rs61735748	0	-1	0	SNV	HGNC	HGNC:17693	YES	1	P1	CCDS146.1	ENSP00000480439	O75911	0	UPI000006EE74	0	1	tolerated	possibly_damaging	Gene3D:3.40.50.720&Pfam_domain:PF00106&hmmpanther:PTHR24322&hmmpanther:PTHR24322:SF483&SMART_domains:SM00822&Superfamily_domains:SSF51735&Conserved_Domains:cd05339	0	chr1:g.12579361T>C	0.0194	0
chr1	12716215	rs3000860	C	A	16	152	2630	0.109	A	stop_gained	HIGH	AADACL3	ENSG00000188984	Transcript	ENST00000359318.8	protein_coding	1/4	0	ENST00000359318.8:c.39C>A	ENSP00000352268.6:p.Cys13Ter	106/4055	39/1224	13/407	C/*	tgC/tgA	rs3000860	0	1	0	SNV	HGNC	HGNC:32037	YES	3	P1	CCDS41253.2	ENSP00000352268	Q5VUY0	0	UPI0003EAEC70	0	0	0	0	PIRSF_domain:PIRSF037251&hmmpanther:PTHR23024&hmmpanther:PTHR23024:SF115&Transmembrane_helices:TMhelix	0	chr1:g.12716215C>A	0.1436	0.1188
chr1	12716341	rs3000859	T	A	16	152	2470	0.109	A	synonymous_variant	LOW	AADACL3	ENSG00000188984	Transcript	ENST00000359318.8	protein_coding	1/4	0	ENST00000359318.8:c.165T>A	ENSP00000352268.6:p.Thr55%3D	232/4055	165/1224	55/407	T	acT/acA	rs3000859	0	1	0	SNV	HGNC	HGNC:32037	YES	3	P1	CCDS41253.2	ENSP00000352268	Q5VUY0	0	UPI0003EAEC70	0	0	0	0	PIRSF_domain:PIRSF037251&hmmpanther:PTHR23024&hmmpanther:PTHR23024:SF115&Transmembrane_helices:TMhelix	0	chr1:g.12716341T>A	0.3434	0.5991
chr1	12719558	rs3010876	C	T	9	152	2278	0.058	T	synonymous_variant	LOW	AADACL3	ENSG00000188984	Transcript	ENST00000359318.8	protein_coding	2/4	0	ENST00000359318.8:c.252C>T	ENSP00000352268.6:p.Asp84%3D	319/4055	252/1224	84/407	D	gaC/gaT	rs3010876	0	1	0	SNV	HGNC	HGNC:32037	YES	3	P1	CCDS41253.2	ENSP00000352268	Q5VUY0	0	UPI0003EAEC70	0	0	0	0	PIRSF_domain:PIRSF037251&hmmpanther:PTHR23024&hmmpanther:PTHR23024:SF115&Superfamily_domains:SSF53474	0	chr1:g.12719558C>T	0.1506	0.0772
chr1	12719616	rs3010877	C	T	9	152	2233	0.058	T	missense_variant	MODERATE	AADACL3	ENSG00000188984	Transcript	ENST00000359318.8	protein_coding	2/4	0	ENST00000359318.8:c.310C>T	ENSP00000352268.6:p.Pro104Ser	377/4055	310/1224	104/407	P/S	Ccc/Tcc	rs3010877	0	1	0	SNV	HGNC	HGNC:32037	YES	3	P1	CCDS41253.2	ENSP00000352268	Q5VUY0	0	UPI0003EAEC70	0	0	deleterious	probably_damaging	PIRSF_domain:PIRSF037251&hmmpanther:PTHR23024&hmmpanther:PTHR23024:SF115&Superfamily_domains:SSF53474	0	chr1:g.12719616C>T	0.152	0.0772
chr1	12725527	rs7513079	T	G	9	152	1599	0.058	G	missense_variant	MODERATE	AADACL3	ENSG00000188984	Transcript	ENST00000359318.8	protein_coding	4/4	0	ENST00000359318.8:c.755T>G	ENSP00000352268.6:p.Phe252Cys	822/4055	755/1224	252/407	F/C	tTt/tGt	rs7513079	0	1	0	SNV	HGNC	HGNC:32037	YES	3	P1	CCDS41253.2	ENSP00000352268	Q5VUY0	0	UPI0003EAEC70	0	0	tolerated	benign	PIRSF_domain:PIRSF037251&hmmpanther:PTHR23024&hmmpanther:PTHR23024:SF115&Superfamily_domains:SSF53474	0	chr1:g.12725527T>G	0.3177	0.5151
chr1	12760937	rs1132185	C	T	8	152	2210	0.051	T	missense_variant	MODERATE	C1orf158	ENSG00000157330	Transcript	ENST00000614859.5	protein_coding	4/4	0	ENST00000614859.5:c.571C>T	ENSP00000477802.1:p.Leu191Phe	802/3564	571/585	191/194	L/F	Ctc/Ttc	rs1132185	0	1	0	SNV	HGNC	HGNC:28567	YES	1	P1	CCDS147.1	ENSP00000477802	Q8N1D5	0	UPI000006E055	0	0	deleterious	benign	hmmpanther:PTHR31180&Low_complexity_(Seg):seg	0	chr1:g.12760937C>T	0.1765	0.0847
chr1	12775725	rs1812242	C	T	10	152	2636	0.064	T	missense_variant	MODERATE	PRAMEF12	ENSG00000116726	Transcript	ENST00000357726.4	protein_coding	2/3	0	ENST00000357726.4:c.470C>T	ENSP00000350358.4:p.Thr157Met	497/1786	470/1452	157/483	T/M	aCg/aTg	rs1812242	0	1	0	SNV	HGNC	HGNC:22125	YES	2	P1	CCDS41254.1	ENSP00000350358	O95522	0	UPI0000EE6E0A	0	0	deleterious	benign	PIRSF_domain:PIRSF038286&hmmpanther:PTHR14224&hmmpanther:PTHR14224:SF30&Superfamily_domains:SSF52047	0	chr1:g.12775725C>T	0.2835	0.4304
chr1	12777491	rs848578	A	T	10	152	2376	0.064	T	synonymous_variant	LOW	PRAMEF12	ENSG00000116726	Transcript	ENST00000357726.4	protein_coding	3/3	0	ENST00000357726.4:c.1344A>T	ENSP00000350358.4:p.Ile448%3D	1371/1786	1344/1452	448/483	I	atA/atT	rs848578	0	1	0	SNV	HGNC	HGNC:22125	YES	2	P1	CCDS41254.1	ENSP00000350358	O95522	0	UPI0000EE6E0A	0	0	0	0	PIRSF_domain:PIRSF038286&hmmpanther:PTHR14224&hmmpanther:PTHR14224:SF30	0	chr1:g.12777491A>T	0.3303	0.6256
chr1	12793254	rs1737157	A	C	66	152	2171	0.449	C	synonymous_variant	LOW	PRAMEF1	ENSG00000116721	Transcript	ENST00000332296.7	protein_coding	2/4	0	ENST00000332296.7:c.27A>C	ENSP00000332134.7:p.Leu9%3D	130/2160	27/1425	9/474	L	ctA/ctC	0	0	1	0	SNV	HGNC	HGNC:28840	YES	1	P1	CCDS148.1	ENSP00000332134	O95521	0	UPI0004620BB8	0	0	0	0	PIRSF_domain:PIRSF038286&hmmpanther:PTHR14224&hmmpanther:PTHR14224:SF2	0	chr1:g.12793254A>C	0	0
chr1	12794279	rs1769774	C	T	66	152	2340	0.449	T	missense_variant	MODERATE	PRAMEF1	ENSG00000116721	Transcript	ENST00000332296.7	protein_coding	3/4	0	ENST00000332296.7:c.652C>T	ENSP00000332134.7:p.Pro218Ser	755/2160	652/1425	218/474	P/S	Cca/Tca	rs1769774	0	1	0	SNV	HGNC	HGNC:28840	YES	1	P1	CCDS148.1	ENSP00000332134	O95521	0	UPI0004620BB8	0	0	tolerated	benign	Gene3D:3.80.10.10&PIRSF_domain:PIRSF038286&hmmpanther:PTHR14224&hmmpanther:PTHR14224:SF2&Superfamily_domains:SSF52047	0	chr1:g.12794279C>T	0	0
chr1	12794381	rs1063776	G	C	17	152	2397	0.109	C	missense_variant	MODERATE	PRAMEF1	ENSG00000116721	Transcript	ENST00000332296.7	protein_coding	3/4	0	ENST00000332296.7:c.754G>C	ENSP00000332134.7:p.Glu252Gln	857/2160	754/1425	252/474	E/Q	Gaa/Caa	rs1063776	0	1	0	SNV	HGNC	HGNC:28840	YES	1	P1	CCDS148.1	ENSP00000332134	O95521	0	UPI0004620BB8	0	0	tolerated	benign	Gene3D:3.80.10.10&PIRSF_domain:PIRSF038286&hmmpanther:PTHR14224&hmmpanther:PTHR14224:SF2&Superfamily_domains:SSF52047	0	chr1:g.12794381G>C	0.1328	0.0741
chr1	12794395	rs1063778	T	C	66	152	2505	0.449	C	synonymous_variant	LOW	PRAMEF1	ENSG00000116721	Transcript	ENST00000332296.7	protein_coding	3/4	0	ENST00000332296.7:c.768T>C	ENSP00000332134.7:p.Val256%3D	871/2160	768/1425	256/474	V	gtT/gtC	rs1063778	0	1	0	SNV	HGNC	HGNC:28840	YES	1	P1	CCDS148.1	ENSP00000332134	O95521	0	UPI0004620BB8	0	0	0	0	Gene3D:3.80.10.10&PIRSF_domain:PIRSF038286&hmmpanther:PTHR14224&hmmpanther:PTHR14224:SF2&Superfamily_domains:SSF52047	0	chr1:g.12794395T>C	0.359	0.2254
chr1	12827690	rs2994114	C	T	23	152	2591	0.147	T	missense_variant	MODERATE	PRAMEF11	ENSG00000239810	Transcript	ENST00000619922.1	protein_coding	3/4	0	ENST00000619922.1:c.434G>A	ENSP00000480027.2:p.Gly145Glu	505/1845	434/1437	145/478	G/E	gGa/gAa	rs2994114	0	-1	0	SNV	HGNC	HGNC:14086	YES	1	P1	CCDS53268.2	ENSP00000480027	O60813	0	UPI0003EAF149	0	0	tolerated	benign	PIRSF_domain:PIRSF038286&hmmpanther:PTHR14224&hmmpanther:PTHR14224:SF78	0	chr1:g.12827690C>T	0.2155	0.4115
chr1	12827720	rs2486717	T	G	152	152	2671	1	G	missense_variant	MODERATE	PRAMEF11	ENSG00000239810	Transcript	ENST00000619922.1	protein_coding	3/4	0	ENST00000619922.1:c.404A>C	ENSP00000480027.2:p.Lys135Thr	475/1845	404/1437	135/478	K/T	aAa/aCa	rs2486717	0	-1	0	SNV	HGNC	HGNC:14086	YES	1	P1	CCDS53268.2	ENSP00000480027	O60813	0	UPI0003EAF149	0	0	tolerated	benign	PIRSF_domain:PIRSF038286&hmmpanther:PTHR14224&hmmpanther:PTHR14224:SF78	0	chr1:g.12827720T>G	0	1
chr1	12859768	rs75838083	C	T	8	150	1939	0.078	T	synonymous_variant	LOW	PRAMEF2	ENSG00000120952	Transcript	ENST00000240189.2	protein_coding	3/4	0	ENST00000240189.2:c.363C>T	ENSP00000240189.2:p.Ala121%3D	450/1642	363/1425	121/474	A	gcC/gcT	rs75838083	0	1	0	SNV	HGNC	HGNC:28841	YES	1	P1	CCDS149.1	ENSP00000240189	O60811	0	UPI0000139EF9	0	0	0	0	PIRSF_domain:PIRSF038286&hmmpanther:PTHR14224&hmmpanther:PTHR14224:SF2	0	chr1:g.12859768C>T	0.1084	0.1256
chr1	12859769	rs80027487	C	G	8	150	1939	0.078	G	missense_variant	MODERATE	PRAMEF2	ENSG00000120952	Transcript	ENST00000240189.2	protein_coding	3/4	0	ENST00000240189.2:c.364C>G	ENSP00000240189.2:p.Leu122Val	451/1642	364/1425	122/474	L/V	Ctg/Gtg	rs80027487	0	1	0	SNV	HGNC	HGNC:28841	YES	1	P1	CCDS149.1	ENSP00000240189	O60811	0	UPI0000139EF9	0	0	tolerated	benign	PIRSF_domain:PIRSF038286&hmmpanther:PTHR14224&hmmpanther:PTHR14224:SF2	0	chr1:g.12859769C>G	0.1084	0.1256
chr1	13392079	rs3013103	T	C	99	152	2676	0.641	C	synonymous_variant	LOW	PRAMEF17	ENSG00000204479	Transcript	ENST00000376098.4	protein_coding	3/3	0	ENST00000376098.4:c.1002T>C	ENSP00000365266.3:p.Thr334%3D	1028/1578	1002/1425	334/474	T	acT/acC	0	0	1	0	SNV	HGNC	HGNC:29485	YES	1	P1	CCDS41264.1	ENSP00000365266	Q5VTA0	0	UPI0000458AD3	0	0	0	0	PIRSF_domain:PIRSF038286&hmmpanther:PTHR14224&hmmpanther:PTHR14224:SF32&Superfamily_domains:SSF52047	0	chr1:g.13392079T>C	0	0
chr1	13416600	rs3103692	C	T	11	152	2226	0.071	T	synonymous_variant	LOW	PRAMEF20	ENSG00000204478	Transcript	ENST00000316412.9	protein_coding	2/4	0	ENST00000316412.9:c.246C>T	ENSP00000346275.2:p.Leu82%3D	345/1597	246/1428	82/475	L	ctC/ctT	rs3103692	0	1	0	SNV	HGNC	HGNC:25224	YES	5	P1	CCDS41265.1	ENSP00000346275	Q5VT98	0	UPI0004423C14	0	0	0	0	PIRSF_domain:PIRSF038286&hmmpanther:PTHR14224&hmmpanther:PTHR14224:SF44	0	chr1:g.13416600C>T	0	0
chr1	13418237	rs199886862	C	G	73	152	2591	0.494	G	missense_variant	MODERATE	PRAMEF20	ENSG00000204478	Transcript	ENST00000316412.9	protein_coding	3/4	0	ENST00000316412.9:c.403C>G	ENSP00000346275.2:p.Leu135Val	502/1597	403/1428	135/475	L/V	Ctg/Gtg	rs199886862	0	1	0	SNV	HGNC	HGNC:25224	YES	5	P1	CCDS41265.1	ENSP00000346275	Q5VT98	0	UPI0004423C14	0	0	tolerated	benign	PIRSF_domain:PIRSF038286&hmmpanther:PTHR14224&hmmpanther:PTHR14224:SF44	0	chr1:g.13418237C>G	0	0
chr1	13421192	rs34262621	C	T	9	152	2239	0.071	T	synonymous_variant	LOW	PRAMEF20	ENSG00000204478	Transcript	ENST00000316412.9	protein_coding	4/4	0	ENST00000316412.9:c.1362C>T	ENSP00000346275.2:p.Thr454%3D	1461/1597	1362/1428	454/475	T	acC/acT	rs34262621&COSM3676770&COSM4419062	0	1	0	SNV	HGNC	HGNC:25224	YES	5	P1	CCDS41265.1	ENSP00000346275	Q5VT98	0	UPI0004423C14	0	0	0	0	PIRSF_domain:PIRSF038286&hmmpanther:PTHR14224&hmmpanther:PTHR14224:SF44	0	chr1:g.13421192C>T	0	0
chr1	13475857	rs3013105	T	C	40	152	2275	0.269	C	missense_variant	MODERATE	LRRC38	ENSG00000162494	Transcript	ENST00000376085.4	protein_coding	2/2	0	ENST00000376085.4:c.874A>G	ENSP00000365253.3:p.Lys292Glu	1284/2168	874/885	292/294	K/E	Aag/Gag	rs3013105	0	-1	0	SNV	HGNC	HGNC:27005	YES	1	P1	CCDS53269.1	ENSP00000365253	Q5VT99	0	UPI00001C1D7E	0	0	tolerated_low_confidence	benign	hmmpanther:PTHR24373&hmmpanther:PTHR24373:SF96&Low_complexity_(Seg):seg	0	chr1:g.13475857T>C	0.4621	0.5242
chr1	13475948	rs150134152	C	T	33	152	2215	0.212	T	synonymous_variant	LOW	LRRC38	ENSG00000162494	Transcript	ENST00000376085.4	protein_coding	2/2	0	ENST00000376085.4:c.783G>A	ENSP00000365253.3:p.Ala261%3D	1193/2168	783/885	261/294	A	gcG/gcA	rs150134152	0	-1	0	SNV	HGNC	HGNC:27005	YES	1	P1	CCDS53269.1	ENSP00000365253	Q5VT99	0	UPI00001C1D7E	0	0	0	0	hmmpanther:PTHR24373&hmmpanther:PTHR24373:SF96&Transmembrane_helices:TMhelix	0	chr1:g.13475948C>T	0.0136	0.0008
chr1	13475969	rs3013106	G	A	30	152	2129	0.192	A	synonymous_variant	LOW	LRRC38	ENSG00000162494	Transcript	ENST00000376085.4	protein_coding	2/2	0	ENST00000376085.4:c.762C>T	ENSP00000365253.3:p.Ser254%3D	1172/2168	762/885	254/294	S	tcC/tcT	rs3013106	0	-1	0	SNV	HGNC	HGNC:27005	YES	1	P1	CCDS53269.1	ENSP00000365253	Q5VT99	0	UPI00001C1D7E	0	0	0	0	hmmpanther:PTHR24373&hmmpanther:PTHR24373:SF96&Transmembrane_helices:TMhelix	0	chr1:g.13475969G>A	0.3247	0.4221
chr1	13583922	rs355025	C	T	91	152	1740	0.59	T	synonymous_variant	LOW	PDPN	ENSG00000162493	Transcript	ENST00000294489.10	protein_coding	1/6	0	ENST00000294489.10:c.117C>T	ENSP00000294489.6:p.Pro39%3D	458/3104	117/717	39/238	P	ccC/ccT	rs355025	0	1	0	SNV	HGNC	HGNC:29602	YES	1	P3	CCDS30602.1	ENSP00000294489	Q86YL7	0	UPI000013E16D	0	0	0	0	Low_complexity_(Seg):seg	0	chr1:g.13583922C>T	0	0.6293
chr1	13614369	rs2486188	C	G	152	152	1792	1	G	missense_variant	MODERATE	PDPN	ENSG00000162493	Transcript	ENST00000294489.10	protein_coding	5/6	0	ENST00000294489.10:c.668C>G	ENSP00000294489.6:p.Ala223Gly	1009/3104	668/717	223/238	A/G	gCa/gGa	rs2486188	0	1	0	SNV	HGNC	HGNC:29602	YES	1	P3	CCDS30602.1	ENSP00000294489	Q86YL7	0	UPI000013E16D	0	0	tolerated	benign	Pfam_domain:PF05808&Low_complexity_(Seg):seg&Transmembrane_helices:TMhelix	0	chr1:g.13614369C>G	0.9814	0.9985
chr1	13778644	rs2076324	T	A	125	152	1964	0.827	A	missense_variant	MODERATE	PRDM2	ENSG00000116731	Transcript	ENST00000235372.11	protein_coding	8/10	0	ENST00000235372.11:c.849T>A	ENSP00000235372.6:p.Asp283Glu	1705/7957	849/5157	283/1718	D/E	gaT/gaA	rs2076324	0	1	0	SNV	HGNC	HGNC:9347	YES	1	P4	CCDS150.1	ENSP00000235372	Q13029	0	UPI000013C9CD	0	1	tolerated	benign	hmmpanther:PTHR44882&PIRSF_domain:PIRSF002395&Low_complexity_(Seg):seg&MobiDB_lite:mobidb-lite&MobiDB_lite:mobidb-lite&Coiled-coils_(Ncoils):Coil	0	chr1:g.13778644T>A	0.3712	0.208
chr1	13778803	rs1203678	G	A	126	152	2527	0.833	A	synonymous_variant	LOW	PRDM2	ENSG00000116731	Transcript	ENST00000235372.11	protein_coding	8/10	0	ENST00000235372.11:c.1008G>A	ENSP00000235372.6:p.Glu336%3D	1864/7957	1008/5157	336/1718	E	gaG/gaA	rs1203678	0	1	0	SNV	HGNC	HGNC:9347	YES	1	P4	CCDS150.1	ENSP00000235372	Q13029	0	UPI000013C9CD	0	1	0	0	hmmpanther:PTHR44882&PIRSF_domain:PIRSF002395	0	chr1:g.13778803G>A	0.3163	0.2012
chr1	13782619	rs1203651	A	G	126	152	2376	0.833	G	synonymous_variant	LOW	PRDM2	ENSG00000116731	Transcript	ENST00000235372.11	protein_coding	8/10	0	ENST00000235372.11:c.4824A>G	ENSP00000235372.6:p.Ser1608%3D	5680/7957	4824/5157	1608/1718	S	tcA/tcG	rs1203651	0	1	0	SNV	HGNC	HGNC:9347	YES	1	P4	CCDS150.1	ENSP00000235372	Q13029	0	UPI000013C9CD	0	1	0	0	hmmpanther:PTHR44882&PIRSF_domain:PIRSF002395&MobiDB_lite:mobidb-lite	0	chr1:g.13782619A>G	0.365	0.2322
chr1	13816508	rs1046331	A	G	121	152	2597	0.788	G	synonymous_variant	LOW	PRDM2	ENSG00000116731	Transcript	ENST00000235372.11	protein_coding	9/10	0	ENST00000235372.11:c.5118A>G	ENSP00000235372.6:p.Pro1706%3D	5974/7957	5118/5157	1706/1718	P	ccA/ccG	rs1046331	0	1	0	SNV	HGNC	HGNC:9347	YES	1	P4	CCDS150.1	ENSP00000235372	Q13029	0	UPI000013C9CD	0	1	0	0	PIRSF_domain:PIRSF002395&Low_complexity_(Seg):seg	0	chr1:g.13816508A>G	0.8213	0.9319
chr1	13893691	rs1358577	A	G	116	152	2998	0.769	G	missense_variant	MODERATE	KAZN	ENSG00000189337	Transcript	ENST00000636203.1	protein_coding	1/17	0	ENST00000636203.1:c.26A>G	ENSP00000490958.1:p.Asn9Ser	900/6874	26/2592	9/863	N/S	aAt/aGt	rs1358577	0	1	0	SNV	HGNC	HGNC:29173	0	5	A2	0	ENSP00000490958	0	A0A1B0GWK2	UPI0007E52CA6	0	0	tolerated_low_confidence	benign	0	0	chr1:g.13893691A>G	0.3157	0.357
chr1	14180562	rs10928050	A	G	53	152	1885	0.353	G	missense_variant	MODERATE	KAZN	ENSG00000189337	Transcript	ENST00000636203.1	protein_coding	2/17	0	ENST00000636203.1:c.219A>G	ENSP00000490958.1:p.Ile73Met	1093/6874	219/2592	73/863	I/M	atA/atG	rs10928050	0	1	0	SNV	HGNC	HGNC:29173	0	5	A2	0	ENSP00000490958	0	A0A1B0GWK2	UPI0007E52CA6	0	0	deleterious_low_confidence	benign	0	0	chr1:g.14180562A>G	0.1633	0.0514
chr1	15112494	rs10803354	G	A	112	152	2348	0.744	A	missense_variant	MODERATE	KAZN	ENSG00000189337	Transcript	ENST00000376030.7	protein_coding	14/15	0	ENST00000376030.7:c.2116G>A	ENSP00000365198.2:p.Ala706Thr	2429/6049	2116/2328	706/775	A/T	Gca/Aca	rs10803354	0	1	0	SNV	HGNC	HGNC:29173	YES	5	P2	CCDS152.2	ENSP00000365198	Q674X7	0	UPI0000E1E68A	0	0	tolerated	benign	hmmpanther:PTHR12776&MobiDB_lite:mobidb-lite	0	chr1:g.15112494G>A	0.4421	0.264
chr1	15215111	rs3820065	T	C	14	152	1842	0.09	C	synonymous_variant	LOW	TMEM51	ENSG00000171729	Transcript	ENST00000376008.3	protein_coding	3/4	0	ENST00000376008.3:c.24T>C	ENSP00000365176.1:p.Asn8%3D	498/1971	24/762	8/253	N	aaT/aaC	rs3820065	0	1	0	SNV	HGNC	HGNC:25488	YES	2	P1	CCDS154.1	ENSP00000365176	Q9NW97	A0A024QZ97	UPI0000073712	0	0	0	0	hmmpanther:PTHR16015&hmmpanther:PTHR16015:SF0&Pfam_domain:PF15345	0	chr1:g.15215111T>C	0.1591	0.0764
chr1	15219581	rs3753313	G	A	15	152	1420	0.096	A	synonymous_variant	LOW	TMEM51	ENSG00000171729	Transcript	ENST00000376008.3	protein_coding	4/4	0	ENST00000376008.3:c.600G>A	ENSP00000365176.1:p.Pro200%3D	1074/1971	600/762	200/253	P	ccG/ccA	rs3753313	0	1	0	SNV	HGNC	HGNC:25488	YES	2	P1	CCDS154.1	ENSP00000365176	Q9NW97	A0A024QZ97	UPI0000073712	0	0	0	0	hmmpanther:PTHR16015&hmmpanther:PTHR16015:SF0&Pfam_domain:PF15345&MobiDB_lite:mobidb-lite	0	chr1:g.15219581G>A	0.2043	0.0741
chr1	15272529	rs75432354	G	A	36	152	2269	0.231	A	splice_region_variant&synonymous_variant	LOW	FHAD1	ENSG00000142621	Transcript	ENST00000358897.8	protein_coding	3/31	0	ENST00000358897.8:c.300G>A	ENSP00000351770.4:p.Pro100%3D	438/5090	300/4239	100/1412	P	ccG/ccA	rs75432354	0	1	0	SNV	HGNC	HGNC:29408	YES	5	P1	0	ENSP00000351770	B1AJZ9	0	UPI0001761703	0	0	0	0	hmmpanther:PTHR18853:SF7&hmmpanther:PTHR18853	0	chr1:g.15272529G>A	0.1276	0.0234
chr1	15327067	rs3765357	C	T	64	150	1433	0.422	T	synonymous_variant	LOW	FHAD1	ENSG00000142621	Transcript	ENST00000358897.8	protein_coding	12/31	0	ENST00000358897.8:c.1482C>T	ENSP00000351770.4:p.His494%3D	1620/5090	1482/4239	494/1412	H	caC/caT	rs3765357	0	1	0	SNV	HGNC	HGNC:29408	YES	5	P1	0	ENSP00000351770	B1AJZ9	0	UPI0001761703	0	0	0	0	hmmpanther:PTHR18853:SF7&hmmpanther:PTHR18853	0	chr1:g.15327067C>T	0.221	0.1293
chr1	15341780	rs763821	G	A	70	152	2576	0.455	A	missense_variant	MODERATE	FHAD1	ENSG00000142621	Transcript	ENST00000358897.8	protein_coding	15/31	0	ENST00000358897.8:c.1951G>A	ENSP00000351770.4:p.Gly651Arg	2089/5090	1951/4239	651/1412	G/R	Gga/Aga	rs763821	0	1	0	SNV	HGNC	HGNC:29408	YES	5	P1	0	ENSP00000351770	B1AJZ9	0	UPI0001761703	0	0	tolerated	benign	hmmpanther:PTHR18853:SF7&hmmpanther:PTHR18853&Low_complexity_(Seg):seg	0	chr1:g.15341780G>A	0.3458	0.4849
chr1	15360563	rs4661330	A	G	29	152	2362	0.192	G	missense_variant	MODERATE	FHAD1	ENSG00000142621	Transcript	ENST00000358897.8	protein_coding	21/31	0	ENST00000358897.8:c.2756A>G	ENSP00000351770.4:p.Glu919Gly	2894/5090	2756/4239	919/1412	E/G	gAa/gGa	rs4661330	0	1	0	SNV	HGNC	HGNC:29408	YES	5	P1	0	ENSP00000351770	B1AJZ9	0	UPI0001761703	0	0	deleterious	benign	hmmpanther:PTHR18853:SF7&hmmpanther:PTHR18853&Coiled-coils_(Ncoils):Coil	0	chr1:g.15360563A>G	0.253	0.2579
chr1	15381279	rs113966492	A	G	9	152	2082	0.058	G	missense_variant	MODERATE	FHAD1	ENSG00000142621	Transcript	ENST00000358897.8	protein_coding	29/31	0	ENST00000358897.8:c.3784A>G	ENSP00000351770.4:p.Met1262Val	3922/5090	3784/4239	1262/1412	M/V	Atg/Gtg	rs113966492	0	1	0	SNV	HGNC	HGNC:29408	YES	5	P1	0	ENSP00000351770	B1AJZ9	0	UPI0001761703	0	0	deleterious	benign	hmmpanther:PTHR18853:SF7&hmmpanther:PTHR18853	0	chr1:g.15381279A>G	0.0122	0.0023
chr1	15382044	rs1010294	A	G	21	152	2307	0.135	G	missense_variant	MODERATE	FHAD1	ENSG00000142621	Transcript	ENST00000358897.8	protein_coding	30/31	0	ENST00000358897.8:c.3973A>G	ENSP00000351770.4:p.Ile1325Val	4111/5090	3973/4239	1325/1412	I/V	Att/Gtt	rs1010294	0	1	0	SNV	HGNC	HGNC:29408	YES	5	P1	0	ENSP00000351770	B1AJZ9	0	UPI0001761703	0	0	tolerated	benign	hmmpanther:PTHR18853:SF7&hmmpanther:PTHR18853&Coiled-coils_(Ncoils):Coil	0	chr1:g.15382044A>G	0.4221	0.77
chr1	15397347	rs2294490	G	A	14	152	1451	0.096	A	synonymous_variant	LOW	FHAD1	ENSG00000142621	Transcript	ENST00000358897.8	protein_coding	31/31	0	ENST00000358897.8:c.4173G>A	ENSP00000351770.4:p.Leu1391%3D	4311/5090	4173/4239	1391/1412	L	ctG/ctA	rs2294490	0	1	0	SNV	HGNC	HGNC:29408	YES	5	P1	0	ENSP00000351770	B1AJZ9	0	UPI0001761703	0	0	0	0	hmmpanther:PTHR18853:SF7&hmmpanther:PTHR18853&Low_complexity_(Seg):seg&MobiDB_lite:mobidb-lite&MobiDB_lite:mobidb-lite	0	chr1:g.15397347G>A	0.3107	0.0983
chr1	15457150	rs12411040	G	A	34	152	2211	0.224	A	synonymous_variant	LOW	CELA2A	ENSG00000142615	Transcript	ENST00000359621.5	protein_coding	2/8	0	ENST00000359621.5:c.105G>A	ENSP00000352639.4:p.Ala35%3D	127/916	105/810	35/269	A	gcG/gcA	rs12411040	0	1	0	SNV	HGNC	HGNC:24609	YES	1	P1	CCDS157.1	ENSP00000352639	P08217	0	UPI0000129E36	0	0	0	0	Gene3D:2.40.10.10&Pfam_domain:PF00089&PROSITE_profiles:PS50240&hmmpanther:PTHR24257&hmmpanther:PTHR24257:SF23&SMART_domains:SM00020&Superfamily_domains:SSF50494&Conserved_Domains:cd00190	0	chr1:g.15457150G>A	0.0098	0.0015
chr1	15462802	rs3815787	A	C	17	152	1878	0.115	C	synonymous_variant	LOW	CELA2A	ENSG00000142615	Transcript	ENST00000359621.5	protein_coding	4/8	0	ENST00000359621.5:c.297A>C	ENSP00000352639.4:p.Ala99%3D	319/916	297/810	99/269	A	gcA/gcC	0	0	1	0	SNV	HGNC	HGNC:24609	YES	1	P1	CCDS157.1	ENSP00000352639	P08217	0	UPI0000129E36	0	0	0	0	Gene3D:2.40.10.10&Gene3D:2.40.10.10&Pfam_domain:PF00089&PROSITE_profiles:PS50240&hmmpanther:PTHR24257&hmmpanther:PTHR24257:SF23&SMART_domains:SM00020&Superfamily_domains:SSF50494&Conserved_Domains:cd00190	0	chr1:g.15462802A>C	0	0
chr1	15482272	rs3820071	G	A	71	152	1741	0.474	A	missense_variant	MODERATE	CELA2B	ENSG00000215704	Transcript	ENST00000375910.7	protein_coding	4/8	0	ENST00000375910.7:c.235G>A	ENSP00000365075.3:p.Gly79Arg	260/923	235/810	79/269	G/R	Ggg/Agg	0	0	1	0	SNV	HGNC	HGNC:29995	YES	1	P1	CCDS30605.1	ENSP00000365075	P08218	0	UPI00000724AA	0	0	tolerated	benign	Gene3D:2.40.10.10&Gene3D:2.40.10.10&Pfam_domain:PF00089&PROSITE_profiles:PS50240&hmmpanther:PTHR24257&hmmpanther:PTHR24257:SF23&SMART_domains:SM00020&Superfamily_domains:SSF50494&Conserved_Domains:cd00190	0	chr1:g.15482272G>A	0	0
chr1	15482377	rs3766160	G	A	65	152	2068	0.429	A	missense_variant	MODERATE	CELA2B	ENSG00000215704	Transcript	ENST00000375910.7	protein_coding	4/8	0	ENST00000375910.7:c.340G>A	ENSP00000365075.3:p.Asp114Asn	365/923	340/810	114/269	D/N	Gac/Aac	rs3766160	0	1	0	SNV	HGNC	HGNC:29995	YES	1	P1	CCDS30605.1	ENSP00000365075	P08218	0	UPI00000724AA	0	0	tolerated	benign	Gene3D:2.40.10.10&Gene3D:2.40.10.10&Pfam_domain:PF00089&PROSITE_profiles:PS50240&hmmpanther:PTHR24257&hmmpanther:PTHR24257:SF23&SMART_domains:SM00020&Superfamily_domains:SSF50494&Conserved_Domains:cd00190	0	chr1:g.15482377G>A	0.3151	0.2769
chr1	15483381	rs10927792	G	A	71	152	2214	0.474	A	synonymous_variant	LOW	CELA2B	ENSG00000215704	Transcript	ENST00000375910.7	protein_coding	5/8	0	ENST00000375910.7:c.474G>A	ENSP00000365075.3:p.Thr158%3D	499/923	474/810	158/269	T	acG/acA	rs10927792	0	1	0	SNV	HGNC	HGNC:29995	YES	1	P1	CCDS30605.1	ENSP00000365075	P08218	0	UPI00000724AA	0	0	0	0	Gene3D:2.40.10.10&Gene3D:2.40.10.10&Pfam_domain:PF00089&PROSITE_profiles:PS50240&hmmpanther:PTHR24257&hmmpanther:PTHR24257:SF23&SMART_domains:SM00020&Superfamily_domains:SSF50494&Conserved_Domains:cd00190	0	chr1:g.15483381G>A	0.3462	0.348
chr1	15485937	rs6429745	A	G	152	152	2510	1	G	missense_variant	MODERATE	CELA2B	ENSG00000215704	Transcript	ENST00000375910.7	protein_coding	6/8	0	ENST00000375910.7:c.530A>G	ENSP00000365075.3:p.Gln177Arg	555/923	530/810	177/269	Q/R	cAg/cGg	rs6429745	0	1	0	SNV	HGNC	HGNC:29995	YES	1	P1	CCDS30605.1	ENSP00000365075	P08218	0	UPI00000724AA	0	0	tolerated	benign	Gene3D:2.40.10.10&Gene3D:2.40.10.10&Pfam_domain:PF00089&PROSITE_profiles:PS50240&hmmpanther:PTHR24257&hmmpanther:PTHR24257:SF23&SMART_domains:SM00020&Superfamily_domains:SSF50494&Conserved_Domains:cd00190	0	chr1:g.15485937A>G	0.9932	0.9773
chr1	15506048	rs1052576	T	C	53	152	2075	0.353	C	missense_variant	MODERATE	CASP9	ENSG00000132906	Transcript	ENST00000333868.10	protein_coding	5/9	0	ENST00000333868.10:c.662A>G	ENSP00000330237.5:p.Gln221Arg	677/2808	662/1251	221/416	Q/R	cAg/cGg	rs1052576&CM096313	0	-1	0	SNV	HGNC	HGNC:1511	YES	1	P2	CCDS158.1	ENSP00000330237	P55211	0	UPI000012D14F	0	1	tolerated	benign	Conserved_Domains:cd00032&Pfam_domain:PF00656&Gene3D:3.40.50.1460&PIRSF_domain:PIRSF038001&SMART_domains:SM00115&Superfamily_domains:SSF52129&PROSITE_profiles:PS50208&hmmpanther:PTHR10454:SF157&hmmpanther:PTHR10454&PDB-ENSP_mappings:3v3k.O&PDB-ENSP_mappings:3v3k.M&PDB-ENSP_mappings:3v3k.K&PDB-ENSP_mappings:3v3k.I&PDB-ENSP_mappings:3v3k.G&PDB-ENSP_mappings:3v3k.E&PDB-ENSP_mappings:3v3k.C&PDB-ENSP_…	0	chr1:g.15506048T>C	0	0.7398
chr1	15518120	rs1132312	A	G	54	152	2906	0.359	G	synonymous_variant	LOW	CASP9	ENSG00000132906	Transcript	ENST00000333868.10	protein_coding	2/9	0	ENST00000333868.10:c.408T>C	ENSP00000330237.5:p.Phe136%3D	423/2808	408/1251	136/416	F	ttT/ttC	rs1132312	0	-1	0	SNV	HGNC	HGNC:1511	YES	1	P2	CCDS158.1	ENSP00000330237	P55211	0	UPI000012D14F	0	1	0	0	PIRSF_domain:PIRSF038001&hmmpanther:PTHR10454:SF157&hmmpanther:PTHR10454	0	chr1:g.15518120A>G	0	0.739
chr1	15567793	rs139221984	C	T	11	152	2194	0.077	T	synonymous_variant	LOW	DNAJC16	ENSG00000116138	Transcript	ENST00000375847.8	protein_coding	15/15	0	ENST00000375847.8:c.1965C>T	ENSP00000365007.3:p.His655%3D	2094/6034	1965/2349	655/782	H	caC/caT	rs139221984	0	1	0	SNV	HGNC	HGNC:29157	YES	1	P1	CCDS30606.1	ENSP00000365007	Q9Y2G8	0	UPI000000DBDB	0	0	0	0	hmmpanther:PTHR44303	0	chr1:g.15567793C>T	0.0028	0.0015
chr1	15583355	rs6429757	C	G	54	152	2747	0.359	G	missense_variant	MODERATE	AGMAT	ENSG00000116771	Transcript	ENST00000375826.4	protein_coding	2/7	0	ENST00000375826.4:c.313G>C	ENSP00000364986.3:p.Gly105Arg	397/3095	313/1059	105/352	G/R	Ggg/Cgg	rs6429757	0	-1	0	SNV	HGNC	HGNC:18407	YES	1	P1	CCDS160.1	ENSP00000364986	Q9BSE5	A0A024QZ78	UPI00000412AC	0	0	tolerated	benign	PROSITE_profiles:PS51409&Conserved_Domains:cd11592&hmmpanther:PTHR11358&hmmpanther:PTHR11358:SF26&TIGRFAM_domain:TIGR01230&PIRSF_domain:PIRSF036979&Gene3D:3.40.800.10&Pfam_domain:PF00491&Superfamily_domains:SSF52768	0	chr1:g.15583355C>G	0.6332	0.9017
chr1	15584854	rs3737705	G	A	48	152	1735	0.321	A	synonymous_variant	LOW	AGMAT	ENSG00000116771	Transcript	ENST00000375826.4	protein_coding	1/7	0	ENST00000375826.4:c.114C>T	ENSP00000364986.3:p.Asp38%3D	198/3095	114/1059	38/352	D	gaC/gaT	rs3737705	0	-1	0	SNV	HGNC	HGNC:18407	YES	1	P1	CCDS160.1	ENSP00000364986	Q9BSE5	A0A024QZ78	UPI00000412AC	0	0	0	0	MobiDB_lite:mobidb-lite&hmmpanther:PTHR11358&hmmpanther:PTHR11358:SF26	0	chr1:g.15584854G>A	0.3377	0.2685
chr1	15729869	rs3817269	G	A	10	152	2188	0.071	A	synonymous_variant	LOW	PLEKHM2	ENSG00000116786	Transcript	ENST00000375799.8	protein_coding	14/20	0	ENST00000375799.8:c.2148G>A	ENSP00000364956.3:p.Thr716%3D	2387/4134	2148/3060	716/1019	T	acG/acA	rs3817269	0	1	0	SNV	HGNC	HGNC:29131	YES	1	P2	CCDS44063.1	ENSP00000364956	Q8IWE5	0	UPI00001C1D9C	0	1	0	0	hmmpanther:PTHR22835:SF155&hmmpanther:PTHR22835	0	chr1:g.15729869G>A	0.3067	0.711
chr1	15742576	rs77751812	C	T	8	152	1320	0.058	T	missense_variant	MODERATE	TMEM82	ENSG00000162460	Transcript	ENST00000375782.2	protein_coding	1/6	0	ENST00000375782.2:c.17C>T	ENSP00000364938.1:p.Ser6Phe	78/1443	17/1032	6/343	S/F	tCc/tTc	rs77751812	0	1	0	SNV	HGNC	HGNC:32350	YES	1	P1	CCDS30608.1	ENSP00000364938	A0PJX8	0	UPI0000458A15	0	0	deleterious	possibly_damaging	hmmpanther:PTHR35257&Low_complexity_(Seg):seg	0	chr1:g.15742576C>T	0.0359	0.0015
chr1	15768557	rs146397933	C	T	12	152	1980	0.077	T	synonymous_variant	LOW	FBLIM1	ENSG00000162458	Transcript	ENST00000441801.6	protein_coding	4/6	0	ENST00000441801.6:c.468C>T	ENSP00000416387.2:p.Pro156%3D	675/1543	468/1125	156/374	P	ccC/ccT	rs146397933	0	1	0	SNV	HGNC	HGNC:24686	YES	1	0	CCDS44064.1	ENSP00000416387	Q8WUP2	0	UPI0000520D52	0	0	0	0	hmmpanther:PTHR24207&hmmpanther:PTHR24207:SF1&Low_complexity_(Seg):seg	0	chr1:g.15768557C>T	0.0026	0.0008
chr1	15770439	rs10927851	C	T	136	152	1867	0.897	T	missense_variant	MODERATE	FBLIM1	ENSG00000162458	Transcript	ENST00000441801.6	protein_coding	5/6	0	ENST00000441801.6:c.572C>T	ENSP00000416387.2:p.Ser191Phe	779/1543	572/1125	191/374	S/F	tCc/tTc	rs10927851&CM066072	0	1	0	SNV	HGNC	HGNC:24686	YES	1	0	CCDS44064.1	ENSP00000416387	Q8WUP2	0	UPI0000520D52	0	0	tolerated	probably_damaging	Gene3D:2.10.110.10&Pfam_domain:PF00412&PROSITE_patterns:PS00478&PROSITE_profiles:PS50023&hmmpanther:PTHR24207&hmmpanther:PTHR24207:SF1&SMART_domains:SM00132&Conserved_Domains:cd08368	0	chr1:g.15770439C>T	0.6424	0.3843
chr1	15929149	rs848208	C	T	67	152	2630	0.436	T	missense_variant	MODERATE	SPEN	ENSG00000065526	Transcript	ENST00000375759.8	protein_coding	11/15	0	ENST00000375759.8:c.2909C>T	ENSP00000364912.3:p.Ala970Val	3270/12385	2909/10995	970/3664	A/V	gCa/gTa	rs848208&COSM3997038	0	1	0	SNV	HGNC	HGNC:17575	YES	1	P1	CCDS164.1	ENSP00000364912	Q96T58	0	UPI000006FF0C	0	1	tolerated	benign	hmmpanther:PTHR23189&hmmpanther:PTHR23189:SF48&MobiDB_lite:mobidb-lite	0	chr1:g.15929149C>T	0.1208	0.0212
chr1	15929512	rs848209	T	C	130	152	2298	0.853	C	missense_variant	MODERATE	SPEN	ENSG00000065526	Transcript	ENST00000375759.8	protein_coding	11/15	0	ENST00000375759.8:c.3272T>C	ENSP00000364912.3:p.Leu1091Pro	3633/12385	3272/10995	1091/3664	L/P	cTa/cCa	rs848209&COSM4142934	0	1	0	SNV	HGNC	HGNC:17575	YES	1	P1	CCDS164.1	ENSP00000364912	Q96T58	0	UPI000006FF0C	0	1	tolerated	benign	hmmpanther:PTHR23189&hmmpanther:PTHR23189:SF48&MobiDB_lite:mobidb-lite	0	chr1:g.15929512T>C	0.649	0.9758
chr1	15933318	rs848210	A	G	127	152	2681	0.827	G	missense_variant	MODERATE	SPEN	ENSG00000065526	Transcript	ENST00000375759.8	protein_coding	11/15	0	ENST00000375759.8:c.7078A>G	ENSP00000364912.3:p.Asn2360Asp	7439/12385	7078/10995	2360/3664	N/D	Aac/Gac	rs848210&COSM4142938	0	1	0	SNV	HGNC	HGNC:17575	YES	1	P1	CCDS164.1	ENSP00000364912	Q96T58	0	UPI000006FF0C	0	1	tolerated_low_confidence	benign	hmmpanther:PTHR23189&hmmpanther:PTHR23189:SF48&MobiDB_lite:mobidb-lite&MobiDB_lite:mobidb-lite	0	chr1:g.15933318A>G	0	0.9758
chr1	15934421	rs848211	C	T	67	152	2372	0.436	T	synonymous_variant	LOW	SPEN	ENSG00000065526	Transcript	ENST00000375759.8	protein_coding	11/15	0	ENST00000375759.8:c.8181C>T	ENSP00000364912.3:p.Ala2727%3D	8542/12385	8181/10995	2727/3664	A	gcC/gcT	rs848211&COSM3997039	0	1	0	SNV	HGNC	HGNC:17575	YES	1	P1	CCDS164.1	ENSP00000364912	Q96T58	0	UPI000006FF0C	0	1	0	0	hmmpanther:PTHR23189&hmmpanther:PTHR23189:SF48&Low_complexity_(Seg):seg	0	chr1:g.15934421C>T	0.1212	0.0212
chr1	15935909	rs61749277	C	T	68	152	2171	0.442	T	synonymous_variant	LOW	SPEN	ENSG00000065526	Transcript	ENST00000375759.8	protein_coding	11/15	0	ENST00000375759.8:c.9669C>T	ENSP00000364912.3:p.Ser3223%3D	10030/12385	9669/10995	3223/3664	S	agC/agT	rs61749277	0	1	0	SNV	HGNC	HGNC:17575	YES	1	P1	CCDS164.1	ENSP00000364912	Q96T58	0	UPI000006FF0C	0	1	0	0	hmmpanther:PTHR23189&hmmpanther:PTHR23189:SF48&MobiDB_lite:mobidb-lite	0	chr1:g.15935909C>T	0.1212	0.0212
chr1	15945755	rs848217	A	G	129	152	2364	0.846	G	synonymous_variant	LOW	ZBTB17	ENSG00000116809	Transcript	ENST00000375733.6	protein_coding	6/16	0	ENST00000375733.6:c.621T>C	ENSP00000364885.2:p.Ala207%3D	860/2770	621/2433	207/810	A	gcT/gcC	rs848217&COSM5832355	0	-1	0	SNV	HGNC	HGNC:12936	YES	1	A2	CCDS72712.1	ENSP00000364885	Q13105	0	UPI00005054F0	0	0	0	0	hmmpanther:PTHR44812&MobiDB_lite:mobidb-lite&Low_complexity_(Seg):seg	0	chr1:g.15945755A>G	0.483	0.472
chr1	16004321	rs1763617	C	T	68	152	1961	0.449	T	synonymous_variant	LOW	SRARP	ENSG00000183888	Transcript	ENST00000329454.2	protein_coding	1/2	0	ENST00000329454.2:c.18C>T	ENSP00000332162.2:p.Asp6%3D	86/3039	18/510	6/169	D	gaC/gaT	rs1763617	0	1	0	SNV	HGNC	HGNC:28339	YES	1	P1	CCDS166.1	ENSP00000332162	Q8NEQ6	0	UPI0000070801	0	0	0	0	hmmpanther:PTHR38494	0	chr1:g.16004321C>T	0.1951	0.1369
chr1	16006076	rs1763612	C	T	21	152	1967	0.147	T	synonymous_variant	LOW	SRARP	ENSG00000183888	Transcript	ENST00000329454.2	protein_coding	2/2	0	ENST00000329454.2:c.240C>T	ENSP00000332162.2:p.Thr80%3D	308/3039	240/510	80/169	T	acC/acT	rs1763612	0	1	0	SNV	HGNC	HGNC:28339	YES	1	P1	CCDS166.1	ENSP00000332162	Q8NEQ6	0	UPI0000070801	0	0	0	0	Pfam_domain:PF15547&hmmpanther:PTHR38494	0	chr1:g.16006076C>T	0.0841	0.0514
chr1	16006184	rs3738646	T	C	46	152	2250	0.295	C	synonymous_variant	LOW	SRARP	ENSG00000183888	Transcript	ENST00000329454.2	protein_coding	2/2	0	ENST00000329454.2:c.348T>C	ENSP00000332162.2:p.Ser116%3D	416/3039	348/510	116/169	S	tcT/tcC	rs3738646	0	1	0	SNV	HGNC	HGNC:28339	YES	1	P1	CCDS166.1	ENSP00000332162	Q8NEQ6	0	UPI0000070801	0	0	0	0	Pfam_domain:PF15547&hmmpanther:PTHR38494	0	chr1:g.16006184T>C	0.0909	0.0129
chr1	16015742	rs1739840	A	G	45	152	2143	0.308	G	synonymous_variant	LOW	HSPB7	ENSG00000173641	Transcript	ENST00000375718.4	protein_coding	4/4	0	ENST00000375718.4:c.576T>C	ENSP00000364870.4:p.Thr192%3D	701/2415	576/738	192/245	T	acT/acC	rs1739840	0	-1	0	SNV	HGNC	HGNC:5249	YES	2	0	CCDS85934.1	ENSP00000364870	0	Q8N241	UPI000006FFC8	0	0	0	0	Gene3D:2.60.40.790&Pfam_domain:PF00011&PROSITE_profiles:PS01031&hmmpanther:PTHR11527&hmmpanther:PTHR11527:SF21&Superfamily_domains:SSF49764&Conserved_Domains:cd06479	0	chr1:g.16015742A>G	0.6526	0.7216
chr1	16024780	rs10927887	A	G	46	152	2109	0.314	G	missense_variant	MODERATE	CLCNKA	ENSG00000186510	Transcript	ENST00000331433.5	protein_coding	4/20	0	ENST00000331433.5:c.247A>G	ENSP00000332771.4:p.Arg83Gly	282/2491	247/2064	83/687	R/G	Agg/Ggg	rs10927887&CM110909	0	1	0	SNV	HGNC	HGNC:2026	YES	1	P3	CCDS167.1	ENSP00000332771	P51800	0	UPI0000127993	0	1	tolerated	benign	Gene3D:1.10.3080.10&hmmpanther:PTHR11689&hmmpanther:PTHR11689:SF101&Superfamily_domains:SSF81340&Conserved_Domains:cd03683	0	chr1:g.16024780A>G	0	0.7201
chr1	16028095	rs12126269	A	T	47	152	2253	0.301	T	missense_variant	MODERATE	CLCNKA	ENSG00000186510	Transcript	ENST00000331433.5	protein_coding	10/20	0	ENST00000331433.5:c.944A>T	ENSP00000332771.4:p.Tyr315Phe	979/2491	944/2064	315/687	Y/F	tAc/tTc	rs12126269	0	1	0	SNV	HGNC	HGNC:2026	YES	1	P3	CCDS167.1	ENSP00000332771	P51800	0	UPI0000127993	0	1	tolerated	benign	Gene3D:1.10.3080.10&Pfam_domain:PF00654&hmmpanther:PTHR11689&hmmpanther:PTHR11689:SF101&Superfamily_domains:SSF81340&Conserved_Domains:cd03683	0	chr1:g.16028095A>T	0.1546	0.1014
chr1	16029143	rs79751787	T	A	22	152	1794	0.154	A	missense_variant	MODERATE	CLCNKA	ENSG00000186510	Transcript	ENST00000331433.5	protein_coding	12/20	0	ENST00000331433.5:c.1071T>A	ENSP00000332771.4:p.His357Gln	1106/2491	1071/2064	357/687	H/Q	caT/caA	rs79751787	0	1	0	SNV	HGNC	HGNC:2026	YES	1	P3	CCDS167.1	ENSP00000332771	P51800	0	UPI0000127993	0	1	tolerated	benign	Gene3D:1.10.3080.10&Pfam_domain:PF00654&hmmpanther:PTHR11689&hmmpanther:PTHR11689:SF101&Superfamily_domains:SSF81340&Conserved_Domains:cd03683	0	chr1:g.16029143T>A	0.0859	0.0439
chr1	16030006	rs1805152	G	A	47	152	2146	0.321	A	missense_variant	MODERATE	CLCNKA	ENSG00000186510	Transcript	ENST00000331433.5	protein_coding	14/20	0	ENST00000331433.5:c.1339G>A	ENSP00000332771.4:p.Ala447Thr	1374/2491	1339/2064	447/687	A/T	Gcc/Acc	rs1805152&CM072953	0	1	0	SNV	HGNC	HGNC:2026	YES	1	P3	CCDS167.1	ENSP00000332771	P51800	0	UPI0000127993	0	1	tolerated	benign	Gene3D:1.10.3080.10&Pfam_domain:PF00654&hmmpanther:PTHR11689&hmmpanther:PTHR11689:SF101&Superfamily_domains:SSF81340&Conserved_Domains:cd03683	0	chr1:g.16030006G>A	0	0.7496
chr1	16044572	rs2015352	G	T	117	152	2258	0.763	T	missense_variant	MODERATE	CLCNKB	ENSG00000184908	Transcript	ENST00000375679.8	protein_coding	2/20	0	ENST00000375679.8:c.80G>T	ENSP00000364831.4:p.Arg27Leu	191/2567	80/2064	27/687	R/L	cGc/cTc	rs2015352	0	1	0	SNV	HGNC	HGNC:2027	YES	1	P1	CCDS168.1	ENSP00000364831	P51801	0	UPI000040E261	0	1	deleterious	benign	Low_complexity_(Seg):seg&hmmpanther:PTHR11689:SF101&hmmpanther:PTHR11689&Prints_domain:PR01119	0	chr1:g.16044572G>T	0	0.2549
chr1	16046629	rs5257	A	G	150	152	2157	0.987	G	synonymous_variant	LOW	CLCNKB	ENSG00000184908	Transcript	ENST00000375679.8	protein_coding	4/20	0	ENST00000375679.8:c.324A>G	ENSP00000364831.4:p.Ser108%3D	435/2567	324/2064	108/687	S	tcA/tcG	rs5257	0	1	0	SNV	HGNC	HGNC:2027	YES	1	P1	CCDS168.1	ENSP00000364831	P51801	0	UPI000040E261	0	1	0	0	Conserved_Domains:cd03683&hmmpanther:PTHR11689:SF101&hmmpanther:PTHR11689&Pfam_domain:PF00654&Gene3D:1.10.3080.10&Superfamily_domains:SSF81340	0	chr1:g.16046629A>G	0.7404	0.3147
chr1	16048038	rs2014562	G	C	151	152	2063	0.994	C	synonymous_variant	LOW	CLCNKB	ENSG00000184908	Transcript	ENST00000375679.8	protein_coding	5/20	0	ENST00000375679.8:c.492G>C	ENSP00000364831.4:p.Gly164%3D	603/2567	492/2064	164/687	G	ggG/ggC	rs2014562	0	1	0	SNV	HGNC	HGNC:2027	YES	1	P1	CCDS168.1	ENSP00000364831	P51801	0	UPI000040E261	0	1	0	0	Transmembrane_helices:TMhelix&Conserved_Domains:cd03683&hmmpanther:PTHR11689:SF101&hmmpanther:PTHR11689&Pfam_domain:PF00654&Gene3D:1.10.3080.10&Superfamily_domains:SSF81340&Prints_domain:PR00762	0	chr1:g.16048038G>C	0	0.7231
chr1	16048568	rs1889789	C	G	150	152	1870	0.987	G	missense_variant	MODERATE	CLCNKB	ENSG00000184908	Transcript	ENST00000375679.8	protein_coding	7/20	0	ENST00000375679.8:c.641C>G	ENSP00000364831.4:p.Ala214Gly	752/2567	641/2064	214/687	A/G	gCa/gGa	rs1889789&rs45612832	0	1	0	SNV	HGNC	HGNC:2027	YES	1	P1	CCDS168.1	ENSP00000364831	P51801	0	UPI000040E261	0	1	tolerated	benign	Transmembrane_helices:TMhelix&Low_complexity_(Seg):seg&Conserved_Domains:cd03683&hmmpanther:PTHR11689:SF101&hmmpanther:PTHR11689&Pfam_domain:PF00654&Gene3D:1.10.3080.10&Superfamily_domains:SSF81340&Prints_domain:PR00762	0	chr1:g.16048568C>G	0	0.4992
chr1	16048569	rs1889790	A	C	150	152	1867	0.987	C	synonymous_variant	LOW	CLCNKB	ENSG00000184908	Transcript	ENST00000375679.8	protein_coding	7/20	0	ENST00000375679.8:c.642A>C	ENSP00000364831.4:p.Ala214%3D	753/2567	642/2064	214/687	A	gcA/gcC	rs1889790&rs45575235	0	1	0	SNV	HGNC	HGNC:2027	YES	1	P1	CCDS168.1	ENSP00000364831	P51801	0	UPI000040E261	0	1	0	0	Transmembrane_helices:TMhelix&Low_complexity_(Seg):seg&Conserved_Domains:cd03683&hmmpanther:PTHR11689:SF101&hmmpanther:PTHR11689&Pfam_domain:PF00654&Gene3D:1.10.3080.10&Superfamily_domains:SSF81340&Prints_domain:PR00762	0	chr1:g.16048569A>C	0	0.4992
chr1	16049696	rs7367494	C	T	151	152	1679	0.994	T	missense_variant	MODERATE	CLCNKB	ENSG00000184908	Transcript	ENST00000375679.8	protein_coding	9/20	0	ENST00000375679.8:c.860C>T	ENSP00000364831.4:p.Ala287Val	971/2567	860/2064	287/687	A/V	gCg/gTg	rs34188929&rs7367494	0	1	0	SNV	HGNC	HGNC:2027	YES	1	P1	CCDS168.1	ENSP00000364831	P51801	0	UPI000040E261	0	1	tolerated	benign	Transmembrane_helices:TMhelix&Conserved_Domains:cd03683&hmmpanther:PTHR11689:SF101&hmmpanther:PTHR11689&Pfam_domain:PF00654&Gene3D:1.10.3080.10&Superfamily_domains:SSF81340	0	chr1:g.16049696C>T	0.8299	0.4939
chr1	16049824	rs7368151	T	C	151	152	2035	0.994	C	synonymous_variant	LOW	CLCNKB	ENSG00000184908	Transcript	ENST00000375679.8	protein_coding	10/20	0	ENST00000375679.8:c.876T>C	ENSP00000364831.4:p.Cys292%3D	987/2567	876/2064	292/687	C	tgT/tgC	rs7368151	0	1	0	SNV	HGNC	HGNC:2027	YES	1	P1	CCDS168.1	ENSP00000364831	P51801	0	UPI000040E261	0	1	0	0	Transmembrane_helices:TMhelix&Conserved_Domains:cd03683&hmmpanther:PTHR11689:SF101&hmmpanther:PTHR11689&Pfam_domain:PF00654&Gene3D:1.10.3080.10&Superfamily_domains:SSF81340	0	chr1:g.16049824T>C	0.8301	0.4939
chr1	16053701	rs5253	T	C	148	152	2413	0.974	C	missense_variant	MODERATE	CLCNKB	ENSG00000184908	Transcript	ENST00000375679.8	protein_coding	16/20	0	ENST00000375679.8:c.1685T>C	ENSP00000364831.4:p.Met562Thr	1796/2567	1685/2064	562/687	M/T	aTg/aCg	0	0	1	0	SNV	HGNC	HGNC:2027	YES	1	P1	CCDS168.1	ENSP00000364831	P51801	0	UPI000040E261	0	1	tolerated	benign	PROSITE_profiles:PS51371&Conserved_Domains:cd04591&hmmpanther:PTHR11689:SF101&hmmpanther:PTHR11689&Pfam_domain:PF00571&Gene3D:3.10.580.10&SMART_domains:SM00116&Superfamily_domains:SSF54631	0	chr1:g.16053701T>C	0	0
chr1	16053748	rs2275166	A	G	62	152	2335	0.397	G	missense_variant	MODERATE	CLCNKB	ENSG00000184908	Transcript	ENST00000375679.8	protein_coding	16/20	0	ENST00000375679.8:c.1732A>G	ENSP00000364831.4:p.Lys578Glu	1843/2567	1732/2064	578/687	K/E	Aag/Gag	rs2275166	0	1	0	SNV	HGNC	HGNC:2027	YES	1	P1	CCDS168.1	ENSP00000364831	P51801	0	UPI000040E261	0	1	tolerated	benign	PROSITE_profiles:PS51371&Conserved_Domains:cd04591&hmmpanther:PTHR11689:SF101&hmmpanther:PTHR11689&Pfam_domain:PF00571&Gene3D:3.10.580.10&SMART_domains:SM00116&Superfamily_domains:SSF54631	0	chr1:g.16053748A>G	0.7017	0.82
chr1	16053757	rs2275167	C	T	62	152	2400	0.397	T	synonymous_variant	LOW	CLCNKB	ENSG00000184908	Transcript	ENST00000375679.8	protein_coding	16/20	0	ENST00000375679.8:c.1741C>T	ENSP00000364831.4:p.Leu581%3D	1852/2567	1741/2064	581/687	L	Ctg/Ttg	rs2275167	0	1	0	SNV	HGNC	HGNC:2027	YES	1	P1	CCDS168.1	ENSP00000364831	P51801	0	UPI000040E261	0	1	0	0	PROSITE_profiles:PS51371&Conserved_Domains:cd04591&hmmpanther:PTHR11689:SF101&hmmpanther:PTHR11689&Pfam_domain:PF00571&Gene3D:3.10.580.10&SMART_domains:SM00116&Superfamily_domains:SSF54631	0	chr1:g.16053757C>T	0	0.5734
chr1	16055706	rs143663847	G	A	30	152	2255	0.199	A	missense_variant	MODERATE	CLCNKB	ENSG00000184908	Transcript	ENST00000375679.8	protein_coding	18/20	0	ENST00000375679.8:c.1877G>A	ENSP00000364831.4:p.Cys626Tyr	1988/2567	1877/2064	626/687	C/Y	tGc/tAc	rs143663847&CM117115	0	1	0	SNV	HGNC	HGNC:2027	YES	1	P1	CCDS168.1	ENSP00000364831	P51801	0	UPI000040E261	0	1	deleterious	probably_damaging	PROSITE_profiles:PS51371&Conserved_Domains:cd04591&hmmpanther:PTHR11689:SF101&hmmpanther:PTHR11689&Gene3D:3.10.580.10&Superfamily_domains:SSF54631	0	chr1:g.16055706G>A	0.0168	0
chr1	16058503	rs1807285	G	C	39	150	1931	0.266	C	synonymous_variant	LOW	FAM131C	ENSG00000185519	Transcript	ENST00000375662.5	protein_coding	7/7	0	ENST00000375662.5:c.777C>G	ENSP00000364814.4:p.Pro259%3D	986/1720	777/843	259/280	P	ccC/ccG	rs1807285	0	-1	0	SNV	HGNC	HGNC:26717	YES	1	P1	CCDS41270.1	ENSP00000364814	Q96AQ9	0	UPI000022B016	0	0	0	0	hmmpanther:PTHR15736&hmmpanther:PTHR15736:SF2&MobiDB_lite:mobidb-lite	0	chr1:g.16058503G>C	0.3768	0.4032
chr1	16058504	rs1807284	G	A	39	150	1938	0.266	A	missense_variant	MODERATE	FAM131C	ENSG00000185519	Transcript	ENST00000375662.5	protein_coding	7/7	0	ENST00000375662.5:c.776C>T	ENSP00000364814.4:p.Pro259Leu	985/1720	776/843	259/280	P/L	cCc/cTc	rs1807284	0	-1	0	SNV	HGNC	HGNC:26717	YES	1	P1	CCDS41270.1	ENSP00000364814	Q96AQ9	0	UPI000022B016	0	0	tolerated	benign	hmmpanther:PTHR15736&hmmpanther:PTHR15736:SF2&MobiDB_lite:mobidb-lite	0	chr1:g.16058504G>A	0.3768	0.4032
chr1	16059513	rs2863452	T	C	147	152	2223	0.968	C	synonymous_variant	LOW	FAM131C	ENSG00000185519	Transcript	ENST00000375662.5	protein_coding	6/7	0	ENST00000375662.5:c.543A>G	ENSP00000364814.4:p.Gln181%3D	752/1720	543/843	181/280	Q	caA/caG	0	0	-1	0	SNV	HGNC	HGNC:26717	YES	1	P1	CCDS41270.1	ENSP00000364814	Q96AQ9	0	UPI000022B016	0	0	0	0	hmmpanther:PTHR15736&hmmpanther:PTHR15736:SF2&Pfam_domain:PF15010	0	chr1:g.16059513T>C	0	0
chr1	16059921	rs9442230	G	A	147	152	1788	0.968	A	synonymous_variant	LOW	FAM131C	ENSG00000185519	Transcript	ENST00000375662.5	protein_coding	5/7	0	ENST00000375662.5:c.399C>T	ENSP00000364814.4:p.Asp133%3D	608/1720	399/843	133/280	D	gaC/gaT	rs9442230	0	-1	0	SNV	HGNC	HGNC:26717	YES	1	P1	CCDS41270.1	ENSP00000364814	Q96AQ9	0	UPI000022B016	0	0	0	0	hmmpanther:PTHR15736&hmmpanther:PTHR15736:SF2&Pfam_domain:PF15010	0	chr1:g.16059921G>A	0.7105	0.4871
chr1	16059952	rs11576236	G	C	148	152	1427	0.974	C	missense_variant	MODERATE	FAM131C	ENSG00000185519	Transcript	ENST00000375662.5	protein_coding	5/7	0	ENST00000375662.5:c.368C>G	ENSP00000364814.4:p.Pro123Arg	577/1720	368/843	123/280	P/R	cCg/cGg	rs11576236	0	-1	0	SNV	HGNC	HGNC:26717	YES	1	P1	CCDS41270.1	ENSP00000364814	Q96AQ9	0	UPI000022B016	0	0	tolerated	benign	hmmpanther:PTHR15736&hmmpanther:PTHR15736:SF2&Pfam_domain:PF15010	0	chr1:g.16059952G>C	0	0.9531
chr1	16062151	rs2863456	T	C	147	152	2051	0.968	C	synonymous_variant	LOW	FAM131C	ENSG00000185519	Transcript	ENST00000375662.5	protein_coding	4/7	0	ENST00000375662.5:c.216A>G	ENSP00000364814.4:p.Arg72%3D	425/1720	216/843	72/280	R	agA/agG	rs2863456	0	-1	0	SNV	HGNC	HGNC:26717	YES	1	P1	CCDS41270.1	ENSP00000364814	Q96AQ9	0	UPI000022B016	0	0	0	0	hmmpanther:PTHR15736&hmmpanther:PTHR15736:SF2&Pfam_domain:PF15010	0	chr1:g.16062151T>C	0.8167	0.7163
chr1	16125272	rs3754334	G	A	61	152	1917	0.404	A	synonymous_variant	LOW	EPHA2	ENSG00000142627	Transcript	ENST00000358432.8	protein_coding	17/17	0	ENST00000358432.8:c.2874C>T	ENSP00000351209.5:p.Ile958%3D	3011/3946	2874/2931	958/976	I	atC/atT	rs3754334	0	-1	0	SNV	HGNC	HGNC:3386	YES	1	P1	CCDS169.1	ENSP00000351209	P29317	A0A024QZA8	UPI00000731AB	0	1	0	0	Conserved_Domains:cd09543&Gene3D:1.10.150.50&PIRSF_domain:PIRSF000666&Pfam_domain:PF00536&SMART_domains:SM00454&Superfamily_domains:SSF47769&PROSITE_profiles:PS50105&hmmpanther:PTHR24416&hmmpanther:PTHR24416:SF306&PDB-ENSP_mappings:6f7n.A&PDB-ENSP_mappings:6f7m.A&PDB-ENSP_mappings:5nz9.A&PDB-ENSP_mappings:3kka.E&PDB-ENSP_mappings:3kka.D&PDB-ENSP_mappings:3kka.C&PDB-ENSP_mappings:2kso.A&PDB-ENSP_m…	0	chr1:g.16125272G>A	0.2366	0.1135
chr1	16133250	rs10907223	G	A	8	152	2117	0.058	A	synonymous_variant	LOW	EPHA2	ENSG00000142627	Transcript	ENST00000358432.8	protein_coding	11/17	0	ENST00000358432.8:c.1983C>T	ENSP00000351209.5:p.Leu661%3D	2120/3946	1983/2931	661/976	L	ctC/ctT	rs10907223	0	-1	0	SNV	HGNC	HGNC:3386	YES	1	P1	CCDS169.1	ENSP00000351209	P29317	A0A024QZA8	UPI00000731AB	0	1	0	0	Conserved_Domains:cd05063&Pfam_domain:PF07714&Gene3D:3.30.200.20&PIRSF_domain:PIRSF000666&SMART_domains:SM00219&Superfamily_domains:SSF56112&PROSITE_profiles:PS50011&hmmpanther:PTHR24416&hmmpanther:PTHR24416:SF306&PDB-ENSP_mappings:6fnh.C&PDB-ENSP_mappings:6fnh.B&PDB-ENSP_mappings:6fnh.A&PDB-ENSP_mappings:6fng.A&PDB-ENSP_mappings:6fnf.A&PDB-ENSP_mappings:5nki.A&PDB-ENSP_mappings:5nkh.A&PDB-ENSP_m…	0	chr1:g.16133250G>A	0.1927	0.4849
chr1	16137994	rs34192549	C	T	30	152	2248	0.192	T	missense_variant	MODERATE	EPHA2	ENSG00000142627	Transcript	ENST00000358432.8	protein_coding	5/17	0	ENST00000358432.8:c.1171G>A	ENSP00000351209.5:p.Gly391Arg	1308/3946	1171/2931	391/976	G/R	Gga/Aga	rs34192549	0	-1	0	SNV	HGNC	HGNC:3386	YES	1	P1	CCDS169.1	ENSP00000351209	P29317	A0A024QZA8	UPI00000731AB	0	1	deleterious	benign	Conserved_Domains:cd00063&PIRSF_domain:PIRSF000666&Pfam_domain:PF00041&Gene3D:2.60.40.10&SMART_domains:SM00060&Superfamily_domains:SSF49265&PROSITE_profiles:PS50853&hmmpanther:PTHR24416&hmmpanther:PTHR24416:SF306&PDB-ENSP_mappings:3mx0.C&PDB-ENSP_mappings:3mx0.A&PDB-ENSP_mappings:3fl7.A&PDB-ENSP_mappings:2x11.A&PDB-ENSP_mappings:2x10.A	0	chr1:g.16137994C>T	0.0186	0.0008
chr1	16138178	rs2230597	G	A	60	152	2179	0.397	A	synonymous_variant	LOW	EPHA2	ENSG00000142627	Transcript	ENST00000358432.8	protein_coding	5/17	0	ENST00000358432.8:c.987C>T	ENSP00000351209.5:p.Pro329%3D	1124/3946	987/2931	329/976	P	ccC/ccT	rs2230597	0	-1	0	SNV	HGNC	HGNC:3386	YES	1	P1	CCDS169.1	ENSP00000351209	P29317	A0A024QZA8	UPI00000731AB	0	1	0	0	Conserved_Domains:cd00063&PIRSF_domain:PIRSF000666&Gene3D:2.60.40.10&SMART_domains:SM00060&Superfamily_domains:SSF57184&Superfamily_domains:SSF49265&PROSITE_profiles:PS50853&hmmpanther:PTHR24416&hmmpanther:PTHR24416:SF306&PDB-ENSP_mappings:3mx0.C&PDB-ENSP_mappings:3mx0.A&PDB-ENSP_mappings:3fl7.A&PDB-ENSP_mappings:2x11.A&PDB-ENSP_mappings:2x10.A	0	chr1:g.16138178G>A	0.3494	0.3396
chr1	16148553	rs34753465	G	A	23	152	2231	0.154	A	synonymous_variant	LOW	EPHA2	ENSG00000142627	Transcript	ENST00000358432.8	protein_coding	3/17	0	ENST00000358432.8:c.648C>T	ENSP00000351209.5:p.Ala216%3D	785/3946	648/2931	216/976	A	gcC/gcT	rs34753465	0	-1	0	SNV	HGNC	HGNC:3386	YES	1	P1	CCDS169.1	ENSP00000351209	P29317	A0A024QZA8	UPI00000731AB	0	1	0	0	PIRSF_domain:PIRSF000666&Gene3D:2.60.40.1770&hmmpanther:PTHR24416&hmmpanther:PTHR24416:SF306&PDB-ENSP_mappings:3mx0.C&PDB-ENSP_mappings:3mx0.A&PDB-ENSP_mappings:3mbw.A&PDB-ENSP_mappings:3fl7.A&PDB-ENSP_mappings:2x11.A&PDB-ENSP_mappings:2x10.A	0	chr1:g.16148553G>A	0.0074	0.0023
chr1	16148628	rs6678616	C	T	54	152	2278	0.353	T	synonymous_variant	LOW	EPHA2	ENSG00000142627	Transcript	ENST00000358432.8	protein_coding	3/17	0	ENST00000358432.8:c.573G>A	ENSP00000351209.5:p.Leu191%3D	710/3946	573/2931	191/976	L	ctG/ctA	rs6678616	0	-1	0	SNV	HGNC	HGNC:3386	YES	1	P1	CCDS169.1	ENSP00000351209	P29317	A0A024QZA8	UPI00000731AB	0	1	0	0	Conserved_Domains:cd10480&PIRSF_domain:PIRSF000666&Gene3D:2.60.120.260&Pfam_domain:PF01404&SMART_domains:SM00615&Superfamily_domains:SSF49785&PROSITE_profiles:PS51550&hmmpanther:PTHR24416&hmmpanther:PTHR24416:SF306&PROSITE_patterns:PS00790&PDB-ENSP_mappings:6b9l.D&PDB-ENSP_mappings:6b9l.C&PDB-ENSP_mappings:6b9l.B&PDB-ENSP_mappings:6b9l.A&PDB-ENSP_mappings:3skj.F&PDB-ENSP_mappings:3skj.E&PDB-ENSP_…	0	chr1:g.16148628C>T	0.2264	0.146
chr1	16148631	rs6678618	C	T	54	152	2295	0.353	T	synonymous_variant	LOW	EPHA2	ENSG00000142627	Transcript	ENST00000358432.8	protein_coding	3/17	0	ENST00000358432.8:c.570G>A	ENSP00000351209.5:p.Ala190%3D	707/3946	570/2931	190/976	A	gcG/gcA	rs6678618	0	-1	0	SNV	HGNC	HGNC:3386	YES	1	P1	CCDS169.1	ENSP00000351209	P29317	A0A024QZA8	UPI00000731AB	0	1	0	0	Conserved_Domains:cd10480&PIRSF_domain:PIRSF000666&Gene3D:2.60.120.260&Pfam_domain:PF01404&SMART_domains:SM00615&Superfamily_domains:SSF49785&PROSITE_profiles:PS51550&hmmpanther:PTHR24416&hmmpanther:PTHR24416:SF306&PROSITE_patterns:PS00790&PDB-ENSP_mappings:6b9l.D&PDB-ENSP_mappings:6b9l.C&PDB-ENSP_mappings:6b9l.B&PDB-ENSP_mappings:6b9l.A&PDB-ENSP_mappings:3skj.F&PDB-ENSP_mappings:3skj.E&PDB-ENSP_…	0	chr1:g.16148631C>T	0.2266	0.146
chr1	16206308	rs221050	G	A	82	152	1902	0.545	A	synonymous_variant	LOW	ARHGEF19	ENSG00000142632	Transcript	ENST00000270747.8	protein_coding	7/16	0	ENST00000270747.8:c.1170C>T	ENSP00000270747.3:p.Ser390%3D	1350/3322	1170/2409	390/802	S	tcC/tcT	rs221050	0	-1	0	SNV	HGNC	HGNC:26604	YES	1	P1	CCDS170.1	ENSP00000270747	Q8IW93	0	UPI0000074533	0	0	0	0	PROSITE_profiles:PS50010&Conserved_Domains:cd00160&hmmpanther:PTHR12845:SF6&hmmpanther:PTHR12845&Pfam_domain:PF00621&Gene3D:1.20.900.10&SMART_domains:SM00325&Superfamily_domains:SSF48065	0	chr1:g.16206308G>A	0.2688	0.1747
chr1	16207760	rs221057	C	G	84	152	1996	0.558	G	missense_variant	MODERATE	ARHGEF19	ENSG00000142632	Transcript	ENST00000270747.8	protein_coding	4/16	0	ENST00000270747.8:c.712G>C	ENSP00000270747.3:p.Glu238Gln	892/3322	712/2409	238/802	E/Q	Gag/Cag	rs221057	0	-1	0	SNV	HGNC	HGNC:26604	YES	1	P1	CCDS170.1	ENSP00000270747	Q8IW93	0	UPI0000074533	0	0	tolerated	benign	hmmpanther:PTHR12845:SF6&hmmpanther:PTHR12845&MobiDB_lite:mobidb-lite	0	chr1:g.16207760C>G	0.267	0.1664
chr1	16208151	rs221058	C	G	84	152	2217	0.558	G	missense_variant	MODERATE	ARHGEF19	ENSG00000142632	Transcript	ENST00000270747.8	protein_coding	3/16	0	ENST00000270747.8:c.487G>C	ENSP00000270747.3:p.Gly163Arg	667/3322	487/2409	163/802	G/R	Ggc/Cgc	rs221058&COSM4837123	0	-1	0	SNV	HGNC	HGNC:26604	YES	1	P1	CCDS170.1	ENSP00000270747	Q8IW93	0	UPI0000074533	0	0	deleterious_low_confidence	benign	hmmpanther:PTHR12845:SF6&hmmpanther:PTHR12845	0	chr1:g.16208151C>G	0.244	0.0862
chr1	16315404	rs2273311	C	T	63	152	2340	0.41	T	synonymous_variant	LOW	FBXO42	ENSG00000037637	Transcript	ENST00000375592.8	protein_coding	2/10	0	ENST00000375592.8:c.15G>A	ENSP00000364742.3:p.Ser5%3D	258/6227	15/2154	5/717	S	tcG/tcA	rs2273311	0	-1	0	SNV	HGNC	HGNC:29249	YES	1	P1	CCDS30613.1	ENSP00000364742	Q6P3S6	A0A024QZB0	UPI0000161A51	0	0	0	0	MobiDB_lite:mobidb-lite	0	chr1:g.16315404C>T	0.3574	0.0469
chr1	16403813	rs41269193	G	T	13	152	2168	0.083	T	missense_variant	MODERATE	SPATA21	ENSG00000187144	Transcript	ENST00000335496.5	protein_coding	10/13	0	ENST00000335496.5:c.915C>A	ENSP00000335612.1:p.His305Gln	1398/2015	915/1410	305/469	H/Q	caC/caA	rs41269193	0	-1	0	SNV	HGNC	HGNC:28026	YES	1	P3	CCDS172.1	ENSP00000335612	Q7Z572	0	UPI00001B4B16	0	0	tolerated	benign	hmmpanther:PTHR45410	0	chr1:g.16403813G>T	0.0511	0.0061
chr1	16405015	rs525409	C	G	82	152	2795	0.545	G	missense_variant	MODERATE	SPATA21	ENSG00000187144	Transcript	ENST00000335496.5	protein_coding	8/13	0	ENST00000335496.5:c.763G>C	ENSP00000335612.1:p.Val255Leu	1246/2015	763/1410	255/469	V/L	Gtg/Ctg	rs525409	0	-1	0	SNV	HGNC	HGNC:28026	YES	1	P3	CCDS172.1	ENSP00000335612	Q7Z572	0	UPI00001B4B16	0	0	tolerated	benign	PROSITE_profiles:PS50222&Conserved_Domains:cd00051&hmmpanther:PTHR45410&Gene3D:1.10.238.10&Superfamily_domains:SSF47473	0	chr1:g.16405015C>G	0.2802	0.2027
chr1	16924341	rs57174186	A	G	40	152	3124	0.269	G	synonymous_variant	LOW	CROCC	ENSG00000058453	Transcript	ENST00000375541.10	protein_coding	3/37	0	ENST00000375541.10:c.213A>G	ENSP00000364691.4:p.Thr71%3D	301/6660	213/6054	71/2017	T	acA/acG	0	0	1	0	SNV	HGNC	HGNC:21299	YES	5	P1	CCDS30616.1	ENSP00000364691	Q5TZA2	0	UPI000042B0BB	0	0	0	0	0	0	chr1:g.16924341A>G	0	0
chr1	16938425	rs4463721	C	T	40	152	3076	0.269	T	missense_variant	MODERATE	CROCC	ENSG00000058453	Transcript	ENST00000375541.10	protein_coding	11/37	0	ENST00000375541.10:c.1316C>T	ENSP00000364691.4:p.Ala439Val	1404/6660	1316/6054	439/2017	A/V	gCg/gTg	rs4463721	0	1	0	SNV	HGNC	HGNC:21299	YES	5	P1	CCDS30616.1	ENSP00000364691	Q5TZA2	0	UPI000042B0BB	0	0	tolerated	benign	hmmpanther:PTHR23159:SF17&hmmpanther:PTHR23159&Coiled-coils_(Ncoils):Coil	0	chr1:g.16938425C>T	0	0
chr1	16938444	rs4558023	T	C	40	152	3140	0.269	C	synonymous_variant	LOW	CROCC	ENSG00000058453	Transcript	ENST00000375541.10	protein_coding	11/37	0	ENST00000375541.10:c.1335T>C	ENSP00000364691.4:p.Asp445%3D	1423/6660	1335/6054	445/2017	D	gaT/gaC	0	0	1	0	SNV	HGNC	HGNC:21299	YES	5	P1	CCDS30616.1	ENSP00000364691	Q5TZA2	0	UPI000042B0BB	0	0	0	0	hmmpanther:PTHR23159:SF17&hmmpanther:PTHR23159	0	chr1:g.16938444T>C	0	0
chr1	16939065	rs9435793	C	T	40	152	2811	0.269	T	missense_variant	MODERATE	CROCC	ENSG00000058453	Transcript	ENST00000375541.10	protein_coding	12/37	0	ENST00000375541.10:c.1531C>T	ENSP00000364691.4:p.Pro511Ser	1619/6660	1531/6054	511/2017	P/S	Ccc/Tcc	rs9435793	0	1	0	SNV	HGNC	HGNC:21299	YES	5	P1	CCDS30616.1	ENSP00000364691	Q5TZA2	0	UPI000042B0BB	0	0	tolerated	benign	hmmpanther:PTHR23159:SF17&hmmpanther:PTHR23159&MobiDB_lite:mobidb-lite&Low_complexity_(Seg):seg	0	chr1:g.16939065C>T	0	0
chr1	16940041	rs9435714	G	C	21	152	2450	0.147	C	missense_variant	MODERATE	CROCC	ENSG00000058453	Transcript	ENST00000375541.10	protein_coding	13/37	0	ENST00000375541.10:c.1756G>C	ENSP00000364691.4:p.Asp586His	1844/6660	1756/6054	586/2017	D/H	Gac/Cac	rs9435714	0	1	0	SNV	HGNC	HGNC:21299	YES	5	P1	CCDS30616.1	ENSP00000364691	Q5TZA2	0	UPI000042B0BB	0	0	deleterious	possibly_damaging	hmmpanther:PTHR23159:SF17&hmmpanther:PTHR23159&Coiled-coils_(Ncoils):Coil	0	chr1:g.16940041G>C	0	0
chr1	16944256	rs12025984	G	A	54	152	2851	0.359	A	synonymous_variant	LOW	CROCC	ENSG00000058453	Transcript	ENST00000375541.10	protein_coding	14/37	0	ENST00000375541.10:c.1965G>A	ENSP00000364691.4:p.Ala655%3D	2053/6660	1965/6054	655/2017	A	gcG/gcA	rs12025984	0	1	0	SNV	HGNC	HGNC:21299	YES	5	P1	CCDS30616.1	ENSP00000364691	Q5TZA2	0	UPI000042B0BB	0	0	0	0	hmmpanther:PTHR23159:SF17&hmmpanther:PTHR23159&Coiled-coils_(Ncoils):Coil	0	chr1:g.16944256G>A	0.2376	0.0182
chr1	16946901	rs7537468	A	G	21	152	2687	0.147	G	synonymous_variant	LOW	CROCC	ENSG00000058453	Transcript	ENST00000375541.10	protein_coding	17/37	0	ENST00000375541.10:c.2424A>G	ENSP00000364691.4:p.Leu808%3D	2512/6660	2424/6054	808/2017	L	ctA/ctG	rs7537468	0	1	0	SNV	HGNC	HGNC:21299	YES	5	P1	CCDS30616.1	ENSP00000364691	Q5TZA2	0	UPI000042B0BB	0	0	0	0	hmmpanther:PTHR23159:SF17&hmmpanther:PTHR23159&Coiled-coils_(Ncoils):Coil	0	chr1:g.16946901A>G	0	0
chr1	16946949	rs7545185	G	A	21	152	2638	0.147	A	synonymous_variant	LOW	CROCC	ENSG00000058453	Transcript	ENST00000375541.10	protein_coding	17/37	0	ENST00000375541.10:c.2472G>A	ENSP00000364691.4:p.Thr824%3D	2560/6660	2472/6054	824/2017	T	acG/acA	rs7545185	0	1	0	SNV	HGNC	HGNC:21299	YES	5	P1	CCDS30616.1	ENSP00000364691	Q5TZA2	0	UPI000042B0BB	0	0	0	0	hmmpanther:PTHR23159:SF17&hmmpanther:PTHR23159&Coiled-coils_(Ncoils):Coil	0	chr1:g.16946949G>A	0	0
chr1	16956078	rs2273114	G	A	42	152	2166	0.282	A	synonymous_variant	LOW	CROCC	ENSG00000058453	Transcript	ENST00000375541.10	protein_coding	25/37	0	ENST00000375541.10:c.3786G>A	ENSP00000364691.4:p.Gly1262%3D	3874/6660	3786/6054	1262/2017	G	ggG/ggA	rs2273114	0	1	0	SNV	HGNC	HGNC:21299	YES	5	P1	CCDS30616.1	ENSP00000364691	Q5TZA2	0	UPI000042B0BB	0	0	0	0	hmmpanther:PTHR23159:SF17&hmmpanther:PTHR23159	0	chr1:g.16956078G>A	0.1603	0.1861
chr1	16960919	rs2273113	T	C	46	152	2183	0.295	C	synonymous_variant	LOW	CROCC	ENSG00000058453	Transcript	ENST00000375541.10	protein_coding	27/37	0	ENST00000375541.10:c.4194T>C	ENSP00000364691.4:p.Ala1398%3D	4282/6660	4194/6054	1398/2017	A	gcT/gcC	rs2273113	0	1	0	SNV	HGNC	HGNC:21299	YES	5	P1	CCDS30616.1	ENSP00000364691	Q5TZA2	0	UPI000042B0BB	0	0	0	0	hmmpanther:PTHR23159:SF17&hmmpanther:PTHR23159&Coiled-coils_(Ncoils):Coil&Low_complexity_(Seg):seg	0	chr1:g.16960919T>C	0.2993	0.1846
chr1	16969184	rs4920574	T	C	152	152	2139	1	C	synonymous_variant	LOW	CROCC	ENSG00000058453	Transcript	ENST00000375541.10	protein_coding	32/37	0	ENST00000375541.10:c.5145T>C	ENSP00000364691.4:p.Ala1715%3D	5233/6660	5145/6054	1715/2017	A	gcT/gcC	rs4920574	0	1	0	SNV	HGNC	HGNC:21299	YES	5	P1	CCDS30616.1	ENSP00000364691	Q5TZA2	0	UPI000042B0BB	0	0	0	0	hmmpanther:PTHR23159:SF17&hmmpanther:PTHR23159&Superfamily_domains:SSF57997	0	chr1:g.16969184T>C	0.9447	0.9947
chr1	16986248	rs3170740	C	T	75	152	1995	0.487	T	synonymous_variant	LOW	ATP13A2	ENSG00000159363	Transcript	ENST00000326735.13	protein_coding	29/29	0	ENST00000326735.13:c.3516G>A	ENSP00000327214.8:p.Pro1172%3D	3706/3996	3516/3543	1172/1180	P	ccG/ccA	rs3170740	0	-1	0	SNV	HGNC	HGNC:30213	YES	1	P3	CCDS175.1	ENSP00000327214	Q9NQ11	0	UPI0000049724	0	1	0	0	hmmpanther:PTHR24093&hmmpanther:PTHR24093:SF300	0	chr1:g.16986248C>T	0.3313	0.1445
chr1	16986848	rs9435659	G	A	75	152	2082	0.487	A	synonymous_variant	LOW	ATP13A2	ENSG00000159363	Transcript	ENST00000326735.13	protein_coding	27/29	0	ENST00000326735.13:c.3192C>T	ENSP00000327214.8:p.Ala1064%3D	3382/3996	3192/3543	1064/1180	A	gcC/gcT	rs9435659	0	-1	0	SNV	HGNC	HGNC:30213	YES	1	P3	CCDS175.1	ENSP00000327214	Q9NQ11	0	UPI0000049724	0	1	0	0	hmmpanther:PTHR24093&hmmpanther:PTHR24093:SF300&Superfamily_domains:SSF81665&TIGRFAM_domain:TIGR01657&Transmembrane_helices:TMhelix	0	chr1:g.16986848G>A	0.3385	0.1369
chr1	16987159	rs761421	C	T	75	152	2194	0.487	T	synonymous_variant	LOW	ATP13A2	ENSG00000159363	Transcript	ENST00000326735.13	protein_coding	26/29	0	ENST00000326735.13:c.2970G>A	ENSP00000327214.8:p.Val990%3D	3160/3996	2970/3543	990/1180	V	gtG/gtA	rs761421	0	-1	0	SNV	HGNC	HGNC:30213	YES	1	P3	CCDS175.1	ENSP00000327214	Q9NQ11	0	UPI0000049724	0	1	0	0	hmmpanther:PTHR24093&hmmpanther:PTHR24093:SF300&Superfamily_domains:SSF81665&TIGRFAM_domain:TIGR01657&Transmembrane_helices:TMhelix&Conserved_Domains:cd07542	0	chr1:g.16987159C>T	0.3462	0.171
chr1	16988207	rs3738815	C	T	68	152	2226	0.449	T	synonymous_variant	LOW	ATP13A2	ENSG00000159363	Transcript	ENST00000326735.13	protein_coding	25/29	0	ENST00000326735.13:c.2790G>A	ENSP00000327214.8:p.Ser930%3D	2980/3996	2790/3543	930/1180	S	tcG/tcA	rs3738815	0	-1	0	SNV	HGNC	HGNC:30213	YES	1	P3	CCDS175.1	ENSP00000327214	Q9NQ11	0	UPI0000049724	0	1	0	0	hmmpanther:PTHR24093&hmmpanther:PTHR24093:SF300&Superfamily_domains:SSF81665&TIGRFAM_domain:TIGR01494&TIGRFAM_domain:TIGR01657&Conserved_Domains:cd07542	0	chr1:g.16988207C>T	0.2909	0.1369
chr1	16988447	rs9435662	G	A	75	152	1445	0.487	A	synonymous_variant	LOW	ATP13A2	ENSG00000159363	Transcript	ENST00000326735.13	protein_coding	24/29	0	ENST00000326735.13:c.2637C>T	ENSP00000327214.8:p.Gly879%3D	2827/3996	2637/3543	879/1180	G	ggC/ggT	rs9435662	0	-1	0	SNV	HGNC	HGNC:30213	YES	1	P3	CCDS175.1	ENSP00000327214	Q9NQ11	0	UPI0000049724	0	1	0	0	Gene3D:3.40.50.1000&Prints_domain:PR00119&hmmpanther:PTHR24093&hmmpanther:PTHR24093:SF300&Structure-Function_Linkage_Database:SFLDF00027&Structure-Function_Linkage_Database:SFLDS00003&Superfamily_domains:SSF56784&Superfamily_domains:SSF81665&TIGRFAM_domain:TIGR01494&TIGRFAM_domain:TIGR01657&Conserved_Domains:cd07542	0	chr1:g.16988447G>A	0.3387	0.1369
chr1	16992516	rs2076603	G	A	76	152	2225	0.494	A	synonymous_variant	LOW	ATP13A2	ENSG00000159363	Transcript	ENST00000326735.13	protein_coding	17/29	0	ENST00000326735.13:c.1815C>T	ENSP00000327214.8:p.Pro605%3D	2005/3996	1815/3543	605/1180	P	ccC/ccT	rs2076603	0	-1	0	SNV	HGNC	HGNC:30213	YES	1	P3	CCDS175.1	ENSP00000327214	Q9NQ11	0	UPI0000049724	0	1	0	0	Gene3D:3.40.1110.10&Pfam_domain:PF00702&hmmpanther:PTHR24093&hmmpanther:PTHR24093:SF300&Structure-Function_Linkage_Database:SFLDF00027&Structure-Function_Linkage_Database:SFLDS00003&Superfamily_domains:SSF56784&Superfamily_domains:SSF81660&Superfamily_domains:SSF81665&TIGRFAM_domain:TIGR01657&Conserved_Domains:cd07542	0	chr1:g.16992516G>A	0.4485	0.4145
chr1	17054002	rs2746462	G	T	152	152	2154	1	T	synonymous_variant	LOW	SDHB	ENSG00000117118	Transcript	ENST00000375499.7	protein_coding	1/8	0	ENST00000375499.7:c.18C>A	ENSP00000364649.3:p.Ala6%3D	169/1153	18/843	6/280	A	gcC/gcA	rs2746462	0	-1	0	SNV	HGNC	HGNC:10681	YES	1	P1	CCDS176.1	ENSP00000364649	P21912	0	UPI0000129380	0	1	0	0	0	0	chr1:g.17054002G>T	0	0.8797
chr1	17070208	rs2076595	T	C	94	152	2194	0.615	C	synonymous_variant	LOW	PADI2	ENSG00000117115	Transcript	ENST00000375486.9	protein_coding	15/16	0	ENST00000375486.9:c.1644A>G	ENSP00000364635.4:p.Leu548%3D	1724/4361	1644/1998	548/665	L	ctA/ctG	rs2076595	0	-1	0	SNV	HGNC	HGNC:18341	YES	1	P1	CCDS177.1	ENSP00000364635	Q9Y2J8	A0A024RA98	UPI00001314AF	0	0	0	0	Gene3D:3.75.10.10&PDB-ENSP_mappings:4n20.A&PDB-ENSP_mappings:4n22.A&PDB-ENSP_mappings:4n24.A&PDB-ENSP_mappings:4n25.A&PDB-ENSP_mappings:4n26.A&PDB-ENSP_mappings:4n28.A&PDB-ENSP_mappings:4n2a.A&PDB-ENSP_mappings:4n2b.A&PDB-ENSP_mappings:4n2c.A&PDB-ENSP_mappings:4n2d.A&PDB-ENSP_mappings:4n2e.A&PDB-ENSP_mappings:4n2f.A&PDB-ENSP_mappings:4n2g.A&PDB-ENSP_mappings:4n2h.A&PDB-ENSP_mappings:4n2i.A&PDB-EN…	0	chr1:g.17070208T>C	0.4447	0.3094
chr1	17075760	rs3818032	C	T	92	152	2235	0.603	T	synonymous_variant	LOW	PADI2	ENSG00000117115	Transcript	ENST00000375486.9	protein_coding	12/16	0	ENST00000375486.9:c.1374G>A	ENSP00000364635.4:p.Ala458%3D	1454/4361	1374/1998	458/665	A	gcG/gcA	rs3818032	0	-1	0	SNV	HGNC	HGNC:18341	YES	1	P1	CCDS177.1	ENSP00000364635	Q9Y2J8	A0A024RA98	UPI00001314AF	0	0	0	0	Gene3D:3.75.10.10&PDB-ENSP_mappings:4n20.A&PDB-ENSP_mappings:4n22.A&PDB-ENSP_mappings:4n24.A&PDB-ENSP_mappings:4n25.A&PDB-ENSP_mappings:4n26.A&PDB-ENSP_mappings:4n28.A&PDB-ENSP_mappings:4n2a.A&PDB-ENSP_mappings:4n2b.A&PDB-ENSP_mappings:4n2c.A&PDB-ENSP_mappings:4n2d.A&PDB-ENSP_mappings:4n2e.A&PDB-ENSP_mappings:4n2f.A&PDB-ENSP_mappings:4n2g.A&PDB-ENSP_mappings:4n2h.A&PDB-ENSP_mappings:4n2i.A&PDB-EN…	0	chr1:g.17075760C>T	0	0.4834
chr1	17079314	rs2057096	G	A	92	152	2280	0.603	A	synonymous_variant	LOW	PADI2	ENSG00000117115	Transcript	ENST00000375486.9	protein_coding	11/16	0	ENST00000375486.9:c.1260C>T	ENSP00000364635.4:p.Asn420%3D	1340/4361	1260/1998	420/665	N	aaC/aaT	rs2057096	0	-1	0	SNV	HGNC	HGNC:18341	YES	1	P1	CCDS177.1	ENSP00000364635	Q9Y2J8	A0A024RA98	UPI00001314AF	0	0	0	0	Gene3D:3.75.10.10&PDB-ENSP_mappings:4n20.A&PDB-ENSP_mappings:4n22.A&PDB-ENSP_mappings:4n24.A&PDB-ENSP_mappings:4n25.A&PDB-ENSP_mappings:4n26.A&PDB-ENSP_mappings:4n28.A&PDB-ENSP_mappings:4n2a.A&PDB-ENSP_mappings:4n2b.A&PDB-ENSP_mappings:4n2c.A&PDB-ENSP_mappings:4n2d.A&PDB-ENSP_mappings:4n2e.A&PDB-ENSP_mappings:4n2f.A&PDB-ENSP_mappings:4n2g.A&PDB-ENSP_mappings:4n2h.A&PDB-ENSP_mappings:4n2i.A&PDB-EN…	0	chr1:g.17079314G>A	0.4345	0.295
chr1	17086626	rs2076615	A	C	42	152	2213	0.282	C	synonymous_variant	LOW	PADI2	ENSG00000117115	Transcript	ENST00000375486.9	protein_coding	7/16	0	ENST00000375486.9:c.729T>G	ENSP00000364635.4:p.Gly243%3D	809/4361	729/1998	243/665	G	ggT/ggG	rs2076615	0	-1	0	SNV	HGNC	HGNC:18341	YES	1	P1	CCDS177.1	ENSP00000364635	Q9Y2J8	A0A024RA98	UPI00001314AF	0	0	0	0	Gene3D:2.60.40.1700&PDB-ENSP_mappings:4n20.A&PDB-ENSP_mappings:4n22.A&PDB-ENSP_mappings:4n24.A&PDB-ENSP_mappings:4n25.A&PDB-ENSP_mappings:4n26.A&PDB-ENSP_mappings:4n28.A&PDB-ENSP_mappings:4n2a.A&PDB-ENSP_mappings:4n2b.A&PDB-ENSP_mappings:4n2c.A&PDB-ENSP_mappings:4n2d.A&PDB-ENSP_mappings:4n2e.A&PDB-ENSP_mappings:4n2f.A&PDB-ENSP_mappings:4n2g.A&PDB-ENSP_mappings:4n2h.A&PDB-ENSP_mappings:4n2i.A&PDB-…	0	chr1:g.17086626A>C	0.3636	0.267
chr1	17092529	rs11203297	G	A	80	152	1600	0.526	A	synonymous_variant	LOW	PADI2	ENSG00000117115	Transcript	ENST00000375486.9	protein_coding	6/16	0	ENST00000375486.9:c.534C>T	ENSP00000364635.4:p.Leu178%3D	614/4361	534/1998	178/665	L	ctC/ctT	rs11203297	0	-1	0	SNV	HGNC	HGNC:18341	YES	1	P1	CCDS177.1	ENSP00000364635	Q9Y2J8	A0A024RA98	UPI00001314AF	0	0	0	0	Gene3D:2.60.40.1700&PDB-ENSP_mappings:4n20.A&PDB-ENSP_mappings:4n22.A&PDB-ENSP_mappings:4n24.A&PDB-ENSP_mappings:4n25.A&PDB-ENSP_mappings:4n26.A&PDB-ENSP_mappings:4n28.A&PDB-ENSP_mappings:4n2a.A&PDB-ENSP_mappings:4n2b.A&PDB-ENSP_mappings:4n2c.A&PDB-ENSP_mappings:4n2d.A&PDB-ENSP_mappings:4n2e.A&PDB-ENSP_mappings:4n2f.A&PDB-ENSP_mappings:4n2g.A&PDB-ENSP_mappings:4n2h.A&PDB-ENSP_mappings:4n2i.A&PDB-…	0	chr1:g.17092529G>A	0.2813	0.0877
chr1	17223626	rs2293912	G	A	75	152	2633	0.487	A	synonymous_variant	LOW	PADI1	ENSG00000142623	Transcript	ENST00000375471.5	protein_coding	3/16	0	ENST00000375471.5:c.279G>A	ENSP00000364620.4:p.Arg93%3D	369/3846	279/1992	93/663	R	agG/agA	rs2293912	0	1	0	SNV	HGNC	HGNC:18367	YES	1	P1	CCDS178.1	ENSP00000364620	Q9ULC6	0	UPI000013D8A2	0	0	0	0	Conserved_Domains:cd04214&hmmpanther:PTHR10837:SF11&hmmpanther:PTHR10837&Pfam_domain:PF08526&PIRSF_domain:PIRSF001247&Gene3D:2.60.40.1860&Superfamily_domains:SSF49503&PDB-ENSP_mappings:5hp5.B&PDB-ENSP_mappings:5hp5.A	0	chr1:g.17223626G>A	0.1468	0.0477
chr1	17230638	rs3003406	A	C	26	152	2249	0.173	C	synonymous_variant	LOW	PADI1	ENSG00000142623	Transcript	ENST00000375471.5	protein_coding	10/16	0	ENST00000375471.5:c.1120A>C	ENSP00000364620.4:p.Arg374%3D	1210/3846	1120/1992	374/663	R	Agg/Cgg	rs3003406	0	1	0	SNV	HGNC	HGNC:18367	YES	1	P1	CCDS178.1	ENSP00000364620	Q9ULC6	0	UPI000013D8A2	0	0	0	0	hmmpanther:PTHR10837:SF11&hmmpanther:PTHR10837&Gene3D:3.75.10.10&Pfam_domain:PF03068&PIRSF_domain:PIRSF001247&Superfamily_domains:SSF55909&PDB-ENSP_mappings:5hp5.B&PDB-ENSP_mappings:5hp5.A	0	chr1:g.17230638A>C	0.4079	0.4024
chr1	17232920	rs139052576	C	T	11	152	1449	0.071	T	synonymous_variant	LOW	PADI1	ENSG00000142623	Transcript	ENST00000375471.5	protein_coding	11/16	0	ENST00000375471.5:c.1263C>T	ENSP00000364620.4:p.Gly421%3D	1353/3846	1263/1992	421/663	G	ggC/ggT	rs139052576	0	1	0	SNV	HGNC	HGNC:18367	YES	1	P1	CCDS178.1	ENSP00000364620	Q9ULC6	0	UPI000013D8A2	0	0	0	0	hmmpanther:PTHR10837:SF11&hmmpanther:PTHR10837&Gene3D:3.75.10.10&Pfam_domain:PF03068&PIRSF_domain:PIRSF001247&Superfamily_domains:SSF55909&PDB-ENSP_mappings:5hp5.B&PDB-ENSP_mappings:5hp5.A	0	chr1:g.17232920C>T	0.007	0.0008
chr1	17240654	rs140750531	G	A	10	152	2211	0.064	A	missense_variant	MODERATE	PADI1	ENSG00000142623	Transcript	ENST00000375471.5	protein_coding	15/16	0	ENST00000375471.5:c.1652G>A	ENSP00000364620.4:p.Arg551His	1742/3846	1652/1992	551/663	R/H	cGt/cAt	rs140750531&COSM167499	0	1	0	SNV	HGNC	HGNC:18367	YES	1	P1	CCDS178.1	ENSP00000364620	Q9ULC6	0	UPI000013D8A2	0	0	deleterious	probably_damaging	hmmpanther:PTHR10837:SF11&hmmpanther:PTHR10837&Gene3D:3.75.10.10&Pfam_domain:PF03068&PIRSF_domain:PIRSF001247&Superfamily_domains:SSF55909&PDB-ENSP_mappings:5hp5.B&PDB-ENSP_mappings:5hp5.A	0	chr1:g.17240654G>A	0.007	0.0008
chr1	17249150	rs3763589	A	C	30	152	2245	0.199	C	synonymous_variant	LOW	PADI3	ENSG00000142619	Transcript	ENST00000375460.3	protein_coding	1/16	0	ENST00000375460.3:c.13A>C	ENSP00000364609.3:p.Arg5%3D	53/3189	13/1995	5/664	R	Aga/Cga	rs3763589	0	1	0	SNV	HGNC	HGNC:18337	YES	1	P1	CCDS179.1	ENSP00000364609	Q9ULW8	0	UPI000013D8A0	0	1	0	0	hmmpanther:PTHR10837&hmmpanther:PTHR10837:SF21&Pfam_domain:PF08526&Gene3D:2.60.40.1860&PIRSF_domain:PIRSF001247&Superfamily_domains:SSF49503	0	chr1:g.17249150A>C	0.116	0.031
chr1	17259639	rs3750300	A	G	30	152	2107	0.199	G	missense_variant	MODERATE	PADI3	ENSG00000142619	Transcript	ENST00000375460.3	protein_coding	2/16	0	ENST00000375460.3:c.154A>G	ENSP00000364609.3:p.Ile52Val	194/3189	154/1995	52/664	I/V	Atc/Gtc	rs3750300	0	1	0	SNV	HGNC	HGNC:18337	YES	1	P1	CCDS179.1	ENSP00000364609	Q9ULW8	0	UPI000013D8A0	0	1	tolerated	benign	Conserved_Domains:cd04214&hmmpanther:PTHR10837&hmmpanther:PTHR10837:SF21&Pfam_domain:PF08526&Gene3D:2.60.40.1860&PIRSF_domain:PIRSF001247&Superfamily_domains:SSF49503	0	chr1:g.17259639A>G	0.134	0.0787
chr1	17266821	rs2272629	G	A	30	152	2380	0.199	A	missense_variant	MODERATE	PADI3	ENSG00000142619	Transcript	ENST00000375460.3	protein_coding	5/16	0	ENST00000375460.3:c.511G>A	ENSP00000364609.3:p.Val171Met	551/3189	511/1995	171/664	V/M	Gtg/Atg	rs2272629	0	1	0	SNV	HGNC	HGNC:18337	YES	1	P1	CCDS179.1	ENSP00000364609	Q9ULW8	0	UPI000013D8A0	0	1	deleterious	probably_damaging	hmmpanther:PTHR10837&hmmpanther:PTHR10837:SF21&Pfam_domain:PF08527&Gene3D:2.60.40.1700&PIRSF_domain:PIRSF001247&Superfamily_domains:SSF110083&blastprodom:PD936484	0	chr1:g.17266821G>A	0.1198	0.0287
chr1	17271160	rs2293916	C	T	10	152	1631	0.064	T	synonymous_variant	LOW	PADI3	ENSG00000142619	Transcript	ENST00000375460.3	protein_coding	9/16	0	ENST00000375460.3:c.1029C>T	ENSP00000364609.3:p.Arg343%3D	1069/3189	1029/1995	343/664	R	cgC/cgT	rs2293916	0	1	0	SNV	HGNC	HGNC:18337	YES	1	P1	CCDS179.1	ENSP00000364609	Q9ULW8	0	UPI000013D8A0	0	1	0	0	hmmpanther:PTHR10837&hmmpanther:PTHR10837:SF21&Pfam_domain:PF03068&Gene3D:3.75.10.10&PIRSF_domain:PIRSF001247&Superfamily_domains:SSF55909	0	chr1:g.17271160C>T	0.0998	0.0144
chr1	17282953	rs2293920	G	T	55	152	2490	0.372	T	synonymous_variant	LOW	PADI3	ENSG00000142619	Transcript	ENST00000375460.3	protein_coding	16/16	0	ENST00000375460.3:c.1869G>T	ENSP00000364609.3:p.Pro623%3D	1909/3189	1869/1995	623/664	P	ccG/ccT	rs2293920	0	1	0	SNV	HGNC	HGNC:18337	YES	1	P1	CCDS179.1	ENSP00000364609	Q9ULW8	0	UPI000013D8A0	0	1	0	0	hmmpanther:PTHR10837&hmmpanther:PTHR10837:SF21&Pfam_domain:PF03068&Gene3D:3.75.10.10&PIRSF_domain:PIRSF001247&Superfamily_domains:SSF55909	0	chr1:g.17282953G>T	0.405	0.1725
chr1	17331039	rs11203366	G	A	60	152	2139	0.404	A	missense_variant	MODERATE	PADI4	ENSG00000159339	Transcript	ENST00000375448.4	protein_coding	2/16	0	ENST00000375448.4:c.163G>A	ENSP00000364597.4:p.Gly55Ser	189/2267	163/1992	55/663	G/S	Ggc/Agc	rs11203366	0	1	0	SNV	HGNC	HGNC:18368	YES	1	P1	CCDS180.1	ENSP00000364597	Q9UM07	0	UPI000013DFF1	0	1	tolerated	benign	PDB-ENSP_mappings:1wd8.A&PDB-ENSP_mappings:1wd9.A&PDB-ENSP_mappings:1wda.A&Gene3D:2.60.40.1860&PDB-ENSP_mappings:2dew.X&PDB-ENSP_mappings:2dex.X&PDB-ENSP_mappings:2dey.X&PDB-ENSP_mappings:2dw5.A&PDB-ENSP_mappings:3apm.A&PDB-ENSP_mappings:3apn.A&PDB-ENSP_mappings:3b1t.A&PDB-ENSP_mappings:3b1u.A&PDB-ENSP_mappings:4dkt.A&PDB-ENSP_mappings:4x8c.A&PDB-ENSP_mappings:4x8g.A&PDB-ENSP_mappings:5n0m.A&PDB-…	0	chr1:g.17331039G>A	0.5246	0.4508
chr1	17331121	rs11203367	T	C	60	152	2480	0.404	C	missense_variant	MODERATE	PADI4	ENSG00000159339	Transcript	ENST00000375448.4	protein_coding	2/16	0	ENST00000375448.4:c.245T>C	ENSP00000364597.4:p.Val82Ala	271/2267	245/1992	82/663	V/A	gTg/gCg	rs11203367&COSM4386251	0	1	0	SNV	HGNC	HGNC:18368	YES	1	P1	CCDS180.1	ENSP00000364597	Q9UM07	0	UPI000013DFF1	0	1	tolerated	benign	PDB-ENSP_mappings:1wd8.A&PDB-ENSP_mappings:1wd9.A&PDB-ENSP_mappings:1wda.A&Gene3D:2.60.40.1860&PDB-ENSP_mappings:2dew.X&PDB-ENSP_mappings:2dex.X&PDB-ENSP_mappings:2dey.X&PDB-ENSP_mappings:2dw5.A&PDB-ENSP_mappings:3apm.A&PDB-ENSP_mappings:3apn.A&PDB-ENSP_mappings:3b1t.A&PDB-ENSP_mappings:3b1u.A&PDB-ENSP_mappings:4dkt.A&PDB-ENSP_mappings:4x8c.A&PDB-ENSP_mappings:4x8g.A&PDB-ENSP_mappings:5n0m.A&PDB-…	0	chr1:g.17331121T>C	0.5333	0.4796
chr1	17334004	rs874881	G	C	60	152	2352	0.404	C	missense_variant	MODERATE	PADI4	ENSG00000159339	Transcript	ENST00000375448.4	protein_coding	3/16	0	ENST00000375448.4:c.335G>C	ENSP00000364597.4:p.Gly112Ala	361/2267	335/1992	112/663	G/A	gGg/gCg	rs874881&CM1211521	0	1	0	SNV	HGNC	HGNC:18368	YES	1	P1	CCDS180.1	ENSP00000364597	Q9UM07	0	UPI000013DFF1	0	1	tolerated	benign	PDB-ENSP_mappings:1wd8.A&PDB-ENSP_mappings:1wd9.A&PDB-ENSP_mappings:1wda.A&Gene3D:2.60.40.1860&PDB-ENSP_mappings:2dew.X&PDB-ENSP_mappings:2dex.X&PDB-ENSP_mappings:2dey.X&PDB-ENSP_mappings:2dw5.A&PDB-ENSP_mappings:3apm.A&PDB-ENSP_mappings:3apn.A&PDB-ENSP_mappings:3b1t.A&PDB-ENSP_mappings:3b1u.A&PDB-ENSP_mappings:4dkt.A&PDB-ENSP_mappings:4x8c.A&PDB-ENSP_mappings:4x8g.A&PDB-ENSP_mappings:5n0m.A&PDB-…	0	chr1:g.17334004G>C	0	0.4607
chr1	17336167	rs1748033	T	C	60	152	2067	0.404	C	synonymous_variant	LOW	PADI4	ENSG00000159339	Transcript	ENST00000375448.4	protein_coding	4/16	0	ENST00000375448.4:c.349T>C	ENSP00000364597.4:p.Leu117%3D	375/2267	349/1992	117/663	L	Ttg/Ctg	rs1748033	0	1	0	SNV	HGNC	HGNC:18368	YES	1	P1	CCDS180.1	ENSP00000364597	Q9UM07	0	UPI000013DFF1	0	1	0	0	PDB-ENSP_mappings:1wd8.A&PDB-ENSP_mappings:1wd9.A&PDB-ENSP_mappings:1wda.A&Gene3D:2.60.40.1860&PDB-ENSP_mappings:2dew.X&PDB-ENSP_mappings:2dex.X&PDB-ENSP_mappings:2dey.X&PDB-ENSP_mappings:2dw5.A&PDB-ENSP_mappings:3apm.A&PDB-ENSP_mappings:3apn.A&PDB-ENSP_mappings:3b1t.A&PDB-ENSP_mappings:3b1u.A&PDB-ENSP_mappings:4dkt.A&PDB-ENSP_mappings:4x8c.A&PDB-ENSP_mappings:4x8g.A&PDB-ENSP_mappings:5n0m.A&PDB-…	0	chr1:g.17336167T>C	0	0.5401
chr1	17348042	rs2240335	C	A	59	152	2231	0.397	A	synonymous_variant	LOW	PADI4	ENSG00000159339	Transcript	ENST00000375448.4	protein_coding	10/16	0	ENST00000375448.4:c.1149C>A	ENSP00000364597.4:p.Arg383%3D	1175/2267	1149/1992	383/663	R	cgC/cgA	rs2240335	0	1	0	SNV	HGNC	HGNC:18368	YES	1	P1	CCDS180.1	ENSP00000364597	Q9UM07	0	UPI000013DFF1	0	1	0	0	PDB-ENSP_mappings:1wd8.A&PDB-ENSP_mappings:1wd9.A&PDB-ENSP_mappings:1wda.A&PDB-ENSP_mappings:2dew.X&PDB-ENSP_mappings:2dex.X&PDB-ENSP_mappings:2dey.X&PDB-ENSP_mappings:2dw5.A&Gene3D:3.75.10.10&PDB-ENSP_mappings:3apm.A&PDB-ENSP_mappings:3apn.A&PDB-ENSP_mappings:3b1t.A&PDB-ENSP_mappings:3b1u.A&PDB-ENSP_mappings:4dkt.A&PDB-ENSP_mappings:4x8c.A&PDB-ENSP_mappings:4x8g.A&PDB-ENSP_mappings:5n0m.A&PDB-EN…	0	chr1:g.17348042C>A	0.4213	0.3517
chr1	17381106	rs6669650	T	C	14	152	2505	0.09	C	synonymous_variant	LOW	PADI6	ENSG00000276747	Transcript	ENST00000619609.1	protein_coding	5/16	0	ENST00000619609.1:c.495T>C	ENSP00000483125.1:p.Pro165%3D	545/2396	495/2085	165/694	P	ccT/ccC	rs6669650	0	1	0	SNV	HGNC	HGNC:20449	YES	1	P1	CCDS72715.1	ENSP00000483125	Q6TGC4	0	UPI0000253BE7	0	1	0	0	Gene3D:2.60.40.1700&blastprodom:PD936484&Pfam_domain:PF08527&PIRSF_domain:PIRSF001247&hmmpanther:PTHR10837&hmmpanther:PTHR10837:SF4&Superfamily_domains:SSF110083	0	chr1:g.17381106T>C	0.1621	0.1029
chr1	17388476	rs74834315	G	A	41	152	2549	0.263	A	missense_variant	MODERATE	PADI6	ENSG00000276747	Transcript	ENST00000619609.1	protein_coding	7/16	0	ENST00000619609.1:c.775G>A	ENSP00000483125.1:p.Val259Ile	825/2396	775/2085	259/694	V/I	Gtt/Att	rs74834315	0	1	0	SNV	HGNC	HGNC:20449	YES	1	P1	CCDS72715.1	ENSP00000483125	Q6TGC4	0	UPI0000253BE7	0	1	deleterious	benign	Gene3D:2.60.40.1700&blastprodom:PD936484&Pfam_domain:PF08527&PIRSF_domain:PIRSF001247&hmmpanther:PTHR10837&hmmpanther:PTHR10837:SF4&Superfamily_domains:SSF110083	0	chr1:g.17388476G>A	0.0321	0.0734
chr1	17394049	rs12073549	C	T	42	152	2668	0.269	T	synonymous_variant	LOW	PADI6	ENSG00000276747	Transcript	ENST00000619609.1	protein_coding	10/16	0	ENST00000619609.1:c.1149C>T	ENSP00000483125.1:p.Ala383%3D	1199/2396	1149/2085	383/694	A	gcC/gcT	rs12073549	0	1	0	SNV	HGNC	HGNC:20449	YES	1	P1	CCDS72715.1	ENSP00000483125	Q6TGC4	0	UPI0000253BE7	0	1	0	0	Gene3D:3.75.10.10&Pfam_domain:PF03068&PIRSF_domain:PIRSF001247&hmmpanther:PTHR10837&hmmpanther:PTHR10837:SF4&Superfamily_domains:SSF55909	0	chr1:g.17394049C>T	0.1082	0.1059
chr1	17413090	rs942457	G	A	44	152	2336	0.295	A	synonymous_variant	LOW	RCC2	ENSG00000179051	Transcript	ENST00000375436.9	protein_coding	10/13	0	ENST00000375436.9:c.1296C>T	ENSP00000364585.4:p.Ile432%3D	1437/4040	1296/1569	432/522	I	atC/atT	rs942457	0	-1	0	SNV	HGNC	HGNC:30297	YES	1	P1	CCDS181.1	ENSP00000364585	Q9P258	A0A024RAC5	UPI0000074608	0	0	0	0	hmmpanther:PTHR22870:SF257&hmmpanther:PTHR22870&Gene3D:2.130.10.30&Superfamily_domains:SSF50985&PDB-ENSP_mappings:5gwn.A	0	chr1:g.17413090G>A	0.3309	0.3661
chr1	17425593	rs138769299	C	T	8	152	2050	0.051	T	synonymous_variant	LOW	RCC2	ENSG00000179051	Transcript	ENST00000375436.9	protein_coding	4/13	0	ENST00000375436.9:c.471G>A	ENSP00000364585.4:p.Ser157%3D	612/4040	471/1569	157/522	S	tcG/tcA	rs138769299	0	-1	0	SNV	HGNC	HGNC:30297	YES	1	P1	CCDS181.1	ENSP00000364585	Q9P258	A0A024RAC5	UPI0000074608	0	0	0	0	hmmpanther:PTHR22870:SF257&hmmpanther:PTHR22870&Gene3D:2.130.10.30&Superfamily_domains:SSF50985&PDB-ENSP_mappings:5gwn.A	0	chr1:g.17425593C>T	0.0034	0.0023
chr1	17587627	rs35497285	G	A	27	152	2391	0.179	A	missense_variant	MODERATE	ARHGEF10L	ENSG00000074964	Transcript	ENST00000361221.8	protein_coding	3/29	0	ENST00000361221.8:c.205G>A	ENSP00000355060.3:p.Asp69Asn	501/4625	205/3840	69/1279	D/N	Gac/Aac	rs35497285	0	1	0	SNV	HGNC	HGNC:25540	YES	1	P3	CCDS182.1	ENSP00000355060	Q9HCE6	0	UPI00004CA9C5	0	1	tolerated_low_confidence	benign	MobiDB_lite:mobidb-lite&hmmpanther:PTHR12877&hmmpanther:PTHR12877:SF16	0	chr1:g.17587627G>A	0.0927	0.0038
chr1	17654689	rs35255680	A	C	28	152	2227	0.192	C	synonymous_variant	LOW	ARHGEF10L	ENSG00000074964	Transcript	ENST00000361221.8	protein_coding	23/29	0	ENST00000361221.8:c.2448A>C	ENSP00000355060.3:p.Ala816%3D	2744/4625	2448/3840	816/1279	A	gcA/gcC	rs35255680	0	1	0	SNV	HGNC	HGNC:25540	YES	1	P3	CCDS182.1	ENSP00000355060	Q9HCE6	0	UPI00004CA9C5	0	1	0	0	hmmpanther:PTHR12877&hmmpanther:PTHR12877:SF16&Gene3D:2.130.10.10	0	chr1:g.17654689A>C	0.1903	0.298
chr1	17656064	rs867984	G	A	28	152	2164	0.192	A	synonymous_variant	LOW	ARHGEF10L	ENSG00000074964	Transcript	ENST00000361221.8	protein_coding	24/29	0	ENST00000361221.8:c.2667G>A	ENSP00000355060.3:p.Thr889%3D	2963/4625	2667/3840	889/1279	T	acG/acA	rs867984	0	1	0	SNV	HGNC	HGNC:25540	YES	1	P3	CCDS182.1	ENSP00000355060	Q9HCE6	0	UPI00004CA9C5	0	1	0	0	hmmpanther:PTHR12877&hmmpanther:PTHR12877:SF16&Gene3D:2.130.10.10&Superfamily_domains:SSF50978	0	chr1:g.17656064G>A	0.1046	0.0303
chr1	17687659	rs112508108	C	T	15	152	2024	0.096	T	synonymous_variant	LOW	ARHGEF10L	ENSG00000074964	Transcript	ENST00000361221.8	protein_coding	27/29	0	ENST00000361221.8:c.3096C>T	ENSP00000355060.3:p.Ser1032%3D	3392/4625	3096/3840	1032/1279	S	tcC/tcT	rs112508108	0	1	0	SNV	HGNC	HGNC:25540	YES	1	P3	CCDS182.1	ENSP00000355060	Q9HCE6	0	UPI00004CA9C5	0	1	0	0	hmmpanther:PTHR12877&hmmpanther:PTHR12877:SF16&Gene3D:2.130.10.10&Superfamily_domains:SSF50978	0	chr1:g.17687659C>T	0.0192	0.0151
chr1	17696870	rs2270978	C	T	140	152	2282	0.91	T	synonymous_variant	LOW	ARHGEF10L	ENSG00000074964	Transcript	ENST00000361221.8	protein_coding	29/29	0	ENST00000361221.8:c.3330C>T	ENSP00000355060.3:p.Asn1110%3D	3626/4625	3330/3840	1110/1279	N	aaC/aaT	rs2270978	0	1	0	SNV	HGNC	HGNC:25540	YES	1	P3	CCDS182.1	ENSP00000355060	Q9HCE6	0	UPI00004CA9C5	0	1	0	0	hmmpanther:PTHR12877&hmmpanther:PTHR12877:SF16&Gene3D:2.130.10.10&Superfamily_domains:SSF50978	0	chr1:g.17696870C>T	0	0.5855
chr1	17697014	rs2270977	T	C	140	152	2199	0.91	C	synonymous_variant	LOW	ARHGEF10L	ENSG00000074964	Transcript	ENST00000361221.8	protein_coding	29/29	0	ENST00000361221.8:c.3474T>C	ENSP00000355060.3:p.Asp1158%3D	3770/4625	3474/3840	1158/1279	D	gaT/gaC	rs2270977	0	1	0	SNV	HGNC	HGNC:25540	YES	1	P3	CCDS182.1	ENSP00000355060	Q9HCE6	0	UPI00004CA9C5	0	1	0	0	MobiDB_lite:mobidb-lite&hmmpanther:PTHR12877&hmmpanther:PTHR12877:SF16	0	chr1:g.17697014T>C	0.8347	0.7186
chr1	17697195	rs2270976	A	G	140	152	2175	0.91	G	missense_variant	MODERATE	ARHGEF10L	ENSG00000074964	Transcript	ENST00000361221.8	protein_coding	29/29	0	ENST00000361221.8:c.3655A>G	ENSP00000355060.3:p.Ile1219Val	3951/4625	3655/3840	1219/1279	I/V	Atc/Gtc	rs2270976	0	1	0	SNV	HGNC	HGNC:25540	YES	1	P3	CCDS182.1	ENSP00000355060	Q9HCE6	0	UPI00004CA9C5	0	1	tolerated	benign	hmmpanther:PTHR12877&hmmpanther:PTHR12877:SF16	0	chr1:g.17697195A>G	0.8227	0.6694
chr1	17823015	rs694214	G	T	40	152	2307	0.263	T	missense_variant	MODERATE	ACTL8	ENSG00000117148	Transcript	ENST00000375406.2	protein_coding	2/3	0	ENST00000375406.2:c.7G>T	ENSP00000364555.1:p.Ala3Ser	203/1841	7/1101	3/366	A/S	Gca/Tca	rs694214	0	1	0	SNV	HGNC	HGNC:24018	YES	1	P1	CCDS183.1	ENSP00000364555	Q9H568	0	UPI000007008F	0	0	tolerated	benign	SMART_domains:SM00268	0	chr1:g.17823015G>T	0.3057	0.143
chr1	17823071	rs2296035	C	A	140	152	2313	0.923	A	synonymous_variant	LOW	ACTL8	ENSG00000117148	Transcript	ENST00000375406.2	protein_coding	2/3	0	ENST00000375406.2:c.63C>A	ENSP00000364555.1:p.Gly21%3D	259/1841	63/1101	21/366	G	ggC/ggA	rs2296035	0	1	0	SNV	HGNC	HGNC:24018	YES	1	P1	CCDS183.1	ENSP00000364555	Q9H568	0	UPI000007008F	0	0	0	0	hmmpanther:PTHR11937:SF208&hmmpanther:PTHR11937&Gene3D:3.30.420.40&Pfam_domain:PF00022&SMART_domains:SM00268&Superfamily_domains:SSF53067	0	chr1:g.17823071C>A	0.4828	0.3215
chr1	18481042	rs7512414	G	T	16	152	2154	0.103	T	missense_variant	MODERATE	KLHDC7A	ENSG00000179023	Transcript	ENST00000400664.2	protein_coding	1/1	0	ENST00000400664.2:c.61G>T	ENSP00000383505.1:p.Val21Leu	61/5145	61/2334	21/777	V/L	Gtg/Ttg	rs7512414	0	1	0	SNV	HGNC	HGNC:26791	YES	0	P1	CCDS185.2	ENSP00000383505	Q5VTJ3	0	UPI0000E0501F	0	0	tolerated	benign	Transmembrane_helices:TMhelix&Low_complexity_(Seg):seg	0	chr1:g.18481042G>T	0.0944	0.1233
chr1	18481126	rs34109355	G	C	17	152	2028	0.109	C	missense_variant	MODERATE	KLHDC7A	ENSG00000179023	Transcript	ENST00000400664.2	protein_coding	1/1	0	ENST00000400664.2:c.145G>C	ENSP00000383505.1:p.Gly49Arg	145/5145	145/2334	49/777	G/R	Ggt/Cgt	rs34109355	0	1	0	SNV	HGNC	HGNC:26791	YES	0	P1	CCDS185.2	ENSP00000383505	Q5VTJ3	0	UPI0000E0501F	0	0	deleterious	probably_damaging	MobiDB_lite:mobidb-lite	0	chr1:g.18481126G>C	0.0944	0.1233
chr1	18481261	rs34976233	G	A	17	152	2222	0.109	A	missense_variant	MODERATE	KLHDC7A	ENSG00000179023	Transcript	ENST00000400664.2	protein_coding	1/1	0	ENST00000400664.2:c.280G>A	ENSP00000383505.1:p.Gly94Ser	280/5145	280/2334	94/777	G/S	Ggc/Agc	rs34976233	0	1	0	SNV	HGNC	HGNC:26791	YES	0	P1	CCDS185.2	ENSP00000383505	Q5VTJ3	0	UPI0000E0501F	0	0	tolerated	benign	MobiDB_lite:mobidb-lite	0	chr1:g.18481261G>A	0.0944	0.1233
chr1	18481287	rs35013594	C	T	17	152	2201	0.109	T	synonymous_variant	LOW	KLHDC7A	ENSG00000179023	Transcript	ENST00000400664.2	protein_coding	1/1	0	ENST00000400664.2:c.306C>T	ENSP00000383505.1:p.Gly102%3D	306/5145	306/2334	102/777	G	ggC/ggT	rs35013594	0	1	0	SNV	HGNC	HGNC:26791	YES	0	P1	CCDS185.2	ENSP00000383505	Q5VTJ3	0	UPI0000E0501F	0	0	0	0	MobiDB_lite:mobidb-lite	0	chr1:g.18481287C>T	0.0889	0.1021
chr1	18481403	rs2992755	C	G	142	152	2304	0.929	G	missense_variant	MODERATE	KLHDC7A	ENSG00000179023	Transcript	ENST00000400664.2	protein_coding	1/1	0	ENST00000400664.2:c.422C>G	ENSP00000383505.1:p.Pro141Arg	422/5145	422/2334	141/777	P/R	cCc/cGc	rs2992755	0	1	0	SNV	HGNC	HGNC:26791	YES	0	P1	CCDS185.2	ENSP00000383505	Q5VTJ3	0	UPI0000E0501F	0	0	tolerated	benign	MobiDB_lite:mobidb-lite&MobiDB_lite:mobidb-lite	0	chr1:g.18481403C>G	0	0.5688
chr1	18481444	rs2992754	C	A	68	152	2194	0.449	A	missense_variant	MODERATE	KLHDC7A	ENSG00000179023	Transcript	ENST00000400664.2	protein_coding	1/1	0	ENST00000400664.2:c.463C>A	ENSP00000383505.1:p.Pro155Thr	463/5145	463/2334	155/777	P/T	Cct/Act	rs2992754	0	1	0	SNV	HGNC	HGNC:26791	YES	0	P1	CCDS185.2	ENSP00000383505	Q5VTJ3	0	UPI0000E0501F	0	0	tolerated	benign	hmmpanther:PTHR24412&hmmpanther:PTHR24412:SF242	0	chr1:g.18481444C>A	0.2668	0.174
chr1	18481459	rs11261022	C	A	57	152	2267	0.372	A	missense_variant	MODERATE	KLHDC7A	ENSG00000179023	Transcript	ENST00000400664.2	protein_coding	1/1	0	ENST00000400664.2:c.478C>A	ENSP00000383505.1:p.Arg160Ser	478/5145	478/2334	160/777	R/S	Cgc/Agc	rs11261022	0	1	0	SNV	HGNC	HGNC:26791	YES	0	P1	CCDS185.2	ENSP00000383505	Q5VTJ3	0	UPI0000E0501F	0	0	tolerated	benign	hmmpanther:PTHR24412&hmmpanther:PTHR24412:SF242	0	chr1:g.18481459C>A	0.2796	0.2534
chr1	18481562	rs7515150	G	C	17	152	2152	0.109	C	missense_variant	MODERATE	KLHDC7A	ENSG00000179023	Transcript	ENST00000400664.2	protein_coding	1/1	0	ENST00000400664.2:c.581G>C	ENSP00000383505.1:p.Arg194Pro	581/5145	581/2334	194/777	R/P	cGt/cCt	rs7515150	0	1	0	SNV	HGNC	HGNC:26791	YES	0	P1	CCDS185.2	ENSP00000383505	Q5VTJ3	0	UPI0000E0501F	0	0	tolerated	benign	hmmpanther:PTHR24412&hmmpanther:PTHR24412:SF242	0	chr1:g.18481562G>C	0.0944	0.1233
chr1	18481575	rs7528572	A	G	17	152	2115	0.109	G	synonymous_variant	LOW	KLHDC7A	ENSG00000179023	Transcript	ENST00000400664.2	protein_coding	1/1	0	ENST00000400664.2:c.594A>G	ENSP00000383505.1:p.Gly198%3D	594/5145	594/2334	198/777	G	ggA/ggG	rs7528572	0	1	0	SNV	HGNC	HGNC:26791	YES	0	P1	CCDS185.2	ENSP00000383505	Q5VTJ3	0	UPI0000E0501F	0	0	0	0	hmmpanther:PTHR24412&hmmpanther:PTHR24412:SF242	0	chr1:g.18481575A>G	0.0944	0.1233
chr1	18481798	rs2992753	C	A	142	152	1990	0.929	A	missense_variant	MODERATE	KLHDC7A	ENSG00000179023	Transcript	ENST00000400664.2	protein_coding	1/1	0	ENST00000400664.2:c.817C>A	ENSP00000383505.1:p.His273Asn	817/5145	817/2334	273/777	H/N	Cat/Aat	rs2992753	0	1	0	SNV	HGNC	HGNC:26791	YES	0	P1	CCDS185.2	ENSP00000383505	Q5VTJ3	0	UPI0000E0501F	0	0	tolerated	benign	hmmpanther:PTHR24412&hmmpanther:PTHR24412:SF242	0	chr1:g.18481798C>A	0.6729	0.6604
chr1	18481971	rs3007718	T	A	142	152	2054	0.929	A	synonymous_variant	LOW	KLHDC7A	ENSG00000179023	Transcript	ENST00000400664.2	protein_coding	1/1	0	ENST00000400664.2:c.990T>A	ENSP00000383505.1:p.Ala330%3D	990/5145	990/2334	330/777	A	gcT/gcA	rs3007718	0	1	0	SNV	HGNC	HGNC:26791	YES	0	P1	CCDS185.2	ENSP00000383505	Q5VTJ3	0	UPI0000E0501F	0	0	0	0	MobiDB_lite:mobidb-lite&hmmpanther:PTHR24412&hmmpanther:PTHR24412:SF242	0	chr1:g.18481971T>A	0.6727	0.6611
chr1	18482032	rs2992752	A	C	142	152	2165	0.929	C	missense_variant	MODERATE	KLHDC7A	ENSG00000179023	Transcript	ENST00000400664.2	protein_coding	1/1	0	ENST00000400664.2:c.1051A>C	ENSP00000383505.1:p.Thr351Pro	1051/5145	1051/2334	351/777	T/P	Aca/Cca	rs2992752	0	1	0	SNV	HGNC	HGNC:26791	YES	0	P1	CCDS185.2	ENSP00000383505	Q5VTJ3	0	UPI0000E0501F	0	0	tolerated	benign	MobiDB_lite:mobidb-lite&hmmpanther:PTHR24412&hmmpanther:PTHR24412:SF242	0	chr1:g.18482032A>C	0	0.6611
chr1	18482217	rs2992751	G	C	68	152	2139	0.449	C	synonymous_variant	LOW	KLHDC7A	ENSG00000179023	Transcript	ENST00000400664.2	protein_coding	1/1	0	ENST00000400664.2:c.1236G>C	ENSP00000383505.1:p.Gly412%3D	1236/5145	1236/2334	412/777	G	ggG/ggC	rs2992751	0	1	0	SNV	HGNC	HGNC:26791	YES	0	P1	CCDS185.2	ENSP00000383505	Q5VTJ3	0	UPI0000E0501F	0	0	0	0	hmmpanther:PTHR24412&hmmpanther:PTHR24412:SF242	0	chr1:g.18482217G>C	0.2638	0.1725
chr1	18691911	rs2076020	G	A	28	152	1896	0.179	A	synonymous_variant	LOW	PAX7	ENSG00000009709	Transcript	ENST00000375375.7	protein_coding	5/8	0	ENST00000375375.7:c.744G>A	ENSP00000364524.3:p.Glu248%3D	1342/2260	744/1563	248/520	E	gaG/gaA	rs2076020	0	1	0	SNV	HGNC	HGNC:8621	YES	1	0	CCDS186.1	ENSP00000364524	P23759	0	UPI000004A132	0	1	0	0	Conserved_Domains:cd00086&Gene3D:1.10.10.60&Pfam_domain:PF00046&SMART_domains:SM00389&Superfamily_domains:SSF46689&PROSITE_profiles:PS50071&hmmpanther:PTHR24329:SF248&hmmpanther:PTHR24329	0	chr1:g.18691911G>A	0.101	0.0061
chr1	18691938	rs2076019	A	C	28	152	1940	0.179	C	synonymous_variant	LOW	PAX7	ENSG00000009709	Transcript	ENST00000375375.7	protein_coding	5/8	0	ENST00000375375.7:c.771A>C	ENSP00000364524.3:p.Thr257%3D	1369/2260	771/1563	257/520	T	acA/acC	rs2076019	0	1	0	SNV	HGNC	HGNC:8621	YES	1	0	CCDS186.1	ENSP00000364524	P23759	0	UPI000004A132	0	1	0	0	Conserved_Domains:cd00086&Gene3D:1.10.10.60&Pfam_domain:PF00046&SMART_domains:SM00389&Superfamily_domains:SSF46689&PROSITE_profiles:PS50071&hmmpanther:PTHR24329:SF248&hmmpanther:PTHR24329&PROSITE_patterns:PS00027	0	chr1:g.18691938A>C	0.1248	0.0499
chr1	18700745	rs2743201	A	G	89	152	2056	0.577	G	synonymous_variant	LOW	PAX7	ENSG00000009709	Transcript	ENST00000375375.7	protein_coding	6/8	0	ENST00000375375.7:c.879A>G	ENSP00000364524.3:p.Pro293%3D	1477/2260	879/1563	293/520	P	ccA/ccG	rs2743201	0	1	0	SNV	HGNC	HGNC:8621	YES	1	0	CCDS186.1	ENSP00000364524	P23759	0	UPI000004A132	0	1	0	0	hmmpanther:PTHR24329:SF248&hmmpanther:PTHR24329	0	chr1:g.18700745A>G	0.4886	0.643
chr1	18839800	rs12033832	G	A	23	152	2168	0.147	A	synonymous_variant	LOW	TAS1R2	ENSG00000179002	Transcript	ENST00000375371.3	protein_coding	6/6	0	ENST00000375371.3:c.2319C>T	ENSP00000364520.3:p.Ser773%3D	2341/2542	2319/2520	773/839	S	tcC/tcT	rs12033832	0	-1	0	SNV	HGNC	HGNC:14905	YES	2	P1	CCDS187.1	ENSP00000364520	Q8TE23	0	UPI0000456168	0	0	0	0	PROSITE_profiles:PS50259&Conserved_Domains:cd15288&hmmpanther:PTHR24061:SF441&hmmpanther:PTHR24061&Pfam_domain:PF00003&Prints_domain:PR00248&Transmembrane_helices:TMhelix	0	chr1:g.18839800G>A	0.2995	0.2254
chr1	18849352	rs28374389	T	C	46	152	1816	0.308	C	missense_variant	MODERATE	TAS1R2	ENSG00000179002	Transcript	ENST00000375371.3	protein_coding	4/6	0	ENST00000375371.3:c.1456A>G	ENSP00000364520.3:p.Ile486Val	1478/2542	1456/2520	486/839	I/V	Atc/Gtc	rs28374389	0	-1	0	SNV	HGNC	HGNC:14905	YES	2	P1	CCDS187.1	ENSP00000364520	Q8TE23	0	UPI0000456168	0	0	tolerated	benign	hmmpanther:PTHR24061:SF441&hmmpanther:PTHR24061	0	chr1:g.18849352T>C	0.126	0.1369
chr1	18854521	rs34447754	G	C	11	152	2026	0.071	C	missense_variant	MODERATE	TAS1R2	ENSG00000179002	Transcript	ENST00000375371.3	protein_coding	3/6	0	ENST00000375371.3:c.949C>G	ENSP00000364520.3:p.Arg317Gly	971/2542	949/2520	317/839	R/G	Cgc/Ggc	rs34447754	0	-1	0	SNV	HGNC	HGNC:14905	YES	2	P1	CCDS187.1	ENSP00000364520	Q8TE23	0	UPI0000456168	0	0	tolerated	benign	Conserved_Domains:cd06363&hmmpanther:PTHR24061:SF441&hmmpanther:PTHR24061&Pfam_domain:PF01094&Gene3D:3.40.50.2300&Gene3D:3.40.50.2300&Superfamily_domains:SSF53822	0	chr1:g.18854521G>C	0.2382	0.2602
chr1	18854588	rs28470550	A	C	12	152	2174	0.077	C	synonymous_variant	LOW	TAS1R2	ENSG00000179002	Transcript	ENST00000375371.3	protein_coding	3/6	0	ENST00000375371.3:c.882T>G	ENSP00000364520.3:p.Thr294%3D	904/2542	882/2520	294/839	T	acT/acG	rs28470550	0	-1	0	SNV	HGNC	HGNC:14905	YES	2	P1	CCDS187.1	ENSP00000364520	Q8TE23	0	UPI0000456168	0	0	0	0	Conserved_Domains:cd06363&hmmpanther:PTHR24061:SF441&hmmpanther:PTHR24061&Pfam_domain:PF01094&Gene3D:3.40.50.2300&Gene3D:3.40.50.2300&Superfamily_domains:SSF53822	0	chr1:g.18854588A>C	0.2388	0.2602
chr1	18854899	rs35874116	T	C	11	152	2383	0.071	C	missense_variant	MODERATE	TAS1R2	ENSG00000179002	Transcript	ENST00000375371.3	protein_coding	3/6	0	ENST00000375371.3:c.571A>G	ENSP00000364520.3:p.Ile191Val	593/2542	571/2520	191/839	I/V	Atc/Gtc	rs35874116&CM109811	0	-1	0	SNV	HGNC	HGNC:14905	YES	2	P1	CCDS187.1	ENSP00000364520	Q8TE23	0	UPI0000456168	0	0	tolerated	benign	Conserved_Domains:cd06363&hmmpanther:PTHR24061:SF441&hmmpanther:PTHR24061&Pfam_domain:PF01094&Gene3D:3.40.50.2300&Superfamily_domains:SSF53822&Prints_domain:PR00248	0	chr1:g.18854899T>C	0.267	0.3389
chr1	18857583	rs68081213	A	G	11	152	2555	0.071	G	synonymous_variant	LOW	TAS1R2	ENSG00000179002	Transcript	ENST00000375371.3	protein_coding	2/6	0	ENST00000375371.3:c.231T>C	ENSP00000364520.3:p.Phe77%3D	253/2542	231/2520	77/839	F	ttT/ttC	rs68081213	0	-1	0	SNV	HGNC	HGNC:14905	YES	2	P1	CCDS187.1	ENSP00000364520	Q8TE23	0	UPI0000456168	0	0	0	0	Conserved_Domains:cd06363&hmmpanther:PTHR24061:SF441&hmmpanther:PTHR24061&Pfam_domain:PF01094&Gene3D:3.40.50.2300&Superfamily_domains:SSF53822&Prints_domain:PR00248	0	chr1:g.18857583A>G	0.2758	0.3631
chr1	18859635	rs9701796	G	C	139	152	2673	0.917	C	missense_variant	MODERATE	TAS1R2	ENSG00000179002	Transcript	ENST00000375371.3	protein_coding	1/6	0	ENST00000375371.3:c.26C>G	ENSP00000364520.3:p.Ser9Cys	48/2542	26/2520	9/839	S/C	tCc/tGc	rs9701796	0	-1	0	SNV	HGNC	HGNC:14905	YES	2	P1	CCDS187.1	ENSP00000364520	Q8TE23	0	UPI0000456168	0	0	tolerated_low_confidence	benign	hmmpanther:PTHR24061:SF441&hmmpanther:PTHR24061&Cleavage_site_(Signalp):SignalP-noTM	0	chr1:g.18859635G>C	0.7979	0.8207
chr1	18875462	rs2230708	A	G	124	152	2269	0.821	G	synonymous_variant	LOW	ALDH4A1	ENSG00000159423	Transcript	ENST00000375341.8	protein_coding	13/15	0	ENST00000375341.8:c.1380T>C	ENSP00000364490.3:p.Asp460%3D	1412/3139	1380/1692	460/563	D	gaT/gaC	rs2230708	0	-1	0	SNV	HGNC	HGNC:406	YES	1	P1	CCDS188.1	ENSP00000364490	P30038	A0A024RAD8	UPI000007418C	0	1	0	0	Conserved_Domains:cd07123&hmmpanther:PTHR14516&Pfam_domain:PF00171&TIGRFAM_domain:TIGR01236&Gene3D:3.40.605.10&Gene3D:3.40.309.10&Superfamily_domains:SSF53720&PDB-ENSP_mappings:4oe5.D&PDB-ENSP_mappings:4oe5.C&PDB-ENSP_mappings:4oe5.B&PDB-ENSP_mappings:4oe5.A&PDB-ENSP_mappings:3v9i.D&PDB-ENSP_mappings:3v9i.C&PDB-ENSP_mappings:3v9i.B&PDB-ENSP_mappings:3v9i.A&PDB-ENSP_mappings:3v9h.D&PDB-ENSP_mappin…	0	chr1:g.18875462A>G	0	0.705
chr1	18876402	rs2230707	G	A	124	152	1898	0.821	A	synonymous_variant	LOW	ALDH4A1	ENSG00000159423	Transcript	ENST00000375341.8	protein_coding	12/15	0	ENST00000375341.8:c.1251C>T	ENSP00000364490.3:p.Ala417%3D	1283/3139	1251/1692	417/563	A	gcC/gcT	rs2230707	0	-1	0	SNV	HGNC	HGNC:406	YES	1	P1	CCDS188.1	ENSP00000364490	P30038	A0A024RAD8	UPI000007418C	0	1	0	0	Conserved_Domains:cd07123&hmmpanther:PTHR14516&Pfam_domain:PF00171&TIGRFAM_domain:TIGR01236&Gene3D:3.40.605.10&Gene3D:3.40.309.10&Superfamily_domains:SSF53720&PDB-ENSP_mappings:4oe5.D&PDB-ENSP_mappings:4oe5.C&PDB-ENSP_mappings:4oe5.B&PDB-ENSP_mappings:4oe5.A&PDB-ENSP_mappings:3v9i.D&PDB-ENSP_mappings:3v9i.C&PDB-ENSP_mappings:3v9i.B&PDB-ENSP_mappings:3v9i.A&PDB-ENSP_mappings:3v9h.D&PDB-ENSP_mappin…	0	chr1:g.18876402G>A	0.516	0.4569
chr1	18876432	rs2230706	T	C	124	152	1886	0.821	C	synonymous_variant	LOW	ALDH4A1	ENSG00000159423	Transcript	ENST00000375341.8	protein_coding	12/15	0	ENST00000375341.8:c.1221A>G	ENSP00000364490.3:p.Ala407%3D	1253/3139	1221/1692	407/563	A	gcA/gcG	rs2230706	0	-1	0	SNV	HGNC	HGNC:406	YES	1	P1	CCDS188.1	ENSP00000364490	P30038	A0A024RAD8	UPI000007418C	0	1	0	0	Conserved_Domains:cd07123&hmmpanther:PTHR14516&Pfam_domain:PF00171&TIGRFAM_domain:TIGR01236&Gene3D:3.40.605.10&Gene3D:3.40.309.10&Superfamily_domains:SSF53720&PDB-ENSP_mappings:4oe5.D&PDB-ENSP_mappings:4oe5.C&PDB-ENSP_mappings:4oe5.B&PDB-ENSP_mappings:4oe5.A&PDB-ENSP_mappings:3v9i.D&PDB-ENSP_mappings:3v9i.C&PDB-ENSP_mappings:3v9i.B&PDB-ENSP_mappings:3v9i.A&PDB-ENSP_mappings:3v9h.D&PDB-ENSP_mappin…	0	chr1:g.18876432T>C	0	0.4728
chr1	18877503	rs2230705	C	G	119	152	2167	0.788	G	synonymous_variant	LOW	ALDH4A1	ENSG00000159423	Transcript	ENST00000375341.8	protein_coding	10/15	0	ENST00000375341.8:c.1050G>C	ENSP00000364490.3:p.Ala350%3D	1082/3139	1050/1692	350/563	A	gcG/gcC	rs2230705	0	-1	0	SNV	HGNC	HGNC:406	YES	1	P1	CCDS188.1	ENSP00000364490	P30038	A0A024RAD8	UPI000007418C	0	1	0	0	Conserved_Domains:cd07123&hmmpanther:PTHR14516&PROSITE_patterns:PS00070&Pfam_domain:PF00171&TIGRFAM_domain:TIGR01236&Gene3D:3.40.605.10&Gene3D:3.40.309.10&Superfamily_domains:SSF53720&PDB-ENSP_mappings:4oe5.D&PDB-ENSP_mappings:4oe5.C&PDB-ENSP_mappings:4oe5.B&PDB-ENSP_mappings:4oe5.A&PDB-ENSP_mappings:3v9i.D&PDB-ENSP_mappings:3v9i.C&PDB-ENSP_mappings:3v9i.B&PDB-ENSP_mappings:3v9i.A&PDB-ENSP_mappin…	0	chr1:g.18877503C>G	0	0.733
chr1	19084635	rs1043905	A	G	142	152	2330	0.936	G	synonymous_variant	LOW	UBR4	ENSG00000127481	Transcript	ENST00000375254.8	protein_coding	102/106	0	ENST00000375254.8:c.14877T>C	ENSP00000364403.3:p.His4959%3D	14895/15892	14877/15552	4959/5183	H	caT/caC	rs1043905	0	-1	0	SNV	HGNC	HGNC:30313	YES	1	P1	CCDS189.1	ENSP00000364403	Q5T4S7	0	UPI000021276F	0	0	0	0	hmmpanther:PTHR21725&Pfam_domain:PF13764	0	chr1:g.19084635A>G	0	0.8366
chr1	19086767	rs12584	T	A	140	152	2587	0.923	A	missense_variant	MODERATE	UBR4	ENSG00000127481	Transcript	ENST00000375254.8	protein_coding	100/106	0	ENST00000375254.8:c.14599A>T	ENSP00000364403.3:p.Met4867Leu	14617/15892	14599/15552	4867/5183	M/L	Atg/Ttg	rs12584	0	-1	0	SNV	HGNC	HGNC:30313	YES	1	P1	CCDS189.1	ENSP00000364403	Q5T4S7	0	UPI000021276F	0	0	deleterious	benign	hmmpanther:PTHR21725&Pfam_domain:PF13764	0	chr1:g.19086767T>A	0	0.5408
chr1	19088810	rs1043899	C	T	140	152	2472	0.923	T	synonymous_variant	LOW	UBR4	ENSG00000127481	Transcript	ENST00000375254.8	protein_coding	98/106	0	ENST00000375254.8:c.14379G>A	ENSP00000364403.3:p.Lys4793%3D	14397/15892	14379/15552	4793/5183	K	aaG/aaA	rs1043899	0	-1	0	SNV	HGNC	HGNC:30313	YES	1	P1	CCDS189.1	ENSP00000364403	Q5T4S7	0	UPI000021276F	0	0	0	0	hmmpanther:PTHR21725&Pfam_domain:PF13764&Low_complexity_(Seg):seg	0	chr1:g.19088810C>T	0	0.5091
chr1	19095566	rs2236378	G	A	15	152	2683	0.096	A	synonymous_variant	LOW	UBR4	ENSG00000127481	Transcript	ENST00000375254.8	protein_coding	93/106	0	ENST00000375254.8:c.13605C>T	ENSP00000364403.3:p.Val4535%3D	13623/15892	13605/15552	4535/5183	V	gtC/gtT	rs2236378	0	-1	0	SNV	HGNC	HGNC:30313	YES	1	P1	CCDS189.1	ENSP00000364403	Q5T4S7	0	UPI000021276F	0	0	0	0	hmmpanther:PTHR21725&Pfam_domain:PF13764&Superfamily_domains:SSF48371	0	chr1:g.19095566G>A	0.0262	0.0174
chr1	19106955	rs6426677	A	G	141	152	2351	0.929	G	synonymous_variant	LOW	UBR4	ENSG00000127481	Transcript	ENST00000375254.8	protein_coding	82/106	0	ENST00000375254.8:c.12117T>C	ENSP00000364403.3:p.Val4039%3D	12135/15892	12117/15552	4039/5183	V	gtT/gtC	rs6426677	0	-1	0	SNV	HGNC	HGNC:30313	YES	1	P1	CCDS189.1	ENSP00000364403	Q5T4S7	0	UPI000021276F	0	0	0	0	hmmpanther:PTHR21725&Superfamily_domains:SSF48371	0	chr1:g.19106955A>G	0	0.8366
chr1	19121349	rs1044010	C	G	140	152	2478	0.923	G	synonymous_variant	LOW	UBR4	ENSG00000127481	Transcript	ENST00000375254.8	protein_coding	68/106	0	ENST00000375254.8:c.9981G>C	ENSP00000364403.3:p.Leu3327%3D	9999/15892	9981/15552	3327/5183	L	ctG/ctC	rs1044010	0	-1	0	SNV	HGNC	HGNC:30313	YES	1	P1	CCDS189.1	ENSP00000364403	Q5T4S7	0	UPI000021276F	0	0	0	0	hmmpanther:PTHR21725	0	chr1:g.19121349C>G	0.6004	0.5424
chr1	19144894	rs2274000	A	G	16	152	1606	0.103	G	synonymous_variant	LOW	UBR4	ENSG00000127481	Transcript	ENST00000375254.8	protein_coding	54/106	0	ENST00000375254.8:c.7959T>C	ENSP00000364403.3:p.Ile2653%3D	7977/15892	7959/15552	2653/5183	I	atT/atC	rs2274000&COSM146426&COSM3677507	0	-1	0	SNV	HGNC	HGNC:30313	YES	1	P1	CCDS189.1	ENSP00000364403	Q5T4S7	0	UPI000021276F	0	0	0	0	hmmpanther:PTHR21725	0	chr1:g.19144894A>G	0.1062	0.2905
chr1	19173066	rs16862578	T	C	29	152	2299	0.199	C	missense_variant	MODERATE	UBR4	ENSG00000127481	Transcript	ENST00000375254.8	protein_coding	25/106	0	ENST00000375254.8:c.3319A>G	ENSP00000364403.3:p.Thr1107Ala	3337/15892	3319/15552	1107/5183	T/A	Acc/Gcc	rs16862578	0	-1	0	SNV	HGNC	HGNC:30313	YES	1	P1	CCDS189.1	ENSP00000364403	Q5T4S7	0	UPI000021276F	0	0	tolerated	benign	hmmpanther:PTHR21725&Superfamily_domains:SSF48371	0	chr1:g.19173066T>C	0.1386	0.2814
chr1	19177633	rs201374715	G	C	8	152	1894	0.058	C	missense_variant	MODERATE	UBR4	ENSG00000127481	Transcript	ENST00000375254.8	protein_coding	19/106	0	ENST00000375254.8:c.2465C>G	ENSP00000364403.3:p.Thr822Ser	2483/15892	2465/15552	822/5183	T/S	aCc/aGc	rs201374715	0	-1	0	SNV	HGNC	HGNC:30313	YES	1	P1	CCDS189.1	ENSP00000364403	Q5T4S7	0	UPI000021276F	0	0	tolerated	benign	hmmpanther:PTHR21725&Superfamily_domains:SSF48371	0	chr1:g.19177633G>C	0.0002	0
chr1	19238844	rs709682	C	T	15	152	2403	0.096	T	missense_variant	MODERATE	EMC1	ENSG00000127463	Transcript	ENST00000477853.6	protein_coding	10/23	0	ENST00000477853.6:c.1040G>A	ENSP00000420608.1:p.Ser347Asn	1055/6640	1040/2982	347/993	S/N	aGt/aAt	rs709682	0	-1	0	SNV	HGNC	HGNC:28957	YES	1	P3	CCDS190.1	ENSP00000420608	Q8N766	0	UPI0000070A23	0	1	tolerated	benign	hmmpanther:PTHR21573&Low_complexity_(Seg):seg	0	chr1:g.19238844C>T	0.1701	0.3162
chr1	19238850	rs709683	C	G	107	152	2528	0.699	G	missense_variant	MODERATE	EMC1	ENSG00000127463	Transcript	ENST00000477853.6	protein_coding	10/23	0	ENST00000477853.6:c.1034G>C	ENSP00000420608.1:p.Ser345Thr	1049/6640	1034/2982	345/993	S/T	aGt/aCt	rs709683	0	-1	0	SNV	HGNC	HGNC:28957	YES	1	P3	CCDS190.1	ENSP00000420608	Q8N766	0	UPI0000070A23	0	1	tolerated	benign	hmmpanther:PTHR21573&Low_complexity_(Seg):seg	0	chr1:g.19238850C>G	0.5723	0.7315
chr1	19239888	rs3850531	A	G	14	152	2414	0.09	G	missense_variant	MODERATE	EMC1	ENSG00000127463	Transcript	ENST00000477853.6	protein_coding	8/23	0	ENST00000477853.6:c.884T>C	ENSP00000420608.1:p.Leu295Ser	899/6640	884/2982	295/993	L/S	tTg/tCg	rs3850531	0	-1	0	SNV	HGNC	HGNC:28957	YES	1	P3	CCDS190.1	ENSP00000420608	Q8N766	0	UPI0000070A23	0	1	deleterious	possibly_damaging	hmmpanther:PTHR21573	0	chr1:g.19239888A>G	0.0204	0
chr1	19240387	rs12084825	C	T	27	152	2369	0.186	T	synonymous_variant	LOW	EMC1	ENSG00000127463	Transcript	ENST00000477853.6	protein_coding	7/23	0	ENST00000477853.6:c.696G>A	ENSP00000420608.1:p.Glu232%3D	711/6640	696/2982	232/993	E	gaG/gaA	rs12084825	0	-1	0	SNV	HGNC	HGNC:28957	YES	1	P3	CCDS190.1	ENSP00000420608	Q8N766	0	UPI0000070A23	0	1	0	0	hmmpanther:PTHR21573	0	chr1:g.19240387C>T	0.0859	0.1051
chr1	19243652	rs6661253	G	A	14	152	2533	0.09	A	synonymous_variant	LOW	EMC1	ENSG00000127463	Transcript	ENST00000477853.6	protein_coding	4/23	0	ENST00000477853.6:c.342C>T	ENSP00000420608.1:p.Ile114%3D	357/6640	342/2982	114/993	I	atC/atT	rs6661253	0	-1	0	SNV	HGNC	HGNC:28957	YES	1	P3	CCDS190.1	ENSP00000420608	Q8N766	0	UPI0000070A23	0	1	0	0	Pfam_domain:PF13360&hmmpanther:PTHR21573&Superfamily_domains:SSF50998	0	chr1:g.19243652G>A	0.0381	0.1241
chr1	19257510	rs1042380	G	A	16	152	2472	0.103	A	synonymous_variant	LOW	MRTO4	ENSG00000053372	Transcript	ENST00000330263.5	protein_coding	5/8	0	ENST00000330263.5:c.330G>A	ENSP00000364320.3:p.Glu110%3D	361/2049	330/720	110/239	E	gaG/gaA	rs1042380	0	1	0	SNV	HGNC	HGNC:18477	YES	1	P1	CCDS191.1	ENSP00000364320	Q9UKD2	A0A024RAE1	UPI00000467E9	0	0	0	0	Conserved_Domains:cd05796&hmmpanther:PTHR21141:SF37&hmmpanther:PTHR21141&Gene3D:3.30.70.1730&Pfam_domain:PF00466&Superfamily_domains:SSF160369	0	chr1:g.19257510G>A	0.2514	0.4932
chr1	19258713	rs2294939	G	A	15	152	2152	0.096	A	synonymous_variant	LOW	MRTO4	ENSG00000053372	Transcript	ENST00000330263.5	protein_coding	8/8	0	ENST00000330263.5:c.603G>A	ENSP00000364320.3:p.Lys201%3D	634/2049	603/720	201/239	K	aaG/aaA	rs2294939	0	1	0	SNV	HGNC	HGNC:18477	YES	1	P1	CCDS191.1	ENSP00000364320	Q9UKD2	A0A024RAE1	UPI00000467E9	0	0	0	0	hmmpanther:PTHR21141:SF37&hmmpanther:PTHR21141&Gene3D:3.30.70.1730&Gene3D:3.90.105.20	0	chr1:g.19258713G>A	0.1092	0.087
chr1	19268643	rs2235795	C	T	126	152	1964	0.827	T	missense_variant	MODERATE	AKR7L	ENSG00000211454	Transcript	ENST00000651966.1	protein_coding	6/7	0	ENST00000651966.1:c.763G>A	ENSP00000499075.1:p.Ala255Thr	763/996	763/996	255/331	A/T	Gcg/Acg	rs2235795	0	-1	0	SNV	HGNC	HGNC:24056	YES	0	P2	CCDS192.2	ENSP00000499075	0	0	UPI000974DABE	0	0	tolerated	benign	Gene3D:3.20.20.100&Pfam_domain:PF00248&hmmpanther:PTHR43625&hmmpanther:PTHR43625:SF3&Superfamily_domains:SSF51430&Conserved_Domains:cd06660	0	chr1:g.19268643C>T	0.6651	0.3964
chr1	19269630	rs2235794	C	T	126	152	2332	0.827	T	missense_variant	MODERATE	AKR7L	ENSG00000211454	Transcript	ENST00000651966.1	protein_coding	4/7	0	ENST00000651966.1:c.557G>A	ENSP00000499075.1:p.Cys186Tyr	557/996	557/996	186/331	C/Y	tGc/tAc	rs2235794	0	-1	0	SNV	HGNC	HGNC:24056	YES	0	P2	CCDS192.2	ENSP00000499075	0	0	UPI000974DABE	0	0	deleterious	probably_damaging	Gene3D:3.20.20.100&Pfam_domain:PF00248&hmmpanther:PTHR43625&hmmpanther:PTHR43625:SF3&Superfamily_domains:SSF51430&Conserved_Domains:cd06660	0	chr1:g.19269630C>T	0	0.3964
chr1	19269662	rs6665756	G	T	126	152	2246	0.827	T	synonymous_variant	LOW	AKR7L	ENSG00000211454	Transcript	ENST00000651966.1	protein_coding	4/7	0	ENST00000651966.1:c.525C>A	ENSP00000499075.1:p.Thr175%3D	525/996	525/996	175/331	T	acC/acA	rs6665756	0	-1	0	SNV	HGNC	HGNC:24056	YES	0	P2	CCDS192.2	ENSP00000499075	0	0	UPI000974DABE	0	0	0	0	Gene3D:3.20.20.100&Pfam_domain:PF00248&hmmpanther:PTHR43625&hmmpanther:PTHR43625:SF3&Superfamily_domains:SSF51430&Conserved_Domains:cd06660	0	chr1:g.19269662G>T	0	0.3986
chr1	19270795	rs116080943	C	G	36	152	2186	0.237	G	missense_variant	MODERATE	AKR7L	ENSG00000211454	Transcript	ENST00000651966.1	protein_coding	2/7	0	ENST00000651966.1:c.355G>C	ENSP00000499075.1:p.Ala119Pro	355/996	355/996	119/331	A/P	Gcc/Ccc	rs116080943	0	-1	0	SNV	HGNC	HGNC:24056	YES	0	P2	CCDS192.2	ENSP00000499075	0	0	UPI000974DABE	0	0	deleterious	benign	Gene3D:3.20.20.100&Pfam_domain:PF00248&hmmpanther:PTHR43625&hmmpanther:PTHR43625:SF3&Superfamily_domains:SSF51430&Conserved_Domains:cd06660	0	chr1:g.19270795C>G	0	0.0015
chr1	19270926	rs12046875	G	T	11	152	1918	0.071	T	missense_variant	MODERATE	AKR7L	ENSG00000211454	Transcript	ENST00000651966.1	protein_coding	2/7	0	ENST00000651966.1:c.224C>A	ENSP00000499075.1:p.Ala75Asp	224/996	224/996	75/331	A/D	gCt/gAt	0	0	-1	0	SNV	HGNC	HGNC:24056	YES	0	P2	CCDS192.2	ENSP00000499075	0	0	UPI000974DABE	0	0	deleterious	benign	Gene3D:3.20.20.100&Pfam_domain:PF00248&hmmpanther:PTHR43625&hmmpanther:PTHR43625:SF3&Superfamily_domains:SSF51430&Conserved_Domains:cd06660	0	chr1:g.19270926G>T	0	0
chr1	19282760	rs1738025	T	C	127	152	2126	0.833	C	missense_variant	MODERATE	AKR7A3	ENSG00000162482	Transcript	ENST00000361640.5	protein_coding	7/7	0	ENST00000361640.5:c.967A>G	ENSP00000355377.4:p.Thr323Ala	1028/1215	967/996	323/331	T/A	Act/Gct	rs1738025	0	-1	0	SNV	HGNC	HGNC:390	YES	1	P1	CCDS193.1	ENSP00000355377	O95154	A0A384MDN8	UPI0000125D48	0	0	tolerated	benign	PDB-ENSP_mappings:2clp.A&PDB-ENSP_mappings:2clp.B&PDB-ENSP_mappings:2clp.C&PDB-ENSP_mappings:2clp.D&PDB-ENSP_mappings:2clp.E&PDB-ENSP_mappings:2clp.F&PDB-ENSP_mappings:2clp.G&PDB-ENSP_mappings:2clp.H&PDB-ENSP_mappings:2clp.I&PDB-ENSP_mappings:2clp.J&PDB-ENSP_mappings:2clp.K&Gene3D:3.20.20.100&hmmpanther:PTHR43625&hmmpanther:PTHR43625:SF11&Superfamily_domains:SSF51430	0	chr1:g.19282760T>C	0.8315	0.7451
chr1	19282788	rs17852953	G	A	14	152	1939	0.09	A	synonymous_variant	LOW	AKR7A3	ENSG00000162482	Transcript	ENST00000361640.5	protein_coding	7/7	0	ENST00000361640.5:c.939C>T	ENSP00000355377.4:p.Asp313%3D	1000/1215	939/996	313/331	D	gaC/gaT	rs17852953&COSM146432	0	-1	0	SNV	HGNC	HGNC:390	YES	1	P1	CCDS193.1	ENSP00000355377	O95154	A0A384MDN8	UPI0000125D48	0	0	0	0	PDB-ENSP_mappings:2clp.A&PDB-ENSP_mappings:2clp.B&PDB-ENSP_mappings:2clp.C&PDB-ENSP_mappings:2clp.D&PDB-ENSP_mappings:2clp.E&PDB-ENSP_mappings:2clp.F&PDB-ENSP_mappings:2clp.G&PDB-ENSP_mappings:2clp.H&PDB-ENSP_mappings:2clp.I&PDB-ENSP_mappings:2clp.J&PDB-ENSP_mappings:2clp.K&Gene3D:3.20.20.100&Pfam_domain:PF00248&hmmpanther:PTHR43625&hmmpanther:PTHR43625:SF11&Superfamily_domains:SSF51430&Conserved…	0	chr1:g.19282788G>A	0.0331	0.0545
chr1	19284747	rs1738023	T	C	127	152	2446	0.833	C	missense_variant	MODERATE	AKR7A3	ENSG00000162482	Transcript	ENST00000361640.5	protein_coding	5/7	0	ENST00000361640.5:c.643A>G	ENSP00000355377.4:p.Asn215Asp	704/1215	643/996	215/331	N/D	Aat/Gat	rs1738023&CM062419	0	-1	0	SNV	HGNC	HGNC:390	YES	1	P1	CCDS193.1	ENSP00000355377	O95154	A0A384MDN8	UPI0000125D48	0	0	tolerated	benign	PDB-ENSP_mappings:2clp.A&PDB-ENSP_mappings:2clp.B&PDB-ENSP_mappings:2clp.C&PDB-ENSP_mappings:2clp.D&PDB-ENSP_mappings:2clp.E&PDB-ENSP_mappings:2clp.F&PDB-ENSP_mappings:2clp.G&PDB-ENSP_mappings:2clp.H&PDB-ENSP_mappings:2clp.I&PDB-ENSP_mappings:2clp.J&PDB-ENSP_mappings:2clp.K&Gene3D:3.20.20.100&Pfam_domain:PF00248&hmmpanther:PTHR43625&hmmpanther:PTHR43625:SF11&Superfamily_domains:SSF51430&Conserved…	0	chr1:g.19284747T>C	0.8077	0.6415
chr1	19285983	rs2231198	C	T	128	152	2766	0.84	T	missense_variant	MODERATE	AKR7A3	ENSG00000162482	Transcript	ENST00000361640.5	protein_coding	3/7	0	ENST00000361640.5:c.412G>A	ENSP00000355377.4:p.Val138Met	473/1215	412/996	138/331	V/M	Gtg/Atg	rs2231198	0	-1	0	SNV	HGNC	HGNC:390	YES	1	P1	CCDS193.1	ENSP00000355377	O95154	A0A384MDN8	UPI0000125D48	0	0	tolerated	benign	PDB-ENSP_mappings:2clp.A&PDB-ENSP_mappings:2clp.B&PDB-ENSP_mappings:2clp.C&PDB-ENSP_mappings:2clp.D&PDB-ENSP_mappings:2clp.E&PDB-ENSP_mappings:2clp.F&PDB-ENSP_mappings:2clp.G&PDB-ENSP_mappings:2clp.H&PDB-ENSP_mappings:2clp.I&PDB-ENSP_mappings:2clp.J&PDB-ENSP_mappings:2clp.K&Gene3D:3.20.20.100&Pfam_domain:PF00248&hmmpanther:PTHR43625&hmmpanther:PTHR43625:SF11&Superfamily_domains:SSF51430&Conserved…	0	chr1:g.19285983C>T	0.4633	0.3646
chr1	19357512	rs3748755	G	C	11	152	2299	0.071	C	synonymous_variant	LOW	CAPZB	ENSG00000077549	Transcript	ENST00000433834.5	protein_coding	5/9	0	ENST00000433834.5:c.468C>G	ENSP00000401010.1:p.Gly156%3D	853/1462	468/906	156/301	G	ggC/ggG	rs3748755	0	-1	0	SNV	HGNC	HGNC:1491	YES	2	A1	CCDS72718.1	ENSP00000401010	0	B1AK88	UPI0000458978	0	0	0	0	Gene3D:2.40.160.80&Pfam_domain:PF01115&hmmpanther:PTHR10619&Superfamily_domains:SSF90096	0	chr1:g.19357512G>C	0.0357	0
chr1	19623568	rs1737428	T	C	16	152	1441	0.103	C	synonymous_variant	LOW	MICOS10	ENSG00000173436	Transcript	ENST00000322753.7	protein_coding	3/4	0	ENST00000322753.7:c.207T>C	ENSP00000325562.6:p.His69%3D	274/3723	207/237	69/78	H	caT/caC	rs1737428	0	1	0	SNV	HGNC	HGNC:32068	YES	1	P1	CCDS30620.1	ENSP00000325562	Q5TGZ0	0	UPI000015D608	0	0	0	0	hmmpanther:PTHR21304&hmmpanther:PTHR21304:SF0	0	chr1:g.19623568T>C	0.3456	0.705
chr1	19666020	rs1805054	C	T	24	152	2368	0.154	T	synonymous_variant	LOW	HTR6	ENSG00000158748	Transcript	ENST00000289753.2	protein_coding	1/3	0	ENST00000289753.2:c.267C>T	ENSP00000289753.1:p.Tyr89%3D	1146/3800	267/1323	89/440	Y	taC/taT	rs1805054&CM994739	0	1	0	SNV	HGNC	HGNC:5301	YES	1	P1	CCDS197.1	ENSP00000289753	P50406	0	UPI00000503E0	0	0	0	0	Conserved_Domains:cd15054&Gene3D:1.20.1070.10&Pfam_domain:PF00001&SMART_domains:SM01381&Superfamily_domains:SSF81321&PROSITE_profiles:PS50262&hmmpanther:PTHR24247:SF114&hmmpanther:PTHR24247&Prints_domain:PR01102	0	chr1:g.19666020C>T	0.1725	0.202
chr1	19694500	rs4370779	A	G	97	152	2172	0.628	G	synonymous_variant	LOW	TMCO4	ENSG00000162542	Transcript	ENST00000294543.10	protein_coding	15/16	0	ENST00000294543.10:c.1434T>C	ENSP00000294543.6:p.Arg478%3D	1676/2974	1434/1905	478/634	R	cgT/cgC	rs4370779	0	-1	0	SNV	HGNC	HGNC:27393	YES	1	P2	CCDS198.1	ENSP00000294543	Q5TGY1	0	UPI0000197EC6	0	0	0	0	hmmpanther:PTHR17920&Pfam_domain:PF05277	0	chr1:g.19694500A>G	0.6601	0.525
chr1	19694501	rs4515815	C	T	73	152	2160	0.474	T	missense_variant	MODERATE	TMCO4	ENSG00000162542	Transcript	ENST00000294543.10	protein_coding	15/16	0	ENST00000294543.10:c.1433G>A	ENSP00000294543.6:p.Arg478His	1675/2974	1433/1905	478/634	R/H	cGt/cAt	rs4515815	0	-1	0	SNV	HGNC	HGNC:27393	YES	1	P2	CCDS198.1	ENSP00000294543	Q5TGY1	0	UPI0000197EC6	0	0	tolerated	benign	hmmpanther:PTHR17920&Pfam_domain:PF05277	0	chr1:g.19694501C>T	0.4301	0.1853
chr1	19739887	rs41303893	C	A	17	152	2041	0.115	A	synonymous_variant	LOW	TMCO4	ENSG00000162542	Transcript	ENST00000294543.10	protein_coding	12/16	0	ENST00000294543.10:c.1116G>T	ENSP00000294543.6:p.Val372%3D	1358/2974	1116/1905	372/634	V	gtG/gtT	rs41303893	0	-1	0	SNV	HGNC	HGNC:27393	YES	1	P2	CCDS198.1	ENSP00000294543	Q5TGY1	0	UPI0000197EC6	0	0	0	0	hmmpanther:PTHR17920&Pfam_domain:PF05277	0	chr1:g.19739887C>A	0.0308	0
chr1	19745589	rs35760408	C	T	16	152	2051	0.109	T	missense_variant	MODERATE	TMCO4	ENSG00000162542	Transcript	ENST00000294543.10	protein_coding	10/16	0	ENST00000294543.10:c.820G>A	ENSP00000294543.6:p.Gly274Ser	1062/2974	820/1905	274/634	G/S	Ggc/Agc	rs35760408	0	-1	0	SNV	HGNC	HGNC:27393	YES	1	P2	CCDS198.1	ENSP00000294543	Q5TGY1	0	UPI0000197EC6	0	0	tolerated	possibly_damaging	hmmpanther:PTHR17920&Pfam_domain:PF05277	0	chr1:g.19745589C>T	0.0313	0
chr1	19746526	rs34281331	C	T	16	152	2039	0.109	T	synonymous_variant	LOW	TMCO4	ENSG00000162542	Transcript	ENST00000294543.10	protein_coding	9/16	0	ENST00000294543.10:c.687G>A	ENSP00000294543.6:p.Ala229%3D	929/2974	687/1905	229/634	A	gcG/gcA	rs34281331	0	-1	0	SNV	HGNC	HGNC:27393	YES	1	P2	CCDS198.1	ENSP00000294543	Q5TGY1	0	UPI0000197EC6	0	0	0	0	hmmpanther:PTHR17920&Pfam_domain:PF05277&Low_complexity_(Seg):seg&Transmembrane_helices:TMhelix	0	chr1:g.19746526C>T	0.0413	0.0242
chr1	19771448	rs10917536	G	T	60	152	2585	0.391	T	missense_variant	MODERATE	TMCO4	ENSG00000162542	Transcript	ENST00000294543.10	protein_coding	5/16	0	ENST00000294543.10:c.214C>A	ENSP00000294543.6:p.Gln72Lys	456/2974	214/1905	72/634	Q/K	Cag/Aag	rs10917536	0	-1	0	SNV	HGNC	HGNC:27393	YES	1	P2	CCDS198.1	ENSP00000294543	Q5TGY1	0	UPI0000197EC6	0	0	tolerated	benign	hmmpanther:PTHR17920	0	chr1:g.19771448G>T	0.379	0.3918
chr1	19814790	rs1541184	C	T	79	152	2099	0.532	T	synonymous_variant	LOW	RNF186	ENSG00000178828	Transcript	ENST00000375121.4	protein_coding	1/1	0	ENST00000375121.4:c.312G>A	ENSP00000364263.2:p.Ala104%3D	494/1255	312/684	104/227	A	gcG/gcA	rs1541184	0	-1	0	SNV	HGNC	HGNC:25978	YES	0	P1	CCDS199.1	ENSP00000364263	Q9NXI6	0	UPI0000073BA5	0	0	0	0	hmmpanther:PTHR16450&Gene3D:3.30.40.10	0	chr1:g.19814790C>T	0.1518	0.1346
chr1	19815035	rs1541185	C	T	90	152	2348	0.603	T	missense_variant	MODERATE	RNF186	ENSG00000178828	Transcript	ENST00000375121.4	protein_coding	1/1	0	ENST00000375121.4:c.67G>A	ENSP00000364263.2:p.Ala23Thr	249/1255	67/684	23/227	A/T	Gct/Act	rs1541185	0	-1	0	SNV	HGNC	HGNC:25978	YES	0	P1	CCDS199.1	ENSP00000364263	Q9NXI6	0	UPI0000073BA5	0	0	tolerated	benign	hmmpanther:PTHR16450&Low_complexity_(Seg):seg	0	chr1:g.19815035C>T	0.2885	0.2511
chr1	19906558	rs2298110	A	G	46	152	1936	0.308	G	missense_variant	MODERATE	OTUD3	ENSG00000169914	Transcript	ENST00000375120.4	protein_coding	7/8	0	ENST00000375120.4:c.962A>G	ENSP00000364261.3:p.Asn321Ser	1081/6515	962/1197	321/398	N/S	aAt/aGt	rs2298110	0	1	0	SNV	HGNC	HGNC:29038	YES	1	P1	CCDS41279.1	ENSP00000364261	Q5T2D3	0	UPI000004DB04	0	0	tolerated	benign	hmmpanther:PTHR12419:SF7&hmmpanther:PTHR12419&MobiDB_lite:mobidb-lite&MobiDB_lite:mobidb-lite	0	chr1:g.19906558A>G	0.0321	0
chr1	19906593	rs10916668	G	A	46	152	1993	0.308	A	missense_variant	MODERATE	OTUD3	ENSG00000169914	Transcript	ENST00000375120.4	protein_coding	7/8	0	ENST00000375120.4:c.997G>A	ENSP00000364261.3:p.Ala333Thr	1116/6515	997/1197	333/398	A/T	Gca/Aca	rs10916668	0	1	0	SNV	HGNC	HGNC:29038	YES	1	P1	CCDS41279.1	ENSP00000364261	Q5T2D3	0	UPI000004DB04	0	0	tolerated	benign	hmmpanther:PTHR12419:SF7&hmmpanther:PTHR12419&MobiDB_lite:mobidb-lite&MobiDB_lite:mobidb-lite	0	chr1:g.19906593G>A	0.0503	0.0091
chr1	19920383	rs61729970	C	T	11	152	1812	0.071	T	missense_variant	MODERATE	PLA2G2E	ENSG00000188784	Transcript	ENST00000375116.3	protein_coding	4/4	0	ENST00000375116.3:c.353G>A	ENSP00000364257.3:p.Arg118His	411/785	353/429	118/142	R/H	cGc/cAc	rs61729970	0	-1	0	SNV	HGNC	HGNC:13414	YES	1	P1	CCDS200.1	ENSP00000364257	Q9NZK7	0	UPI0000131139	0	0	tolerated	benign	Conserved_Domains:cd00125&hmmpanther:PTHR11716&hmmpanther:PTHR11716:SF56&Gene3D:1.20.90.10&Pfam_domain:PF00068&SMART_domains:SM00085&Superfamily_domains:SSF48619&PDB-ENSP_mappings:5y5e.A&PDB-ENSP_mappings:5wzw.A&PDB-ENSP_mappings:5wzv.A&PDB-ENSP_mappings:5wzu.A&PDB-ENSP_mappings:5wzt.A&PDB-ENSP_mappings:5wzs.A&PDB-ENSP_mappings:5wzo.A&PDB-ENSP_mappings:5wzm.A	0	chr1:g.19920383C>T	0.0937	0.087
chr1	19978469	rs2236771	C	G	43	152	2562	0.288	G	synonymous_variant	LOW	PLA2G2A	ENSG00000188257	Transcript	ENST00000400520.7	protein_coding	3/5	0	ENST00000400520.7:c.96G>C	ENSP00000383364.3:p.Thr32%3D	366/974	96/435	32/144	T	acG/acC	rs2236771	0	-1	0	SNV	HGNC	HGNC:9031	YES	1	P1	CCDS201.1	ENSP00000383364	P14555	A0A024RA96	UPI000002D1BF	0	0	0	0	Conserved_Domains:cd00125&hmmpanther:PTHR11716:SF9&hmmpanther:PTHR11716&Gene3D:1.20.90.10&Pfam_domain:PF00068&SMART_domains:SM00085&Superfamily_domains:SSF48619&Prints_domain:PR00389&PDB-ENSP_mappings:5g3n.B&PDB-ENSP_mappings:5g3n.A&PDB-ENSP_mappings:3u8i.B&PDB-ENSP_mappings:3u8i.A&PDB-ENSP_mappings:3u8h.B&PDB-ENSP_mappings:3u8h.A&PDB-ENSP_mappings:3u8d.B&PDB-ENSP_mappings:3u8d.A&PDB-ENSP_mapping…	0	chr1:g.19978469C>G	0.097	0.0053
chr1	19978510	rs11573162	G	A	9	152	2594	0.058	A	missense_variant	MODERATE	PLA2G2A	ENSG00000188257	Transcript	ENST00000400520.7	protein_coding	3/5	0	ENST00000400520.7:c.55C>T	ENSP00000383364.3:p.His19Tyr	325/974	55/435	19/144	H/Y	Cat/Tat	rs11573162&COSM146434	0	-1	0	SNV	HGNC	HGNC:9031	YES	1	P1	CCDS201.1	ENSP00000383364	P14555	A0A024RA96	UPI000002D1BF	0	0	tolerated	benign	Transmembrane_helices:TMhelix&hmmpanther:PTHR11716:SF9&hmmpanther:PTHR11716	0	chr1:g.19978510G>A	0.0104	0
chr1	20084839	rs2020887	C	T	26	152	1431	0.173	T	synonymous_variant	LOW	PLA2G5	ENSG00000127472	Transcript	ENST00000375108.4	protein_coding	2/5	0	ENST00000375108.4:c.9C>T	ENSP00000364249.3:p.Gly3%3D	291/1918	9/417	3/138	G	ggC/ggT	rs2020887&COSM3997163	0	1	0	SNV	HGNC	HGNC:9038	YES	1	P1	CCDS202.1	ENSP00000364249	P39877	0	UPI00001310E7	0	1	0	0	hmmpanther:PTHR11716:SF10&hmmpanther:PTHR11716&Cleavage_site_(Signalp):SignalP-noTM	0	chr1:g.20084839C>T	0.2514	0.0953
chr1	20115561	rs584367	T	C	109	152	2191	0.724	C	missense_variant	MODERATE	PLA2G2D	ENSG00000117215	Transcript	ENST00000375105.7	protein_coding	3/4	0	ENST00000375105.7:c.238A>G	ENSP00000364246.3:p.Ser80Gly	297/2672	238/438	80/145	S/G	Agc/Ggc	rs584367&CM058252	0	-1	0	SNV	HGNC	HGNC:9033	YES	1	P1	CCDS203.1	ENSP00000364246	Q9UNK4	0	UPI0000131132	0	0	tolerated	benign	Conserved_Domains:cd00125&hmmpanther:PTHR11716:SF57&hmmpanther:PTHR11716&Pfam_domain:PF00068&Gene3D:1.20.90.10&SMART_domains:SM00085&Superfamily_domains:SSF48619	0	chr1:g.20115561T>C	0.7694	0.966
chr1	20164025	rs6426616	T	C	32	152	2599	0.205	C	missense_variant	MODERATE	PLA2G2C	ENSG00000187980	Transcript	ENST00000247992.5	protein_coding	3/3	0	ENST00000247992.5:c.419A>G	ENSP00000247992.5:p.Gln140Arg	419/453	419/453	140/150	Q/R	cAg/cGg	rs6426616	0	-1	0	SNV	HGNC	HGNC:9032	YES	5	P5	0	ENSP00000247992	0	J3KMZ3	UPI00015D60A4	0	0	tolerated	benign	hmmpanther:PTHR11716:SF5&hmmpanther:PTHR11716&Gene3D:1.20.90.10&SMART_domains:SM00085&Superfamily_domains:SSF48619	0	chr1:g.20164025T>C	0	0.7466
chr1	20175089	rs12139100	G	A	8	152	2125	0.051	A	stop_gained	HIGH	PLA2G2C	ENSG00000187980	Transcript	ENST00000247992.5	protein_coding	1/3	0	ENST00000247992.5:c.106C>T	ENSP00000247992.5:p.Arg36Ter	106/453	106/453	36/150	R/*	Cga/Tga	rs12139100	0	-1	0	SNV	HGNC	HGNC:9032	YES	5	P5	0	ENSP00000247992	0	J3KMZ3	UPI00015D60A4	0	0	0	0	hmmpanther:PTHR11716:SF5&hmmpanther:PTHR11716&Pfam_domain:PF00068&Gene3D:1.20.90.10&SMART_domains:SM00085&Superfamily_domains:SSF48619	0	chr1:g.20175089G>A	0.2402	0.2829
chr1	20330331	rs2072752	A	G	46	152	2279	0.301	G	missense_variant	MODERATE	VWA5B1	ENSG00000158816	Transcript	ENST00000375079.6	protein_coding	10/22	0	ENST00000375079.6:c.1406A>G	ENSP00000364220.1:p.Asn469Ser	1602/3859	1406/3663	469/1220	N/S	aAc/aGc	rs2072752	0	1	0	SNV	HGNC	HGNC:26538	YES	5	P5	0	ENSP00000364220	Q5TIE3	0	UPI000066D8B8	0	0	tolerated	benign	Gene3D:3.40.50.410&Pfam_domain:PF13768&PROSITE_profiles:PS50234&hmmpanther:PTHR10338&hmmpanther:PTHR10338:SF109&SMART_domains:SM00327&Superfamily_domains:SSF53300&Conserved_Domains:cd01461	0	chr1:g.20330331A>G	0.1799	0.0113
chr1	20336445	rs10916769	A	G	46	152	2224	0.301	G	missense_variant	MODERATE	VWA5B1	ENSG00000158816	Transcript	ENST00000375079.6	protein_coding	13/22	0	ENST00000375079.6:c.1901A>G	ENSP00000364220.1:p.Lys634Arg	2097/3859	1901/3663	634/1220	K/R	aAa/aGa	rs10916769	0	1	0	SNV	HGNC	HGNC:26538	YES	5	P5	0	ENSP00000364220	Q5TIE3	0	UPI000066D8B8	0	0	tolerated	benign	hmmpanther:PTHR10338&hmmpanther:PTHR10338:SF109	0	chr1:g.20336445A>G	0.224	0.1641
chr1	20345468	rs11582960	G	A	68	152	1876	0.455	A	missense_variant	MODERATE	VWA5B1	ENSG00000158816	Transcript	ENST00000375079.6	protein_coding	17/22	0	ENST00000375079.6:c.2639G>A	ENSP00000364220.1:p.Arg880His	2835/3859	2639/3663	880/1220	R/H	cGc/cAc	rs11582960	0	1	0	SNV	HGNC	HGNC:26538	YES	5	P5	0	ENSP00000364220	Q5TIE3	0	UPI000066D8B8	0	0	deleterious	probably_damaging	hmmpanther:PTHR10338&hmmpanther:PTHR10338:SF109	0	chr1:g.20345468G>A	0.3017	0.2443
chr1	20352058	rs230182	A	G	22	152	2310	0.154	G	synonymous_variant	LOW	VWA5B1	ENSG00000158816	Transcript	ENST00000375079.6	protein_coding	21/22	0	ENST00000375079.6:c.3042A>G	ENSP00000364220.1:p.Leu1014%3D	3238/3859	3042/3663	1014/1220	L	ctA/ctG	rs230182	0	1	0	SNV	HGNC	HGNC:26538	YES	5	P5	0	ENSP00000364220	Q5TIE3	0	UPI000066D8B8	0	0	0	0	hmmpanther:PTHR10338&hmmpanther:PTHR10338:SF109	0	chr1:g.20352058A>G	0.0355	0.003
chr1	20354225	rs2072751	G	A	13	152	1745	0.083	A	missense_variant	MODERATE	VWA5B1	ENSG00000158816	Transcript	ENST00000375079.6	protein_coding	22/22	0	ENST00000375079.6:c.3625G>A	ENSP00000364220.1:p.Glu1209Lys	3821/3859	3625/3663	1209/1220	E/K	Gag/Aag	rs2072751	0	1	0	SNV	HGNC	HGNC:26538	YES	5	P5	0	ENSP00000364220	Q5TIE3	0	UPI000066D8B8	0	0	tolerated	benign	hmmpanther:PTHR10338&hmmpanther:PTHR10338:SF109	0	chr1:g.20354225G>A	0.2294	0.208
chr1	20589208	rs2072671	A	C	52	152	2132	0.333	C	missense_variant	MODERATE	CDA	ENSG00000158825	Transcript	ENST00000375071.4	protein_coding	1/4	0	ENST00000375071.4:c.79A>C	ENSP00000364212.3:p.Lys27Gln	112/809	79/441	27/146	K/Q	Aag/Cag	rs2072671&CM984152	0	1	0	SNV	HGNC	HGNC:1712	YES	1	P1	CCDS210.1	ENSP00000364212	P32320	0	UPI0000127406	0	0	tolerated	benign	PDB-ENSP_mappings:1mq0.A&PDB-ENSP_mappings:1mq0.B&Gene3D:3.40.140.10&Pfam_domain:PF00383&PROSITE_profiles:PS51747&hmmpanther:PTHR11644&hmmpanther:PTHR11644:SF13&Superfamily_domains:SSF53927&TIGRFAM_domain:TIGR01354&Conserved_Domains:cd01283	0	chr1:g.20589208A>C	0.1927	0.0673
chr1	20618562	rs1048977	C	T	65	152	2385	0.423	T	synonymous_variant	LOW	CDA	ENSG00000158825	Transcript	ENST00000375071.4	protein_coding	4/4	0	ENST00000375071.4:c.435C>T	ENSP00000364212.3:p.Thr145%3D	468/809	435/441	145/146	T	acC/acT	rs1048977	0	1	0	SNV	HGNC	HGNC:1712	YES	1	P1	CCDS210.1	ENSP00000364212	P32320	0	UPI0000127406	0	0	0	0	PDB-ENSP_mappings:1mq0.A&PDB-ENSP_mappings:1mq0.B&Gene3D:3.40.140.10	0	chr1:g.20618562C>T	0.3111	0.379
chr1	20633737	rs45530340	C	T	15	152	1397	0.096	T	synonymous_variant	LOW	PINK1	ENSG00000158828	Transcript	ENST00000321556.5	protein_coding	1/8	0	ENST00000321556.5:c.189C>T	ENSP00000364204.3:p.Leu63%3D	280/2657	189/1746	63/581	L	ctC/ctT	rs45530340	0	1	0	SNV	HGNC	HGNC:14581	YES	1	P1	CCDS211.1	ENSP00000364204	Q9BXM7	0	UPI0000035BA9	0	1	0	0	hmmpanther:PTHR22972:SF7&hmmpanther:PTHR22972	0	chr1:g.20633737C>T	0.1286	0.053
chr1	20645618	rs3738136	G	A	20	152	1910	0.141	A	missense_variant	MODERATE	PINK1	ENSG00000158828	Transcript	ENST00000321556.5	protein_coding	5/8	0	ENST00000321556.5:c.1018G>A	ENSP00000364204.3:p.Ala340Thr	1109/2657	1018/1746	340/581	A/T	Gcc/Acc	rs3738136&CM068600	0	1	0	SNV	HGNC	HGNC:14581	YES	1	P1	CCDS211.1	ENSP00000364204	Q9BXM7	0	UPI0000035BA9	0	1	tolerated	benign	PROSITE_profiles:PS50011&Conserved_Domains:cd14018&hmmpanther:PTHR22972:SF7&hmmpanther:PTHR22972&Gene3D:1.10.510.10&Pfam_domain:PF00069&SMART_domains:SM00220&Superfamily_domains:SSF56112	0	chr1:g.20645618G>A	0.1228	0.0106
chr1	20650507	rs1043424	A	C	32	152	2781	0.224	C	missense_variant	MODERATE	PINK1	ENSG00000158828	Transcript	ENST00000321556.5	protein_coding	8/8	0	ENST00000321556.5:c.1562A>C	ENSP00000364204.3:p.Asn521Thr	1653/2657	1562/1746	521/581	N/T	aAt/aCt	rs1043424&CM1110088	0	1	0	SNV	HGNC	HGNC:14581	YES	1	P1	CCDS211.1	ENSP00000364204	Q9BXM7	0	UPI0000035BA9	0	1	tolerated	benign	hmmpanther:PTHR22972:SF7&hmmpanther:PTHR22972	0	chr1:g.20650507A>C	0.3005	0.2458
chr1	20661380	rs537816	G	C	152	152	2369	1	C	missense_variant	MODERATE	DDOST	ENSG00000244038	Transcript	ENST00000415136.6	protein_coding	1/11	0	ENST00000415136.6:c.22C>G	ENSP00000399457.3:p.Arg8Gly	165/2126	22/1371	8/456	R/G	Cgt/Ggt	rs537816	0	-1	0	SNV	HGNC	HGNC:2728	YES	1	P2	CCDS212.1	ENSP00000399457	P39656	0	UPI000013C9E0	0	1	tolerated_low_confidence	benign	0	0	chr1:g.20661380G>C	0	0.9017
chr1	20684853	rs12028811	A	G	17	152	2138	0.109	G	synonymous_variant	LOW	KIF17	ENSG00000117245	Transcript	ENST00000247986.2	protein_coding	10/15	0	ENST00000247986.2:c.2187T>C	ENSP00000247986.2:p.Thr729%3D	2498/3969	2187/3090	729/1029	T	acT/acC	rs12028811	0	-1	0	SNV	HGNC	HGNC:19167	YES	1	P3	CCDS213.1	ENSP00000247986	Q9P2E2	0	UPI0000185F1A	0	0	0	0	hmmpanther:PTHR24115&hmmpanther:PTHR24115:SF355	0	chr1:g.20684853A>G	0.2254	0.3116
chr1	20698408	rs522496	C	T	104	152	2006	0.673	T	missense_variant	MODERATE	KIF17	ENSG00000117245	Transcript	ENST00000247986.2	protein_coding	6/15	0	ENST00000247986.2:c.1204G>A	ENSP00000247986.2:p.Val402Met	1515/3969	1204/3090	402/1029	V/M	Gtg/Atg	rs522496	0	-1	0	SNV	HGNC	HGNC:19167	YES	1	P3	CCDS213.1	ENSP00000247986	Q9P2E2	0	UPI0000185F1A	0	0	tolerated	benign	hmmpanther:PTHR24115&hmmpanther:PTHR24115:SF355	0	chr1:g.20698408C>T	0	0.4455
chr1	20704549	rs2296225	T	C	10	152	2088	0.077	C	missense_variant	MODERATE	KIF17	ENSG00000117245	Transcript	ENST00000247986.2	protein_coding	5/15	0	ENST00000247986.2:c.1021A>G	ENSP00000247986.2:p.Ile341Val	1332/3969	1021/3090	341/1029	I/V	Atc/Gtc	rs2296225	0	-1	0	SNV	HGNC	HGNC:19167	YES	1	P3	CCDS213.1	ENSP00000247986	Q9P2E2	0	UPI0000185F1A	0	0	tolerated	benign	Gene3D:3.40.850.10&hmmpanther:PTHR24115&hmmpanther:PTHR24115:SF355&SMART_domains:SM00129&Superfamily_domains:SSF52540	0	chr1:g.20704549T>C	0.1637	0.1021
chr1	20704553	rs2296226	C	T	32	152	2139	0.205	T	synonymous_variant	LOW	KIF17	ENSG00000117245	Transcript	ENST00000247986.2	protein_coding	5/15	0	ENST00000247986.2:c.1017G>A	ENSP00000247986.2:p.Pro339%3D	1328/3969	1017/3090	339/1029	P	ccG/ccA	rs2296226	0	-1	0	SNV	HGNC	HGNC:19167	YES	1	P3	CCDS213.1	ENSP00000247986	Q9P2E2	0	UPI0000185F1A	0	0	0	0	Gene3D:3.40.850.10&hmmpanther:PTHR24115&hmmpanther:PTHR24115:SF355&SMART_domains:SM00129&Superfamily_domains:SSF52540	0	chr1:g.20704553C>T	0.1857	0.23
chr1	20724465	rs592060	C	T	118	152	2388	0.782	T	synonymous_variant	LOW	SH2D5	ENSG00000189410	Transcript	ENST00000444387.7	protein_coding	6/10	0	ENST00000444387.7:c.561G>A	ENSP00000406026.2:p.Gln187%3D	1126/3898	561/1272	187/423	Q	caG/caA	rs592060	0	-1	0	SNV	HGNC	HGNC:28819	YES	2	P1	CCDS44080.1	ENSP00000406026	Q6ZV89	0	UPI0000EE70C3	0	0	0	0	hmmpanther:PTHR15832:SF3&hmmpanther:PTHR15832	0	chr1:g.20724465C>T	0	0.9849
chr1	20840911	rs2230573	A	G	152	152	1805	1	G	synonymous_variant	LOW	EIF4G3	ENSG00000075151	Transcript	ENST00000400422.6	protein_coding	28/35	0	ENST00000400422.6:c.3946T>C	ENSP00000383274.2:p.Leu1316%3D	4527/5762	3946/4866	1316/1621	L	Tta/Cta	rs2230573	0	-1	0	SNV	HGNC	HGNC:3298	YES	1	A2	CCDS72723.1	ENSP00000383274	0	A0A0A0MSA7	UPI0000D4C1EC	0	0	0	0	Gene3D:1.25.40.180&Pfam_domain:PF02847&PROSITE_profiles:PS51366&hmmpanther:PTHR23253&hmmpanther:PTHR23253:SF23&SMART_domains:SM00544&Superfamily_domains:SSF48371	0	chr1:g.20840911A>G	0.9377	0.7769
chr1	21247229	rs2229450	G	A	34	152	1908	0.224	A	synonymous_variant	LOW	ECE1	ENSG00000117298	Transcript	ENST00000374893.11	protein_coding	9/19	0	ENST00000374893.11:c.1155C>T	ENSP00000364028.6:p.Thr385%3D	1204/5067	1155/2313	385/770	T	acC/acT	rs2229450	0	-1	0	SNV	HGNC	HGNC:3146	YES	1	P3	CCDS215.1	ENSP00000364028	P42892	A0A024RAF7	UPI0000129B5E	0	1	0	0	Gene3D:1.10.1380.10&Gene3D:3.40.390.10&PDB-ENSP_mappings:3dwb.A&Pfam_domain:PF05649&hmmpanther:PTHR11733&hmmpanther:PTHR11733:SF130&Superfamily_domains:SSF55486&Conserved_Domains:cd08662	0	chr1:g.21247229G>A	0.1468	0.0144
chr1	21468794	rs10157037	G	A	34	152	2134	0.224	A	synonymous_variant	LOW	NBPF3	ENSG00000142794	Transcript	ENST00000318249.9	protein_coding	3/15	0	ENST00000318249.9:c.240G>A	ENSP00000316782.5:p.Ser80%3D	415/3591	240/1902	80/633	S	tcG/tcA	rs10157037	0	1	0	SNV	HGNC	HGNC:25076	YES	1	P3	CCDS216.1	ENSP00000316782	Q9H094	0	UPI0000037D6C	0	0	0	0	hmmpanther:PTHR14199&hmmpanther:PTHR14199:SF18	0	chr1:g.21468794G>A	0.0533	0.1467
chr1	21468895	rs1827293	A	G	74	152	2238	0.481	G	missense_variant&splice_region_variant	MODERATE	NBPF3	ENSG00000142794	Transcript	ENST00000318249.9	protein_coding	3/15	0	ENST00000318249.9:c.341A>G	ENSP00000316782.5:p.Tyr114Cys	516/3591	341/1902	114/633	Y/C	tAc/tGc	rs1827293	0	1	0	SNV	HGNC	HGNC:25076	YES	1	P3	CCDS216.1	ENSP00000316782	Q9H094	0	UPI0000037D6C	0	0	deleterious	probably_damaging	hmmpanther:PTHR14199&hmmpanther:PTHR14199:SF18	0	chr1:g.21468895A>G	0.4239	0.1445
chr1	21473431	rs80145424	G	A	27	152	2518	0.186	A	synonymous_variant	LOW	NBPF3	ENSG00000142794	Transcript	ENST00000318249.9	protein_coding	7/15	0	ENST00000318249.9:c.786G>A	ENSP00000316782.5:p.Glu262%3D	961/3591	786/1902	262/633	E	gaG/gaA	rs80145424	0	1	0	SNV	HGNC	HGNC:25076	YES	1	P3	CCDS216.1	ENSP00000316782	Q9H094	0	UPI0000037D6C	0	0	0	0	Pfam_domain:PF06758&PROSITE_profiles:PS51316&hmmpanther:PTHR14199&hmmpanther:PTHR14199:SF18&SMART_domains:SM01148	0	chr1:g.21473431G>A	0.0513	0.0076
chr1	21563142	rs1780316	T	C	152	152	2362	1	C	synonymous_variant	LOW	ALPL	ENSG00000162551	Transcript	ENST00000374840.8	protein_coding	5/12	0	ENST00000374840.8:c.330T>C	ENSP00000363973.3:p.Ser110%3D	529/2536	330/1575	110/524	S	agT/agC	rs1780316	0	1	0	SNV	HGNC	HGNC:438	YES	1	P3	CCDS217.1	ENSP00000363973	P05186	A0A024RAG0	UPI000013E17C	0	1	0	0	Gene3D:3.40.720.10&Pfam_domain:PF00245&Prints_domain:PR00113&PROSITE_patterns:PS00123&hmmpanther:PTHR11596&hmmpanther:PTHR11596:SF71&SMART_domains:SM00098&Superfamily_domains:SSF53649&Conserved_Domains:cd16012	0	chr1:g.21563142T>C	0.9295	0.8495
chr1	21568242	rs3200254	T	C	36	152	2346	0.231	C	missense_variant	MODERATE	ALPL	ENSG00000162551	Transcript	ENST00000374840.8	protein_coding	7/12	0	ENST00000374840.8:c.787T>C	ENSP00000363973.3:p.Tyr263His	986/2536	787/1575	263/524	Y/H	Tac/Cac	rs3200254&CM980072	0	1	0	SNV	HGNC	HGNC:438	YES	1	P3	CCDS217.1	ENSP00000363973	P05186	A0A024RAG0	UPI000013E17C	0	1	tolerated	benign	Gene3D:3.40.720.10&Pfam_domain:PF00245&hmmpanther:PTHR11596&hmmpanther:PTHR11596:SF71&SMART_domains:SM00098&Superfamily_domains:SSF53649&Conserved_Domains:cd16012	0	chr1:g.21568242T>C	0.267	0.2655
chr1	21573678	rs3200255	A	G	35	152	1655	0.224	G	synonymous_variant	LOW	ALPL	ENSG00000162551	Transcript	ENST00000374840.8	protein_coding	9/12	0	ENST00000374840.8:c.876A>G	ENSP00000363973.3:p.Pro292%3D	1075/2536	876/1575	292/524	P	ccA/ccG	rs3200255&CD031814	0	1	0	SNV	HGNC	HGNC:438	YES	1	P3	CCDS217.1	ENSP00000363973	P05186	A0A024RAG0	UPI000013E17C	0	1	0	0	Gene3D:3.40.720.10&Pfam_domain:PF00245&hmmpanther:PTHR11596&hmmpanther:PTHR11596:SF71&SMART_domains:SM00098&Superfamily_domains:SSF53649&Conserved_Domains:cd16012	0	chr1:g.21573678A>G	0.2716	0.2821
chr1	21606132	rs2275365	G	A	76	152	2355	0.513	A	synonymous_variant	LOW	RAP1GAP	ENSG00000076864	Transcript	ENST00000374763.6	protein_coding	15/23	0	ENST00000374763.6:c.1362C>T	ENSP00000363895.2:p.Thr454%3D	1371/3334	1362/2247	454/748	T	acC/acT	rs2275365	0	-1	0	SNV	HGNC	HGNC:9858	YES	1	0	CCDS81276.1	ENSP00000363895	0	X6R8W7	UPI0002A47535	0	0	0	0	hmmpanther:PTHR15711&hmmpanther:PTHR15711:SF3	0	chr1:g.21606132G>A	0.1406	0.0295
chr1	21614062	rs2275363	C	T	27	152	2349	0.173	T	missense_variant	MODERATE	RAP1GAP	ENSG00000076864	Transcript	ENST00000374763.6	protein_coding	5/23	0	ENST00000374763.6:c.319G>A	ENSP00000363895.2:p.Ala107Thr	328/3334	319/2247	107/748	A/T	Gct/Act	rs2275363	0	-1	0	SNV	HGNC	HGNC:9858	YES	1	0	CCDS81276.1	ENSP00000363895	0	X6R8W7	UPI0002A47535	0	0	tolerated	benign	hmmpanther:PTHR15711&hmmpanther:PTHR15711:SF3&Superfamily_domains:SSF111347	0	chr1:g.21614062C>T	0.393	0.3646
chr1	21617327	rs2275360	G	A	114	152	2240	0.756	A	synonymous_variant	LOW	RAP1GAP	ENSG00000076864	Transcript	ENST00000374763.6	protein_coding	4/23	0	ENST00000374763.6:c.270C>T	ENSP00000363895.2:p.Tyr90%3D	279/3334	270/2247	90/748	Y	taC/taT	rs2275360	0	-1	0	SNV	HGNC	HGNC:9858	YES	1	0	CCDS81276.1	ENSP00000363895	0	X6R8W7	UPI0002A47535	0	0	0	0	hmmpanther:PTHR15711&hmmpanther:PTHR15711:SF3&Superfamily_domains:SSF111347	0	chr1:g.21617327G>A	0.3261	0.1884
chr1	21782877	rs10917042	G	A	148	152	2037	0.974	A	synonymous_variant	LOW	USP48	ENSG00000090686	Transcript	ENST00000308271.13	protein_coding	1/27	0	ENST00000308271.13:c.81C>T	ENSP00000309262.9:p.His27%3D	730/4595	81/3108	27/1035	H	caC/caT	rs10917042	0	-1	0	SNV	HGNC	HGNC:18533	YES	1	P1	CCDS30623.1	ENSP00000309262	Q86UV5	0	UPI0000192195	0	0	0	0	hmmpanther:PTHR44275	0	chr1:g.21782877G>A	0.2817	0.028
chr1	21814713	rs10917051	A	C	151	152	1628	0.994	C	missense_variant	MODERATE	LDLRAD2	ENSG00000187942	Transcript	ENST00000344642.6	protein_coding	2/5	0	ENST00000344642.6:c.401A>C	ENSP00000340988.2:p.Asn134Thr	588/4012	401/819	134/272	N/T	aAc/aCc	rs10917051	0	1	0	SNV	HGNC	HGNC:32071	YES	2	P1	CCDS30624.1	ENSP00000340988	Q5SZI1	0	UPI0000470177	0	0	tolerated	benign	Gene3D:2.60.120.290&hmmpanther:PTHR24652&hmmpanther:PTHR24652:SF67&Superfamily_domains:SSF49854	0	chr1:g.21814713A>C	0	0.4697
chr1	21823442	rs897467	T	C	101	152	1629	0.667	C	synonymous_variant	LOW	HSPG2	ENSG00000142798	Transcript	ENST00000374695.8	protein_coding	97/97	0	ENST00000374695.8:c.13050A>G	ENSP00000363827.3:p.Ser4350%3D	13143/14341	13050/13176	4350/4391	S	tcA/tcG	rs897467	0	-1	0	SNV	HGNC	HGNC:5273	YES	1	P1	CCDS30625.1	ENSP00000363827	P98160	0	UPI0000212778	0	1	0	0	Conserved_Domains:cd00110&Gene3D:2.60.120.200&Pfam_domain:PF00054&SMART_domains:SM00282&Superfamily_domains:SSF49899&PROSITE_profiles:PS50025&hmmpanther:PTHR10574:SF273&hmmpanther:PTHR10574&PDB-ENSP_mappings:3sh5.A&PDB-ENSP_mappings:3sh4.A	0	chr1:g.21823442T>C	0	0.677
chr1	21823627	rs3736360	C	T	12	152	2236	0.077	T	missense_variant	MODERATE	HSPG2	ENSG00000142798	Transcript	ENST00000374695.8	protein_coding	96/97	0	ENST00000374695.8:c.12992G>A	ENSP00000363827.3:p.Ser4331Asn	13085/14341	12992/13176	4331/4391	S/N	aGc/aAc	rs3736360	0	-1	0	SNV	HGNC	HGNC:5273	YES	1	P1	CCDS30625.1	ENSP00000363827	P98160	0	UPI0000212778	0	1	tolerated	benign	Conserved_Domains:cd00110&Gene3D:2.60.120.200&Pfam_domain:PF00054&SMART_domains:SM00282&Superfamily_domains:SSF49899&PROSITE_profiles:PS50025&hmmpanther:PTHR10574:SF273&hmmpanther:PTHR10574&PDB-ENSP_mappings:3sh5.A&PDB-ENSP_mappings:3sh4.A	0	chr1:g.21823627C>T	0.1761	0.0703
chr1	21823667	rs3736358	G	T	12	152	2238	0.077	T	synonymous_variant	LOW	HSPG2	ENSG00000142798	Transcript	ENST00000374695.8	protein_coding	96/97	0	ENST00000374695.8:c.12952C>A	ENSP00000363827.3:p.Arg4318%3D	13045/14341	12952/13176	4318/4391	R	Cgg/Agg	rs3736358&COSM7262955	0	-1	0	SNV	HGNC	HGNC:5273	YES	1	P1	CCDS30625.1	ENSP00000363827	P98160	0	UPI0000212778	0	1	0	0	Conserved_Domains:cd00110&Gene3D:2.60.120.200&Pfam_domain:PF00054&SMART_domains:SM00282&Superfamily_domains:SSF49899&PROSITE_profiles:PS50025&hmmpanther:PTHR10574:SF273&hmmpanther:PTHR10574&PDB-ENSP_mappings:3sh5.A&PDB-ENSP_mappings:3sh4.A	0	chr1:g.21823667G>T	0	0
chr1	21828352	rs2228347	A	G	12	152	2239	0.077	G	synonymous_variant	LOW	HSPG2	ENSG00000142798	Transcript	ENST00000374695.8	protein_coding	89/97	0	ENST00000374695.8:c.12312T>C	ENSP00000363827.3:p.Asp4104%3D	12405/14341	12312/13176	4104/4391	D	gaT/gaC	rs2228347	0	-1	0	SNV	HGNC	HGNC:5273	YES	1	P1	CCDS30625.1	ENSP00000363827	P98160	0	UPI0000212778	0	1	0	0	Gene3D:2.10.25.10&SMART_domains:SM00179&PROSITE_profiles:PS50025&PROSITE_profiles:PS50026&hmmpanther:PTHR10574:SF273&hmmpanther:PTHR10574	0	chr1:g.21828352A>G	0.2572	0.1172
chr1	21832515	rs2229487	C	A	12	152	2078	0.077	A	synonymous_variant	LOW	HSPG2	ENSG00000142798	Transcript	ENST00000374695.8	protein_coding	81/97	0	ENST00000374695.8:c.11187G>T	ENSP00000363827.3:p.Val3729%3D	11280/14341	11187/13176	3729/4391	V	gtG/gtT	rs2229487	0	-1	0	SNV	HGNC	HGNC:5273	YES	1	P1	CCDS30625.1	ENSP00000363827	P98160	0	UPI0000212778	0	1	0	0	Conserved_Domains:cd00110&Gene3D:2.60.120.200&Pfam_domain:PF00054&SMART_domains:SM00282&Superfamily_domains:SSF49899&PROSITE_profiles:PS50025&hmmpanther:PTHR10574:SF273&hmmpanther:PTHR10574	0	chr1:g.21832515C>A	0.1577	0.0393
chr1	21834782	rs2229492	G	A	11	152	2173	0.071	A	synonymous_variant	LOW	HSPG2	ENSG00000142798	Transcript	ENST00000374695.8	protein_coding	77/97	0	ENST00000374695.8:c.10617C>T	ENSP00000363827.3:p.Val3539%3D	10710/14341	10617/13176	3539/4391	V	gtC/gtT	rs2229492	0	-1	0	SNV	HGNC	HGNC:5273	YES	1	P1	CCDS30625.1	ENSP00000363827	P98160	0	UPI0000212778	0	1	0	0	Conserved_Domains:cd00096&Gene3D:2.60.40.10&Pfam_domain:PF07679&SMART_domains:SM00409&SMART_domains:SM00408&Superfamily_domains:SSF48726&PROSITE_profiles:PS50835&hmmpanther:PTHR10574:SF273&hmmpanther:PTHR10574	0	chr1:g.21834782G>A	0.1595	0.0371
chr1	21839408	rs2291826	A	G	12	152	2195	0.077	G	synonymous_variant	LOW	HSPG2	ENSG00000142798	Transcript	ENST00000374695.8	protein_coding	73/97	0	ENST00000374695.8:c.9852T>C	ENSP00000363827.3:p.Ala3284%3D	9945/14341	9852/13176	3284/4391	A	gcT/gcC	rs2291826	0	-1	0	SNV	HGNC	HGNC:5273	YES	1	P1	CCDS30625.1	ENSP00000363827	P98160	0	UPI0000212778	0	1	0	0	Conserved_Domains:cd00096&Pfam_domain:PF07679&Gene3D:2.60.40.10&SMART_domains:SM00408&SMART_domains:SM00406&SMART_domains:SM00409&Superfamily_domains:SSF48726&PROSITE_profiles:PS50835&hmmpanther:PTHR10574:SF273&hmmpanther:PTHR10574	0	chr1:g.21839408A>G	0.346	0.553
chr1	21839494	rs2291827	G	A	12	152	2028	0.077	A	missense_variant	MODERATE	HSPG2	ENSG00000142798	Transcript	ENST00000374695.8	protein_coding	73/97	0	ENST00000374695.8:c.9766C>T	ENSP00000363827.3:p.His3256Tyr	9859/14341	9766/13176	3256/4391	H/Y	Cac/Tac	rs2291827	0	-1	0	SNV	HGNC	HGNC:5273	YES	1	P1	CCDS30625.1	ENSP00000363827	P98160	0	UPI0000212778	0	1	tolerated	benign	Conserved_Domains:cd00096&Pfam_domain:PF07679&Gene3D:2.60.40.10&SMART_domains:SM00408&SMART_domains:SM00406&SMART_domains:SM00409&Superfamily_domains:SSF48726&PROSITE_profiles:PS50835&hmmpanther:PTHR10574:SF273&hmmpanther:PTHR10574	0	chr1:g.21839494G>A	0.1522	0.0106
chr1	21864961	rs897471	G	A	138	152	2322	0.91	A	missense_variant	MODERATE	HSPG2	ENSG00000142798	Transcript	ENST00000374695.8	protein_coding	36/97	0	ENST00000374695.8:c.4508C>T	ENSP00000363827.3:p.Ala1503Val	4601/14341	4508/13176	1503/4391	A/V	gCg/gTg	rs897471	0	-1	0	SNV	HGNC	HGNC:5273	YES	1	P1	CCDS30625.1	ENSP00000363827	P98160	0	UPI0000212778	0	1	tolerated	probably_damaging	Pfam_domain:PF00052&SMART_domains:SM00281&PROSITE_profiles:PS51115&hmmpanther:PTHR10574:SF273&hmmpanther:PTHR10574	0	chr1:g.21864961G>A	0	0.5893
chr1	21872752	rs2229482	C	T	30	152	2282	0.192	T	synonymous_variant	LOW	HSPG2	ENSG00000142798	Transcript	ENST00000374695.8	protein_coding	32/97	0	ENST00000374695.8:c.3897G>A	ENSP00000363827.3:p.Val1299%3D	3990/14341	3897/13176	1299/4391	V	gtG/gtA	rs2229482	0	-1	0	SNV	HGNC	HGNC:5273	YES	1	P1	CCDS30625.1	ENSP00000363827	P98160	0	UPI0000212778	0	1	0	0	Conserved_Domains:cd00055&Pfam_domain:PF00053&Gene3D:2.10.25.10&SMART_domains:SM00180&PROSITE_profiles:PS50027&hmmpanther:PTHR10574:SF273&hmmpanther:PTHR10574&PROSITE_patterns:PS01248	0	chr1:g.21872752C>T	0.4249	0.2088
chr1	21880156	rs989994	T	C	152	152	2893	1	C	missense_variant	MODERATE	HSPG2	ENSG00000142798	Transcript	ENST00000374695.8	protein_coding	17/97	0	ENST00000374695.8:c.2294A>G	ENSP00000363827.3:p.Asn765Ser	2387/14341	2294/13176	765/4391	N/S	aAt/aGt	rs989994	0	-1	0	SNV	HGNC	HGNC:5273	YES	1	P1	CCDS30625.1	ENSP00000363827	P98160	0	UPI0000212778	0	1	tolerated	benign	Conserved_Domains:cd00055&Gene3D:2.170.300.10&Pfam_domain:PF00053&SMART_domains:SM00180&Superfamily_domains:SSF57196&PROSITE_profiles:PS50027&hmmpanther:PTHR10574&hmmpanther:PTHR10574:SF273	0	chr1:g.21880156T>C	0	0.7466
chr1	21880449	rs1874793	G	A	152	152	2133	1	A	synonymous_variant	LOW	HSPG2	ENSG00000142798	Transcript	ENST00000374695.8	protein_coding	16/97	0	ENST00000374695.8:c.2109C>T	ENSP00000363827.3:p.Ala703%3D	2202/14341	2109/13176	703/4391	A	gcC/gcT	rs1874793	0	-1	0	SNV	HGNC	HGNC:5273	YES	1	P1	CCDS30625.1	ENSP00000363827	P98160	0	UPI0000212778	0	1	0	0	Pfam_domain:PF00052&SMART_domains:SM00281&PROSITE_profiles:PS51115&hmmpanther:PTHR10574&hmmpanther:PTHR10574:SF273	0	chr1:g.21880449G>A	0	0.7466
chr1	21880742	rs1874792	T	C	152	152	2191	1	C	missense_variant	MODERATE	HSPG2	ENSG00000142798	Transcript	ENST00000374695.8	protein_coding	15/97	0	ENST00000374695.8:c.1912A>G	ENSP00000363827.3:p.Met638Val	2005/14341	1912/13176	638/4391	M/V	Atg/Gtg	rs1874792	0	-1	0	SNV	HGNC	HGNC:5273	YES	1	P1	CCDS30625.1	ENSP00000363827	P98160	0	UPI0000212778	0	1	tolerated	benign	Pfam_domain:PF00052&SMART_domains:SM00281&PROSITE_profiles:PS51115&hmmpanther:PTHR10574&hmmpanther:PTHR10574:SF273	0	chr1:g.21880742T>C	0.9736	0.9039
chr1	21887634	rs2229478	A	G	120	152	2321	0.795	G	synonymous_variant	LOW	HSPG2	ENSG00000142798	Transcript	ENST00000374695.8	protein_coding	8/97	0	ENST00000374695.8:c.744T>C	ENSP00000363827.3:p.Leu248%3D	837/14341	744/13176	248/4391	L	ctT/ctC	rs2229478	0	-1	0	SNV	HGNC	HGNC:5273	YES	1	P1	CCDS30625.1	ENSP00000363827	P98160	0	UPI0000212778	0	1	0	0	hmmpanther:PTHR10574&hmmpanther:PTHR10574:SF273	0	chr1:g.21887634A>G	0	0.7065
chr1	21890081	rs2254358	C	A	32	152	2213	0.205	A	synonymous_variant	LOW	HSPG2	ENSG00000142798	Transcript	ENST00000374695.8	protein_coding	6/97	0	ENST00000374695.8:c.474G>T	ENSP00000363827.3:p.Gly158%3D	567/14341	474/13176	158/4391	G	ggG/ggT	rs2254358	0	-1	0	SNV	HGNC	HGNC:5273	YES	1	P1	CCDS30625.1	ENSP00000363827	P98160	0	UPI0000212778	0	1	0	0	SMART_domains:SM00200&PROSITE_profiles:PS50024	0	chr1:g.21890081C>A	0.4445	0.2163
chr1	21890111	rs2254357	C	G	32	152	2071	0.205	G	synonymous_variant	LOW	HSPG2	ENSG00000142798	Transcript	ENST00000374695.8	protein_coding	6/97	0	ENST00000374695.8:c.444G>C	ENSP00000363827.3:p.Leu148%3D	537/14341	444/13176	148/4391	L	ctG/ctC	rs2254357	0	-1	0	SNV	HGNC	HGNC:5273	YES	1	P1	CCDS30625.1	ENSP00000363827	P98160	0	UPI0000212778	0	1	0	0	SMART_domains:SM00200&PROSITE_profiles:PS50024	0	chr1:g.21890111C>G	0.4445	0.2163
chr1	21890615	rs2501260	G	A	152	152	2022	1	A	synonymous_variant	LOW	HSPG2	ENSG00000142798	Transcript	ENST00000374695.8	protein_coding	4/97	0	ENST00000374695.8:c.324C>T	ENSP00000363827.3:p.Phe108%3D	417/14341	324/13176	108/4391	F	ttC/ttT	rs2501260	0	-1	0	SNV	HGNC	HGNC:5273	YES	1	P1	CCDS30625.1	ENSP00000363827	P98160	0	UPI0000212778	0	1	0	0	SMART_domains:SM00200&PROSITE_profiles:PS50024	0	chr1:g.21890615G>A	0.9481	0.8139
chr1	21981045	rs7528405	C	T	139	152	1863	0.917	T	missense_variant	MODERATE	CELA3B	ENSG00000219073	Transcript	ENST00000337107.10	protein_coding	4/8	0	ENST00000337107.10:c.235C>T	ENSP00000338369.6:p.Arg79Trp	254/897	235/813	79/270	R/W	Cgg/Tgg	rs7528405	0	1	0	SNV	HGNC	HGNC:15945	YES	1	P1	CCDS219.1	ENSP00000338369	P08861	0	UPI0000156D2F	0	0	tolerated	possibly_damaging	Conserved_Domains:cd00190&Gene3D:2.40.10.10&Pfam_domain:PF00089&SMART_domains:SM00020&Superfamily_domains:SSF50494&PROSITE_profiles:PS50240&hmmpanther:PTHR24257&hmmpanther:PTHR24257:SF11	0	chr1:g.21981045C>T	0.8934	0.8442
chr1	21983697	rs41266015	T	C	9	152	1961	0.058	C	synonymous_variant	LOW	CELA3B	ENSG00000219073	Transcript	ENST00000337107.10	protein_coding	5/8	0	ENST00000337107.10:c.366T>C	ENSP00000338369.6:p.Asn122%3D	385/897	366/813	122/270	N	aaT/aaC	rs41266015	0	1	0	SNV	HGNC	HGNC:15945	YES	1	P1	CCDS219.1	ENSP00000338369	P08861	0	UPI0000156D2F	0	0	0	0	Conserved_Domains:cd00190&Gene3D:2.40.10.10&Pfam_domain:PF00089&SMART_domains:SM00020&Superfamily_domains:SSF50494&PROSITE_profiles:PS50240&hmmpanther:PTHR24257&hmmpanther:PTHR24257:SF11&Prints_domain:PR00722	0	chr1:g.21983697T>C	0.0988	0.1286
chr1	21983769	rs10733033	G	C	139	152	1937	0.917	C	synonymous_variant	LOW	CELA3B	ENSG00000219073	Transcript	ENST00000337107.10	protein_coding	5/8	0	ENST00000337107.10:c.438G>C	ENSP00000338369.6:p.Pro146%3D	457/897	438/813	146/270	P	ccG/ccC	0	0	1	0	SNV	HGNC	HGNC:15945	YES	1	P1	CCDS219.1	ENSP00000338369	P08861	0	UPI0000156D2F	0	0	0	0	Conserved_Domains:cd00190&Gene3D:2.40.10.10&Gene3D:2.40.10.10&Pfam_domain:PF00089&SMART_domains:SM00020&Superfamily_domains:SSF50494&PROSITE_profiles:PS50240&hmmpanther:PTHR24257&hmmpanther:PTHR24257:SF11	0	chr1:g.21983769G>C	0	0
chr1	21984232	rs3820287	G	C	139	152	2321	0.917	C	synonymous_variant	LOW	CELA3B	ENSG00000219073	Transcript	ENST00000337107.10	protein_coding	6/8	0	ENST00000337107.10:c.543G>C	ENSP00000338369.6:p.Pro181%3D	562/897	543/813	181/270	P	ccG/ccC	COSM3997269	0	1	0	SNV	HGNC	HGNC:15945	YES	1	P1	CCDS219.1	ENSP00000338369	P08861	0	UPI0000156D2F	0	0	0	0	Conserved_Domains:cd00190&Gene3D:2.40.10.10&Gene3D:2.40.10.10&Pfam_domain:PF00089&SMART_domains:SM00020&Superfamily_domains:SSF50494&PROSITE_profiles:PS50240&hmmpanther:PTHR24257&hmmpanther:PTHR24257:SF11	0	chr1:g.21984232G>C	0	0
chr1	21984331	rs1803531	T	C	139	152	2103	0.917	C	splice_region_variant&synonymous_variant	LOW	CELA3B	ENSG00000219073	Transcript	ENST00000337107.10	protein_coding	6/8	0	ENST00000337107.10:c.642T>C	ENSP00000338369.6:p.Asn214%3D	661/897	642/813	214/270	N	aaT/aaC	rs1803531	0	1	0	SNV	HGNC	HGNC:15945	YES	1	P1	CCDS219.1	ENSP00000338369	P08861	0	UPI0000156D2F	0	0	0	0	Conserved_Domains:cd00190&Gene3D:2.40.10.10&Gene3D:2.40.10.10&Pfam_domain:PF00089&SMART_domains:SM00020&Superfamily_domains:SSF50494&PROSITE_profiles:PS50240&hmmpanther:PTHR24257&hmmpanther:PTHR24257:SF11&PROSITE_patterns:PS00135&Prints_domain:PR00722	0	chr1:g.21984331T>C	0	0.8434
chr1	22009784	rs3820285	C	G	120	152	2183	0.788	G	missense_variant	MODERATE	CELA3A	ENSG00000142789	Transcript	ENST00000290122.7	protein_coding	7/8	0	ENST00000290122.7:c.722C>G	ENSP00000290122.3:p.Ala241Gly	741/887	722/813	241/270	A/G	gCc/gGc	rs3820285	0	1	0	SNV	HGNC	HGNC:15944	YES	1	P1	CCDS220.1	ENSP00000290122	P09093	0	UPI0000175BF8	0	0	tolerated	benign	Conserved_Domains:cd00190&Gene3D:2.40.10.10&Gene3D:2.40.10.10&Pfam_domain:PF00089&SMART_domains:SM00020&Superfamily_domains:SSF50494&PROSITE_profiles:PS50240&hmmpanther:PTHR24257:SF11&hmmpanther:PTHR24257	0	chr1:g.22009784C>G	0.8958	0.9047
chr1	22509184	rs209729	A	G	149	152	1896	0.981	G	missense_variant	MODERATE	ZBTB40	ENSG00000184677	Transcript	ENST00000404138.5	protein_coding	10/19	0	ENST00000404138.5:c.1784A>G	ENSP00000384527.1:p.Tyr595Cys	2295/8992	1784/3720	595/1239	Y/C	tAc/tGc	rs209729	0	1	0	SNV	HGNC	HGNC:29045	YES	5	P3	CCDS224.1	ENSP00000384527	Q9NUA8	0	UPI0000204652	0	1	deleterious	benign	hmmpanther:PTHR24394:SF0&hmmpanther:PTHR24394	0	chr1:g.22509184A>G	0	0.9395
chr1	22520216	rs209720	G	A	152	152	2509	1	A	missense_variant	MODERATE	ZBTB40	ENSG00000184677	Transcript	ENST00000404138.5	protein_coding	15/19	0	ENST00000404138.5:c.2989G>A	ENSP00000384527.1:p.Val997Met	3500/8992	2989/3720	997/1239	V/M	Gtg/Atg	rs209720	0	1	0	SNV	HGNC	HGNC:29045	YES	5	P3	CCDS224.1	ENSP00000384527	Q9NUA8	0	UPI0000204652	0	1	tolerated	benign	PROSITE_profiles:PS50157&hmmpanther:PTHR24394:SF0&hmmpanther:PTHR24394&PROSITE_patterns:PS00028&Pfam_domain:PF00096&Gene3D:3.30.160.60&SMART_domains:SM00355&Superfamily_domains:SSF57667	0	chr1:g.22520216G>A	0.9984	1
chr1	22526222	rs881646	G	C	9	152	2262	0.058	C	synonymous_variant	LOW	ZBTB40	ENSG00000184677	Transcript	ENST00000404138.5	protein_coding	19/19	0	ENST00000404138.5:c.3546G>C	ENSP00000384527.1:p.Pro1182%3D	4057/8992	3546/3720	1182/1239	P	ccG/ccC	rs881646	0	1	0	SNV	HGNC	HGNC:29045	YES	5	P3	CCDS224.1	ENSP00000384527	Q9NUA8	0	UPI0000204652	0	1	0	0	hmmpanther:PTHR24394:SF0&hmmpanther:PTHR24394	0	chr1:g.22526222G>C	0.3181	0.1225
chr1	22576609	rs55844027	C	T	13	152	2157	0.083	T	synonymous_variant	LOW	EPHA8	ENSG00000070886	Transcript	ENST00000166244.8	protein_coding	3/17	0	ENST00000166244.8:c.552C>T	ENSP00000166244.3:p.Ala184%3D	699/5019	552/3018	184/1005	A	gcC/gcT	rs55844027	0	1	0	SNV	HGNC	HGNC:3391	YES	2	P1	CCDS225.1	ENSP00000166244	P29322	0	UPI000012A07B	0	0	0	0	Gene3D:2.60.120.260&Pfam_domain:PF01404&PIRSF_domain:PIRSF000666&PROSITE_profiles:PS51550&hmmpanther:PTHR24416&hmmpanther:PTHR24416:SF339&SMART_domains:SM00615&Superfamily_domains:SSF49785	0	chr1:g.22576609C>T	0.0555	0.0144
chr1	22593411	rs209696	C	T	81	152	1939	0.526	T	synonymous_variant	LOW	EPHA8	ENSG00000070886	Transcript	ENST00000166244.8	protein_coding	6/17	0	ENST00000166244.8:c.1401C>T	ENSP00000166244.3:p.Asn467%3D	1548/5019	1401/3018	467/1005	N	aaC/aaT	rs209696	0	1	0	SNV	HGNC	HGNC:3391	YES	2	P1	CCDS225.1	ENSP00000166244	P29322	0	UPI000012A07B	0	0	0	0	PDB-ENSP_mappings:1x5l.A&Gene3D:2.60.40.10&Pfam_domain:PF00041&PIRSF_domain:PIRSF000666&Prints_domain:PR00014&PROSITE_profiles:PS50853&hmmpanther:PTHR24416&hmmpanther:PTHR24416:SF339&SMART_domains:SM00060&Superfamily_domains:SSF49265&Conserved_Domains:cd00063	0	chr1:g.22593411C>T	0.3363	0.3918
chr1	22597380	rs999765	G	C	13	152	1601	0.083	C	missense_variant	MODERATE	EPHA8	ENSG00000070886	Transcript	ENST00000166244.8	protein_coding	10/17	0	ENST00000166244.8:c.1834G>C	ENSP00000166244.3:p.Glu612Gln	1981/5019	1834/3018	612/1005	E/Q	Gaa/Caa	rs999765	0	1	0	SNV	HGNC	HGNC:3391	YES	2	P1	CCDS225.1	ENSP00000166244	P29322	0	UPI000012A07B	0	0	deleterious	benign	Gene3D:3.30.200.20&PDB-ENSP_mappings:3kul.A&PDB-ENSP_mappings:3kul.B&Pfam_domain:PF14575&PIRSF_domain:PIRSF000666&hmmpanther:PTHR24416&hmmpanther:PTHR24416:SF339	0	chr1:g.22597380G>C	0.0917	0.1021
chr1	22638945	rs172378	A	G	120	152	1721	0.788	G	synonymous_variant	LOW	C1QA	ENSG00000173372	Transcript	ENST00000374642.8	protein_coding	3/3	0	ENST00000374642.8:c.276A>G	ENSP00000363773.3:p.Gly92%3D	358/1091	276/738	92/245	G	ggA/ggG	rs172378&CM035950	0	1	0	SNV	HGNC	HGNC:1241	YES	1	P1	CCDS226.1	ENSP00000363773	P02745	A0A024RAG6	UPI00000012E3	0	1	0	0	hmmpanther:PTHR45066&Pfam_domain:PF01391	0	chr1:g.22638945A>G	0.6164	0.7905
chr1	22882432	rs2229872	G	A	18	152	2099	0.115	A	synonymous_variant	LOW	EPHB2	ENSG00000133216	Transcript	ENST00000400191.7	protein_coding	6/17	0	ENST00000400191.7:c.1377G>A	ENSP00000383053.3:p.Pro459%3D	1395/10816	1377/3168	459/1055	P	ccG/ccA	rs2229872	0	1	0	SNV	HGNC	HGNC:3393	YES	1	0	CCDS81279.1	ENSP00000383053	P29323	0	UPI0000033EC3	0	1	0	0	Gene3D:2.60.40.10&Pfam_domain:PF00041&PIRSF_domain:PIRSF000666&Prints_domain:PR00014&PROSITE_profiles:PS50853&hmmpanther:PTHR24416&hmmpanther:PTHR24416:SF123&SMART_domains:SM00060&Superfamily_domains:SSF49265&Conserved_Domains:cd00063	0	chr1:g.22882432G>A	0.2145	0.1989
chr1	22893000	rs309472	T	C	152	152	2260	1	C	synonymous_variant	LOW	EPHB2	ENSG00000133216	Transcript	ENST00000400191.7	protein_coding	7/17	0	ENST00000400191.7:c.1545T>C	ENSP00000383053.3:p.Gly515%3D	1563/10816	1545/3168	515/1055	G	ggT/ggC	rs309472	0	1	0	SNV	HGNC	HGNC:3393	YES	1	0	CCDS81279.1	ENSP00000383053	P29323	0	UPI0000033EC3	0	1	0	0	Gene3D:2.60.40.10&Pfam_domain:PF00041&PIRSF_domain:PIRSF000666&Prints_domain:PR00014&PROSITE_profiles:PS50853&hmmpanther:PTHR24416&hmmpanther:PTHR24416:SF123&SMART_domains:SM00060&Superfamily_domains:SSF49265&Conserved_Domains:cd00063	0	chr1:g.22893000T>C	0	0.9992
chr1	22953583	rs114648887	G	A	78	152	2010	0.5	A	synonymous_variant	LOW	LACTBL1	ENSG00000215906	Transcript	ENST00000426928.6	protein_coding	6/6	0	ENST00000426928.6:c.1101C>T	ENSP00000402297.2:p.Asp367%3D	1101/1641	1101/1641	367/546	D	gaC/gaT	rs114648887	0	-1	0	SNV	HGNC	HGNC:35445	YES	5	P1	0	ENSP00000402297	0	H0Y608	UPI0002A47099	0	0	0	0	Gene3D:3.40.710.10&Pfam_domain:PF00144&hmmpanther:PTHR22935&hmmpanther:PTHR22935:SF37&Superfamily_domains:SSF56601	0	chr1:g.22953583G>A	0.1382	0.1868
chr1	22953931	rs12048993	G	T	97	152	2011	0.628	T	missense_variant	MODERATE	LACTBL1	ENSG00000215906	Transcript	ENST00000426928.6	protein_coding	6/6	0	ENST00000426928.6:c.753C>A	ENSP00000402297.2:p.Asn251Lys	753/1641	753/1641	251/546	N/K	aaC/aaA	rs12048993	0	-1	0	SNV	HGNC	HGNC:35445	YES	5	P1	0	ENSP00000402297	0	H0Y608	UPI0002A47099	0	0	tolerated	benign	Gene3D:3.40.710.10&Pfam_domain:PF00144&hmmpanther:PTHR22935&hmmpanther:PTHR22935:SF37&Superfamily_domains:SSF56601	0	chr1:g.22953931G>T	0.3944	0.2322
chr1	22953998	rs138431960	G	T	8	152	2053	0.051	T	stop_gained	HIGH	LACTBL1	ENSG00000215906	Transcript	ENST00000426928.6	protein_coding	6/6	0	ENST00000426928.6:c.686C>A	ENSP00000402297.2:p.Ser229Ter	686/1641	686/1641	229/546	S/*	tCg/tAg	rs138431960	0	-1	0	SNV	HGNC	HGNC:35445	YES	5	P1	0	ENSP00000402297	0	H0Y608	UPI0002A47099	0	0	0	0	Gene3D:3.40.710.10&Pfam_domain:PF00144&hmmpanther:PTHR22935&hmmpanther:PTHR22935:SF37&Superfamily_domains:SSF56601	0	chr1:g.22953998G>T	0.0118	0
chr1	22963210	rs6426777	A	G	77	152	1937	0.494	G	missense_variant	MODERATE	LACTBL1	ENSG00000215906	Transcript	ENST00000426928.6	protein_coding	2/6	0	ENST00000426928.6:c.56T>C	ENSP00000402297.2:p.Leu19Pro	56/1641	56/1641	19/546	L/P	cTg/cCg	rs6426777	0	-1	0	SNV	HGNC	HGNC:35445	YES	5	P1	0	ENSP00000402297	0	H0Y608	UPI0002A47099	0	0	tolerated	benign	0	0	chr1:g.22963210A>G	0.1222	0.1437
chr1	23091660	rs10799790	C	T	47	152	2463	0.321	T	missense_variant	MODERATE	LUZP1	ENSG00000169641	Transcript	ENST00000302291.8	protein_coding	4/5	0	ENST00000302291.8:c.2602G>A	ENSP00000303758.4:p.Asp868Asn	3404/8898	2602/3231	868/1076	D/N	Gac/Aac	rs10799790	0	-1	0	SNV	HGNC	HGNC:14985	YES	5	P2	CCDS30628.1	ENSP00000303758	Q86V48	0	UPI000020466A	0	0	tolerated	benign	hmmpanther:PTHR23166&hmmpanther:PTHR23166:SF7&MobiDB_lite:mobidb-lite	0	chr1:g.23091660C>T	0.7462	0.8404
chr1	23092768	rs477717	G	A	47	152	2348	0.321	A	synonymous_variant	LOW	LUZP1	ENSG00000169641	Transcript	ENST00000302291.8	protein_coding	4/5	0	ENST00000302291.8:c.1494C>T	ENSP00000303758.4:p.Ser498%3D	2296/8898	1494/3231	498/1076	S	agC/agT	rs477717	0	-1	0	SNV	HGNC	HGNC:14985	YES	5	P2	CCDS30628.1	ENSP00000303758	Q86V48	0	UPI000020466A	0	0	0	0	hmmpanther:PTHR23166&hmmpanther:PTHR23166:SF7&MobiDB_lite:mobidb-lite	0	chr1:g.23092768G>A	0	0.643
chr1	23092881	rs3765407	G	T	47	152	2253	0.321	T	missense_variant	MODERATE	LUZP1	ENSG00000169641	Transcript	ENST00000302291.8	protein_coding	4/5	0	ENST00000302291.8:c.1381C>A	ENSP00000303758.4:p.Gln461Lys	2183/8898	1381/3231	461/1076	Q/K	Cag/Aag	rs3765407	0	-1	0	SNV	HGNC	HGNC:14985	YES	5	P2	CCDS30628.1	ENSP00000303758	Q86V48	0	UPI000020466A	0	0	deleterious	benign	hmmpanther:PTHR23166&hmmpanther:PTHR23166:SF7&MobiDB_lite:mobidb-lite	0	chr1:g.23092881G>T	0.6769	0.5923
chr1	23092890	rs477830	C	T	47	152	2212	0.321	T	missense_variant	MODERATE	LUZP1	ENSG00000169641	Transcript	ENST00000302291.8	protein_coding	4/5	0	ENST00000302291.8:c.1372G>A	ENSP00000303758.4:p.Gly458Ser	2174/8898	1372/3231	458/1076	G/S	Ggc/Agc	rs477830&COSM3677609	0	-1	0	SNV	HGNC	HGNC:14985	YES	5	P2	CCDS30628.1	ENSP00000303758	Q86V48	0	UPI000020466A	0	0	tolerated	benign	hmmpanther:PTHR23166&hmmpanther:PTHR23166:SF7&MobiDB_lite:mobidb-lite	0	chr1:g.23092890C>T	0.6903	0.6422
chr1	23093362	rs1983965	T	C	47	152	1924	0.321	C	synonymous_variant	LOW	LUZP1	ENSG00000169641	Transcript	ENST00000302291.8	protein_coding	4/5	0	ENST00000302291.8:c.900A>G	ENSP00000303758.4:p.Thr300%3D	1702/8898	900/3231	300/1076	T	acA/acG	rs1983965	0	-1	0	SNV	HGNC	HGNC:14985	YES	5	P2	CCDS30628.1	ENSP00000303758	Q86V48	0	UPI000020466A	0	0	0	0	Coiled-coils_(Ncoils):Coil&hmmpanther:PTHR23166&hmmpanther:PTHR23166:SF7	0	chr1:g.23093362T>C	0	0.8434
chr1	23193140	rs6300	A	G	75	152	1620	0.481	G	synonymous_variant	LOW	HTR1D	ENSG00000179546	Transcript	ENST00000374619.1	protein_coding	1/1	0	ENST00000374619.1:c.1080T>C	ENSP00000363748.1:p.Asn360%3D	1590/2835	1080/1134	360/377	N	aaT/aaC	rs6300	0	-1	0	SNV	HGNC	HGNC:5289	YES	0	P1	CCDS231.1	ENSP00000363748	P28221	0	UPI00000503DE	0	0	0	0	Gene3D:1.20.1070.10&Prints_domain:PR00237&Prints_domain:PR01101&hmmpanther:PTHR24247&hmmpanther:PTHR24247:SF17&SMART_domains:SM01381&Superfamily_domains:SSF81321&Conserved_Domains:cd15333	0	chr1:g.23193140A>G	0.2063	0.1581
chr1	23362440	rs2849028	A	G	96	152	2867	0.622	G	synonymous_variant	LOW	ZNF436	ENSG00000125945	Transcript	ENST00000314011.9	protein_coding	4/4	0	ENST00000314011.9:c.942T>C	ENSP00000313582.4:p.Asn314%3D	1473/4465	942/1413	314/470	N	aaT/aaC	rs2849028	0	-1	0	SNV	HGNC	HGNC:20814	YES	1	P1	CCDS233.1	ENSP00000313582	Q9C0F3	A0A024RAF3	UPI0000001669	0	0	0	0	Gene3D:3.30.160.60&Pfam_domain:PF00096&PROSITE_patterns:PS00028&PROSITE_profiles:PS50157&hmmpanther:PTHR45201&SMART_domains:SM00355&Superfamily_domains:SSF57667	0	chr1:g.23362440A>G	0	0.1861
chr1	23362590	rs3795308	G	A	43	152	2730	0.288	A	synonymous_variant	LOW	ZNF436	ENSG00000125945	Transcript	ENST00000314011.9	protein_coding	4/4	0	ENST00000314011.9:c.792C>T	ENSP00000313582.4:p.His264%3D	1323/4465	792/1413	264/470	H	caC/caT	rs3795308	0	-1	0	SNV	HGNC	HGNC:20814	YES	1	P1	CCDS233.1	ENSP00000313582	Q9C0F3	A0A024RAF3	UPI0000001669	0	0	0	0	Gene3D:3.30.160.60&Pfam_domain:PF00096&PROSITE_patterns:PS00028&PROSITE_profiles:PS50157&hmmpanther:PTHR45201&SMART_domains:SM00355&Superfamily_domains:SSF57667	0	chr1:g.23362590G>A	0.1212	0.0151
chr1	23520972	rs2075995	C	A	53	152	2167	0.353	A	missense_variant	MODERATE	E2F2	ENSG00000007968	Transcript	ENST00000361729.3	protein_coding	4/7	0	ENST00000361729.3:c.678G>T	ENSP00000355249.2:p.Gln226His	1118/5196	678/1314	226/437	Q/H	caG/caT	rs2075995	0	-1	0	SNV	HGNC	HGNC:3114	YES	1	P1	CCDS236.1	ENSP00000355249	Q14209	0	UPI0000129AC1	0	0	tolerated	possibly_damaging	Conserved_Domains:cd14660&hmmpanther:PTHR12081&hmmpanther:PTHR12081:SF50&Pfam_domain:PF16421&Superfamily_domains:SSF144074	0	chr1:g.23520972C>A	0.3552	0.062
chr1	23559007	rs11574	T	C	91	152	2589	0.603	C	missense_variant	MODERATE	ID3	ENSG00000117318	Transcript	ENST00000374561.6	protein_coding	2/3	0	ENST00000374561.6:c.313A>G	ENSP00000363689.5:p.Thr105Ala	388/950	313/360	105/119	T/A	Act/Gct	rs11574&CM102358	0	-1	0	SNV	HGNC	HGNC:5362	YES	1	P1	CCDS237.1	ENSP00000363689	Q02535	0	UPI000016A132	0	1	tolerated	benign	hmmpanther:PTHR11723&hmmpanther:PTHR11723:SF16	0	chr1:g.23559007T>C	0	0.9894
chr1	23750961	rs2235541	C	T	24	152	2138	0.154	T	missense_variant	MODERATE	ELOA	ENSG00000011007	Transcript	ENST00000418390.6	protein_coding	4/11	0	ENST00000418390.6:c.434C>T	ENSP00000395574.2:p.Thr145Met	705/5154	434/2397	145/798	T/M	aCg/aTg	rs2235541	0	1	0	SNV	HGNC	HGNC:11620	YES	1	P2	CCDS239.2	ENSP00000395574	Q14241	0	UPI000181BA17	0	0	deleterious	benign	hmmpanther:PTHR15141&hmmpanther:PTHR15141:SF72&MobiDB_lite:mobidb-lite	0	chr1:g.23750961C>T	0.0807	0.0038
chr1	23757004	rs2076345	C	T	27	152	2354	0.173	T	synonymous_variant	LOW	ELOA	ENSG00000011007	Transcript	ENST00000418390.6	protein_coding	10/11	0	ENST00000418390.6:c.2214C>T	ENSP00000395574.2:p.Ser738%3D	2485/5154	2214/2397	738/798	S	agC/agT	rs2076345	0	1	0	SNV	HGNC	HGNC:11620	YES	1	P2	CCDS239.2	ENSP00000395574	Q14241	0	UPI000181BA17	0	0	0	0	hmmpanther:PTHR15141&hmmpanther:PTHR15141:SF72&MobiDB_lite:mobidb-lite&Low_complexity_(Seg):seg	0	chr1:g.23757004C>T	0.2005	0.0885
chr1	23808231	rs719400	T	C	133	152	2962	0.872	C	synonymous_variant	LOW	HMGCL	ENSG00000117305	Transcript	ENST00000374490.8	protein_coding	7/9	0	ENST00000374490.8:c.654A>G	ENSP00000363614.3:p.Leu218%3D	668/1570	654/978	218/325	L	ctA/ctG	rs719400	0	-1	0	SNV	HGNC	HGNC:5005	YES	1	P1	CCDS243.1	ENSP00000363614	P35914	0	UPI000012CA36	0	1	0	0	PROSITE_profiles:PS50991&Conserved_Domains:cd07938&hmmpanther:PTHR42738:SF1&hmmpanther:PTHR42738&Gene3D:3.20.20.70&Pfam_domain:PF00682&Superfamily_domains:SSF51569&PDB-ENSP_mappings:3mp5.F&PDB-ENSP_mappings:3mp5.E&PDB-ENSP_mappings:3mp5.D&PDB-ENSP_mappings:3mp5.C&PDB-ENSP_mappings:3mp5.B&PDB-ENSP_mappings:3mp5.A&PDB-ENSP_mappings:3mp4.F&PDB-ENSP_mappings:3mp4.E&PDB-ENSP_mappings:3mp4.D&PDB-ENSP_m…	0	chr1:g.23808231T>C	0.8874	0.9728
chr1	23854472	rs13551	T	C	26	152	1635	0.167	C	missense_variant	MODERATE	FUCA1	ENSG00000179163	Transcript	ENST00000374479.3	protein_coding	5/8	0	ENST00000374479.3:c.857A>G	ENSP00000363603.3:p.Gln286Arg	865/2047	857/1401	286/466	Q/R	cAg/cGg	rs13551	0	-1	0	SNV	HGNC	HGNC:4006	YES	1	P1	CCDS244.2	ENSP00000363603	P04066	0	UPI000013F479	0	1	deleterious	benign	hmmpanther:PTHR10030&hmmpanther:PTHR10030:SF2&PROSITE_patterns:PS00385&Gene3D:3.20.20.80&Pfam_domain:PF01120&PIRSF_domain:PIRSF001092&SMART_domains:SM00812&Superfamily_domains:SSF51445	0	chr1:g.23854472T>C	0.2113	0.1021
chr1	23868258	rs2070956	G	C	18	152	1824	0.122	C	missense_variant	MODERATE	FUCA1	ENSG00000179163	Transcript	ENST00000374479.3	protein_coding	1/8	0	ENST00000374479.3:c.29C>G	ENSP00000363603.3:p.Pro10Arg	37/2047	29/1401	10/466	P/R	cCg/cGg	rs2070956	0	-1	0	SNV	HGNC	HGNC:4006	YES	1	P1	CCDS244.2	ENSP00000363603	P04066	0	UPI000013F479	0	1	tolerated	benign	PIRSF_domain:PIRSF001092&Low_complexity_(Seg):seg&Cleavage_site_(Signalp):SignalP-noTM	0	chr1:g.23868258G>C	0.143	0.1218
chr1	23868280	rs61996282	C	G	12	152	1716	0.077	G	missense_variant	MODERATE	FUCA1	ENSG00000179163	Transcript	ENST00000374479.3	protein_coding	1/8	0	ENST00000374479.3:c.7G>C	ENSP00000363603.3:p.Ala3Pro	15/2047	7/1401	3/466	A/P	Gct/Cct	rs61996282	0	-1	0	SNV	HGNC	HGNC:4006	YES	1	P1	CCDS244.2	ENSP00000363603	P04066	0	UPI000013F479	0	1	deleterious_low_confidence	benign	Cleavage_site_(Signalp):SignalP-noTM	0	chr1:g.23868280C>G	0.0134	0.0008
chr1	23868283	rs2070955	G	A	18	152	1719	0.122	A	missense_variant	MODERATE	FUCA1	ENSG00000179163	Transcript	ENST00000374479.3	protein_coding	1/8	0	ENST00000374479.3:c.4C>T	ENSP00000363603.3:p.Arg2Trp	12/2047	4/1401	2/466	R/W	Cgg/Tgg	rs2070955	0	-1	0	SNV	HGNC	HGNC:4006	YES	1	P1	CCDS244.2	ENSP00000363603	P04066	0	UPI000013F479	0	1	deleterious_low_confidence	benign	Cleavage_site_(Signalp):SignalP-noTM	0	chr1:g.23868283G>A	0.143	0.1218
chr1	23874604	rs2229581	G	C	107	152	2704	0.705	C	synonymous_variant	LOW	CNR2	ENSG00000188822	Transcript	ENST00000374472.5	protein_coding	2/2	0	ENST00000374472.5:c.1014C>G	ENSP00000363596.4:p.Thr338%3D	1176/5265	1014/1083	338/360	T	acC/acG	rs2229581	0	-1	0	SNV	HGNC	HGNC:2160	YES	1	P1	CCDS245.1	ENSP00000363596	P34972	A0A024RAH7	UPI000000DCA3	0	0	0	0	hmmpanther:PTHR22750:SF10&hmmpanther:PTHR22750&Prints_domain:PR00523&MobiDB_lite:mobidb-lite	0	chr1:g.23874604G>C	0	0.7943
chr1	23874619	rs2229580	C	T	107	152	2698	0.705	T	synonymous_variant	LOW	CNR2	ENSG00000188822	Transcript	ENST00000374472.5	protein_coding	2/2	0	ENST00000374472.5:c.999G>A	ENSP00000363596.4:p.Pro333%3D	1161/5265	999/1083	333/360	P	ccG/ccA	rs2229580	0	-1	0	SNV	HGNC	HGNC:2160	YES	1	P1	CCDS245.1	ENSP00000363596	P34972	A0A024RAH7	UPI000000DCA3	0	0	0	0	hmmpanther:PTHR22750:SF10&hmmpanther:PTHR22750&Prints_domain:PR00523&MobiDB_lite:mobidb-lite	0	chr1:g.23874619C>T	0.6534	0.7943
chr1	23874672	rs2229579	G	A	19	152	2636	0.128	A	missense_variant	MODERATE	CNR2	ENSG00000188822	Transcript	ENST00000374472.5	protein_coding	2/2	0	ENST00000374472.5:c.946C>T	ENSP00000363596.4:p.His316Tyr	1108/5265	946/1083	316/360	H/Y	Cac/Tac	rs2229579&CM101178	0	-1	0	SNV	HGNC	HGNC:2160	YES	1	P1	CCDS245.1	ENSP00000363596	P34972	A0A024RAH7	UPI000000DCA3	0	0	tolerated	benign	Gene3D:1.20.1070.10&SMART_domains:SM01381&Superfamily_domains:SSF81321&hmmpanther:PTHR22750:SF10&hmmpanther:PTHR22750&Prints_domain:PR00523	0	chr1:g.23874672G>A	0.1074	0.0045
chr1	23874772	rs2502993	A	G	107	152	2860	0.705	G	synonymous_variant	LOW	CNR2	ENSG00000188822	Transcript	ENST00000374472.5	protein_coding	2/2	0	ENST00000374472.5:c.846T>C	ENSP00000363596.4:p.Ala282%3D	1008/5265	846/1083	282/360	A	gcT/gcC	rs2502993	0	-1	0	SNV	HGNC	HGNC:2160	YES	1	P1	CCDS245.1	ENSP00000363596	P34972	A0A024RAH7	UPI000000DCA3	0	0	0	0	Conserved_Domains:cd15341&Gene3D:1.20.1070.10&Pfam_domain:PF00001&SMART_domains:SM01381&Superfamily_domains:SSF81321&PROSITE_profiles:PS50262&hmmpanther:PTHR22750:SF10&hmmpanther:PTHR22750&Prints_domain:PR00362&Prints_domain:PR00237&Transmembrane_helices:TMhelix	0	chr1:g.23874772A>G	0	0.7943
chr1	23874867	rs4649124	A	G	107	152	2885	0.705	G	synonymous_variant	LOW	CNR2	ENSG00000188822	Transcript	ENST00000374472.5	protein_coding	2/2	0	ENST00000374472.5:c.751T>C	ENSP00000363596.4:p.Leu251%3D	913/5265	751/1083	251/360	L	Ttg/Ctg	rs4649124	0	-1	0	SNV	HGNC	HGNC:2160	YES	1	P1	CCDS245.1	ENSP00000363596	P34972	A0A024RAH7	UPI000000DCA3	0	0	0	0	Conserved_Domains:cd15341&Gene3D:1.20.1070.10&Pfam_domain:PF00001&SMART_domains:SM01381&Superfamily_domains:SSF81321&PROSITE_profiles:PS50262&hmmpanther:PTHR22750:SF10&hmmpanther:PTHR22750&Prints_domain:PR00237&Transmembrane_helices:TMhelix&PDB-ENSP_mappings:2ki9.A	0	chr1:g.23874867A>G	0.6534	0.7943
chr1	23874958	rs3003336	C	T	107	152	2863	0.705	T	synonymous_variant	LOW	CNR2	ENSG00000188822	Transcript	ENST00000374472.5	protein_coding	2/2	0	ENST00000374472.5:c.660G>A	ENSP00000363596.4:p.Val220%3D	822/5265	660/1083	220/360	V	gtG/gtA	rs3003336	0	-1	0	SNV	HGNC	HGNC:2160	YES	1	P1	CCDS245.1	ENSP00000363596	P34972	A0A024RAH7	UPI000000DCA3	0	0	0	0	Conserved_Domains:cd15341&Gene3D:1.20.1070.10&Pfam_domain:PF00001&SMART_domains:SM01381&Superfamily_domains:SSF81321&PROSITE_profiles:PS50262&hmmpanther:PTHR22750:SF10&hmmpanther:PTHR22750&Prints_domain:PR00523&Prints_domain:PR00362	0	chr1:g.23874958C>T	0.6534	0.7943
chr1	23875153	rs2501431	G	A	107	152	3017	0.705	A	synonymous_variant	LOW	CNR2	ENSG00000188822	Transcript	ENST00000374472.5	protein_coding	2/2	0	ENST00000374472.5:c.465C>T	ENSP00000363596.4:p.Gly155%3D	627/5265	465/1083	155/360	G	ggC/ggT	rs2501431	0	-1	0	SNV	HGNC	HGNC:2160	YES	1	P1	CCDS245.1	ENSP00000363596	P34972	A0A024RAH7	UPI000000DCA3	0	0	0	0	Conserved_Domains:cd15341&Gene3D:1.20.1070.10&Pfam_domain:PF00001&SMART_domains:SM01381&Superfamily_domains:SSF81321&PROSITE_profiles:PS50262&hmmpanther:PTHR22750:SF10&hmmpanther:PTHR22750&Prints_domain:PR00237&Transmembrane_helices:TMhelix	0	chr1:g.23875153G>A	0.6534	0.7943
chr1	23875429	rs2502992	T	C	106	152	3005	0.699	C	synonymous_variant	LOW	CNR2	ENSG00000188822	Transcript	ENST00000374472.5	protein_coding	2/2	0	ENST00000374472.5:c.189A>G	ENSP00000363596.4:p.Gln63%3D	351/5265	189/1083	63/360	Q	caA/caG	rs2502992&CX1111390	0	-1	0	SNV	HGNC	HGNC:2160	YES	1	P1	CCDS245.1	ENSP00000363596	P34972	A0A024RAH7	UPI000000DCA3	0	0	0	0	Conserved_Domains:cd15341&Gene3D:1.20.1070.10&Pfam_domain:PF00001&SMART_domains:SM01381&Superfamily_domains:SSF81321&PROSITE_profiles:PS50262&hmmpanther:PTHR22750:SF10&hmmpanther:PTHR22750&Prints_domain:PR00362	0	chr1:g.23875429T>C	0.654	0.7958
chr1	23875430	rs2501432	T	C	106	152	2999	0.699	C	missense_variant	MODERATE	CNR2	ENSG00000188822	Transcript	ENST00000374472.5	protein_coding	2/2	0	ENST00000374472.5:c.188A>G	ENSP00000363596.4:p.Gln63Arg	350/5265	188/1083	63/360	Q/R	cAa/cGa	rs2501432&CM098300	0	-1	0	SNV	HGNC	HGNC:2160	YES	1	P1	CCDS245.1	ENSP00000363596	P34972	A0A024RAH7	UPI000000DCA3	0	0	tolerated	benign	Conserved_Domains:cd15341&Gene3D:1.20.1070.10&Pfam_domain:PF00001&SMART_domains:SM01381&Superfamily_domains:SSF81321&PROSITE_profiles:PS50262&hmmpanther:PTHR22750:SF10&hmmpanther:PTHR22750&Prints_domain:PR00362	0	chr1:g.23875430T>C	0	0.7943
chr1	24067073	rs16829071	C	T	19	152	2211	0.128	T	missense_variant	MODERATE	MYOM3	ENSG00000142661	Transcript	ENST00000374434.4	protein_coding	28/37	0	ENST00000374434.4:c.3371G>A	ENSP00000363557.3:p.Arg1124Gln	3494/5760	3371/4314	1124/1437	R/Q	cGg/cAg	rs16829071	0	-1	0	SNV	HGNC	HGNC:26679	YES	1	P1	CCDS41281.1	ENSP00000363557	Q5VTT5	0	UPI0000203A5D	0	0	deleterious	benign	PROSITE_profiles:PS50835&hmmpanther:PTHR45585&hmmpanther:PTHR45585:SF1&Gene3D:2.60.40.10&Superfamily_domains:SSF48726	0	chr1:g.24067073C>T	0.2804	0.4871
chr1	24068321	rs12145360	A	G	18	152	2067	0.122	G	missense_variant	MODERATE	MYOM3	ENSG00000142661	Transcript	ENST00000374434.4	protein_coding	26/37	0	ENST00000374434.4:c.3197T>C	ENSP00000363557.3:p.Ile1066Thr	3320/5760	3197/4314	1066/1437	I/T	aTc/aCc	rs12145360	0	-1	0	SNV	HGNC	HGNC:26679	YES	1	P1	CCDS41281.1	ENSP00000363557	Q5VTT5	0	UPI0000203A5D	0	0	tolerated	benign	hmmpanther:PTHR45585&hmmpanther:PTHR45585:SF1&Gene3D:2.60.40.10&SMART_domains:SM00409&Superfamily_domains:SSF48726	0	chr1:g.24068321A>G	0.1961	0.2262
chr1	24080045	rs35446243	G	A	53	152	2406	0.34	A	missense_variant	MODERATE	MYOM3	ENSG00000142661	Transcript	ENST00000374434.4	protein_coding	20/37	0	ENST00000374434.4:c.2557C>T	ENSP00000363557.3:p.Pro853Ser	2680/5760	2557/4314	853/1437	P/S	Cca/Tca	rs35446243	0	-1	0	SNV	HGNC	HGNC:26679	YES	1	P1	CCDS41281.1	ENSP00000363557	Q5VTT5	0	UPI0000203A5D	0	0	tolerated	benign	PROSITE_profiles:PS50853&Conserved_Domains:cd00063&hmmpanther:PTHR45585&hmmpanther:PTHR45585:SF1&Pfam_domain:PF00041&Gene3D:2.60.40.10&SMART_domains:SM00060&Superfamily_domains:SSF49265	0	chr1:g.24080045G>A	0.0889	0.0091
chr1	24080157	rs4649175	G	A	45	152	1879	0.295	A	synonymous_variant	LOW	MYOM3	ENSG00000142661	Transcript	ENST00000374434.4	protein_coding	20/37	0	ENST00000374434.4:c.2445C>T	ENSP00000363557.3:p.Ala815%3D	2568/5760	2445/4314	815/1437	A	gcC/gcT	rs4649175	0	-1	0	SNV	HGNC	HGNC:26679	YES	1	P1	CCDS41281.1	ENSP00000363557	Q5VTT5	0	UPI0000203A5D	0	0	0	0	PROSITE_profiles:PS50853&Conserved_Domains:cd00063&hmmpanther:PTHR45585&hmmpanther:PTHR45585:SF1&Pfam_domain:PF00041&Gene3D:2.60.40.10&SMART_domains:SM00060&Superfamily_domains:SSF49265	0	chr1:g.24080157G>A	0.3542	0.3238
chr1	24082675	rs4320728	C	T	19	152	1876	0.128	T	synonymous_variant	LOW	MYOM3	ENSG00000142661	Transcript	ENST00000374434.4	protein_coding	17/37	0	ENST00000374434.4:c.2010G>A	ENSP00000363557.3:p.Glu670%3D	2133/5760	2010/4314	670/1437	E	gaG/gaA	rs4320728	0	-1	0	SNV	HGNC	HGNC:26679	YES	1	P1	CCDS41281.1	ENSP00000363557	Q5VTT5	0	UPI0000203A5D	0	0	0	0	PROSITE_profiles:PS50853&Conserved_Domains:cd00063&hmmpanther:PTHR45585&hmmpanther:PTHR45585:SF1&Gene3D:2.60.40.10&Pfam_domain:PF00041&SMART_domains:SM00060&Superfamily_domains:SSF49265	0	chr1:g.24082675C>T	0.1845	0.1929
chr1	24082701	rs4320729	C	T	46	152	2012	0.301	T	missense_variant	MODERATE	MYOM3	ENSG00000142661	Transcript	ENST00000374434.4	protein_coding	17/37	0	ENST00000374434.4:c.1984G>A	ENSP00000363557.3:p.Gly662Arg	2107/5760	1984/4314	662/1437	G/R	Ggg/Agg	rs4320729	0	-1	0	SNV	HGNC	HGNC:26679	YES	1	P1	CCDS41281.1	ENSP00000363557	Q5VTT5	0	UPI0000203A5D	0	0	deleterious	probably_damaging	PROSITE_profiles:PS50853&Conserved_Domains:cd00063&hmmpanther:PTHR45585&hmmpanther:PTHR45585:SF1&Gene3D:2.60.40.10&Pfam_domain:PF00041&SMART_domains:SM00060&Superfamily_domains:SSF49265&Prints_domain:PR00014	0	chr1:g.24082701C>T	0.2568	0.0159
chr1	24086669	rs6424152	T	C	46	152	1974	0.301	C	synonymous_variant	LOW	MYOM3	ENSG00000142661	Transcript	ENST00000374434.4	protein_coding	15/37	0	ENST00000374434.4:c.1773A>G	ENSP00000363557.3:p.Glu591%3D	1896/5760	1773/4314	591/1437	E	gaA/gaG	rs6424152	0	-1	0	SNV	HGNC	HGNC:26679	YES	1	P1	CCDS41281.1	ENSP00000363557	Q5VTT5	0	UPI0000203A5D	0	0	0	0	PROSITE_profiles:PS50853&Conserved_Domains:cd00063&hmmpanther:PTHR45585&hmmpanther:PTHR45585:SF1&Gene3D:2.60.40.10&Superfamily_domains:SSF49265	0	chr1:g.24086669T>C	0.3748	0.3646
chr1	24089569	rs4393101	T	C	152	152	2103	1	C	missense_variant	MODERATE	MYOM3	ENSG00000142661	Transcript	ENST00000374434.4	protein_coding	14/37	0	ENST00000374434.4:c.1583A>G	ENSP00000363557.3:p.Asp528Gly	1706/5760	1583/4314	528/1437	D/G	gAc/gGc	rs4393101	0	-1	0	SNV	HGNC	HGNC:26679	YES	1	P1	CCDS41281.1	ENSP00000363557	Q5VTT5	0	UPI0000203A5D	0	0	tolerated	benign	PROSITE_profiles:PS50853&Conserved_Domains:cd00063&hmmpanther:PTHR45585&hmmpanther:PTHR45585:SF1&Gene3D:2.60.40.10&Pfam_domain:PF00041&SMART_domains:SM00060&Superfamily_domains:SSF49265	0	chr1:g.24089569T>C	0	0.9289
chr1	24089580	rs7533060	G	C	68	152	2065	0.449	C	synonymous_variant	LOW	MYOM3	ENSG00000142661	Transcript	ENST00000374434.4	protein_coding	14/37	0	ENST00000374434.4:c.1572C>G	ENSP00000363557.3:p.Pro524%3D	1695/5760	1572/4314	524/1437	P	ccC/ccG	rs7533060	0	-1	0	SNV	HGNC	HGNC:26679	YES	1	P1	CCDS41281.1	ENSP00000363557	Q5VTT5	0	UPI0000203A5D	0	0	0	0	PROSITE_profiles:PS50853&Conserved_Domains:cd00063&hmmpanther:PTHR45585&hmmpanther:PTHR45585:SF1&Gene3D:2.60.40.10&Pfam_domain:PF00041&SMART_domains:SM00060&Superfamily_domains:SSF49265	0	chr1:g.24089580G>C	0	0.4561
chr1	24089643	rs4276859	C	T	17	152	2003	0.115	T	synonymous_variant	LOW	MYOM3	ENSG00000142661	Transcript	ENST00000374434.4	protein_coding	14/37	0	ENST00000374434.4:c.1509G>A	ENSP00000363557.3:p.Pro503%3D	1632/5760	1509/4314	503/1437	P	ccG/ccA	rs4276859	0	-1	0	SNV	HGNC	HGNC:26679	YES	1	P1	CCDS41281.1	ENSP00000363557	Q5VTT5	0	UPI0000203A5D	0	0	0	0	PROSITE_profiles:PS50853&Conserved_Domains:cd00063&hmmpanther:PTHR45585&hmmpanther:PTHR45585:SF1&Gene3D:2.60.40.10&Pfam_domain:PF00041&SMART_domains:SM00060&Superfamily_domains:SSF49265	0	chr1:g.24089643C>T	0.1739	0.1876
chr1	24092278	rs7556176	T	C	9	152	2000	0.058	C	synonymous_variant	LOW	MYOM3	ENSG00000142661	Transcript	ENST00000374434.4	protein_coding	11/37	0	ENST00000374434.4:c.1128A>G	ENSP00000363557.3:p.Pro376%3D	1251/5760	1128/4314	376/1437	P	ccA/ccG	rs7556176	0	-1	0	SNV	HGNC	HGNC:26679	YES	1	P1	CCDS41281.1	ENSP00000363557	Q5VTT5	0	UPI0000203A5D	0	0	0	0	PROSITE_profiles:PS50853&Conserved_Domains:cd00063&hmmpanther:PTHR45585&hmmpanther:PTHR45585:SF1&Gene3D:2.60.40.10&Pfam_domain:PF00041&SMART_domains:SM00060&Superfamily_domains:SSF49265	0	chr1:g.24092278T>C	0.3762	0.472
chr1	24093006	rs4233050	A	G	9	152	1893	0.058	G	missense_variant	MODERATE	MYOM3	ENSG00000142661	Transcript	ENST00000374434.4	protein_coding	10/37	0	ENST00000374434.4:c.1031T>C	ENSP00000363557.3:p.Met344Thr	1154/5760	1031/4314	344/1437	M/T	aTg/aCg	rs4233050	0	-1	0	SNV	HGNC	HGNC:26679	YES	1	P1	CCDS41281.1	ENSP00000363557	Q5VTT5	0	UPI0000203A5D	0	0	tolerated	benign	PROSITE_profiles:PS50835&hmmpanther:PTHR45585&hmmpanther:PTHR45585:SF1&Pfam_domain:PF07679&Gene3D:2.60.40.10&SMART_domains:SM00409&Superfamily_domains:SSF48726	0	chr1:g.24093006A>G	0.379	0.4486
chr1	24094984	rs6678540	G	A	9	152	2440	0.058	A	missense_variant	MODERATE	MYOM3	ENSG00000142661	Transcript	ENST00000374434.4	protein_coding	9/37	0	ENST00000374434.4:c.797C>T	ENSP00000363557.3:p.Thr266Met	920/5760	797/4314	266/1437	T/M	aCg/aTg	rs6678540	0	-1	0	SNV	HGNC	HGNC:26679	YES	1	P1	CCDS41281.1	ENSP00000363557	Q5VTT5	0	UPI0000203A5D	0	0	tolerated	benign	hmmpanther:PTHR45585&hmmpanther:PTHR45585:SF1&Gene3D:2.60.40.10	0	chr1:g.24094984G>A	0.3199	0.2746
chr1	24095460	rs4319261	C	G	9	152	2475	0.058	G	missense_variant	MODERATE	MYOM3	ENSG00000142661	Transcript	ENST00000374434.4	protein_coding	8/37	0	ENST00000374434.4:c.772G>C	ENSP00000363557.3:p.Asp258His	895/5760	772/4314	258/1437	D/H	Gat/Cat	rs4319261	0	-1	0	SNV	HGNC	HGNC:26679	YES	1	P1	CCDS41281.1	ENSP00000363557	Q5VTT5	0	UPI0000203A5D	0	0	tolerated	possibly_damaging	hmmpanther:PTHR45585&hmmpanther:PTHR45585:SF1	0	chr1:g.24095460C>G	0.4105	0.5416
chr1	24120978	rs3795299	G	C	69	152	2257	0.455	C	missense_variant	MODERATE	IL22RA1	ENSG00000142677	Transcript	ENST00000270800.2	protein_coding	7/7	0	ENST00000270800.2:c.1552C>G	ENSP00000270800.1:p.Arg518Gly	1610/2817	1552/1725	518/574	R/G	Cgt/Ggt	rs3795299	0	-1	0	SNV	HGNC	HGNC:13700	YES	1	P1	CCDS247.1	ENSP00000270800	Q8N6P7	0	UPI0000071143	0	0	deleterious	benign	hmmpanther:PTHR20859&hmmpanther:PTHR20859:SF20&MobiDB_lite:mobidb-lite	0	chr1:g.24120978G>C	0.4663	0.2874
chr1	24121594	rs17852648	G	A	26	152	2169	0.173	A	synonymous_variant	LOW	IL22RA1	ENSG00000142677	Transcript	ENST00000270800.2	protein_coding	7/7	0	ENST00000270800.2:c.936C>T	ENSP00000270800.1:p.Pro312%3D	994/2817	936/1725	312/574	P	ccC/ccT	rs17852648	0	-1	0	SNV	HGNC	HGNC:13700	YES	1	P1	CCDS247.1	ENSP00000270800	Q8N6P7	0	UPI0000071143	0	0	0	0	hmmpanther:PTHR20859&hmmpanther:PTHR20859:SF20	0	chr1:g.24121594G>A	0.2053	0.0787
chr1	24134307	rs17852649	T	G	28	152	2144	0.186	G	synonymous_variant	LOW	IL22RA1	ENSG00000142677	Transcript	ENST00000270800.2	protein_coding	4/7	0	ENST00000270800.2:c.435A>C	ENSP00000270800.1:p.Pro145%3D	493/2817	435/1725	145/574	P	ccA/ccC	rs17852649	0	-1	0	SNV	HGNC	HGNC:13700	YES	1	P1	CCDS247.1	ENSP00000270800	Q8N6P7	0	UPI0000071143	0	0	0	0	Gene3D:2.60.40.10&PDB-ENSP_mappings:3dgc.R&PDB-ENSP_mappings:3dgc.S&PDB-ENSP_mappings:3dlq.R&PDB-ENSP_mappings:6df3.L&hmmpanther:PTHR20859&hmmpanther:PTHR20859:SF20	0	chr1:g.24134307T>G	0.5236	0.6989
chr1	24138623	rs10903022	C	T	127	152	1934	0.833	T	synonymous_variant	LOW	IL22RA1	ENSG00000142677	Transcript	ENST00000270800.2	protein_coding	2/7	0	ENST00000270800.2:c.135G>A	ENSP00000270800.1:p.Pro45%3D	193/2817	135/1725	45/574	P	ccG/ccA	rs10903022	0	-1	0	SNV	HGNC	HGNC:13700	YES	1	P1	CCDS247.1	ENSP00000270800	Q8N6P7	0	UPI0000071143	0	0	0	0	Gene3D:2.60.40.10&PDB-ENSP_mappings:3dgc.R&PDB-ENSP_mappings:3dgc.S&PDB-ENSP_mappings:3dlq.R&PDB-ENSP_mappings:6df3.L&Pfam_domain:PF01108&PROSITE_profiles:PS50853&hmmpanther:PTHR20859&hmmpanther:PTHR20859:SF20&Superfamily_domains:SSF49265&Conserved_Domains:cd00063	0	chr1:g.24138623C>T	0.4706	0.261
chr1	24331573	rs2486668	C	G	18	152	2634	0.122	G	missense_variant	MODERATE	GRHL3	ENSG00000158055	Transcript	ENST00000350501.9	protein_coding	2/16	0	ENST00000350501.9:c.165C>G	ENSP00000288955.5:p.Asp55Glu	292/2119	165/1881	55/626	D/E	gaC/gaG	rs2486668	0	1	0	SNV	HGNC	HGNC:25839	YES	2	0	CCDS252.2	ENSP00000288955	Q8TE85	0	UPI000049DC7B	0	1	tolerated	benign	hmmpanther:PTHR11037&hmmpanther:PTHR11037:SF6	0	chr1:g.24331573C>G	0.1785	0.2277
chr1	24342177	rs11576645	C	G	20	152	2339	0.141	G	synonymous_variant	LOW	GRHL3	ENSG00000158055	Transcript	ENST00000350501.9	protein_coding	9/16	0	ENST00000350501.9:c.1110C>G	ENSP00000288955.5:p.Val370%3D	1237/2119	1110/1881	370/626	V	gtC/gtG	rs11576645&COSM4417172&COSM4417173	0	1	0	SNV	HGNC	HGNC:25839	YES	2	0	CCDS252.2	ENSP00000288955	Q8TE85	0	UPI000049DC7B	0	1	0	0	hmmpanther:PTHR11037&hmmpanther:PTHR11037:SF6&Pfam_domain:PF04516	0	chr1:g.24342177C>G	0.1577	0.0772
chr1	24379779	rs1064842	A	G	76	152	2072	0.494	G	synonymous_variant	LOW	STPG1	ENSG00000001460	Transcript	ENST00000374409.5	protein_coding	5/9	0	ENST00000374409.5:c.336T>C	ENSP00000363530.1:p.Asn112%3D	591/2804	336/1005	112/334	N	aaT/aaC	rs1064842	0	-1	0	SNV	HGNC	HGNC:28070	YES	2	A2	CCDS55581.1	ENSP00000363530	Q5TH74	0	UPI0000049C6B	0	0	0	0	hmmpanther:PTHR21580:SF21&hmmpanther:PTHR21580	0	chr1:g.24379779A>G	0.4191	0.4894
chr1	24379802	rs1142057	T	C	76	152	2081	0.494	C	missense_variant	MODERATE	STPG1	ENSG00000001460	Transcript	ENST00000374409.5	protein_coding	5/9	0	ENST00000374409.5:c.313A>G	ENSP00000363530.1:p.Ile105Val	568/2804	313/1005	105/334	I/V	Att/Gtt	rs1142057	0	-1	0	SNV	HGNC	HGNC:28070	YES	2	A2	CCDS55581.1	ENSP00000363530	Q5TH74	0	UPI0000049C6B	0	0	tolerated	benign	hmmpanther:PTHR21580:SF21&hmmpanther:PTHR21580	0	chr1:g.24379802T>C	0.3656	0.3086
chr1	24391585	rs2294520	T	C	71	152	1394	0.462	C	synonymous_variant	LOW	STPG1	ENSG00000001460	Transcript	ENST00000374409.5	protein_coding	3/9	0	ENST00000374409.5:c.165A>G	ENSP00000363530.1:p.Gln55%3D	420/2804	165/1005	55/334	Q	caA/caG	rs2294520	0	-1	0	SNV	HGNC	HGNC:28070	YES	2	A2	CCDS55581.1	ENSP00000363530	Q5TH74	0	UPI0000049C6B	0	0	0	0	hmmpanther:PTHR21580:SF21&hmmpanther:PTHR21580&MobiDB_lite:mobidb-lite	0	chr1:g.24391585T>C	0.2817	0.0961
chr1	24391589	rs560219	C	A	53	152	1325	0.346	A	missense_variant	MODERATE	STPG1	ENSG00000001460	Transcript	ENST00000374409.5	protein_coding	3/9	0	ENST00000374409.5:c.161G>T	ENSP00000363530.1:p.Ser54Ile	416/2804	161/1005	54/334	S/I	aGt/aTt	rs560219	0	-1	0	SNV	HGNC	HGNC:28070	YES	2	A2	CCDS55581.1	ENSP00000363530	Q5TH74	0	UPI0000049C6B	0	0	deleterious	benign	hmmpanther:PTHR21580:SF21&hmmpanther:PTHR21580&MobiDB_lite:mobidb-lite	0	chr1:g.24391589C>A	0.2342	0.1906
chr1	24458903	rs2272935	C	T	105	152	2591	0.679	T	synonymous_variant	LOW	NIPAL3	ENSG00000001461	Transcript	ENST00000374399.9	protein_coding	9/12	0	ENST00000374399.9:c.789C>T	ENSP00000363520.4:p.Ala263%3D	1149/5372	789/1221	263/406	A	gcC/gcT	rs2272935	0	1	0	SNV	HGNC	HGNC:25233	YES	1	P1	CCDS30631.1	ENSP00000363520	Q6P499	0	UPI000006FFD0	0	0	0	0	Pfam_domain:PF05653&hmmpanther:PTHR12570&hmmpanther:PTHR12570:SF14	0	chr1:g.24458903C>T	0.3063	0.1589
chr1	24533127	rs196429	G	A	57	152	1292	0.378	A	synonymous_variant	LOW	RCAN3	ENSG00000117602	Transcript	ENST00000374395.9	protein_coding	4/5	0	ENST00000374395.9:c.414G>A	ENSP00000363516.3:p.Pro138%3D	788/6863	414/726	138/241	P	ccG/ccA	rs196429	0	1	0	SNV	HGNC	HGNC:3042	YES	1	P1	CCDS254.1	ENSP00000363516	Q9UKA8	A0A024RAH2	UPI0000001C4A	0	0	0	0	hmmpanther:PTHR10300:SF6&hmmpanther:PTHR10300&Gene3D:3.30.70.330&Pfam_domain:PF04847&Superfamily_domains:SSF54928	0	chr1:g.24533127G>A	0.3836	0.2458
chr1	24533175	rs196430	G	A	58	152	1331	0.385	A	synonymous_variant	LOW	RCAN3	ENSG00000117602	Transcript	ENST00000374395.9	protein_coding	4/5	0	ENST00000374395.9:c.462G>A	ENSP00000363516.3:p.Pro154%3D	836/6863	462/726	154/241	P	ccG/ccA	rs196430	0	1	0	SNV	HGNC	HGNC:3042	YES	1	P1	CCDS254.1	ENSP00000363516	Q9UKA8	A0A024RAH2	UPI0000001C4A	0	0	0	0	hmmpanther:PTHR10300:SF6&hmmpanther:PTHR10300&Pfam_domain:PF04847	0	chr1:g.24533175G>A	0.3836	0.2458
chr1	24535214	rs196432	G	A	57	152	1888	0.378	A	synonymous_variant	LOW	RCAN3	ENSG00000117602	Transcript	ENST00000374395.9	protein_coding	5/5	0	ENST00000374395.9:c.663G>A	ENSP00000363516.3:p.Thr221%3D	1037/6863	663/726	221/241	T	acG/acA	rs196432	0	1	0	SNV	HGNC	HGNC:3042	YES	1	P1	CCDS254.1	ENSP00000363516	Q9UKA8	A0A024RAH2	UPI0000001C4A	0	0	0	0	hmmpanther:PTHR10300:SF6&hmmpanther:PTHR10300&Pfam_domain:PF04847&MobiDB_lite:mobidb-lite	0	chr1:g.24535214G>A	0.5092	0.4667
chr1	24964519	rs6672420	A	T	142	152	1800	0.936	T	missense_variant	MODERATE	RUNX3	ENSG00000020633	Transcript	ENST00000399916.5	protein_coding	1/6	0	ENST00000399916.5:c.53T>A	ENSP00000382800.1:p.Ile18Asn	492/4340	53/1290	18/429	I/N	aTc/aAc	rs6672420	0	-1	0	SNV	HGNC	HGNC:10473	YES	2	A2	CCDS30633.1	ENSP00000382800	Q13761	A0A024RAH4	UPI000002B2FF	0	0	deleterious	possibly_damaging	PIRSF_domain:PIRSF009374	0	chr1:g.24964519A>T	0.5777	0.3873
chr1	25243590	rs1043879	T	C	9	152	1323	0.058	C	missense_variant	MODERATE	RSRP1	ENSG00000117616	Transcript	ENST00000243189.12	protein_coding	4/5	0	ENST00000243189.12:c.716A>G	ENSP00000243189.7:p.Glu239Gly	928/1425	716/873	239/290	E/G	gAa/gGa	rs1043879	0	-1	0	SNV	HGNC	HGNC:25234	YES	1	P2	CCDS260.1	ENSP00000243189	Q9BUV0	A0A024RAH6	UPI000006DFA6	0	0	tolerated	benign	Pfam_domain:PF17069&MobiDB_lite:mobidb-lite&MobiDB_lite:mobidb-lite	0	chr1:g.25243590T>C	0.1078	0.0129
chr1	25307714	rs2257611	G	A	62	152	2420	0.41	A	missense_variant	MODERATE	RHD	ENSG00000187010	Transcript	ENST00000342055.9	protein_coding	8/9	0	ENST00000342055.9:c.1141G>A	ENSP00000339577.5:p.Val381Met	1141/1557	1141/1482	381/493	V/M	Gtg/Atg	rs2257611	0	1	0	SNV	HGNC	HGNC:10009	YES	1	0	CCDS60028.1	ENSP00000339577	Q02161	0	UPI000044EEEF	0	1	deleterious_low_confidence	benign	0	0	chr1:g.25307714G>A	0.1847	0.1558
chr1	25390874	rs609320	C	G	60	152	2583	0.397	G	missense_variant	MODERATE	RHCE	ENSG00000188672	Transcript	ENST00000294413.12	protein_coding	5/10	0	ENST00000294413.12:c.676G>C	ENSP00000294413.6:p.Ala226Pro	804/1660	676/1254	226/417	A/P	Gct/Cct	rs609320&CM930646	0	-1	0	SNV	HGNC	HGNC:10008	YES	1	P2	CCDS30635.1	ENSP00000294413	P18577	A0A1L3H056	UPI00001D9627	0	1	tolerated	benign	hmmpanther:PTHR11730:SF43&hmmpanther:PTHR11730&Pfam_domain:PF00909&Gene3D:1.10.3430.10&Superfamily_domains:SSF111352	0	chr1:g.25390874C>G	0.1438	0.0802
chr1	25563141	rs6687605	T	C	95	152	1830	0.628	C	missense_variant	MODERATE	LDLRAP1	ENSG00000157978	Transcript	ENST00000374338.4	protein_coding	6/9	0	ENST00000374338.4:c.604T>C	ENSP00000363458.4:p.Ser202Pro	723/2940	604/927	202/308	S/P	Tcc/Ccc	rs6687605&COSM1341262	0	1	0	SNV	HGNC	HGNC:18640	YES	1	P1	CCDS30639.1	ENSP00000363458	Q5SW96	0	UPI0000470235	0	1	tolerated	benign	hmmpanther:PTHR11232&hmmpanther:PTHR11232:SF35	0	chr1:g.25563141T>C	0.4349	0.3207
chr1	25563698	rs28969504	A	G	95	152	2171	0.628	G	synonymous_variant	LOW	LDLRAP1	ENSG00000157978	Transcript	ENST00000374338.4	protein_coding	7/9	0	ENST00000374338.4:c.654A>G	ENSP00000363458.4:p.Thr218%3D	773/2940	654/927	218/308	T	acA/acG	rs28969504	0	1	0	SNV	HGNC	HGNC:18640	YES	1	P1	CCDS30639.1	ENSP00000363458	Q5SW96	0	UPI0000470235	0	1	0	0	hmmpanther:PTHR11232&hmmpanther:PTHR11232:SF35	0	chr1:g.25563698A>G	0.5863	0.829
chr1	25618250	rs11247857	T	C	50	152	1771	0.333	C	synonymous_variant	LOW	MAN1C1	ENSG00000117643	Transcript	ENST00000374332.8	protein_coding	1/12	0	ENST00000374332.8:c.453T>C	ENSP00000363452.4:p.Arg151%3D	783/4641	453/1893	151/630	R	cgT/cgC	rs11247857	0	1	0	SNV	HGNC	HGNC:19080	YES	1	P2	CCDS265.1	ENSP00000363452	Q9NR34	0	UPI000012EABD	0	0	0	0	hmmpanther:PTHR11742:SF28&hmmpanther:PTHR11742	0	chr1:g.25618250T>C	0.24	0.5719
chr1	25805163	rs7349185	G	A	152	152	2434	1	A	missense_variant	MODERATE	SELENON	ENSG00000162430	Transcript	ENST00000361547.7	protein_coding	4/13	0	ENST00000361547.7:c.425G>A	ENSP00000355141.2:p.Cys142Tyr	463/4314	425/1773	142/590	C/Y	tGc/tAc	rs7349185	0	1	0	SNV	HGNC	HGNC:15999	YES	1	P4	CCDS41282.1	ENSP00000355141	Q9NZV5	0	UPI00003761B2	0	1	tolerated	benign	hmmpanther:PTHR16213:SF78&hmmpanther:PTHR16213	0	chr1:g.25805163G>A	0.8419	0.7451
chr1	25863740	rs187877336	C	T	13	152	2047	0.083	T	missense_variant	MODERATE	PAQR7	ENSG00000182749	Transcript	ENST00000374296.3	protein_coding	2/2	0	ENST00000374296.3:c.100G>A	ENSP00000363414.3:p.Asp34Asn	767/3297	100/1041	34/346	D/N	Gat/Aat	rs187877336	0	-1	0	SNV	HGNC	HGNC:23146	YES	1	P1	CCDS267.1	ENSP00000363414	Q86WK9	0	UPI000000D789	0	0	tolerated	benign	hmmpanther:PTHR20855&hmmpanther:PTHR20855:SF41	0	chr1:g.25863740C>T	0.0022	0
chr1	26031165	rs2736831	C	A	124	152	2176	0.821	A	missense_variant	MODERATE	EXTL1	ENSG00000158008	Transcript	ENST00000374280.3	protein_coding	5/11	0	ENST00000374280.3:c.1135C>A	ENSP00000363398.3:p.His379Asn	2002/4015	1135/2031	379/676	H/N	Cac/Aac	rs2736831	0	1	0	SNV	HGNC	HGNC:3515	YES	1	P1	CCDS271.1	ENSP00000363398	Q92935	0	UPI000013DF48	0	0	deleterious	benign	hmmpanther:PTHR11062&hmmpanther:PTHR11062:SF8	0	chr1:g.26031165C>A	0.5942	0.2027
chr1	26031176	rs11247848	G	A	28	152	2109	0.179	A	synonymous_variant	LOW	EXTL1	ENSG00000158008	Transcript	ENST00000374280.3	protein_coding	5/11	0	ENST00000374280.3:c.1146G>A	ENSP00000363398.3:p.Leu382%3D	2013/4015	1146/2031	382/676	L	ctG/ctA	rs11247848	0	1	0	SNV	HGNC	HGNC:3515	YES	1	P1	CCDS271.1	ENSP00000363398	Q92935	0	UPI000013DF48	0	0	0	0	hmmpanther:PTHR11062&hmmpanther:PTHR11062:SF8	0	chr1:g.26031176G>A	0.1494	0.1513
chr1	26041770	rs1316852	G	A	25	152	2579	0.16	A	synonymous_variant	LOW	SLC30A2	ENSG00000158014	Transcript	ENST00000374276.3	protein_coding	6/8	0	ENST00000374276.3:c.768C>T	ENSP00000363394.3:p.Phe256%3D	1005/2494	768/1119	256/372	F	ttC/ttT	rs1316852	0	-1	0	SNV	HGNC	HGNC:11013	YES	1	P1	CCDS30644.1	ENSP00000363394	Q9BRI3	0	UPI0000049F98	0	1	0	0	Gene3D:1.20.1510.10&Pfam_domain:PF01545&hmmpanther:PTHR11562&hmmpanther:PTHR11562:SF51&Superfamily_domains:SSF161111&TIGRFAM_domain:TIGR01297&Transmembrane_helices:TMhelix	0	chr1:g.26041770G>A	0.0665	0.1157
chr1	26053903	rs61749354	C	T	32	152	1866	0.205	T	synonymous_variant	LOW	TRIM63	ENSG00000158022	Transcript	ENST00000374272.3	protein_coding	8/9	0	ENST00000374272.3:c.1041G>A	ENSP00000363390.3:p.Gly347%3D	1180/1770	1041/1062	347/353	G	ggG/ggA	rs61749354	0	-1	0	SNV	HGNC	HGNC:16007	YES	1	P1	CCDS273.1	ENSP00000363390	Q969Q1	0	UPI00000437F6	0	0	0	0	hmmpanther:PTHR44026&hmmpanther:PTHR44026:SF1&MobiDB_lite:mobidb-lite&Low_complexity_(Seg):seg	0	chr1:g.26053903C>T	0.0122	0.0008
chr1	26161449	rs3748856	A	G	23	152	2226	0.147	G	missense_variant	MODERATE	FAM110D	ENSG00000197245	Transcript	ENST00000374268.5	protein_coding	2/2	0	ENST00000374268.5:c.158A>G	ENSP00000363386.3:p.His53Arg	286/2799	158/816	53/271	H/R	cAc/cGc	rs3748856	0	1	0	SNV	HGNC	HGNC:25860	YES	1	P1	CCDS41285.1	ENSP00000363386	Q8TAY7	0	UPI000006DD1D	0	0	tolerated	benign	hmmpanther:PTHR14758&hmmpanther:PTHR14758:SF3&MobiDB_lite:mobidb-lite&MobiDB_lite:mobidb-lite	0	chr1:g.26161449A>G	0.1877	0.0401
chr1	26161528	rs3748857	G	A	124	152	2548	0.821	A	synonymous_variant	LOW	FAM110D	ENSG00000197245	Transcript	ENST00000374268.5	protein_coding	2/2	0	ENST00000374268.5:c.237G>A	ENSP00000363386.3:p.Pro79%3D	365/2799	237/816	79/271	P	ccG/ccA	rs3748857	0	1	0	SNV	HGNC	HGNC:25860	YES	1	P1	CCDS41285.1	ENSP00000363386	Q8TAY7	0	UPI000006DD1D	0	0	0	0	hmmpanther:PTHR14758&hmmpanther:PTHR14758:SF3&MobiDB_lite:mobidb-lite	0	chr1:g.26161528G>A	0.2821	0.0076
chr1	26170160	rs7087	T	C	130	152	2273	0.859	C	synonymous_variant	LOW	ZNF593	ENSG00000142684	Transcript	ENST00000374266.7	protein_coding	1/3	0	ENST00000374266.7:c.177T>C	ENSP00000363384.5:p.Gly59%3D	253/638	177/405	59/134	G	ggT/ggC	rs7087	0	1	0	SNV	HGNC	HGNC:30943	YES	1	P1	CCDS275.2	ENSP00000363384	O00488	0	UPI0000205511	0	0	0	0	PDB-ENSP_mappings:1zr9.A&Gene3D:3.30.160.60&hmmpanther:PTHR20863&hmmpanther:PTHR20863:SF2&SMART_domains:SM00451&Superfamily_domains:SSF57667	0	chr1:g.26170160T>C	0.5347	0.6301
chr1	26198363	rs17163663	C	T	18	152	2320	0.115	T	synonymous_variant	LOW	CATSPER4	ENSG00000188782	Transcript	ENST00000456354.6	protein_coding	6/10	0	ENST00000456354.6:c.756C>T	ENSP00000390423.2:p.Tyr252%3D	823/1912	756/1419	252/472	Y	taC/taT	rs17163663	0	1	0	SNV	HGNC	HGNC:23220	YES	1	P1	CCDS30645.1	ENSP00000390423	Q7RTX7	0	UPI00001D9648	0	0	0	0	Gene3D:1.10.287.70&Pfam_domain:PF00520&hmmpanther:PTHR10037&hmmpanther:PTHR10037:SF225&Superfamily_domains:SSF81324&Transmembrane_helices:TMhelix	0	chr1:g.26198363C>T	0.0062	0.0015
chr1	26255600	rs3795686	G	A	23	152	2401	0.147	A	missense_variant	MODERATE	CEP85	ENSG00000130695	Transcript	ENST00000252992.8	protein_coding	4/14	0	ENST00000252992.8:c.638G>A	ENSP00000252992.4:p.Ser213Asn	769/3935	638/2289	213/762	S/N	aGc/aAc	rs3795686	0	1	0	SNV	HGNC	HGNC:25309	YES	1	P3	CCDS277.1	ENSP00000252992	Q6P2H3	0	UPI0000231C37	0	0	tolerated	benign	hmmpanther:PTHR31075:SF3&hmmpanther:PTHR31075	0	chr1:g.26255600G>A	0.1863	0.0575
chr1	26300987	rs2276712	T	C	57	152	2028	0.372	C	synonymous_variant	LOW	UBXN11	ENSG00000158062	Transcript	ENST00000374222.5	protein_coding	5/16	0	ENST00000374222.5:c.138A>G	ENSP00000363339.1:p.Ser46%3D	603/2043	138/1563	46/520	S	tcA/tcG	rs2276712	0	-1	0	SNV	HGNC	HGNC:30600	YES	5	P4	CCDS41288.1	ENSP00000363339	Q5T124	0	UPI00004700E1	0	0	0	0	0	0	chr1:g.26300987T>C	0	0.5885
chr1	26318046	rs77928789	C	A	51	152	2469	0.333	A	missense_variant	MODERATE	CD52	ENSG00000169442	Transcript	ENST00000374213.3	protein_coding	1/2	0	ENST00000374213.3:c.29C>A	ENSP00000363330.2:p.Thr10Asn	89/467	29/186	10/61	T/N	aCc/aAc	rs77928789	0	1	0	SNV	HGNC	HGNC:1804	YES	1	P1	CCDS30647.1	ENSP00000363330	P31358	V9HWN9	UPI000002D1BA	0	0	deleterious_low_confidence	probably_damaging	hmmpanther:PTHR15029&Low_complexity_(Seg):seg&Transmembrane_helices:TMhelix&Cleavage_site_(Signalp):SignalP-TM	0	chr1:g.26318046C>A	0.0306	0.0015
chr1	26320235	rs1071849	A	G	58	152	2176	0.378	G	missense_variant	MODERATE	CD52	ENSG00000169442	Transcript	ENST00000374213.3	protein_coding	2/2	0	ENST00000374213.3:c.119A>G	ENSP00000363330.2:p.Asn40Ser	179/467	119/186	40/61	N/S	aAc/aGc	rs1071849	0	1	0	SNV	HGNC	HGNC:1804	YES	1	P1	CCDS30647.1	ENSP00000363330	P31358	V9HWN9	UPI000002D1BA	0	0	tolerated_low_confidence	benign	hmmpanther:PTHR15029&Pfam_domain:PF15116&Low_complexity_(Seg):seg&Transmembrane_helices:TMhelix	0	chr1:g.26320235A>G	0.5807	0.6301
chr1	26320239	rs17645	A	G	58	152	2202	0.378	G	missense_variant	MODERATE	CD52	ENSG00000169442	Transcript	ENST00000374213.3	protein_coding	2/2	0	ENST00000374213.3:c.123A>G	ENSP00000363330.2:p.Ile41Met	183/467	123/186	41/61	I/M	atA/atG	rs17645	0	1	0	SNV	HGNC	HGNC:1804	YES	1	P1	CCDS30647.1	ENSP00000363330	P31358	V9HWN9	UPI000002D1BA	0	0	tolerated_low_confidence	benign	hmmpanther:PTHR15029&Pfam_domain:PF15116&Low_complexity_(Seg):seg&Transmembrane_helices:TMhelix	0	chr1:g.26320239A>G	0.5807	0.6301
chr1	26336871	rs10751735	C	T	36	152	1801	0.237	T	missense_variant	MODERATE	CRYBG2	ENSG00000176092	Transcript	ENST00000475866.3	protein_coding	13/22	0	ENST00000475866.3:c.4853G>A	ENSP00000428746.2:p.Ser1618Asn	4884/6259	4853/5958	1618/1985	S/N	aGc/aAc	rs10751735	0	-1	0	SNV	HGNC	HGNC:17295	YES	4	P5	0	ENSP00000428746	0	E7ET48	UPI000D18D1C8	0	0	tolerated	benign	PROSITE_profiles:PS50915&hmmpanther:PTHR11818&hmmpanther:PTHR11818:SF50&Gene3D:2.60.20.10&Pfam_domain:PF00030&SMART_domains:SM00247&Superfamily_domains:SSF49695	0	chr1:g.26336871C>T	0.4559	0.6634
chr1	26343953	rs36024412	G	T	22	152	2175	0.141	T	missense_variant	MODERATE	CRYBG2	ENSG00000176092	Transcript	ENST00000475866.3	protein_coding	4/22	0	ENST00000475866.3:c.3677C>A	ENSP00000428746.2:p.Ser1226Tyr	3708/6259	3677/5958	1226/1985	S/Y	tCc/tAc	rs36024412	0	-1	0	SNV	HGNC	HGNC:17295	YES	4	P5	0	ENSP00000428746	0	E7ET48	UPI000D18D1C8	0	0	deleterious_low_confidence	probably_damaging	hmmpanther:PTHR11818&hmmpanther:PTHR11818:SF50&Low_complexity_(Seg):seg	0	chr1:g.26343953G>T	0.2065	0.115
chr1	26344118	rs34370465	C	T	23	152	2010	0.147	T	missense_variant	MODERATE	CRYBG2	ENSG00000176092	Transcript	ENST00000475866.3	protein_coding	4/22	0	ENST00000475866.3:c.3512G>A	ENSP00000428746.2:p.Arg1171His	3543/6259	3512/5958	1171/1985	R/H	cGc/cAc	rs34370465	0	-1	0	SNV	HGNC	HGNC:17295	YES	4	P5	0	ENSP00000428746	0	E7ET48	UPI000D18D1C8	0	0	tolerated_low_confidence	benign	hmmpanther:PTHR11818&hmmpanther:PTHR11818:SF50&MobiDB_lite:mobidb-lite&MobiDB_lite:mobidb-lite	0	chr1:g.26344118C>T	0.2049	0.1142
chr1	26344261	rs11247923	C	T	33	152	1956	0.218	T	synonymous_variant	LOW	CRYBG2	ENSG00000176092	Transcript	ENST00000475866.3	protein_coding	4/22	0	ENST00000475866.3:c.3369G>A	ENSP00000428746.2:p.Thr1123%3D	3400/6259	3369/5958	1123/1985	T	acG/acA	rs11247923	0	-1	0	SNV	HGNC	HGNC:17295	YES	4	P5	0	ENSP00000428746	0	E7ET48	UPI000D18D1C8	0	0	0	0	hmmpanther:PTHR11818&hmmpanther:PTHR11818:SF50	0	chr1:g.26344261C>T	0.2049	0.2413
chr1	26344593	rs12562454	G	T	34	152	2161	0.224	T	missense_variant	MODERATE	CRYBG2	ENSG00000176092	Transcript	ENST00000475866.3	protein_coding	4/22	0	ENST00000475866.3:c.3037C>A	ENSP00000428746.2:p.Pro1013Thr	3068/6259	3037/5958	1013/1985	P/T	Ccc/Acc	rs12562454	0	-1	0	SNV	HGNC	HGNC:17295	YES	4	P5	0	ENSP00000428746	0	E7ET48	UPI000D18D1C8	0	0	tolerated_low_confidence	possibly_damaging	hmmpanther:PTHR11818&hmmpanther:PTHR11818:SF50&MobiDB_lite:mobidb-lite&MobiDB_lite:mobidb-lite	0	chr1:g.26344593G>T	0.1809	0.1543
chr1	26344757	rs57268417	A	G	34	152	2275	0.224	G	missense_variant	MODERATE	CRYBG2	ENSG00000176092	Transcript	ENST00000475866.3	protein_coding	4/22	0	ENST00000475866.3:c.2873T>C	ENSP00000428746.2:p.Val958Ala	2904/6259	2873/5958	958/1985	V/A	gTc/gCc	rs57268417	0	-1	0	SNV	HGNC	HGNC:17295	YES	4	P5	0	ENSP00000428746	0	E7ET48	UPI000D18D1C8	0	0	tolerated_low_confidence	benign	hmmpanther:PTHR11818&hmmpanther:PTHR11818:SF50&MobiDB_lite:mobidb-lite&MobiDB_lite:mobidb-lite	0	chr1:g.26344757A>G	0.1811	0.1543
chr1	26346015	rs117202066	G	A	19	152	2244	0.122	A	missense_variant	MODERATE	CRYBG2	ENSG00000176092	Transcript	ENST00000475866.3	protein_coding	4/22	0	ENST00000475866.3:c.1615C>T	ENSP00000428746.2:p.Arg539Cys	1646/6259	1615/5958	539/1985	R/C	Cgc/Tgc	rs117202066&COSM3677642	0	-1	0	SNV	HGNC	HGNC:17295	YES	4	P5	0	ENSP00000428746	0	E7ET48	UPI000D18D1C8	0	0	deleterious_low_confidence	probably_damaging	hmmpanther:PTHR11818&hmmpanther:PTHR11818:SF50&Low_complexity_(Seg):seg	0	chr1:g.26346015G>A	0.0313	0
chr1	26346585	rs11247924	G	A	33	152	1933	0.218	A	missense_variant	MODERATE	CRYBG2	ENSG00000176092	Transcript	ENST00000475866.3	protein_coding	4/22	0	ENST00000475866.3:c.1045C>T	ENSP00000428746.2:p.Arg349Trp	1076/6259	1045/5958	349/1985	R/W	Cgg/Tgg	rs11247924	0	-1	0	SNV	HGNC	HGNC:17295	YES	4	P5	0	ENSP00000428746	0	E7ET48	UPI000D18D1C8	0	0	deleterious_low_confidence	benign	hmmpanther:PTHR11818&hmmpanther:PTHR11818:SF50	0	chr1:g.26346585G>A	0.1795	0.1505
chr1	26346617	rs11247925	C	T	34	152	1874	0.224	T	missense_variant	MODERATE	CRYBG2	ENSG00000176092	Transcript	ENST00000475866.3	protein_coding	4/22	0	ENST00000475866.3:c.1013G>A	ENSP00000428746.2:p.Arg338Gln	1044/6259	1013/5958	338/1985	R/Q	cGa/cAa	rs11247925	0	-1	0	SNV	HGNC	HGNC:17295	YES	4	P5	0	ENSP00000428746	0	E7ET48	UPI000D18D1C8	0	0	tolerated_low_confidence	probably_damaging	hmmpanther:PTHR11818&hmmpanther:PTHR11818:SF50	0	chr1:g.26346617C>T	0.1793	0.1505
chr1	26354172	rs12030779	C	T	55	152	2119	0.365	T	missense_variant	MODERATE	CRYBG2	ENSG00000176092	Transcript	ENST00000475866.3	protein_coding	3/22	0	ENST00000475866.3:c.791G>A	ENSP00000428746.2:p.Arg264His	822/6259	791/5958	264/1985	R/H	cGc/cAc	rs12030779	0	-1	0	SNV	HGNC	HGNC:17295	YES	4	P5	0	ENSP00000428746	0	E7ET48	UPI000D18D1C8	0	0	deleterious_low_confidence	probably_damaging	hmmpanther:PTHR11818&hmmpanther:PTHR11818:SF50	0	chr1:g.26354172C>T	0.2544	0.0673
chr1	26354204	rs10794528	A	G	114	152	2110	0.75	G	synonymous_variant	LOW	CRYBG2	ENSG00000176092	Transcript	ENST00000475866.3	protein_coding	3/22	0	ENST00000475866.3:c.759T>C	ENSP00000428746.2:p.Ser253%3D	790/6259	759/5958	253/1985	S	tcT/tcC	rs10794528	0	-1	0	SNV	HGNC	HGNC:17295	YES	4	P5	0	ENSP00000428746	0	E7ET48	UPI000D18D1C8	0	0	0	0	hmmpanther:PTHR11818&hmmpanther:PTHR11818:SF50&MobiDB_lite:mobidb-lite&Low_complexity_(Seg):seg	0	chr1:g.26354204A>G	0.7428	0.6513
chr1	26354328	rs12031616	C	T	54	152	2031	0.359	T	missense_variant	MODERATE	CRYBG2	ENSG00000176092	Transcript	ENST00000475866.3	protein_coding	3/22	0	ENST00000475866.3:c.635G>A	ENSP00000428746.2:p.Arg212His	666/6259	635/5958	212/1985	R/H	cGt/cAt	rs12031616	0	-1	0	SNV	HGNC	HGNC:17295	YES	4	P5	0	ENSP00000428746	0	E7ET48	UPI000D18D1C8	0	0	deleterious_low_confidence	benign	hmmpanther:PTHR11818&hmmpanther:PTHR11818:SF50&MobiDB_lite:mobidb-lite	0	chr1:g.26354328C>T	0.2694	0.1082
chr1	26356517	rs10794529	A	C	114	152	2446	0.75	C	missense_variant	MODERATE	CRYBG2	ENSG00000176092	Transcript	ENST00000475866.3	protein_coding	2/22	0	ENST00000475866.3:c.119T>G	ENSP00000428746.2:p.Leu40Arg	150/6259	119/5958	40/1985	L/R	cTg/cGg	rs10794529	0	-1	0	SNV	HGNC	HGNC:17295	YES	4	P5	0	ENSP00000428746	0	E7ET48	UPI000D18D1C8	0	0	tolerated_low_confidence	benign	hmmpanther:PTHR11818&hmmpanther:PTHR11818:SF50	0	chr1:g.26356517A>C	0	0.5446
chr1	26367754	rs10794531	T	C	56	152	2111	0.372	C	missense_variant	MODERATE	ZNF683	ENSG00000176083	Transcript	ENST00000436292.5	protein_coding	3/7	0	ENST00000436292.5:c.158A>G	ENSP00000388792.1:p.His53Arg	279/1712	158/1575	53/524	H/R	cAt/cGt	rs10794531	0	-1	0	SNV	HGNC	HGNC:28495	YES	5	A2	CCDS76126.1	ENSP00000388792	Q8IZ20	0	UPI0000EE2F2D	0	0	tolerated	benign	0	0	chr1:g.26367754T>C	0.493	0.5862
chr1	26367769	rs10794532	T	C	56	152	2109	0.372	C	missense_variant	MODERATE	ZNF683	ENSG00000176083	Transcript	ENST00000436292.5	protein_coding	3/7	0	ENST00000436292.5:c.143A>G	ENSP00000388792.1:p.Asp48Gly	264/1712	143/1575	48/524	D/G	gAc/gGc	rs10794532&CM152560	0	-1	0	SNV	HGNC	HGNC:28495	YES	5	A2	CCDS76126.1	ENSP00000388792	Q8IZ20	0	UPI0000EE2F2D	0	0	deleterious	benign	0	0	chr1:g.26367769T>C	0.3446	0.2428
chr1	26460136	rs3816539	G	A	51	152	2352	0.333	A	missense_variant	MODERATE	DHDDS	ENSG00000117682	Transcript	ENST00000360009.6	protein_coding	8/9	0	ENST00000360009.6:c.757G>A	ENSP00000353104.2:p.Val253Met	834/3245	757/1005	253/334	V/M	Gtg/Atg	rs3816539	0	1	0	SNV	HGNC	HGNC:20603	YES	2	P4	CCDS281.1	ENSP00000353104	Q86SQ9	0	UPI000003587D	0	1	tolerated	benign	HAMAP:MF_01139&hmmpanther:PTHR10291&Gene3D:3.40.1180.10	0	chr1:g.26460136G>A	0.4553	0.4811
chr1	26529971	rs11800553	T	G	141	150	1548	0.942	G	synonymous_variant	LOW	RPS6KA1	ENSG00000117676	Transcript	ENST00000374168.7	protein_coding	1/22	0	ENST00000374168.7:c.51T>G	ENSP00000363283.2:p.Pro17%3D	211/3192	51/2208	17/735	P	ccT/ccG	rs11800553	0	1	0	SNV	HGNC	HGNC:10430	0	1	P3	CCDS284.1	ENSP00000363283	Q15418	0	UPI000012DB2C	0	0	0	0	hmmpanther:PTHR24351&hmmpanther:PTHR24351:SF43&PIRSF_domain:PIRSF000606	0	chr1:g.26529971T>G	0	0.9259
chr1	26553429	rs4970490	T	C	152	152	2292	1	C	synonymous_variant	LOW	RPS6KA1	ENSG00000117676	Transcript	ENST00000531382.5	protein_coding	6/21	0	ENST00000531382.5:c.534T>C	ENSP00000435412.1:p.Ala178%3D	583/2359	534/2235	178/744	A	gcT/gcC	rs4970490	0	1	0	SNV	HGNC	HGNC:10430	YES	2	A1	CCDS30649.1	ENSP00000435412	Q15418	0	UPI000046D37A	0	0	0	0	Gene3D:1.10.510.10&Gene3D:3.30.200.20&Pfam_domain:PF00069&PIRSF_domain:PIRSF000606&PROSITE_profiles:PS50011&hmmpanther:PTHR24351&hmmpanther:PTHR24351:SF43&SMART_domains:SM00220&Superfamily_domains:SSF56112&Conserved_Domains:cd05582	0	chr1:g.26553429T>C	0	0.9675
chr1	26557020	rs2229712	A	C	52	152	2371	0.346	C	missense_variant	MODERATE	RPS6KA1	ENSG00000117676	Transcript	ENST00000531382.5	protein_coding	12/21	0	ENST00000531382.5:c.1031A>C	ENSP00000435412.1:p.Lys344Thr	1080/2359	1031/2235	344/744	K/T	aAg/aCg	rs2229712	0	1	0	SNV	HGNC	HGNC:10430	YES	2	A1	CCDS30649.1	ENSP00000435412	Q15418	0	UPI000046D37A	0	0	tolerated	benign	Gene3D:1.10.510.10&Gene3D:3.30.200.20&PIRSF_domain:PIRSF000606&PROSITE_profiles:PS51285&hmmpanther:PTHR24351&hmmpanther:PTHR24351:SF43&SMART_domains:SM00133&Superfamily_domains:SSF56112&Conserved_Domains:cd05582	0	chr1:g.26557020A>C	0.1609	0.0083
chr1	26561101	rs1064196	T	C	85	152	2413	0.558	C	synonymous_variant	LOW	RPS6KA1	ENSG00000117676	Transcript	ENST00000531382.5	protein_coding	15/21	0	ENST00000531382.5:c.1425T>C	ENSP00000435412.1:p.Tyr475%3D	1474/2359	1425/2235	475/744	Y	taT/taC	rs1064196	0	1	0	SNV	HGNC	HGNC:10430	YES	2	A1	CCDS30649.1	ENSP00000435412	Q15418	0	UPI000046D37A	0	0	0	0	Gene3D:1.10.510.10&Gene3D:3.30.200.20&Pfam_domain:PF00069&PIRSF_domain:PIRSF000606&PROSITE_profiles:PS50011&hmmpanther:PTHR24351&hmmpanther:PTHR24351:SF43&SMART_domains:SM00220&Superfamily_domains:SSF56112&Conserved_Domains:cd14175	0	chr1:g.26561101T>C	0.5104	0.5068
chr1	26884230	rs3170660	T	C	148	152	2276	0.974	C	missense_variant	MODERATE	GPN2	ENSG00000142751	Transcript	ENST00000374135.9	protein_coding	4/5	0	ENST00000374135.9:c.790A>G	ENSP00000363250.3:p.Arg264Gly	977/4665	790/933	264/310	R/G	Aga/Gga	rs3170660	0	-1	0	SNV	HGNC	HGNC:25513	YES	1	P1	CCDS289.1	ENSP00000363250	Q9H9Y4	0	UPI0000071F43	0	0	tolerated	benign	hmmpanther:PTHR21231:SF3&hmmpanther:PTHR21231&Gene3D:3.40.50.300	0	chr1:g.26884230T>C	0	0.9781
chr1	26951948	rs150246438	G	A	21	152	1722	0.141	A	missense_variant	MODERATE	KDF1	ENSG00000175707	Transcript	ENST00000320567.6	protein_coding	2/4	0	ENST00000320567.6:c.433C>T	ENSP00000319179.5:p.Arg145Trp	584/1855	433/1197	145/398	R/W	Cgg/Tgg	rs150246438	0	-1	0	SNV	HGNC	HGNC:26624	YES	2	P1	CCDS293.1	ENSP00000319179	Q8NAX2	0	UPI00001408F3	0	1	deleterious	probably_damaging	hmmpanther:PTHR35085&Pfam_domain:PF15551&Low_complexity_(Seg):seg&MobiDB_lite:mobidb-lite	0	chr1:g.26951948G>A	0.0088	0.0015
chr1	26993865	rs6689941	T	C	152	152	1623	1	C	missense_variant	MODERATE	TRNP1	ENSG00000253368	Transcript	ENST00000522111.3	protein_coding	1/2	0	ENST00000522111.3:c.79T>C	ENSP00000429216.2:p.Trp27Arg	174/1961	79/684	27/227	W/R	Tgg/Cgg	rs6689941	0	1	0	SNV	HGNC	HGNC:34348	YES	1	P1	CCDS41289.1	ENSP00000429216	Q6NT89	0	UPI00001610C3	0	0	tolerated_low_confidence	benign	hmmpanther:PTHR40714&MobiDB_lite:mobidb-lite&MobiDB_lite:mobidb-lite&Low_complexity_(Seg):seg	0	chr1:g.26993865T>C	0.982	0.9334
chr1	27012612	rs4970471	G	T	97	152	2163	0.641	T	missense_variant	MODERATE	TENT5B	ENSG00000158246	Transcript	ENST00000289166.6	protein_coding	1/2	0	ENST00000289166.6:c.59C>A	ENSP00000289166.5:p.Thr20Lys	239/2382	59/1278	20/425	T/K	aCg/aAg	rs4970471	0	-1	0	SNV	HGNC	HGNC:28273	YES	1	P1	CCDS294.2	ENSP00000289166	Q96A09	0	UPI0000374A6A	0	0	tolerated_low_confidence	benign	hmmpanther:PTHR12974&hmmpanther:PTHR12974:SF46&MobiDB_lite:mobidb-lite&Low_complexity_(Seg):seg	0	chr1:g.27012612G>T	0.3359	0.0416
chr1	27100550	rs4418629	T	C	152	152	2263	1	C	synonymous_variant	LOW	SLC9A1	ENSG00000090020	Transcript	ENST00000263980.8	protein_coding	12/12	0	ENST00000263980.8:c.2205A>G	ENSP00000263980.3:p.Glu735%3D	2996/4737	2205/2448	735/815	E	gaA/gaG	rs4418629	0	-1	0	SNV	HGNC	HGNC:11071	YES	1	P1	CCDS295.1	ENSP00000263980	P19634	0	UPI000012FD1B	0	1	0	0	Prints_domain:PR01085&hmmpanther:PTHR10110&hmmpanther:PTHR10110:SF59	0	chr1:g.27100550T>C	0.9892	1
chr1	27154266	rs34306208	A	G	14	152	2277	0.09	G	synonymous_variant	LOW	SLC9A1	ENSG00000090020	Transcript	ENST00000263980.8	protein_coding	1/12	0	ENST00000263980.8:c.69T>C	ENSP00000263980.3:p.Val23%3D	860/4737	69/2448	23/815	V	gtT/gtC	rs34306208	0	-1	0	SNV	HGNC	HGNC:11071	YES	1	P1	CCDS295.1	ENSP00000263980	P19634	0	UPI000012FD1B	0	1	0	0	Prints_domain:PR01085&Transmembrane_helices:TMhelix&Low_complexity_(Seg):seg	0	chr1:g.27154266A>G	0.2498	0.2534
chr1	27362142	rs1138294	G	A	8	152	2402	0.051	A	missense_variant	MODERATE	MAP3K6	ENSG00000142733	Transcript	ENST00000357582.3	protein_coding	9/29	0	ENST00000357582.3:c.1364C>T	ENSP00000350195.2:p.Thr455Ile	1728/4438	1364/3867	455/1288	T/I	aCc/aTc	rs1138294	0	-1	0	SNV	HGNC	HGNC:6858	YES	1	P3	CCDS299.1	ENSP00000350195	O95382	0	UPI0000205587	0	1	tolerated	benign	hmmpanther:PTHR11584&hmmpanther:PTHR11584:SF391&Pfam_domain:PF13281	0	chr1:g.27362142G>A	0.3105	0.0983
chr1	27364279	rs182712391	A	C	30	152	2029	0.192	C	missense_variant	MODERATE	MAP3K6	ENSG00000142733	Transcript	ENST00000357582.3	protein_coding	4/29	0	ENST00000357582.3:c.620T>G	ENSP00000350195.2:p.Val207Gly	984/4438	620/3867	207/1288	V/G	gTg/gGg	rs182712391&CM1410622	0	-1	0	SNV	HGNC	HGNC:6858	YES	1	P3	CCDS299.1	ENSP00000350195	O95382	0	UPI0000205587	0	1	tolerated	benign	hmmpanther:PTHR11584&hmmpanther:PTHR11584:SF391&Pfam_domain:PF13281	0	chr1:g.27364279A>C	0.011	0.0008
chr1	27382530	rs2504779	C	T	151	152	2367	0.994	T	missense_variant	MODERATE	CD164L2	ENSG00000174950	Transcript	ENST00000374030.3	protein_coding	2/6	0	ENST00000374030.3:c.226G>A	ENSP00000363142.1:p.Val76Met	320/946	226/525	76/174	V/M	Gtg/Atg	rs2504779	0	-1	0	SNV	HGNC	HGNC:32043	YES	5	A1	CCDS81287.1	ENSP00000363142	Q6UWJ8	0	UPI0003EAEDAB	0	0	tolerated	benign	Pfam_domain:PF05283&hmmpanther:PTHR11337&hmmpanther:PTHR11337:SF11	0	chr1:g.27382530C>T	0.6633	0.3918
chr1	27382554	rs2474297	C	T	152	152	2351	1	T	missense_variant	MODERATE	CD164L2	ENSG00000174950	Transcript	ENST00000374030.3	protein_coding	2/6	0	ENST00000374030.3:c.202G>A	ENSP00000363142.1:p.Gly68Arg	296/946	202/525	68/174	G/R	Gga/Aga	rs2474297	0	-1	0	SNV	HGNC	HGNC:32043	YES	5	A1	CCDS81287.1	ENSP00000363142	Q6UWJ8	0	UPI0003EAEDAB	0	0	tolerated	benign	Pfam_domain:PF05283&hmmpanther:PTHR11337&hmmpanther:PTHR11337:SF11	0	chr1:g.27382554C>T	0.9778	0.9213
chr1	27549313	rs4908364	C	T	152	152	2263	1	T	missense_variant	MODERATE	AHDC1	ENSG00000126705	Transcript	ENST00000374011.6	protein_coding	6/7	0	ENST00000374011.6:c.2803G>A	ENSP00000363123.2:p.Ala935Thr	3772/6438	2803/4812	935/1603	A/T	Gct/Act	rs4908364	0	-1	0	SNV	HGNC	HGNC:25230	YES	5	P1	CCDS30652.1	ENSP00000363123	Q5TGY3	0	UPI0000418EA1	0	1	tolerated	benign	hmmpanther:PTHR15617	0	chr1:g.27549313C>T	0.998	1
chr1	27549971	rs2076457	C	A	142	152	1940	0.936	A	synonymous_variant	LOW	AHDC1	ENSG00000126705	Transcript	ENST00000374011.6	protein_coding	6/7	0	ENST00000374011.6:c.2145G>T	ENSP00000363123.2:p.Pro715%3D	3114/6438	2145/4812	715/1603	P	ccG/ccT	rs2076457	0	-1	0	SNV	HGNC	HGNC:25230	YES	5	P1	CCDS30652.1	ENSP00000363123	Q5TGY3	0	UPI0000418EA1	0	1	0	0	hmmpanther:PTHR15617	0	chr1:g.27549971C>A	0.7929	0.9818
chr1	27551633	rs112583157	G	A	60	152	2125	0.404	A	synonymous_variant	LOW	AHDC1	ENSG00000126705	Transcript	ENST00000374011.6	protein_coding	6/7	0	ENST00000374011.6:c.483C>T	ENSP00000363123.2:p.Gly161%3D	1452/6438	483/4812	161/1603	G	ggC/ggT	rs112583157	0	-1	0	SNV	HGNC	HGNC:25230	YES	5	P1	CCDS30652.1	ENSP00000363123	Q5TGY3	0	UPI0000418EA1	0	1	0	0	hmmpanther:PTHR15617	0	chr1:g.27551633G>A	0.0315	0.003
chr1	27882794	rs3766398	A	G	67	152	1909	0.449	G	synonymous_variant	LOW	THEMIS2	ENSG00000130775	Transcript	ENST00000373921.8	protein_coding	4/6	0	ENST00000373921.8:c.1470A>G	ENSP00000363031.3:p.Leu490%3D	1498/2713	1470/1932	490/643	L	ctA/ctG	rs3766398	0	1	0	SNV	HGNC	HGNC:16839	YES	5	P1	CCDS41290.1	ENSP00000363031	Q5TEJ8	0	UPI00001A796C	0	0	0	0	Pfam_domain:PF12736&hmmpanther:PTHR15215&hmmpanther:PTHR15215:SF2	0	chr1:g.27882794A>G	0.4724	0.1445
chr1	27882851	rs3766399	T	C	66	152	2232	0.442	C	synonymous_variant	LOW	THEMIS2	ENSG00000130775	Transcript	ENST00000373921.8	protein_coding	4/6	0	ENST00000373921.8:c.1527T>C	ENSP00000363031.3:p.Val509%3D	1555/2713	1527/1932	509/643	V	gtT/gtC	rs3766399	0	1	0	SNV	HGNC	HGNC:16839	YES	5	P1	CCDS41290.1	ENSP00000363031	Q5TEJ8	0	UPI00001A796C	0	0	0	0	Pfam_domain:PF12736&hmmpanther:PTHR15215&hmmpanther:PTHR15215:SF2	0	chr1:g.27882851T>C	0.4744	0.1566
chr1	27882855	rs3766400	A	G	65	152	2259	0.436	G	missense_variant	MODERATE	THEMIS2	ENSG00000130775	Transcript	ENST00000373921.8	protein_coding	4/6	0	ENST00000373921.8:c.1531A>G	ENSP00000363031.3:p.Lys511Glu	1559/2713	1531/1932	511/643	K/E	Aag/Gag	rs3766400	0	1	0	SNV	HGNC	HGNC:16839	YES	5	P1	CCDS41290.1	ENSP00000363031	Q5TEJ8	0	UPI00001A796C	0	0	tolerated	benign	Pfam_domain:PF12736&hmmpanther:PTHR15215&hmmpanther:PTHR15215:SF2	0	chr1:g.27882855A>G	0.4505	0.0711
chr1	28473868	rs61785974	C	A	31	152	1993	0.199	A	missense_variant	MODERATE	PHACTR4	ENSG00000204138	Transcript	ENST00000373836.4	protein_coding	6/13	0	ENST00000373836.4:c.1168C>A	ENSP00000362942.3:p.Leu390Ile	1382/3107	1168/2139	390/712	L/I	Cta/Ata	rs61785974	0	1	0	SNV	HGNC	HGNC:25793	YES	5	P4	CCDS41294.1	ENSP00000362942	Q8IZ21	0	UPI0000374EB3	0	0	deleterious_low_confidence	benign	hmmpanther:PTHR12751&hmmpanther:PTHR12751:SF4	0	chr1:g.28473868C>A	0.225	0.3048
chr1	28535124	rs2066726	G	A	30	152	2605	0.192	A	synonymous_variant	LOW	RCC1	ENSG00000180198	Transcript	ENST00000649185.1	protein_coding	9/14	0	ENST00000649185.1:c.609G>A	ENSP00000497402.1:p.Val203%3D	975/2686	609/1359	203/452	V	gtG/gtA	rs2066726	0	1	0	SNV	HGNC	HGNC:1913	YES	0	0	CCDS41295.1	ENSP00000497402	P18754	A0A0S2Z404	UPI0000204066	0	0	0	0	Low_complexity_(Seg):seg&PROSITE_profiles:PS50012&hmmpanther:PTHR22870&hmmpanther:PTHR22870:SF179&Pfam_domain:PF00415&Gene3D:2.130.10.30&Superfamily_domains:SSF50985	0	chr1:g.28535124G>A	0.2238	0.3101
chr1	28812463	rs1042114	G	T	151	152	2253	0.994	T	missense_variant	MODERATE	OPRD1	ENSG00000116329	Transcript	ENST00000234961.7	protein_coding	1/3	0	ENST00000234961.7:c.80G>T	ENSP00000234961.2:p.Cys27Phe	294/9317	80/1119	27/372	C/F	tGc/tTc	rs1042114&CM092036	0	1	0	SNV	HGNC	HGNC:8153	YES	1	P1	CCDS329.1	ENSP00000234961	P41143	0	UPI0000130D94	0	0	tolerated	benign	Prints_domain:PR00525&hmmpanther:PTHR24229&hmmpanther:PTHR24229:SF2&Low_complexity_(Seg):seg	0	chr1:g.28812463G>T	0	0.9796
chr1	28863085	rs2234918	C	T	136	152	2216	0.897	T	synonymous_variant	LOW	OPRD1	ENSG00000116329	Transcript	ENST00000234961.7	protein_coding	3/3	0	ENST00000234961.7:c.921C>T	ENSP00000234961.2:p.Gly307%3D	1135/9317	921/1119	307/372	G	ggC/ggT	rs2234918	0	1	0	SNV	HGNC	HGNC:8153	YES	1	P1	CCDS329.1	ENSP00000234961	P41143	0	UPI0000130D94	0	0	0	0	Gene3D:1.20.1070.10&PDB-ENSP_mappings:4n6h.A&PDB-ENSP_mappings:4rwa.A&PDB-ENSP_mappings:4rwa.B&PDB-ENSP_mappings:4rwd.A&PDB-ENSP_mappings:4rwd.B&Pfam_domain:PF00001&Prints_domain:PR00237&Prints_domain:PR00384&PROSITE_profiles:PS50262&hmmpanther:PTHR24229&hmmpanther:PTHR24229:SF2&SMART_domains:SM01381&Superfamily_domains:SSF81321&Transmembrane_helices:TMhelix&Conserved_Domains:cd15089	0	chr1:g.28863085C>T	0.5813	0.3056
chr1	28863089	rs77585854	G	A	23	152	2094	0.147	A	missense_variant	MODERATE	OPRD1	ENSG00000116329	Transcript	ENST00000234961.7	protein_coding	3/3	0	ENST00000234961.7:c.925G>A	ENSP00000234961.2:p.Ala309Thr	1139/9317	925/1119	309/372	A/T	Gcc/Acc	rs77585854	0	1	0	SNV	HGNC	HGNC:8153	YES	1	P1	CCDS329.1	ENSP00000234961	P41143	0	UPI0000130D94	0	0	tolerated	benign	Gene3D:1.20.1070.10&PDB-ENSP_mappings:4n6h.A&PDB-ENSP_mappings:4rwa.A&PDB-ENSP_mappings:4rwa.B&PDB-ENSP_mappings:4rwd.A&PDB-ENSP_mappings:4rwd.B&Pfam_domain:PF00001&Prints_domain:PR00237&Prints_domain:PR00384&PROSITE_profiles:PS50262&hmmpanther:PTHR24229&hmmpanther:PTHR24229:SF2&SMART_domains:SM01381&Superfamily_domains:SSF81321&Transmembrane_helices:TMhelix&Conserved_Domains:cd15089	0	chr1:g.28863089G>A	0.0172	0
chr1	28987461	rs75060926	G	A	19	152	1625	0.135	A	synonymous_variant	LOW	EPB41	ENSG00000159023	Transcript	ENST00000343067.8	protein_coding	2/21	0	ENST00000343067.8:c.24G>A	ENSP00000345259.4:p.Val8%3D	151/5956	24/2595	8/864	V	gtG/gtA	rs75060926	0	1	0	SNV	HGNC	HGNC:3377	YES	5	A2	CCDS53288.1	ENSP00000345259	P11171	0	UPI000014177D	0	1	0	0	PIRSF_domain:PIRSF002304&MobiDB_lite:mobidb-lite	0	chr1:g.28987461G>A	0.018	0.0008
chr1	29148829	rs2230678	C	T	63	152	1815	0.417	T	missense_variant	MODERATE	SRSF4	ENSG00000116350	Transcript	ENST00000373795.7	protein_coding	6/6	0	ENST00000373795.7:c.1066G>A	ENSP00000362900.4:p.Gly356Ser	1214/2300	1066/1485	356/494	G/S	Ggc/Agc	rs2230678	0	-1	0	SNV	HGNC	HGNC:10786	YES	1	P1	CCDS333.1	ENSP00000362900	Q08170	0	UPI00001358BF	0	0	tolerated_low_confidence	benign	hmmpanther:PTHR45109&MobiDB_lite:mobidb-lite&MobiDB_lite:mobidb-lite&Low_complexity_(Seg):seg	0	chr1:g.29148829C>T	0.495	0.5598
chr1	29148874	rs148338436	T	G	18	152	1466	0.128	G	synonymous_variant	LOW	SRSF4	ENSG00000116350	Transcript	ENST00000373795.7	protein_coding	6/6	0	ENST00000373795.7:c.1021A>C	ENSP00000362900.4:p.Arg341%3D	1169/2300	1021/1485	341/494	R	Agg/Cgg	rs148338436	0	-1	0	SNV	HGNC	HGNC:10786	YES	1	P1	CCDS333.1	ENSP00000362900	Q08170	0	UPI00001358BF	0	0	0	0	hmmpanther:PTHR45109&MobiDB_lite:mobidb-lite&MobiDB_lite:mobidb-lite&Low_complexity_(Seg):seg	0	chr1:g.29148874T>G	0.017	0.0008
chr1	29148882	rs2230677	C	G	61	152	1451	0.404	G	missense_variant	MODERATE	SRSF4	ENSG00000116350	Transcript	ENST00000373795.7	protein_coding	6/6	0	ENST00000373795.7:c.1013G>C	ENSP00000362900.4:p.Gly338Ala	1161/2300	1013/1485	338/494	G/A	gGg/gCg	rs2230677	0	-1	0	SNV	HGNC	HGNC:10786	YES	1	P1	CCDS333.1	ENSP00000362900	Q08170	0	UPI00001358BF	0	0	tolerated_low_confidence	benign	hmmpanther:PTHR45109&MobiDB_lite:mobidb-lite&MobiDB_lite:mobidb-lite&Low_complexity_(Seg):seg	0	chr1:g.29148882C>G	0.4952	0.5598
chr1	29149136	rs2230679	T	G	101	152	1451	0.673	G	missense_variant	MODERATE	SRSF4	ENSG00000116350	Transcript	ENST00000373795.7	protein_coding	6/6	0	ENST00000373795.7:c.759A>C	ENSP00000362900.4:p.Glu253Asp	907/2300	759/1485	253/494	E/D	gaA/gaC	rs2230679	0	-1	0	SNV	HGNC	HGNC:10786	YES	1	P1	CCDS333.1	ENSP00000362900	Q08170	0	UPI00001358BF	0	0	tolerated	benign	hmmpanther:PTHR45109&MobiDB_lite:mobidb-lite&MobiDB_lite:mobidb-lite&Low_complexity_(Seg):seg	0	chr1:g.29149136T>G	0	0.7231
chr1	29203187	rs1062924	T	C	101	152	2405	0.673	C	synonymous_variant	LOW	MECR	ENSG00000116353	Transcript	ENST00000263702.10	protein_coding	5/10	0	ENST00000263702.10:c.597A>G	ENSP00000263702.6:p.Ala199%3D	623/1353	597/1122	199/373	A	gcA/gcG	rs1062924	0	-1	0	SNV	HGNC	HGNC:19691	YES	1	0	CCDS30659.1	ENSP00000263702	Q9BV79	0	UPI000013D444	0	1	0	0	Conserved_Domains:cd08290&hmmpanther:PTHR43981&Gene3D:3.90.180.10&Pfam_domain:PF00107&Gene3D:3.40.50.720&SMART_domains:SM00829&Superfamily_domains:SSF51735&Superfamily_domains:SSF50129&PDB-ENSP_mappings:2vcy.B&PDB-ENSP_mappings:2vcy.A&PDB-ENSP_mappings:1zsy.A	0	chr1:g.29203187T>C	0.7468	0.8238
chr1	29216125	rs1128400	A	G	101	152	2626	0.673	G	missense_variant	MODERATE	MECR	ENSG00000116353	Transcript	ENST00000263702.10	protein_coding	3/10	0	ENST00000263702.10:c.286T>C	ENSP00000263702.6:p.Phe96Leu	312/1353	286/1122	96/373	F/L	Ttc/Ctc	rs1128400	0	-1	0	SNV	HGNC	HGNC:19691	YES	1	0	CCDS30659.1	ENSP00000263702	Q9BV79	0	UPI000013D444	0	1	tolerated	benign	Conserved_Domains:cd08290&hmmpanther:PTHR43981&Pfam_domain:PF08240&Gene3D:3.90.180.10&SMART_domains:SM00829&Superfamily_domains:SSF50129&PDB-ENSP_mappings:2vcy.B&PDB-ENSP_mappings:2vcy.A&PDB-ENSP_mappings:1zsy.A	0	chr1:g.29216125A>G	0.7181	0.7231
chr1	29260851	rs115945321	C	T	17	152	1781	0.122	T	synonymous_variant	LOW	PTPRU	ENSG00000060656	Transcript	ENST00000345512.7	protein_coding	7/31	0	ENST00000345512.7:c.1092C>T	ENSP00000334941.5:p.Asp364%3D	1221/4470	1092/4341	364/1446	D	gaC/gaT	rs115945321	0	1	0	SNV	HGNC	HGNC:9683	YES	1	P4	CCDS334.1	ENSP00000334941	Q92729	0	UPI000013C57E	0	0	0	0	Conserved_Domains:cd00063&Pfam_domain:PF00041&Gene3D:2.60.40.10&SMART_domains:SM00060&Superfamily_domains:SSF49265&PROSITE_profiles:PS50853&Low_complexity_(Seg):seg	0	chr1:g.29260851C>T	0.0188	0.0431
chr1	29279608	rs117122029	C	A	15	152	1843	0.096	A	synonymous_variant	LOW	PTPRU	ENSG00000060656	Transcript	ENST00000345512.7	protein_coding	10/31	0	ENST00000345512.7:c.1716C>A	ENSP00000334941.5:p.Gly572%3D	1845/4470	1716/4341	572/1446	G	ggC/ggA	rs117122029	0	1	0	SNV	HGNC	HGNC:9683	YES	1	P4	CCDS334.1	ENSP00000334941	Q92729	0	UPI000013C57E	0	0	0	0	Conserved_Domains:cd00063&Pfam_domain:PF00041&Gene3D:2.60.40.10&SMART_domains:SM00060&Superfamily_domains:SSF49265&PROSITE_profiles:PS50853&hmmpanther:PTHR19134&hmmpanther:PTHR19134:SF207	0	chr1:g.29279608C>A	0.0074	0
chr1	29303943	rs2295061	C	T	87	152	2232	0.577	T	synonymous_variant	LOW	PTPRU	ENSG00000060656	Transcript	ENST00000345512.7	protein_coding	17/31	0	ENST00000345512.7:c.2595C>T	ENSP00000334941.5:p.Tyr865%3D	2724/4470	2595/4341	865/1446	Y	taC/taT	rs2295061	0	1	0	SNV	HGNC	HGNC:9683	YES	1	P4	CCDS334.1	ENSP00000334941	Q92729	0	UPI000013C57E	0	0	0	0	hmmpanther:PTHR19134&hmmpanther:PTHR19134:SF207	0	chr1:g.29303943C>T	0.3752	0.3533
chr1	29305397	rs2235937	A	G	86	152	2664	0.564	G	missense_variant	MODERATE	PTPRU	ENSG00000060656	Transcript	ENST00000345512.7	protein_coding	19/31	0	ENST00000345512.7:c.2819A>G	ENSP00000334941.5:p.Asn940Ser	2948/4470	2819/4341	940/1446	N/S	aAt/aGt	rs2235937	0	1	0	SNV	HGNC	HGNC:9683	YES	1	P4	CCDS334.1	ENSP00000334941	Q92729	0	UPI000013C57E	0	0	tolerated	benign	Conserved_Domains:cd00047&Gene3D:3.90.190.10&Pfam_domain:PF00102&SMART_domains:SM00194&Superfamily_domains:SSF52799&PROSITE_profiles:PS50055&hmmpanther:PTHR19134&hmmpanther:PTHR19134:SF207	0	chr1:g.29305397A>G	0.3365	0.2209
chr1	30715242	rs1065755	C	T	77	152	2835	0.506	T	synonymous_variant	LOW	MATN1	ENSG00000162510	Transcript	ENST00000373765.5	protein_coding	6/8	0	ENST00000373765.5:c.1275G>A	ENSP00000362870.4:p.Glu425%3D	1309/3830	1275/1491	425/496	E	gaG/gaA	rs1065755	0	-1	0	SNV	HGNC	HGNC:6907	YES	1	P1	CCDS336.1	ENSP00000362870	P21941	0	UPI000004F1ED	0	0	0	0	Conserved_Domains:cd01475&Gene3D:3.40.50.410&Pfam_domain:PF00092&SMART_domains:SM00327&Superfamily_domains:SSF53300&PROSITE_profiles:PS50234&hmmpanther:PTHR44857	0	chr1:g.30715242C>T	0.2875	0.2564
chr1	30716054	rs20566	A	G	131	152	2518	0.865	G	synonymous_variant	LOW	MATN1	ENSG00000162510	Transcript	ENST00000373765.5	protein_coding	5/8	0	ENST00000373765.5:c.1062T>C	ENSP00000362870.4:p.Thr354%3D	1096/3830	1062/1491	354/496	T	acT/acC	rs20566	0	-1	0	SNV	HGNC	HGNC:6907	YES	1	P1	CCDS336.1	ENSP00000362870	P21941	0	UPI000004F1ED	0	0	0	0	Conserved_Domains:cd01475&Gene3D:3.40.50.410&Pfam_domain:PF00092&SMART_domains:SM00327&Superfamily_domains:SSF53300&PROSITE_profiles:PS50234&hmmpanther:PTHR44857	0	chr1:g.30716054A>G	0.6042	0.8411
chr1	30742517	rs1050663	T	C	131	152	2325	0.865	C	synonymous_variant	LOW	LAPTM5	ENSG00000162511	Transcript	ENST00000294507.4	protein_coding	2/8	0	ENST00000294507.4:c.120A>G	ENSP00000294507.3:p.Ser40%3D	149/2177	120/789	40/262	S	tcA/tcG	rs1050663	0	-1	0	SNV	HGNC	HGNC:29612	YES	1	P1	CCDS337.1	ENSP00000294507	Q13571	Q5TBB8	UPI000012E20A	0	0	0	0	Pfam_domain:PF03821&hmmpanther:PTHR12479&hmmpanther:PTHR12479:SF2&TIGRFAM_domain:TIGR00799	0	chr1:g.30742517T>C	0.6046	0.6188
chr1	30757685	rs74977890	T	C	9	152	2169	0.064	C	missense_variant	MODERATE	LAPTM5	ENSG00000162511	Transcript	ENST00000294507.4	protein_coding	1/8	0	ENST00000294507.4:c.61A>G	ENSP00000294507.3:p.Thr21Ala	90/2177	61/789	21/262	T/A	Acc/Gcc	rs74977890	0	-1	0	SNV	HGNC	HGNC:29612	YES	1	P1	CCDS337.1	ENSP00000294507	Q13571	Q5TBB8	UPI000012E20A	0	0	tolerated	benign	hmmpanther:PTHR12479&hmmpanther:PTHR12479:SF2&TIGRFAM_domain:TIGR00799&Transmembrane_helices:TMhelix	0	chr1:g.30757685T>C	0.0286	0
chr1	30874473	rs2282440	G	A	48	152	2299	0.314	A	missense_variant	MODERATE	SDC3	ENSG00000162512	Transcript	ENST00000339394.7	protein_coding	4/5	0	ENST00000339394.7:c.986C>T	ENSP00000344468.6:p.Thr329Ile	1158/5246	986/1329	329/442	T/I	aCa/aTa	rs2282440&CM066224	0	-1	0	SNV	HGNC	HGNC:10660	YES	1	P2	CCDS30661.1	ENSP00000344468	O75056	0	UPI000045619B	0	1	tolerated	benign	hmmpanther:PTHR10915&hmmpanther:PTHR10915:SF7	0	chr1:g.30874473G>A	0.1611	0.0129
chr1	30874552	rs4949184	C	T	11	152	2185	0.071	T	missense_variant	MODERATE	SDC3	ENSG00000162512	Transcript	ENST00000339394.7	protein_coding	4/5	0	ENST00000339394.7:c.907G>A	ENSP00000344468.6:p.Asp303Asn	1079/5246	907/1329	303/442	D/N	Gat/Aat	rs4949184	0	-1	0	SNV	HGNC	HGNC:10660	YES	1	P2	CCDS30661.1	ENSP00000344468	O75056	0	UPI000045619B	0	1	tolerated	benign	hmmpanther:PTHR10915&hmmpanther:PTHR10915:SF7&MobiDB_lite:mobidb-lite	0	chr1:g.30874552C>T	0.2344	0.3782
chr1	30876828	rs28364808	G	A	17	152	1566	0.115	A	synonymous_variant	LOW	SDC3	ENSG00000162512	Transcript	ENST00000339394.7	protein_coding	3/5	0	ENST00000339394.7:c.594C>T	ENSP00000344468.6:p.Ala198%3D	766/5246	594/1329	198/442	A	gcC/gcT	rs28364808	0	-1	0	SNV	HGNC	HGNC:10660	YES	1	P2	CCDS30661.1	ENSP00000344468	O75056	0	UPI000045619B	0	1	0	0	hmmpanther:PTHR10915&hmmpanther:PTHR10915:SF7&Low_complexity_(Seg):seg	0	chr1:g.30876828G>A	0.0573	0
chr1	30878666	rs1891419	G	A	56	152	1889	0.372	A	synonymous_variant	LOW	SDC3	ENSG00000162512	Transcript	ENST00000339394.7	protein_coding	2/5	0	ENST00000339394.7:c.213C>T	ENSP00000344468.6:p.Pro71%3D	385/5246	213/1329	71/442	P	ccC/ccT	rs1891419	0	-1	0	SNV	HGNC	HGNC:10660	YES	1	P2	CCDS30661.1	ENSP00000344468	O75056	0	UPI000045619B	0	1	0	0	hmmpanther:PTHR10915&hmmpanther:PTHR10915:SF7&Low_complexity_(Seg):seg	0	chr1:g.30878666G>A	0.1779	0.0295
chr1	30953968	rs2275741	A	G	97	152	2741	0.641	G	synonymous_variant	LOW	PUM1	ENSG00000134644	Transcript	ENST00000426105.6	protein_coding	15/22	0	ENST00000426105.6:c.2337T>C	ENSP00000391723.2:p.Asn779%3D	2428/4043	2337/3567	779/1188	N	aaT/aaC	rs2275741&COSM3677648	0	-1	0	SNV	HGNC	HGNC:14957	YES	1	A1	CCDS44099.1	ENSP00000391723	Q14671	0	UPI0000203D8E	0	1	0	0	hmmpanther:PTHR12537:SF1&hmmpanther:PTHR12537&Low_complexity_(Seg):seg	0	chr1:g.30953968A>G	0.3574	0.2859
chr1	31424796	rs2275437	G	A	11	152	1829	0.071	A	synonymous_variant	LOW	SERINC2	ENSG00000168528	Transcript	ENST00000373710.5	protein_coding	4/11	0	ENST00000373710.5:c.342G>A	ENSP00000362814.1:p.Ala114%3D	615/2146	342/1395	114/464	A	gcG/gcA	rs2275437	0	1	0	SNV	HGNC	HGNC:23231	YES	2	A2	CCDS55583.1	ENSP00000362814	Q96SA4	0	UPI000059CF90	0	0	0	0	hmmpanther:PTHR10383:SF22&hmmpanther:PTHR10383&Pfam_domain:PF03348&Low_complexity_(Seg):seg&Transmembrane_helices:TMhelix	0	chr1:g.31424796G>A	0.1388	0.0802
chr1	31425387	rs4949402	T	C	77	152	1963	0.5	C	synonymous_variant	LOW	SERINC2	ENSG00000168528	Transcript	ENST00000373710.5	protein_coding	5/11	0	ENST00000373710.5:c.477T>C	ENSP00000362814.1:p.Ile159%3D	750/2146	477/1395	159/464	I	atT/atC	rs4949402	0	1	0	SNV	HGNC	HGNC:23231	YES	2	A2	CCDS55583.1	ENSP00000362814	Q96SA4	0	UPI000059CF90	0	0	0	0	hmmpanther:PTHR10383:SF22&hmmpanther:PTHR10383&Pfam_domain:PF03348&Transmembrane_helices:TMhelix	0	chr1:g.31425387T>C	0.35	0.1452
chr1	31425840	rs2275434	C	T	55	152	2054	0.359	T	synonymous_variant	LOW	SERINC2	ENSG00000168528	Transcript	ENST00000373710.5	protein_coding	6/11	0	ENST00000373710.5:c.564C>T	ENSP00000362814.1:p.Ile188%3D	837/2146	564/1395	188/464	I	atC/atT	rs2275434	0	1	0	SNV	HGNC	HGNC:23231	YES	2	A2	CCDS55583.1	ENSP00000362814	Q96SA4	0	UPI000059CF90	0	0	0	0	hmmpanther:PTHR10383:SF22&hmmpanther:PTHR10383&Pfam_domain:PF03348&Low_complexity_(Seg):seg&Transmembrane_helices:TMhelix	0	chr1:g.31425840C>T	0.0607	0
chr1	31619303	rs1056526	C	T	55	152	2087	0.365	T	synonymous_variant	LOW	HCRTR1	ENSG00000121764	Transcript	ENST00000403528.6	protein_coding	2/8	0	ENST00000403528.6:c.111C>T	ENSP00000384387.2:p.Arg37%3D	498/2003	111/1278	37/425	R	cgC/cgT	rs1056526	0	1	0	SNV	HGNC	HGNC:4848	YES	5	P1	CCDS344.1	ENSP00000384387	O43613	0	UPI0000038135	0	0	0	0	PDB-ENSP_mappings:4zj8.A&PDB-ENSP_mappings:4zjc.A&Prints_domain:PR01064&hmmpanther:PTHR24241&hmmpanther:PTHR24241:SF30	0	chr1:g.31619303C>T	0.3528	0.0794
chr1	31630664	rs1061770	A	G	56	152	2782	0.372	G	synonymous_variant	LOW	PEF1	ENSG00000162517	Transcript	ENST00000373703.5	protein_coding	5/5	0	ENST00000373703.5:c.804T>C	ENSP00000362807.4:p.Ile268%3D	816/1614	804/855	268/284	I	atT/atC	rs1061770	0	-1	0	SNV	HGNC	HGNC:30009	YES	1	P1	CCDS345.1	ENSP00000362807	Q9UBV8	A0A384MQX5	UPI00000389E4	0	0	0	0	Gene3D:1.10.238.10&hmmpanther:PTHR10183&hmmpanther:PTHR10183:SF272&Superfamily_domains:SSF47473&Conserved_Domains:cd16184	0	chr1:g.31630664A>G	0.3568	0.0794
chr1	31661071	rs145602591	C	T	29	152	2414	0.186	T	missense_variant	MODERATE	COL16A1	ENSG00000084636	Transcript	ENST00000373672.8	protein_coding	61/71	0	ENST00000373672.8:c.3820G>A	ENSP00000362776.3:p.Ala1274Thr	4035/5418	3820/4815	1274/1604	A/T	Gca/Aca	rs145602591	0	-1	0	SNV	HGNC	HGNC:2193	YES	5	P1	CCDS41297.1	ENSP00000362776	Q07092	0	UPI0000203DD1	0	0	tolerated	benign	hmmpanther:PTHR24023&hmmpanther:PTHR24023:SF372&MobiDB_lite:mobidb-lite&Low_complexity_(Seg):seg	0	chr1:g.31661071C>T	0.0198	0.003
chr1	31662352	rs2271928	G	A	96	152	1791	0.628	A	synonymous_variant	LOW	COL16A1	ENSG00000084636	Transcript	ENST00000373672.8	protein_coding	58/71	0	ENST00000373672.8:c.3663C>T	ENSP00000362776.3:p.Asp1221%3D	3878/5418	3663/4815	1221/1604	D	gaC/gaT	rs2271928	0	-1	0	SNV	HGNC	HGNC:2193	YES	5	P1	CCDS41297.1	ENSP00000362776	Q07092	0	UPI0000203DD1	0	0	0	0	hmmpanther:PTHR24023&hmmpanther:PTHR24023:SF372&Low_complexity_(Seg):seg	0	chr1:g.31662352G>A	0.4718	0.5174
chr1	31682970	rs10737358	A	G	152	152	2448	1	G	synonymous_variant	LOW	COL16A1	ENSG00000084636	Transcript	ENST00000373672.8	protein_coding	37/71	0	ENST00000373672.8:c.2502T>C	ENSP00000362776.3:p.Pro834%3D	2717/5418	2502/4815	834/1604	P	ccT/ccC	rs10737358	0	-1	0	SNV	HGNC	HGNC:2193	YES	5	P1	CCDS41297.1	ENSP00000362776	Q07092	0	UPI0000203DD1	0	0	0	0	Pfam_domain:PF01391&hmmpanther:PTHR24023&hmmpanther:PTHR24023:SF372&MobiDB_lite:mobidb-lite&Low_complexity_(Seg):seg	0	chr1:g.31682970A>G	0.9994	0.9985
chr1	31692773	rs3818788	T	C	92	152	2291	0.596	C	synonymous_variant	LOW	COL16A1	ENSG00000084636	Transcript	ENST00000373672.8	protein_coding	14/71	0	ENST00000373672.8:c.1107A>G	ENSP00000362776.3:p.Pro369%3D	1322/5418	1107/4815	369/1604	P	ccA/ccG	rs3818788	0	-1	0	SNV	HGNC	HGNC:2193	YES	5	P1	CCDS41297.1	ENSP00000362776	Q07092	0	UPI0000203DD1	0	0	0	0	hmmpanther:PTHR24023&hmmpanther:PTHR24023:SF372	0	chr1:g.31692773T>C	0.6304	0.7663
chr1	31698605	rs2228550	T	G	87	152	2263	0.564	G	splice_region_variant&synonymous_variant	LOW	COL16A1	ENSG00000084636	Transcript	ENST00000373672.8	protein_coding	5/71	0	ENST00000373672.8:c.268A>C	ENSP00000362776.3:p.Arg90%3D	483/5418	268/4815	90/1604	R	Aga/Cga	rs2228550	0	-1	0	SNV	HGNC	HGNC:2193	YES	5	P1	CCDS41297.1	ENSP00000362776	Q07092	0	UPI0000203DD1	0	0	0	0	Gene3D:2.60.120.200&hmmpanther:PTHR24023&hmmpanther:PTHR24023:SF372&SMART_domains:SM00210&Superfamily_domains:SSF49899	0	chr1:g.31698605T>G	0	0.82
chr1	31699894	rs2228552	G	T	54	152	1930	0.353	T	missense_variant	MODERATE	COL16A1	ENSG00000084636	Transcript	ENST00000373672.8	protein_coding	4/71	0	ENST00000373672.8:c.185C>A	ENSP00000362776.3:p.Thr62Lys	400/5418	185/4815	62/1604	T/K	aCg/aAg	rs2228552	0	-1	0	SNV	HGNC	HGNC:2193	YES	5	P1	CCDS41297.1	ENSP00000362776	Q07092	0	UPI0000203DD1	0	0	tolerated	benign	Gene3D:2.60.120.200&hmmpanther:PTHR24023&hmmpanther:PTHR24023:SF372&SMART_domains:SM00210	0	chr1:g.31699894G>T	0.4273	0.261
chr1	31727448	rs74431877	G	A	33	152	1596	0.212	A	missense_variant	MODERATE	ADGRB2	ENSG00000121753	Transcript	ENST00000373655.6	protein_coding	33/33	0	ENST00000373655.6:c.4727C>T	ENSP00000362759.2:p.Pro1576Leu	5069/5400	4727/4755	1576/1584	P/L	cCg/cTg	rs74431877	0	-1	0	SNV	HGNC	HGNC:944	YES	1	P4	CCDS72747.1	ENSP00000362759	O60241	0	UPI000046FEC7	0	0	tolerated	benign	MobiDB_lite:mobidb-lite	0	chr1:g.31727448G>A	0.023	0.0015
chr1	31728046	rs1127100	T	C	55	152	1954	0.359	C	synonymous_variant	LOW	ADGRB2	ENSG00000121753	Transcript	ENST00000373655.6	protein_coding	32/33	0	ENST00000373655.6:c.4548A>G	ENSP00000362759.2:p.Ala1516%3D	4890/5400	4548/4755	1516/1584	A	gcA/gcG	rs1127100	0	-1	0	SNV	HGNC	HGNC:944	YES	1	P4	CCDS72747.1	ENSP00000362759	O60241	0	UPI000046FEC7	0	0	0	0	MobiDB_lite:mobidb-lite	0	chr1:g.31728046T>C	0.604	0.8321
chr1	31731046	rs909001	C	G	50	152	1753	0.327	G	synonymous_variant	LOW	ADGRB2	ENSG00000121753	Transcript	ENST00000373655.6	protein_coding	29/33	0	ENST00000373655.6:c.4134G>C	ENSP00000362759.2:p.Pro1378%3D	4476/5400	4134/4755	1378/1584	P	ccG/ccC	rs909001	0	-1	0	SNV	HGNC	HGNC:944	YES	1	P4	CCDS72747.1	ENSP00000362759	O60241	0	UPI000046FEC7	0	0	0	0	hmmpanther:PTHR12011&hmmpanther:PTHR12011:SF41&MobiDB_lite:mobidb-lite	0	chr1:g.31731046C>G	0.3854	0.7579
chr1	31756312	rs4949223	G	A	46	152	2164	0.301	A	synonymous_variant	LOW	ADGRB2	ENSG00000121753	Transcript	ENST00000373655.6	protein_coding	4/33	0	ENST00000373655.6:c.525C>T	ENSP00000362759.2:p.Pro175%3D	867/5400	525/4755	175/1584	P	ccC/ccT	rs4949223	0	-1	0	SNV	HGNC	HGNC:944	YES	1	P4	CCDS72747.1	ENSP00000362759	O60241	0	UPI000046FEC7	0	0	0	0	hmmpanther:PTHR12011&hmmpanther:PTHR12011:SF41&Low_complexity_(Seg):seg	0	chr1:g.31756312G>A	0.1364	0.0333
chr1	31814028	rs6669563	G	A	81	152	2220	0.526	A	missense_variant	MODERATE	SPOCD1	ENSG00000134668	Transcript	ENST00000360482.6	protein_coding	2/16	0	ENST00000360482.6:c.1306C>T	ENSP00000353670.2:p.Arg436Trp	1436/3960	1306/3651	436/1216	R/W	Cgg/Tgg	rs6669563	0	-1	0	SNV	HGNC	HGNC:26338	YES	2	P3	CCDS347.1	ENSP00000353670	Q6ZMY3	0	UPI000035E7DD	0	0	deleterious	benign	hmmpanther:PTHR11477&hmmpanther:PTHR11477:SF18&MobiDB_lite:mobidb-lite	0	chr1:g.31814028G>A	0.3462	0.1876
chr1	31815009	rs6664445	T	C	90	152	2311	0.59	C	missense_variant	MODERATE	SPOCD1	ENSG00000134668	Transcript	ENST00000360482.6	protein_coding	2/16	0	ENST00000360482.6:c.325A>G	ENSP00000353670.2:p.Thr109Ala	455/3960	325/3651	109/1216	T/A	Act/Gct	rs6664445	0	-1	0	SNV	HGNC	HGNC:26338	YES	2	P3	CCDS347.1	ENSP00000353670	Q6ZMY3	0	UPI000035E7DD	0	0	tolerated	benign	hmmpanther:PTHR11477&hmmpanther:PTHR11477:SF18	0	chr1:g.31815009T>C	0.6875	0.6399
chr1	32091885	rs744455	A	G	28	152	2470	0.186	G	synonymous_variant	LOW	TMEM39B	ENSG00000121775	Transcript	ENST00000336294.10	protein_coding	6/9	0	ENST00000336294.10:c.801A>G	ENSP00000338165.5:p.Ser267%3D	910/1778	801/1479	267/492	S	tcA/tcG	rs744455	0	1	0	SNV	HGNC	HGNC:25510	YES	1	P1	CCDS351.2	ENSP00000338165	Q9GZU3	0	UPI0000037B9F	0	0	0	0	hmmpanther:PTHR12995:SF2&hmmpanther:PTHR12995&Pfam_domain:PF10271	0	chr1:g.32091885A>G	0.2236	0.2927
chr1	32247598	rs2291063	A	G	35	152	2129	0.231	G	synonymous_variant	LOW	FAM167B	ENSG00000183615	Transcript	ENST00000373582.4	protein_coding	1/2	0	ENST00000373582.4:c.177A>G	ENSP00000362684.3:p.Gln59%3D	377/947	177/492	59/163	Q	caA/caG	rs2291063	0	1	0	SNV	HGNC	HGNC:28133	YES	1	P1	CCDS358.2	ENSP00000362684	Q9BTA0	0	UPI0000203E2B	0	0	0	0	hmmpanther:PTHR32289&hmmpanther:PTHR32289:SF4	0	chr1:g.32247598A>G	0.1681	0.1263
chr1	32274765	rs145088108	G	A	32	152	2309	0.212	A	missense_variant	MODERATE	LCK	ENSG00000182866	Transcript	ENST00000619559.4	protein_coding	3/13	0	ENST00000619559.4:c.134G>A	ENSP00000477713.1:p.Arg45Gln	255/2099	134/1530	45/509	R/Q	cGg/cAg	rs145088108	0	1	0	SNV	HGNC	HGNC:6524	YES	1	P1	CCDS359.1	ENSP00000477713	P06239	A0A0S2Z3Y8	UPI0000151F17	0	1	tolerated	benign	hmmpanther:PTHR24418:SF39&hmmpanther:PTHR24418	0	chr1:g.32274765G>A	0.0274	0.0008
chr1	32363680	rs2270537	G	A	8	152	2255	0.051	A	synonymous_variant	LOW	TSSK3	ENSG00000162526	Transcript	ENST00000373534.4	protein_coding	2/2	0	ENST00000373534.4:c.231G>A	ENSP00000362634.3:p.Leu77%3D	394/1026	231/807	77/268	L	ctG/ctA	rs2270537&COSM3997484	0	1	0	SNV	HGNC	HGNC:15473	YES	1	P1	CCDS362.1	ENSP00000362634	Q96PN8	0	UPI000004466F	0	0	0	0	Gene3D:1.10.510.10&Pfam_domain:PF00069&PIRSF_domain:PIRSF000654&PROSITE_profiles:PS50011&hmmpanther:PTHR24343&hmmpanther:PTHR24343:SF74&SMART_domains:SM00220&Superfamily_domains:SSF56112&Conserved_Domains:cd14163	0	chr1:g.32363680G>A	0.0349	0
chr1	32634036	rs704878	A	G	27	152	1310	0.192	G	synonymous_variant	LOW	ZBTB8OS	ENSG00000176261	Transcript	ENST00000468695.5	protein_coding	3/7	0	ENST00000468695.5:c.195T>C	ENSP00000417677.1:p.Phe65%3D	214/1601	195/540	65/179	F	ttT/ttC	0	0	-1	0	SNV	HGNC	HGNC:24094	YES	1	P1	CCDS365.1	ENSP00000417677	0	A8K0B5	UPI000007447D	0	0	0	0	hmmpanther:PTHR12682&Pfam_domain:PF01951&Gene3D:3.55.10.10&Superfamily_domains:SSF69819&blastprodom:PD012969	0	chr1:g.32634036A>G	0	0
chr1	32668367	rs2762904	T	C	151	152	1923	0.994	C	synonymous_variant	LOW	RBBP4	ENSG00000162521	Transcript	ENST00000373493.10	protein_coding	4/12	0	ENST00000373493.10:c.453T>C	ENSP00000362592.4:p.Val151%3D	552/7883	453/1278	151/425	V	gtT/gtC	rs2762904	0	1	0	SNV	HGNC	HGNC:9887	YES	1	P3	CCDS366.1	ENSP00000362592	Q09028	0	UPI000013318C	0	0	0	0	Superfamily_domains:SSF50978&SMART_domains:SM00320&hmmpanther:PTHR22850&hmmpanther:PTHR22850:SF90&Gene3D:2.130.10.10&PDB-ENSP_mappings:6g16.G&PDB-ENSP_mappings:6g16.E&PDB-ENSP_mappings:6g16.C&PDB-ENSP_mappings:6g16.A&PDB-ENSP_mappings:6c24.N&PDB-ENSP_mappings:6c23.N&PDB-ENSP_mappings:6bw4.C&PDB-ENSP_mappings:6bw4.A&PDB-ENSP_mappings:6bw3.C&PDB-ENSP_mappings:6bw3.A&PDB-ENSP_mappings:5y1u.B&PDB-ENS…	0	chr1:g.32668367T>C	0.9679	0.8873
chr1	32695043	rs3795424	T	G	26	152	2358	0.186	G	missense_variant	MODERATE	SYNC	ENSG00000162520	Transcript	ENST00000409190.7	protein_coding	2/5	0	ENST00000409190.7:c.1055A>C	ENSP00000386439.3:p.Glu352Ala	1514/3398	1055/1449	352/482	E/A	gAg/gCg	rs3795424	0	-1	0	SNV	HGNC	HGNC:28897	YES	2	P3	CCDS367.2	ENSP00000386439	Q9H7C4	0	UPI0001881B1E	0	0	deleterious	probably_damaging	Pfam_domain:PF00038&PROSITE_profiles:PS51842&hmmpanther:PTHR23239&hmmpanther:PTHR23239:SF216&SMART_domains:SM01391	0	chr1:g.32695043T>G	0.0643	0.003
chr1	32695277	rs360042	C	T	125	152	2875	0.808	T	missense_variant	MODERATE	SYNC	ENSG00000162520	Transcript	ENST00000409190.7	protein_coding	2/5	0	ENST00000409190.7:c.821G>A	ENSP00000386439.3:p.Arg274Gln	1280/3398	821/1449	274/482	R/Q	cGg/cAg	rs360042	0	-1	0	SNV	HGNC	HGNC:28897	YES	2	P3	CCDS367.2	ENSP00000386439	Q9H7C4	0	UPI0001881B1E	0	0	tolerated	benign	Coiled-coils_(Ncoils):Coil&Pfam_domain:PF00038&PROSITE_profiles:PS51842&hmmpanther:PTHR23239&hmmpanther:PTHR23239:SF216&SMART_domains:SM01391	0	chr1:g.32695277C>T	0.8626	0.7829
chr1	32695611	rs360041	T	C	125	152	2826	0.808	C	missense_variant	MODERATE	SYNC	ENSG00000162520	Transcript	ENST00000409190.7	protein_coding	2/5	0	ENST00000409190.7:c.487A>G	ENSP00000386439.3:p.Met163Val	946/3398	487/1449	163/482	M/V	Atg/Gtg	rs360041	0	-1	0	SNV	HGNC	HGNC:28897	YES	2	P3	CCDS367.2	ENSP00000386439	Q9H7C4	0	UPI0001881B1E	0	0	tolerated	benign	hmmpanther:PTHR23239&hmmpanther:PTHR23239:SF216&MobiDB_lite:mobidb-lite	0	chr1:g.32695611T>C	0.8626	0.7829
chr1	32695663	rs74519835	C	T	26	152	2357	0.186	T	synonymous_variant	LOW	SYNC	ENSG00000162520	Transcript	ENST00000409190.7	protein_coding	2/5	0	ENST00000409190.7:c.435G>A	ENSP00000386439.3:p.Arg145%3D	894/3398	435/1449	145/482	R	agG/agA	rs74519835	0	-1	0	SNV	HGNC	HGNC:28897	YES	2	P3	CCDS367.2	ENSP00000386439	Q9H7C4	0	UPI0001881B1E	0	0	0	0	hmmpanther:PTHR23239&hmmpanther:PTHR23239:SF216&MobiDB_lite:mobidb-lite	0	chr1:g.32695663C>T	0.0643	0.003
chr1	32696011	rs3806248	T	G	26	152	2457	0.186	G	synonymous_variant	LOW	SYNC	ENSG00000162520	Transcript	ENST00000409190.7	protein_coding	2/5	0	ENST00000409190.7:c.87A>C	ENSP00000386439.3:p.Pro29%3D	546/3398	87/1449	29/482	P	ccA/ccC	rs3806248	0	-1	0	SNV	HGNC	HGNC:28897	YES	2	P3	CCDS367.2	ENSP00000386439	Q9H7C4	0	UPI0001881B1E	0	0	0	0	hmmpanther:PTHR23239&hmmpanther:PTHR23239:SF216&MobiDB_lite:mobidb-lite&MobiDB_lite:mobidb-lite	0	chr1:g.32696011T>G	0.0645	0.003
chr1	32770025	rs3737995	G	A	79	152	2263	0.526	A	synonymous_variant	LOW	KIAA1522	ENSG00000162522	Transcript	ENST00000401073.7	protein_coding	6/7	0	ENST00000401073.7:c.846G>A	ENSP00000383851.2:p.Ala282%3D	971/5493	846/3285	282/1094	A	gcG/gcA	rs3737995	0	1	0	SNV	HGNC	HGNC:29301	YES	2	P3	CCDS41298.1	ENSP00000383851	Q9P206	0	UPI000022ACD0	0	0	0	0	hmmpanther:PTHR23039:SF6&hmmpanther:PTHR23039&Low_complexity_(Seg):seg	0	chr1:g.32770025G>A	0.3079	0.0333
chr1	32770050	rs12730560	A	G	41	152	2199	0.269	G	missense_variant	MODERATE	KIAA1522	ENSG00000162522	Transcript	ENST00000401073.7	protein_coding	6/7	0	ENST00000401073.7:c.871A>G	ENSP00000383851.2:p.Met291Val	996/5493	871/3285	291/1094	M/V	Atg/Gtg	rs12730560	0	1	0	SNV	HGNC	HGNC:29301	YES	2	P3	CCDS41298.1	ENSP00000383851	Q9P206	0	UPI000022ACD0	0	0	tolerated	benign	hmmpanther:PTHR23039:SF6&hmmpanther:PTHR23039	0	chr1:g.32770050A>G	0.1462	0.2738
chr1	32780201	rs699005	C	G	42	152	2691	0.276	G	synonymous_variant	LOW	YARS	ENSG00000134684	Transcript	ENST00000373477.8	protein_coding	11/13	0	ENST00000373477.8:c.1218G>C	ENSP00000362576.4:p.Leu406%3D	2127/3238	1218/1587	406/528	L	ctG/ctC	rs699005	0	-1	0	SNV	HGNC	HGNC:12840	YES	1	P1	CCDS368.1	ENSP00000362576	P54577	A0A0S2Z4R1	UPI0000136762	0	1	0	0	PDB-ENSP_mappings:1ntg.A&PDB-ENSP_mappings:1ntg.B&PDB-ENSP_mappings:1ntg.C&PDB-ENSP_mappings:1ntg.D&Gene3D:2.40.50.140&Pfam_domain:PF01588&PROSITE_profiles:PS50886&hmmpanther:PTHR11586&hmmpanther:PTHR11586:SF1&Superfamily_domains:SSF50249&Conserved_Domains:cd02799	0	chr1:g.32780201C>G	0.0875	0.0998
chr1	32936914	rs35462688	C	T	42	152	1633	0.276	T	synonymous_variant	LOW	RNF19B	ENSG00000116514	Transcript	ENST00000373456.11	protein_coding	9/9	0	ENST00000373456.11:c.2091G>A	ENSP00000362555.7:p.Ser697%3D	2091/2560	2091/2199	697/732	S	tcG/tcA	rs35462688	0	-1	0	SNV	HGNC	HGNC:26886	YES	1	P3	CCDS372.2	ENSP00000362555	Q6ZMZ0	0	UPI00015D777B	0	0	0	0	MobiDB_lite:mobidb-lite&MobiDB_lite:mobidb-lite	0	chr1:g.32936914C>T	0.0547	0.0121
chr1	32936941	rs35756506	G	C	42	152	1867	0.276	C	synonymous_variant	LOW	RNF19B	ENSG00000116514	Transcript	ENST00000373456.11	protein_coding	9/9	0	ENST00000373456.11:c.2064C>G	ENSP00000362555.7:p.Pro688%3D	2064/2560	2064/2199	688/732	P	ccC/ccG	rs35756506	0	-1	0	SNV	HGNC	HGNC:26886	YES	1	P3	CCDS372.2	ENSP00000362555	Q6ZMZ0	0	UPI00015D777B	0	0	0	0	MobiDB_lite:mobidb-lite&MobiDB_lite:mobidb-lite	0	chr1:g.32936941G>C	0.0557	0.0151
chr1	32944092	rs194645	G	A	55	152	1913	0.365	A	synonymous_variant	LOW	RNF19B	ENSG00000116514	Transcript	ENST00000373456.11	protein_coding	6/9	0	ENST00000373456.11:c.1332C>T	ENSP00000362555.7:p.Gly444%3D	1332/2560	1332/2199	444/732	G	ggC/ggT	rs194645	0	-1	0	SNV	HGNC	HGNC:26886	YES	1	P3	CCDS372.2	ENSP00000362555	Q6ZMZ0	0	UPI00015D777B	0	0	0	0	hmmpanther:PTHR11685&hmmpanther:PTHR11685:SF109	0	chr1:g.32944092G>A	0.1885	0.0265
chr1	33082329	rs149817424	C	G	12	152	1927	0.083	G	missense_variant	MODERATE	AZIN2	ENSG00000142920	Transcript	ENST00000373441.1	protein_coding	1/9	0	ENST00000373441.1:c.80C>G	ENSP00000362540.1:p.Thr27Ser	80/1443	80/1443	27/480	T/S	aCt/aGt	rs149817424	0	1	0	SNV	HGNC	HGNC:29957	YES	1	0	CCDS76138.1	ENSP00000362540	Q96A70	0	UPI000002A7C5	0	0	tolerated	possibly_damaging	hmmpanther:PTHR11482&hmmpanther:PTHR11482:SF4	0	chr1:g.33082329C>G	0.0218	0.0008
chr1	33094674	rs148883141	C	T	10	152	2351	0.064	T	synonymous_variant	LOW	AZIN2	ENSG00000142920	Transcript	ENST00000373441.1	protein_coding	5/9	0	ENST00000373441.1:c.714C>T	ENSP00000362540.1:p.Gly238%3D	714/1443	714/1443	238/480	G	ggC/ggT	rs148883141	0	1	0	SNV	HGNC	HGNC:29957	YES	1	0	CCDS76138.1	ENSP00000362540	Q96A70	0	UPI000002A7C5	0	0	0	0	Conserved_Domains:cd00622&hmmpanther:PTHR11482&hmmpanther:PTHR11482:SF4&PROSITE_patterns:PS00879&Pfam_domain:PF02784&Superfamily_domains:SSF51419	0	chr1:g.33094674C>T	0.0024	0
chr1	33096815	rs16835244	G	T	30	152	2519	0.192	T	missense_variant	MODERATE	AZIN2	ENSG00000142920	Transcript	ENST00000373441.1	protein_coding	6/9	0	ENST00000373441.1:c.862G>T	ENSP00000362540.1:p.Ala288Ser	862/1443	862/1443	288/480	A/S	Gca/Tca	rs16835244&CM109941	0	1	0	SNV	HGNC	HGNC:29957	YES	1	0	CCDS76138.1	ENSP00000362540	Q96A70	0	UPI000002A7C5	0	0	deleterious	benign	Conserved_Domains:cd00622&hmmpanther:PTHR11482&hmmpanther:PTHR11482:SF4&Pfam_domain:PF00278&Superfamily_domains:SSF50621&Prints_domain:PR01179	0	chr1:g.33096815G>T	0.0385	0.0008
chr1	33181349	rs622407	A	G	127	152	2009	0.84	G	synonymous_variant	LOW	TRIM62	ENSG00000116525	Transcript	ENST00000291416.10	protein_coding	1/5	0	ENST00000291416.10:c.84T>C	ENSP00000291416.5:p.His28%3D	695/3817	84/1428	28/475	H	caT/caC	rs622407	0	-1	0	SNV	HGNC	HGNC:25574	YES	1	P1	CCDS376.1	ENSP00000291416	Q9BVG3	0	UPI000004E050	0	0	0	0	Gene3D:3.30.40.10&Pfam_domain:PF15227&PROSITE_patterns:PS00518&PROSITE_profiles:PS50089&hmmpanther:PTHR44615&SMART_domains:SM00184&Superfamily_domains:SSF57850&Conserved_Domains:cd16608	0	chr1:g.33181349A>G	0.7496	0.7095
chr1	33354432	rs16835408	C	T	15	152	2194	0.096	T	synonymous_variant	LOW	PHC2	ENSG00000134686	Transcript	ENST00000257118.5	protein_coding	8/14	0	ENST00000257118.5:c.1524G>A	ENSP00000257118.5:p.Thr508%3D	1578/3870	1524/2577	508/858	T	acG/acA	rs16835408	0	-1	0	SNV	HGNC	HGNC:3183	YES	1	P4	CCDS378.1	ENSP00000257118	Q8IXK0	0	UPI0000074391	0	0	0	0	hmmpanther:PTHR12247:SF86&hmmpanther:PTHR12247	0	chr1:g.33354432C>T	0.1172	0.0083
chr1	33354533	rs12026290	C	T	23	152	2214	0.147	T	missense_variant	MODERATE	PHC2	ENSG00000134686	Transcript	ENST00000257118.5	protein_coding	8/14	0	ENST00000257118.5:c.1423G>A	ENSP00000257118.5:p.Val475Met	1477/3870	1423/2577	475/858	V/M	Gtg/Atg	rs12026290	0	-1	0	SNV	HGNC	HGNC:3183	YES	1	P4	CCDS378.1	ENSP00000257118	Q8IXK0	0	UPI0000074391	0	0	tolerated	benign	hmmpanther:PTHR12247:SF86&hmmpanther:PTHR12247	0	chr1:g.33354533C>T	0.1715	0.0182
chr1	33367264	rs6425816	A	G	59	152	2205	0.391	G	synonymous_variant	LOW	PHC2	ENSG00000134686	Transcript	ENST00000257118.5	protein_coding	6/14	0	ENST00000257118.5:c.828T>C	ENSP00000257118.5:p.Pro276%3D	882/3870	828/2577	276/858	P	ccT/ccC	rs6425816&COSM5177044	0	-1	0	SNV	HGNC	HGNC:3183	YES	1	P4	CCDS378.1	ENSP00000257118	Q8IXK0	0	UPI0000074391	0	0	0	0	hmmpanther:PTHR12247:SF86&hmmpanther:PTHR12247&MobiDB_lite:mobidb-lite	0	chr1:g.33367264A>G	0.7282	0.8843
chr1	33491530	rs3795419	C	A	33	152	2361	0.218	A	synonymous_variant	LOW	ZSCAN20	ENSG00000121903	Transcript	ENST00000361328.7	protein_coding	6/8	0	ENST00000361328.7:c.1272C>A	ENSP00000355053.3:p.Ala424%3D	1425/4316	1272/3132	424/1043	A	gcC/gcA	rs3795419	0	1	0	SNV	HGNC	HGNC:13093	YES	2	P1	CCDS41300.1	ENSP00000355053	P17040	0	UPI0000D61EC5	0	0	0	0	hmmpanther:PTHR45315	0	chr1:g.33491530C>A	0.1945	0.0204
chr1	33491552	rs4403594	T	G	152	152	2514	1	G	missense_variant	MODERATE	ZSCAN20	ENSG00000121903	Transcript	ENST00000361328.7	protein_coding	6/8	0	ENST00000361328.7:c.1294T>G	ENSP00000355053.3:p.Tyr432Asp	1447/4316	1294/3132	432/1043	Y/D	Tat/Gat	rs4403594	0	1	0	SNV	HGNC	HGNC:13093	YES	2	P1	CCDS41300.1	ENSP00000355053	P17040	0	UPI0000D61EC5	0	0	tolerated	benign	hmmpanther:PTHR45315	0	chr1:g.33491552T>G	0.9992	1
chr1	33494462	rs9943259	A	G	56	152	2498	0.372	G	synonymous_variant	LOW	ZSCAN20	ENSG00000121903	Transcript	ENST00000361328.7	protein_coding	8/8	0	ENST00000361328.7:c.2118A>G	ENSP00000355053.3:p.Ala706%3D	2271/4316	2118/3132	706/1043	A	gcA/gcG	rs9943259	0	1	0	SNV	HGNC	HGNC:13093	YES	2	P1	CCDS41300.1	ENSP00000355053	P17040	0	UPI0000D61EC5	0	0	0	0	hmmpanther:PTHR45315&Gene3D:3.30.160.60	0	chr1:g.33494462A>G	0.7526	0.8495
chr1	33546092	rs4424471	T	G	13	152	2032	0.083	G	synonymous_variant	LOW	CSMD2	ENSG00000121904	Transcript	ENST00000373381.8	protein_coding	57/71	0	ENST00000373381.8:c.9045A>C	ENSP00000362479.4:p.Ser3015%3D	9222/13698	9045/10896	3015/3631	S	tcA/tcC	rs4424471&COSM83888	0	-1	0	SNV	HGNC	HGNC:19290	YES	1	A2	CCDS60082.1	ENSP00000362479	Q7Z408	0	UPI0000578D0B	0	0	0	0	Gene3D:2.10.70.10&Pfam_domain:PF00084&PROSITE_profiles:PS50923&hmmpanther:PTHR19325&hmmpanther:PTHR19325:SF371&SMART_domains:SM00032&Superfamily_domains:SSF57535&Conserved_Domains:cd00033	0	chr1:g.33546092T>G	0.0044	0.0015
chr1	33572614	rs2641962	T	C	129	152	1328	0.853	C	missense_variant	MODERATE	CSMD2	ENSG00000121904	Transcript	ENST00000373381.8	protein_coding	50/71	0	ENST00000373381.8:c.7654A>G	ENSP00000362479.4:p.Met2552Val	7831/13698	7654/10896	2552/3631	M/V	Atg/Gtg	rs2641962	0	-1	0	SNV	HGNC	HGNC:19290	YES	1	A2	CCDS60082.1	ENSP00000362479	Q7Z408	0	UPI0000578D0B	0	0	tolerated	benign	Gene3D:2.10.70.10&Pfam_domain:PF00084&PROSITE_profiles:PS50923&SMART_domains:SM00032&Superfamily_domains:SSF57535&Conserved_Domains:cd00033	0	chr1:g.33572614T>C	0.51	0.5424
[truncated: 28,162 more rows]
[truncated: 108 more columns]
