# Supplementary material for: Whole genome variation in 27 Mexican indigenous populations, demographic and biomedical insights
Source: PLoS One. 2021 Apr 8;16(4):e0249773. doi: 10.1371/journal.pone.0249773 (PMC8031408; doi:10.1371/journal.pone.0249773)
Supplement: S3 Data — (ZIP) [file pone.0249773.s005.zip › SNV/commonfreq/76g.snv.common_freq.dbSNPnovel.tsv]

CHROM	POS	ID	REF	ALT	AC	AN	DP	AF_mx	Allele	Consequence	IMPACT	SYMBOL	Gene	Feature_type	Feature	BIOTYPE	EXON	INTRON	HGVSc	HGVSp	cDNA_position	CDS_position	Protein_position	Amino_acids	Codons	Existing_variation	DISTANCE	STRAND	FLAGS	VARIANT_CLASS	SYMBOL_SOURCE	HGNC_ID	CANONICAL	TSL	APPRIS	CCDS	ENSP	SWISSPROT	TREMBL	UNIPARC	SOURCE	GENE_PHENO	SIFT	PolyPhen	DOMAINS	HGVS_OFFSET	HGVSg	AF	AFR_AF
chr1	70817031	0	G	T	8	152	718	0.058	T	intergenic_variant	MODIFIER	0	0	0	0	0	0	0	0	0	0	0	0	0	0	0	0	0	0	SNV	0	0	0	0	0	0	0	0	0	0	0	0	0	0	0	0	chr1:g.70817031G>T	0	0
chr1	70817155	0	C	A	9	150	435	0.065	A	intergenic_variant	MODIFIER	0	0	0	0	0	0	0	0	0	0	0	0	0	0	0	0	0	0	SNV	0	0	0	0	0	0	0	0	0	0	0	0	0	0	0	0	chr1:g.70817155C>A	0	0
chr1	91371080	0	G	C	10	152	1510	0.064	C	intron_variant	MODIFIER	HFM1	ENSG00000162669	Transcript	ENST00000370425.8	protein_coding	0	13/38	ENST00000370425.8:c.1685+4278C>G	0	0	0	0	0	0	0	0	-1	0	SNV	HGNC	HGNC:20193	YES	1	P1	CCDS30769.2	ENSP00000359454	A2PYH4	0	UPI0000F51F79	0	1	0	0	0	0	chr1:g.91371080G>C	0	0
chr1	120833941	0	A	G	11	150	2007	0.071	G	intron_variant	MODIFIER	NBPF26	ENSG00000273136	Transcript	ENST00000620612.5	protein_coding	0	24/29	ENST00000620612.5:c.3544+166A>G	0	0	0	0	0	0	0	0	1	0	SNV	HGNC	HGNC:49571	YES	5	P1	0	ENSP00000481542	0	A0A087WY62	UPI0007E52D3F	0	0	0	0	0	0	chr1:g.120833941A>G	0	0
chr1	122577798	0	G	C	11	150	959	0.071	C	intergenic_variant	MODIFIER	0	0	0	0	0	0	0	0	0	0	0	0	0	0	0	0	0	0	SNV	0	0	0	0	0	0	0	0	0	0	0	0	0	0	0	0	chr1:g.122577798G>C	0	0
chr1	122686403	0	T	A	10	150	653	0.065	A	intergenic_variant	MODIFIER	0	0	0	0	0	0	0	0	0	0	0	0	0	0	0	0	0	0	SNV	0	0	0	0	0	0	0	0	0	0	0	0	0	0	0	0	chr1:g.122686403T>A	0	0
chr1	122896391	0	T	G	8	152	797	0.051	G	intergenic_variant	MODIFIER	0	0	0	0	0	0	0	0	0	0	0	0	0	0	0	0	0	0	SNV	0	0	0	0	0	0	0	0	0	0	0	0	0	0	0	0	chr1:g.122896391T>G	0	0
chr1	123055651	0	T	C	8	152	2734	0.051	C	intergenic_variant	MODIFIER	0	0	0	0	0	0	0	0	0	0	0	0	0	0	0	0	0	0	SNV	0	0	0	0	0	0	0	0	0	0	0	0	0	0	0	0	chr1:g.123055651T>C	0	0
chr1	123055652	0	T	G	8	152	2908	0.051	G	intergenic_variant	MODIFIER	0	0	0	0	0	0	0	0	0	0	0	0	0	0	0	0	0	0	SNV	0	0	0	0	0	0	0	0	0	0	0	0	0	0	0	0	chr1:g.123055652T>G	0	0
chr1	123290657	0	C	T	8	150	1648	0.052	T	intergenic_variant	MODIFIER	0	0	0	0	0	0	0	0	0	0	0	0	0	0	0	0	0	0	SNV	0	0	0	0	0	0	0	0	0	0	0	0	0	0	0	0	chr1:g.123290657C>T	0	0
chr1	123734408	0	A	C	12	150	968	0.078	C	intergenic_variant	MODIFIER	0	0	0	0	0	0	0	0	0	0	0	0	0	0	0	0	0	0	SNV	0	0	0	0	0	0	0	0	0	0	0	0	0	0	0	0	chr1:g.123734408A>C	0	0
chr1	123903242	0	T	G	12	152	2743	0.083	G	intergenic_variant	MODIFIER	0	0	0	0	0	0	0	0	0	0	0	0	0	0	0	0	0	0	SNV	0	0	0	0	0	0	0	0	0	0	0	0	0	0	0	0	chr1:g.123903242T>G	0	0
chr1	123944206	0	C	G	8	152	2172	0.051	G	intergenic_variant	MODIFIER	0	0	0	0	0	0	0	0	0	0	0	0	0	0	0	0	0	0	SNV	0	0	0	0	0	0	0	0	0	0	0	0	0	0	0	0	chr1:g.123944206C>G	0	0
chr1	124018296	0	C	G	8	152	2321	0.051	G	intergenic_variant	MODIFIER	0	0	0	0	0	0	0	0	0	0	0	0	0	0	0	0	0	0	SNV	0	0	0	0	0	0	0	0	0	0	0	0	0	0	0	0	chr1:g.124018296C>G	0	0
chr1	124234751	0	T	C	10	152	2760	0.071	C	intergenic_variant	MODIFIER	0	0	0	0	0	0	0	0	0	0	0	0	0	0	0	0	0	0	SNV	0	0	0	0	0	0	0	0	0	0	0	0	0	0	0	0	chr1:g.124234751T>C	0	0
chr1	124428267	0	G	T	11	152	1439	0.071	T	intergenic_variant	MODIFIER	0	0	0	0	0	0	0	0	0	0	0	0	0	0	0	0	0	0	SNV	0	0	0	0	0	0	0	0	0	0	0	0	0	0	0	0	chr1:g.124428267G>T	0	0
chr1	124649477	0	C	A	10	150	956	0.065	A	intergenic_variant	MODIFIER	0	0	0	0	0	0	0	0	0	0	0	0	0	0	0	0	0	0	SNV	0	0	0	0	0	0	0	0	0	0	0	0	0	0	0	0	chr1:g.124649477C>A	0	0
chr1	124880209	0	C	G	11	152	2415	0.077	G	intergenic_variant	MODIFIER	0	0	0	0	0	0	0	0	0	0	0	0	0	0	0	0	0	0	SNV	0	0	0	0	0	0	0	0	0	0	0	0	0	0	0	0	chr1:g.124880209C>G	0	0
chr1	143205644	0	C	A	8	152	2492	0.051	A	intergenic_variant	MODIFIER	0	0	0	0	0	0	0	0	0	0	0	0	0	0	0	0	0	0	SNV	0	0	0	0	0	0	0	0	0	0	0	0	0	0	0	0	chr1:g.143205644C>A	0	0
chr1	143272608	0	T	A	15	152	2542	0.096	A	TF_binding_site_variant	MODIFIER	0	0	MotifFeature	ENSM00207602288	0	0	0	0	0	0	0	0	0	0	0	0	1	0	SNV	0	0	0	0	0	0	0	0	0	0	0	0	0	0	0	0	chr1:g.143272608T>A	0	0
chr1	144120337	0	C	A	17	152	703	0.109	A	intergenic_variant	MODIFIER	0	0	0	0	0	0	0	0	0	0	0	0	0	0	0	0	0	0	SNV	0	0	0	0	0	0	0	0	0	0	0	0	0	0	0	0	chr1:g.144120337C>A	0	0
chr1	223981034	0	A	G	13	152	523	0.083	G	intron_variant&non_coding_transcript_variant	MODIFIER	GTF2IP20	ENSG00000272645	Transcript	ENST00000634905.1	processed_transcript	0	5/12	ENST00000634905.1:n.1118+1724T>C	0	0	0	0	0	0	0	0	-1	0	SNV	HGNC	HGNC:51732	YES	5	0	0	0	0	0	0	0	0	0	0	0	0	chr1:g.223981034A>G	0	0
chr2	49229762	0	A	G	11	152	2349	0.071	G	intron_variant&non_coding_transcript_variant	MODIFIER	AC009975.1	ENSG00000282890	Transcript	ENST00000634588.1	lincRNA	0	2/4	ENST00000634588.1:n.493-178440A>G	0	0	0	0	0	0	0	0	1	0	SNV	Clone_based_ensembl_gene	0	YES	5	0	0	0	0	0	0	0	0	0	0	0	0	chr2:g.49229762A>G	0	0
chr2	92296664	0	A	G	10	152	2414	0.064	G	intergenic_variant	MODIFIER	0	0	0	0	0	0	0	0	0	0	0	0	0	0	0	0	0	0	SNV	0	0	0	0	0	0	0	0	0	0	0	0	0	0	0	0	chr2:g.92296664A>G	0	0
chr2	92433033	0	A	G	15	152	1271	0.096	G	intergenic_variant	MODIFIER	0	0	0	0	0	0	0	0	0	0	0	0	0	0	0	0	0	0	SNV	0	0	0	0	0	0	0	0	0	0	0	0	0	0	0	0	chr2:g.92433033A>G	0	0
chr2	92940099	0	A	T	18	150	844	0.117	T	intergenic_variant	MODIFIER	0	0	0	0	0	0	0	0	0	0	0	0	0	0	0	0	0	0	SNV	0	0	0	0	0	0	0	0	0	0	0	0	0	0	0	0	chr2:g.92940099A>T	0	0
chr2	93035518	0	G	C	19	152	1644	0.122	C	intergenic_variant	MODIFIER	0	0	0	0	0	0	0	0	0	0	0	0	0	0	0	0	0	0	SNV	0	0	0	0	0	0	0	0	0	0	0	0	0	0	0	0	chr2:g.93035518G>C	0	0
chr2	93112101	0	A	G	9	150	1296	0.058	G	intergenic_variant	MODIFIER	0	0	0	0	0	0	0	0	0	0	0	0	0	0	0	0	0	0	SNV	0	0	0	0	0	0	0	0	0	0	0	0	0	0	0	0	chr2:g.93112101A>G	0	0
chr2	93270228	0	T	G	12	152	1897	0.077	G	intergenic_variant	MODIFIER	0	0	0	0	0	0	0	0	0	0	0	0	0	0	0	0	0	0	SNV	0	0	0	0	0	0	0	0	0	0	0	0	0	0	0	0	chr2:g.93270228T>G	0	0
chr2	93390281	0	A	T	10	152	1668	0.064	T	intergenic_variant	MODIFIER	0	0	0	0	0	0	0	0	0	0	0	0	0	0	0	0	0	0	SNV	0	0	0	0	0	0	0	0	0	0	0	0	0	0	0	0	chr2:g.93390281A>T	0	0
chr2	93616973	0	A	C	20	152	1241	0.141	C	intergenic_variant	MODIFIER	0	0	0	0	0	0	0	0	0	0	0	0	0	0	0	0	0	0	SNV	0	0	0	0	0	0	0	0	0	0	0	0	0	0	0	0	chr2:g.93616973A>C	0	0
chr2	93646393	0	G	T	9	152	3489	0.058	T	intergenic_variant	MODIFIER	0	0	0	0	0	0	0	0	0	0	0	0	0	0	0	0	0	0	SNV	0	0	0	0	0	0	0	0	0	0	0	0	0	0	0	0	chr2:g.93646393G>T	0	0
chr2	93707933	0	G	T	20	150	456	0.132	T	intergenic_variant	MODIFIER	0	0	0	0	0	0	0	0	0	0	0	0	0	0	0	0	0	0	SNV	0	0	0	0	0	0	0	0	0	0	0	0	0	0	0	0	chr2:g.93707933G>T	0	0
chr2	93968886	0	T	C	8	152	771	0.051	C	intergenic_variant	MODIFIER	0	0	0	0	0	0	0	0	0	0	0	0	0	0	0	0	0	0	SNV	0	0	0	0	0	0	0	0	0	0	0	0	0	0	0	0	chr2:g.93968886T>C	0	0
chr2	129956850	0	T	C	24	152	979	0.167	C	intergenic_variant	MODIFIER	0	0	0	0	0	0	0	0	0	0	0	0	0	0	0	0	0	0	SNV	0	0	0	0	0	0	0	0	0	0	0	0	0	0	0	0	chr2:g.129956850T>C	0	0
chr2	133615485	0	A	G	8	152	1133	0.064	G	intergenic_variant	MODIFIER	0	0	0	0	0	0	0	0	0	0	0	0	0	0	0	0	0	0	SNV	0	0	0	0	0	0	0	0	0	0	0	0	0	0	0	0	chr2:g.133615485A>G	0	0
chr2	143050336	0	T	C	10	152	752	0.064	C	3_prime_UTR_variant	MODIFIER	KYNU	ENSG00000115919	Transcript	ENST00000264170.9	protein_coding	14/14	0	ENST00000264170.9:c.*8164T>C	0	9654/15151	0	0	0	0	0	0	1	0	SNV	HGNC	HGNC:6469	YES	1	P1	CCDS2183.1	ENSP00000264170	Q16719	0	UPI000012E176	0	1	0	0	0	0	chr2:g.143050336T>C	0	0
chr2	143050337	0	G	A	10	152	763	0.064	A	3_prime_UTR_variant	MODIFIER	KYNU	ENSG00000115919	Transcript	ENST00000264170.9	protein_coding	14/14	0	ENST00000264170.9:c.*8165G>A	0	9655/15151	0	0	0	0	0	0	1	0	SNV	HGNC	HGNC:6469	YES	1	P1	CCDS2183.1	ENSP00000264170	Q16719	0	UPI000012E176	0	1	0	0	0	0	chr2:g.143050337G>A	0	0
chr2	170634360	0	C	A	13	152	2052	0.083	A	intron_variant	MODIFIER	MYO3B	ENSG00000071909	Transcript	ENST00000408978.8	protein_coding	0	32/34	ENST00000408978.8:c.3734-17268C>A	0	0	0	0	0	0	0	0	1	0	SNV	HGNC	HGNC:15576	YES	1	P3	CCDS42773.1	ENSP00000386213	Q8WXR4	0	UPI000020907B	0	0	0	0	0	0	chr2:g.170634360C>A	0	0
chr3	19607159	0	A	T	8	152	848	0.051	T	intergenic_variant	MODIFIER	0	0	0	0	0	0	0	0	0	0	0	0	0	0	0	0	0	0	SNV	0	0	0	0	0	0	0	0	0	0	0	0	0	0	0	0	chr3:g.19607159A>T	0	0
chr3	40907523	0	T	G	22	152	1821	0.141	G	intergenic_variant	MODIFIER	0	0	0	0	0	0	0	0	0	0	0	0	0	0	0	0	0	0	SNV	0	0	0	0	0	0	0	0	0	0	0	0	0	0	0	0	chr3:g.40907523T>G	0	0
chr3	80966458	0	T	A	9	152	1773	0.058	A	intergenic_variant	MODIFIER	0	0	0	0	0	0	0	0	0	0	0	0	0	0	0	0	0	0	SNV	0	0	0	0	0	0	0	0	0	0	0	0	0	0	0	0	chr3:g.80966458T>A	0	0
chr3	87504592	0	C	A	8	152	691	0.051	A	intergenic_variant	MODIFIER	0	0	0	0	0	0	0	0	0	0	0	0	0	0	0	0	0	0	SNV	0	0	0	0	0	0	0	0	0	0	0	0	0	0	0	0	chr3:g.87504592C>A	0	0
chr3	90559063	0	A	G	13	152	1324	0.083	G	intergenic_variant	MODIFIER	0	0	0	0	0	0	0	0	0	0	0	0	0	0	0	0	0	0	SNV	0	0	0	0	0	0	0	0	0	0	0	0	0	0	0	0	chr3:g.90559063A>G	0	0
chr3	90656077	0	C	T	10	152	1420	0.064	T	intergenic_variant	MODIFIER	0	0	0	0	0	0	0	0	0	0	0	0	0	0	0	0	0	0	SNV	0	0	0	0	0	0	0	0	0	0	0	0	0	0	0	0	chr3:g.90656077C>T	0	0
chr3	90786682	0	T	C	29	152	1114	0.186	C	intergenic_variant	MODIFIER	0	0	0	0	0	0	0	0	0	0	0	0	0	0	0	0	0	0	SNV	0	0	0	0	0	0	0	0	0	0	0	0	0	0	0	0	chr3:g.90786682T>C	0	0
chr3	90786732	0	T	C	15	152	1429	0.103	C	intergenic_variant	MODIFIER	0	0	0	0	0	0	0	0	0	0	0	0	0	0	0	0	0	0	SNV	0	0	0	0	0	0	0	0	0	0	0	0	0	0	0	0	chr3:g.90786732T>C	0	0
chr3	91550647	0	C	G	8	152	3218	0.051	G	intergenic_variant	MODIFIER	0	0	0	0	0	0	0	0	0	0	0	0	0	0	0	0	0	0	SNV	0	0	0	0	0	0	0	0	0	0	0	0	0	0	0	0	chr3:g.91550647C>G	0	0
chr3	91733563	0	A	C	8	150	2451	0.052	C	intergenic_variant	MODIFIER	0	0	0	0	0	0	0	0	0	0	0	0	0	0	0	0	0	0	SNV	0	0	0	0	0	0	0	0	0	0	0	0	0	0	0	0	chr3:g.91733563A>C	0	0
chr3	92984510	0	T	G	44	152	2600	0.295	G	intergenic_variant	MODIFIER	0	0	0	0	0	0	0	0	0	0	0	0	0	0	0	0	0	0	SNV	0	0	0	0	0	0	0	0	0	0	0	0	0	0	0	0	chr3:g.92984510T>G	0	0
chr3	93751800	0	A	T	45	152	1894	0.295	T	intergenic_variant	MODIFIER	0	0	0	0	0	0	0	0	0	0	0	0	0	0	0	0	0	0	SNV	0	0	0	0	0	0	0	0	0	0	0	0	0	0	0	0	chr3:g.93751800A>T	0	0
chr3	93751819	0	T	G	48	152	1805	0.314	G	intergenic_variant	MODIFIER	0	0	0	0	0	0	0	0	0	0	0	0	0	0	0	0	0	0	SNV	0	0	0	0	0	0	0	0	0	0	0	0	0	0	0	0	chr3:g.93751819T>G	0	0
chr3	93751826	0	A	T	48	152	1785	0.314	T	intergenic_variant	MODIFIER	0	0	0	0	0	0	0	0	0	0	0	0	0	0	0	0	0	0	SNV	0	0	0	0	0	0	0	0	0	0	0	0	0	0	0	0	chr3:g.93751826A>T	0	0
chr3	93751832	0	G	C	48	152	1767	0.314	C	intergenic_variant	MODIFIER	0	0	0	0	0	0	0	0	0	0	0	0	0	0	0	0	0	0	SNV	0	0	0	0	0	0	0	0	0	0	0	0	0	0	0	0	chr3:g.93751832G>C	0	0
chr3	110911833	0	T	C	16	152	1247	0.103	C	intron_variant&non_coding_transcript_variant	MODIFIER	NECTIN3-AS1	ENSG00000242242	Transcript	ENST00000474769.5	antisense	0	2/2	ENST00000474769.5:n.242-18003A>G	0	0	0	0	0	0	0	0	-1	0	SNV	HGNC	HGNC:40813	0	3	0	0	0	0	0	0	0	0	0	0	0	0	chr3:g.110911833T>C	0	0
chr3	121934031	0	A	T	14	152	1382	0.09	T	intron_variant	MODIFIER	SLC15A2	ENSG00000163406	Transcript	ENST00000489711.6	protein_coding	0	19/21	ENST00000489711.6:c.1761+2296A>T	0	0	0	0	0	0	0	0	1	0	SNV	HGNC	HGNC:10921	YES	1	P3	CCDS3007.1	ENSP00000417085	Q16348	0	UPI000013E27D	0	0	0	0	0	0	chr3:g.121934031A>T	0	0
chr3	145115751	0	G	C	20	152	2195	0.135	C	intergenic_variant	MODIFIER	0	0	0	0	0	0	0	0	0	0	0	0	0	0	0	0	0	0	SNV	0	0	0	0	0	0	0	0	0	0	0	0	0	0	0	0	chr3:g.145115751G>C	0	0
chr3	163318409	0	A	G	13	152	1688	0.083	G	intron_variant&non_coding_transcript_variant	MODIFIER	LINC01192	ENSG00000241369	Transcript	ENST00000489012.5	lincRNA	0	2/7	ENST00000489012.5:n.212+18736T>C	0	0	0	0	0	0	0	0	-1	0	SNV	HGNC	HGNC:37197	0	5	0	0	0	0	0	0	0	0	0	0	0	0	chr3:g.163318409A>G	0	0
chr3	165574568	0	C	T	45	152	1809	0.301	T	intron_variant&non_coding_transcript_variant	MODIFIER	LINC01322	ENSG00000244128	Transcript	ENST00000651449.1	lincRNA	0	3/8	ENST00000651449.1:n.375-6291C>T	0	0	0	0	0	0	0	0	1	0	SNV	HGNC	HGNC:50528	YES	0	0	0	0	0	0	0	0	0	0	0	0	0	chr3:g.165574568C>T	0	0
chr3	193071306	0	A	G	32	152	1836	0.212	G	intergenic_variant	MODIFIER	0	0	0	0	0	0	0	0	0	0	0	0	0	0	0	0	0	0	SNV	0	0	0	0	0	0	0	0	0	0	0	0	0	0	0	0	chr3:g.193071306A>G	0	0
chr4	40764576	0	G	A	14	152	2296	0.096	A	intron_variant	MODIFIER	NSUN7	ENSG00000179299	Transcript	ENST00000381782.7	protein_coding	0	4/11	ENST00000381782.7:c.488+3275G>A	0	0	0	0	0	0	0	0	1	0	SNV	HGNC	HGNC:25857	YES	1	P3	CCDS3461.2	ENSP00000371201	Q8NE18	0	UPI000066D9E8	0	0	0	0	0	0	chr4:g.40764576G>A	0	0
chr4	49132596	0	T	G	18	152	3211	0.128	G	intergenic_variant	MODIFIER	0	0	0	0	0	0	0	0	0	0	0	0	0	0	0	0	0	0	SNV	0	0	0	0	0	0	0	0	0	0	0	0	0	0	0	0	chr4:g.49132596T>G	0	0
chr4	50332168	0	G	A	21	152	2408	0.135	A	intergenic_variant	MODIFIER	0	0	0	0	0	0	0	0	0	0	0	0	0	0	0	0	0	0	SNV	0	0	0	0	0	0	0	0	0	0	0	0	0	0	0	0	chr4:g.50332168G>A	0	0
chr4	51013327	0	G	T	8	152	2438	0.051	T	intergenic_variant	MODIFIER	0	0	0	0	0	0	0	0	0	0	0	0	0	0	0	0	0	0	SNV	0	0	0	0	0	0	0	0	0	0	0	0	0	0	0	0	chr4:g.51013327G>T	0	0
chr4	77257811	0	A	C	58	152	1761	0.372	C	intron_variant&non_coding_transcript_variant	MODIFIER	CCNG2	ENSG00000138764	Transcript	ENST00000497512.5	processed_transcript	0	10/11	ENST00000497512.5:n.1675+65544A>C	0	0	0	0	0	0	0	0	1	0	SNV	HGNC	HGNC:1593	0	1	0	0	0	0	0	0	0	0	0	0	0	0	chr4:g.77257811A>C	0	0
chr4	77257812	0	G	A	58	152	1748	0.372	A	intron_variant&non_coding_transcript_variant	MODIFIER	CCNG2	ENSG00000138764	Transcript	ENST00000497512.5	processed_transcript	0	10/11	ENST00000497512.5:n.1675+65545G>A	0	0	0	0	0	0	0	0	1	0	SNV	HGNC	HGNC:1593	0	1	0	0	0	0	0	0	0	0	0	0	0	0	chr4:g.77257812G>A	0	0
chr4	121521158	0	A	G	11	152	1196	0.071	G	intergenic_variant	MODIFIER	0	0	0	0	0	0	0	0	0	0	0	0	0	0	0	0	0	0	SNV	0	0	0	0	0	0	0	0	0	0	0	0	0	0	0	0	chr4:g.121521158A>G	0	0
chr4	136314273	0	C	G	14	150	451	0.097	G	intron_variant&non_coding_transcript_variant	MODIFIER	AC018680.1	ENSG00000251567	Transcript	ENST00000500324.2	lincRNA	0	1/2	ENST00000500324.2:n.322-52823G>C	0	0	0	0	0	0	0	0	-1	0	SNV	Clone_based_ensembl_gene	0	0	3	0	0	0	0	0	0	0	0	0	0	0	0	chr4:g.136314273C>G	0	0
chr4	155572409	0	T	A	10	152	718	0.064	A	regulatory_region_variant	MODIFIER	0	0	RegulatoryFeature	ENSR00000740856	open_chromatin_region	0	0	0	0	0	0	0	0	0	0	0	0	0	SNV	0	0	0	0	0	0	0	0	0	0	0	0	0	0	0	0	chr4:g.155572409T>A	0	0
chr4	155572410	0	C	A	10	152	728	0.064	A	regulatory_region_variant	MODIFIER	0	0	RegulatoryFeature	ENSR00000740856	open_chromatin_region	0	0	0	0	0	0	0	0	0	0	0	0	0	SNV	0	0	0	0	0	0	0	0	0	0	0	0	0	0	0	0	chr4:g.155572410C>A	0	0
chr4	164534289	0	G	C	12	152	580	0.09	C	intergenic_variant	MODIFIER	0	0	0	0	0	0	0	0	0	0	0	0	0	0	0	0	0	0	SNV	0	0	0	0	0	0	0	0	0	0	0	0	0	0	0	0	chr4:g.164534289G>C	0	0
chr4	164534289	0	G	T	8	152	580	0.051	T	intergenic_variant	MODIFIER	0	0	0	0	0	0	0	0	0	0	0	0	0	0	0	0	0	0	SNV	0	0	0	0	0	0	0	0	0	0	0	0	0	0	0	0	chr4:g.164534289G>T	0	0
chr4	164534290	0	A	C	8	152	608	0.051	C	intergenic_variant	MODIFIER	0	0	0	0	0	0	0	0	0	0	0	0	0	0	0	0	0	0	SNV	0	0	0	0	0	0	0	0	0	0	0	0	0	0	0	0	chr4:g.164534290A>C	0	0
chr4	164746955	0	G	T	43	152	1424	0.288	T	regulatory_region_variant	MODIFIER	0	0	RegulatoryFeature	ENSR00000742207	TF_binding_site	0	0	0	0	0	0	0	0	0	0	0	0	0	SNV	0	0	0	0	0	0	0	0	0	0	0	0	0	0	0	0	chr4:g.164746955G>T	0	0
chr5	34378886	0	T	G	55	152	1985	0.359	G	intergenic_variant	MODIFIER	0	0	0	0	0	0	0	0	0	0	0	0	0	0	0	0	0	0	SNV	0	0	0	0	0	0	0	0	0	0	0	0	0	0	0	0	chr5:g.34378886T>G	0	0
chr5	46540530	0	A	G	17	152	786	0.115	G	intergenic_variant	MODIFIER	0	0	0	0	0	0	0	0	0	0	0	0	0	0	0	0	0	0	SNV	0	0	0	0	0	0	0	0	0	0	0	0	0	0	0	0	chr5:g.46540530A>G	0	0
chr5	46549098	0	C	A	20	150	543	0.13	A	intergenic_variant	MODIFIER	0	0	0	0	0	0	0	0	0	0	0	0	0	0	0	0	0	0	SNV	0	0	0	0	0	0	0	0	0	0	0	0	0	0	0	0	chr5:g.46549098C>A	0	0
chr5	49754508	0	T	A	9	150	1301	0.058	A	intergenic_variant	MODIFIER	0	0	0	0	0	0	0	0	0	0	0	0	0	0	0	0	0	0	SNV	0	0	0	0	0	0	0	0	0	0	0	0	0	0	0	0	chr5:g.49754508T>A	0	0
chr5	49754514	0	T	C	8	150	1302	0.052	C	intergenic_variant	MODIFIER	0	0	0	0	0	0	0	0	0	0	0	0	0	0	0	0	0	0	SNV	0	0	0	0	0	0	0	0	0	0	0	0	0	0	0	0	chr5:g.49754514T>C	0	0
chr5	160879052	0	C	T	13	152	854	0.083	T	intergenic_variant	MODIFIER	0	0	0	0	0	0	0	0	0	0	0	0	0	0	0	0	0	0	SNV	0	0	0	0	0	0	0	0	0	0	0	0	0	0	0	0	chr5:g.160879052C>T	0	0
chr5	170833420	0	A	T	8	152	898	0.051	T	intergenic_variant	MODIFIER	0	0	0	0	0	0	0	0	0	0	0	0	0	0	0	0	0	0	SNV	0	0	0	0	0	0	0	0	0	0	0	0	0	0	0	0	chr5:g.170833420A>T	0	0
chr6	19575923	0	G	A	17	152	1765	0.115	A	intron_variant&non_coding_transcript_variant	MODIFIER	AL022068.1	ENSG00000228412	Transcript	ENST00000432171.2	antisense	0	2/4	ENST00000432171.2:n.367-36956C>T	0	0	0	0	0	0	0	0	-1	0	SNV	Clone_based_ensembl_gene	0	0	3	0	0	0	0	0	0	0	0	0	0	0	0	chr6:g.19575923G>A	0	0
chr6	59522348	0	A	T	8	150	2207	0.058	T	intergenic_variant	MODIFIER	0	0	0	0	0	0	0	0	0	0	0	0	0	0	0	0	0	0	SNV	0	0	0	0	0	0	0	0	0	0	0	0	0	0	0	0	chr6:g.59522348A>T	0	0
chr6	59541723	0	T	C	8	150	1003	0.052	C	intergenic_variant	MODIFIER	0	0	0	0	0	0	0	0	0	0	0	0	0	0	0	0	0	0	SNV	0	0	0	0	0	0	0	0	0	0	0	0	0	0	0	0	chr6:g.59541723T>C	0	0
chr6	59764940	0	T	A	18	152	1316	0.122	A	intergenic_variant	MODIFIER	0	0	0	0	0	0	0	0	0	0	0	0	0	0	0	0	0	0	SNV	0	0	0	0	0	0	0	0	0	0	0	0	0	0	0	0	chr6:g.59764940T>A	0	0
chr6	169924262	0	T	A	20	152	2507	0.128	A	intergenic_variant	MODIFIER	0	0	0	0	0	0	0	0	0	0	0	0	0	0	0	0	0	0	SNV	0	0	0	0	0	0	0	0	0	0	0	0	0	0	0	0	chr6:g.169924262T>A	0	0
chr7	32686440	0	T	A	26	152	1616	0.167	A	intron_variant&non_coding_transcript_variant	MODIFIER	DPY19L1P1	ENSG00000229358	Transcript	ENST00000417811.2	unprocessed_pseudogene	0	7/21	ENST00000417811.2:n.827-7310A>T	0	0	0	0	0	0	0	0	-1	0	SNV	HGNC	HGNC:22395	YES	0	0	0	0	0	0	0	0	0	0	0	0	0	chr7:g.32686440T>A	0	0
chr7	32686447	0	G	C	26	152	1554	0.167	C	intron_variant&non_coding_transcript_variant	MODIFIER	DPY19L1P1	ENSG00000229358	Transcript	ENST00000417811.2	unprocessed_pseudogene	0	7/21	ENST00000417811.2:n.827-7317C>G	0	0	0	0	0	0	0	0	-1	0	SNV	HGNC	HGNC:22395	YES	0	0	0	0	0	0	0	0	0	0	0	0	0	chr7:g.32686447G>C	0	0
chr7	32738475	0	A	G	17	150	2097	0.11	G	intron_variant&non_coding_transcript_variant	MODIFIER	DPY19L1P1	ENSG00000229358	Transcript	ENST00000417811.2	unprocessed_pseudogene	0	3/21	ENST00000417811.2:n.461-12005T>C	0	0	0	0	0	0	0	0	-1	0	SNV	HGNC	HGNC:22395	YES	0	0	0	0	0	0	0	0	0	0	0	0	0	chr7:g.32738475A>G	0	0
chr7	58186662	0	T	A	9	152	805	0.058	A	intergenic_variant	MODIFIER	0	0	0	0	0	0	0	0	0	0	0	0	0	0	0	0	0	0	SNV	0	0	0	0	0	0	0	0	0	0	0	0	0	0	0	0	chr7:g.58186662T>A	0	0
chr7	58196088	0	T	C	13	152	1862	0.083	C	intergenic_variant	MODIFIER	0	0	0	0	0	0	0	0	0	0	0	0	0	0	0	0	0	0	SNV	0	0	0	0	0	0	0	0	0	0	0	0	0	0	0	0	chr7:g.58196088T>C	0	0
chr7	58873431	0	T	C	36	152	886	0.231	C	intergenic_variant	MODIFIER	0	0	0	0	0	0	0	0	0	0	0	0	0	0	0	0	0	0	SNV	0	0	0	0	0	0	0	0	0	0	0	0	0	0	0	0	chr7:g.58873431T>C	0	0
chr7	58911292	0	G	A	12	150	1651	0.084	A	intergenic_variant	MODIFIER	0	0	0	0	0	0	0	0	0	0	0	0	0	0	0	0	0	0	SNV	0	0	0	0	0	0	0	0	0	0	0	0	0	0	0	0	chr7:g.58911292G>A	0	0
chr7	60365883	0	T	G	12	152	747	0.077	G	intergenic_variant	MODIFIER	0	0	0	0	0	0	0	0	0	0	0	0	0	0	0	0	0	0	SNV	0	0	0	0	0	0	0	0	0	0	0	0	0	0	0	0	chr7:g.60365883T>G	0	0
chr7	60365884	0	C	A	12	152	747	0.077	A	intergenic_variant	MODIFIER	0	0	0	0	0	0	0	0	0	0	0	0	0	0	0	0	0	0	SNV	0	0	0	0	0	0	0	0	0	0	0	0	0	0	0	0	chr7:g.60365884C>A	0	0
chr7	60365894	0	A	G	12	152	752	0.077	G	intergenic_variant	MODIFIER	0	0	0	0	0	0	0	0	0	0	0	0	0	0	0	0	0	0	SNV	0	0	0	0	0	0	0	0	0	0	0	0	0	0	0	0	chr7:g.60365894A>G	0	0
chr7	60365911	0	C	A	12	152	758	0.077	A	intergenic_variant	MODIFIER	0	0	0	0	0	0	0	0	0	0	0	0	0	0	0	0	0	0	SNV	0	0	0	0	0	0	0	0	0	0	0	0	0	0	0	0	chr7:g.60365911C>A	0	0
chr7	60365928	0	T	C	12	152	758	0.077	C	intergenic_variant	MODIFIER	0	0	0	0	0	0	0	0	0	0	0	0	0	0	0	0	0	0	SNV	0	0	0	0	0	0	0	0	0	0	0	0	0	0	0	0	chr7:g.60365928T>C	0	0
chr7	60424970	0	A	T	19	152	839	0.135	T	intergenic_variant	MODIFIER	0	0	0	0	0	0	0	0	0	0	0	0	0	0	0	0	0	0	SNV	0	0	0	0	0	0	0	0	0	0	0	0	0	0	0	0	chr7:g.60424970A>T	0	0
chr7	60424986	0	A	G	11	152	639	0.071	G	intergenic_variant	MODIFIER	0	0	0	0	0	0	0	0	0	0	0	0	0	0	0	0	0	0	SNV	0	0	0	0	0	0	0	0	0	0	0	0	0	0	0	0	chr7:g.60424986A>G	0	0
chr7	62452278	0	C	T	37	150	2219	0.247	T	TF_binding_site_variant	MODIFIER	0	0	MotifFeature	ENSM00003212730	0	0	0	0	0	0	0	0	0	0	0	0	-1	0	SNV	0	0	0	0	0	0	0	0	0	0	0	0	0	0	0	0	chr7:g.62452278C>T	0	0
chr7	62452294	0	C	G	29	150	2319	0.195	G	regulatory_region_variant	MODIFIER	0	0	RegulatoryFeature	ENSR00000326408	CTCF_binding_site	0	0	0	0	0	0	0	0	0	0	0	0	0	SNV	0	0	0	0	0	0	0	0	0	0	0	0	0	0	0	0	chr7:g.62452294C>G	0	0
chr7	153808253	0	G	C	19	152	1639	0.122	C	intergenic_variant	MODIFIER	0	0	0	0	0	0	0	0	0	0	0	0	0	0	0	0	0	0	SNV	0	0	0	0	0	0	0	0	0	0	0	0	0	0	0	0	chr7:g.153808253G>C	0	0
chr8	12375743	0	A	C	13	152	1552	0.083	C	upstream_gene_variant	MODIFIER	AC087203.1	ENSG00000254423	Transcript	ENST00000532111.1	processed_pseudogene	0	0	0	0	0	0	0	0	0	0	197	-1	0	SNV	Clone_based_ensembl_gene	0	YES	0	0	0	0	0	0	0	0	0	0	0	0	0	chr8:g.12375743A>C	0	0
chr8	44770803	0	C	T	8	150	527	0.052	T	intergenic_variant	MODIFIER	0	0	0	0	0	0	0	0	0	0	0	0	0	0	0	0	0	0	SNV	0	0	0	0	0	0	0	0	0	0	0	0	0	0	0	0	chr8:g.44770803C>T	0	0
chr8	44992664	0	G	T	36	150	1241	0.24	T	intergenic_variant	MODIFIER	0	0	0	0	0	0	0	0	0	0	0	0	0	0	0	0	0	0	SNV	0	0	0	0	0	0	0	0	0	0	0	0	0	0	0	0	chr8:g.44992664G>T	0	0
chr8	79861444	0	G	C	17	152	1601	0.109	C	intron_variant&non_coding_transcript_variant	MODIFIER	AC036214.1	ENSG00000249328	Transcript	ENST00000502766.2	lincRNA	0	2/5	ENST00000502766.2:n.302+8580C>G	0	0	0	0	0	0	0	0	-1	0	SNV	Clone_based_ensembl_gene	0	YES	2	0	0	0	0	0	0	0	0	0	0	0	0	chr8:g.79861444G>C	0	0
chr8	142432239	0	A	T	51	152	941	0.327	T	intergenic_variant	MODIFIER	0	0	0	0	0	0	0	0	0	0	0	0	0	0	0	0	0	0	SNV	0	0	0	0	0	0	0	0	0	0	0	0	0	0	0	0	chr8:g.142432239A>T	0	0
chr9	43184628	0	T	A	15	152	1880	0.096	A	intergenic_variant	MODIFIER	0	0	0	0	0	0	0	0	0	0	0	0	0	0	0	0	0	0	SNV	0	0	0	0	0	0	0	0	0	0	0	0	0	0	0	0	chr9:g.43184628T>A	0	0
chr10	6832727	0	A	C	9	152	1727	0.058	C	intron_variant&non_coding_transcript_variant	MODIFIER	AL392086.2	ENSG00000285845	Transcript	ENST00000650205.1	lincRNA	0	2/5	ENST00000650205.1:n.464-916A>C	0	0	0	0	0	0	0	0	1	0	SNV	Clone_based_ensembl_gene	0	YES	0	0	0	0	0	0	0	0	0	0	0	0	0	chr10:g.6832727A>C	0	0
chr10	39997300	0	T	A	11	152	3364	0.071	A	intergenic_variant	MODIFIER	0	0	0	0	0	0	0	0	0	0	0	0	0	0	0	0	0	0	SNV	0	0	0	0	0	0	0	0	0	0	0	0	0	0	0	0	chr10:g.39997300T>A	0	0
chr10	40774529	0	G	C	8	152	637	0.051	C	intergenic_variant	MODIFIER	0	0	0	0	0	0	0	0	0	0	0	0	0	0	0	0	0	0	SNV	0	0	0	0	0	0	0	0	0	0	0	0	0	0	0	0	chr10:g.40774529G>C	0	0
chr10	41330719	0	T	C	16	152	2018	0.103	C	intergenic_variant	MODIFIER	0	0	0	0	0	0	0	0	0	0	0	0	0	0	0	0	0	0	SNV	0	0	0	0	0	0	0	0	0	0	0	0	0	0	0	0	chr10:g.41330719T>C	0	0
chr10	41858224	0	T	A	10	152	3607	0.064	A	intergenic_variant	MODIFIER	0	0	0	0	0	0	0	0	0	0	0	0	0	0	0	0	0	0	SNV	0	0	0	0	0	0	0	0	0	0	0	0	0	0	0	0	chr10:g.41858224T>A	0	0
chr10	41885446	0	T	C	9	152	2472	0.064	C	intergenic_variant	MODIFIER	0	0	0	0	0	0	0	0	0	0	0	0	0	0	0	0	0	0	SNV	0	0	0	0	0	0	0	0	0	0	0	0	0	0	0	0	chr10:g.41885446T>C	0	0
chr10	41893931	0	T	C	38	152	2634	0.25	C	intergenic_variant	MODIFIER	0	0	0	0	0	0	0	0	0	0	0	0	0	0	0	0	0	0	SNV	0	0	0	0	0	0	0	0	0	0	0	0	0	0	0	0	chr10:g.41893931T>C	0	0
chr10	41895250	0	G	T	25	152	2660	0.167	T	intergenic_variant	MODIFIER	0	0	0	0	0	0	0	0	0	0	0	0	0	0	0	0	0	0	SNV	0	0	0	0	0	0	0	0	0	0	0	0	0	0	0	0	chr10:g.41895250G>T	0	0
chr10	41902214	0	T	C	40	152	2473	0.269	C	intergenic_variant	MODIFIER	0	0	0	0	0	0	0	0	0	0	0	0	0	0	0	0	0	0	SNV	0	0	0	0	0	0	0	0	0	0	0	0	0	0	0	0	chr10:g.41902214T>C	0	0
chr10	41902987	0	A	T	48	152	3798	0.321	T	intergenic_variant	MODIFIER	0	0	0	0	0	0	0	0	0	0	0	0	0	0	0	0	0	0	SNV	0	0	0	0	0	0	0	0	0	0	0	0	0	0	0	0	chr10:g.41902987A>T	0	0
chr10	41906699	0	G	T	13	152	2999	0.083	T	intergenic_variant	MODIFIER	0	0	0	0	0	0	0	0	0	0	0	0	0	0	0	0	0	0	SNV	0	0	0	0	0	0	0	0	0	0	0	0	0	0	0	0	chr10:g.41906699G>T	0	0
chr10	50031160	0	C	A	8	152	2306	0.051	A	intron_variant&non_coding_transcript_variant	MODIFIER	FAM21EP	ENSG00000235618	Transcript	ENST00000456967.5	processed_transcript	0	6/6	ENST00000456967.5:n.1892-9693G>T	0	0	0	0	0	0	0	0	-1	0	SNV	HGNC	HGNC:45010	YES	2	0	0	0	0	0	0	0	0	0	0	0	0	chr10:g.50031160C>A	0	0
chr10	50031162	0	G	A	8	152	2324	0.051	A	intron_variant&non_coding_transcript_variant	MODIFIER	FAM21EP	ENSG00000235618	Transcript	ENST00000456967.5	processed_transcript	0	6/6	ENST00000456967.5:n.1892-9695C>T	0	0	0	0	0	0	0	0	-1	0	SNV	HGNC	HGNC:45010	YES	2	0	0	0	0	0	0	0	0	0	0	0	0	chr10:g.50031162G>A	0	0
chr10	50031177	0	G	A	8	152	2414	0.051	A	intron_variant&non_coding_transcript_variant	MODIFIER	FAM21EP	ENSG00000235618	Transcript	ENST00000456967.5	processed_transcript	0	6/6	ENST00000456967.5:n.1892-9710C>T	0	0	0	0	0	0	0	0	-1	0	SNV	HGNC	HGNC:45010	YES	2	0	0	0	0	0	0	0	0	0	0	0	0	chr10:g.50031177G>A	0	0
chr10	74819378	0	G	A	16	150	684	0.104	A	downstream_gene_variant	MODIFIER	AC063962.1	ENSG00000272748	Transcript	ENST00000608199.1	lincRNA	0	0	0	0	0	0	0	0	0	0	2232	-1	0	SNV	Clone_based_ensembl_gene	0	YES	0	0	0	0	0	0	0	0	0	0	0	0	0	chr10:g.74819378G>A	0	0
chr10	83782769	0	T	C	10	152	1982	0.071	C	intergenic_variant	MODIFIER	0	0	0	0	0	0	0	0	0	0	0	0	0	0	0	0	0	0	SNV	0	0	0	0	0	0	0	0	0	0	0	0	0	0	0	0	chr10:g.83782769T>C	0	0
chr10	123936103	0	T	G	25	152	825	0.167	G	upstream_gene_variant	MODIFIER	AC068058.1	ENSG00000234677	Transcript	ENST00000435782.1	sense_intronic	0	0	0	0	0	0	0	0	0	0	4506	-1	0	SNV	Clone_based_ensembl_gene	0	YES	5	0	0	0	0	0	0	0	0	0	0	0	0	chr10:g.123936103T>G	0	0
chr11	49107324	0	G	A	10	152	1380	0.064	A	upstream_gene_variant	MODIFIER	AC118273.2	ENSG00000255338	Transcript	ENST00000532092.1	processed_pseudogene	0	0	0	0	0	0	0	0	0	0	3432	1	0	SNV	Clone_based_ensembl_gene	0	YES	0	0	0	0	0	0	0	0	0	0	0	0	0	chr11:g.49107324G>A	0	0
chr11	51097047	0	A	G	8	152	708	0.051	G	intergenic_variant	MODIFIER	0	0	0	0	0	0	0	0	0	0	0	0	0	0	0	0	0	0	SNV	0	0	0	0	0	0	0	0	0	0	0	0	0	0	0	0	chr11:g.51097047A>G	0	0
chr11	51150050	0	C	A	15	150	1397	0.097	A	intergenic_variant	MODIFIER	0	0	0	0	0	0	0	0	0	0	0	0	0	0	0	0	0	0	SNV	0	0	0	0	0	0	0	0	0	0	0	0	0	0	0	0	chr11:g.51150050C>A	0	0
chr11	51248389	0	A	C	9	150	962	0.058	C	intergenic_variant	MODIFIER	0	0	0	0	0	0	0	0	0	0	0	0	0	0	0	0	0	0	SNV	0	0	0	0	0	0	0	0	0	0	0	0	0	0	0	0	chr11:g.51248389A>C	0	0
chr11	51336710	0	G	C	45	150	669	0.299	C	intergenic_variant	MODIFIER	0	0	0	0	0	0	0	0	0	0	0	0	0	0	0	0	0	0	SNV	0	0	0	0	0	0	0	0	0	0	0	0	0	0	0	0	chr11:g.51336710G>C	0	0
chr11	51353081	0	G	C	9	150	1079	0.058	C	intergenic_variant	MODIFIER	0	0	0	0	0	0	0	0	0	0	0	0	0	0	0	0	0	0	SNV	0	0	0	0	0	0	0	0	0	0	0	0	0	0	0	0	chr11:g.51353081G>C	0	0
chr11	51379423	0	A	G	100	150	1469	0.675	G	intergenic_variant	MODIFIER	0	0	0	0	0	0	0	0	0	0	0	0	0	0	0	0	0	0	SNV	0	0	0	0	0	0	0	0	0	0	0	0	0	0	0	0	chr11:g.51379423A>G	0	0
chr11	51379689	0	G	A	14	150	888	0.091	A	intergenic_variant	MODIFIER	0	0	0	0	0	0	0	0	0	0	0	0	0	0	0	0	0	0	SNV	0	0	0	0	0	0	0	0	0	0	0	0	0	0	0	0	chr11:g.51379689G>A	0	0
chr11	51389423	0	T	C	24	150	2272	0.162	C	intergenic_variant	MODIFIER	0	0	0	0	0	0	0	0	0	0	0	0	0	0	0	0	0	0	SNV	0	0	0	0	0	0	0	0	0	0	0	0	0	0	0	0	chr11:g.51389423T>C	0	0
chr11	51389465	0	C	A	10	150	2767	0.065	A	intergenic_variant	MODIFIER	0	0	0	0	0	0	0	0	0	0	0	0	0	0	0	0	0	0	SNV	0	0	0	0	0	0	0	0	0	0	0	0	0	0	0	0	chr11:g.51389465C>A	0	0
chr11	51453701	0	G	T	12	152	1572	0.077	T	intergenic_variant	MODIFIER	0	0	0	0	0	0	0	0	0	0	0	0	0	0	0	0	0	0	SNV	0	0	0	0	0	0	0	0	0	0	0	0	0	0	0	0	chr11:g.51453701G>T	0	0
chr11	51453705	0	T	C	11	152	1542	0.071	C	intergenic_variant	MODIFIER	0	0	0	0	0	0	0	0	0	0	0	0	0	0	0	0	0	0	SNV	0	0	0	0	0	0	0	0	0	0	0	0	0	0	0	0	chr11:g.51453705T>C	0	0
chr11	51453733	0	G	T	14	152	1241	0.09	T	intergenic_variant	MODIFIER	0	0	0	0	0	0	0	0	0	0	0	0	0	0	0	0	0	0	SNV	0	0	0	0	0	0	0	0	0	0	0	0	0	0	0	0	chr11:g.51453733G>T	0	0
chr11	51481973	0	A	G	9	150	578	0.058	G	intergenic_variant	MODIFIER	0	0	0	0	0	0	0	0	0	0	0	0	0	0	0	0	0	0	SNV	0	0	0	0	0	0	0	0	0	0	0	0	0	0	0	0	chr11:g.51481973A>G	0	0
chr11	51765120	0	G	C	27	152	1390	0.179	C	intergenic_variant	MODIFIER	0	0	0	0	0	0	0	0	0	0	0	0	0	0	0	0	0	0	SNV	0	0	0	0	0	0	0	0	0	0	0	0	0	0	0	0	chr11:g.51765120G>C	0	0
chr11	51932948	0	T	C	12	152	1046	0.077	C	intergenic_variant	MODIFIER	0	0	0	0	0	0	0	0	0	0	0	0	0	0	0	0	0	0	SNV	0	0	0	0	0	0	0	0	0	0	0	0	0	0	0	0	chr11:g.51932948T>C	0	0
chr11	52193069	0	A	G	20	152	2286	0.128	G	intergenic_variant	MODIFIER	0	0	0	0	0	0	0	0	0	0	0	0	0	0	0	0	0	0	SNV	0	0	0	0	0	0	0	0	0	0	0	0	0	0	0	0	chr11:g.52193069A>G	0	0
chr11	52466400	0	A	T	50	150	1553	0.325	T	intergenic_variant	MODIFIER	0	0	0	0	0	0	0	0	0	0	0	0	0	0	0	0	0	0	SNV	0	0	0	0	0	0	0	0	0	0	0	0	0	0	0	0	chr11:g.52466400A>T	0	0
chr11	52601033	0	A	T	29	152	1462	0.186	T	intergenic_variant	MODIFIER	0	0	0	0	0	0	0	0	0	0	0	0	0	0	0	0	0	0	SNV	0	0	0	0	0	0	0	0	0	0	0	0	0	0	0	0	chr11:g.52601033A>T	0	0
chr11	52669818	0	T	A	9	150	892	0.071	A	intergenic_variant	MODIFIER	0	0	0	0	0	0	0	0	0	0	0	0	0	0	0	0	0	0	SNV	0	0	0	0	0	0	0	0	0	0	0	0	0	0	0	0	chr11:g.52669818T>A	0	0
chr11	52778745	0	T	A	8	150	661	0.052	A	intergenic_variant	MODIFIER	0	0	0	0	0	0	0	0	0	0	0	0	0	0	0	0	0	0	SNV	0	0	0	0	0	0	0	0	0	0	0	0	0	0	0	0	chr11:g.52778745T>A	0	0
chr11	52984640	0	G	C	11	150	642	0.071	C	intergenic_variant	MODIFIER	0	0	0	0	0	0	0	0	0	0	0	0	0	0	0	0	0	0	SNV	0	0	0	0	0	0	0	0	0	0	0	0	0	0	0	0	chr11:g.52984640G>C	0	0
chr11	52984643	0	C	A	12	150	640	0.078	A	intergenic_variant	MODIFIER	0	0	0	0	0	0	0	0	0	0	0	0	0	0	0	0	0	0	SNV	0	0	0	0	0	0	0	0	0	0	0	0	0	0	0	0	chr11:g.52984643C>A	0	0
chr11	52986893	0	C	T	8	150	1247	0.052	T	intergenic_variant	MODIFIER	0	0	0	0	0	0	0	0	0	0	0	0	0	0	0	0	0	0	SNV	0	0	0	0	0	0	0	0	0	0	0	0	0	0	0	0	chr11:g.52986893C>T	0	0
chr11	53251328	0	A	T	27	152	3471	0.186	T	intergenic_variant	MODIFIER	0	0	0	0	0	0	0	0	0	0	0	0	0	0	0	0	0	0	SNV	0	0	0	0	0	0	0	0	0	0	0	0	0	0	0	0	chr11:g.53251328A>T	0	0
chr11	53251430	0	T	C	22	152	1585	0.141	C	intergenic_variant	MODIFIER	0	0	0	0	0	0	0	0	0	0	0	0	0	0	0	0	0	0	SNV	0	0	0	0	0	0	0	0	0	0	0	0	0	0	0	0	chr11:g.53251430T>C	0	0
chr11	53251444	0	T	A	18	152	1683	0.115	A	intergenic_variant	MODIFIER	0	0	0	0	0	0	0	0	0	0	0	0	0	0	0	0	0	0	SNV	0	0	0	0	0	0	0	0	0	0	0	0	0	0	0	0	chr11:g.53251444T>A	0	0
chr11	53251451	0	T	C	51	152	1609	0.34	C	intergenic_variant	MODIFIER	0	0	0	0	0	0	0	0	0	0	0	0	0	0	0	0	0	0	SNV	0	0	0	0	0	0	0	0	0	0	0	0	0	0	0	0	chr11:g.53251451T>C	0	0
chr11	53251466	0	G	A	17	152	1513	0.109	A	intergenic_variant	MODIFIER	0	0	0	0	0	0	0	0	0	0	0	0	0	0	0	0	0	0	SNV	0	0	0	0	0	0	0	0	0	0	0	0	0	0	0	0	chr11:g.53251466G>A	0	0
chr11	53251478	0	A	G	24	152	1463	0.154	G	intergenic_variant	MODIFIER	0	0	0	0	0	0	0	0	0	0	0	0	0	0	0	0	0	0	SNV	0	0	0	0	0	0	0	0	0	0	0	0	0	0	0	0	chr11:g.53251478A>G	0	0
chr11	53317170	0	C	G	14	150	1054	0.091	G	intergenic_variant	MODIFIER	0	0	0	0	0	0	0	0	0	0	0	0	0	0	0	0	0	0	SNV	0	0	0	0	0	0	0	0	0	0	0	0	0	0	0	0	chr11:g.53317170C>G	0	0
chr11	53317195	0	A	G	14	150	1194	0.091	G	intergenic_variant	MODIFIER	0	0	0	0	0	0	0	0	0	0	0	0	0	0	0	0	0	0	SNV	0	0	0	0	0	0	0	0	0	0	0	0	0	0	0	0	chr11:g.53317195A>G	0	0
chr11	53318664	0	C	G	10	152	2958	0.064	G	intergenic_variant	MODIFIER	0	0	0	0	0	0	0	0	0	0	0	0	0	0	0	0	0	0	SNV	0	0	0	0	0	0	0	0	0	0	0	0	0	0	0	0	chr11:g.53318664C>G	0	0
chr11	53368334	0	G	A	9	150	1060	0.058	A	intergenic_variant	MODIFIER	0	0	0	0	0	0	0	0	0	0	0	0	0	0	0	0	0	0	SNV	0	0	0	0	0	0	0	0	0	0	0	0	0	0	0	0	chr11:g.53368334G>A	0	0
chr11	53497485	0	G	A	8	150	999	0.052	A	intergenic_variant	MODIFIER	0	0	0	0	0	0	0	0	0	0	0	0	0	0	0	0	0	0	SNV	0	0	0	0	0	0	0	0	0	0	0	0	0	0	0	0	chr11:g.53497485G>A	0	0
chr11	53529259	0	C	G	9	150	1008	0.058	G	intergenic_variant	MODIFIER	0	0	0	0	0	0	0	0	0	0	0	0	0	0	0	0	0	0	SNV	0	0	0	0	0	0	0	0	0	0	0	0	0	0	0	0	chr11:g.53529259C>G	0	0
chr11	53529272	0	G	T	9	150	1159	0.058	T	intergenic_variant	MODIFIER	0	0	0	0	0	0	0	0	0	0	0	0	0	0	0	0	0	0	SNV	0	0	0	0	0	0	0	0	0	0	0	0	0	0	0	0	chr11:g.53529272G>T	0	0
chr11	53679130	0	A	C	8	150	2684	0.052	C	intergenic_variant	MODIFIER	0	0	0	0	0	0	0	0	0	0	0	0	0	0	0	0	0	0	SNV	0	0	0	0	0	0	0	0	0	0	0	0	0	0	0	0	chr11:g.53679130A>C	0	0
chr11	53813502	0	G	T	9	152	1361	0.058	T	intergenic_variant	MODIFIER	0	0	0	0	0	0	0	0	0	0	0	0	0	0	0	0	0	0	SNV	0	0	0	0	0	0	0	0	0	0	0	0	0	0	0	0	chr11:g.53813502G>T	0	0
chr11	53850198	0	G	C	144	150	1469	0.961	C	intergenic_variant	MODIFIER	0	0	0	0	0	0	0	0	0	0	0	0	0	0	0	0	0	0	SNV	0	0	0	0	0	0	0	0	0	0	0	0	0	0	0	0	chr11:g.53850198G>C	0	0
chr11	53854450	0	C	A	9	152	1080	0.058	A	intergenic_variant	MODIFIER	0	0	0	0	0	0	0	0	0	0	0	0	0	0	0	0	0	0	SNV	0	0	0	0	0	0	0	0	0	0	0	0	0	0	0	0	chr11:g.53854450C>A	0	0
chr11	53912152	0	A	G	8	152	1842	0.051	G	intergenic_variant	MODIFIER	0	0	0	0	0	0	0	0	0	0	0	0	0	0	0	0	0	0	SNV	0	0	0	0	0	0	0	0	0	0	0	0	0	0	0	0	chr11:g.53912152A>G	0	0
chr11	53912167	0	C	T	40	152	1435	0.263	T	intergenic_variant	MODIFIER	0	0	0	0	0	0	0	0	0	0	0	0	0	0	0	0	0	0	SNV	0	0	0	0	0	0	0	0	0	0	0	0	0	0	0	0	chr11:g.53912167C>T	0	0
chr11	54032300	0	C	G	10	150	1560	0.065	G	intergenic_variant	MODIFIER	0	0	0	0	0	0	0	0	0	0	0	0	0	0	0	0	0	0	SNV	0	0	0	0	0	0	0	0	0	0	0	0	0	0	0	0	chr11:g.54032300C>G	0	0
chr11	54106641	0	T	C	9	150	1074	0.058	C	intergenic_variant	MODIFIER	0	0	0	0	0	0	0	0	0	0	0	0	0	0	0	0	0	0	SNV	0	0	0	0	0	0	0	0	0	0	0	0	0	0	0	0	chr11:g.54106641T>C	0	0
chr11	54221319	0	A	G	11	152	1419	0.078	G	intergenic_variant	MODIFIER	0	0	0	0	0	0	0	0	0	0	0	0	0	0	0	0	0	0	SNV	0	0	0	0	0	0	0	0	0	0	0	0	0	0	0	0	chr11:g.54221319A>G	0	0
chr11	54221388	0	G	T	22	152	1500	0.141	T	intergenic_variant	MODIFIER	0	0	0	0	0	0	0	0	0	0	0	0	0	0	0	0	0	0	SNV	0	0	0	0	0	0	0	0	0	0	0	0	0	0	0	0	chr11:g.54221388G>T	0	0
chr11	54225944	0	T	C	150	150	1509	1	C	intergenic_variant	MODIFIER	0	0	0	0	0	0	0	0	0	0	0	0	0	0	0	0	0	0	SNV	0	0	0	0	0	0	0	0	0	0	0	0	0	0	0	0	chr11:g.54225944T>C	0	0
chr11	54270009	0	C	A	17	152	2860	0.109	A	intergenic_variant	MODIFIER	0	0	0	0	0	0	0	0	0	0	0	0	0	0	0	0	0	0	SNV	0	0	0	0	0	0	0	0	0	0	0	0	0	0	0	0	chr11:g.54270009C>A	0	0
chr11	54270018	0	T	G	16	152	2842	0.103	G	intergenic_variant	MODIFIER	0	0	0	0	0	0	0	0	0	0	0	0	0	0	0	0	0	0	SNV	0	0	0	0	0	0	0	0	0	0	0	0	0	0	0	0	chr11:g.54270018T>G	0	0
chr11	58051163	0	G	A	19	152	2016	0.122	A	intron_variant	MODIFIER	OR9Q1	ENSG00000186509	Transcript	ENST00000335397.3	protein_coding	0	1/2	ENST00000335397.3:c.-92-4707G>A	0	0	0	0	0	0	0	0	1	0	SNV	HGNC	HGNC:14724	YES	0	P1	CCDS31543.1	ENSP00000334934	Q8NGQ5	0	UPI0000041B48	0	0	0	0	0	0	chr11:g.58051163G>A	0	0
chr11	58051167	0	T	C	27	152	1751	0.179	C	intron_variant	MODIFIER	OR9Q1	ENSG00000186509	Transcript	ENST00000335397.3	protein_coding	0	1/2	ENST00000335397.3:c.-92-4703T>C	0	0	0	0	0	0	0	0	1	0	SNV	HGNC	HGNC:14724	YES	0	P1	CCDS31543.1	ENSP00000334934	Q8NGQ5	0	UPI0000041B48	0	0	0	0	0	0	chr11:g.58051167T>C	0	0
chr11	58052149	0	C	T	16	152	1670	0.109	T	intron_variant	MODIFIER	OR9Q1	ENSG00000186509	Transcript	ENST00000335397.3	protein_coding	0	1/2	ENST00000335397.3:c.-92-3721C>T	0	0	0	0	0	0	0	0	1	0	SNV	HGNC	HGNC:14724	YES	0	P1	CCDS31543.1	ENSP00000334934	Q8NGQ5	0	UPI0000041B48	0	0	0	0	0	0	chr11:g.58052149C>T	0	0
chr12	2358273	0	G	C	8	150	1460	0.052	C	intron_variant	MODIFIER	CACNA1C	ENSG00000151067	Transcript	ENST00000347598.8	protein_coding	0	3/48	ENST00000347598.8:c.478-90703G>C	0	0	0	0	0	0	0	0	1	0	SNV	HGNC	HGNC:1390	YES	1	P4	CCDS44788.1	ENSP00000266376	Q13936	0	UPI0000E593E5	0	1	0	0	0	0	chr12:g.2358273G>C	0	0
chr12	8375605	0	A	G	11	152	1322	0.071	G	intron_variant&non_coding_transcript_variant	MODIFIER	LINC00937	ENSG00000226091	Transcript	ENST00000544461.1	lincRNA	0	2/4	ENST00000544461.1:n.1081+14665T>C	0	0	0	0	0	0	0	0	-1	0	SNV	HGNC	HGNC:48629	YES	2	0	0	0	0	0	0	0	0	0	0	0	0	chr12:g.8375605A>G	0	0
chr12	8375613	0	T	C	11	152	1364	0.071	C	intron_variant&non_coding_transcript_variant	MODIFIER	LINC00937	ENSG00000226091	Transcript	ENST00000544461.1	lincRNA	0	2/4	ENST00000544461.1:n.1081+14657A>G	0	0	0	0	0	0	0	0	-1	0	SNV	HGNC	HGNC:48629	YES	2	0	0	0	0	0	0	0	0	0	0	0	0	chr12:g.8375613T>C	0	0
chr12	34833870	0	A	C	9	152	1892	0.058	C	intergenic_variant	MODIFIER	0	0	0	0	0	0	0	0	0	0	0	0	0	0	0	0	0	0	SNV	0	0	0	0	0	0	0	0	0	0	0	0	0	0	0	0	chr12:g.34833870A>C	0	0
chr12	34903558	0	C	A	9	152	2976	0.058	A	intergenic_variant	MODIFIER	0	0	0	0	0	0	0	0	0	0	0	0	0	0	0	0	0	0	SNV	0	0	0	0	0	0	0	0	0	0	0	0	0	0	0	0	chr12:g.34903558C>A	0	0
chr12	37240718	0	C	T	12	152	2226	0.077	T	intergenic_variant	MODIFIER	0	0	0	0	0	0	0	0	0	0	0	0	0	0	0	0	0	0	SNV	0	0	0	0	0	0	0	0	0	0	0	0	0	0	0	0	chr12:g.37240718C>T	0	0
chr12	89808256	0	C	A	10	152	1657	0.064	A	intron_variant&non_coding_transcript_variant	MODIFIER	AC009522.1	ENSG00000258216	Transcript	ENST00000651272.1	lincRNA	0	3/6	ENST00000651272.1:n.401+7254C>A	0	0	0	0	0	0	0	0	1	0	SNV	Clone_based_ensembl_gene	0	YES	0	0	0	0	0	0	0	0	0	0	0	0	0	chr12:g.89808256C>A	0	0
chr12	129105980	0	T	C	15	152	1508	0.096	C	intron_variant	MODIFIER	TMEM132D	ENSG00000151952	Transcript	ENST00000422113.7	protein_coding	0	5/8	ENST00000422113.7:c.1444-21278A>G	0	0	0	0	0	0	0	0	-1	0	SNV	HGNC	HGNC:29411	YES	1	P1	CCDS9266.1	ENSP00000408581	Q14C87	0	UPI000023759C	0	0	0	0	0	0	chr12:g.129105980T>C	0	0
chr12	132993061	0	C	T	12	152	580	0.077	T	intron_variant	MODIFIER	ZNF26	ENSG00000198393	Transcript	ENST00000328654.10	protein_coding	0	1/3	ENST00000328654.10:c.33+6188C>T	0	0	0	0	0	0	0	0	1	0	SNV	HGNC	HGNC:13053	YES	1	P3	CCDS31939.1	ENSP00000333725	P17031	V9HW07	UPI000000DB5F	0	0	0	0	0	0	chr12:g.132993061C>T	0	0
chr13	16226609	0	G	A	15	150	1769	0.097	A	intergenic_variant	MODIFIER	0	0	0	0	0	0	0	0	0	0	0	0	0	0	0	0	0	0	SNV	0	0	0	0	0	0	0	0	0	0	0	0	0	0	0	0	chr13:g.16226609G>A	0	0
chr13	16265517	0	C	G	24	152	2130	0.154	G	intergenic_variant	MODIFIER	0	0	0	0	0	0	0	0	0	0	0	0	0	0	0	0	0	0	SNV	0	0	0	0	0	0	0	0	0	0	0	0	0	0	0	0	chr13:g.16265517C>G	0	0
chr13	16294641	0	C	G	20	150	873	0.13	G	intergenic_variant	MODIFIER	0	0	0	0	0	0	0	0	0	0	0	0	0	0	0	0	0	0	SNV	0	0	0	0	0	0	0	0	0	0	0	0	0	0	0	0	chr13:g.16294641C>G	0	0
chr13	16294657	0	A	T	20	152	844	0.128	T	intergenic_variant	MODIFIER	0	0	0	0	0	0	0	0	0	0	0	0	0	0	0	0	0	0	SNV	0	0	0	0	0	0	0	0	0	0	0	0	0	0	0	0	chr13:g.16294657A>T	0	0
chr13	16294659	0	A	G	20	150	843	0.13	G	intergenic_variant	MODIFIER	0	0	0	0	0	0	0	0	0	0	0	0	0	0	0	0	0	0	SNV	0	0	0	0	0	0	0	0	0	0	0	0	0	0	0	0	chr13:g.16294659A>G	0	0
chr13	16575301	0	A	G	16	150	787	0.11	G	intergenic_variant	MODIFIER	0	0	0	0	0	0	0	0	0	0	0	0	0	0	0	0	0	0	SNV	0	0	0	0	0	0	0	0	0	0	0	0	0	0	0	0	chr13:g.16575301A>G	0	0
chr13	17043828	0	G	A	43	150	1147	0.292	A	intergenic_variant	MODIFIER	0	0	0	0	0	0	0	0	0	0	0	0	0	0	0	0	0	0	SNV	0	0	0	0	0	0	0	0	0	0	0	0	0	0	0	0	chr13:g.17043828G>A	0	0
chr13	17149002	0	A	T	11	150	2362	0.071	T	intergenic_variant	MODIFIER	0	0	0	0	0	0	0	0	0	0	0	0	0	0	0	0	0	0	SNV	0	0	0	0	0	0	0	0	0	0	0	0	0	0	0	0	chr13:g.17149002A>T	0	0
chr13	17208990	0	G	C	8	150	3130	0.052	C	intergenic_variant	MODIFIER	0	0	0	0	0	0	0	0	0	0	0	0	0	0	0	0	0	0	SNV	0	0	0	0	0	0	0	0	0	0	0	0	0	0	0	0	chr13:g.17208990G>C	0	0
chr13	17363274	0	T	A	8	150	3484	0.052	A	intergenic_variant	MODIFIER	0	0	0	0	0	0	0	0	0	0	0	0	0	0	0	0	0	0	SNV	0	0	0	0	0	0	0	0	0	0	0	0	0	0	0	0	chr13:g.17363274T>A	0	0
chr13	17565631	0	T	C	13	152	3071	0.083	C	intergenic_variant	MODIFIER	0	0	0	0	0	0	0	0	0	0	0	0	0	0	0	0	0	0	SNV	0	0	0	0	0	0	0	0	0	0	0	0	0	0	0	0	chr13:g.17565631T>C	0	0
chr13	18215255	0	C	T	9	150	870	0.065	T	intron_variant&non_coding_transcript_variant	MODIFIER	FAM230C	ENSG00000279516	Transcript	ENST00000623511.1	lincRNA	0	1/7	ENST00000623511.1:n.116-3744C>T	0	0	0	0	0	0	0	0	1	0	SNV	HGNC	HGNC:24482	YES	1	0	0	0	0	0	0	0	0	0	0	0	0	chr13:g.18215255C>T	0	0
chr13	47740994	0	A	G	10	152	1923	0.064	G	downstream_gene_variant	MODIFIER	SUCLA2	ENSG00000136143	Transcript	ENST00000643584.1	nonsense_mediated_decay	0	0	0	0	0	0	0	0	0	0	4742	-1	0	SNV	HGNC	HGNC:11448	0	0	0	CCDS9406.1	ENSP00000494987	Q9P2R7	E5KS60	UPI000013CFEB	0	1	0	0	0	0	chr13:g.47740994A>G	0	0
chr13	63038915	0	C	G	32	152	1806	0.205	G	intron_variant&non_coding_transcript_variant	MODIFIER	AL354810.1	ENSG00000273550	Transcript	ENST00000618134.1	lincRNA	0	1/2	ENST00000618134.1:n.41+3883C>G	0	0	0	0	0	0	0	0	1	0	SNV	Clone_based_ensembl_gene	0	YES	3	0	0	0	0	0	0	0	0	0	0	0	0	chr13:g.63038915C>G	0	0
chr13	75678259	0	C	A	26	152	2477	0.179	A	intron_variant	MODIFIER	LMO7	ENSG00000136153	Transcript	ENST00000377534.8	protein_coding	0	1/30	ENST00000377534.8:c.70-34923C>A	0	0	0	0	0	0	0	0	1	0	SNV	HGNC	HGNC:6646	YES	1	A2	CCDS81773.1	ENSP00000366757	0	F8WD26	UPI000387BF70	0	0	0	0	0	0	chr13:g.75678259C>A	0	0
chr13	75678266	0	G	A	26	152	2482	0.179	A	intron_variant	MODIFIER	LMO7	ENSG00000136153	Transcript	ENST00000377534.8	protein_coding	0	1/30	ENST00000377534.8:c.70-34916G>A	0	0	0	0	0	0	0	0	1	0	SNV	HGNC	HGNC:6646	YES	1	A2	CCDS81773.1	ENSP00000366757	0	F8WD26	UPI000387BF70	0	0	0	0	0	0	chr13:g.75678266G>A	0	0
chr13	84165271	0	C	G	9	152	554	0.058	G	intergenic_variant	MODIFIER	0	0	0	0	0	0	0	0	0	0	0	0	0	0	0	0	0	0	SNV	0	0	0	0	0	0	0	0	0	0	0	0	0	0	0	0	chr13:g.84165271C>G	0	0
chr14	21046512	0	A	G	8	150	856	0.052	G	downstream_gene_variant	MODIFIER	RNASE7	ENSG00000165799	Transcript	ENST00000298690.5	protein_coding	0	0	0	0	0	0	0	0	0	0	2279	1	0	SNV	HGNC	HGNC:19278	YES	1	P1	CCDS41914.1	ENSP00000298690	Q9H1E1	0	UPI000013E505	0	0	0	0	0	0	chr14:g.21046512A>G	0	0
chr14	49535580	0	G	A	8	152	1730	0.051	A	intergenic_variant	MODIFIER	0	0	0	0	0	0	0	0	0	0	0	0	0	0	0	0	0	0	SNV	0	0	0	0	0	0	0	0	0	0	0	0	0	0	0	0	chr14:g.49535580G>A	0	0
chr14	95419932	0	G	A	10	152	1654	0.064	A	intron_variant	MODIFIER	SYNE3	ENSG00000176438	Transcript	ENST00000334258.9	protein_coding	0	16/16	ENST00000334258.9:c.2728-1906C>T	0	0	0	0	0	0	0	0	-1	0	SNV	HGNC	HGNC:19861	YES	1	P3	CCDS9935.1	ENSP00000334308	Q6ZMZ3	0	UPI0000246F54	0	0	0	0	0	0	chr14:g.95419932G>A	0	0
chr15	18984488	0	A	G	16	152	3061	0.103	G	intergenic_variant	MODIFIER	0	0	0	0	0	0	0	0	0	0	0	0	0	0	0	0	0	0	SNV	0	0	0	0	0	0	0	0	0	0	0	0	0	0	0	0	chr15:g.18984488A>G	0	0
chr15	38835527	0	C	A	9	152	1889	0.058	A	intron_variant&non_coding_transcript_variant	MODIFIER	C15orf53	ENSG00000175779	Transcript	ENST00000647456.1	lincRNA	0	3/6	ENST00000647456.1:n.658+102206C>A	0	0	0	0	0	0	0	0	1	0	SNV	HGNC	HGNC:33796	0	0	0	0	0	0	0	0	0	0	0	0	0	0	chr15:g.38835527C>A	0	0
chr15	38835534	0	T	C	10	152	1896	0.064	C	intron_variant&non_coding_transcript_variant	MODIFIER	C15orf53	ENSG00000175779	Transcript	ENST00000647456.1	lincRNA	0	3/6	ENST00000647456.1:n.658+102213T>C	0	0	0	0	0	0	0	0	1	0	SNV	HGNC	HGNC:33796	0	0	0	0	0	0	0	0	0	0	0	0	0	0	chr15:g.38835534T>C	0	0
chr16	34589257	0	A	C	13	152	2618	0.083	C	intergenic_variant	MODIFIER	0	0	0	0	0	0	0	0	0	0	0	0	0	0	0	0	0	0	SNV	0	0	0	0	0	0	0	0	0	0	0	0	0	0	0	0	chr16:g.34589257A>C	0	0
chr16	36121423	0	G	T	8	152	1685	0.051	T	intergenic_variant	MODIFIER	0	0	0	0	0	0	0	0	0	0	0	0	0	0	0	0	0	0	SNV	0	0	0	0	0	0	0	0	0	0	0	0	0	0	0	0	chr16:g.36121423G>T	0	0
chr16	47807823	0	G	T	15	152	2451	0.103	T	intron_variant&non_coding_transcript_variant	MODIFIER	LINC02133	ENSG00000261231	Transcript	ENST00000565451.5	lincRNA	0	1/2	ENST00000565451.5:n.280-6807G>T	0	0	0	0	0	0	0	0	1	0	SNV	HGNC	HGNC:52993	0	4	0	0	0	0	0	0	0	0	0	0	0	0	chr16:g.47807823G>T	0	0
chr16	55687192	0	C	A	42	152	365	0.269	A	intron_variant	MODIFIER	SLC6A2	ENSG00000103546	Transcript	ENST00000219833.12	protein_coding	0	4/13	ENST00000219833.12:c.783+1911C>A	0	0	0	0	0	0	0	0	1	0	SNV	HGNC	HGNC:11048	YES	5	0	CCDS54011.1	ENSP00000219833	P23975	0	UPI00000734FD	0	1	0	0	0	0	chr16:g.55687192C>A	0	0
chr16	59663327	0	T	C	21	152	836	0.135	C	intergenic_variant	MODIFIER	0	0	0	0	0	0	0	0	0	0	0	0	0	0	0	0	0	0	SNV	0	0	0	0	0	0	0	0	0	0	0	0	0	0	0	0	chr16:g.59663327T>C	0	0
chr16	59663329	0	A	C	16	152	847	0.103	C	intergenic_variant	MODIFIER	0	0	0	0	0	0	0	0	0	0	0	0	0	0	0	0	0	0	SNV	0	0	0	0	0	0	0	0	0	0	0	0	0	0	0	0	chr16:g.59663329A>C	0	0
chr16	59663330	0	G	T	16	152	851	0.103	T	intergenic_variant	MODIFIER	0	0	0	0	0	0	0	0	0	0	0	0	0	0	0	0	0	0	SNV	0	0	0	0	0	0	0	0	0	0	0	0	0	0	0	0	chr16:g.59663330G>T	0	0
chr17	21851309	0	A	T	13	152	1054	0.083	T	intergenic_variant	MODIFIER	0	0	0	0	0	0	0	0	0	0	0	0	0	0	0	0	0	0	SNV	0	0	0	0	0	0	0	0	0	0	0	0	0	0	0	0	chr17:g.21851309A>T	0	0
chr17	21851310	0	G	C	13	152	1041	0.083	C	intergenic_variant	MODIFIER	0	0	0	0	0	0	0	0	0	0	0	0	0	0	0	0	0	0	SNV	0	0	0	0	0	0	0	0	0	0	0	0	0	0	0	0	chr17:g.21851310G>C	0	0
chr17	21851311	0	A	C	13	152	1041	0.083	C	intergenic_variant	MODIFIER	0	0	0	0	0	0	0	0	0	0	0	0	0	0	0	0	0	0	SNV	0	0	0	0	0	0	0	0	0	0	0	0	0	0	0	0	chr17:g.21851311A>C	0	0
chr17	21883805	0	T	C	11	152	3016	0.071	C	regulatory_region_variant	MODIFIER	0	0	RegulatoryFeature	ENSR00000551959	TF_binding_site	0	0	0	0	0	0	0	0	0	0	0	0	0	SNV	0	0	0	0	0	0	0	0	0	0	0	0	0	0	0	0	chr17:g.21883805T>C	0	0
chr17	21883806	0	G	T	11	152	3024	0.071	T	regulatory_region_variant	MODIFIER	0	0	RegulatoryFeature	ENSR00000551959	TF_binding_site	0	0	0	0	0	0	0	0	0	0	0	0	0	SNV	0	0	0	0	0	0	0	0	0	0	0	0	0	0	0	0	chr17:g.21883806G>T	0	0
chr17	21920797	0	A	T	31	152	1000	0.199	T	intergenic_variant	MODIFIER	0	0	0	0	0	0	0	0	0	0	0	0	0	0	0	0	0	0	SNV	0	0	0	0	0	0	0	0	0	0	0	0	0	0	0	0	chr17:g.21920797A>T	0	0
chr17	24071870	0	T	G	23	152	2997	0.154	G	intergenic_variant	MODIFIER	0	0	0	0	0	0	0	0	0	0	0	0	0	0	0	0	0	0	SNV	0	0	0	0	0	0	0	0	0	0	0	0	0	0	0	0	chr17:g.24071870T>G	0	0
chr17	26119701	0	A	C	8	152	2960	0.051	C	intergenic_variant	MODIFIER	0	0	0	0	0	0	0	0	0	0	0	0	0	0	0	0	0	0	SNV	0	0	0	0	0	0	0	0	0	0	0	0	0	0	0	0	chr17:g.26119701A>C	0	0
chr17	26615657	0	T	C	15	150	1034	0.097	C	intergenic_variant	MODIFIER	0	0	0	0	0	0	0	0	0	0	0	0	0	0	0	0	0	0	SNV	0	0	0	0	0	0	0	0	0	0	0	0	0	0	0	0	chr17:g.26615657T>C	0	0
chr17	26879504	0	T	A	9	152	2207	0.058	A	regulatory_region_variant	MODIFIER	0	0	RegulatoryFeature	ENSR00000552122	promoter_flanking_region	0	0	0	0	0	0	0	0	0	0	0	0	0	SNV	0	0	0	0	0	0	0	0	0	0	0	0	0	0	0	0	chr17:g.26879504T>A	0	0
chr18	15868745	0	G	T	8	150	727	0.052	T	intergenic_variant	MODIFIER	0	0	0	0	0	0	0	0	0	0	0	0	0	0	0	0	0	0	SNV	0	0	0	0	0	0	0	0	0	0	0	0	0	0	0	0	chr18:g.15868745G>T	0	0
chr18	15895389	0	C	G	10	150	750	0.065	G	intergenic_variant	MODIFIER	0	0	0	0	0	0	0	0	0	0	0	0	0	0	0	0	0	0	SNV	0	0	0	0	0	0	0	0	0	0	0	0	0	0	0	0	chr18:g.15895389C>G	0	0
chr18	16481494	0	T	C	16	152	1604	0.103	C	intergenic_variant	MODIFIER	0	0	0	0	0	0	0	0	0	0	0	0	0	0	0	0	0	0	SNV	0	0	0	0	0	0	0	0	0	0	0	0	0	0	0	0	chr18:g.16481494T>C	0	0
chr18	16998353	0	T	A	50	152	1449	0.321	A	intergenic_variant	MODIFIER	0	0	0	0	0	0	0	0	0	0	0	0	0	0	0	0	0	0	SNV	0	0	0	0	0	0	0	0	0	0	0	0	0	0	0	0	chr18:g.16998353T>A	0	0
chr18	17284980	0	A	T	23	150	1230	0.149	T	intergenic_variant	MODIFIER	0	0	0	0	0	0	0	0	0	0	0	0	0	0	0	0	0	0	SNV	0	0	0	0	0	0	0	0	0	0	0	0	0	0	0	0	chr18:g.17284980A>T	0	0
chr18	17540010	0	C	A	25	152	859	0.16	A	intergenic_variant	MODIFIER	0	0	0	0	0	0	0	0	0	0	0	0	0	0	0	0	0	0	SNV	0	0	0	0	0	0	0	0	0	0	0	0	0	0	0	0	chr18:g.17540010C>A	0	0
chr18	17695970	0	A	T	29	152	1024	0.186	T	intergenic_variant	MODIFIER	0	0	0	0	0	0	0	0	0	0	0	0	0	0	0	0	0	0	SNV	0	0	0	0	0	0	0	0	0	0	0	0	0	0	0	0	chr18:g.17695970A>T	0	0
chr18	17696028	0	G	T	13	150	746	0.084	T	intergenic_variant	MODIFIER	0	0	0	0	0	0	0	0	0	0	0	0	0	0	0	0	0	0	SNV	0	0	0	0	0	0	0	0	0	0	0	0	0	0	0	0	chr18:g.17696028G>T	0	0
chr18	17810530	0	T	G	20	150	591	0.13	G	intergenic_variant	MODIFIER	0	0	0	0	0	0	0	0	0	0	0	0	0	0	0	0	0	0	SNV	0	0	0	0	0	0	0	0	0	0	0	0	0	0	0	0	chr18:g.17810530T>G	0	0
chr18	18141921	0	G	A	41	150	1849	0.273	A	intergenic_variant	MODIFIER	0	0	0	0	0	0	0	0	0	0	0	0	0	0	0	0	0	0	SNV	0	0	0	0	0	0	0	0	0	0	0	0	0	0	0	0	chr18:g.18141921G>A	0	0
chr18	18141923	0	G	C	31	150	1855	0.201	C	intergenic_variant	MODIFIER	0	0	0	0	0	0	0	0	0	0	0	0	0	0	0	0	0	0	SNV	0	0	0	0	0	0	0	0	0	0	0	0	0	0	0	0	chr18:g.18141923G>C	0	0
chr18	18533040	0	T	C	64	150	3024	0.429	C	intergenic_variant	MODIFIER	0	0	0	0	0	0	0	0	0	0	0	0	0	0	0	0	0	0	SNV	0	0	0	0	0	0	0	0	0	0	0	0	0	0	0	0	chr18:g.18533040T>C	0	0
chr18	18533042	0	A	G	62	150	3015	0.416	G	intergenic_variant	MODIFIER	0	0	0	0	0	0	0	0	0	0	0	0	0	0	0	0	0	0	SNV	0	0	0	0	0	0	0	0	0	0	0	0	0	0	0	0	chr18:g.18533042A>G	0	0
chr18	18863968	0	A	C	16	150	590	0.11	C	intergenic_variant	MODIFIER	0	0	0	0	0	0	0	0	0	0	0	0	0	0	0	0	0	0	SNV	0	0	0	0	0	0	0	0	0	0	0	0	0	0	0	0	chr18:g.18863968A>C	0	0
chr18	19591511	0	C	G	11	152	975	0.071	G	intergenic_variant	MODIFIER	0	0	0	0	0	0	0	0	0	0	0	0	0	0	0	0	0	0	SNV	0	0	0	0	0	0	0	0	0	0	0	0	0	0	0	0	chr18:g.19591511C>G	0	0
chr18	19748077	0	G	C	16	152	725	0.103	C	intergenic_variant	MODIFIER	0	0	0	0	0	0	0	0	0	0	0	0	0	0	0	0	0	0	SNV	0	0	0	0	0	0	0	0	0	0	0	0	0	0	0	0	chr18:g.19748077G>C	0	0
chr18	19953974	0	G	A	9	150	995	0.058	A	intergenic_variant	MODIFIER	0	0	0	0	0	0	0	0	0	0	0	0	0	0	0	0	0	0	SNV	0	0	0	0	0	0	0	0	0	0	0	0	0	0	0	0	chr18:g.19953974G>A	0	0
chr18	19953980	0	A	C	9	152	1035	0.058	C	intergenic_variant	MODIFIER	0	0	0	0	0	0	0	0	0	0	0	0	0	0	0	0	0	0	SNV	0	0	0	0	0	0	0	0	0	0	0	0	0	0	0	0	chr18:g.19953980A>C	0	0
chr18	19953982	0	G	A	9	152	1036	0.058	A	intergenic_variant	MODIFIER	0	0	0	0	0	0	0	0	0	0	0	0	0	0	0	0	0	0	SNV	0	0	0	0	0	0	0	0	0	0	0	0	0	0	0	0	chr18:g.19953982G>A	0	0
chr18	19953987	0	T	A	9	152	1033	0.058	A	intergenic_variant	MODIFIER	0	0	0	0	0	0	0	0	0	0	0	0	0	0	0	0	0	0	SNV	0	0	0	0	0	0	0	0	0	0	0	0	0	0	0	0	chr18:g.19953987T>A	0	0
chr18	19953989	0	T	G	9	152	1022	0.058	G	intergenic_variant	MODIFIER	0	0	0	0	0	0	0	0	0	0	0	0	0	0	0	0	0	0	SNV	0	0	0	0	0	0	0	0	0	0	0	0	0	0	0	0	chr18:g.19953989T>G	0	0
chr18	20125953	0	A	G	13	152	2091	0.083	G	intergenic_variant	MODIFIER	0	0	0	0	0	0	0	0	0	0	0	0	0	0	0	0	0	0	SNV	0	0	0	0	0	0	0	0	0	0	0	0	0	0	0	0	chr18:g.20125953A>G	0	0
chr18	20211487	0	T	C	9	150	1598	0.058	C	intergenic_variant	MODIFIER	0	0	0	0	0	0	0	0	0	0	0	0	0	0	0	0	0	0	SNV	0	0	0	0	0	0	0	0	0	0	0	0	0	0	0	0	chr18:g.20211487T>C	0	0
chr18	47665705	0	G	T	17	152	1394	0.109	T	intergenic_variant	MODIFIER	0	0	0	0	0	0	0	0	0	0	0	0	0	0	0	0	0	0	SNV	0	0	0	0	0	0	0	0	0	0	0	0	0	0	0	0	chr18:g.47665705G>T	0	0
chr19	33250437	0	A	T	10	152	1128	0.064	T	regulatory_region_variant	MODIFIER	0	0	RegulatoryFeature	ENSR00000588475	CTCF_binding_site	0	0	0	0	0	0	0	0	0	0	0	0	0	SNV	0	0	0	0	0	0	0	0	0	0	0	0	0	0	0	0	chr19:g.33250437A>T	0	0
chr19	41816374	0	T	G	76	152	1596	0.494	G	downstream_gene_variant	MODIFIER	CEACAM3	ENSG00000170956	Transcript	ENST00000357396.8	protein_coding	0	0	0	0	0	0	0	0	0	0	4820	1	0	SNV	HGNC	HGNC:1815	YES	1	P3	CCDS12586.2	ENSP00000349971	P40198	0	UPI000013C7E7	0	0	0	0	0	0	chr19:g.41816374T>G	0	0
chr19	44490067	0	A	C	120	152	1084	0.795	C	intron_variant	MODIFIER	ZNF180	ENSG00000167384	Transcript	ENST00000221327.8	protein_coding	0	2/4	ENST00000221327.8:c.133-5632T>G	0	0	0	0	0	0	0	0	-1	0	SNV	HGNC	HGNC:12970	YES	1	P3	CCDS12639.1	ENSP00000221327	Q9UJW8	0	UPI000013C30E	0	0	0	0	0	0	chr19:g.44490067A>C	0	0
chr19	50129228	0	A	C	12	152	3292	0.083	C	regulatory_region_variant	MODIFIER	0	0	RegulatoryFeature	ENSR00000288914	CTCF_binding_site	0	0	0	0	0	0	0	0	0	0	0	0	0	SNV	0	0	0	0	0	0	0	0	0	0	0	0	0	0	0	0	chr19:g.50129228A>C	0	0
chr20	26531551	0	A	C	19	150	753	0.123	C	intergenic_variant	MODIFIER	0	0	0	0	0	0	0	0	0	0	0	0	0	0	0	0	0	0	SNV	0	0	0	0	0	0	0	0	0	0	0	0	0	0	0	0	chr20:g.26531551A>C	0	0
chr20	26531611	0	A	C	10	152	1328	0.064	C	intergenic_variant	MODIFIER	0	0	0	0	0	0	0	0	0	0	0	0	0	0	0	0	0	0	SNV	0	0	0	0	0	0	0	0	0	0	0	0	0	0	0	0	chr20:g.26531611A>C	0	0
chr20	26531704	0	T	C	9	150	1663	0.058	C	intergenic_variant	MODIFIER	0	0	0	0	0	0	0	0	0	0	0	0	0	0	0	0	0	0	SNV	0	0	0	0	0	0	0	0	0	0	0	0	0	0	0	0	chr20:g.26531704T>C	0	0
chr20	26532567	0	G	T	8	152	1177	0.051	T	intergenic_variant	MODIFIER	0	0	0	0	0	0	0	0	0	0	0	0	0	0	0	0	0	0	SNV	0	0	0	0	0	0	0	0	0	0	0	0	0	0	0	0	chr20:g.26532567G>T	0	0
chr20	26532722	0	T	C	9	152	1638	0.058	C	intergenic_variant	MODIFIER	0	0	0	0	0	0	0	0	0	0	0	0	0	0	0	0	0	0	SNV	0	0	0	0	0	0	0	0	0	0	0	0	0	0	0	0	chr20:g.26532722T>C	0	0
chr20	26756710	0	A	G	16	152	2119	0.109	G	intergenic_variant	MODIFIER	0	0	0	0	0	0	0	0	0	0	0	0	0	0	0	0	0	0	SNV	0	0	0	0	0	0	0	0	0	0	0	0	0	0	0	0	chr20:g.26756710A>G	0	0
chr20	26757728	0	A	G	15	152	2603	0.103	G	intergenic_variant	MODIFIER	0	0	0	0	0	0	0	0	0	0	0	0	0	0	0	0	0	0	SNV	0	0	0	0	0	0	0	0	0	0	0	0	0	0	0	0	chr20:g.26757728A>G	0	0
chr20	27295178	0	A	C	14	152	970	0.09	C	intergenic_variant	MODIFIER	0	0	0	0	0	0	0	0	0	0	0	0	0	0	0	0	0	0	SNV	0	0	0	0	0	0	0	0	0	0	0	0	0	0	0	0	chr20:g.27295178A>C	0	0
chr20	27731609	0	T	A	9	152	1309	0.058	A	intergenic_variant	MODIFIER	0	0	0	0	0	0	0	0	0	0	0	0	0	0	0	0	0	0	SNV	0	0	0	0	0	0	0	0	0	0	0	0	0	0	0	0	chr20:g.27731609T>A	0	0
chr20	27961839	0	C	T	23	150	1053	0.149	T	intergenic_variant	MODIFIER	0	0	0	0	0	0	0	0	0	0	0	0	0	0	0	0	0	0	SNV	0	0	0	0	0	0	0	0	0	0	0	0	0	0	0	0	chr20:g.27961839C>T	0	0
chr20	27961898	0	C	T	14	150	565	0.091	T	intergenic_variant	MODIFIER	0	0	0	0	0	0	0	0	0	0	0	0	0	0	0	0	0	0	SNV	0	0	0	0	0	0	0	0	0	0	0	0	0	0	0	0	chr20:g.27961898C>T	0	0
chr20	28644113	0	G	T	8	150	1760	0.052	T	intergenic_variant	MODIFIER	0	0	0	0	0	0	0	0	0	0	0	0	0	0	0	0	0	0	SNV	0	0	0	0	0	0	0	0	0	0	0	0	0	0	0	0	chr20:g.28644113G>T	0	0
chr20	28644371	0	T	C	11	150	769	0.071	C	intergenic_variant	MODIFIER	0	0	0	0	0	0	0	0	0	0	0	0	0	0	0	0	0	0	SNV	0	0	0	0	0	0	0	0	0	0	0	0	0	0	0	0	chr20:g.28644371T>C	0	0
chr20	28801364	0	A	G	14	152	1755	0.09	G	intergenic_variant	MODIFIER	0	0	0	0	0	0	0	0	0	0	0	0	0	0	0	0	0	0	SNV	0	0	0	0	0	0	0	0	0	0	0	0	0	0	0	0	chr20:g.28801364A>G	0	0
chr20	28820288	0	A	G	11	152	1642	0.071	G	intergenic_variant	MODIFIER	0	0	0	0	0	0	0	0	0	0	0	0	0	0	0	0	0	0	SNV	0	0	0	0	0	0	0	0	0	0	0	0	0	0	0	0	chr20:g.28820288A>G	0	0
chr20	28821113	0	G	A	27	152	1707	0.173	A	intergenic_variant	MODIFIER	0	0	0	0	0	0	0	0	0	0	0	0	0	0	0	0	0	0	SNV	0	0	0	0	0	0	0	0	0	0	0	0	0	0	0	0	chr20:g.28821113G>A	0	0
chr20	28822647	0	C	T	29	152	1670	0.186	T	intergenic_variant	MODIFIER	0	0	0	0	0	0	0	0	0	0	0	0	0	0	0	0	0	0	SNV	0	0	0	0	0	0	0	0	0	0	0	0	0	0	0	0	chr20:g.28822647C>T	0	0
chr20	29161923	0	C	T	8	152	621	0.051	T	intergenic_variant	MODIFIER	0	0	0	0	0	0	0	0	0	0	0	0	0	0	0	0	0	0	SNV	0	0	0	0	0	0	0	0	0	0	0	0	0	0	0	0	chr20:g.29161923C>T	0	0
chr20	29203941	0	G	A	10	152	554	0.071	A	intergenic_variant	MODIFIER	0	0	0	0	0	0	0	0	0	0	0	0	0	0	0	0	0	0	SNV	0	0	0	0	0	0	0	0	0	0	0	0	0	0	0	0	chr20:g.29203941G>A	0	0
chr20	29407721	0	G	C	35	152	2188	0.231	C	downstream_gene_variant	MODIFIER	DUX4L34	ENSG00000282935	Transcript	ENST00000634362.1	unprocessed_pseudogene	0	0	0	0	0	0	0	0	0	0	2627	-1	0	SNV	HGNC	HGNC:51772	YES	0	0	0	0	0	0	0	0	0	0	0	0	0	chr20:g.29407721G>C	0	0
chr20	29503953	0	A	G	10	152	1573	0.071	G	intergenic_variant	MODIFIER	0	0	0	0	0	0	0	0	0	0	0	0	0	0	0	0	0	0	SNV	0	0	0	0	0	0	0	0	0	0	0	0	0	0	0	0	chr20:g.29503953A>G	0	0
chr20	29538997	0	C	T	9	152	691	0.058	T	intergenic_variant	MODIFIER	0	0	0	0	0	0	0	0	0	0	0	0	0	0	0	0	0	0	SNV	0	0	0	0	0	0	0	0	0	0	0	0	0	0	0	0	chr20:g.29538997C>T	0	0
chr20	29702493	0	G	C	11	152	2941	0.071	C	intergenic_variant	MODIFIER	0	0	0	0	0	0	0	0	0	0	0	0	0	0	0	0	0	0	SNV	0	0	0	0	0	0	0	0	0	0	0	0	0	0	0	0	chr20:g.29702493G>C	0	0
chr20	29702499	0	A	G	12	152	2952	0.077	G	intergenic_variant	MODIFIER	0	0	0	0	0	0	0	0	0	0	0	0	0	0	0	0	0	0	SNV	0	0	0	0	0	0	0	0	0	0	0	0	0	0	0	0	chr20:g.29702499A>G	0	0
chr20	29702521	0	C	T	11	152	2849	0.071	T	intergenic_variant	MODIFIER	0	0	0	0	0	0	0	0	0	0	0	0	0	0	0	0	0	0	SNV	0	0	0	0	0	0	0	0	0	0	0	0	0	0	0	0	chr20:g.29702521C>T	0	0
chr20	29745544	0	A	G	29	152	3283	0.186	G	upstream_gene_variant	MODIFIER	CDC27P3	ENSG00000283005	Transcript	ENST00000635418.1	processed_pseudogene	0	0	0	0	0	0	0	0	0	0	637	1	0	SNV	HGNC	HGNC:51754	YES	0	0	0	0	0	0	0	0	0	0	0	0	0	chr20:g.29745544A>G	0	0
chr20	29758652	0	A	T	10	152	1047	0.064	T	intergenic_variant	MODIFIER	0	0	0	0	0	0	0	0	0	0	0	0	0	0	0	0	0	0	SNV	0	0	0	0	0	0	0	0	0	0	0	0	0	0	0	0	chr20:g.29758652A>T	0	0
chr20	30141333	0	C	T	15	152	2195	0.103	T	intergenic_variant	MODIFIER	0	0	0	0	0	0	0	0	0	0	0	0	0	0	0	0	0	0	SNV	0	0	0	0	0	0	0	0	0	0	0	0	0	0	0	0	chr20:g.30141333C>T	0	0
chr20	30178631	0	G	T	118	152	1985	0.782	T	intergenic_variant	MODIFIER	0	0	0	0	0	0	0	0	0	0	0	0	0	0	0	0	0	0	SNV	0	0	0	0	0	0	0	0	0	0	0	0	0	0	0	0	chr20:g.30178631G>T	0	0
chr20	30487544	0	A	G	16	152	2097	0.103	G	upstream_gene_variant	MODIFIER	RF00002	ENSG00000275877	Transcript	ENST00000614365.1	rRNA	0	0	0	0	0	0	0	0	0	0	2468	-1	0	SNV	RFAM	0	YES	0	0	0	0	0	0	0	0	0	0	0	0	0	chr20:g.30487544A>G	0	0
chr20	30506583	0	T	C	15	152	1317	0.103	C	regulatory_region_variant	MODIFIER	0	0	RegulatoryFeature	ENSR00000135951	open_chromatin_region	0	0	0	0	0	0	0	0	0	0	0	0	0	SNV	0	0	0	0	0	0	0	0	0	0	0	0	0	0	0	0	chr20:g.30506583T>C	0	0
chr20	30875405	0	C	T	36	152	2168	0.237	T	intergenic_variant	MODIFIER	0	0	0	0	0	0	0	0	0	0	0	0	0	0	0	0	0	0	SNV	0	0	0	0	0	0	0	0	0	0	0	0	0	0	0	0	chr20:g.30875405C>T	0	0
chr20	30882505	0	C	G	10	152	1185	0.064	G	intergenic_variant	MODIFIER	0	0	0	0	0	0	0	0	0	0	0	0	0	0	0	0	0	0	SNV	0	0	0	0	0	0	0	0	0	0	0	0	0	0	0	0	chr20:g.30882505C>G	0	0
chr20	30882508	0	G	A	10	152	1186	0.064	A	intergenic_variant	MODIFIER	0	0	0	0	0	0	0	0	0	0	0	0	0	0	0	0	0	0	SNV	0	0	0	0	0	0	0	0	0	0	0	0	0	0	0	0	chr20:g.30882508G>A	0	0
chr20	53594335	0	C	A	14	152	749	0.09	A	upstream_gene_variant	MODIFIER	ZNF217	ENSG00000171940	Transcript	ENST00000371471.6	protein_coding	0	0	0	0	0	0	0	0	0	0	496	-1	0	SNV	HGNC	HGNC:13009	YES	5	P1	CCDS13443.1	ENSP00000360526	O75362	0	UPI000013C323	0	0	0	0	0	0	chr20:g.53594335C>A	0	0
chr22	10927143	0	A	T	33	152	2824	0.224	T	intergenic_variant	MODIFIER	0	0	0	0	0	0	0	0	0	0	0	0	0	0	0	0	0	0	SNV	0	0	0	0	0	0	0	0	0	0	0	0	0	0	0	0	chr22:g.10927143A>T	0	0
chr22	16132524	0	G	C	26	152	1962	0.173	C	intergenic_variant	MODIFIER	0	0	0	0	0	0	0	0	0	0	0	0	0	0	0	0	0	0	SNV	0	0	0	0	0	0	0	0	0	0	0	0	0	0	0	0	chr22:g.16132524G>C	0	0
chr22	22337734	0	T	C	150	152	1147	0.987	C	upstream_gene_variant	MODIFIER	ASH2LP3	ENSG00000225724	Transcript	ENST00000436538.1	unprocessed_pseudogene	0	0	0	0	0	0	0	0	0	0	1839	1	0	SNV	HGNC	HGNC:53060	YES	0	0	0	0	0	0	0	0	0	0	0	0	0	chr22:g.22337734T>C	0	0
chr22	27840687	0	G	T	69	152	2311	0.442	T	intergenic_variant	MODIFIER	0	0	0	0	0	0	0	0	0	0	0	0	0	0	0	0	0	0	SNV	0	0	0	0	0	0	0	0	0	0	0	0	0	0	0	0	chr22:g.27840687G>T	0	0
chr22	46509550	0	C	G	8	152	1301	0.051	G	intron_variant	MODIFIER	CELSR1	ENSG00000075275	Transcript	ENST00000262738.7	protein_coding	0	1/34	ENST00000262738.7:c.3544+24077G>C	0	0	0	0	0	0	0	0	-1	0	SNV	HGNC	HGNC:1850	YES	1	P1	CCDS14076.1	ENSP00000262738	Q9NYQ6	0	UPI0000040648	0	0	0	0	0	0	chr22:g.46509550C>G	0	0
chr22	46509551	0	T	G	8	152	1303	0.051	G	intron_variant	MODIFIER	CELSR1	ENSG00000075275	Transcript	ENST00000262738.7	protein_coding	0	1/34	ENST00000262738.7:c.3544+24076A>C	0	0	0	0	0	0	0	0	-1	0	SNV	HGNC	HGNC:1850	YES	1	P1	CCDS14076.1	ENSP00000262738	Q9NYQ6	0	UPI0000040648	0	0	0	0	0	0	chr22:g.46509551T>G	0	0
chrX	925525	0	A	T	13	150	1077	0.084	T	intergenic_variant	MODIFIER	0	0	0	0	0	0	0	0	0	0	0	0	0	0	0	0	0	0	SNV	0	0	0	0	0	0	0	0	0	0	0	0	0	0	0	0	chrX:g.925525A>T	0	0
chrX	1168521	0	C	T	85	152	1178	0.571	T	intergenic_variant	MODIFIER	0	0	0	0	0	0	0	0	0	0	0	0	0	0	0	0	0	0	SNV	0	0	0	0	0	0	0	0	0	0	0	0	0	0	0	0	chrX:g.1168521C>T	0	0
chrX	25773241	0	C	T	17	152	1418	0.122	T	intergenic_variant	MODIFIER	0	0	0	0	0	0	0	0	0	0	0	0	0	0	0	0	0	0	SNV	0	0	0	0	0	0	0	0	0	0	0	0	0	0	0	0	chrX:g.25773241C>T	0	0
chrX	51048682	0	A	G	12	150	653	0.078	G	intergenic_variant	MODIFIER	0	0	0	0	0	0	0	0	0	0	0	0	0	0	0	0	0	0	SNV	0	0	0	0	0	0	0	0	0	0	0	0	0	0	0	0	chrX:g.51048682A>G	0	0
chrX	66231202	0	A	T	12	152	1152	0.09	T	intron_variant	MODIFIER	HEPH	ENSG00000089472	Transcript	ENST00000519389.5	protein_coding	0	15/20	ENST00000519389.5:c.2725+22956A>T	0	0	0	0	0	0	0	0	1	0	SNV	HGNC	HGNC:4866	YES	1	0	CCDS14384.3	ENSP00000430620	Q9BQS7	0	UPI0001C06560	0	0	0	0	0	0	chrX:g.66231202A>T	0	0
chrX	122306533	0	T	C	8	152	1316	0.051	C	intergenic_variant	MODIFIER	0	0	0	0	0	0	0	0	0	0	0	0	0	0	0	0	0	0	SNV	0	0	0	0	0	0	0	0	0	0	0	0	0	0	0	0	chrX:g.122306533T>C	0	0
chrX	126233022	0	T	C	9	150	773	0.058	C	intergenic_variant	MODIFIER	0	0	0	0	0	0	0	0	0	0	0	0	0	0	0	0	0	0	SNV	0	0	0	0	0	0	0	0	0	0	0	0	0	0	0	0	chrX:g.126233022T>C	0	0
chrY	10661686	0	T	C	17	150	885	0.117	C	intergenic_variant	MODIFIER	0	0	0	0	0	0	0	0	0	0	0	0	0	0	0	0	0	0	SNV	0	0	0	0	0	0	0	0	0	0	0	0	0	0	0	0	chrY:g.10661686T>C	0	0
chrY	10687288	0	C	A	36	152	1398	0.244	A	intergenic_variant	MODIFIER	0	0	0	0	0	0	0	0	0	0	0	0	0	0	0	0	0	0	SNV	0	0	0	0	0	0	0	0	0	0	0	0	0	0	0	0	chrY:g.10687288C>A	0	0
chrY	10757333	0	T	A	29	152	703	0.199	A	intergenic_variant	MODIFIER	0	0	0	0	0	0	0	0	0	0	0	0	0	0	0	0	0	0	SNV	0	0	0	0	0	0	0	0	0	0	0	0	0	0	0	0	chrY:g.10757333T>A	0	0
chrY	10781298	0	C	A	21	150	1072	0.136	A	intergenic_variant	MODIFIER	0	0	0	0	0	0	0	0	0	0	0	0	0	0	0	0	0	0	SNV	0	0	0	0	0	0	0	0	0	0	0	0	0	0	0	0	chrY:g.10781298C>A	0	0
chrY	10781299	0	C	T	21	150	1073	0.136	T	intergenic_variant	MODIFIER	0	0	0	0	0	0	0	0	0	0	0	0	0	0	0	0	0	0	SNV	0	0	0	0	0	0	0	0	0	0	0	0	0	0	0	0	chrY:g.10781299C>T	0	0
chrY	10827617	0	C	T	9	150	917	0.058	T	intergenic_variant	MODIFIER	0	0	0	0	0	0	0	0	0	0	0	0	0	0	0	0	0	0	SNV	0	0	0	0	0	0	0	0	0	0	0	0	0	0	0	0	chrY:g.10827617C>T	0	0
chrY	10827618	0	T	G	9	150	915	0.058	G	intergenic_variant	MODIFIER	0	0	0	0	0	0	0	0	0	0	0	0	0	0	0	0	0	0	SNV	0	0	0	0	0	0	0	0	0	0	0	0	0	0	0	0	chrY:g.10827618T>G	0	0
chrY	10977134	0	A	T	8	152	975	0.051	T	intergenic_variant	MODIFIER	0	0	0	0	0	0	0	0	0	0	0	0	0	0	0	0	0	0	SNV	0	0	0	0	0	0	0	0	0	0	0	0	0	0	0	0	chrY:g.10977134A>T	0	0
chrY	11318104	0	G	T	15	150	3141	0.097	T	upstream_gene_variant	MODIFIER	DUX4L18	ENSG00000259029	Transcript	ENST00000553347.1	unprocessed_pseudogene	0	0	0	0	0	0	0	0	0	0	3453	1	0	SNV	HGNC	HGNC:37716	YES	0	0	0	0	0	0	0	0	0	0	0	0	0	chrY:g.11318104G>T	0	0
chrY	56861326	0	C	A	13	152	2552	0.09	A	intergenic_variant	MODIFIER	0	0	0	0	0	0	0	0	0	0	0	0	0	0	0	0	0	0	SNV	0	0	0	0	0	0	0	0	0	0	0	0	0	0	0	0	chrY:g.56861326C>A	0	0
[truncated: 108 more columns]
