# Supplementary material for: Whole genome variation in 27 Mexican indigenous populations, demographic and biomedical insights
Source: PLoS One. 2021 Apr 8;16(4):e0249773. doi: 10.1371/journal.pone.0249773 (PMC8031408; doi:10.1371/journal.pone.0249773)
Supplement: S3 Data — (ZIP) [file pone.0249773.s005.zip › SNV/commonfreq/76g.snv.common_freq.GWAScatalog.tsv]

CHROM	POS	ID	REF	ALT	AC	AN	DP	AF_mx	Allele	Consequence	IMPACT	SYMBOL	Gene	Feature_type	Feature	BIOTYPE	EXON	INTRON	HGVSc	HGVSp	cDNA_position	CDS_position	Protein_position	Amino_acids	Codons	Existing_variation	DISTANCE	STRAND	FLAGS	VARIANT_CLASS	SYMBOL_SOURCE	HGNC_ID	CANONICAL	TSL	APPRIS	CCDS	ENSP	SWISSPROT	TREMBL	UNIPARC	SOURCE	GENE_PHENO	SIFT	PolyPhen	DOMAINS	HGVS_OFFSET	HGVSg	AF	AFR_AF
chr1	946653	rs2272756	G	A	39	152	2386	0.263	A	intron_variant	MODIFIER	NOC2L	ENSG00000188976	Transcript	ENST00000327044.7	protein_coding	0	14/18	ENST00000327044.7:c.1660-108C>T	0	0	0	0	0	0	rs2272756	0	-1	0	SNV	HGNC	HGNC:24517	YES	1	P1	CCDS3.1	ENSP00000317992	Q9Y3T9	0	UPI000041820C	0	0	0	0	0	0	chr1:g.946653G>A	0.1368	0.0174
chr1	1008088	rs3121567	T	C	151	152	2133	0.994	C	downstream_gene_variant	MODIFIER	AL645608.1	ENSG00000224969	Transcript	ENST00000458555.1	antisense	0	0	0	0	0	0	0	0	0	rs3121567	3909	-1	0	SNV	Clone_based_ensembl_gene	0	YES	2	0	0	0	0	0	0	0	0	0	0	0	0	chr1:g.1008088T>C	0.8938	0.6815
chr1	1014863	rs1891906	A	C	22	152	1747	0.154	C	downstream_gene_variant	MODIFIER	ISG15	ENSG00000187608	Transcript	ENST00000379389.4	protein_coding	0	0	0	0	0	0	0	0	0	rs1891906	323	1	0	SNV	HGNC	HGNC:4053	YES	1	P2	CCDS6.1	ENSP00000368699	P05161	0	UPI0000048D70	0	1	0	0	0	0	chr1:g.1014863A>C	0.3271	0.3699
chr1	1216593	rs75972122	G	C	11	152	1483	0.083	C	upstream_gene_variant	MODIFIER	TNFRSF4	ENSG00000186827	Transcript	ENST00000379236.4	protein_coding	0	0	0	0	0	0	0	0	0	rs75972122	2440	-1	0	SNV	HGNC	HGNC:11918	YES	1	P1	CCDS11.1	ENSP00000368538	P43489	0	UPI00001370E5	0	1	0	0	0	0	chr1:g.1216593G>C	0.1961	0.2292
chr1	1410616	rs1240716	G	T	58	152	1974	0.372	T	upstream_gene_variant	MODIFIER	MRPL20	ENSG00000242485	Transcript	ENST00000344843.12	protein_coding	0	0	0	0	0	0	0	0	0	rs1240716	3323	-1	0	SNV	HGNC	HGNC:14478	YES	1	P1	CCDS26.1	ENSP00000341082	Q9BYC9	0	UPI000006F0A8	0	0	0	0	0	0	chr1:g.1410616G>T	0.3063	0.7345
chr1	1748780	rs1014988	G	A	116	152	2314	0.769	A	upstream_gene_variant	MODIFIER	SLC35E2A	ENSG00000215790	Transcript	ENST00000643905.1	protein_coding	0	0	0	0	0	0	0	0	0	rs1014988	2781	-1	0	SNV	HGNC	HGNC:20863	YES	0	P3	CCDS33.1	ENSP00000495949	P0CK97	0	UPI000006FA83	0	0	0	0	0	0	chr1:g.1748780G>A	0.4225	0.27
chr1	1754601	rs4751	G	T	16	152	1941	0.103	T	missense_variant	MODERATE	NADK	ENSG00000008130	Transcript	ENST00000378625.5	protein_coding	10/14	0	ENST00000378625.5:c.1221C>A	ENSP00000367890.1:p.Asn407Lys	1426/3653	1221/1776	407/591	N/K	aaC/aaA	rs4751	0	-1	0	SNV	HGNC	HGNC:29831	YES	1	A2	CCDS55562.1	ENSP00000367890	O95544	0	UPI000013CBEB	0	0	tolerated	benign	HAMAP:MF_00361&hmmpanther:PTHR20275:SF14&hmmpanther:PTHR20275&Gene3D:3.40.50.10330&Gene3D:2.60.200.30&Pfam_domain:PF01513&Superfamily_domains:SSF111331	0	chr1:g.1754601G>T	0.2494	0.0499
chr1	1777362	rs12044597	A	G	120	152	1548	0.795	G	intron_variant	MODIFIER	NADK	ENSG00000008130	Transcript	ENST00000378625.5	protein_coding	0	1/13	ENST00000378625.5:c.-41+2543T>C	0	0	0	0	0	0	rs12044597	0	-1	0	SNV	HGNC	HGNC:29831	YES	1	A2	CCDS55562.1	ENSP00000367890	O95544	0	UPI000013CBEB	0	0	0	0	0	0	chr1:g.1777362A>G	0.3602	0.0492
chr1	1791592	rs9660180	G	A	120	152	2326	0.795	A	intron_variant	MODIFIER	GNB1	ENSG00000078369	Transcript	ENST00000378609.9	protein_coding	0	8/11	ENST00000378609.9:c.498-996C>T	0	0	0	0	0	0	rs9660180	0	-1	0	SNV	HGNC	HGNC:4396	YES	1	P1	CCDS34.1	ENSP00000367872	P62873	A0A024R056	UPI00000230B3	0	1	0	0	0	0	chr1:g.1791592G>A	0.358	0.0492
chr1	2084904	rs2678949	G	A	55	152	1046	0.365	A	intron_variant	MODIFIER	PRKCZ	ENSG00000067606	Transcript	ENST00000378567.8	protein_coding	0	4/17	ENST00000378567.8:c.334+25313G>A	0	0	0	0	0	0	rs2678949	0	1	0	SNV	HGNC	HGNC:9412	YES	1	P1	CCDS37.1	ENSP00000367830	Q05513	0	UPI0000169EB7	0	0	0	0	0	0	chr1:g.2084904G>A	0.5753	0.6679
chr1	2137733	rs425277	C	T	85	152	2094	0.545	T	intron_variant	MODIFIER	PRKCZ	ENSG00000067606	Transcript	ENST00000378567.8	protein_coding	0	5/17	ENST00000378567.8:c.420+2386C>T	0	0	0	0	0	0	rs425277	0	1	0	SNV	HGNC	HGNC:9412	YES	1	P1	CCDS37.1	ENSP00000367830	Q05513	0	UPI0000169EB7	0	0	0	0	0	0	chr1:g.2137733C>T	0.2252	0.0666
chr1	2212668	rs2503715	A	G	147	152	2294	0.968	G	intron_variant&non_coding_transcript_variant	MODIFIER	AL590822.1	ENSG00000234396	Transcript	ENST00000442483.2	lincRNA	0	1/1	ENST00000442483.2:n.122+24A>G	0	0	0	0	0	0	rs2503715	0	1	0	SNV	Clone_based_ensembl_gene	0	YES	3	0	0	0	0	0	0	0	0	0	0	0	0	chr1:g.2212668A>G	0.9267	0.9531
chr1	3020251	rs10909862	G	A	85	152	2411	0.545	A	upstream_gene_variant	MODIFIER	ACTRT2	ENSG00000169717	Transcript	ENST00000378404.3	protein_coding	0	0	0	0	0	0	0	0	0	rs10909862	1232	1	0	SNV	HGNC	HGNC:24026	YES	0	P1	CCDS45.1	ENSP00000367658	Q8TDY3	0	UPI0000070494	0	0	0	0	0	0	chr1:g.3020251G>A	0	0.3691
chr1	3063713	rs2072732	T	C	70	152	1969	0.474	C	non_coding_transcript_exon_variant	MODIFIER	LINC00982	ENSG00000177133	Transcript	ENST00000445317.1	antisense	4/7	0	ENST00000445317.1:n.1362A>G	0	1362/4247	0	0	0	0	rs2072732	0	-1	0	SNV	HGNC	HGNC:48664	YES	5	0	0	0	0	0	0	0	0	0	0	0	0	chr1:g.3063713T>C	0.3131	0.5257
chr1	3080038	rs1569419	T	C	141	152	2154	0.917	C	intron_variant	MODIFIER	PRDM16	ENSG00000142611	Transcript	ENST00000270722.10	protein_coding	0	1/16	ENST00000270722.10:c.37+10742T>C	0	0	0	0	0	0	rs1569419	0	1	0	SNV	HGNC	HGNC:14000	YES	1	P3	CCDS41236.2	ENSP00000270722	Q9HAZ2	0	UPI0000458A29	0	1	0	0	0	0	chr1:g.3080038T>C	0.763	0.6694
chr1	3159033	rs10218452	A	G	37	152	1678	0.237	G	intron_variant	MODIFIER	PRDM16	ENSG00000142611	Transcript	ENST00000270722.10	protein_coding	0	1/16	ENST00000270722.10:c.38-27092A>G	0	0	0	0	0	0	rs10218452	0	1	0	SNV	HGNC	HGNC:14000	YES	1	P3	CCDS41236.2	ENSP00000270722	Q9HAZ2	0	UPI0000458A29	0	1	0	0	0	0	chr1:g.3159033A>G	0.2264	0.1846
chr1	3167148	rs2651899	T	C	55	152	2109	0.353	C	intron_variant	MODIFIER	PRDM16	ENSG00000142611	Transcript	ENST00000270722.10	protein_coding	0	1/16	ENST00000270722.10:c.38-18977T>C	0	0	0	0	0	0	rs2651899	0	1	0	SNV	HGNC	HGNC:14000	YES	1	P3	CCDS41236.2	ENSP00000270722	Q9HAZ2	0	UPI0000458A29	0	1	0	0	0	0	chr1:g.3167148T>C	0	0.7345
chr1	3168622	rs56304645	C	T	54	152	1074	0.346	T	intron_variant	MODIFIER	PRDM16	ENSG00000142611	Transcript	ENST00000270722.10	protein_coding	0	1/16	ENST00000270722.10:c.38-17503C>T	0	0	0	0	0	0	rs56304645	0	1	0	SNV	HGNC	HGNC:14000	YES	1	P3	CCDS41236.2	ENSP00000270722	Q9HAZ2	0	UPI0000458A29	0	1	0	0	0	0	chr1:g.3168622C>T	0.2794	0.2269
chr1	3175023	rs61759167	C	T	38	152	1943	0.244	T	intron_variant	MODIFIER	PRDM16	ENSG00000142611	Transcript	ENST00000270722.10	protein_coding	0	1/16	ENST00000270722.10:c.38-11102C>T	0	0	0	0	0	0	rs61759167	0	1	0	SNV	HGNC	HGNC:14000	YES	1	P3	CCDS41236.2	ENSP00000270722	Q9HAZ2	0	UPI0000458A29	0	1	0	0	0	0	chr1:g.3175023C>T	0.2236	0.1929
chr1	3186748	rs12135062	G	T	22	152	1965	0.141	T	intron_variant	MODIFIER	PRDM16	ENSG00000142611	Transcript	ENST00000270722.10	protein_coding	0	2/16	ENST00000270722.10:c.387+274G>T	0	0	0	0	0	0	rs12135062	0	1	0	SNV	HGNC	HGNC:14000	YES	1	P3	CCDS41236.2	ENSP00000270722	Q9HAZ2	0	UPI0000458A29	0	1	0	0	0	0	chr1:g.3186748G>T	0.3139	0.5234
chr1	3363689	rs6658356	G	A	8	152	1891	0.051	A	intron_variant	MODIFIER	PRDM16	ENSG00000142611	Transcript	ENST00000270722.10	protein_coding	0	3/16	ENST00000270722.10:c.439-21463G>A	0	0	0	0	0	0	rs6658356	0	1	0	SNV	HGNC	HGNC:14000	YES	1	P3	CCDS41236.2	ENSP00000270722	Q9HAZ2	0	UPI0000458A29	0	1	0	0	0	0	chr1:g.3363689G>A	0.1194	0.295
chr1	3774964	rs1175550	A	G	8	152	2013	0.051	G	intron_variant	MODIFIER	SMIM1	ENSG00000235169	Transcript	ENST00000444870.7	protein_coding	0	2/3	ENST00000444870.7:c.-75-335A>G	0	0	0	0	0	0	rs1175550&CR133723	0	1	0	SNV	HGNC	HGNC:44204	YES	1	P1	CCDS57966.1	ENSP00000457386	B2RUZ4	M4WDD3	UPI00002039BC	0	1	0	0	0	0	chr1:g.3774964A>G	0.2522	0.6006
chr1	3780727	rs2996428	C	T	9	152	1617	0.058	T	3_prime_UTR_variant	MODIFIER	LRRC47	ENSG00000130764	Transcript	ENST00000378251.3	protein_coding	7/7	0	ENST00000378251.3:c.*361G>A	0	2135/4303	0	0	0	0	rs2996428	0	-1	0	SNV	HGNC	HGNC:29207	YES	1	P1	CCDS51.1	ENSP00000367498	Q8N1G4	A0A024R4G1	UPI000006DEDC	0	0	0	0	0	0	chr1:g.3780727C>T	0.1234	0.1278
chr1	3811497	rs12135894	C	T	9	152	2025	0.058	T	downstream_gene_variant	MODIFIER	CEP104	ENSG00000116198	Transcript	ENST00000378230.8	protein_coding	0	0	0	0	0	0	0	0	0	rs12135894	589	-1	0	SNV	HGNC	HGNC:24866	YES	5	P1	CCDS30571.1	ENSP00000367476	O60308	0	UPI0000139AA8	0	1	0	0	0	0	chr1:g.3811497C>T	0.124	0.1225
chr1	4063144	rs12044274	A	T	119	152	2574	0.776	T	intergenic_variant	MODIFIER	0	0	0	0	0	0	0	0	0	0	0	0	0	0	rs12044274	0	0	0	SNV	0	0	0	0	0	0	0	0	0	0	0	0	0	0	0	0	chr1:g.4063144A>T	0.5799	0.5711
chr1	4133491	rs12568266	G	A	35	152	1806	0.224	A	intergenic_variant	MODIFIER	0	0	0	0	0	0	0	0	0	0	0	0	0	0	rs12568266	0	0	0	SNV	0	0	0	0	0	0	0	0	0	0	0	0	0	0	0	0	chr1:g.4133491G>A	0.1975	0.27
chr1	4488393	rs705687	A	G	138	152	1898	0.91	G	upstream_gene_variant	MODIFIER	AL355602.1	ENSG00000284694	Transcript	ENST00000641472.1	lincRNA	0	0	0	0	0	0	0	0	0	rs705687	4018	-1	0	SNV	Clone_based_ensembl_gene	0	YES	0	0	0	0	0	0	0	0	0	0	0	0	0	chr1:g.4488393A>G	0.7809	0.8343
chr1	4509376	rs780569	T	A	150	152	1424	0.987	A	regulatory_region_variant	MODIFIER	0	0	RegulatoryFeature	ENSR00000345457	promoter_flanking_region	0	0	0	0	0	0	0	0	0	rs780569	0	0	0	SNV	0	0	0	0	0	0	0	0	0	0	0	0	0	0	0	0	chr1:g.4509376T>A	0	0.5446
chr1	4560936	rs12120353	C	A	20	152	2366	0.128	A	intergenic_variant	MODIFIER	0	0	0	0	0	0	0	0	0	0	0	0	0	0	rs12120353	0	0	0	SNV	0	0	0	0	0	0	0	0	0	0	0	0	0	0	0	0	chr1:g.4560936C>A	0.1653	0.1755
chr1	4793628	rs932350	T	C	91	152	2362	0.596	C	downstream_gene_variant	MODIFIER	AJAP1	ENSG00000196581	Transcript	ENST00000378191.4	protein_coding	0	0	0	0	0	0	0	0	0	rs932350	1094	1	0	SNV	HGNC	HGNC:30801	YES	1	P1	CCDS54.1	ENSP00000367433	Q9UKB5	0	UPI00000728B8	0	0	0	0	0	0	chr1:g.4793628T>C	0	0.7738
chr1	5294784	rs912988	C	T	37	152	2157	0.25	T	intergenic_variant	MODIFIER	0	0	0	0	0	0	0	0	0	0	0	0	0	0	rs912988	0	0	0	SNV	0	0	0	0	0	0	0	0	0	0	0	0	0	0	0	0	chr1:g.5294784C>T	0.2392	0.1823
chr1	5600949	rs7528859	T	A	23	152	2387	0.154	A	intron_variant&non_coding_transcript_variant	MODIFIER	AL365255.1	ENSG00000236948	Transcript	ENST00000637702.1	lincRNA	0	1/2	ENST00000637702.1:n.116-37594A>T	0	0	0	0	0	0	rs7528859	0	-1	0	SNV	Clone_based_ensembl_gene	0	YES	2	0	0	0	0	0	0	0	0	0	0	0	0	chr1:g.5600949T>A	0.4295	0.671
chr1	5647756	rs4845812	C	T	61	152	2509	0.397	T	intron_variant&non_coding_transcript_variant	MODIFIER	AL365255.1	ENSG00000236948	Transcript	ENST00000637702.1	lincRNA	0	1/2	ENST00000637702.1:n.115+20385G>A	0	0	0	0	0	0	rs4845812	0	-1	0	SNV	Clone_based_ensembl_gene	0	YES	2	0	0	0	0	0	0	0	0	0	0	0	0	chr1:g.5647756C>T	0.4603	0.6573
chr1	6219310	rs846111	G	C	15	152	1843	0.096	C	downstream_gene_variant	MODIFIER	ICMT	ENSG00000116237	Transcript	ENST00000343813.10	protein_coding	0	0	0	0	0	0	0	0	0	rs846111&CX149518	1883	-1	0	SNV	HGNC	HGNC:5350	YES	1	P1	CCDS61.1	ENSP00000343552	O60725	A0A024R4F6	UPI00000012C2	0	0	0	0	0	0	chr1:g.6219310G>C	0.1725	0.0227
chr1	6236178	rs9970334	T	G	22	150	1252	0.143	G	upstream_gene_variant	MODIFIER	ICMT	ENSG00000116237	Transcript	ENST00000343813.10	protein_coding	0	0	0	0	0	0	0	0	0	rs9970334	214	-1	0	SNV	HGNC	HGNC:5350	YES	1	P1	CCDS61.1	ENSP00000343552	O60725	A0A024R4F6	UPI00000012C2	0	0	0	0	0	0	chr1:g.6236178T>G	0.6064	0.9569
chr1	6571371	rs11587438	C	T	148	152	2611	0.974	T	intron_variant	MODIFIER	TAS1R1	ENSG00000173662	Transcript	ENST00000333172.11	protein_coding	0	2/5	ENST00000333172.11:c.498+156C>T	0	0	0	0	0	0	rs11587438	0	1	0	SNV	HGNC	HGNC:14448	YES	1	P1	CCDS81.1	ENSP00000331867	Q7RTX1	0	UPI000004737B	0	0	0	0	0	0	chr1:g.6571371C>T	0.7414	0.5068
chr1	6623180	rs14057	G	A	34	152	1950	0.218	A	3_prime_UTR_variant	MODIFIER	PHF13	ENSG00000116273	Transcript	ENST00000377648.5	protein_coding	4/4	0	ENST00000377648.5:c.*1543G>A	0	2782/3632	0	0	0	0	rs14057	0	1	0	SNV	HGNC	HGNC:22983	YES	1	P1	CCDS85.1	ENSP00000366876	Q86YI8	A0A158RFV6	UPI000013C9BF	0	0	0	0	0	0	chr1:g.6623180G>A	0.3702	0.3026
chr1	6900136	rs6691442	G	A	43	152	2454	0.288	A	intron_variant	MODIFIER	CAMTA1	ENSG00000171735	Transcript	ENST00000303635.12	protein_coding	0	3/22	ENST00000303635.12:c.234+74926G>A	0	0	0	0	0	0	rs6691442	0	1	0	SNV	HGNC	HGNC:18806	YES	1	P1	CCDS30576.1	ENSP00000306522	Q9Y6Y1	0	UPI00001C1D72	0	1	0	0	0	0	chr1:g.6900136G>A	0.4828	0.5363
chr1	6954480	rs12239076	C	G	32	152	2434	0.218	G	intron_variant	MODIFIER	CAMTA1	ENSG00000171735	Transcript	ENST00000303635.12	protein_coding	0	3/22	ENST00000303635.12:c.234+129270C>G	0	0	0	0	0	0	rs12239076	0	1	0	SNV	HGNC	HGNC:18806	YES	1	P1	CCDS30576.1	ENSP00000306522	Q9Y6Y1	0	UPI00001C1D72	0	1	0	0	0	0	chr1:g.6954480C>G	0.266	0.143
chr1	6971165	rs6685497	T	A	62	152	2464	0.404	A	intron_variant	MODIFIER	CAMTA1	ENSG00000171735	Transcript	ENST00000303635.12	protein_coding	0	3/22	ENST00000303635.12:c.235-120139T>A	0	0	0	0	0	0	rs6685497	0	1	0	SNV	HGNC	HGNC:18806	YES	1	P1	CCDS30576.1	ENSP00000306522	Q9Y6Y1	0	UPI00001C1D72	0	1	0	0	0	0	chr1:g.6971165T>A	0	0.6392
chr1	7053052	rs11120822	G	C	63	152	2286	0.423	C	intron_variant	MODIFIER	CAMTA1	ENSG00000171735	Transcript	ENST00000303635.12	protein_coding	0	3/22	ENST00000303635.12:c.235-38252G>C	0	0	0	0	0	0	rs11120822	0	1	0	SNV	HGNC	HGNC:18806	YES	1	P1	CCDS30576.1	ENSP00000306522	Q9Y6Y1	0	UPI00001C1D72	0	1	0	0	0	0	chr1:g.7053052G>C	0.346	0.2163
chr1	7255971	rs7512599	G	A	92	152	2291	0.603	A	intron_variant	MODIFIER	CAMTA1	ENSG00000171735	Transcript	ENST00000303635.12	protein_coding	0	5/22	ENST00000303635.12:c.438+6345G>A	0	0	0	0	0	0	rs7512599	0	1	0	SNV	HGNC	HGNC:18806	YES	1	P1	CCDS30576.1	ENSP00000306522	Q9Y6Y1	0	UPI00001C1D72	0	1	0	0	0	0	chr1:g.7255971G>A	0.6394	0.5741
chr1	7731401	rs12130857	G	A	37	152	980	0.256	A	intron_variant	MODIFIER	CAMTA1	ENSG00000171735	Transcript	ENST00000303635.12	protein_coding	0	11/22	ENST00000303635.12:c.2915-1047G>A	0	0	0	0	0	0	rs12130857	0	1	0	SNV	HGNC	HGNC:18806	YES	1	P1	CCDS30576.1	ENSP00000306522	Q9Y6Y1	0	UPI00001C1D72	0	1	0	0	0	0	chr1:g.7731401G>A	0.3391	0.4024
chr1	7734229	rs11121012	A	G	129	152	1753	0.853	G	intron_variant	MODIFIER	CAMTA1	ENSG00000171735	Transcript	ENST00000303635.12	protein_coding	0	12/22	ENST00000303635.12:c.3066+1630A>G	0	0	0	0	0	0	rs11121012	0	1	0	SNV	HGNC	HGNC:18806	YES	1	P1	CCDS30576.1	ENSP00000306522	Q9Y6Y1	0	UPI00001C1D72	0	1	0	0	0	0	chr1:g.7734229A>G	0.5954	0.5439
chr1	7776599	rs11121022	A	C	37	152	1678	0.256	C	intron_variant	MODIFIER	VAMP3	ENSG00000049245	Transcript	ENST00000054666.11	protein_coding	0	2/4	ENST00000054666.11:c.73-561A>C	0	0	0	0	0	0	rs11121022	0	1	0	SNV	HGNC	HGNC:12644	YES	1	P1	CCDS88.1	ENSP00000054666	Q15836	Q6FGG2	UPI00001380F2	0	0	0	0	0	0	chr1:g.7776599A>C	0.3045	0.1513
chr1	7824465	rs61773390	G	T	33	152	1248	0.231	T	intron_variant	MODIFIER	PER3	ENSG00000049246	Transcript	ENST00000613533.4	protein_coding	0	16/21	ENST00000613533.4:c.1958-2015G>T	0	0	0	0	0	0	rs61773390	0	1	0	SNV	HGNC	HGNC:8847	YES	5	A2	CCDS72695.1	ENSP00000482093	P56645	0	UPI00003664CA	0	1	0	0	0	0	chr1:g.7824465G>T	0.121	0.0711
chr1	7901146	rs227163	C	T	135	152	1619	0.891	T	intergenic_variant	MODIFIER	0	0	0	0	0	0	0	0	0	0	0	0	0	0	rs227163	0	0	0	SNV	0	0	0	0	0	0	0	0	0	0	0	0	0	0	0	0	chr1:g.7901146C>T	0	0.7723
chr1	8035440	rs225132	T	G	103	152	2415	0.667	G	intron_variant&non_coding_transcript_variant	MODIFIER	AL034417.2	ENSG00000238290	Transcript	ENST00000445300.1	lincRNA	0	2/2	ENST00000445300.1:n.815+6083T>G	0	0	0	0	0	0	rs225132	0	1	0	SNV	Clone_based_ensembl_gene	0	YES	2	0	0	0	0	0	0	0	0	0	0	0	0	chr1:g.8035440T>G	0.3528	0.4024
chr1	8077340	rs60074929	G	A	61	152	2481	0.397	A	intron_variant&non_coding_transcript_variant	MODIFIER	AL034417.2	ENSG00000238290	Transcript	ENST00000445300.1	lincRNA	0	2/2	ENST00000445300.1:n.816-44134G>A	0	0	0	0	0	0	rs60074929	0	1	0	SNV	Clone_based_ensembl_gene	0	YES	2	0	0	0	0	0	0	0	0	0	0	0	0	chr1:g.8077340G>A	0.0503	0.0015
chr1	8208035	rs11121129	G	A	92	152	1287	0.603	A	intron_variant&non_coding_transcript_variant	MODIFIER	LINC01714	ENSG00000227634	Transcript	ENST00000635451.1	lincRNA	0	1/3	ENST00000635451.1:n.449-632G>A	0	0	0	0	0	0	rs11121129	0	1	0	SNV	HGNC	HGNC:52501	YES	5	0	0	0	0	0	0	0	0	0	0	0	0	chr1:g.8208035G>A	0.2628	0.1407
chr1	8371547	rs3795310	C	T	27	152	1972	0.173	T	intron_variant	MODIFIER	RERE	ENSG00000142599	Transcript	ENST00000337907.7	protein_coding	0	13/23	ENST00000337907.7:c.1285-5573G>A	0	0	0	0	0	0	rs3795310	0	-1	0	SNV	HGNC	HGNC:9965	YES	1	P2	CCDS95.1	ENSP00000338629	Q9P2R6	A0A024R4E9	UPI00001419CC	0	1	0	0	0	0	chr1:g.8371547C>T	0.5192	0.8207
chr1	8387662	rs2120461	C	T	126	152	1493	0.821	T	intron_variant	MODIFIER	RERE	ENSG00000142599	Transcript	ENST00000337907.7	protein_coding	0	13/23	ENST00000337907.7:c.1285-21688G>A	0	0	0	0	0	0	rs2120461	0	-1	0	SNV	HGNC	HGNC:9965	YES	1	P2	CCDS95.1	ENSP00000338629	Q9P2R6	A0A024R4E9	UPI00001419CC	0	1	0	0	0	0	chr1:g.8387662C>T	0.7556	0.6467
chr1	8402019	rs55823627	C	T	9	152	1509	0.058	T	intron_variant	MODIFIER	RERE	ENSG00000142599	Transcript	ENST00000337907.7	protein_coding	0	13/23	ENST00000337907.7:c.1284+20708G>A	0	0	0	0	0	0	rs55823627	0	-1	0	SNV	HGNC	HGNC:9965	YES	1	P2	CCDS95.1	ENSP00000338629	Q9P2R6	A0A024R4E9	UPI00001419CC	0	1	0	0	0	0	chr1:g.8402019C>T	0.1484	0.053
chr1	8407293	rs301795	G	A	26	152	2172	0.179	A	intron_variant	MODIFIER	RERE	ENSG00000142599	Transcript	ENST00000337907.7	protein_coding	0	13/23	ENST00000337907.7:c.1284+15434C>T	0	0	0	0	0	0	rs301795	0	-1	0	SNV	HGNC	HGNC:9965	YES	1	P2	CCDS95.1	ENSP00000338629	Q9P2R6	A0A024R4E9	UPI00001419CC	0	1	0	0	0	0	chr1:g.8407293G>A	0.1967	0.1747
chr1	8409729	rs2661868	C	T	19	152	2203	0.122	T	intron_variant	MODIFIER	RERE	ENSG00000142599	Transcript	ENST00000337907.7	protein_coding	0	13/23	ENST00000337907.7:c.1284+12998G>A	0	0	0	0	0	0	rs2661868	0	-1	0	SNV	HGNC	HGNC:9965	YES	1	P2	CCDS95.1	ENSP00000338629	Q9P2R6	A0A024R4E9	UPI00001419CC	0	1	0	0	0	0	chr1:g.8409729C>T	0.1661	0.0567
chr1	8413753	rs12754538	C	T	98	152	2205	0.641	T	intron_variant	MODIFIER	RERE	ENSG00000142599	Transcript	ENST00000337907.7	protein_coding	0	13/23	ENST00000337907.7:c.1284+8974G>A	0	0	0	0	0	0	rs12754538	0	-1	0	SNV	HGNC	HGNC:9965	YES	1	P2	CCDS95.1	ENSP00000338629	Q9P2R6	A0A024R4E9	UPI00001419CC	0	1	0	0	0	0	chr1:g.8413753C>T	0.3009	0.0272
chr1	8416368	rs159960	A	G	125	152	1257	0.827	G	intron_variant	MODIFIER	RERE	ENSG00000142599	Transcript	ENST00000337907.7	protein_coding	0	13/23	ENST00000337907.7:c.1284+6359T>C	0	0	0	0	0	0	rs159960	0	-1	0	SNV	HGNC	HGNC:9965	YES	1	P2	CCDS95.1	ENSP00000338629	Q9P2R6	A0A024R4E9	UPI00001419CC	0	1	0	0	0	0	chr1:g.8416368A>G	0.4581	0.084
chr1	8422018	rs301806	C	T	123	152	2245	0.814	T	intron_variant	MODIFIER	RERE	ENSG00000142599	Transcript	ENST00000337907.7	protein_coding	0	13/23	ENST00000337907.7:c.1284+709G>A	0	0	0	0	0	0	rs301806	0	-1	0	SNV	HGNC	HGNC:9965	YES	1	P2	CCDS95.1	ENSP00000338629	Q9P2R6	A0A024R4E9	UPI00001419CC	0	1	0	0	0	0	chr1:g.8422018C>T	0.639	0.7103
chr1	8424763	rs301807	A	G	123	152	2704	0.814	G	intron_variant	MODIFIER	RERE	ENSG00000142599	Transcript	ENST00000337907.7	protein_coding	0	12/23	ENST00000337907.7:c.1204-1956T>C	0	0	0	0	0	0	rs301807	0	-1	0	SNV	HGNC	HGNC:9965	YES	1	P2	CCDS95.1	ENSP00000338629	Q9P2R6	A0A024R4E9	UPI00001419CC	0	1	0	0	0	0	chr1:g.8424763A>G	0	0.7103
chr1	8427263	rs301797	C	A	26	152	2074	0.179	A	intron_variant	MODIFIER	RERE	ENSG00000142599	Transcript	ENST00000337907.7	protein_coding	0	12/23	ENST00000337907.7:c.1204-4456G>T	0	0	0	0	0	0	rs301797	0	-1	0	SNV	HGNC	HGNC:9965	YES	1	P2	CCDS95.1	ENSP00000338629	Q9P2R6	A0A024R4E9	UPI00001419CC	0	1	0	0	0	0	chr1:g.8427263C>A	0.2226	0.2678
chr1	8435530	rs172531	A	G	26	152	1996	0.179	G	intron_variant	MODIFIER	RERE	ENSG00000142599	Transcript	ENST00000337907.7	protein_coding	0	12/23	ENST00000337907.7:c.1204-12723T>C	0	0	0	0	0	0	rs172531	0	-1	0	SNV	HGNC	HGNC:9965	YES	1	P2	CCDS95.1	ENSP00000338629	Q9P2R6	A0A024R4E9	UPI00001419CC	0	1	0	0	0	0	chr1:g.8435530A>G	0.237	0.3162
chr1	8435885	rs301801	T	C	26	152	2208	0.179	C	intron_variant	MODIFIER	RERE	ENSG00000142599	Transcript	ENST00000337907.7	protein_coding	0	12/23	ENST00000337907.7:c.1204-13078A>G	0	0	0	0	0	0	rs301801	0	-1	0	SNV	HGNC	HGNC:9965	YES	1	P2	CCDS95.1	ENSP00000338629	Q9P2R6	A0A024R4E9	UPI00001419CC	0	1	0	0	0	0	chr1:g.8435885T>C	0.2374	0.3177
chr1	8441726	rs301819	A	G	124	152	1373	0.821	G	intron_variant	MODIFIER	RERE	ENSG00000142599	Transcript	ENST00000337907.7	protein_coding	0	12/23	ENST00000337907.7:c.1204-18919T>C	0	0	0	0	0	0	rs301819	0	-1	0	SNV	HGNC	HGNC:9965	YES	1	P2	CCDS95.1	ENSP00000338629	Q9P2R6	A0A024R4E9	UPI00001419CC	0	1	0	0	0	0	chr1:g.8441726A>G	0	0.6838
chr1	8444361	rs159963	C	A	124	152	2229	0.821	A	intron_variant	MODIFIER	RERE	ENSG00000142599	Transcript	ENST00000337907.7	protein_coding	0	12/23	ENST00000337907.7:c.1204-21554G>T	0	0	0	0	0	0	rs159963	0	-1	0	SNV	HGNC	HGNC:9965	YES	1	P2	CCDS95.1	ENSP00000338629	Q9P2R6	A0A024R4E9	UPI00001419CC	0	1	0	0	0	0	chr1:g.8444361C>A	0.5369	0.3457
chr1	8444998	rs301816	G	A	119	150	858	0.799	A	intron_variant	MODIFIER	RERE	ENSG00000142599	Transcript	ENST00000337907.7	protein_coding	0	12/23	ENST00000337907.7:c.1203+20927C>T	0	0	0	0	0	0	rs301816	0	-1	0	SNV	HGNC	HGNC:9965	YES	1	P2	CCDS95.1	ENSP00000338629	Q9P2R6	A0A024R4E9	UPI00001419CC	0	1	0	0	0	0	chr1:g.8444998G>A	0.5641	0.4418
chr1	8466082	rs4908760	G	A	105	152	2219	0.686	A	intron_variant	MODIFIER	RERE	ENSG00000142599	Transcript	ENST00000337907.7	protein_coding	0	11/23	ENST00000337907.7:c.1105-59C>T	0	0	0	0	0	0	rs4908760	0	-1	0	SNV	HGNC	HGNC:9965	YES	1	P2	CCDS95.1	ENSP00000338629	Q9P2R6	A0A024R4E9	UPI00001419CC	0	1	0	0	0	0	chr1:g.8466082G>A	0.6907	0.8389
chr1	8477229	rs1884352	G	A	105	152	1706	0.686	A	intron_variant	MODIFIER	RERE	ENSG00000142599	Transcript	ENST00000337907.7	protein_coding	0	11/23	ENST00000337907.7:c.1105-11206C>T	0	0	0	0	0	0	rs1884352	0	-1	0	SNV	HGNC	HGNC:9965	YES	1	P2	CCDS95.1	ENSP00000338629	Q9P2R6	A0A024R4E9	UPI00001419CC	0	1	0	0	0	0	chr1:g.8477229G>A	0.5895	0.4879
chr1	8536683	rs17032657	T	G	11	152	1843	0.077	G	intron_variant	MODIFIER	RERE	ENSG00000142599	Transcript	ENST00000337907.7	protein_coding	0	8/23	ENST00000337907.7:c.830+4531A>C	0	0	0	0	0	0	rs17032657	0	-1	0	SNV	HGNC	HGNC:9965	YES	1	P2	CCDS95.1	ENSP00000338629	Q9P2R6	A0A024R4E9	UPI00001419CC	0	1	0	0	0	0	chr1:g.8536683T>G	0.0703	0.0008
chr1	8590126	rs7526171	T	C	105	152	1904	0.686	C	intron_variant	MODIFIER	RERE	ENSG00000142599	Transcript	ENST00000337907.7	protein_coding	0	5/23	ENST00000337907.7:c.522+24435A>G	0	0	0	0	0	0	rs7526171	0	-1	0	SNV	HGNC	HGNC:9965	YES	1	P2	CCDS95.1	ENSP00000338629	Q9P2R6	A0A024R4E9	UPI00001419CC	0	1	0	0	0	0	chr1:g.8590126T>C	0.6008	0.5333
chr1	8599223	rs2100888	T	A	105	152	2092	0.686	A	intron_variant	MODIFIER	RERE	ENSG00000142599	Transcript	ENST00000337907.7	protein_coding	0	5/23	ENST00000337907.7:c.522+15338A>T	0	0	0	0	0	0	rs2100888	0	-1	0	SNV	HGNC	HGNC:9965	YES	1	P2	CCDS95.1	ENSP00000338629	Q9P2R6	A0A024R4E9	UPI00001419CC	0	1	0	0	0	0	chr1:g.8599223T>A	0	0.6271
chr1	8670720	rs6695867	G	A	105	152	2402	0.686	A	intron_variant	MODIFIER	RERE	ENSG00000142599	Transcript	ENST00000337907.7	protein_coding	0	2/23	ENST00000337907.7:c.-144-14279C>T	0	0	0	0	0	0	rs6695867	0	-1	0	SNV	HGNC	HGNC:9965	YES	1	P2	CCDS95.1	ENSP00000338629	Q9P2R6	A0A024R4E9	UPI00001419CC	0	1	0	0	0	0	chr1:g.8670720G>A	0.6424	0.7042
chr1	8699495	rs12025126	T	C	93	152	1327	0.609	C	intron_variant	MODIFIER	RERE	ENSG00000142599	Transcript	ENST00000337907.7	protein_coding	0	2/23	ENST00000337907.7:c.-144-43054A>G	0	0	0	0	0	0	rs12025126	0	-1	0	SNV	HGNC	HGNC:9965	YES	1	P2	CCDS95.1	ENSP00000338629	Q9P2R6	A0A024R4E9	UPI00001419CC	0	1	0	0	0	0	chr1:g.8699495T>C	0.3458	0.1293
chr1	8857043	rs11121246	T	G	124	152	2522	0.821	G	downstream_gene_variant	MODIFIER	ENO1	ENSG00000074800	Transcript	ENST00000646539.1	protein_coding	0	0	0	0	0	0	0	0	0	rs11121246	3957	-1	0	SNV	HGNC	HGNC:3350	YES	0	P3	CCDS97.1	ENSP00000493526	P06733	A0A024R4F1	UPI000013C9AF	0	0	0	0	0	0	chr1:g.8857043T>G	0.4802	0.1316
chr1	8918455	rs6665631	A	G	30	152	1831	0.205	G	regulatory_region_variant	MODIFIER	0	0	RegulatoryFeature	ENSR00000250168	CTCF_binding_site	0	0	0	0	0	0	0	0	0	rs6665631	0	0	0	SNV	0	0	0	0	0	0	0	0	0	0	0	0	0	0	0	0	chr1:g.8918455A>G	0.3219	0.5567
chr1	8970905	rs3737665	C	T	72	152	2204	0.468	T	synonymous_variant	LOW	CA6	ENSG00000131686	Transcript	ENST00000377436.6	protein_coding	7/8	0	ENST00000377436.6:c.768C>T	ENSP00000366654.3:p.Asn256%3D	768/942	768/942	256/313	N	aaC/aaT	rs3737665	0	1	0	SNV	HGNC	HGNC:1380	YES	1	A2	CCDS57970.1	ENSP00000366654	P23280	0	UPI00004CA0CB	0	0	0	0	PROSITE_profiles:PS51144&Conserved_Domains:cd03125&hmmpanther:PTHR18952:SF110&hmmpanther:PTHR18952&Pfam_domain:PF00194&Gene3D:3.10.200.10&SMART_domains:SM01057&Superfamily_domains:SSF51069	0	chr1:g.8970905C>T	0.2885	0.1165
chr1	8974539	rs3765963	A	G	87	152	2572	0.571	G	downstream_gene_variant	MODIFIER	CA6	ENSG00000131686	Transcript	ENST00000377436.6	protein_coding	0	0	0	0	0	0	0	0	0	rs3765963	95	1	0	SNV	HGNC	HGNC:1380	YES	1	A2	CCDS57970.1	ENSP00000366654	P23280	0	UPI00004CA0CB	0	0	0	0	0	0	chr1:g.8974539A>G	0.5783	0.6445
chr1	8977214	rs6697763	C	T	85	152	2403	0.558	T	downstream_gene_variant	MODIFIER	CA6	ENSG00000131686	Transcript	ENST00000377436.6	protein_coding	0	0	0	0	0	0	0	0	0	rs6697763	2770	1	0	SNV	HGNC	HGNC:1380	YES	1	A2	CCDS57970.1	ENSP00000366654	P23280	0	UPI00004CA0CB	0	0	0	0	0	0	chr1:g.8977214C>T	0	0.9183
chr1	9094563	rs11121321	C	T	33	152	1803	0.212	T	intergenic_variant	MODIFIER	0	0	0	0	0	0	0	0	0	0	0	0	0	0	rs11121321	0	0	0	SNV	0	0	0	0	0	0	0	0	0	0	0	0	0	0	0	0	chr1:g.9094563C>T	0.0883	0.0537
chr1	9232223	rs9434723	G	A	88	152	2427	0.583	A	upstream_gene_variant	MODIFIER	H6PD	ENSG00000049239	Transcript	ENST00000377403.6	protein_coding	0	0	0	0	0	0	0	0	0	rs9434723	2552	1	0	SNV	HGNC	HGNC:4795	0	1	P3	CCDS101.1	ENSP00000366620	O95479	0	UPI000013C9AD	0	1	0	0	0	0	chr1:g.9232223G>A	0.1741	0.2277
chr1	9235385	rs9435144	T	C	115	152	1503	0.763	C	upstream_gene_variant	MODIFIER	H6PD	ENSG00000049239	Transcript	ENST00000602477.1	protein_coding	0	0	0	0	0	0	0	0	0	rs9435144	4459	1	0	SNV	HGNC	HGNC:4795	YES	1	A2	CCDS72697.1	ENSP00000473348	0	R4GMU1	UPI0000D61E40	0	1	0	0	0	0	chr1:g.9235385T>C	0.5134	0.7489
chr1	9257545	rs6662509	C	T	87	152	1916	0.577	T	intron_variant	MODIFIER	H6PD	ENSG00000049239	Transcript	ENST00000602477.1	protein_coding	0	3/4	ENST00000602477.1:c.779-4514C>T	0	0	0	0	0	0	rs6662509	0	1	0	SNV	HGNC	HGNC:4795	YES	1	A2	CCDS72697.1	ENSP00000473348	0	R4GMU1	UPI0000D61E40	0	1	0	0	0	0	chr1:g.9257545C>T	0.1663	0.2156
chr1	9281727	rs677665	C	T	150	152	2739	0.987	T	intergenic_variant	MODIFIER	0	0	0	0	0	0	0	0	0	0	0	0	0	0	rs677665	0	0	0	SNV	0	0	0	0	0	0	0	0	0	0	0	0	0	0	0	0	chr1:g.9281727C>T	0	0.7171
chr1	9295413	rs2072735	A	C	130	152	2222	0.859	C	intron_variant	MODIFIER	SPSB1	ENSG00000171621	Transcript	ENST00000328089.11	protein_coding	0	1/2	ENST00000328089.11:c.-150+2342A>C	0	0	0	0	0	0	rs2072735	0	1	0	SNV	HGNC	HGNC:30628	YES	1	P1	CCDS102.1	ENSP00000330221	Q96BD6	A0A024R4G8	UPI000006D00B	0	0	0	0	0	0	chr1:g.9295413A>C	0.7484	0.7912
chr1	9381779	rs1815614	G	A	107	152	1983	0.705	A	intergenic_variant	MODIFIER	0	0	0	0	0	0	0	0	0	0	0	0	0	0	rs1815614	0	0	0	SNV	0	0	0	0	0	0	0	0	0	0	0	0	0	0	0	0	chr1:g.9381779G>A	0.4495	0.1528
chr1	9381890	rs9662255	C	A	44	152	1864	0.288	A	intergenic_variant	MODIFIER	0	0	0	0	0	0	0	0	0	0	0	0	0	0	rs9662255	0	0	0	SNV	0	0	0	0	0	0	0	0	0	0	0	0	0	0	0	0	chr1:g.9381890C>A	0.4097	0.351
chr1	9651584	rs7516138	A	G	111	152	1392	0.737	G	upstream_gene_variant	MODIFIER	PIK3CD	ENSG00000171608	Transcript	ENST00000377346.8	protein_coding	0	0	0	0	0	0	0	0	0	rs7516138	161	1	0	SNV	HGNC	HGNC:8977	YES	1	P1	CCDS104.1	ENSP00000366563	O00329	A0A2K8FKV1	UPI000013E807	0	1	0	0	0	0	chr1:g.9651584A>G	0.6693	0.7511
chr1	9653328	rs4240895	C	T	112	152	2105	0.744	T	intron_variant	MODIFIER	PIK3CD	ENSG00000171608	Transcript	ENST00000377346.8	protein_coding	0	1/23	ENST00000377346.8:c.-138+1526C>T	0	0	0	0	0	0	rs4240895	0	1	0	SNV	HGNC	HGNC:8977	YES	1	P1	CCDS104.1	ENSP00000366563	O00329	A0A2K8FKV1	UPI000013E807	0	1	0	0	0	0	chr1:g.9653328C>T	0.6695	0.7625
chr1	10325413	rs17401966	A	G	64	152	1005	0.417	G	intron_variant	MODIFIER	KIF1B	ENSG00000054523	Transcript	ENST00000263934.10	protein_coding	0	24/46	ENST00000263934.10:c.2537+518A>G	0	0	0	0	0	0	rs17401966	0	1	0	SNV	HGNC	HGNC:16636	YES	1	0	CCDS111.1	ENSP00000263934	O60333	0	UPI000013EE7E	0	1	0	0	0	0	chr1:g.10325413A>G	0.2326	0.0575
chr1	10496040	rs636291	G	A	71	152	2714	0.468	A	intron_variant	MODIFIER	PEX14	ENSG00000142655	Transcript	ENST00000356607.9	protein_coding	0	2/8	ENST00000356607.9:c.84+719G>A	0	0	0	0	0	0	rs636291	0	1	0	SNV	HGNC	HGNC:8856	YES	1	P1	CCDS30582.1	ENSP00000349016	O75381	0	UPI000013170A	0	1	0	0	0	0	chr1:g.10496040G>A	0.5447	0.1944
chr1	10496390	rs648324	G	T	73	152	2204	0.481	T	intron_variant	MODIFIER	PEX14	ENSG00000142655	Transcript	ENST00000356607.9	protein_coding	0	2/8	ENST00000356607.9:c.84+1069G>T	0	0	0	0	0	0	rs648324	0	1	0	SNV	HGNC	HGNC:8856	YES	1	P1	CCDS30582.1	ENSP00000349016	O75381	0	UPI000013170A	0	1	0	0	0	0	chr1:g.10496390G>T	0	0.7632
chr1	10521601	rs2056417	G	A	77	152	1742	0.513	A	intron_variant	MODIFIER	PEX14	ENSG00000142655	Transcript	ENST00000356607.9	protein_coding	0	2/8	ENST00000356607.9:c.85-14612G>A	0	0	0	0	0	0	rs2056417	0	1	0	SNV	HGNC	HGNC:8856	YES	1	P1	CCDS30582.1	ENSP00000349016	O75381	0	UPI000013170A	0	1	0	0	0	0	chr1:g.10521601G>A	0.2258	0.0719
chr1	10535965	rs2506889	C	T	74	152	2008	0.494	T	intron_variant	MODIFIER	PEX14	ENSG00000142655	Transcript	ENST00000356607.9	protein_coding	0	2/8	ENST00000356607.9:c.85-248C>T	0	0	0	0	0	0	rs2506889	0	1	0	SNV	HGNC	HGNC:8856	YES	1	P1	CCDS30582.1	ENSP00000349016	O75381	0	UPI000013170A	0	1	0	0	0	0	chr1:g.10535965C>T	0.2252	0.056
chr1	10583772	rs12045923	C	T	30	152	1939	0.199	T	intron_variant	MODIFIER	PEX14	ENSG00000142655	Transcript	ENST00000356607.9	protein_coding	0	3/8	ENST00000356607.9:c.170-15466C>T	0	0	0	0	0	0	rs12045923	0	1	0	SNV	HGNC	HGNC:8856	YES	1	P1	CCDS30582.1	ENSP00000349016	O75381	0	UPI000013170A	0	1	0	0	0	0	chr1:g.10583772C>T	0	0.4175
chr1	10736490	rs17035646	G	A	113	152	2419	0.75	A	intron_variant	MODIFIER	CASZ1	ENSG00000130940	Transcript	ENST00000377022.8	protein_coding	0	2/20	ENST00000377022.8:c.-77+24211C>T	0	0	0	0	0	0	rs17035646	0	-1	0	SNV	HGNC	HGNC:26002	YES	1	P1	CCDS41246.1	ENSP00000366221	Q86V15	0	UPI0000EBB7D6	0	0	0	0	0	0	chr1:g.10736490G>A	0.3886	0.1641
chr1	10736809	rs880315	T	C	113	152	2372	0.75	C	intron_variant	MODIFIER	CASZ1	ENSG00000130940	Transcript	ENST00000377022.8	protein_coding	0	2/20	ENST00000377022.8:c.-77+23892A>G	0	0	0	0	0	0	rs880315	0	-1	0	SNV	HGNC	HGNC:26002	YES	1	P1	CCDS41246.1	ENSP00000366221	Q86V15	0	UPI0000EBB7D6	0	0	0	0	0	0	chr1:g.10736809T>C	0.392	0.1649
chr1	10738432	rs34071855	C	G	113	152	2028	0.75	G	intron_variant	MODIFIER	CASZ1	ENSG00000130940	Transcript	ENST00000377022.8	protein_coding	0	2/20	ENST00000377022.8:c.-77+22269G>C	0	0	0	0	0	0	rs34071855	0	-1	0	SNV	HGNC	HGNC:26002	YES	1	P1	CCDS41246.1	ENSP00000366221	Q86V15	0	UPI0000EBB7D6	0	0	0	0	0	0	chr1:g.10738432C>G	0.4301	0.2209
chr1	10765520	rs11121615	C	T	24	152	1623	0.167	T	intron_variant	MODIFIER	CASZ1	ENSG00000130940	Transcript	ENST00000377022.8	protein_coding	0	1/20	ENST00000377022.8:c.-233-4663G>A	0	0	0	0	0	0	rs11121615	0	-1	0	SNV	HGNC	HGNC:26002	YES	1	P1	CCDS41246.1	ENSP00000366221	Q86V15	0	UPI0000EBB7D6	0	0	0	0	0	0	chr1:g.10765520C>T	0.3117	0.1218
chr1	10973025	rs12565727	A	G	36	152	1056	0.231	G	intron_variant	MODIFIER	C1orf127	ENSG00000175262	Transcript	ENST00000377004.8	protein_coding	0	2/12	ENST00000377004.8:c.128-2936T>C	0	0	0	0	0	0	rs12565727	0	-1	0	SNV	HGNC	HGNC:26730	YES	5	P1	CCDS53267.1	ENSP00000366203	0	G8JLG8	UPI0001C0B385	0	0	0	0	0	0	chr1:g.10973025A>G	0.3265	0.5333
chr1	10973265	rs2095921	C	G	35	152	1742	0.224	G	intron_variant	MODIFIER	C1orf127	ENSG00000175262	Transcript	ENST00000377004.8	protein_coding	0	2/12	ENST00000377004.8:c.127+2891G>C	0	0	0	0	0	0	rs2095921	0	-1	0	SNV	HGNC	HGNC:26730	YES	5	P1	CCDS53267.1	ENSP00000366203	0	G8JLG8	UPI0001C0B385	0	0	0	0	0	0	chr1:g.10973265C>G	0.3035	0.5567
chr1	10977079	rs6696575	G	A	35	152	2208	0.224	A	intron_variant	MODIFIER	C1orf127	ENSG00000175262	Transcript	ENST00000377004.8	protein_coding	0	1/12	ENST00000377004.8:c.27-823C>T	0	0	0	0	0	0	rs6696575	0	-1	0	SNV	HGNC	HGNC:26730	YES	5	P1	CCDS53267.1	ENSP00000366203	0	G8JLG8	UPI0001C0B385	0	0	0	0	0	0	chr1:g.10977079G>A	0.3838	0.7504
chr1	10977377	rs112115136	G	A	35	152	1357	0.224	A	intron_variant	MODIFIER	C1orf127	ENSG00000175262	Transcript	ENST00000377004.8	protein_coding	0	1/12	ENST00000377004.8:c.27-1121C>T	0	0	0	0	0	0	rs112115136	0	-1	0	SNV	HGNC	HGNC:26730	YES	5	P1	CCDS53267.1	ENSP00000366203	0	G8JLG8	UPI0001C0B385	0	0	0	0	0	0	chr1:g.10977377G>A	0.381	0.7405
chr1	10980328	rs7542354	G	A	35	152	2188	0.224	A	intron_variant	MODIFIER	C1orf127	ENSG00000175262	Transcript	ENST00000377004.8	protein_coding	0	1/12	ENST00000377004.8:c.26+1684C>T	0	0	0	0	0	0	rs7542354	0	-1	0	SNV	HGNC	HGNC:26730	YES	5	P1	CCDS53267.1	ENSP00000366203	0	G8JLG8	UPI0001C0B385	0	0	0	0	0	0	chr1:g.10980328G>A	0.3836	0.7489
chr1	11111169	rs17036350	C	T	39	152	2177	0.25	T	intron_variant	MODIFIER	MTOR	ENSG00000198793	Transcript	ENST00000361445.8	protein_coding	0	54/57	ENST00000361445.8:c.7367-1440G>A	0	0	0	0	0	0	rs17036350	0	-1	0	SNV	HGNC	HGNC:3942	YES	1	P1	CCDS127.1	ENSP00000354558	P42345	0	UPI000012ABD3	0	1	0	0	0	0	chr1:g.11111169C>T	0.1603	0.2428
chr1	11220937	rs74225573	T	C	39	152	1338	0.25	C	intron_variant	MODIFIER	MTOR	ENSG00000198793	Transcript	ENST00000361445.8	protein_coding	0	19/57	ENST00000361445.8:c.3031-4703A>G	0	0	0	0	0	0	rs74225573	0	-1	0	SNV	HGNC	HGNC:3942	YES	1	P1	CCDS127.1	ENSP00000354558	P42345	0	UPI000012ABD3	0	1	0	0	0	0	chr1:g.11220937T>C	0.1524	0.2201
chr1	11471002	rs4846010	G	A	88	152	2553	0.59	A	intergenic_variant	MODIFIER	0	0	0	0	0	0	0	0	0	0	0	0	0	0	rs4846010	0	0	0	SNV	0	0	0	0	0	0	0	0	0	0	0	0	0	0	0	0	chr1:g.11471002G>A	0.152	0.0212
chr1	11704224	rs12045323	C	T	42	152	2419	0.269	T	intron_variant	MODIFIER	DRAXIN	ENSG00000162490	Transcript	ENST00000294485.6	protein_coding	0	1/6	ENST00000294485.6:c.-10-2025C>T	0	0	0	0	0	0	rs12045323	0	1	0	SNV	HGNC	HGNC:25054	YES	1	P1	CCDS135.1	ENSP00000294485	Q8NBI3	0	UPI000013E16C	0	0	0	0	0	0	chr1:g.11704224C>T	0.3263	0.3707
chr1	11764076	rs4845875	A	C	151	152	1988	0.994	C	intron_variant	MODIFIER	C1orf167	ENSG00000215910	Transcript	ENST00000433342.5	protein_coding	0	1/20	ENST00000433342.5:c.489-255A>C	0	0	0	0	0	0	rs4845875	0	1	0	SNV	HGNC	HGNC:25262	YES	5	P1	0	ENSP00000414909	Q5SNV9	0	UPI0000DD7886	0	0	0	0	0	0	chr1:g.11764076A>C	0	0.4493
chr1	11778394	rs55738118	C	T	10	152	1725	0.064	T	intron_variant	MODIFIER	C1orf167	ENSG00000215910	Transcript	ENST00000433342.5	protein_coding	0	10/20	ENST00000433342.5:c.2412-266C>T	0	0	0	0	0	0	rs55738118	0	1	0	SNV	HGNC	HGNC:25262	YES	5	P1	0	ENSP00000414909	Q5SNV9	0	UPI0000DD7886	0	0	0	0	0	0	chr1:g.11778394C>T	0.13	0.1369
chr1	11779866	rs12561919	C	T	10	152	2092	0.064	T	missense_variant	MODERATE	C1orf167	ENSG00000215910	Transcript	ENST00000433342.5	protein_coding	13/21	0	ENST00000433342.5:c.2788C>T	ENSP00000414909.2:p.Arg930Trp	2788/4545	2788/4407	930/1468	R/W	Cgg/Tgg	rs12561919	0	1	0	SNV	HGNC	HGNC:25262	YES	5	P1	0	ENSP00000414909	Q5SNV9	0	UPI0000DD7886	0	0	tolerated	benign	hmmpanther:PTHR38493	0	chr1:g.11779866C>T	0.134	0.115
chr1	11792053	rs13306556	C	T	8	152	2556	0.051	T	downstream_gene_variant	MODIFIER	C1orf167	ENSG00000215910	Transcript	ENST00000433342.5	protein_coding	0	0	0	0	0	0	0	0	0	rs13306556	2469	1	0	SNV	HGNC	HGNC:25262	YES	5	P1	0	ENSP00000414909	Q5SNV9	0	UPI0000DD7886	0	0	0	0	0	0	chr1:g.11792053C>T	0.1212	0.0998
chr1	11796321	rs1801133	G	A	103	152	2748	0.679	A	missense_variant	MODERATE	MTHFR	ENSG00000177000	Transcript	ENST00000376585.6	protein_coding	6/13	0	ENST00000376585.6:c.788C>T	ENSP00000365770.1:p.Ala263Val	1840/8094	788/2094	263/697	A/V	gCc/gTc	rs1801133&CM950819	0	-1	0	SNV	HGNC	HGNC:7436	YES	5	A2	CCDS81262.1	ENSP00000365770	P42898	0	UPI00004206A1	0	1	deleterious	probably_damaging	Gene3D:3.20.20.220&Pfam_domain:PF02219&hmmpanther:PTHR21091&hmmpanther:PTHR21091:SF31&Superfamily_domains:SSF51730&TIGRFAM_domain:TIGR00677&Conserved_Domains:cd00537	0	chr1:g.11796321G>A	0.2454	0.09
chr1	11800786	rs17037390	G	A	8	152	2236	0.051	A	intron_variant	MODIFIER	MTHFR	ENSG00000177000	Transcript	ENST00000376585.6	protein_coding	0	4/12	ENST00000376585.6:c.598+375C>T	0	0	0	0	0	0	rs17037390	0	-1	0	SNV	HGNC	HGNC:7436	YES	5	A2	CCDS81262.1	ENSP00000365770	P42898	0	UPI00004206A1	0	1	0	0	0	0	chr1:g.11800786G>A	0.1607	0.2163
chr1	11802721	rs17367504	A	G	8	152	2292	0.051	G	upstream_gene_variant	MODIFIER	CLCN6	ENSG00000011021	Transcript	ENST00000346436.11	protein_coding	0	0	0	0	0	0	0	0	0	rs17367504	3470	1	0	SNV	HGNC	HGNC:2024	YES	1	P1	CCDS138.1	ENSP00000234488	P51797	0	UPI000013F2D3	0	0	0	0	0	0	chr1:g.11802721A>G	0.1294	0.1104
chr1	11804529	rs3753584	T	C	8	152	1355	0.051	C	upstream_gene_variant	MODIFIER	CLCN6	ENSG00000011021	Transcript	ENST00000346436.11	protein_coding	0	0	0	0	0	0	0	0	0	rs3753584	1662	1	0	SNV	HGNC	HGNC:2024	YES	1	P1	CCDS138.1	ENSP00000234488	P51797	0	UPI000013F2D3	0	0	0	0	0	0	chr1:g.11804529T>C	0.1354	0.1286
chr1	11822085	rs6669371	T	G	8	152	693	0.051	G	intron_variant	MODIFIER	CLCN6	ENSG00000011021	Transcript	ENST00000346436.11	protein_coding	0	5/22	ENST00000346436.11:c.347-610T>G	0	0	0	0	0	0	rs6669371	0	1	0	SNV	HGNC	HGNC:2024	YES	1	P1	CCDS138.1	ENSP00000234488	P51797	0	UPI000013F2D3	0	0	0	0	0	0	chr1:g.11822085T>G	0.1335	0.1067
chr1	11838976	rs1023252	G	T	8	152	1598	0.051	T	intron_variant	MODIFIER	CLCN6	ENSG00000011021	Transcript	ENST00000346436.11	protein_coding	0	22/22	ENST00000346436.11:c.2529+316G>T	0	0	0	0	0	0	rs1023252	0	1	0	SNV	HGNC	HGNC:2024	YES	1	P1	CCDS138.1	ENSP00000234488	P51797	0	UPI000013F2D3	0	0	0	0	0	0	chr1:g.11838976G>T	0.2384	0.1664
chr1	11855410	rs198379	T	C	10	152	1201	0.064	C	downstream_gene_variant	MODIFIER	NPPB	ENSG00000120937	Transcript	ENST00000376468.4	protein_coding	0	0	0	0	0	0	0	0	0	rs198379	2054	-1	0	SNV	HGNC	HGNC:7940	YES	1	P1	CCDS140.1	ENSP00000365651	P16860	0	UPI00000350A5	0	0	0	0	0	0	chr1:g.11855410T>C	0.3562	0.4017
chr1	11859214	rs198389	A	G	10	152	1988	0.064	G	upstream_gene_variant	MODIFIER	NPPB	ENSG00000120937	Transcript	ENST00000376468.4	protein_coding	0	0	0	0	0	0	0	0	0	rs198389&CR072321	269	-1	0	SNV	HGNC	HGNC:7940	YES	1	P1	CCDS140.1	ENSP00000365651	P16860	0	UPI00000350A5	0	0	0	0	0	0	chr1:g.11859214A>G	0.3568	0.4032
chr1	11860132	rs3753581	C	A	9	152	1295	0.058	A	upstream_gene_variant	MODIFIER	NPPB	ENSG00000120937	Transcript	ENST00000376468.4	protein_coding	0	0	0	0	0	0	0	0	0	rs3753581	1187	-1	0	SNV	HGNC	HGNC:7940	YES	1	P1	CCDS140.1	ENSP00000365651	P16860	0	UPI00000350A5	0	0	0	0	0	0	chr1:g.11860132C>A	0.4036	0.6354
chr1	11861124	rs12406089	C	G	10	152	2135	0.064	G	upstream_gene_variant	MODIFIER	NPPB	ENSG00000120937	Transcript	ENST00000376468.4	protein_coding	0	0	0	0	0	0	0	0	0	rs12406089	2179	-1	0	SNV	HGNC	HGNC:7940	YES	1	P1	CCDS140.1	ENSP00000365651	P16860	0	UPI00000350A5	0	0	0	0	0	0	chr1:g.11861124C>G	0.3171	0.3873
chr1	11881879	rs11588551	C	T	32	152	2255	0.212	T	downstream_gene_variant	MODIFIER	AL021155.1	ENSG00000224904	Transcript	ENST00000438808.1	processed_pseudogene	0	0	0	0	0	0	0	0	0	rs11588551	1473	1	0	SNV	Clone_based_ensembl_gene	0	YES	0	0	0	0	0	0	0	0	0	0	0	0	0	chr1:g.11881879C>T	0.5667	0.6377
chr1	11968598	rs11121845	C	T	64	150	541	0.422	T	intron_variant	MODIFIER	PLOD1	ENSG00000083444	Transcript	ENST00000196061.5	protein_coding	0	16/18	ENST00000196061.5:c.1755+1507C>T	0	0	0	0	0	0	rs11121845	0	1	0	SNV	HGNC	HGNC:9081	YES	1	P1	CCDS142.1	ENSP00000196061	Q02809	A0A024R4H0	UPI000013C611	0	1	0	0	0	0	chr1:g.11968598C>T	0.5639	0.593
chr1	12554818	rs3924048	A	G	99	152	2303	0.654	G	regulatory_region_variant	MODIFIER	0	0	RegulatoryFeature	ENSR00000001578	promoter_flanking_region	0	0	0	0	0	0	0	0	0	rs3924048	0	0	0	SNV	0	0	0	0	0	0	0	0	0	0	0	0	0	0	0	0	chr1:g.12554818A>G	0	0.7148
chr1	12709237	rs3010872	T	C	15	152	2100	0.096	C	regulatory_region_variant	MODIFIER	0	0	RegulatoryFeature	ENSR00000347677	promoter_flanking_region	0	0	0	0	0	0	0	0	0	rs3010872	0	0	0	SNV	0	0	0	0	0	0	0	0	0	0	0	0	0	0	0	0	chr1:g.12709237T>C	0.2951	0.5696
chr1	13845127	rs12028630	A	G	23	152	1308	0.167	G	regulatory_region_variant	MODIFIER	0	0	RegulatoryFeature	ENSR00000347832	promoter_flanking_region	0	0	0	0	0	0	0	0	0	rs12028630	0	0	0	SNV	0	0	0	0	0	0	0	0	0	0	0	0	0	0	0	0	chr1:g.13845127A>G	0.1977	0.09
chr1	13866181	rs7542939	G	A	8	152	2308	0.051	A	intergenic_variant	MODIFIER	0	0	0	0	0	0	0	0	0	0	0	0	0	0	rs7542939	0	0	0	SNV	0	0	0	0	0	0	0	0	0	0	0	0	0	0	0	0	chr1:g.13866181G>A	0.098	0.0068
chr1	13913797	rs72639058	C	T	9	152	2231	0.058	T	intron_variant	MODIFIER	KAZN	ENSG00000189337	Transcript	ENST00000636203.1	protein_coding	0	1/16	ENST00000636203.1:c.91+20041C>T	0	0	0	0	0	0	rs72639058	0	1	0	SNV	HGNC	HGNC:29173	0	5	A2	0	ENSP00000490958	0	A0A1B0GWK2	UPI0007E52CA6	0	0	0	0	0	0	chr1:g.13913797C>T	0.1741	0.0408
chr1	14375858	rs6429657	G	A	152	152	1307	1	A	intron_variant&non_coding_transcript_variant	MODIFIER	KAZN-AS1	ENSG00000234593	Transcript	ENST00000447908.2	lincRNA	0	2/3	ENST00000447908.2:n.183+14828C>T	0	0	0	0	0	0	rs6429657	0	-1	0	SNV	HGNC	HGNC:53610	YES	3	0	0	0	0	0	0	0	0	0	0	0	0	chr1:g.14375858G>A	0.9708	0.9977
chr1	14877749	rs2807544	A	G	21	152	2112	0.147	G	intron_variant	MODIFIER	KAZN	ENSG00000189337	Transcript	ENST00000376030.7	protein_coding	0	1/14	ENST00000376030.7:c.227-82935A>G	0	0	0	0	0	0	rs2807544	0	1	0	SNV	HGNC	HGNC:29173	YES	5	P2	CCDS152.2	ENSP00000365198	Q674X7	0	UPI0000E1E68A	0	0	0	0	0	0	chr1:g.14877749A>G	0.3726	0.1278
chr1	15212038	rs10927723	C	G	15	152	1258	0.096	G	intron_variant	MODIFIER	TMEM51	ENSG00000171729	Transcript	ENST00000376008.3	protein_coding	0	2/3	ENST00000376008.3:c.-194+1476C>G	0	0	0	0	0	0	rs10927723	0	1	0	SNV	HGNC	HGNC:25488	YES	2	P1	CCDS154.1	ENSP00000365176	Q9NW97	A0A024QZ97	UPI0000073712	0	0	0	0	0	0	chr1:g.15212038C>G	0.2949	0.202
chr1	15482377	rs3766160	G	A	65	152	2068	0.429	A	missense_variant	MODERATE	CELA2B	ENSG00000215704	Transcript	ENST00000375910.7	protein_coding	4/8	0	ENST00000375910.7:c.340G>A	ENSP00000365075.3:p.Asp114Asn	365/923	340/810	114/269	D/N	Gac/Aac	rs3766160	0	1	0	SNV	HGNC	HGNC:29995	YES	1	P1	CCDS30605.1	ENSP00000365075	P08218	0	UPI00000724AA	0	0	tolerated	benign	Gene3D:2.40.10.10&Gene3D:2.40.10.10&Pfam_domain:PF00089&PROSITE_profiles:PS50240&hmmpanther:PTHR24257&hmmpanther:PTHR24257:SF23&SMART_domains:SM00020&Superfamily_domains:SSF50494&Conserved_Domains:cd00190	0	chr1:g.15482377G>A	0.3151	0.2769
chr1	15505786	rs1800615	C	T	49	152	2146	0.327	T	intron_variant	MODIFIER	CASP9	ENSG00000132906	Transcript	ENST00000333868.10	protein_coding	0	5/8	ENST00000333868.10:c.720+204G>A	0	0	0	0	0	0	rs1800615	0	-1	0	SNV	HGNC	HGNC:1511	YES	1	P2	CCDS158.1	ENSP00000330237	P55211	0	UPI000012D14F	0	1	0	0	0	0	chr1:g.15505786C>T	0.346	0.2867
chr1	15528628	rs7546668	G	C	49	152	1340	0.327	C	intron_variant	MODIFIER	DNAJC16	ENSG00000116138	Transcript	ENST00000375847.8	protein_coding	0	1/14	ENST00000375847.8:c.-18-460G>C	0	0	0	0	0	0	rs7546668	0	1	0	SNV	HGNC	HGNC:29157	YES	1	P1	CCDS30606.1	ENSP00000365007	Q9Y2G8	0	UPI000000DBDB	0	0	0	0	0	0	chr1:g.15528628G>C	0.3488	0.292
chr1	15753676	rs12725198	G	A	8	152	2290	0.051	A	upstream_gene_variant	MODIFIER	SLC25A34-AS1	ENSG00000224459	Transcript	ENST00000418525.1	antisense	0	0	0	0	0	0	0	0	0	rs12725198	3780	-1	0	SNV	HGNC	HGNC:53623	YES	3	0	0	0	0	0	0	0	0	0	0	0	0	chr1:g.15753676G>A	0.1771	0.211
chr1	16015154	rs1048238	C	T	45	152	2043	0.308	T	3_prime_UTR_variant	MODIFIER	HSPB7	ENSG00000173641	Transcript	ENST00000375718.4	protein_coding	4/4	0	ENST00000375718.4:c.*426G>A	0	1289/2415	0	0	0	0	rs1048238	0	-1	0	SNV	HGNC	HGNC:5249	YES	2	0	CCDS85934.1	ENSP00000364870	0	Q8N241	UPI000006FFC8	0	0	0	0	0	0	chr1:g.16015154C>T	0	0.7194
chr1	16170777	rs28629977	G	C	70	152	1616	0.455	C	intergenic_variant	MODIFIER	0	0	0	0	0	0	0	0	0	0	0	0	0	0	rs28629977	0	0	0	SNV	0	0	0	0	0	0	0	0	0	0	0	0	0	0	0	0	chr1:g.16170777G>C	0.4409	0.1611
chr1	16178825	rs1497406	A	G	67	152	2631	0.436	G	TF_binding_site_variant	MODIFIER	0	0	MotifFeature	ENSM00000525309	0	0	0	0	0	0	0	0	0	0	rs1497406	0	1	0	SNV	0	0	0	0	0	0	0	0	0	0	0	0	0	0	0	0	chr1:g.16178825A>G	0.4421	0.1293
chr1	16979534	rs9435731	C	A	76	152	2060	0.494	A	intron_variant	MODIFIER	MFAP2	ENSG00000117122	Transcript	ENST00000375535.3	protein_coding	0	1/8	ENST00000375535.3:c.-42+1053G>T	0	0	0	0	0	0	rs9435731	0	-1	0	SNV	HGNC	HGNC:7033	YES	1	P3	CCDS174.1	ENSP00000364685	P55001	A0A024RA94	UPI000012F02C	0	0	0	0	0	0	chr1:g.16979534C>A	0.3297	0.1339
chr1	16980180	rs2284746	C	G	76	152	1710	0.494	G	intron_variant	MODIFIER	MFAP2	ENSG00000117122	Transcript	ENST00000375535.3	protein_coding	0	1/8	ENST00000375535.3:c.-42+407G>C	0	0	0	0	0	0	rs2284746	0	-1	0	SNV	HGNC	HGNC:7033	YES	1	P3	CCDS174.1	ENSP00000364685	P55001	A0A024RA94	UPI000012F02C	0	0	0	0	0	0	chr1:g.16980180C>G	0.3339	0.1377
chr1	16981663	rs9435732	C	T	68	152	2222	0.449	T	upstream_gene_variant	MODIFIER	MFAP2	ENSG00000117122	Transcript	ENST00000375535.3	protein_coding	0	0	0	0	0	0	0	0	0	rs9435732	828	-1	0	SNV	HGNC	HGNC:7033	YES	1	P3	CCDS174.1	ENSP00000364685	P55001	A0A024RA94	UPI000012F02C	0	0	0	0	0	0	chr1:g.16981663C>T	0.3325	0.1921
chr1	16988930	rs4920605	G	A	74	152	1276	0.481	A	intron_variant	MODIFIER	ATP13A2	ENSG00000159363	Transcript	ENST00000326735.13	protein_coding	0	23/28	ENST00000326735.13:c.2610-456C>T	0	0	0	0	0	0	rs4920605	0	-1	0	SNV	HGNC	HGNC:30213	YES	1	P3	CCDS175.1	ENSP00000327214	Q9NQ11	0	UPI0000049724	0	1	0	0	0	0	chr1:g.16988930G>A	0.3794	0.2428
chr1	17087404	rs761426	T	A	56	152	1518	0.372	A	intron_variant	MODIFIER	PADI2	ENSG00000117115	Transcript	ENST00000375486.9	protein_coding	0	6/15	ENST00000375486.9:c.656-705A>T	0	0	0	0	0	0	rs761426	0	-1	0	SNV	HGNC	HGNC:18341	YES	1	P1	CCDS177.1	ENSP00000364635	Q9Y2J8	A0A024RA98	UPI00001314AF	0	0	0	0	0	0	chr1:g.17087404T>A	0.4133	0.4017
chr1	17287314	rs12568771	A	G	55	152	2989	0.372	G	downstream_gene_variant	MODIFIER	PADI3	ENSG00000142619	Transcript	ENST00000375460.3	protein_coding	0	0	0	0	0	0	0	0	0	rs12568771	3081	1	0	SNV	HGNC	HGNC:18337	YES	1	P1	CCDS179.1	ENSP00000364609	Q9ULW8	0	UPI000013D8A0	0	1	0	0	0	0	chr1:g.17287314A>G	0.4261	0.1619
chr1	17346235	rs2301888	G	A	59	152	2035	0.397	A	intron_variant	MODIFIER	PADI4	ENSG00000159339	Transcript	ENST00000375448.4	protein_coding	0	9/15	ENST00000375448.4:c.1047+96G>A	0	0	0	0	0	0	rs2301888	0	1	0	SNV	HGNC	HGNC:18368	YES	1	P1	CCDS180.1	ENSP00000364597	Q9UM07	0	UPI000013DFF1	0	1	0	0	0	0	chr1:g.17346235G>A	0.363	0.1354
chr1	17380437	rs1924553	A	G	72	152	1187	0.462	G	intron_variant	MODIFIER	PADI6	ENSG00000276747	Transcript	ENST00000619609.1	protein_coding	0	4/15	ENST00000619609.1:c.435+450A>G	0	0	0	0	0	0	rs1924553	0	1	0	SNV	HGNC	HGNC:20449	YES	1	P1	CCDS72715.1	ENSP00000483125	Q6TGC4	0	UPI0000253BE7	0	1	0	0	0	0	chr1:g.17380437A>G	0.3311	0.3926
chr1	17393666	rs6695640	T	G	98	152	2209	0.641	G	intron_variant	MODIFIER	PADI6	ENSG00000276747	Transcript	ENST00000619609.1	protein_coding	0	9/15	ENST00000619609.1:c.1075-309T>G	0	0	0	0	0	0	rs6695640	0	1	0	SNV	HGNC	HGNC:20449	YES	1	P1	CCDS72715.1	ENSP00000483125	Q6TGC4	0	UPI0000253BE7	0	1	0	0	0	0	chr1:g.17393666T>G	0	0.4841
chr1	17395867	rs7538876	G	A	44	152	2564	0.295	A	intron_variant	MODIFIER	PADI6	ENSG00000276747	Transcript	ENST00000619609.1	protein_coding	0	13/15	ENST00000619609.1:c.1618+204G>A	0	0	0	0	0	0	rs7538876	0	1	0	SNV	HGNC	HGNC:20449	YES	1	P1	CCDS72715.1	ENSP00000483125	Q6TGC4	0	UPI0000253BE7	0	1	0	0	0	0	chr1:g.17395867G>A	0.3225	0.3434
chr1	17508246	rs2254135	C	T	127	152	2404	0.827	T	regulatory_region_variant	MODIFIER	0	0	RegulatoryFeature	ENSR00000250505	CTCF_binding_site	0	0	0	0	0	0	0	0	0	rs2254135	0	0	0	SNV	0	0	0	0	0	0	0	0	0	0	0	0	0	0	0	0	chr1:g.17508246C>T	0.5978	0.4546
chr1	17875687	rs7538231	G	A	48	152	2156	0.308	A	regulatory_region_variant	MODIFIER	0	0	RegulatoryFeature	ENSR00000349053	promoter_flanking_region	0	0	0	0	0	0	0	0	0	rs7538231	0	0	0	SNV	0	0	0	0	0	0	0	0	0	0	0	0	0	0	0	0	chr1:g.17875687G>A	0.2206	0.1399
chr1	18110163	rs3820277	G	T	95	152	2061	0.628	T	intron_variant	MODIFIER	IGSF21	ENSG00000117154	Transcript	ENST00000251296.4	protein_coding	0	1/9	ENST00000251296.4:c.70+1965G>T	0	0	0	0	0	0	rs3820277	0	1	0	SNV	HGNC	HGNC:28246	YES	1	P1	CCDS184.1	ENSP00000251296	Q96ID5	0	UPI000006FCF2	0	0	0	0	0	0	chr1:g.18110163G>T	0	0.5877
chr1	18351676	rs16861827	C	T	46	152	2434	0.308	T	intron_variant	MODIFIER	IGSF21	ENSG00000117154	Transcript	ENST00000251296.4	protein_coding	0	4/9	ENST00000251296.4:c.425-10439C>T	0	0	0	0	0	0	rs16861827	0	1	0	SNV	HGNC	HGNC:28246	YES	1	P1	CCDS184.1	ENSP00000251296	Q96ID5	0	UPI000006FCF2	0	0	0	0	0	0	chr1:g.18351676C>T	0.1354	0.1097
chr1	18481798	rs2992753	C	A	142	152	1990	0.929	A	missense_variant	MODERATE	KLHDC7A	ENSG00000179023	Transcript	ENST00000400664.2	protein_coding	1/1	0	ENST00000400664.2:c.817C>A	ENSP00000383505.1:p.His273Asn	817/5145	817/2334	273/777	H/N	Cat/Aat	rs2992753	0	1	0	SNV	HGNC	HGNC:26791	YES	0	P1	CCDS185.2	ENSP00000383505	Q5VTJ3	0	UPI0000E0501F	0	0	tolerated	benign	hmmpanther:PTHR24412&hmmpanther:PTHR24412:SF242	0	chr1:g.18481798C>A	0.6729	0.6604
chr1	18653380	rs742071	G	T	16	152	1543	0.109	T	intron_variant	MODIFIER	PAX7	ENSG00000009709	Transcript	ENST00000375375.7	protein_coding	0	4/7	ENST00000375375.7:c.586+17009G>T	0	0	0	0	0	0	rs742071	0	1	0	SNV	HGNC	HGNC:8621	YES	1	0	CCDS186.1	ENSP00000364524	P23759	0	UPI000004A132	0	1	0	0	0	0	chr1:g.18653380G>T	0.2895	0.3911
chr1	18663757	rs2236835	G	A	24	152	2166	0.16	A	intron_variant	MODIFIER	PAX7	ENSG00000009709	Transcript	ENST00000375375.7	protein_coding	0	4/7	ENST00000375375.7:c.586+27386G>A	0	0	0	0	0	0	rs2236835	0	1	0	SNV	HGNC	HGNC:8621	YES	1	0	CCDS186.1	ENSP00000364524	P23759	0	UPI000004A132	0	1	0	0	0	0	chr1:g.18663757G>A	0.0565	0.0008
chr1	19509727	rs75491569	C	T	25	152	1798	0.167	T	upstream_gene_variant	MODIFIER	RNU4-28P	ENSG00000201609	Transcript	ENST00000364739.1	snRNA	0	0	0	0	0	0	0	0	0	rs75491569	866	1	0	SNV	HGNC	HGNC:46964	YES	0	0	0	0	0	0	0	0	0	0	0	0	0	chr1:g.19509727C>T	0.1695	0.2345
chr1	19514680	rs10799824	G	A	25	152	2188	0.167	A	downstream_gene_variant	MODIFIER	RNU4-28P	ENSG00000201609	Transcript	ENST00000364739.1	snRNA	0	0	0	0	0	0	0	0	0	rs10799824	3947	1	0	SNV	HGNC	HGNC:46964	YES	0	0	0	0	0	0	0	0	0	0	0	0	0	chr1:g.19514680G>A	0.1695	0.2557
chr1	19516860	rs10917468	T	C	65	152	2582	0.423	C	intron_variant	MODIFIER	MICOS10	ENSG00000173436	Transcript	ENST00000648702.1	protein_coding	0	1/3	ENST00000648702.1:c.-54+32205T>C	0	0	0	0	0	0	rs10917468	0	1	0	SNV	HGNC	HGNC:32068	0	0	0	0	ENSP00000497006	0	A0A3B3IRY5	UPI00073273AF	0	0	0	0	0	0	chr1:g.19516860T>C	0.3596	0.4955
chr1	19620762	rs10489858	T	C	16	152	1794	0.103	C	intron_variant	MODIFIER	MICOS10	ENSG00000173436	Transcript	ENST00000322753.7	protein_coding	0	1/3	ENST00000322753.7:c.65-1338T>C	0	0	0	0	0	0	rs10489858	0	1	0	SNV	HGNC	HGNC:32068	YES	1	P1	CCDS30620.1	ENSP00000325562	Q5TGZ0	0	UPI000015D608	0	0	0	0	0	0	chr1:g.19620762T>C	0.152	0.1846
chr1	19662712	rs2050122	T	C	107	152	868	0.712	C	upstream_gene_variant	MODIFIER	HTR6	ENSG00000158748	Transcript	ENST00000289753.2	protein_coding	0	0	0	0	0	0	0	0	0	rs2050122	2163	1	0	SNV	HGNC	HGNC:5301	YES	1	P1	CCDS197.1	ENSP00000289753	P50406	0	UPI00000503E0	0	0	0	0	0	0	chr1:g.19662712T>C	0	0.7731
chr1	19845367	rs6426833	G	A	58	152	2348	0.378	A	TF_binding_site_variant	MODIFIER	0	0	MotifFeature	ENSM00206655978	0	0	0	0	0	0	0	0	0	0	rs6426833	0	-1	0	SNV	0	0	0	0	0	0	0	0	0	0	0	0	0	0	0	0	chr1:g.19845367G>A	0.5859	0.4584
chr1	19875286	rs10916661	G	A	55	152	987	0.365	A	regulatory_region_variant	MODIFIER	0	0	RegulatoryFeature	ENSR00000349601	promoter_flanking_region	0	0	0	0	0	0	0	0	0	rs10916661	0	0	0	SNV	0	0	0	0	0	0	0	0	0	0	0	0	0	0	0	0	chr1:g.19875286G>A	0.2504	0.2375
chr1	20053082	rs630041	A	G	142	152	1659	0.936	G	intron_variant&non_coding_transcript_variant	MODIFIER	PLA2G5	ENSG00000127472	Transcript	ENST00000486277.5	processed_transcript	0	2/9	ENST00000486277.5:n.572-1710A>G	0	0	0	0	0	0	rs630041	0	1	0	SNV	HGNC	HGNC:9038	0	2	0	0	0	0	0	0	0	1	0	0	0	0	chr1:g.20053082A>G	0.8538	0.8071
chr1	20128727	rs12722987	C	A	39	152	1971	0.263	A	intergenic_variant	MODIFIER	0	0	0	0	0	0	0	0	0	0	0	0	0	0	rs12722987	0	0	0	SNV	0	0	0	0	0	0	0	0	0	0	0	0	0	0	0	0	chr1:g.20128727C>A	0.155	0.1884
chr1	20480580	rs75810319	G	T	9	152	2170	0.058	T	downstream_gene_variant	MODIFIER	CAMK2N1	ENSG00000162545	Transcript	ENST00000375078.4	protein_coding	0	0	0	0	0	0	0	0	0	rs75810319	1811	-1	0	SNV	HGNC	HGNC:24190	YES	1	P1	CCDS207.1	ENSP00000364219	Q7Z7J9	0	UPI000013E179	0	0	0	0	0	0	chr1:g.20480580G>T	0.0709	0.0734
chr1	20492166	rs10916805	G	C	12	152	2246	0.077	C	regulatory_region_variant	MODIFIER	0	0	RegulatoryFeature	ENSR00000349784	CTCF_binding_site	0	0	0	0	0	0	0	0	0	rs10916805	0	0	0	SNV	0	0	0	0	0	0	0	0	0	0	0	0	0	0	0	0	chr1:g.20492166G>C	0.095	0.0552
chr1	20544688	rs12073420	G	T	10	152	824	0.064	T	intergenic_variant	MODIFIER	0	0	0	0	0	0	0	0	0	0	0	0	0	0	rs12073420	0	0	0	SNV	0	0	0	0	0	0	0	0	0	0	0	0	0	0	0	0	chr1:g.20544688G>T	0.0907	0.0582
chr1	20545257	rs111235962	C	T	9	152	1748	0.058	T	intergenic_variant	MODIFIER	0	0	0	0	0	0	0	0	0	0	0	0	0	0	rs111235962	0	0	0	SNV	0	0	0	0	0	0	0	0	0	0	0	0	0	0	0	0	chr1:g.20545257C>T	0.0475	0.0038
chr1	20549183	rs74701752	G	T	10	152	2026	0.064	T	upstream_gene_variant	MODIFIER	FAM43B	ENSG00000183114	Transcript	ENST00000332947.6	protein_coding	0	0	0	0	0	0	0	0	0	rs74701752	3390	1	0	SNV	HGNC	HGNC:31791	YES	0	P1	CCDS209.1	ENSP00000331397	Q6ZT52	0	UPI00001C0D42	0	0	0	0	0	0	chr1:g.20549183G>T	0.0473	0.003
chr1	20557115	rs79582714	C	T	10	152	2177	0.064	T	downstream_gene_variant	MODIFIER	FAM43B	ENSG00000183114	Transcript	ENST00000332947.6	protein_coding	0	0	0	0	0	0	0	0	0	rs79582714	2095	1	0	SNV	HGNC	HGNC:31791	YES	0	P1	CCDS209.1	ENSP00000331397	Q6ZT52	0	UPI00001C0D42	0	0	0	0	0	0	chr1:g.20557115C>T	0.0541	0.0113
chr1	20589745	rs66731853	G	A	53	152	2444	0.34	A	intron_variant	MODIFIER	CDA	ENSG00000158825	Transcript	ENST00000375071.4	protein_coding	0	1/3	ENST00000375071.4:c.154+462G>A	0	0	0	0	0	0	rs66731853	0	1	0	SNV	HGNC	HGNC:1712	YES	1	P1	CCDS210.1	ENSP00000364212	P32320	0	UPI0000127406	0	0	0	0	0	0	chr1:g.20589745G>A	0.1831	0.0658
chr1	20748234	rs12404954	A	G	30	152	1160	0.199	G	intron_variant	MODIFIER	HP1BP3	ENSG00000127483	Transcript	ENST00000312239.10	protein_coding	0	10/12	ENST00000312239.10:c.1142-579T>C	0	0	0	0	0	0	rs12404954	0	-1	0	SNV	HGNC	HGNC:24973	YES	2	P1	CCDS30621.1	ENSP00000312625	Q5SSJ5	0	UPI0000036038	0	0	0	0	0	0	chr1:g.20748234A>G	0.2506	0.2602
chr1	20830174	rs4654874	A	G	91	152	2016	0.596	G	intron_variant	MODIFIER	EIF4G3	ENSG00000075151	Transcript	ENST00000400422.6	protein_coding	0	28/34	ENST00000400422.6:c.4002-902T>C	0	0	0	0	0	0	rs4654874	0	-1	0	SNV	HGNC	HGNC:3298	YES	1	A2	CCDS72723.1	ENSP00000383274	0	A0A0A0MSA7	UPI0000D4C1EC	0	0	0	0	0	0	chr1:g.20830174A>G	0.5687	0.3442
chr1	20873271	rs10737452	C	T	121	150	1298	0.805	T	intron_variant	MODIFIER	EIF4G3	ENSG00000075151	Transcript	ENST00000400422.6	protein_coding	0	18/34	ENST00000400422.6:c.2562+6052G>A	0	0	0	0	0	0	rs10737452	0	-1	0	SNV	HGNC	HGNC:3298	YES	1	A2	CCDS72723.1	ENSP00000383274	0	A0A0A0MSA7	UPI0000D4C1EC	0	0	0	0	0	0	chr1:g.20873271C>T	0.6941	0.5424
chr1	20874832	rs10916892	T	C	28	152	1239	0.186	C	intron_variant	MODIFIER	EIF4G3	ENSG00000075151	Transcript	ENST00000400422.6	protein_coding	0	18/34	ENST00000400422.6:c.2562+4491A>G	0	0	0	0	0	0	rs10916892	0	-1	0	SNV	HGNC	HGNC:3298	YES	1	A2	CCDS72723.1	ENSP00000383274	0	A0A0A0MSA7	UPI0000D4C1EC	0	0	0	0	0	0	chr1:g.20874832T>C	0.2296	0.1846
chr1	20900845	rs3767247	T	C	29	152	1223	0.192	C	intron_variant	MODIFIER	EIF4G3	ENSG00000075151	Transcript	ENST00000400422.6	protein_coding	0	12/34	ENST00000400422.6:c.1582-902A>G	0	0	0	0	0	0	rs3767247	0	-1	0	SNV	HGNC	HGNC:3298	YES	1	A2	CCDS72723.1	ENSP00000383274	0	A0A0A0MSA7	UPI0000D4C1EC	0	0	0	0	0	0	chr1:g.20900845T>C	0.2274	0.1778
chr1	21034683	rs6426658	G	A	29	152	1661	0.192	A	intron_variant	MODIFIER	EIF4G3	ENSG00000075151	Transcript	ENST00000400422.6	protein_coding	0	4/34	ENST00000400422.6:c.-67+16183C>T	0	0	0	0	0	0	rs6426658	0	-1	0	SNV	HGNC	HGNC:3298	YES	1	A2	CCDS72723.1	ENSP00000383274	0	A0A0A0MSA7	UPI0000D4C1EC	0	0	0	0	0	0	chr1:g.21034683G>A	0.257	0.2179
chr1	21083738	rs4654899	C	A	56	152	1399	0.365	A	intron_variant	MODIFIER	EIF4G3	ENSG00000075151	Transcript	ENST00000400422.6	protein_coding	0	3/34	ENST00000400422.6:c.-196+5400G>T	0	0	0	0	0	0	rs4654899	0	-1	0	SNV	HGNC	HGNC:3298	YES	1	A2	CCDS72723.1	ENSP00000383274	0	A0A0A0MSA7	UPI0000D4C1EC	0	0	0	0	0	0	chr1:g.21083738C>A	0.3576	0.3767
chr1	21207744	rs12131134	G	T	28	152	1639	0.186	T	intergenic_variant	MODIFIER	0	0	0	0	0	0	0	0	0	0	0	0	0	0	rs12131134	0	0	0	SNV	0	0	0	0	0	0	0	0	0	0	0	0	0	0	0	0	chr1:g.21207744G>T	0.2684	0.23
chr1	21439960	rs1976403	A	C	29	152	1723	0.199	C	upstream_gene_variant	MODIFIER	NBPF3	ENSG00000142794	Transcript	ENST00000318249.9	protein_coding	0	0	0	0	0	0	0	0	0	rs1976403	353	1	0	SNV	HGNC	HGNC:25076	YES	1	P3	CCDS216.1	ENSP00000316782	Q9H094	0	UPI0000037D6C	0	0	0	0	0	0	chr1:g.21439960A>C	0.3087	0.1634
chr1	21445504	rs12118362	G	A	43	152	1399	0.282	A	intron_variant	MODIFIER	NBPF3	ENSG00000142794	Transcript	ENST00000318249.9	protein_coding	0	2/14	ENST00000318249.9:c.133+285G>A	0	0	0	0	0	0	rs12118362	0	1	0	SNV	HGNC	HGNC:25076	YES	1	P3	CCDS216.1	ENSP00000316782	Q9H094	0	UPI0000037D6C	0	0	0	0	0	0	chr1:g.21445504G>A	0.137	0.0144
chr1	21496799	rs1697421	C	T	73	152	2324	0.474	T	intergenic_variant	MODIFIER	0	0	0	0	0	0	0	0	0	0	0	0	0	0	rs1697421	0	0	0	SNV	0	0	0	0	0	0	0	0	0	0	0	0	0	0	0	0	chr1:g.21496799C>T	0.3776	0.0719
chr1	21500073	rs6667242	A	G	80	152	2749	0.532	G	regulatory_region_variant	MODIFIER	0	0	RegulatoryFeature	ENSR00000350033	promoter_flanking_region	0	0	0	0	0	0	0	0	0	rs6667242	0	0	0	SNV	0	0	0	0	0	0	0	0	0	0	0	0	0	0	0	0	chr1:g.21500073A>G	0.2033	0.2451
chr1	21570274	rs1256328	C	T	13	152	2161	0.083	T	intron_variant	MODIFIER	ALPL	ENSG00000162551	Transcript	ENST00000374840.8	protein_coding	0	7/11	ENST00000374840.8:c.793-31C>T	0	0	0	0	0	0	rs1256328	0	1	0	SNV	HGNC	HGNC:438	YES	1	P3	CCDS217.1	ENSP00000363973	P05186	A0A024RAG0	UPI000013E17C	0	1	0	0	0	0	chr1:g.21570274C>T	0.1556	0.09
chr1	21673636	rs829402	G	C	43	152	2227	0.276	C	downstream_gene_variant	MODIFIER	USP48	ENSG00000090686	Transcript	ENST00000308271.13	protein_coding	0	0	0	0	0	0	0	0	0	rs829402	4943	-1	0	SNV	HGNC	HGNC:18533	YES	1	P1	CCDS30623.1	ENSP00000309262	Q86UV5	0	UPI0000192195	0	0	0	0	0	0	chr1:g.21673636G>C	0.1791	0.0862
chr1	21687978	rs17423390	G	T	148	152	1999	0.974	T	intron_variant	MODIFIER	USP48	ENSG00000090686	Transcript	ENST00000308271.13	protein_coding	0	24/26	ENST00000308271.13:c.3010-739C>A	0	0	0	0	0	0	rs17423390	0	-1	0	SNV	HGNC	HGNC:18533	YES	1	P1	CCDS30623.1	ENSP00000309262	Q86UV5	0	UPI0000192195	0	0	0	0	0	0	chr1:g.21687978G>T	0.48	0.3434
chr1	21798327	rs6659601	A	G	150	150	747	1	G	intergenic_variant	MODIFIER	0	0	0	0	0	0	0	0	0	0	0	0	0	0	rs6659601	0	0	0	SNV	0	0	0	0	0	0	0	0	0	0	0	0	0	0	0	0	chr1:g.21798327A>G	0	0.6641
chr1	21956126	rs7529220	T	C	130	152	2462	0.859	C	intron_variant&non_coding_transcript_variant	MODIFIER	AL590556.2	ENSG00000283234	Transcript	ENST00000637118.1	processed_transcript	0	1/1	ENST00000637118.1:n.190+556A>G	0	0	0	0	0	0	rs7529220	0	-1	0	SNV	Clone_based_ensembl_gene	0	YES	5	0	0	0	0	0	0	0	0	0	0	0	0	chr1:g.21956126T>C	0.7492	0.5219
chr1	22096228	rs10917151	G	A	80	152	1604	0.526	A	3_prime_UTR_variant	MODIFIER	CDC42	ENSG00000070831	Transcript	ENST00000648594.1	protein_coding	6/6	0	ENST00000648594.1:c.*4711G>A	0	5466/10598	0	0	0	0	rs10917151	0	1	0	SNV	HGNC	HGNC:1736	YES	0	A1	CCDS221.1	ENSP00000497733	0	A0A024RAE4	UPI0000000356	0	1	0	0	0	0	chr1:g.22096228G>A	0.2157	0.0076
chr1	22118482	rs10737462	C	T	101	152	2689	0.667	T	3_prime_UTR_variant	MODIFIER	WNT4	ENSG00000162552	Transcript	ENST00000290167.11	protein_coding	5/5	0	ENST00000290167.11:c.*1568G>A	0	2799/3968	0	0	0	0	rs10737462	0	-1	0	SNV	HGNC	HGNC:12783	YES	1	P1	CCDS223.1	ENSP00000290167	P56705	0	UPI0000048EC6	0	1	0	0	0	0	chr1:g.22118482C>T	0.3349	0.1702
chr1	22120823	rs3765350	A	G	101	152	2749	0.667	G	intron_variant	MODIFIER	WNT4	ENSG00000162552	Transcript	ENST00000290167.11	protein_coding	0	4/4	ENST00000290167.11:c.589-306T>C	0	0	0	0	0	0	rs3765350	0	-1	0	SNV	HGNC	HGNC:12783	YES	1	P1	CCDS223.1	ENSP00000290167	P56705	0	UPI0000048EC6	0	1	0	0	0	0	chr1:g.22120823A>G	0.3395	0.1762
chr1	22135618	rs12037376	G	A	81	152	2791	0.532	A	intron_variant	MODIFIER	WNT4	ENSG00000162552	Transcript	ENST00000290167.11	protein_coding	0	1/4	ENST00000290167.11:c.78-5767C>T	0	0	0	0	0	0	rs12037376	0	-1	0	SNV	HGNC	HGNC:12783	YES	1	P1	CCDS223.1	ENSP00000290167	P56705	0	UPI0000048EC6	0	1	0	0	0	0	chr1:g.22135618G>A	0.2089	0.0076
chr1	22143914	rs56318008	C	T	80	152	2450	0.526	T	upstream_gene_variant	MODIFIER	WNT4	ENSG00000162552	Transcript	ENST00000290167.11	protein_coding	0	0	0	0	0	0	0	0	0	rs56318008	817	-1	0	SNV	HGNC	HGNC:12783	YES	1	P1	CCDS223.1	ENSP00000290167	P56705	0	UPI0000048EC6	0	1	0	0	0	0	chr1:g.22143914C>T	0.2033	0.0061
chr1	22159378	rs16826658	T	G	71	152	1676	0.462	G	downstream_gene_variant	MODIFIER	AL445253.1	ENSG00000285873	Transcript	ENST00000648968.1	bidirectional_promoter_lncRNA	0	0	0	0	0	0	0	0	0	rs16826658	1977	1	0	SNV	Clone_based_ensembl_gene	0	YES	0	0	0	0	0	0	0	0	0	0	0	0	0	chr1:g.22159378T>G	0.3313	0.1248
chr1	22164231	rs7521902	C	A	71	152	2838	0.462	A	intergenic_variant	MODIFIER	0	0	0	0	0	0	0	0	0	0	0	0	0	0	rs7521902	0	0	0	SNV	0	0	0	0	0	0	0	0	0	0	0	0	0	0	0	0	chr1:g.22164231C>A	0.276	0.1165
chr1	22210150	rs2473248	T	C	109	152	2375	0.724	C	regulatory_region_variant	MODIFIER	0	0	RegulatoryFeature	ENSR00000350232	promoter_flanking_region	0	0	0	0	0	0	0	0	0	rs2473248	0	0	0	SNV	0	0	0	0	0	0	0	0	0	0	0	0	0	0	0	0	chr1:g.22210150T>C	0.8099	0.7602
chr1	22245692	rs12755933	G	C	91	152	1685	0.603	C	intergenic_variant	MODIFIER	0	0	0	0	0	0	0	0	0	0	0	0	0	0	rs12755933	0	0	0	SNV	0	0	0	0	0	0	0	0	0	0	0	0	0	0	0	0	chr1:g.22245692G>C	0.2386	0.0666
chr1	22247449	rs909814	T	C	109	152	2662	0.724	C	intergenic_variant	MODIFIER	0	0	0	0	0	0	0	0	0	0	0	0	0	0	rs909814	0	0	0	SNV	0	0	0	0	0	0	0	0	0	0	0	0	0	0	0	0	chr1:g.22247449T>C	0.6224	0.4856
chr1	22268202	rs12741884	G	A	97	152	2284	0.635	A	downstream_gene_variant	MODIFIER	MIR4418	ENSG00000266564	Transcript	ENST00000581169.1	miRNA	0	0	0	0	0	0	0	0	0	rs12741884	1902	1	0	SNV	HGNC	HGNC:41789	YES	0	0	0	0	0	0	0	0	0	0	0	0	0	chr1:g.22268202G>A	0.1637	0.0204
chr1	22355873	rs12742784	C	T	35	152	2291	0.224	T	intergenic_variant	MODIFIER	0	0	0	0	0	0	0	0	0	0	0	0	0	0	rs12742784	0	0	0	SNV	0	0	0	0	0	0	0	0	0	0	0	0	0	0	0	0	chr1:g.22355873C>T	0.3189	0.3752
chr1	22399332	rs2185341	C	T	32	152	2577	0.205	T	regulatory_region_variant	MODIFIER	0	0	RegulatoryFeature	ENSR00000350296	promoter_flanking_region	0	0	0	0	0	0	0	0	0	rs2185341	0	0	0	SNV	0	0	0	0	0	0	0	0	0	0	0	0	0	0	0	0	chr1:g.22399332C>T	0.2816	0.3162
chr1	22617716	rs78865058	G	A	14	152	2133	0.09	A	regulatory_region_variant	MODIFIER	0	0	RegulatoryFeature	ENSR00000350346	promoter_flanking_region	0	0	0	0	0	0	0	0	0	rs78865058	0	0	0	SNV	0	0	0	0	0	0	0	0	0	0	0	0	0	0	0	0	chr1:g.22617716G>A	0.0525	0.0038
chr1	22691071	rs294227	A	C	152	152	1905	1	C	regulatory_region_variant	MODIFIER	0	0	RegulatoryFeature	ENSR00000350373	promoter_flanking_region	0	0	0	0	0	0	0	0	0	rs294227	0	0	0	SNV	0	0	0	0	0	0	0	0	0	0	0	0	0	0	0	0	chr1:g.22691071A>C	0.9914	0.9985
chr1	22735058	rs6687487	G	A	62	152	2281	0.41	A	intron_variant	MODIFIER	EPHB2	ENSG00000133216	Transcript	ENST00000400191.7	protein_coding	0	1/16	ENST00000400191.7:c.61+24015G>A	0	0	0	0	0	0	rs6687487	0	1	0	SNV	HGNC	HGNC:3393	YES	1	0	CCDS81279.1	ENSP00000383053	P29323	0	UPI0000033EC3	0	1	0	0	0	0	chr1:g.22735058G>A	0.125	0.0129
chr1	23158411	rs9426691	A	G	96	152	1356	0.628	G	intron_variant	MODIFIER	LUZP1	ENSG00000169641	Transcript	ENST00000302291.8	protein_coding	0	2/4	ENST00000302291.8:c.-226+10355T>C	0	0	0	0	0	0	rs9426691	0	-1	0	SNV	HGNC	HGNC:14985	YES	5	P2	CCDS30628.1	ENSP00000303758	Q86V48	0	UPI000020466A	0	0	0	0	0	0	chr1:g.23158411A>G	0.4002	0.3933
chr1	23383982	rs2298632	C	T	93	152	2989	0.603	T	intron_variant	MODIFIER	TCEA3	ENSG00000204219	Transcript	ENST00000450454.6	protein_coding	0	10/10	ENST00000450454.6:c.1038+364G>A	0	0	0	0	0	0	rs2298632	0	-1	0	SNV	HGNC	HGNC:11615	YES	1	P1	CCDS44086.1	ENSP00000406293	O75764	0	UPI0000136AC2	0	0	0	0	0	0	chr1:g.23383982C>T	0.3692	0.0741
chr1	23514878	rs3218192	G	T	49	152	1016	0.327	T	intron_variant	MODIFIER	E2F2	ENSG00000007968	Transcript	ENST00000361729.3	protein_coding	0	6/6	ENST00000361729.3:c.1045+1457C>A	0	0	0	0	0	0	rs3218192	0	-1	0	SNV	HGNC	HGNC:3114	YES	1	P1	CCDS236.1	ENSP00000355249	Q14209	0	UPI0000129AC1	0	0	0	0	0	0	chr1:g.23514878G>T	0.3528	0.0522
chr1	23520972	rs2075995	C	A	53	152	2167	0.353	A	missense_variant	MODERATE	E2F2	ENSG00000007968	Transcript	ENST00000361729.3	protein_coding	4/7	0	ENST00000361729.3:c.678G>T	ENSP00000355249.2:p.Gln226His	1118/5196	678/1314	226/437	Q/H	caG/caT	rs2075995	0	-1	0	SNV	HGNC	HGNC:3114	YES	1	P1	CCDS236.1	ENSP00000355249	Q14209	0	UPI0000129AC1	0	0	tolerated	possibly_damaging	Conserved_Domains:cd14660&hmmpanther:PTHR12081&hmmpanther:PTHR12081:SF50&Pfam_domain:PF16421&Superfamily_domains:SSF144074	0	chr1:g.23520972C>A	0.3552	0.062
chr1	23523531	rs6684709	G	C	71	152	1860	0.474	C	intron_variant	MODIFIER	E2F2	ENSG00000007968	Transcript	ENST00000361729.3	protein_coding	0	2/6	ENST00000361729.3:c.358+852C>G	0	0	0	0	0	0	rs6684709	0	-1	0	SNV	HGNC	HGNC:3114	YES	1	P1	CCDS236.1	ENSP00000355249	Q14209	0	UPI0000129AC1	0	0	0	0	0	0	chr1:g.23523531G>C	0.5427	0.1112
chr1	23826741	rs6424115	A	G	45	152	1221	0.295	G	upstream_gene_variant	MODIFIER	HMGCL	ENSG00000117305	Transcript	ENST00000374490.8	protein_coding	0	0	0	0	0	0	0	0	0	rs6424115	1312	-1	0	SNV	HGNC	HGNC:5005	YES	1	P1	CCDS243.1	ENSP00000363614	P35914	0	UPI000012CA36	0	1	0	0	0	0	chr1:g.23826741A>G	0.3335	0.1679
chr1	23872874	rs2501426	G	A	106	152	2036	0.699	A	3_prime_UTR_variant	MODIFIER	CNR2	ENSG00000188822	Transcript	ENST00000374472.5	protein_coding	2/2	0	ENST00000374472.5:c.*1661C>T	0	2906/5265	0	0	0	0	rs2501426	0	-1	0	SNV	HGNC	HGNC:2160	YES	1	P1	CCDS245.1	ENSP00000363596	P34972	A0A024RAH7	UPI000000DCA3	0	0	0	0	0	0	chr1:g.23872874G>A	0.653	0.7943
chr1	23873379	rs3003334	G	A	107	152	1662	0.705	A	3_prime_UTR_variant	MODIFIER	CNR2	ENSG00000188822	Transcript	ENST00000374472.5	protein_coding	2/2	0	ENST00000374472.5:c.*1156C>T	0	2401/5265	0	0	0	0	rs3003334	0	-1	0	SNV	HGNC	HGNC:2160	YES	1	P1	CCDS245.1	ENSP00000363596	P34972	A0A024RAH7	UPI000000DCA3	0	0	0	0	0	0	chr1:g.23873379G>A	0	0.7943
chr1	24191716	rs10794648	T	C	151	152	2047	0.994	C	upstream_gene_variant	MODIFIER	IFNLR1	ENSG00000185436	Transcript	ENST00000327535.6	protein_coding	0	0	0	0	0	0	0	0	0	rs10794648	4427	-1	0	SNV	HGNC	HGNC:18584	YES	1	P4	CCDS248.1	ENSP00000327824	Q8IU57	0	UPI000004D3FC	0	0	0	0	0	0	chr1:g.24191716T>C	0.6538	0.4924
chr1	24192153	rs7552167	A	G	151	152	2113	0.994	G	upstream_gene_variant	MODIFIER	IFNLR1	ENSG00000185436	Transcript	ENST00000327535.6	protein_coding	0	0	0	0	0	0	0	0	0	rs7552167	4864	-1	0	SNV	HGNC	HGNC:18584	YES	1	P4	CCDS248.1	ENSP00000327824	Q8IU57	0	UPI000004D3FC	0	0	0	0	0	0	chr1:g.24192153A>G	0.8526	0.8812
chr1	24193430	rs4649203	G	A	151	152	2976	0.994	A	intergenic_variant	MODIFIER	0	0	0	0	0	0	0	0	0	0	0	0	0	0	rs4649203	0	0	0	SNV	0	0	0	0	0	0	0	0	0	0	0	0	0	0	0	0	chr1:g.24193430G>A	0.5687	0.2511
chr1	24299684	rs10794657	A	G	151	152	1064	0.994	G	regulatory_region_variant	MODIFIER	0	0	RegulatoryFeature	ENSR00000350828	promoter_flanking_region	0	0	0	0	0	0	0	0	0	rs10794657	0	0	0	SNV	0	0	0	0	0	0	0	0	0	0	0	0	0	0	0	0	chr1:g.24299684A>G	0.7937	0.5242
chr1	24705677	rs66530629	G	A	44	152	2299	0.288	A	intron_variant&non_coding_transcript_variant	MODIFIER	AL445648.1	ENSG00000284699	Transcript	ENST00000641176.1	lincRNA	0	2/3	ENST00000641176.1:n.171+531G>A	0	0	0	0	0	0	rs66530629	0	1	0	SNV	Clone_based_ensembl_gene	0	YES	0	0	0	0	0	0	0	0	0	0	0	0	0	chr1:g.24705677G>A	0.374	0.3752
chr1	24717620	rs4601530	C	T	44	152	2545	0.288	T	downstream_gene_variant	MODIFIER	AL445648.1	ENSG00000284699	Transcript	ENST00000641176.1	lincRNA	0	0	0	0	0	0	0	0	0	rs4601530	24	1	0	SNV	Clone_based_ensembl_gene	0	YES	0	0	0	0	0	0	0	0	0	0	0	0	0	chr1:g.24717620C>T	0.402	0.472
chr1	24896454	rs9438874	G	A	18	152	2153	0.115	A	downstream_gene_variant	MODIFIER	RUNX3	ENSG00000020633	Transcript	ENST00000399916.5	protein_coding	0	0	0	0	0	0	0	0	0	rs9438874	3057	-1	0	SNV	HGNC	HGNC:10473	YES	2	A2	CCDS30633.1	ENSP00000382800	Q13761	A0A024RAH4	UPI000002B2FF	0	0	0	0	0	0	chr1:g.24896454G>A	0.1026	0.0106
chr1	24905071	rs9438875	G	T	30	150	1739	0.195	T	intron_variant	MODIFIER	RUNX3	ENSG00000020633	Transcript	ENST00000399916.5	protein_coding	0	5/5	ENST00000399916.5:c.745+2188C>A	0	0	0	0	0	0	rs9438875	0	-1	0	SNV	HGNC	HGNC:10473	YES	2	A2	CCDS30633.1	ENSP00000382800	Q13761	A0A024RAH4	UPI000002B2FF	0	0	0	0	0	0	chr1:g.24905071G>T	0.3257	0.3374
chr1	24925432	rs760805	A	T	107	152	2315	0.712	T	intron_variant	MODIFIER	RUNX3	ENSG00000020633	Transcript	ENST00000399916.5	protein_coding	0	3/5	ENST00000399916.5:c.481+2142T>A	0	0	0	0	0	0	rs760805	0	-1	0	SNV	HGNC	HGNC:10473	YES	2	A2	CCDS30633.1	ENSP00000382800	Q13761	A0A024RAH4	UPI000002B2FF	0	0	0	0	0	0	chr1:g.24925432A>T	0.4265	0.031
chr1	24935531	rs1005734	C	A	108	152	2331	0.718	A	intron_variant	MODIFIER	RUNX3	ENSG00000020633	Transcript	ENST00000399916.5	protein_coding	0	1/5	ENST00000399916.5:c.59-5679G>T	0	0	0	0	0	0	rs1005734	0	-1	0	SNV	HGNC	HGNC:10473	YES	2	A2	CCDS30633.1	ENSP00000382800	Q13761	A0A024RAH4	UPI000002B2FF	0	0	0	0	0	0	chr1:g.24935531C>A	0.4277	0.0295
chr1	24963243	rs72657048	C	G	142	152	2290	0.936	G	intron_variant	MODIFIER	RUNX3	ENSG00000020633	Transcript	ENST00000399916.5	protein_coding	0	1/5	ENST00000399916.5:c.58+1271G>C	0	0	0	0	0	0	rs72657048	0	-1	0	SNV	HGNC	HGNC:10473	YES	2	A2	CCDS30633.1	ENSP00000382800	Q13761	A0A024RAH4	UPI000002B2FF	0	0	0	0	0	0	chr1:g.24963243C>G	0.511	0.1868
chr1	24966593	rs7536201	T	C	142	152	2546	0.936	C	upstream_gene_variant	MODIFIER	RUNX3	ENSG00000020633	Transcript	ENST00000399916.5	protein_coding	0	0	0	0	0	0	0	0	0	rs7536201	1583	-1	0	SNV	HGNC	HGNC:10473	YES	2	A2	CCDS30633.1	ENSP00000382800	Q13761	A0A024RAH4	UPI000002B2FF	0	0	0	0	0	0	chr1:g.24966593T>C	0	0.2413
chr1	24970252	rs10751776	A	C	142	152	2211	0.936	C	non_coding_transcript_exon_variant	MODIFIER	AL445471.2	ENSG00000261025	Transcript	ENST00000568143.1	lincRNA	1/1	0	ENST00000568143.1:n.614T>G	0	614/2443	0	0	0	0	rs10751776	0	-1	0	SNV	Clone_based_ensembl_gene	0	YES	0	0	0	0	0	0	0	0	0	0	0	0	0	chr1:g.24970252A>C	0.6999	0.8094
chr1	24970693	rs11249215	G	A	102	152	2128	0.667	A	non_coding_transcript_exon_variant	MODIFIER	AL445471.2	ENSG00000261025	Transcript	ENST00000568143.1	lincRNA	1/1	0	ENST00000568143.1:n.173C>T	0	173/2443	0	0	0	0	rs11249215	0	-1	0	SNV	Clone_based_ensembl_gene	0	YES	0	0	0	0	0	0	0	0	0	0	0	0	0	chr1:g.24970693G>A	0.4808	0.2254
chr1	24971793	rs10903120	G	A	40	152	1521	0.269	A	upstream_gene_variant	MODIFIER	AL445471.2	ENSG00000261025	Transcript	ENST00000568143.1	lincRNA	0	0	0	0	0	0	0	0	0	rs10903120	928	-1	0	SNV	Clone_based_ensembl_gene	0	YES	0	0	0	0	0	0	0	0	0	0	0	0	0	chr1:g.24971793G>A	0.1134	0.2065
chr1	24972350	rs16830188	C	T	8	152	2180	0.051	T	upstream_gene_variant	MODIFIER	AL445471.2	ENSG00000261025	Transcript	ENST00000568143.1	lincRNA	0	0	0	0	0	0	0	0	0	rs16830188	1485	-1	0	SNV	Clone_based_ensembl_gene	0	YES	0	0	0	0	0	0	0	0	0	0	0	0	0	chr1:g.24972350C>T	0.1372	0.3654
chr1	24978623	rs6600247	T	C	142	152	2750	0.936	C	intergenic_variant	MODIFIER	0	0	0	0	0	0	0	0	0	0	0	0	0	0	rs6600247	0	0	0	SNV	0	0	0	0	0	0	0	0	0	0	0	0	0	0	0	0	chr1:g.24978623T>C	0.6056	0.5484
chr1	24995263	rs4649041	C	G	68	152	1994	0.449	G	intergenic_variant	MODIFIER	0	0	0	0	0	0	0	0	0	0	0	0	0	0	rs4649041	0	0	0	SNV	0	0	0	0	0	0	0	0	0	0	0	0	0	0	0	0	chr1:g.24995263C>G	0.4373	0.829
chr1	25001518	rs6665019	G	A	27	152	2308	0.173	A	intergenic_variant	MODIFIER	0	0	0	0	0	0	0	0	0	0	0	0	0	0	rs6665019	0	0	0	SNV	0	0	0	0	0	0	0	0	0	0	0	0	0	0	0	0	chr1:g.25001518G>A	0.3217	0.5408
chr1	25016928	rs12070150	C	T	50	152	2149	0.333	T	intergenic_variant	MODIFIER	0	0	0	0	0	0	0	0	0	0	0	0	0	0	rs12070150	0	0	0	SNV	0	0	0	0	0	0	0	0	0	0	0	0	0	0	0	0	chr1:g.25016928C>T	0.143	0.1301
chr1	25034751	rs61776403	G	A	50	152	2632	0.333	A	regulatory_region_variant	MODIFIER	0	0	RegulatoryFeature	ENSR00000351053	promoter	0	0	0	0	0	0	0	0	0	rs61776403	0	0	0	SNV	0	0	0	0	0	0	0	0	0	0	0	0	0	0	0	0	chr1:g.25034751G>A	0.2456	0.2617
chr1	25036847	rs10903128	A	G	105	152	1516	0.686	G	upstream_gene_variant	MODIFIER	AL050344.2	ENSG00000285823	Transcript	ENST00000648363.1	lincRNA	0	0	0	0	0	0	0	0	0	rs10903128	4289	1	0	SNV	Clone_based_ensembl_gene	0	YES	0	0	0	0	0	0	0	0	0	0	0	0	0	chr1:g.25036847A>G	0.6554	0.5446
chr1	25073178	rs11586871	C	T	53	152	1847	0.346	T	intron_variant&non_coding_transcript_variant	MODIFIER	AL050344.1	ENSG00000233755	Transcript	ENST00000424084.1	lincRNA	0	2/2	ENST00000424084.1:n.361-29342G>A	0	0	0	0	0	0	rs11586871	0	-1	0	SNV	Clone_based_ensembl_gene	0	0	3	0	0	0	0	0	0	0	0	0	0	0	0	chr1:g.25073178C>T	0.1879	0.1278
chr1	25082765	rs12077761	A	G	32	152	2192	0.218	G	intron_variant&non_coding_transcript_variant	MODIFIER	AL050344.1	ENSG00000233755	Transcript	ENST00000424084.1	lincRNA	0	2/2	ENST00000424084.1:n.360+21088T>C	0	0	0	0	0	0	rs12077761	0	-1	0	SNV	Clone_based_ensembl_gene	0	0	3	0	0	0	0	0	0	0	0	0	0	0	0	chr1:g.25082765A>G	0.2288	0.3933
chr1	25137010	rs12737245	C	A	28	152	2350	0.186	A	regulatory_region_variant	MODIFIER	0	0	RegulatoryFeature	ENSR00000351085	enhancer	0	0	0	0	0	0	0	0	0	rs12737245	0	0	0	SNV	0	0	0	0	0	0	0	0	0	0	0	0	0	0	0	0	chr1:g.25137010C>A	0.2031	0.1044
chr1	25141389	rs12745121	G	A	25	150	751	0.169	A	regulatory_region_variant	MODIFIER	0	0	RegulatoryFeature	ENSR00000351087	promoter_flanking_region	0	0	0	0	0	0	0	0	0	rs12745121	0	0	0	SNV	0	0	0	0	0	0	0	0	0	0	0	0	0	0	0	0	chr1:g.25141389G>A	0.1751	0.0287
chr1	25145974	rs6600257	G	A	102	152	2278	0.679	A	intergenic_variant	MODIFIER	0	0	0	0	0	0	0	0	0	0	0	0	0	0	rs6600257	0	0	0	SNV	0	0	0	0	0	0	0	0	0	0	0	0	0	0	0	0	chr1:g.25145974G>A	0.4213	0.4327
chr1	25171684	rs7534070	G	T	67	152	2215	0.429	T	intergenic_variant	MODIFIER	0	0	0	0	0	0	0	0	0	0	0	0	0	0	rs7534070	0	0	0	SNV	0	0	0	0	0	0	0	0	0	0	0	0	0	0	0	0	chr1:g.25171684G>T	0	0.9206
chr1	25243590	rs1043879	T	C	9	152	1323	0.058	C	missense_variant	MODERATE	RSRP1	ENSG00000117616	Transcript	ENST00000243189.12	protein_coding	4/5	0	ENST00000243189.12:c.716A>G	ENSP00000243189.7:p.Glu239Gly	928/1425	716/873	239/290	E/G	gAa/gGa	rs1043879	0	-1	0	SNV	HGNC	HGNC:25234	YES	1	P2	CCDS260.1	ENSP00000243189	Q9BUV0	A0A024RAH6	UPI000006DFA6	0	0	tolerated	benign	Pfam_domain:PF17069&MobiDB_lite:mobidb-lite&MobiDB_lite:mobidb-lite	0	chr1:g.25243590T>C	0.1078	0.0129
chr1	25258485	rs9438901	G	A	124	152	1855	0.821	A	intron_variant&non_coding_transcript_variant	MODIFIER	RSRP1	ENSG00000117616	Transcript	ENST00000450820.2	processed_transcript	0	1/1	ENST00000450820.2:n.147-4548C>T	0	0	0	0	0	0	rs9438901	0	-1	0	SNV	HGNC	HGNC:25234	0	2	0	0	0	0	0	0	0	0	0	0	0	0	chr1:g.25258485G>A	0.9185	0.9947
chr1	25383919	rs621189	A	T	152	152	2523	1	T	intron_variant	MODIFIER	RHCE	ENSG00000188672	Transcript	ENST00000294413.12	protein_coding	0	7/9	ENST00000294413.12:c.1073+1792T>A	0	0	0	0	0	0	rs621189	0	-1	0	SNV	HGNC	HGNC:10008	YES	1	P2	CCDS30635.1	ENSP00000294413	P18577	A0A1L3H056	UPI00001D9627	0	1	0	0	0	0	chr1:g.25383919A>T	0.9974	0.9992
chr1	25422778	rs28695210	G	A	14	152	2185	0.09	A	upstream_gene_variant	MODIFIER	RHCE	ENSG00000188672	Transcript	ENST00000294413.12	protein_coding	0	0	0	0	0	0	0	0	0	rs28695210	1864	-1	0	SNV	HGNC	HGNC:10008	YES	1	P2	CCDS30635.1	ENSP00000294413	P18577	A0A1L3H056	UPI00001D9627	0	1	0	0	0	0	chr1:g.25422778G>A	0.0459	0.0038
chr1	25434429	rs11802413	C	T	54	152	1538	0.359	T	intron_variant	MODIFIER	MACO1	ENSG00000204178	Transcript	ENST00000374343.5	protein_coding	0	1/10	ENST00000374343.5:c.80+3251C>T	0	0	0	0	0	0	rs11802413	0	1	0	SNV	HGNC	HGNC:25572	YES	1	P1	CCDS30638.1	ENSP00000363463	Q8N5G2	0	UPI000004A074	0	0	0	0	0	0	chr1:g.25434429C>T	0.4866	0.7602
chr1	25442446	rs10903129	A	G	54	152	2214	0.359	G	intron_variant	MODIFIER	MACO1	ENSG00000204178	Transcript	ENST00000374343.5	protein_coding	0	1/10	ENST00000374343.5:c.81-4316A>G	0	0	0	0	0	0	rs10903129	0	1	0	SNV	HGNC	HGNC:25572	YES	1	P1	CCDS30638.1	ENSP00000363463	Q8N5G2	0	UPI000004A074	0	0	0	0	0	0	chr1:g.25442446A>G	0.4864	0.7602
chr1	25562931	rs12096438	C	T	95	152	2221	0.628	T	intron_variant	MODIFIER	LDLRAP1	ENSG00000157978	Transcript	ENST00000374338.4	protein_coding	0	5/8	ENST00000374338.4:c.533-139C>T	0	0	0	0	0	0	rs12096438	0	1	0	SNV	HGNC	HGNC:18640	YES	1	P1	CCDS30639.1	ENSP00000363458	Q5SW96	0	UPI0000470235	0	1	0	0	0	0	chr1:g.25562931C>T	0.4331	0.3154
chr1	25689289	rs2786865	G	A	48	152	2558	0.321	A	intron_variant	MODIFIER	MAN1C1	ENSG00000117643	Transcript	ENST00000374332.8	protein_coding	0	2/11	ENST00000374332.8:c.637+2753G>A	0	0	0	0	0	0	rs2786865	0	1	0	SNV	HGNC	HGNC:19080	YES	1	P2	CCDS265.1	ENSP00000363452	Q9NR34	0	UPI000012EABD	0	0	0	0	0	0	chr1:g.25689289G>A	0.2806	0.6286
chr1	25718760	rs2092319	G	A	48	152	1513	0.321	A	intron_variant	MODIFIER	MAN1C1	ENSG00000117643	Transcript	ENST00000374332.8	protein_coding	0	2/11	ENST00000374332.8:c.638-27908G>A	0	0	0	0	0	0	rs2092319	0	1	0	SNV	HGNC	HGNC:19080	YES	1	P2	CCDS265.1	ENSP00000363452	Q9NR34	0	UPI000012EABD	0	0	0	0	0	0	chr1:g.25718760G>A	0.2015	0.3207
chr1	26448876	rs9438626	G	C	49	152	1041	0.321	C	intron_variant	MODIFIER	DHDDS	ENSG00000117682	Transcript	ENST00000360009.6	protein_coding	0	6/8	ENST00000360009.6:c.542+1216G>C	0	0	0	0	0	0	rs9438626	0	1	0	SNV	HGNC	HGNC:20603	YES	2	P4	CCDS281.1	ENSP00000353104	Q86SQ9	0	UPI000003587D	0	1	0	0	0	0	chr1:g.26448876G>C	0.4782	0.5658
chr1	26470431	rs12096239	G	C	94	152	1045	0.615	C	upstream_gene_variant	MODIFIER	HMGN2	ENSG00000198830	Transcript	ENST00000361427.6	protein_coding	0	0	0	0	0	0	0	0	0	rs12096239	2009	1	0	SNV	HGNC	HGNC:4986	YES	1	P1	CCDS283.1	ENSP00000355228	P05204	0	UPI000013EBD7	0	0	0	0	0	0	chr1:g.26470431G>C	0.2067	0.1157
chr1	26546341	rs17162190	G	A	84	152	2530	0.551	A	intron_variant	MODIFIER	RPS6KA1	ENSG00000117676	Transcript	ENST00000531382.5	protein_coding	0	1/20	ENST00000531382.5:c.135+306G>A	0	0	0	0	0	0	rs17162190	0	1	0	SNV	HGNC	HGNC:10430	YES	2	A1	CCDS30649.1	ENSP00000435412	Q15418	0	UPI000046D37A	0	0	0	0	0	0	chr1:g.26546341G>A	0.3446	0.1301
chr1	26583274	rs6598858	C	T	57	152	2189	0.378	T	intergenic_variant	MODIFIER	0	0	0	0	0	0	0	0	0	0	0	0	0	0	rs6598858	0	0	0	SNV	0	0	0	0	0	0	0	0	0	0	0	0	0	0	0	0	chr1:g.26583274C>T	0.3886	0.4349
chr1	27389709	rs2474283	C	T	151	152	2157	0.994	T	upstream_gene_variant	MODIFIER	GPR3	ENSG00000181773	Transcript	ENST00000374024.4	protein_coding	0	0	0	0	0	0	0	0	0	rs2474283	2913	1	0	SNV	HGNC	HGNC:4484	YES	1	P1	CCDS303.1	ENSP00000363136	P46089	F1DAM5	UPI0000001624	0	0	0	0	0	0	chr1:g.27389709C>T	0.8528	0.5862
chr1	27935898	rs4409675	A	T	93	152	2058	0.615	T	intron_variant	MODIFIER	SMPDL3B	ENSG00000130768	Transcript	ENST00000373894.8	protein_coding	0	1/7	ENST00000373894.8:c.61+654A>T	0	0	0	0	0	0	rs4409675	0	1	0	SNV	HGNC	HGNC:21416	YES	1	P4	CCDS30655.1	ENSP00000363001	Q92485	0	UPI00004700F5	0	0	0	0	0	0	chr1:g.27935898A>T	0	0.354
chr1	27972440	rs6699701	C	T	45	152	2811	0.295	T	downstream_gene_variant	MODIFIER	XKR8	ENSG00000158156	Transcript	ENST00000373884.5	protein_coding	0	0	0	0	0	0	0	0	0	rs6699701	4344	1	0	SNV	HGNC	HGNC:25508	YES	1	P1	CCDS315.1	ENSP00000362991	Q9H6D3	0	UPI000006F5DC	0	0	0	0	0	0	chr1:g.27972440C>T	0.3626	0.3578
chr1	28649045	rs9426392	A	G	32	152	1594	0.205	G	downstream_gene_variant	MODIFIER	LINC01715	ENSG00000229388	Transcript	ENST00000427804.1	lincRNA	0	0	0	0	0	0	0	0	0	rs9426392	464	1	0	SNV	HGNC	HGNC:52502	YES	5	0	0	0	0	0	0	0	0	0	0	0	0	chr1:g.28649045A>G	0.2494	0.4297
chr1	28814643	rs533123	G	A	151	152	2109	0.994	A	intron_variant	MODIFIER	OPRD1	ENSG00000116329	Transcript	ENST00000234961.7	protein_coding	0	1/2	ENST00000234961.7:c.227+2033G>A	0	0	0	0	0	0	rs533123	0	1	0	SNV	HGNC	HGNC:8153	YES	1	P1	CCDS329.1	ENSP00000234961	P41143	0	UPI0000130D94	0	0	0	0	0	0	chr1:g.28814643G>A	0	0.4637
chr1	28838070	rs10753331	G	A	65	152	2460	0.429	A	intron_variant	MODIFIER	OPRD1	ENSG00000116329	Transcript	ENST00000234961.7	protein_coding	0	1/2	ENST00000234961.7:c.228-20884G>A	0	0	0	0	0	0	rs10753331	0	1	0	SNV	HGNC	HGNC:8153	YES	1	P1	CCDS329.1	ENSP00000234961	P41143	0	UPI0000130D94	0	0	0	0	0	0	chr1:g.28838070G>A	0.3628	0.5711
chr1	28877395	rs157198	T	C	15	152	2287	0.096	C	upstream_gene_variant	MODIFIER	AL009181.1	ENSG00000233427	Transcript	ENST00000418471.1	antisense	0	0	0	0	0	0	0	0	0	rs157198	59	-1	0	SNV	Clone_based_ensembl_gene	0	YES	5	0	0	0	0	0	0	0	0	0	0	0	0	chr1:g.28877395T>C	0.1354	0.1679
chr1	29250272	rs6670211	A	C	64	152	2134	0.423	C	intron_variant	MODIFIER	PTPRU	ENSG00000060656	Transcript	ENST00000345512.7	protein_coding	0	1/30	ENST00000345512.7:c.74-5003A>C	0	0	0	0	0	0	rs6670211	0	1	0	SNV	HGNC	HGNC:9683	YES	1	P4	CCDS334.1	ENSP00000334941	Q92729	0	UPI000013C57E	0	0	0	0	0	0	chr1:g.29250272A>C	0.3375	0.3472
chr1	29792805	rs6691847	T	C	121	152	1395	0.795	C	downstream_gene_variant	MODIFIER	AL645944.2	ENSG00000284676	Transcript	ENST00000641702.1	lincRNA	0	0	0	0	0	0	0	0	0	rs6691847	2208	1	0	SNV	Clone_based_ensembl_gene	0	YES	0	0	0	0	0	0	0	0	0	0	0	0	0	chr1:g.29792805T>C	0.8263	0.7716
chr1	29953167	rs12407717	C	T	13	152	2169	0.09	T	intergenic_variant	MODIFIER	0	0	0	0	0	0	0	0	0	0	0	0	0	0	rs12407717	0	0	0	SNV	0	0	0	0	0	0	0	0	0	0	0	0	0	0	0	0	chr1:g.29953167C>T	0.0773	0.0908
chr1	30572662	rs3104435	A	G	129	152	3042	0.853	G	intergenic_variant	MODIFIER	0	0	0	0	0	0	0	0	0	0	0	0	0	0	rs3104435	0	0	0	SNV	0	0	0	0	0	0	0	0	0	0	0	0	0	0	0	0	chr1:g.30572662A>G	0.7642	0.8411
chr1	31229134	rs1107427	A	G	69	152	2702	0.442	G	intron_variant	MODIFIER	NKAIN1	ENSG00000084628	Transcript	ENST00000373736.7	protein_coding	0	1/6	ENST00000373736.7:c.54+10360T>C	0	0	0	0	0	0	rs1107427	0	-1	0	SNV	HGNC	HGNC:25743	YES	2	P1	CCDS339.2	ENSP00000362841	Q4KMZ8	0	UPI000004A116	0	0	0	0	0	0	chr1:g.31229134A>G	0.4946	0.8018
chr1	31359023	rs7551345	C	A	12	152	2110	0.077	A	intron_variant	MODIFIER	ZCCHC17	ENSG00000121766	Transcript	ENST00000615916.4	protein_coding	0	6/6	ENST00000615916.4:c.631-5009C>A	0	0	0	0	0	0	rs7551345	0	1	0	SNV	HGNC	HGNC:30246	YES	1	0	CCDS72741.1	ENSP00000480986	0	A0A087WXF8	UPI0003940499	0	0	0	0	0	0	chr1:g.31359023C>A	0.2989	0.4259
chr1	31582031	rs945213	G	T	112	152	2249	0.737	T	intron_variant	MODIFIER	TINAGL1	ENSG00000142910	Transcript	ENST00000271064.12	protein_coding	0	3/11	ENST00000271064.12:c.375-1118G>T	0	0	0	0	0	0	rs945213	0	1	0	SNV	HGNC	HGNC:19168	YES	1	P3	CCDS343.1	ENSP00000271064	Q9GZM7	0	UPI000003B0A6	0	0	0	0	0	0	chr1:g.31582031G>T	0	0.7458
chr1	31596465	rs4949448	G	T	10	152	2258	0.064	T	intergenic_variant	MODIFIER	0	0	0	0	0	0	0	0	0	0	0	0	0	0	rs4949448	0	0	0	SNV	0	0	0	0	0	0	0	0	0	0	0	0	0	0	0	0	chr1:g.31596465G>T	0.2194	0.0537
chr1	31628660	rs10914457	C	A	8	152	2325	0.058	A	downstream_gene_variant	MODIFIER	PEF1	ENSG00000162517	Transcript	ENST00000373703.5	protein_coding	0	0	0	0	0	0	0	0	0	rs10914457	1206	-1	0	SNV	HGNC	HGNC:30009	YES	1	P1	CCDS345.1	ENSP00000362807	Q9UBV8	A0A384MQX5	UPI00000389E4	0	0	0	0	0	0	chr1:g.31628660C>A	0.2049	0.059
chr1	31631487	rs10798880	G	T	56	152	2000	0.372	T	intron_variant	MODIFIER	PEF1	ENSG00000162517	Transcript	ENST00000373703.5	protein_coding	0	4/4	ENST00000373703.5:c.626-645C>A	0	0	0	0	0	0	rs10798880	0	-1	0	SNV	HGNC	HGNC:30009	YES	1	P1	CCDS345.1	ENSP00000362807	Q9UBV8	A0A384MQX5	UPI00000389E4	0	0	0	0	0	0	chr1:g.31631487G>T	0.477	0.3495
chr1	31633440	rs4949454	G	A	56	152	2633	0.372	A	intron_variant	MODIFIER	PEF1	ENSG00000162517	Transcript	ENST00000373703.5	protein_coding	0	2/4	ENST00000373703.5:c.326-126C>T	0	0	0	0	0	0	rs4949454	0	-1	0	SNV	HGNC	HGNC:30009	YES	1	P1	CCDS345.1	ENSP00000362807	Q9UBV8	A0A384MQX5	UPI00000389E4	0	0	0	0	0	0	chr1:g.31633440G>A	0.3536	0.0779
chr1	31662352	rs2271928	G	A	96	152	1791	0.628	A	synonymous_variant	LOW	COL16A1	ENSG00000084636	Transcript	ENST00000373672.8	protein_coding	58/71	0	ENST00000373672.8:c.3663C>T	ENSP00000362776.3:p.Asp1221%3D	3878/5418	3663/4815	1221/1604	D	gaC/gaT	rs2271928	0	-1	0	SNV	HGNC	HGNC:2193	YES	5	P1	CCDS41297.1	ENSP00000362776	Q07092	0	UPI0000203DD1	0	0	0	0	hmmpanther:PTHR24023&hmmpanther:PTHR24023:SF372&Low_complexity_(Seg):seg	0	chr1:g.31662352G>A	0.4718	0.5174
chr1	31674034	rs909002	C	T	78	152	2420	0.506	T	intron_variant	MODIFIER	COL16A1	ENSG00000084636	Transcript	ENST00000373672.8	protein_coding	0	44/70	ENST00000373672.8:c.2859+973G>A	0	0	0	0	0	0	rs909002	0	-1	0	SNV	HGNC	HGNC:2193	YES	5	P1	CCDS41297.1	ENSP00000362776	Q07092	0	UPI0000203DD1	0	0	0	0	0	0	chr1:g.31674034C>T	0.4215	0.2005
chr1	31676753	rs4949459	G	T	78	152	2284	0.506	T	intron_variant	MODIFIER	COL16A1	ENSG00000084636	Transcript	ENST00000373672.8	protein_coding	0	42/70	ENST00000373672.8:c.2773-1442C>A	0	0	0	0	0	0	rs4949459	0	-1	0	SNV	HGNC	HGNC:2193	YES	5	P1	CCDS41297.1	ENSP00000362776	Q07092	0	UPI0000203DD1	0	0	0	0	0	0	chr1:g.31676753G>T	0.4	0.1793
chr1	31677537	rs4949460	G	A	78	152	2426	0.506	A	intron_variant	MODIFIER	COL16A1	ENSG00000084636	Transcript	ENST00000373672.8	protein_coding	0	42/70	ENST00000373672.8:c.2772+2095C>T	0	0	0	0	0	0	rs4949460	0	-1	0	SNV	HGNC	HGNC:2193	YES	5	P1	CCDS41297.1	ENSP00000362776	Q07092	0	UPI0000203DD1	0	0	0	0	0	0	chr1:g.31677537G>A	0.4243	0.2292
chr1	31686917	rs4568876	C	T	92	152	2228	0.596	T	intron_variant	MODIFIER	COL16A1	ENSG00000084636	Transcript	ENST00000373672.8	protein_coding	0	26/70	ENST00000373672.8:c.1804-638G>A	0	0	0	0	0	0	rs4568876	0	-1	0	SNV	HGNC	HGNC:2193	YES	5	P1	CCDS41297.1	ENSP00000362776	Q07092	0	UPI0000203DD1	0	0	0	0	0	0	chr1:g.31686917C>T	0.5839	0.7201
chr1	31730218	rs1889571	T	G	47	152	2552	0.308	G	intron_variant	MODIFIER	ADGRB2	ENSG00000121753	Transcript	ENST00000373655.6	protein_coding	0	29/32	ENST00000373655.6:c.4380+582A>C	0	0	0	0	0	0	rs1889571	0	-1	0	SNV	HGNC	HGNC:944	YES	1	P4	CCDS72747.1	ENSP00000362759	O60241	0	UPI000046FEC7	0	0	0	0	0	0	chr1:g.31730218T>G	0.143	0.0363
chr1	31733498	rs10798888	G	T	51	152	1785	0.333	T	intron_variant	MODIFIER	ADGRB2	ENSG00000121753	Transcript	ENST00000373655.6	protein_coding	0	25/32	ENST00000373655.6:c.3453-355C>A	0	0	0	0	0	0	rs10798888	0	-1	0	SNV	HGNC	HGNC:944	YES	1	P4	CCDS72747.1	ENSP00000362759	O60241	0	UPI000046FEC7	0	0	0	0	0	0	chr1:g.31733498G>T	0.3718	0.7133
chr1	31742389	rs12739999	G	A	51	152	2462	0.333	A	intron_variant	MODIFIER	ADGRB2	ENSG00000121753	Transcript	ENST00000373655.6	protein_coding	0	7/32	ENST00000373655.6:c.1253-172C>T	0	0	0	0	0	0	rs12739999	0	-1	0	SNV	HGNC	HGNC:944	YES	1	P4	CCDS72747.1	ENSP00000362759	O60241	0	UPI000046FEC7	0	0	0	0	0	0	chr1:g.31742389G>A	0.3844	0.7519
chr1	31756312	rs4949223	G	A	46	152	2164	0.301	A	synonymous_variant	LOW	ADGRB2	ENSG00000121753	Transcript	ENST00000373655.6	protein_coding	4/33	0	ENST00000373655.6:c.525C>T	ENSP00000362759.2:p.Pro175%3D	867/5400	525/4755	175/1584	P	ccC/ccT	rs4949223	0	-1	0	SNV	HGNC	HGNC:944	YES	1	P4	CCDS72747.1	ENSP00000362759	O60241	0	UPI000046FEC7	0	0	0	0	hmmpanther:PTHR12011&hmmpanther:PTHR12011:SF41&Low_complexity_(Seg):seg	0	chr1:g.31756312G>A	0.1364	0.0333
chr1	33310830	rs4653015	C	T	20	152	2439	0.141	T	intron_variant	MODIFIER	A3GALT2	ENSG00000184389	Transcript	ENST00000442999.3	protein_coding	0	4/4	ENST00000442999.3:c.335+1222G>A	0	0	0	0	0	0	rs4653015	0	-1	0	SNV	HGNC	HGNC:30005	YES	5	P1	CCDS60080.1	ENSP00000475261	U3KPV4	0	UPI0000DD78AC	0	0	0	0	0	0	chr1:g.33310830C>T	0.2957	0.5303
chr1	33329971	rs10914684	G	A	57	152	2540	0.378	A	intron_variant	MODIFIER	PHC2	ENSG00000134686	Transcript	ENST00000257118.5	protein_coding	0	12/13	ENST00000257118.5:c.2145+100C>T	0	0	0	0	0	0	rs10914684	0	-1	0	SNV	HGNC	HGNC:3183	YES	1	P4	CCDS378.1	ENSP00000257118	Q8IXK0	0	UPI0000074391	0	0	0	0	0	0	chr1:g.33329971G>A	0.2296	0.0295
chr1	33371733	rs58107686	C	A	93	152	2104	0.609	A	intron_variant	MODIFIER	PHC2	ENSG00000134686	Transcript	ENST00000257118.5	protein_coding	0	2/13	ENST00000257118.5:c.333+556G>T	0	0	0	0	0	0	rs58107686	0	-1	0	SNV	HGNC	HGNC:3183	YES	1	P4	CCDS378.1	ENSP00000257118	Q8IXK0	0	UPI0000074391	0	0	0	0	0	0	chr1:g.33371733C>A	0.2692	0.1051
chr1	33412953	rs6663484	T	G	30	152	1187	0.205	G	intron_variant&non_coding_transcript_variant	MODIFIER	PHC2	ENSG00000134686	Transcript	ENST00000484692.1	processed_transcript	0	1/2	ENST00000484692.1:n.77+18023A>C	0	0	0	0	0	0	rs6663484	0	-1	0	SNV	HGNC	HGNC:3183	0	3	0	0	0	0	0	0	0	0	0	0	0	0	chr1:g.33412953T>G	0.2939	0.2421
chr1	33480000	rs71647933	A	G	34	152	2048	0.224	G	intron_variant	MODIFIER	ZSCAN20	ENSG00000121903	Transcript	ENST00000361328.7	protein_coding	0	2/7	ENST00000361328.7:c.417+295A>G	0	0	0	0	0	0	rs71647933	0	1	0	SNV	HGNC	HGNC:13093	YES	2	P1	CCDS41300.1	ENSP00000355053	P17040	0	UPI0000D61EC5	0	0	0	0	0	0	chr1:g.33480000A>G	0.1969	0.0204
chr1	33480230	rs35260355	C	T	34	152	2023	0.224	T	intron_variant	MODIFIER	ZSCAN20	ENSG00000121903	Transcript	ENST00000361328.7	protein_coding	0	2/7	ENST00000361328.7:c.417+525C>T	0	0	0	0	0	0	rs35260355	0	1	0	SNV	HGNC	HGNC:13093	YES	2	P1	CCDS41300.1	ENSP00000355053	P17040	0	UPI0000D61EC5	0	0	0	0	0	0	chr1:g.33480230C>T	0.1957	0.0204
chr1	33517419	rs10798959	C	T	31	152	2132	0.205	T	intron_variant	MODIFIER	CSMD2	ENSG00000121904	Transcript	ENST00000373381.8	protein_coding	0	70/70	ENST00000373381.8:c.*54-849G>A	0	0	0	0	0	0	rs10798959	0	-1	0	SNV	HGNC	HGNC:19290	YES	1	A2	CCDS60082.1	ENSP00000362479	Q7Z408	0	UPI0000578D0B	0	0	0	0	0	0	chr1:g.33517419C>T	0.3003	0.208
chr1	33522178	rs923880	T	C	32	152	2458	0.212	C	intron_variant	MODIFIER	CSMD2	ENSG00000121904	Transcript	ENST00000373381.8	protein_coding	0	67/70	ENST00000373381.8:c.10510-628A>G	0	0	0	0	0	0	rs923880	0	-1	0	SNV	HGNC	HGNC:19290	YES	1	A2	CCDS60082.1	ENSP00000362479	Q7Z408	0	UPI0000578D0B	0	0	0	0	0	0	chr1:g.33522178T>C	0.3277	0.4009
chr1	33588629	rs1417965	A	G	86	152	1606	0.564	G	intron_variant	MODIFIER	CSMD2	ENSG00000121904	Transcript	ENST00000373381.8	protein_coding	0	44/70	ENST00000373381.8:c.6857-1461T>C	0	0	0	0	0	0	rs1417965	0	-1	0	SNV	HGNC	HGNC:19290	YES	1	A2	CCDS60082.1	ENSP00000362479	Q7Z408	0	UPI0000578D0B	0	0	0	0	0	0	chr1:g.33588629A>G	0.3335	0.2186
chr1	34138966	rs9662615	C	T	140	152	1126	0.923	T	intron_variant	MODIFIER	CSMD2	ENSG00000121904	Transcript	ENST00000373381.8	protein_coding	0	1/70	ENST00000373381.8:c.187+25945G>A	0	0	0	0	0	0	rs9662615	0	-1	0	SNV	HGNC	HGNC:19290	YES	1	A2	CCDS60082.1	ENSP00000362479	Q7Z408	0	UPI0000578D0B	0	0	0	0	0	0	chr1:g.34138966C>T	0.4681	0.1694
chr1	34270451	rs7524118	T	C	127	152	2355	0.833	C	intergenic_variant	MODIFIER	0	0	0	0	0	0	0	0	0	0	0	0	0	0	rs7524118	0	0	0	SNV	0	0	0	0	0	0	0	0	0	0	0	0	0	0	0	0	chr1:g.34270451T>C	0	0.4947
chr1	34285335	rs771390	T	C	129	152	2536	0.846	C	intergenic_variant	MODIFIER	0	0	0	0	0	0	0	0	0	0	0	0	0	0	rs771390	0	0	0	SNV	0	0	0	0	0	0	0	0	0	0	0	0	0	0	0	0	chr1:g.34285335T>C	0	0.8472
chr1	34523636	rs10914967	G	A	87	152	2538	0.577	A	intergenic_variant	MODIFIER	0	0	0	0	0	0	0	0	0	0	0	0	0	0	rs10914967	0	0	0	SNV	0	0	0	0	0	0	0	0	0	0	0	0	0	0	0	0	chr1:g.34523636G>A	0.4325	0.5461
chr1	34692115	rs10915020	T	A	42	152	2275	0.288	A	intergenic_variant	MODIFIER	0	0	0	0	0	0	0	0	0	0	0	0	0	0	rs10915020	0	0	0	SNV	0	0	0	0	0	0	0	0	0	0	0	0	0	0	0	0	chr1:g.34692115T>A	0.1082	0.0968
chr1	34743788	rs7527836	T	C	120	152	2569	0.782	C	intron_variant&NMD_transcript_variant	MODIFIER	SMIM12	ENSG00000163866	Transcript	ENST00000426886.1	nonsense_mediated_decay	0	2/4	ENST00000426886.1:c.208-25379A>G	0	0	0	0	0	0	rs7527836	0	-1	0	SNV	HGNC	HGNC:25154	0	1	0	0	ENSP00000429902	0	E5RH51	UPI000047EC36	0	0	0	0	0	0	chr1:g.34743788T>C	0	0.3684
chr1	34876381	rs7541937	T	G	48	152	2162	0.314	G	intron_variant	MODIFIER	DLGAP3	ENSG00000116544	Transcript	ENST00000373347.6	protein_coding	0	8/11	ENST00000373347.6:c.2001-7292A>C	0	0	0	0	0	0	rs7541937	0	-1	0	SNV	HGNC	HGNC:30368	YES	5	P1	CCDS30670.1	ENSP00000362444	O95886	0	UPI00003D4D81	0	0	0	0	0	0	chr1:g.34876381T>G	0.3476	0.4478
chr1	35126025	rs11264100	A	G	76	152	1230	0.494	G	downstream_gene_variant	MODIFIER	EFCAB14P1	ENSG00000228348	Transcript	ENST00000442409.1	processed_pseudogene	0	0	0	0	0	0	0	0	0	rs11264100	3541	1	0	SNV	HGNC	HGNC:44648	YES	0	0	0	0	0	0	0	0	0	0	0	0	0	chr1:g.35126025A>G	0.5008	0.0605
chr1	35259602	rs11581846	G	A	67	152	1330	0.436	A	intergenic_variant	MODIFIER	0	0	0	0	0	0	0	0	0	0	0	0	0	0	rs11581846	0	0	0	SNV	0	0	0	0	0	0	0	0	0	0	0	0	0	0	0	0	chr1:g.35259602G>A	0.4569	0.0598
chr1	35314387	rs12069385	C	T	56	152	796	0.372	T	intron_variant	MODIFIER	ZMYM4	ENSG00000146463	Transcript	ENST00000314607.10	protein_coding	0	1/29	ENST00000314607.10:c.40-10973C>T	0	0	0	0	0	0	rs12069385	0	1	0	SNV	HGNC	HGNC:13055	YES	2	P1	CCDS389.1	ENSP00000322915	Q5VZL5	0	UPI0000203EE6	0	0	0	0	0	0	chr1:g.35314387C>T	0.1573	0.0734
chr1	36106319	rs96067	G	A	72	152	1030	0.468	A	intron_variant	MODIFIER	COL8A2	ENSG00000171812	Transcript	ENST00000397799.2	protein_coding	0	2/3	ENST00000397799.2:c.-16-6061C>T	0	0	0	0	0	0	rs96067	0	-1	0	SNV	HGNC	HGNC:2216	YES	5	P3	CCDS403.1	ENSP00000380901	P25067	0	UPI00001B2F2D	0	1	0	0	0	0	chr1:g.36106319G>A	0.6294	0.6089
chr1	36151340	rs7537052	T	G	70	152	1406	0.462	G	upstream_gene_variant	MODIFIER	MAP7D1	ENSG00000116871	Transcript	ENST00000373151.6	protein_coding	0	0	0	0	0	0	0	0	0	rs7537052	4862	1	0	SNV	HGNC	HGNC:25514	YES	1	0	CCDS30673.1	ENSP00000362244	Q3KQU3	0	UPI00005C3036	0	0	0	0	0	0	chr1:g.36151340T>G	0.4762	0.3396
chr1	36478315	rs3917932	C	G	110	152	1483	0.724	G	intron_variant	MODIFIER	CSF3R	ENSG00000119535	Transcript	ENST00000373103.5	protein_coding	0	3/16	ENST00000373103.5:c.64+1118G>C	0	0	0	0	0	0	rs3917932	0	-1	0	SNV	HGNC	HGNC:2439	YES	1	P4	CCDS414.1	ENSP00000362195	Q99062	0	UPI000002AA5A	0	1	0	0	0	0	chr1:g.36478315C>G	0.6256	0.5613
chr1	36696751	rs589249	A	G	91	152	2626	0.609	G	intergenic_variant	MODIFIER	0	0	0	0	0	0	0	0	0	0	0	0	0	0	rs589249	0	0	0	SNV	0	0	0	0	0	0	0	0	0	0	0	0	0	0	0	0	chr1:g.36696751A>G	0	0.9107
chr1	36698055	rs488359	A	G	94	152	1890	0.628	G	intergenic_variant	MODIFIER	0	0	0	0	0	0	0	0	0	0	0	0	0	0	rs488359	0	0	0	SNV	0	0	0	0	0	0	0	0	0	0	0	0	0	0	0	0	chr1:g.36698055A>G	0	0.8631
chr1	36701732	rs218987	G	T	44	152	2468	0.288	T	upstream_gene_variant	MODIFIER	AL596257.1	ENSG00000284705	Transcript	ENST00000641463.1	lincRNA	0	0	0	0	0	0	0	0	0	rs218987	2221	1	0	SNV	Clone_based_ensembl_gene	0	YES	0	0	0	0	0	0	0	0	0	0	0	0	0	chr1:g.36701732G>T	0.5184	0.7587
chr1	36728307	rs2102341	T	C	101	152	2619	0.667	C	intergenic_variant	MODIFIER	0	0	0	0	0	0	0	0	0	0	0	0	0	0	rs2102341	0	0	0	SNV	0	0	0	0	0	0	0	0	0	0	0	0	0	0	0	0	chr1:g.36728307T>C	0.4593	0.2375
chr1	36731718	rs4653218	T	C	63	152	2537	0.404	C	regulatory_region_variant	MODIFIER	0	0	RegulatoryFeature	ENSR00000251215	CTCF_binding_site	0	0	0	0	0	0	0	0	0	rs4653218	0	0	0	SNV	0	0	0	0	0	0	0	0	0	0	0	0	0	0	0	0	chr1:g.36731718T>C	0.4209	0.2595
chr1	36737166	rs570399	G	A	58	152	2479	0.372	A	regulatory_region_variant	MODIFIER	0	0	RegulatoryFeature	ENSR00000353994	promoter_flanking_region	0	0	0	0	0	0	0	0	0	rs570399	0	0	0	SNV	0	0	0	0	0	0	0	0	0	0	0	0	0	0	0	0	chr1:g.36737166G>A	0.3668	0.0787
chr1	36737884	rs481121	G	A	58	152	2117	0.372	A	regulatory_region_variant	MODIFIER	0	0	RegulatoryFeature	ENSR00000353994	promoter_flanking_region	0	0	0	0	0	0	0	0	0	rs481121	0	0	0	SNV	0	0	0	0	0	0	0	0	0	0	0	0	0	0	0	0	chr1:g.36737884G>A	0.4169	0.2625
chr1	36762600	rs6425999	T	C	104	152	1750	0.692	C	intergenic_variant	MODIFIER	0	0	0	0	0	0	0	0	0	0	0	0	0	0	rs6425999	0	0	0	SNV	0	0	0	0	0	0	0	0	0	0	0	0	0	0	0	0	chr1:g.36762600T>C	0.503	0.7186
chr1	36767829	rs12083196	T	C	111	152	2145	0.737	C	downstream_gene_variant	MODIFIER	AC117945.2	ENSG00000284720	Transcript	ENST00000642109.1	lincRNA	0	0	0	0	0	0	0	0	0	rs12083196	293	-1	0	SNV	Clone_based_ensembl_gene	0	YES	0	0	0	0	0	0	0	0	0	0	0	0	0	chr1:g.36767829T>C	0.4984	0.6899
chr1	36775285	rs525798	G	T	104	152	2139	0.692	T	intron_variant&non_coding_transcript_variant	MODIFIER	AC117945.1	ENSG00000234481	Transcript	ENST00000451375.1	antisense	0	1/1	ENST00000451375.1:n.175-195G>T	0	0	0	0	0	0	rs525798	0	1	0	SNV	Clone_based_ensembl_gene	0	YES	3	0	0	0	0	0	0	0	0	0	0	0	0	chr1:g.36775285G>T	0.5351	0.8313
chr1	36777142	rs490647	G	A	104	152	2807	0.692	A	downstream_gene_variant	MODIFIER	AC117945.1	ENSG00000234481	Transcript	ENST00000451375.1	antisense	0	0	0	0	0	0	0	0	0	rs490647	1374	1	0	SNV	Clone_based_ensembl_gene	0	YES	3	0	0	0	0	0	0	0	0	0	0	0	0	chr1:g.36777142G>A	0.5355	0.8328
chr1	37043751	rs2859741	C	T	39	152	2114	0.269	T	intergenic_variant	MODIFIER	0	0	0	0	0	0	0	0	0	0	0	0	0	0	rs2859741	0	0	0	SNV	0	0	0	0	0	0	0	0	0	0	0	0	0	0	0	0	chr1:g.37043751C>T	0.5559	0.6944
chr1	37287106	rs12041233	G	A	78	152	2898	0.513	A	intron_variant&non_coding_transcript_variant	MODIFIER	AL353604.1	ENSG00000223944	Transcript	ENST00000413901.1	lincRNA	0	1/3	ENST00000413901.1:n.112-10847C>T	0	0	0	0	0	0	rs12041233	0	-1	0	SNV	Clone_based_ensembl_gene	0	YES	3	0	0	0	0	0	0	0	0	0	0	0	0	chr1:g.37287106G>A	0.1406	0.0068
chr1	37400353	rs875361	G	A	131	152	2523	0.865	A	intergenic_variant	MODIFIER	0	0	0	0	0	0	0	0	0	0	0	0	0	0	rs875361	0	0	0	SNV	0	0	0	0	0	0	0	0	0	0	0	0	0	0	0	0	chr1:g.37400353G>A	0.3301	0.0998
chr1	37473572	rs2492301	T	C	50	152	2072	0.333	C	upstream_gene_variant	MODIFIER	ZC3H12A	ENSG00000163874	Transcript	ENST00000373087.7	protein_coding	0	0	0	0	0	0	0	0	0	rs2492301	1008	1	0	SNV	HGNC	HGNC:26259	YES	1	P1	CCDS417.1	ENSP00000362179	Q5D1E8	0	UPI000004D30E	0	0	0	0	0	0	chr1:g.37473572T>C	0.4838	0.5847
chr1	37627051	rs4074961	C	T	114	152	2712	0.75	T	intron_variant	MODIFIER	RSPO1	ENSG00000169218	Transcript	ENST00000356545.7	protein_coding	0	3/6	ENST00000356545.7:c.94+2517G>A	0	0	0	0	0	0	rs4074961	0	-1	0	SNV	HGNC	HGNC:21679	YES	1	P1	CCDS41304.1	ENSP00000348944	Q2MKA7	0	UPI0000674A16	0	1	0	0	0	0	chr1:g.37627051C>T	0.3998	0.2148
chr1	37656262	rs10908366	T	C	82	152	2098	0.551	C	intergenic_variant	MODIFIER	0	0	0	0	0	0	0	0	0	0	0	0	0	0	rs10908366	0	0	0	SNV	0	0	0	0	0	0	0	0	0	0	0	0	0	0	0	0	chr1:g.37656262T>C	0.4183	0.4599
chr1	37773231	rs2763041	G	A	100	152	1958	0.66	A	upstream_gene_variant	MODIFIER	ACTN4P2	ENSG00000214141	Transcript	ENST00000473049.1	processed_pseudogene	0	0	0	0	0	0	0	0	0	rs2763041	3439	1	0	SNV	HGNC	HGNC:44032	YES	0	0	0	0	0	0	0	0	0	0	0	0	0	chr1:g.37773231G>A	0.7079	0.8404
chr1	37792335	rs12030690	G	C	21	152	2469	0.135	C	upstream_gene_variant	MODIFIER	MANEAL	ENSG00000185090	Transcript	ENST00000373045.10	protein_coding	0	0	0	0	0	0	0	0	0	rs12030690	1467	1	0	SNV	HGNC	HGNC:26452	YES	1	P1	CCDS44110.1	ENSP00000362136	Q5VSG8	0	UPI0000203F8E	0	0	0	0	0	0	chr1:g.37792335G>C	0.2013	0.0393
chr1	37812907	rs28411352	C	T	50	152	2445	0.327	T	3_prime_UTR_variant	MODIFIER	MTF1	ENSG00000188786	Transcript	ENST00000373036.5	protein_coding	11/11	0	ENST00000373036.5:c.*2229G>A	0	4604/7937	0	0	0	0	rs28411352	0	-1	0	SNV	HGNC	HGNC:7428	YES	1	P1	CCDS30676.1	ENSP00000362127	Q14872	0	UPI000006E9B3	0	1	0	0	0	0	chr1:g.37812907C>T	0.2167	0.1876
chr1	37943401	rs28673728	A	G	49	152	2323	0.321	G	intron_variant	MODIFIER	INPP5B	ENSG00000204084	Transcript	ENST00000373024.8	protein_coding	0	5/23	ENST00000373024.8:c.280+239T>C	0	0	0	0	0	0	rs28673728	0	-1	0	SNV	HGNC	HGNC:6077	YES	1	P2	CCDS41306.1	ENSP00000362115	P32019	0	UPI0000458AD7	0	0	0	0	0	0	chr1:g.37943401A>G	0.3431	0.2829
chr1	37945773	rs871524	G	A	33	152	1863	0.218	A	synonymous_variant	LOW	INPP5B	ENSG00000204084	Transcript	ENST00000373024.8	protein_coding	3/24	0	ENST00000373024.8:c.135C>T	ENSP00000362115.3:p.His45%3D	225/4450	135/2742	45/913	H	caC/caT	rs871524	0	-1	0	SNV	HGNC	HGNC:6077	YES	1	P2	CCDS41306.1	ENSP00000362115	P32019	0	UPI0000458AD7	0	0	0	0	Conserved_Domains:cd13383&hmmpanther:PTHR11200&hmmpanther:PTHR11200:SF163&Gene3D:2.30.29.110&Pfam_domain:PF16776	0	chr1:g.37945773G>A	0.2019	0.0431
chr1	37990219	rs4360494	G	C	52	152	1956	0.34	C	upstream_gene_variant	MODIFIER	SF3A3	ENSG00000183431	Transcript	ENST00000373019.5	protein_coding	0	0	0	0	0	0	0	0	0	rs4360494	197	-1	0	SNV	HGNC	HGNC:10767	YES	1	P1	CCDS428.1	ENSP00000362110	Q12874	0	UPI0000135469	0	0	0	0	0	0	chr1:g.37990219G>C	0.3766	0.2231
chr1	37990434	rs4072980	G	A	99	152	1759	0.654	A	upstream_gene_variant	MODIFIER	SF3A3	ENSG00000183431	Transcript	ENST00000373019.5	protein_coding	0	0	0	0	0	0	0	0	0	rs4072980	412	-1	0	SNV	HGNC	HGNC:10767	YES	1	P1	CCDS428.1	ENSP00000362110	Q12874	0	UPI0000135469	0	0	0	0	0	0	chr1:g.37990434G>A	0	0.5658
chr1	37995647	rs61776719	C	A	53	150	879	0.351	A	downstream_gene_variant	MODIFIER	FHL3	ENSG00000183386	Transcript	ENST00000373016.4	protein_coding	0	0	0	0	0	0	0	0	0	rs61776719	1123	-1	0	SNV	HGNC	HGNC:3704	YES	1	P1	CCDS30678.1	ENSP00000362107	Q13643	0	UPI0000070486	0	0	0	0	0	0	chr1:g.37995647C>A	0.3822	0.2405
chr1	37996149	rs67631072	C	T	54	152	2034	0.353	T	downstream_gene_variant	MODIFIER	FHL3	ENSG00000183386	Transcript	ENST00000373016.4	protein_coding	0	0	0	0	0	0	0	0	0	rs67631072	621	-1	0	SNV	HGNC	HGNC:3704	YES	1	P1	CCDS30678.1	ENSP00000362107	Q13643	0	UPI0000070486	0	0	0	0	0	0	chr1:g.37996149C>T	0.3423	0.0968
chr1	38136401	rs7547921	C	A	50	152	1853	0.321	A	non_coding_transcript_exon_variant	MODIFIER	AL139158.3	ENSG00000284623	Transcript	ENST00000641212.1	lincRNA	2/5	0	ENST00000641212.1:n.121G>T	0	121/1562	0	0	0	0	rs7547921	0	-1	0	SNV	Clone_based_ensembl_gene	0	YES	0	0	0	0	0	0	0	0	0	0	0	0	0	chr1:g.38136401C>A	0.1108	0.0847
chr1	38291565	rs2637869	G	A	93	152	1467	0.615	A	regulatory_region_variant	MODIFIER	0	0	RegulatoryFeature	ENSR00000004951	promoter_flanking_region	0	0	0	0	0	0	0	0	0	rs2637869	0	0	0	SNV	0	0	0	0	0	0	0	0	0	0	0	0	0	0	0	0	chr1:g.38291565G>A	0.3191	0.2375
chr1	38656003	rs12117826	G	A	14	152	1627	0.09	A	intergenic_variant	MODIFIER	0	0	0	0	0	0	0	0	0	0	0	0	0	0	rs12117826	0	0	0	SNV	0	0	0	0	0	0	0	0	0	0	0	0	0	0	0	0	chr1:g.38656003G>A	0.025	0.0045
chr1	38674582	rs912783	T	A	49	152	2639	0.321	A	intergenic_variant	MODIFIER	0	0	0	0	0	0	0	0	0	0	0	0	0	0	rs912783	0	0	0	SNV	0	0	0	0	0	0	0	0	0	0	0	0	0	0	0	0	chr1:g.38674582T>A	0.4687	0.7368
chr1	38830628	rs9439074	G	A	56	152	1990	0.365	A	regulatory_region_variant	MODIFIER	0	0	RegulatoryFeature	ENSR00000354477	promoter_flanking_region	0	0	0	0	0	0	0	0	0	rs9439074	0	0	0	SNV	0	0	0	0	0	0	0	0	0	0	0	0	0	0	0	0	chr1:g.38830628G>A	0.4669	0.6324
chr1	38874010	rs4494114	T	C	82	152	2033	0.532	C	upstream_gene_variant	MODIFIER	MYCBP	ENSG00000214114	Transcript	ENST00000397572.5	protein_coding	0	0	0	0	0	0	0	0	0	rs4494114	662	-1	0	SNV	HGNC	HGNC:7554	YES	1	P1	CCDS431.1	ENSP00000380702	Q99417	0	UPI000013CDE0	0	0	0	0	0	0	chr1:g.38874010T>C	0.3111	0.1452
chr1	38878383	rs9439082	G	A	82	152	1478	0.532	A	intron_variant	MODIFIER	AL139260.3	ENSG00000274944	Transcript	ENST00000621281.1	protein_coding	0	1/4	ENST00000621281.1:c.36+3049C>T	0	0	0	0	0	0	rs9439082	0	-1	0	SNV	Clone_based_ensembl_gene	0	YES	2	P1	0	ENSP00000479064	0	A0A087WV05	UPI0004620A8E	0	0	0	0	0	0	chr1:g.38878383G>A	0.3101	0.1452
chr1	38914713	rs4246511	T	C	97	152	1582	0.635	C	intron_variant	MODIFIER	RHBDL2	ENSG00000158315	Transcript	ENST00000289248.6	protein_coding	0	3/7	ENST00000289248.6:c.395+849A>G	0	0	0	0	0	0	rs4246511	0	-1	0	SNV	HGNC	HGNC:16083	YES	2	P1	CCDS30680.1	ENSP00000289248	Q9NX52	0	UPI0000048DB4	0	0	0	0	0	0	chr1:g.38914713T>C	0.4475	0.2398
chr1	39110310	rs2036465	A	C	101	150	774	0.675	C	intron_variant	MODIFIER	MACF1	ENSG00000127603	Transcript	ENST00000361689.6	protein_coding	0	1/92	ENST00000361689.6:c.220+25872A>C	0	0	0	0	0	0	rs2036465	0	1	0	SNV	HGNC	HGNC:13664	YES	5	0	CCDS435.1	ENSP00000354573	Q9UPN3	0	UPI00001B3DC6	0	0	0	0	0	0	chr1:g.39110310A>C	0	0.8865
chr1	39248566	rs11205823	T	A	101	152	1096	0.667	A	downstream_gene_variant	MODIFIER	AL442071.1	ENSG00000226438	Transcript	ENST00000289890.7	antisense	0	0	0	0	0	0	0	0	0	rs11205823	1272	-1	0	SNV	Clone_based_ensembl_gene	0	YES	3	0	0	0	0	0	0	0	0	0	0	0	0	chr1:g.39248566T>A	0.6619	0.4811
chr1	39331383	rs16826069	A	G	72	152	1463	0.474	G	intron_variant	MODIFIER	MACF1	ENSG00000127603	Transcript	ENST00000361689.6	protein_coding	0	35/92	ENST00000361689.6:c.4629+4030A>G	0	0	0	0	0	0	rs16826069	0	1	0	SNV	HGNC	HGNC:13664	YES	5	0	CCDS435.1	ENSP00000354573	Q9UPN3	0	UPI00001B3DC6	0	0	0	0	0	0	chr1:g.39331383A>G	0.1599	0.0129
chr1	39370145	rs2296172	A	G	44	152	2239	0.288	G	missense_variant	MODERATE	MACF1	ENSG00000127603	Transcript	ENST00000361689.6	protein_coding	45/93	0	ENST00000361689.6:c.6868A>G	ENSP00000354573.2:p.Met2290Val	6920/17538	6868/16293	2290/5430	M/V	Atg/Gtg	rs2296172&CM130502	0	1	0	SNV	HGNC	HGNC:13664	YES	5	0	CCDS435.1	ENSP00000354573	Q9UPN3	0	UPI00001B3DC6	0	0	tolerated	benign	SMART_domains:SM00150&Superfamily_domains:SSF46966&Conserved_Domains:cd00176	0	chr1:g.39370145A>G	0.1182	0.0121
chr1	39447679	rs2296173	A	G	44	152	2156	0.288	G	intron_variant	MODIFIER	MACF1	ENSG00000127603	Transcript	ENST00000361689.6	protein_coding	0	76/92	ENST00000361689.6:c.13585-13A>G	0	0	0	0	0	0	rs2296173	0	1	0	SNV	HGNC	HGNC:13664	YES	5	0	CCDS435.1	ENSP00000354573	Q9UPN3	0	UPI00001B3DC6	0	0	0	0	0	0	chr1:g.39447679A>G	0.119	0.0136
chr1	39529402	rs755249	C	T	39	152	1816	0.256	T	3_prime_UTR_variant	MODIFIER	BMP8A	ENSG00000183682	Transcript	ENST00000331593.6	protein_coding	7/7	0	ENST00000331593.6:c.*3604C>T	0	5169/5636	0	0	0	0	rs755249	0	1	0	SNV	HGNC	HGNC:21650	YES	1	P1	CCDS437.1	ENSP00000327440	Q7Z5Y6	0	UPI00002057D6	0	0	0	0	0	0	chr1:g.39529402C>T	0.1174	0.0106
chr1	39537738	rs72663520	C	T	39	152	2180	0.256	T	intron_variant&non_coding_transcript_variant	MODIFIER	PPIEL	ENSG00000243970	Transcript	ENST00000331856.7	processed_transcript	0	7/11	ENST00000331856.7:n.1879+3982G>A	0	0	0	0	0	0	rs72663520	0	-1	0	SNV	HGNC	HGNC:33195	YES	2	0	0	0	0	0	0	0	0	0	0	0	0	chr1:g.39537738C>T	0.1102	0.0113
chr1	39562508	rs4660293	A	G	8	152	2257	0.051	G	intron_variant	MODIFIER	PABPC4	ENSG00000090621	Transcript	ENST00000372858.8	protein_coding	0	12/15	ENST00000372858.8:c.1669-92T>C	0	0	0	0	0	0	rs4660293	0	-1	0	SNV	HGNC	HGNC:8557	YES	1	A1	CCDS44115.1	ENSP00000361949	Q13310	0	UPI00002057C5	0	0	0	0	0	0	chr1:g.39562508A>G	0.0962	0.0113
chr1	39744796	rs12086750	G	C	39	152	2660	0.263	C	intron_variant	MODIFIER	PPIE	ENSG00000084072	Transcript	ENST00000372830.5	protein_coding	0	6/10	ENST00000372830.5:c.385-579G>C	0	0	0	0	0	0	rs12086750	0	1	0	SNV	HGNC	HGNC:9258	YES	1	0	CCDS53299.1	ENSP00000361918	Q9UNP9	0	UPI00002057ED	0	0	0	0	0	0	chr1:g.39744796G>C	0.2897	0.1823
chr1	39747206	rs9787249	G	A	39	152	1539	0.263	A	intron_variant	MODIFIER	PPIE	ENSG00000084072	Transcript	ENST00000372830.5	protein_coding	0	7/10	ENST00000372830.5:c.509-1697G>A	0	0	0	0	0	0	rs9787249	0	1	0	SNV	HGNC	HGNC:9258	YES	1	0	CCDS53299.1	ENSP00000361918	Q9UNP9	0	UPI00002057ED	0	0	0	0	0	0	chr1:g.39747206G>A	0.2893	0.1823
chr1	39829228	rs2172362	T	C	83	152	1862	0.551	C	intergenic_variant	MODIFIER	0	0	0	0	0	0	0	0	0	0	0	0	0	0	rs2172362	0	0	0	SNV	0	0	0	0	0	0	0	0	0	0	0	0	0	0	0	0	chr1:g.39829228T>C	0.6142	0.9062
chr1	39929523	rs77320796	A	G	8	152	2525	0.051	G	intergenic_variant	MODIFIER	0	0	0	0	0	0	0	0	0	0	0	0	0	0	rs77320796	0	0	0	SNV	0	0	0	0	0	0	0	0	0	0	0	0	0	0	0	0	chr1:g.39929523A>G	0.1116	0.0159
chr1	39968099	rs3103778	A	G	89	152	2591	0.596	G	intron_variant	MODIFIER	MFSD2A	ENSG00000168389	Transcript	ENST00000372809.5	protein_coding	0	11/13	ENST00000372809.5:c.1247+183A>G	0	0	0	0	0	0	rs3103778	0	1	0	SNV	HGNC	HGNC:25897	YES	2	0	CCDS44118.1	ENSP00000361895	Q8NA29	0	UPI0000072562	0	1	0	0	0	0	chr1:g.39968099A>G	0.5076	0.2897
chr1	40094564	rs4660387	C	G	61	152	2636	0.41	G	intron_variant	MODIFIER	PPT1	ENSG00000131238	Transcript	ENST00000642050.1	protein_coding	0	1/8	ENST00000642050.1:c.125-2057G>C	0	0	0	0	0	0	rs4660387	0	-1	0	SNV	HGNC	HGNC:9325	YES	0	P2	CCDS447.1	ENSP00000493153	P50897	0	UPI0000132113	0	1	0	0	0	0	chr1:g.40094564C>G	0	0.4342
chr1	40098413	rs34805060	G	A	48	152	1062	0.308	A	upstream_gene_variant	MODIFIER	PPT1	ENSG00000131238	Transcript	ENST00000642050.1	protein_coding	0	0	0	0	0	0	0	0	0	rs34805060	686	-1	0	SNV	HGNC	HGNC:9325	YES	0	P2	CCDS447.1	ENSP00000493153	P50897	0	UPI0000132113	0	1	0	0	0	0	chr1:g.40098413G>A	0.2141	0.239
chr1	40386710	rs1391315	T	G	39	152	1317	0.25	G	intron_variant	MODIFIER	SMAP2	ENSG00000084070	Transcript	ENST00000372718.8	protein_coding	0	1/9	ENST00000372718.8:c.103+12487T>G	0	0	0	0	0	0	rs1391315	0	1	0	SNV	HGNC	HGNC:25082	YES	1	P1	CCDS451.1	ENSP00000361803	Q8WU79	0	UPI000006DD04	0	0	0	0	0	0	chr1:g.40386710T>G	0.1048	0.0212
chr1	40585280	rs4660438	G	A	110	152	1038	0.724	A	intergenic_variant	MODIFIER	0	0	0	0	0	0	0	0	0	0	0	0	0	0	rs4660438	0	0	0	SNV	0	0	0	0	0	0	0	0	0	0	0	0	0	0	0	0	chr1:g.40585280G>A	0.5899	0.615
chr1	40901526	rs1576101	A	T	9	152	1436	0.058	T	intergenic_variant	MODIFIER	0	0	0	0	0	0	0	0	0	0	0	0	0	0	rs1576101	0	0	0	SNV	0	0	0	0	0	0	0	0	0	0	0	0	0	0	0	0	chr1:g.40901526A>T	0.2446	0.2572
chr1	40914768	rs4233486	C	T	127	152	2371	0.84	T	intergenic_variant	MODIFIER	0	0	0	0	0	0	0	0	0	0	0	0	0	0	rs4233486	0	0	0	SNV	0	0	0	0	0	0	0	0	0	0	0	0	0	0	0	0	chr1:g.40914768C>T	0.6911	0.7648
chr1	41028139	rs1140227	C	T	65	152	2179	0.436	T	upstream_gene_variant	MODIFIER	SLFNL1	ENSG00000171790	Transcript	ENST00000359345.5	protein_coding	0	0	0	0	0	0	0	0	0	rs1140227	4902	-1	0	SNV	HGNC	HGNC:26313	YES	1	P3	CCDS460.1	ENSP00000352299	Q499Z3	A0A140VJU6	UPI000013E83F	0	0	0	0	0	0	chr1:g.41028139C>T	0.1338	0.0121
chr1	41065199	rs6686842	T	C	46	152	1846	0.295	C	intron_variant	MODIFIER	SCMH1	ENSG00000010803	Transcript	ENST00000326197.11	protein_coding	0	9/14	ENST00000326197.11:c.1075+5396A>G	0	0	0	0	0	0	rs6686842	0	-1	0	SNV	HGNC	HGNC:19003	YES	1	A2	CCDS30688.1	ENSP00000318094	Q96GD3	0	UPI000006FD9B	0	0	0	0	0	0	chr1:g.41065199T>C	0.6619	0.8964
chr1	41068685	rs12024115	C	T	64	152	1199	0.429	T	intron_variant	MODIFIER	SCMH1	ENSG00000010803	Transcript	ENST00000326197.11	protein_coding	0	9/14	ENST00000326197.11:c.1075+1910G>A	0	0	0	0	0	0	rs12024115	0	-1	0	SNV	HGNC	HGNC:19003	YES	1	A2	CCDS30688.1	ENSP00000318094	Q96GD3	0	UPI000006FD9B	0	0	0	0	0	0	chr1:g.41068685C>T	0.141	0.0121
chr1	41078607	rs2885697	G	T	74	152	1401	0.481	T	intron_variant	MODIFIER	SCMH1	ENSG00000010803	Transcript	ENST00000326197.11	protein_coding	0	7/14	ENST00000326197.11:c.716-3156C>A	0	0	0	0	0	0	rs2885697	0	-1	0	SNV	HGNC	HGNC:19003	YES	1	A2	CCDS30688.1	ENSP00000318094	Q96GD3	0	UPI000006FD9B	0	0	0	0	0	0	chr1:g.41078607G>T	0.7532	0.9002
chr1	41090581	rs6600365	C	T	38	150	731	0.247	T	intron_variant	MODIFIER	SCMH1	ENSG00000010803	Transcript	ENST00000326197.11	protein_coding	0	7/14	ENST00000326197.11:c.716-15130G>A	0	0	0	0	0	0	rs6600365	0	-1	0	SNV	HGNC	HGNC:19003	YES	1	A2	CCDS30688.1	ENSP00000318094	Q96GD3	0	UPI000006FD9B	0	0	0	0	0	0	chr1:g.41090581C>T	0.6661	0.9138
chr1	41223266	rs11209718	C	T	106	152	1705	0.705	T	intron_variant	MODIFIER	SCMH1	ENSG00000010803	Transcript	ENST00000372597.5	protein_coding	0	1/14	ENST00000372597.5:c.-427+18793G>A	0	0	0	0	0	0	rs11209718	0	-1	0	SNV	HGNC	HGNC:19003	0	1	P3	CCDS461.1	ENSP00000361678	Q96GD3	0	UPI0000072FB1	0	0	0	0	0	0	chr1:g.41223266C>T	0.3371	0.1014
chr1	41279363	rs16828019	C	T	65	152	2589	0.436	T	intron_variant&non_coding_transcript_variant	MODIFIER	AC093151.3	ENSG00000235358	Transcript	ENST00000445073.1	lincRNA	0	1/1	ENST00000445073.1:n.133-4922C>T	0	0	0	0	0	0	rs16828019	0	1	0	SNV	Clone_based_ensembl_gene	0	YES	3	0	0	0	0	0	0	0	0	0	0	0	0	chr1:g.41279363C>T	0.1356	0.0121
chr1	41310951	rs12755632	A	G	30	152	1198	0.199	G	intergenic_variant	MODIFIER	0	0	0	0	0	0	0	0	0	0	0	0	0	0	rs12755632	0	0	0	SNV	0	0	0	0	0	0	0	0	0	0	0	0	0	0	0	0	chr1:g.41310951A>G	0.3025	0.2118
chr1	41332996	rs11209894	G	A	86	152	829	0.577	A	intergenic_variant	MODIFIER	0	0	0	0	0	0	0	0	0	0	0	0	0	0	rs11209894	0	0	0	SNV	0	0	0	0	0	0	0	0	0	0	0	0	0	0	0	0	chr1:g.41332996G>A	0.139	0.0091
chr1	41367189	rs61774743	C	T	18	152	2278	0.115	T	intron_variant	MODIFIER	FOXO6	ENSG00000204060	Transcript	ENST00000641094.1	protein_coding	0	1/2	ENST00000641094.1:c.414+4845C>T	0	0	0	0	0	0	rs61774743	0	1	0	SNV	HGNC	HGNC:24814	YES	0	P1	0	ENSP00000493184	A8MYZ6	0	UPI00015E0BB0	0	0	0	0	0	0	chr1:g.41367189C>T	0.3223	0.4735
chr1	41367490	rs2364544	G	A	18	152	1950	0.115	A	intron_variant	MODIFIER	FOXO6	ENSG00000204060	Transcript	ENST00000641094.1	protein_coding	0	1/2	ENST00000641094.1:c.414+5146G>A	0	0	0	0	0	0	rs2364544	0	1	0	SNV	HGNC	HGNC:24814	YES	0	P1	0	ENSP00000493184	A8MYZ6	0	UPI00015E0BB0	0	0	0	0	0	0	chr1:g.41367490G>A	0.4645	0.733
chr1	41374150	rs4660531	G	T	20	152	2393	0.135	T	intron_variant	MODIFIER	FOXO6	ENSG00000204060	Transcript	ENST00000641094.1	protein_coding	0	1/2	ENST00000641094.1:c.415-7466G>T	0	0	0	0	0	0	rs4660531	0	1	0	SNV	HGNC	HGNC:24814	YES	0	P1	0	ENSP00000493184	A8MYZ6	0	UPI00015E0BB0	0	0	0	0	0	0	chr1:g.41374150G>T	0.2097	0.0946
chr1	41385743	rs11209976	C	T	133	152	2187	0.878	T	downstream_gene_variant	MODIFIER	FOXO6	ENSG00000204060	Transcript	ENST00000641094.1	protein_coding	0	0	0	0	0	0	0	0	0	rs11209976	3065	1	0	SNV	HGNC	HGNC:24814	YES	0	P1	0	ENSP00000493184	A8MYZ6	0	UPI00015E0BB0	0	0	0	0	0	0	chr1:g.41385743C>T	0.4718	0.2163
chr1	41389274	rs2226263	A	T	151	152	2415	0.994	T	intergenic_variant	MODIFIER	0	0	0	0	0	0	0	0	0	0	0	0	0	0	rs2226263	0	0	0	SNV	0	0	0	0	0	0	0	0	0	0	0	0	0	0	0	0	chr1:g.41389274A>T	0.9617	0.9153
chr1	41410279	rs2997341	C	T	13	152	2238	0.083	T	intergenic_variant	MODIFIER	0	0	0	0	0	0	0	0	0	0	0	0	0	0	rs2997341	0	0	0	SNV	0	0	0	0	0	0	0	0	0	0	0	0	0	0	0	0	chr1:g.41410279C>T	0.3522	0.2776
chr1	41443510	rs34447302	C	T	71	152	1352	0.468	T	intergenic_variant	MODIFIER	0	0	0	0	0	0	0	0	0	0	0	0	0	0	rs34447302	0	0	0	SNV	0	0	0	0	0	0	0	0	0	0	0	0	0	0	0	0	chr1:g.41443510C>T	0.3163	0.0688
chr1	41486926	rs3754287	C	T	17	152	2094	0.109	T	upstream_gene_variant	MODIFIER	EDN2	ENSG00000127129	Transcript	ENST00000372587.5	protein_coding	0	0	0	0	0	0	0	0	0	rs3754287	2243	-1	0	SNV	HGNC	HGNC:3177	YES	1	P1	CCDS462.1	ENSP00000361668	P20800	0	UPI0000040AF7	0	0	0	0	0	0	chr1:g.41486926C>T	0.1629	0.2148
chr1	41522197	rs654950	G	C	33	152	2279	0.218	C	intron_variant	MODIFIER	HIVEP3	ENSG00000127124	Transcript	ENST00000372583.6	protein_coding	0	6/8	ENST00000372583.6:c.5383+2538C>G	0	0	0	0	0	0	rs654950	0	-1	0	SNV	HGNC	HGNC:13561	YES	1	P3	CCDS463.1	ENSP00000361664	Q5T1R4	0	UPI000013CC24	0	0	0	0	0	0	chr1:g.41522197G>C	0.2015	0.0492
chr1	41880052	rs11210537	G	A	19	152	2098	0.141	A	intron_variant	MODIFIER	HIVEP3	ENSG00000127124	Transcript	ENST00000372583.6	protein_coding	0	1/8	ENST00000372583.6:c.-801+38361C>T	0	0	0	0	0	0	rs11210537	0	-1	0	SNV	HGNC	HGNC:13561	YES	1	P3	CCDS463.1	ENSP00000361664	Q5T1R4	0	UPI000013CC24	0	0	0	0	0	0	chr1:g.41880052G>A	0.3448	0.1596
chr1	41905743	rs2147904	T	C	63	152	2462	0.41	C	intron_variant	MODIFIER	HIVEP3	ENSG00000127124	Transcript	ENST00000372583.6	protein_coding	0	1/8	ENST00000372583.6:c.-801+12670A>G	0	0	0	0	0	0	rs2147904	0	-1	0	SNV	HGNC	HGNC:13561	YES	1	P3	CCDS463.1	ENSP00000361664	Q5T1R4	0	UPI000013CC24	0	0	0	0	0	0	chr1:g.41905743T>C	0.4728	0.3593
chr1	41909802	rs12034218	G	T	8	152	1018	0.051	T	intron_variant	MODIFIER	HIVEP3	ENSG00000127124	Transcript	ENST00000372583.6	protein_coding	0	1/8	ENST00000372583.6:c.-801+8611C>A	0	0	0	0	0	0	rs12034218	0	-1	0	SNV	HGNC	HGNC:13561	YES	1	P3	CCDS463.1	ENSP00000361664	Q5T1R4	0	UPI000013CC24	0	0	0	0	0	0	chr1:g.41909802G>T	0.2346	0.028
chr1	41946093	rs12406370	C	T	66	152	2516	0.429	T	intron_variant&non_coding_transcript_variant	MODIFIER	HIVEP3	ENSG00000127124	Transcript	ENST00000489103.5	processed_transcript	0	1/3	ENST00000489103.5:n.120-27569G>A	0	0	0	0	0	0	rs12406370	0	-1	0	SNV	HGNC	HGNC:13561	0	1	0	0	0	0	0	0	0	0	0	0	0	0	chr1:g.41946093C>T	0.2402	0.1899
chr1	42536084	rs61777387	C	T	45	152	1009	0.295	T	intron_variant	MODIFIER	CCDC30	ENSG00000186409	Transcript	ENST00000342022.8	protein_coding	0	1/15	ENST00000342022.8:c.-9-392C>T	0	0	0	0	0	0	rs61777387	0	1	0	SNV	HGNC	HGNC:26103	YES	5	P2	CCDS30690.1	ENSP00000339280	Q5VVM6	0	UPI0000458A0B	0	0	0	0	0	0	chr1:g.42536084C>T	0.1402	0.025
chr1	42571885	rs72659998	C	T	23	152	1693	0.147	T	intron_variant	MODIFIER	CCDC30	ENSG00000186409	Transcript	ENST00000342022.8	protein_coding	0	6/15	ENST00000342022.8:c.856-5135C>T	0	0	0	0	0	0	rs72659998	0	1	0	SNV	HGNC	HGNC:26103	YES	5	P2	CCDS30690.1	ENSP00000339280	Q5VVM6	0	UPI0000458A0B	0	0	0	0	0	0	chr1:g.42571885C>T	0.1172	0.0582
chr1	42600923	rs12116637	G	A	45	152	1574	0.295	A	intron_variant	MODIFIER	CCDC30	ENSG00000186409	Transcript	ENST00000342022.8	protein_coding	0	9/15	ENST00000342022.8:c.1384-10055G>A	0	0	0	0	0	0	rs12116637	0	1	0	SNV	HGNC	HGNC:26103	YES	5	P2	CCDS30690.1	ENSP00000339280	Q5VVM6	0	UPI0000458A0B	0	0	0	0	0	0	chr1:g.42600923G>A	0.1382	0.0356
chr1	42963086	rs710216	A	G	36	152	2770	0.231	G	upstream_gene_variant	MODIFIER	SLC2A1	ENSG00000117394	Transcript	ENST00000426263.8	protein_coding	0	0	0	0	0	0	0	0	0	rs710216	3910	-1	0	SNV	HGNC	HGNC:11005	YES	1	P1	CCDS477.1	ENSP00000416293	P11166	0	UPI00002058B9	0	1	0	0	0	0	chr1:g.42963086A>G	0.2133	0.208
chr1	42973611	rs710214	C	T	37	152	2366	0.237	T	intron_variant&non_coding_transcript_variant	MODIFIER	SLC2A1-AS1	ENSG00000227533	Transcript	ENST00000416689.1	retained_intron	0	2/2	ENST00000416689.1:n.621-363C>T	0	0	0	0	0	0	rs710214	0	1	0	SNV	HGNC	HGNC:44187	YES	2	0	0	0	0	0	0	0	0	0	0	0	0	chr1:g.42973611C>T	0.2171	0.2005
chr1	43299418	rs1209384	A	G	124	152	2443	0.821	G	upstream_gene_variant	MODIFIER	TIE1	ENSG00000066056	Transcript	ENST00000372476.8	protein_coding	0	0	0	0	0	0	0	0	0	rs1209384	1564	1	0	SNV	HGNC	HGNC:11809	YES	1	P1	CCDS482.1	ENSP00000361554	P35590	0	UPI0000032E59	0	0	0	0	0	0	chr1:g.43299418A>G	0	0.8691
chr1	43307362	rs2275180	A	G	124	152	2099	0.821	G	intron_variant	MODIFIER	TIE1	ENSG00000066056	Transcript	ENST00000372476.8	protein_coding	0	5/22	ENST00000372476.8:c.773-70A>G	0	0	0	0	0	0	rs2275180	0	1	0	SNV	HGNC	HGNC:11809	YES	1	P1	CCDS482.1	ENSP00000361554	P35590	0	UPI0000032E59	0	0	0	0	0	0	chr1:g.43307362A>G	0	0.8986
chr1	43413041	rs2494997	G	C	76	152	1699	0.513	C	intron_variant	MODIFIER	SZT2	ENSG00000198198	Transcript	ENST00000562955.2	protein_coding	0	4/70	ENST00000562955.2:c.499-2041G>C	0	0	0	0	0	0	rs2494997	0	1	0	SNV	HGNC	HGNC:29040	YES	5	P2	CCDS30694.2	ENSP00000457168	Q5T011	0	UPI0001E24F46	0	1	0	0	0	0	chr1:g.43413041G>C	0	0.6929
chr1	43475837	rs12069733	G	A	77	152	2002	0.494	A	regulatory_region_variant	MODIFIER	0	0	RegulatoryFeature	ENSR00000005597	promoter_flanking_region	0	0	0	0	0	0	0	0	0	rs12069733	0	0	0	SNV	0	0	0	0	0	0	0	0	0	0	0	0	0	0	0	0	chr1:g.43475837G>A	0.4303	0.3449
chr1	43539609	rs2819332	G	A	89	152	2546	0.571	A	intron_variant	MODIFIER	PTPRF	ENSG00000142949	Transcript	ENST00000359947.9	protein_coding	0	2/33	ENST00000359947.9:c.-46+1332G>A	0	0	0	0	0	0	rs2819332	0	1	0	SNV	HGNC	HGNC:9670	YES	1	P4	CCDS489.2	ENSP00000353030	P10586	0	UPI0000470154	0	1	0	0	0	0	chr1:g.43539609G>A	0.253	0.0408
chr1	43540668	rs2782639	A	G	89	152	2110	0.571	G	intron_variant	MODIFIER	PTPRF	ENSG00000142949	Transcript	ENST00000359947.9	protein_coding	0	2/33	ENST00000359947.9:c.-46+2391A>G	0	0	0	0	0	0	rs2782639	0	1	0	SNV	HGNC	HGNC:9670	YES	1	P4	CCDS489.2	ENSP00000353030	P10586	0	UPI0000470154	0	1	0	0	0	0	chr1:g.43540668A>G	0.3099	0.1271
chr1	43541977	rs2842189	T	C	142	152	2158	0.936	C	intron_variant	MODIFIER	PTPRF	ENSG00000142949	Transcript	ENST00000359947.9	protein_coding	0	2/33	ENST00000359947.9:c.-45-3054T>C	0	0	0	0	0	0	rs2842189	0	1	0	SNV	HGNC	HGNC:9670	YES	1	P4	CCDS489.2	ENSP00000353030	P10586	0	UPI0000470154	0	1	0	0	0	0	chr1:g.43541977T>C	0.8171	0.9244
chr1	43544785	rs58859557	C	T	8	152	2230	0.051	T	intron_variant	MODIFIER	PTPRF	ENSG00000142949	Transcript	ENST00000359947.9	protein_coding	0	2/33	ENST00000359947.9:c.-45-246C>T	0	0	0	0	0	0	rs58859557	0	1	0	SNV	HGNC	HGNC:9670	YES	1	P4	CCDS489.2	ENSP00000353030	P10586	0	UPI0000470154	0	1	0	0	0	0	chr1:g.43544785C>T	0.0673	0.0023
chr1	43546066	rs951740	G	A	141	152	2062	0.929	A	intron_variant	MODIFIER	PTPRF	ENSG00000142949	Transcript	ENST00000359947.9	protein_coding	0	3/33	ENST00000359947.9:c.91+900G>A	0	0	0	0	0	0	rs951740	0	1	0	SNV	HGNC	HGNC:9670	YES	1	P4	CCDS489.2	ENSP00000353030	P10586	0	UPI0000470154	0	1	0	0	0	0	chr1:g.43546066G>A	0.7214	0.6982
chr1	43560985	rs12076635	G	C	64	152	2386	0.436	C	intron_variant	MODIFIER	PTPRF	ENSG00000142949	Transcript	ENST00000359947.9	protein_coding	0	5/33	ENST00000359947.9:c.379+7044G>C	0	0	0	0	0	0	rs12076635	0	1	0	SNV	HGNC	HGNC:9670	YES	1	P4	CCDS489.2	ENSP00000353030	P10586	0	UPI0000470154	0	1	0	0	0	0	chr1:g.43560985G>C	0.595	0.4032
chr1	43572014	rs3001723	G	A	91	152	2836	0.583	A	intron_variant	MODIFIER	PTPRF	ENSG00000142949	Transcript	ENST00000359947.9	protein_coding	0	6/33	ENST00000359947.9:c.568+2236G>A	0	0	0	0	0	0	rs3001723	0	1	0	SNV	HGNC	HGNC:9670	YES	1	P4	CCDS489.2	ENSP00000353030	P10586	0	UPI0000470154	0	1	0	0	0	0	chr1:g.43572014G>A	0.48	0.5915
chr1	43589323	rs58097944	G	A	12	152	1317	0.077	A	intron_variant	MODIFIER	PTPRF	ENSG00000142949	Transcript	ENST00000359947.9	protein_coding	0	8/33	ENST00000359947.9:c.949+323G>A	0	0	0	0	0	0	rs58097944	0	1	0	SNV	HGNC	HGNC:9670	YES	1	P4	CCDS489.2	ENSP00000353030	P10586	0	UPI0000470154	0	1	0	0	0	0	chr1:g.43589323G>A	0.4223	0.7171
chr1	43596483	rs673253	C	T	10	152	2305	0.064	T	intron_variant	MODIFIER	PTPRF	ENSG00000142949	Transcript	ENST00000359947.9	protein_coding	0	11/33	ENST00000359947.9:c.1814-1265C>T	0	0	0	0	0	0	rs673253	0	1	0	SNV	HGNC	HGNC:9670	YES	1	P4	CCDS489.2	ENSP00000353030	P10586	0	UPI0000470154	0	1	0	0	0	0	chr1:g.43596483C>T	0.2003	0.0613
chr1	43614338	rs55684236	G	A	10	152	2221	0.064	A	intron_variant	MODIFIER	PTPRF	ENSG00000142949	Transcript	ENST00000359947.9	protein_coding	0	23/33	ENST00000359947.9:c.4071+623G>A	0	0	0	0	0	0	rs55684236	0	1	0	SNV	HGNC	HGNC:9670	YES	1	P4	CCDS489.2	ENSP00000353030	P10586	0	UPI0000470154	0	1	0	0	0	0	chr1:g.43614338G>A	0.1749	0.0537
chr1	43634413	rs11210892	G	A	63	152	2182	0.429	A	intergenic_variant	MODIFIER	0	0	0	0	0	0	0	0	0	0	0	0	0	0	rs11210892	0	0	0	SNV	0	0	0	0	0	0	0	0	0	0	0	0	0	0	0	0	chr1:g.43634413G>A	0.4455	0.0976
chr1	43641757	rs2367724	C	T	59	152	1044	0.404	T	intergenic_variant	MODIFIER	0	0	0	0	0	0	0	0	0	0	0	0	0	0	rs2367724	0	0	0	SNV	0	0	0	0	0	0	0	0	0	0	0	0	0	0	0	0	chr1:g.43641757C>T	0	0.6679
chr1	43671586	rs586339	C	A	65	152	2713	0.442	A	missense_variant	MODERATE	KDM4A	ENSG00000066135	Transcript	ENST00000372396.4	protein_coding	11/22	0	ENST00000372396.4:c.1445C>A	ENSP00000361473.3:p.Ala482Glu	1588/4486	1445/3195	482/1064	A/E	gCa/gAa	rs586339	0	1	0	SNV	HGNC	HGNC:22978	YES	1	P1	CCDS491.1	ENSP00000361473	O75164	0	UPI000013D35A	0	0	tolerated	benign	hmmpanther:PTHR10694:SF32&hmmpanther:PTHR10694&Low_complexity_(Seg):seg&Coiled-coils_(Ncoils):Coil	0	chr1:g.43671586C>A	0.7402	0.9478
chr1	43707752	rs112984125	G	A	9	152	1548	0.058	A	downstream_gene_variant	MODIFIER	KDM4A	ENSG00000066135	Transcript	ENST00000372396.4	protein_coding	0	0	0	0	0	0	0	0	0	rs112984125	2234	1	0	SNV	HGNC	HGNC:22978	YES	1	P1	CCDS491.1	ENSP00000361473	O75164	0	UPI000013D35A	0	0	0	0	0	0	chr1:g.43707752G>A	0.1997	0.1664
chr1	43750157	rs2367725	C	T	54	152	1479	0.365	T	intron_variant&NMD_transcript_variant	MODIFIER	AL451062.3	ENSG00000284989	Transcript	ENST00000645057.1	nonsense_mediated_decay	0	16/25	ENST00000645057.1:c.*1440+13777C>T	0	0	0	0	0	0	rs2367725	0	1	0	SNV	Clone_based_ensembl_gene	0	YES	0	P1	0	ENSP00000494063	0	A0A2R8Y4U1	UPI000D197852	0	0	0	0	0	0	chr1:g.43750157C>T	0.3183	0.0575
chr1	43763926	rs4660261	G	A	63	152	2238	0.423	A	intron_variant&NMD_transcript_variant	MODIFIER	AL451062.3	ENSG00000284989	Transcript	ENST00000645057.1	nonsense_mediated_decay	0	16/25	ENST00000645057.1:c.*1440+27546G>A	0	0	0	0	0	0	rs4660261	0	1	0	SNV	Clone_based_ensembl_gene	0	YES	0	P1	0	ENSP00000494063	0	A0A2R8Y4U1	UPI000D197852	0	0	0	0	0	0	chr1:g.43763926G>A	0.6358	0.6611
chr1	43809028	rs246776	C	T	54	152	1728	0.353	T	intron_variant&NMD_transcript_variant	MODIFIER	AL451062.3	ENSG00000284989	Transcript	ENST00000645057.1	nonsense_mediated_decay	0	17/25	ENST00000645057.1:c.*1489-5863C>T	0	0	0	0	0	0	rs246776	0	1	0	SNV	Clone_based_ensembl_gene	0	YES	0	P1	0	ENSP00000494063	0	A0A2R8Y4U1	UPI000D197852	0	0	0	0	0	0	chr1:g.43809028C>T	0.4179	0.4607
chr1	43911831	rs4314918	G	A	87	152	851	0.583	A	intron_variant&NMD_transcript_variant	MODIFIER	AL451062.3	ENSG00000284989	Transcript	ENST00000645057.1	nonsense_mediated_decay	0	23/25	ENST00000645057.1:c.*2067-8573G>A	0	0	0	0	0	0	rs4314918	0	1	0	SNV	Clone_based_ensembl_gene	0	YES	0	P1	0	ENSP00000494063	0	A0A2R8Y4U1	UPI000D197852	0	0	0	0	0	0	chr1:g.43911831G>A	0.5745	0.1831
chr1	43914285	rs6674176	G	A	89	152	3039	0.596	A	intron_variant&NMD_transcript_variant	MODIFIER	AL451062.3	ENSG00000284989	Transcript	ENST00000645057.1	nonsense_mediated_decay	0	23/25	ENST00000645057.1:c.*2067-6119G>A	0	0	0	0	0	0	rs6674176	0	1	0	SNV	Clone_based_ensembl_gene	0	YES	0	P1	0	ENSP00000494063	0	A0A2R8Y4U1	UPI000D197852	0	0	0	0	0	0	chr1:g.43914285G>A	0.5737	0.18
chr1	43975097	rs2286241	G	C	9	152	2111	0.058	C	downstream_gene_variant	MODIFIER	DPH2	ENSG00000132768	Transcript	ENST00000255108.8	protein_coding	0	0	0	0	0	0	0	0	0	rs2286241	1728	1	0	SNV	HGNC	HGNC:3004	YES	1	P1	CCDS504.1	ENSP00000255108	Q9BQC3	0	UPI0000070CCB	0	0	0	0	0	0	chr1:g.43975097G>C	0.0803	0.0371
chr1	44003359	rs1362153	T	C	18	152	2280	0.115	C	intron_variant	MODIFIER	SLC6A9	ENSG00000196517	Transcript	ENST00000360584.6	protein_coding	0	5/13	ENST00000360584.6:c.810-374A>G	0	0	0	0	0	0	rs1362153	0	-1	0	SNV	HGNC	HGNC:11056	YES	1	0	CCDS41317.1	ENSP00000353791	P48067	0	UPI000053030B	0	1	0	0	0	0	chr1:g.44003359T>C	0.2644	0.5976
chr1	44042523	rs1476670	A	C	150	152	1726	0.987	C	upstream_gene_variant	MODIFIER	AL139220.2	ENSG00000230615	Transcript	ENST00000434244.5	lincRNA	0	0	0	0	0	0	0	0	0	rs1476670	1405	1	0	SNV	Clone_based_ensembl_gene	0	YES	1	0	0	0	0	0	0	0	0	0	0	0	0	chr1:g.44042523A>C	0.9257	0.9826
chr1	44241623	rs1738050	G	C	120	152	2112	0.788	C	intron_variant	MODIFIER	ERI3	ENSG00000117419	Transcript	ENST00000372257.6	protein_coding	0	8/8	ENST00000372257.6:c.931+6316C>G	0	0	0	0	0	0	rs1738050	0	-1	0	SNV	HGNC	HGNC:17276	YES	1	P1	CCDS30696.1	ENSP00000361331	O43414	0	UPI00001C1D9B	0	0	0	0	0	0	chr1:g.44241623G>C	0.728	0.9652
chr1	44508410	rs781771	T	C	152	152	2249	1	C	intron_variant	MODIFIER	RNF220	ENSG00000187147	Transcript	ENST00000355387.6	protein_coding	0	2/14	ENST00000355387.6:c.625+95688T>C	0	0	0	0	0	0	rs781771	0	1	0	SNV	HGNC	HGNC:25552	YES	1	P1	CCDS510.1	ENSP00000347548	Q5VTB9	0	UPI000035895E	0	0	0	0	0	0	chr1:g.44508410T>C	0	0.8971
chr1	44546601	rs272564	A	C	100	152	2511	0.641	C	intron_variant	MODIFIER	RNF220	ENSG00000187147	Transcript	ENST00000355387.6	protein_coding	0	2/14	ENST00000355387.6:c.626-67564A>C	0	0	0	0	0	0	rs272564	0	1	0	SNV	HGNC	HGNC:25552	YES	1	P1	CCDS510.1	ENSP00000347548	Q5VTB9	0	UPI000035895E	0	0	0	0	0	0	chr1:g.44546601A>C	0.3888	0.2829
chr1	44602096	rs10890311	C	T	68	152	1827	0.455	T	intron_variant	MODIFIER	RNF220	ENSG00000187147	Transcript	ENST00000355387.6	protein_coding	0	2/14	ENST00000355387.6:c.626-12069C>T	0	0	0	0	0	0	rs10890311	0	1	0	SNV	HGNC	HGNC:25552	YES	1	P1	CCDS510.1	ENSP00000347548	Q5VTB9	0	UPI000035895E	0	0	0	0	0	0	chr1:g.44602096C>T	0.3369	0.2103
chr1	45491937	rs11211123	G	A	42	150	926	0.279	A	upstream_gene_variant	MODIFIER	TESK2	ENSG00000070759	Transcript	ENST00000372086.4	protein_coding	0	0	0	0	0	0	0	0	0	rs11211123	774	-1	0	SNV	HGNC	HGNC:11732	YES	1	P1	CCDS41323.1	ENSP00000361158	Q96S53	0	UPI000004073A	0	0	0	0	0	0	chr1:g.45491937G>A	0.268	0.2209
chr1	45607817	rs2230657	G	A	109	152	2809	0.724	A	synonymous_variant	LOW	NASP	ENSG00000132780	Transcript	ENST00000350030.8	protein_coding	6/15	0	ENST00000350030.8:c.906G>A	ENSP00000255120.5:p.Pro302%3D	1012/3225	906/2367	302/788	P	ccG/ccA	rs2230657	0	1	0	SNV	HGNC	HGNC:7644	YES	1	0	CCDS524.1	ENSP00000255120	P49321	0	UPI000012FDA0	0	0	0	0	MobiDB_lite:mobidb-lite	0	chr1:g.45607817G>A	0.5735	0.6831
chr1	45918469	rs12077974	G	A	43	152	2490	0.276	A	intron_variant	MODIFIER	MAST2	ENSG00000086015	Transcript	ENST00000361297.7	protein_coding	0	4/28	ENST00000361297.7:c.500+36074G>A	0	0	0	0	0	0	rs12077974	0	1	0	SNV	HGNC	HGNC:19035	YES	1	P1	CCDS41326.1	ENSP00000354671	Q6P0Q8	0	UPI0000458AEB	0	0	0	0	0	0	chr1:g.45918469G>A	0.3676	0.4713
chr1	45966433	rs7520050	A	C	110	152	789	0.731	C	intron_variant	MODIFIER	MAST2	ENSG00000086015	Transcript	ENST00000361297.7	protein_coding	0	5/28	ENST00000361297.7:c.592+6956A>C	0	0	0	0	0	0	rs7520050	0	1	0	SNV	HGNC	HGNC:19035	YES	1	P1	CCDS41326.1	ENSP00000354671	Q6P0Q8	0	UPI0000458AEB	0	0	0	0	0	0	chr1:g.45966433A>C	0.4489	0.4092
chr1	46021880	rs2275426	G	A	108	152	2534	0.718	A	intron_variant	MODIFIER	MAST2	ENSG00000086015	Transcript	ENST00000361297.7	protein_coding	0	11/28	ENST00000361297.7:c.1291-70G>A	0	0	0	0	0	0	rs2275426	0	1	0	SNV	HGNC	HGNC:19035	YES	1	P1	CCDS41326.1	ENSP00000354671	Q6P0Q8	0	UPI0000458AEB	0	0	0	0	0	0	chr1:g.46021880G>A	0.4848	0.4259
chr1	46031037	rs925524	A	G	109	152	2262	0.724	G	synonymous_variant	LOW	MAST2	ENSG00000086015	Transcript	ENST00000361297.7	protein_coding	23/29	0	ENST00000361297.7:c.2739A>G	ENSP00000354671.2:p.Ser913%3D	3023/5737	2739/5397	913/1798	S	tcA/tcG	rs925524	0	1	0	SNV	HGNC	HGNC:19035	YES	1	P1	CCDS41326.1	ENSP00000354671	Q6P0Q8	0	UPI0000458AEB	0	0	0	0	hmmpanther:PTHR24356&hmmpanther:PTHR24356:SF136&MobiDB_lite:mobidb-lite&Low_complexity_(Seg):seg	0	chr1:g.46031037A>G	0	0.5794
chr1	46039475	rs1707322	A	G	109	152	2622	0.724	G	downstream_gene_variant	MODIFIER	MAST2	ENSG00000086015	Transcript	ENST00000361297.7	protein_coding	0	0	0	0	0	0	0	0	0	rs1707322	3353	1	0	SNV	HGNC	HGNC:19035	YES	1	P1	CCDS41326.1	ENSP00000354671	Q6P0Q8	0	UPI0000458AEB	0	0	0	0	0	0	chr1:g.46039475A>G	0.6484	0.6263
chr1	46047340	rs1612092	A	C	38	152	806	0.244	C	intron_variant	MODIFIER	PIK3R3	ENSG00000117461	Transcript	ENST00000262741.10	protein_coding	0	7/9	ENST00000262741.10:c.942-715T>G	0	0	0	0	0	0	rs1612092	0	-1	0	SNV	HGNC	HGNC:8981	YES	1	P1	CCDS529.1	ENSP00000262741	Q92569	0	UPI000013D318	0	0	0	0	0	0	chr1:g.46047340A>C	0.386	0.4818
chr1	46135245	rs1707302	A	G	110	152	1897	0.731	G	upstream_gene_variant	MODIFIER	PIK3R3	ENSG00000117461	Transcript	ENST00000262741.10	protein_coding	0	0	0	0	0	0	0	0	0	rs1707302	2616	-1	0	SNV	HGNC	HGNC:8981	YES	1	P1	CCDS529.1	ENSP00000262741	Q92569	0	UPI000013D318	0	0	0	0	0	0	chr1:g.46135245A>G	0	0.6051
chr1	46137172	rs1416706	G	A	110	152	2370	0.731	A	upstream_gene_variant	MODIFIER	PIK3R3	ENSG00000117461	Transcript	ENST00000262741.10	protein_coding	0	0	0	0	0	0	0	0	0	rs1416706	4543	-1	0	SNV	HGNC	HGNC:8981	YES	1	P1	CCDS529.1	ENSP00000262741	Q92569	0	UPI000013D318	0	0	0	0	0	0	chr1:g.46137172G>A	0.6653	0.7526
chr1	46524372	rs12408243	G	T	54	152	2722	0.346	T	regulatory_region_variant	MODIFIER	0	0	RegulatoryFeature	ENSR00000356426	CTCF_binding_site	0	0	0	0	0	0	0	0	0	rs12408243	0	0	0	SNV	0	0	0	0	0	0	0	0	0	0	0	0	0	0	0	0	chr1:g.46524372G>T	0.2334	0.1157
chr1	46525009	rs7542172	G	A	10	152	1793	0.064	A	intergenic_variant	MODIFIER	0	0	0	0	0	0	0	0	0	0	0	0	0	0	rs7542172	0	0	0	SNV	0	0	0	0	0	0	0	0	0	0	0	0	0	0	0	0	chr1:g.46525009G>A	0.1865	0.0968
chr1	46713638	rs10789491	A	G	147	152	1149	0.968	G	intron_variant	MODIFIER	EFCAB14	ENSG00000159658	Transcript	ENST00000371933.8	protein_coding	0	2/10	ENST00000371933.8:c.334+2657T>C	0	0	0	0	0	0	rs10789491	0	-1	0	SNV	HGNC	HGNC:29051	YES	1	P1	CCDS30706.1	ENSP00000361001	O75071	0	UPI000003B443	0	0	0	0	0	0	chr1:g.46713638A>G	0.8391	0.882
chr1	46938514	rs9332998	T	C	18	152	1158	0.122	C	intron_variant	MODIFIER	CYP4A11	ENSG00000187048	Transcript	ENST00000310638.9	protein_coding	0	1/11	ENST00000310638.9:c.196-377A>G	0	0	0	0	0	0	rs9332998	0	-1	0	SNV	HGNC	HGNC:2642	YES	1	P2	CCDS543.1	ENSP00000311095	Q02928	0	UPI00001281E4	0	0	0	0	0	0	chr1:g.46938514T>C	0.2031	0.208
chr1	47216089	rs6695898	G	A	19	152	2196	0.122	A	downstream_gene_variant	MODIFIER	TAL1	ENSG00000162367	Transcript	ENST00000294339.3	protein_coding	0	0	0	0	0	0	0	0	0	rs6695898	203	-1	0	SNV	HGNC	HGNC:11556	YES	1	P1	CCDS547.1	ENSP00000294339	P17542	0	UPI00001368B2	0	1	0	0	0	0	chr1:g.47216089G>A	0.2788	0.1188
chr1	47219005	rs977747	T	G	19	152	2460	0.122	G	3_prime_UTR_variant	MODIFIER	TAL1	ENSG00000162367	Transcript	ENST00000294339.3	protein_coding	4/4	0	ENST00000294339.3:c.*715A>C	0	2288/5001	0	0	0	0	rs977747	0	-1	0	SNV	HGNC	HGNC:11556	YES	1	P1	CCDS547.1	ENSP00000294339	P17542	0	UPI00001368B2	0	1	0	0	0	0	chr1:g.47219005T>G	0.3596	0.3033
chr1	47227548	rs11211480	A	G	19	152	2016	0.122	G	intron_variant	MODIFIER	TAL1	ENSG00000162367	Transcript	ENST00000294339.3	protein_coding	0	1/3	ENST00000294339.3:c.-2+1648T>C	0	0	0	0	0	0	rs11211480	0	-1	0	SNV	HGNC	HGNC:11556	YES	1	P1	CCDS547.1	ENSP00000294339	P17542	0	UPI00001368B2	0	1	0	0	0	0	chr1:g.47227548A>G	0.2808	0.1422
chr1	47479698	rs6675690	T	G	29	152	2142	0.186	G	downstream_gene_variant	MODIFIER	AL356458.1	ENSG00000271355	Transcript	ENST00000604764.1	processed_pseudogene	0	0	0	0	0	0	0	0	0	rs6675690	4000	-1	0	SNV	Clone_based_ensembl_gene	0	YES	0	0	0	0	0	0	0	0	0	0	0	0	0	chr1:g.47479698T>G	0.3588	0.5424
chr1	47482069	rs6683032	T	C	20	152	2263	0.128	C	downstream_gene_variant	MODIFIER	AL356458.1	ENSG00000271355	Transcript	ENST00000604764.1	processed_pseudogene	0	0	0	0	0	0	0	0	0	rs6683032	1629	-1	0	SNV	Clone_based_ensembl_gene	0	YES	0	0	0	0	0	0	0	0	0	0	0	0	0	chr1:g.47482069T>C	0.1903	0.062
chr1	47489755	rs17371253	C	T	21	152	2094	0.135	T	intergenic_variant	MODIFIER	0	0	0	0	0	0	0	0	0	0	0	0	0	0	rs17371253	0	0	0	SNV	0	0	0	0	0	0	0	0	0	0	0	0	0	0	0	0	chr1:g.47489755C>T	0.1873	0.0598
chr1	47491409	rs17379854	G	A	21	152	2216	0.135	A	regulatory_region_variant	MODIFIER	0	0	RegulatoryFeature	ENSR00000356631	CTCF_binding_site	0	0	0	0	0	0	0	0	0	rs17379854	0	0	0	SNV	0	0	0	0	0	0	0	0	0	0	0	0	0	0	0	0	chr1:g.47491409G>A	0.1859	0.0598
chr1	47496019	rs10157710	C	T	54	152	2162	0.346	T	downstream_gene_variant	MODIFIER	RPL21P24	ENSG00000229554	Transcript	ENST00000413752.2	processed_pseudogene	0	0	0	0	0	0	0	0	0	rs10157710	1875	-1	0	SNV	HGNC	HGNC:35702	YES	0	0	0	0	0	0	0	0	0	0	0	0	0	chr1:g.47496019C>T	0.6717	0.7973
chr1	47553550	rs17420782	A	G	18	152	2100	0.115	G	downstream_gene_variant	MODIFIER	ATP6V0E1P4	ENSG00000227883	Transcript	ENST00000427294.1	processed_pseudogene	0	0	0	0	0	0	0	0	0	rs17420782	2797	1	0	SNV	HGNC	HGNC:41938	YES	0	0	0	0	0	0	0	0	0	0	0	0	0	chr1:g.47553550A>G	0.103	0.0764
chr1	47632734	rs2506991	A	G	100	152	2540	0.66	G	intergenic_variant	MODIFIER	0	0	0	0	0	0	0	0	0	0	0	0	0	0	rs2506991	0	0	0	SNV	0	0	0	0	0	0	0	0	0	0	0	0	0	0	0	0	chr1:g.47632734A>G	0.4431	0.32
chr1	47855549	rs946836	C	T	66	152	2062	0.436	T	intron_variant	MODIFIER	TRABD2B	ENSG00000269113	Transcript	ENST00000606738.3	protein_coding	0	2/6	ENST00000606738.3:c.667-53930G>A	0	0	0	0	0	0	rs946836	0	-1	0	SNV	HGNC	HGNC:44200	YES	1	P1	CCDS58000.1	ENSP00000476820	A6NFA1	0	UPI00017BE8EF	0	0	0	0	0	0	chr1:g.47855549C>T	0.3804	0.3918
chr1	48623525	rs320035	A	G	94	152	2568	0.622	G	intron_variant	MODIFIER	AGBL4	ENSG00000186094	Transcript	ENST00000371839.6	protein_coding	0	9/13	ENST00000371839.6:c.951+10968T>C	0	0	0	0	0	0	rs320035	0	-1	0	SNV	HGNC	HGNC:25892	YES	2	P2	CCDS44137.1	ENSP00000360905	Q5VU57	0	UPI00002042F9	0	0	0	0	0	0	chr1:g.48623525A>G	0.4225	0.1853
chr1	48972333	rs3127553	G	A	76	152	1648	0.513	A	intron_variant	MODIFIER	AGBL4	ENSG00000186094	Transcript	ENST00000371839.6	protein_coding	0	5/13	ENST00000371839.6:c.594+73251C>T	0	0	0	0	0	0	rs3127553	0	-1	0	SNV	HGNC	HGNC:25892	YES	2	P2	CCDS44137.1	ENSP00000360905	Q5VU57	0	UPI00002042F9	0	0	0	0	0	0	chr1:g.48972333G>A	0.5585	0.7368
chr1	49124175	rs657452	A	G	73	152	1046	0.494	G	intron_variant	MODIFIER	AGBL4	ENSG00000186094	Transcript	ENST00000371839.6	protein_coding	0	4/13	ENST00000371839.6:c.378-78375T>C	0	0	0	0	0	0	rs657452	0	-1	0	SNV	HGNC	HGNC:25892	YES	2	P2	CCDS44137.1	ENSP00000360905	Q5VU57	0	UPI00002042F9	0	0	0	0	0	0	chr1:g.49124175A>G	0.4533	0.4206
chr1	49827749	rs12128108	C	T	46	152	1626	0.295	T	intron_variant	MODIFIER	AGBL4	ENSG00000186094	Transcript	ENST00000371839.6	protein_coding	0	2/13	ENST00000371839.6:c.157+23647G>A	0	0	0	0	0	0	rs12128108	0	-1	0	SNV	HGNC	HGNC:25892	YES	2	P2	CCDS44137.1	ENSP00000360905	Q5VU57	0	UPI00002042F9	0	0	0	0	0	0	chr1:g.49827749C>T	0.2332	0.0378
chr1	49913919	rs56184305	C	A	44	152	2551	0.282	A	intron_variant	MODIFIER	AGBL4	ENSG00000186094	Transcript	ENST00000371839.6	protein_coding	0	1/13	ENST00000371839.6:c.35-62401G>T	0	0	0	0	0	0	rs56184305	0	-1	0	SNV	HGNC	HGNC:25892	YES	2	P2	CCDS44137.1	ENSP00000360905	Q5VU57	0	UPI00002042F9	0	0	0	0	0	0	chr1:g.49913919C>A	0.2332	0.0378
chr1	50094148	rs11583200	C	T	52	152	1648	0.34	T	intron_variant	MODIFIER	ELAVL4	ENSG00000162374	Transcript	ENST00000448907.7	protein_coding	0	1/6	ENST00000448907.7:c.18+45966C>T	0	0	0	0	0	0	rs11583200	0	1	0	SNV	HGNC	HGNC:3315	0	2	0	CCDS53315.1	ENSP00000399939	P26378	0	UPI0000D4CA2F	0	0	0	0	0	0	chr1:g.50094148C>T	0.3566	0.2307
chr1	50097141	rs12733544	G	A	77	152	1628	0.506	A	intron_variant	MODIFIER	ELAVL4	ENSG00000162374	Transcript	ENST00000448907.7	protein_coding	0	1/6	ENST00000448907.7:c.19-47816G>A	0	0	0	0	0	0	rs12733544	0	1	0	SNV	HGNC	HGNC:3315	0	2	0	CCDS53315.1	ENSP00000399939	P26378	0	UPI0000D4CA2F	0	0	0	0	0	0	chr1:g.50097141G>A	0.4099	0.1982
chr1	50106424	rs12138061	C	A	44	152	1471	0.282	A	intron_variant	MODIFIER	ELAVL4	ENSG00000162374	Transcript	ENST00000357083.8	protein_coding	0	1/6	ENST00000357083.8:c.117+31C>A	0	0	0	0	0	0	rs12138061	0	1	0	SNV	HGNC	HGNC:3315	YES	1	0	CCDS44139.2	ENSP00000349594	0	A0A0R4J2E6	UPI0000EE2FEB	0	0	0	0	0	0	chr1:g.50106424C>A	0.2123	0.0416
chr1	50113565	rs9436888	A	C	44	152	1586	0.282	C	intron_variant	MODIFIER	ELAVL4	ENSG00000162374	Transcript	ENST00000357083.8	protein_coding	0	1/6	ENST00000357083.8:c.117+7172A>C	0	0	0	0	0	0	rs9436888	0	1	0	SNV	HGNC	HGNC:3315	YES	1	0	CCDS44139.2	ENSP00000349594	0	A0A0R4J2E6	UPI0000EE2FEB	0	0	0	0	0	0	chr1:g.50113565A>C	0.4071	0.6989
chr1	50122210	rs7515768	C	T	45	152	1604	0.288	T	intron_variant	MODIFIER	ELAVL4	ENSG00000162374	Transcript	ENST00000357083.8	protein_coding	0	1/6	ENST00000357083.8:c.117+15817C>T	0	0	0	0	0	0	rs7515768	0	1	0	SNV	HGNC	HGNC:3315	YES	1	0	CCDS44139.2	ENSP00000349594	0	A0A0R4J2E6	UPI0000EE2FEB	0	0	0	0	0	0	chr1:g.50122210C>T	0.2963	0.3533
chr1	50138323	rs12022778	A	C	48	152	2094	0.308	C	intron_variant	MODIFIER	ELAVL4	ENSG00000162374	Transcript	ENST00000357083.8	protein_coding	0	1/6	ENST00000357083.8:c.118-6634A>C	0	0	0	0	0	0	rs12022778	0	1	0	SNV	HGNC	HGNC:3315	YES	1	0	CCDS44139.2	ENSP00000349594	0	A0A0R4J2E6	UPI0000EE2FEB	0	0	0	0	0	0	chr1:g.50138323A>C	0.2724	0.2005
chr1	50423583	rs1278530	G	A	8	152	1534	0.051	A	upstream_gene_variant	MODIFIER	DMRTA2	ENSG00000142700	Transcript	ENST00000404795.4	protein_coding	0	0	0	0	0	0	0	0	0	rs1278530	140	-1	0	SNV	HGNC	HGNC:13908	YES	5	P1	CCDS44141.1	ENSP00000383909	Q96SC8	0	UPI00003D7962	0	0	0	0	0	0	chr1:g.50423583G>A	0.4201	0.6543
chr1	50441766	rs4381241	T	C	8	152	1918	0.051	C	intron_variant	MODIFIER	FAF1	ENSG00000185104	Transcript	ENST00000396153.7	protein_coding	0	18/18	ENST00000396153.7:c.1870-243A>G	0	0	0	0	0	0	rs4381241	0	-1	0	SNV	HGNC	HGNC:3578	YES	1	P1	CCDS554.1	ENSP00000379457	Q9UNN5	0	UPI0000032C67	0	0	0	0	0	0	chr1:g.50441766T>C	0.4347	0.7065
chr1	51876755	rs1890946	T	C	131	152	1752	0.853	C	intron_variant	MODIFIER	NRDC	ENSG00000078618	Transcript	ENST00000354831.11	protein_coding	0	1/32	ENST00000354831.11:c.341+1520A>G	0	0	0	0	0	0	rs1890946	0	-1	0	SNV	HGNC	HGNC:7995	YES	1	P3	CCDS559.1	ENSP00000346890	O43847	B1AKJ5	UPI0000458A53	0	0	0	0	0	0	chr1:g.51876755T>C	0.5639	0.3177
chr1	52597887	rs1097234	C	A	26	152	1401	0.167	A	upstream_gene_variant	MODIFIER	GPX7	ENSG00000116157	Transcript	ENST00000361314.5	protein_coding	0	0	0	0	0	0	0	0	0	rs1097234	4484	1	0	SNV	HGNC	HGNC:4559	YES	1	P1	CCDS569.1	ENSP00000354677	Q96SL4	0	UPI000003751E	0	0	0	0	0	0	chr1:g.52597887C>A	0.1184	0.0136
chr1	52607725	rs946155	G	T	116	152	2043	0.769	T	intron_variant	MODIFIER	GPX7	ENSG00000116157	Transcript	ENST00000361314.5	protein_coding	0	2/2	ENST00000361314.5:c.401-537G>T	0	0	0	0	0	0	rs946155	0	1	0	SNV	HGNC	HGNC:4559	YES	1	P1	CCDS569.1	ENSP00000354677	Q96SL4	0	UPI000003751E	0	0	0	0	0	0	chr1:g.52607725G>T	0.6356	0.4297
chr1	52864786	rs514406	A	G	11	152	648	0.071	G	intron_variant	MODIFIER	ZYG11A	ENSG00000203995	Transcript	ENST00000371528.1	protein_coding	0	5/13	ENST00000371528.1:c.1326+629A>G	0	0	0	0	0	0	rs514406	0	1	0	SNV	HGNC	HGNC:32058	YES	5	P3	CCDS44148.1	ENSP00000360583	Q6WRX3	0	UPI000066D8BB	0	0	0	0	0	0	chr1:g.52864786A>G	0.3516	0.3275
chr1	53115998	rs3820201	A	G	115	152	1774	0.756	G	intron_variant	MODIFIER	SLC1A7	ENSG00000162383	Transcript	ENST00000620347.5	protein_coding	0	2/10	ENST00000620347.5:c.216-1025T>C	0	0	0	0	0	0	rs3820201	0	-1	0	SNV	HGNC	HGNC:10945	YES	1	0	CCDS72797.1	ENSP00000478639	0	A0A087WUF9	UPI000387D8A4	0	0	0	0	0	0	chr1:g.53115998A>G	0	0.7829
chr1	53247055	rs5174	C	T	19	152	1401	0.141	T	missense_variant&splice_region_variant	MODERATE	LRP8	ENSG00000157193	Transcript	ENST00000306052.10	protein_coding	19/19	0	ENST00000306052.10:c.2855G>A	ENSP00000303634.6:p.Arg952Gln	2957/7648	2855/2892	952/963	R/Q	cGa/cAa	rs5174&CM074332	0	-1	0	SNV	HGNC	HGNC:6700	YES	1	P3	CCDS578.1	ENSP00000303634	Q14114	0	UPI00001AF338	0	1	deleterious_low_confidence	probably_damaging	hmmpanther:PTHR43966:SF1&hmmpanther:PTHR43966	0	chr1:g.53247055C>T	0.1444	0.0166
chr1	53270464	rs12028465	G	A	54	152	2408	0.365	A	intron_variant	MODIFIER	LRP8	ENSG00000157193	Transcript	ENST00000306052.10	protein_coding	0	8/18	ENST00000306052.10:c.1252+564C>T	0	0	0	0	0	0	rs12028465	0	-1	0	SNV	HGNC	HGNC:6700	YES	1	P3	CCDS578.1	ENSP00000303634	Q14114	0	UPI00001AF338	0	1	0	0	0	0	chr1:g.53270464G>A	0.2574	0.0666
chr1	53275125	rs6696068	G	T	66	152	2953	0.442	T	intron_variant	MODIFIER	LRP8	ENSG00000157193	Transcript	ENST00000306052.10	protein_coding	0	6/18	ENST00000306052.10:c.1006+506C>A	0	0	0	0	0	0	rs6696068	0	-1	0	SNV	HGNC	HGNC:6700	YES	1	P3	CCDS578.1	ENSP00000303634	Q14114	0	UPI00001AF338	0	1	0	0	0	0	chr1:g.53275125G>T	0.3313	0.2277
chr1	53540370	rs7540317	G	C	65	152	1910	0.436	C	intron_variant	MODIFIER	GLIS1	ENSG00000174332	Transcript	ENST00000312233.4	protein_coding	0	3/9	ENST00000312233.4:c.796-10418C>G	0	0	0	0	0	0	rs7540317	0	-1	0	SNV	HGNC	HGNC:29525	YES	2	P2	CCDS582.1	ENSP00000309653	Q8NBF1	0	UPI000013F293	0	0	0	0	0	0	chr1:g.53540370G>C	0.3696	0.3563
chr1	53602343	rs4927012	C	T	126	152	2090	0.833	T	intron_variant	MODIFIER	GLIS1	ENSG00000174332	Transcript	ENST00000312233.4	protein_coding	0	1/9	ENST00000312233.4:c.-266-2065G>A	0	0	0	0	0	0	rs4927012	0	-1	0	SNV	HGNC	HGNC:29525	YES	2	P2	CCDS582.1	ENSP00000309653	Q8NBF1	0	UPI000013F293	0	0	0	0	0	0	chr1:g.53602343C>T	0.6162	0.3071
chr1	53646060	rs4926611	T	C	86	152	1371	0.551	C	intron_variant	MODIFIER	GLIS1	ENSG00000174332	Transcript	ENST00000312233.4	protein_coding	0	1/9	ENST00000312233.4:c.-266-45782A>G	0	0	0	0	0	0	rs4926611	0	-1	0	SNV	HGNC	HGNC:29525	YES	2	P2	CCDS582.1	ENSP00000309653	Q8NBF1	0	UPI000013F293	0	0	0	0	0	0	chr1:g.53646060T>C	0.4297	0.0756
chr1	53909897	rs2235544	C	A	136	152	2553	0.897	A	intron_variant	MODIFIER	DIO1	ENSG00000211452	Transcript	ENST00000361921.7	protein_coding	0	3/3	ENST00000361921.7:c.682-34C>A	0	0	0	0	0	0	rs2235544	0	1	0	SNV	HGNC	HGNC:2883	YES	1	P2	CCDS41339.1	ENSP00000354643	P49895	0	UPI0000161B1A	0	0	0	0	0	0	chr1:g.53909897C>A	0.4603	0.1626
chr1	54110073	rs4927055	C	T	76	152	2728	0.487	T	downstream_gene_variant	MODIFIER	TCEANC2	ENSG00000116205	Transcript	ENST00000234827.6	protein_coding	0	0	0	0	0	0	0	0	0	rs4927055	3991	1	0	SNV	HGNC	HGNC:26494	YES	1	P1	CCDS587.1	ENSP00000234827	Q96MN5	0	UPI0000073C98	0	0	0	0	0	0	chr1:g.54110073C>T	0.2907	0.1732
chr1	54202605	rs1890566	A	G	48	152	1468	0.314	G	intron_variant	MODIFIER	MRPL37	ENSG00000116221	Transcript	ENST00000605337.5	protein_coding	0	1/6	ENST00000605337.5:c.346+2016A>G	0	0	0	0	0	0	rs1890566	0	1	0	SNV	HGNC	HGNC:14034	YES	5	0	CCDS81331.1	ENSP00000473980	0	S4R369	UPI0000D4CC2F	0	0	0	0	0	0	chr1:g.54202605A>G	0.2861	0.1687
chr1	54231070	rs4061073	A	G	41	152	2627	0.263	G	intron_variant	MODIFIER	SSBP3	ENSG00000157216	Transcript	ENST00000371320.7	protein_coding	0	14/17	ENST00000371320.7:c.928-2244T>C	0	0	0	0	0	0	rs4061073	0	-1	0	SNV	HGNC	HGNC:15674	YES	1	P1	CCDS591.1	ENSP00000360371	Q9BWW4	0	UPI0000135F96	0	0	0	0	0	0	chr1:g.54231070A>G	0.2422	0.2194
chr1	54527266	rs12752888	T	C	20	152	2091	0.128	C	downstream_gene_variant	MODIFIER	AC099796.2	ENSG00000237173	Transcript	ENST00000444140.1	processed_pseudogene	0	0	0	0	0	0	0	0	0	rs12752888	2335	1	0	SNV	Clone_based_ensembl_gene	0	YES	0	0	0	0	0	0	0	0	0	0	0	0	0	chr1:g.54527266T>C	0.1991	0.2579
chr1	54631395	rs11206397	A	T	36	152	2175	0.231	T	intron_variant	MODIFIER	ACOT11	ENSG00000162390	Transcript	ENST00000371316.3	protein_coding	0	16/16	ENST00000371316.3:c.1782+509A>T	0	0	0	0	0	0	rs11206397	0	1	0	SNV	HGNC	HGNC:18156	YES	1	P4	CCDS592.1	ENSP00000360366	Q8WXI4	0	UPI0000136D55	0	0	0	0	0	0	chr1:g.54631395A>T	0.3057	0.1861
chr1	54638272	rs10736390	A	G	81	152	1982	0.532	G	upstream_gene_variant	MODIFIER	MROH7	ENSG00000184313	Transcript	ENST00000421030.7	protein_coding	0	0	0	0	0	0	0	0	0	rs10736390	3514	1	0	SNV	HGNC	HGNC:24802	YES	2	P2	CCDS41342.2	ENSP00000396622	Q68CQ1	0	UPI000198C4E2	0	0	0	0	0	0	chr1:g.54638272A>G	0.5397	0.6762
chr1	54641346	rs1368882	G	A	106	152	2420	0.692	A	upstream_gene_variant	MODIFIER	MROH7	ENSG00000184313	Transcript	ENST00000421030.7	protein_coding	0	0	0	0	0	0	0	0	0	rs1368882	440	1	0	SNV	HGNC	HGNC:24802	YES	2	P2	CCDS41342.2	ENSP00000396622	Q68CQ1	0	UPI000198C4E2	0	0	0	0	0	0	chr1:g.54641346G>A	0.3976	0.2292
chr1	55030975	rs12739979	C	T	26	152	2137	0.173	T	intergenic_variant	MODIFIER	0	0	0	0	0	0	0	0	0	0	0	0	0	0	rs12739979	0	0	0	SNV	0	0	0	0	0	0	0	0	0	0	0	0	0	0	0	0	chr1:g.55030975C>T	0.2177	0.2837
chr1	55033483	rs7525649	C	T	64	152	2296	0.429	T	intergenic_variant	MODIFIER	0	0	0	0	0	0	0	0	0	0	0	0	0	0	rs7525649	0	0	0	SNV	0	0	0	0	0	0	0	0	0	0	0	0	0	0	0	0	chr1:g.55033483C>T	0.3085	0.1989
chr1	55038977	rs2479409	G	A	18	152	2346	0.115	A	upstream_gene_variant	MODIFIER	PCSK9	ENSG00000169174	Transcript	ENST00000302118.5	protein_coding	0	0	0	0	0	0	0	0	0	rs2479409	571	1	0	SNV	HGNC	HGNC:20001	YES	1	P1	CCDS603.1	ENSP00000303208	Q8NBP7	0	UPI00001615E1	0	1	0	0	0	0	chr1:g.55038977G>A	0.6014	0.7481
chr1	55063514	rs505151	G	A	150	152	2526	0.987	A	missense_variant	MODERATE	PCSK9	ENSG00000169174	Transcript	ENST00000302118.5	protein_coding	12/12	0	ENST00000302118.5:c.2009G>A	ENSP00000303208.5:p.Gly670Glu	2299/3637	2009/2079	670/692	G/E	gGg/gAg	rs505151&CM051950	0	1	0	SNV	HGNC	HGNC:20001	YES	1	P1	CCDS603.1	ENSP00000303208	Q8NBP7	0	UPI00001615E1	0	1	tolerated	benign	Gene3D:2.60.120.690&PDB-ENSP_mappings:2p4e.A&PDB-ENSP_mappings:2p4e.P&PDB-ENSP_mappings:2pmw.B&PDB-ENSP_mappings:2qtw.B&PDB-ENSP_mappings:3bps.A&PDB-ENSP_mappings:3gcw.A&PDB-ENSP_mappings:3gcx.A&PDB-ENSP_mappings:3h42.B&PDB-ENSP_mappings:3m0c.B&PDB-ENSP_mappings:3p5b.A&PDB-ENSP_mappings:3p5c.A&PDB-ENSP_mappings:3sqo.A&PDB-ENSP_mappings:4k8r.B&PDB-ENSP_mappings:4ne9.A&PDB-ENSP_mappings:4ne9.B&PDB-…	0	chr1:g.55063514G>A	0.899	0.7118
chr1	55342470	rs207145	C	T	132	152	1160	0.865	T	intron_variant&non_coding_transcript_variant	MODIFIER	AL603840.1	ENSG00000234810	Transcript	ENST00000643167.1	lincRNA	0	1/3	ENST00000643167.1:n.138+13045C>T	0	0	0	0	0	0	rs207145	0	1	0	SNV	Clone_based_ensembl_gene	0	0	0	0	0	0	0	0	0	0	0	0	0	0	0	chr1:g.55342470C>T	0.9179	0.9607
chr1	55437770	rs7516169	G	A	75	152	1559	0.5	A	intron_variant&non_coding_transcript_variant	MODIFIER	AL603840.1	ENSG00000234810	Transcript	ENST00000646341.1	lincRNA	0	1/3	ENST00000646341.1:n.158+76205G>A	0	0	0	0	0	0	rs7516169	0	1	0	SNV	Clone_based_ensembl_gene	0	0	0	0	0	0	0	0	0	0	0	0	0	0	0	chr1:g.55437770G>A	0.2921	0.0862
chr1	55440394	rs4463718	T	G	41	152	1742	0.269	G	intron_variant&non_coding_transcript_variant	MODIFIER	AL603840.1	ENSG00000234810	Transcript	ENST00000646341.1	lincRNA	0	1/3	ENST00000646341.1:n.158+78829T>G	0	0	0	0	0	0	rs4463718	0	1	0	SNV	Clone_based_ensembl_gene	0	0	0	0	0	0	0	0	0	0	0	0	0	0	0	chr1:g.55440394T>G	0.3227	0.298
chr1	55758307	rs17112758	G	A	14	152	1999	0.096	A	intron_variant&non_coding_transcript_variant	MODIFIER	AL603840.1	ENSG00000234810	Transcript	ENST00000634769.1	lincRNA	0	3/3	ENST00000634769.1:n.275-73957G>A	0	0	0	0	0	0	rs17112758	0	1	0	SNV	Clone_based_ensembl_gene	0	0	5	0	0	0	0	0	0	0	0	0	0	0	0	chr1:g.55758307G>A	0.1935	0.0522
chr1	55826667	rs3935996	G	A	75	152	2432	0.481	A	intron_variant&non_coding_transcript_variant	MODIFIER	AL603840.1	ENSG00000234810	Transcript	ENST00000424357.1	lincRNA	0	1/4	ENST00000424357.1:n.95+2766G>A	0	0	0	0	0	0	rs3935996	0	1	0	SNV	Clone_based_ensembl_gene	0	0	3	0	0	0	0	0	0	0	0	0	0	0	0	chr1:g.55826667G>A	0.3652	0.388
chr1	55827193	rs3934487	C	T	75	152	2427	0.481	T	intron_variant&non_coding_transcript_variant	MODIFIER	AL603840.1	ENSG00000234810	Transcript	ENST00000424357.1	lincRNA	0	1/4	ENST00000424357.1:n.95+3292C>T	0	0	0	0	0	0	rs3934487	0	1	0	SNV	Clone_based_ensembl_gene	0	0	3	0	0	0	0	0	0	0	0	0	0	0	0	chr1:g.55827193C>T	0.4315	0.5242
chr1	55894140	rs6684428	T	A	44	152	1297	0.301	A	intron_variant&non_coding_transcript_variant	MODIFIER	LINC01755	ENSG00000233079	Transcript	ENST00000648749.1	lincRNA	0	2/4	ENST00000648749.1:n.2603+22682T>A	0	0	0	0	0	0	rs6684428	0	1	0	SNV	HGNC	HGNC:52543	YES	0	0	0	0	0	0	0	0	0	0	0	0	0	chr1:g.55894140T>A	0.1679	0.1755
chr1	56111252	rs112557609	G	A	55	152	1250	0.359	A	intergenic_variant	MODIFIER	0	0	0	0	0	0	0	0	0	0	0	0	0	0	rs112557609	0	0	0	SNV	0	0	0	0	0	0	0	0	0	0	0	0	0	0	0	0	chr1:g.56111252G>A	0.2173	0.0386
chr1	56151040	rs12125786	C	G	58	152	2453	0.378	G	non_coding_transcript_exon_variant	MODIFIER	AL353681.1	ENSG00000235612	Transcript	ENST00000435828.1	lincRNA	2/3	0	ENST00000435828.1:n.201C>G	0	201/731	0	0	0	0	rs12125786	0	1	0	SNV	Clone_based_ensembl_gene	0	YES	3	0	0	0	0	0	0	0	0	0	0	0	0	chr1:g.56151040C>G	0.2204	0.0348
chr1	56171209	rs72675573	C	T	59	152	2908	0.385	T	intron_variant&non_coding_transcript_variant	MODIFIER	AC119674.1	ENSG00000260971	Transcript	ENST00000641333.1	lincRNA	0	1/4	ENST00000641333.1:n.1247+1347G>A	0	0	0	0	0	0	rs72675573	0	-1	0	SNV	Clone_based_ensembl_gene	0	YES	0	0	0	0	0	0	0	0	0	0	0	0	0	chr1:g.56171209C>T	0.2228	0.0356
chr1	56439852	rs1999537	G	A	152	152	1886	1	A	intron_variant&NMD_transcript_variant	MODIFIER	AC119674.2	ENSG00000284686	Transcript	ENST00000642129.1	nonsense_mediated_decay	0	5/5	ENST00000642129.1:c.*95+43411C>T	0	0	0	0	0	0	rs1999537	0	-1	cds_start_NF	SNV	Clone_based_ensembl_gene	0	YES	0	P5	0	ENSP00000492927	0	A0A286YES4	UPI000BAD596E	0	0	0	0	0	0	chr1:g.56439852G>A	0.9147	0.8812
chr1	56440602	rs7537229	G	A	152	152	1235	1	A	intron_variant&NMD_transcript_variant	MODIFIER	AC119674.2	ENSG00000284686	Transcript	ENST00000642129.1	nonsense_mediated_decay	0	5/5	ENST00000642129.1:c.*95+42661C>T	0	0	0	0	0	0	rs7537229	0	-1	cds_start_NF	SNV	Clone_based_ensembl_gene	0	YES	0	P5	0	ENSP00000492927	0	A0A286YES4	UPI000BAD596E	0	0	0	0	0	0	chr1:g.56440602G>A	0.9347	0.9592
chr1	56442048	rs4319365	G	A	75	152	1998	0.5	A	intron_variant&NMD_transcript_variant	MODIFIER	AC119674.2	ENSG00000284686	Transcript	ENST00000642129.1	nonsense_mediated_decay	0	5/5	ENST00000642129.1:c.*95+41215C>T	0	0	0	0	0	0	rs4319365	0	-1	cds_start_NF	SNV	Clone_based_ensembl_gene	0	YES	0	P5	0	ENSP00000492927	0	A0A286YES4	UPI000BAD596E	0	0	0	0	0	0	chr1:g.56442048G>A	0.5004	0.6725
chr1	56472546	rs6588634	C	T	152	152	1123	1	T	intron_variant&NMD_transcript_variant	MODIFIER	AC119674.2	ENSG00000284686	Transcript	ENST00000642129.1	nonsense_mediated_decay	0	5/5	ENST00000642129.1:c.*95+10717G>A	0	0	0	0	0	0	rs6588634	0	-1	cds_start_NF	SNV	Clone_based_ensembl_gene	0	YES	0	P5	0	ENSP00000492927	0	A0A286YES4	UPI000BAD596E	0	0	0	0	0	0	chr1:g.56472546C>T	0	0.8835
chr1	56776194	rs857160	C	T	142	152	1557	0.936	T	intron_variant	MODIFIER	FYB2	ENSG00000187889	Transcript	ENST00000343433.7	protein_coding	0	4/19	ENST00000343433.7:c.954-8256G>A	0	0	0	0	0	0	rs857160	0	-1	0	SNV	HGNC	HGNC:27295	YES	1	P1	CCDS30729.1	ENSP00000345972	Q5VWT5	0	UPI000022AE5B	0	0	0	0	0	0	chr1:g.56776194C>T	0.8586	0.9879
chr1	56803848	rs6662617	A	G	23	152	2102	0.147	G	intron_variant	MODIFIER	FYB2	ENSG00000187889	Transcript	ENST00000343433.7	protein_coding	0	1/19	ENST00000343433.7:c.10-11045T>C	0	0	0	0	0	0	rs6662617	0	-1	0	SNV	HGNC	HGNC:27295	YES	1	P1	CCDS30729.1	ENSP00000345972	Q5VWT5	0	UPI000022AE5B	0	0	0	0	0	0	chr1:g.56803848A>G	0.2662	0.1354
chr1	56931409	rs684782	C	T	79	152	1953	0.526	T	intron_variant	MODIFIER	C8B	ENSG00000021852	Transcript	ENST00000371237.9	protein_coding	0	11/11	ENST00000371237.9:c.1621+401G>A	0	0	0	0	0	0	rs684782	0	-1	0	SNV	HGNC	HGNC:1353	YES	1	P3	CCDS30730.1	ENSP00000360281	P07358	0	UPI000013C9B2	0	1	0	0	0	0	chr1:g.56931409C>T	0.3672	0.1861
chr1	56932065	rs612563	G	C	79	152	2566	0.526	C	intron_variant	MODIFIER	C8B	ENSG00000021852	Transcript	ENST00000371237.9	protein_coding	0	10/11	ENST00000371237.9:c.1553-187C>G	0	0	0	0	0	0	rs612563	0	-1	0	SNV	HGNC	HGNC:1353	YES	1	P3	CCDS30730.1	ENSP00000360281	P07358	0	UPI000013C9B2	0	1	0	0	0	0	chr1:g.56932065G>C	0.3672	0.1861
chr1	56941811	rs626457	C	T	79	152	1801	0.526	T	intron_variant	MODIFIER	C8B	ENSG00000021852	Transcript	ENST00000371237.9	protein_coding	0	8/11	ENST00000371237.9:c.1235-799G>A	0	0	0	0	0	0	rs626457	0	-1	0	SNV	HGNC	HGNC:1353	YES	1	P3	CCDS30730.1	ENSP00000360281	P07358	0	UPI000013C9B2	0	1	0	0	0	0	chr1:g.56941811C>T	0.3664	0.1853
chr1	56956811	rs1013579	C	T	152	152	2646	1	T	missense_variant	MODERATE	C8B	ENSG00000021852	Transcript	ENST00000371237.9	protein_coding	3/12	0	ENST00000371237.9:c.349G>A	ENSP00000360281.4:p.Gly117Arg	416/2040	349/1776	117/591	G/R	Gga/Aga	rs1013579	0	-1	0	SNV	HGNC	HGNC:1353	YES	1	P3	CCDS30730.1	ENSP00000360281	P07358	0	UPI000013C9B2	0	1	tolerated	benign	PROSITE_profiles:PS50092&hmmpanther:PTHR19325&hmmpanther:PTHR19325:SF401&SMART_domains:SM00209	0	chr1:g.56956811C>T	0.9864	0.9992
chr1	56960781	rs668555	T	C	45	152	2401	0.308	C	intron_variant	MODIFIER	C8B	ENSG00000021852	Transcript	ENST00000371237.9	protein_coding	0	1/11	ENST00000371237.9:c.93-605A>G	0	0	0	0	0	0	rs668555	0	-1	0	SNV	HGNC	HGNC:1353	YES	1	P3	CCDS30730.1	ENSP00000360281	P07358	0	UPI000013C9B2	0	1	0	0	0	0	chr1:g.56960781T>C	0.3249	0.1815
chr1	57242415	rs6587766	C	T	11	152	1574	0.077	T	intron_variant	MODIFIER	DAB1	ENSG00000173406	Transcript	ENST00000371236.6	protein_coding	0	2/14	ENST00000371236.6:c.67+48549G>A	0	0	0	0	0	0	rs6587766	0	-1	0	SNV	HGNC	HGNC:2661	YES	5	P2	CCDS607.1	ENSP00000360280	O75553	0	UPI000013EE33	0	1	0	0	0	0	chr1:g.57242415C>T	0.1603	0.4402
chr1	57252357	rs548897	G	A	22	152	1660	0.154	A	intron_variant	MODIFIER	DAB1	ENSG00000173406	Transcript	ENST00000371236.6	protein_coding	0	2/14	ENST00000371236.6:c.67+38607C>T	0	0	0	0	0	0	rs548897	0	-1	0	SNV	HGNC	HGNC:2661	YES	5	P2	CCDS607.1	ENSP00000360280	O75553	0	UPI000013EE33	0	1	0	0	0	0	chr1:g.57252357G>A	0.2578	0.0287
chr1	57398632	rs269054	T	A	29	152	1379	0.192	A	intron_variant	MODIFIER	DAB1	ENSG00000173406	Transcript	ENST00000371236.6	protein_coding	0	1/14	ENST00000371236.6:c.-137+25298A>T	0	0	0	0	0	0	rs269054	0	-1	0	SNV	HGNC	HGNC:2661	YES	5	P2	CCDS607.1	ENSP00000360280	O75553	0	UPI000013EE33	0	1	0	0	0	0	chr1:g.57398632T>A	0.3213	0.497
chr1	57496274	rs4620568	G	C	116	152	1787	0.763	C	intron_variant&non_coding_transcript_variant	MODIFIER	DAB1	ENSG00000173406	Transcript	ENST00000485760.5	processed_transcript	0	7/20	ENST00000485760.5:n.625+153318C>G	0	0	0	0	0	0	rs4620568	0	-1	0	SNV	HGNC	HGNC:2661	0	2	0	0	0	0	0	0	0	1	0	0	0	0	chr1:g.57496274G>C	0	0.2322
chr1	57634035	rs1539053	A	G	44	152	2018	0.301	G	intron_variant&non_coding_transcript_variant	MODIFIER	DAB1	ENSG00000173406	Transcript	ENST00000485760.5	processed_transcript	0	7/20	ENST00000485760.5:n.625+15557T>C	0	0	0	0	0	0	rs1539053	0	-1	0	SNV	HGNC	HGNC:2661	0	2	0	0	0	0	0	0	0	1	0	0	0	0	chr1:g.57634035A>G	0.4888	0.3427
chr1	57644157	rs1404384	C	T	44	152	2190	0.301	T	intron_variant&non_coding_transcript_variant	MODIFIER	DAB1	ENSG00000173406	Transcript	ENST00000485760.5	processed_transcript	0	7/20	ENST00000485760.5:n.625+5435G>A	0	0	0	0	0	0	rs1404384	0	-1	0	SNV	HGNC	HGNC:2661	0	2	0	0	0	0	0	0	0	1	0	0	0	0	chr1:g.57644157C>T	0.4257	0.1339
chr1	57783986	rs3131749	G	A	21	152	1859	0.135	A	intron_variant&non_coding_transcript_variant	MODIFIER	DAB1	ENSG00000173406	Transcript	ENST00000485760.5	processed_transcript	0	6/20	ENST00000485760.5:n.551+100013C>T	0	0	0	0	0	0	rs3131749	0	-1	0	SNV	HGNC	HGNC:2661	0	2	0	0	0	0	0	0	0	1	0	0	0	0	chr1:g.57783986G>A	0.511	0.3079
chr1	57836430	rs852787	C	T	46	152	2141	0.301	T	intron_variant&non_coding_transcript_variant	MODIFIER	DAB1	ENSG00000173406	Transcript	ENST00000485760.5	processed_transcript	0	6/20	ENST00000485760.5:n.551+47569G>A	0	0	0	0	0	0	rs852787	0	-1	0	SNV	HGNC	HGNC:2661	0	2	0	0	0	0	0	0	0	1	0	0	0	0	chr1:g.57836430C>T	0.1224	0.0272
chr1	57901564	rs6679454	A	G	45	152	2099	0.295	G	intron_variant&non_coding_transcript_variant	MODIFIER	DAB1	ENSG00000173406	Transcript	ENST00000485760.5	processed_transcript	0	5/20	ENST00000485760.5:n.388-17402T>C	0	0	0	0	0	0	rs6679454	0	-1	0	SNV	HGNC	HGNC:2661	0	2	0	0	0	0	0	0	0	1	0	0	0	0	chr1:g.57901564A>G	0.2113	0.2504
chr1	58072247	rs2764684	C	T	151	152	1139	0.994	T	intron_variant&non_coding_transcript_variant	MODIFIER	AL445193.2	ENSG00000235038	Transcript	ENST00000419596.1	lincRNA	0	2/4	ENST00000419596.1:n.254+613C>T	0	0	0	0	0	0	rs2764684	0	1	0	SNV	Clone_based_ensembl_gene	0	YES	3	0	0	0	0	0	0	0	0	0	0	0	0	chr1:g.58072247C>T	0.9287	0.9266
chr1	58349571	rs4912332	C	T	110	152	1128	0.724	T	intron_variant&non_coding_transcript_variant	MODIFIER	DAB1	ENSG00000173406	Transcript	ENST00000485760.5	processed_transcript	0	3/20	ENST00000485760.5:n.258-6168G>A	0	0	0	0	0	0	rs4912332	0	-1	0	SNV	HGNC	HGNC:2661	0	2	0	0	0	0	0	0	0	1	0	0	0	0	chr1:g.58349571C>T	0.5172	0.4395
chr1	58853331	rs2984913	C	T	51	152	2092	0.346	T	upstream_gene_variant	MODIFIER	AL136985.1	ENSG00000231740	Transcript	ENST00000424592.1	lincRNA	0	0	0	0	0	0	0	0	0	rs2984913	2077	-1	0	SNV	Clone_based_ensembl_gene	0	YES	3	0	0	0	0	0	0	0	0	0	0	0	0	chr1:g.58853331C>T	0.2831	0.2005
chr1	58876993	rs2764894	C	A	85	152	2020	0.545	A	intron_variant&non_coding_transcript_variant	MODIFIER	LINC01135	ENSG00000234807	Transcript	ENST00000649834.1	lincRNA	0	1/2	ENST00000649834.1:n.179-19264C>A	0	0	0	0	0	0	rs2764894	0	1	0	SNV	HGNC	HGNC:49450	YES	0	0	0	0	0	0	0	0	0	0	0	0	0	chr1:g.58876993C>A	0.4569	0.4463
chr1	59087990	rs2989868	G	A	54	152	1629	0.353	A	intron_variant&non_coding_transcript_variant	MODIFIER	LINC01358	ENSG00000237352	Transcript	ENST00000634502.1	lincRNA	0	12/13	ENST00000634502.1:n.2129-25G>A	0	0	0	0	0	0	rs2989868	0	1	0	SNV	HGNC	HGNC:50589	YES	5	0	0	0	0	0	0	0	0	0	0	0	0	chr1:g.59087990G>A	0.3271	0.1059
chr1	59095695	rs6668586	G	A	90	152	2476	0.583	A	intron_variant&non_coding_transcript_variant	MODIFIER	LINC01358	ENSG00000237352	Transcript	ENST00000634502.1	lincRNA	0	13/13	ENST00000634502.1:n.2266+7543G>A	0	0	0	0	0	0	rs6668586	0	1	0	SNV	HGNC	HGNC:50589	YES	5	0	0	0	0	0	0	0	0	0	0	0	0	chr1:g.59095695G>A	0.4776	0.4433
chr1	59148708	rs10889130	T	A	11	152	718	0.071	A	intron_variant&non_coding_transcript_variant	MODIFIER	AC093425.1	ENSG00000224609	Transcript	ENST00000647858.1	lincRNA	0	3/4	ENST00000647858.1:n.1955-15378A>T	0	0	0	0	0	0	rs10889130	0	-1	0	SNV	Clone_based_ensembl_gene	0	YES	0	0	0	0	0	0	0	0	0	0	0	0	0	chr1:g.59148708T>A	0.236	0.3691
chr1	59191237	rs34370185	G	T	14	152	1550	0.09	T	intron_variant&non_coding_transcript_variant	MODIFIER	AC093425.1	ENSG00000224609	Transcript	ENST00000647858.1	lincRNA	0	3/4	ENST00000647858.1:n.1955-57907C>A	0	0	0	0	0	0	rs34370185	0	-1	0	SNV	Clone_based_ensembl_gene	0	YES	0	0	0	0	0	0	0	0	0	0	0	0	0	chr1:g.59191237G>T	0.1358	0.0371
chr1	59214864	rs7543389	A	G	14	152	2101	0.09	G	intron_variant&non_coding_transcript_variant	MODIFIER	AC093425.1	ENSG00000224609	Transcript	ENST00000647858.1	lincRNA	0	3/4	ENST00000647858.1:n.1954+75330T>C	0	0	0	0	0	0	rs7543389	0	-1	0	SNV	Clone_based_ensembl_gene	0	YES	0	0	0	0	0	0	0	0	0	0	0	0	0	chr1:g.59214864A>G	0.1522	0.0923
chr1	59220247	rs11207426	G	A	15	152	1999	0.096	A	intron_variant&non_coding_transcript_variant	MODIFIER	AC093425.1	ENSG00000224609	Transcript	ENST00000647858.1	lincRNA	0	3/4	ENST00000647858.1:n.1954+69947C>T	0	0	0	0	0	0	rs11207426	0	-1	0	SNV	Clone_based_ensembl_gene	0	YES	0	0	0	0	0	0	0	0	0	0	0	0	0	chr1:g.59220247G>A	0.3319	0.4766
chr1	59224930	rs12402265	G	A	14	152	1990	0.09	A	intron_variant&non_coding_transcript_variant	MODIFIER	AC093425.1	ENSG00000224609	Transcript	ENST00000647858.1	lincRNA	0	3/4	ENST00000647858.1:n.1954+65264C>T	0	0	0	0	0	0	rs12402265	0	-1	0	SNV	Clone_based_ensembl_gene	0	YES	0	0	0	0	0	0	0	0	0	0	0	0	0	chr1:g.59224930G>A	0.1466	0.056
chr1	59296796	rs835367	A	G	55	150	1799	0.364	G	upstream_gene_variant	MODIFIER	FGGY	ENSG00000172456	Transcript	ENST00000371218.8	protein_coding	0	0	0	0	0	0	0	0	0	rs835367	185	1	0	SNV	HGNC	HGNC:25610	YES	1	0	CCDS44155.1	ENSP00000360262	Q96C11	0	UPI0000458AF6	0	0	0	0	0	0	chr1:g.59296796A>G	0.4954	0.6188
chr1	59387647	rs7534016	A	G	43	152	1171	0.276	G	intron_variant	MODIFIER	FGGY	ENSG00000172456	Transcript	ENST00000371218.8	protein_coding	0	5/16	ENST00000371218.8:c.554+8810A>G	0	0	0	0	0	0	rs7534016	0	1	0	SNV	HGNC	HGNC:25610	YES	1	0	CCDS44155.1	ENSP00000360262	Q96C11	0	UPI0000458AF6	0	0	0	0	0	0	chr1:g.59387647A>G	0.2131	0.0129
chr1	59986181	rs77613911	T	C	13	152	2573	0.083	C	downstream_gene_variant	MODIFIER	C1orf87	ENSG00000162598	Transcript	ENST00000371201.3	protein_coding	0	0	0	0	0	0	0	0	0	rs77613911	4213	-1	0	SNV	HGNC	HGNC:28547	YES	1	P2	CCDS614.1	ENSP00000360244	Q8N0U7	0	UPI000006E066	0	0	0	0	0	0	chr1:g.59986181T>C	0.018	0.0045
chr1	60593587	rs2989476	G	C	128	152	1583	0.846	C	intron_variant&non_coding_transcript_variant	MODIFIER	LINC01748	ENSG00000226476	Transcript	ENST00000635048.1	lincRNA	0	1/6	ENST00000635048.1:n.669+1951C>G	0	0	0	0	0	0	rs2989476	0	-1	0	SNV	HGNC	HGNC:52535	YES	5	0	0	0	0	0	0	0	0	0	0	0	0	chr1:g.60593587G>C	0.5605	0.5212
chr1	60594608	rs7555117	T	C	137	152	1586	0.904	C	intron_variant&non_coding_transcript_variant	MODIFIER	LINC01748	ENSG00000226476	Transcript	ENST00000635048.1	lincRNA	0	1/6	ENST00000635048.1:n.669+930A>G	0	0	0	0	0	0	rs7555117	0	-1	0	SNV	HGNC	HGNC:52535	YES	5	0	0	0	0	0	0	0	0	0	0	0	0	chr1:g.60594608T>C	0	0.7595
chr1	60629886	rs472913	G	C	98	152	837	0.635	C	intron_variant&non_coding_transcript_variant	MODIFIER	LINC01748	ENSG00000226476	Transcript	ENST00000439156.2	lincRNA	0	2/7	ENST00000439156.2:n.336+10125C>G	0	0	0	0	0	0	rs472913	0	-1	0	SNV	HGNC	HGNC:52535	0	5	0	0	0	0	0	0	0	0	0	0	0	0	chr1:g.60629886G>C	0	0.4334
chr1	61272964	rs446952	C	T	124	152	1556	0.821	T	intron_variant	MODIFIER	NFIA	ENSG00000162599	Transcript	ENST00000371189.8	protein_coding	0	3/11	ENST00000371189.8:c.695-4556C>T	0	0	0	0	0	0	rs446952	0	1	0	SNV	HGNC	HGNC:7784	YES	2	0	CCDS53322.1	ENSP00000360231	Q12857	0	UPI000194EC2E	0	1	0	0	0	0	chr1:g.61272964C>T	0.3534	0.0514
chr1	61277021	rs332828	G	A	123	152	1364	0.814	A	intron_variant	MODIFIER	NFIA	ENSG00000162599	Transcript	ENST00000371189.8	protein_coding	0	3/11	ENST00000371189.8:c.695-499G>A	0	0	0	0	0	0	rs332828	0	1	0	SNV	HGNC	HGNC:7784	YES	2	0	CCDS53322.1	ENSP00000360231	Q12857	0	UPI000194EC2E	0	1	0	0	0	0	chr1:g.61277021G>A	0.3546	0.0522
chr1	61277488	rs332827	G	A	124	152	1680	0.821	A	intron_variant	MODIFIER	NFIA	ENSG00000162599	Transcript	ENST00000371189.8	protein_coding	0	3/11	ENST00000371189.8:c.695-32G>A	0	0	0	0	0	0	rs332827	0	1	0	SNV	HGNC	HGNC:7784	YES	2	0	CCDS53322.1	ENSP00000360231	Q12857	0	UPI000194EC2E	0	1	0	0	0	0	chr1:g.61277488G>A	0.3502	0.0333
chr1	61350127	rs41350144	A	T	119	152	2049	0.788	T	intron_variant	MODIFIER	NFIA	ENSG00000162599	Transcript	ENST00000371189.8	protein_coding	0	5/11	ENST00000371189.8:c.836-2323A>T	0	0	0	0	0	0	rs41350144	0	1	0	SNV	HGNC	HGNC:7784	YES	2	0	CCDS53322.1	ENSP00000360231	Q12857	0	UPI000194EC2E	0	1	0	0	0	0	chr1:g.61350127A>T	0.489	0.2179
chr1	61364662	rs4406666	C	T	150	150	893	1	T	intron_variant	MODIFIER	NFIA	ENSG00000162599	Transcript	ENST00000371189.8	protein_coding	0	7/11	ENST00000371189.8:c.1081+5388C>T	0	0	0	0	0	0	rs4406666	0	1	0	SNV	HGNC	HGNC:7784	YES	2	0	CCDS53322.1	ENSP00000360231	Q12857	0	UPI000194EC2E	0	1	0	0	0	0	chr1:g.61364662C>T	0	0.8956
chr1	61366773	rs6674884	T	A	152	152	1554	1	A	intron_variant	MODIFIER	NFIA	ENSG00000162599	Transcript	ENST00000371189.8	protein_coding	0	7/11	ENST00000371189.8:c.1081+7499T>A	0	0	0	0	0	0	rs6674884	0	1	0	SNV	HGNC	HGNC:7784	YES	2	0	CCDS53322.1	ENSP00000360231	Q12857	0	UPI000194EC2E	0	1	0	0	0	0	chr1:g.61366773T>A	0.8868	0.8964
chr1	61428981	rs2207793	C	T	44	152	1370	0.301	T	intron_variant	MODIFIER	NFIA	ENSG00000162599	Transcript	ENST00000371189.8	protein_coding	0	11/11	ENST00000371189.8:c.1647+2425C>T	0	0	0	0	0	0	rs2207793	0	1	0	SNV	HGNC	HGNC:7784	YES	2	0	CCDS53322.1	ENSP00000360231	Q12857	0	UPI000194EC2E	0	1	0	0	0	0	chr1:g.61428981C>T	0.4193	0.2254
chr1	61429585	rs6587924	C	A	45	152	1814	0.308	A	intron_variant	MODIFIER	NFIA	ENSG00000162599	Transcript	ENST00000371189.8	protein_coding	0	11/11	ENST00000371189.8:c.1647+3029C>A	0	0	0	0	0	0	rs6587924	0	1	0	SNV	HGNC	HGNC:7784	YES	2	0	CCDS53322.1	ENSP00000360231	Q12857	0	UPI000194EC2E	0	1	0	0	0	0	chr1:g.61429585C>A	0.4269	0.2269
chr1	61432295	rs2207790	G	A	32	150	582	0.227	A	intron_variant	MODIFIER	NFIA	ENSG00000162599	Transcript	ENST00000371189.8	protein_coding	0	11/11	ENST00000371189.8:c.1647+5739G>A	0	0	0	0	0	0	rs2207790	0	1	0	SNV	HGNC	HGNC:7784	YES	2	0	CCDS53322.1	ENSP00000360231	Q12857	0	UPI000194EC2E	0	1	0	0	0	0	chr1:g.61432295G>A	0.4073	0.1861
chr1	61914551	rs11585422	G	T	47	152	1239	0.308	T	intron_variant	MODIFIER	PATJ	ENSG00000132849	Transcript	ENST00000642238.1	protein_coding	0	25/43	ENST00000642238.1:c.3493-36G>T	0	0	0	0	0	0	rs11585422	0	1	0	SNV	HGNC	HGNC:28881	YES	0	P1	CCDS85980.1	ENSP00000494277	0	A0A2R8Y549	UPI0000204496	0	0	0	0	0	0	chr1:g.61914551G>T	0.3604	0.798
chr1	61914626	rs1056513	G	A	57	152	1126	0.372	A	missense_variant	MODERATE	PATJ	ENSG00000132849	Transcript	ENST00000642238.1	protein_coding	26/44	0	ENST00000642238.1:c.3532G>A	ENSP00000494277.1:p.Gly1178Ser	3717/8730	3532/5649	1178/1882	G/S	Ggt/Agt	rs1056513&CM1212295&COSM3677739	0	1	0	SNV	HGNC	HGNC:28881	YES	0	P1	CCDS85980.1	ENSP00000494277	0	A0A2R8Y549	UPI0000204496	0	0	tolerated	benign	hmmpanther:PTHR19964&hmmpanther:PTHR19964:SF11&MobiDB_lite:mobidb-lite	0	chr1:g.61914626G>A	0.4451	0.0862
chr1	62023344	rs12076492	G	A	54	152	1132	0.353	A	intron_variant	MODIFIER	PATJ	ENSG00000132849	Transcript	ENST00000642238.1	protein_coding	0	29/43	ENST00000642238.1:c.3959+5397G>A	0	0	0	0	0	0	rs12076492	0	1	0	SNV	HGNC	HGNC:28881	YES	0	P1	CCDS85980.1	ENSP00000494277	0	A0A2R8Y549	UPI0000204496	0	0	0	0	0	0	chr1:g.62023344G>A	0.2953	0.23
chr1	62122048	rs2012694	G	A	59	152	1302	0.378	A	intron_variant	MODIFIER	PATJ	ENSG00000132849	Transcript	ENST00000642238.1	protein_coding	0	38/43	ENST00000642238.1:c.5005+753G>A	0	0	0	0	0	0	rs2012694	0	1	0	SNV	HGNC	HGNC:28881	YES	0	P1	CCDS85980.1	ENSP00000494277	0	A0A2R8Y549	UPI0000204496	0	0	0	0	0	0	chr1:g.62122048G>A	0.2975	0.2776
chr1	62192975	rs72679720	C	T	27	152	2132	0.186	T	upstream_gene_variant	MODIFIER	L1TD1	ENSG00000240563	Transcript	ENST00000498273.2	protein_coding	0	0	0	0	0	0	0	0	0	rs72679720	1874	1	0	SNV	HGNC	HGNC:25595	YES	1	P1	CCDS619.1	ENSP00000419901	Q5T7N2	0	UPI000013E18E	0	0	0	0	0	0	chr1:g.62192975C>T	0.0469	0.0061
chr1	62207365	rs7542665	T	C	105	152	1666	0.692	C	missense_variant	MODERATE	L1TD1	ENSG00000240563	Transcript	ENST00000498273.2	protein_coding	3/4	0	ENST00000498273.2:c.737T>C	ENSP00000419901.1:p.Val246Ala	1014/3831	737/2598	246/865	V/A	gTa/gCa	rs7542665	0	1	0	SNV	HGNC	HGNC:25595	YES	1	P1	CCDS619.1	ENSP00000419901	Q5T7N2	0	UPI000013E18E	0	0	tolerated	benign	hmmpanther:PTHR11505&hmmpanther:PTHR11505:SF203&PDB-ENSP_mappings:3soo.C&PDB-ENSP_mappings:3soo.B&PDB-ENSP_mappings:3soo.A&PDB-ENSP_mappings:2lr6.B&PDB-ENSP_mappings:2lr6.A	0	chr1:g.62207365T>C	0.5763	0.6747
chr1	62447248	rs10158897	C	T	77	152	1422	0.513	T	intron_variant	MODIFIER	USP1	ENSG00000162607	Transcript	ENST00000339950.5	protein_coding	0	6/8	ENST00000339950.5:c.1250-93C>T	0	0	0	0	0	0	rs10158897	0	1	0	SNV	HGNC	HGNC:12607	YES	1	P1	CCDS621.1	ENSP00000343526	O94782	0	UPI00001379D4	0	0	0	0	0	0	chr1:g.62447248C>T	0.3241	0.3601
chr1	62454337	rs636523	A	G	79	152	1585	0.526	G	downstream_gene_variant	MODIFIER	USP1	ENSG00000162607	Transcript	ENST00000339950.5	protein_coding	0	0	0	0	0	0	0	0	0	rs636523	2533	1	0	SNV	HGNC	HGNC:12607	YES	1	P1	CCDS621.1	ENSP00000343526	O94782	0	UPI00001379D4	0	0	0	0	0	0	chr1:g.62454337A>G	0.3612	0.4924
chr1	62491359	rs10889333	G	A	80	152	2295	0.532	A	intron_variant	MODIFIER	DOCK7	ENSG00000116641	Transcript	ENST00000251157.10	protein_coding	0	41/49	ENST00000251157.10:c.5334+1345C>T	0	0	0	0	0	0	rs10889333	0	-1	0	SNV	HGNC	HGNC:19190	YES	5	A2	CCDS81338.1	ENSP00000251157	Q96N67	0	UPI0000EADF24	0	1	0	0	0	0	chr1:g.62491359G>A	0.3247	0.3631
chr1	62494579	rs1168041	T	C	77	152	1355	0.5	C	intron_variant	MODIFIER	DOCK7	ENSG00000116641	Transcript	ENST00000251157.10	protein_coding	0	39/49	ENST00000251157.10:c.4998-112A>G	0	0	0	0	0	0	rs1168041	0	-1	0	SNV	HGNC	HGNC:19190	YES	5	A2	CCDS81338.1	ENSP00000251157	Q96N67	0	UPI0000EADF24	0	1	0	0	0	0	chr1:g.62494579T>C	0.6174	0.4145
chr1	62531167	rs1168013	C	G	68	152	1616	0.436	G	intron_variant	MODIFIER	DOCK7	ENSG00000116641	Transcript	ENST00000251157.10	protein_coding	0	29/49	ENST00000251157.10:c.3612-1721G>C	0	0	0	0	0	0	rs1168013	0	-1	0	SNV	HGNC	HGNC:19190	YES	5	A2	CCDS81338.1	ENSP00000251157	Q96N67	0	UPI0000EADF24	0	1	0	0	0	0	chr1:g.62531167C>G	0	0.323
chr1	62583880	rs11207995	A	C	70	150	879	0.474	C	intron_variant	MODIFIER	DOCK7	ENSG00000116641	Transcript	ENST00000251157.10	protein_coding	0	15/49	ENST00000251157.10:c.1801-626T>G	0	0	0	0	0	0	rs11207995	0	-1	0	SNV	HGNC	HGNC:19190	YES	5	A2	CCDS81338.1	ENSP00000251157	Q96N67	0	UPI0000EADF24	0	1	0	0	0	0	chr1:g.62583880A>C	0.3313	0.3918
chr1	62641855	rs995000	C	T	78	152	1333	0.519	T	intron_variant	MODIFIER	DOCK7	ENSG00000116641	Transcript	ENST00000251157.10	protein_coding	0	7/49	ENST00000251157.10:c.819-5252G>A	0	0	0	0	0	0	rs995000	0	-1	0	SNV	HGNC	HGNC:19190	YES	5	A2	CCDS81338.1	ENSP00000251157	Q96N67	0	UPI0000EADF24	0	1	0	0	0	0	chr1:g.62641855C>T	0.3323	0.3956
chr1	62652525	rs10889353	A	C	78	152	1169	0.519	C	intron_variant	MODIFIER	DOCK7	ENSG00000116641	Transcript	ENST00000251157.10	protein_coding	0	4/49	ENST00000251157.10:c.389+1200T>G	0	0	0	0	0	0	rs10889353	0	-1	0	SNV	HGNC	HGNC:19190	YES	5	A2	CCDS81338.1	ENSP00000251157	Q96N67	0	UPI0000EADF24	0	1	0	0	0	0	chr1:g.62652525A>C	0.3311	0.3918
chr1	62662410	rs1168103	C	T	65	150	856	0.422	T	intron_variant	MODIFIER	DOCK7	ENSG00000116641	Transcript	ENST00000251157.10	protein_coding	0	2/49	ENST00000251157.10:c.144+615G>A	0	0	0	0	0	0	rs1168103	0	-1	0	SNV	HGNC	HGNC:19190	YES	5	A2	CCDS81338.1	ENSP00000251157	Q96N67	0	UPI0000EADF24	0	1	0	0	0	0	chr1:g.62662410C>T	0.5625	0.3018
chr1	62670175	rs1168128	C	G	70	152	2032	0.449	G	intron_variant	MODIFIER	DOCK7	ENSG00000116641	Transcript	ENST00000251157.10	protein_coding	0	1/49	ENST00000251157.10:c.39-7045G>C	0	0	0	0	0	0	rs1168128	0	-1	0	SNV	HGNC	HGNC:19190	YES	5	A2	CCDS81338.1	ENSP00000251157	Q96N67	0	UPI0000EADF24	0	1	0	0	0	0	chr1:g.62670175C>G	0	0.3094
chr1	62679768	rs11208004	G	A	79	152	1730	0.526	A	intron_variant	MODIFIER	DOCK7	ENSG00000116641	Transcript	ENST00000251157.10	protein_coding	0	1/49	ENST00000251157.10:c.38+8459C>T	0	0	0	0	0	0	rs11208004	0	-1	0	SNV	HGNC	HGNC:19190	YES	5	A2	CCDS81338.1	ENSP00000251157	Q96N67	0	UPI0000EADF24	0	1	0	0	0	0	chr1:g.62679768G>A	0.3259	0.3767
chr1	62726106	rs12130333	C	T	63	152	1841	0.417	T	intergenic_variant	MODIFIER	0	0	0	0	0	0	0	0	0	0	0	0	0	0	rs12130333	0	0	0	SNV	0	0	0	0	0	0	0	0	0	0	0	0	0	0	0	0	chr1:g.62726106C>T	0.1256	0.09
chr1	62734265	rs6679002	G	T	75	152	1676	0.494	T	TF_binding_site_variant	MODIFIER	0	0	MotifFeature	ENSM00073300712	0	0	0	0	0	0	0	0	0	0	rs6679002	0	-1	0	SNV	0	0	0	0	0	0	0	0	0	0	0	0	0	0	0	0	chr1:g.62734265G>T	0.5343	0.2867
chr1	63631761	rs1126728	C	T	29	152	1997	0.199	T	missense_variant	MODERATE	PGM1	ENSG00000079739	Transcript	ENST00000371083.4	protein_coding	4/11	0	ENST00000371083.4:c.715C>T	ENSP00000360124.4:p.Arg239Cys	1083/2657	715/1743	239/580	R/C	Cgt/Tgt	rs1126728&CD143008	0	1	0	SNV	HGNC	HGNC:8905	YES	2	A1	CCDS53323.1	ENSP00000360124	P36871	0	UPI000016A812	0	1	tolerated	benign	Gene3D:3.40.120.10&Pfam_domain:PF02879&Prints_domain:PR00509&hmmpanther:PTHR22573&hmmpanther:PTHR22573:SF37&Superfamily_domains:SSF53738&Conserved_Domains:cd03085	0	chr1:g.63631761C>T	0.2414	0.1876
chr1	63653675	rs2269233	T	C	105	152	2587	0.692	C	intron_variant	MODIFIER	PGM1	ENSG00000079739	Transcript	ENST00000371083.4	protein_coding	0	9/10	ENST00000371083.4:c.1519-657T>C	0	0	0	0	0	0	rs2269233	0	1	0	SNV	HGNC	HGNC:8905	YES	2	A1	CCDS53323.1	ENSP00000360124	P36871	0	UPI000016A812	0	1	0	0	0	0	chr1:g.63653675T>C	0.2632	0.3298
chr1	63661797	rs2749097	C	G	83	152	2569	0.551	G	downstream_gene_variant	MODIFIER	PGM1	ENSG00000079739	Transcript	ENST00000371083.4	protein_coding	0	0	0	0	0	0	0	0	0	rs2749097	1576	1	0	SNV	HGNC	HGNC:8905	YES	2	A1	CCDS53323.1	ENSP00000360124	P36871	0	UPI000016A812	0	1	0	0	0	0	chr1:g.63661797C>G	0.2033	0.1293
chr1	64148812	rs1408416	G	T	109	152	1340	0.724	T	intron_variant	MODIFIER	ROR1	ENSG00000185483	Transcript	ENST00000371079.6	protein_coding	0	7/8	ENST00000371079.6:c.1174+6162G>T	0	0	0	0	0	0	rs1408416	0	1	0	SNV	HGNC	HGNC:10256	YES	1	P1	CCDS626.1	ENSP00000360120	Q01973	0	UPI00001AF82C	0	1	0	0	0	0	chr1:g.64148812G>T	0.3506	0.3245
chr1	64946454	rs17127169	T	G	9	152	1726	0.058	G	intron_variant	MODIFIER	JAK1	ENSG00000162434	Transcript	ENST00000342505.5	protein_coding	0	1/24	ENST00000342505.5:c.-78+19879A>C	0	0	0	0	0	0	rs17127169	0	-1	0	SNV	HGNC	HGNC:6190	YES	5	P1	CCDS41346.1	ENSP00000343204	P23458	0	UPI0000054C7D	0	1	0	0	0	0	chr1:g.64946454T>G	0.0709	0.1014
chr1	65445924	rs9436747	T	C	71	152	1088	0.455	C	intron_variant	MODIFIER	LEPR	ENSG00000116678	Transcript	ENST00000349533.10	protein_coding	0	2/19	ENST00000349533.10:c.-21+20546T>C	0	0	0	0	0	0	rs9436747	0	1	0	SNV	HGNC	HGNC:6554	YES	1	P3	CCDS631.1	ENSP00000330393	P48357	0	UPI000014C37B	0	1	0	0	0	0	chr1:g.65445924T>C	0.4862	0.4705
chr1	65476583	rs17412403	T	C	44	152	1786	0.282	C	intron_variant	MODIFIER	LEPR	ENSG00000116678	Transcript	ENST00000349533.10	protein_coding	0	2/19	ENST00000349533.10:c.-21+51205T>C	0	0	0	0	0	0	rs17412403	0	1	0	SNV	HGNC	HGNC:6554	YES	1	P3	CCDS631.1	ENSP00000330393	P48357	0	UPI000014C37B	0	1	0	0	0	0	chr1:g.65476583T>C	0.2105	0.0219
chr1	65619842	rs3790438	T	A	22	152	1109	0.141	A	intron_variant	MODIFIER	LEPR	ENSG00000116678	Transcript	ENST00000349533.10	protein_coding	0	16/19	ENST00000349533.10:c.2396-86T>A	0	0	0	0	0	0	rs3790438	0	1	0	SNV	HGNC	HGNC:6554	YES	1	P3	CCDS631.1	ENSP00000330393	P48357	0	UPI000014C37B	0	1	0	0	0	0	chr1:g.65619842T>A	0.1428	0.1967
chr1	65620511	rs10889569	A	T	108	150	1314	0.727	T	intron_variant	MODIFIER	LEPR	ENSG00000116678	Transcript	ENST00000349533.10	protein_coding	0	17/19	ENST00000349533.10:c.2491+488A>T	0	0	0	0	0	0	rs10889569	0	1	0	SNV	HGNC	HGNC:6554	YES	1	P3	CCDS631.1	ENSP00000330393	P48357	0	UPI000014C37B	0	1	0	0	0	0	chr1:g.65620511A>T	0.5639	0.5779
chr1	65624099	rs6700896	C	T	107	152	985	0.712	T	intron_variant	MODIFIER	LEPR	ENSG00000116678	Transcript	ENST00000349533.10	protein_coding	0	19/19	ENST00000349533.10:c.2673+1118C>T	0	0	0	0	0	0	rs6700896	0	1	0	SNV	HGNC	HGNC:6554	YES	1	P3	CCDS631.1	ENSP00000330393	P48357	0	UPI000014C37B	0	1	0	0	0	0	chr1:g.65624099C>T	0.5296	0.4448
chr1	65626887	rs11208691	A	G	108	152	1350	0.718	G	intron_variant	MODIFIER	LEPR	ENSG00000116678	Transcript	ENST00000349533.10	protein_coding	0	19/19	ENST00000349533.10:c.2673+3906A>G	0	0	0	0	0	0	rs11208691	0	1	0	SNV	HGNC	HGNC:6554	YES	1	P3	CCDS631.1	ENSP00000330393	P48357	0	UPI000014C37B	0	1	0	0	0	0	chr1:g.65626887A>G	0	0.4493
chr1	65633330	rs17415296	C	A	23	152	1282	0.147	A	intron_variant	MODIFIER	LEPR	ENSG00000116678	Transcript	ENST00000349533.10	protein_coding	0	19/19	ENST00000349533.10:c.2674-2861C>A	0	0	0	0	0	0	rs17415296	0	1	0	SNV	HGNC	HGNC:6554	YES	1	P3	CCDS631.1	ENSP00000330393	P48357	0	UPI000014C37B	0	1	0	0	0	0	chr1:g.65633330C>A	0.0976	0.0295
chr1	65636574	rs1805096	G	A	107	152	1796	0.712	A	synonymous_variant	LOW	LEPR	ENSG00000116678	Transcript	ENST00000349533.10	protein_coding	20/20	0	ENST00000349533.10:c.3057G>A	ENSP00000330393.6:p.Pro1019%3D	3242/8227	3057/3498	1019/1165	P	ccG/ccA	rs1805096	0	1	0	SNV	HGNC	HGNC:6554	YES	1	P3	CCDS631.1	ENSP00000330393	P48357	0	UPI000014C37B	0	1	0	0	hmmpanther:PTHR23036:SF109&hmmpanther:PTHR23036	0	chr1:g.65636574G>A	0.5298	0.4478
chr1	65640261	rs1892534	C	T	105	152	1247	0.699	T	3_prime_UTR_variant	MODIFIER	LEPR	ENSG00000116678	Transcript	ENST00000349533.10	protein_coding	20/20	0	ENST00000349533.10:c.*3246C>T	0	6929/8227	0	0	0	0	rs1892534	0	1	0	SNV	HGNC	HGNC:6554	YES	1	P3	CCDS631.1	ENSP00000330393	P48357	0	UPI000014C37B	0	1	0	0	0	0	chr1:g.65640261C>T	0.5339	0.4531
chr1	65657453	rs13375019	G	C	107	152	1863	0.712	C	intergenic_variant	MODIFIER	0	0	0	0	0	0	0	0	0	0	0	0	0	0	rs13375019	0	0	0	SNV	0	0	0	0	0	0	0	0	0	0	0	0	0	0	0	0	chr1:g.65657453G>C	0	0.4531
chr1	65658392	rs28480230	C	T	107	152	1521	0.712	T	regulatory_region_variant	MODIFIER	0	0	RegulatoryFeature	ENSR00000008002	open_chromatin_region	0	0	0	0	0	0	0	0	0	rs28480230	0	0	0	SNV	0	0	0	0	0	0	0	0	0	0	0	0	0	0	0	0	chr1:g.65658392C>T	0.5312	0.4531
chr1	65695778	rs4420065	T	C	42	152	1083	0.269	C	intergenic_variant	MODIFIER	0	0	0	0	0	0	0	0	0	0	0	0	0	0	rs4420065	0	0	0	SNV	0	0	0	0	0	0	0	0	0	0	0	0	0	0	0	0	chr1:g.65695778T>C	0.479	0.5756
chr1	65704679	rs17407594	G	A	24	152	1500	0.154	A	intron_variant&non_coding_transcript_variant	MODIFIER	AL513493.1	ENSG00000285079	Transcript	ENST00000646875.1	lincRNA	0	1/2	ENST00000646875.1:n.345+373G>A	0	0	0	0	0	0	rs17407594	0	1	0	SNV	Clone_based_ensembl_gene	0	YES	0	0	0	0	0	0	0	0	0	0	0	0	0	chr1:g.65704679G>A	0.1014	0.0303
chr1	65705318	rs11208722	C	A	115	152	2098	0.763	A	intron_variant&non_coding_transcript_variant	MODIFIER	AL513493.1	ENSG00000285079	Transcript	ENST00000646875.1	lincRNA	0	1/2	ENST00000646875.1:n.345+1012C>A	0	0	0	0	0	0	rs11208722	0	1	0	SNV	Clone_based_ensembl_gene	0	YES	0	0	0	0	0	0	0	0	0	0	0	0	0	chr1:g.65705318C>A	0.7991	0.8903
chr1	65759198	rs55675587	C	T	55	152	1864	0.378	T	downstream_gene_variant	MODIFIER	RN7SL854P	ENSG00000239319	Transcript	ENST00000459767.3	misc_RNA	0	0	0	0	0	0	0	0	0	rs55675587	1860	-1	0	SNV	HGNC	HGNC:46870	YES	0	0	0	0	0	0	0	0	0	0	0	0	0	chr1:g.65759198C>T	0.2143	0.0885
chr1	65773804	rs11208742	C	T	56	152	1326	0.385	T	regulatory_region_variant	MODIFIER	0	0	RegulatoryFeature	ENSR00000360707	promoter_flanking_region	0	0	0	0	0	0	0	0	0	rs11208742	0	0	0	SNV	0	0	0	0	0	0	0	0	0	0	0	0	0	0	0	0	chr1:g.65773804C>T	0.2069	0.0552
chr1	65801719	rs12142070	C	T	42	152	1180	0.269	T	intron_variant	MODIFIER	PDE4B	ENSG00000184588	Transcript	ENST00000341517.9	protein_coding	0	1/16	ENST00000341517.9:c.-71+8471C>T	0	0	0	0	0	0	rs12142070	0	1	0	SNV	HGNC	HGNC:8781	YES	1	P3	CCDS632.1	ENSP00000342637	Q07343	X5DNX5	UPI0000127BF6	0	0	0	0	0	0	chr1:g.65801719C>T	0.2861	0.0371
chr1	65804253	rs11208757	C	T	57	152	1915	0.391	T	intron_variant	MODIFIER	PDE4B	ENSG00000184588	Transcript	ENST00000341517.9	protein_coding	0	1/16	ENST00000341517.9:c.-71+11005C>T	0	0	0	0	0	0	rs11208757	0	1	0	SNV	HGNC	HGNC:8781	YES	1	P3	CCDS632.1	ENSP00000342637	Q07343	X5DNX5	UPI0000127BF6	0	0	0	0	0	0	chr1:g.65804253C>T	0.2107	0.0711
chr1	65813442	rs4384209	A	G	50	152	1233	0.321	G	intron_variant	MODIFIER	PDE4B	ENSG00000184588	Transcript	ENST00000341517.9	protein_coding	0	1/16	ENST00000341517.9:c.-71+20194A>G	0	0	0	0	0	0	rs4384209	0	1	0	SNV	HGNC	HGNC:8781	YES	1	P3	CCDS632.1	ENSP00000342637	Q07343	X5DNX5	UPI0000127BF6	0	0	0	0	0	0	chr1:g.65813442A>G	0.5677	0.5151
chr1	65838961	rs12760107	T	A	11	152	1208	0.071	A	intron_variant	MODIFIER	PDE4B	ENSG00000184588	Transcript	ENST00000341517.9	protein_coding	0	1/16	ENST00000341517.9:c.-71+45713T>A	0	0	0	0	0	0	rs12760107	0	1	0	SNV	HGNC	HGNC:8781	YES	1	P3	CCDS632.1	ENSP00000342637	Q07343	X5DNX5	UPI0000127BF6	0	0	0	0	0	0	chr1:g.65838961T>A	0.1174	0.0182
chr1	65848311	rs4347184	G	T	45	152	1349	0.288	T	intron_variant	MODIFIER	PDE4B	ENSG00000184588	Transcript	ENST00000341517.9	protein_coding	0	1/16	ENST00000341517.9:c.-71+55063G>T	0	0	0	0	0	0	rs4347184	0	1	0	SNV	HGNC	HGNC:8781	YES	1	P3	CCDS632.1	ENSP00000342637	Q07343	X5DNX5	UPI0000127BF6	0	0	0	0	0	0	chr1:g.65848311G>T	0.4563	0.5
chr1	65858829	rs12129719	G	A	43	152	1300	0.276	A	intron_variant	MODIFIER	PDE4B	ENSG00000184588	Transcript	ENST00000341517.9	protein_coding	0	1/16	ENST00000341517.9:c.-70-54416G>A	0	0	0	0	0	0	rs12129719	0	1	0	SNV	HGNC	HGNC:8781	YES	1	P3	CCDS632.1	ENSP00000342637	Q07343	X5DNX5	UPI0000127BF6	0	0	0	0	0	0	chr1:g.65858829G>A	0.3055	0.1657
chr1	65926722	rs2310752	G	A	69	152	1246	0.468	A	intron_variant	MODIFIER	PDE4B	ENSG00000184588	Transcript	ENST00000341517.9	protein_coding	0	3/16	ENST00000341517.9:c.281+7887G>A	0	0	0	0	0	0	rs2310752	0	1	0	SNV	HGNC	HGNC:8781	YES	1	P3	CCDS632.1	ENSP00000342637	Q07343	X5DNX5	UPI0000127BF6	0	0	0	0	0	0	chr1:g.65926722G>A	0.4635	0.3434
chr1	65928049	rs2997084	C	G	69	152	2629	0.468	G	intron_variant	MODIFIER	PDE4B	ENSG00000184588	Transcript	ENST00000341517.9	protein_coding	0	3/16	ENST00000341517.9:c.281+9214C>G	0	0	0	0	0	0	rs2997084	0	1	0	SNV	HGNC	HGNC:8781	YES	1	P3	CCDS632.1	ENSP00000342637	Q07343	X5DNX5	UPI0000127BF6	0	0	0	0	0	0	chr1:g.65928049C>G	0.4657	0.3457
chr1	65942017	rs12088813	A	C	16	152	1785	0.115	C	intron_variant	MODIFIER	PDE4B	ENSG00000184588	Transcript	ENST00000341517.9	protein_coding	0	3/16	ENST00000341517.9:c.281+23182A>C	0	0	0	0	0	0	rs12088813	0	1	0	SNV	HGNC	HGNC:8781	YES	1	P3	CCDS632.1	ENSP00000342637	Q07343	X5DNX5	UPI0000127BF6	0	0	0	0	0	0	chr1:g.65942017A>C	0.2516	0.0688
chr1	65944426	rs11208774	C	T	71	152	1126	0.455	T	intron_variant	MODIFIER	PDE4B	ENSG00000184588	Transcript	ENST00000341517.9	protein_coding	0	3/16	ENST00000341517.9:c.281+25591C>T	0	0	0	0	0	0	rs11208774	0	1	0	SNV	HGNC	HGNC:8781	YES	1	P3	CCDS632.1	ENSP00000342637	Q07343	X5DNX5	UPI0000127BF6	0	0	0	0	0	0	chr1:g.65944426C>T	0.2823	0.1172
chr1	65951256	rs1937455	A	G	69	152	1835	0.468	G	intron_variant	MODIFIER	PDE4B	ENSG00000184588	Transcript	ENST00000341517.9	protein_coding	0	3/16	ENST00000341517.9:c.281+32421A>G	0	0	0	0	0	0	rs1937455	0	1	0	SNV	HGNC	HGNC:8781	YES	1	P3	CCDS632.1	ENSP00000342637	Q07343	X5DNX5	UPI0000127BF6	0	0	0	0	0	0	chr1:g.65951256A>G	0.4561	0.3253
chr1	66003960	rs1937443	C	G	83	152	1859	0.532	G	intron_variant	MODIFIER	PDE4B	ENSG00000184588	Transcript	ENST00000341517.9	protein_coding	0	3/16	ENST00000341517.9:c.281+85125C>G	0	0	0	0	0	0	rs1937443	0	1	0	SNV	HGNC	HGNC:8781	YES	1	P3	CCDS632.1	ENSP00000342637	Q07343	X5DNX5	UPI0000127BF6	0	0	0	0	0	0	chr1:g.66003960C>G	0.5317	0.6369
chr1	66004523	rs2186122	A	T	82	152	1274	0.526	T	intron_variant	MODIFIER	PDE4B	ENSG00000184588	Transcript	ENST00000341517.9	protein_coding	0	3/16	ENST00000341517.9:c.281+85688A>T	0	0	0	0	0	0	rs2186122	0	1	0	SNV	HGNC	HGNC:8781	YES	1	P3	CCDS632.1	ENSP00000342637	Q07343	X5DNX5	UPI0000127BF6	0	0	0	0	0	0	chr1:g.66004523A>T	0.5204	0.5991
chr1	66081201	rs6661750	A	G	88	152	1812	0.577	G	intron_variant	MODIFIER	PDE4B	ENSG00000184588	Transcript	ENST00000341517.9	protein_coding	0	3/16	ENST00000341517.9:c.281+162366A>G	0	0	0	0	0	0	rs6661750	0	1	0	SNV	HGNC	HGNC:8781	YES	1	P3	CCDS632.1	ENSP00000342637	Q07343	X5DNX5	UPI0000127BF6	0	0	0	0	0	0	chr1:g.66081201A>G	0.495	0.4425
chr1	66303417	rs6683977	G	C	8	152	690	0.051	C	intron_variant	MODIFIER	PDE4B	ENSG00000184588	Transcript	ENST00000341517.9	protein_coding	0	7/16	ENST00000341517.9:c.635-29091G>C	0	0	0	0	0	0	rs6683977	0	1	0	SNV	HGNC	HGNC:8781	YES	1	P3	CCDS632.1	ENSP00000342637	Q07343	X5DNX5	UPI0000127BF6	0	0	0	0	0	0	chr1:g.66303417G>C	0.2652	0.0439
chr1	66422859	rs1308048	T	C	55	152	2760	0.353	C	intergenic_variant	MODIFIER	0	0	0	0	0	0	0	0	0	0	0	0	0	0	rs1308048	0	0	0	SNV	0	0	0	0	0	0	0	0	0	0	0	0	0	0	0	0	chr1:g.66422859T>C	0.5331	0.9372
chr1	66525663	rs10789207	T	C	31	152	1161	0.212	C	intergenic_variant	MODIFIER	0	0	0	0	0	0	0	0	0	0	0	0	0	0	rs10789207	0	0	0	SNV	0	0	0	0	0	0	0	0	0	0	0	0	0	0	0	0	chr1:g.66525663T>C	0.2798	0.4516
chr1	66542812	rs7547570	G	A	105	152	1747	0.686	A	intron_variant	MODIFIER	SGIP1	ENSG00000118473	Transcript	ENST00000371037.9	protein_coding	0	1/24	ENST00000371037.9:c.10+8444G>A	0	0	0	0	0	0	rs7547570	0	1	0	SNV	HGNC	HGNC:25412	YES	1	P3	CCDS30744.1	ENSP00000360076	Q9BQI5	0	UPI000045891B	0	0	0	0	0	0	chr1:g.66542812G>A	0.4623	0.4909
chr1	66553045	rs6662330	C	T	33	152	1946	0.224	T	intron_variant	MODIFIER	SGIP1	ENSG00000118473	Transcript	ENST00000371037.9	protein_coding	0	1/24	ENST00000371037.9:c.10+18677C>T	0	0	0	0	0	0	rs6662330	0	1	0	SNV	HGNC	HGNC:25412	YES	1	P3	CCDS30744.1	ENSP00000360076	Q9BQI5	0	UPI000045891B	0	0	0	0	0	0	chr1:g.66553045C>T	0.25	0.3457
chr1	66580443	rs1867631	C	A	96	152	1485	0.628	A	intron_variant	MODIFIER	SGIP1	ENSG00000118473	Transcript	ENST00000371037.9	protein_coding	0	1/24	ENST00000371037.9:c.11-45404C>A	0	0	0	0	0	0	rs1867631	0	1	0	SNV	HGNC	HGNC:25412	YES	1	P3	CCDS30744.1	ENSP00000360076	Q9BQI5	0	UPI000045891B	0	0	0	0	0	0	chr1:g.66580443C>A	0.3906	0.528
chr1	66609629	rs11208920	C	A	101	152	1938	0.66	A	intron_variant	MODIFIER	SGIP1	ENSG00000118473	Transcript	ENST00000371037.9	protein_coding	0	1/24	ENST00000371037.9:c.11-16218C>A	0	0	0	0	0	0	rs11208920	0	1	0	SNV	HGNC	HGNC:25412	YES	1	P3	CCDS30744.1	ENSP00000360076	Q9BQI5	0	UPI000045891B	0	0	0	0	0	0	chr1:g.66609629C>A	0.4563	0.4153
chr1	66733473	rs6679379	C	T	37	152	1546	0.25	T	intron_variant	MODIFIER	SGIP1	ENSG00000118473	Transcript	ENST00000371037.9	protein_coding	0	20/24	ENST00000371037.9:c.1899-275C>T	0	0	0	0	0	0	rs6679379	0	1	0	SNV	HGNC	HGNC:25412	YES	1	P3	CCDS30744.1	ENSP00000360076	Q9BQI5	0	UPI000045891B	0	0	0	0	0	0	chr1:g.66733473C>T	0.2734	0.2443
chr1	66952344	rs3008870	C	T	143	152	1563	0.942	T	intron_variant	MODIFIER	MIER1	ENSG00000198160	Transcript	ENST00000401041.5	protein_coding	0	4/13	ENST00000401041.5:c.340-5715C>T	0	0	0	0	0	0	rs3008870	0	1	0	SNV	HGNC	HGNC:29657	YES	2	A2	CCDS53326.1	ENSP00000383820	Q8N108	0	UPI0000204526	0	0	0	0	0	0	chr1:g.66952344C>T	0.8381	0.8427
chr1	67042848	rs2815376	G	A	105	152	1995	0.699	A	intron_variant	MODIFIER	SLC35D1	ENSG00000116704	Transcript	ENST00000235345.6	protein_coding	0	7/11	ENST00000235345.6:c.637-520C>T	0	0	0	0	0	0	rs2815376	0	-1	0	SNV	HGNC	HGNC:20800	YES	1	P1	CCDS636.1	ENSP00000235345	Q9NTN3	0	UPI0000137AF8	0	1	0	0	0	0	chr1:g.67042848G>A	0.5138	0.1664
chr1	67131436	rs3762318	G	A	142	152	2039	0.936	A	intron_variant	MODIFIER	C1orf141	ENSG00000203963	Transcript	ENST00000371007.6	protein_coding	0	1/7	ENST00000371007.6:c.-103-209C>T	0	0	0	0	0	0	rs3762318	0	-1	0	SNV	HGNC	HGNC:32044	YES	5	P1	CCDS30745.1	ENSP00000360046	Q5JVX7	0	UPI0000470AFA	0	0	0	0	0	0	chr1:g.67131436G>A	0.8496	0.7753
chr1	67135003	rs12044149	G	T	123	152	1102	0.814	T	intron_variant	MODIFIER	C1orf141	ENSG00000203963	Transcript	ENST00000371007.6	protein_coding	0	1/7	ENST00000371007.6:c.-103-3776C>A	0	0	0	0	0	0	rs12044149	0	-1	0	SNV	HGNC	HGNC:32044	YES	5	P1	CCDS30745.1	ENSP00000360046	Q5JVX7	0	UPI0000470AFA	0	0	0	0	0	0	chr1:g.67135003G>T	0.2322	0.0446
chr1	67170267	rs2295359	G	A	113	150	1121	0.76	A	intron_variant	MODIFIER	IL23R	ENSG00000162594	Transcript	ENST00000347310.9	protein_coding	0	3/10	ENST00000347310.9:c.367+629G>A	0	0	0	0	0	0	rs2295359	0	1	0	SNV	HGNC	HGNC:19100	YES	1	P1	CCDS637.1	ENSP00000321345	Q5VWK5	0	UPI000004CACD	0	1	0	0	0	0	chr1:g.67170267G>A	0.3335	0.2186
chr1	67203951	rs11580078	C	G	111	152	1345	0.737	G	intron_variant	MODIFIER	IL23R	ENSG00000162594	Transcript	ENST00000347310.9	protein_coding	0	5/10	ENST00000347310.9:c.653-2959C>G	0	0	0	0	0	0	rs11580078	0	1	0	SNV	HGNC	HGNC:19100	YES	1	P1	CCDS637.1	ENSP00000321345	Q5VWK5	0	UPI000004CACD	0	1	0	0	0	0	chr1:g.67203951C>G	0.3415	0.1543
chr1	67205072	rs12564022	C	T	30	152	1764	0.192	T	intron_variant	MODIFIER	IL23R	ENSG00000162594	Transcript	ENST00000347310.9	protein_coding	0	5/10	ENST00000347310.9:c.653-1838C>T	0	0	0	0	0	0	rs12564022	0	1	0	SNV	HGNC	HGNC:19100	YES	1	P1	CCDS637.1	ENSP00000321345	Q5VWK5	0	UPI000004CACD	0	1	0	0	0	0	chr1:g.67205072C>T	0.3978	0.3026
chr1	67209833	rs11805303	C	T	8	152	1626	0.051	T	intron_variant	MODIFIER	IL23R	ENSG00000162594	Transcript	ENST00000347310.9	protein_coding	0	6/10	ENST00000347310.9:c.798+2778C>T	0	0	0	0	0	0	rs11805303	0	1	0	SNV	HGNC	HGNC:19100	YES	1	P1	CCDS637.1	ENSP00000321345	Q5VWK5	0	UPI000004CACD	0	1	0	0	0	0	chr1:g.67209833C>T	0.3798	0.3018
chr1	67228519	rs2201841	A	G	42	152	844	0.269	G	intron_variant	MODIFIER	IL23R	ENSG00000162594	Transcript	ENST00000347310.9	protein_coding	0	7/10	ENST00000347310.9:c.956-8194A>G	0	0	0	0	0	0	rs2201841	0	1	0	SNV	HGNC	HGNC:19100	YES	1	P1	CCDS637.1	ENSP00000321345	Q5VWK5	0	UPI000004CACD	0	1	0	0	0	0	chr1:g.67228519A>G	0.3954	0.1415
chr1	67259437	rs10889677	C	A	48	152	1656	0.308	A	3_prime_UTR_variant	MODIFIER	IL23R	ENSG00000162594	Transcript	ENST00000347310.9	protein_coding	11/11	0	ENST00000347310.9:c.*309C>A	0	2370/2912	0	0	0	0	rs10889677&CR0911362	0	1	0	SNV	HGNC	HGNC:19100	YES	1	P1	CCDS637.1	ENSP00000321345	Q5VWK5	0	UPI000004CACD	0	1	0	0	0	0	chr1:g.67259437C>A	0.3926	0.1324
chr1	67281753	rs12141575	G	A	20	152	1625	0.128	A	downstream_gene_variant	MODIFIER	AL389925.1	ENSG00000228523	Transcript	ENST00000432257.1	processed_pseudogene	0	0	0	0	0	0	0	0	0	rs12141575	2974	1	0	SNV	Clone_based_ensembl_gene	0	YES	0	0	0	0	0	0	0	0	0	0	0	0	0	chr1:g.67281753G>A	0.3688	0.2451
chr1	67324915	rs17129789	T	C	10	152	2263	0.064	C	intron_variant	MODIFIER	IL12RB2	ENSG00000081985	Transcript	ENST00000262345.5	protein_coding	0	3/15	ENST00000262345.5:c.365-1820T>C	0	0	0	0	0	0	rs17129789	0	1	0	SNV	HGNC	HGNC:5972	YES	1	P3	CCDS638.1	ENSP00000262345	Q99665	0	UPI0000046B13	0	0	0	0	0	0	chr1:g.67324915T>C	0.146	0.2057
chr1	67423888	rs12566098	C	G	80	152	1297	0.526	G	intron_variant	MODIFIER	SERBP1	ENSG00000142864	Transcript	ENST00000370995.6	protein_coding	0	5/7	ENST00000370995.6:c.818+312G>C	0	0	0	0	0	0	rs12566098	0	-1	0	SNV	HGNC	HGNC:17860	YES	1	A1	CCDS30746.1	ENSP00000360034	Q8NC51	0	UPI0000036970	0	0	0	0	0	0	chr1:g.67423888C>G	0	0.3147
chr1	67526916	rs12089923	T	C	22	150	1069	0.143	C	intron_variant&non_coding_transcript_variant	MODIFIER	LINC01702	ENSG00000235200	Transcript	ENST00000635350.1	lincRNA	0	1/3	ENST00000635350.1:n.53-2712T>C	0	0	0	0	0	0	rs12089923	0	1	0	SNV	HGNC	HGNC:52490	YES	5	0	0	0	0	0	0	0	0	0	0	0	0	chr1:g.67526916T>C	0.4495	0.736
chr1	67585547	rs787541	G	C	63	152	2036	0.417	C	intergenic_variant	MODIFIER	0	0	0	0	0	0	0	0	0	0	0	0	0	0	rs787541	0	0	0	SNV	0	0	0	0	0	0	0	0	0	0	0	0	0	0	0	0	chr1:g.67585547G>C	0.2893	0.326
chr1	67700010	rs3962382	A	C	124	152	1022	0.808	C	downstream_gene_variant	MODIFIER	GNG12	ENSG00000172380	Transcript	ENST00000370982.4	protein_coding	0	0	0	0	0	0	0	0	0	rs3962382	1465	-1	0	SNV	HGNC	HGNC:19663	YES	1	P1	CCDS30749.1	ENSP00000360021	Q9UBI6	0	UPI000004247A	0	0	0	0	0	0	chr1:g.67700010A>C	0	0.6732
chr1	67909145	rs11209175	C	T	87	152	1851	0.571	T	intron_variant&non_coding_transcript_variant	MODIFIER	GNG12-AS1	ENSG00000232284	Transcript	ENST00000420587.5	antisense	0	1/9	ENST00000420587.5:n.134+76709C>T	0	0	0	0	0	0	rs11209175	0	1	0	SNV	HGNC	HGNC:43938	YES	2	0	0	0	0	0	0	0	0	0	0	0	0	chr1:g.67909145C>T	0.5182	0.3555
chr1	68169392	rs1430742	T	C	16	152	1859	0.103	C	intron_variant	MODIFIER	WLS	ENSG00000116729	Transcript	ENST00000354777.6	protein_coding	0	2/11	ENST00000354777.6:c.374-10145A>G	0	0	0	0	0	0	rs1430742	0	-1	0	SNV	HGNC	HGNC:30238	YES	1	0	CCDS30750.1	ENSP00000346829	Q5T9L3	0	UPI00003FE524	0	0	0	0	0	0	chr1:g.68169392T>C	0.2009	0.1263
chr1	68169707	rs2566755	T	C	16	152	2287	0.103	C	intron_variant	MODIFIER	WLS	ENSG00000116729	Transcript	ENST00000354777.6	protein_coding	0	2/11	ENST00000354777.6:c.374-10460A>G	0	0	0	0	0	0	rs2566755	0	-1	0	SNV	HGNC	HGNC:30238	YES	1	0	CCDS30750.1	ENSP00000346829	Q5T9L3	0	UPI00003FE524	0	0	0	0	0	0	chr1:g.68169707T>C	0.2069	0.1483
chr1	68191014	rs2566752	T	C	59	152	845	0.378	C	intron_variant	MODIFIER	WLS	ENSG00000116729	Transcript	ENST00000354777.6	protein_coding	0	2/11	ENST00000354777.6:c.373+2941A>G	0	0	0	0	0	0	rs2566752	0	-1	0	SNV	HGNC	HGNC:30238	YES	1	0	CCDS30750.1	ENSP00000346829	Q5T9L3	0	UPI00003FE524	0	0	0	0	0	0	chr1:g.68191014T>C	0.4659	0.3964
chr1	68382998	rs1925953	A	T	151	152	1208	0.994	T	upstream_gene_variant	MODIFIER	AL139413.1	ENSG00000229440	Transcript	ENST00000421309.1	processed_pseudogene	0	0	0	0	0	0	0	0	0	rs1925953	1341	-1	0	SNV	Clone_based_ensembl_gene	0	YES	0	0	0	0	0	0	0	0	0	0	0	0	0	chr1:g.68382998A>T	0	0.8026
chr1	68450440	rs382422	G	C	17	152	1597	0.109	C	upstream_gene_variant	MODIFIER	RPE65	ENSG00000116745	Transcript	ENST00000262340.6	protein_coding	0	0	0	0	0	0	0	0	0	rs382422	486	-1	0	SNV	HGNC	HGNC:10294	YES	1	P1	CCDS643.1	ENSP00000262340	Q16518	0	UPI000004346C	0	1	0	0	0	0	chr1:g.68450440G>C	0.2865	0.2436
chr1	68461830	rs435066	T	C	80	152	1261	0.538	C	intergenic_variant	MODIFIER	0	0	0	0	0	0	0	0	0	0	0	0	0	0	rs435066	0	0	0	SNV	0	0	0	0	0	0	0	0	0	0	0	0	0	0	0	0	chr1:g.68461830T>C	0.3321	0.2269
chr1	68818640	rs112134147	C	T	51	152	2625	0.327	T	intron_variant&non_coding_transcript_variant	MODIFIER	AL033530.1	ENSG00000285407	Transcript	ENST00000643361.1	lincRNA	0	2/6	ENST00000643361.1:n.419-45184C>T	0	0	0	0	0	0	rs112134147	0	1	0	SNV	Clone_based_ensembl_gene	0	YES	0	0	0	0	0	0	0	0	0	0	0	0	0	chr1:g.68818640C>T	0.1282	0.1959
chr1	68865616	rs7552964	T	A	47	152	1215	0.301	A	intron_variant&non_coding_transcript_variant	MODIFIER	AL033530.1	ENSG00000285407	Transcript	ENST00000643361.1	lincRNA	0	4/6	ENST00000643361.1:n.806+406T>A	0	0	0	0	0	0	rs7552964	0	1	0	SNV	Clone_based_ensembl_gene	0	YES	0	0	0	0	0	0	0	0	0	0	0	0	0	chr1:g.68865616T>A	0.103	0.121
chr1	68904154	rs7551318	G	T	100	152	1179	0.667	T	intron_variant&non_coding_transcript_variant	MODIFIER	AL033530.1	ENSG00000285407	Transcript	ENST00000643361.1	lincRNA	0	4/6	ENST00000643361.1:n.807-16663G>T	0	0	0	0	0	0	rs7551318	0	1	0	SNV	Clone_based_ensembl_gene	0	YES	0	0	0	0	0	0	0	0	0	0	0	0	0	chr1:g.68904154G>T	0.7979	0.5295
chr1	68972173	rs4484967	G	A	50	152	1887	0.321	A	upstream_gene_variant	MODIFIER	AL691520.1	ENSG00000285473	Transcript	ENST00000644104.1	lincRNA	0	0	0	0	0	0	0	0	0	rs4484967	1837	1	0	SNV	Clone_based_ensembl_gene	0	YES	0	0	0	0	0	0	0	0	0	0	0	0	0	chr1:g.68972173G>A	0.1855	0.4213
chr1	68973094	rs2420551	T	A	100	150	924	0.675	A	upstream_gene_variant	MODIFIER	AL691520.1	ENSG00000285473	Transcript	ENST00000644104.1	lincRNA	0	0	0	0	0	0	0	0	0	rs2420551	916	1	0	SNV	Clone_based_ensembl_gene	0	YES	0	0	0	0	0	0	0	0	0	0	0	0	0	chr1:g.68973094T>A	0.7867	0.4788
chr1	69619114	rs11809230	C	T	26	152	1616	0.167	T	intron_variant	MODIFIER	LRRC7	ENSG00000033122	Transcript	ENST00000310961.9	protein_coding	0	1/26	ENST00000310961.9:c.-175+50473C>T	0	0	0	0	0	0	rs11809230	0	1	0	SNV	HGNC	HGNC:18531	0	5	A2	CCDS81341.1	ENSP00000309245	0	A0A075B6E9	UPI00004588A5	0	0	0	0	0	0	chr1:g.69619114C>T	0.2113	0.2035
chr1	69651721	rs1024268	C	T	34	152	2066	0.231	T	intron_variant	MODIFIER	LRRC7	ENSG00000033122	Transcript	ENST00000310961.9	protein_coding	0	1/26	ENST00000310961.9:c.-174-26660C>T	0	0	0	0	0	0	rs1024268	0	1	0	SNV	HGNC	HGNC:18531	0	5	A2	CCDS81341.1	ENSP00000309245	0	A0A075B6E9	UPI00004588A5	0	0	0	0	0	0	chr1:g.69651721C>T	0.382	0.2723
chr1	69651765	rs1418004	C	T	34	152	2179	0.231	T	intron_variant	MODIFIER	LRRC7	ENSG00000033122	Transcript	ENST00000310961.9	protein_coding	0	1/26	ENST00000310961.9:c.-174-26616C>T	0	0	0	0	0	0	rs1418004	0	1	0	SNV	HGNC	HGNC:18531	0	5	A2	CCDS81341.1	ENSP00000309245	0	A0A075B6E9	UPI00004588A5	0	0	0	0	0	0	chr1:g.69651765C>T	0.3818	0.2708
chr1	69938857	rs1023008	A	T	66	150	750	0.455	T	intron_variant	MODIFIER	LRRC7	ENSG00000033122	Transcript	ENST00000035383.10	protein_coding	0	6/24	ENST00000035383.10:c.597+7287A>T	0	0	0	0	0	0	rs1023008	0	1	0	SNV	HGNC	HGNC:18531	YES	1	P3	CCDS645.1	ENSP00000035383	Q96NW7	0	UPI000006F29B	0	0	0	0	0	0	chr1:g.69938857A>T	0.5635	0.5522
chr1	70059551	rs687531	C	T	112	150	854	0.74	T	intron_variant	MODIFIER	LRRC7	ENSG00000033122	Transcript	ENST00000035383.10	protein_coding	0	21/24	ENST00000035383.10:c.4116+6406C>T	0	0	0	0	0	0	rs687531	0	1	0	SNV	HGNC	HGNC:18531	YES	1	P3	CCDS645.1	ENSP00000035383	Q96NW7	0	UPI000006F29B	0	0	0	0	0	0	chr1:g.70059551C>T	0.5405	0.4312
chr1	70100338	rs663251	G	T	111	152	1081	0.718	T	intron_variant	MODIFIER	LRRC7	ENSG00000033122	Transcript	ENST00000035383.10	protein_coding	0	23/24	ENST00000035383.10:c.4432-7414G>T	0	0	0	0	0	0	rs663251	0	1	0	SNV	HGNC	HGNC:18531	YES	1	P3	CCDS645.1	ENSP00000035383	Q96NW7	0	UPI000006F29B	0	0	0	0	0	0	chr1:g.70100338G>T	0	0.4304
chr1	70977467	rs909848	T	C	39	152	2401	0.263	C	intron_variant	MODIFIER	PTGER3	ENSG00000050628	Transcript	ENST00000356595.8	protein_coding	0	2/3	ENST00000356595.8:c.1078-23678A>G	0	0	0	0	0	0	rs909848	0	-1	0	SNV	HGNC	HGNC:9595	YES	1	P4	CCDS655.1	ENSP00000349003	P43115	0	UPI0000224000	0	0	0	0	0	0	chr1:g.70977467T>C	0	0.6316
chr1	71024439	rs1022528	G	A	132	152	1158	0.872	A	intron_variant	MODIFIER	PTGER3	ENSG00000050628	Transcript	ENST00000356595.8	protein_coding	0	1/3	ENST00000356595.8:c.898-11955C>T	0	0	0	0	0	0	rs1022528	0	-1	0	SNV	HGNC	HGNC:9595	YES	1	P4	CCDS655.1	ENSP00000349003	P43115	0	UPI0000224000	0	0	0	0	0	0	chr1:g.71024439G>A	0.4535	0.4183
chr1	71026207	rs5024204	A	T	128	152	1522	0.846	T	intron_variant	MODIFIER	PTGER3	ENSG00000050628	Transcript	ENST00000356595.8	protein_coding	0	1/3	ENST00000356595.8:c.898-13723T>A	0	0	0	0	0	0	rs5024204	0	-1	0	SNV	HGNC	HGNC:9595	YES	1	P4	CCDS655.1	ENSP00000349003	P43115	0	UPI0000224000	0	0	0	0	0	0	chr1:g.71026207A>T	0.3093	0.2247
chr1	71027956	rs66904764	T	C	128	152	1680	0.846	C	intron_variant	MODIFIER	PTGER3	ENSG00000050628	Transcript	ENST00000356595.8	protein_coding	0	1/3	ENST00000356595.8:c.898-15472A>G	0	0	0	0	0	0	rs66904764	0	-1	0	SNV	HGNC	HGNC:9595	YES	1	P4	CCDS655.1	ENSP00000349003	P43115	0	UPI0000224000	0	0	0	0	0	0	chr1:g.71027956T>C	0.2987	0.1861
chr1	71267289	rs17091046	G	A	8	152	1562	0.051	A	intron_variant&non_coding_transcript_variant	MODIFIER	ZRANB2-AS2	ENSG00000229956	Transcript	ENST00000413421.5	lincRNA	0	7/7	ENST00000413421.5:n.501-616G>A	0	0	0	0	0	0	rs17091046	0	1	0	SNV	HGNC	HGNC:43595	0	3	0	0	0	0	0	0	0	0	0	0	0	0	chr1:g.71267289G>A	0.137	0.0885
chr1	71484220	rs17091269	C	T	102	150	1010	0.675	T	intron_variant	MODIFIER	NEGR1	ENSG00000172260	Transcript	ENST00000357731.10	protein_coding	0	6/6	ENST00000357731.10:c.941-76650G>A	0	0	0	0	0	0	rs17091269	0	-1	0	SNV	HGNC	HGNC:17302	YES	1	P1	CCDS661.1	ENSP00000350364	Q7Z3B1	0	UPI00000477EE	0	0	0	0	0	0	chr1:g.71484220C>T	0.2486	0.0976
chr1	71627952	rs12136092	G	A	33	152	1438	0.224	A	intron_variant	MODIFIER	NEGR1	ENSG00000172260	Transcript	ENST00000357731.10	protein_coding	0	4/6	ENST00000357731.10:c.668-16806C>T	0	0	0	0	0	0	rs12136092	0	-1	0	SNV	HGNC	HGNC:17302	YES	1	P1	CCDS661.1	ENSP00000350364	Q7Z3B1	0	UPI00000477EE	0	0	0	0	0	0	chr1:g.71627952G>A	0.3654	0.0673
chr1	71641703	rs12404086	C	T	33	152	2447	0.224	T	intron_variant	MODIFIER	NEGR1	ENSG00000172260	Transcript	ENST00000357731.10	protein_coding	0	4/6	ENST00000357731.10:c.668-30557G>A	0	0	0	0	0	0	rs12404086	0	-1	0	SNV	HGNC	HGNC:17302	YES	1	P1	CCDS661.1	ENSP00000350364	Q7Z3B1	0	UPI00000477EE	0	0	0	0	0	0	chr1:g.71641703C>T	0.3658	0.0673
chr1	71649104	rs11576565	G	A	28	152	1196	0.192	A	intron_variant	MODIFIER	NEGR1	ENSG00000172260	Transcript	ENST00000357731.10	protein_coding	0	4/6	ENST00000357731.10:c.668-37958C>T	0	0	0	0	0	0	rs11576565	0	-1	0	SNV	HGNC	HGNC:17302	YES	1	P1	CCDS661.1	ENSP00000350364	Q7Z3B1	0	UPI00000477EE	0	0	0	0	0	0	chr1:g.71649104G>A	0.3307	0.0424
chr1	71654351	rs72677177	G	A	21	152	1161	0.135	A	intron_variant	MODIFIER	NEGR1	ENSG00000172260	Transcript	ENST00000357731.10	protein_coding	0	4/6	ENST00000357731.10:c.668-43205C>T	0	0	0	0	0	0	rs72677177	0	-1	0	SNV	HGNC	HGNC:17302	YES	1	P1	CCDS661.1	ENSP00000350364	Q7Z3B1	0	UPI00000477EE	0	0	0	0	0	0	chr1:g.71654351G>A	0.3045	0.0605
chr1	71668902	rs7531932	G	A	95	152	1676	0.622	A	intron_variant	MODIFIER	NEGR1	ENSG00000172260	Transcript	ENST00000357731.10	protein_coding	0	4/6	ENST00000357731.10:c.667+29106C>T	0	0	0	0	0	0	rs7531932	0	-1	0	SNV	HGNC	HGNC:17302	YES	1	P1	CCDS661.1	ENSP00000350364	Q7Z3B1	0	UPI00000477EE	0	0	0	0	0	0	chr1:g.71668902G>A	0.5937	0.677
chr1	71768127	rs1599180	G	A	15	152	2433	0.096	A	intron_variant	MODIFIER	NEGR1	ENSG00000172260	Transcript	ENST00000357731.10	protein_coding	0	3/6	ENST00000357731.10:c.535+8045C>T	0	0	0	0	0	0	rs1599180	0	-1	0	SNV	HGNC	HGNC:17302	YES	1	P1	CCDS661.1	ENSP00000350364	Q7Z3B1	0	UPI00000477EE	0	0	0	0	0	0	chr1:g.71768127G>A	0.3506	0.1339
chr1	72088410	rs2821260	C	T	90	152	1676	0.59	T	intron_variant	MODIFIER	NEGR1	ENSG00000172260	Transcript	ENST00000357731.10	protein_coding	0	1/6	ENST00000357731.10:c.177-153099G>A	0	0	0	0	0	0	rs2821260	0	-1	0	SNV	HGNC	HGNC:17302	YES	1	P1	CCDS661.1	ENSP00000350364	Q7Z3B1	0	UPI00000477EE	0	0	0	0	0	0	chr1:g.72088410C>T	0.5623	0.6974
chr1	72096795	rs2016698	G	A	19	150	913	0.123	A	intron_variant	MODIFIER	NEGR1	ENSG00000172260	Transcript	ENST00000357731.10	protein_coding	0	1/6	ENST00000357731.10:c.177-161484C>T	0	0	0	0	0	0	rs2016698	0	-1	0	SNV	HGNC	HGNC:17302	YES	1	P1	CCDS661.1	ENSP00000350364	Q7Z3B1	0	UPI00000477EE	0	0	0	0	0	0	chr1:g.72096795G>A	0.2011	0.0703
chr1	72105681	rs1486091	C	T	32	152	1163	0.205	T	intron_variant	MODIFIER	NEGR1	ENSG00000172260	Transcript	ENST00000357731.10	protein_coding	0	1/6	ENST00000357731.10:c.177-170370G>A	0	0	0	0	0	0	rs1486091	0	-1	0	SNV	HGNC	HGNC:17302	YES	1	P1	CCDS661.1	ENSP00000350364	Q7Z3B1	0	UPI00000477EE	0	0	0	0	0	0	chr1:g.72105681C>T	0.5513	0.7345
chr1	72145196	rs12133604	G	T	112	152	1418	0.744	T	intron_variant	MODIFIER	NEGR1	ENSG00000172260	Transcript	ENST00000357731.10	protein_coding	0	1/6	ENST00000357731.10:c.176+137123C>A	0	0	0	0	0	0	rs12133604	0	-1	0	SNV	HGNC	HGNC:17302	YES	1	P1	CCDS661.1	ENSP00000350364	Q7Z3B1	0	UPI00000477EE	0	0	0	0	0	0	chr1:g.72145196G>T	0.4173	0.1876
chr1	72152861	rs2422136	C	A	123	152	1421	0.814	A	intron_variant	MODIFIER	NEGR1	ENSG00000172260	Transcript	ENST00000357731.10	protein_coding	0	1/6	ENST00000357731.10:c.176+129458G>T	0	0	0	0	0	0	rs2422136	0	-1	0	SNV	HGNC	HGNC:17302	YES	1	P1	CCDS661.1	ENSP00000350364	Q7Z3B1	0	UPI00000477EE	0	0	0	0	0	0	chr1:g.72152861C>A	0.5795	0.357
chr1	72284670	rs3101338	C	A	129	152	2489	0.853	A	upstream_gene_variant	MODIFIER	NEGR1	ENSG00000172260	Transcript	ENST00000357731.10	protein_coding	0	0	0	0	0	0	0	0	0	rs3101338	2131	-1	0	SNV	HGNC	HGNC:17302	YES	1	P1	CCDS661.1	ENSP00000350364	Q7Z3B1	0	UPI00000477EE	0	0	0	0	0	0	chr1:g.72284670C>A	0.8321	0.8873
chr1	72285502	rs3101336	T	C	129	152	1778	0.853	C	upstream_gene_variant	MODIFIER	NEGR1	ENSG00000172260	Transcript	ENST00000357731.10	protein_coding	0	0	0	0	0	0	0	0	0	rs3101336	2963	-1	0	SNV	HGNC	HGNC:17302	YES	1	P1	CCDS661.1	ENSP00000350364	Q7Z3B1	0	UPI00000477EE	0	0	0	0	0	0	chr1:g.72285502T>C	0.6751	0.5303
chr1	72286547	rs2815765	T	C	129	152	1055	0.853	C	upstream_gene_variant	MODIFIER	NEGR1	ENSG00000172260	Transcript	ENST00000357731.10	protein_coding	0	0	0	0	0	0	0	0	0	rs2815765	4008	-1	0	SNV	HGNC	HGNC:17302	YES	1	P1	CCDS661.1	ENSP00000350364	Q7Z3B1	0	UPI00000477EE	0	0	0	0	0	0	chr1:g.72286547T>C	0.6629	0.4871
chr1	72289105	rs2613496	T	C	152	152	1127	1	C	intergenic_variant	MODIFIER	0	0	0	0	0	0	0	0	0	0	0	0	0	0	rs2613496	0	0	0	SNV	0	0	0	0	0	0	0	0	0	0	0	0	0	0	0	0	chr1:g.72289105T>C	0.8442	0.6475
chr1	72290366	rs17526367	C	T	23	152	1082	0.147	T	intergenic_variant	MODIFIER	0	0	0	0	0	0	0	0	0	0	0	0	0	0	rs17526367	0	0	0	SNV	0	0	0	0	0	0	0	0	0	0	0	0	0	0	0	0	chr1:g.72290366C>T	0.1919	0.1256
chr1	72299433	rs2568958	G	A	129	152	1687	0.853	A	upstream_gene_variant	MODIFIER	RPL31P12	ENSG00000227207	Transcript	ENST00000422587.2	processed_pseudogene	0	0	0	0	0	0	0	0	0	rs2568958	2039	1	0	SNV	HGNC	HGNC:35546	YES	0	0	0	0	0	0	0	0	0	0	0	0	0	chr1:g.72299433G>A	0	0.531
chr1	72346221	rs11209948	G	T	126	152	1120	0.833	T	intergenic_variant	MODIFIER	0	0	0	0	0	0	0	0	0	0	0	0	0	0	rs11209948	0	0	0	SNV	0	0	0	0	0	0	0	0	0	0	0	0	0	0	0	0	chr1:g.72346221G>T	0	0.5832
chr1	72346757	rs2815752	G	A	129	152	1957	0.853	A	intergenic_variant	MODIFIER	0	0	0	0	0	0	0	0	0	0	0	0	0	0	rs2815752	0	0	0	SNV	0	0	0	0	0	0	0	0	0	0	0	0	0	0	0	0	chr1:g.72346757G>A	0.6755	0.531
chr1	72347535	rs1432639	C	A	128	152	1272	0.846	A	intergenic_variant	MODIFIER	0	0	0	0	0	0	0	0	0	0	0	0	0	0	rs1432639	0	0	0	SNV	0	0	0	0	0	0	0	0	0	0	0	0	0	0	0	0	chr1:g.72347535C>A	0	0.3033
chr1	72358030	rs990871	C	T	130	152	1383	0.859	T	intergenic_variant	MODIFIER	0	0	0	0	0	0	0	0	0	0	0	0	0	0	rs990871	0	0	0	SNV	0	0	0	0	0	0	0	0	0	0	0	0	0	0	0	0	chr1:g.72358030C>T	0.6372	0.3964
chr1	72359177	rs6687024	C	T	128	152	934	0.846	T	intergenic_variant	MODIFIER	0	0	0	0	0	0	0	0	0	0	0	0	0	0	rs6687024	0	0	0	SNV	0	0	0	0	0	0	0	0	0	0	0	0	0	0	0	0	chr1:g.72359177C>T	0.6579	0.472
chr1	72359461	rs6699744	A	T	130	152	1143	0.859	T	intergenic_variant	MODIFIER	0	0	0	0	0	0	0	0	0	0	0	0	0	0	rs6699744	0	0	0	SNV	0	0	0	0	0	0	0	0	0	0	0	0	0	0	0	0	chr1:g.72359461A>T	0	0.5129
chr1	72371556	rs7531118	T	C	54	152	2595	0.372	C	regulatory_region_variant	MODIFIER	0	0	RegulatoryFeature	ENSR00000361846	CTCF_binding_site	0	0	0	0	0	0	0	0	0	rs7531118	0	0	0	SNV	0	0	0	0	0	0	0	0	0	0	0	0	0	0	0	0	chr1:g.72371556T>C	0.2853	0.0454
chr1	72371807	rs11209951	C	T	130	152	2913	0.859	T	regulatory_region_variant	MODIFIER	0	0	RegulatoryFeature	ENSR00000361847	promoter_flanking_region	0	0	0	0	0	0	0	0	0	rs11209951	0	0	0	SNV	0	0	0	0	0	0	0	0	0	0	0	0	0	0	0	0	chr1:g.72371807C>T	0.6729	0.5265
chr1	72372723	rs10789336	G	A	130	152	1722	0.859	A	intergenic_variant	MODIFIER	0	0	0	0	0	0	0	0	0	0	0	0	0	0	rs10789336	0	0	0	SNV	0	0	0	0	0	0	0	0	0	0	0	0	0	0	0	0	chr1:g.72372723G>A	0	0.5129
chr1	72372846	rs1993709	A	G	152	152	1369	1	G	intergenic_variant	MODIFIER	0	0	0	0	0	0	0	0	0	0	0	0	0	0	rs1993709	0	0	0	SNV	0	0	0	0	0	0	0	0	0	0	0	0	0	0	0	0	chr1:g.72372846A>G	0.9042	0.8691
chr1	72374091	rs2613503	C	A	152	152	1793	1	A	intergenic_variant	MODIFIER	0	0	0	0	0	0	0	0	0	0	0	0	0	0	rs2613503	0	0	0	SNV	0	0	0	0	0	0	0	0	0	0	0	0	0	0	0	0	chr1:g.72374091C>A	0.904	0.8684
chr1	72474590	rs10789340	A	G	131	152	1572	0.865	G	intergenic_variant	MODIFIER	0	0	0	0	0	0	0	0	0	0	0	0	0	0	rs10789340	0	0	0	SNV	0	0	0	0	0	0	0	0	0	0	0	0	0	0	0	0	chr1:g.72474590A>G	0	0.4735
chr1	72478934	rs7550173	A	T	131	152	1540	0.865	T	intergenic_variant	MODIFIER	0	0	0	0	0	0	0	0	0	0	0	0	0	0	rs7550173	0	0	0	SNV	0	0	0	0	0	0	0	0	0	0	0	0	0	0	0	0	chr1:g.72478934A>T	0	0.5492
chr1	72479983	rs782212	C	T	35	152	2605	0.224	T	intergenic_variant	MODIFIER	0	0	0	0	0	0	0	0	0	0	0	0	0	0	rs782212	0	0	0	SNV	0	0	0	0	0	0	0	0	0	0	0	0	0	0	0	0	chr1:g.72479983C>T	0.2901	0.3858
chr1	72487568	rs782207	G	A	21	152	1287	0.135	A	intergenic_variant	MODIFIER	0	0	0	0	0	0	0	0	0	0	0	0	0	0	rs782207	0	0	0	SNV	0	0	0	0	0	0	0	0	0	0	0	0	0	0	0	0	chr1:g.72487568G>A	0.2949	0.3873
chr1	72520453	rs12028229	G	T	18	152	1473	0.115	T	intergenic_variant	MODIFIER	0	0	0	0	0	0	0	0	0	0	0	0	0	0	rs12028229	0	0	0	SNV	0	0	0	0	0	0	0	0	0	0	0	0	0	0	0	0	chr1:g.72520453G>T	0.2534	0.0242
chr1	72527173	rs1775370	C	T	27	152	1993	0.173	T	regulatory_region_variant	MODIFIER	0	0	RegulatoryFeature	ENSR00000361872	enhancer	0	0	0	0	0	0	0	0	0	rs1775370	0	0	0	SNV	0	0	0	0	0	0	0	0	0	0	0	0	0	0	0	0	chr1:g.72527173C>T	0.2089	0.3109
chr1	72729877	rs12141660	C	T	42	152	1054	0.282	T	intergenic_variant	MODIFIER	0	0	0	0	0	0	0	0	0	0	0	0	0	0	rs12141660	0	0	0	SNV	0	0	0	0	0	0	0	0	0	0	0	0	0	0	0	0	chr1:g.72729877C>T	0.1841	0.0129
chr1	72763525	rs17615090	A	G	39	152	2089	0.25	G	intron_variant&non_coding_transcript_variant	MODIFIER	AL583808.1	ENSG00000225087	Transcript	ENST00000445976.1	lincRNA	0	3/4	ENST00000445976.1:n.281-14249T>C	0	0	0	0	0	0	rs17615090	0	-1	0	SNV	Clone_based_ensembl_gene	0	YES	3	0	0	0	0	0	0	0	0	0	0	0	0	chr1:g.72763525A>G	0.1248	0.1188
chr1	72769146	rs2422286	G	A	39	152	1847	0.25	A	intron_variant&non_coding_transcript_variant	MODIFIER	AL583808.1	ENSG00000225087	Transcript	ENST00000445976.1	lincRNA	0	3/4	ENST00000445976.1:n.281-19870C>T	0	0	0	0	0	0	rs2422286	0	-1	0	SNV	Clone_based_ensembl_gene	0	YES	3	0	0	0	0	0	0	0	0	0	0	0	0	chr1:g.72769146G>A	0.136	0.1589
chr1	72812932	rs35998080	G	T	54	152	839	0.372	T	intron_variant&non_coding_transcript_variant	MODIFIER	AL583808.1	ENSG00000225087	Transcript	ENST00000445976.1	lincRNA	0	3/4	ENST00000445976.1:n.280+37818C>A	0	0	0	0	0	0	rs35998080	0	-1	0	SNV	Clone_based_ensembl_gene	0	YES	3	0	0	0	0	0	0	0	0	0	0	0	0	chr1:g.72812932G>T	0.2919	0.2216
chr1	72827710	rs2422321	A	G	55	152	1351	0.378	G	intron_variant&non_coding_transcript_variant	MODIFIER	AL583808.1	ENSG00000225087	Transcript	ENST00000445976.1	lincRNA	0	3/4	ENST00000445976.1:n.280+23040T>C	0	0	0	0	0	0	rs2422321	0	-1	0	SNV	Clone_based_ensembl_gene	0	YES	3	0	0	0	0	0	0	0	0	0	0	0	0	chr1:g.72827710A>G	0.2953	0.233
chr1	72980562	rs4233093	G	A	110	152	1206	0.731	A	upstream_gene_variant	MODIFIER	AL732618.1	ENSG00000280317	Transcript	ENST00000623251.1	TEC	0	0	0	0	0	0	0	0	0	rs4233093	1248	-1	0	SNV	Clone_based_ensembl_gene	0	YES	0	0	0	0	0	0	0	0	0	0	0	0	0	chr1:g.72980562G>A	0.3956	0.2466
chr1	72981021	rs12724536	G	A	111	152	1568	0.737	A	upstream_gene_variant	MODIFIER	AL732618.1	ENSG00000280317	Transcript	ENST00000623251.1	TEC	0	0	0	0	0	0	0	0	0	rs12724536	1707	-1	0	SNV	Clone_based_ensembl_gene	0	YES	0	0	0	0	0	0	0	0	0	0	0	0	0	chr1:g.72981021G>A	0.351	0.0976
chr1	73050889	rs11210111	C	A	34	152	1462	0.218	A	intergenic_variant	MODIFIER	0	0	0	0	0	0	0	0	0	0	0	0	0	0	rs11210111	0	0	0	SNV	0	0	0	0	0	0	0	0	0	0	0	0	0	0	0	0	chr1:g.73050889C>A	0	0.6165
chr1	73198339	rs6424532	G	A	115	150	977	0.773	A	intergenic_variant	MODIFIER	0	0	0	0	0	0	0	0	0	0	0	0	0	0	rs6424532	0	0	0	SNV	0	0	0	0	0	0	0	0	0	0	0	0	0	0	0	0	chr1:g.73198339G>A	0.3764	0.2103
chr1	73203153	rs10890020	A	G	118	152	1647	0.782	G	intergenic_variant	MODIFIER	0	0	0	0	0	0	0	0	0	0	0	0	0	0	rs10890020	0	0	0	SNV	0	0	0	0	0	0	0	0	0	0	0	0	0	0	0	0	chr1:g.73203153A>G	0.3438	0.0998
chr1	73249550	rs11210187	T	C	114	152	915	0.756	C	intergenic_variant	MODIFIER	0	0	0	0	0	0	0	0	0	0	0	0	0	0	rs11210187	0	0	0	SNV	0	0	0	0	0	0	0	0	0	0	0	0	0	0	0	0	chr1:g.73249550T>C	0.3431	0.0991
chr1	73254894	rs4650206	T	C	118	152	1246	0.782	C	intergenic_variant	MODIFIER	0	0	0	0	0	0	0	0	0	0	0	0	0	0	rs4650206	0	0	0	SNV	0	0	0	0	0	0	0	0	0	0	0	0	0	0	0	0	chr1:g.73254894T>C	0.3429	0.0991
chr1	73292434	rs7523829	G	A	114	152	1338	0.756	A	intergenic_variant	MODIFIER	0	0	0	0	0	0	0	0	0	0	0	0	0	0	rs7523829	0	0	0	SNV	0	0	0	0	0	0	0	0	0	0	0	0	0	0	0	0	chr1:g.73292434G>A	0.3413	0.1112
chr1	73302683	rs12129573	C	A	116	152	1983	0.769	A	upstream_gene_variant	MODIFIER	LINC01360	ENSG00000233973	Transcript	ENST00000440762.5	lincRNA	0	0	0	0	0	0	0	0	0	rs12129573	3487	1	0	SNV	HGNC	HGNC:50593	YES	1	0	0	0	0	0	0	0	0	0	0	0	0	chr1:g.73302683C>A	0.2869	0.1082
chr1	73359226	rs10789369	A	G	36	152	1850	0.231	G	downstream_gene_variant	MODIFIER	LINC01360	ENSG00000233973	Transcript	ENST00000415686.5	lincRNA	0	0	0	0	0	0	0	0	0	rs10789369	3975	1	0	SNV	HGNC	HGNC:50593	0	2	0	0	0	0	0	0	0	0	0	0	0	0	chr1:g.73359226A>G	0	0.6929
chr1	73386004	rs6671130	T	G	36	152	1459	0.231	G	intergenic_variant	MODIFIER	0	0	0	0	0	0	0	0	0	0	0	0	0	0	rs6671130	0	0	0	SNV	0	0	0	0	0	0	0	0	0	0	0	0	0	0	0	0	chr1:g.73386004T>G	0.5799	0.4796
chr1	73417197	rs1475065	A	G	37	152	1791	0.237	G	intergenic_variant	MODIFIER	0	0	0	0	0	0	0	0	0	0	0	0	0	0	rs1475065	0	0	0	SNV	0	0	0	0	0	0	0	0	0	0	0	0	0	0	0	0	chr1:g.73417197A>G	0.6669	0.7163
chr1	73531941	rs10890045	T	C	89	152	1146	0.583	C	intergenic_variant	MODIFIER	0	0	0	0	0	0	0	0	0	0	0	0	0	0	rs10890045	0	0	0	SNV	0	0	0	0	0	0	0	0	0	0	0	0	0	0	0	0	chr1:g.73531941T>C	0.7033	0.5643
chr1	73588377	rs2341260	C	T	93	152	1457	0.609	T	intergenic_variant	MODIFIER	0	0	0	0	0	0	0	0	0	0	0	0	0	0	rs2341260	0	0	0	SNV	0	0	0	0	0	0	0	0	0	0	0	0	0	0	0	0	chr1:g.73588377C>T	0.8582	0.8154
chr1	73718726	rs2341264	C	T	49	152	1135	0.321	T	downstream_gene_variant	MODIFIER	LINC02238	ENSG00000223479	Transcript	ENST00000436262.1	lincRNA	0	0	0	0	0	0	0	0	0	rs2341264	3512	1	0	SNV	HGNC	HGNC:53116	0	3	0	0	0	0	0	0	0	0	0	0	0	0	chr1:g.73718726C>T	0.2264	0.1952
chr1	74024775	rs11210400	C	A	76	152	1370	0.487	A	downstream_gene_variant	MODIFIER	LRRIQ3	ENSG00000162620	Transcript	ENST00000354431.9	protein_coding	0	0	0	0	0	0	0	0	0	rs11210400	1240	-1	0	SNV	HGNC	HGNC:28318	YES	5	P2	CCDS41350.1	ENSP00000346414	A6PVS8	0	UPI000155D493	0	0	0	0	0	0	chr1:g.74024775C>A	0.525	0.2156
chr1	74094727	rs10789387	G	A	75	152	1665	0.481	A	intron_variant	MODIFIER	LRRIQ3	ENSG00000162620	Transcript	ENST00000354431.9	protein_coding	0	5/7	ENST00000354431.9:c.867+14667C>T	0	0	0	0	0	0	rs10789387	0	-1	0	SNV	HGNC	HGNC:28318	YES	5	P2	CCDS41350.1	ENSP00000346414	A6PVS8	0	UPI000155D493	0	0	0	0	0	0	chr1:g.74094727G>A	0.5475	0.2965
chr1	74098221	rs7534577	C	A	63	152	1454	0.404	A	intron_variant	MODIFIER	LRRIQ3	ENSG00000162620	Transcript	ENST00000354431.9	protein_coding	0	5/7	ENST00000354431.9:c.867+11173G>T	0	0	0	0	0	0	rs7534577	0	-1	0	SNV	HGNC	HGNC:28318	YES	5	P2	CCDS41350.1	ENSP00000346414	A6PVS8	0	UPI000155D493	0	0	0	0	0	0	chr1:g.74098221C>A	0.3798	0.0605
chr1	74242875	rs114134414	A	C	18	152	1366	0.115	C	intron_variant	MODIFIER	TNNI3K	ENSG00000116783	Transcript	ENST00000326637.8	protein_coding	0	2/24	ENST00000326637.8:c.150-6584A>C	0	0	0	0	0	0	rs114134414	0	1	0	SNV	HGNC	HGNC:19661	YES	1	P1	CCDS664.1	ENSP00000322251	Q59H18	0	UPI0000035B8F	0	1	0	0	0	0	chr1:g.74242875A>C	0.0206	0.0008
chr1	74393040	rs1569092	G	A	11	152	1665	0.071	A	intron_variant	MODIFIER	TNNI3K	ENSG00000116783	Transcript	ENST00000326637.8	protein_coding	0	17/24	ENST00000326637.8:c.1772+22648G>A	0	0	0	0	0	0	rs1569092	0	1	0	SNV	HGNC	HGNC:19661	YES	1	P1	CCDS664.1	ENSP00000322251	Q59H18	0	UPI0000035B8F	0	1	0	0	0	0	chr1:g.74393040G>A	0.1577	0.2428
chr1	74525912	rs1514176	G	A	41	152	1688	0.263	A	intron_variant	MODIFIER	TNNI3K	ENSG00000116783	Transcript	ENST00000326637.8	protein_coding	0	23/24	ENST00000326637.8:c.2352-14322G>A	0	0	0	0	0	0	rs1514176	0	1	0	SNV	HGNC	HGNC:19661	YES	1	P1	CCDS664.1	ENSP00000322251	Q59H18	0	UPI0000035B8F	0	1	0	0	0	0	chr1:g.74525912G>A	0.388	0.2874
chr1	74525960	rs1514175	A	G	41	152	1744	0.263	G	intron_variant	MODIFIER	TNNI3K	ENSG00000116783	Transcript	ENST00000326637.8	protein_coding	0	23/24	ENST00000326637.8:c.2352-14274A>G	0	0	0	0	0	0	rs1514175	0	1	0	SNV	HGNC	HGNC:19661	YES	1	P1	CCDS664.1	ENSP00000322251	Q59H18	0	UPI0000035B8F	0	1	0	0	0	0	chr1:g.74525960A>G	0.393	0.3064
chr1	74526862	rs6604866	G	C	35	152	1712	0.224	C	intron_variant	MODIFIER	TNNI3K	ENSG00000116783	Transcript	ENST00000326637.8	protein_coding	0	23/24	ENST00000326637.8:c.2352-13372G>C	0	0	0	0	0	0	rs6604866	0	1	0	SNV	HGNC	HGNC:19661	YES	1	P1	CCDS664.1	ENSP00000322251	Q59H18	0	UPI0000035B8F	0	1	0	0	0	0	chr1:g.74526862G>C	0.3381	0.239
chr1	74535790	rs7525548	A	T	35	152	1769	0.224	T	intron_variant	MODIFIER	TNNI3K	ENSG00000116783	Transcript	ENST00000326637.8	protein_coding	0	23/24	ENST00000326637.8:c.2352-4444A>T	0	0	0	0	0	0	rs7525548	0	1	0	SNV	HGNC	HGNC:19661	YES	1	P1	CCDS664.1	ENSP00000322251	Q59H18	0	UPI0000035B8F	0	1	0	0	0	0	chr1:g.74535790A>T	0.3183	0.174
chr1	74539383	rs7553348	G	A	35	152	1761	0.224	A	intron_variant	MODIFIER	TNNI3K	ENSG00000116783	Transcript	ENST00000326637.8	protein_coding	0	23/24	ENST00000326637.8:c.2352-851G>A	0	0	0	0	0	0	rs7553348	0	1	0	SNV	HGNC	HGNC:19661	YES	1	P1	CCDS664.1	ENSP00000322251	Q59H18	0	UPI0000035B8F	0	1	0	0	0	0	chr1:g.74539383G>A	0.3175	0.171
chr1	74541036	rs7514705	T	C	35	152	1689	0.224	C	intron_variant	MODIFIER	TNNI3K	ENSG00000116783	Transcript	ENST00000326637.8	protein_coding	0	24/24	ENST00000326637.8:c.2431+723T>C	0	0	0	0	0	0	rs7514705	0	1	0	SNV	HGNC	HGNC:19661	YES	1	P1	CCDS664.1	ENSP00000322251	Q59H18	0	UPI0000035B8F	0	1	0	0	0	0	chr1:g.74541036T>C	0.3023	0.1112
chr1	74547370	rs3843262	T	A	113	152	1467	0.75	A	downstream_gene_variant	MODIFIER	TNNI3K	ENSG00000116783	Transcript	ENST00000326637.8	protein_coding	0	0	0	0	0	0	0	0	0	rs3843262	2942	1	0	SNV	HGNC	HGNC:19661	YES	1	P1	CCDS664.1	ENSP00000322251	Q59H18	0	UPI0000035B8F	0	1	0	0	0	0	chr1:g.74547370T>A	0.5923	0.6899
chr1	74548678	rs10789396	T	C	40	150	987	0.26	C	downstream_gene_variant	MODIFIER	TNNI3K	ENSG00000116783	Transcript	ENST00000326637.8	protein_coding	0	0	0	0	0	0	0	0	0	rs10789396	4250	1	0	SNV	HGNC	HGNC:19661	YES	1	P1	CCDS664.1	ENSP00000322251	Q59H18	0	UPI0000035B8F	0	1	0	0	0	0	chr1:g.74548678T>C	0.376	0.2443
chr1	74769633	rs3931020	T	C	145	152	1303	0.955	C	downstream_gene_variant	MODIFIER	TYW3	ENSG00000162623	Transcript	ENST00000370867.8	protein_coding	0	0	0	0	0	0	0	0	0	rs3931020	2956	1	0	SNV	HGNC	HGNC:24757	YES	1	P1	CCDS666.1	ENSP00000359904	Q6IPR3	0	UPI000006EC9D	0	0	0	0	0	0	chr1:g.74769633T>C	0.7364	0.7784
chr1	75640990	rs211718	T	C	101	152	1001	0.654	C	downstream_gene_variant	MODIFIER	AL137803.1	ENSG00000230863	Transcript	ENST00000648424.1	processed_transcript	0	0	0	0	0	0	0	0	0	rs211718	188	-1	0	SNV	Clone_based_ensembl_gene	0	YES	0	0	0	0	0	0	0	0	0	0	0	0	0	chr1:g.75640990T>C	0.8085	0.8374
chr1	75671921	rs12134854	T	C	43	152	1390	0.288	C	intron_variant&non_coding_transcript_variant	MODIFIER	AL137803.1	ENSG00000230863	Transcript	ENST00000648424.1	processed_transcript	0	2/2	ENST00000648424.1:n.166-29429A>G	0	0	0	0	0	0	rs12134854	0	-1	0	SNV	Clone_based_ensembl_gene	0	YES	0	0	0	0	0	0	0	0	0	0	0	0	0	chr1:g.75671921T>C	0.2089	0.2277
chr1	75751412	rs12126607	G	A	44	152	845	0.295	A	intron_variant	MODIFIER	ACADM	ENSG00000117054	Transcript	ENST00000370834.9	protein_coding	0	11/12	ENST00000370834.9:c.1044+866G>A	0	0	0	0	0	0	rs12126607	0	1	0	SNV	HGNC	HGNC:89	YES	1	0	CCDS72807.1	ENSP00000359871	0	Q5T4U5	UPI0000470C0B	0	1	0	0	0	0	chr1:g.75751412G>A	0.1831	0.1362
chr1	75809415	rs1144333	A	G	79	150	790	0.539	G	intron_variant	MODIFIER	MSH4	ENSG00000057468	Transcript	ENST00000263187.4	protein_coding	0	3/19	ENST00000263187.4:c.589-1282A>G	0	0	0	0	0	0	rs1144333	0	1	0	SNV	HGNC	HGNC:7327	YES	1	P1	CCDS670.1	ENSP00000263187	O15457	0	UPI000006D934	0	0	0	0	0	0	chr1:g.75809415A>G	0	0.8101
chr1	75917612	rs10782582	A	G	65	150	838	0.435	G	downstream_gene_variant	MODIFIER	MSH4	ENSG00000057468	Transcript	ENST00000263187.4	protein_coding	0	0	0	0	0	0	0	0	0	rs10782582	4370	1	0	SNV	HGNC	HGNC:7327	YES	1	P1	CCDS670.1	ENSP00000263187	O15457	0	UPI000006D934	0	0	0	0	0	0	chr1:g.75917612A>G	0	0.1823
chr1	76011522	rs12122440	A	C	15	152	709	0.109	C	intron_variant&non_coding_transcript_variant	MODIFIER	AC092813.1	ENSG00000225605	Transcript	ENST00000635455.1	lincRNA	0	6/7	ENST00000635455.1:n.675+124A>C	0	0	0	0	0	0	rs12122440	0	1	0	SNV	Clone_based_ensembl_gene	0	YES	5	0	0	0	0	0	0	0	0	0	0	0	0	chr1:g.76011522A>C	0.1388	0.0371
chr1	76589122	rs167557	G	A	71	152	1240	0.468	A	intron_variant	MODIFIER	ST6GALNAC3	ENSG00000184005	Transcript	ENST00000328299.4	protein_coding	0	3/4	ENST00000328299.4:c.624-38330G>A	0	0	0	0	0	0	rs167557	0	1	0	SNV	HGNC	HGNC:19343	YES	1	P1	CCDS672.1	ENSP00000329214	Q8NDV1	0	UPI000006F75A	0	0	0	0	0	0	chr1:g.76589122G>A	0.3906	0.6188
chr1	76987908	rs2143582	C	T	59	152	1548	0.378	T	intron_variant	MODIFIER	ST6GALNAC5	ENSG00000117069	Transcript	ENST00000477717.6	protein_coding	0	2/4	ENST00000477717.6:c.262-56296C>T	0	0	0	0	0	0	rs2143582	0	1	0	SNV	HGNC	HGNC:19342	YES	1	P1	CCDS673.1	ENSP00000417583	Q9BVH7	0	UPI0000001C9F	0	0	0	0	0	0	chr1:g.76987908C>T	0.5457	0.4032
chr1	76996050	rs10873925	A	G	11	152	2015	0.071	G	intron_variant	MODIFIER	ST6GALNAC5	ENSG00000117069	Transcript	ENST00000477717.6	protein_coding	0	2/4	ENST00000477717.6:c.262-48154A>G	0	0	0	0	0	0	rs10873925	0	1	0	SNV	HGNC	HGNC:19342	YES	1	P1	CCDS673.1	ENSP00000417583	Q9BVH7	0	UPI0000001C9F	0	0	0	0	0	0	chr1:g.76996050A>G	0.2538	0.2186
chr1	77234511	rs11162296	G	C	19	152	1651	0.122	C	intergenic_variant	MODIFIER	0	0	0	0	0	0	0	0	0	0	0	0	0	0	rs11162296	0	0	0	SNV	0	0	0	0	0	0	0	0	0	0	0	0	0	0	0	0	chr1:g.77234511G>C	0.1276	0.062
chr1	77239680	rs12040629	G	A	19	152	1599	0.122	A	regulatory_region_variant	MODIFIER	0	0	RegulatoryFeature	ENSR00000362511	promoter_flanking_region	0	0	0	0	0	0	0	0	0	rs12040629	0	0	0	SNV	0	0	0	0	0	0	0	0	0	0	0	0	0	0	0	0	chr1:g.77239680G>A	0.1278	0.062
chr1	77260556	rs10493596	C	T	19	152	2245	0.122	T	intergenic_variant	MODIFIER	0	0	0	0	0	0	0	0	0	0	0	0	0	0	rs10493596	0	0	0	SNV	0	0	0	0	0	0	0	0	0	0	0	0	0	0	0	0	chr1:g.77260556C>T	0.1985	0.2156
chr1	77353330	rs7532748	T	A	120	152	1504	0.795	A	intron_variant	MODIFIER	AK5	ENSG00000154027	Transcript	ENST00000354567.7	protein_coding	0	6/13	ENST00000354567.7:c.891+12762T>A	0	0	0	0	0	0	rs7532748	0	1	0	SNV	HGNC	HGNC:365	YES	1	P1	CCDS675.1	ENSP00000346577	Q9Y6K8	0	UPI0000167E20	0	0	0	0	0	0	chr1:g.77353330T>A	0	0.4592
chr1	77354442	rs12030598	G	A	19	152	1687	0.122	A	intron_variant	MODIFIER	AK5	ENSG00000154027	Transcript	ENST00000354567.7	protein_coding	0	6/13	ENST00000354567.7:c.891+13874G>A	0	0	0	0	0	0	rs12030598	0	1	0	SNV	HGNC	HGNC:365	YES	1	P1	CCDS675.1	ENSP00000346577	Q9Y6K8	0	UPI0000167E20	0	0	0	0	0	0	chr1:g.77354442G>A	0.1136	0.0083
chr1	77485775	rs7522356	G	T	71	152	1081	0.462	T	intron_variant	MODIFIER	AK5	ENSG00000154027	Transcript	ENST00000354567.7	protein_coding	0	9/13	ENST00000354567.7:c.1103-533G>T	0	0	0	0	0	0	rs7522356	0	1	0	SNV	HGNC	HGNC:365	YES	1	P1	CCDS675.1	ENSP00000346577	Q9Y6K8	0	UPI0000167E20	0	0	0	0	0	0	chr1:g.77485775G>T	0.3856	0.295
chr1	77508799	rs2133204	G	A	52	152	867	0.34	A	intron_variant	MODIFIER	AK5	ENSG00000154027	Transcript	ENST00000354567.7	protein_coding	0	10/13	ENST00000354567.7:c.1148-9765G>A	0	0	0	0	0	0	rs2133204	0	1	0	SNV	HGNC	HGNC:365	YES	1	P1	CCDS675.1	ENSP00000346577	Q9Y6K8	0	UPI0000167E20	0	0	0	0	0	0	chr1:g.77508799G>A	0.3516	0.2625
chr1	77626794	rs6678622	C	T	106	152	1436	0.705	T	intron_variant	MODIFIER	AC118549.1	ENSG00000036549	Transcript	ENST00000370801.8	protein_coding	0	5/14	ENST00000370801.8:c.1505+5056G>A	0	0	0	0	0	0	rs6678622	0	-1	0	SNV	Clone_based_ensembl_gene	0	YES	1	P1	CCDS677.1	ENSP00000359837	Q8IYH5	0	UPI0000074256	0	0	0	0	0	0	chr1:g.77626794C>T	0.1839	0.0431
chr1	77921585	rs9661687	C	T	80	152	1480	0.526	T	intron_variant	MODIFIER	NEXN	ENSG00000162614	Transcript	ENST00000334785.11	protein_coding	0	5/12	ENST00000334785.11:c.447+3312C>T	0	0	0	0	0	0	rs9661687	0	1	0	SNV	HGNC	HGNC:29557	YES	1	P3	CCDS41351.1	ENSP00000333938	Q0ZGT2	0	UPI000022ABDC	0	1	0	0	0	0	chr1:g.77921585C>T	0	0.6921
chr1	77981077	rs12401738	G	A	48	152	934	0.321	A	upstream_gene_variant	MODIFIER	FUBP1	ENSG00000162613	Transcript	ENST00000370768.6	protein_coding	0	0	0	0	0	0	0	0	0	rs12401738	1991	-1	0	SNV	HGNC	HGNC:4004	YES	1	P2	CCDS683.1	ENSP00000359804	Q96AE4	0	UPI0000070218	0	1	0	0	0	0	chr1:g.77981077G>A	0.1552	0.0605
chr1	77998184	rs4130548	T	C	51	152	1665	0.34	C	intron_variant&non_coding_transcript_variant	MODIFIER	DNAJB4	ENSG00000162616	Transcript	ENST00000487931.1	processed_transcript	0	1/2	ENST00000487931.1:n.120-14867T>C	0	0	0	0	0	0	rs4130548	0	1	0	SNV	HGNC	HGNC:14886	0	2	0	0	0	0	0	0	0	0	0	0	0	0	chr1:g.77998184T>C	0.148	0.0333
chr1	78212446	rs12406019	A	G	59	152	2006	0.391	G	intergenic_variant	MODIFIER	0	0	0	0	0	0	0	0	0	0	0	0	0	0	rs12406019	0	0	0	SNV	0	0	0	0	0	0	0	0	0	0	0	0	0	0	0	0	chr1:g.78212446A>G	0.1757	0.0234
chr1	78529850	rs34443463	T	A	11	152	1994	0.071	A	intron_variant	MODIFIER	PTGFR	ENSG00000122420	Transcript	ENST00000370757.8	protein_coding	0	2/2	ENST00000370757.8:c.799-6556T>A	0	0	0	0	0	0	rs34443463	0	1	0	SNV	HGNC	HGNC:9600	YES	1	P3	CCDS686.1	ENSP00000359793	P43088	0	UPI0000001C40	0	0	0	0	0	0	chr1:g.78529850T>A	0.2167	0.1505
chr1	78628396	rs1333973	T	A	54	152	1509	0.359	A	splice_region_variant&intron_variant	LOW	IFI44L	ENSG00000137959	Transcript	ENST00000370751.10	protein_coding	0	2/8	ENST00000370751.10:c.478+3T>A	0	0	0	0	0	0	rs1333973&CS091859	0	1	0	SNV	HGNC	HGNC:17817	YES	1	P1	CCDS687.2	ENSP00000359787	Q53G44	0	UPI0000374C64	0	0	0	0	0	0	chr1:g.78628396T>A	0.4285	0.3011
chr1	78762271	rs1937020	C	T	104	152	1700	0.679	T	intergenic_variant	MODIFIER	0	0	0	0	0	0	0	0	0	0	0	0	0	0	rs1937020	0	0	0	SNV	0	0	0	0	0	0	0	0	0	0	0	0	0	0	0	0	chr1:g.78762271C>T	0.5787	0.5416
chr1	78790420	rs2352521	C	T	111	152	1678	0.737	T	intergenic_variant	MODIFIER	0	0	0	0	0	0	0	0	0	0	0	0	0	0	rs2352521	0	0	0	SNV	0	0	0	0	0	0	0	0	0	0	0	0	0	0	0	0	chr1:g.78790420C>T	0.772	0.9236
chr1	79015968	rs12565500	G	A	39	152	1725	0.263	A	intergenic_variant	MODIFIER	0	0	0	0	0	0	0	0	0	0	0	0	0	0	rs12565500	0	0	0	SNV	0	0	0	0	0	0	0	0	0	0	0	0	0	0	0	0	chr1:g.79015968G>A	0.1683	0.0998
chr1	79043424	rs6687262	T	C	51	152	1144	0.34	C	intergenic_variant	MODIFIER	0	0	0	0	0	0	0	0	0	0	0	0	0	0	rs6687262	0	0	0	SNV	0	0	0	0	0	0	0	0	0	0	0	0	0	0	0	0	chr1:g.79043424T>C	0.4281	0.1596
chr1	79777316	rs12024204	A	G	77	152	1638	0.494	G	intergenic_variant	MODIFIER	0	0	0	0	0	0	0	0	0	0	0	0	0	0	rs12024204	0	0	0	SNV	0	0	0	0	0	0	0	0	0	0	0	0	0	0	0	0	chr1:g.79777316A>G	0.4926	0.4697
chr1	79987113	rs1340678	G	T	68	150	888	0.468	T	intron_variant&non_coding_transcript_variant	MODIFIER	AC099671.1	ENSG00000285409	Transcript	ENST00000644002.1	lincRNA	0	2/2	ENST00000644002.1:n.460-19243C>A	0	0	0	0	0	0	rs1340678	0	-1	0	SNV	Clone_based_ensembl_gene	0	YES	0	0	0	0	0	0	0	0	0	0	0	0	0	chr1:g.79987113G>T	0.4683	0.6029
chr1	80268896	rs11162963	C	T	132	152	1293	0.872	T	intergenic_variant	MODIFIER	0	0	0	0	0	0	0	0	0	0	0	0	0	0	rs11162963	0	0	0	SNV	0	0	0	0	0	0	0	0	0	0	0	0	0	0	0	0	chr1:g.80268896C>T	0.513	0.4864
chr1	80327433	rs12065553	A	G	8	152	1832	0.051	G	intergenic_variant	MODIFIER	0	0	0	0	0	0	0	0	0	0	0	0	0	0	rs12065553	0	0	0	SNV	0	0	0	0	0	0	0	0	0	0	0	0	0	0	0	0	chr1:g.80327433A>G	0.3109	0.351
chr1	80333644	rs2389016	C	T	8	152	1359	0.051	T	intergenic_variant	MODIFIER	0	0	0	0	0	0	0	0	0	0	0	0	0	0	rs2389016	0	0	0	SNV	0	0	0	0	0	0	0	0	0	0	0	0	0	0	0	0	chr1:g.80333644C>T	0.2804	0.27
chr1	80512278	rs356287	A	G	36	152	1547	0.231	G	intergenic_variant	MODIFIER	0	0	0	0	0	0	0	0	0	0	0	0	0	0	rs356287	0	0	0	SNV	0	0	0	0	0	0	0	0	0	0	0	0	0	0	0	0	chr1:g.80512278A>G	0.5351	0.7829
chr1	81173139	rs1752216	T	A	152	152	1303	1	A	intergenic_variant	MODIFIER	0	0	0	0	0	0	0	0	0	0	0	0	0	0	rs1752216	0	0	0	SNV	0	0	0	0	0	0	0	0	0	0	0	0	0	0	0	0	chr1:g.81173139T>A	0.9814	0.9955
chr1	81781563	rs11163372	C	T	44	152	1958	0.295	T	intron_variant	MODIFIER	ADGRL2	ENSG00000117114	Transcript	ENST00000370730.5	protein_coding	0	4/23	ENST00000370730.5:c.-101+19711C>T	0	0	0	0	0	0	rs11163372	0	1	0	SNV	HGNC	HGNC:18582	YES	5	P2	CCDS81345.1	ENSP00000359765	O95490	0	UPI0000458985	0	0	0	0	0	0	chr1:g.81781563C>T	0.1823	0.2958
chr1	82478888	rs10874312	G	A	89	152	1891	0.596	A	intron_variant&non_coding_transcript_variant	MODIFIER	AL157944.1	ENSG00000233290	Transcript	ENST00000650063.1	lincRNA	0	6/6	ENST00000650063.1:n.887+76261C>T	0	0	0	0	0	0	rs10874312	0	-1	0	SNV	Clone_based_ensembl_gene	0	YES	0	0	0	0	0	0	0	0	0	0	0	0	0	chr1:g.82478888G>A	0.6502	0.8071
chr1	83024478	rs17465658	T	C	50	152	2265	0.321	C	intron_variant&non_coding_transcript_variant	MODIFIER	LINC01362	ENSG00000230817	Transcript	ENST00000452901.5	lincRNA	0	5/10	ENST00000452901.5:n.1056+26889T>C	0	0	0	0	0	0	rs17465658	0	1	0	SNV	HGNC	HGNC:50596	YES	1	0	0	0	0	0	0	0	0	0	0	0	0	chr1:g.83024478T>C	0.1739	0.1611
chr1	83521960	rs12568728	C	T	114	152	1120	0.756	T	intergenic_variant	MODIFIER	0	0	0	0	0	0	0	0	0	0	0	0	0	0	rs12568728	0	0	0	SNV	0	0	0	0	0	0	0	0	0	0	0	0	0	0	0	0	chr1:g.83521960C>T	0.4275	0.2436
chr1	84370016	rs17131635	C	T	30	152	1804	0.205	T	non_coding_transcript_exon_variant	MODIFIER	UOX	ENSG00000240520	Transcript	ENST00000638856.1	processed_transcript	3/6	0	ENST00000638856.1:n.277G>A	0	277/1680	0	0	0	0	rs17131635	0	-1	0	SNV	HGNC	HGNC:12575	YES	5	0	0	0	0	0	0	0	0	0	0	0	0	chr1:g.84370016C>T	0.3526	0.1581
chr1	84399547	rs12144715	A	T	22	152	1916	0.141	T	intron_variant	MODIFIER	DNASE2B	ENSG00000137976	Transcript	ENST00000370665.3	protein_coding	0	1/5	ENST00000370665.3:c.125+858A>T	0	0	0	0	0	0	rs12144715	0	1	0	SNV	HGNC	HGNC:28875	YES	1	P1	CCDS44167.1	ENSP00000359699	Q8WZ79	0	UPI000006DA43	0	0	0	0	0	0	chr1:g.84399547A>T	0.0823	0.1452
chr1	84403278	rs604708	T	C	152	152	1190	1	C	intron_variant	MODIFIER	DNASE2B	ENSG00000137976	Transcript	ENST00000370665.3	protein_coding	0	2/5	ENST00000370665.3:c.303+1200T>C	0	0	0	0	0	0	rs604708	0	1	0	SNV	HGNC	HGNC:28875	YES	1	P1	CCDS44167.1	ENSP00000359699	Q8WZ79	0	UPI000006DA43	0	0	0	0	0	0	chr1:g.84403278T>C	0.9569	0.8918
chr1	85062323	rs12034421	C	A	77	152	2487	0.506	A	upstream_gene_variant	MODIFIER	WDR63	ENSG00000162643	Transcript	ENST00000294664.11	protein_coding	0	0	0	0	0	0	0	0	0	rs12034421	4	1	0	SNV	HGNC	HGNC:30711	YES	1	P3	CCDS702.1	ENSP00000294664	Q8IWG1	A0A140VJZ8	UPI00000744F1	0	0	0	0	0	0	chr1:g.85062323C>A	0.3904	0.2867
chr1	85328063	rs2268667	G	A	62	152	1770	0.397	A	intron_variant	MODIFIER	DDAH1	ENSG00000153904	Transcript	ENST00000284031.13	protein_coding	0	4/5	ENST00000284031.13:c.598-3180C>T	0	0	0	0	0	0	rs2268667	0	-1	0	SNV	HGNC	HGNC:2715	YES	1	P1	CCDS705.1	ENSP00000284031	O94760	B1AKK2	UPI000015C44E	0	0	0	0	0	0	chr1:g.85328063G>A	0.2766	0.0832
chr1	85380315	rs1884139	G	T	64	152	1395	0.41	T	intron_variant	MODIFIER	DDAH1	ENSG00000153904	Transcript	ENST00000284031.13	protein_coding	0	1/5	ENST00000284031.13:c.304-21468C>A	0	0	0	0	0	0	rs1884139	0	-1	0	SNV	HGNC	HGNC:2715	YES	1	P1	CCDS705.1	ENSP00000284031	O94760	B1AKK2	UPI000015C44E	0	0	0	0	0	0	chr1:g.85380315G>T	0.345	0.3177
chr1	85574424	rs12034319	G	A	16	152	2684	0.103	A	intron_variant&non_coding_transcript_variant	MODIFIER	AC092807.3	ENSG00000282057	Transcript	ENST00000467530.5	lincRNA	0	1/2	ENST00000467530.5:n.167+3560C>T	0	0	0	0	0	0	rs12034319	0	-1	0	SNV	Clone_based_ensembl_gene	0	YES	2	0	0	0	0	0	0	0	0	0	0	0	0	chr1:g.85574424G>A	0.2604	0.1384
chr1	85581628	rs9658584	G	C	51	152	1954	0.327	C	intron_variant	MODIFIER	CCN1	ENSG00000142871	Transcript	ENST00000451137.7	protein_coding	0	2/4	ENST00000451137.7:c.277+50G>C	0	0	0	0	0	0	rs9658584	0	1	0	SNV	HGNC	HGNC:2654	YES	1	P1	CCDS706.1	ENSP00000398736	O00622	Q6FI18	UPI00000473C9	0	0	0	0	0	0	chr1:g.85581628G>C	0.1304	0.0272
chr1	85660070	rs10493773	A	G	53	152	1033	0.34	G	intron_variant	MODIFIER	ZNHIT6	ENSG00000117174	Transcript	ENST00000370574.4	protein_coding	0	8/9	ENST00000370574.4:c.1248-2099T>C	0	0	0	0	0	0	rs10493773	0	-1	0	SNV	HGNC	HGNC:26089	YES	1	P3	CCDS707.1	ENSP00000359606	Q9NWK9	0	UPI000006D8D2	0	0	0	0	0	0	chr1:g.85660070A>G	0.1929	0.0809
chr1	86022231	rs11161721	C	A	71	152	1518	0.455	A	intron_variant	MODIFIER	COL24A1	ENSG00000171502	Transcript	ENST00000370571.7	protein_coding	0	18/59	ENST00000370571.7:c.2256+9G>T	0	0	0	0	0	0	rs11161721	0	-1	0	SNV	HGNC	HGNC:20821	YES	1	P1	CCDS41353.1	ENSP00000359603	Q17RW2	0	UPI000013E81F	0	0	0	0	0	0	chr1:g.86022231C>A	0.2596	0.2254
chr1	86241900	rs61800638	T	G	21	152	1555	0.135	G	intergenic_variant	MODIFIER	0	0	0	0	0	0	0	0	0	0	0	0	0	0	rs61800638	0	0	0	SNV	0	0	0	0	0	0	0	0	0	0	0	0	0	0	0	0	chr1:g.86241900T>G	0.025	0.0008
chr1	86248570	rs6674512	G	A	31	152	2352	0.212	A	intergenic_variant	MODIFIER	0	0	0	0	0	0	0	0	0	0	0	0	0	0	rs6674512	0	0	0	SNV	0	0	0	0	0	0	0	0	0	0	0	0	0	0	0	0	chr1:g.86248570G>A	0.0733	0.0076
chr1	86444581	rs2249296	T	C	113	152	1854	0.737	C	intron_variant	MODIFIER	CLCA2	ENSG00000137975	Transcript	ENST00000370565.5	protein_coding	0	10/13	ENST00000370565.5:c.1713+570T>C	0	0	0	0	0	0	rs2249296	0	1	0	SNV	HGNC	HGNC:2016	YES	1	P1	CCDS708.1	ENSP00000359596	Q9UQC9	0	UPI0000035838	0	0	0	0	0	0	chr1:g.86444581T>C	0.8143	0.8056
chr1	87239348	rs6576878	A	G	56	152	2416	0.385	G	intron_variant&non_coding_transcript_variant	MODIFIER	AC099062.1	ENSG00000284240	Transcript	ENST00000640362.1	lincRNA	0	3/3	ENST00000640362.1:n.330+19004A>G	0	0	0	0	0	0	rs6576878	0	1	0	SNV	Clone_based_ensembl_gene	0	YES	5	0	0	0	0	0	0	0	0	0	0	0	0	chr1:g.87239348A>G	0.3646	0.4894
chr1	87273536	rs1537061	T	C	53	152	1345	0.365	C	regulatory_region_variant	MODIFIER	0	0	RegulatoryFeature	ENSR00000364309	enhancer	0	0	0	0	0	0	0	0	0	rs1537061	0	0	0	SNV	0	0	0	0	0	0	0	0	0	0	0	0	0	0	0	0	chr1:g.87273536T>C	0.1983	0.1989
chr1	87286317	rs6684992	A	T	51	152	1496	0.353	T	intergenic_variant	MODIFIER	0	0	0	0	0	0	0	0	0	0	0	0	0	0	rs6684992	0	0	0	SNV	0	0	0	0	0	0	0	0	0	0	0	0	0	0	0	0	chr1:g.87286317A>T	0.2468	0.3578
chr1	87384812	rs1415174	T	C	128	152	1785	0.846	C	intergenic_variant	MODIFIER	0	0	0	0	0	0	0	0	0	0	0	0	0	0	rs1415174	0	0	0	SNV	0	0	0	0	0	0	0	0	0	0	0	0	0	0	0	0	chr1:g.87384812T>C	0	0.5189
chr1	87427449	rs2152735	G	A	85	152	1416	0.571	A	regulatory_region_variant	MODIFIER	0	0	RegulatoryFeature	ENSR00000364346	promoter_flanking_region	0	0	0	0	0	0	0	0	0	rs2152735	0	0	0	SNV	0	0	0	0	0	0	0	0	0	0	0	0	0	0	0	0	chr1:g.87427449G>A	0.4211	0.4939
chr1	87447493	rs11162019	C	T	86	152	1656	0.577	T	intergenic_variant	MODIFIER	0	0	0	0	0	0	0	0	0	0	0	0	0	0	rs11162019	0	0	0	SNV	0	0	0	0	0	0	0	0	0	0	0	0	0	0	0	0	chr1:g.87447493C>T	0.5375	0.8411
chr1	87963341	rs11583393	C	A	14	152	1597	0.09	A	intron_variant&non_coding_transcript_variant	MODIFIER	PKN2-AS1	ENSG00000237505	Transcript	ENST00000645056.1	antisense	0	4/5	ENST00000645056.1:n.519+71510G>T	0	0	0	0	0	0	rs11583393	0	-1	0	SNV	HGNC	HGNC:50597	0	0	0	0	0	0	0	0	0	0	0	0	0	0	chr1:g.87963341C>A	0.1981	0.1732
chr1	88159953	rs12032672	A	C	62	152	977	0.41	C	intron_variant&non_coding_transcript_variant	MODIFIER	PKN2-AS1	ENSG00000237505	Transcript	ENST00000645056.1	antisense	0	3/5	ENST00000645056.1:n.471-125054T>G	0	0	0	0	0	0	rs12032672	0	-1	0	SNV	HGNC	HGNC:50597	0	0	0	0	0	0	0	0	0	0	0	0	0	0	chr1:g.88159953A>C	0.4291	0.4236
chr1	88207913	rs10923043	C	T	64	152	1470	0.41	T	intron_variant&non_coding_transcript_variant	MODIFIER	PKN2-AS1	ENSG00000237505	Transcript	ENST00000645056.1	antisense	0	3/5	ENST00000645056.1:n.471-173014G>A	0	0	0	0	0	0	rs10923043	0	-1	0	SNV	HGNC	HGNC:50597	0	0	0	0	0	0	0	0	0	0	0	0	0	0	chr1:g.88207913C>T	0.379	0.1611
chr1	88579655	rs658980	C	A	66	152	2440	0.436	A	intron_variant&non_coding_transcript_variant	MODIFIER	PKN2-AS1	ENSG00000237505	Transcript	ENST00000458097.5	antisense	0	1/3	ENST00000458097.5:n.42-9460G>T	0	0	0	0	0	0	rs658980	0	-1	0	SNV	HGNC	HGNC:50597	YES	2	0	0	0	0	0	0	0	0	0	0	0	0	chr1:g.88579655C>A	0.3774	0.3389
chr1	88600899	rs61767086	C	G	15	152	2610	0.096	G	intron_variant&non_coding_transcript_variant	MODIFIER	PKN2-AS1	ENSG00000237505	Transcript	ENST00000458097.5	antisense	0	1/3	ENST00000458097.5:n.42-30704G>C	0	0	0	0	0	0	rs61767086	0	-1	0	SNV	HGNC	HGNC:50597	YES	2	0	0	0	0	0	0	0	0	0	0	0	0	chr1:g.88600899C>G	0.0927	0.0106
chr1	88657760	rs6699417	C	T	92	152	1430	0.603	T	intron_variant&non_coding_transcript_variant	MODIFIER	PKN2-AS1	ENSG00000237505	Transcript	ENST00000458097.5	antisense	0	1/3	ENST00000458097.5:n.41+27404G>A	0	0	0	0	0	0	rs6699417	0	-1	0	SNV	HGNC	HGNC:50597	YES	2	0	0	0	0	0	0	0	0	0	0	0	0	chr1:g.88657760C>T	0.6354	0.6475
chr1	88680551	rs12145922	C	A	92	152	1321	0.603	A	upstream_gene_variant	MODIFIER	PKN2	ENSG00000065243	Transcript	ENST00000370521.8	protein_coding	0	0	0	0	0	0	0	0	0	rs12145922	3722	1	0	SNV	HGNC	HGNC:9406	YES	1	P1	CCDS714.1	ENSP00000359552	Q16513	0	UPI000004D291	0	0	0	0	0	0	chr1:g.88680551C>A	0.5821	0.5295
chr1	88866416	rs12035750	T	C	60	152	1932	0.397	C	intron_variant	MODIFIER	GTF2B	ENSG00000137947	Transcript	ENST00000370500.10	protein_coding	0	2/6	ENST00000370500.10:c.125-2302A>G	0	0	0	0	0	0	rs12035750	0	-1	0	SNV	HGNC	HGNC:4648	YES	1	P1	CCDS715.1	ENSP00000359531	Q00403	0	UPI0000136C21	0	0	0	0	0	0	chr1:g.88866416T>C	0.2426	0.0567
chr1	88897581	rs6679817	C	T	60	152	2180	0.397	T	regulatory_region_variant	MODIFIER	0	0	RegulatoryFeature	ENSR00000364592	open_chromatin_region	0	0	0	0	0	0	0	0	0	rs6679817	0	0	0	SNV	0	0	0	0	0	0	0	0	0	0	0	0	0	0	0	0	chr1:g.88897581C>T	0.2308	0.0212
chr1	88946689	rs12144640	G	A	53	152	1260	0.353	A	intron_variant	MODIFIER	KYAT3	ENSG00000137944	Transcript	ENST00000260508.9	protein_coding	0	11/13	ENST00000260508.9:c.1141+2402C>T	0	0	0	0	0	0	rs12144640	0	-1	0	SNV	HGNC	HGNC:33238	YES	1	P1	CCDS30766.1	ENSP00000260508	Q6YP21	B4DW13	UPI0000155712	0	0	0	0	0	0	chr1:g.88946689G>A	0.3724	0.2663
chr1	89068655	rs55679149	C	T	38	152	1995	0.244	T	upstream_gene_variant	MODIFIER	GBP1	ENSG00000117228	Transcript	ENST00000370473.5	protein_coding	0	0	0	0	0	0	0	0	0	rs55679149	3447	-1	0	SNV	HGNC	HGNC:4182	YES	1	P1	CCDS718.1	ENSP00000359504	P32455	0	UPI000013C9DF	0	0	0	0	0	0	chr1:g.89068655C>T	0.3379	0.5318
chr1	89557237	rs922107	A	G	75	152	1852	0.506	G	intron_variant	MODIFIER	LRRC8B	ENSG00000197147	Transcript	ENST00000640258.1	protein_coding	0	3/8	ENST00000640258.1:c.-566-1474A>G	0	0	0	0	0	0	rs922107	0	1	0	SNV	HGNC	HGNC:30692	YES	5	P1	CCDS724.1	ENSP00000491377	Q6P9F7	A0A384N5V6	UPI00000739FF	0	0	0	0	0	0	chr1:g.89557237A>G	0.4493	0.4418
chr1	90181314	rs6675307	G	A	28	152	1575	0.205	A	intergenic_variant	MODIFIER	0	0	0	0	0	0	0	0	0	0	0	0	0	0	rs6675307	0	0	0	SNV	0	0	0	0	0	0	0	0	0	0	0	0	0	0	0	0	chr1:g.90181314G>A	0.4553	0.649
chr1	90330554	rs4356032	A	C	58	152	1383	0.372	C	intergenic_variant	MODIFIER	0	0	0	0	0	0	0	0	0	0	0	0	0	0	rs4356032	0	0	0	SNV	0	0	0	0	0	0	0	0	0	0	0	0	0	0	0	0	chr1:g.90330554A>C	0.3225	0.3517
chr1	90631242	rs4480339	C	A	139	152	1383	0.917	A	intergenic_variant	MODIFIER	0	0	0	0	0	0	0	0	0	0	0	0	0	0	rs4480339	0	0	0	SNV	0	0	0	0	0	0	0	0	0	0	0	0	0	0	0	0	chr1:g.90631242C>A	0	0.9713
chr1	90679624	rs56174996	G	A	49	152	1434	0.314	A	intergenic_variant	MODIFIER	0	0	0	0	0	0	0	0	0	0	0	0	0	0	rs56174996	0	0	0	SNV	0	0	0	0	0	0	0	0	0	0	0	0	0	0	0	0	chr1:g.90679624G>A	0.1248	0.1225
chr1	90688763	rs55817211	C	T	64	152	1716	0.436	T	regulatory_region_variant	MODIFIER	0	0	RegulatoryFeature	ENSR00000364921	promoter_flanking_region	0	0	0	0	0	0	0	0	0	rs55817211	0	0	0	SNV	0	0	0	0	0	0	0	0	0	0	0	0	0	0	0	0	chr1:g.90688763C>T	0.2652	0.0287
chr1	90724174	rs1008078	C	T	80	150	1698	0.532	T	regulatory_region_variant	MODIFIER	0	0	RegulatoryFeature	ENSR00000364927	CTCF_binding_site	0	0	0	0	0	0	0	0	0	rs1008078	0	0	0	SNV	0	0	0	0	0	0	0	0	0	0	0	0	0	0	0	0	chr1:g.90724174C>T	0.3019	0.0378
chr1	90724376	rs12089815	G	A	71	152	1934	0.468	A	intergenic_variant	MODIFIER	0	0	0	0	0	0	0	0	0	0	0	0	0	0	rs12089815	0	0	0	SNV	0	0	0	0	0	0	0	0	0	0	0	0	0	0	0	0	chr1:g.90724376G>A	0	0.7648
chr1	90725299	rs115552537	C	A	31	152	1503	0.212	A	intergenic_variant	MODIFIER	0	0	0	0	0	0	0	0	0	0	0	0	0	0	rs115552537	0	0	0	SNV	0	0	0	0	0	0	0	0	0	0	0	0	0	0	0	0	chr1:g.90725299C>A	0.1691	0.0197
chr1	90726025	rs72720396	A	G	32	152	1947	0.218	G	intergenic_variant	MODIFIER	0	0	0	0	0	0	0	0	0	0	0	0	0	0	rs72720396	0	0	0	SNV	0	0	0	0	0	0	0	0	0	0	0	0	0	0	0	0	chr1:g.90726025A>G	0.1701	0.0197
chr1	90727492	rs10922907	A	T	71	152	2246	0.468	T	intergenic_variant	MODIFIER	0	0	0	0	0	0	0	0	0	0	0	0	0	0	rs10922907	0	0	0	SNV	0	0	0	0	0	0	0	0	0	0	0	0	0	0	0	0	chr1:g.90727492A>T	0	0.7678
chr1	90746659	rs6699397	A	G	96	152	2364	0.628	G	regulatory_region_variant	MODIFIER	0	0	RegulatoryFeature	ENSR00000364931	promoter_flanking_region	0	0	0	0	0	0	0	0	0	rs6699397	0	0	0	SNV	0	0	0	0	0	0	0	0	0	0	0	0	0	0	0	0	chr1:g.90746659A>G	0.345	0.177
chr1	90881235	rs946077	T	C	152	152	2133	1	C	intergenic_variant	MODIFIER	0	0	0	0	0	0	0	0	0	0	0	0	0	0	rs946077	0	0	0	SNV	0	0	0	0	0	0	0	0	0	0	0	0	0	0	0	0	chr1:g.90881235T>C	0.8962	0.944
chr1	91520925	rs1983170	G	A	19	152	1918	0.135	A	intron_variant	MODIFIER	CDC7	ENSG00000097046	Transcript	ENST00000428239.5	protein_coding	0	11/11	ENST00000428239.5:c.1330+646G>A	0	0	0	0	0	0	rs1983170	0	1	0	SNV	HGNC	HGNC:1745	YES	1	P1	CCDS734.1	ENSP00000393139	O00311	A0A384MTU6	UPI0000127400	0	0	0	0	0	0	chr1:g.91520925G>A	0.2151	0.1566
chr1	91555907	rs12134245	C	T	19	152	2279	0.122	T	intergenic_variant	MODIFIER	0	0	0	0	0	0	0	0	0	0	0	0	0	0	rs12134245	0	0	0	SNV	0	0	0	0	0	0	0	0	0	0	0	0	0	0	0	0	chr1:g.91555907C>T	0.2129	0.0719
chr1	91603410	rs1192404	A	G	67	152	2484	0.429	G	downstream_gene_variant	MODIFIER	AL714022.1	ENSG00000229067	Transcript	ENST00000439897.1	processed_pseudogene	0	0	0	0	0	0	0	0	0	rs1192404	3089	1	0	SNV	Clone_based_ensembl_gene	0	YES	0	0	0	0	0	0	0	0	0	0	0	0	0	chr1:g.91603410A>G	0.2364	0.3283
chr1	91611540	rs1192415	G	A	84	152	1036	0.564	A	TF_binding_site_variant	MODIFIER	0	0	MotifFeature	ENSM00088204489	0	0	0	0	0	0	0	0	0	0	rs1192415	0	-1	0	SNV	0	0	0	0	0	0	0	0	0	0	0	0	0	0	0	0	chr1:g.91611540G>A	0.7843	0.795
chr1	91728765	rs11165354	C	A	106	152	1695	0.705	A	intron_variant	MODIFIER	TGFBR3	ENSG00000069702	Transcript	ENST00000212355.9	protein_coding	0	6/16	ENST00000212355.9:c.738-959G>T	0	0	0	0	0	0	rs11165354	0	-1	0	SNV	HGNC	HGNC:11774	YES	1	P3	CCDS30770.1	ENSP00000212355	Q03167	0	UPI000049D997	0	1	0	0	0	0	chr1:g.91728765C>A	0.5505	0.27
chr1	91775196	rs4658267	C	A	50	152	2034	0.321	A	intron_variant	MODIFIER	TGFBR3	ENSG00000069702	Transcript	ENST00000212355.9	protein_coding	0	3/16	ENST00000212355.9:c.247-16446G>T	0	0	0	0	0	0	rs4658267	0	-1	0	SNV	HGNC	HGNC:11774	YES	1	P3	CCDS30770.1	ENSP00000212355	Q03167	0	UPI000049D997	0	1	0	0	0	0	chr1:g.91775196C>A	0.2937	0.3442
chr1	92046664	rs1961162	G	A	34	152	1369	0.218	A	intron_variant	MODIFIER	EPHX4	ENSG00000172031	Transcript	ENST00000370383.5	protein_coding	0	4/6	ENST00000370383.5:c.604+1004G>A	0	0	0	0	0	0	rs1961162	0	1	0	SNV	HGNC	HGNC:23758	YES	1	P1	CCDS736.1	ENSP00000359410	Q8IUS5	0	UPI000013E9F5	0	0	0	0	0	0	chr1:g.92046664G>A	0.379	0.6203
chr1	92200342	rs12753920	A	G	63	152	1744	0.429	G	upstream_gene_variant	MODIFIER	AL663109.1	ENSG00000226773	Transcript	ENST00000411498.1	processed_pseudogene	0	0	0	0	0	0	0	0	0	rs12753920	2806	1	0	SNV	Clone_based_ensembl_gene	0	YES	0	0	0	0	0	0	0	0	0	0	0	0	0	chr1:g.92200342A>G	0.2284	0.2133
chr1	92502755	rs11164654	T	C	150	152	1138	0.987	C	intergenic_variant	MODIFIER	0	0	0	0	0	0	0	0	0	0	0	0	0	0	rs11164654	0	0	0	SNV	0	0	0	0	0	0	0	0	0	0	0	0	0	0	0	0	chr1:g.92502755T>C	0.9207	0.9523
chr1	92528250	rs6603981	C	T	150	152	1726	0.987	T	intron_variant	MODIFIER	EVI5	ENSG00000067208	Transcript	ENST00000540033.2	protein_coding	0	18/18	ENST00000540033.2:c.2152-14280G>A	0	0	0	0	0	0	rs6603981	0	-1	0	SNV	HGNC	HGNC:3501	YES	1	A2	CCDS76179.1	ENSP00000440826	O60447	0	UPI0002065028	0	0	0	0	0	0	chr1:g.92528250C>T	0.9199	0.9493
chr1	92607671	rs11808092	C	A	9	152	1136	0.058	A	missense_variant	MODERATE	EVI5	ENSG00000067208	Transcript	ENST00000540033.2	protein_coding	16/19	0	ENST00000540033.2:c.1869G>T	ENSP00000440826.2:p.Gln623His	1879/7436	1869/2466	623/821	Q/H	caG/caT	rs11808092	0	-1	0	SNV	HGNC	HGNC:3501	YES	1	A2	CCDS76179.1	ENSP00000440826	O60447	0	UPI0002065028	0	0	deleterious	benign	Coiled-coils_(Ncoils):Coil	0	chr1:g.92607671C>A	0.1234	0.0696
chr1	92653853	rs11578098	G	A	10	152	2620	0.064	A	intron_variant	MODIFIER	EVI5	ENSG00000067208	Transcript	ENST00000540033.2	protein_coding	0	12/18	ENST00000540033.2:c.1377+9567C>T	0	0	0	0	0	0	rs11578098	0	-1	0	SNV	HGNC	HGNC:3501	YES	1	A2	CCDS76179.1	ENSP00000440826	O60447	0	UPI0002065028	0	0	0	0	0	0	chr1:g.92653853G>A	0.1234	0.0696
chr1	92838046	rs6604026	T	C	8	152	1916	0.051	C	downstream_gene_variant	MODIFIER	DIPK1A	ENSG00000154511	Transcript	ENST00000370310.5	protein_coding	0	0	0	0	0	0	0	0	0	rs6604026	4121	-1	0	SNV	HGNC	HGNC:32213	YES	2	P1	CCDS44173.1	ENSP00000359333	Q5T7M9	0	UPI0000037783	0	0	0	0	0	0	chr1:g.92838046T>C	0.1883	0.2685
chr1	92960610	rs945631	G	A	47	152	2381	0.301	A	intron_variant	MODIFIER	DIPK1A	ENSG00000154511	Transcript	ENST00000370310.5	protein_coding	0	1/4	ENST00000370310.5:c.54+766C>T	0	0	0	0	0	0	rs945631	0	-1	0	SNV	HGNC	HGNC:32213	YES	2	P1	CCDS44173.1	ENSP00000359333	Q5T7M9	0	UPI0000037783	0	0	0	0	0	0	chr1:g.92960610G>A	0.028	0.0015
chr1	93211712	rs2765545	G	A	74	152	1237	0.474	A	intron_variant	MODIFIER	CCDC18	ENSG00000122483	Transcript	ENST00000343253.11	protein_coding	0	10/28	ENST00000343253.11:c.1335-389G>A	0	0	0	0	0	0	rs2765545	0	1	0	SNV	HGNC	HGNC:30370	YES	5	A2	CCDS76180.1	ENSP00000343377	Q5T9S5	0	UPI0000470B9C	0	0	0	0	0	0	chr1:g.93211712G>A	0.5158	0.1339
chr1	93251417	rs797680	G	T	76	152	1355	0.513	T	intron_variant	MODIFIER	CCDC18	ENSG00000122483	Transcript	ENST00000343253.11	protein_coding	0	23/28	ENST00000343253.11:c.3196-3054G>T	0	0	0	0	0	0	rs797680	0	1	0	SNV	HGNC	HGNC:30370	YES	5	A2	CCDS76180.1	ENSP00000343377	Q5T9S5	0	UPI0000470B9C	0	0	0	0	0	0	chr1:g.93251417G>T	0	0.9266
chr1	93554004	rs114771147	G	A	9	152	1468	0.058	A	3_prime_UTR_variant	MODIFIER	FNBP1L	ENSG00000137942	Transcript	ENST00000271234.11	protein_coding	17/17	0	ENST00000271234.11:c.*1588G>A	0	3557/4212	0	0	0	0	rs114771147	0	1	0	SNV	HGNC	HGNC:20851	YES	5	P4	CCDS53343.1	ENSP00000271234	Q5T0N5	0	UPI0001B25604	0	0	0	0	0	0	chr1:g.93554004G>A	0.0092	0
chr1	94209170	rs2274788	T	C	40	152	1233	0.282	C	intron_variant	MODIFIER	ARHGAP29	ENSG00000137962	Transcript	ENST00000260526.11	protein_coding	0	4/22	ENST00000260526.11:c.437+84A>G	0	0	0	0	0	0	rs2274788	0	-1	0	SNV	HGNC	HGNC:30207	YES	1	P1	CCDS748.1	ENSP00000260526	Q52LW3	0	UPI000013D0E4	0	1	0	0	0	0	chr1:g.94209170T>C	0.1839	0.0325
chr1	94256104	rs12750249	T	C	45	152	1556	0.288	C	intron_variant&non_coding_transcript_variant	MODIFIER	AC097059.1	ENSG00000226835	Transcript	ENST00000413103.2	lincRNA	0	3/4	ENST00000413103.2:n.447+5560T>C	0	0	0	0	0	0	rs12750249	0	1	0	SNV	Clone_based_ensembl_gene	0	YES	5	0	0	0	0	0	0	0	0	0	0	0	0	chr1:g.94256104T>C	0.1867	0.0159
chr1	94265398	rs17396055	G	A	53	152	2501	0.34	A	intron_variant&non_coding_transcript_variant	MODIFIER	AC097059.1	ENSG00000226835	Transcript	ENST00000413103.2	lincRNA	0	3/4	ENST00000413103.2:n.447+14854G>A	0	0	0	0	0	0	rs17396055	0	1	0	SNV	Clone_based_ensembl_gene	0	YES	5	0	0	0	0	0	0	0	0	0	0	0	0	chr1:g.94265398G>A	0.1999	0.0809
chr1	94408965	rs6681849	G	T	94	152	1592	0.628	T	upstream_gene_variant	MODIFIER	AC118469.1	ENSG00000232918	Transcript	ENST00000442943.2	processed_pseudogene	0	0	0	0	0	0	0	0	0	rs6681849	2083	-1	0	SNV	Clone_based_ensembl_gene	0	YES	0	0	0	0	0	0	0	0	0	0	0	0	0	chr1:g.94408965G>T	0.4311	0.3328
chr1	94587797	rs12029080	T	G	34	152	1491	0.218	G	intron_variant&non_coding_transcript_variant	MODIFIER	AC093117.1	ENSG00000223675	Transcript	ENST00000413541.1	lincRNA	0	1/1	ENST00000413541.1:n.965-1035A>C	0	0	0	0	0	0	rs12029080	0	-1	0	SNV	Clone_based_ensembl_gene	0	YES	2	0	0	0	0	0	0	0	0	0	0	0	0	chr1:g.94587797T>G	0.2157	0.0734
chr1	94604485	rs7542900	T	C	98	152	2156	0.654	C	intergenic_variant	MODIFIER	0	0	0	0	0	0	0	0	0	0	0	0	0	0	rs7542900	0	0	0	SNV	0	0	0	0	0	0	0	0	0	0	0	0	0	0	0	0	chr1:g.94604485T>C	0.6837	0.5287
chr1	94921652	rs860873	G	A	53	152	1557	0.34	A	intron_variant	MODIFIER	CNN3	ENSG00000117519	Transcript	ENST00000370206.9	protein_coding	0	1/6	ENST00000370206.9:c.57+5186C>T	0	0	0	0	0	0	rs860873	0	-1	0	SNV	HGNC	HGNC:2157	YES	1	P1	CCDS30775.1	ENSP00000359225	Q15417	0	UPI0000127B01	0	0	0	0	0	0	chr1:g.94921652G>A	0.3179	0.2723
chr1	95020269	rs2391388	A	C	84	150	955	0.545	C	intron_variant	MODIFIER	ALG14	ENSG00000172339	Transcript	ENST00000370205.6	protein_coding	0	3/3	ENST00000370205.6:c.420+6860T>G	0	0	0	0	0	0	rs2391388	0	-1	0	SNV	HGNC	HGNC:28287	YES	1	P1	CCDS752.1	ENSP00000359224	Q96F25	0	UPI0000071DA6	0	1	0	0	0	0	chr1:g.95020269A>C	0.5815	0.534
chr1	95456141	rs2391672	G	A	71	152	1741	0.481	A	intergenic_variant	MODIFIER	0	0	0	0	0	0	0	0	0	0	0	0	0	0	rs2391672	0	0	0	SNV	0	0	0	0	0	0	0	0	0	0	0	0	0	0	0	0	chr1:g.95456141G>A	0.347	0.3563
chr1	95463751	rs6702412	C	T	102	152	1997	0.679	T	intergenic_variant	MODIFIER	0	0	0	0	0	0	0	0	0	0	0	0	0	0	rs6702412	0	0	0	SNV	0	0	0	0	0	0	0	0	0	0	0	0	0	0	0	0	chr1:g.95463751C>T	0.6595	0.7663
chr1	95701954	rs1931247	C	A	16	152	2055	0.103	A	intron_variant&non_coding_transcript_variant	MODIFIER	LINC02607	ENSG00000228971	Transcript	ENST00000456933.1	lincRNA	0	2/3	ENST00000456933.1:n.308-75193C>A	0	0	0	0	0	0	rs1931247	0	1	0	SNV	HGNC	HGNC:54049	0	3	0	0	0	0	0	0	0	0	0	0	0	0	chr1:g.95701954C>A	0.2472	0.2413
chr1	95704204	rs6593680	G	A	17	152	1068	0.109	A	intron_variant&non_coding_transcript_variant	MODIFIER	LINC02607	ENSG00000228971	Transcript	ENST00000456933.1	lincRNA	0	2/3	ENST00000456933.1:n.308-72943G>A	0	0	0	0	0	0	rs6593680	0	1	0	SNV	HGNC	HGNC:54049	0	3	0	0	0	0	0	0	0	0	0	0	0	0	chr1:g.95704204G>A	0.266	0.2405
chr1	95721763	rs1931255	G	A	73	152	1809	0.494	A	intron_variant&non_coding_transcript_variant	MODIFIER	LINC02607	ENSG00000228971	Transcript	ENST00000456933.1	lincRNA	0	2/3	ENST00000456933.1:n.308-55384G>A	0	0	0	0	0	0	rs1931255	0	1	0	SNV	HGNC	HGNC:54049	0	3	0	0	0	0	0	0	0	0	0	0	0	0	chr1:g.95721763G>A	0.7454	0.8744
chr1	95734101	rs6668048	C	T	17	152	1328	0.109	T	intron_variant&non_coding_transcript_variant	MODIFIER	LINC02607	ENSG00000228971	Transcript	ENST00000456933.1	lincRNA	0	2/3	ENST00000456933.1:n.308-43046C>T	0	0	0	0	0	0	rs6668048	0	1	0	SNV	HGNC	HGNC:54049	0	3	0	0	0	0	0	0	0	0	0	0	0	0	chr1:g.95734101C>T	0.255	0.2352
chr1	95736887	rs12134151	G	C	15	152	935	0.096	C	intron_variant&non_coding_transcript_variant	MODIFIER	LINC02607	ENSG00000228971	Transcript	ENST00000456933.1	lincRNA	0	2/3	ENST00000456933.1:n.308-40260G>C	0	0	0	0	0	0	rs12134151	0	1	0	SNV	HGNC	HGNC:54049	0	3	0	0	0	0	0	0	0	0	0	0	0	0	chr1:g.95736887G>C	0.3039	0.3578
chr1	95755958	rs7534501	G	A	16	152	1511	0.103	A	intron_variant&non_coding_transcript_variant	MODIFIER	AL683887.1	ENSG00000271252	Transcript	ENST00000603401.1	lincRNA	0	1/1	ENST00000603401.1:n.108-3333G>A	0	0	0	0	0	0	rs7534501	0	1	0	SNV	Clone_based_ensembl_gene	0	YES	3	0	0	0	0	0	0	0	0	0	0	0	0	chr1:g.95755958G>A	0.1925	0.0227
chr1	95756097	rs6690195	C	T	16	152	1345	0.103	T	intron_variant&non_coding_transcript_variant	MODIFIER	AL683887.1	ENSG00000271252	Transcript	ENST00000603401.1	lincRNA	0	1/1	ENST00000603401.1:n.108-3194C>T	0	0	0	0	0	0	rs6690195	0	1	0	SNV	Clone_based_ensembl_gene	0	YES	3	0	0	0	0	0	0	0	0	0	0	0	0	chr1:g.95756097C>T	0.253	0.2284
chr1	95782279	rs10783018	G	A	74	152	2435	0.5	A	non_coding_transcript_exon_variant	MODIFIER	LINC02607	ENSG00000228971	Transcript	ENST00000456933.1	lincRNA	4/4	0	ENST00000456933.1:n.651G>A	0	651/714	0	0	0	0	rs10783018	0	1	0	SNV	HGNC	HGNC:54049	0	3	0	0	0	0	0	0	0	0	0	0	0	0	chr1:g.95782279G>A	0.6787	0.6528
chr1	95810642	rs10747472	G	C	114	152	1335	0.756	C	regulatory_region_variant	MODIFIER	0	0	RegulatoryFeature	ENSR00000366032	enhancer	0	0	0	0	0	0	0	0	0	rs10747472	0	0	0	SNV	0	0	0	0	0	0	0	0	0	0	0	0	0	0	0	0	chr1:g.95810642G>C	0	0.6551
chr1	95909977	rs4295919	A	C	40	152	1550	0.282	C	intergenic_variant	MODIFIER	0	0	0	0	0	0	0	0	0	0	0	0	0	0	rs4295919	0	0	0	SNV	0	0	0	0	0	0	0	0	0	0	0	0	0	0	0	0	chr1:g.95909977A>C	0.2712	0.2965
chr1	95948779	rs1935571	T	G	56	152	1512	0.385	G	intron_variant&non_coding_transcript_variant	MODIFIER	AC099566.1	ENSG00000237435	Transcript	ENST00000442558.5	lincRNA	0	1/1	ENST00000442558.5:n.145+10734T>G	0	0	0	0	0	0	rs1935571	0	1	0	SNV	Clone_based_ensembl_gene	0	0	3	0	0	0	0	0	0	0	0	0	0	0	0	chr1:g.95948779T>G	0.4838	0.6331
chr1	95967238	rs11165528	C	T	56	152	1261	0.385	T	intron_variant&non_coding_transcript_variant	MODIFIER	AC099566.1	ENSG00000237435	Transcript	ENST00000442558.5	lincRNA	0	1/1	ENST00000442558.5:n.145+29193C>T	0	0	0	0	0	0	rs11165528	0	1	0	SNV	Clone_based_ensembl_gene	0	0	3	0	0	0	0	0	0	0	0	0	0	0	0	chr1:g.95967238C>T	0.4804	0.6339
chr1	96019384	rs635754	G	A	146	152	1843	0.962	A	intron_variant&non_coding_transcript_variant	MODIFIER	AC099566.1	ENSG00000237435	Transcript	ENST00000412513.3	lincRNA	0	2/2	ENST00000412513.3:n.304-3149G>A	0	0	0	0	0	0	rs635754	0	1	0	SNV	Clone_based_ensembl_gene	0	0	2	0	0	0	0	0	0	0	0	0	0	0	0	chr1:g.96019384G>A	0.5176	0.3593
chr1	96023656	rs1073090	G	A	63	152	2060	0.417	A	downstream_gene_variant	MODIFIER	AC099566.1	ENSG00000237435	Transcript	ENST00000412513.3	lincRNA	0	0	0	0	0	0	0	0	0	rs1073090	790	1	0	SNV	Clone_based_ensembl_gene	0	0	2	0	0	0	0	0	0	0	0	0	0	0	0	chr1:g.96023656G>A	0.2159	0.0696
chr1	96220110	rs321586	C	T	78	152	1710	0.513	T	intergenic_variant	MODIFIER	0	0	0	0	0	0	0	0	0	0	0	0	0	0	rs321586	0	0	0	SNV	0	0	0	0	0	0	0	0	0	0	0	0	0	0	0	0	chr1:g.96220110C>T	0.5166	0.4728
chr1	96228322	rs613614	G	A	79	152	2692	0.519	A	downstream_gene_variant	MODIFIER	RNU1-130P	ENSG00000200800	Transcript	ENST00000363930.1	snRNA	0	0	0	0	0	0	0	0	0	rs613614	2262	1	0	SNV	HGNC	HGNC:48472	YES	0	0	0	0	0	0	0	0	0	0	0	0	0	chr1:g.96228322G>A	0.5068	0.4357
chr1	96234464	rs516902	C	T	64	152	2010	0.41	T	regulatory_region_variant	MODIFIER	0	0	RegulatoryFeature	ENSR00000366082	promoter_flanking_region	0	0	0	0	0	0	0	0	0	rs516902	0	0	0	SNV	0	0	0	0	0	0	0	0	0	0	0	0	0	0	0	0	chr1:g.96234464C>T	0.4892	0.4455
chr1	96246965	rs498154	A	G	63	152	1922	0.404	G	intergenic_variant	MODIFIER	0	0	0	0	0	0	0	0	0	0	0	0	0	0	rs498154	0	0	0	SNV	0	0	0	0	0	0	0	0	0	0	0	0	0	0	0	0	chr1:g.96246965A>G	0.4894	0.447
chr1	96417506	rs501444	T	A	93	152	1432	0.622	A	upstream_gene_variant	MODIFIER	UBE2WP1	ENSG00000234422	Transcript	ENST00000362030.3	processed_pseudogene	0	0	0	0	0	0	0	0	0	rs501444	1088	1	0	SNV	HGNC	HGNC:32198	YES	0	0	0	0	0	0	0	0	0	0	0	0	0	chr1:g.96417506T>A	0.3652	0.0272
chr1	96427444	rs11165623	G	A	106	152	1506	0.686	A	intergenic_variant	MODIFIER	0	0	0	0	0	0	0	0	0	0	0	0	0	0	rs11165623	0	0	0	SNV	0	0	0	0	0	0	0	0	0	0	0	0	0	0	0	0	chr1:g.96427444G>A	0.4415	0.2648
chr1	96429769	rs553785	G	A	106	152	1520	0.692	A	regulatory_region_variant	MODIFIER	0	0	RegulatoryFeature	ENSR00000010303	open_chromatin_region	0	0	0	0	0	0	0	0	0	rs553785	0	0	0	SNV	0	0	0	0	0	0	0	0	0	0	0	0	0	0	0	0	chr1:g.96429769G>A	0.4706	0.3638
chr1	96458541	rs11165643	C	T	124	152	1209	0.821	T	intergenic_variant	MODIFIER	0	0	0	0	0	0	0	0	0	0	0	0	0	0	rs11165643	0	0	0	SNV	0	0	0	0	0	0	0	0	0	0	0	0	0	0	0	0	chr1:g.96458541C>T	0.4942	0.1225
chr1	96478438	rs1973993	T	C	92	152	2619	0.615	C	intergenic_variant	MODIFIER	0	0	0	0	0	0	0	0	0	0	0	0	0	0	rs1973993	0	0	0	SNV	0	0	0	0	0	0	0	0	0	0	0	0	0	0	0	0	chr1:g.96478438T>C	0.5118	0.152
chr1	96479241	rs1555543	A	C	90	152	1088	0.603	C	intergenic_variant	MODIFIER	0	0	0	0	0	0	0	0	0	0	0	0	0	0	rs1555543	0	0	0	SNV	0	0	0	0	0	0	0	0	0	0	0	0	0	0	0	0	chr1:g.96479241A>C	0.5751	0.388
chr1	96513405	rs2391769	A	G	120	152	1855	0.795	G	regulatory_region_variant	MODIFIER	0	0	RegulatoryFeature	ENSR00000010310	open_chromatin_region	0	0	0	0	0	0	0	0	0	rs2391769	0	0	0	SNV	0	0	0	0	0	0	0	0	0	0	0	0	0	0	0	0	chr1:g.96513405A>G	0	0.8427
chr1	96518908	rs1780100	C	A	150	152	2447	0.987	A	regulatory_region_variant	MODIFIER	0	0	RegulatoryFeature	ENSR00000366143	promoter_flanking_region	0	0	0	0	0	0	0	0	0	rs1780100	0	0	0	SNV	0	0	0	0	0	0	0	0	0	0	0	0	0	0	0	0	chr1:g.96518908C>A	0	0.9697
chr1	96571527	rs10783050	T	C	59	152	1187	0.404	C	intergenic_variant	MODIFIER	0	0	0	0	0	0	0	0	0	0	0	0	0	0	rs10783050	0	0	0	SNV	0	0	0	0	0	0	0	0	0	0	0	0	0	0	0	0	chr1:g.96571527T>C	0.2999	0.0204
chr1	96655051	rs61787892	C	G	10	152	1803	0.064	G	intergenic_variant	MODIFIER	0	0	0	0	0	0	0	0	0	0	0	0	0	0	rs61787892	0	0	0	SNV	0	0	0	0	0	0	0	0	0	0	0	0	0	0	0	0	chr1:g.96655051C>G	0.2776	0.5272
chr1	96698787	rs7544736	A	G	8	152	739	0.051	G	upstream_gene_variant	MODIFIER	RN7SKP270	ENSG00000223229	Transcript	ENST00000411297.1	misc_RNA	0	0	0	0	0	0	0	0	0	rs7544736	2620	-1	0	SNV	HGNC	HGNC:45994	YES	0	0	0	0	0	0	0	0	0	0	0	0	0	chr1:g.96698787A>G	0.2298	0.3707
chr1	96721618	rs3748784	A	G	52	152	1922	0.346	G	upstream_gene_variant	MODIFIER	PTBP2	ENSG00000117569	Transcript	ENST00000370197.5	protein_coding	0	0	0	0	0	0	0	0	0	rs3748784	192	1	0	SNV	HGNC	HGNC:17662	YES	1	A1	CCDS72828.1	ENSP00000359216	Q9UKA9	0	UPI0000072708	0	0	0	0	0	0	chr1:g.96721618A>G	0.595	0.6581
chr1	97337068	rs36025579	A	G	70	152	1808	0.449	G	intron_variant	MODIFIER	DPYD	ENSG00000188641	Transcript	ENST00000370192.7	protein_coding	0	16/22	ENST00000370192.7:c.2059-30771T>C	0	0	0	0	0	0	rs36025579	0	-1	0	SNV	HGNC	HGNC:3012	YES	1	P1	CCDS30777.1	ENSP00000359211	Q12882	0	UPI00000727C7	0	1	0	0	0	0	chr1:g.97337068A>G	0.3063	0.2239
chr1	97388977	rs12047563	C	A	10	152	1821	0.064	A	intron_variant	MODIFIER	DPYD	ENSG00000188641	Transcript	ENST00000370192.7	protein_coding	0	14/22	ENST00000370192.7:c.1906-6516G>T	0	0	0	0	0	0	rs12047563	0	-1	0	SNV	HGNC	HGNC:3012	YES	1	P1	CCDS30777.1	ENSP00000359211	Q12882	0	UPI00000727C7	0	1	0	0	0	0	chr1:g.97388977C>A	0.2256	0.1611
chr1	97412887	rs6663751	C	A	9	152	1508	0.058	A	intron_variant	MODIFIER	DPYD	ENSG00000188641	Transcript	ENST00000370192.7	protein_coding	0	14/22	ENST00000370192.7:c.1906-30426G>T	0	0	0	0	0	0	rs6663751	0	-1	0	SNV	HGNC	HGNC:3012	YES	1	P1	CCDS30777.1	ENSP00000359211	Q12882	0	UPI00000727C7	0	1	0	0	0	0	chr1:g.97412887C>A	0.1402	0.0129
chr1	97833919	rs10747488	C	A	129	152	1227	0.853	A	intron_variant	MODIFIER	DPYD	ENSG00000188641	Transcript	ENST00000370192.7	protein_coding	0	2/22	ENST00000370192.7:c.151-5723G>T	0	0	0	0	0	0	rs10747488	0	-1	0	SNV	HGNC	HGNC:3012	YES	1	P1	CCDS30777.1	ENSP00000359211	Q12882	0	UPI00000727C7	0	1	0	0	0	0	chr1:g.97833919C>A	0.7484	0.6067
chr1	97930325	rs4378243	G	T	152	152	1027	1	T	downstream_gene_variant	MODIFIER	MIR137HG	ENSG00000225206	Transcript	ENST00000602672.2	lincRNA	0	0	0	0	0	0	0	0	0	rs4378243	3149	-1	0	SNV	HGNC	HGNC:42871	0	5	0	0	0	0	0	0	0	0	0	0	0	0	chr1:g.97930325G>T	0	0.7474
chr1	97933063	rs4271249	G	T	97	152	1230	0.636	T	downstream_gene_variant	MODIFIER	MIR137HG	ENSG00000225206	Transcript	ENST00000602672.2	lincRNA	0	0	0	0	0	0	0	0	0	rs4271249	411	-1	0	SNV	HGNC	HGNC:42871	0	5	0	0	0	0	0	0	0	0	0	0	0	0	chr1:g.97933063G>T	0.4399	0.09
chr1	97951890	rs10875121	G	C	152	152	1463	1	C	intron_variant&non_coding_transcript_variant	MODIFIER	MIR137HG	ENSG00000225206	Transcript	ENST00000602672.2	lincRNA	0	4/5	ENST00000602672.2:n.443-10150C>G	0	0	0	0	0	0	rs10875121	0	-1	0	SNV	HGNC	HGNC:42871	0	5	0	0	0	0	0	0	0	0	0	0	0	0	chr1:g.97951890G>C	0.8556	0.8116
chr1	97969988	rs6703588	G	A	27	152	1587	0.173	A	upstream_gene_variant	MODIFIER	BX005019.1	ENSG00000259946	Transcript	ENST00000561881.1	lincRNA	0	0	0	0	0	0	0	0	0	rs6703588	1174	-1	0	SNV	Clone_based_ensembl_gene	0	YES	0	0	0	0	0	0	0	0	0	0	0	0	0	chr1:g.97969988G>A	0.2602	0.4266
chr1	97995576	rs9324380	G	C	152	152	1814	1	C	intron_variant&non_coding_transcript_variant	MODIFIER	MIR137HG	ENSG00000225206	Transcript	ENST00000634594.1	lincRNA	0	1/1	ENST00000634594.1:n.757-6007C>G	0	0	0	0	0	0	rs9324380	0	-1	0	SNV	HGNC	HGNC:42871	YES	5	0	0	0	0	0	0	0	0	0	0	0	0	chr1:g.97995576G>C	0.9267	0.9932
chr1	98036428	rs1702294	T	C	152	152	1067	1	C	intron_variant&non_coding_transcript_variant	MODIFIER	MIR137HG	ENSG00000225206	Transcript	ENST00000634594.1	lincRNA	0	1/1	ENST00000634594.1:n.756+8122A>G	0	0	0	0	0	0	rs1702294	0	-1	0	SNV	HGNC	HGNC:42871	YES	5	0	0	0	0	0	0	0	0	0	0	0	0	chr1:g.98036428T>C	0	0.8283
chr1	98036784	rs1782810	G	A	152	152	1859	1	A	intron_variant&non_coding_transcript_variant	MODIFIER	MIR137HG	ENSG00000225206	Transcript	ENST00000634594.1	lincRNA	0	1/1	ENST00000634594.1:n.756+7766C>T	0	0	0	0	0	0	rs1782810	0	-1	0	SNV	HGNC	HGNC:42871	YES	5	0	0	0	0	0	0	0	0	0	0	0	0	chr1:g.98036784G>A	0	0.6694
chr1	98042162	rs4411173	C	A	152	152	1068	1	A	intron_variant&non_coding_transcript_variant	MODIFIER	MIR137HG	ENSG00000225206	Transcript	ENST00000634594.1	lincRNA	0	1/1	ENST00000634594.1:n.756+2388G>T	0	0	0	0	0	0	rs4411173	0	-1	0	SNV	HGNC	HGNC:42871	YES	5	0	0	0	0	0	0	0	0	0	0	0	0	chr1:g.98042162C>A	0.8896	0.9357
chr1	98046571	rs2660304	G	T	152	152	2185	1	T	upstream_gene_variant	MODIFIER	MIR137HG	ENSG00000225206	Transcript	ENST00000634594.1	lincRNA	0	0	0	0	0	0	0	0	0	rs2660304	1266	-1	0	SNV	HGNC	HGNC:42871	YES	5	0	0	0	0	0	0	0	0	0	0	0	0	chr1:g.98046571G>T	0.8468	0.8548
chr1	98062395	rs12567114	G	A	34	152	1583	0.218	A	intergenic_variant	MODIFIER	0	0	0	0	0	0	0	0	0	0	0	0	0	0	rs12567114	0	0	0	SNV	0	0	0	0	0	0	0	0	0	0	0	0	0	0	0	0	chr1:g.98062395G>A	0.2612	0.0204
chr1	98084855	rs1198589	T	C	152	152	2041	1	C	intergenic_variant	MODIFIER	0	0	0	0	0	0	0	0	0	0	0	0	0	0	rs1198589	0	0	0	SNV	0	0	0	0	0	0	0	0	0	0	0	0	0	0	0	0	chr1:g.98084855T>C	0.8712	0.8956
chr1	98087276	rs1198588	A	T	152	152	1809	1	T	intergenic_variant	MODIFIER	0	0	0	0	0	0	0	0	0	0	0	0	0	0	rs1198588	0	0	0	SNV	0	0	0	0	0	0	0	0	0	0	0	0	0	0	0	0	chr1:g.98087276A>T	0.7967	0.702
chr1	98106826	rs17372140	G	A	8	152	1014	0.051	A	intergenic_variant	MODIFIER	0	0	0	0	0	0	0	0	0	0	0	0	0	0	rs17372140	0	0	0	SNV	0	0	0	0	0	0	0	0	0	0	0	0	0	0	0	0	chr1:g.98106826G>A	0.1573	0.0628
chr1	98791206	rs12060706	C	T	38	152	2267	0.244	T	intergenic_variant	MODIFIER	0	0	0	0	0	0	0	0	0	0	0	0	0	0	rs12060706	0	0	0	SNV	0	0	0	0	0	0	0	0	0	0	0	0	0	0	0	0	chr1:g.98791206C>T	0.2548	0.3986
chr1	98992210	rs12042620	T	C	9	152	1150	0.058	C	intron_variant	MODIFIER	PLPPR5	ENSG00000117598	Transcript	ENST00000263177.5	protein_coding	0	1/5	ENST00000263177.5:c.237+12225A>G	0	0	0	0	0	0	rs12042620	0	-1	0	SNV	HGNC	HGNC:31703	YES	1	P4	CCDS30778.1	ENSP00000263177	Q32ZL2	0	UPI0000048D53	0	0	0	0	0	0	chr1:g.98992210T>C	0.1226	0.1248
chr1	98997654	rs79746559	G	A	9	152	1224	0.058	A	intron_variant	MODIFIER	PLPPR5	ENSG00000117598	Transcript	ENST00000263177.5	protein_coding	0	1/5	ENST00000263177.5:c.237+6781C>T	0	0	0	0	0	0	rs79746559	0	-1	0	SNV	HGNC	HGNC:31703	YES	1	P4	CCDS30778.1	ENSP00000263177	Q32ZL2	0	UPI0000048D53	0	0	0	0	0	0	chr1:g.98997654G>A	0.0597	0.0023
chr1	99937719	rs10783124	A	G	23	152	2031	0.147	G	intergenic_variant	MODIFIER	0	0	0	0	0	0	0	0	0	0	0	0	0	0	rs10783124	0	0	0	SNV	0	0	0	0	0	0	0	0	0	0	0	0	0	0	0	0	chr1:g.99937719A>G	0.0325	0.0106
chr1	100258911	rs7534220	T	C	141	152	1663	0.929	C	intron_variant&non_coding_transcript_variant	MODIFIER	RTCA-AS1	ENSG00000224616	Transcript	ENST00000650038.1	lincRNA	0	3/3	ENST00000650038.1:n.375-5090A>G	0	0	0	0	0	0	rs7534220	0	-1	0	SNV	HGNC	HGNC:50573	YES	0	0	0	0	0	0	0	0	0	0	0	0	0	chr1:g.100258911T>C	0	0.4864
chr1	100414772	rs612683	A	T	79	152	1803	0.519	T	intron_variant	MODIFIER	CDC14A	ENSG00000079335	Transcript	ENST00000361544.11	protein_coding	0	4/14	ENST00000361544.11:c.310-9450A>T	0	0	0	0	0	0	rs612683	0	1	0	SNV	HGNC	HGNC:1718	YES	1	P4	CCDS770.1	ENSP00000354916	Q9UNH5	0	UPI000006EC22	0	1	0	0	0	0	chr1:g.100414772A>T	0.4004	0.2595
chr1	100640978	rs35883536	G	A	127	152	1901	0.827	A	upstream_gene_variant	MODIFIER	LINC01349	ENSG00000230402	Transcript	ENST00000416343.2	lincRNA	0	0	0	0	0	0	0	0	0	rs35883536	365	-1	0	SNV	HGNC	HGNC:50568	YES	3	0	0	0	0	0	0	0	0	0	0	0	0	chr1:g.100640978G>A	0.4637	0.3313
chr1	101158974	rs72987295	G	A	84	152	2159	0.551	A	intergenic_variant	MODIFIER	0	0	0	0	0	0	0	0	0	0	0	0	0	0	rs72987295	0	0	0	SNV	0	0	0	0	0	0	0	0	0	0	0	0	0	0	0	0	chr1:g.101158974G>A	0.1895	0.1581
chr1	101216494	rs12404070	T	C	14	152	1614	0.09	C	regulatory_region_variant	MODIFIER	0	0	RegulatoryFeature	ENSR00000367003	enhancer	0	0	0	0	0	0	0	0	0	rs12404070	0	0	0	SNV	0	0	0	0	0	0	0	0	0	0	0	0	0	0	0	0	chr1:g.101216494T>C	0.0561	0.0038
chr1	101414449	rs2338971	T	C	24	152	1756	0.167	C	intergenic_variant	MODIFIER	0	0	0	0	0	0	0	0	0	0	0	0	0	0	rs2338971	0	0	0	SNV	0	0	0	0	0	0	0	0	0	0	0	0	0	0	0	0	chr1:g.101414449T>C	0	0.8472
chr1	102111465	rs11578152	A	G	80	152	1916	0.532	G	intergenic_variant	MODIFIER	0	0	0	0	0	0	0	0	0	0	0	0	0	0	rs11578152	0	0	0	SNV	0	0	0	0	0	0	0	0	0	0	0	0	0	0	0	0	chr1:g.102111465A>G	0.4487	0.3767
chr1	102332740	rs12403957	G	C	44	152	1353	0.288	C	intron_variant&non_coding_transcript_variant	MODIFIER	AC114485.1	ENSG00000233359	Transcript	ENST00000447916.1	lincRNA	0	4/5	ENST00000447916.1:n.340-22412C>G	0	0	0	0	0	0	rs12403957	0	-1	0	SNV	Clone_based_ensembl_gene	0	YES	3	0	0	0	0	0	0	0	0	0	0	0	0	chr1:g.102332740G>C	0.6436	0.4811
chr1	102774795	rs12406439	C	T	129	152	1472	0.84	T	intron_variant&non_coding_transcript_variant	MODIFIER	AC099567.1	ENSG00000230864	Transcript	ENST00000414418.1	lincRNA	0	2/6	ENST00000414418.1:n.377-1703G>A	0	0	0	0	0	0	rs12406439	0	-1	0	SNV	Clone_based_ensembl_gene	0	YES	5	0	0	0	0	0	0	0	0	0	0	0	0	chr1:g.102774795C>T	0.496	0.1838
chr1	102993981	rs11809524	C	T	143	152	1172	0.942	T	intron_variant	MODIFIER	COL11A1	ENSG00000060718	Transcript	ENST00000370096.9	protein_coding	0	28/66	ENST00000370096.9:c.2340+1883G>A	0	0	0	0	0	0	rs11809524	0	-1	0	SNV	HGNC	HGNC:2186	YES	1	P2	CCDS778.1	ENSP00000359114	P12107	0	UPI00002053EF	0	1	0	0	0	0	chr1:g.102993981C>T	0.7448	0.3608
chr1	103102908	rs2376280	G	A	108	152	1273	0.712	A	intron_variant	MODIFIER	COL11A1	ENSG00000060718	Transcript	ENST00000370096.9	protein_coding	0	1/66	ENST00000370096.9:c.106+5165C>T	0	0	0	0	0	0	rs2376280	0	-1	0	SNV	HGNC	HGNC:2186	YES	1	P2	CCDS778.1	ENSP00000359114	P12107	0	UPI00002053EF	0	1	0	0	0	0	chr1:g.103102908G>A	0.5777	0.1664
chr1	103120496	rs6577356	C	T	99	152	1664	0.654	T	intergenic_variant	MODIFIER	0	0	0	0	0	0	0	0	0	0	0	0	0	0	rs6577356	0	0	0	SNV	0	0	0	0	0	0	0	0	0	0	0	0	0	0	0	0	chr1:g.103120496C>T	0.5266	0.1316
chr1	103125909	rs12026245	G	A	99	152	1335	0.647	A	intergenic_variant	MODIFIER	0	0	0	0	0	0	0	0	0	0	0	0	0	0	rs12026245	0	0	0	SNV	0	0	0	0	0	0	0	0	0	0	0	0	0	0	0	0	chr1:g.103125909G>A	0.5266	0.1316
chr1	105887665	rs11184708	A	T	26	152	1159	0.173	T	upstream_gene_variant	MODIFIER	AL512844.1	ENSG00000232952	Transcript	ENST00000415279.1	processed_pseudogene	0	0	0	0	0	0	0	0	0	rs11184708	4074	1	0	SNV	Clone_based_ensembl_gene	0	YES	0	0	0	0	0	0	0	0	0	0	0	0	0	chr1:g.105887665A>T	0.1506	0.0809
chr1	106293321	rs1330225	T	C	12	152	999	0.077	C	intergenic_variant	MODIFIER	0	0	0	0	0	0	0	0	0	0	0	0	0	0	rs1330225	0	0	0	SNV	0	0	0	0	0	0	0	0	0	0	0	0	0	0	0	0	chr1:g.106293321T>C	0.3363	0.6558
chr1	106295917	rs7555693	G	A	12	152	1640	0.077	A	intergenic_variant	MODIFIER	0	0	0	0	0	0	0	0	0	0	0	0	0	0	rs7555693	0	0	0	SNV	0	0	0	0	0	0	0	0	0	0	0	0	0	0	0	0	chr1:g.106295917G>A	0.3944	0.8094
chr1	106642603	rs11184946	C	T	94	152	1703	0.628	T	intergenic_variant	MODIFIER	0	0	0	0	0	0	0	0	0	0	0	0	0	0	rs11184946	0	0	0	SNV	0	0	0	0	0	0	0	0	0	0	0	0	0	0	0	0	chr1:g.106642603C>T	0.353	0.0424
chr1	106652717	rs12046503	T	C	92	152	1404	0.615	C	intergenic_variant	MODIFIER	0	0	0	0	0	0	0	0	0	0	0	0	0	0	rs12046503	0	0	0	SNV	0	0	0	0	0	0	0	0	0	0	0	0	0	0	0	0	chr1:g.106652717T>C	0.3506	0.0408
chr1	106712151	rs4914984	A	G	109	152	1028	0.724	G	intergenic_variant	MODIFIER	0	0	0	0	0	0	0	0	0	0	0	0	0	0	rs4914984	0	0	0	SNV	0	0	0	0	0	0	0	0	0	0	0	0	0	0	0	0	chr1:g.106712151A>G	0.6787	0.5189
chr1	106762753	rs4914930	T	C	110	152	1693	0.731	C	regulatory_region_variant	MODIFIER	0	0	RegulatoryFeature	ENSR00000367595	enhancer	0	0	0	0	0	0	0	0	0	rs4914930	0	0	0	SNV	0	0	0	0	0	0	0	0	0	0	0	0	0	0	0	0	chr1:g.106762753T>C	0.6621	0.4932
chr1	106841116	rs11184994	C	T	110	152	2804	0.731	T	downstream_gene_variant	MODIFIER	LINC01661	ENSG00000237460	Transcript	ENST00000415910.2	lincRNA	0	0	0	0	0	0	0	0	0	rs11184994	2949	1	0	SNV	HGNC	HGNC:52449	YES	3	0	0	0	0	0	0	0	0	0	0	0	0	chr1:g.106841116C>T	0.6514	0.534
chr1	106859303	rs2316172	G	A	110	152	1564	0.731	A	intergenic_variant	MODIFIER	0	0	0	0	0	0	0	0	0	0	0	0	0	0	rs2316172	0	0	0	SNV	0	0	0	0	0	0	0	0	0	0	0	0	0	0	0	0	chr1:g.106859303G>A	0.8229	0.8759
chr1	107006623	rs2878349	G	A	37	152	1880	0.244	A	intergenic_variant	MODIFIER	0	0	0	0	0	0	0	0	0	0	0	0	0	0	rs2878349	0	0	0	SNV	0	0	0	0	0	0	0	0	0	0	0	0	0	0	0	0	chr1:g.107006623G>A	0.2632	0.18
chr1	107020621	rs12406721	G	T	38	152	1364	0.256	T	intergenic_variant	MODIFIER	0	0	0	0	0	0	0	0	0	0	0	0	0	0	rs12406721	0	0	0	SNV	0	0	0	0	0	0	0	0	0	0	0	0	0	0	0	0	chr1:g.107020621G>T	0.2242	0.0386
chr1	107050579	rs9435340	T	A	114	152	1531	0.744	A	intergenic_variant	MODIFIER	0	0	0	0	0	0	0	0	0	0	0	0	0	0	rs9435340	0	0	0	SNV	0	0	0	0	0	0	0	0	0	0	0	0	0	0	0	0	chr1:g.107050579T>A	0	0.4887
chr1	107075085	rs1730859	G	A	113	152	1818	0.737	A	intergenic_variant	MODIFIER	0	0	0	0	0	0	0	0	0	0	0	0	0	0	rs1730859	0	0	0	SNV	0	0	0	0	0	0	0	0	0	0	0	0	0	0	0	0	chr1:g.107075085G>A	0.7758	0.9584
chr1	107343656	rs11185092	A	G	51	152	1386	0.333	G	intron_variant	MODIFIER	NTNG1	ENSG00000162631	Transcript	ENST00000370068.5	protein_coding	0	3/7	ENST00000370068.5:c.887+18734A>G	0	0	0	0	0	0	rs11185092	0	1	0	SNV	HGNC	HGNC:23319	YES	5	P1	CCDS44180.1	ENSP00000359085	Q9Y2I2	0	UPI0000458A3E	0	1	0	0	0	0	chr1:g.107343656A>G	0.246	0.3434
chr1	107646236	rs17019602	A	G	38	152	1400	0.244	G	intron_variant	MODIFIER	VAV3	ENSG00000134215	Transcript	ENST00000370056.9	protein_coding	0	19/26	ENST00000370056.9:c.1778-3481T>C	0	0	0	0	0	0	rs17019602	0	-1	0	SNV	HGNC	HGNC:12659	YES	1	P1	CCDS785.1	ENSP00000359073	Q9UKW4	0	UPI0000138212	0	0	0	0	0	0	chr1:g.107646236A>G	0.1983	0.1702
chr1	107701216	rs12025398	C	T	71	152	1400	0.455	T	intron_variant	MODIFIER	VAV3	ENSG00000134215	Transcript	ENST00000370056.9	protein_coding	0	17/26	ENST00000370056.9:c.1705+3334G>A	0	0	0	0	0	0	rs12025398	0	-1	0	SNV	HGNC	HGNC:12659	YES	1	P1	CCDS785.1	ENSP00000359073	Q9UKW4	0	UPI0000138212	0	0	0	0	0	0	chr1:g.107701216C>T	0.5335	0.357
chr1	107779913	rs7521681	G	A	17	152	1066	0.115	A	intron_variant	MODIFIER	VAV3	ENSG00000134215	Transcript	ENST00000370056.9	protein_coding	0	2/26	ENST00000370056.9:c.322-421C>T	0	0	0	0	0	0	rs7521681	0	-1	0	SNV	HGNC	HGNC:12659	YES	1	P1	CCDS785.1	ENSP00000359073	Q9UKW4	0	UPI0000138212	0	0	0	0	0	0	chr1:g.107779913G>A	0.1701	0.1256
chr1	107814198	rs12126655	A	G	53	152	1564	0.34	G	intron_variant	MODIFIER	VAV3	ENSG00000134215	Transcript	ENST00000370056.9	protein_coding	0	2/26	ENST00000370056.9:c.322-34706T>C	0	0	0	0	0	0	rs12126655&CS146966	0	-1	0	SNV	HGNC	HGNC:12659	YES	1	P1	CCDS785.1	ENSP00000359073	Q9UKW4	0	UPI0000138212	0	0	0	0	0	0	chr1:g.107814198A>G	0.3273	0.3306
chr1	107823394	rs4915077	T	C	48	152	1360	0.308	C	intron_variant	MODIFIER	VAV3	ENSG00000134215	Transcript	ENST00000370056.9	protein_coding	0	2/26	ENST00000370056.9:c.322-43902A>G	0	0	0	0	0	0	rs4915077	0	-1	0	SNV	HGNC	HGNC:12659	YES	1	P1	CCDS785.1	ENSP00000359073	Q9UKW4	0	UPI0000138212	0	0	0	0	0	0	chr1:g.107823394T>C	0.1334	0.0408
chr1	108041481	rs12409794	G	A	63	152	2277	0.41	A	intron_variant&non_coding_transcript_variant	MODIFIER	AL390036.1	ENSG00000226822	Transcript	ENST00000419428.2	lincRNA	0	1/4	ENST00000419428.2:n.118-257G>A	0	0	0	0	0	0	rs12409794	0	1	0	SNV	Clone_based_ensembl_gene	0	0	5	0	0	0	0	0	0	0	0	0	0	0	0	chr1:g.108041481G>A	0.1366	0.0045
chr1	108044836	rs4423038	G	A	62	152	1500	0.404	A	intron_variant&non_coding_transcript_variant	MODIFIER	AL390036.1	ENSG00000226822	Transcript	ENST00000419428.2	lincRNA	0	2/4	ENST00000419428.2:n.304+2912G>A	0	0	0	0	0	0	rs4423038	0	1	0	SNV	Clone_based_ensembl_gene	0	0	5	0	0	0	0	0	0	0	0	0	0	0	0	chr1:g.108044836G>A	0.1372	0.0053
chr1	108196158	rs12118280	T	C	105	152	1154	0.699	C	intron_variant	MODIFIER	SLC25A24	ENSG00000085491	Transcript	ENST00000565488.6	protein_coding	0	1/9	ENST00000565488.6:c.183+3798A>G	0	0	0	0	0	0	rs12118280	0	-1	0	SNV	HGNC	HGNC:20662	YES	1	P1	CCDS41361.1	ENSP00000457733	Q6NUK1	0	UPI0000206111	0	1	0	0	0	0	chr1:g.108196158T>C	0.3119	0.0802
chr1	108200437	rs663045	G	C	105	152	2046	0.699	C	upstream_gene_variant	MODIFIER	SLC25A24	ENSG00000085491	Transcript	ENST00000565488.6	protein_coding	0	0	0	0	0	0	0	0	0	rs663045	94	-1	0	SNV	HGNC	HGNC:20662	YES	1	P1	CCDS41361.1	ENSP00000457733	Q6NUK1	0	UPI0000206111	0	1	0	0	0	0	chr1:g.108200437G>C	0.5813	0.5847
chr1	108202312	rs828999	G	A	106	152	2223	0.705	A	upstream_gene_variant	MODIFIER	SLC25A24	ENSG00000085491	Transcript	ENST00000565488.6	protein_coding	0	0	0	0	0	0	0	0	0	rs828999	1969	-1	0	SNV	HGNC	HGNC:20662	YES	1	P1	CCDS41361.1	ENSP00000457733	Q6NUK1	0	UPI0000206111	0	1	0	0	0	0	chr1:g.108202312G>A	0.5831	0.59
chr1	108875057	rs7523050	C	A	27	152	1051	0.179	A	intron_variant	MODIFIER	AL449266.1	ENSG00000274068	Transcript	ENST00000357393.5	protein_coding	0	1/5	ENST00000357393.5:c.115-25481G>T	0	0	0	0	0	0	rs7523050	0	-1	cds_end_NF	SNV	Clone_based_ensembl_gene	0	YES	4	P1	0	ENSP00000349968	0	F8W8V4	UPI0004620C48	0	0	0	0	0	0	chr1:g.108875057C>A	0.1653	0.3048
chr1	109274570	rs7528419	A	G	38	152	1902	0.244	G	3_prime_UTR_variant	MODIFIER	CELSR2	ENSG00000143126	Transcript	ENST00000271332.4	protein_coding	34/34	0	ENST00000271332.4:c.*521A>G	0	9834/11015	0	0	0	0	rs7528419	0	1	0	SNV	HGNC	HGNC:3231	YES	1	P1	CCDS796.1	ENSP00000271332	Q9HCU4	0	UPI00000015B6	0	0	0	0	0	0	chr1:g.109274570A>G	0.2009	0.2663
chr1	109274968	rs12740374	G	T	38	152	1848	0.244	T	3_prime_UTR_variant	MODIFIER	CELSR2	ENSG00000143126	Transcript	ENST00000271332.4	protein_coding	34/34	0	ENST00000271332.4:c.*919G>T	0	10232/11015	0	0	0	0	rs12740374&CR105220	0	1	0	SNV	HGNC	HGNC:3231	YES	1	P1	CCDS796.1	ENSP00000271332	Q9HCU4	0	UPI00000015B6	0	0	0	0	0	0	chr1:g.109274968G>T	0.1955	0.2474
chr1	109275216	rs660240	T	C	114	152	1490	0.756	C	3_prime_UTR_variant	MODIFIER	CELSR2	ENSG00000143126	Transcript	ENST00000271332.4	protein_coding	34/34	0	ENST00000271332.4:c.*1167T>C	0	10480/11015	0	0	0	0	rs660240	0	1	0	SNV	HGNC	HGNC:3231	YES	1	P1	CCDS796.1	ENSP00000271332	Q9HCU4	0	UPI00000015B6	0	0	0	0	0	0	chr1:g.109275216T>C	0.7692	0.6127
chr1	109275684	rs629301	G	T	114	152	1992	0.756	T	3_prime_UTR_variant	MODIFIER	CELSR2	ENSG00000143126	Transcript	ENST00000271332.4	protein_coding	34/34	0	ENST00000271332.4:c.*1635G>T	0	10948/11015	0	0	0	0	rs629301	0	1	0	SNV	HGNC	HGNC:3231	YES	1	P1	CCDS796.1	ENSP00000271332	Q9HCU4	0	UPI00000015B6	0	0	0	0	0	0	chr1:g.109275684G>T	0.761	0.6014
chr1	109275908	rs646776	C	T	114	152	2142	0.756	T	downstream_gene_variant	MODIFIER	CELSR2	ENSG00000143126	Transcript	ENST00000271332.4	protein_coding	0	0	0	0	0	0	0	0	0	rs646776	157	1	0	SNV	HGNC	HGNC:3231	YES	1	P1	CCDS796.1	ENSP00000271332	Q9HCU4	0	UPI00000015B6	0	0	0	0	0	0	chr1:g.109275908C>T	0.7616	0.6021
chr1	109276674	rs3902354	C	A	113	152	2179	0.75	A	downstream_gene_variant	MODIFIER	CELSR2	ENSG00000143126	Transcript	ENST00000271332.4	protein_coding	0	0	0	0	0	0	0	0	0	rs3902354	923	1	0	SNV	HGNC	HGNC:3231	YES	1	P1	CCDS796.1	ENSP00000271332	Q9HCU4	0	UPI00000015B6	0	0	0	0	0	0	chr1:g.109276674C>A	0	0.1278
chr1	109279544	rs599839	G	A	114	152	1407	0.756	A	downstream_gene_variant	MODIFIER	CELSR2	ENSG00000143126	Transcript	ENST00000271332.4	protein_coding	0	0	0	0	0	0	0	0	0	rs599839&CR114612	3793	1	0	SNV	HGNC	HGNC:3231	YES	1	P1	CCDS796.1	ENSP00000271332	Q9HCU4	0	UPI00000015B6	0	0	0	0	0	0	chr1:g.109279544G>A	0	0.1785
chr1	109298007	rs600806	G	A	148	152	3112	0.974	A	intron_variant	MODIFIER	MYBPHL	ENSG00000221986	Transcript	ENST00000357155.2	protein_coding	0	2/8	ENST00000357155.2:c.234+162C>T	0	0	0	0	0	0	rs600806	0	-1	0	SNV	HGNC	HGNC:30434	YES	1	P1	CCDS30793.1	ENSP00000349678	A2RUH7	0	UPI000022B031	0	0	0	0	0	0	chr1:g.109298007G>A	0	0.3903
chr1	109302630	rs638542	G	A	148	152	2383	0.974	A	intron_variant	MODIFIER	MYBPHL	ENSG00000221986	Transcript	ENST00000357155.2	protein_coding	0	1/8	ENST00000357155.2:c.145+4217C>T	0	0	0	0	0	0	rs638542	0	-1	0	SNV	HGNC	HGNC:30434	YES	1	P1	CCDS30793.1	ENSP00000349678	A2RUH7	0	UPI000022B031	0	0	0	0	0	0	chr1:g.109302630G>A	0.6965	0.4085
chr1	109303656	rs407102	C	T	148	152	2222	0.974	T	intron_variant	MODIFIER	MYBPHL	ENSG00000221986	Transcript	ENST00000357155.2	protein_coding	0	1/8	ENST00000357155.2:c.145+3191G>A	0	0	0	0	0	0	rs407102	0	-1	0	SNV	HGNC	HGNC:30434	YES	1	P1	CCDS30793.1	ENSP00000349678	A2RUH7	0	UPI000022B031	0	0	0	0	0	0	chr1:g.109303656C>T	0.7292	0.5779
chr1	109348511	rs10127790	C	T	148	152	1199	0.974	T	intron_variant	MODIFIER	SORT1	ENSG00000134243	Transcript	ENST00000256637.8	protein_coding	0	6/19	ENST00000256637.8:c.783-979G>A	0	0	0	0	0	0	rs10127790	0	-1	0	SNV	HGNC	HGNC:11186	YES	1	P1	CCDS798.1	ENSP00000256637	Q99523	0	UPI0000074182	0	1	0	0	0	0	chr1:g.109348511C>T	0.6775	0.3464
chr1	109424482	rs10858096	C	A	93	152	1394	0.603	A	intron_variant	MODIFIER	PSMA5	ENSG00000143106	Transcript	ENST00000271308.9	protein_coding	0	1/8	ENST00000271308.9:c.29+1820G>T	0	0	0	0	0	0	rs10858096	0	-1	0	SNV	HGNC	HGNC:9534	YES	1	P1	CCDS799.1	ENSP00000271308	P28066	A0A109NGN6	UPI0000026E6B	0	0	0	0	0	0	chr1:g.109424482C>A	0.4323	0.1051
chr1	109471548	rs12136063	G	A	148	152	1487	0.974	A	intron_variant	MODIFIER	SYPL2	ENSG00000143028	Transcript	ENST00000369872.4	protein_coding	0	2/5	ENST00000369872.4:c.130-4033G>A	0	0	0	0	0	0	rs12136063	0	1	0	SNV	HGNC	HGNC:27638	YES	1	P1	CCDS41365.1	ENSP00000358888	Q5VXT5	0	UPI0000047AE5	0	0	0	0	0	0	chr1:g.109471548G>A	0.6548	0.2685
chr1	109488566	rs12049330	T	G	24	152	2477	0.154	G	intron_variant	MODIFIER	ATXN7L2	ENSG00000162650	Transcript	ENST00000369870.7	protein_coding	0	6/10	ENST00000369870.7:c.783+101T>G	0	0	0	0	0	0	rs12049330	0	1	0	SNV	HGNC	HGNC:28713	YES	1	P1	CCDS30794.1	ENSP00000358886	Q5T6C5	0	UPI0000470BE5	0	0	0	0	0	0	chr1:g.109488566T>G	0.1512	0.0219
chr1	109503751	rs575113	G	A	10	152	1019	0.064	A	downstream_gene_variant	MODIFIER	AMIGO1	ENSG00000181754	Transcript	ENST00000369864.5	protein_coding	0	0	0	0	0	0	0	0	0	rs575113	427	-1	0	SNV	HGNC	HGNC:20824	YES	1	P1	CCDS30795.1	ENSP00000358880	Q86WK6	0	UPI0000035067	0	0	0	0	0	0	chr1:g.109503751G>A	0.2863	0.3487
chr1	109505814	rs3738772	C	A	10	152	2225	0.064	A	3_prime_UTR_variant	MODIFIER	AMIGO1	ENSG00000181754	Transcript	ENST00000369864.5	protein_coding	2/2	0	ENST00000369864.5:c.*1617G>T	0	3494/5130	0	0	0	0	rs3738772	0	-1	0	SNV	HGNC	HGNC:20824	YES	1	P1	CCDS30795.1	ENSP00000358880	Q86WK6	0	UPI0000035067	0	0	0	0	0	0	chr1:g.109505814C>A	0.2817	0.3434
chr1	109757069	rs11102001	G	A	31	152	2414	0.205	A	missense_variant	MODERATE	EPS8L3	ENSG00000198758	Transcript	ENST00000369805.7	protein_coding	12/19	0	ENST00000369805.7:c.1069C>T	ENSP00000358820.3:p.Pro357Ser	1299/2325	1069/1785	357/594	P/S	Cca/Tca	rs11102001	0	-1	0	SNV	HGNC	HGNC:21297	YES	1	P4	CCDS815.1	ENSP00000358820	Q8TE67	0	UPI00001613C9	0	1	tolerated	benign	hmmpanther:PTHR12287&hmmpanther:PTHR12287:SF22	0	chr1:g.109757069G>A	0.1571	0.4297
chr1	109892706	rs17608459	G	A	18	152	2302	0.135	A	upstream_gene_variant	MODIFIER	AL450468.2	ENSG00000261055	Transcript	ENST00000565955.1	lincRNA	0	0	0	0	0	0	0	0	0	rs17608459	3267	1	0	SNV	Clone_based_ensembl_gene	0	YES	0	0	0	0	0	0	0	0	0	0	0	0	0	chr1:g.109892706G>A	0.0417	0.0015
chr1	109928142	rs333947	G	A	91	152	2542	0.603	A	intron_variant	MODIFIER	CSF1	ENSG00000184371	Transcript	ENST00000329608.11	protein_coding	0	8/8	ENST00000329608.11:c.*14-710G>A	0	0	0	0	0	0	rs333947	0	1	0	SNV	HGNC	HGNC:2432	YES	1	P3	CCDS816.1	ENSP00000327513	P09603	0	UPI00001AFA6F	0	0	0	0	0	0	chr1:g.109928142G>A	0.1791	0.0091
chr1	109948590	rs6675402	C	T	20	152	1376	0.128	T	TF_binding_site_variant	MODIFIER	0	0	MotifFeature	ENSM00206502995	0	0	0	0	0	0	0	0	0	0	rs6675402	0	-1	0	SNV	0	0	0	0	0	0	0	0	0	0	0	0	0	0	0	0	chr1:g.109948590C>T	0.4211	0.4622
chr1	109988373	rs3768480	G	C	21	152	2140	0.135	C	intron_variant	MODIFIER	AHCYL1	ENSG00000168710	Transcript	ENST00000369799.10	protein_coding	0	1/16	ENST00000369799.10:c.120+3201G>C	0	0	0	0	0	0	rs3768480	0	1	0	SNV	HGNC	HGNC:344	YES	1	P3	CCDS818.1	ENSP00000358814	O43865	A0A024R0A8	UPI00000022AC	0	0	0	0	0	0	chr1:g.109988373G>C	0.2448	0.0469
chr1	110045334	rs7545139	G	A	128	152	1054	0.846	A	intron_variant	MODIFIER	STRIP1	ENSG00000143093	Transcript	ENST00000369795.8	protein_coding	0	12/20	ENST00000369795.8:c.1416+256G>A	0	0	0	0	0	0	rs7545139	0	1	0	SNV	HGNC	HGNC:25916	YES	1	P1	CCDS30798.1	ENSP00000358810	Q5VSL9	0	UPI0000160E65	0	0	0	0	0	0	chr1:g.110045334G>A	0.6214	0.4826
chr1	110071778	rs3768469	G	A	131	152	2379	0.865	A	upstream_gene_variant	MODIFIER	ALX3	ENSG00000156150	Transcript	ENST00000647563.2	protein_coding	0	0	0	0	0	0	0	0	0	rs3768469	1106	-1	0	SNV	HGNC	HGNC:449	YES	0	P1	CCDS819.1	ENSP00000497310	O95076	0	UPI000013DE5F	0	1	0	0	0	0	chr1:g.110071778G>A	0.6813	0.6944
chr1	110110258	rs514341	C	T	26	152	1058	0.167	T	upstream_gene_variant	MODIFIER	UBL4B	ENSG00000186150	Transcript	ENST00000334179.4	protein_coding	0	0	0	0	0	0	0	0	0	rs514341	2210	1	0	SNV	HGNC	HGNC:32309	YES	0	P1	CCDS820.1	ENSP00000334044	Q8N7F7	0	UPI0000072926	0	0	0	0	0	0	chr1:g.110110258C>T	0.2648	0.6112
chr1	110227601	rs958798	G	T	15	152	2516	0.096	T	intron_variant	MODIFIER	KCNC4	ENSG00000116396	Transcript	ENST00000369787.7	protein_coding	0	3/3	ENST00000369787.7:c.1819+1423G>T	0	0	0	0	0	0	rs958798	0	1	0	SNV	HGNC	HGNC:6236	YES	1	0	CCDS821.1	ENSP00000358802	Q03721	0	UPI000013CAC8	0	0	0	0	0	0	chr1:g.110227601G>T	0.1412	0.202
chr1	110782105	rs11102159	C	T	126	152	2376	0.833	T	regulatory_region_variant	MODIFIER	0	0	RegulatoryFeature	ENSR00000368598	open_chromatin_region	0	0	0	0	0	0	0	0	0	rs11102159	0	0	0	SNV	0	0	0	0	0	0	0	0	0	0	0	0	0	0	0	0	chr1:g.110782105C>T	0.4235	0.41
chr1	110814219	rs1389724	C	T	127	152	1767	0.84	T	intergenic_variant	MODIFIER	0	0	0	0	0	0	0	0	0	0	0	0	0	0	rs1389724	0	0	0	SNV	0	0	0	0	0	0	0	0	0	0	0	0	0	0	0	0	chr1:g.110814219C>T	0.4958	0.5189
chr1	110875293	rs2885805	C	A	43	152	2744	0.295	A	intron_variant	MODIFIER	CD53	ENSG00000143119	Transcript	ENST00000648608.1	protein_coding	0	2/8	ENST00000648608.1:c.-18+2045C>A	0	0	0	0	0	0	rs2885805	0	1	0	SNV	HGNC	HGNC:1686	YES	0	P1	CCDS829.1	ENSP00000497382	P19397	0	UPI000000D991	0	0	0	0	0	0	chr1:g.110875293C>A	0.2821	0.1082
chr1	111194776	rs9970286	G	A	14	152	2473	0.09	A	intron_variant	MODIFIER	DENND2D	ENSG00000162777	Transcript	ENST00000357640.9	protein_coding	0	6/11	ENST00000357640.9:c.646-50C>T	0	0	0	0	0	0	rs9970286	0	-1	0	SNV	HGNC	HGNC:26192	YES	1	0	CCDS831.1	ENSP00000350266	Q9H6A0	A0A024R0G2	UPI000006E1E1	0	0	0	0	0	0	chr1:g.111194776G>A	0.3039	0.3071
chr1	111649500	rs494453	T	C	110	152	2058	0.731	C	intron_variant	MODIFIER	RAP1A	ENSG00000116473	Transcript	ENST00000369709.3	protein_coding	0	1/7	ENST00000369709.3:c.-28+29566T>C	0	0	0	0	0	0	rs494453	0	1	0	SNV	HGNC	HGNC:9855	YES	1	P1	CCDS840.1	ENSP00000358723	P62834	A8KAH9	UPI0000001250	0	1	0	0	0	0	chr1:g.111649500T>C	0.4293	0.4697
chr1	111720204	rs488200	A	T	110	152	2181	0.731	T	downstream_gene_variant	MODIFIER	RAP1A	ENSG00000116473	Transcript	ENST00000369709.3	protein_coding	0	0	0	0	0	0	0	0	0	rs488200	3513	1	0	SNV	HGNC	HGNC:9855	YES	1	P1	CCDS840.1	ENSP00000358723	P62834	A8KAH9	UPI0000001250	0	1	0	0	0	0	chr1:g.111720204A>T	0.4305	0.4614
chr1	111784522	rs1538389	C	T	70	152	2014	0.455	T	intron_variant	MODIFIER	KCND3	ENSG00000171385	Transcript	ENST00000315987.6	protein_coding	0	3/7	ENST00000315987.6:c.1269+2422G>A	0	0	0	0	0	0	rs1538389	0	-1	0	SNV	HGNC	HGNC:6239	YES	1	P4	CCDS843.1	ENSP00000319591	Q9UK17	0	UPI000003050A	0	1	0	0	0	0	chr1:g.111784522C>T	0.1528	0.1331
chr1	111849738	rs12044963	G	T	63	152	2804	0.417	T	intron_variant	MODIFIER	KCND3	ENSG00000171385	Transcript	ENST00000315987.6	protein_coding	0	2/7	ENST00000315987.6:c.1107-62632C>A	0	0	0	0	0	0	rs12044963	0	-1	0	SNV	HGNC	HGNC:6239	YES	1	P4	CCDS843.1	ENSP00000319591	Q9UK17	0	UPI000003050A	0	1	0	0	0	0	chr1:g.111849738G>T	0.1843	0.0393
chr1	111894722	rs2798334	T	C	152	152	2386	1	C	intron_variant	MODIFIER	KCND3	ENSG00000171385	Transcript	ENST00000315987.6	protein_coding	0	2/7	ENST00000315987.6:c.1106+86899A>G	0	0	0	0	0	0	rs2798334	0	-1	0	SNV	HGNC	HGNC:6239	YES	1	P4	CCDS843.1	ENSP00000319591	Q9UK17	0	UPI000003050A	0	1	0	0	0	0	chr1:g.111894722T>C	0	0.823
chr1	111921754	rs17029069	C	T	45	152	1977	0.288	T	intron_variant	MODIFIER	KCND3	ENSG00000171385	Transcript	ENST00000315987.6	protein_coding	0	2/7	ENST00000315987.6:c.1106+59867G>A	0	0	0	0	0	0	rs17029069	0	-1	0	SNV	HGNC	HGNC:6239	YES	1	P4	CCDS843.1	ENSP00000319591	Q9UK17	0	UPI000003050A	0	1	0	0	0	0	chr1:g.111921754C>T	0.2772	0.1059
chr1	112166100	rs10745324	A	G	118	152	1769	0.782	G	intergenic_variant	MODIFIER	0	0	0	0	0	0	0	0	0	0	0	0	0	0	rs10745324	0	0	0	SNV	0	0	0	0	0	0	0	0	0	0	0	0	0	0	0	0	chr1:g.112166100A>G	0	0.5212
chr1	112501706	rs10776752	G	T	52	152	1746	0.333	T	intron_variant	MODIFIER	WNT2B	ENSG00000134245	Transcript	ENST00000369686.9	protein_coding	0	2/5	ENST00000369686.9:c.125+10625G>T	0	0	0	0	0	0	rs10776752	0	1	0	SNV	HGNC	HGNC:12781	0	1	0	CCDS846.1	ENSP00000358700	Q93097	0	UPI000002B6E0	0	1	0	0	0	0	chr1:g.112501706G>T	0.1192	0.0378
chr1	112503773	rs351365	T	C	73	152	2213	0.474	C	intron_variant	MODIFIER	WNT2B	ENSG00000134245	Transcript	ENST00000369686.9	protein_coding	0	2/5	ENST00000369686.9:c.126-11101T>C	0	0	0	0	0	0	rs351365	0	1	0	SNV	HGNC	HGNC:12781	0	1	0	CCDS846.1	ENSP00000358700	Q93097	0	UPI000002B6E0	0	1	0	0	0	0	chr1:g.112503773T>C	0	0.6815
chr1	112504257	rs3790604	C	A	51	152	1615	0.327	A	upstream_gene_variant	MODIFIER	WNT2B	ENSG00000134245	Transcript	ENST00000369684.5	protein_coding	0	0	0	0	0	0	0	0	0	rs3790604	4708	1	0	SNV	HGNC	HGNC:12781	YES	1	P1	CCDS847.1	ENSP00000358698	Q93097	0	UPI0000138F23	0	1	0	0	0	0	chr1:g.112504257C>A	0.1132	0.0076
chr1	112514368	rs3790609	C	T	64	152	1864	0.429	T	intron_variant	MODIFIER	WNT2B	ENSG00000134245	Transcript	ENST00000369684.5	protein_coding	0	1/4	ENST00000369684.5:c.183-506C>T	0	0	0	0	0	0	rs3790609	0	1	0	SNV	HGNC	HGNC:12781	YES	1	P1	CCDS847.1	ENSP00000358698	Q93097	0	UPI0000138F23	0	1	0	0	0	0	chr1:g.112514368C>T	0.1402	0.0477
chr1	112521149	rs2273368	C	T	77	152	1696	0.5	T	3_prime_UTR_variant	MODIFIER	WNT2B	ENSG00000134245	Transcript	ENST00000369684.5	protein_coding	5/5	0	ENST00000369684.5:c.*640C>T	0	2114/11130	0	0	0	0	rs2273368	0	1	0	SNV	HGNC	HGNC:12781	YES	1	P1	CCDS847.1	ENSP00000358698	Q93097	0	UPI0000138F23	0	1	0	0	0	0	chr1:g.112521149C>T	0.2238	0.0628
chr1	112567997	rs1001494	T	C	77	152	1154	0.5	C	intron_variant	MODIFIER	ST7L	ENSG00000007341	Transcript	ENST00000358039.9	protein_coding	0	11/14	ENST00000358039.9:c.1245+8989A>G	0	0	0	0	0	0	rs1001494	0	-1	0	SNV	HGNC	HGNC:18441	YES	1	P4	CCDS848.1	ENSP00000350734	Q8TDW4	0	UPI000006D137	0	0	0	0	0	0	chr1:g.112567997T>C	0.4866	0.528
chr1	112611778	rs7546094	C	T	73	152	868	0.468	T	intron_variant	MODIFIER	ST7L	ENSG00000007341	Transcript	ENST00000358039.9	protein_coding	0	2/14	ENST00000358039.9:c.289-775G>A	0	0	0	0	0	0	rs7546094	0	-1	0	SNV	HGNC	HGNC:18441	YES	1	P4	CCDS848.1	ENSP00000350734	Q8TDW4	0	UPI000006D137	0	0	0	0	0	0	chr1:g.112611778C>T	0.4922	0.5265
chr1	112636975	rs6537747	C	T	151	152	1384	0.994	T	intron_variant	MODIFIER	CAPZA1	ENSG00000116489	Transcript	ENST00000263168.4	protein_coding	0	1/9	ENST00000263168.4:c.40-10235C>T	0	0	0	0	0	0	rs6537747	0	1	0	SNV	HGNC	HGNC:1488	YES	1	P1	CCDS30805.1	ENSP00000263168	P52907	A0A024R0E5	UPI00001270FA	0	0	0	0	0	0	chr1:g.112636975C>T	0.7574	0.5976
chr1	112646431	rs10745332	G	A	151	152	1662	0.994	A	intron_variant	MODIFIER	CAPZA1	ENSG00000116489	Transcript	ENST00000263168.4	protein_coding	0	1/9	ENST00000263168.4:c.40-779G>A	0	0	0	0	0	0	rs10745332	0	1	0	SNV	HGNC	HGNC:1488	YES	1	P1	CCDS30805.1	ENSP00000263168	P52907	A0A024R0E5	UPI00001270FA	0	0	0	0	0	0	chr1:g.112646431G>A	0.8131	0.7829
chr1	112648185	rs17030613	A	C	74	150	871	0.487	C	intron_variant	MODIFIER	CAPZA1	ENSG00000116489	Transcript	ENST00000263168.4	protein_coding	0	2/9	ENST00000263168.4:c.103+912A>C	0	0	0	0	0	0	rs17030613	0	1	0	SNV	HGNC	HGNC:1488	YES	1	P1	CCDS30805.1	ENSP00000263168	P52907	A0A024R0E5	UPI00001270FA	0	0	0	0	0	0	chr1:g.112648185A>C	0.2322	0.0635
chr1	112659795	rs2932536	G	A	72	152	1035	0.481	A	intron_variant	MODIFIER	CAPZA1	ENSG00000116489	Transcript	ENST00000263168.4	protein_coding	0	7/9	ENST00000263168.4:c.585+16G>A	0	0	0	0	0	0	rs2932536	0	1	0	SNV	HGNC	HGNC:1488	YES	1	P1	CCDS30805.1	ENSP00000263168	P52907	A0A024R0E5	UPI00001270FA	0	0	0	0	0	0	chr1:g.112659795G>A	0.522	0.5204
chr1	112659949	rs12120956	G	A	69	152	846	0.442	A	intron_variant	MODIFIER	CAPZA1	ENSG00000116489	Transcript	ENST00000263168.4	protein_coding	0	7/9	ENST00000263168.4:c.585+170G>A	0	0	0	0	0	0	rs12120956	0	1	0	SNV	HGNC	HGNC:1488	YES	1	P1	CCDS30805.1	ENSP00000263168	P52907	A0A024R0E5	UPI00001270FA	0	0	0	0	0	0	chr1:g.112659949G>A	0.2356	0.0787
chr1	112673921	rs2932538	A	G	151	152	1809	0.994	G	upstream_gene_variant	MODIFIER	MOV10	ENSG00000155363	Transcript	ENST00000413052.6	protein_coding	0	0	0	0	0	0	0	0	0	rs2932538	500	1	0	SNV	HGNC	HGNC:7200	YES	1	P1	CCDS853.1	ENSP00000399797	Q9HCE1	0	UPI000012FA84	0	0	0	0	0	0	chr1:g.112673921A>G	0	0.8419
chr1	112688881	rs12129649	G	T	76	152	1810	0.494	T	intron_variant	MODIFIER	MOV10	ENSG00000155363	Transcript	ENST00000413052.6	protein_coding	0	2/20	ENST00000413052.6:c.138-54G>T	0	0	0	0	0	0	rs12129649	0	1	0	SNV	HGNC	HGNC:7200	YES	1	P1	CCDS853.1	ENSP00000399797	Q9HCE1	0	UPI000012FA84	0	0	0	0	0	0	chr1:g.112688881G>T	0.129	0.003
chr1	112694059	rs3748656	C	T	77	152	2051	0.5	T	synonymous_variant	LOW	MOV10	ENSG00000155363	Transcript	ENST00000413052.6	protein_coding	8/21	0	ENST00000413052.6:c.1182C>T	ENSP00000399797.2:p.Gly394%3D	1572/3641	1182/3012	394/1003	G	ggC/ggT	rs3748656	0	1	0	SNV	HGNC	HGNC:7200	YES	1	P1	CCDS853.1	ENSP00000399797	Q9HCE1	0	UPI000012FA84	0	0	0	0	hmmpanther:PTHR10887&hmmpanther:PTHR10887:SF322	0	chr1:g.112694059C>T	0.2847	0.1672
chr1	113537449	rs2153977	C	T	110	152	2241	0.712	T	intron_variant	MODIFIER	MAGI3	ENSG00000081026	Transcript	ENST00000307546.14	protein_coding	0	1/20	ENST00000307546.14:c.317-12066C>T	0	0	0	0	0	0	rs2153977	0	1	0	SNV	HGNC	HGNC:29647	YES	5	0	CCDS44196.1	ENSP00000304604	Q5TCQ9	0	UPI00004589AE	0	0	0	0	0	0	chr1:g.113537449C>T	0.3389	0.1278
chr1	113609225	rs17031716	C	A	85	152	1534	0.551	A	intron_variant	MODIFIER	MAGI3	ENSG00000081026	Transcript	ENST00000307546.14	protein_coding	0	6/20	ENST00000307546.14:c.1019-5376C>A	0	0	0	0	0	0	rs17031716	0	1	0	SNV	HGNC	HGNC:29647	YES	5	0	CCDS44196.1	ENSP00000304604	Q5TCQ9	0	UPI00004589AE	0	0	0	0	0	0	chr1:g.113609225C>A	0.2544	0.0136
chr1	113630788	rs1230666	A	G	151	152	2779	0.994	G	intron_variant	MODIFIER	MAGI3	ENSG00000081026	Transcript	ENST00000307546.14	protein_coding	0	9/20	ENST00000307546.14:c.1360+7794A>G	0	0	0	0	0	0	rs1230666	0	1	0	SNV	HGNC	HGNC:29647	YES	5	0	CCDS44196.1	ENSP00000304604	Q5TCQ9	0	UPI00004589AE	0	0	0	0	0	0	chr1:g.113630788A>G	0.9599	0.9962
chr1	113834946	rs2476601	A	G	151	152	918	0.994	G	missense_variant	MODERATE	PTPN22	ENSG00000134242	Transcript	ENST00000359785.10	protein_coding	14/21	0	ENST00000359785.10:c.1858T>C	ENSP00000352833.5:p.Trp620Arg	1947/3607	1858/2424	620/807	W/R	Tgg/Cgg	rs2476601&CM041826	0	-1	0	SNV	HGNC	HGNC:9652	YES	1	P2	CCDS863.1	ENSP00000352833	0	A0A0B4J1S7	UPI000013CF18	0	1	tolerated	benign	PIRSF_domain:PIRSF000930&hmmpanther:PTHR19134:SF301&hmmpanther:PTHR19134	0	chr1:g.113834946A>G	0.9726	0.997
chr1	113886839	rs2358994	G	A	106	152	1284	0.686	A	intron_variant	MODIFIER	BCL2L15	ENSG00000188761	Transcript	ENST00000393316.8	protein_coding	0	1/3	ENST00000393316.8:c.128-181C>T	0	0	0	0	0	0	rs2358994	0	-1	0	SNV	HGNC	HGNC:33624	YES	1	P1	CCDS30809.1	ENSP00000376992	Q5TBC7	Q53EI7	UPI00001B64D8	0	0	0	0	0	0	chr1:g.113886839G>A	0.2466	0.0159
chr1	113903258	rs7513707	G	A	106	152	1710	0.686	A	intron_variant	MODIFIER	AP4B1	ENSG00000134262	Transcript	ENST00000369569.6	protein_coding	0	1/9	ENST00000369569.6:c.114-396C>T	0	0	0	0	0	0	rs7513707	0	-1	0	SNV	HGNC	HGNC:572	YES	1	P1	CCDS865.1	ENSP00000358582	Q9Y6B7	A0A024R0D2	UPI0000072F63	0	1	0	0	0	0	chr1:g.113903258G>A	0.2412	0.0151
chr1	113905767	rs11552449	C	T	106	152	2270	0.686	T	missense_variant	MODERATE	DCLRE1B	ENSG00000118655	Transcript	ENST00000369563.3	protein_coding	1/4	0	ENST00000369563.3:c.181C>T	ENSP00000358576.3:p.His61Tyr	627/3940	181/1599	61/532	H/Y	Cac/Tac	rs11552449	0	1	0	SNV	HGNC	HGNC:17641	YES	1	P1	CCDS866.1	ENSP00000358576	Q9H816	0	UPI000006FBBC	0	0	deleterious	benign	Gene3D:3.60.15.10&PDB-ENSP_mappings:5aho.A&hmmpanther:PTHR23240&hmmpanther:PTHR23240:SF8&Superfamily_domains:SSF56281&Conserved_Domains:cd16273	0	chr1:g.113905767C>T	0.2422	0.0151
chr1	114936845	rs140328416	G	A	16	152	1805	0.103	A	intron_variant	MODIFIER	SYCP1	ENSG00000198765	Transcript	ENST00000369522.8	protein_coding	0	23/31	ENST00000369522.8:c.1927-7494G>A	0	0	0	0	0	0	rs140328416	0	1	0	SNV	HGNC	HGNC:11487	YES	1	P1	CCDS879.1	ENSP00000358535	Q15431	A0A024R0I2	UPI00001CE3B9	0	0	0	0	0	0	chr1:g.114936845G>A	0.014	0.0008
chr1	115120512	rs79926686	G	A	18	152	2154	0.115	A	regulatory_region_variant	MODIFIER	0	0	RegulatoryFeature	ENSR00000369582	promoter_flanking_region	0	0	0	0	0	0	0	0	0	rs79926686	0	0	0	SNV	0	0	0	0	0	0	0	0	0	0	0	0	0	0	0	0	chr1:g.115120512G>A	0.017	0.0008
chr1	115134562	rs2078371	T	C	11	152	2288	0.071	C	regulatory_region_variant	MODIFIER	0	0	RegulatoryFeature	ENSR00000369585	promoter_flanking_region	0	0	0	0	0	0	0	0	0	rs2078371	0	0	0	SNV	0	0	0	0	0	0	0	0	0	0	0	0	0	0	0	0	chr1:g.115134562T>C	0.1252	0.2209
chr1	115135325	rs12134493	C	A	11	152	2455	0.071	A	TF_binding_site_variant	MODIFIER	0	0	MotifFeature	ENSM00021842919	0	0	0	0	0	0	0	0	0	0	rs12134493	0	-1	0	SNV	0	0	0	0	0	0	0	0	0	0	0	0	0	0	0	0	chr1:g.115135325C>A	0.0709	0.0234
chr1	115274600	rs12030576	G	T	61	152	2520	0.41	T	intron_variant&non_coding_transcript_variant	MODIFIER	AL049825.1	ENSG00000285698	Transcript	ENST00000649888.1	lincRNA	0	2/3	ENST00000649888.1:n.391-727C>A	0	0	0	0	0	0	rs12030576	0	-1	0	SNV	Clone_based_ensembl_gene	0	YES	0	0	0	0	0	0	0	0	0	0	0	0	0	chr1:g.115274600G>T	0.481	0.5446
chr1	115282910	rs6657049	G	A	61	152	2176	0.41	A	downstream_gene_variant	MODIFIER	NGF	ENSG00000134259	Transcript	ENST00000369512.2	protein_coding	0	0	0	0	0	0	0	0	0	rs6657049	3008	-1	0	SNV	HGNC	HGNC:7808	YES	1	P1	CCDS882.1	ENSP00000358525	P01138	0	UPI0000039B11	0	1	0	0	0	0	chr1:g.115282910G>A	0	0.7678
chr1	115667141	rs12137699	C	T	8	152	2179	0.051	T	intron_variant	MODIFIER	VANGL1	ENSG00000173218	Transcript	ENST00000355485.7	protein_coding	0	4/7	ENST00000355485.7:c.812+2873C>T	0	0	0	0	0	0	rs12137699	0	1	0	SNV	HGNC	HGNC:15512	YES	1	P3	CCDS883.1	ENSP00000347672	Q8TAA9	A0A024R0E3	UPI0000070B72	0	1	0	0	0	0	chr1:g.115667141C>T	0.1927	0.0416
chr1	115692656	rs3204955	C	T	32	152	2423	0.212	T	3_prime_UTR_variant	MODIFIER	VANGL1	ENSG00000173218	Transcript	ENST00000355485.7	protein_coding	8/8	0	ENST00000355485.7:c.*1277C>T	0	3106/8671	0	0	0	0	rs3204955	0	1	0	SNV	HGNC	HGNC:15512	YES	1	P3	CCDS883.1	ENSP00000347672	Q8TAA9	A0A024R0E3	UPI0000070B72	0	1	0	0	0	0	chr1:g.115692656C>T	0.2704	0.2708
chr1	115755137	rs4073778	C	A	51	152	2003	0.34	A	intron_variant	MODIFIER	CASQ2	ENSG00000118729	Transcript	ENST00000261448.5	protein_coding	0	1/10	ENST00000261448.5:c.235-10225G>T	0	0	0	0	0	0	rs4073778	0	-1	0	SNV	HGNC	HGNC:1513	YES	1	P1	CCDS884.1	ENSP00000261448	O14958	0	UPI0000126F16	0	1	0	0	0	0	chr1:g.115755137C>A	0.3448	0.1135
chr1	115768346	rs4074536	T	C	67	152	2343	0.436	C	missense_variant	MODERATE	CASQ2	ENSG00000118729	Transcript	ENST00000261448.5	protein_coding	1/11	0	ENST00000261448.5:c.196A>G	ENSP00000261448.5:p.Thr66Ala	436/2674	196/1200	66/399	T/A	Acg/Gcg	rs4074536&CM108210	0	-1	0	SNV	HGNC	HGNC:1513	YES	1	P1	CCDS884.1	ENSP00000261448	O14958	0	UPI0000126F16	0	1	tolerated	benign	Conserved_Domains:cd03065&hmmpanther:PTHR10033&hmmpanther:PTHR10033:SF15&Gene3D:3.40.30.10&Pfam_domain:PF01216&Superfamily_domains:SSF52833&Prints_domain:PR00312&PDB-ENSP_mappings:2vaf.A	0	chr1:g.115768346T>C	0.4012	0.4856
chr1	116116196	rs1146361	T	C	36	152	2534	0.25	C	intron_variant	MODIFIER	MAB21L3	ENSG00000173212	Transcript	ENST00000369500.3	protein_coding	0	2/6	ENST00000369500.3:c.48+3533T>C	0	0	0	0	0	0	rs1146361	0	1	0	SNV	HGNC	HGNC:26787	YES	2	P1	CCDS886.1	ENSP00000358512	Q8N8X9	0	UPI000013EFA5	0	0	0	0	0	0	chr1:g.116116196T>C	0.2462	0.5401
chr1	116197828	rs4839516	C	A	8	152	1737	0.051	A	intergenic_variant	MODIFIER	0	0	0	0	0	0	0	0	0	0	0	0	0	0	rs4839516	0	0	0	SNV	0	0	0	0	0	0	0	0	0	0	0	0	0	0	0	0	chr1:g.116197828C>A	0.1396	0.0182
chr1	116348741	rs12094032	A	G	29	152	1599	0.192	G	regulatory_region_variant	MODIFIER	0	0	RegulatoryFeature	ENSR00000369913	promoter_flanking_region	0	0	0	0	0	0	0	0	0	rs12094032	0	0	0	SNV	0	0	0	0	0	0	0	0	0	0	0	0	0	0	0	0	chr1:g.116348741A>G	0.3089	0.9402
chr1	116472496	rs12078697	G	C	33	152	2354	0.224	C	intron_variant&non_coding_transcript_variant	MODIFIER	LINC01762	ENSG00000233154	Transcript	ENST00000443219.5	lincRNA	0	2/3	ENST00000443219.5:n.183+5556C>G	0	0	0	0	0	0	rs12078697	0	-1	0	SNV	HGNC	HGNC:52552	YES	3	0	0	0	0	0	0	0	0	0	0	0	0	chr1:g.116472496G>C	0.3313	0.6793
chr1	116945089	rs4546904	T	A	144	152	2438	0.936	A	missense_variant	MODERATE	PTGFRN	ENSG00000134247	Transcript	ENST00000393203.3	protein_coding	3/9	0	ENST00000393203.3:c.829T>A	ENSP00000376899.2:p.Ser277Thr	1117/6314	829/2640	277/879	S/T	Tca/Aca	rs4546904	0	1	0	SNV	HGNC	HGNC:9601	YES	1	P1	CCDS890.1	ENSP00000376899	Q9P2B2	0	UPI000012ABC4	0	0	tolerated	benign	PROSITE_profiles:PS50835&hmmpanther:PTHR12207&hmmpanther:PTHR12207:SF3	0	chr1:g.116945089T>A	0.8594	0.7549
chr1	116947639	rs4233450	G	T	143	152	2430	0.929	T	intron_variant	MODIFIER	PTGFRN	ENSG00000134247	Transcript	ENST00000393203.3	protein_coding	0	3/8	ENST00000393203.3:c.833-1553G>T	0	0	0	0	0	0	rs4233450	0	1	0	SNV	HGNC	HGNC:9601	YES	1	P1	CCDS890.1	ENSP00000376899	Q9P2B2	0	UPI000012ABC4	0	0	0	0	0	0	chr1:g.116947639G>T	0.8263	0.7035
chr1	117312067	rs1289863	T	C	85	152	1983	0.571	C	intron_variant&non_coding_transcript_variant	MODIFIER	LINC01525	ENSG00000235202	Transcript	ENST00000442182.1	lincRNA	0	2/2	ENST00000442182.1:n.299-9057T>C	0	0	0	0	0	0	rs1289863	0	1	0	SNV	HGNC	HGNC:51264	YES	2	0	0	0	0	0	0	0	0	0	0	0	0	chr1:g.117312067T>C	0.5323	0.1702
chr1	117470700	rs3820500	G	A	82	150	926	0.532	A	intron_variant	MODIFIER	MAN1A2	ENSG00000198162	Transcript	ENST00000356554.7	protein_coding	0	8/12	ENST00000356554.7:c.1168+4273G>A	0	0	0	0	0	0	rs3820500	0	1	0	SNV	HGNC	HGNC:6822	YES	1	P1	CCDS895.1	ENSP00000348959	O60476	0	UPI0000052B45	0	0	0	0	0	0	chr1:g.117470700G>A	0.7216	0.8487
chr1	117540966	rs2767322	G	A	65	152	2382	0.442	A	intergenic_variant	MODIFIER	0	0	0	0	0	0	0	0	0	0	0	0	0	0	rs2767322	0	0	0	SNV	0	0	0	0	0	0	0	0	0	0	0	0	0	0	0	0	chr1:g.117540966G>A	0.1985	0.0431
chr1	117596918	rs17613339	C	T	59	152	2395	0.378	T	non_coding_transcript_exon_variant	MODIFIER	AL157902.1	ENSG00000236866	Transcript	ENST00000440801.5	antisense	3/3	0	ENST00000440801.5:n.291G>A	0	291/377	0	0	0	0	rs17613339	0	-1	0	SNV	Clone_based_ensembl_gene	0	0	2	0	0	0	0	0	0	0	0	0	0	0	0	chr1:g.117596918C>T	0.1182	0.0159
chr1	117597720	rs12409929	C	A	60	152	1864	0.385	A	intron_variant&non_coding_transcript_variant	MODIFIER	AL157902.1	ENSG00000236866	Transcript	ENST00000440801.5	antisense	0	2/2	ENST00000440801.5:n.215-726G>T	0	0	0	0	0	0	rs12409929	0	-1	0	SNV	Clone_based_ensembl_gene	0	0	2	0	0	0	0	0	0	0	0	0	0	0	0	chr1:g.117597720C>A	0.1288	0.0174
chr1	117605270	rs34754277	T	C	61	152	2244	0.391	C	upstream_gene_variant	MODIFIER	TENT5C	ENSG00000183508	Transcript	ENST00000369448.4	protein_coding	0	0	0	0	0	0	0	0	0	rs34754277	778	1	0	SNV	HGNC	HGNC:24712	YES	1	P1	CCDS896.1	ENSP00000358458	Q5VWP2	0	UPI0000070C6C	0	1	0	0	0	0	chr1:g.117605270T>C	0.1302	0.0166
chr1	117610389	rs11587735	A	C	60	152	2027	0.385	C	intron_variant	MODIFIER	TENT5C	ENSG00000183508	Transcript	ENST00000369448.4	protein_coding	0	1/1	ENST00000369448.4:c.-28+4236A>C	0	0	0	0	0	0	rs11587735	0	1	0	SNV	HGNC	HGNC:24712	YES	1	P1	CCDS896.1	ENSP00000358458	Q5VWP2	0	UPI0000070C6C	0	1	0	0	0	0	chr1:g.117610389A>C	0.1306	0.0151
chr1	117611355	rs826415	T	G	16	152	2447	0.109	G	intron_variant	MODIFIER	TENT5C	ENSG00000183508	Transcript	ENST00000369448.4	protein_coding	0	1/1	ENST00000369448.4:c.-28+5202T>G	0	0	0	0	0	0	rs826415	0	1	0	SNV	HGNC	HGNC:24712	YES	1	P1	CCDS896.1	ENSP00000358458	Q5VWP2	0	UPI0000070C6C	0	1	0	0	0	0	chr1:g.117611355T>G	0.2045	0.2035
chr1	117612481	rs34039852	T	C	59	152	1215	0.378	C	intron_variant	MODIFIER	TENT5C	ENSG00000183508	Transcript	ENST00000369448.4	protein_coding	0	1/1	ENST00000369448.4:c.-28+6328T>C	0	0	0	0	0	0	rs34039852	0	1	0	SNV	HGNC	HGNC:24712	YES	1	P1	CCDS896.1	ENSP00000358458	Q5VWP2	0	UPI0000070C6C	0	1	0	0	0	0	chr1:g.117612481T>C	0.1689	0.1543
chr1	117618398	rs11464707	T	G	55	150	887	0.357	G	intron_variant	MODIFIER	TENT5C	ENSG00000183508	Transcript	ENST00000369448.4	protein_coding	0	1/1	ENST00000369448.4:c.-27-4444T>G	0	0	0	0	0	0	rs11464707	0	1	0	SNV	HGNC	HGNC:24712	YES	1	P1	CCDS896.1	ENSP00000358458	Q5VWP2	0	UPI0000070C6C	0	1	0	0	0	0	chr1:g.117618398T>G	0.1689	0.1558
chr1	117619797	rs11580646	C	G	57	152	993	0.365	G	intron_variant	MODIFIER	TENT5C	ENSG00000183508	Transcript	ENST00000369448.4	protein_coding	0	1/1	ENST00000369448.4:c.-27-3045C>G	0	0	0	0	0	0	rs11580646	0	1	0	SNV	HGNC	HGNC:24712	YES	1	P1	CCDS896.1	ENSP00000358458	Q5VWP2	0	UPI0000070C6C	0	1	0	0	0	0	chr1:g.117619797C>G	0.1324	0.0189
chr1	117687599	rs7529522	T	C	89	152	2498	0.59	C	downstream_gene_variant	MODIFIER	RF00561	ENSG00000212266	Transcript	ENST00000390964.1	snoRNA	0	0	0	0	0	0	0	0	0	rs7529522	1022	-1	0	SNV	RFAM	0	YES	0	0	0	0	0	0	0	0	0	0	0	0	0	chr1:g.117687599T>C	0.3173	0.3003
chr1	117708521	rs10923397	C	T	55	152	2044	0.372	T	regulatory_region_variant	MODIFIER	0	0	RegulatoryFeature	ENSR00000370296	promoter_flanking_region	0	0	0	0	0	0	0	0	0	rs10923397	0	0	0	SNV	0	0	0	0	0	0	0	0	0	0	0	0	0	0	0	0	chr1:g.117708521C>T	0.1482	0.0363
chr1	117708553	rs10923398	A	C	55	152	1971	0.372	C	regulatory_region_variant	MODIFIER	0	0	RegulatoryFeature	ENSR00000370296	promoter_flanking_region	0	0	0	0	0	0	0	0	0	rs10923398	0	0	0	SNV	0	0	0	0	0	0	0	0	0	0	0	0	0	0	0	0	chr1:g.117708553A>C	0.2083	0.0386
chr1	118011652	rs67803788	G	A	54	152	1290	0.353	A	intron_variant	MODIFIER	SPAG17	ENSG00000155761	Transcript	ENST00000336338.9	protein_coding	0	30/48	ENST00000336338.9:c.4432+576C>T	0	0	0	0	0	0	rs67803788	0	-1	0	SNV	HGNC	HGNC:26620	YES	1	P1	CCDS899.1	ENSP00000337804	Q6Q759	0	UPI00001601FD	0	1	0	0	0	0	chr1:g.118011652G>A	0.2494	0.0303
chr1	118111143	rs1962373	G	A	88	152	1410	0.583	A	intron_variant	MODIFIER	SPAG17	ENSG00000155761	Transcript	ENST00000336338.9	protein_coding	0	4/48	ENST00000336338.9:c.447+4167C>T	0	0	0	0	0	0	rs1962373	0	-1	0	SNV	HGNC	HGNC:26620	YES	1	P1	CCDS899.1	ENSP00000337804	Q6Q759	0	UPI00001601FD	0	1	0	0	0	0	chr1:g.118111143G>A	0.267	0.0408
chr1	118307139	rs7513464	G	C	56	152	1269	0.365	C	regulatory_region_variant	MODIFIER	0	0	RegulatoryFeature	ENSR00000012179	open_chromatin_region	0	0	0	0	0	0	0	0	0	rs7513464	0	0	0	SNV	0	0	0	0	0	0	0	0	0	0	0	0	0	0	0	0	chr1:g.118307139G>C	0.3185	0.2693
chr1	118310352	rs12731372	C	T	55	152	1371	0.359	T	regulatory_region_variant	MODIFIER	0	0	RegulatoryFeature	ENSR00000370423	open_chromatin_region	0	0	0	0	0	0	0	0	0	rs12731372	0	0	0	SNV	0	0	0	0	0	0	0	0	0	0	0	0	0	0	0	0	chr1:g.118310352C>T	0.1989	0.0779
chr1	118321979	rs7536458	T	G	44	152	1730	0.288	G	intergenic_variant	MODIFIER	0	0	0	0	0	0	0	0	0	0	0	0	0	0	rs7536458	0	0	0	SNV	0	0	0	0	0	0	0	0	0	0	0	0	0	0	0	0	chr1:g.118321979T>G	0.2664	0.1649
chr1	118325782	rs17038182	G	C	45	152	1760	0.295	C	regulatory_region_variant	MODIFIER	0	0	RegulatoryFeature	ENSR00000370428	enhancer	0	0	0	0	0	0	0	0	0	rs17038182	0	0	0	SNV	0	0	0	0	0	0	0	0	0	0	0	0	0	0	0	0	chr1:g.118325782G>C	0.2812	0.2269
chr1	118339066	rs12083887	A	G	76	152	1711	0.494	G	regulatory_region_variant	MODIFIER	0	0	RegulatoryFeature	ENSR00000370430	promoter_flanking_region	0	0	0	0	0	0	0	0	0	rs12083887	0	0	0	SNV	0	0	0	0	0	0	0	0	0	0	0	0	0	0	0	0	chr1:g.118339066A>G	0.6034	0.6452
chr1	118341350	rs12735613	G	A	45	152	2082	0.295	A	intergenic_variant	MODIFIER	0	0	0	0	0	0	0	0	0	0	0	0	0	0	rs12735613	0	0	0	SNV	0	0	0	0	0	0	0	0	0	0	0	0	0	0	0	0	chr1:g.118341350G>A	0.2408	0.1641
chr1	118488075	rs10923574	A	C	148	152	1485	0.974	C	regulatory_region_variant	MODIFIER	0	0	RegulatoryFeature	ENSR00000370450	enhancer	0	0	0	0	0	0	0	0	0	rs10923574	0	0	0	SNV	0	0	0	0	0	0	0	0	0	0	0	0	0	0	0	0	chr1:g.118488075A>C	0	0.73
chr1	118961220	rs984222	C	G	91	152	2556	0.583	G	intron_variant	MODIFIER	TBX15	ENSG00000092607	Transcript	ENST00000369429.5	protein_coding	0	1/7	ENST00000369429.5:c.205+26371G>C	0	0	0	0	0	0	rs984222	0	-1	0	SNV	HGNC	HGNC:11594	YES	5	A1	CCDS81360.1	ENSP00000358437	Q96SF7	0	UPI0000470B9B	0	1	0	0	0	0	chr1:g.118961220C>G	0	0.3858
chr1	118962811	rs10923712	G	A	91	152	1558	0.583	A	intron_variant	MODIFIER	TBX15	ENSG00000092607	Transcript	ENST00000369429.5	protein_coding	0	1/7	ENST00000369429.5:c.205+24780C>T	0	0	0	0	0	0	rs10923712	0	-1	0	SNV	HGNC	HGNC:11594	YES	5	A1	CCDS81360.1	ENSP00000358437	Q96SF7	0	UPI0000470B9B	0	1	0	0	0	0	chr1:g.118962811G>A	0.4992	0.382
chr1	118988874	rs1106529	G	A	91	152	2283	0.583	A	upstream_gene_variant	MODIFIER	TBX15	ENSG00000092607	Transcript	ENST00000369429.5	protein_coding	0	0	0	0	0	0	0	0	0	rs1106529	531	-1	0	SNV	HGNC	HGNC:11594	YES	5	A1	CCDS81360.1	ENSP00000358437	Q96SF7	0	UPI0000470B9B	0	1	0	0	0	0	chr1:g.118988874G>A	0.7204	0.8979
chr1	119004219	rs10923724	C	T	91	152	2280	0.583	T	upstream_gene_variant	MODIFIER	AL139420.1	ENSG00000226172	Transcript	ENST00000439394.1	lincRNA	0	0	0	0	0	0	0	0	0	rs10923724	2827	-1	0	SNV	Clone_based_ensembl_gene	0	YES	3	0	0	0	0	0	0	0	0	0	0	0	0	chr1:g.119004219C>T	0.4806	0.3759
chr1	119006795	rs2765539	C	T	93	152	2212	0.596	T	regulatory_region_variant	MODIFIER	0	0	RegulatoryFeature	ENSR00000370512	TF_binding_site	0	0	0	0	0	0	0	0	0	rs2765539	0	0	0	SNV	0	0	0	0	0	0	0	0	0	0	0	0	0	0	0	0	chr1:g.119006795C>T	0	0.8759
chr1	119031964	rs2645294	C	T	144	152	1817	0.936	T	3_prime_UTR_variant	MODIFIER	WARS2	ENSG00000116874	Transcript	ENST00000235521.4	protein_coding	6/6	0	ENST00000235521.4:c.*947G>A	0	2057/2800	0	0	0	0	rs2645294	0	-1	0	SNV	HGNC	HGNC:12730	YES	1	P1	CCDS900.1	ENSP00000235521	Q9UGM6	0	UPI000004A002	0	1	0	0	0	0	chr1:g.119031964C>T	0.5715	0.6097
chr1	119036653	rs3790553	A	G	128	152	1800	0.833	G	intron_variant	MODIFIER	WARS2	ENSG00000116874	Transcript	ENST00000235521.4	protein_coding	0	4/5	ENST00000235521.4:c.516-2440T>C	0	0	0	0	0	0	rs3790553	0	-1	0	SNV	HGNC	HGNC:12730	YES	1	P1	CCDS900.1	ENSP00000235521	Q9UGM6	0	UPI000004A002	0	1	0	0	0	0	chr1:g.119036653A>G	0.1512	0.0061
chr1	119333107	rs17023457	T	C	94	152	1952	0.628	C	downstream_gene_variant	MODIFIER	LINC01780	ENSG00000232650	Transcript	ENST00000420059.5	lincRNA	0	0	0	0	0	0	0	0	0	rs17023457	2292	1	0	SNV	HGNC	HGNC:52570	YES	2	0	0	0	0	0	0	0	0	0	0	0	0	chr1:g.119333107T>C	0.1875	0.0068
chr1	119711883	rs561931	A	G	99	152	2198	0.647	G	5_prime_UTR_variant	MODIFIER	PHGDH	ENSG00000092621	Transcript	ENST00000641597.1	protein_coding	4/15	0	ENST00000641597.1:c.-140A>G	0	694/2585	0	0	0	0	rs561931	0	1	0	SNV	HGNC	HGNC:8923	YES	0	P1	CCDS904.1	ENSP00000493382	O43175	0	UPI000013586A	0	1	0	0	0	0	chr1:g.119711883A>G	0	0.5825
chr1	119712503	rs478093	A	G	99	152	1960	0.647	G	intron_variant	MODIFIER	PHGDH	ENSG00000092621	Transcript	ENST00000641597.1	protein_coding	0	4/14	ENST00000641597.1:c.138+343A>G	0	0	0	0	0	0	rs478093	0	1	0	SNV	HGNC	HGNC:8923	YES	0	P1	CCDS904.1	ENSP00000493382	O43175	0	UPI000013586A	0	1	0	0	0	0	chr1:g.119712503A>G	0.7899	0.8071
chr1	119714487	rs637868	T	C	97	152	2223	0.635	C	intron_variant	MODIFIER	PHGDH	ENSG00000092621	Transcript	ENST00000641597.1	protein_coding	0	4/14	ENST00000641597.1:c.138+2327T>C	0	0	0	0	0	0	rs637868	0	1	0	SNV	HGNC	HGNC:8923	YES	0	P1	CCDS904.1	ENSP00000493382	O43175	0	UPI000013586A	0	1	0	0	0	0	chr1:g.119714487T>C	0.6518	0.5136
chr1	119716347	rs666930	T	C	97	152	2951	0.635	C	intron_variant	MODIFIER	PHGDH	ENSG00000092621	Transcript	ENST00000641597.1	protein_coding	0	4/14	ENST00000641597.1:c.138+4187T>C	0	0	0	0	0	0	rs666930	0	1	0	SNV	HGNC	HGNC:8923	YES	0	P1	CCDS904.1	ENSP00000493382	O43175	0	UPI000013586A	0	1	0	0	0	0	chr1:g.119716347T>C	0	0.5787
chr1	119724882	rs483180	C	G	53	152	1857	0.353	G	intron_variant	MODIFIER	PHGDH	ENSG00000092621	Transcript	ENST00000641597.1	protein_coding	0	6/14	ENST00000641597.1:c.356+1441C>G	0	0	0	0	0	0	rs483180	0	1	0	SNV	HGNC	HGNC:8923	YES	0	P1	CCDS904.1	ENSP00000493382	O43175	0	UPI000013586A	0	1	0	0	0	0	chr1:g.119724882C>G	0.1861	0.1127
chr1	119729854	rs523395	T	C	151	152	3088	0.994	C	intron_variant	MODIFIER	PHGDH	ENSG00000092621	Transcript	ENST00000641597.1	protein_coding	0	8/14	ENST00000641597.1:c.510+2752T>C	0	0	0	0	0	0	rs523395	0	1	0	SNV	HGNC	HGNC:8923	YES	0	P1	CCDS904.1	ENSP00000493382	O43175	0	UPI000013586A	0	1	0	0	0	0	chr1:g.119729854T>C	0.7324	0.7943
chr1	119749667	rs9943291	T	G	46	152	2231	0.295	G	intron_variant	MODIFIER	HMGCS2	ENSG00000134240	Transcript	ENST00000369406.7	protein_coding	0	9/9	ENST00000369406.7:c.*6-826A>C	0	0	0	0	0	0	rs9943291	0	-1	0	SNV	HGNC	HGNC:5008	YES	1	P1	CCDS905.1	ENSP00000358414	P54868	A0A140VJL2	UPI000000DA7A	0	1	0	0	0	0	chr1:g.119749667T>G	0.0763	0.0469
chr1	119818553	rs2994813	T	C	117	152	1002	0.776	C	intergenic_variant	MODIFIER	0	0	0	0	0	0	0	0	0	0	0	0	0	0	rs2994813	0	0	0	SNV	0	0	0	0	0	0	0	0	0	0	0	0	0	0	0	0	chr1:g.119818553T>C	0	0.4054
chr1	119846799	rs3009190	T	C	111	152	1555	0.731	C	upstream_gene_variant	MODIFIER	NBPF7	ENSG00000215864	Transcript	ENST00000445758.4	unprocessed_pseudogene	0	0	0	0	0	0	0	0	0	rs3009190	2285	-1	0	SNV	HGNC	HGNC:31989	YES	0	0	0	0	0	0	0	0	0	0	0	0	0	chr1:g.119846799T>C	0.7762	0.9387
chr1	119894128	rs35273427	T	C	8	152	1412	0.051	C	missense_variant	MODERATE	ADAM30	ENSG00000134249	Transcript	ENST00000369400.1	protein_coding	1/1	0	ENST00000369400.1:c.2209A>G	ENSP00000358407.1:p.Thr737Ala	2368/2963	2209/2373	737/790	T/A	Aca/Gca	rs35273427	0	-1	0	SNV	HGNC	HGNC:208	YES	0	P1	CCDS907.1	ENSP00000358407	Q9UKF2	0	UPI000004C638	0	0	tolerated	benign	MobiDB_lite:mobidb-lite&MobiDB_lite:mobidb-lite	0	chr1:g.119894128T>C	0.1621	0.3306
chr1	119895261	rs2641348	A	G	8	152	1857	0.051	G	missense_variant	MODERATE	ADAM30	ENSG00000134249	Transcript	ENST00000369400.1	protein_coding	1/1	0	ENST00000369400.1:c.1076T>C	ENSP00000358407.1:p.Leu359Pro	1235/2963	1076/2373	359/790	L/P	cTt/cCt	rs2641348	0	-1	0	SNV	HGNC	HGNC:208	YES	0	P1	CCDS907.1	ENSP00000358407	Q9UKF2	0	UPI000004C638	0	0	tolerated	benign	Conserved_Domains:cd04269&Gene3D:3.40.390.10&Pfam_domain:PF01421&Superfamily_domains:SSF55486&PROSITE_profiles:PS50215&hmmpanther:PTHR11905&hmmpanther:PTHR11905:SF148	0	chr1:g.119895261A>G	0.1959	0.3805
chr1	119986309	rs2453042	G	A	27	152	1515	0.173	A	intron_variant	MODIFIER	NOTCH2	ENSG00000134250	Transcript	ENST00000256646.7	protein_coding	0	5/33	ENST00000256646.7:c.874+651C>T	0	0	0	0	0	0	rs2453042	0	-1	0	SNV	HGNC	HGNC:7882	YES	1	P1	CCDS908.1	ENSP00000256646	Q04721	0	UPI000013CF1D	0	1	0	0	0	0	chr1:g.119986309G>A	0.373	0.8487
chr1	145721780	rs72704264	G	C	151	152	2304	0.994	C	intron_variant	MODIFIER	CD160	ENSG00000117281	Transcript	ENST00000369288.6	protein_coding	0	1/5	ENST00000369288.6:c.-179+2221G>C	0	0	0	0	0	0	rs72704264	0	1	0	SNV	HGNC	HGNC:17013	0	1	P2	CCDS72861.1	ENSP00000358294	O95971	Q6FH89	UPI0000126B8D	0	0	0	0	0	0	chr1:g.145721780G>C	0.1224	0.9803
chr1	147615167	rs6675828	G	A	66	152	1129	0.423	A	intron_variant	MODIFIER	BCL9	ENSG00000116128	Transcript	ENST00000234739.8	protein_coding	0	6/9	ENST00000234739.8:c.560+551G>A	0	0	0	0	0	0	rs6675828	0	1	0	SNV	HGNC	HGNC:1008	YES	1	P1	CCDS30833.1	ENSP00000234739	O00512	A0A024QYY4	UPI000013C9B9	0	1	0	0	0	0	chr1:g.147615167G>A	0.3013	0.4758
chr1	147652507	rs2153463	T	G	140	152	2119	0.923	G	synonymous_variant	LOW	ACP6	ENSG00000162836	Transcript	ENST00000583509.7	protein_coding	7/10	0	ENST00000583509.7:c.823A>C	ENSP00000463574.1:p.Arg275%3D	1299/6956	823/1287	275/428	R	Agg/Cgg	rs2153463	0	-1	0	SNV	HGNC	HGNC:29609	YES	1	P1	CCDS928.1	ENSP00000463574	Q9NPH0	0	UPI000003F07E	0	0	0	0	Conserved_Domains:cd07061&hmmpanther:PTHR11567:SF123&hmmpanther:PTHR11567&Pfam_domain:PF00328&Gene3D:3.40.50.1240&Superfamily_domains:SSF53254&PDB-ENSP_mappings:4jod.A&PDB-ENSP_mappings:4joc.A&PDB-ENSP_mappings:4job.A	0	chr1:g.147652507T>G	0	0
chr1	147760632	rs10465885	T	C	113	152	2106	0.744	C	intron_variant	MODIFIER	GJA5	ENSG00000265107	Transcript	ENST00000621517.1	protein_coding	0	1/1	ENST00000621517.1:c.-33-1361A>G	0	0	0	0	0	0	rs10465885&CR112614	0	-1	0	SNV	HGNC	HGNC:4279	YES	2	P1	CCDS929.1	ENSP00000484552	P36382	X5D2H9	UPI000013D8D2	0	1	0	0	0	0	chr1:g.147760632T>C	0.4639	0.3623
chr1	149920979	rs11205277	A	G	16	152	2277	0.103	G	upstream_gene_variant	MODIFIER	SV2A	ENSG00000159164	Transcript	ENST00000369146.8	protein_coding	0	0	0	0	0	0	0	0	0	rs11205277	3135	-1	0	SNV	HGNC	HGNC:20566	YES	1	P1	CCDS940.1	ENSP00000358142	Q7L0J3	0	UPI000000DAD2	0	0	0	0	0	0	chr1:g.149920979A>G	0.252	0.0522
chr1	149934520	rs11205303	T	C	14	152	2510	0.09	C	downstream_gene_variant	MODIFIER	OTUD7B	ENSG00000264522	Transcript	ENST00000581312.6	protein_coding	0	0	0	0	0	0	0	0	0	rs11205303	3292	-1	0	SNV	HGNC	HGNC:16683	YES	1	P1	CCDS72903.1	ENSP00000462729	Q6GQQ9	0	UPI000020415D	0	0	0	0	0	0	chr1:g.149934520T>C	0.2286	0.0151
chr1	149955122	rs12048493	A	C	14	152	1559	0.09	C	intron_variant	MODIFIER	OTUD7B	ENSG00000264522	Transcript	ENST00000581312.6	protein_coding	0	7/11	ENST00000581312.6:c.845+4562T>G	0	0	0	0	0	0	rs12048493	0	-1	0	SNV	HGNC	HGNC:16683	YES	1	P1	CCDS72903.1	ENSP00000462729	Q6GQQ9	0	UPI000020415D	0	0	0	0	0	0	chr1:g.149955122A>C	0.2202	0.0129
chr1	150023307	rs67807996	G	A	14	152	1722	0.09	A	intergenic_variant	MODIFIER	0	0	0	0	0	0	0	0	0	0	0	0	0	0	rs67807996	0	0	0	SNV	0	0	0	0	0	0	0	0	0	0	0	0	0	0	0	0	chr1:g.150023307G>A	0.2109	0.0129
chr1	150069348	rs7554419	G	C	122	150	575	0.818	C	intron_variant	MODIFIER	VPS45	ENSG00000136631	Transcript	ENST00000369130.7	protein_coding	0	2/14	ENST00000369130.7:c.228+584G>C	0	0	0	0	0	0	rs7554419	0	1	0	SNV	HGNC	HGNC:14579	YES	1	P1	CCDS944.1	ENSP00000358126	Q9NRW7	0	UPI00000015E6	0	1	0	0	0	0	chr1:g.150069348G>C	0	0.9902
chr1	150276693	rs11205354	C	A	145	152	2087	0.955	A	intron_variant	MODIFIER	C1orf54	ENSG00000118292	Transcript	ENST00000369102.5	protein_coding	0	6/7	ENST00000369102.5:c.300+61C>A	0	0	0	0	0	0	rs11205354	0	1	0	SNV	HGNC	HGNC:26258	YES	5	P1	CCDS948.1	ENSP00000358098	Q8WWF1	0	UPI000007219A	0	0	0	0	0	0	chr1:g.150276693C>A	0.6877	0.8994
chr1	150278123	rs10788873	T	A	97	152	1482	0.641	A	intron_variant	MODIFIER	C1orf54	ENSG00000118292	Transcript	ENST00000369102.5	protein_coding	0	6/7	ENST00000369102.5:c.300+1491T>A	0	0	0	0	0	0	rs10788873	0	1	0	SNV	HGNC	HGNC:26258	YES	5	P1	CCDS948.1	ENSP00000358098	Q8WWF1	0	UPI000007219A	0	0	0	0	0	0	chr1:g.150278123T>A	0.6641	0.7375
chr1	150278225	rs10157197	G	A	93	152	1357	0.615	A	intron_variant	MODIFIER	C1orf54	ENSG00000118292	Transcript	ENST00000369102.5	protein_coding	0	6/7	ENST00000369102.5:c.301-1418G>A	0	0	0	0	0	0	rs10157197	0	1	0	SNV	HGNC	HGNC:26258	YES	5	P1	CCDS948.1	ENSP00000358098	Q8WWF1	0	UPI000007219A	0	0	0	0	0	0	chr1:g.150278225G>A	0.4934	0.2708
chr1	150289855	rs12740679	C	G	80	152	896	0.532	G	upstream_gene_variant	MODIFIER	MRPS21	ENSG00000266472	Transcript	ENST00000581066.2	protein_coding	0	0	0	0	0	0	0	0	0	rs12740679	4065	1	0	SNV	HGNC	HGNC:14046	YES	1	P1	CCDS950.1	ENSP00000461930	P82921	0	UPI000274711C	0	0	0	0	0	0	chr1:g.150289855C>G	0.3027	0.1906
chr1	150293284	rs7512552	T	C	145	152	1614	0.955	C	upstream_gene_variant	MODIFIER	MRPS21	ENSG00000266472	Transcript	ENST00000581066.2	protein_coding	0	0	0	0	0	0	0	0	0	rs7512552	636	1	0	SNV	HGNC	HGNC:14046	YES	1	P1	CCDS950.1	ENSP00000461930	P82921	0	UPI000274711C	0	0	0	0	0	0	chr1:g.150293284T>C	0.7304	0.8964
chr1	150570652	rs11204666	C	T	59	152	1519	0.397	T	downstream_gene_variant	MODIFIER	MCL1	ENSG00000143384	Transcript	ENST00000369026.3	protein_coding	0	0	0	0	0	0	0	0	0	rs11204666	3906	-1	0	SNV	HGNC	HGNC:6943	YES	1	P3	CCDS957.1	ENSP00000358022	Q07820	0	UPI000006D775	0	0	0	0	0	0	chr1:g.150570652C>T	0.2204	0.0106
chr1	150571210	rs11204668	G	A	30	152	1300	0.199	A	downstream_gene_variant	MODIFIER	MCL1	ENSG00000143384	Transcript	ENST00000369026.3	protein_coding	0	0	0	0	0	0	0	0	0	rs11204668	3348	-1	0	SNV	HGNC	HGNC:6943	YES	1	P3	CCDS957.1	ENSP00000358022	Q07820	0	UPI000006D775	0	0	0	0	0	0	chr1:g.150571210G>A	0.3466	0.115
chr1	150575271	rs878471	G	A	31	152	1689	0.205	A	3_prime_UTR_variant	MODIFIER	MCL1	ENSG00000143384	Transcript	ENST00000369026.3	protein_coding	3/3	0	ENST00000369026.3:c.*2104C>T	0	3237/3950	0	0	0	0	rs878471	0	-1	0	SNV	HGNC	HGNC:6943	YES	1	P3	CCDS957.1	ENSP00000358022	Q07820	0	UPI000006D775	0	0	0	0	0	0	chr1:g.150575271G>A	0.395	0.2595
chr1	150602219	rs11204677	C	G	26	150	787	0.175	G	upstream_gene_variant	MODIFIER	RF00561	ENSG00000253047	Transcript	ENST00000517238.1	snoRNA	0	0	0	0	0	0	0	0	0	rs11204677	1560	-1	0	SNV	RFAM	0	YES	0	0	0	0	0	0	0	0	0	0	0	0	0	chr1:g.150602219C>G	0.3307	0.1051
chr1	150611627	rs4970966	G	T	26	152	2448	0.173	T	upstream_gene_variant	MODIFIER	RF00015	ENSG00000276103	Transcript	ENST00000620626.1	snRNA	0	0	0	0	0	0	0	0	0	rs4970966	3004	-1	0	SNV	RFAM	0	YES	0	0	0	0	0	0	0	0	0	0	0	0	0	chr1:g.150611627G>T	0.1701	0.0106
chr1	150623061	rs11204682	G	T	26	152	1375	0.173	T	intron_variant	MODIFIER	ENSA	ENSG00000143420	Transcript	ENST00000339643.9	protein_coding	0	4/4	ENST00000339643.9:c.399-202C>A	0	0	0	0	0	0	rs11204682	0	-1	0	SNV	HGNC	HGNC:3360	YES	2	0	CCDS959.1	ENSP00000341743	O43768	0	UPI00001C1A8D	0	0	0	0	0	0	chr1:g.150623061G>T	0.1476	0.0113
chr1	150678699	rs11800059	C	T	87	152	1202	0.564	T	intron_variant	MODIFIER	GOLPH3L	ENSG00000143457	Transcript	ENST00000271732.8	protein_coding	0	2/4	ENST00000271732.8:c.184-14936G>A	0	0	0	0	0	0	rs11800059	0	-1	0	SNV	HGNC	HGNC:24882	YES	1	P1	CCDS966.1	ENSP00000271732	Q9H4A5	0	UPI0000034E13	0	0	0	0	0	0	chr1:g.150678699C>T	0.3327	0.0915
chr1	150685811	rs17599629	A	G	55	150	889	0.357	G	intron_variant	MODIFIER	GOLPH3L	ENSG00000143457	Transcript	ENST00000271732.8	protein_coding	0	2/4	ENST00000271732.8:c.183+8845T>C	0	0	0	0	0	0	rs17599629	0	-1	0	SNV	HGNC	HGNC:24882	YES	1	P1	CCDS966.1	ENSP00000271732	Q9H4A5	0	UPI0000034E13	0	0	0	0	0	0	chr1:g.150685811A>G	0.1122	0.0424
chr1	150706557	rs1336900	G	A	65	152	1412	0.436	A	missense_variant	MODERATE	HORMAD1	ENSG00000143452	Transcript	ENST00000361824.7	protein_coding	10/15	0	ENST00000361824.7:c.800C>T	ENSP00000355167.2:p.Thr267Ile	925/1904	800/1185	267/394	T/I	aCa/aTa	rs1336900	0	-1	0	SNV	HGNC	HGNC:25245	YES	1	P1	CCDS967.1	ENSP00000355167	Q86X24	A0A140VKG9	UPI000000DBE5	0	0	tolerated	benign	Gene3D:3.30.900.10&hmmpanther:PTHR44527&hmmpanther:PTHR44527:SF2&MobiDB_lite:mobidb-lite&MobiDB_lite:mobidb-lite	0	chr1:g.150706557G>A	0.3856	0.2269
chr1	150755063	rs2230061	G	A	65	152	1916	0.436	A	missense_variant	MODERATE	CTSS	ENSG00000163131	Transcript	ENST00000368985.8	protein_coding	4/8	0	ENST00000368985.8:c.337C>T	ENSP00000357981.3:p.Arg113Trp	419/3936	337/996	113/331	R/W	Cgg/Tgg	rs2230061	0	-1	0	SNV	HGNC	HGNC:2545	YES	1	P1	CCDS968.1	ENSP00000357981	P25774	0	UPI000013DFE1	0	0	deleterious	possibly_damaging	hmmpanther:PTHR12411&hmmpanther:PTHR12411:SF413&Gene3D:3.90.70.10&Superfamily_domains:SSF54001&PDB-ENSP_mappings:4p6e.B&PDB-ENSP_mappings:4p6e.A&PDB-ENSP_mappings:2op3.B&PDB-ENSP_mappings:2op3.A&PDB-ENSP_mappings:2hxz.C&PDB-ENSP_mappings:2hxz.B&PDB-ENSP_mappings:2hxz.A&PDB-ENSP_mappings:2hhn.B&PDB-ENSP_mappings:2hhn.A&PDB-ENSP_mappings:2hh5.B&PDB-ENSP_mappings:2hh5.A&PDB-ENSP_mappings:2h7j.B&PDB-…	0	chr1:g.150755063G>A	0.3824	0.261
chr1	150887995	rs7412746	C	T	32	152	1222	0.212	T	intron_variant	MODIFIER	CTXND2	ENSG00000283324	Transcript	ENST00000636087.1	protein_coding	0	1/1	ENST00000636087.1:c.-74+682C>T	0	0	0	0	0	0	rs7412746	0	1	0	SNV	HGNC	HGNC:53440	YES	2	P1	0	ENSP00000490418	A0A1B0GV90	0	UPI0007E52ABC	0	0	0	0	0	0	chr1:g.150887995C>T	0.3131	0.0938
chr1	150977586	rs4970988	G	A	123	152	2725	0.808	A	upstream_gene_variant	MODIFIER	ANXA9	ENSG00000143412	Transcript	ENST00000368947.9	protein_coding	0	0	0	0	0	0	0	0	0	rs4970988	4706	1	0	SNV	HGNC	HGNC:547	YES	1	P1	CCDS975.2	ENSP00000357943	O76027	0	UPI0000035D92	0	0	0	0	0	0	chr1:g.150977586G>A	0.3538	0.0893
chr1	150980198	rs6587551	C	T	123	152	1381	0.808	T	upstream_gene_variant	MODIFIER	ANXA9	ENSG00000143412	Transcript	ENST00000368947.9	protein_coding	0	0	0	0	0	0	0	0	0	rs6587551	2094	1	0	SNV	HGNC	HGNC:547	YES	1	P1	CCDS975.2	ENSP00000357943	O76027	0	UPI0000035D92	0	0	0	0	0	0	chr1:g.150980198C>T	0.611	0.7148
chr1	151143214	rs4512652	G	C	127	152	1969	0.814	C	intron_variant	MODIFIER	SEMA6C	ENSG00000143434	Transcript	ENST00000368913.7	protein_coding	0	2/19	ENST00000368913.7:c.-54-539C>G	0	0	0	0	0	0	rs4512652	0	-1	0	SNV	HGNC	HGNC:10740	YES	1	A2	CCDS53364.1	ENSP00000357909	Q9H3T2	0	UPI00001414D0	0	0	0	0	0	0	chr1:g.151143214G>C	0	0.323
chr1	151372265	rs2769264	T	G	104	152	2650	0.673	G	intron_variant	MODIFIER	SELENBP1	ENSG00000143416	Transcript	ENST00000426705.6	protein_coding	0	1/11	ENST00000426705.6:c.-80+373A>C	0	0	0	0	0	0	rs2769264	0	-1	0	SNV	HGNC	HGNC:10719	YES	2	0	CCDS60266.1	ENSP00000397261	Q13228	0	UPI0001AE792D	0	1	0	0	0	0	chr1:g.151372265T>G	0.2674	0.2973
chr1	151394018	rs4971040	A	C	8	152	846	0.051	C	regulatory_region_variant	MODIFIER	0	0	RegulatoryFeature	ENSR00000372620	CTCF_binding_site	0	0	0	0	0	0	0	0	0	rs4971040	0	0	0	SNV	0	0	0	0	0	0	0	0	0	0	0	0	0	0	0	0	chr1:g.151394018A>C	0.4984	0.32
chr1	151786628	rs4845570	C	T	143	152	1723	0.942	T	intron_variant	MODIFIER	TDRKH	ENSG00000182134	Transcript	ENST00000368822.5	protein_coding	0	1/13	ENST00000368822.5:c.-27-3579G>A	0	0	0	0	0	0	rs4845570	0	-1	0	SNV	HGNC	HGNC:11713	YES	5	P2	CCDS41394.1	ENSP00000357812	Q9Y2W6	0	UPI0000204267	0	0	0	0	0	0	chr1:g.151786628C>T	0.7979	0.5953
chr1	151789832	rs11810571	C	G	76	150	921	0.5	G	intron_variant	MODIFIER	TDRKH	ENSG00000182134	Transcript	ENST00000368822.5	protein_coding	0	1/13	ENST00000368822.5:c.-28+978G>C	0	0	0	0	0	0	rs11810571	0	-1	0	SNV	HGNC	HGNC:11713	YES	5	P2	CCDS41394.1	ENSP00000357812	Q9Y2W6	0	UPI0000204267	0	0	0	0	0	0	chr1:g.151789832C>G	0	0.5159
chr1	151813896	rs3790515	C	T	11	152	2464	0.071	T	intron_variant	MODIFIER	RORC	ENSG00000143365	Transcript	ENST00000318247.7	protein_coding	0	6/10	ENST00000318247.7:c.934-276G>A	0	0	0	0	0	0	rs3790515	0	-1	0	SNV	HGNC	HGNC:10260	YES	1	P3	CCDS1004.1	ENSP00000327025	P51449	Q6I9R9	UPI000006FBD8	0	1	0	0	0	0	chr1:g.151813896C>T	0.1651	0.3124
chr1	151907285	rs28415528	G	A	8	152	2567	0.051	A	intron_variant	MODIFIER	THEM4	ENSG00000159445	Transcript	ENST00000368814.8	protein_coding	0	1/5	ENST00000368814.8:c.99+2075C>T	0	0	0	0	0	0	rs28415528	0	-1	0	SNV	HGNC	HGNC:17947	YES	1	P1	CCDS1006.1	ENSP00000357804	Q5T1C6	0	UPI000045625A	0	0	0	0	0	0	chr1:g.151907285G>A	0.363	0.3775
chr1	151910380	rs10788817	C	G	132	152	1715	0.872	G	upstream_gene_variant	MODIFIER	THEM4	ENSG00000159445	Transcript	ENST00000368814.8	protein_coding	0	0	0	0	0	0	0	0	0	rs10788817	869	-1	0	SNV	HGNC	HGNC:17947	YES	1	P1	CCDS1006.1	ENSP00000357804	Q5T1C6	0	UPI000045625A	0	0	0	0	0	0	chr1:g.151910380C>G	0	0.5454
chr1	151922617	rs10788819	C	T	105	152	2091	0.692	T	regulatory_region_variant	MODIFIER	0	0	RegulatoryFeature	ENSR00000372777	promoter_flanking_region	0	0	0	0	0	0	0	0	0	rs10788819	0	0	0	SNV	0	0	0	0	0	0	0	0	0	0	0	0	0	0	0	0	chr1:g.151922617C>T	0.2742	0.1687
chr1	151967388	rs6657658	T	C	11	152	2191	0.071	C	regulatory_region_variant	MODIFIER	0	0	RegulatoryFeature	ENSR00000013703	promoter_flanking_region	0	0	0	0	0	0	0	0	0	rs6657658	0	0	0	SNV	0	0	0	0	0	0	0	0	0	0	0	0	0	0	0	0	chr1:g.151967388T>C	0.3474	0.3343
chr1	151982754	rs6587640	C	T	11	152	1942	0.071	T	downstream_gene_variant	MODIFIER	S100A10	ENSG00000197747	Transcript	ENST00000368811.8	protein_coding	0	0	0	0	0	0	0	0	0	rs6587640	161	-1	0	SNV	HGNC	HGNC:10487	YES	1	P1	CCDS1008.1	ENSP00000357801	P60903	0	UPI0000005BAB	0	0	0	0	0	0	chr1:g.151982754C>T	0.39	0.4856
chr1	151998153	rs61814883	G	A	11	152	2427	0.071	A	upstream_gene_variant	MODIFIER	S100A10	ENSG00000197747	Transcript	ENST00000368811.8	protein_coding	0	0	0	0	0	0	0	0	0	rs61814883	4294	-1	0	SNV	HGNC	HGNC:10487	YES	1	P1	CCDS1008.1	ENSP00000357801	P60903	0	UPI0000005BAB	0	0	0	0	0	0	chr1:g.151998153G>A	0.2606	0.0492
chr1	152328341	rs3126085	G	A	96	152	1665	0.635	A	upstream_gene_variant	MODIFIER	FLG	ENSG00000143631	Transcript	ENST00000368799.1	protein_coding	0	0	0	0	0	0	0	0	0	rs3126085	3138	-1	0	SNV	HGNC	HGNC:3748	YES	1	P1	CCDS30860.1	ENSP00000357789	P20930	0	UPI0000470CB3	0	1	0	0	0	0	chr1:g.152328341G>A	0.4453	0.5477
chr1	152344114	rs3120665	A	G	72	152	1785	0.474	G	downstream_gene_variant	MODIFIER	FLG2	ENSG00000143520	Transcript	ENST00000388718.5	protein_coding	0	0	0	0	0	0	0	0	0	rs3120665	4621	-1	0	SNV	HGNC	HGNC:33276	YES	5	P1	CCDS30861.1	ENSP00000373370	Q5D862	0	UPI00004E1DE5	0	1	0	0	0	0	chr1:g.152344114A>G	0.3744	0.4584
chr1	152467700	rs11205006	A	T	119	152	1106	0.782	T	regulatory_region_variant	MODIFIER	0	0	RegulatoryFeature	ENSR00000372916	promoter_flanking_region	0	0	0	0	0	0	0	0	0	rs11205006	0	0	0	SNV	0	0	0	0	0	0	0	0	0	0	0	0	0	0	0	0	chr1:g.152467700A>T	0.7352	0.6589
chr1	152468890	rs12081541	T	C	17	152	850	0.115	C	regulatory_region_variant	MODIFIER	0	0	RegulatoryFeature	ENSR00000372916	promoter_flanking_region	0	0	0	0	0	0	0	0	0	rs12081541	0	0	0	SNV	0	0	0	0	0	0	0	0	0	0	0	0	0	0	0	0	chr1:g.152468890T>C	0.1176	0.0741
chr1	152475622	rs12731336	A	G	152	152	1431	1	G	intergenic_variant	MODIFIER	0	0	0	0	0	0	0	0	0	0	0	0	0	0	rs12731336	0	0	0	SNV	0	0	0	0	0	0	0	0	0	0	0	0	0	0	0	0	chr1:g.152475622A>G	0	0.997
chr1	152482115	rs908922	G	A	125	152	1897	0.821	A	intergenic_variant	MODIFIER	0	0	0	0	0	0	0	0	0	0	0	0	0	0	rs908922	0	0	0	SNV	0	0	0	0	0	0	0	0	0	0	0	0	0	0	0	0	chr1:g.152482115G>A	0.7837	0.9062
chr1	152533968	rs6692209	C	T	97	152	1092	0.641	T	regulatory_region_variant	MODIFIER	0	0	RegulatoryFeature	ENSR00000254472	CTCF_binding_site	0	0	0	0	0	0	0	0	0	rs6692209	0	0	0	SNV	0	0	0	0	0	0	0	0	0	0	0	0	0	0	0	0	chr1:g.152533968C>T	0.4892	0.1989
chr1	152617711	rs6677595	C	T	108	152	1865	0.712	T	downstream_gene_variant	MODIFIER	LCE3B	ENSG00000187238	Transcript	ENST00000335633.1	protein_coding	0	0	0	0	0	0	0	0	0	rs6677595	3613	1	0	SNV	HGNC	HGNC:29462	YES	0	P1	CCDS1016.1	ENSP00000335358	Q5TA77	0	UPI00001927D3	0	0	0	0	0	0	chr1:g.152617711C>T	0	0.3714
chr1	152619708	rs4845454	C	T	108	152	2907	0.712	T	downstream_gene_variant	MODIFIER	LCE3A	ENSG00000185962	Transcript	ENST00000335674.1	protein_coding	0	0	0	0	0	0	0	0	0	rs4845454	3126	-1	0	SNV	HGNC	HGNC:29461	YES	0	P1	CCDS1017.1	ENSP00000335006	Q5TA76	0	UPI00001927D2	0	0	0	0	0	0	chr1:g.152619708C>T	0	0.3714
chr1	152631366	rs4845459	C	A	108	152	1459	0.712	A	intergenic_variant	MODIFIER	0	0	0	0	0	0	0	0	0	0	0	0	0	0	rs4845459	0	0	0	SNV	0	0	0	0	0	0	0	0	0	0	0	0	0	0	0	0	chr1:g.152631366C>A	0	0.7829
chr1	153342306	rs3014860	G	A	152	152	2318	1	A	intron_variant	MODIFIER	PGLYRP4	ENSG00000163218	Transcript	ENST00000359650.10	protein_coding	0	5/8	ENST00000359650.10:c.473-527C>T	0	0	0	0	0	0	rs3014860	0	-1	0	SNV	HGNC	HGNC:30015	YES	1	P2	CCDS30871.1	ENSP00000352672	Q96LB8	0	UPI000013F78A	0	0	0	0	0	0	chr1:g.153342306G>A	0.9872	0.997
chr1	153362049	rs1560833	G	A	86	152	2638	0.571	A	downstream_gene_variant	MODIFIER	S100A9	ENSG00000163220	Transcript	ENST00000368738.4	protein_coding	0	0	0	0	0	0	0	0	0	rs1560833	1026	1	0	SNV	HGNC	HGNC:10499	YES	1	P1	CCDS1036.1	ENSP00000357727	P06702	0	UPI000002C6C8	0	0	0	0	0	0	chr1:g.153362049G>A	0.2536	0.0295
chr1	153367306	rs60752752	A	G	9	152	2148	0.058	G	intergenic_variant	MODIFIER	0	0	0	0	0	0	0	0	0	0	0	0	0	0	rs60752752	0	0	0	SNV	0	0	0	0	0	0	0	0	0	0	0	0	0	0	0	0	chr1:g.153367306A>G	0.1224	0.1747
chr1	153886244	rs7537691	C	T	93	152	1427	0.615	T	intron_variant	MODIFIER	GATAD2B	ENSG00000143614	Transcript	ENST00000368655.5	protein_coding	0	1/10	ENST00000368655.5:c.-2+36489G>A	0	0	0	0	0	0	rs7537691	0	-1	0	SNV	HGNC	HGNC:30778	YES	1	P1	CCDS1054.1	ENSP00000357644	Q8WXI9	0	UPI0000071E1B	0	1	0	0	0	0	chr1:g.153886244C>T	0.2903	0.202
chr1	153941294	rs2252508	A	G	134	152	2499	0.885	G	splice_region_variant&intron_variant	LOW	DENND4B	ENSG00000198837	Transcript	ENST00000361217.9	protein_coding	0	7/27	ENST00000361217.9:c.1123-5T>C	0	0	0	0	0	0	rs2252508	0	-1	0	SNV	HGNC	HGNC:29044	YES	1	P1	CCDS44228.1	ENSP00000354597	O75064	0	UPI000047EA3E	0	0	0	0	0	0	chr1:g.153941294A>G	0.7051	0.7443
chr1	153966654	rs11264736	C	T	133	152	1819	0.878	T	upstream_gene_variant	MODIFIER	SLC39A1	ENSG00000143570	Transcript	ENST00000368623.7	protein_coding	0	0	0	0	0	0	0	0	0	rs11264736	3179	-1	0	SNV	HGNC	HGNC:12876	YES	1	P1	CCDS1055.1	ENSP00000357612	Q9NY26	0	UPI000006DDFE	0	0	0	0	0	0	chr1:g.153966654C>T	0	0.7428
chr1	153970121	rs4845586	T	G	133	152	1139	0.878	G	downstream_gene_variant	MODIFIER	JTB	ENSG00000143543	Transcript	ENST00000271843.9	protein_coding	0	0	0	0	0	0	0	0	0	rs4845586	4148	-1	0	SNV	HGNC	HGNC:6201	YES	1	P1	CCDS1057.1	ENSP00000271843	O76095	0	UPI000012DACC	0	0	0	0	0	0	chr1:g.153970121T>G	0	0.6717
chr1	153994184	rs4845360	T	G	132	152	2177	0.872	G	downstream_gene_variant	MODIFIER	RPS27	ENSG00000177954	Transcript	ENST00000368567.5	protein_coding	0	0	0	0	0	0	0	0	0	rs4845360	2029	1	0	SNV	HGNC	HGNC:10416	YES	1	P1	CCDS1059.1	ENSP00000357555	P42677	0	UPI0000001359	0	1	0	0	0	0	chr1:g.153994184T>G	0.6789	0.6225
chr1	154119580	rs2494663	C	A	35	152	1112	0.224	A	intron_variant	MODIFIER	NUP210L	ENSG00000143552	Transcript	ENST00000368559.7	protein_coding	0	10/39	ENST00000368559.7:c.1327-772G>T	0	0	0	0	0	0	rs2494663	0	-1	0	SNV	HGNC	HGNC:29915	YES	5	P3	CCDS41399.1	ENSP00000357547	Q5VU65	0	UPI000023724F	0	0	0	0	0	0	chr1:g.154119580C>A	0.4912	0.7156
chr1	154154624	rs4400599	T	C	134	152	2081	0.885	C	intron_variant	MODIFIER	NUP210L	ENSG00000143552	Transcript	ENST00000368559.7	protein_coding	0	1/39	ENST00000368559.7:c.203+218A>G	0	0	0	0	0	0	rs4400599	0	-1	0	SNV	HGNC	HGNC:29915	YES	5	P3	CCDS41399.1	ENSP00000357547	Q5VU65	0	UPI000023724F	0	0	0	0	0	0	chr1:g.154154624T>C	0.734	0.8404
chr1	154318779	rs12563213	G	C	48	152	1868	0.327	C	upstream_gene_variant	MODIFIER	AQP10	ENSG00000143595	Transcript	ENST00000324978.8	protein_coding	0	0	0	0	0	0	0	0	0	rs12563213	2314	1	0	SNV	HGNC	HGNC:16029	YES	1	P2	CCDS1065.1	ENSP00000318355	Q96PS8	0	UPI000007028A	0	0	0	0	0	0	chr1:g.154318779G>C	0.3075	0.4433
chr1	154364240	rs67156297	G	A	10	150	803	0.065	A	intergenic_variant	MODIFIER	0	0	0	0	0	0	0	0	0	0	0	0	0	0	rs67156297	0	0	0	SNV	0	0	0	0	0	0	0	0	0	0	0	0	0	0	0	0	chr1:g.154364240G>A	0.1749	0.1641
chr1	154443301	rs4845623	A	G	106	152	2967	0.686	G	intron_variant	MODIFIER	IL6R	ENSG00000160712	Transcript	ENST00000368485.8	protein_coding	0	6/9	ENST00000368485.8:c.950-4824A>G	0	0	0	0	0	0	rs4845623&CS034756	0	1	0	SNV	HGNC	HGNC:6019	YES	1	P4	CCDS1067.1	ENSP00000357470	P08887	A0N0L5	UPI00000358BA	0	1	0	0	0	0	chr1:g.154443301A>G	0.4463	0.6188
chr1	154446403	rs4537545	C	T	107	152	2413	0.692	T	intron_variant	MODIFIER	IL6R	ENSG00000160712	Transcript	ENST00000368485.8	protein_coding	0	6/9	ENST00000368485.8:c.950-1722C>T	0	0	0	0	0	0	rs4537545	0	1	0	SNV	HGNC	HGNC:6019	YES	1	P4	CCDS1067.1	ENSP00000357470	P08887	A0N0L5	UPI00000358BA	0	1	0	0	0	0	chr1:g.154446403C>T	0.4491	0.6566
chr1	154453788	rs4129267	C	T	105	152	2317	0.679	T	intron_variant	MODIFIER	IL6R	ENSG00000160712	Transcript	ENST00000368485.8	protein_coding	0	8/9	ENST00000368485.8:c.1067-700C>T	0	0	0	0	0	0	rs4129267	0	1	0	SNV	HGNC	HGNC:6019	YES	1	P4	CCDS1067.1	ENSP00000357470	P08887	A0N0L5	UPI00000358BA	0	1	0	0	0	0	chr1:g.154453788C>T	0.2937	0.09
chr1	154454494	rs2228145	A	C	103	152	1113	0.667	C	missense_variant	MODERATE	IL6R	ENSG00000160712	Transcript	ENST00000368485.8	protein_coding	9/10	0	ENST00000368485.8:c.1073A>C	ENSP00000357470.3:p.Asp358Ala	1360/5764	1073/1407	358/468	D/A	gAt/gCt	rs2228145&CM034737	0	1	0	SNV	HGNC	HGNC:6019	YES	1	P4	CCDS1067.1	ENSP00000357470	P08887	A0N0L5	UPI00000358BA	0	1	tolerated	benign	hmmpanther:PTHR23036&hmmpanther:PTHR23036:SF98	0	chr1:g.154454494A>C	0.2931	0.087
chr1	154455807	rs12133641	A	G	106	152	1330	0.686	G	intron_variant	MODIFIER	IL6R	ENSG00000160712	Transcript	ENST00000368485.8	protein_coding	0	9/9	ENST00000368485.8:c.1160+1226A>G	0	0	0	0	0	0	rs12133641	0	1	0	SNV	HGNC	HGNC:6019	YES	1	P4	CCDS1067.1	ENSP00000357470	P08887	A0N0L5	UPI00000358BA	0	1	0	0	0	0	chr1:g.154455807A>G	0.4183	0.5401
chr1	154584187	rs1127311	G	A	94	152	2878	0.628	A	downstream_gene_variant	MODIFIER	CHRNB2	ENSG00000160716	Transcript	ENST00000368476.3	protein_coding	0	0	0	0	0	0	0	0	0	rs1127311	4161	1	0	SNV	HGNC	HGNC:1962	YES	1	P2	CCDS1070.1	ENSP00000357461	P17787	Q5SXY3	UPI000012526E	0	1	0	0	0	0	chr1:g.154584187G>A	0.3962	0.2126
chr1	154713065	rs16830122	G	A	10	152	2439	0.064	A	intron_variant	MODIFIER	KCNN3	ENSG00000143603	Transcript	ENST00000618040.4	protein_coding	0	8/8	ENST00000618040.4:c.1944+399C>T	0	0	0	0	0	0	rs16830122	0	-1	0	SNV	HGNC	HGNC:6292	YES	5	0	CCDS72928.1	ENSP00000481848	0	A0A087WYJ0	UPI0001F936D2	0	0	0	0	0	0	chr1:g.154713065G>A	0.095	0.0182
chr1	154741530	rs4999127	G	A	151	152	1405	0.994	A	intron_variant	MODIFIER	KCNN3	ENSG00000143603	Transcript	ENST00000618040.4	protein_coding	0	3/8	ENST00000618040.4:c.1449-4442C>T	0	0	0	0	0	0	rs4999127	0	-1	0	SNV	HGNC	HGNC:6292	YES	5	0	CCDS72928.1	ENSP00000481848	0	A0A087WYJ0	UPI0001F936D2	0	0	0	0	0	0	chr1:g.154741530G>A	0.9179	0.938
chr1	154858667	rs34245846	A	G	24	152	2037	0.154	G	intron_variant	MODIFIER	KCNN3	ENSG00000143603	Transcript	ENST00000618040.4	protein_coding	0	1/8	ENST00000618040.4:c.933+10365T>C	0	0	0	0	0	0	rs34245846	0	-1	0	SNV	HGNC	HGNC:6292	YES	5	0	CCDS72928.1	ENSP00000481848	0	A0A087WYJ0	UPI0001F936D2	0	0	0	0	0	0	chr1:g.154858667A>G	0.2101	0.4115
chr1	154877295	rs12069356	G	A	128	152	2398	0.846	A	regulatory_region_variant	MODIFIER	0	0	RegulatoryFeature	ENSR00000373533	promoter_flanking_region	0	0	0	0	0	0	0	0	0	rs12069356	0	0	0	SNV	0	0	0	0	0	0	0	0	0	0	0	0	0	0	0	0	chr1:g.154877295G>A	0.5927	0.438
chr1	154890476	rs11264280	C	T	23	152	1363	0.147	T	intergenic_variant	MODIFIER	0	0	0	0	0	0	0	0	0	0	0	0	0	0	rs11264280	0	0	0	SNV	0	0	0	0	0	0	0	0	0	0	0	0	0	0	0	0	chr1:g.154890476C>T	0.1709	0.1051
chr1	155017821	rs2242194	C	G	125	152	2174	0.827	G	downstream_gene_variant	MODIFIER	DCST2	ENSG00000163354	Transcript	ENST00000368424.4	protein_coding	0	0	0	0	0	0	0	0	0	rs2242194	706	-1	0	SNV	HGNC	HGNC:26562	YES	1	P1	CCDS1082.2	ENSP00000357409	Q5T1A1	0	UPI0000D959B3	0	0	0	0	0	0	chr1:g.155017821C>G	0.5721	0.388
chr1	155122631	rs11264327	G	A	126	152	2043	0.833	A	downstream_gene_variant	MODIFIER	RF00019	ENSG00000202027	Transcript	ENST00000365157.1	misc_RNA	0	0	0	0	0	0	0	0	0	rs11264327	2033	1	0	SNV	RFAM	0	YES	0	0	0	0	0	0	0	0	0	0	0	0	0	chr1:g.155122631G>A	0	0.3321
chr1	155168172	rs11264339	C	T	134	152	1920	0.885	T	downstream_gene_variant	MODIFIER	KRTCAP2	ENSG00000163463	Transcript	ENST00000295682.4	protein_coding	0	0	0	0	0	0	0	0	0	rs11264339	1236	-1	0	SNV	HGNC	HGNC:28942	YES	1	P1	CCDS1096.1	ENSP00000295682	Q8N6L1	0	UPI00000527D4	0	0	0	0	0	0	chr1:g.155168172C>T	0.6248	0.649
chr1	155171292	rs4971091	G	T	133	152	1305	0.878	T	intron_variant	MODIFIER	KRTCAP2	ENSG00000163463	Transcript	ENST00000295682.4	protein_coding	0	3/4	ENST00000295682.4:c.301+1273C>A	0	0	0	0	0	0	rs4971091	0	-1	0	SNV	HGNC	HGNC:28942	YES	1	P1	CCDS1096.1	ENSP00000295682	Q8N6L1	0	UPI00000527D4	0	0	0	0	0	0	chr1:g.155171292G>T	0.4561	0.2383
chr1	155176305	rs4971059	G	A	134	152	2034	0.885	A	intron_variant	MODIFIER	TRIM46	ENSG00000163462	Transcript	ENST00000334634.9	protein_coding	0	3/9	ENST00000334634.9:c.669+74G>A	0	0	0	0	0	0	rs4971059	0	1	0	SNV	HGNC	HGNC:19019	YES	1	P1	CCDS1097.1	ENSP00000334657	Q7Z4K8	0	UPI000022B316	0	0	0	0	0	0	chr1:g.155176305G>A	0.4299	0.1611
chr1	155179017	rs11264341	C	T	135	152	2188	0.891	T	intron_variant	MODIFIER	TRIM46	ENSG00000163462	Transcript	ENST00000334634.9	protein_coding	0	7/9	ENST00000334634.9:c.1285+404C>T	0	0	0	0	0	0	rs11264341	0	1	0	SNV	HGNC	HGNC:19019	YES	1	P1	CCDS1097.1	ENSP00000334657	Q7Z4K8	0	UPI000022B316	0	0	0	0	0	0	chr1:g.155179017C>T	0.4551	0.1982
chr1	155183255	rs4971100	G	A	134	152	1680	0.885	A	intron_variant	MODIFIER	TRIM46	ENSG00000163462	Transcript	ENST00000334634.9	protein_coding	0	9/9	ENST00000334634.9:c.1887-542G>A	0	0	0	0	0	0	rs4971100	0	1	0	SNV	HGNC	HGNC:19019	YES	1	P1	CCDS1097.1	ENSP00000334657	Q7Z4K8	0	UPI000022B316	0	0	0	0	0	0	chr1:g.155183255G>A	0.4565	0.1778
chr1	155185239	rs2070803	G	A	18	152	2117	0.115	A	downstream_gene_variant	MODIFIER	TRIM46	ENSG00000163462	Transcript	ENST00000334634.9	protein_coding	0	0	0	0	0	0	0	0	0	rs2070803	269	1	0	SNV	HGNC	HGNC:19019	YES	1	P1	CCDS1097.1	ENSP00000334657	Q7Z4K8	0	UPI000022B316	0	0	0	0	0	0	chr1:g.155185239G>A	0.493	0.6384
chr1	155192276	rs4072037	C	T	134	152	2203	0.885	T	downstream_gene_variant	MODIFIER	THBS3	ENSG00000169231	Transcript	ENST00000368378.7	protein_coding	0	0	0	0	0	0	0	0	0	rs4072037&CS099921	3312	-1	0	SNV	HGNC	HGNC:11787	YES	1	P1	CCDS1099.1	ENSP00000357362	P49746	0	UPI000013776E	0	0	0	0	0	0	chr1:g.155192276C>T	0	0.6044
chr1	155206101	rs914615	G	A	18	152	2583	0.115	A	intron_variant	MODIFIER	THBS3	ENSG00000169231	Transcript	ENST00000368378.7	protein_coding	0	2/22	ENST00000368378.7:c.286+99C>T	0	0	0	0	0	0	rs914615	0	-1	0	SNV	HGNC	HGNC:11787	YES	1	P1	CCDS1099.1	ENSP00000357362	P49746	0	UPI000013776E	0	0	0	0	0	0	chr1:g.155206101G>A	0.3652	0.382
chr1	155212052	rs2974935	G	T	133	152	2534	0.878	T	upstream_gene_variant	MODIFIER	THBS3	ENSG00000169231	Transcript	ENST00000368378.7	protein_coding	0	0	0	0	0	0	0	0	0	rs2974935	4155	-1	0	SNV	HGNC	HGNC:11787	YES	1	P1	CCDS1099.1	ENSP00000357362	P49746	0	UPI000013776E	0	0	0	0	0	0	chr1:g.155212052G>T	0	0.6112
chr1	155212373	rs2075570	C	T	133	152	2566	0.878	T	upstream_gene_variant	MODIFIER	THBS3	ENSG00000169231	Transcript	ENST00000368378.7	protein_coding	0	0	0	0	0	0	0	0	0	rs2075570	4476	-1	0	SNV	HGNC	HGNC:11787	YES	1	P1	CCDS1099.1	ENSP00000357362	P49746	0	UPI000013776E	0	0	0	0	0	0	chr1:g.155212373C>T	0	0.6135
chr1	155587180	rs12091730	G	A	82	152	1487	0.538	A	intron_variant&non_coding_transcript_variant	MODIFIER	DAP3P1	ENSG00000225082	Transcript	ENST00000441522.2	unprocessed_pseudogene	0	1/2	ENST00000441522.2:n.60+477G>A	0	0	0	0	0	0	rs12091730	0	1	0	SNV	HGNC	HGNC:17624	YES	0	0	0	0	0	0	0	0	0	0	0	0	0	chr1:g.155587180G>A	0.2812	0.0363
chr1	155697170	rs348196	T	C	83	152	2058	0.545	C	intron_variant	MODIFIER	DAP3	ENSG00000132676	Transcript	ENST00000368336.10	protein_coding	0	1/12	ENST00000368336.10:c.-8+7996T>C	0	0	0	0	0	0	rs348196	0	1	0	SNV	HGNC	HGNC:2673	YES	1	P3	CCDS1120.1	ENSP00000357320	P51398	0	UPI000004ABE5	0	0	0	0	0	0	chr1:g.155697170T>C	0.471	0.6747
chr1	155890300	rs1749405	G	A	57	152	2031	0.378	A	upstream_gene_variant	MODIFIER	RF00015	ENSG00000283442	Transcript	ENST00000638126.1	snRNA	0	0	0	0	0	0	0	0	0	rs1749405	3981	1	0	SNV	RFAM	0	YES	0	0	0	0	0	0	0	0	0	0	0	0	0	chr1:g.155890300G>A	0.3986	0.1362
chr1	155898834	rs2282301	G	A	95	152	1138	0.622	A	downstream_gene_variant	MODIFIER	RIT1	ENSG00000143622	Transcript	ENST00000368322.7	protein_coding	0	0	0	0	0	0	0	0	0	rs2282301	1440	-1	0	SNV	HGNC	HGNC:10023	YES	3	0	CCDS58037.1	ENSP00000357305	Q92963	0	UPI0000458860	0	1	0	0	0	0	chr1:g.155898834G>A	0.3796	0.2958
chr1	155957961	rs2364403	G	A	95	152	2448	0.622	A	intron_variant	MODIFIER	ARHGEF2	ENSG00000116584	Transcript	ENST00000361247.9	protein_coding	0	12/21	ENST00000361247.9:c.1546-79C>T	0	0	0	0	0	0	rs2364403	0	-1	0	SNV	HGNC	HGNC:682	YES	1	A2	CCDS53376.1	ENSP00000354837	Q92974	0	UPI000045892C	0	1	0	0	0	0	chr1:g.155957961G>A	0.3644	0.2723
chr1	156183252	rs11264454	A	G	35	152	1049	0.224	G	intergenic_variant	MODIFIER	0	0	0	0	0	0	0	0	0	0	0	0	0	0	rs11264454	0	0	0	SNV	0	0	0	0	0	0	0	0	0	0	0	0	0	0	0	0	chr1:g.156183252A>G	0.4165	0.7511
chr1	156199819	rs2072499	A	G	24	152	2756	0.154	G	intron_variant	MODIFIER	SLC25A44	ENSG00000160785	Transcript	ENST00000423538.6	protein_coding	0	1/3	ENST00000423538.6:c.-13-16A>G	0	0	0	0	0	0	rs2072499	0	1	0	SNV	HGNC	HGNC:29036	YES	1	0	CCDS72943.1	ENSP00000407560	0	E9PGQ0	UPI000153C065	0	0	0	0	0	0	chr1:g.156199819A>G	0.382	0.674
chr1	156285665	rs6684514	G	A	44	152	2157	0.295	A	upstream_gene_variant	MODIFIER	SMG5	ENSG00000198952	Transcript	ENST00000361813.5	protein_coding	0	0	0	0	0	0	0	0	0	rs6684514&CM1313706	2840	-1	0	SNV	HGNC	HGNC:24644	YES	1	P1	CCDS1137.1	ENSP00000355261	Q9UPR3	0	UPI0000050C24	0	0	0	0	0	0	chr1:g.156285665G>A	0.2029	0.0794
chr1	156348350	rs12132919	C	A	44	152	1302	0.295	A	downstream_gene_variant	MODIFIER	TSACC	ENSG00000163467	Transcript	ENST00000368255.7	protein_coding	0	0	0	0	0	0	0	0	0	rs12132919	1355	1	0	SNV	HGNC	HGNC:30636	YES	1	P1	CCDS1141.1	ENSP00000357238	Q96A04	0	UPI000006FD49	0	0	0	0	0	0	chr1:g.156348350C>A	0.1965	0.059
chr1	156371703	rs7525133	G	A	10	152	2288	0.064	A	intron_variant	MODIFIER	RHBG	ENSG00000132677	Transcript	ENST00000537040.6	protein_coding	0	1/9	ENST00000537040.6:c.187+2267G>A	0	0	0	0	0	0	rs7525133	0	1	0	SNV	HGNC	HGNC:14572	YES	1	P1	CCDS41414.2	ENSP00000441197	Q9H310	0	UPI000004F267	0	0	0	0	0	0	chr1:g.156371703G>A	0.0495	0.0726
chr1	156377518	rs56353055	A	G	10	152	2149	0.064	G	intron_variant	MODIFIER	RHBG	ENSG00000132677	Transcript	ENST00000537040.6	protein_coding	0	2/9	ENST00000537040.6:c.374+31A>G	0	0	0	0	0	0	rs56353055	0	1	0	SNV	HGNC	HGNC:14572	YES	1	P1	CCDS41414.2	ENSP00000441197	Q9H310	0	UPI000004F267	0	0	0	0	0	0	chr1:g.156377518A>G	0.0629	0.1293
chr1	156464911	rs1050316	G	T	75	152	2553	0.481	T	3_prime_UTR_variant	MODIFIER	MEF2D	ENSG00000116604	Transcript	ENST00000348159.9	protein_coding	12/12	0	ENST00000348159.9:c.*2734C>A	0	4728/5912	0	0	0	0	rs1050316	0	-1	0	SNV	HGNC	HGNC:6997	YES	1	0	CCDS1143.1	ENSP00000271555	Q14814	0	UPI000012EEB6	0	0	0	0	0	0	chr1:g.156464911G>T	0.5723	0.2375
chr1	156486737	rs1171563	T	G	77	152	2358	0.519	G	intron_variant	MODIFIER	MEF2D	ENSG00000116604	Transcript	ENST00000348159.9	protein_coding	0	1/11	ENST00000348159.9:c.-138-3307A>C	0	0	0	0	0	0	rs1171563	0	-1	0	SNV	HGNC	HGNC:6997	YES	1	0	CCDS1143.1	ENSP00000271555	Q14814	0	UPI000012EEB6	0	0	0	0	0	0	chr1:g.156486737T>G	0.1973	0.0961
chr1	156645322	rs2365715	A	G	43	152	2143	0.276	G	intron_variant	MODIFIER	BCAN	ENSG00000132692	Transcript	ENST00000329117.10	protein_coding	0	1/13	ENST00000329117.10:c.-8-725A>G	0	0	0	0	0	0	rs2365715	0	1	0	SNV	HGNC	HGNC:23059	YES	1	P1	CCDS1149.1	ENSP00000331210	Q96GW7	0	UPI000006F0E9	0	0	0	0	0	0	chr1:g.156645322A>G	0.3686	0.1044
chr1	156899922	rs12041331	G	A	52	152	2188	0.333	A	intron_variant	MODIFIER	PEAR1	ENSG00000187800	Transcript	ENST00000338302.7	protein_coding	0	1/23	ENST00000338302.7:c.-107-2266G>A	0	0	0	0	0	0	rs12041331&CR117871	0	1	0	SNV	HGNC	HGNC:33631	YES	5	P1	CCDS30892.1	ENSP00000344465	Q5VY43	0	UPI000045889A	0	0	0	0	0	0	chr1:g.156899922G>A	0.3345	0.4652
chr1	156913754	rs12137505	A	G	115	152	2269	0.75	G	missense_variant	MODERATE	PEAR1	ENSG00000187800	Transcript	ENST00000338302.7	protein_coding	22/24	0	ENST00000338302.7:c.2707A>G	ENSP00000344465.3:p.Asn903Asp	2932/4970	2707/3114	903/1037	N/D	Aat/Gat	rs12137505	0	1	0	SNV	HGNC	HGNC:33631	YES	5	P1	CCDS30892.1	ENSP00000344465	Q5VY43	0	UPI000045889A	0	0	tolerated	benign	hmmpanther:PTHR24052&hmmpanther:PTHR24052:SF12	0	chr1:g.156913754A>G	0.4511	0.2557
chr1	157160775	rs6427356	A	G	140	152	2657	0.923	G	intergenic_variant	MODIFIER	0	0	0	0	0	0	0	0	0	0	0	0	0	0	rs6427356	0	0	0	SNV	0	0	0	0	0	0	0	0	0	0	0	0	0	0	0	0	chr1:g.157160775A>G	0.5078	0.3563
chr1	157467720	rs6686423	G	A	57	152	1831	0.372	A	intergenic_variant	MODIFIER	0	0	0	0	0	0	0	0	0	0	0	0	0	0	rs6686423	0	0	0	SNV	0	0	0	0	0	0	0	0	0	0	0	0	0	0	0	0	chr1:g.157467720G>A	0.135	0.0242
chr1	157698600	rs7522061	T	C	65	152	2168	0.442	C	missense_variant	MODERATE	FCRL3	ENSG00000160856	Transcript	ENST00000368186.9	protein_coding	4/16	0	ENST00000368186.9:c.82A>G	ENSP00000357169.5:p.Asn28Asp	255/2633	82/2229	28/742	N/D	Aat/Gat	rs7522061	0	-1	0	SNV	HGNC	HGNC:18506	YES	1	A2	CCDS81385.1	ENSP00000357169	Q96P31	0	UPI000007250C	0	0	tolerated	benign	Gene3D:2.60.40.10&PROSITE_profiles:PS50835&hmmpanther:PTHR11481&hmmpanther:PTHR11481:SF93&Superfamily_domains:SSF48726	0	chr1:g.157698600T>C	0.4706	0.6203
chr1	157701026	rs7528684	A	G	65	152	1883	0.442	G	upstream_gene_variant	MODIFIER	FCRL3	ENSG00000160856	Transcript	ENST00000368186.9	protein_coding	0	0	0	0	0	0	0	0	0	rs7528684&CR052070	288	-1	0	SNV	HGNC	HGNC:18506	YES	1	A2	CCDS81385.1	ENSP00000357169	Q96P31	0	UPI000007250C	0	0	0	0	0	0	chr1:g.157701026A>G	0.5507	0.9418
chr1	157705207	rs2317230	G	T	70	152	1997	0.474	T	upstream_gene_variant	MODIFIER	FCRL3	ENSG00000160856	Transcript	ENST00000368186.9	protein_coding	0	0	0	0	0	0	0	0	0	rs2317230	4469	-1	0	SNV	HGNC	HGNC:18506	YES	1	A2	CCDS81385.1	ENSP00000357169	Q96P31	0	UPI000007250C	0	0	0	0	0	0	chr1:g.157705207G>T	0.5703	0.9402
chr1	157828210	rs2765493	G	A	82	152	2311	0.526	A	downstream_gene_variant	MODIFIER	CD5L	ENSG00000073754	Transcript	ENST00000368174.5	protein_coding	0	0	0	0	0	0	0	0	0	rs2765493	2701	-1	0	SNV	HGNC	HGNC:1690	YES	1	P1	CCDS1171.1	ENSP00000357156	O43866	0	UPI000012738C	0	0	0	0	0	0	chr1:g.157828210G>A	0.3886	0.0734
chr1	158371483	rs7547997	G	A	47	152	2636	0.308	A	intergenic_variant	MODIFIER	0	0	0	0	0	0	0	0	0	0	0	0	0	0	rs7547997	0	0	0	SNV	0	0	0	0	0	0	0	0	0	0	0	0	0	0	0	0	chr1:g.158371483G>A	0.3329	0.6589
chr1	158606310	rs860772	G	C	80	152	1700	0.519	C	intron_variant	MODIFIER	OR10Z1	ENSG00000198967	Transcript	ENST00000641002.1	protein_coding	0	1/1	ENST00000641002.1:c.-113-16G>C	0	0	0	0	0	0	rs860772	0	1	0	SNV	HGNC	HGNC:14996	YES	0	P1	CCDS30901.1	ENSP00000493003	Q8NGY1	A0A126GV63	UPI000004CA23	0	0	0	0	0	0	chr1:g.158606310G>C	0.2502	0.0953
chr1	158609130	rs12083184	G	C	11	152	2140	0.071	C	3_prime_UTR_variant	MODIFIER	OR10Z1	ENSG00000198967	Transcript	ENST00000641002.1	protein_coding	2/2	0	ENST00000641002.1:c.*1750G>C	0	2939/6323	0	0	0	0	rs12083184	0	1	0	SNV	HGNC	HGNC:14996	YES	0	P1	CCDS30901.1	ENSP00000493003	Q8NGY1	A0A126GV63	UPI000004CA23	0	0	0	0	0	0	chr1:g.158609130G>C	0.2274	0.1936
chr1	158612753	rs2251963	G	A	78	152	1030	0.506	A	intron_variant	MODIFIER	SPTA1	ENSG00000163554	Transcript	ENST00000643759.1	protein_coding	0	51/51	ENST00000643759.1:c.7134+64C>T	0	0	0	0	0	0	rs2251963	0	-1	0	SNV	HGNC	HGNC:11272	YES	0	P1	CCDS41423.1	ENSP00000495214	P02549	0	UPI0000458906	0	1	0	0	0	0	chr1:g.158612753G>A	0.277	0.2224
chr1	158613048	rs2157691	G	C	79	152	2198	0.513	C	intron_variant	MODIFIER	SPTA1	ENSG00000163554	Transcript	ENST00000643759.1	protein_coding	0	50/51	ENST00000643759.1:c.6990-87C>G	0	0	0	0	0	0	rs2157691	0	-1	0	SNV	HGNC	HGNC:11272	YES	0	P1	CCDS41423.1	ENSP00000495214	P02549	0	UPI0000458906	0	1	0	0	0	0	chr1:g.158613048G>C	0.2522	0.1324
chr1	158615440	rs2518491	C	T	79	152	2003	0.513	T	intron_variant	MODIFIER	SPTA1	ENSG00000163554	Transcript	ENST00000643759.1	protein_coding	0	47/51	ENST00000643759.1:c.6601-37G>A	0	0	0	0	0	0	rs2518491	0	-1	0	SNV	HGNC	HGNC:11272	YES	0	P1	CCDS41423.1	ENSP00000495214	P02549	0	UPI0000458906	0	1	0	0	0	0	chr1:g.158615440C>T	0.2316	0.0567
chr1	158615625	rs2779116	C	T	78	152	1334	0.506	T	intron_variant	MODIFIER	SPTA1	ENSG00000163554	Transcript	ENST00000643759.1	protein_coding	0	47/51	ENST00000643759.1:c.6601-222G>A	0	0	0	0	0	0	rs2779116	0	-1	0	SNV	HGNC	HGNC:11272	YES	0	P1	CCDS41423.1	ENSP00000495214	P02549	0	UPI0000458906	0	1	0	0	0	0	chr1:g.158615625C>T	0.2768	0.2216
chr1	158617176	rs2022003	A	T	80	152	1536	0.519	T	intron_variant	MODIFIER	SPTA1	ENSG00000163554	Transcript	ENST00000643759.1	protein_coding	0	47/51	ENST00000643759.1:c.6600+361T>A	0	0	0	0	0	0	rs2022003	0	-1	0	SNV	HGNC	HGNC:11272	YES	0	P1	CCDS41423.1	ENSP00000495214	P02549	0	UPI0000458906	0	1	0	0	0	0	chr1:g.158617176A>T	0.2923	0.2194
chr1	158626052	rs11265038	C	A	11	152	883	0.071	A	intron_variant	MODIFIER	SPTA1	ENSG00000163554	Transcript	ENST00000643759.1	protein_coding	0	42/51	ENST00000643759.1:c.5910+94G>T	0	0	0	0	0	0	rs11265038	0	-1	0	SNV	HGNC	HGNC:11272	YES	0	P1	CCDS41423.1	ENSP00000495214	P02549	0	UPI0000458906	0	1	0	0	0	0	chr1:g.158626052C>A	0.246	0.2587
chr1	158634353	rs11811522	G	A	11	152	1737	0.071	A	intron_variant	MODIFIER	SPTA1	ENSG00000163554	Transcript	ENST00000643759.1	protein_coding	0	39/51	ENST00000643759.1:c.5565+190C>T	0	0	0	0	0	0	rs11811522	0	-1	0	SNV	HGNC	HGNC:11272	YES	0	P1	CCDS41423.1	ENSP00000495214	P02549	0	UPI0000458906	0	1	0	0	0	0	chr1:g.158634353G>A	0.3209	0.4758
chr1	158642758	rs857721	T	A	79	152	2165	0.513	A	intron_variant	MODIFIER	SPTA1	ENSG00000163554	Transcript	ENST00000643759.1	protein_coding	0	32/51	ENST00000643759.1:c.4605+56A>T	0	0	0	0	0	0	rs857721	0	-1	0	SNV	HGNC	HGNC:11272	YES	0	P1	CCDS41423.1	ENSP00000495214	P02549	0	UPI0000458906	0	1	0	0	0	0	chr1:g.158642758T>A	0.2372	0.0719
chr1	158650687	rs861409	C	G	77	152	1467	0.5	G	intron_variant	MODIFIER	SPTA1	ENSG00000163554	Transcript	ENST00000643759.1	protein_coding	0	24/51	ENST00000643759.1:c.3477+680G>C	0	0	0	0	0	0	rs861409	0	-1	0	SNV	HGNC	HGNC:11272	YES	0	P1	CCDS41423.1	ENSP00000495214	P02549	0	UPI0000458906	0	1	0	0	0	0	chr1:g.158650687C>G	0.4225	0.7897
chr1	158656588	rs857691	C	T	77	152	1728	0.5	T	synonymous_variant	LOW	SPTA1	ENSG00000163554	Transcript	ENST00000643759.1	protein_coding	20/52	0	ENST00000643759.1:c.2874G>A	ENSP00000495214.1:p.Leu958%3D	3072/8016	2874/7260	958/2419	L	ctG/ctA	rs857691	0	-1	0	SNV	HGNC	HGNC:11272	YES	0	P1	CCDS41423.1	ENSP00000495214	P02549	0	UPI0000458906	0	1	0	0	Gene3D:1.20.58.1940&Pfam_domain:PF00435&hmmpanther:PTHR44262&hmmpanther:PTHR44262:SF1&SMART_domains:SM00150&Superfamily_domains:SSF46966&Conserved_Domains:cd00176	0	chr1:g.158656588C>T	0.4235	0.7935
chr1	158774270	rs2325694	G	A	54	152	1541	0.353	A	3_prime_UTR_variant	MODIFIER	OR6N2	ENSG00000188340	Transcript	ENST00000641131.1	protein_coding	2/2	0	ENST00000641131.1:c.*2412C>T	0	3407/3455	0	0	0	0	rs2325694	0	-1	0	SNV	HGNC	HGNC:15035	YES	0	P1	CCDS30906.1	ENSP00000493148	Q8NGY6	A0A126GV57	UPI0000041C8E	0	0	0	0	0	0	chr1:g.158774270G>A	0.1014	0.1233
chr1	159001296	rs4657616	A	G	142	152	1385	0.936	G	intron_variant	MODIFIER	IFI16	ENSG00000163565	Transcript	ENST00000566111.5	protein_coding	0	1/2	ENST00000566111.5:c.-180+901A>G	0	0	0	0	0	0	rs4657616	0	1	cds_end_NF	SNV	HGNC	HGNC:5395	0	2	0	0	ENSP00000458084	0	H3BVE6	UPI0002467509	0	0	0	0	0	0	chr1:g.159001296A>G	0.3203	0.0144
chr1	159092646	rs2518564	G	A	146	152	2147	0.962	A	intron_variant	MODIFIER	AIM2	ENSG00000163568	Transcript	ENST00000368129.3	protein_coding	0	1/2	ENST00000368129.3:c.-15-26317C>T	0	0	0	0	0	0	rs2518564	0	-1	cds_end_NF	SNV	HGNC	HGNC:357	0	2	0	0	ENSP00000357111	0	Q5T3W0	UPI000046FFAF	0	0	0	0	0	0	chr1:g.159092646G>A	0.5312	0.0393
chr1	159177662	rs3026968	C	T	113	152	1993	0.737	T	intron_variant	MODIFIER	CADM3	ENSG00000162706	Transcript	ENST00000368124.8	protein_coding	0	1/9	ENST00000368124.8:c.88+5809C>T	0	0	0	0	0	0	rs3026968	0	1	0	SNV	HGNC	HGNC:17601	YES	1	P3	CCDS1182.1	ENSP00000357106	Q8N126	0	UPI000006E8A2	0	0	0	0	0	0	chr1:g.159177662C>T	0.2847	0.0318
chr1	159186506	rs2253837	C	T	15	152	2027	0.109	T	intron_variant	MODIFIER	CADM3	ENSG00000162706	Transcript	ENST00000368124.8	protein_coding	0	1/9	ENST00000368124.8:c.89-3265C>T	0	0	0	0	0	0	rs2253837	0	1	0	SNV	HGNC	HGNC:17601	YES	1	P3	CCDS1182.1	ENSP00000357106	Q8N126	0	UPI000006E8A2	0	0	0	0	0	0	chr1:g.159186506C>T	0.237	0.3752
chr1	159205564	rs12075	G	A	30	152	2610	0.192	A	downstream_gene_variant	MODIFIER	CADM3	ENSG00000162706	Transcript	ENST00000368124.8	protein_coding	0	0	0	0	0	0	0	0	0	rs12075&CM950484	3552	1	0	SNV	HGNC	HGNC:17601	YES	1	P3	CCDS1182.1	ENSP00000357106	Q8N126	0	UPI000006E8A2	0	0	0	0	0	0	chr1:g.159205564G>A	0.5405	0.9811
chr1	159207958	rs863006	G	A	30	152	1858	0.192	A	downstream_gene_variant	MODIFIER	ACKR1	ENSG00000213088	Transcript	ENST00000368121.5	protein_coding	0	0	0	0	0	0	0	0	0	rs863006	1458	1	0	SNV	HGNC	HGNC:4035	YES	0	A2	CCDS44252.1	ENSP00000357103	Q16570	Q5Y7A1	UPI000013E1B0	0	1	0	0	0	0	chr1:g.159207958G>A	0.4459	0.6581
chr1	159248476	rs3845624	A	C	48	152	1732	0.308	C	intergenic_variant	MODIFIER	0	0	0	0	0	0	0	0	0	0	0	0	0	0	rs3845624	0	0	0	SNV	0	0	0	0	0	0	0	0	0	0	0	0	0	0	0	0	chr1:g.159248476A>C	0.605	0.9629
chr1	159430569	rs11265191	C	T	132	152	1222	0.853	T	upstream_gene_variant	MODIFIER	OR10J4	ENSG00000249730	Transcript	ENST00000504970.1	polymorphic_pseudogene	0	0	0	0	0	0	0	0	0	rs11265191	1635	1	0	SNV	HGNC	HGNC:15408	YES	0	P1	0	ENSP00000475611	0	0	0	0	0	0	0	0	0	chr1:g.159430569C>T	0.4341	0.2549
chr1	159492591	rs4325129	A	G	27	152	1604	0.173	G	intergenic_variant	MODIFIER	0	0	0	0	0	0	0	0	0	0	0	0	0	0	rs4325129	0	0	0	SNV	0	0	0	0	0	0	0	0	0	0	0	0	0	0	0	0	chr1:g.159492591A>G	0.1176	0.028
chr1	159545505	rs11265230	A	G	93	152	1119	0.622	G	intergenic_variant	MODIFIER	0	0	0	0	0	0	0	0	0	0	0	0	0	0	rs11265230	0	0	0	SNV	0	0	0	0	0	0	0	0	0	0	0	0	0	0	0	0	chr1:g.159545505A>G	0.1669	0.0113
chr1	159549102	rs2369135	G	A	151	152	1724	0.994	A	intergenic_variant	MODIFIER	0	0	0	0	0	0	0	0	0	0	0	0	0	0	rs2369135	0	0	0	SNV	0	0	0	0	0	0	0	0	0	0	0	0	0	0	0	0	chr1:g.159549102G>A	0.8283	0.3782
chr1	159598058	rs1037144	G	A	86	152	2179	0.564	A	upstream_gene_variant	MODIFIER	OR10J6P	ENSG00000158731	Transcript	ENST00000289731.2	unprocessed_pseudogene	0	0	0	0	0	0	0	0	0	rs1037144	240	1	0	SNV	HGNC	HGNC:14994	YES	0	0	0	0	0	0	0	0	0	0	0	0	0	chr1:g.159598058G>A	0.4345	0.4607
chr1	159689319	rs12749227	C	T	70	152	2048	0.462	T	regulatory_region_variant	MODIFIER	0	0	RegulatoryFeature	ENSR00000374635	promoter_flanking_region	0	0	0	0	0	0	0	0	0	rs12749227	0	0	0	SNV	0	0	0	0	0	0	0	0	0	0	0	0	0	0	0	0	chr1:g.159689319C>T	0.1831	0.053
chr1	159706221	rs2808628	G	A	57	152	1832	0.378	A	upstream_gene_variant	MODIFIER	CRPP1	ENSG00000223603	Transcript	ENST00000412857.1	unprocessed_pseudogene	0	0	0	0	0	0	0	0	0	rs2808628	614	-1	0	SNV	HGNC	HGNC:2368	YES	0	0	0	0	0	0	0	0	0	0	0	0	0	chr1:g.159706221G>A	0.3425	0.1838
chr1	159714875	rs3091244	G	A	70	152	1804	0.462	A	upstream_gene_variant	MODIFIER	CRP	ENSG00000132693	Transcript	ENST00000255030.9	protein_coding	0	0	0	0	0	0	0	0	0	rs3091244&CR052065&CR102303	286	-1	0	SNV	HGNC	HGNC:2367	YES	1	P1	CCDS30911.1	ENSP00000255030	P02741	0	UPI0000128478	0	0	0	0	0	0	chr1:g.159714875G>A	0.243	0.2685
chr1	159721769	rs1341665	G	A	62	152	1214	0.41	A	intergenic_variant	MODIFIER	0	0	0	0	0	0	0	0	0	0	0	0	0	0	rs1341665	0	0	0	SNV	0	0	0	0	0	0	0	0	0	0	0	0	0	0	0	0	chr1:g.159721769G>A	0.355	0.1899
chr1	159728759	rs7553007	G	A	57	152	1745	0.378	A	regulatory_region_variant	MODIFIER	0	0	RegulatoryFeature	ENSR00000374640	promoter_flanking_region	0	0	0	0	0	0	0	0	0	rs7553007	0	0	0	SNV	0	0	0	0	0	0	0	0	0	0	0	0	0	0	0	0	chr1:g.159728759G>A	0.3444	0.1982
chr1	159740727	rs11265263	C	A	14	152	1501	0.09	A	intergenic_variant	MODIFIER	0	0	0	0	0	0	0	0	0	0	0	0	0	0	rs11265263	0	0	0	SNV	0	0	0	0	0	0	0	0	0	0	0	0	0	0	0	0	chr1:g.159740727C>A	0.0859	0.0129
chr1	159752266	rs4131568	C	T	82	152	2517	0.538	T	TF_binding_site_variant	MODIFIER	0	0	MotifFeature	ENSM00043698403	0	0	0	0	0	0	0	0	0	0	rs4131568	0	-1	0	SNV	0	0	0	0	0	0	0	0	0	0	0	0	0	0	0	0	chr1:g.159752266C>T	0.1971	0.0219
chr1	159813769	rs58240276	C	T	27	152	1732	0.173	T	intron_variant	MODIFIER	FCRL6	ENSG00000181036	Transcript	ENST00000368106.4	protein_coding	0	7/9	ENST00000368106.4:c.1075+215C>T	0	0	0	0	0	0	rs58240276	0	1	0	SNV	HGNC	HGNC:31910	YES	1	P3	CCDS30912.1	ENSP00000357086	Q6DN72	0	UPI0000D62020	0	0	0	0	0	0	chr1:g.159813769C>T	0.2324	0.3911
chr1	159916632	rs12122337	A	G	9	152	2365	0.064	G	downstream_gene_variant	MODIFIER	TAGLN2	ENSG00000158710	Transcript	ENST00000368096.5	protein_coding	0	0	0	0	0	0	0	0	0	rs12122337	1475	-1	0	SNV	HGNC	HGNC:11554	YES	1	0	CCDS60314.1	ENSP00000357076	P37802	0	UPI000013D3E3	0	0	0	0	0	0	chr1:g.159916632A>G	0.0721	0.1316
chr1	159922127	rs6427499	C	T	11	152	1986	0.083	T	downstream_gene_variant	MODIFIER	IGSF9	ENSG00000085552	Transcript	ENST00000368094.6	protein_coding	0	0	0	0	0	0	0	0	0	rs6427499	4914	-1	0	SNV	HGNC	HGNC:18132	YES	1	P1	CCDS44254.1	ENSP00000357073	Q9P2J2	0	UPI000004A10B	0	0	0	0	0	0	chr1:g.159922127C>T	0.4611	0.6029
chr1	159922298	rs2789422	G	A	78	152	1976	0.506	A	downstream_gene_variant	MODIFIER	IGSF9	ENSG00000085552	Transcript	ENST00000368094.6	protein_coding	0	0	0	0	0	0	0	0	0	rs2789422	4743	-1	0	SNV	HGNC	HGNC:18132	YES	1	P1	CCDS44254.1	ENSP00000357073	Q9P2J2	0	UPI000004A10B	0	0	0	0	0	0	chr1:g.159922298G>A	0.2752	0.0212
chr1	160108064	rs6688363	C	T	63	152	2012	0.429	T	intergenic_variant	MODIFIER	0	0	0	0	0	0	0	0	0	0	0	0	0	0	rs6688363	0	0	0	SNV	0	0	0	0	0	0	0	0	0	0	0	0	0	0	0	0	chr1:g.160108064C>T	0.2113	0.1135
chr1	160656061	rs11583732	A	G	68	150	593	0.468	G	intergenic_variant	MODIFIER	0	0	0	0	0	0	0	0	0	0	0	0	0	0	rs11583732	0	0	0	SNV	0	0	0	0	0	0	0	0	0	0	0	0	0	0	0	0	chr1:g.160656061A>G	0.3548	0.4145
chr1	160660353	rs11265461	T	C	82	152	1985	0.551	C	intergenic_variant	MODIFIER	0	0	0	0	0	0	0	0	0	0	0	0	0	0	rs11265461	0	0	0	SNV	0	0	0	0	0	0	0	0	0	0	0	0	0	0	0	0	chr1:g.160660353T>C	0.3568	0.4206
chr1	160705479	rs12124234	G	C	21	152	2058	0.135	C	intron_variant	MODIFIER	CD48	ENSG00000117091	Transcript	ENST00000613788.1	protein_coding	0	1/2	ENST00000613788.1:c.82+6203C>G	0	0	0	0	0	0	rs12124234	0	-1	0	SNV	HGNC	HGNC:1683	YES	1	A2	CCDS72955.1	ENSP00000484431	0	A0A087X1S7	UPI00024336A1	0	0	0	0	0	0	chr1:g.160705479G>C	0.1917	0.1225
chr1	160742014	rs35967351	A	T	9	152	2379	0.058	T	intron_variant	MODIFIER	SLAMF7	ENSG00000026751	Transcript	ENST00000368043.8	protein_coding	0	1/6	ENST00000368043.8:c.55+2658A>T	0	0	0	0	0	0	rs35967351	0	1	0	SNV	HGNC	HGNC:21394	YES	1	P3	CCDS1209.1	ENSP00000357022	Q9NQ25	0	UPI00000389DC	0	0	0	0	0	0	chr1:g.160742014A>T	0.1911	0.1717
chr1	160797947	rs540254	C	T	43	152	1580	0.276	T	intron_variant	MODIFIER	LY9	ENSG00000122224	Transcript	ENST00000263285.11	protein_coding	0	1/9	ENST00000263285.11:c.124+1636C>T	0	0	0	0	0	0	rs540254	0	1	0	SNV	HGNC	HGNC:6730	YES	1	P3	CCDS30916.1	ENSP00000263285	Q9HBG7	0	UPI00001416AF	0	0	0	0	0	0	chr1:g.160797947C>T	0.6558	0.8124
chr1	160818341	rs3817407	T	C	110	152	2099	0.731	C	intron_variant	MODIFIER	LY9	ENSG00000122224	Transcript	ENST00000263285.11	protein_coding	0	6/9	ENST00000263285.11:c.1444+22T>C	0	0	0	0	0	0	rs3817407	0	1	0	SNV	HGNC	HGNC:6730	YES	1	P3	CCDS30916.1	ENSP00000263285	Q9HBG7	0	UPI00001416AF	0	0	0	0	0	0	chr1:g.160818341T>C	0.3564	0.4206
chr1	160824707	rs504848	C	T	144	152	1142	0.949	T	intron_variant	MODIFIER	LY9	ENSG00000122224	Transcript	ENST00000263285.11	protein_coding	0	9/9	ENST00000263285.11:c.1899+458C>T	0	0	0	0	0	0	rs504848	0	1	0	SNV	HGNC	HGNC:6730	YES	1	P3	CCDS30916.1	ENSP00000263285	Q9HBG7	0	UPI00001416AF	0	0	0	0	0	0	chr1:g.160824707C>T	0.6294	0.6778
chr1	160882256	rs2274910	T	C	120	152	2145	0.795	C	intron_variant	MODIFIER	ITLN1	ENSG00000179914	Transcript	ENST00000326245.4	protein_coding	0	3/7	ENST00000326245.4:c.158-52A>G	0	0	0	0	0	0	rs2274910	0	-1	0	SNV	HGNC	HGNC:18259	YES	1	P1	CCDS1211.1	ENSP00000323587	Q8WWA0	0	UPI0000032AA3	0	0	0	0	0	0	chr1:g.160882256T>C	0.5675	0.2769
chr1	160887174	rs4656958	A	G	120	152	1529	0.795	G	upstream_gene_variant	MODIFIER	ITLN1	ENSG00000179914	Transcript	ENST00000326245.4	protein_coding	0	0	0	0	0	0	0	0	0	rs4656958	1994	-1	0	SNV	HGNC	HGNC:18259	YES	1	P1	CCDS1211.1	ENSP00000323587	Q8WWA0	0	UPI0000032AA3	0	0	0	0	0	0	chr1:g.160887174A>G	0	0.5431
chr1	161043331	rs2516839	C	T	47	152	2317	0.314	T	5_prime_UTR_variant	MODIFIER	USF1	ENSG00000158773	Transcript	ENST00000368021.7	protein_coding	2/11	0	ENST00000368021.7:c.-56G>A	0	150/1807	0	0	0	0	rs2516839	0	-1	0	SNV	HGNC	HGNC:12593	YES	1	P1	CCDS1214.1	ENSP00000357000	P22415	A0A0S2Z4U5	UPI0000001C35	0	1	0	0	0	0	chr1:g.161043331C>T	0.3968	0.1846
chr1	161185602	rs4575098	G	A	47	152	1791	0.314	A	3_prime_UTR_variant	MODIFIER	ADAMTS4	ENSG00000158859	Transcript	ENST00000367996.6	protein_coding	9/9	0	ENST00000367996.6:c.*5536C>T	0	8477/9777	0	0	0	0	rs4575098	0	-1	0	SNV	HGNC	HGNC:220	YES	1	P1	CCDS1223.1	ENSP00000356975	O75173	0	UPI000014194C	0	0	0	0	0	0	chr1:g.161185602G>A	0.1883	0.0333
chr1	161215268	rs2070901	G	T	80	152	2343	0.526	T	upstream_gene_variant	MODIFIER	FCER1G	ENSG00000158869	Transcript	ENST00000289902.2	protein_coding	0	0	0	0	0	0	0	0	0	rs2070901	27	1	0	SNV	HGNC	HGNC:3611	YES	1	P1	CCDS1225.1	ENSP00000289902	P30273	0	UPI0000052756	0	0	0	0	0	0	chr1:g.161215268G>T	0.3908	0.4334
chr1	161217875	rs2070902	C	T	80	152	2628	0.526	T	intron_variant	MODIFIER	FCER1G	ENSG00000158869	Transcript	ENST00000289902.2	protein_coding	0	1/4	ENST00000289902.2:c.50-111C>T	0	0	0	0	0	0	rs2070902	0	1	0	SNV	HGNC	HGNC:3611	YES	1	P1	CCDS1225.1	ENSP00000289902	P30273	0	UPI0000052756	0	0	0	0	0	0	chr1:g.161217875C>T	0.3678	0.41
chr1	161220460	rs4503368	T	C	116	152	947	0.769	C	downstream_gene_variant	MODIFIER	APOA2	ENSG00000158874	Transcript	ENST00000367990.7	protein_coding	0	0	0	0	0	0	0	0	0	rs4503368	1832	-1	0	SNV	HGNC	HGNC:601	YES	1	P1	CCDS1226.1	ENSP00000356969	P02652	0	UPI0000125BE4	0	1	0	0	0	0	chr1:g.161220460T>C	0	0.7428
chr1	161230697	rs4073054	C	A	135	152	2244	0.891	A	3_prime_UTR_variant	MODIFIER	TOMM40L	ENSG00000158882	Transcript	ENST00000367988.8	protein_coding	10/10	0	ENST00000367988.8:c.*1602C>A	0	2741/2790	0	0	0	0	rs4073054	0	1	0	SNV	HGNC	HGNC:25756	YES	2	P1	CCDS1227.1	ENSP00000356967	Q969M1	0	UPI000006F917	0	0	0	0	0	0	chr1:g.161230697C>A	0	0.7829
chr1	161435263	rs72717009	C	T	28	152	2710	0.179	T	intron_variant&non_coding_transcript_variant	MODIFIER	AL831711.1	ENSG00000283317	Transcript	ENST00000636824.1	lincRNA	0	1/1	ENST00000636824.1:n.118-1368G>A	0	0	0	0	0	0	rs72717009	0	-1	0	SNV	Clone_based_ensembl_gene	0	YES	4	0	0	0	0	0	0	0	0	0	0	0	0	chr1:g.161435263C>T	0.1156	0.1672
chr1	161500252	rs7551957	T	C	58	152	1155	0.391	C	intergenic_variant	MODIFIER	0	0	0	0	0	0	0	0	0	0	0	0	0	0	rs7551957	0	0	0	SNV	0	0	0	0	0	0	0	0	0	0	0	0	0	0	0	0	chr1:g.161500252T>C	0.3632	0.3495
chr1	161509020	rs6671847	G	A	86	152	1252	0.577	A	intron_variant	MODIFIER	FCGR2A	ENSG00000143226	Transcript	ENST00000271450.10	protein_coding	0	3/6	ENST00000271450.10:c.365-800G>A	0	0	0	0	0	0	rs6671847	0	1	0	SNV	HGNC	HGNC:3616	YES	1	A2	CCDS44264.1	ENSP00000271450	P12318	0	UPI000013D8DE	0	1	0	0	0	0	chr1:g.161509020G>A	0.384	0.3457
chr1	161509069	rs4657041	T	C	87	152	1369	0.583	C	intron_variant	MODIFIER	FCGR2A	ENSG00000143226	Transcript	ENST00000271450.10	protein_coding	0	3/6	ENST00000271450.10:c.365-751T>C	0	0	0	0	0	0	rs4657041	0	1	0	SNV	HGNC	HGNC:3616	YES	1	A2	CCDS44264.1	ENSP00000271450	P12318	0	UPI000013D8DE	0	1	0	0	0	0	chr1:g.161509069T>C	0.4357	0.5045
chr1	161509955	rs1801274	A	G	87	152	2509	0.583	G	missense_variant	MODERATE	FCGR2A	ENSG00000143226	Transcript	ENST00000271450.10	protein_coding	4/7	0	ENST00000271450.10:c.500A>G	ENSP00000271450.6:p.His167Arg	538/2412	500/954	167/317	H/R	cAt/cGt	rs1801274&CM960640	0	1	0	SNV	HGNC	HGNC:3616	YES	1	A2	CCDS44264.1	ENSP00000271450	P12318	0	UPI000013D8DE	0	1	tolerated	benign	PDB-ENSP_mappings:1fcg.A&PDB-ENSP_mappings:1h9v.A&Gene3D:2.60.40.10&PDB-ENSP_mappings:3d5o.F&PDB-ENSP_mappings:3ry4.A&PDB-ENSP_mappings:3ry5.A&PDB-ENSP_mappings:3ry6.C&Pfam_domain:PF13895&PROSITE_profiles:PS50835&hmmpanther:PTHR11481&hmmpanther:PTHR11481:SF51&SMART_domains:SM00408&SMART_domains:SM00409&Superfamily_domains:SSF48726&Conserved_Domains:cd05753	0	chr1:g.161509955A>G	0.4417	0.5257
chr1	161538827	rs10919543	A	G	12	152	861	0.077	G	downstream_gene_variant	MODIFIER	FCGR3A	ENSG00000203747	Transcript	ENST00000367969.8	protein_coding	0	0	0	0	0	0	0	0	0	rs10919543	2932	-1	0	SNV	HGNC	HGNC:3619	YES	1	P3	CCDS1232.2	ENSP00000356946	0	M9MML0	UPI00017A82C4	0	1	0	0	0	0	chr1:g.161538827A>G	0.2802	0.1475
chr1	161538973	rs10919544	T	C	12	152	1465	0.077	C	downstream_gene_variant	MODIFIER	FCGR3A	ENSG00000203747	Transcript	ENST00000367969.8	protein_coding	0	0	0	0	0	0	0	0	0	rs10919544	2786	-1	0	SNV	HGNC	HGNC:3619	YES	1	P3	CCDS1232.2	ENSP00000356946	0	M9MML0	UPI00017A82C4	0	1	0	0	0	0	chr1:g.161538973T>C	0.2804	0.1483
chr1	161549650	rs34436026	C	T	8	152	2605	0.051	T	intron_variant	MODIFIER	FCGR3A	ENSG00000203747	Transcript	ENST00000367969.8	protein_coding	0	1/4	ENST00000367969.8:c.355+47G>A	0	0	0	0	0	0	rs34436026	0	-1	0	SNV	HGNC	HGNC:3619	YES	1	P3	CCDS1232.2	ENSP00000356946	0	M9MML0	UPI00017A82C4	0	1	0	0	0	0	chr1:g.161549650C>T	0.0106	0
chr1	161566341	rs332398	C	T	93	152	2133	0.609	T	intron_variant&non_coding_transcript_variant	MODIFIER	AL590385.2	ENSG00000273112	Transcript	ENST00000537821.2	processed_transcript	0	3/4	ENST00000537821.2:n.272-34899C>T	0	0	0	0	0	0	rs332398	0	1	0	SNV	Clone_based_ensembl_gene	0	YES	5	0	0	0	0	0	0	0	0	0	0	0	0	chr1:g.161566341C>T	0.4846	0.4849
chr1	161597277	rs61801824	T	A	80	150	1586	0.532	A	intron_variant	MODIFIER	FCGR2C	ENSG00000244682	Transcript	ENST00000543859.5	protein_coding	0	7/7	ENST00000543859.5:c.795+1687T>A	0	0	0	0	0	0	rs61801824	0	1	0	SNV	HGNC	HGNC:15626	YES	5	P5	0	ENSP00000444663	0	H0YGT0	UPI0004E4CA68	0	1	0	0	0	0	chr1:g.161597277T>A	0.5088	0.3949
chr1	161685053	rs1256288	C	G	123	152	2159	0.814	G	non_coding_transcript_exon_variant	MODIFIER	RPL31P11	ENSG00000213075	Transcript	ENST00000426558.1	processed_transcript	1/1	0	ENST00000426558.1:n.200G>C	0	200/1558	0	0	0	0	rs1256288	0	-1	0	SNV	HGNC	HGNC:35849	YES	0	0	0	0	0	0	0	0	0	0	0	0	0	chr1:g.161685053C>G	0.7298	0.705
chr1	162044842	rs2880058	A	G	61	152	1773	0.397	G	intergenic_variant	MODIFIER	0	0	0	0	0	0	0	0	0	0	0	0	0	0	rs2880058	0	0	0	SNV	0	0	0	0	0	0	0	0	0	0	0	0	0	0	0	0	chr1:g.162044842A>G	0.6172	0.7859
chr1	162064100	rs12143842	C	T	24	152	1392	0.154	T	intergenic_variant	MODIFIER	0	0	0	0	0	0	0	0	0	0	0	0	0	0	rs12143842	0	0	0	SNV	0	0	0	0	0	0	0	0	0	0	0	0	0	0	0	0	chr1:g.162064100C>T	0.2688	0.1188
chr1	162163327	rs12029454	G	A	43	152	1386	0.276	A	intron_variant	MODIFIER	NOS1AP	ENSG00000198929	Transcript	ENST00000361897.10	protein_coding	0	2/9	ENST00000361897.10:c.177+8851G>A	0	0	0	0	0	0	rs12029454	0	1	0	SNV	HGNC	HGNC:16859	YES	1	0	CCDS1237.1	ENSP00000355133	O75052	0	UPI000019C573	0	1	0	0	0	0	chr1:g.162163327G>A	0.2931	0.3139
chr1	162212887	rs3934467	C	T	43	152	2473	0.276	T	intron_variant	MODIFIER	NOS1AP	ENSG00000198929	Transcript	ENST00000361897.10	protein_coding	0	2/9	ENST00000361897.10:c.177+58411C>T	0	0	0	0	0	0	rs3934467	0	1	0	SNV	HGNC	HGNC:16859	YES	1	0	CCDS1237.1	ENSP00000355133	O75052	0	UPI000019C573	0	1	0	0	0	0	chr1:g.162212887C>T	0.3259	0.3207
chr1	162240820	rs4657178	C	T	58	152	2329	0.385	T	intron_variant	MODIFIER	NOS1AP	ENSG00000198929	Transcript	ENST00000361897.10	protein_coding	0	2/9	ENST00000361897.10:c.178-46524C>T	0	0	0	0	0	0	rs4657178	0	1	0	SNV	HGNC	HGNC:16859	YES	1	0	CCDS1237.1	ENSP00000355133	O75052	0	UPI000019C573	0	1	0	0	0	0	chr1:g.162240820C>T	0.4002	0.3888
chr1	162242975	rs6658646	C	T	27	152	1905	0.173	T	intron_variant	MODIFIER	NOS1AP	ENSG00000198929	Transcript	ENST00000361897.10	protein_coding	0	2/9	ENST00000361897.10:c.178-44369C>T	0	0	0	0	0	0	rs6658646	0	1	0	SNV	HGNC	HGNC:16859	YES	1	0	CCDS1237.1	ENSP00000355133	O75052	0	UPI000019C573	0	1	0	0	0	0	chr1:g.162242975C>T	0.1284	0.0287
chr1	162250328	rs6677530	A	G	27	152	1818	0.173	G	intron_variant	MODIFIER	NOS1AP	ENSG00000198929	Transcript	ENST00000361897.10	protein_coding	0	2/9	ENST00000361897.10:c.178-37016A>G	0	0	0	0	0	0	rs6677530	0	1	0	SNV	HGNC	HGNC:16859	YES	1	0	CCDS1237.1	ENSP00000355133	O75052	0	UPI000019C573	0	1	0	0	0	0	chr1:g.162250328A>G	0.1322	0.0446
chr1	162334486	rs347313	A	G	56	152	1835	0.385	G	intron_variant	MODIFIER	NOS1AP	ENSG00000198929	Transcript	ENST00000361897.10	protein_coding	0	5/9	ENST00000361897.10:c.453+1361A>G	0	0	0	0	0	0	rs347313	0	1	0	SNV	HGNC	HGNC:16859	YES	1	0	CCDS1237.1	ENSP00000355133	O75052	0	UPI000019C573	0	1	0	0	0	0	chr1:g.162334486A>G	0.3458	0.2542
chr1	162411498	rs164133	G	C	39	152	2076	0.25	C	intron_variant	MODIFIER	SH2D1B	ENSG00000198574	Transcript	ENST00000367929.3	protein_coding	0	1/3	ENST00000367929.3:c.134+385C>G	0	0	0	0	0	0	rs164133	0	-1	0	SNV	HGNC	HGNC:30416	YES	1	P1	CCDS30928.1	ENSP00000356906	O14796	0	UPI00000015D1	0	0	0	0	0	0	chr1:g.162411498G>C	0.3271	0.3177
chr1	163172765	rs12035879	G	A	100	152	1272	0.667	A	intron_variant	MODIFIER	RGS5	ENSG00000143248	Transcript	ENST00000530507.5	protein_coding	0	1/4	ENST00000530507.5:c.45-4397C>T	0	0	0	0	0	0	rs12035879	0	-1	0	SNV	HGNC	HGNC:10001	YES	3	A1	CCDS58041.1	ENSP00000433001	O15539	0	UPI0001F78466	0	1	0	0	0	0	chr1:g.163172765G>A	0.3227	0.1089
chr1	163658437	rs76814166	T	C	14	152	1263	0.09	C	intergenic_variant	MODIFIER	0	0	0	0	0	0	0	0	0	0	0	0	0	0	rs76814166	0	0	0	SNV	0	0	0	0	0	0	0	0	0	0	0	0	0	0	0	0	chr1:g.163658437T>C	0.0946	0.1422
chr1	163782298	rs10917846	C	T	149	152	1245	0.981	T	intergenic_variant	MODIFIER	0	0	0	0	0	0	0	0	0	0	0	0	0	0	rs10917846	0	0	0	SNV	0	0	0	0	0	0	0	0	0	0	0	0	0	0	0	0	chr1:g.163782298C>T	0.7284	0.6785
chr1	163821214	rs10753630	C	T	84	152	1823	0.538	T	regulatory_region_variant	MODIFIER	0	0	RegulatoryFeature	ENSR00000255030	CTCF_binding_site	0	0	0	0	0	0	0	0	0	rs10753630	0	0	0	SNV	0	0	0	0	0	0	0	0	0	0	0	0	0	0	0	0	chr1:g.163821214C>T	0.5062	0.6331
chr1	163987266	rs424950	G	C	43	152	1427	0.276	C	intergenic_variant	MODIFIER	0	0	0	0	0	0	0	0	0	0	0	0	0	0	rs424950	0	0	0	SNV	0	0	0	0	0	0	0	0	0	0	0	0	0	0	0	0	chr1:g.163987266G>C	0.3802	0.1657
chr1	164244449	rs1556867	C	T	103	152	1712	0.686	T	intergenic_variant	MODIFIER	0	0	0	0	0	0	0	0	0	0	0	0	0	0	rs1556867	0	0	0	SNV	0	0	0	0	0	0	0	0	0	0	0	0	0	0	0	0	chr1:g.164244449C>T	0.3468	0.177
chr1	164245748	rs10917958	C	T	64	152	1574	0.423	T	intergenic_variant	MODIFIER	0	0	0	0	0	0	0	0	0	0	0	0	0	0	rs10917958	0	0	0	SNV	0	0	0	0	0	0	0	0	0	0	0	0	0	0	0	0	chr1:g.164245748C>T	0.2526	0.034
chr1	164591708	rs79768173	C	T	92	152	2146	0.615	T	intron_variant	MODIFIER	PBX1	ENSG00000185630	Transcript	ENST00000420696.6	protein_coding	0	2/8	ENST00000420696.6:c.265+28397C>T	0	0	0	0	0	0	rs79768173	0	1	0	SNV	HGNC	HGNC:8632	YES	1	P3	CCDS1246.1	ENSP00000405890	P40424	A0A024R919	UPI00000213E1	0	1	0	0	0	0	chr1:g.164591708C>T	0.1605	0.0083
chr1	164847489	rs6426881	C	T	17	152	2357	0.109	T	3_prime_UTR_variant	MODIFIER	PBX1	ENSG00000185630	Transcript	ENST00000420696.6	protein_coding	9/9	0	ENST00000420696.6:c.*813C>T	0	2294/6636	0	0	0	0	rs6426881	0	1	0	SNV	HGNC	HGNC:8632	YES	1	P3	CCDS1246.1	ENSP00000405890	P40424	A0A024R919	UPI00000213E1	0	1	0	0	0	0	chr1:g.164847489C>T	0.1048	0.1112
chr1	165138742	rs60624478	G	A	15	152	1946	0.096	A	intergenic_variant	MODIFIER	0	0	0	0	0	0	0	0	0	0	0	0	0	0	rs60624478	0	0	0	SNV	0	0	0	0	0	0	0	0	0	0	0	0	0	0	0	0	chr1:g.165138742G>A	0.1679	0.2458
chr1	165150555	rs10753661	G	A	151	152	1505	0.994	A	intergenic_variant	MODIFIER	0	0	0	0	0	0	0	0	0	0	0	0	0	0	rs10753661	0	0	0	SNV	0	0	0	0	0	0	0	0	0	0	0	0	0	0	0	0	chr1:g.165150555G>A	0.8684	0.9145
chr1	165248119	rs1506946	G	A	68	152	1947	0.449	A	intron_variant	MODIFIER	LMX1A	ENSG00000162761	Transcript	ENST00000342310.7	protein_coding	0	4/8	ENST00000342310.7:c.496+1289C>T	0	0	0	0	0	0	rs1506946	0	-1	0	SNV	HGNC	HGNC:6653	YES	2	P1	CCDS1247.1	ENSP00000340226	Q8TE12	0	UPI000012E793	0	0	0	0	0	0	chr1:g.165248119G>A	0.4337	0.503
chr1	165425645	rs466639	T	C	149	152	2089	0.981	C	intron_variant	MODIFIER	RXRG	ENSG00000143171	Transcript	ENST00000359842.10	protein_coding	0	2/9	ENST00000359842.10:c.297+3074A>G	0	0	0	0	0	0	rs466639	0	-1	0	SNV	HGNC	HGNC:10479	YES	1	P1	CCDS1248.1	ENSP00000352900	P48443	F1D8Q7	UPI000004989F	0	0	0	0	0	0	chr1:g.165425645T>C	0	0.857
chr1	165439858	rs10800098	G	A	54	152	1703	0.372	A	intron_variant	MODIFIER	RXRG	ENSG00000143171	Transcript	ENST00000359842.10	protein_coding	0	1/9	ENST00000359842.10:c.49+4987C>T	0	0	0	0	0	0	rs10800098	0	-1	0	SNV	HGNC	HGNC:10479	YES	1	P1	CCDS1248.1	ENSP00000352900	P48443	F1D8Q7	UPI000004989F	0	0	0	0	0	0	chr1:g.165439858G>A	0.1176	0.0121
chr1	165478920	rs10918196	T	C	81	152	1176	0.519	C	intron_variant&non_coding_transcript_variant	MODIFIER	LRRC52-AS1	ENSG00000237463	Transcript	ENST00000416424.5	antisense	0	5/5	ENST00000416424.5:n.1443-1805A>G	0	0	0	0	0	0	rs10918196	0	-1	0	SNV	HGNC	HGNC:54044	0	1	0	0	0	0	0	0	0	0	0	0	0	0	chr1:g.165478920T>C	0.4679	0.2254
chr1	165767643	rs7518099	C	T	128	152	1450	0.846	T	intron_variant	MODIFIER	TMCO1	ENSG00000143183	Transcript	ENST00000612311.4	protein_coding	0	2/6	ENST00000612311.4:c.301+549G>A	0	0	0	0	0	0	rs7518099	0	-1	0	SNV	HGNC	HGNC:18188	YES	1	0	CCDS1251.2	ENSP00000480514	0	J9JIE6	UPI0000EE3C5A	0	1	0	0	0	0	chr1:g.165767643C>T	0.9193	0.9085
chr1	165904155	rs3790672	T	C	62	152	1952	0.41	C	intron_variant	MODIFIER	UCK2	ENSG00000143179	Transcript	ENST00000367879.9	protein_coding	0	5/6	ENST00000367879.9:c.597+876T>C	0	0	0	0	0	0	rs3790672	0	1	0	SNV	HGNC	HGNC:12562	YES	1	P1	CCDS1252.1	ENSP00000356853	Q9BZX2	A0A024R912	UPI000003AFFE	0	0	0	0	0	0	chr1:g.165904155T>C	0.2776	0.0567
chr1	166132365	rs12065238	G	A	18	152	1768	0.122	A	intron_variant	MODIFIER	FAM78B	ENSG00000188859	Transcript	ENST00000338353.3	protein_coding	0	2/2	ENST00000338353.3:c.263+33621C>T	0	0	0	0	0	0	rs12065238	0	-1	0	SNV	HGNC	HGNC:13495	YES	1	P1	CCDS30931.1	ENSP00000339681	Q5VT40	0	UPI00001612B4	0	0	0	0	0	0	chr1:g.166132365G>A	0.1857	0.0386
chr1	166516654	rs6684311	C	G	30	152	988	0.192	G	intergenic_variant	MODIFIER	0	0	0	0	0	0	0	0	0	0	0	0	0	0	rs6684311	0	0	0	SNV	0	0	0	0	0	0	0	0	0	0	0	0	0	0	0	0	chr1:g.166516654C>G	0.2294	0.1619
chr1	166892359	rs1040393	T	C	30	152	1823	0.199	C	downstream_gene_variant	MODIFIER	ILDR2	ENSG00000143195	Transcript	ENST00000414590.1	processed_transcript	0	0	0	0	0	0	0	0	0	rs1040393	3352	-1	0	SNV	HGNC	HGNC:18131	0	3	0	0	0	0	0	0	0	0	0	0	0	0	chr1:g.166892359T>C	0	0.8661
chr1	166982632	rs6688613	C	T	9	152	857	0.058	T	intron_variant	MODIFIER	MAEL	ENSG00000143194	Transcript	ENST00000622874.4	protein_coding	0	1/12	ENST00000622874.4:c.-120-6769C>T	0	0	0	0	0	0	rs6688613	0	1	0	SNV	HGNC	HGNC:25929	0	1	0	CCDS72975.1	ENSP00000482771	0	E9JVC4	UPI0000204CDE	0	0	0	0	0	0	chr1:g.166982632C>T	0.2482	0.3669
chr1	167187263	rs9803659	T	C	29	152	1955	0.186	C	intron_variant&non_coding_transcript_variant	MODIFIER	LINC01363	ENSG00000231605	Transcript	ENST00000426709.5	antisense	0	2/4	ENST00000426709.5:n.201-5070A>G	0	0	0	0	0	0	rs9803659	0	-1	0	SNV	HGNC	HGNC:50598	YES	5	0	0	0	0	0	0	0	0	0	0	0	0	chr1:g.167187263T>C	0.3067	0.3555
chr1	167458010	rs7523907	C	T	144	152	2596	0.942	T	intron_variant	MODIFIER	CD247	ENSG00000198821	Transcript	ENST00000362089.9	protein_coding	0	1/7	ENST00000362089.9:c.59-17243G>A	0	0	0	0	0	0	rs7523907	0	-1	0	SNV	HGNC	HGNC:1677	YES	1	P4	CCDS1261.1	ENSP00000354782	P20963	0	UPI0000127362	0	1	0	0	0	0	chr1:g.167458010C>T	0	0.5809
chr1	167546035	rs7513428	T	C	152	152	1340	1	C	intron_variant	MODIFIER	CREG1	ENSG00000143162	Transcript	ENST00000370509.5	protein_coding	0	3/3	ENST00000370509.5:c.659+66A>G	0	0	0	0	0	0	rs7513428	0	-1	0	SNV	HGNC	HGNC:2351	YES	1	P1	CCDS1262.1	ENSP00000359540	O75629	0	UPI0000047822	0	0	0	0	0	0	chr1:g.167546035T>C	0.8562	0.7345
chr1	167546560	rs7516079	T	C	63	152	796	0.41	C	intron_variant	MODIFIER	CREG1	ENSG00000143162	Transcript	ENST00000370509.5	protein_coding	0	2/3	ENST00000370509.5:c.475-275A>G	0	0	0	0	0	0	rs7516079	0	-1	0	SNV	HGNC	HGNC:2351	YES	1	P1	CCDS1262.1	ENSP00000359540	O75629	0	UPI0000047822	0	0	0	0	0	0	chr1:g.167546560T>C	0	0.4818
chr1	168505772	rs72637224	C	T	25	152	2180	0.16	T	regulatory_region_variant	MODIFIER	0	0	RegulatoryFeature	ENSR00000015386	promoter_flanking_region	0	0	0	0	0	0	0	0	0	rs72637224	0	0	0	SNV	0	0	0	0	0	0	0	0	0	0	0	0	0	0	0	0	chr1:g.168505772C>T	0.1733	0.1566
chr1	168534148	rs4656599	C	T	92	152	1213	0.609	T	intergenic_variant	MODIFIER	0	0	0	0	0	0	0	0	0	0	0	0	0	0	rs4656599	0	0	0	SNV	0	0	0	0	0	0	0	0	0	0	0	0	0	0	0	0	chr1:g.168534148C>T	0.3095	0.0877
chr1	168541917	rs76400946	T	C	126	152	1601	0.833	C	intron_variant	MODIFIER	XCL2	ENSG00000143185	Transcript	ENST00000367819.3	protein_coding	0	2/2	ENST00000367819.3:c.176+76A>G	0	0	0	0	0	0	rs76400946	0	-1	0	SNV	HGNC	HGNC:10646	YES	1	P1	CCDS1273.1	ENSP00000356793	Q9UBD3	0	UPI0000136343	0	0	0	0	0	0	chr1:g.168541917T>C	0.6617	0.6059
chr1	168706733	rs530022	G	A	95	152	2341	0.622	A	intron_variant	MODIFIER	DPT	ENSG00000143196	Transcript	ENST00000367817.4	protein_coding	0	2/3	ENST00000367817.4:c.432-5609C>T	0	0	0	0	0	0	rs530022	0	-1	0	SNV	HGNC	HGNC:3011	YES	1	P1	CCDS1275.1	ENSP00000356791	Q07507	0	UPI0000032C11	0	0	0	0	0	0	chr1:g.168706733G>A	0.4906	0.5106
chr1	168720702	rs545833	C	T	90	152	1671	0.59	T	intron_variant	MODIFIER	DPT	ENSG00000143196	Transcript	ENST00000367817.4	protein_coding	0	1/3	ENST00000367817.4:c.306-6356G>A	0	0	0	0	0	0	rs545833	0	-1	0	SNV	HGNC	HGNC:3011	YES	1	P1	CCDS1275.1	ENSP00000356791	Q07507	0	UPI0000032C11	0	0	0	0	0	0	chr1:g.168720702C>T	0.3802	0.2821
chr1	168728523	rs1018454	A	C	27	152	1496	0.179	C	intron_variant	MODIFIER	DPT	ENSG00000143196	Transcript	ENST00000367817.4	protein_coding	0	1/3	ENST00000367817.4:c.305+347T>G	0	0	0	0	0	0	rs1018454	0	-1	0	SNV	HGNC	HGNC:3011	YES	1	P1	CCDS1275.1	ENSP00000356791	Q07507	0	UPI0000032C11	0	0	0	0	0	0	chr1:g.168728523A>C	0.4625	0.6331
chr1	168736051	rs1765516	G	A	11	152	1403	0.077	A	intron_variant&non_coding_transcript_variant	MODIFIER	AL135926.1	ENSG00000285622	Transcript	ENST00000650631.1	processed_transcript	0	5/8	ENST00000650631.1:n.576-2829C>T	0	0	0	0	0	0	rs1765516	0	-1	0	SNV	Clone_based_ensembl_gene	0	YES	0	0	0	0	0	0	0	0	0	0	0	0	0	chr1:g.168736051G>A	0.3183	0.2519
chr1	169033143	rs5005856	A	G	31	150	990	0.208	G	intron_variant&non_coding_transcript_variant	MODIFIER	LINC00970	ENSG00000203601	Transcript	ENST00000366408.3	lincRNA	0	3/4	ENST00000366408.3:n.209+23041T>C	0	0	0	0	0	0	rs5005856	0	-1	0	SNV	HGNC	HGNC:48730	YES	1	0	0	0	0	0	0	0	0	0	0	0	0	chr1:g.169033143A>G	0.4353	0.6218
chr1	169104108	rs1320976	G	A	17	152	2498	0.109	A	upstream_gene_variant	MODIFIER	ATP1B1	ENSG00000143153	Transcript	ENST00000367816.5	protein_coding	0	0	0	0	0	0	0	0	0	rs1320976	1589	1	0	SNV	HGNC	HGNC:804	YES	5	P1	CCDS1276.1	ENSP00000356790	P05026	A3KLL5	UPI0000126296	0	1	0	0	0	0	chr1:g.169104108G>A	0.1787	0.295
chr1	169104150	rs1320977	G	A	17	152	2218	0.109	A	upstream_gene_variant	MODIFIER	ATP1B1	ENSG00000143153	Transcript	ENST00000367816.5	protein_coding	0	0	0	0	0	0	0	0	0	rs1320977	1547	1	0	SNV	HGNC	HGNC:804	YES	5	P1	CCDS1276.1	ENSP00000356790	P05026	A3KLL5	UPI0000126296	0	1	0	0	0	0	chr1:g.169104150G>A	0.1789	0.295
chr1	169121422	rs12731646	C	T	12	152	2281	0.077	T	intron_variant	MODIFIER	ATP1B1	ENSG00000143153	Transcript	ENST00000367816.5	protein_coding	0	3/6	ENST00000367816.5:c.227-3462C>T	0	0	0	0	0	0	rs12731646	0	1	0	SNV	HGNC	HGNC:804	YES	5	P1	CCDS1276.1	ENSP00000356790	P05026	A3KLL5	UPI0000126296	0	1	0	0	0	0	chr1:g.169121422C>T	0.2149	0.1278
chr1	169125221	rs1892094	C	T	59	152	1639	0.378	T	intron_variant	MODIFIER	ATP1B1	ENSG00000143153	Transcript	ENST00000367816.5	protein_coding	0	4/6	ENST00000367816.5:c.382+182C>T	0	0	0	0	0	0	rs1892094	0	1	0	SNV	HGNC	HGNC:804	YES	5	P1	CCDS1276.1	ENSP00000356790	P05026	A3KLL5	UPI0000126296	0	1	0	0	0	0	chr1:g.169125221C>T	0.2911	0.1694
chr1	169129799	rs10919070	A	C	47	152	1816	0.301	C	intron_variant	MODIFIER	ATP1B1	ENSG00000143153	Transcript	ENST00000367816.5	protein_coding	0	5/6	ENST00000367816.5:c.568-211A>C	0	0	0	0	0	0	rs10919070	0	1	0	SNV	HGNC	HGNC:804	YES	5	P1	CCDS1276.1	ENSP00000356790	P05026	A3KLL5	UPI0000126296	0	1	0	0	0	0	chr1:g.169129799A>C	0.0799	0.0038
chr1	169131822	rs12079745	G	A	29	152	1637	0.205	A	3_prime_UTR_variant	MODIFIER	ATP1B1	ENSG00000143153	Transcript	ENST00000367816.5	protein_coding	7/7	0	ENST00000367816.5:c.*267G>A	0	1708/2608	0	0	0	0	rs12079745	0	1	0	SNV	HGNC	HGNC:804	YES	5	P1	CCDS1276.1	ENSP00000356790	P05026	A3KLL5	UPI0000126296	0	1	0	0	0	0	chr1:g.169131822G>A	0.2516	0.1067
chr1	169132697	rs1138486	C	T	29	152	1684	0.205	T	3_prime_UTR_variant	MODIFIER	ATP1B1	ENSG00000143153	Transcript	ENST00000367816.5	protein_coding	7/7	0	ENST00000367816.5:c.*1142C>T	0	2583/2608	0	0	0	0	rs1138486	0	1	0	SNV	HGNC	HGNC:804	YES	5	P1	CCDS1276.1	ENSP00000356790	P05026	A3KLL5	UPI0000126296	0	1	0	0	0	0	chr1:g.169132697C>T	0.2688	0.1694
chr1	169133102	rs12035622	T	A	46	152	1067	0.295	A	downstream_gene_variant	MODIFIER	ATP1B1	ENSG00000143153	Transcript	ENST00000367816.5	protein_coding	0	0	0	0	0	0	0	0	0	rs12035622	380	1	0	SNV	HGNC	HGNC:804	YES	5	P1	CCDS1276.1	ENSP00000356790	P05026	A3KLL5	UPI0000126296	0	1	0	0	0	0	chr1:g.169133102T>A	0.0783	0.0038
chr1	169165889	rs16861990	A	C	12	152	1468	0.077	C	intron_variant	MODIFIER	NME7	ENSG00000143156	Transcript	ENST00000367811.8	protein_coding	0	11/11	ENST00000367811.8:c.1098+3558T>G	0	0	0	0	0	0	rs16861990	0	-1	0	SNV	HGNC	HGNC:20461	YES	1	P3	CCDS1277.1	ENSP00000356785	Q9Y5B8	0	UPI000012FE8C	0	1	0	0	0	0	chr1:g.169165889A>C	0.0625	0.0197
chr1	169476945	rs1983546	A	G	142	152	1116	0.936	G	intron_variant	MODIFIER	SLC19A2	ENSG00000117479	Transcript	ENST00000236137.10	protein_coding	0	2/5	ENST00000236137.10:c.807+210T>C	0	0	0	0	0	0	rs1983546	0	-1	0	SNV	HGNC	HGNC:10938	YES	1	P1	CCDS1280.1	ENSP00000236137	O60779	A0A024R928	UPI0000036177	0	1	0	0	0	0	chr1:g.169476945A>G	0.615	0.652
chr1	169512493	rs72708013	T	G	14	152	1852	0.09	G	downstream_gene_variant	MODIFIER	F5	ENSG00000198734	Transcript	ENST00000367797.7	protein_coding	0	0	0	0	0	0	0	0	0	rs72708013	1673	-1	0	SNV	HGNC	HGNC:3542	YES	1	P2	CCDS1281.1	ENSP00000356771	P12259	0	UPI000016A8CE	0	1	0	0	0	0	chr1:g.169512493T>G	0.0453	0.0076
chr1	169516903	rs966751	C	G	10	152	879	0.064	G	intron_variant	MODIFIER	F5	ENSG00000198734	Transcript	ENST00000367797.7	protein_coding	0	23/24	ENST00000367797.7:c.6346-1277G>C	0	0	0	0	0	0	rs966751	0	-1	0	SNV	HGNC	HGNC:3542	YES	1	P2	CCDS1281.1	ENSP00000356771	P12259	0	UPI000016A8CE	0	1	0	0	0	0	chr1:g.169516903C>G	0.0451	0.0023
chr1	169521534	rs9332653	G	A	47	152	1280	0.327	A	intron_variant	MODIFIER	F5	ENSG00000198734	Transcript	ENST00000367797.7	protein_coding	0	21/24	ENST00000367797.7:c.6049-870C>T	0	0	0	0	0	0	rs9332653	0	-1	0	SNV	HGNC	HGNC:3542	YES	1	P2	CCDS1281.1	ENSP00000356771	P12259	0	UPI000016A8CE	0	1	0	0	0	0	chr1:g.169521534G>A	0.388	0.3449
chr1	169530143	rs2187953	A	C	89	152	1091	0.571	C	intron_variant	MODIFIER	F5	ENSG00000198734	Transcript	ENST00000367797.7	protein_coding	0	15/24	ENST00000367797.7:c.5209-325T>G	0	0	0	0	0	0	rs2187953	0	-1	0	SNV	HGNC	HGNC:3542	YES	1	P2	CCDS1281.1	ENSP00000356771	P12259	0	UPI000016A8CE	0	1	0	0	0	0	chr1:g.169530143A>C	0.261	0.1634
chr1	169537838	rs10800453	T	A	89	152	1307	0.571	A	intron_variant	MODIFIER	F5	ENSG00000198734	Transcript	ENST00000367797.7	protein_coding	0	13/24	ENST00000367797.7:c.4797-1158A>T	0	0	0	0	0	0	rs10800453	0	-1	0	SNV	HGNC	HGNC:3542	YES	1	P2	CCDS1281.1	ENSP00000356771	P12259	0	UPI000016A8CE	0	1	0	0	0	0	chr1:g.169537838T>A	0.2698	0.1944
chr1	169541142	rs9287090	G	A	78	150	1343	0.506	A	synonymous_variant	LOW	F5	ENSG00000198734	Transcript	ENST00000367797.7	protein_coding	13/25	0	ENST00000367797.7:c.3948C>T	ENSP00000356771.3:p.Leu1316%3D	4150/7024	3948/6675	1316/2224	L	ctC/ctT	rs9287090	0	-1	0	SNV	HGNC	HGNC:3542	YES	1	P2	CCDS1281.1	ENSP00000356771	P12259	0	UPI000016A8CE	0	1	0	0	PIRSF_domain:PIRSF000354&hmmpanther:PTHR45199&hmmpanther:PTHR45199	0	chr1:g.169541142G>A	0.2636	0.1717
chr1	169542496	rs4525	T	C	90	152	2650	0.577	C	missense_variant	MODERATE	F5	ENSG00000198734	Transcript	ENST00000367797.7	protein_coding	13/25	0	ENST00000367797.7:c.2594A>G	ENSP00000356771.3:p.His865Arg	2796/7024	2594/6675	865/2224	H/R	cAt/cGt	rs4525	0	-1	0	SNV	HGNC	HGNC:3542	YES	1	P2	CCDS1281.1	ENSP00000356771	P12259	0	UPI000016A8CE	0	1	tolerated	benign	PIRSF_domain:PIRSF000354&hmmpanther:PTHR45199	0	chr1:g.169542496T>C	0.2628	0.1679
chr1	169545552	rs9332591	G	A	41	152	1425	0.263	A	intron_variant	MODIFIER	F5	ENSG00000198734	Transcript	ENST00000367797.7	protein_coding	0	11/24	ENST00000367797.7:c.1762+890C>T	0	0	0	0	0	0	rs9332591	0	-1	0	SNV	HGNC	HGNC:3542	YES	1	P2	CCDS1281.1	ENSP00000356771	P12259	0	UPI000016A8CE	0	1	0	0	0	0	chr1:g.169545552G>A	0.0759	0.0121
chr1	169545945	rs3766110	A	C	94	152	2583	0.603	C	intron_variant	MODIFIER	F5	ENSG00000198734	Transcript	ENST00000367797.7	protein_coding	0	11/24	ENST00000367797.7:c.1762+497T>G	0	0	0	0	0	0	rs3766110	0	-1	0	SNV	HGNC	HGNC:3542	YES	1	P2	CCDS1281.1	ENSP00000356771	P12259	0	UPI000016A8CE	0	1	0	0	0	0	chr1:g.169545945A>C	0.2566	0.1989
chr1	169552615	rs6033	A	G	13	152	1000	0.083	G	missense_variant	MODERATE	F5	ENSG00000198734	Transcript	ENST00000367797.7	protein_coding	8/25	0	ENST00000367797.7:c.1238T>C	ENSP00000356771.3:p.Met413Thr	1440/7024	1238/6675	413/2224	M/T	aTg/aCg	rs6033&CM045144	0	-1	0	SNV	HGNC	HGNC:3542	YES	1	P2	CCDS1281.1	ENSP00000356771	P12259	0	UPI000016A8CE	0	1	tolerated	benign	Gene3D:2.60.40.420&PIRSF_domain:PIRSF000354&hmmpanther:PTHR45199&Superfamily_domains:SSF49503&Conserved_Domains:cd14450	0	chr1:g.169552615A>G	0.0501	0.0053
chr1	169573893	rs12406092	G	A	87	152	1379	0.564	A	intron_variant	MODIFIER	F5	ENSG00000198734	Transcript	ENST00000367797.7	protein_coding	0	2/24	ENST00000367797.7:c.251-1550C>T	0	0	0	0	0	0	rs12406092	0	-1	0	SNV	HGNC	HGNC:3542	YES	1	P2	CCDS1281.1	ENSP00000356771	P12259	0	UPI000016A8CE	0	1	0	0	0	0	chr1:g.169573893G>A	0.2714	0.1755
chr1	169582444	rs6028	T	C	86	150	790	0.565	C	synonymous_variant	LOW	F5	ENSG00000198734	Transcript	ENST00000367797.7	protein_coding	2/25	0	ENST00000367797.7:c.237A>G	ENSP00000356771.3:p.Gln79%3D	439/7024	237/6675	79/2224	Q	caA/caG	rs6028	0	-1	0	SNV	HGNC	HGNC:3542	YES	1	P2	CCDS1281.1	ENSP00000356771	P12259	0	UPI000016A8CE	0	1	0	0	Gene3D:2.60.40.420&PIRSF_domain:PIRSF000354&hmmpanther:PTHR45199&Superfamily_domains:SSF49503	0	chr1:g.169582444T>C	0.2264	0.028
chr1	169593666	rs6128	C	T	40	152	1745	0.263	T	synonymous_variant	LOW	SELP	ENSG00000174175	Transcript	ENST00000263686.11	protein_coding	14/17	0	ENST00000263686.11:c.2346G>A	ENSP00000263686.5:p.Thr782%3D	2396/3157	2346/2493	782/830	T	acG/acA	rs6128	0	-1	0	SNV	HGNC	HGNC:10721	YES	1	P2	CCDS1282.1	ENSP00000263686	P16109	A0A024R8Y9	UPI0000204D4A	0	0	0	0	hmmpanther:PTHR19325&hmmpanther:PTHR19325:SF484&Transmembrane_helices:TMhelix	0	chr1:g.169593666C>T	0.3788	0.5325
chr1	169594713	rs6136	T	G	20	152	2413	0.128	G	missense_variant	MODERATE	SELP	ENSG00000174175	Transcript	ENST00000263686.11	protein_coding	13/17	0	ENST00000263686.11:c.2266A>C	ENSP00000263686.5:p.Thr756Pro	2316/3157	2266/2493	756/830	T/P	Act/Cct	rs6136&CM981792	0	-1	0	SNV	HGNC	HGNC:10721	YES	1	P2	CCDS1282.1	ENSP00000263686	P16109	A0A024R8Y9	UPI0000204D4A	0	0	tolerated	possibly_damaging	Gene3D:2.10.70.10&Pfam_domain:PF00084&PROSITE_profiles:PS50923&hmmpanther:PTHR19325&hmmpanther:PTHR19325:SF484&SMART_domains:SM00032&Superfamily_domains:SSF57535&Conserved_Domains:cd00033	0	chr1:g.169594713T>G	0.0359	0.0045
chr1	169601838	rs3917775	T	C	128	152	1841	0.833	C	intron_variant	MODIFIER	SELP	ENSG00000174175	Transcript	ENST00000263686.11	protein_coding	0	10/16	ENST00000263686.11:c.1705+1188A>G	0	0	0	0	0	0	rs3917775	0	-1	0	SNV	HGNC	HGNC:10721	YES	1	P2	CCDS1282.1	ENSP00000263686	P16109	A0A024R8Y9	UPI0000204D4A	0	0	0	0	0	0	chr1:g.169601838T>C	0.5264	0.1921
chr1	169603407	rs2205895	C	T	128	152	1803	0.833	T	intron_variant	MODIFIER	SELP	ENSG00000174175	Transcript	ENST00000263686.11	protein_coding	0	9/16	ENST00000263686.11:c.1520-196G>A	0	0	0	0	0	0	rs2205895	0	-1	0	SNV	HGNC	HGNC:10721	YES	1	P2	CCDS1282.1	ENSP00000263686	P16109	A0A024R8Y9	UPI0000204D4A	0	0	0	0	0	0	chr1:g.169603407C>T	0.5206	0.2746
chr1	169605649	rs2223303	C	T	126	152	1159	0.821	T	intron_variant	MODIFIER	SELP	ENSG00000174175	Transcript	ENST00000263686.11	protein_coding	0	9/16	ENST00000263686.11:c.1519+1300G>A	0	0	0	0	0	0	rs2223303	0	-1	0	SNV	HGNC	HGNC:10721	YES	1	P2	CCDS1282.1	ENSP00000263686	P16109	A0A024R8Y9	UPI0000204D4A	0	0	0	0	0	0	chr1:g.169605649C>T	0.4579	0.0847
chr1	169681903	rs7531806	G	A	48	152	1389	0.321	A	intron_variant&non_coding_transcript_variant	MODIFIER	C1orf112	ENSG00000000460	Transcript	ENST00000498289.5	processed_transcript	0	1/28	ENST00000498289.5:n.518-1566G>A	0	0	0	0	0	0	rs7531806	0	1	0	SNV	HGNC	HGNC:25565	0	2	0	0	0	0	0	0	0	0	0	0	0	0	chr1:g.169681903G>A	0.5681	0.7769
chr1	170392023	rs10919382	A	G	11	152	1890	0.071	G	intergenic_variant	MODIFIER	0	0	0	0	0	0	0	0	0	0	0	0	0	0	rs10919382	0	0	0	SNV	0	0	0	0	0	0	0	0	0	0	0	0	0	0	0	0	chr1:g.170392023A>G	0.2616	0.4607
chr1	170392395	rs10919383	A	C	12	152	1360	0.077	C	intergenic_variant	MODIFIER	0	0	0	0	0	0	0	0	0	0	0	0	0	0	rs10919383	0	0	0	SNV	0	0	0	0	0	0	0	0	0	0	0	0	0	0	0	0	chr1:g.170392395A>C	0.261	0.4607
chr1	170398325	rs4471313	G	T	88	152	1558	0.583	T	intergenic_variant	MODIFIER	0	0	0	0	0	0	0	0	0	0	0	0	0	0	rs4471313	0	0	0	SNV	0	0	0	0	0	0	0	0	0	0	0	0	0	0	0	0	chr1:g.170398325G>T	0	0.6944
chr1	170403362	rs10919388	A	C	87	152	982	0.577	C	intergenic_variant	MODIFIER	0	0	0	0	0	0	0	0	0	0	0	0	0	0	rs10919388	0	0	0	SNV	0	0	0	0	0	0	0	0	0	0	0	0	0	0	0	0	chr1:g.170403362A>C	0.7183	0.6959
chr1	170600176	rs3903239	A	G	64	152	1075	0.417	G	intron_variant&non_coding_transcript_variant	MODIFIER	AL023495.1	ENSG00000235303	Transcript	ENST00000413005.1	lincRNA	0	1/2	ENST00000413005.1:n.162+1161A>G	0	0	0	0	0	0	rs3903239	0	1	0	SNV	Clone_based_ensembl_gene	0	YES	2	0	0	0	0	0	0	0	0	0	0	0	0	chr1:g.170600176A>G	0.3393	0.1536
chr1	170657812	rs663887	G	A	8	152	1483	0.051	A	upstream_gene_variant	MODIFIER	PRRX1	ENSG00000116132	Transcript	ENST00000553786.1	processed_transcript	0	0	0	0	0	0	0	0	0	rs663887	4916	1	0	SNV	HGNC	HGNC:9142	0	4	0	0	0	0	0	0	0	1	0	0	0	0	chr1:g.170657812G>A	0.2995	0.2322
chr1	170724397	rs12142379	T	C	14	152	1215	0.09	C	intron_variant	MODIFIER	PRRX1	ENSG00000116132	Transcript	ENST00000239461.11	protein_coding	0	2/3	ENST00000239461.11:c.418-1823T>C	0	0	0	0	0	0	rs12142379	0	1	0	SNV	HGNC	HGNC:9142	YES	1	P1	CCDS1290.1	ENSP00000239461	P54821	0	UPI0000131D11	0	1	0	0	0	0	chr1:g.170724397T>C	0.0304	0.0045
chr1	170793539	rs10919470	G	A	55	152	1478	0.359	A	intergenic_variant	MODIFIER	0	0	0	0	0	0	0	0	0	0	0	0	0	0	rs10919470	0	0	0	SNV	0	0	0	0	0	0	0	0	0	0	0	0	0	0	0	0	chr1:g.170793539G>A	0.3197	0.149
chr1	170803635	rs2206310	A	G	68	152	1144	0.442	G	intergenic_variant	MODIFIER	0	0	0	0	0	0	0	0	0	0	0	0	0	0	rs2206310	0	0	0	SNV	0	0	0	0	0	0	0	0	0	0	0	0	0	0	0	0	chr1:g.170803635A>G	0.4217	0.3986
chr1	170803890	rs2143109	A	G	71	152	1461	0.462	G	intergenic_variant	MODIFIER	0	0	0	0	0	0	0	0	0	0	0	0	0	0	rs2143109	0	0	0	SNV	0	0	0	0	0	0	0	0	0	0	0	0	0	0	0	0	chr1:g.170803890A>G	0.4215	0.3986
chr1	171482482	rs35041900	C	T	51	152	1528	0.346	T	upstream_gene_variant	MODIFIER	PRRC2C	ENSG00000117523	Transcript	ENST00000338920.8	protein_coding	0	0	0	0	0	0	0	0	0	rs35041900	3074	1	0	SNV	HGNC	HGNC:24903	YES	5	P2	CCDS1296.2	ENSP00000343629	Q9Y520	0	UPI0000E265EC	0	0	0	0	0	0	chr1:g.171482482C>T	0.1569	0.329
chr1	171486183	rs34720381	C	T	53	152	893	0.359	T	intron_variant	MODIFIER	PRRC2C	ENSG00000117523	Transcript	ENST00000338920.8	protein_coding	0	1/33	ENST00000338920.8:c.-58+448C>T	0	0	0	0	0	0	rs34720381	0	1	0	SNV	HGNC	HGNC:24903	YES	5	P2	CCDS1296.2	ENSP00000343629	Q9Y520	0	UPI0000E265EC	0	0	0	0	0	0	chr1:g.171486183C>T	0.0671	0.0076
chr1	171675446	rs236907	G	A	14	152	1624	0.09	A	upstream_gene_variant	MODIFIER	PFN1P1	ENSG00000233328	Transcript	ENST00000442087.2	processed_pseudogene	0	0	0	0	0	0	0	0	0	rs236907	4507	-1	0	SNV	HGNC	HGNC:42989	YES	0	0	0	0	0	0	0	0	0	0	0	0	0	chr1:g.171675446G>A	0.1398	0.0121
chr1	171925452	rs6681480	A	G	77	152	1122	0.5	G	intron_variant	MODIFIER	DNM3	ENSG00000197959	Transcript	ENST00000355305.9	protein_coding	0	2/20	ENST00000355305.9:c.235+3631A>G	0	0	0	0	0	0	rs6681480	0	1	0	SNV	HGNC	HGNC:29125	YES	5	A1	CCDS86032.1	ENSP00000347457	Q9UQ16	0	UPI0000458803	0	0	0	0	0	0	chr1:g.171925452A>G	0	0.6475
chr1	171939384	rs1998174	T	A	78	152	1245	0.506	A	intron_variant	MODIFIER	DNM3	ENSG00000197959	Transcript	ENST00000355305.9	protein_coding	0	2/20	ENST00000355305.9:c.235+17563T>A	0	0	0	0	0	0	rs1998174	0	1	0	SNV	HGNC	HGNC:29125	YES	5	A1	CCDS86032.1	ENSP00000347457	Q9UQ16	0	UPI0000458803	0	0	0	0	0	0	chr1:g.171939384T>A	0.6238	0.6596
chr1	171960311	rs56125409	A	G	37	152	1809	0.25	G	intron_variant	MODIFIER	DNM3	ENSG00000197959	Transcript	ENST00000355305.9	protein_coding	0	2/20	ENST00000355305.9:c.236-27345A>G	0	0	0	0	0	0	rs56125409	0	1	0	SNV	HGNC	HGNC:29125	YES	5	A1	CCDS86032.1	ENSP00000347457	Q9UQ16	0	UPI0000458803	0	0	0	0	0	0	chr1:g.171960311A>G	0.1338	0.0492
chr1	171970501	rs2038480	A	T	109	150	941	0.727	T	intron_variant	MODIFIER	DNM3	ENSG00000197959	Transcript	ENST00000355305.9	protein_coding	0	2/20	ENST00000355305.9:c.236-17155A>T	0	0	0	0	0	0	rs2038480	0	1	0	SNV	HGNC	HGNC:29125	YES	5	A1	CCDS86032.1	ENSP00000347457	Q9UQ16	0	UPI0000458803	0	0	0	0	0	0	chr1:g.171970501A>T	0	0.7821
chr1	171973643	rs6425521	C	A	115	152	998	0.756	A	intron_variant	MODIFIER	DNM3	ENSG00000197959	Transcript	ENST00000355305.9	protein_coding	0	2/20	ENST00000355305.9:c.236-14013C>A	0	0	0	0	0	0	rs6425521	0	1	0	SNV	HGNC	HGNC:29125	YES	5	A1	CCDS86032.1	ENSP00000347457	Q9UQ16	0	UPI0000458803	0	0	0	0	0	0	chr1:g.171973643C>A	0	0.7307
chr1	171980610	rs10914144	T	C	114	152	1109	0.75	C	intron_variant	MODIFIER	DNM3	ENSG00000197959	Transcript	ENST00000355305.9	protein_coding	0	2/20	ENST00000355305.9:c.236-7046T>C	0	0	0	0	0	0	rs10914144	0	1	0	SNV	HGNC	HGNC:29125	YES	5	A1	CCDS86032.1	ENSP00000347457	Q9UQ16	0	UPI0000458803	0	0	0	0	0	0	chr1:g.171980610T>C	0.7754	0.73
chr1	172217589	rs633995	G	A	12	152	1549	0.077	A	intron_variant	MODIFIER	DNM3	ENSG00000197959	Transcript	ENST00000355305.9	protein_coding	0	15/20	ENST00000355305.9:c.1690-35984G>A	0	0	0	0	0	0	rs633995	0	1	0	SNV	HGNC	HGNC:29125	YES	5	A1	CCDS86032.1	ENSP00000347457	Q9UQ16	0	UPI0000458803	0	0	0	0	0	0	chr1:g.172217589G>A	0.4225	0.643
chr1	172220749	rs678962	T	G	45	152	1717	0.295	G	intron_variant	MODIFIER	DNM3	ENSG00000197959	Transcript	ENST00000355305.9	protein_coding	0	15/20	ENST00000355305.9:c.1690-32824T>G	0	0	0	0	0	0	rs678962	0	1	0	SNV	HGNC	HGNC:29125	YES	5	A1	CCDS86032.1	ENSP00000347457	Q9UQ16	0	UPI0000458803	0	0	0	0	0	0	chr1:g.172220749T>G	0.255	0.3207
chr1	172250855	rs12075079	A	G	43	152	1358	0.282	G	intron_variant	MODIFIER	DNM3	ENSG00000197959	Transcript	ENST00000355305.9	protein_coding	0	15/20	ENST00000355305.9:c.1690-2718A>G	0	0	0	0	0	0	rs12075079	0	1	0	SNV	HGNC	HGNC:29125	YES	5	A1	CCDS86032.1	ENSP00000347457	Q9UQ16	0	UPI0000458803	0	0	0	0	0	0	chr1:g.172250855A>G	0.1663	0.0393
chr1	172361919	rs1894633	A	G	32	152	1909	0.218	G	intron_variant	MODIFIER	DNM3	ENSG00000197959	Transcript	ENST00000355305.9	protein_coding	0	17/20	ENST00000355305.9:c.1912-17099A>G	0	0	0	0	0	0	rs1894633	0	1	0	SNV	HGNC	HGNC:29125	YES	5	A1	CCDS86032.1	ENSP00000347457	Q9UQ16	0	UPI0000458803	0	0	0	0	0	0	chr1:g.172361919A>G	0.3329	0.6036
chr1	172377408	rs1011731	G	A	116	150	742	0.766	A	intron_variant	MODIFIER	DNM3	ENSG00000197959	Transcript	ENST00000355305.9	protein_coding	0	17/20	ENST00000355305.9:c.1912-1610G>A	0	0	0	0	0	0	rs1011731	0	1	0	SNV	HGNC	HGNC:29125	YES	5	A1	CCDS86032.1	ENSP00000347457	Q9UQ16	0	UPI0000458803	0	0	0	0	0	0	chr1:g.172377408G>A	0.5182	0.0983
chr1	172383850	rs714515	G	A	119	152	1331	0.776	A	intron_variant	MODIFIER	DNM3	ENSG00000197959	Transcript	ENST00000355305.9	protein_coding	0	18/20	ENST00000355305.9:c.2077-3283G>A	0	0	0	0	0	0	rs714515	0	1	0	SNV	HGNC	HGNC:29125	YES	5	A1	CCDS86032.1	ENSP00000347457	Q9UQ16	0	UPI0000458803	0	0	0	0	0	0	chr1:g.172383850G>A	0.5182	0.0976
chr1	172446311	rs2269615	C	T	105	152	2043	0.686	T	upstream_gene_variant	MODIFIER	PIGC	ENSG00000135845	Transcript	ENST00000367728.1	protein_coding	0	0	0	0	0	0	0	0	0	rs2269615	2225	-1	0	SNV	HGNC	HGNC:8960	YES	0	P1	CCDS1302.1	ENSP00000356702	Q92535	0	UPI0000131AB1	0	1	0	0	0	0	chr1:g.172446311C>T	0.4587	0.0719
chr1	172457858	rs6691993	T	G	105	152	2110	0.686	G	intron_variant	MODIFIER	C1orf105	ENSG00000180999	Transcript	ENST00000367727.9	protein_coding	0	4/6	ENST00000367727.9:c.273+1369T>G	0	0	0	0	0	0	rs6691993	0	1	0	SNV	HGNC	HGNC:29591	YES	1	P3	CCDS1301.1	ENSP00000356700	O95561	0	UPI000006D456	0	0	0	0	0	0	chr1:g.172457858T>G	0.488	0.357
chr1	172465672	rs2901656	C	T	105	152	2250	0.686	T	intron_variant	MODIFIER	C1orf105	ENSG00000180999	Transcript	ENST00000367727.9	protein_coding	0	6/6	ENST00000367727.9:c.406+309C>T	0	0	0	0	0	0	rs2901656	0	1	0	SNV	HGNC	HGNC:29591	YES	1	P3	CCDS1301.1	ENSP00000356700	O95561	0	UPI000006D456	0	0	0	0	0	0	chr1:g.172465672C>T	0.4756	0.3222
chr1	172549756	rs12758548	C	T	12	150	740	0.078	T	intron_variant	MODIFIER	SUCO	ENSG00000094975	Transcript	ENST00000367723.8	protein_coding	0	2/22	ENST00000367723.8:c.648-1756C>T	0	0	0	0	0	0	rs12758548	0	1	0	SNV	HGNC	HGNC:1240	YES	1	A2	CCDS65726.1	ENSP00000356696	Q9UBS9	A0A024R929	UPI0000EE3C11	0	0	0	0	0	0	chr1:g.172549756C>T	0.1841	0.0938
chr1	172884320	rs7517810	C	T	143	152	1917	0.942	T	intron_variant&non_coding_transcript_variant	MODIFIER	AL031599.1	ENSG00000224228	Transcript	ENST00000432694.2	lincRNA	0	1/4	ENST00000432694.2:n.223+108193C>T	0	0	0	0	0	0	rs7517810	0	1	0	SNV	Clone_based_ensembl_gene	0	YES	3	0	0	0	0	0	0	0	0	0	0	0	0	chr1:g.172884320C>T	0.4409	0.2685
chr1	172893094	rs9286879	A	G	143	152	2598	0.942	G	intron_variant&non_coding_transcript_variant	MODIFIER	AL031599.1	ENSG00000224228	Transcript	ENST00000432694.2	lincRNA	0	1/4	ENST00000432694.2:n.224-111188A>G	0	0	0	0	0	0	rs9286879	0	1	0	SNV	Clone_based_ensembl_gene	0	YES	3	0	0	0	0	0	0	0	0	0	0	0	0	chr1:g.172893094A>G	0.4748	0.3646
chr1	173162769	rs7553711	T	C	37	152	1213	0.25	C	regulatory_region_variant	MODIFIER	0	0	RegulatoryFeature	ENSR00000377529	enhancer	0	0	0	0	0	0	0	0	0	rs7553711	0	0	0	SNV	0	0	0	0	0	0	0	0	0	0	0	0	0	0	0	0	chr1:g.173162769T>C	0.3896	0.7995
chr1	173177782	rs4090390	C	A	27	150	813	0.182	A	upstream_gene_variant	MODIFIER	AL022310.1	ENSG00000226375	Transcript	ENST00000436974.1	lincRNA	0	0	0	0	0	0	0	0	0	rs4090390	2279	-1	0	SNV	Clone_based_ensembl_gene	0	YES	2	0	0	0	0	0	0	0	0	0	0	0	0	chr1:g.173177782C>A	0.2492	0.4009
chr1	173222336	rs2205960	G	T	79	152	1712	0.519	T	intergenic_variant	MODIFIER	0	0	0	0	0	0	0	0	0	0	0	0	0	0	rs2205960&CR0911346	0	0	0	SNV	0	0	0	0	0	0	0	0	0	0	0	0	0	0	0	0	chr1:g.173222336G>T	0.1809	0.0204
chr1	173257056	rs704840	T	G	89	152	2260	0.59	G	intergenic_variant	MODIFIER	0	0	0	0	0	0	0	0	0	0	0	0	0	0	rs704840	0	0	0	SNV	0	0	0	0	0	0	0	0	0	0	0	0	0	0	0	0	chr1:g.173257056T>G	0.2907	0.2352
chr1	173331701	rs17346536	A	G	95	152	1857	0.628	G	intergenic_variant	MODIFIER	0	0	0	0	0	0	0	0	0	0	0	0	0	0	rs17346536	0	0	0	SNV	0	0	0	0	0	0	0	0	0	0	0	0	0	0	0	0	chr1:g.173331701A>G	0.4395	0.357
chr1	173368608	rs2422345	G	A	102	152	2841	0.667	A	upstream_gene_variant	MODIFIER	AL645568.2	ENSG00000231615	Transcript	ENST00000432815.2	processed_pseudogene	0	0	0	0	0	0	0	0	0	rs2422345	4875	-1	0	SNV	Clone_based_ensembl_gene	0	YES	0	0	0	0	0	0	0	0	0	0	0	0	0	chr1:g.173368608G>A	0.625	0.5575
chr1	173377204	rs10753074	C	T	102	152	2765	0.667	T	intergenic_variant	MODIFIER	0	0	0	0	0	0	0	0	0	0	0	0	0	0	rs10753074	0	0	0	SNV	0	0	0	0	0	0	0	0	0	0	0	0	0	0	0	0	chr1:g.173377204C>T	0.6286	0.5703
chr1	173380586	rs2105325	A	C	113	152	2454	0.744	C	intergenic_variant	MODIFIER	0	0	0	0	0	0	0	0	0	0	0	0	0	0	rs2105325	0	0	0	SNV	0	0	0	0	0	0	0	0	0	0	0	0	0	0	0	0	chr1:g.173380586A>C	0	0.8956
chr1	173879670	rs28680958	G	A	14	152	1993	0.09	A	intron_variant	MODIFIER	ZBTB37	ENSG00000185278	Transcript	ENST00000367701.9	protein_coding	0	3/3	ENST00000367701.9:c.1024-5966G>A	0	0	0	0	0	0	rs28680958	0	1	0	SNV	HGNC	HGNC:28365	YES	1	P1	CCDS44278.1	ENSP00000356674	Q5TC79	0	UPI0000203C09	0	0	0	0	0	0	chr1:g.173879670G>A	0.2929	0.3812
chr1	173909724	rs5877	T	C	33	152	2607	0.218	C	synonymous_variant	LOW	SERPINC1	ENSG00000117601	Transcript	ENST00000367698.3	protein_coding	5/7	0	ENST00000367698.3:c.981A>G	ENSP00000356671.3:p.Val327%3D	1100/1594	981/1395	327/464	V	gtA/gtG	rs5877&CD930906	0	-1	0	SNV	HGNC	HGNC:775	YES	1	P1	CCDS1313.1	ENSP00000356671	P01008	A0A024R944	UPI000002C0C1	0	1	0	0	PDB-ENSP_mappings:1ant.I&PDB-ENSP_mappings:1ant.L&PDB-ENSP_mappings:1ath.A&PDB-ENSP_mappings:1ath.B&PDB-ENSP_mappings:1azx.I&PDB-ENSP_mappings:1azx.L&PDB-ENSP_mappings:1br8.I&PDB-ENSP_mappings:1br8.L&PDB-ENSP_mappings:1dzg.I&PDB-ENSP_mappings:1dzg.L&PDB-ENSP_mappings:1dzh.I&PDB-ENSP_mappings:1dzh.L&PDB-ENSP_mappings:1e03.I&PDB-ENSP_mappings:1e03.L&PDB-ENSP_mappings:1e04.I&PDB-ENSP_mappings:1e04.L…	0	chr1:g.173909724T>C	0	0.8366
chr1	173922679	rs1951627	G	A	9	152	2031	0.064	A	downstream_gene_variant	MODIFIER	RNA5SP67	ENSG00000252231	Transcript	ENST00000516422.1	rRNA_pseudogene	0	0	0	0	0	0	0	0	0	rs1951627	1479	1	0	SNV	HGNC	HGNC:42844	YES	0	0	0	0	0	0	0	0	0	0	0	0	0	chr1:g.173922679G>A	0.4812	0.848
chr1	174107726	rs6672986	G	C	59	152	937	0.385	C	intergenic_variant	MODIFIER	0	0	0	0	0	0	0	0	0	0	0	0	0	0	rs6672986	0	0	0	SNV	0	0	0	0	0	0	0	0	0	0	0	0	0	0	0	0	chr1:g.174107726G>C	0	0.9107
chr1	174135605	rs2901785	G	A	60	152	1836	0.397	A	intron_variant&non_coding_transcript_variant	MODIFIER	AL121983.2	ENSG00000227373	Transcript	ENST00000426899.5	lincRNA	0	2/2	ENST00000426899.5:n.339-19956C>T	0	0	0	0	0	0	rs2901785	0	-1	0	SNV	Clone_based_ensembl_gene	0	YES	3	0	0	0	0	0	0	0	0	0	0	0	0	chr1:g.174135605G>A	0.5499	0.6664
chr1	174422186	rs6425280	A	G	60	152	1293	0.397	G	intron_variant	MODIFIER	RABGAP1L	ENSG00000152061	Transcript	ENST00000251507.8	protein_coding	0	13/20	ENST00000251507.8:c.1710+28041A>G	0	0	0	0	0	0	rs6425280	0	1	0	SNV	HGNC	HGNC:24663	YES	2	P1	CCDS1314.1	ENSP00000251507	Q5R372	F1LJ00	UPI0000458A9F	0	0	0	0	0	0	chr1:g.174422186A>G	0.624	0.9213
chr1	174478450	rs10218528	T	A	57	150	931	0.383	A	intron_variant	MODIFIER	RABGAP1L	ENSG00000152061	Transcript	ENST00000251507.8	protein_coding	0	13/20	ENST00000251507.8:c.1710+84305T>A	0	0	0	0	0	0	rs10218528	0	1	0	SNV	HGNC	HGNC:24663	YES	2	P1	CCDS1314.1	ENSP00000251507	Q5R372	F1LJ00	UPI0000458A9F	0	0	0	0	0	0	chr1:g.174478450T>A	0.478	0.7738
chr1	174733772	rs459078	C	T	56	152	1801	0.365	T	intron_variant	MODIFIER	RABGAP1L	ENSG00000152061	Transcript	ENST00000251507.8	protein_coding	0	17/20	ENST00000251507.8:c.2170-18541C>T	0	0	0	0	0	0	rs459078	0	1	0	SNV	HGNC	HGNC:24663	YES	2	P1	CCDS1314.1	ENSP00000251507	Q5R372	F1LJ00	UPI0000458A9F	0	0	0	0	0	0	chr1:g.174733772C>T	0.3736	0.7859
chr1	174882641	rs6425302	T	A	56	152	1172	0.365	A	intron_variant	MODIFIER	RABGAP1L	ENSG00000152061	Transcript	ENST00000251507.8	protein_coding	0	19/20	ENST00000251507.8:c.2340+70681T>A	0	0	0	0	0	0	rs6425302	0	1	0	SNV	HGNC	HGNC:24663	YES	2	P1	CCDS1314.1	ENSP00000251507	Q5R372	F1LJ00	UPI0000458A9F	0	0	0	0	0	0	chr1:g.174882641T>A	0.3582	0.7224
chr1	174903292	rs4651205	C	T	56	152	1614	0.365	T	intron_variant	MODIFIER	RABGAP1L	ENSG00000152061	Transcript	ENST00000251507.8	protein_coding	0	19/20	ENST00000251507.8:c.2341-54165C>T	0	0	0	0	0	0	rs4651205	0	1	0	SNV	HGNC	HGNC:24663	YES	2	P1	CCDS1314.1	ENSP00000251507	Q5R372	F1LJ00	UPI0000458A9F	0	0	0	0	0	0	chr1:g.174903292C>T	0.3724	0.7708
chr1	174952007	rs4651238	A	G	63	152	1388	0.417	G	intron_variant	MODIFIER	RABGAP1L	ENSG00000152061	Transcript	ENST00000251507.8	protein_coding	0	19/20	ENST00000251507.8:c.2341-5450A>G	0	0	0	0	0	0	rs4651238	0	1	0	SNV	HGNC	HGNC:24663	YES	2	P1	CCDS1314.1	ENSP00000251507	Q5R372	F1LJ00	UPI0000458A9F	0	0	0	0	0	0	chr1:g.174952007A>G	0	0.9735
chr1	175142438	rs10732995	C	T	152	152	1867	1	T	intron_variant	MODIFIER	TNN	ENSG00000120332	Transcript	ENST00000239462.8	protein_coding	0	17/18	ENST00000239462.8:c.3596-1949C>T	0	0	0	0	0	0	rs10732995	0	1	0	SNV	HGNC	HGNC:22942	YES	2	P1	CCDS30943.1	ENSP00000239462	Q9UQP3	0	UPI00001D7DA9	0	0	0	0	0	0	chr1:g.175142438C>T	0.9884	0.9962
[truncated: 18,734 more rows]
[truncated: 108 more columns]
