# Supplementary material for: Whole genome variation in 27 Mexican indigenous populations, demographic and biomedical insights
Source: PLoS One. 2021 Apr 8;16(4):e0249773. doi: 10.1371/journal.pone.0249773 (PMC8031408; doi:10.1371/journal.pone.0249773)
Supplement: S3 Data — (ZIP) [file pone.0249773.s005.zip › SNV/commonfreq/76g.snv.common_freq.miRNA.tsv]

CHROM	POS	ID	REF	ALT	AC	AN	DP	AF_mx	Allele	Consequence	IMPACT	SYMBOL	Gene	Feature_type	Feature	BIOTYPE	EXON	INTRON	HGVSc	HGVSp	cDNA_position	CDS_position	Protein_position	Amino_acids	Codons	Existing_variation	DISTANCE	STRAND	FLAGS	VARIANT_CLASS	SYMBOL_SOURCE	HGNC_ID	CANONICAL	TSL	APPRIS	CCDS	ENSP	SWISSPROT	TREMBL	UNIPARC	SOURCE	GENE_PHENO	SIFT	PolyPhen	DOMAINS	HGVS_OFFSET	HGVSg	AF	AFR_AF
chr1	1296127	rs619608	G	A	43	152	2218	0.276	A	intron_variant	MODIFIER	ACAP3	ENSG00000131584	Transcript	ENST00000354700.10	protein_coding	0	16/23	ENST00000354700.10:c.1408-18C>T	0	0	0	0	0	0	rs619608	0	-1	0	SNV	HGNC	HGNC:16754	YES	1	P2	CCDS19.2	ENSP00000346733	Q96P50	0	UPI0000050F41	0	0	0	0	0	0	chr1:g.1296127G>A	0.1196	0.1604
chr1	12191751	rs653667	T	G	12	152	2129	0.077	G	intron_variant	MODIFIER	TNFRSF1B	ENSG00000028137	Transcript	ENST00000376259.7	protein_coding	0	3/9	ENST00000376259.7:c.308-23T>G	0	0	0	0	0	0	rs653667	0	1	0	SNV	HGNC	HGNC:11917	YES	1	P1	CCDS145.1	ENSP00000365435	P20333	0	UPI000002FAE1	0	1	0	0	0	0	chr1:g.12191751T>G	0.3037	0.2247
chr1	12578990	rs2275874	T	C	101	152	2172	0.667	C	intron_variant	MODIFIER	DHRS3	ENSG00000162496	Transcript	ENST00000616661.5	protein_coding	0	3/5	ENST00000616661.5:c.460-34A>G	0	0	0	0	0	0	rs2275874	0	-1	0	SNV	HGNC	HGNC:17693	YES	1	P1	CCDS146.1	ENSP00000480439	O75911	0	UPI000006EE74	0	1	0	0	0	0	chr1:g.12578990T>C	0.6086	0.8964
chr1	17277942	rs72646786	C	T	67	152	2253	0.436	T	intron_variant	MODIFIER	PADI3	ENSG00000142619	Transcript	ENST00000375460.3	protein_coding	0	13/15	ENST00000375460.3:c.1555+1066C>T	0	0	0	0	0	0	rs72646786	0	1	0	SNV	HGNC	HGNC:18337	YES	1	P1	CCDS179.1	ENSP00000364609	Q9ULW8	0	UPI000013D8A0	0	1	0	0	0	0	chr1:g.17277942C>T	0.1591	0.0582
chr1	20633737	rs45530340	C	T	15	152	1397	0.096	T	synonymous_variant	LOW	PINK1	ENSG00000158828	Transcript	ENST00000321556.5	protein_coding	1/8	0	ENST00000321556.5:c.189C>T	ENSP00000364204.3:p.Leu63%3D	280/2657	189/1746	63/581	L	ctC/ctT	rs45530340	0	1	0	SNV	HGNC	HGNC:14581	YES	1	P1	CCDS211.1	ENSP00000364204	Q9BXM7	0	UPI0000035BA9	0	1	0	0	hmmpanther:PTHR22972:SF7&hmmpanther:PTHR22972	0	chr1:g.20633737C>T	0.1286	0.053
chr1	65057836	rs521188	A	G	28	152	1351	0.192	G	non_coding_transcript_exon_variant	MODIFIER	MIR3671	ENSG00000265996	Transcript	ENST00000580455.1	miRNA	1/1	0	ENST00000580455.1:n.7T>C	0	7/88	0	0	0	0	rs521188	0	-1	0	SNV	HGNC	HGNC:38925	YES	0	0	0	0	0	0	0	0	0	0	0	0	0	chr1:g.65057836A>G	0.1212	0.0582
chr1	66628488	rs12402181	G	A	68	152	2239	0.436	A	intron_variant	MODIFIER	SGIP1	ENSG00000118473	Transcript	ENST00000371037.9	protein_coding	0	2/24	ENST00000371037.9:c.74+2578G>A	0	0	0	0	0	0	rs12402181	0	1	0	SNV	HGNC	HGNC:25412	YES	1	P3	CCDS30744.1	ENSP00000360076	Q9BQI5	0	UPI000045891B	0	0	0	0	0	0	chr1:g.66628488G>A	0.2923	0.4312
chr1	175968404	rs4534339	C	T	152	152	1881	1	T	intron_variant	MODIFIER	COP1	ENSG00000143207	Transcript	ENST00000367669.8	protein_coding	0	18/19	ENST00000367669.8:c.2133+18539G>A	0	0	0	0	0	0	rs4534339	0	-1	0	SNV	HGNC	HGNC:17440	YES	1	P3	CCDS30944.1	ENSP00000356641	Q8NHY2	0	UPI0000061E51	0	0	0	0	0	0	chr1:g.175968404C>T	0	0.8048
chr1	178677749	rs56088671	C	T	71	152	1067	0.462	T	non_coding_transcript_exon_variant	MODIFIER	MIR4424	ENSG00000266417	Transcript	ENST00000585257.1	miRNA	1/1	0	ENST00000585257.1:n.1C>T	0	1/86	0	0	0	0	rs56088671	0	1	0	SNV	HGNC	HGNC:41805	YES	0	0	0	0	0	0	0	0	0	0	0	0	0	chr1:g.178677749C>T	0.1274	0.177
chr1	201719604	rs76756293	C	T	15	152	1709	0.109	T	intron_variant	MODIFIER	NAV1	ENSG00000134369	Transcript	ENST00000367296.8	protein_coding	0	3/29	ENST00000367296.8:c.1226+849C>T	0	0	0	0	0	0	rs76756293	0	1	0	SNV	HGNC	HGNC:15989	YES	5	P3	CCDS1414.2	ENSP00000356265	Q8NEY1	0	UPI00004562D4	0	0	0	0	0	0	chr1:g.201719604C>T	0.0543	0.0537
chr1	206474804	rs1953090	T	G	33	152	2235	0.212	G	intron_variant	MODIFIER	IKBKE	ENSG00000263528	Transcript	ENST00000581977.7	protein_coding	0	4/21	ENST00000581977.7:c.229-61T>G	0	0	0	0	0	0	rs1953090	0	1	0	SNV	HGNC	HGNC:14552	YES	1	P1	CCDS30996.1	ENSP00000464030	Q14164	0	UPI0000033727	0	0	0	0	0	0	chr1:g.206474804T>G	0.228	0.261
chr1	228097290	rs2070960	C	T	18	152	2006	0.128	T	downstream_gene_variant	MODIFIER	C1orf35	ENSG00000143793	Transcript	ENST00000272139.5	protein_coding	0	0	0	0	0	0	0	0	0	rs2070960	3441	-1	0	SNV	HGNC	HGNC:19032	YES	1	P1	CCDS1566.1	ENSP00000272139	Q9BU76	0	UPI000006F89B	0	0	0	0	0	0	chr1:g.228097290C>T	0.0948	0.0681
chr1	233624172	rs701213	T	C	66	152	2494	0.436	C	intron_variant	MODIFIER	KCNK1	ENSG00000135750	Transcript	ENST00000366621.7	protein_coding	0	1/2	ENST00000366621.7:c.355+9646T>C	0	0	0	0	0	0	rs701213	0	1	0	SNV	HGNC	HGNC:6272	YES	1	P1	CCDS1599.1	ENSP00000355580	O00180	A0A024R3T2	UPI0000127A50	0	0	0	0	0	0	chr1:g.233624172T>C	0.3275	0.3268
chr1	233624193	rs701214	C	T	42	152	2521	0.282	T	intron_variant	MODIFIER	KCNK1	ENSG00000135750	Transcript	ENST00000366621.7	protein_coding	0	1/2	ENST00000366621.7:c.355+9667C>T	0	0	0	0	0	0	rs701214	0	1	0	SNV	HGNC	HGNC:6272	YES	1	P1	CCDS1599.1	ENSP00000355580	O00180	A0A024R3T2	UPI0000127A50	0	0	0	0	0	0	chr1:g.233624193C>T	0.1206	0.177
chr1	234306511	rs877722	A	T	65	152	2501	0.442	T	intron_variant	MODIFIER	SLC35F3	ENSG00000183780	Transcript	ENST00000366618.8	protein_coding	0	3/7	ENST00000366618.8:c.609-2590A>T	0	0	0	0	0	0	rs877722	0	1	0	SNV	HGNC	HGNC:23616	YES	2	P3	CCDS1600.1	ENSP00000355577	Q8IY50	0	UPI000006DD13	0	0	0	0	0	0	chr1:g.234306511A>T	0.2063	0.2806
chr2	6650405	rs10192411	A	G	92	152	2716	0.609	G	upstream_gene_variant	MODIFIER	MIR7515HG	ENSG00000236172	Transcript	ENST00000591018.5	lincRNA	0	0	0	0	0	0	0	0	0	rs10192411	158	-1	0	SNV	HGNC	HGNC:49838	YES	5	0	0	0	0	0	0	0	0	0	0	0	0	chr2:g.6650405A>G	0.3446	0.3949
chr2	47377727	rs58450758	C	T	30	152	1235	0.192	T	intron_variant	MODIFIER	EPCAM	ENSG00000119888	Transcript	ENST00000263735.8	protein_coding	0	5/8	ENST00000263735.8:c.555+650C>T	0	0	0	0	0	0	rs58450758	0	1	0	SNV	HGNC	HGNC:11529	YES	1	P1	CCDS1833.1	ENSP00000263735	P16422	0	UPI000013D450	0	1	0	0	0	0	chr2:g.47377727C>T	0.2091	0.3661
chr2	60387437	rs243080	G	A	107	152	2990	0.712	A	non_coding_transcript_exon_variant	MODIFIER	MIR4432	ENSG00000266078	Transcript	ENST00000581823.1	miRNA	1/1	0	ENST00000581823.1:n.9C>T	0	9/84	0	0	0	0	rs243080	0	-1	0	SNV	HGNC	HGNC:41649	YES	0	0	0	0	0	0	0	0	0	0	0	0	0	chr2:g.60387437G>A	0.4497	0.2625
chr2	60387442	rs56239160	A	G	96	152	2977	0.641	G	non_coding_transcript_exon_variant	MODIFIER	MIR4432	ENSG00000266078	Transcript	ENST00000581823.1	miRNA	1/1	0	ENST00000581823.1:n.4T>C	0	4/84	0	0	0	0	rs56239160	0	-1	0	SNV	HGNC	HGNC:41649	YES	0	0	0	0	0	0	0	0	0	0	0	0	0	chr2:g.60387442A>G	0.244	0.025
chr2	64340782	rs12473206	C	G	27	152	1321	0.173	G	intron_variant&non_coding_transcript_variant	MODIFIER	AC114752.2	ENSG00000238201	Transcript	ENST00000424119.1	lincRNA	0	1/1	ENST00000424119.1:n.113+753G>C	0	0	0	0	0	0	rs12473206	0	-1	0	SNV	Clone_based_ensembl_gene	0	YES	1	0	0	0	0	0	0	0	0	0	0	0	0	chr2:g.64340782C>G	0.1338	0.0401
chr2	134127126	rs10175383	G	C	69	152	1426	0.449	C	non_coding_transcript_exon_variant	MODIFIER	MIR3679	ENSG00000263813	Transcript	ENST00000581102.1	miRNA	1/1	0	ENST00000581102.1:n.2G>C	0	2/68	0	0	0	0	rs10175383	0	1	0	SNV	HGNC	HGNC:38979	YES	0	0	0	0	0	0	0	0	0	0	0	0	0	chr2:g.134127126G>C	0.1414	0.2504
chr2	134127129	rs6430498	G	A	11	152	1417	0.071	A	non_coding_transcript_exon_variant	MODIFIER	MIR3679	ENSG00000263813	Transcript	ENST00000581102.1	miRNA	1/1	0	ENST00000581102.1:n.5G>A	0	5/68	0	0	0	0	rs6430498	0	1	0	SNV	HGNC	HGNC:38979	YES	0	0	0	0	0	0	0	0	0	0	0	0	0	chr2:g.134127129G>A	0.3918	0.5991
chr2	140586631	rs56148568	T	C	62	152	2612	0.397	C	intron_variant	MODIFIER	LRP1B	ENSG00000168702	Transcript	ENST00000389484.7	protein_coding	0	43/90	ENST00000389484.7:c.7194+12000A>G	0	0	0	0	0	0	rs56148568	0	-1	0	SNV	HGNC	HGNC:6693	YES	1	P1	CCDS2182.1	ENSP00000374135	Q9NZR2	0	UPI00001B045B	0	1	0	0	0	0	chr2:g.140586631T>C	0.2063	0.1271
chr2	206783257	rs2241347	C	T	110	152	1212	0.724	T	intron_variant	MODIFIER	FASTKD2	ENSG00000118246	Transcript	ENST00000402774.8	protein_coding	0	7/11	ENST00000402774.8:c.1428-3476C>T	0	0	0	0	0	0	rs2241347	0	1	0	SNV	HGNC	HGNC:29160	YES	1	P1	CCDS2371.1	ENSP00000385990	Q9NYY8	A0A024R419	UPI0000073E9F	0	1	0	0	0	0	chr2:g.206783257C>T	0.4251	0.3381
chr2	207166443	rs6717413	G	A	147	152	1481	0.968	A	upstream_gene_variant	MODIFIER	KLF7	ENSG00000118263	Transcript	ENST00000309446.11	protein_coding	0	0	0	0	0	0	0	0	0	rs6717413	495	-1	0	SNV	HGNC	HGNC:6350	YES	1	P1	CCDS2373.1	ENSP00000309570	O75840	A0A024R3X8	UPI0000042958	0	0	0	0	0	0	chr2:g.207166443G>A	0	0.3578
chr2	219906502	rs4674470	C	T	151	152	2151	0.994	T	upstream_gene_variant	MODIFIER	LINC01803	ENSG00000228909	Transcript	ENST00000438659.1	lincRNA	0	0	0	0	0	0	0	0	0	rs4674470	1613	-1	0	SNV	HGNC	HGNC:52595	YES	2	0	0	0	0	0	0	0	0	0	0	0	0	chr2:g.219906502C>T	0.7981	0.8086
chr2	237510968	rs2292879	A	G	54	152	1775	0.353	G	intron_variant	MODIFIER	MLPH	ENSG00000115648	Transcript	ENST00000264605.8	protein_coding	0	3/15	ENST00000264605.8:c.333-21A>G	0	0	0	0	0	0	rs2292879	0	1	0	SNV	HGNC	HGNC:29643	YES	1	P3	CCDS2518.1	ENSP00000264605	Q9BV36	A0A024R492	UPI00000730BF	0	1	0	0	0	0	chr2:g.237510968A>G	0.3754	0.6218
chr2	240456083	rs71428439	A	G	43	152	1689	0.276	G	intron_variant	MODIFIER	GPC1	ENSG00000063660	Transcript	ENST00000264039.7	protein_coding	0	1/8	ENST00000264039.7:c.167-2947A>G	0	0	0	0	0	0	rs71428439&CR1310307	0	1	0	SNV	HGNC	HGNC:4449	YES	1	P1	CCDS2534.1	ENSP00000264039	P35052	A0A384NPH9	UPI000013D4AA	0	1	0	0	0	0	chr2:g.240456083A>G	0.144	0.1112
chr2	240456086	rs2292832	T	C	80	152	1683	0.526	C	intron_variant	MODIFIER	GPC1	ENSG00000063660	Transcript	ENST00000264039.7	protein_coding	0	1/8	ENST00000264039.7:c.167-2944T>C	0	0	0	0	0	0	rs2292832&CR1314358	0	1	0	SNV	HGNC	HGNC:4449	YES	1	P1	CCDS2534.1	ENSP00000264039	P35052	A0A384NPH9	UPI000013D4AA	0	1	0	0	0	0	chr2:g.240456086T>C	0	0.7284
chr3	44861942	rs2292181	G	C	14	152	1769	0.09	C	synonymous_variant	LOW	TMEM42	ENSG00000169964	Transcript	ENST00000302392.5	protein_coding	1/3	0	ENST00000302392.5:c.18G>C	ENSP00000306564.4:p.Gly6%3D	31/977	18/480	6/159	G	ggG/ggC	rs2292181	0	1	0	SNV	HGNC	HGNC:28444	YES	1	P1	CCDS2722.1	ENSP00000306564	Q69YG0	0	UPI00000702DF	0	0	0	0	0	0	chr3:g.44861942G>C	0.0545	0.056
chr3	48549975	rs35452137	A	C	49	152	2279	0.321	C	intron_variant	MODIFIER	PFKFB4	ENSG00000114268	Transcript	ENST00000232375.8	protein_coding	0	2/13	ENST00000232375.8:c.215-15T>G	0	0	0	0	0	0	rs35452137	0	-1	0	SNV	HGNC	HGNC:8875	YES	1	P1	CCDS2771.1	ENSP00000232375	Q16877	0	UPI0000000DCB	0	0	0	0	0	0	chr3:g.48549975A>C	0.0935	0.0045
chr3	52846476	rs4687671	T	C	152	152	2549	1	C	intron_variant	MODIFIER	STIMATE	ENSG00000213533	Transcript	ENST00000355083.10	protein_coding	0	4/7	ENST00000355083.10:c.428-1535A>G	0	0	0	0	0	0	rs4687671	0	-1	0	SNV	HGNC	HGNC:30526	YES	1	P1	CCDS2866.1	ENSP00000347195	Q86TL2	0	UPI000000DB9A	0	0	0	0	0	0	chr3:g.52846476T>C	0.8273	0.5787
chr3	52846527	rs4687672	G	A	105	152	2676	0.686	A	intron_variant	MODIFIER	STIMATE	ENSG00000213533	Transcript	ENST00000355083.10	protein_coding	0	4/7	ENST00000355083.10:c.428-1586C>T	0	0	0	0	0	0	rs4687672	0	-1	0	SNV	HGNC	HGNC:30526	YES	1	P1	CCDS2866.1	ENSP00000347195	Q86TL2	0	UPI000000DB9A	0	0	0	0	0	0	chr3:g.52846527G>A	0.247	0.202
chr3	96360020	rs1514422	G	A	11	152	1330	0.071	A	mature_miRNA_variant	MODIFIER	MIR8060	ENSG00000278103	Transcript	ENST00000615894.1	miRNA	1/1	0	ENST00000615894.1:n.57G>A	0	57/76	0	0	0	0	rs1514422	0	1	0	SNV	HGNC	HGNC:50180	YES	0	0	0	0	0	0	0	0	0	0	0	0	0	chr3:g.96360020G>A	0.1064	0.0038
chr3	121049645	rs9877402	A	G	64	152	2907	0.417	G	intron_variant	MODIFIER	STXBP5L	ENSG00000145087	Transcript	ENST00000273666.10	protein_coding	0	5/27	ENST00000273666.10:c.470+4110A>G	0	0	0	0	0	0	rs9877402	0	1	0	SNV	HGNC	HGNC:30757	YES	1	P3	CCDS43137.1	ENSP00000273666	Q9Y2K9	0	UPI00001C1DEA	0	0	0	0	0	0	chr3:g.121049645A>G	0.1256	0.2005
chr3	124374373	rs78790512	G	A	17	152	2481	0.109	A	intron_variant	MODIFIER	KALRN	ENSG00000160145	Transcript	ENST00000240874.7	protein_coding	0	10/33	ENST00000240874.7:c.1765-10472G>A	0	0	0	0	0	0	rs78790512	0	1	0	SNV	HGNC	HGNC:4814	YES	1	0	CCDS3027.1	ENSP00000240874	O60229	0	UPI000012C095	0	1	0	0	0	0	chr3:g.124374373G>A	0.0833	0.0197
chr3	124732465	rs10934682	T	G	79	152	1784	0.519	G	intron_variant	MODIFIER	UMPS	ENSG00000114491	Transcript	ENST00000232607.7	protein_coding	0	1/5	ENST00000232607.7:c.156+1838T>G	0	0	0	0	0	0	rs10934682	0	1	0	SNV	HGNC	HGNC:12563	YES	1	P1	CCDS3029.1	ENSP00000232607	P11172	A8K5J1	UPI0000001223	0	1	0	0	0	0	chr3:g.124732465T>G	0.1801	0.1331
chr3	129272155	rs6771809	T	C	23	152	2467	0.147	C	intron_variant	MODIFIER	COPG1	ENSG00000181789	Transcript	ENST00000314797.10	protein_coding	0	19/23	ENST00000314797.10:c.1987-89T>C	0	0	0	0	0	0	rs6771809	0	1	0	SNV	HGNC	HGNC:2236	YES	1	P1	CCDS33851.1	ENSP00000325002	Q9Y678	0	UPI000000095F	0	0	0	0	0	0	chr3:g.129272155T>C	0.2738	0.6573
chr3	151565903	rs9842591	C	A	102	152	1850	0.667	A	non_coding_transcript_exon_variant	MODIFIER	MIR5186	ENSG00000264330	Transcript	ENST00000577504.1	miRNA	1/1	0	ENST00000577504.1:n.93G>T	0	93/120	0	0	0	0	rs9842591	0	-1	0	SNV	HGNC	HGNC:43459	YES	0	0	0	0	0	0	0	0	0	0	0	0	0	chr3:g.151565903C>A	0.5226	0.4675
chr3	175369619	rs78831152	C	T	59	152	1693	0.391	T	intron_variant	MODIFIER	NAALADL2	ENSG00000177694	Transcript	ENST00000454872.6	protein_coding	0	5/13	ENST00000454872.6:c.1090+45294C>T	0	0	0	0	0	0	rs78831152	0	1	0	SNV	HGNC	HGNC:23219	YES	1	P1	CCDS46960.1	ENSP00000404705	Q58DX5	0	UPI0000161608	0	0	0	0	0	0	chr3:g.175369619C>T	0.1176	0.0779
chr4	1986466	rs1077020	T	C	34	152	2117	0.224	C	downstream_gene_variant	MODIFIER	NSD2	ENSG00000109685	Transcript	ENST00000382895.7	protein_coding	0	0	0	0	0	0	0	0	0	rs1077020	4259	1	0	SNV	HGNC	HGNC:12766	YES	1	P1	CCDS33940.1	ENSP00000372351	O96028	0	UPI0000073F57	0	1	0	0	0	0	chr4:g.1986466T>C	0.2504	0.3865
chr4	7460042	rs12512664	A	G	29	152	2188	0.199	G	intron_variant	MODIFIER	SORCS2	ENSG00000184985	Transcript	ENST00000507866.6	protein_coding	0	2/26	ENST00000507866.6:c.548+63687A>G	0	0	0	0	0	0	rs12512664	0	1	0	SNV	HGNC	HGNC:16698	YES	1	P2	CCDS47008.1	ENSP00000422185	Q96PQ0	0	UPI0000EE6E4F	0	0	0	0	0	0	chr4:g.7460042A>G	0.3043	0.4773
chr4	101330344	rs28664200	T	C	103	152	1402	0.66	C	intron_variant	MODIFIER	PPP3CA	ENSG00000138814	Transcript	ENST00000394854.8	protein_coding	0	1/13	ENST00000394854.8:c.58+16395A>G	0	0	0	0	0	0	rs28664200	0	-1	0	SNV	HGNC	HGNC:9314	YES	1	P3	CCDS34037.1	ENSP00000378323	Q08209	A0A0S2Z4C6	UPI0000110660	0	1	0	0	0	0	chr4:g.101330344T>C	0.3682	0.2163
chr5	1708868	rs12523324	G	A	108	152	2134	0.705	A	non_coding_transcript_exon_variant	MODIFIER	MIR4277	ENSG00000263746	Transcript	ENST00000578298.1	miRNA	1/1	0	ENST00000578298.1:n.1C>T	0	1/84	0	0	0	0	rs12523324	0	-1	0	SNV	HGNC	HGNC:38367	YES	0	0	0	0	0	0	0	0	0	0	0	0	0	chr5:g.1708868G>A	0.6206	0.6747
chr5	9053833	rs257095	C	T	151	152	1797	0.994	T	intron_variant	MODIFIER	SEMA5A	ENSG00000112902	Transcript	ENST00000382496.10	protein_coding	0	19/22	ENST00000382496.10:c.2689+254G>A	0	0	0	0	0	0	rs257095	0	-1	0	SNV	HGNC	HGNC:10736	YES	1	P1	CCDS3875.1	ENSP00000371936	Q13591	X5DR95	UPI000004F25D	0	1	0	0	0	0	chr5:g.9053833C>T	0.9032	0.8956
chr5	55172296	rs35770269	A	T	77	152	1874	0.494	T	downstream_gene_variant	MODIFIER	GPX8	ENSG00000164294	Transcript	ENST00000503787.6	protein_coding	0	0	0	0	0	0	0	0	0	rs35770269	4999	1	0	SNV	HGNC	HGNC:33100	YES	1	P1	CCDS34156.1	ENSP00000423822	Q8TED1	0	UPI000013E37B	0	0	0	0	0	0	chr5:g.55172296A>T	0	0
chr5	72169534	rs3112399	T	A	32	152	1572	0.205	A	intron_variant	MODIFIER	MAP1B	ENSG00000131711	Transcript	ENST00000296755.12	protein_coding	0	2/6	ENST00000296755.12:c.287-14209T>A	0	0	0	0	0	0	rs3112399	0	1	0	SNV	HGNC	HGNC:6836	YES	1	P1	CCDS4012.1	ENSP00000296755	P46821	0	UPI000013E382	0	1	0	0	0	0	chr5:g.72169534T>A	0.3534	0.4977
chr5	119154707	rs77966622	G	A	11	152	2504	0.071	A	intron_variant	MODIFIER	DMXL1	ENSG00000172869	Transcript	ENST00000539542.5	protein_coding	0	19/43	ENST00000539542.5:c.4702+2671G>A	0	0	0	0	0	0	rs77966622	0	1	0	SNV	HGNC	HGNC:2937	YES	1	A2	CCDS75289.1	ENSP00000439479	0	F5H269	UPI000206568B	0	0	0	0	0	0	chr5:g.119154707G>A	0.0465	0.1362
chr5	132365587	rs367805	T	C	111	152	1644	0.737	C	upstream_gene_variant	MODIFIER	SLC22A5	ENSG00000197375	Transcript	ENST00000435065.6	protein_coding	0	0	0	0	0	0	0	0	0	rs367805	4386	1	0	SNV	HGNC	HGNC:10969	YES	1	0	CCDS78058.1	ENSP00000402760	O76082	0	UPI0000EFD9B4	0	1	0	0	0	0	chr5:g.132365587T>C	0.6526	0.77
chr5	143679868	rs2042253	T	C	38	152	2288	0.244	C	intron_variant&non_coding_transcript_variant	MODIFIER	AC008696.2	ENSG00000249881	Transcript	ENST00000503323.1	sense_overlapping	0	4/4	ENST00000503323.1:n.379+7171T>C	0	0	0	0	0	0	rs2042253	0	1	0	SNV	Clone_based_ensembl_gene	0	YES	3	0	0	0	0	0	0	0	0	0	0	0	0	chr5:g.143679868T>C	0.3095	0.3366
chr5	151522138	rs3734050	C	T	11	152	1252	0.071	T	intron_variant	MODIFIER	FAT2	ENSG00000086570	Transcript	ENST00000261800.5	protein_coding	0	17/22	ENST00000261800.5:c.10507-52G>A	0	0	0	0	0	0	rs3734050	0	-1	0	SNV	HGNC	HGNC:3596	YES	1	P1	CCDS4317.1	ENSP00000261800	Q9NYQ8	0	UPI0000055B22	0	1	0	0	0	0	chr5:g.151522138C>T	0.1024	0.174
chr5	154829464	rs702742	A	G	54	152	2877	0.346	G	intron_variant	MODIFIER	FAXDC2	ENSG00000170271	Transcript	ENST00000326080.10	protein_coding	0	5/8	ENST00000326080.10:c.366+1337T>C	0	0	0	0	0	0	rs702742	0	-1	0	SNV	HGNC	HGNC:1334	YES	1	P1	CCDS43390.1	ENSP00000320604	Q96IV6	0	UPI000006DA29	0	0	0	0	0	0	chr5:g.154829464A>G	0.2083	0.4138
chr5	160485411	rs2910164	C	G	102	152	2626	0.679	G	non_coding_transcript_exon_variant	MODIFIER	MIR3142HG	ENSG00000253522	Transcript	ENST00000517927.1	lincRNA	2/2	0	ENST00000517927.1:n.286C>G	0	286/2301	0	0	0	0	rs2910164&CR082026	0	1	0	SNV	HGNC	HGNC:51944	YES	1	0	0	0	0	0	0	0	0	0	0	0	0	chr5:g.160485411C>G	0	0
chr5	169263608	rs62376934	A	G	149	152	2061	0.974	G	intron_variant	MODIFIER	SLIT3	ENSG00000184347	Transcript	ENST00000332966.8	protein_coding	0	1/35	ENST00000332966.8:c.198-12149T>C	0	0	0	0	0	0	rs62376934	0	-1	0	SNV	HGNC	HGNC:11087	YES	1	0	CCDS64311.1	ENSP00000332164	O75094	0	UPI0001E8F75D	0	0	0	0	0	0	chr5:g.169263608A>G	0	0.9644
chr5	174751771	rs7709117	G	A	91	152	1864	0.596	A	intron_variant&non_coding_transcript_variant	MODIFIER	AC113346.2	ENSG00000251670	Transcript	ENST00000502684.1	lincRNA	0	1/3	ENST00000502684.1:n.50+418G>A	0	0	0	0	0	0	rs7709117	0	1	0	SNV	Clone_based_ensembl_gene	0	YES	5	0	0	0	0	0	0	0	0	0	0	0	0	chr5:g.174751771G>A	0.5268	0.3011
chr6	6169423	rs7769202	T	C	15	152	2505	0.103	C	intron_variant	MODIFIER	F13A1	ENSG00000124491	Transcript	ENST00000264870.7	protein_coding	0	12/14	ENST00000264870.7:c.1748-1805A>G	0	0	0	0	0	0	rs7769202	0	-1	0	SNV	HGNC	HGNC:3531	YES	1	P1	CCDS4496.1	ENSP00000264870	P00488	0	UPI000013D585	0	1	0	0	0	0	chr6:g.6169423T>C	0.3275	0.3162
chr6	10439735	rs9295535	T	C	19	152	871	0.135	C	intron_variant&non_coding_transcript_variant	MODIFIER	MIR5689HG	ENSG00000229401	Transcript	ENST00000366312.2	lincRNA	0	1/3	ENST00000366312.2:n.76+5331T>C	0	0	0	0	0	0	rs9295535	0	1	0	SNV	HGNC	HGNC:52007	YES	3	0	0	0	0	0	0	0	0	0	0	0	0	chr6:g.10439735T>C	0.2334	0.149
chr6	18571825	rs12197631	T	G	12	152	1751	0.077	G	intron_variant&non_coding_transcript_variant	MODIFIER	MIR548A1HG	ENSG00000283408	Transcript	ENST00000637804.1	lincRNA	0	3/5	ENST00000637804.1:n.459-19150T>G	0	0	0	0	0	0	rs12197631	0	1	0	SNV	HGNC	HGNC:53539	YES	5	0	0	0	0	0	0	0	0	0	0	0	0	chr6:g.18571825T>G	0.1398	0.3253
chr6	44435701	rs67182313	A	G	60	152	1223	0.41	G	intron_variant	MODIFIER	CDC5L	ENSG00000096401	Transcript	ENST00000371477.4	protein_coding	0	14/15	ENST00000371477.4:c.2091+5791A>G	0	0	0	0	0	0	rs67182313	0	1	0	SNV	HGNC	HGNC:1743	YES	1	P1	CCDS4912.1	ENSP00000360532	Q99459	0	UPI000006EE42	0	0	0	0	0	0	chr6:g.44435701A>G	0.4519	0.4796
chr6	78539301	rs77651740	G	T	16	152	1124	0.103	T	intergenic_variant	MODIFIER	0	0	0	0	0	0	0	0	0	0	0	0	0	0	rs77651740	0	0	0	SNV	0	0	0	0	0	0	0	0	0	0	0	0	0	0	0	0	chr6:g.78539301G>T	0.121	0.0719
chr6	134979398	rs117905199	T	C	13	152	1860	0.083	C	intron_variant	MODIFIER	HBS1L	ENSG00000112339	Transcript	ENST00000367837.9	protein_coding	0	13/17	ENST00000367837.9:c.1598-130A>G	0	0	0	0	0	0	rs117905199	0	-1	0	SNV	HGNC	HGNC:4834	YES	1	P1	CCDS5173.1	ENSP00000356811	Q9Y450	D9YZV0	UPI00000372EA	0	0	0	0	0	0	chr6:g.134979398T>C	0.0082	0.0008
chr7	1844227	rs78996026	C	T	13	152	2083	0.096	T	intron_variant	MODIFIER	MAD1L1	ENSG00000002822	Transcript	ENST00000406869.5	protein_coding	0	18/18	ENST00000406869.5:c.1999-27999G>A	0	0	0	0	0	0	rs78996026	0	-1	0	SNV	HGNC	HGNC:6762	YES	1	P1	CCDS43539.1	ENSP00000385334	Q9Y6D9	0	UPI0000072C4D	0	1	0	0	0	0	chr7:g.1844227C>T	0.0134	0.0008
chr7	2257577	rs62442513	C	T	31	152	1994	0.205	T	intron_variant	MODIFIER	SNX8	ENSG00000106266	Transcript	ENST00000222990.8	protein_coding	0	8/10	ENST00000222990.8:c.985-63G>A	0	0	0	0	0	0	rs62442513	0	-1	0	SNV	HGNC	HGNC:14972	YES	1	P1	CCDS5331.1	ENSP00000222990	Q9Y5X2	0	UPI0000135B46	0	0	0	0	0	0	chr7:g.2257577C>T	0.1214	0.0212
chr7	29680788	rs850108	A	G	37	152	1578	0.244	G	intron_variant&non_coding_transcript_variant	MODIFIER	ZNRF2P2	ENSG00000225264	Transcript	ENST00000426767.1	processed_transcript	0	1/1	ENST00000426767.1:n.366+3985T>C	0	0	0	0	0	0	0	0	-1	0	SNV	HGNC	HGNC:42793	YES	3	0	0	0	0	0	0	0	0	0	0	0	0	chr7:g.29680788A>G	0	0
chr7	64679085	rs7804972	G	A	25	152	1335	0.16	A	intron_variant	MODIFIER	ZNF107	ENSG00000196247	Transcript	ENST00000620827.4	protein_coding	0	1/3	ENST00000620827.4:c.4-12163G>A	0	0	0	0	0	0	rs7804972	0	1	0	SNV	HGNC	HGNC:12887	YES	4	P4	CCDS75605.1	ENSP00000483720	0	A0A0B4J2G0	UPI0000049C52	0	0	0	0	0	0	chr7:g.64679085G>A	0.2841	0.2648
chr7	64679146	rs35559940	G	A	132	152	1117	0.859	A	intron_variant	MODIFIER	ZNF107	ENSG00000196247	Transcript	ENST00000620827.4	protein_coding	0	1/3	ENST00000620827.4:c.4-12102G>A	0	0	0	0	0	0	rs35559940	0	1	0	SNV	HGNC	HGNC:12887	YES	4	P4	CCDS75605.1	ENSP00000483720	0	A0A0B4J2G0	UPI0000049C52	0	0	0	0	0	0	chr7:g.64679146G>A	0	0.882
chr7	102293108	rs2960269	G	C	152	152	1421	1	C	intron_variant	MODIFIER	SH2B2	ENSG00000160999	Transcript	ENST00000536178.3	protein_coding	0	1/8	ENST00000536178.3:c.101-7414G>C	0	0	0	0	0	0	rs2960269	0	1	0	SNV	HGNC	HGNC:17381	YES	1	P1	CCDS78264.1	ENSP00000440273	O14492	0	UPI0000EE7EB0	0	0	0	0	0	0	chr7:g.102293108G>C	0	0
chr7	102293109	rs2906714	C	T	152	152	1420	1	T	intron_variant	MODIFIER	SH2B2	ENSG00000160999	Transcript	ENST00000536178.3	protein_coding	0	1/8	ENST00000536178.3:c.101-7413C>T	0	0	0	0	0	0	rs2906714	0	1	0	SNV	HGNC	HGNC:17381	YES	1	P1	CCDS78264.1	ENSP00000440273	O14492	0	UPI0000EE7EB0	0	0	0	0	0	0	chr7:g.102293109C>T	0	0
chr7	102293131	rs1293864	A	C	152	152	1312	1	C	intron_variant	MODIFIER	SH2B2	ENSG00000160999	Transcript	ENST00000536178.3	protein_coding	0	1/8	ENST00000536178.3:c.101-7391A>C	0	0	0	0	0	0	rs1293864	0	1	0	SNV	HGNC	HGNC:17381	YES	1	P1	CCDS78264.1	ENSP00000440273	O14492	0	UPI0000EE7EB0	0	0	0	0	0	0	chr7:g.102293131A>C	0	0
chr7	102293156	rs1293863	C	T	152	152	1222	1	T	intron_variant	MODIFIER	SH2B2	ENSG00000160999	Transcript	ENST00000536178.3	protein_coding	0	1/8	ENST00000536178.3:c.101-7366C>T	0	0	0	0	0	0	rs1293863	0	1	0	SNV	HGNC	HGNC:17381	YES	1	P1	CCDS78264.1	ENSP00000440273	O14492	0	UPI0000EE7EB0	0	0	0	0	0	0	chr7:g.102293156C>T	0	0
chr7	102465754	rs3823658	G	A	19	152	1481	0.122	A	intron_variant	MODIFIER	LRWD1	ENSG00000161036	Transcript	ENST00000292616.10	protein_coding	0	1/14	ENST00000292616.10:c.81-63G>A	0	0	0	0	0	0	rs3823658	0	1	0	SNV	HGNC	HGNC:21769	YES	1	P1	CCDS34715.1	ENSP00000292616	Q9UFC0	A0A140VJD0	UPI0000071D2E	0	0	0	0	0	0	chr7:g.102465754G>A	0.117	0.0061
chr7	102471489	rs60871950	G	A	36	152	2066	0.244	A	intron_variant	MODIFIER	LRWD1	ENSG00000161036	Transcript	ENST00000292616.10	protein_coding	0	11/14	ENST00000292616.10:c.1443-729G>A	0	0	0	0	0	0	rs60871950	0	1	0	SNV	HGNC	HGNC:21769	YES	1	P1	CCDS34715.1	ENSP00000292616	Q9UFC0	A0A140VJD0	UPI0000071D2E	0	0	0	0	0	0	chr7:g.102471489G>A	0.2736	0.0711
chr7	143382713	rs6464546	G	A	31	152	2288	0.199	A	intron_variant	MODIFIER	ZYX	ENSG00000159840	Transcript	ENST00000322764.10	protein_coding	0	4/9	ENST00000322764.10:c.501+28G>A	0	0	0	0	0	0	rs6464546	0	1	0	SNV	HGNC	HGNC:13200	YES	1	P2	CCDS5883.1	ENSP00000324422	Q15942	0	UPI00000424F2	0	0	0	0	0	0	chr7:g.143382713G>A	0.3466	0.2481
chr7	158532811	rs4909237	C	T	74	152	2463	0.487	T	intron_variant	MODIFIER	PTPRN2	ENSG00000155093	Transcript	ENST00000389418.9	protein_coding	0	1/22	ENST00000389418.9:c.113-43026G>A	0	0	0	0	0	0	rs4909237	0	-1	0	SNV	HGNC	HGNC:9677	YES	1	P4	CCDS5947.1	ENSP00000374069	Q92932	0	UPI000002E7C7	0	0	0	0	0	0	chr7:g.158532811C>T	0.1605	0.0424
chr8	27701697	rs66683138	G	A	59	150	811	0.396	A	mature_miRNA_variant	MODIFIER	MIR3622B	ENSG00000265075	Transcript	ENST00000584551.1	miRNA	1/1	0	ENST00000584551.1:n.71C>T	0	71/95	0	0	0	0	rs66683138	0	-1	0	SNV	HGNC	HGNC:38961	YES	0	0	0	0	0	0	0	0	0	0	0	0	0	chr8:g.27701697G>A	0.2959	0.2943
chr8	93029770	rs404337	G	A	134	152	1365	0.872	A	mature_miRNA_variant	MODIFIER	MIR8084	ENSG00000277063	Transcript	ENST00000614105.1	miRNA	1/1	0	ENST00000614105.1:n.20G>A	0	20/89	0	0	0	0	rs404337	0	1	0	SNV	HGNC	HGNC:50075	YES	0	0	0	0	0	0	0	0	0	0	0	0	0	chr8:g.93029770G>A	0.6052	0.354
chr8	102125435	rs12549434	T	C	18	152	1036	0.122	C	upstream_gene_variant	MODIFIER	NCALD	ENSG00000104490	Transcript	ENST00000395923.5	protein_coding	0	0	0	0	0	0	0	0	0	rs12549434	528	-1	0	SNV	HGNC	HGNC:7655	YES	5	P1	CCDS6292.1	ENSP00000379256	P61601	B2RB70	UPI0000004090	0	0	0	0	0	0	chr8:g.102125435T>C	0.0681	0.1142
chr8	102125465	rs487571	T	C	65	150	975	0.429	C	upstream_gene_variant	MODIFIER	NCALD	ENSG00000104490	Transcript	ENST00000395923.5	protein_coding	0	0	0	0	0	0	0	0	0	rs487571	558	-1	0	SNV	HGNC	HGNC:7655	YES	5	P1	CCDS6292.1	ENSP00000379256	P61601	B2RB70	UPI0000004090	0	0	0	0	0	0	chr8:g.102125465T>C	0	0.5598
chr8	112643523	rs10505168	T	C	48	152	1530	0.314	C	intron_variant	MODIFIER	CSMD3	ENSG00000164796	Transcript	ENST00000297405.10	protein_coding	0	20/70	ENST00000297405.10:c.3310+1586A>G	0	0	0	0	0	0	rs10505168	0	-1	0	SNV	HGNC	HGNC:19291	YES	1	P1	CCDS6315.1	ENSP00000297405	Q7Z407	0	UPI00001E0584	0	1	0	0	0	0	chr8:g.112643523T>C	0.3868	0.5408
chr8	128008933	rs2114358	G	A	104	152	1824	0.679	A	non_coding_transcript_exon_variant	MODIFIER	MIR1206	ENSG00000283200	Transcript	ENST00000637127.1	miRNA	1/1	0	ENST00000637127.1:n.36G>A	0	36/59	0	0	0	0	rs2114358	0	1	0	SNV	HGNC	HGNC:35272	YES	0	0	0	0	0	0	0	0	0	0	0	0	0	chr8:g.128008933G>A	0	0.7655
chr8	128150187	rs2648841	G	A	19	152	2470	0.122	A	non_coding_transcript_exon_variant	MODIFIER	MIR1208	ENSG00000221261	Transcript	ENST00000408334.1	miRNA	1/1	0	ENST00000408334.1:n.72G>A	0	72/73	0	0	0	0	rs2648841	0	1	0	SNV	HGNC	HGNC:35274	YES	0	0	0	0	0	0	0	0	0	0	0	0	0	chr8:g.128150187G>A	0	0.1157
chr8	128150187	0	G	T	62	152	2470	0.397	T	non_coding_transcript_exon_variant	MODIFIER	MIR1208	ENSG00000221261	Transcript	ENST00000408334.1	miRNA	1/1	0	ENST00000408334.1:n.72G>T	0	72/73	0	0	0	0	rs2648841	0	1	0	SNV	HGNC	HGNC:35274	YES	0	0	0	0	0	0	0	0	0	0	0	0	0	chr8:g.128150187G>T	0.1863	0.0794
chr8	129484119	rs6997249	G	A	42	152	2248	0.269	A	non_coding_transcript_exon_variant	MODIFIER	MIR3686	ENSG00000263763	Transcript	ENST00000577904.1	miRNA	1/1	0	ENST00000577904.1:n.24C>T	0	24/86	0	0	0	0	rs6997249	0	-1	0	SNV	HGNC	HGNC:38887	YES	0	0	0	0	0	0	0	0	0	0	0	0	0	chr8:g.129484119G>A	0.2169	0.2126
chr8	142176399	rs28655823	G	C	51	152	1750	0.34	C	mature_miRNA_variant	MODIFIER	MIR4472-1	ENSG00000265247	Transcript	ENST00000584349.1	miRNA	1/1	0	ENST00000584349.1:n.61G>C	0	61/80	0	0	0	0	rs28655823	0	1	0	SNV	HGNC	HGNC:41644	YES	0	0	0	0	0	0	0	0	0	0	0	0	0	chr8:g.142176399G>C	0.2502	0.5144
chr9	18573362	rs13299349	G	A	76	152	1595	0.506	A	intron_variant	MODIFIER	ADAMTSL1	ENSG00000178031	Transcript	ENST00000380548.9	protein_coding	0	3/28	ENST00000380548.9:c.238-668G>A	0	0	0	0	0	0	rs13299349	0	1	0	SNV	HGNC	HGNC:14632	YES	5	P1	CCDS47954.1	ENSP00000369921	Q8N6G6	0	UPI000004FD83	0	1	0	0	0	0	chr9:g.18573362G>A	0.2192	0.1233
chr9	94809962	rs356125	G	A	22	152	1966	0.141	A	intron_variant	MODIFIER	C9orf3	ENSG00000148120	Transcript	ENST00000375315.6	protein_coding	0	4/15	ENST00000375315.6:c.1364+8960G>A	0	0	0	0	0	0	rs356125	0	1	0	SNV	HGNC	HGNC:1361	YES	1	P1	CCDS55328.1	ENSP00000364464	Q8N6M6	0	UPI0000211ACC	0	0	0	0	0	0	chr9:g.94809962G>A	0.0427	0.0038
chr9	123485554	rs58605477	A	G	9	152	1691	0.058	G	intron_variant	MODIFIER	DENND1A	ENSG00000119522	Transcript	ENST00000373624.6	protein_coding	0	13/21	ENST00000373624.6:c.994-27657T>C	0	0	0	0	0	0	rs58605477	0	-1	0	SNV	HGNC	HGNC:29324	YES	5	P4	CCDS35133.1	ENSP00000362727	Q8TEH3	0	UPI00004589D2	0	0	0	0	0	0	chr9:g.123485554A>G	0.1859	0.1626
chr9	132945712	rs56195815	C	T	36	152	2117	0.237	T	intron_variant	MODIFIER	GFI1B	ENSG00000165702	Transcript	ENST00000339463.7	protein_coding	0	1/10	ENST00000339463.7:c.-701+43C>T	0	0	0	0	0	0	rs56195815	0	1	0	SNV	HGNC	HGNC:4238	YES	1	P2	CCDS6957.1	ENSP00000344782	Q5VTD9	0	UPI000013E4EE	0	1	0	0	0	0	chr9:g.132945712C>T	0.1797	0.2428
chr9	134379472	rs35196866	C	A	61	152	2215	0.404	A	intron_variant	MODIFIER	RXRA	ENSG00000186350	Transcript	ENST00000481739.2	protein_coding	0	1/9	ENST00000481739.2:c.29-22160C>A	0	0	0	0	0	0	rs35196866	0	1	0	SNV	HGNC	HGNC:10477	YES	1	P1	CCDS35172.1	ENSP00000419692	P19793	F1D8Q5	UPI0000042A9A	0	0	0	0	0	0	chr9:g.134379472C>A	0.6038	0.4077
chr10	12130776	rs7070684	G	A	60	152	1873	0.385	A	intron_variant	MODIFIER	SEC61A2	ENSG00000065665	Transcript	ENST00000298428.14	protein_coding	0	1/11	ENST00000298428.14:c.7+982G>A	0	0	0	0	0	0	rs7070684	0	1	0	SNV	HGNC	HGNC:17702	YES	1	P1	CCDS7088.1	ENSP00000298428	Q9H9S3	0	UPI0000000B0A	0	0	0	0	0	0	chr10:g.12130776G>A	0.3788	0.1755
chr10	12653178	rs7896283	A	G	49	152	1742	0.333	G	intron_variant	MODIFIER	CAMK1D	ENSG00000183049	Transcript	ENST00000619168.4	protein_coding	0	2/10	ENST00000619168.4:c.225-13558A>G	0	0	0	0	0	0	rs7896283	0	1	0	SNV	HGNC	HGNC:19341	YES	1	P1	CCDS7091.1	ENSP00000478874	Q8IU85	0	UPI000003CA33	0	0	0	0	0	0	chr10:g.12653178A>G	0.3848	0.3404
chr10	14383205	rs12780876	T	A	29	152	2211	0.192	A	non_coding_transcript_exon_variant	MODIFIER	MIR4293	ENSG00000266321	Transcript	ENST00000584305.1	miRNA	1/1	0	ENST00000584305.1:n.73A>T	0	73/78	0	0	0	0	rs12780876	0	-1	0	SNV	HGNC	HGNC:38270	YES	0	0	0	0	0	0	0	0	0	0	0	0	0	chr10:g.14383205T>A	0.2356	0.2141
chr10	14383222	rs12220909	G	C	17	152	2163	0.122	C	mature_miRNA_variant	MODIFIER	MIR4293	ENSG00000266321	Transcript	ENST00000584305.1	miRNA	1/1	0	ENST00000584305.1:n.56C>G	0	56/78	0	0	0	0	rs12220909	0	-1	0	SNV	HGNC	HGNC:38270	YES	0	0	0	0	0	0	0	0	0	0	0	0	0	chr10:g.14383222G>C	0.0381	0.0008
chr10	24275724	rs11014002	C	T	9	152	1838	0.058	T	intron_variant	MODIFIER	KIAA1217	ENSG00000120549	Transcript	ENST00000376454.8	protein_coding	0	2/20	ENST00000376454.8:c.354+55815C>T	0	0	0	0	0	0	rs11014002	0	1	0	SNV	HGNC	HGNC:25428	YES	1	P3	CCDS31165.1	ENSP00000365637	Q5T5P2	0	UPI000013EC2A	0	0	0	0	0	0	chr10:g.24275724C>T	0.0837	0.0015
chr10	29545069	rs2368393	A	G	57	152	2421	0.372	G	intron_variant	MODIFIER	SVIL	ENSG00000197321	Transcript	ENST00000355867.8	protein_coding	0	6/37	ENST00000355867.8:c.827+5528T>C	0	0	0	0	0	0	rs2368393	0	-1	0	SNV	HGNC	HGNC:11480	YES	1	P4	CCDS7164.1	ENSP00000348128	O95425	0	UPI0000366678	0	0	0	0	0	0	chr10:g.29545069A>G	0.3295	0.3896
chr10	29545074	rs2368392	G	A	57	152	2457	0.372	A	intron_variant	MODIFIER	SVIL	ENSG00000197321	Transcript	ENST00000355867.8	protein_coding	0	6/37	ENST00000355867.8:c.827+5523C>T	0	0	0	0	0	0	rs2368392	0	-1	0	SNV	HGNC	HGNC:11480	YES	1	P4	CCDS7164.1	ENSP00000348128	O95425	0	UPI0000366678	0	0	0	0	0	0	chr10:g.29545074G>A	0.3231	0.3676
chr10	29602331	rs12416605	C	T	46	152	2132	0.301	T	intron_variant	MODIFIER	SVIL	ENSG00000197321	Transcript	ENST00000355867.8	protein_coding	0	1/37	ENST00000355867.8:c.-201+32089G>A	0	0	0	0	0	0	rs12416605	0	-1	0	SNV	HGNC	HGNC:11480	YES	1	P4	CCDS7164.1	ENSP00000348128	O95425	0	UPI0000366678	0	0	0	0	0	0	chr10:g.29602331C>T	0.125	0.0212
chr10	51299646	rs2043556	T	C	102	152	1968	0.66	C	intron_variant	MODIFIER	PRKG1	ENSG00000185532	Transcript	ENST00000373980.10	protein_coding	0	2/17	ENST00000373980.10:c.478+146316T>C	0	0	0	0	0	0	rs2043556&CR153570	0	1	0	SNV	HGNC	HGNC:9414	YES	1	0	CCDS7244.1	ENSP00000363092	Q13976	0	UPI000012DDCD	0	1	0	0	0	0	chr10:g.51299646T>C	0.2596	0.2322
chr10	100975021	rs4919510	C	G	73	152	1305	0.481	G	intron_variant	MODIFIER	SEMA4G	ENSG00000095539	Transcript	ENST00000210633.3	protein_coding	0	3/13	ENST00000210633.3:c.336+1412C>G	0	0	0	0	0	0	rs4919510&CR125780	0	1	0	SNV	HGNC	HGNC:10735	YES	1	P2	CCDS7501.1	ENSP00000210633	Q9NTN9	0	UPI0000044D39	0	0	0	0	0	0	chr10:g.100975021C>G	0.3638	0.4402
chr10	103394332	rs7911488	A	G	62	152	1617	0.397	G	5_prime_UTR_variant	MODIFIER	ATP5MD	ENSG00000173915	Transcript	ENST00000369825.6	protein_coding	3/6	0	ENST00000369825.6:c.-143T>C	0	434/882	0	0	0	0	rs7911488	0	-1	0	SNV	HGNC	HGNC:30889	YES	5	P1	CCDS7548.1	ENSP00000358840	Q96IX5	0	UPI000004A027	0	0	0	0	0	0	chr10:g.103394332A>G	0.3037	0.053
chr10	104268399	rs641071	G	T	11	152	2017	0.071	T	upstream_gene_variant	MODIFIER	GSTO2	ENSG00000065621	Transcript	ENST00000338595.7	protein_coding	0	0	0	0	0	0	0	0	0	rs641071	785	1	0	SNV	HGNC	HGNC:23064	YES	1	P1	CCDS7556.1	ENSP00000345023	Q9H4Y5	0	UPI000004D293	0	0	0	0	0	0	chr10:g.104268399G>T	0.4525	0.8079
chr10	133247608	rs12355840	C	T	110	152	2353	0.724	T	intron_variant&non_coding_transcript_variant	MODIFIER	MIR202HG	ENSG00000166917	Transcript	ENST00000553459.1	antisense	0	1/1	ENST00000553459.1:n.101+183G>A	0	0	0	0	0	0	rs12355840	0	-1	0	SNV	HGNC	HGNC:49402	YES	2	0	0	0	0	0	0	0	0	0	0	0	0	chr10:g.133247608C>T	0	0.2595
chr11	34941869	rs2986407	T	C	70	152	1559	0.449	C	intron_variant	MODIFIER	PDHX	ENSG00000110435	Transcript	ENST00000227868.8	protein_coding	0	2/10	ENST00000227868.8:c.242-5637T>C	0	0	0	0	0	0	rs2986407	0	1	0	SNV	HGNC	HGNC:21350	YES	1	P1	CCDS7896.1	ENSP00000227868	O00330	0	UPI0000130C34	0	1	0	0	0	0	chr11:g.34941869T>C	0.7668	0.792
chr11	61815236	rs174561	T	C	145	152	2064	0.955	C	intron_variant	MODIFIER	FADS1	ENSG00000149485	Transcript	ENST00000350997.11	protein_coding	0	1/11	ENST00000350997.11:c.375+1319A>G	0	0	0	0	0	0	rs174561	0	-1	0	SNV	HGNC	HGNC:3574	YES	1	P1	CCDS8011.2	ENSP00000322229	0	A0A0A0MR51	UPI00001AF33B	0	0	0	0	0	0	chr11:g.61815236T>C	0.2796	0.0197
chr11	64878562	rs12801172	G	C	21	152	2107	0.135	C	intron_variant	MODIFIER	EHD1	ENSG00000110047	Transcript	ENST00000621096.4	protein_coding	0	1/5	ENST00000621096.4:c.20-75C>G	0	0	0	0	0	0	rs12801172	0	-1	0	SNV	HGNC	HGNC:3242	YES	5	0	CCDS73315.1	ENSP00000479153	0	A0A024R571	UPI0000EE46CF	0	0	0	0	0	0	chr11:g.64878562G>C	0.1679	0.093
chr11	65444469	rs550894	C	A	111	152	2304	0.731	A	non_coding_transcript_exon_variant	MODIFIER	NEAT1	ENSG00000245532	Transcript	ENST00000501122.2	lincRNA	1/1	0	ENST00000501122.2:n.21672C>A	0	21672/22743	0	0	0	0	rs550894	0	1	0	SNV	HGNC	HGNC:30815	YES	0	0	0	0	0	0	0	0	0	0	0	0	0	chr11:g.65444469C>A	0.2155	0.1248
chr11	65444508	rs12803915	G	A	13	152	1857	0.083	A	non_coding_transcript_exon_variant	MODIFIER	NEAT1	ENSG00000245532	Transcript	ENST00000501122.2	lincRNA	1/1	0	ENST00000501122.2:n.21711G>A	0	21711/22743	0	0	0	0	rs12803915	0	1	0	SNV	HGNC	HGNC:30815	YES	0	0	0	0	0	0	0	0	0	0	0	0	0	chr11:g.65444508G>A	0.1382	0.1021
chr11	74399308	rs515924	A	G	27	152	2048	0.173	G	upstream_gene_variant	MODIFIER	PGM2L1	ENSG00000165434	Transcript	ENST00000298198.5	protein_coding	0	0	0	0	0	0	0	0	0	rs515924	875	-1	0	SNV	HGNC	HGNC:20898	YES	1	P1	CCDS8231.1	ENSP00000298198	Q6PCE3	0	UPI0000072053	0	0	0	0	0	0	chr11:g.74399308A>G	0.1839	0.1142
chr11	79422176	rs11237828	T	C	62	152	2242	0.397	C	intron_variant	MODIFIER	TENM4	ENSG00000149256	Transcript	ENST00000278550.11	protein_coding	0	1/33	ENST00000278550.11:c.-321+18333A>G	0	0	0	0	0	0	rs11237828	0	-1	0	SNV	HGNC	HGNC:29945	YES	5	P1	CCDS44688.1	ENSP00000278550	Q6N022	0	UPI0000DD8112	0	1	0	0	0	0	chr11:g.79422176T>C	0.2694	0.2753
chr11	93733700	rs2155248	G	T	151	152	1051	0.994	T	downstream_gene_variant	MODIFIER	TAF1D	ENSG00000166012	Transcript	ENST00000448108.6	protein_coding	0	0	0	0	0	0	0	0	0	rs2155248	1867	-1	0	SNV	HGNC	HGNC:28759	YES	5	P1	CCDS8293.1	ENSP00000410409	Q9H5J8	A0A024R3A9	UPI000006D0AF	0	0	0	0	0	0	chr11:g.93733700G>T	0	0.6346
chr12	47187846	rs832733	T	C	41	152	1678	0.269	C	intron_variant	MODIFIER	PCED1B	ENSG00000179715	Transcript	ENST00000546455.6	protein_coding	0	2/3	ENST00000546455.6:c.-525-28376T>C	0	0	0	0	0	0	rs832733	0	1	0	SNV	HGNC	HGNC:28255	YES	1	P1	CCDS8752.1	ENSP00000446688	Q96HM7	A0A024R115	UPI000006E8D2	0	0	0	0	0	0	chr12:g.47187846T>C	0	0.9312
chr12	47364249	rs215383	A	G	135	152	1080	0.878	G	intron_variant&non_coding_transcript_variant	MODIFIER	LINC02416	ENSG00000257924	Transcript	ENST00000550019.1	lincRNA	0	1/2	ENST00000550019.1:n.130-3043A>G	0	0	0	0	0	0	rs215383	0	1	0	SNV	HGNC	HGNC:53345	YES	4	0	0	0	0	0	0	0	0	0	0	0	0	chr12:g.47364249A>G	0	0.9728
chr12	53991815	rs11614913	C	T	68	152	2255	0.449	T	downstream_gene_variant	MODIFIER	HOXC10	ENSG00000180818	Transcript	ENST00000303460.5	protein_coding	0	0	0	0	0	0	0	0	0	rs11614913&CR086276	1536	1	0	SNV	HGNC	HGNC:5122	YES	1	P1	CCDS8868.1	ENSP00000307321	Q9NYD6	Q53XI4	UPI000012CF7C	0	0	0	0	0	0	chr12:g.53991815C>T	0.3327	0.1399
chr12	66023702	rs11176006	G	A	20	152	1378	0.135	A	downstream_gene_variant	MODIFIER	LINC02425	ENSG00000256259	Transcript	ENST00000536217.1	lincRNA	0	0	0	0	0	0	0	0	0	rs11176006	4023	-1	0	SNV	HGNC	HGNC:53356	YES	3	0	0	0	0	0	0	0	0	0	0	0	0	chr12:g.66023702G>A	0.1649	0.0212
chr12	80935757	rs2682818	A	C	145	152	1319	0.955	C	intron_variant	MODIFIER	LIN7A	ENSG00000111052	Transcript	ENST00000552864.5	protein_coding	0	1/5	ENST00000552864.5:c.82+1884T>G	0	0	0	0	0	0	rs2682818	0	-1	0	SNV	HGNC	HGNC:17787	YES	1	P1	CCDS9021.1	ENSP00000447488	O14910	0	UPI0000073ECD	0	0	0	0	0	0	chr12:g.80935757A>C	0	0.6604
chr12	94561827	rs17022749	C	T	10	152	1273	0.064	T	non_coding_transcript_exon_variant	MODIFIER	MIR5700	ENSG00000266099	Transcript	ENST00000582250.1	miRNA	1/1	0	ENST00000582250.1:n.39C>T	0	39/71	0	0	0	0	rs17022749	0	1	0	SNV	HGNC	HGNC:43521	YES	0	0	0	0	0	0	0	0	0	0	0	0	0	chr12:g.94561827C>T	0.0942	0.1241
chr12	94571282	rs1290910	G	C	93	152	2403	0.615	C	3_prime_UTR_variant	MODIFIER	TMCC3	ENSG00000057704	Transcript	ENST00000261226.9	protein_coding	4/4	0	ENST00000261226.9:c.*153C>G	0	1714/5874	0	0	0	0	rs1290910	0	-1	0	SNV	HGNC	HGNC:29199	YES	1	P3	CCDS31877.1	ENSP00000261226	Q9ULS5	0	UPI00001FB2DD	0	0	0	0	0	0	chr12:g.94571282G>C	0	0.7648
chr12	94834510	rs2289030	G	C	40	152	2758	0.263	C	non_coding_transcript_exon_variant	MODIFIER	KRT19P2	ENSG00000216306	Transcript	ENST00000557173.1	transcribed_processed_pseudogene	1/1	0	ENST00000557173.1:n.364G>C	0	364/1012	0	0	0	0	rs2289030	0	1	0	SNV	HGNC	HGNC:33423	YES	0	0	0	0	0	0	0	0	0	0	0	0	0	chr12:g.94834510G>C	0.1144	0.0083
chr12	104591665	rs61938575	G	A	27	152	1155	0.173	A	intron_variant	MODIFIER	CHST11	ENSG00000171310	Transcript	ENST00000303694.6	protein_coding	0	1/2	ENST00000303694.6:c.119-10241G>A	0	0	0	0	0	0	rs61938575	0	1	0	SNV	HGNC	HGNC:17422	YES	1	P3	CCDS9099.1	ENSP00000305725	Q9NPF2	A0A024RBL0	UPI000004A091	0	1	0	0	0	0	chr12:g.104591665G>A	0.2819	0.3442
chr12	120723245	rs1055070	T	G	26	152	2227	0.167	G	upstream_gene_variant	MODIFIER	ACADS	ENSG00000122971	Transcript	ENST00000242592.9	protein_coding	0	0	0	0	0	0	0	0	0	rs1055070	2581	1	0	SNV	HGNC	HGNC:90	YES	1	P1	CCDS9207.1	ENSP00000242592	P16219	E5KSD5	UPI000004A863	0	1	0	0	0	0	chr12:g.120723245T>G	0.0296	0.0038
chr12	121444295	rs3817551	T	G	80	152	1804	0.538	G	intron_variant	MODIFIER	KDM2B	ENSG00000089094	Transcript	ENST00000377071.9	protein_coding	0	15/22	ENST00000377071.9:c.2191-23A>C	0	0	0	0	0	0	rs3817551	0	-1	0	SNV	HGNC	HGNC:13610	YES	1	P4	CCDS41850.1	ENSP00000366271	Q8NHM5	0	UPI000006F36E	0	0	0	0	0	0	chr12:g.121444295T>G	0.3353	0.1573
chr12	128294158	rs1683709	G	A	43	152	2503	0.288	A	intron_variant	MODIFIER	TMEM132C	ENSG00000181234	Transcript	ENST00000435159.2	protein_coding	0	1/8	ENST00000435159.2:c.85+26671G>A	0	0	0	0	0	0	rs1683709	0	1	0	SNV	HGNC	HGNC:25436	YES	5	P1	CCDS45009.2	ENSP00000410852	Q8N3T6	0	UPI0001C0B37C	0	0	0	0	0	0	chr12:g.128294158G>A	0.3329	0.3011
chr12	132582046	rs3751304	C	T	146	152	2033	0.962	T	intron_variant	MODIFIER	FBRSL1	ENSG00000112787	Transcript	ENST00000434748.2	protein_coding	0	15/16	ENST00000434748.2:c.2126-16C>T	0	0	0	0	0	0	rs3751304	0	1	0	SNV	HGNC	HGNC:29308	YES	1	P2	CCDS45010.1	ENSP00000396160	Q9HCM7	0	UPI00018830C3	0	0	0	0	0	0	chr12:g.132582046C>T	0.7334	0.6679
chr13	39664038	rs67976778	C	T	122	152	1757	0.801	T	intron_variant	MODIFIER	COG6	ENSG00000133103	Transcript	ENST00000455146.8	protein_coding	0	3/18	ENST00000455146.8:c.370-1058C>T	0	0	0	0	0	0	rs67976778	0	1	0	SNV	HGNC	HGNC:18621	YES	1	P1	CCDS9370.1	ENSP00000397441	Q9Y2V7	A0A024RDW5	UPI000019271E	0	1	0	0	0	0	chr13:g.39664038C>T	0.4583	0.4054
chr13	39664120	rs149597993	T	C	21	152	1781	0.135	C	intron_variant	MODIFIER	COG6	ENSG00000133103	Transcript	ENST00000455146.8	protein_coding	0	3/18	ENST00000455146.8:c.370-976T>C	0	0	0	0	0	0	rs149597993	0	1	0	SNV	HGNC	HGNC:18621	YES	1	P1	CCDS9370.1	ENSP00000397441	Q9Y2V7	A0A024RDW5	UPI000019271E	0	1	0	0	0	0	chr13:g.39664120T>C	0.0112	0
chr13	55174538	rs1572687	T	C	109	152	1667	0.724	C	non_coding_transcript_exon_variant	MODIFIER	MIR5007	ENSG00000264387	Transcript	ENST00000583098.1	miRNA	1/1	0	ENST00000583098.1:n.85T>C	0	85/95	0	0	0	0	rs1572687	0	1	0	SNV	HGNC	HGNC:43468	YES	0	0	0	0	0	0	0	0	0	0	0	0	0	chr13:g.55174538T>C	0.7368	0.9259
chr14	22956973	rs2273626	C	A	117	152	1879	0.776	A	5_prime_UTR_variant	MODIFIER	HAUS4	ENSG00000092036	Transcript	ENST00000206474.11	protein_coding	1/10	0	ENST00000206474.11:c.-72G>T	0	182/1642	0	0	0	0	rs2273626	0	-1	0	SNV	HGNC	HGNC:20163	YES	1	P1	CCDS9580.1	ENSP00000206474	Q9H6D7	0	UPI000006F422	0	0	0	0	0	0	chr14:g.22956973C>A	0.4798	0.0325
chr14	54878183	rs28477407	C	T	23	152	1938	0.147	T	intron_variant	MODIFIER	GCH1	ENSG00000131979	Transcript	ENST00000622544.4	protein_coding	0	1/5	ENST00000622544.4:c.344-12747G>A	0	0	0	0	0	0	rs28477407	0	-1	0	SNV	HGNC	HGNC:4193	YES	1	P1	CCDS9720.1	ENSP00000477796	P30793	A0A024R642	UPI0000001289	0	1	0	0	0	0	chr14:g.54878183C>T	0.3039	0.4592
chr14	100814519	rs73347569	A	G	16	152	2087	0.115	G	non_coding_transcript_exon_variant	MODIFIER	MIR2392	ENSG00000266461	Transcript	ENST00000584881.1	miRNA	1/1	0	ENST00000584881.1:n.29A>G	0	29/84	0	0	0	0	rs73347569	0	1	0	SNV	HGNC	HGNC:41843	YES	0	0	0	0	0	0	0	0	0	0	0	0	0	chr14:g.100814519A>G	0.0391	0.0968
chr14	101041390	rs12894467	C	T	116	152	2856	0.756	T	upstream_gene_variant	MODIFIER	MIR381HG	ENSG00000258861	Transcript	ENST00000553692.1	lincRNA	0	0	0	0	0	0	0	0	0	rs12894467	3767	1	0	SNV	HGNC	HGNC:20136	YES	3	0	0	0	0	0	0	0	0	0	0	0	0	chr14:g.101041390C>T	0.6026	0.6241
chr14	101056219	rs56103835	T	C	98	152	2739	0.654	C	downstream_gene_variant	MODIFIER	MIR381HG	ENSG00000258861	Transcript	ENST00000553692.1	lincRNA	0	0	0	0	0	0	0	0	0	rs56103835&CR148567	4424	1	0	SNV	HGNC	HGNC:20136	YES	3	0	0	0	0	0	0	0	0	0	0	0	0	chr14:g.101056219T>C	0.2979	0.025
chr14	101066756	rs58834075	C	T	10	152	2009	0.064	T	upstream_gene_variant	MODIFIER	MEG9	ENSG00000223403	Transcript	ENST00000429368.1	lincRNA	0	0	0	0	0	0	0	0	0	rs58834075&CR148566	3155	1	0	SNV	HGNC	HGNC:43874	YES	2	0	0	0	0	0	0	0	0	0	0	0	0	chr14:g.101066756C>T	0.0927	0.208
chr15	22225320	rs28599926	C	T	29	152	1335	0.199	T	mature_miRNA_variant	MODIFIER	MIR1268A	ENSG00000221641	Transcript	ENST00000408714.1	miRNA	1/1	0	ENST00000408714.1:n.10G>A	0	10/52	0	0	0	0	rs28599926	0	-1	0	SNV	HGNC	HGNC:35336	YES	0	0	0	0	0	0	0	0	0	0	0	0	0	chr15:g.22225320C>T	0	0
chr15	36972836	rs7162033	C	G	41	152	952	0.276	G	intron_variant	MODIFIER	MEIS2	ENSG00000134138	Transcript	ENST00000561208.6	protein_coding	0	8/11	ENST00000561208.6:c.901-22436G>C	0	0	0	0	0	0	rs7162033	0	-1	0	SNV	HGNC	HGNC:7001	YES	1	P4	CCDS10044.1	ENSP00000453793	O14770	0	UPI000012EEBC	0	1	0	0	0	0	chr15:g.36972836C>G	0.1264	0.239
chr15	36972838	rs7183051	G	A	41	152	964	0.276	A	intron_variant	MODIFIER	MEIS2	ENSG00000134138	Transcript	ENST00000561208.6	protein_coding	0	8/11	ENST00000561208.6:c.901-22438C>T	0	0	0	0	0	0	rs7183051	0	-1	0	SNV	HGNC	HGNC:7001	YES	1	P4	CCDS10044.1	ENSP00000453793	O14770	0	UPI000012EEBC	0	1	0	0	0	0	chr15:g.36972838G>A	0.1268	0.239
chr15	42199650	rs2620381	A	C	43	152	1154	0.276	C	intron_variant	MODIFIER	VPS39	ENSG00000166887	Transcript	ENST00000348544.4	protein_coding	0	2/25	ENST00000348544.4:c.139+246T>G	0	0	0	0	0	0	rs2620381	0	-1	0	SNV	HGNC	HGNC:20593	YES	1	A1	CCDS73710.1	ENSP00000335193	Q96JC1	0	UPI000013E629	0	0	0	0	0	0	chr15:g.42199650A>C	0.0841	0.1309
chr15	85825667	rs4414449	G	A	126	152	2282	0.833	A	mature_miRNA_variant	MODIFIER	MIR548AP	ENSG00000264406	Transcript	ENST00000584739.1	miRNA	1/1	0	ENST00000584739.1:n.33G>A	0	33/96	0	0	0	0	rs4414449	0	1	0	SNV	HGNC	HGNC:43465	YES	0	0	0	0	0	0	0	0	0	0	0	0	0	chr15:g.85825667G>A	0.7482	0.9251
chr15	85825728	rs4577031	A	T	126	152	2299	0.833	T	non_coding_transcript_exon_variant	MODIFIER	MIR548AP	ENSG00000264406	Transcript	ENST00000584739.1	miRNA	1/1	0	ENST00000584739.1:n.94A>T	0	94/96	0	0	0	0	rs4577031	0	1	0	SNV	HGNC	HGNC:43465	YES	0	0	0	0	0	0	0	0	0	0	0	0	0	chr15:g.85825728A>T	0	0.9251
chr15	92904401	rs1439619	T	G	83	152	1708	0.545	G	intron_variant	MODIFIER	CHD2	ENSG00000173575	Transcript	ENST00000394196.9	protein_coding	0	2/38	ENST00000394196.9:c.62+3102T>G	0	0	0	0	0	0	rs1439619	0	1	0	SNV	HGNC	HGNC:1917	YES	5	P1	CCDS10374.2	ENSP00000377747	O14647	0	UPI0000E8A85C	0	1	0	0	0	0	chr15:g.92904401T>G	0.4149	0.4493
chr16	770192	rs137952851	G	A	27	152	2047	0.186	A	downstream_gene_variant	MODIFIER	MSLN	ENSG00000102854	Transcript	ENST00000382862.7	protein_coding	0	0	0	0	0	0	0	0	0	rs137952851	1331	1	0	SNV	HGNC	HGNC:7371	YES	5	P3	CCDS32356.1	ENSP00000372313	Q13421	0	UPI000004EC9C	0	0	0	0	0	0	chr16:g.770192G>A	0.0122	0
chr16	30875322	rs897984	T	C	144	152	1932	0.949	C	intron_variant	MODIFIER	BCL7C	ENSG00000099385	Transcript	ENST00000380317.8	protein_coding	0	5/5	ENST00000380317.8:c.528+13538A>G	0	0	0	0	0	0	rs897984	0	-1	0	SNV	HGNC	HGNC:1006	YES	1	A1	CCDS67012.1	ENSP00000369674	Q8WUZ0	0	UPI00001D6EEE	0	0	0	0	0	0	chr16:g.30875322T>C	0.4575	0.0461
chr16	56904332	rs12708966	G	A	12	152	2318	0.09	A	intron_variant	MODIFIER	SLC12A3	ENSG00000070915	Transcript	ENST00000438926.6	protein_coding	0	24/25	ENST00000438926.6:c.2884-63G>A	0	0	0	0	0	0	rs12708966	0	1	0	SNV	HGNC	HGNC:10912	YES	1	P3	CCDS10770.1	ENSP00000402152	P55017	0	UPI00001FF243	0	1	0	0	0	0	chr16:g.56904332G>A	0.0535	0.09
chr16	76868950	rs7500280	T	C	81	152	1422	0.526	C	intron_variant&non_coding_transcript_variant	MODIFIER	AC106729.1	ENSG00000259995	Transcript	ENST00000567777.1	lincRNA	0	1/2	ENST00000567777.1:n.139-43405T>C	0	0	0	0	0	0	rs7500280	0	1	0	SNV	Clone_based_ensembl_gene	0	YES	3	0	0	0	0	0	0	0	0	0	0	0	0	chr16:g.76868950T>C	0.6707	0.7829
chr16	76868953	rs7499278	G	A	81	152	1416	0.526	A	intron_variant&non_coding_transcript_variant	MODIFIER	AC106729.1	ENSG00000259995	Transcript	ENST00000567777.1	lincRNA	0	1/2	ENST00000567777.1:n.139-43402G>A	0	0	0	0	0	0	rs7499278	0	1	0	SNV	Clone_based_ensembl_gene	0	YES	3	0	0	0	0	0	0	0	0	0	0	0	0	chr16:g.76868953G>A	0.7528	0.9455
chr16	81533949	rs2925980	A	G	39	152	2231	0.25	G	intron_variant	MODIFIER	CMIP	ENSG00000153815	Transcript	ENST00000537098.7	protein_coding	0	1/20	ENST00000537098.7:c.301-73618A>G	0	0	0	0	0	0	rs2925980	0	1	0	SNV	HGNC	HGNC:24319	YES	1	P2	CCDS54044.1	ENSP00000446100	Q8IY22	0	UPI00001FFCBD	0	0	0	0	0	0	chr16:g.81533949A>G	0.3786	0.3888
chr16	81611365	rs74469188	T	C	52	152	2410	0.34	C	intron_variant	MODIFIER	CMIP	ENSG00000153815	Transcript	ENST00000537098.7	protein_coding	0	2/20	ENST00000537098.7:c.426+3673T>C	0	0	0	0	0	0	rs74469188	0	1	0	SNV	HGNC	HGNC:24319	YES	1	P2	CCDS54044.1	ENSP00000446100	Q8IY22	0	UPI00001FFCBD	0	0	0	0	0	0	chr16:g.81611365T>C	0.1132	0.1528
chr16	82688932	rs16958290	G	C	28	152	1840	0.192	C	intron_variant	MODIFIER	CDH13	ENSG00000140945	Transcript	ENST00000268613.14	protein_coding	0	2/14	ENST00000268613.14:c.186+49467G>C	0	0	0	0	0	0	rs16958290	0	1	0	SNV	HGNC	HGNC:1753	YES	2	P4	CCDS58485.1	ENSP00000268613	P55290	0	UPI00020E71A6	0	0	0	0	0	0	chr16:g.82688932G>C	0.0867	0.0113
chr16	88468933	rs56292801	G	A	111	152	2202	0.737	A	intron_variant	MODIFIER	ZFPM1	ENSG00000179588	Transcript	ENST00000319555.8	protein_coding	0	1/9	ENST00000319555.8:c.40+15255G>A	0	0	0	0	0	0	rs56292801	0	1	0	SNV	HGNC	HGNC:19762	YES	1	P1	CCDS32502.1	ENSP00000326630	Q8IX07	0	UPI000049DE26	0	0	0	0	0	0	chr16:g.88468933G>A	0.382	0.2466
chr16	88468999	rs35613341	C	G	113	152	2396	0.75	G	intron_variant	MODIFIER	ZFPM1	ENSG00000179588	Transcript	ENST00000319555.8	protein_coding	0	1/9	ENST00000319555.8:c.40+15321C>G	0	0	0	0	0	0	rs35613341	0	1	0	SNV	HGNC	HGNC:19762	YES	1	P1	CCDS32502.1	ENSP00000326630	Q8IX07	0	UPI000049DE26	0	0	0	0	0	0	chr16:g.88468999C>G	0.4151	0.323
chr17	6655449	rs8078913	C	T	117	152	1841	0.763	T	upstream_gene_variant	MODIFIER	MED31	ENSG00000108590	Transcript	ENST00000225728.8	protein_coding	0	0	0	0	0	0	0	0	0	rs8078913	3844	-1	0	SNV	HGNC	HGNC:24260	YES	1	P1	CCDS11078.1	ENSP00000225728	Q9Y3C7	0	UPI000007072F	0	0	0	0	0	0	chr17:g.6655449C>T	0	0.6558
chr17	12917315	rs12451747	A	C	68	152	2446	0.442	C	intron_variant	MODIFIER	ARHGAP44	ENSG00000006740	Transcript	ENST00000379672.10	protein_coding	0	5/20	ENST00000379672.10:c.387+1304A>C	0	0	0	0	0	0	rs12451747	0	1	0	SNV	HGNC	HGNC:29096	YES	1	P3	CCDS45616.1	ENSP00000368994	Q17R89	0	UPI0000252116	0	0	0	0	0	0	chr17:g.12917315A>C	0.395	0.1233
chr17	12917329	rs7210937	G	C	27	152	2447	0.192	C	intron_variant	MODIFIER	ARHGAP44	ENSG00000006740	Transcript	ENST00000379672.10	protein_coding	0	5/20	ENST00000379672.10:c.387+1318G>C	0	0	0	0	0	0	rs7210937	0	1	0	SNV	HGNC	HGNC:29096	YES	1	P3	CCDS45616.1	ENSP00000368994	Q17R89	0	UPI0000252116	0	0	0	0	0	0	chr17:g.12917329G>C	0.352	0.5976
chr17	13543529	rs140470503	T	C	15	152	1382	0.096	C	intron_variant	MODIFIER	HS3ST3A1	ENSG00000153976	Transcript	ENST00000284110.2	protein_coding	0	1/1	ENST00000284110.2:c.600-46711A>G	0	0	0	0	0	0	rs140470503	0	-1	0	SNV	HGNC	HGNC:5196	YES	1	P1	CCDS11165.1	ENSP00000284110	Q9Y663	0	UPI000000DAA6	0	0	0	0	0	0	chr17:g.13543529T>C	0.0058	0
chr17	13543607	rs9913045	G	A	55	152	1324	0.353	A	intron_variant	MODIFIER	HS3ST3A1	ENSG00000153976	Transcript	ENST00000284110.2	protein_coding	0	1/1	ENST00000284110.2:c.600-46789C>T	0	0	0	0	0	0	rs9913045	0	-1	0	SNV	HGNC	HGNC:5196	YES	1	P1	CCDS11165.1	ENSP00000284110	Q9Y663	0	UPI000000DAA6	0	0	0	0	0	0	chr17:g.13543607G>A	0.4309	0.7088
chr17	15251649	rs66507245	T	A	65	152	1288	0.442	A	intron_variant	MODIFIER	PMP22	ENSG00000109099	Transcript	ENST00000312280.9	protein_coding	0	3/4	ENST00000312280.9:c.178+7445A>T	0	0	0	0	0	0	rs66507245	0	-1	0	SNV	HGNC	HGNC:9118	YES	1	P1	CCDS11168.1	ENSP00000308937	Q01453	Q6FH25	UPI0000131C8E	0	1	0	0	0	0	chr17:g.15251649T>A	0.4313	0.2761
chr17	30117165	rs6505162	A	C	96	152	2752	0.628	C	intron_variant	MODIFIER	NSRP1	ENSG00000126653	Transcript	ENST00000247026.10	protein_coding	0	1/6	ENST00000247026.10:c.20+302A>C	0	0	0	0	0	0	rs6505162	0	1	0	SNV	HGNC	HGNC:25305	YES	1	P3	CCDS11255.1	ENSP00000247026	Q9H0G5	0	UPI000006E653	0	0	0	0	0	0	chr17:g.30117165A>C	0.4978	0.23
chr17	39297421	rs620301	G	A	92	152	1122	0.603	A	intron_variant	MODIFIER	FBXL20	ENSG00000108306	Transcript	ENST00000264658.11	protein_coding	0	5/14	ENST00000264658.11:c.330-226C>T	0	0	0	0	0	0	rs620301	0	-1	0	SNV	HGNC	HGNC:24679	YES	1	P2	CCDS32640.1	ENSP00000264658	Q96IG2	0	UPI000000D932	0	0	0	0	0	0	chr17:g.39297421G>A	0.6448	0.9191
chr17	42494785	rs11651671	G	A	58	152	1530	0.372	A	intron_variant	MODIFIER	ATP6V0A1	ENSG00000033627	Transcript	ENST00000264649.10	protein_coding	0	12/20	ENST00000264649.10:c.1336-249G>A	0	0	0	0	0	0	rs11651671	0	1	0	SNV	HGNC	HGNC:865	YES	1	A1	CCDS45683.1	ENSP00000264649	Q93050	0	UPI0000E59F9E	0	0	0	0	0	0	chr17:g.42494785G>A	0.1705	0.18
chr17	43444845	rs7207008	T	A	36	152	2484	0.244	A	non_coding_transcript_exon_variant	MODIFIER	MIR2117HG	ENSG00000267151	Transcript	ENST00000588060.1	lincRNA	1/2	0	ENST00000588060.1:n.139T>A	0	139/506	0	0	0	0	rs7207008	0	1	0	SNV	HGNC	HGNC:51999	YES	4	0	0	0	0	0	0	0	0	0	0	0	0	chr17:g.43444845T>A	0.4028	0.528
chr17	74748659	rs745666	G	C	110	152	1647	0.731	C	5_prime_UTR_variant	MODIFIER	SLC9A3R1	ENSG00000109062	Transcript	ENST00000262613.10	protein_coding	1/6	0	ENST00000262613.10:c.-188G>C	0	32/1993	0	0	0	0	rs745666	0	1	0	SNV	HGNC	HGNC:11075	YES	1	P1	CCDS11705.1	ENSP00000262613	O14745	0	UPI0000072521	0	1	0	0	0	0	chr17:g.74748659G>C	0.4097	0.3525
chr17	76098024	rs7208391	C	G	59	152	1939	0.397	G	splice_region_variant&intron_variant	LOW	EXOC7	ENSG00000182473	Transcript	ENST00000335146.11	protein_coding	0	4/19	ENST00000335146.11:c.418-6G>C	0	0	0	0	0	0	rs7208391	0	-1	0	SNV	HGNC	HGNC:23214	YES	1	0	CCDS45782.1	ENSP00000334100	Q9UPT5	0	UPI00001AFC78	0	0	0	0	0	0	chr17:g.76098024C>G	0	0.5938
chr17	79707227	rs73410309	G	C	18	152	1984	0.115	C	upstream_gene_variant	MODIFIER	LINC02078	ENSG00000267719	Transcript	ENST00000592718.1	lincRNA	0	0	0	0	0	0	0	0	0	rs73410309	39	1	0	SNV	HGNC	HGNC:52926	YES	2	0	0	0	0	0	0	0	0	0	0	0	0	chr17:g.79707227G>C	0.2468	0.466
chr18	49049688	rs12456845	T	C	37	152	2024	0.25	C	intron_variant	MODIFIER	DYM	ENSG00000141627	Transcript	ENST00000269445.10	protein_coding	0	16/16	ENST00000269445.10:c.1861-5484A>G	0	0	0	0	0	0	rs12456845	0	-1	0	SNV	HGNC	HGNC:21317	YES	1	P1	CCDS11937.1	ENSP00000269445	Q7RTS9	0	UPI00001AE953	0	1	0	0	0	0	chr18:g.49049688T>C	0.144	0.2141
chr19	804959	rs10422347	C	T	29	152	2145	0.186	T	intron_variant	MODIFIER	PTBP1	ENSG00000011304	Transcript	ENST00000356948.11	protein_coding	0	7/14	ENST00000356948.11:c.717+20C>T	0	0	0	0	0	0	rs10422347	0	1	0	SNV	HGNC	HGNC:9583	YES	1	A1	CCDS42456.1	ENSP00000349428	P26599	0	UPI00000720B7	0	0	0	0	0	0	chr19:g.804959C>T	0.0899	0.0779
chr19	2434943	rs62122269	C	T	15	152	1928	0.096	T	intron_variant	MODIFIER	LMNB2	ENSG00000176619	Transcript	ENST00000325327.4	protein_coding	0	5/11	ENST00000325327.4:c.856-30G>A	0	0	0	0	0	0	rs62122269	0	-1	0	SNV	HGNC	HGNC:6638	YES	1	P1	CCDS12090.2	ENSP00000327054	Q03252	0	UPI000059D625	0	1	0	0	0	0	chr19:g.2434943C>T	0.1733	0.2821
chr19	2434980	rs187280487	C	T	25	152	1756	0.16	T	intron_variant	MODIFIER	LMNB2	ENSG00000176619	Transcript	ENST00000325327.4	protein_coding	0	5/11	ENST00000325327.4:c.855+21G>A	0	0	0	0	0	0	rs187280487	0	-1	0	SNV	HGNC	HGNC:6638	YES	1	P1	CCDS12090.2	ENSP00000327054	Q03252	0	UPI000059D625	0	1	0	0	0	0	chr19:g.2434980C>T	0.016	0.0023
chr19	8389352	rs72996752	A	G	40	150	846	0.26	G	upstream_gene_variant	MODIFIER	RAB11B	ENSG00000185236	Transcript	ENST00000328024.11	protein_coding	0	0	0	0	0	0	0	0	0	rs72996752	1008	1	0	SNV	HGNC	HGNC:9761	YES	1	P1	CCDS12201.1	ENSP00000333547	Q15907	0	UPI000006CF2D	0	1	0	0	0	0	chr19:g.8389352A>G	0.2045	0.0749
chr19	11113505	rs1003723	C	T	65	152	2102	0.417	T	intron_variant	MODIFIER	LDLR	ENSG00000130164	Transcript	ENST00000558518.5	protein_coding	0	9/17	ENST00000558518.5:c.1359-30C>T	0	0	0	0	0	0	rs1003723	0	1	0	SNV	HGNC	HGNC:6547	YES	1	P3	CCDS12254.1	ENSP00000454071	P01130	A0A024R7D5	UPI00000015DF	0	1	0	0	0	0	chr19:g.11113505C>T	0.2768	0.0318
chr19	12920396	rs2967897	T	C	70	152	1214	0.474	C	upstream_gene_variant	MODIFIER	SYCE2	ENSG00000161860	Transcript	ENST00000293695.7	protein_coding	0	0	0	0	0	0	0	0	0	rs2967897	1120	-1	0	SNV	HGNC	HGNC:27411	YES	1	P1	CCDS42509.1	ENSP00000293695	Q6PIF2	0	UPI00000389A2	0	0	0	0	0	0	chr19:g.12920396T>C	0.6903	0.6142
chr19	13836478	rs895819	T	C	59	152	2427	0.404	C	downstream_gene_variant	MODIFIER	ZSWIM4	ENSG00000132003	Transcript	ENST00000254323.6	protein_coding	0	0	0	0	0	0	0	0	0	rs895819&CR105186	4248	1	0	SNV	HGNC	HGNC:25704	YES	2	P2	CCDS32924.1	ENSP00000254323	Q9H7M6	0	UPI00001C2005	0	0	0	0	0	0	chr19:g.13836478T>C	0.3638	0.4826
chr19	15179314	rs56061231	G	A	57	152	1808	0.365	A	intron_variant	MODIFIER	NOTCH3	ENSG00000074181	Transcript	ENST00000263388.7	protein_coding	0	21/32	ENST00000263388.7:c.3461-32C>T	0	0	0	0	0	0	rs56061231	0	-1	0	SNV	HGNC	HGNC:7883	YES	1	P1	CCDS12326.1	ENSP00000263388	Q9UM47	0	UPI000013D3FA	0	1	0	0	0	0	chr19:g.15179314G>A	0	0.2088
chr19	18282084	rs7247237	C	T	74	152	1737	0.5	T	upstream_gene_variant	MODIFIER	JUND	ENSG00000130522	Transcript	ENST00000252818.4	protein_coding	0	0	0	0	0	0	0	0	0	rs7247237	462	-1	0	SNV	HGNC	HGNC:6206	YES	0	P1	CCDS32959.1	ENSP00000252818	P17535	0	UPI00001AE750	0	0	0	0	0	0	chr19:g.18282084C>T	0.2446	0.053
chr19	18282103	rs7247767	A	G	73	152	1788	0.494	G	upstream_gene_variant	MODIFIER	JUND	ENSG00000130522	Transcript	ENST00000252818.4	protein_coding	0	0	0	0	0	0	0	0	0	rs7247767	481	-1	0	SNV	HGNC	HGNC:6206	YES	0	P1	CCDS32959.1	ENSP00000252818	P17535	0	UPI00001AE750	0	0	0	0	0	0	chr19:g.18282103A>G	0.245	0.053
chr19	35122719	rs1688017	G	A	24	152	2209	0.154	A	downstream_gene_variant	MODIFIER	LGI4	ENSG00000153902	Transcript	ENST00000310123.8	protein_coding	0	0	0	0	0	0	0	0	0	rs1688017	1794	-1	0	SNV	HGNC	HGNC:18712	YES	1	P1	CCDS12444.1	ENSP00000312273	Q8N135	0	UPI000004C5DE	0	1	0	0	0	0	chr19:g.35122719G>A	0.3434	0.2958
chr19	40369893	rs3745198	C	G	118	152	1713	0.782	G	intron_variant	MODIFIER	PLD3	ENSG00000105223	Transcript	ENST00000409587.5	protein_coding	0	6/12	ENST00000409587.5:c.430-15C>G	0	0	0	0	0	0	rs3745198	0	1	0	SNV	HGNC	HGNC:17158	YES	5	P1	CCDS33027.1	ENSP00000387050	Q8IV08	A0A024R0Q4	UPI000004FA75	0	1	0	0	0	0	chr19:g.40369893C>G	0.3834	0.0234
chr19	40369903	rs3745199	C	G	118	152	1765	0.782	G	splice_region_variant&intron_variant	LOW	PLD3	ENSG00000105223	Transcript	ENST00000409587.5	protein_coding	0	6/12	ENST00000409587.5:c.430-5C>G	0	0	0	0	0	0	rs3745199	0	1	0	SNV	HGNC	HGNC:17158	YES	5	P1	CCDS33027.1	ENSP00000387050	Q8IV08	A0A024R0Q4	UPI000004FA75	0	1	0	0	0	0	chr19:g.40369903C>G	0.383	0.0234
chr19	46709336	rs10423365	A	G	100	152	1849	0.654	G	intron_variant	MODIFIER	PRKD2	ENSG00000105287	Transcript	ENST00000433867.5	protein_coding	0	4/18	ENST00000433867.5:c.511+1571T>C	0	0	0	0	0	0	rs10423365	0	-1	0	SNV	HGNC	HGNC:17293	YES	5	P3	CCDS12689.1	ENSP00000393978	Q9BZL6	0	UPI0000049BFA	0	0	0	0	0	0	chr19:g.46709336A>G	0.4609	0.3918
chr19	49933114	rs8667	G	A	67	152	1508	0.442	A	3_prime_UTR_variant	MODIFIER	ATF5	ENSG00000169136	Transcript	ENST00000423777.7	protein_coding	3/3	0	ENST00000423777.7:c.*22G>A	0	1186/2007	0	0	0	0	rs8667	0	1	0	SNV	HGNC	HGNC:790	YES	1	P1	CCDS12789.1	ENSP00000396954	Q9Y2D1	A0A024QZG3	UPI000003842F	0	0	0	0	0	0	chr19:g.49933114G>A	0.2851	0.1634
chr19	53682238	rs75598818	G	A	24	152	2253	0.167	A	non_coding_transcript_exon_variant	MODIFIER	MIR520F	ENSG00000283540	Transcript	ENST00000384824.3	miRNA	1/1	0	ENST00000384824.3:n.80G>A	0	80/87	0	0	0	0	rs75598818	0	1	0	SNV	HGNC	HGNC:32096	YES	0	0	0	0	0	0	0	0	0	0	0	0	0	chr19:g.53682238G>A	0.0481	0.0076
chr19	53688489	rs57111412	A	G	32	152	2268	0.205	G	non_coding_transcript_exon_variant	MODIFIER	MIR1283-1	ENSG00000221421	Transcript	ENST00000408494.1	miRNA	1/1	0	ENST00000408494.1:n.9A>G	0	9/87	0	0	0	0	rs57111412	0	1	0	SNV	HGNC	HGNC:35255	YES	0	0	0	0	0	0	0	0	0	0	0	0	0	chr19:g.53688489A>G	0.2919	0.5068
chr19	53736920	rs78861479	G	A	27	152	2383	0.186	A	mature_miRNA_variant	MODIFIER	MIR516B1	ENSG00000207946	Transcript	ENST00000385211.3	miRNA	1/1	0	ENST00000385211.3:n.76G>A	0	76/90	0	0	0	0	rs78861479	0	1	0	SNV	HGNC	HGNC:32122	YES	0	0	0	0	0	0	0	0	0	0	0	0	0	chr19:g.53736920G>A	0.0144	0.0008
chr19	58386826	rs975947	C	T	30	152	1982	0.192	T	upstream_gene_variant	MODIFIER	RPS5	ENSG00000083845	Transcript	ENST00000596046.1	protein_coding	0	0	0	0	0	0	0	0	0	rs975947	463	1	0	SNV	HGNC	HGNC:10426	YES	1	P1	CCDS12978.1	ENSP00000472985	P46782	A0A024R4Q8	UPI0000135052	0	0	0	0	0	0	chr19:g.58386826C>T	0.3139	0.1059
chr20	26208188	rs28670321	T	C	34	152	1579	0.224	C	intron_variant&non_coding_transcript_variant	MODIFIER	MIR663AHG	ENSG00000227195	Transcript	ENST00000427348.5	lincRNA	0	1/4	ENST00000427348.5:n.111+935A>G	0	0	0	0	0	0	0	0	-1	0	SNV	HGNC	HGNC:27662	YES	1	0	0	0	0	0	0	0	0	0	0	0	0	chr20:g.26208188T>C	0	0
chr20	60308476	rs6513496	T	C	17	152	2615	0.115	C	intron_variant&non_coding_transcript_variant	MODIFIER	MIR646HG	ENSG00000228340	Transcript	ENST00000432910.5	lincRNA	0	3/4	ENST00000432910.5:n.333-10445T>C	0	0	0	0	0	0	rs6513496	0	1	0	SNV	HGNC	HGNC:27659	YES	2	0	0	0	0	0	0	0	0	0	0	0	0	chr20:g.60308476T>C	0.2728	0.4244
chr20	60308547	rs6513497	T	G	17	152	2341	0.115	G	intron_variant&non_coding_transcript_variant	MODIFIER	MIR646HG	ENSG00000228340	Transcript	ENST00000432910.5	lincRNA	0	3/4	ENST00000432910.5:n.333-10374T>G	0	0	0	0	0	0	rs6513497	0	1	0	SNV	HGNC	HGNC:27659	YES	2	0	0	0	0	0	0	0	0	0	0	0	0	chr20:g.60308547T>G	0.1909	0.3986
chr20	63238815	rs744591	C	A	98	152	1994	0.641	A	downstream_gene_variant	MODIFIER	NKAIN4	ENSG00000101198	Transcript	ENST00000370316.8	protein_coding	0	0	0	0	0	0	0	0	0	rs744591	1969	-1	0	SNV	HGNC	HGNC:16191	YES	1	P1	CCDS13514.1	ENSP00000359340	Q8IVV8	0	UPI000013C71B	0	0	0	0	0	0	chr20:g.63238815C>A	0.4495	0.3812
chr20	63286812	rs6062431	C	G	151	152	1964	0.994	G	intron_variant	MODIFIER	ARFGAP1	ENSG00000101199	Transcript	ENST00000353546.7	protein_coding	0	13/13	ENST00000353546.7:c.935+370C>G	0	0	0	0	0	0	rs6062431	0	1	0	SNV	HGNC	HGNC:15852	YES	1	P4	CCDS13516.1	ENSP00000314615	Q8N6T3	0	UPI000002A3F2	0	0	0	0	0	0	chr20:g.63286812C>G	0	0.5
chr20	63942653	rs73147065	A	G	12	152	2077	0.077	G	intron_variant	MODIFIER	UCKL1	ENSG00000198276	Transcript	ENST00000354216.11	protein_coding	0	8/14	ENST00000354216.11:c.923+1000T>C	0	0	0	0	0	0	rs73147065	0	-1	0	SNV	HGNC	HGNC:15938	YES	1	0	CCDS13547.1	ENSP00000346155	Q9NWZ5	0	UPI000004A08C	0	0	0	0	0	0	chr20:g.63942653A>G	0.2306	0.4652
chr21	42951004	rs451887	T	C	103	152	1589	0.686	C	mature_miRNA_variant	MODIFIER	MIR5692B	ENSG00000264580	Transcript	ENST00000579137.1	miRNA	1/1	0	ENST00000579137.1:n.11A>G	0	11/87	0	0	0	0	rs451887	0	-1	0	SNV	HGNC	HGNC:43535	YES	0	0	0	0	0	0	0	0	0	0	0	0	0	chr21:g.42951004T>C	0.8742	0.9395
chr22	22822846	rs5996397	C	G	15	152	2254	0.096	G	missense_variant	MODERATE	IGLV2-8	ENSG00000278196	Transcript	ENST00000620395.2	IG_V_gene	1/2	0	ENST00000620395.2:c.26C>G	ENSP00000482937.2:p.Thr9Ser	189/517	26/354	9/118	T/S	aCc/aGc	0	0	1	cds_end_NF	SNV	HGNC	HGNC:5895	YES	0	P1	0	ENSP00000482937	P01709	0	UPI0000F30346	0	0	tolerated_low_confidence	benign	0	0	chr22:g.22822846C>G	0	0
chr22	26555219	rs4822739	C	G	26	152	2750	0.179	G	intron_variant	MODIFIER	TPST2	ENSG00000128294	Transcript	ENST00000338754.9	protein_coding	0	1/6	ENST00000338754.9:c.-160-10544G>C	0	0	0	0	0	0	rs4822739	0	-1	0	SNV	HGNC	HGNC:12021	YES	1	P1	CCDS13839.1	ENSP00000339813	O60704	A0A024R1G9	UPI0000000C23	0	0	0	0	0	0	chr22:g.26555219C>G	0.1412	0.18
chr22	31160117	rs5997893	A	G	92	152	1463	0.615	G	upstream_gene_variant	MODIFIER	RNF185	ENSG00000138942	Transcript	ENST00000326132.11	protein_coding	0	0	0	0	0	0	0	0	0	rs5997893	65	1	0	SNV	HGNC	HGNC:26783	YES	1	P1	CCDS13890.1	ENSP00000320508	Q96GF1	A0A024R1F5	UPI0000036022	0	0	0	0	0	0	chr22:g.31160117A>G	0.6869	0.9183
chr22	45760532	rs41524547	C	G	8	152	2156	0.051	G	intron_variant	MODIFIER	ATXN10	ENSG00000130638	Transcript	ENST00000252934.10	protein_coding	0	9/11	ENST00000252934.10:c.1173+19994C>G	0	0	0	0	0	0	rs41524547	0	1	0	SNV	HGNC	HGNC:10549	YES	1	P1	CCDS14070.1	ENSP00000252934	Q9UBB4	0	UPI0000052A56	0	1	0	0	0	0	chr22:g.45760532C>G	0.0102	0
chr22	49962907	rs4078443	T	C	134	152	1980	0.885	C	intron_variant	MODIFIER	PIM3	ENSG00000198355	Transcript	ENST00000360612.5	protein_coding	0	5/5	ENST00000360612.5:c.794-33T>C	0	0	0	0	0	0	rs4078443	0	1	0	SNV	HGNC	HGNC:19310	YES	1	P1	CCDS33678.1	ENSP00000353824	Q86V86	0	UPI00001582C4	0	0	0	0	0	0	chr22:g.49962907T>C	0	0.761
chrX	84225756	rs72632467	G	A	17	152	1311	0.109	A	non_coding_transcript_exon_variant	MODIFIER	MIR548I4	ENSG00000221494	Transcript	ENST00000408567.1	miRNA	1/1	0	ENST00000408567.1:n.73C>T	0	73/77	0	0	0	0	rs72632467	0	-1	0	SNV	HGNC	HGNC:35355	YES	0	0	0	0	0	0	0	0	0	0	0	0	0	chrX:g.84225756G>A	0.0728	0.001
chrX	154450358	rs2070644	C	T	35	152	1685	0.224	T	intron_variant	MODIFIER	FAM50A	ENSG00000071859	Transcript	ENST00000393600.8	protein_coding	0	12/12	ENST00000393600.8:c.1011+39C>T	0	0	0	0	0	0	rs2070644	0	1	0	SNV	HGNC	HGNC:18786	YES	1	P1	CCDS14751.1	ENSP00000377225	Q14320	0	UPI0000138FCD	0	0	0	0	0	0	chrX:g.154450358C>T	0.2336	0.5324
[truncated: 108 more columns]
