# Supplementary material for: Whole genome variation in 27 Mexican indigenous populations, demographic and biomedical insights
Source: PLoS One. 2021 Apr 8;16(4):e0249773. doi: 10.1371/journal.pone.0249773 (PMC8031408; doi:10.1371/journal.pone.0249773)
Supplement: S3 Data — (ZIP) [file pone.0249773.s005.zip › SNV/commonfreq/76g.snv.common_freq.OMIM.tsv]

CHROM	POS	ID	REF	ALT	AC	AN	DP	AF_mx	Allele	Consequence	IMPACT	SYMBOL	Gene	Feature_type	Feature	BIOTYPE	EXON	INTRON	HGVSc	HGVSp	cDNA_position	CDS_position	Protein_position	Amino_acids	Codons	Existing_variation	DISTANCE	STRAND	FLAGS	VARIANT_CLASS	SYMBOL_SOURCE	HGNC_ID	CANONICAL	TSL	APPRIS	CCDS	ENSP	SWISSPROT	TREMBL	UNIPARC	SOURCE	GENE_PHENO	SIFT	PolyPhen	DOMAINS	HGVS_OFFSET	HGVSg	AF	AFR_AF
chr1	1053827	rs74685771	G	C	15	152	2208	0.096	C	missense_variant	MODERATE	AGRN	ENSG00000188157	Transcript	ENST00000379370.7	protein_coding	34/36	0	ENST00000379370.7:c.5726G>C	ENSP00000368678.2:p.Ser1909Thr	5779/7326	5726/6138	1909/2045	S/T	aGt/aCt	rs74685771	0	1	0	SNV	HGNC	HGNC:329	YES	1	P1	CCDS30551.1	ENSP00000368678	O00468	0	UPI00001D7C8B	0	1	deleterious	benign	Conserved_Domains:cd00110&Pfam_domain:PF00054&Gene3D:2.60.120.200&SMART_domains:SM00282&Superfamily_domains:SSF49899&PROSITE_profiles:PS50025&hmmpanther:PTHR10574:SF288&hmmpanther:PTHR10574	0	chr1:g.1053827G>C	0.009	0
chr1	2405593	rs1129171	C	T	49	152	2103	0.327	T	downstream_gene_variant	MODIFIER	RER1	ENSG00000157916	Transcript	ENST00000605895.6	protein_coding	0	0	0	0	0	0	0	0	0	rs1129171	157	1	0	SNV	HGNC	HGNC:30309	YES	1	P1	CCDS41232.1	ENSP00000475168	O15258	Q5T094	UPI0000000C69	0	0	0	0	0	0	chr1:g.2405593C>T	0.3065	0.1815
chr1	2408761	rs2494598	T	C	121	152	2321	0.788	C	downstream_gene_variant	MODIFIER	RER1	ENSG00000157916	Transcript	ENST00000605895.6	protein_coding	0	0	0	0	0	0	0	0	0	rs2494598	3325	1	0	SNV	HGNC	HGNC:30309	YES	1	P1	CCDS41232.1	ENSP00000475168	O15258	Q5T094	UPI0000000C69	0	0	0	0	0	0	chr1:g.2408761T>C	0	0.5688
chr1	3402897	rs61756439	C	T	13	152	2138	0.083	T	synonymous_variant	LOW	PRDM16	ENSG00000142611	Transcript	ENST00000270722.10	protein_coding	6/17	0	ENST00000270722.10:c.783C>T	ENSP00000270722.5:p.Tyr261%3D	840/8698	783/3831	261/1276	Y	taC/taT	rs61756439	0	1	0	SNV	HGNC	HGNC:14000	YES	1	P3	CCDS41236.2	ENSP00000270722	Q9HAZ2	0	UPI0000458A29	0	1	0	0	Gene3D:3.30.160.60&hmmpanther:PTHR24393&hmmpanther:PTHR24393:SF5	0	chr1:g.3402897C>T	0.0116	0.0023
chr1	3414629	rs3819970	G	A	17	152	2034	0.122	A	synonymous_variant	LOW	PRDM16	ENSG00000142611	Transcript	ENST00000270722.10	protein_coding	10/17	0	ENST00000270722.10:c.2673G>A	ENSP00000270722.5:p.Pro891%3D	2730/8698	2673/3831	891/1276	P	ccG/ccA	rs3819970	0	1	0	SNV	HGNC	HGNC:14000	YES	1	P3	CCDS41236.2	ENSP00000270722	Q9HAZ2	0	UPI0000458A29	0	1	0	0	hmmpanther:PTHR24393&hmmpanther:PTHR24393:SF5	0	chr1:g.3414629G>A	0.018	0.0015
chr1	3839662	rs61746709	C	T	37	152	1991	0.237	T	synonymous_variant	LOW	CEP104	ENSG00000116198	Transcript	ENST00000378230.8	protein_coding	7/22	0	ENST00000378230.8:c.681G>A	ENSP00000367476.3:p.Lys227%3D	1018/6431	681/2778	227/925	K	aaG/aaA	rs61746709&COSM3997505	0	-1	0	SNV	HGNC	HGNC:24866	YES	5	P1	CCDS30571.1	ENSP00000367476	O60308	0	UPI0000139AA8	0	1	0	0	hmmpanther:PTHR13371&hmmpanther:PTHR13371:SF0	0	chr1:g.3839662C>T	0.0174	0
chr1	9263851	rs6688832	G	A	39	152	2123	0.263	A	missense_variant	MODERATE	H6PD	ENSG00000049239	Transcript	ENST00000602477.1	protein_coding	5/5	0	ENST00000602477.1:c.1391G>A	ENSP00000473348.1:p.Arg464Gln	1543/5590	1391/2409	464/802	R/Q	cGg/cAg	rs6688832&CM031993	0	1	0	SNV	HGNC	HGNC:4795	YES	1	A2	CCDS72697.1	ENSP00000473348	0	R4GMU1	UPI0000D61E40	0	1	tolerated	benign	hmmpanther:PTHR23429&hmmpanther:PTHR23429:SF7&Gene3D:3.30.360.10&Pfam_domain:PF02781&Gene3D:3.40.50.720&Superfamily_domains:SSF55347	0	chr1:g.9263851G>A	0.3896	0.4932
chr1	9721585	rs140468930	C	T	45	152	2101	0.308	T	splice_region_variant&synonymous_variant	LOW	PIK3CD	ENSG00000171608	Transcript	ENST00000377346.8	protein_coding	15/24	0	ENST00000377346.8:c.1953C>T	ENSP00000366563.4:p.Leu651%3D	2148/5203	1953/3135	651/1044	L	ctC/ctT	rs140468930	0	1	0	SNV	HGNC	HGNC:8977	YES	1	P1	CCDS104.1	ENSP00000366563	O00329	A0A2K8FKV1	UPI000013E807	0	1	0	0	PROSITE_profiles:PS51545&hmmpanther:PTHR10048:SF35&hmmpanther:PTHR10048&Gene3D:1.25.40.70&Pfam_domain:PF00613&PIRSF_domain:PIRSF000587&SMART_domains:SM00145&Superfamily_domains:SSF48371&PDB-ENSP_mappings:6g6w.A&PDB-ENSP_mappings:5vlr.A&PDB-ENSP_mappings:5ubt.A&PDB-ENSP_mappings:5t8f.A&PDB-ENSP_mappings:5m6u.A&PDB-ENSP_mappings:5dxu.A	0	chr1:g.9721585C>T	0.029	0
chr1	10210822	rs181820595	C	T	8	152	1746	0.051	T	5_prime_UTR_variant	MODIFIER	KIF1B	ENSG00000054523	Transcript	ENST00000263934.10	protein_coding	1/47	0	ENST00000263934.10:c.-136C>T	0	18/6816	0	0	0	0	rs181820595	0	1	0	SNV	HGNC	HGNC:16636	YES	1	0	CCDS111.1	ENSP00000263934	O60333	0	UPI000013EE7E	0	1	0	0	0	0	chr1:g.10210822C>T	0.0298	0.0015
chr1	10258594	rs12402052	C	G	67	152	1263	0.436	G	synonymous_variant	LOW	KIF1B	ENSG00000054523	Transcript	ENST00000263934.10	protein_coding	4/47	0	ENST00000263934.10:c.285C>G	ENSP00000263934.6:p.Ala95%3D	438/6816	285/5313	95/1770	A	gcC/gcG	rs12402052	0	1	0	SNV	HGNC	HGNC:16636	YES	1	0	CCDS111.1	ENSP00000263934	O60333	0	UPI000013EE7E	0	1	0	0	Gene3D:3.40.850.10&Pfam_domain:PF00225&Prints_domain:PR00380&PROSITE_profiles:PS50067&hmmpanther:PTHR24115&hmmpanther:PTHR24115:SF328&SMART_domains:SM00129&Superfamily_domains:SSF52540&Conserved_Domains:cd01365	0	chr1:g.10258594C>G	0.23	0.056
chr1	10295776	rs3753037	C	T	67	152	1694	0.436	T	intron_variant	MODIFIER	KIF1B	ENSG00000054523	Transcript	ENST00000263934.10	protein_coding	0	17/46	ENST00000263934.10:c.1639+10C>T	0	0	0	0	0	0	rs3753037	0	1	0	SNV	HGNC	HGNC:16636	YES	1	0	CCDS111.1	ENSP00000263934	O60333	0	UPI000013EE7E	0	1	0	0	0	0	chr1:g.10295776C>T	0.264	0.1823
chr1	10375266	rs11121552	C	A	67	152	2505	0.436	A	synonymous_variant	LOW	KIF1B	ENSG00000054523	Transcript	ENST00000263934.10	protein_coding	46/47	0	ENST00000263934.10:c.5163C>A	ENSP00000263934.6:p.Thr1721%3D	5316/6816	5163/5313	1721/1770	T	acC/acA	rs11121552	0	1	0	SNV	HGNC	HGNC:16636	YES	1	0	CCDS111.1	ENSP00000263934	O60333	0	UPI000013EE7E	0	1	0	0	Gene3D:2.30.29.30&Pfam_domain:PF00169&PROSITE_profiles:PS50003&SMART_domains:SM00233&Superfamily_domains:SSF50729&Conserved_Domains:cd01233	0	chr1:g.10375266C>A	0.2316	0.0575
chr1	10378629	rs1536262	C	T	68	152	2824	0.442	T	downstream_gene_variant	MODIFIER	KIF1B	ENSG00000054523	Transcript	ENST00000263934.10	protein_coding	0	0	0	0	0	0	0	0	0	rs1536262	692	1	0	SNV	HGNC	HGNC:16636	YES	1	0	CCDS111.1	ENSP00000263934	O60333	0	UPI000013EE7E	0	1	0	0	0	0	chr1:g.10378629C>T	0.5465	0.7973
chr1	10378834	rs1002076	G	A	68	152	1662	0.442	A	downstream_gene_variant	MODIFIER	KIF1B	ENSG00000054523	Transcript	ENST00000263934.10	protein_coding	0	0	0	0	0	0	0	0	0	rs1002076	897	1	0	SNV	HGNC	HGNC:16636	YES	1	0	CCDS111.1	ENSP00000263934	O60333	0	UPI000013EE7E	0	1	0	0	0	0	chr1:g.10378834G>A	0.3337	0.3351
chr1	10379456	rs3748580	C	T	8	152	1911	0.051	T	downstream_gene_variant	MODIFIER	KIF1B	ENSG00000054523	Transcript	ENST00000263934.10	protein_coding	0	0	0	0	0	0	0	0	0	rs3748580	1519	1	0	SNV	HGNC	HGNC:16636	YES	1	0	CCDS111.1	ENSP00000263934	O60333	0	UPI000013EE7E	0	1	0	0	0	0	chr1:g.10379456C>T	0.0264	0.0008
chr1	10380498	rs1138791	A	G	68	152	1694	0.442	G	downstream_gene_variant	MODIFIER	KIF1B	ENSG00000054523	Transcript	ENST00000263934.10	protein_coding	0	0	0	0	0	0	0	0	0	rs1138791	2561	1	0	SNV	HGNC	HGNC:16636	YES	1	0	CCDS111.1	ENSP00000263934	O60333	0	UPI000013EE7E	0	1	0	0	0	0	chr1:g.10380498A>G	0.3488	0.3661
chr1	10381606	rs3748581	T	C	68	152	1789	0.442	C	downstream_gene_variant	MODIFIER	KIF1B	ENSG00000054523	Transcript	ENST00000263934.10	protein_coding	0	0	0	0	0	0	0	0	0	rs3748581	3669	1	0	SNV	HGNC	HGNC:16636	YES	1	0	CCDS111.1	ENSP00000263934	O60333	0	UPI000013EE7E	0	1	0	0	0	0	chr1:g.10381606T>C	0	0.7216
chr1	10536284	rs12375	C	T	74	152	1773	0.494	T	synonymous_variant	LOW	PEX14	ENSG00000142655	Transcript	ENST00000356607.9	protein_coding	3/9	0	ENST00000356607.9:c.156C>T	ENSP00000349016.4:p.Phe52%3D	173/1922	156/1134	52/377	F	ttC/ttT	rs12375	0	1	0	SNV	HGNC	HGNC:8856	YES	1	P1	CCDS30582.1	ENSP00000349016	O75381	0	UPI000013170A	0	1	0	0	Gene3D:1.10.10.10&PDB-ENSP_mappings:2w84.A&PDB-ENSP_mappings:2w85.A&PDB-ENSP_mappings:4bxu.A&Pfam_domain:PF04695&hmmpanther:PTHR23058&hmmpanther:PTHR23058:SF0	0	chr1:g.10536284C>T	0.228	0.0658
chr1	10618431	rs284238	A	T	13	152	2141	0.083	T	intron_variant	MODIFIER	PEX14	ENSG00000142655	Transcript	ENST00000356607.9	protein_coding	0	5/8	ENST00000356607.9:c.384+14A>T	0	0	0	0	0	0	rs284238	0	1	0	SNV	HGNC	HGNC:8856	YES	1	P1	CCDS30582.1	ENSP00000349016	O75381	0	UPI000013170A	0	1	0	0	0	0	chr1:g.10618431A>T	0.1949	0.3661
chr1	11026660	rs1033638	A	G	134	152	2300	0.885	G	3_prime_UTR_variant	MODIFIER	MASP2	ENSG00000009724	Transcript	ENST00000400897.7	protein_coding	11/11	0	ENST00000400897.7:c.*225T>C	0	2302/2439	0	0	0	0	rs1033638	0	-1	0	SNV	HGNC	HGNC:6902	YES	1	P1	CCDS123.1	ENSP00000383690	O00187	0	UPI0000161FB9	0	1	0	0	0	0	chr1:g.11026660A>G	0.7097	0.3759
chr1	11027467	rs1782455	G	A	134	152	2438	0.885	A	synonymous_variant	LOW	MASP2	ENSG00000009724	Transcript	ENST00000400897.7	protein_coding	11/11	0	ENST00000400897.7:c.1479C>T	ENSP00000383690.3:p.Ser493%3D	1495/2439	1479/2061	493/686	S	tcC/tcT	rs1782455	0	-1	0	SNV	HGNC	HGNC:6902	YES	1	P1	CCDS123.1	ENSP00000383690	O00187	0	UPI0000161FB9	0	1	0	0	PDB-ENSP_mappings:1q3x.A&PDB-ENSP_mappings:1q3x.B&PDB-ENSP_mappings:1zjk.A&Gene3D:2.40.10.10&Gene3D:2.40.10.10&PDB-ENSP_mappings:3tvj.B&PDB-ENSP_mappings:4fxg.H&PDB-ENSP_mappings:4fxg.J&PDB-ENSP_mappings:5jpm.H&PDB-ENSP_mappings:5jpm.J&Pfam_domain:PF00089&PIRSF_domain:PIRSF001155&PROSITE_profiles:PS50240&hmmpanther:PTHR24255&hmmpanther:PTHR24255:SF10&SMART_domains:SM00020&Superfamily_domains:SSF5…	0	chr1:g.11027467G>A	0.6875	0.2973
chr1	11030859	rs12711521	C	A	131	152	2308	0.865	A	missense_variant	MODERATE	MASP2	ENSG00000009724	Transcript	ENST00000400897.7	protein_coding	9/11	0	ENST00000400897.7:c.1111G>T	ENSP00000383690.3:p.Asp371Tyr	1127/2439	1111/2061	371/686	D/Y	Gat/Tat	rs12711521&CM117552	0	-1	0	SNV	HGNC	HGNC:6902	YES	1	P1	CCDS123.1	ENSP00000383690	O00187	0	UPI0000161FB9	0	1	deleterious	possibly_damaging	PDB-ENSP_mappings:1q3x.A&PDB-ENSP_mappings:1q3x.B&PDB-ENSP_mappings:1zjk.A&Gene3D:2.10.70.10&PDB-ENSP_mappings:3tvj.A&PDB-ENSP_mappings:4fxg.G&PDB-ENSP_mappings:4fxg.I&PDB-ENSP_mappings:5jpm.G&PDB-ENSP_mappings:5jpm.I&Pfam_domain:PF00084&PIRSF_domain:PIRSF001155&PROSITE_profiles:PS50923&hmmpanther:PTHR24255&hmmpanther:PTHR24255:SF10&SMART_domains:SM00032&Superfamily_domains:SSF57535&Conserved_Dom…	0	chr1:g.11030859C>A	0.5813	0.171
chr1	11037810	rs12142107	C	T	19	152	2042	0.122	T	splice_region_variant&synonymous_variant	LOW	MASP2	ENSG00000009724	Transcript	ENST00000400897.7	protein_coding	7/11	0	ENST00000400897.7:c.891G>A	ENSP00000383690.3:p.Ala297%3D	907/2439	891/2061	297/686	A	gcG/gcA	rs12142107	0	-1	0	SNV	HGNC	HGNC:6902	YES	1	P1	CCDS123.1	ENSP00000383690	O00187	0	UPI0000161FB9	0	1	0	0	PDB-ENSP_mappings:1zjk.A&Gene3D:2.10.70.10&PDB-ENSP_mappings:4fxg.G&PDB-ENSP_mappings:4fxg.I&PDB-ENSP_mappings:5jpm.G&PDB-ENSP_mappings:5jpm.I&PIRSF_domain:PIRSF001155&hmmpanther:PTHR24255&hmmpanther:PTHR24255:SF10	0	chr1:g.11037810C>T	0.1314	0.2519
chr1	11287035	rs3765906	T	C	24	152	2469	0.154	C	3_prime_UTR_variant	MODIFIER	UBIAD1	ENSG00000120942	Transcript	ENST00000376810.5	protein_coding	2/2	0	ENST00000376810.5:c.*904T>C	0	2247/3646	0	0	0	0	rs3765906	0	1	0	SNV	HGNC	HGNC:30791	YES	1	P1	CCDS129.1	ENSP00000366006	Q9Y5Z9	0	UPI0000073E35	0	1	0	0	0	0	chr1:g.11287035T>C	0.2234	0.4539
chr1	11785889	rs12023469	C	T	17	152	1599	0.109	T	intron_variant	MODIFIER	C1orf167	ENSG00000215910	Transcript	ENST00000433342.5	protein_coding	0	16/20	ENST00000433342.5:c.3639+600C>T	0	0	0	0	0	0	rs12023469	0	1	0	SNV	HGNC	HGNC:25262	YES	5	P1	0	ENSP00000414909	Q5SNV9	0	UPI0000DD7886	0	0	0	0	0	0	chr1:g.11785889C>T	0.0457	0.0015
chr1	11786195	rs4846048	G	A	151	152	1260	0.994	A	intron_variant	MODIFIER	C1orf167	ENSG00000215910	Transcript	ENST00000433342.5	protein_coding	0	16/20	ENST00000433342.5:c.3639+906G>A	0	0	0	0	0	0	rs4846048	0	1	0	SNV	HGNC	HGNC:25262	YES	5	P1	0	ENSP00000414909	Q5SNV9	0	UPI0000DD7886	0	0	0	0	0	0	chr1:g.11786195G>A	0.7065	0.5325
chr1	11786390	rs4845884	G	A	152	152	1394	1	A	intron_variant	MODIFIER	C1orf167	ENSG00000215910	Transcript	ENST00000433342.5	protein_coding	0	16/20	ENST00000433342.5:c.3640-998G>A	0	0	0	0	0	0	rs4845884	0	1	0	SNV	HGNC	HGNC:25262	YES	5	P1	0	ENSP00000414909	Q5SNV9	0	UPI0000DD7886	0	0	0	0	0	0	chr1:g.11786390G>A	0	0.761
chr1	11786685	rs2184227	C	T	9	152	771	0.058	T	intron_variant	MODIFIER	C1orf167	ENSG00000215910	Transcript	ENST00000433342.5	protein_coding	0	16/20	ENST00000433342.5:c.3640-703C>T	0	0	0	0	0	0	rs2184227	0	1	0	SNV	HGNC	HGNC:25262	YES	5	P1	0	ENSP00000414909	Q5SNV9	0	UPI0000DD7886	0	0	0	0	0	0	chr1:g.11786685C>T	0.1178	0.0885
chr1	11787392	rs3737967	G	A	10	152	2318	0.064	A	missense_variant	MODERATE	C1orf167	ENSG00000215910	Transcript	ENST00000433342.5	protein_coding	17/21	0	ENST00000433342.5:c.3644G>A	ENSP00000414909.2:p.Arg1215His	3644/4545	3644/4407	1215/1468	R/H	cGc/cAc	rs3737967	0	1	0	SNV	HGNC	HGNC:25262	YES	5	P1	0	ENSP00000414909	Q5SNV9	0	UPI0000DD7886	0	0	tolerated	benign	hmmpanther:PTHR38493&Pfam_domain:PF15736	0	chr1:g.11787392G>A	0.0743	0.0227
chr1	11787702	rs3737966	C	T	141	152	2244	0.929	T	intron_variant	MODIFIER	C1orf167	ENSG00000215910	Transcript	ENST00000433342.5	protein_coding	0	17/20	ENST00000433342.5:c.3746-171C>T	0	0	0	0	0	0	rs3737966	0	1	0	SNV	HGNC	HGNC:25262	YES	5	P1	0	ENSP00000414909	Q5SNV9	0	UPI0000DD7886	0	0	0	0	0	0	chr1:g.11787702C>T	0.5585	0.354
chr1	11787715	rs3820192	G	T	10	152	2122	0.064	T	intron_variant	MODIFIER	C1orf167	ENSG00000215910	Transcript	ENST00000433342.5	protein_coding	0	17/20	ENST00000433342.5:c.3746-158G>T	0	0	0	0	0	0	rs3820192	0	1	0	SNV	HGNC	HGNC:25262	YES	5	P1	0	ENSP00000414909	Q5SNV9	0	UPI0000DD7886	0	0	0	0	0	0	chr1:g.11787715G>T	0.1124	0.0681
chr1	11787804	rs1537516	G	A	10	152	2273	0.064	A	intron_variant	MODIFIER	C1orf167	ENSG00000215910	Transcript	ENST00000433342.5	protein_coding	0	17/20	ENST00000433342.5:c.3746-69G>A	0	0	0	0	0	0	rs1537516	0	1	0	SNV	HGNC	HGNC:25262	YES	5	P1	0	ENSP00000414909	Q5SNV9	0	UPI0000DD7886	0	0	0	0	0	0	chr1:g.11787804G>A	0.1114	0.0666
chr1	11787845	rs1537515	C	A	10	152	2195	0.064	A	intron_variant	MODIFIER	C1orf167	ENSG00000215910	Transcript	ENST00000433342.5	protein_coding	0	17/20	ENST00000433342.5:c.3746-28C>A	0	0	0	0	0	0	rs1537515	0	1	0	SNV	HGNC	HGNC:25262	YES	5	P1	0	ENSP00000414909	Q5SNV9	0	UPI0000DD7886	0	0	0	0	0	0	chr1:g.11787845C>A	0.111	0.0643
chr1	11788011	rs1537514	G	C	9	152	2204	0.058	C	missense_variant	MODERATE	C1orf167	ENSG00000215910	Transcript	ENST00000433342.5	protein_coding	18/21	0	ENST00000433342.5:c.3884G>C	ENSP00000414909.2:p.Cys1295Ser	3884/4545	3884/4407	1295/1468	C/S	tGc/tCc	rs1537514	0	1	0	SNV	HGNC	HGNC:25262	YES	5	P1	0	ENSP00000414909	Q5SNV9	0	UPI0000DD7886	0	0	deleterious	benign	MobiDB_lite:mobidb-lite&hmmpanther:PTHR38493&Pfam_domain:PF15736	0	chr1:g.11788011G>C	0.1176	0.0885
chr1	11788822	rs2077360	A	G	152	152	2415	1	G	intron_variant	MODIFIER	C1orf167	ENSG00000215910	Transcript	ENST00000433342.5	protein_coding	0	20/20	ENST00000433342.5:c.4230+76A>G	0	0	0	0	0	0	rs2077360	0	1	0	SNV	HGNC	HGNC:25262	YES	5	P1	0	ENSP00000414909	Q5SNV9	0	UPI0000DD7886	0	0	0	0	0	0	chr1:g.11788822A>G	0.9305	0.7504
chr1	11788915	rs72640221	G	A	10	152	2077	0.064	A	intron_variant	MODIFIER	C1orf167	ENSG00000215910	Transcript	ENST00000433342.5	protein_coding	0	20/20	ENST00000433342.5:c.4230+169G>A	0	0	0	0	0	0	rs72640221	0	1	0	SNV	HGNC	HGNC:25262	YES	5	P1	0	ENSP00000414909	Q5SNV9	0	UPI0000DD7886	0	0	0	0	0	0	chr1:g.11788915G>A	0.1242	0.1112
chr1	11789390	rs868014	A	G	152	152	1813	1	G	missense_variant	MODERATE	C1orf167	ENSG00000215910	Transcript	ENST00000433342.5	protein_coding	21/21	0	ENST00000433342.5:c.4351A>G	ENSP00000414909.2:p.Arg1451Gly	4351/4545	4351/4407	1451/1468	R/G	Aga/Gga	rs868014	0	1	0	SNV	HGNC	HGNC:25262	YES	5	P1	0	ENSP00000414909	Q5SNV9	0	UPI0000DD7886	0	0	tolerated_low_confidence	benign	MobiDB_lite:mobidb-lite&hmmpanther:PTHR38493	0	chr1:g.11789390A>G	0.9329	0.7595
chr1	11790137	rs45625835	C	T	84	152	2668	0.558	T	downstream_gene_variant	MODIFIER	C1orf167	ENSG00000215910	Transcript	ENST00000433342.5	protein_coding	0	0	0	0	0	0	0	0	0	rs45625835	553	1	0	SNV	HGNC	HGNC:25262	YES	5	P1	0	ENSP00000414909	Q5SNV9	0	UPI0000DD7886	0	0	0	0	0	0	chr1:g.11790137C>T	0.0294	0
chr1	11790308	rs4846049	T	G	142	152	2629	0.936	G	downstream_gene_variant	MODIFIER	C1orf167	ENSG00000215910	Transcript	ENST00000433342.5	protein_coding	0	0	0	0	0	0	0	0	0	rs4846049&CR125703	724	1	0	SNV	HGNC	HGNC:25262	YES	5	P1	0	ENSP00000414909	Q5SNV9	0	UPI0000DD7886	0	0	0	0	0	0	chr1:g.11790308T>G	0	0.475
chr1	11790870	rs2274976	C	T	9	152	2040	0.058	T	downstream_gene_variant	MODIFIER	C1orf167	ENSG00000215910	Transcript	ENST00000433342.5	protein_coding	0	0	0	0	0	0	0	0	0	rs2274976&CM056008	1286	1	0	SNV	HGNC	HGNC:25262	YES	5	P1	0	ENSP00000414909	Q5SNV9	0	UPI0000DD7886	0	0	0	0	0	0	chr1:g.11790870C>T	0.0745	0.0227
chr1	11794400	rs4846051	G	A	152	152	2248	1	A	downstream_gene_variant	MODIFIER	C1orf167	ENSG00000215910	Transcript	ENST00000433342.5	protein_coding	0	0	0	0	0	0	0	0	0	rs4846051&CM044675	4816	1	0	SNV	HGNC	HGNC:25262	YES	5	P1	0	ENSP00000414909	Q5SNV9	0	UPI0000DD7886	0	0	0	0	0	0	chr1:g.11794400G>A	0.903	0.6558
chr1	11794419	rs1801131	T	G	9	152	2231	0.058	G	downstream_gene_variant	MODIFIER	C1orf167	ENSG00000215910	Transcript	ENST00000433342.5	protein_coding	0	0	0	0	0	0	0	0	0	rs1801131&CM981315	4835	1	0	SNV	HGNC	HGNC:25262	YES	5	P1	0	ENSP00000414909	Q5SNV9	0	UPI0000DD7886	0	0	0	0	0	0	chr1:g.11794419T>G	0.2494	0.1513
chr1	11796321	rs1801133	G	A	103	152	2748	0.679	A	missense_variant	MODERATE	MTHFR	ENSG00000177000	Transcript	ENST00000376585.6	protein_coding	6/13	0	ENST00000376585.6:c.788C>T	ENSP00000365770.1:p.Ala263Val	1840/8094	788/2094	263/697	A/V	gCc/gTc	rs1801133&CM950819	0	-1	0	SNV	HGNC	HGNC:7436	YES	5	A2	CCDS81262.1	ENSP00000365770	P42898	0	UPI00004206A1	0	1	deleterious	probably_damaging	Gene3D:3.20.20.220&Pfam_domain:PF02219&hmmpanther:PTHR21091&hmmpanther:PTHR21091:SF31&Superfamily_domains:SSF51730&TIGRFAM_domain:TIGR00677&Conserved_Domains:cd00537	0	chr1:g.11796321G>A	0.2454	0.09
chr1	11803000	rs2066470	G	A	8	152	2163	0.051	A	upstream_gene_variant	MODIFIER	CLCN6	ENSG00000011021	Transcript	ENST00000346436.11	protein_coding	0	0	0	0	0	0	0	0	0	rs2066470	3191	1	0	SNV	HGNC	HGNC:2024	YES	1	P1	CCDS138.1	ENSP00000234488	P51797	0	UPI000013F2D3	0	0	0	0	0	0	chr1:g.11803000G>A	0.1016	0.0719
chr1	11949898	rs7529452	C	T	68	152	2331	0.442	T	synonymous_variant	LOW	PLOD1	ENSG00000083444	Transcript	ENST00000196061.5	protein_coding	3/19	0	ENST00000196061.5:c.294C>T	ENSP00000196061.4:p.Phe98%3D	357/2976	294/2184	98/727	F	ttC/ttT	rs7529452	0	1	0	SNV	HGNC	HGNC:9081	YES	1	P1	CCDS142.1	ENSP00000196061	Q02809	A0A024R4H0	UPI000013C611	0	1	0	0	hmmpanther:PTHR10730:SF5&hmmpanther:PTHR10730	0	chr1:g.11949898C>T	0.2678	0.0159
chr1	11964178	rs1130529	C	T	67	152	2035	0.436	T	synonymous_variant	LOW	PLOD1	ENSG00000083444	Transcript	ENST00000196061.5	protein_coding	12/19	0	ENST00000196061.5:c.1206C>T	ENSP00000196061.4:p.Asn402%3D	1269/2976	1206/2184	402/727	N	aaC/aaT	rs1130529	0	1	0	SNV	HGNC	HGNC:9081	YES	1	P1	CCDS142.1	ENSP00000196061	Q02809	A0A024R4H0	UPI000013C611	0	1	0	0	hmmpanther:PTHR10730:SF5&hmmpanther:PTHR10730&Superfamily_domains:SSF53448	0	chr1:g.11964178C>T	0.3484	0.2693
chr1	11980267	rs2236054	A	G	71	152	1728	0.462	G	upstream_gene_variant	MODIFIER	MFN2	ENSG00000116688	Transcript	ENST00000235329.9	protein_coding	0	0	0	0	0	0	0	0	0	rs2236054	45	1	0	SNV	HGNC	HGNC:16877	YES	1	P1	CCDS30587.1	ENSP00000235329	O95140	0	UPI0000039854	0	1	0	0	0	0	chr1:g.11980267A>G	0	0.6369
chr1	11980422	rs2180183	T	C	71	152	1716	0.462	C	5_prime_UTR_variant	MODIFIER	MFN2	ENSG00000116688	Transcript	ENST00000235329.9	protein_coding	1/19	0	ENST00000235329.9:c.-212T>C	0	111/4539	0	0	0	0	rs2180183	0	1	0	SNV	HGNC	HGNC:16877	YES	1	P1	CCDS30587.1	ENSP00000235329	O95140	0	UPI0000039854	0	1	0	0	0	0	chr1:g.11980422T>C	0	0.7247
chr1	16137994	rs34192549	C	T	30	152	2248	0.192	T	missense_variant	MODERATE	EPHA2	ENSG00000142627	Transcript	ENST00000358432.8	protein_coding	5/17	0	ENST00000358432.8:c.1171G>A	ENSP00000351209.5:p.Gly391Arg	1308/3946	1171/2931	391/976	G/R	Gga/Aga	rs34192549	0	-1	0	SNV	HGNC	HGNC:3386	YES	1	P1	CCDS169.1	ENSP00000351209	P29317	A0A024QZA8	UPI00000731AB	0	1	deleterious	benign	Conserved_Domains:cd00063&PIRSF_domain:PIRSF000666&Pfam_domain:PF00041&Gene3D:2.60.40.10&SMART_domains:SM00060&Superfamily_domains:SSF49265&PROSITE_profiles:PS50853&hmmpanther:PTHR24416&hmmpanther:PTHR24416:SF306&PDB-ENSP_mappings:3mx0.C&PDB-ENSP_mappings:3mx0.A&PDB-ENSP_mappings:3fl7.A&PDB-ENSP_mappings:2x11.A&PDB-ENSP_mappings:2x10.A	0	chr1:g.16137994C>T	0.0186	0.0008
chr1	16148553	rs34753465	G	A	23	152	2231	0.154	A	synonymous_variant	LOW	EPHA2	ENSG00000142627	Transcript	ENST00000358432.8	protein_coding	3/17	0	ENST00000358432.8:c.648C>T	ENSP00000351209.5:p.Ala216%3D	785/3946	648/2931	216/976	A	gcC/gcT	rs34753465	0	-1	0	SNV	HGNC	HGNC:3386	YES	1	P1	CCDS169.1	ENSP00000351209	P29317	A0A024QZA8	UPI00000731AB	0	1	0	0	PIRSF_domain:PIRSF000666&Gene3D:2.60.40.1770&hmmpanther:PTHR24416&hmmpanther:PTHR24416:SF306&PDB-ENSP_mappings:3mx0.C&PDB-ENSP_mappings:3mx0.A&PDB-ENSP_mappings:3mbw.A&PDB-ENSP_mappings:3fl7.A&PDB-ENSP_mappings:2x11.A&PDB-ENSP_mappings:2x10.A	0	chr1:g.16148553G>A	0.0074	0.0023
chr1	16986248	rs3170740	C	T	75	152	1995	0.487	T	synonymous_variant	LOW	ATP13A2	ENSG00000159363	Transcript	ENST00000326735.13	protein_coding	29/29	0	ENST00000326735.13:c.3516G>A	ENSP00000327214.8:p.Pro1172%3D	3706/3996	3516/3543	1172/1180	P	ccG/ccA	rs3170740	0	-1	0	SNV	HGNC	HGNC:30213	YES	1	P3	CCDS175.1	ENSP00000327214	Q9NQ11	0	UPI0000049724	0	1	0	0	hmmpanther:PTHR24093&hmmpanther:PTHR24093:SF300	0	chr1:g.16986248C>T	0.3313	0.1445
chr1	16986848	rs9435659	G	A	75	152	2082	0.487	A	synonymous_variant	LOW	ATP13A2	ENSG00000159363	Transcript	ENST00000326735.13	protein_coding	27/29	0	ENST00000326735.13:c.3192C>T	ENSP00000327214.8:p.Ala1064%3D	3382/3996	3192/3543	1064/1180	A	gcC/gcT	rs9435659	0	-1	0	SNV	HGNC	HGNC:30213	YES	1	P3	CCDS175.1	ENSP00000327214	Q9NQ11	0	UPI0000049724	0	1	0	0	hmmpanther:PTHR24093&hmmpanther:PTHR24093:SF300&Superfamily_domains:SSF81665&TIGRFAM_domain:TIGR01657&Transmembrane_helices:TMhelix	0	chr1:g.16986848G>A	0.3385	0.1369
chr1	16986959	rs7531163	G	A	67	152	1555	0.442	A	splice_region_variant&intron_variant	LOW	ATP13A2	ENSG00000159363	Transcript	ENST00000326735.13	protein_coding	0	26/28	ENST00000326735.13:c.3084-3C>T	0	0	0	0	0	0	rs7531163	0	-1	0	SNV	HGNC	HGNC:30213	YES	1	P3	CCDS175.1	ENSP00000327214	Q9NQ11	0	UPI0000049724	0	1	0	0	0	0	chr1:g.16986959G>A	0.3065	0.1467
chr1	16987159	rs761421	C	T	75	152	2194	0.487	T	synonymous_variant	LOW	ATP13A2	ENSG00000159363	Transcript	ENST00000326735.13	protein_coding	26/29	0	ENST00000326735.13:c.2970G>A	ENSP00000327214.8:p.Val990%3D	3160/3996	2970/3543	990/1180	V	gtG/gtA	rs761421	0	-1	0	SNV	HGNC	HGNC:30213	YES	1	P3	CCDS175.1	ENSP00000327214	Q9NQ11	0	UPI0000049724	0	1	0	0	hmmpanther:PTHR24093&hmmpanther:PTHR24093:SF300&Superfamily_domains:SSF81665&TIGRFAM_domain:TIGR01657&Transmembrane_helices:TMhelix&Conserved_Domains:cd07542	0	chr1:g.16987159C>T	0.3462	0.171
chr1	16988207	rs3738815	C	T	68	152	2226	0.449	T	synonymous_variant	LOW	ATP13A2	ENSG00000159363	Transcript	ENST00000326735.13	protein_coding	25/29	0	ENST00000326735.13:c.2790G>A	ENSP00000327214.8:p.Ser930%3D	2980/3996	2790/3543	930/1180	S	tcG/tcA	rs3738815	0	-1	0	SNV	HGNC	HGNC:30213	YES	1	P3	CCDS175.1	ENSP00000327214	Q9NQ11	0	UPI0000049724	0	1	0	0	hmmpanther:PTHR24093&hmmpanther:PTHR24093:SF300&Superfamily_domains:SSF81665&TIGRFAM_domain:TIGR01494&TIGRFAM_domain:TIGR01657&Conserved_Domains:cd07542	0	chr1:g.16988207C>T	0.2909	0.1369
chr1	16988447	rs9435662	G	A	75	152	1445	0.487	A	synonymous_variant	LOW	ATP13A2	ENSG00000159363	Transcript	ENST00000326735.13	protein_coding	24/29	0	ENST00000326735.13:c.2637C>T	ENSP00000327214.8:p.Gly879%3D	2827/3996	2637/3543	879/1180	G	ggC/ggT	rs9435662	0	-1	0	SNV	HGNC	HGNC:30213	YES	1	P3	CCDS175.1	ENSP00000327214	Q9NQ11	0	UPI0000049724	0	1	0	0	Gene3D:3.40.50.1000&Prints_domain:PR00119&hmmpanther:PTHR24093&hmmpanther:PTHR24093:SF300&Structure-Function_Linkage_Database:SFLDF00027&Structure-Function_Linkage_Database:SFLDS00003&Superfamily_domains:SSF56784&Superfamily_domains:SSF81665&TIGRFAM_domain:TIGR01494&TIGRFAM_domain:TIGR01657&Conserved_Domains:cd07542	0	chr1:g.16988447G>A	0.3387	0.1369
chr1	16992516	rs2076603	G	A	76	152	2225	0.494	A	synonymous_variant	LOW	ATP13A2	ENSG00000159363	Transcript	ENST00000326735.13	protein_coding	17/29	0	ENST00000326735.13:c.1815C>T	ENSP00000327214.8:p.Pro605%3D	2005/3996	1815/3543	605/1180	P	ccC/ccT	rs2076603	0	-1	0	SNV	HGNC	HGNC:30213	YES	1	P3	CCDS175.1	ENSP00000327214	Q9NQ11	0	UPI0000049724	0	1	0	0	Gene3D:3.40.1110.10&Pfam_domain:PF00702&hmmpanther:PTHR24093&hmmpanther:PTHR24093:SF300&Structure-Function_Linkage_Database:SFLDF00027&Structure-Function_Linkage_Database:SFLDS00003&Superfamily_domains:SSF56784&Superfamily_domains:SSF81660&Superfamily_domains:SSF81665&TIGRFAM_domain:TIGR01657&Conserved_Domains:cd07542	0	chr1:g.16992516G>A	0.4485	0.4145
chr1	17054002	rs2746462	G	T	152	152	2154	1	T	synonymous_variant	LOW	SDHB	ENSG00000117118	Transcript	ENST00000375499.7	protein_coding	1/8	0	ENST00000375499.7:c.18C>A	ENSP00000364649.3:p.Ala6%3D	169/1153	18/843	6/280	A	gcC/gcA	rs2746462	0	-1	0	SNV	HGNC	HGNC:10681	YES	1	P1	CCDS176.1	ENSP00000364649	P21912	0	UPI0000129380	0	1	0	0	0	0	chr1:g.17054002G>T	0	0.8797
chr1	17336144	rs2240340	T	C	60	152	2061	0.404	C	intron_variant	MODIFIER	PADI4	ENSG00000159339	Transcript	ENST00000375448.4	protein_coding	0	3/15	ENST00000375448.4:c.341-15T>C	0	0	0	0	0	0	rs2240340	0	1	0	SNV	HGNC	HGNC:18368	YES	1	P1	CCDS180.1	ENSP00000364597	Q9UM07	0	UPI000013DFF1	0	1	0	0	0	0	chr1:g.17336144T>C	0.5152	0.4183
chr1	20633737	rs45530340	C	T	15	152	1397	0.096	T	synonymous_variant	LOW	PINK1	ENSG00000158828	Transcript	ENST00000321556.5	protein_coding	1/8	0	ENST00000321556.5:c.189C>T	ENSP00000364204.3:p.Leu63%3D	280/2657	189/1746	63/581	L	ctC/ctT	rs45530340	0	1	0	SNV	HGNC	HGNC:14581	YES	1	P1	CCDS211.1	ENSP00000364204	Q9BXM7	0	UPI0000035BA9	0	1	0	0	hmmpanther:PTHR22972:SF7&hmmpanther:PTHR22972	0	chr1:g.20633737C>T	0.1286	0.053
chr1	21822690	rs1049644	G	C	12	152	1258	0.077	C	3_prime_UTR_variant	MODIFIER	HSPG2	ENSG00000142798	Transcript	ENST00000374695.8	protein_coding	97/97	0	ENST00000374695.8:c.*626C>G	0	13895/14341	0	0	0	0	rs1049644	0	-1	0	SNV	HGNC	HGNC:5273	YES	1	P1	CCDS30625.1	ENSP00000363827	P98160	0	UPI0000212778	0	1	0	0	0	0	chr1:g.21822690G>C	0.3199	0.4342
chr1	21823442	rs897467	T	C	101	152	1629	0.667	C	synonymous_variant	LOW	HSPG2	ENSG00000142798	Transcript	ENST00000374695.8	protein_coding	97/97	0	ENST00000374695.8:c.13050A>G	ENSP00000363827.3:p.Ser4350%3D	13143/14341	13050/13176	4350/4391	S	tcA/tcG	rs897467	0	-1	0	SNV	HGNC	HGNC:5273	YES	1	P1	CCDS30625.1	ENSP00000363827	P98160	0	UPI0000212778	0	1	0	0	Conserved_Domains:cd00110&Gene3D:2.60.120.200&Pfam_domain:PF00054&SMART_domains:SM00282&Superfamily_domains:SSF49899&PROSITE_profiles:PS50025&hmmpanther:PTHR10574:SF273&hmmpanther:PTHR10574&PDB-ENSP_mappings:3sh5.A&PDB-ENSP_mappings:3sh4.A	0	chr1:g.21823442T>C	0	0.677
chr1	21823627	rs3736360	C	T	12	152	2236	0.077	T	missense_variant	MODERATE	HSPG2	ENSG00000142798	Transcript	ENST00000374695.8	protein_coding	96/97	0	ENST00000374695.8:c.12992G>A	ENSP00000363827.3:p.Ser4331Asn	13085/14341	12992/13176	4331/4391	S/N	aGc/aAc	rs3736360	0	-1	0	SNV	HGNC	HGNC:5273	YES	1	P1	CCDS30625.1	ENSP00000363827	P98160	0	UPI0000212778	0	1	tolerated	benign	Conserved_Domains:cd00110&Gene3D:2.60.120.200&Pfam_domain:PF00054&SMART_domains:SM00282&Superfamily_domains:SSF49899&PROSITE_profiles:PS50025&hmmpanther:PTHR10574:SF273&hmmpanther:PTHR10574&PDB-ENSP_mappings:3sh5.A&PDB-ENSP_mappings:3sh4.A	0	chr1:g.21823627C>T	0.1761	0.0703
chr1	21823667	rs3736358	G	T	12	152	2238	0.077	T	synonymous_variant	LOW	HSPG2	ENSG00000142798	Transcript	ENST00000374695.8	protein_coding	96/97	0	ENST00000374695.8:c.12952C>A	ENSP00000363827.3:p.Arg4318%3D	13045/14341	12952/13176	4318/4391	R	Cgg/Agg	rs3736358&COSM7262955	0	-1	0	SNV	HGNC	HGNC:5273	YES	1	P1	CCDS30625.1	ENSP00000363827	P98160	0	UPI0000212778	0	1	0	0	Conserved_Domains:cd00110&Gene3D:2.60.120.200&Pfam_domain:PF00054&SMART_domains:SM00282&Superfamily_domains:SSF49899&PROSITE_profiles:PS50025&hmmpanther:PTHR10574:SF273&hmmpanther:PTHR10574&PDB-ENSP_mappings:3sh5.A&PDB-ENSP_mappings:3sh4.A	0	chr1:g.21823667G>T	0	0
chr1	21828352	rs2228347	A	G	12	152	2239	0.077	G	synonymous_variant	LOW	HSPG2	ENSG00000142798	Transcript	ENST00000374695.8	protein_coding	89/97	0	ENST00000374695.8:c.12312T>C	ENSP00000363827.3:p.Asp4104%3D	12405/14341	12312/13176	4104/4391	D	gaT/gaC	rs2228347	0	-1	0	SNV	HGNC	HGNC:5273	YES	1	P1	CCDS30625.1	ENSP00000363827	P98160	0	UPI0000212778	0	1	0	0	Gene3D:2.10.25.10&SMART_domains:SM00179&PROSITE_profiles:PS50025&PROSITE_profiles:PS50026&hmmpanther:PTHR10574:SF273&hmmpanther:PTHR10574	0	chr1:g.21828352A>G	0.2572	0.1172
chr1	21832515	rs2229487	C	A	12	152	2078	0.077	A	synonymous_variant	LOW	HSPG2	ENSG00000142798	Transcript	ENST00000374695.8	protein_coding	81/97	0	ENST00000374695.8:c.11187G>T	ENSP00000363827.3:p.Val3729%3D	11280/14341	11187/13176	3729/4391	V	gtG/gtT	rs2229487	0	-1	0	SNV	HGNC	HGNC:5273	YES	1	P1	CCDS30625.1	ENSP00000363827	P98160	0	UPI0000212778	0	1	0	0	Conserved_Domains:cd00110&Gene3D:2.60.120.200&Pfam_domain:PF00054&SMART_domains:SM00282&Superfamily_domains:SSF49899&PROSITE_profiles:PS50025&hmmpanther:PTHR10574:SF273&hmmpanther:PTHR10574	0	chr1:g.21832515C>A	0.1577	0.0393
chr1	21833618	rs17459139	C	T	12	152	2280	0.077	T	splice_region_variant&intron_variant	LOW	HSPG2	ENSG00000142798	Transcript	ENST00000374695.8	protein_coding	0	78/96	ENST00000374695.8:c.10831-4G>A	0	0	0	0	0	0	rs17459139	0	-1	0	SNV	HGNC	HGNC:5273	YES	1	P1	CCDS30625.1	ENSP00000363827	P98160	0	UPI0000212778	0	1	0	0	0	0	chr1:g.21833618C>T	0.1641	0.0386
chr1	21834782	rs2229492	G	A	11	152	2173	0.071	A	synonymous_variant	LOW	HSPG2	ENSG00000142798	Transcript	ENST00000374695.8	protein_coding	77/97	0	ENST00000374695.8:c.10617C>T	ENSP00000363827.3:p.Val3539%3D	10710/14341	10617/13176	3539/4391	V	gtC/gtT	rs2229492	0	-1	0	SNV	HGNC	HGNC:5273	YES	1	P1	CCDS30625.1	ENSP00000363827	P98160	0	UPI0000212778	0	1	0	0	Conserved_Domains:cd00096&Gene3D:2.60.40.10&Pfam_domain:PF07679&SMART_domains:SM00409&SMART_domains:SM00408&Superfamily_domains:SSF48726&PROSITE_profiles:PS50835&hmmpanther:PTHR10574:SF273&hmmpanther:PTHR10574	0	chr1:g.21834782G>A	0.1595	0.0371
chr1	21839408	rs2291826	A	G	12	152	2195	0.077	G	synonymous_variant	LOW	HSPG2	ENSG00000142798	Transcript	ENST00000374695.8	protein_coding	73/97	0	ENST00000374695.8:c.9852T>C	ENSP00000363827.3:p.Ala3284%3D	9945/14341	9852/13176	3284/4391	A	gcT/gcC	rs2291826	0	-1	0	SNV	HGNC	HGNC:5273	YES	1	P1	CCDS30625.1	ENSP00000363827	P98160	0	UPI0000212778	0	1	0	0	Conserved_Domains:cd00096&Pfam_domain:PF07679&Gene3D:2.60.40.10&SMART_domains:SM00408&SMART_domains:SM00406&SMART_domains:SM00409&Superfamily_domains:SSF48726&PROSITE_profiles:PS50835&hmmpanther:PTHR10574:SF273&hmmpanther:PTHR10574	0	chr1:g.21839408A>G	0.346	0.553
chr1	21839494	rs2291827	G	A	12	152	2028	0.077	A	missense_variant	MODERATE	HSPG2	ENSG00000142798	Transcript	ENST00000374695.8	protein_coding	73/97	0	ENST00000374695.8:c.9766C>T	ENSP00000363827.3:p.His3256Tyr	9859/14341	9766/13176	3256/4391	H/Y	Cac/Tac	rs2291827	0	-1	0	SNV	HGNC	HGNC:5273	YES	1	P1	CCDS30625.1	ENSP00000363827	P98160	0	UPI0000212778	0	1	tolerated	benign	Conserved_Domains:cd00096&Pfam_domain:PF07679&Gene3D:2.60.40.10&SMART_domains:SM00408&SMART_domains:SM00406&SMART_domains:SM00409&Superfamily_domains:SSF48726&PROSITE_profiles:PS50835&hmmpanther:PTHR10574:SF273&hmmpanther:PTHR10574	0	chr1:g.21839494G>A	0.1522	0.0106
chr1	21841292	rs2270695	G	A	13	152	2160	0.083	A	splice_region_variant&intron_variant	LOW	HSPG2	ENSG00000142798	Transcript	ENST00000374695.8	protein_coding	0	70/96	ENST00000374695.8:c.9329-7C>T	0	0	0	0	0	0	rs2270695	0	-1	0	SNV	HGNC	HGNC:5273	YES	1	P1	CCDS30625.1	ENSP00000363827	P98160	0	UPI0000212778	0	1	0	0	0	0	chr1:g.21841292G>A	0.0573	0.0129
chr1	21841293	rs2270696	G	A	13	152	2164	0.083	A	splice_region_variant&intron_variant	LOW	HSPG2	ENSG00000142798	Transcript	ENST00000374695.8	protein_coding	0	70/96	ENST00000374695.8:c.9329-8C>T	0	0	0	0	0	0	rs2270696	0	-1	0	SNV	HGNC	HGNC:5273	YES	1	P1	CCDS30625.1	ENSP00000363827	P98160	0	UPI0000212778	0	1	0	0	0	0	chr1:g.21841293G>A	0.0573	0.0129
chr1	21848107	rs3767138	A	G	88	152	2451	0.583	G	intron_variant	MODIFIER	HSPG2	ENSG00000142798	Transcript	ENST00000374695.8	protein_coding	0	59/96	ENST00000374695.8:c.7738-14T>C	0	0	0	0	0	0	rs3767138	0	-1	0	SNV	HGNC	HGNC:5273	YES	1	P1	CCDS30625.1	ENSP00000363827	P98160	0	UPI0000212778	0	1	0	0	0	0	chr1:g.21848107A>G	0.762	0.6664
chr1	21855680	rs2290498	C	T	13	152	2053	0.083	T	splice_region_variant&intron_variant	LOW	HSPG2	ENSG00000142798	Transcript	ENST00000374695.8	protein_coding	0	45/96	ENST00000374695.8:c.5702-5G>A	0	0	0	0	0	0	rs2290498	0	-1	0	SNV	HGNC	HGNC:5273	YES	1	P1	CCDS30625.1	ENSP00000363827	P98160	0	UPI0000212778	0	1	0	0	0	0	chr1:g.21855680C>T	0.0525	0.0061
chr1	21864961	rs897471	G	A	138	152	2322	0.91	A	missense_variant	MODERATE	HSPG2	ENSG00000142798	Transcript	ENST00000374695.8	protein_coding	36/97	0	ENST00000374695.8:c.4508C>T	ENSP00000363827.3:p.Ala1503Val	4601/14341	4508/13176	1503/4391	A/V	gCg/gTg	rs897471	0	-1	0	SNV	HGNC	HGNC:5273	YES	1	P1	CCDS30625.1	ENSP00000363827	P98160	0	UPI0000212778	0	1	tolerated	probably_damaging	Pfam_domain:PF00052&SMART_domains:SM00281&PROSITE_profiles:PS51115&hmmpanther:PTHR10574:SF273&hmmpanther:PTHR10574	0	chr1:g.21864961G>A	0	0.5893
chr1	21872752	rs2229482	C	T	30	152	2282	0.192	T	synonymous_variant	LOW	HSPG2	ENSG00000142798	Transcript	ENST00000374695.8	protein_coding	32/97	0	ENST00000374695.8:c.3897G>A	ENSP00000363827.3:p.Val1299%3D	3990/14341	3897/13176	1299/4391	V	gtG/gtA	rs2229482	0	-1	0	SNV	HGNC	HGNC:5273	YES	1	P1	CCDS30625.1	ENSP00000363827	P98160	0	UPI0000212778	0	1	0	0	Conserved_Domains:cd00055&Pfam_domain:PF00053&Gene3D:2.10.25.10&SMART_domains:SM00180&PROSITE_profiles:PS50027&hmmpanther:PTHR10574:SF273&hmmpanther:PTHR10574&PROSITE_patterns:PS01248	0	chr1:g.21872752C>T	0.4249	0.2088
chr1	21875616	rs2501265	C	T	152	152	2568	1	T	intron_variant	MODIFIER	HSPG2	ENSG00000142798	Transcript	ENST00000374695.8	protein_coding	0	25/96	ENST00000374695.8:c.3302+13G>A	0	0	0	0	0	0	rs2501265	0	-1	0	SNV	HGNC	HGNC:5273	YES	1	P1	CCDS30625.1	ENSP00000363827	P98160	0	UPI0000212778	0	1	0	0	0	0	chr1:g.21875616C>T	0.9423	0.7935
chr1	21880156	rs989994	T	C	152	152	2893	1	C	missense_variant	MODERATE	HSPG2	ENSG00000142798	Transcript	ENST00000374695.8	protein_coding	17/97	0	ENST00000374695.8:c.2294A>G	ENSP00000363827.3:p.Asn765Ser	2387/14341	2294/13176	765/4391	N/S	aAt/aGt	rs989994	0	-1	0	SNV	HGNC	HGNC:5273	YES	1	P1	CCDS30625.1	ENSP00000363827	P98160	0	UPI0000212778	0	1	tolerated	benign	Conserved_Domains:cd00055&Gene3D:2.170.300.10&Pfam_domain:PF00053&SMART_domains:SM00180&Superfamily_domains:SSF57196&PROSITE_profiles:PS50027&hmmpanther:PTHR10574&hmmpanther:PTHR10574:SF273	0	chr1:g.21880156T>C	0	0.7466
chr1	21880449	rs1874793	G	A	152	152	2133	1	A	synonymous_variant	LOW	HSPG2	ENSG00000142798	Transcript	ENST00000374695.8	protein_coding	16/97	0	ENST00000374695.8:c.2109C>T	ENSP00000363827.3:p.Ala703%3D	2202/14341	2109/13176	703/4391	A	gcC/gcT	rs1874793	0	-1	0	SNV	HGNC	HGNC:5273	YES	1	P1	CCDS30625.1	ENSP00000363827	P98160	0	UPI0000212778	0	1	0	0	Pfam_domain:PF00052&SMART_domains:SM00281&PROSITE_profiles:PS51115&hmmpanther:PTHR10574&hmmpanther:PTHR10574:SF273	0	chr1:g.21880449G>A	0	0.7466
chr1	21880742	rs1874792	T	C	152	152	2191	1	C	missense_variant	MODERATE	HSPG2	ENSG00000142798	Transcript	ENST00000374695.8	protein_coding	15/97	0	ENST00000374695.8:c.1912A>G	ENSP00000363827.3:p.Met638Val	2005/14341	1912/13176	638/4391	M/V	Atg/Gtg	rs1874792	0	-1	0	SNV	HGNC	HGNC:5273	YES	1	P1	CCDS30625.1	ENSP00000363827	P98160	0	UPI0000212778	0	1	tolerated	benign	Pfam_domain:PF00052&SMART_domains:SM00281&PROSITE_profiles:PS51115&hmmpanther:PTHR10574&hmmpanther:PTHR10574:SF273	0	chr1:g.21880742T>C	0.9736	0.9039
chr1	21887634	rs2229478	A	G	120	152	2321	0.795	G	synonymous_variant	LOW	HSPG2	ENSG00000142798	Transcript	ENST00000374695.8	protein_coding	8/97	0	ENST00000374695.8:c.744T>C	ENSP00000363827.3:p.Leu248%3D	837/14341	744/13176	248/4391	L	ctT/ctC	rs2229478	0	-1	0	SNV	HGNC	HGNC:5273	YES	1	P1	CCDS30625.1	ENSP00000363827	P98160	0	UPI0000212778	0	1	0	0	hmmpanther:PTHR10574&hmmpanther:PTHR10574:SF273	0	chr1:g.21887634A>G	0	0.7065
chr1	21890081	rs2254358	C	A	32	152	2213	0.205	A	synonymous_variant	LOW	HSPG2	ENSG00000142798	Transcript	ENST00000374695.8	protein_coding	6/97	0	ENST00000374695.8:c.474G>T	ENSP00000363827.3:p.Gly158%3D	567/14341	474/13176	158/4391	G	ggG/ggT	rs2254358	0	-1	0	SNV	HGNC	HGNC:5273	YES	1	P1	CCDS30625.1	ENSP00000363827	P98160	0	UPI0000212778	0	1	0	0	SMART_domains:SM00200&PROSITE_profiles:PS50024	0	chr1:g.21890081C>A	0.4445	0.2163
chr1	21890111	rs2254357	C	G	32	152	2071	0.205	G	synonymous_variant	LOW	HSPG2	ENSG00000142798	Transcript	ENST00000374695.8	protein_coding	6/97	0	ENST00000374695.8:c.444G>C	ENSP00000363827.3:p.Leu148%3D	537/14341	444/13176	148/4391	L	ctG/ctC	rs2254357	0	-1	0	SNV	HGNC	HGNC:5273	YES	1	P1	CCDS30625.1	ENSP00000363827	P98160	0	UPI0000212778	0	1	0	0	SMART_domains:SM00200&PROSITE_profiles:PS50024	0	chr1:g.21890111C>G	0.4445	0.2163
chr1	21890615	rs2501260	G	A	152	152	2022	1	A	synonymous_variant	LOW	HSPG2	ENSG00000142798	Transcript	ENST00000374695.8	protein_coding	4/97	0	ENST00000374695.8:c.324C>T	ENSP00000363827.3:p.Phe108%3D	417/14341	324/13176	108/4391	F	ttC/ttT	rs2501260	0	-1	0	SNV	HGNC	HGNC:5273	YES	1	P1	CCDS30625.1	ENSP00000363827	P98160	0	UPI0000212778	0	1	0	0	SMART_domains:SM00200&PROSITE_profiles:PS50024	0	chr1:g.21890615G>A	0.9481	0.8139
chr1	23796496	rs760941	C	T	105	150	1151	0.701	T	intron_variant	MODIFIER	GALE	ENSG00000117308	Transcript	ENST00000617979.5	protein_coding	0	10/11	ENST00000617979.5:c.873+13G>A	0	0	0	0	0	0	rs760941	0	-1	0	SNV	HGNC	HGNC:4116	YES	1	P1	CCDS242.1	ENSP00000483375	Q14376	A0A384NL38	UPI000011133A	0	1	0	0	0	0	chr1:g.23796496C>T	0	0
chr1	23801977	rs11714	C	T	133	152	2473	0.872	T	3_prime_UTR_variant	MODIFIER	HMGCL	ENSG00000117305	Transcript	ENST00000374490.8	protein_coding	9/9	0	ENST00000374490.8:c.*486G>A	0	1478/1570	0	0	0	0	rs11714	0	-1	0	SNV	HGNC	HGNC:5005	YES	1	P1	CCDS243.1	ENSP00000363614	P35914	0	UPI000012CA36	0	1	0	0	0	0	chr1:g.23801977C>T	0.8834	0.9251
chr1	23808231	rs719400	T	C	133	152	2962	0.872	C	synonymous_variant	LOW	HMGCL	ENSG00000117305	Transcript	ENST00000374490.8	protein_coding	7/9	0	ENST00000374490.8:c.654A>G	ENSP00000363614.3:p.Leu218%3D	668/1570	654/978	218/325	L	ctA/ctG	rs719400	0	-1	0	SNV	HGNC	HGNC:5005	YES	1	P1	CCDS243.1	ENSP00000363614	P35914	0	UPI000012CA36	0	1	0	0	PROSITE_profiles:PS50991&Conserved_Domains:cd07938&hmmpanther:PTHR42738:SF1&hmmpanther:PTHR42738&Gene3D:3.20.20.70&Pfam_domain:PF00682&Superfamily_domains:SSF51569&PDB-ENSP_mappings:3mp5.F&PDB-ENSP_mappings:3mp5.E&PDB-ENSP_mappings:3mp5.D&PDB-ENSP_mappings:3mp5.C&PDB-ENSP_mappings:3mp5.B&PDB-ENSP_mappings:3mp5.A&PDB-ENSP_mappings:3mp4.F&PDB-ENSP_mappings:3mp4.E&PDB-ENSP_mappings:3mp4.D&PDB-ENSP_m…	0	chr1:g.23808231T>C	0.8874	0.9728
chr1	23854472	rs13551	T	C	26	152	1635	0.167	C	missense_variant	MODERATE	FUCA1	ENSG00000179163	Transcript	ENST00000374479.3	protein_coding	5/8	0	ENST00000374479.3:c.857A>G	ENSP00000363603.3:p.Gln286Arg	865/2047	857/1401	286/466	Q/R	cAg/cGg	rs13551	0	-1	0	SNV	HGNC	HGNC:4006	YES	1	P1	CCDS244.2	ENSP00000363603	P04066	0	UPI000013F479	0	1	deleterious	benign	hmmpanther:PTHR10030&hmmpanther:PTHR10030:SF2&PROSITE_patterns:PS00385&Gene3D:3.20.20.80&Pfam_domain:PF01120&PIRSF_domain:PIRSF001092&SMART_domains:SM00812&Superfamily_domains:SSF51445	0	chr1:g.23854472T>C	0.2113	0.1021
chr1	23868258	rs2070956	G	C	18	152	1824	0.122	C	missense_variant	MODERATE	FUCA1	ENSG00000179163	Transcript	ENST00000374479.3	protein_coding	1/8	0	ENST00000374479.3:c.29C>G	ENSP00000363603.3:p.Pro10Arg	37/2047	29/1401	10/466	P/R	cCg/cGg	rs2070956	0	-1	0	SNV	HGNC	HGNC:4006	YES	1	P1	CCDS244.2	ENSP00000363603	P04066	0	UPI000013F479	0	1	tolerated	benign	PIRSF_domain:PIRSF001092&Low_complexity_(Seg):seg&Cleavage_site_(Signalp):SignalP-noTM	0	chr1:g.23868258G>C	0.143	0.1218
chr1	23868280	rs61996282	C	G	12	152	1716	0.077	G	missense_variant	MODERATE	FUCA1	ENSG00000179163	Transcript	ENST00000374479.3	protein_coding	1/8	0	ENST00000374479.3:c.7G>C	ENSP00000363603.3:p.Ala3Pro	15/2047	7/1401	3/466	A/P	Gct/Cct	rs61996282	0	-1	0	SNV	HGNC	HGNC:4006	YES	1	P1	CCDS244.2	ENSP00000363603	P04066	0	UPI000013F479	0	1	deleterious_low_confidence	benign	Cleavage_site_(Signalp):SignalP-noTM	0	chr1:g.23868280C>G	0.0134	0.0008
chr1	23868283	rs2070955	G	A	18	152	1719	0.122	A	missense_variant	MODERATE	FUCA1	ENSG00000179163	Transcript	ENST00000374479.3	protein_coding	1/8	0	ENST00000374479.3:c.4C>T	ENSP00000363603.3:p.Arg2Trp	12/2047	4/1401	2/466	R/W	Cgg/Tgg	rs2070955	0	-1	0	SNV	HGNC	HGNC:4006	YES	1	P1	CCDS244.2	ENSP00000363603	P04066	0	UPI000013F479	0	1	deleterious_low_confidence	benign	Cleavage_site_(Signalp):SignalP-noTM	0	chr1:g.23868283G>A	0.143	0.1218
chr1	23868298	rs2070954	A	G	18	152	1569	0.122	G	upstream_gene_variant	MODIFIER	FUCA1	ENSG00000179163	Transcript	ENST00000374479.3	protein_coding	0	0	0	0	0	0	0	0	0	rs2070954	4	-1	0	SNV	HGNC	HGNC:4006	YES	1	P1	CCDS244.2	ENSP00000363603	P04066	0	UPI000013F479	0	1	0	0	0	0	chr1:g.23868298A>G	0.1428	0.1218
chr1	23868372	rs2070953	A	C	18	152	1422	0.122	C	upstream_gene_variant	MODIFIER	FUCA1	ENSG00000179163	Transcript	ENST00000374479.3	protein_coding	0	0	0	0	0	0	0	0	0	rs2070953	78	-1	0	SNV	HGNC	HGNC:4006	YES	1	P1	CCDS244.2	ENSP00000363603	P04066	0	UPI000013F479	0	1	0	0	0	0	chr1:g.23868372A>C	0.1428	0.1218
chr1	25563141	rs6687605	T	C	95	152	1830	0.628	C	missense_variant	MODERATE	LDLRAP1	ENSG00000157978	Transcript	ENST00000374338.4	protein_coding	6/9	0	ENST00000374338.4:c.604T>C	ENSP00000363458.4:p.Ser202Pro	723/2940	604/927	202/308	S/P	Tcc/Ccc	rs6687605&COSM1341262	0	1	0	SNV	HGNC	HGNC:18640	YES	1	P1	CCDS30639.1	ENSP00000363458	Q5SW96	0	UPI0000470235	0	1	tolerated	benign	hmmpanther:PTHR11232&hmmpanther:PTHR11232:SF35	0	chr1:g.25563141T>C	0.4349	0.3207
chr1	25563698	rs28969504	A	G	95	152	2171	0.628	G	synonymous_variant	LOW	LDLRAP1	ENSG00000157978	Transcript	ENST00000374338.4	protein_coding	7/9	0	ENST00000374338.4:c.654A>G	ENSP00000363458.4:p.Thr218%3D	773/2940	654/927	218/308	T	acA/acG	rs28969504	0	1	0	SNV	HGNC	HGNC:18640	YES	1	P1	CCDS30639.1	ENSP00000363458	Q5SW96	0	UPI0000470235	0	1	0	0	hmmpanther:PTHR11232&hmmpanther:PTHR11232:SF35	0	chr1:g.25563698A>G	0.5863	0.829
chr1	25568362	rs11563	G	T	58	152	2427	0.378	T	3_prime_UTR_variant	MODIFIER	LDLRAP1	ENSG00000157978	Transcript	ENST00000374338.4	protein_coding	9/9	0	ENST00000374338.4:c.*1370G>T	0	2416/2940	0	0	0	0	rs11563	0	1	0	SNV	HGNC	HGNC:18640	YES	1	P1	CCDS30639.1	ENSP00000363458	Q5SW96	0	UPI0000470235	0	1	0	0	0	0	chr1:g.25568362G>T	0.5711	0.7148
chr1	25568747	rs7491	C	T	59	152	2026	0.385	T	3_prime_UTR_variant	MODIFIER	LDLRAP1	ENSG00000157978	Transcript	ENST00000374338.4	protein_coding	9/9	0	ENST00000374338.4:c.*1755C>T	0	2801/2940	0	0	0	0	rs7491	0	1	0	SNV	HGNC	HGNC:18640	YES	1	P1	CCDS30639.1	ENSP00000363458	Q5SW96	0	UPI0000470235	0	1	0	0	0	0	chr1:g.25568747C>T	0	0.7224
chr1	25805163	rs7349185	G	A	152	152	2434	1	A	missense_variant	MODERATE	SELENON	ENSG00000162430	Transcript	ENST00000361547.7	protein_coding	4/13	0	ENST00000361547.7:c.425G>A	ENSP00000355141.2:p.Cys142Tyr	463/4314	425/1773	142/590	C/Y	tGc/tAc	rs7349185	0	1	0	SNV	HGNC	HGNC:15999	YES	1	P4	CCDS41282.1	ENSP00000355141	Q9NZV5	0	UPI00003761B2	0	1	tolerated	benign	hmmpanther:PTHR16213:SF78&hmmpanther:PTHR16213	0	chr1:g.25805163G>A	0.8419	0.7451
chr1	25811771	rs760597	T	C	152	152	2258	1	C	upstream_gene_variant	MODIFIER	AL020996.2	ENSG00000255054	Transcript	ENST00000527604.1	nonsense_mediated_decay	0	0	0	0	0	0	0	0	0	rs760597	2202	1	cds_start_NF	SNV	Clone_based_ensembl_gene	0	YES	5	P1	0	ENSP00000457066	0	H3BT81	UPI0001F7821E	0	0	0	0	0	0	chr1:g.25811771T>C	0	0.5575
chr1	25814082	rs2294228	C	A	152	152	2346	1	A	missense_variant&NMD_transcript_variant	MODERATE	AL020996.2	ENSG00000255054	Transcript	ENST00000527604.1	nonsense_mediated_decay	2/4	0	ENST00000527604.1:c.27C>A	ENSP00000457066.1:p.Asn9Lys	27/334	27/132	9/43	N/K	aaC/aaA	rs2294228	0	1	cds_start_NF	SNV	Clone_based_ensembl_gene	0	YES	5	P1	0	ENSP00000457066	0	H3BT81	UPI0001F7821E	0	0	tolerated_low_confidence	benign	0	0	chr1:g.25814082C>A	0.6975	0.2118
chr1	32274765	rs145088108	G	A	32	152	2309	0.212	A	missense_variant	MODERATE	LCK	ENSG00000182866	Transcript	ENST00000619559.4	protein_coding	3/13	0	ENST00000619559.4:c.134G>A	ENSP00000477713.1:p.Arg45Gln	255/2099	134/1530	45/509	R/Q	cGg/cAg	rs145088108	0	1	0	SNV	HGNC	HGNC:6524	YES	1	P1	CCDS359.1	ENSP00000477713	P06239	A0A0S2Z3Y8	UPI0000151F17	0	1	tolerated	benign	hmmpanther:PTHR24418:SF39&hmmpanther:PTHR24418	0	chr1:g.32274765G>A	0.0274	0.0008
chr1	32780201	rs699005	C	G	42	152	2691	0.276	G	synonymous_variant	LOW	YARS	ENSG00000134684	Transcript	ENST00000373477.8	protein_coding	11/13	0	ENST00000373477.8:c.1218G>C	ENSP00000362576.4:p.Leu406%3D	2127/3238	1218/1587	406/528	L	ctG/ctC	rs699005	0	-1	0	SNV	HGNC	HGNC:12840	YES	1	P1	CCDS368.1	ENSP00000362576	P54577	A0A0S2Z4R1	UPI0000136762	0	1	0	0	PDB-ENSP_mappings:1ntg.A&PDB-ENSP_mappings:1ntg.B&PDB-ENSP_mappings:1ntg.C&PDB-ENSP_mappings:1ntg.D&Gene3D:2.40.50.140&Pfam_domain:PF01588&PROSITE_profiles:PS50886&hmmpanther:PTHR11586&hmmpanther:PTHR11586:SF1&Superfamily_domains:SSF50249&Conserved_Domains:cd02799	0	chr1:g.32780201C>G	0.0875	0.0998
chr1	34785119	rs41310442	C	T	11	152	1991	0.071	T	synonymous_variant	LOW	GJB3	ENSG00000188910	Transcript	ENST00000373366.3	protein_coding	2/2	0	ENST00000373366.3:c.357C>T	ENSP00000362464.2:p.Asn119%3D	947/2192	357/813	119/270	N	aaC/aaT	rs41310442	0	1	0	SNV	HGNC	HGNC:4285	YES	1	P1	CCDS384.1	ENSP00000362464	O75712	0	UPI00001287EC	0	1	0	0	Gene3D:1.20.1440.80&Pfam_domain:PF00029&hmmpanther:PTHR11984&hmmpanther:PTHR11984:SF65	0	chr1:g.34785119C>T	0.0976	0.1051
chr1	34785618	rs41266429	C	A	25	152	2249	0.167	A	3_prime_UTR_variant	MODIFIER	GJB3	ENSG00000188910	Transcript	ENST00000373366.3	protein_coding	2/2	0	ENST00000373366.3:c.*43C>A	0	1446/2192	0	0	0	0	rs41266429	0	1	0	SNV	HGNC	HGNC:4285	YES	1	P1	CCDS384.1	ENSP00000362464	O75712	0	UPI00001287EC	0	1	0	0	0	0	chr1:g.34785618C>A	0.0885	0.0711
chr1	34785628	rs476220	G	A	27	152	2281	0.179	A	3_prime_UTR_variant	MODIFIER	GJB3	ENSG00000188910	Transcript	ENST00000373366.3	protein_coding	2/2	0	ENST00000373366.3:c.*53G>A	0	1456/2192	0	0	0	0	rs476220	0	1	0	SNV	HGNC	HGNC:4285	YES	1	P1	CCDS384.1	ENSP00000362464	O75712	0	UPI00001287EC	0	1	0	0	0	0	chr1:g.34785628G>A	0.404	0.6551
chr1	34785793	rs78145978	C	A	24	152	2236	0.16	A	3_prime_UTR_variant	MODIFIER	GJB3	ENSG00000188910	Transcript	ENST00000373366.3	protein_coding	2/2	0	ENST00000373366.3:c.*218C>A	0	1621/2192	0	0	0	0	rs78145978	0	1	0	SNV	HGNC	HGNC:4285	YES	1	P1	CCDS384.1	ENSP00000362464	O75712	0	UPI00001287EC	0	1	0	0	0	0	chr1:g.34785793C>A	0.0176	0.0015
chr1	34785944	rs2236214	G	C	19	152	2454	0.128	C	3_prime_UTR_variant	MODIFIER	GJB3	ENSG00000188910	Transcript	ENST00000373366.3	protein_coding	2/2	0	ENST00000373366.3:c.*369G>C	0	1772/2192	0	0	0	0	rs2236214	0	1	0	SNV	HGNC	HGNC:4285	YES	1	P1	CCDS384.1	ENSP00000362464	O75712	0	UPI00001287EC	0	1	0	0	0	0	chr1:g.34785944G>C	0.2582	0.3313
chr1	34786134	rs9118	G	C	19	152	2607	0.128	C	3_prime_UTR_variant	MODIFIER	GJB3	ENSG00000188910	Transcript	ENST00000373366.3	protein_coding	2/2	0	ENST00000373366.3:c.*559G>C	0	1962/2192	0	0	0	0	rs9118	0	1	0	SNV	HGNC	HGNC:4285	YES	1	P1	CCDS384.1	ENSP00000362464	O75712	0	UPI00001287EC	0	1	0	0	0	0	chr1:g.34786134G>C	0.2129	0.1694
chr1	34786201	rs74567877	C	G	24	152	2385	0.16	G	3_prime_UTR_variant	MODIFIER	GJB3	ENSG00000188910	Transcript	ENST00000373366.3	protein_coding	2/2	0	ENST00000373366.3:c.*626C>G	0	2029/2192	0	0	0	0	rs74567877	0	1	0	SNV	HGNC	HGNC:4285	YES	1	P1	CCDS384.1	ENSP00000362464	O75712	0	UPI00001287EC	0	1	0	0	0	0	chr1:g.34786201C>G	0.0176	0.0015
chr1	40091403	rs117284255	C	T	11	152	1826	0.071	T	splice_region_variant&intron_variant	LOW	PPT1	ENSG00000131238	Transcript	ENST00000642050.1	protein_coding	0	3/8	ENST00000642050.1:c.363-4G>A	0	0	0	0	0	0	rs117284255&CS120819&COSM146477	0	-1	0	SNV	HGNC	HGNC:9325	YES	0	P2	CCDS447.1	ENSP00000493153	P50897	0	UPI0000132113	0	1	0	0	0	0	chr1:g.40091403C>T	0.0096	0.0015
chr1	40271917	rs2076697	T	C	22	150	888	0.149	C	synonymous_variant	LOW	ZMPSTE24	ENSG00000084073	Transcript	ENST00000372759.4	protein_coding	6/10	0	ENST00000372759.4:c.651T>C	ENSP00000361845.3:p.Asp217%3D	687/2975	651/1428	217/475	D	gaT/gaC	rs2076697	0	1	0	SNV	HGNC	HGNC:12877	YES	1	P1	CCDS449.1	ENSP00000361845	O75844	0	UPI000012A4C5	0	1	0	0	Conserved_Domains:cd07343&hmmpanther:PTHR10120:SF24&hmmpanther:PTHR10120&Pfam_domain:PF16491&Transmembrane_helices:TMhelix&PDB-ENSP_mappings:6bh8.B&PDB-ENSP_mappings:6bh8.A&PDB-ENSP_mappings:5syt.A&PDB-ENSP_mappings:4aw6.E&PDB-ENSP_mappings:4aw6.D&PDB-ENSP_mappings:4aw6.B&PDB-ENSP_mappings:4aw6.A&PDB-ENSP_mappings:2ypt.E&PDB-ENSP_mappings:2ypt.D&PDB-ENSP_mappings:2ypt.B&PDB-ENSP_mappings:2ypt.A	0	chr1:g.40271917T>C	0.1278	0.0582
chr1	40293392	rs10489431	C	T	23	152	972	0.154	T	3_prime_UTR_variant	MODIFIER	ZMPSTE24	ENSG00000084073	Transcript	ENST00000372759.4	protein_coding	10/10	0	ENST00000372759.4:c.*723C>T	0	2187/2975	0	0	0	0	rs10489431	0	1	0	SNV	HGNC	HGNC:12877	YES	1	P1	CCDS449.1	ENSP00000361845	O75844	0	UPI000012A4C5	0	1	0	0	0	0	chr1:g.40293392C>T	0.1262	0.0613
chr1	40293559	rs10489432	A	G	28	152	1201	0.186	G	3_prime_UTR_variant	MODIFIER	ZMPSTE24	ENSG00000084073	Transcript	ENST00000372759.4	protein_coding	10/10	0	ENST00000372759.4:c.*890A>G	0	2354/2975	0	0	0	0	rs10489432	0	1	0	SNV	HGNC	HGNC:12877	YES	1	P1	CCDS449.1	ENSP00000361845	O75844	0	UPI000012A4C5	0	1	0	0	0	0	chr1:g.40293559A>G	0.1256	0.0613
chr1	40818694	rs2361660	G	C	51	152	1614	0.333	C	intron_variant	MODIFIER	KCNQ4	ENSG00000117013	Transcript	ENST00000347132.10	protein_coding	0	4/13	ENST00000347132.10:c.708+14G>C	0	0	0	0	0	0	rs2361660	0	1	0	SNV	HGNC	HGNC:6298	YES	1	P2	CCDS456.1	ENSP00000262916	P56696	0	UPI000013D35B	0	1	0	0	0	0	chr1:g.40818694G>C	0.5675	0.5484
chr1	40819415	rs4660468	T	C	51	152	2047	0.333	C	synonymous_variant	LOW	KCNQ4	ENSG00000117013	Transcript	ENST00000347132.10	protein_coding	5/14	0	ENST00000347132.10:c.777T>C	ENSP00000262916.6:p.Ala259%3D	1084/4324	777/2088	259/695	A	gcT/gcC	rs4660468	0	1	0	SNV	HGNC	HGNC:6298	YES	1	P2	CCDS456.1	ENSP00000262916	P56696	0	UPI000013D35B	0	1	0	0	Gene3D:1.10.287.70&Pfam_domain:PF00520&Prints_domain:PR00169&hmmpanther:PTHR11537&hmmpanther:PTHR11537:SF4&Superfamily_domains:SSF81324	0	chr1:g.40819415T>C	0	0.5348
chr1	42929964	rs2229682	C	T	35	152	2125	0.244	T	synonymous_variant	LOW	SLC2A1	ENSG00000117394	Transcript	ENST00000426263.8	protein_coding	5/10	0	ENST00000426263.8:c.588G>A	ENSP00000416293.2:p.Pro196%3D	1113/3670	588/1479	196/492	P	ccG/ccA	rs2229682	0	-1	0	SNV	HGNC	HGNC:11005	YES	1	P1	CCDS477.1	ENSP00000416293	P11166	0	UPI00002058B9	0	1	0	0	Gene3D:1.20.1250.20&PDB-ENSP_mappings:4pyp.A&PDB-ENSP_mappings:5eqg.A&PDB-ENSP_mappings:5eqh.A&PDB-ENSP_mappings:5eqi.A&Pfam_domain:PF00083&PROSITE_profiles:PS50850&hmmpanther:PTHR23503&hmmpanther:PTHR23503:SF51&Superfamily_domains:SSF103473&TIGRFAM_domain:TIGR00879&Transmembrane_helices:TMhelix&Conserved_Domains:cd06174	0	chr1:g.42929964C>T	0.1196	0.0242
chr1	42943295	rs1385129	G	A	64	152	2877	0.417	A	synonymous_variant	LOW	SLC2A1	ENSG00000117394	Transcript	ENST00000426263.8	protein_coding	2/10	0	ENST00000426263.8:c.45C>T	ENSP00000416293.2:p.Ala15%3D	570/3670	45/1479	15/492	A	gcC/gcT	rs1385129	0	-1	0	SNV	HGNC	HGNC:11005	YES	1	P1	CCDS477.1	ENSP00000416293	P11166	0	UPI00002058B9	0	1	0	0	Gene3D:1.20.1250.20&PDB-ENSP_mappings:4pyp.A&PDB-ENSP_mappings:5eqg.A&PDB-ENSP_mappings:5eqh.A&PDB-ENSP_mappings:5eqi.A&PROSITE_profiles:PS50850&hmmpanther:PTHR23503&hmmpanther:PTHR23503:SF51&Transmembrane_helices:TMhelix	0	chr1:g.42943295G>A	0.2404	0.1543
chr1	44826501	rs11573590	G	A	23	152	2059	0.147	A	missense_variant	MODERATE	PTCH2	ENSG00000117425	Transcript	ENST00000372192.4	protein_coding	18/22	0	ENST00000372192.4:c.2963C>T	ENSP00000361266.3:p.Thr988Met	3284/4410	2963/3612	988/1203	T/M	aCg/aTg	rs11573590	0	-1	0	SNV	HGNC	HGNC:9586	YES	1	P3	CCDS516.1	ENSP00000361266	Q9Y6C5	0	UPI00001328B8	0	1	deleterious	possibly_damaging	hmmpanther:PTHR10796&hmmpanther:PTHR10796:SF62&Pfam_domain:PF02460&TIGRFAM_domain:TIGR00918&Superfamily_domains:SSF82866	0	chr1:g.44826501G>A	0.0629	0.0015
chr1	44827032	rs34245589	G	A	15	152	2244	0.096	A	synonymous_variant	LOW	PTCH2	ENSG00000117425	Transcript	ENST00000372192.4	protein_coding	17/22	0	ENST00000372192.4:c.2565C>T	ENSP00000361266.3:p.Leu855%3D	2886/4410	2565/3612	855/1203	L	ctC/ctT	rs34245589	0	-1	0	SNV	HGNC	HGNC:9586	YES	1	P3	CCDS516.1	ENSP00000361266	Q9Y6C5	0	UPI00001328B8	0	1	0	0	hmmpanther:PTHR10796&hmmpanther:PTHR10796:SF62&TIGRFAM_domain:TIGR00918	0	chr1:g.44827032G>A	0.009	0
chr1	44874670	rs77068026	A	C	23	152	1562	0.154	C	splice_region_variant&intron_variant	LOW	EIF2B3	ENSG00000070785	Transcript	ENST00000360403.6	protein_coding	0	10/11	ENST00000360403.6:c.1202+8T>G	0	0	0	0	0	0	rs77068026	0	-1	0	SNV	HGNC	HGNC:3259	YES	1	P1	CCDS517.1	ENSP00000353575	Q9NR50	0	UPI0000046983	0	1	0	0	0	0	chr1:g.44874670A>C	0.0156	0
chr1	44978366	rs11556200	G	A	88	152	1590	0.59	A	synonymous_variant	LOW	EIF2B3	ENSG00000070785	Transcript	ENST00000360403.6	protein_coding	3/12	0	ENST00000360403.6:c.243C>T	ENSP00000353575.2:p.Asp81%3D	370/1659	243/1359	81/452	D	gaC/gaT	rs11556200	0	-1	0	SNV	HGNC	HGNC:3259	YES	1	P1	CCDS517.1	ENSP00000353575	Q9NR50	0	UPI0000046983	0	1	0	0	PDB-ENSP_mappings:6caj.I&PDB-ENSP_mappings:6caj.J&PDB-ENSP_mappings:6ezo.E&PDB-ENSP_mappings:6ezo.F&Pfam_domain:PF00483&hmmpanther:PTHR22572&hmmpanther:PTHR22572:SF93&Superfamily_domains:SSF53448&Conserved_Domains:cd04198	0	chr1:g.44978366G>A	0.2965	0.4032
chr1	44986555	rs489676	G	C	115	152	2122	0.763	C	5_prime_UTR_variant	MODIFIER	EIF2B3	ENSG00000070785	Transcript	ENST00000360403.6	protein_coding	1/12	0	ENST00000360403.6:c.-72C>G	0	56/1659	0	0	0	0	rs489676	0	-1	0	SNV	HGNC	HGNC:3259	YES	1	P1	CCDS517.1	ENSP00000353575	Q9NR50	0	UPI0000046983	0	1	0	0	0	0	chr1:g.44986555G>C	0.4806	0.646
chr1	45331833	rs3219489	C	G	100	152	2380	0.667	G	downstream_gene_variant	MODIFIER	HPDL	ENSG00000186603	Transcript	ENST00000334815.4	protein_coding	0	0	0	0	0	0	0	0	0	rs3219489&CM083726	3300	1	0	SNV	HGNC	HGNC:28242	YES	0	P1	CCDS519.1	ENSP00000335060	Q96IR7	0	UPI000004E83B	0	0	0	0	0	0	chr1:g.45331833C>G	0.3135	0.2579
chr1	46405089	rs324420	C	A	61	152	2590	0.391	A	missense_variant	MODERATE	FAAH	ENSG00000117480	Transcript	ENST00000243167.9	protein_coding	3/15	0	ENST00000243167.9:c.385C>A	ENSP00000243167.8:p.Pro129Thr	417/2042	385/1740	129/579	P/T	Cca/Aca	rs324420&CM023913	0	1	0	SNV	HGNC	HGNC:3553	YES	1	P1	CCDS535.1	ENSP00000243167	O00519	0	UPI000013C9E7	0	1	tolerated	benign	Gene3D:3.90.1300.10&Pfam_domain:PF01425&PIRSF_domain:PIRSF001221&hmmpanther:PTHR11895&hmmpanther:PTHR11895:SF91&Superfamily_domains:SSF75304	0	chr1:g.46405089C>A	0.2616	0.3676
chr1	47251517	rs2758735	A	G	66	152	1876	0.429	G	synonymous_variant	LOW	STIL	ENSG00000123473	Transcript	ENST00000371877.7	protein_coding	17/17	0	ENST00000371877.7:c.3486T>C	ENSP00000360944.3:p.Pro1162%3D	3634/5009	3486/3867	1162/1288	P	ccT/ccC	rs2758735	0	-1	0	SNV	HGNC	HGNC:10879	YES	1	A2	CCDS41329.1	ENSP00000360944	Q15468	0	UPI00002042D5	0	1	0	0	hmmpanther:PTHR15128	0	chr1:g.47251517A>G	0.3934	0.1218
chr1	47302242	rs3125630	G	A	85	152	1515	0.564	A	missense_variant	MODERATE	STIL	ENSG00000123473	Transcript	ENST00000371877.7	protein_coding	4/17	0	ENST00000371877.7:c.257C>T	ENSP00000360944.3:p.Ala86Val	405/5009	257/3867	86/1288	A/V	gCa/gTa	rs3125630	0	-1	0	SNV	HGNC	HGNC:10879	YES	1	A2	CCDS41329.1	ENSP00000360944	Q15468	0	UPI00002042D5	0	1	tolerated	benign	Pfam_domain:PF15253&hmmpanther:PTHR15128	0	chr1:g.47302242G>A	0	0.8805
chr1	53210729	rs2229291	T	G	12	152	2610	0.077	G	missense_variant	MODERATE	CPT2	ENSG00000157184	Transcript	ENST00000371486.4	protein_coding	4/5	0	ENST00000371486.4:c.1055T>G	ENSP00000360541.3:p.Phe352Cys	1175/2699	1055/1977	352/658	F/C	tTt/tGt	rs2229291&CM065101	0	1	0	SNV	HGNC	HGNC:2330	YES	1	P1	CCDS575.1	ENSP00000360541	P23786	A0A140VK13	UPI0000128303	0	1	deleterious	probably_damaging	Gene3D:3.30.559.40&Gene3D:3.30.559.70&Pfam_domain:PF00755&PROSITE_patterns:PS00440&hmmpanther:PTHR22589&hmmpanther:PTHR22589:SF51&Superfamily_domains:SSF52777	0	chr1:g.53210729T>G	0.0465	0.0219
chr1	53247055	rs5174	C	T	19	152	1401	0.141	T	missense_variant&splice_region_variant	MODERATE	LRP8	ENSG00000157193	Transcript	ENST00000306052.10	protein_coding	19/19	0	ENST00000306052.10:c.2855G>A	ENSP00000303634.6:p.Arg952Gln	2957/7648	2855/2892	952/963	R/Q	cGa/cAa	rs5174&CM074332	0	-1	0	SNV	HGNC	HGNC:6700	YES	1	P3	CCDS578.1	ENSP00000303634	Q14114	0	UPI00001AF338	0	1	deleterious_low_confidence	probably_damaging	hmmpanther:PTHR43966:SF1&hmmpanther:PTHR43966	0	chr1:g.53247055C>T	0.1444	0.0166
chr1	54849678	rs657688	T	C	152	152	2392	1	C	3_prime_UTR_variant	MODIFIER	DHCR24	ENSG00000116133	Transcript	ENST00000371269.9	protein_coding	9/9	0	ENST00000371269.9:c.*2555A>G	0	4182/4233	0	0	0	0	rs657688	0	-1	0	SNV	HGNC	HGNC:2859	YES	1	P1	CCDS600.1	ENSP00000360316	Q15392	0	UPI00000335D4	0	1	0	0	0	0	chr1:g.54849678T>C	0.9998	0.9992
chr1	54849938	rs7373	C	G	83	152	2388	0.551	G	3_prime_UTR_variant	MODIFIER	DHCR24	ENSG00000116133	Transcript	ENST00000371269.9	protein_coding	9/9	0	ENST00000371269.9:c.*2295G>C	0	3922/4233	0	0	0	0	rs7373	0	-1	0	SNV	HGNC	HGNC:2859	YES	1	P1	CCDS600.1	ENSP00000360316	Q15392	0	UPI00000335D4	0	1	0	0	0	0	chr1:g.54849938C>G	0.4359	0.6021
chr1	54850409	rs654561	A	C	152	152	2753	1	C	3_prime_UTR_variant	MODIFIER	DHCR24	ENSG00000116133	Transcript	ENST00000371269.9	protein_coding	9/9	0	ENST00000371269.9:c.*1824T>G	0	3451/4233	0	0	0	0	rs654561	0	-1	0	SNV	HGNC	HGNC:2859	YES	1	P1	CCDS600.1	ENSP00000360316	Q15392	0	UPI00000335D4	0	1	0	0	0	0	chr1:g.54850409A>C	0	0.9637
chr1	54850649	rs7374	A	G	83	152	3009	0.551	G	3_prime_UTR_variant	MODIFIER	DHCR24	ENSG00000116133	Transcript	ENST00000371269.9	protein_coding	9/9	0	ENST00000371269.9:c.*1584T>C	0	3211/4233	0	0	0	0	rs7374	0	-1	0	SNV	HGNC	HGNC:2859	YES	1	P1	CCDS600.1	ENSP00000360316	Q15392	0	UPI00000335D4	0	1	0	0	0	0	chr1:g.54850649A>G	0.4359	0.6029
chr1	54850745	rs8990	G	A	42	152	2853	0.288	A	3_prime_UTR_variant	MODIFIER	DHCR24	ENSG00000116133	Transcript	ENST00000371269.9	protein_coding	9/9	0	ENST00000371269.9:c.*1488C>T	0	3115/4233	0	0	0	0	rs8990	0	-1	0	SNV	HGNC	HGNC:2859	YES	1	P1	CCDS600.1	ENSP00000360316	Q15392	0	UPI00000335D4	0	1	0	0	0	0	chr1:g.54850745G>A	0.0607	0.034
chr1	54851909	rs74072036	A	G	42	152	2520	0.288	G	3_prime_UTR_variant	MODIFIER	DHCR24	ENSG00000116133	Transcript	ENST00000371269.9	protein_coding	9/9	0	ENST00000371269.9:c.*324T>C	0	1951/4233	0	0	0	0	rs74072036	0	-1	0	SNV	HGNC	HGNC:2859	YES	1	P1	CCDS600.1	ENSP00000360316	Q15392	0	UPI00000335D4	0	1	0	0	0	0	chr1:g.54851909A>G	0.0655	0.053
chr1	54852012	rs1138030	G	A	40	152	2577	0.256	A	3_prime_UTR_variant	MODIFIER	DHCR24	ENSG00000116133	Transcript	ENST00000371269.9	protein_coding	9/9	0	ENST00000371269.9:c.*221C>T	0	1848/4233	0	0	0	0	rs1138030	0	-1	0	SNV	HGNC	HGNC:2859	YES	1	P1	CCDS600.1	ENSP00000360316	Q15392	0	UPI00000335D4	0	1	0	0	0	0	chr1:g.54852012G>A	0.226	0.1483
chr1	54854229	rs718265	A	G	71	152	1885	0.462	G	synonymous_variant	LOW	DHCR24	ENSG00000116133	Transcript	ENST00000371269.9	protein_coding	7/9	0	ENST00000371269.9:c.1026T>C	ENSP00000360316.3:p.Ile342%3D	1102/4233	1026/1551	342/516	I	atT/atC	rs718265	0	-1	0	SNV	HGNC	HGNC:2859	YES	1	P1	CCDS600.1	ENSP00000360316	Q15392	0	UPI00000335D4	0	1	0	0	hmmpanther:PTHR10801&hmmpanther:PTHR10801:SF0	0	chr1:g.54854229A>G	0.6276	0.6256
chr1	54865293	rs611057	T	C	152	152	2820	1	C	intron_variant	MODIFIER	DHCR24	ENSG00000116133	Transcript	ENST00000371269.9	protein_coding	0	6/8	ENST00000371269.9:c.1020+10A>G	0	0	0	0	0	0	rs611057	0	-1	0	SNV	HGNC	HGNC:2859	YES	1	P1	CCDS600.1	ENSP00000360316	Q15392	0	UPI00000335D4	0	1	0	0	0	0	chr1:g.54865293T>C	0.9886	0.9592
chr1	55038977	rs2479409	G	A	18	152	2346	0.115	A	upstream_gene_variant	MODIFIER	PCSK9	ENSG00000169174	Transcript	ENST00000302118.5	protein_coding	0	0	0	0	0	0	0	0	0	rs2479409	571	1	0	SNV	HGNC	HGNC:20001	YES	1	P1	CCDS603.1	ENSP00000303208	Q8NBP7	0	UPI00001615E1	0	1	0	0	0	0	chr1:g.55038977G>A	0.6014	0.7481
chr1	55040059	rs2495482	A	G	117	152	2154	0.769	G	intron_variant	MODIFIER	PCSK9	ENSG00000169174	Transcript	ENST00000302118.5	protein_coding	0	1/11	ENST00000302118.5:c.207+15A>G	0	0	0	0	0	0	rs2495482	0	1	0	SNV	HGNC	HGNC:20001	YES	1	P1	CCDS603.1	ENSP00000303208	Q8NBP7	0	UPI00001615E1	0	1	0	0	0	0	chr1:g.55040059A>G	0.9085	0.8101
chr1	55052493	rs625619	G	A	124	152	2126	0.821	A	intron_variant	MODIFIER	PCSK9	ENSG00000169174	Transcript	ENST00000302118.5	protein_coding	0	4/11	ENST00000302118.5:c.657+82G>A	0	0	0	0	0	0	rs625619	0	1	0	SNV	HGNC	HGNC:20001	YES	1	P1	CCDS603.1	ENSP00000303208	Q8NBP7	0	UPI00001615E1	0	1	0	0	0	0	chr1:g.55052493G>A	0	0.2738
chr1	55052643	rs2483205	C	T	28	152	1861	0.179	T	splice_region_variant&intron_variant	LOW	PCSK9	ENSG00000169174	Transcript	ENST00000302118.5	protein_coding	0	4/11	ENST00000302118.5:c.658-7C>T	0	0	0	0	0	0	rs2483205	0	1	0	SNV	HGNC	HGNC:20001	YES	1	P1	CCDS603.1	ENSP00000303208	Q8NBP7	0	UPI00001615E1	0	1	0	0	0	0	chr1:g.55052643C>T	0.3942	0.5053
chr1	55052794	rs2495477	A	G	26	152	2088	0.167	G	splice_region_variant&intron_variant	LOW	PCSK9	ENSG00000169174	Transcript	ENST00000302118.5	protein_coding	0	5/11	ENST00000302118.5:c.799+3A>G	0	0	0	0	0	0	rs2495477	0	1	0	SNV	HGNC	HGNC:20001	YES	1	P1	CCDS603.1	ENSP00000303208	Q8NBP7	0	UPI00001615E1	0	1	0	0	0	0	chr1:g.55052794A>G	0.4663	0.7526
chr1	55052855	rs494198	C	A	127	152	2170	0.84	A	intron_variant	MODIFIER	PCSK9	ENSG00000169174	Transcript	ENST00000302118.5	protein_coding	0	5/11	ENST00000302118.5:c.799+64C>A	0	0	0	0	0	0	rs494198	0	1	0	SNV	HGNC	HGNC:20001	YES	1	P1	CCDS603.1	ENSP00000303208	Q8NBP7	0	UPI00001615E1	0	1	0	0	0	0	chr1:g.55052855C>A	0.6292	0.4766
chr1	55057360	rs509504	A	G	152	152	2490	1	G	synonymous_variant	LOW	PCSK9	ENSG00000169174	Transcript	ENST00000302118.5	protein_coding	7/12	0	ENST00000302118.5:c.1026A>G	ENSP00000303208.5:p.Gln342%3D	1316/3637	1026/2079	342/692	Q	caA/caG	rs509504	0	1	0	SNV	HGNC	HGNC:20001	YES	1	P1	CCDS603.1	ENSP00000303208	Q8NBP7	0	UPI00001615E1	0	1	0	0	PDB-ENSP_mappings:2p4e.A&PDB-ENSP_mappings:2p4e.P&PDB-ENSP_mappings:2pmw.B&PDB-ENSP_mappings:2qtw.B&PDB-ENSP_mappings:2w2m.A&PDB-ENSP_mappings:2w2n.A&PDB-ENSP_mappings:2w2o.A&PDB-ENSP_mappings:2w2p.A&PDB-ENSP_mappings:2w2q.A&PDB-ENSP_mappings:2xtj.A&Gene3D:3.40.50.200&PDB-ENSP_mappings:3bps.A&PDB-ENSP_mappings:3gcw.A&PDB-ENSP_mappings:3gcx.A&PDB-ENSP_mappings:3h42.B&PDB-ENSP_mappings:3m0c.B&PDB-E…	0	chr1:g.55057360A>G	0	0.9319
chr1	55058443	rs585131	C	T	149	152	1800	0.981	T	intron_variant	MODIFIER	PCSK9	ENSG00000169174	Transcript	ENST00000302118.5	protein_coding	0	8/11	ENST00000302118.5:c.1355-56C>T	0	0	0	0	0	0	rs585131	0	1	0	SNV	HGNC	HGNC:20001	YES	1	P1	CCDS603.1	ENSP00000303208	Q8NBP7	0	UPI00001615E1	0	1	0	0	0	0	chr1:g.55058443C>T	0	0.7746
chr1	55058524	rs540796	A	G	149	152	1742	0.981	G	synonymous_variant	LOW	PCSK9	ENSG00000169174	Transcript	ENST00000302118.5	protein_coding	9/12	0	ENST00000302118.5:c.1380A>G	ENSP00000303208.5:p.Val460%3D	1670/3637	1380/2079	460/692	V	gtA/gtG	rs540796	0	1	0	SNV	HGNC	HGNC:20001	YES	1	P1	CCDS603.1	ENSP00000303208	Q8NBP7	0	UPI00001615E1	0	1	0	0	Gene3D:2.60.120.690&PDB-ENSP_mappings:2p4e.A&PDB-ENSP_mappings:2p4e.P&PDB-ENSP_mappings:2pmw.B&PDB-ENSP_mappings:2qtw.B&PDB-ENSP_mappings:3bps.A&PDB-ENSP_mappings:3gcw.A&PDB-ENSP_mappings:3gcx.A&PDB-ENSP_mappings:3h42.B&PDB-ENSP_mappings:3m0c.B&PDB-ENSP_mappings:3p5b.A&PDB-ENSP_mappings:3p5c.A&PDB-ENSP_mappings:3sqo.A&PDB-ENSP_mappings:4k8r.B&PDB-ENSP_mappings:4ne9.A&PDB-ENSP_mappings:4ne9.B&PDB-…	0	chr1:g.55058524A>G	0	0.7746
chr1	55058564	rs562556	G	A	149	152	1855	0.981	A	missense_variant	MODERATE	PCSK9	ENSG00000169174	Transcript	ENST00000302118.5	protein_coding	9/12	0	ENST00000302118.5:c.1420G>A	ENSP00000303208.5:p.Val474Ile	1710/3637	1420/2079	474/692	V/I	Gtc/Atc	rs562556&CM045990	0	1	0	SNV	HGNC	HGNC:20001	YES	1	P1	CCDS603.1	ENSP00000303208	Q8NBP7	0	UPI00001615E1	0	1	tolerated	benign	Gene3D:2.60.120.690&PDB-ENSP_mappings:2p4e.A&PDB-ENSP_mappings:2p4e.P&PDB-ENSP_mappings:2pmw.B&PDB-ENSP_mappings:2qtw.B&PDB-ENSP_mappings:3bps.A&PDB-ENSP_mappings:3gcw.A&PDB-ENSP_mappings:3gcx.A&PDB-ENSP_mappings:3h42.B&PDB-ENSP_mappings:3m0c.B&PDB-ENSP_mappings:3p5b.A&PDB-ENSP_mappings:3p5c.A&PDB-ENSP_mappings:3sqo.A&PDB-ENSP_mappings:4k8r.B&PDB-ENSP_mappings:4ne9.A&PDB-ENSP_mappings:4ne9.B&PDB-…	0	chr1:g.55058564G>A	0.869	0.7746
chr1	55059727	rs483462	G	A	147	152	2608	0.968	A	intron_variant	MODIFIER	PCSK9	ENSG00000169174	Transcript	ENST00000302118.5	protein_coding	0	10/11	ENST00000302118.5:c.1681+64G>A	0	0	0	0	0	0	rs483462	0	1	0	SNV	HGNC	HGNC:20001	YES	1	P1	CCDS603.1	ENSP00000303208	Q8NBP7	0	UPI00001615E1	0	1	0	0	0	0	chr1:g.55059727G>A	0.6743	0.3676
chr1	55063514	rs505151	G	A	150	152	2526	0.987	A	missense_variant	MODERATE	PCSK9	ENSG00000169174	Transcript	ENST00000302118.5	protein_coding	12/12	0	ENST00000302118.5:c.2009G>A	ENSP00000303208.5:p.Gly670Glu	2299/3637	2009/2079	670/692	G/E	gGg/gAg	rs505151&CM051950	0	1	0	SNV	HGNC	HGNC:20001	YES	1	P1	CCDS603.1	ENSP00000303208	Q8NBP7	0	UPI00001615E1	0	1	tolerated	benign	Gene3D:2.60.120.690&PDB-ENSP_mappings:2p4e.A&PDB-ENSP_mappings:2p4e.P&PDB-ENSP_mappings:2pmw.B&PDB-ENSP_mappings:2qtw.B&PDB-ENSP_mappings:3bps.A&PDB-ENSP_mappings:3gcw.A&PDB-ENSP_mappings:3gcx.A&PDB-ENSP_mappings:3h42.B&PDB-ENSP_mappings:3m0c.B&PDB-ENSP_mappings:3p5b.A&PDB-ENSP_mappings:3p5c.A&PDB-ENSP_mappings:3sqo.A&PDB-ENSP_mappings:4k8r.B&PDB-ENSP_mappings:4ne9.A&PDB-ENSP_mappings:4ne9.B&PDB-…	0	chr1:g.55063514G>A	0.899	0.7118
chr1	55064155	rs662145	C	T	147	152	2764	0.968	T	3_prime_UTR_variant	MODIFIER	PCSK9	ENSG00000169174	Transcript	ENST00000302118.5	protein_coding	12/12	0	ENST00000302118.5:c.*571C>T	0	2940/3637	0	0	0	0	rs662145	0	1	0	SNV	HGNC	HGNC:20001	YES	1	P1	CCDS603.1	ENSP00000303208	Q8NBP7	0	UPI00001615E1	0	1	0	0	0	0	chr1:g.55064155C>T	0.7242	0.3888
chr1	63631761	rs1126728	C	T	29	152	1997	0.199	T	missense_variant	MODERATE	PGM1	ENSG00000079739	Transcript	ENST00000371083.4	protein_coding	4/11	0	ENST00000371083.4:c.715C>T	ENSP00000360124.4:p.Arg239Cys	1083/2657	715/1743	239/580	R/C	Cgt/Tgt	rs1126728&CD143008	0	1	0	SNV	HGNC	HGNC:8905	YES	2	A1	CCDS53323.1	ENSP00000360124	P36871	0	UPI000016A812	0	1	tolerated	benign	Gene3D:3.40.120.10&Pfam_domain:PF02879&Prints_domain:PR00509&hmmpanther:PTHR22573&hmmpanther:PTHR22573:SF37&Superfamily_domains:SSF53738&Conserved_Domains:cd03085	0	chr1:g.63631761C>T	0.2414	0.1876
chr1	63648630	rs11208257	T	C	105	152	2476	0.692	C	missense_variant	MODERATE	PGM1	ENSG00000079739	Transcript	ENST00000371083.4	protein_coding	8/11	0	ENST00000371083.4:c.1312T>C	ENSP00000360124.4:p.Tyr438His	1680/2657	1312/1743	438/580	Y/H	Tat/Cat	rs11208257	0	1	0	SNV	HGNC	HGNC:8905	YES	2	A1	CCDS53323.1	ENSP00000360124	P36871	0	UPI000016A812	0	1	deleterious	benign	Gene3D:3.30.310.50&Pfam_domain:PF02880&hmmpanther:PTHR22573&hmmpanther:PTHR22573:SF37&Superfamily_domains:SSF53738&Conserved_Domains:cd03085	0	chr1:g.63648630T>C	0.2258	0.1967
chr1	63651866	rs2269238	G	T	105	152	2430	0.692	T	intron_variant	MODIFIER	PGM1	ENSG00000079739	Transcript	ENST00000371083.4	protein_coding	0	9/10	ENST00000371083.4:c.1518+14G>T	0	0	0	0	0	0	rs2269238	0	1	0	SNV	HGNC	HGNC:8905	YES	2	A1	CCDS53323.1	ENSP00000360124	P36871	0	UPI000016A812	0	1	0	0	0	0	chr1:g.63651866G>T	0.2762	0.3812
chr1	63659697	rs8294	C	T	83	152	2468	0.551	T	3_prime_UTR_variant	MODIFIER	PGM1	ENSG00000079739	Transcript	ENST00000371083.4	protein_coding	11/11	0	ENST00000371083.4:c.*22C>T	0	2133/2657	0	0	0	0	rs8294	0	1	0	SNV	HGNC	HGNC:8905	YES	2	A1	CCDS53323.1	ENSP00000360124	P36871	0	UPI000016A812	0	1	0	0	0	0	chr1:g.63659697C>T	0.1845	0.0635
chr1	63659768	rs4643	A	C	83	152	2515	0.551	C	3_prime_UTR_variant	MODIFIER	PGM1	ENSG00000079739	Transcript	ENST00000371083.4	protein_coding	11/11	0	ENST00000371083.4:c.*93A>C	0	2204/2657	0	0	0	0	rs4643	0	1	0	SNV	HGNC	HGNC:8905	YES	2	A1	CCDS53323.1	ENSP00000360124	P36871	0	UPI000016A812	0	1	0	0	0	0	chr1:g.63659768A>C	0.1847	0.0635
chr1	65420715	rs3790435	T	C	67	152	2157	0.442	C	5_prime_UTR_variant	MODIFIER	LEPR	ENSG00000116678	Transcript	ENST00000349533.10	protein_coding	1/20	0	ENST00000349533.10:c.-122T>C	0	64/8227	0	0	0	0	rs3790435	0	1	0	SNV	HGNC	HGNC:6554	YES	1	P3	CCDS631.1	ENSP00000330393	P48357	0	UPI000014C37B	0	1	0	0	0	0	chr1:g.65420715T>C	0	0.4811
chr1	65570758	rs1137100	A	G	67	152	1476	0.455	G	missense_variant	MODERATE	LEPR	ENSG00000116678	Transcript	ENST00000349533.10	protein_coding	4/20	0	ENST00000349533.10:c.326A>G	ENSP00000330393.6:p.Lys109Arg	511/8227	326/3498	109/1165	K/R	aAg/aGg	rs1137100&CM032948	0	1	0	SNV	HGNC	HGNC:6554	YES	1	P3	CCDS631.1	ENSP00000330393	P48357	0	UPI000014C37B	0	1	tolerated	benign	0	0	chr1:g.65570758A>G	0.3203	0.1528
chr1	65570818	rs2186248	G	T	152	152	1230	1	T	intron_variant	MODIFIER	LEPR	ENSG00000116678	Transcript	ENST00000349533.10	protein_coding	0	4/19	ENST00000349533.10:c.370+16G>T	0	0	0	0	0	0	rs2186248	0	1	0	SNV	HGNC	HGNC:6554	YES	1	P3	CCDS631.1	ENSP00000330393	P48357	0	UPI000014C37B	0	1	0	0	0	0	chr1:g.65570818G>T	1	1
chr1	65592830	rs1137101	A	G	86	152	1484	0.577	G	missense_variant	MODERATE	LEPR	ENSG00000116678	Transcript	ENST00000349533.10	protein_coding	6/20	0	ENST00000349533.10:c.668A>G	ENSP00000330393.6:p.Gln223Arg	853/8227	668/3498	223/1165	Q/R	cAg/cGg	rs1137101&CM010905	0	1	0	SNV	HGNC	HGNC:6554	YES	1	P3	CCDS631.1	ENSP00000330393	P48357	0	UPI000014C37B	0	1	tolerated	benign	hmmpanther:PTHR23036&hmmpanther:PTHR23036:SF109&Pfam_domain:PF18589&Gene3D:2.60.40.10	0	chr1:g.65592830A>G	0.5843	0.5923
chr1	65610269	rs1805094	G	C	21	150	1141	0.136	C	missense_variant	MODERATE	LEPR	ENSG00000116678	Transcript	ENST00000349533.10	protein_coding	14/20	0	ENST00000349533.10:c.1968G>C	ENSP00000330393.6:p.Lys656Asn	2153/8227	1968/3498	656/1165	K/N	aaG/aaC	rs1805094&CM025915	0	1	0	SNV	HGNC	HGNC:6554	YES	1	P3	CCDS631.1	ENSP00000330393	P48357	0	UPI000014C37B	0	1	tolerated	benign	hmmpanther:PTHR23036:SF109&hmmpanther:PTHR23036&Gene3D:2.60.40.10&SMART_domains:SM00060	0	chr1:g.65610269G>C	0.1424	0.1997
chr1	65636574	rs1805096	G	A	107	152	1796	0.712	A	synonymous_variant	LOW	LEPR	ENSG00000116678	Transcript	ENST00000349533.10	protein_coding	20/20	0	ENST00000349533.10:c.3057G>A	ENSP00000330393.6:p.Pro1019%3D	3242/8227	3057/3498	1019/1165	P	ccG/ccA	rs1805096	0	1	0	SNV	HGNC	HGNC:6554	YES	1	P3	CCDS631.1	ENSP00000330393	P48357	0	UPI000014C37B	0	1	0	0	hmmpanther:PTHR23036:SF109&hmmpanther:PTHR23036	0	chr1:g.65636574G>A	0.5298	0.4478
chr1	68431262	rs12564647	T	G	17	152	1847	0.122	G	intron_variant	MODIFIER	RPE65	ENSG00000116745	Transcript	ENST00000262340.6	protein_coding	0	12/13	ENST00000262340.6:c.1338+20A>C	0	0	0	0	0	0	rs12564647	0	-1	0	SNV	HGNC	HGNC:10294	YES	1	P1	CCDS643.1	ENSP00000262340	Q16518	0	UPI000004346C	0	1	0	0	0	0	chr1:g.68431262T>G	0.1098	0.0015
chr1	68439059	rs61752901	T	G	16	152	1296	0.103	G	missense_variant	MODERATE	RPE65	ENSG00000116745	Transcript	ENST00000262340.6	protein_coding	9/14	0	ENST00000262340.6:c.881A>C	ENSP00000262340.5:p.Lys294Thr	930/2605	881/1602	294/533	K/T	aAa/aCa	rs61752901&CM005346	0	-1	0	SNV	HGNC	HGNC:10294	YES	1	P1	CCDS643.1	ENSP00000262340	Q16518	0	UPI000004346C	0	1	deleterious	probably_damaging	Pfam_domain:PF03055&hmmpanther:PTHR10543&hmmpanther:PTHR10543:SF43&Low_complexity_(Seg):seg	0	chr1:g.68439059T>G	0.0078	0
chr1	70439117	rs1021737	G	T	89	152	1403	0.596	T	missense_variant	MODERATE	CTH	ENSG00000116761	Transcript	ENST00000370938.7	protein_coding	12/12	0	ENST00000370938.7:c.1208G>T	ENSP00000359976.3:p.Ser403Ile	1352/1805	1208/1218	403/405	S/I	aGt/aTt	rs1021737&CM041751	0	1	0	SNV	HGNC	HGNC:2501	YES	1	P1	CCDS650.1	ENSP00000359976	P32929	0	UPI00001275DE	0	1	deleterious_low_confidence	benign	PDB-ENSP_mappings:5tt2.D&PDB-ENSP_mappings:5tt2.C&PDB-ENSP_mappings:5tsu.H&PDB-ENSP_mappings:5tsu.G&PDB-ENSP_mappings:5tsu.F&PDB-ENSP_mappings:5tsu.E&PDB-ENSP_mappings:5tsu.D&PDB-ENSP_mappings:5tsu.C&PDB-ENSP_mappings:5tsu.B&PDB-ENSP_mappings:5tsu.A&PDB-ENSP_mappings:5eig.H&PDB-ENSP_mappings:5eig.G&PDB-ENSP_mappings:5eig.F&PDB-ENSP_mappings:5eig.E&PDB-ENSP_mappings:5eig.D&PDB-ENSP_mappings:5eig.C…	0	chr1:g.70439117G>T	0.2053	0.0628
chr1	70439650	rs583316	A	T	8	150	853	0.052	T	downstream_gene_variant	MODIFIER	CTH	ENSG00000116761	Transcript	ENST00000370938.7	protein_coding	0	0	0	0	0	0	0	0	0	rs583316	80	1	0	SNV	HGNC	HGNC:2501	YES	1	P1	CCDS650.1	ENSP00000359976	P32929	0	UPI00001275DE	0	1	0	0	0	0	chr1:g.70439650A>T	0.2015	0.2148
chr1	70439719	rs6677781	C	T	85	150	897	0.578	T	downstream_gene_variant	MODIFIER	CTH	ENSG00000116761	Transcript	ENST00000370938.7	protein_coding	0	0	0	0	0	0	0	0	0	rs6677781	149	1	0	SNV	HGNC	HGNC:2501	YES	1	P1	CCDS650.1	ENSP00000359976	P32929	0	UPI00001275DE	0	1	0	0	0	0	chr1:g.70439719C>T	0.1969	0.0129
chr1	70439862	rs584229	G	A	8	150	694	0.052	A	downstream_gene_variant	MODIFIER	CTH	ENSG00000116761	Transcript	ENST00000370938.7	protein_coding	0	0	0	0	0	0	0	0	0	rs584229	292	1	0	SNV	HGNC	HGNC:2501	YES	1	P1	CCDS650.1	ENSP00000359976	P32929	0	UPI00001275DE	0	1	0	0	0	0	chr1:g.70439862G>A	0.2576	0.2428
chr1	75724531	rs17848068	G	A	8	152	1428	0.051	A	upstream_gene_variant	MODIFIER	ACADM	ENSG00000117054	Transcript	ENST00000370834.9	protein_coding	0	0	0	0	0	0	0	0	0	rs17848068	178	1	0	SNV	HGNC	HGNC:89	YES	1	0	CCDS72807.1	ENSP00000359871	0	Q5T4U5	UPI0000470C0B	0	1	0	0	0	0	chr1:g.75724531G>A	0.2043	0.2579
chr1	75732751	rs2275378	T	C	44	152	1229	0.282	C	intron_variant	MODIFIER	ACADM	ENSG00000117054	Transcript	ENST00000370834.9	protein_coding	0	3/12	ENST00000370834.9:c.216+10T>C	0	0	0	0	0	0	rs2275378	0	1	0	SNV	HGNC	HGNC:89	YES	1	0	CCDS72807.1	ENSP00000359871	0	Q5T4U5	UPI0000470C0B	0	1	0	0	0	0	chr1:g.75732751T>C	0.2312	0.2874
chr1	75761337	rs1061337	A	G	26	152	1475	0.167	G	synonymous_variant	LOW	ACADM	ENSG00000117054	Transcript	ENST00000370834.9	protein_coding	12/13	0	ENST00000370834.9:c.1260A>G	ENSP00000359871.5:p.Val420%3D	1339/2172	1260/1365	420/454	V	gtA/gtG	rs1061337&CS138290	0	1	0	SNV	HGNC	HGNC:89	YES	1	0	CCDS72807.1	ENSP00000359871	0	Q5T4U5	UPI0000470C0B	0	1	0	0	Conserved_Domains:cd01157&hmmpanther:PTHR43516:SF5&hmmpanther:PTHR43516&PROSITE_patterns:PS00073&Gene3D:1.20.140.10&Pfam_domain:PF00441&Superfamily_domains:SSF47203	0	chr1:g.75761337A>G	0.1743	0.1362
chr1	75762840	rs143911981	C	T	16	152	1060	0.115	T	3_prime_UTR_variant	MODIFIER	ACADM	ENSG00000117054	Transcript	ENST00000370834.9	protein_coding	13/13	0	ENST00000370834.9:c.*77C>T	0	1521/2172	0	0	0	0	rs143911981	0	1	0	SNV	HGNC	HGNC:89	YES	1	0	CCDS72807.1	ENSP00000359871	0	Q5T4U5	UPI0000470C0B	0	1	0	0	0	0	chr1:g.75762840C>T	0.009	0.0008
chr1	75763435	rs8763	T	C	25	152	956	0.16	C	3_prime_UTR_variant	MODIFIER	ACADM	ENSG00000117054	Transcript	ENST00000370834.9	protein_coding	13/13	0	ENST00000370834.9:c.*672T>C	0	2116/2172	0	0	0	0	rs8763	0	1	0	SNV	HGNC	HGNC:89	YES	1	0	CCDS72807.1	ENSP00000359871	0	Q5T4U5	UPI0000470C0B	0	1	0	0	0	0	chr1:g.75763435T>C	0.0982	0.0053
chr1	75763641	rs1146587	T	C	73	152	837	0.494	C	downstream_gene_variant	MODIFIER	ACADM	ENSG00000117054	Transcript	ENST00000370834.9	protein_coding	0	0	0	0	0	0	0	0	0	rs1146587	150	1	0	SNV	HGNC	HGNC:89	YES	1	0	CCDS72807.1	ENSP00000359871	0	Q5T4U5	UPI0000470C0B	0	1	0	0	0	0	chr1:g.75763641T>C	0.6917	0.7337
chr1	97078196	rs291593	G	A	69	152	1035	0.442	A	3_prime_UTR_variant	MODIFIER	DPYD	ENSG00000188641	Transcript	ENST00000370192.7	protein_coding	23/23	0	ENST00000370192.7:c.*780C>T	0	3959/4412	0	0	0	0	rs291593	0	-1	0	SNV	HGNC	HGNC:3012	YES	1	P1	CCDS30777.1	ENSP00000359211	Q12882	0	UPI00000727C7	0	1	0	0	0	0	chr1:g.97078196G>A	0.385	0.2224
chr1	97078208	rs291592	C	T	136	152	1082	0.897	T	3_prime_UTR_variant	MODIFIER	DPYD	ENSG00000188641	Transcript	ENST00000370192.7	protein_coding	23/23	0	ENST00000370192.7:c.*768G>A	0	3947/4412	0	0	0	0	rs291592	0	-1	0	SNV	HGNC	HGNC:3012	YES	1	P1	CCDS30777.1	ENSP00000359211	Q12882	0	UPI00000727C7	0	1	0	0	0	0	chr1:g.97078208C>T	0.5775	0.2897
chr1	97078403	rs1042482	C	T	9	152	1274	0.058	T	3_prime_UTR_variant	MODIFIER	DPYD	ENSG00000188641	Transcript	ENST00000370192.7	protein_coding	23/23	0	ENST00000370192.7:c.*573G>A	0	3752/4412	0	0	0	0	rs1042482	0	-1	0	SNV	HGNC	HGNC:3012	YES	1	P1	CCDS30777.1	ENSP00000359211	Q12882	0	UPI00000727C7	0	1	0	0	0	0	chr1:g.97078403C>T	0.0895	0.0076
chr1	97078702	rs56160474	A	G	13	152	1096	0.083	G	3_prime_UTR_variant	MODIFIER	DPYD	ENSG00000188641	Transcript	ENST00000370192.7	protein_coding	23/23	0	ENST00000370192.7:c.*274T>C	0	3453/4412	0	0	0	0	rs56160474	0	-1	0	SNV	HGNC	HGNC:3012	YES	1	P1	CCDS30777.1	ENSP00000359211	Q12882	0	UPI00000727C7	0	1	0	0	0	0	chr1:g.97078702A>G	0.1068	0.1377
chr1	97450068	rs17376848	A	G	24	152	1516	0.154	G	synonymous_variant	LOW	DPYD	ENSG00000188641	Transcript	ENST00000370192.7	protein_coding	14/23	0	ENST00000370192.7:c.1896T>C	ENSP00000359211.3:p.Phe632%3D	1997/4412	1896/3078	632/1025	F	ttT/ttC	rs17376848	0	-1	0	SNV	HGNC	HGNC:3012	YES	1	P1	CCDS30777.1	ENSP00000359211	Q12882	0	UPI00000727C7	0	1	0	0	Gene3D:3.20.20.70&Gene3D:3.30.70.20&Pfam_domain:PF01180&hmmpanther:PTHR43073&hmmpanther:PTHR43073:SF2&Superfamily_domains:SSF51395&TIGRFAM_domain:TIGR01037&Conserved_Domains:cd02940	0	chr1:g.97450068A>G	0.0521	0.0136
chr1	97515839	rs1801159	T	C	64	152	1172	0.423	C	missense_variant	MODERATE	DPYD	ENSG00000188641	Transcript	ENST00000370192.7	protein_coding	13/23	0	ENST00000370192.7:c.1627A>G	ENSP00000359211.3:p.Ile543Val	1728/4412	1627/3078	543/1025	I/V	Ata/Gta	rs1801159&CM033371	0	-1	0	SNV	HGNC	HGNC:3012	YES	1	P1	CCDS30777.1	ENSP00000359211	Q12882	0	UPI00000727C7	0	1	deleterious	benign	Gene3D:3.20.20.70&Gene3D:3.30.70.20&Pfam_domain:PF01180&hmmpanther:PTHR43073&hmmpanther:PTHR43073:SF2&Superfamily_domains:SSF51395&TIGRFAM_domain:TIGR01037&Conserved_Domains:cd02940	0	chr1:g.97515839T>C	0.1849	0.1536
chr1	99851033	rs2307130	A	G	67	152	1428	0.455	G	5_prime_UTR_variant	MODIFIER	AGL	ENSG00000162688	Transcript	ENST00000294724.8	protein_coding	2/34	0	ENST00000294724.8:c.-10A>G	0	469/7446	0	0	0	0	rs2307130	0	1	0	SNV	HGNC	HGNC:321	YES	1	P1	CCDS759.1	ENSP00000294724	P35573	A0A0S2A4E4	UPI00001694CB	0	1	0	0	0	0	chr1:g.99851033A>G	0.4271	0.2231
chr1	99870421	rs17121403	A	G	22	152	1267	0.141	G	missense_variant	MODERATE	AGL	ENSG00000162688	Transcript	ENST00000294724.8	protein_coding	6/34	0	ENST00000294724.8:c.686A>G	ENSP00000294724.4:p.Gln229Arg	1164/7446	686/4599	229/1532	Q/R	cAg/cGg	rs17121403	0	1	0	SNV	HGNC	HGNC:321	YES	1	P1	CCDS759.1	ENSP00000294724	P35573	A0A0S2A4E4	UPI00001694CB	0	1	tolerated	benign	Conserved_Domains:cd11327&hmmpanther:PTHR10569&Gene3D:3.20.20.80&TIGRFAM_domain:TIGR01531&Pfam_domain:PF14701&Superfamily_domains:SSF51445	0	chr1:g.99870421A>G	0.0483	0.0998
chr1	99875231	rs17121464	G	A	44	152	1632	0.308	A	missense_variant	MODERATE	AGL	ENSG00000162688	Transcript	ENST00000294724.8	protein_coding	9/34	0	ENST00000294724.8:c.1160G>A	ENSP00000294724.4:p.Arg387Gln	1638/7446	1160/4599	387/1532	R/Q	cGa/cAa	rs17121464	0	1	0	SNV	HGNC	HGNC:321	YES	1	P1	CCDS759.1	ENSP00000294724	P35573	A0A0S2A4E4	UPI00001694CB	0	1	tolerated	benign	Conserved_Domains:cd11327&hmmpanther:PTHR10569&TIGRFAM_domain:TIGR01531&Pfam_domain:PF14701&Superfamily_domains:SSF51445	0	chr1:g.99875231G>A	0.0797	0.0023
chr1	99875271	rs17121466	T	C	11	152	1585	0.071	C	intron_variant	MODIFIER	AGL	ENSG00000162688	Transcript	ENST00000294724.8	protein_coding	0	9/33	ENST00000294724.8:c.1185+15T>C	0	0	0	0	0	0	rs17121466	0	1	0	SNV	HGNC	HGNC:321	YES	1	P1	CCDS759.1	ENSP00000294724	P35573	A0A0S2A4E4	UPI00001694CB	0	1	0	0	0	0	chr1:g.99875271T>C	0.0313	0.0008
chr1	99881185	rs3736296	T	C	110	152	1344	0.731	C	splice_region_variant&intron_variant	LOW	AGL	ENSG00000162688	Transcript	ENST00000294724.8	protein_coding	0	15/33	ENST00000294724.8:c.2001+8T>C	0	0	0	0	0	0	rs3736296	0	1	0	SNV	HGNC	HGNC:321	YES	1	P1	CCDS759.1	ENSP00000294724	P35573	A0A0S2A4E4	UPI00001694CB	0	1	0	0	0	0	chr1:g.99881185T>C	0.5585	0.4206
chr1	99888119	rs555929	G	A	122	152	1597	0.808	A	intron_variant	MODIFIER	AGL	ENSG00000162688	Transcript	ENST00000294724.8	protein_coding	0	21/33	ENST00000294724.8:c.2812+11G>A	0	0	0	0	0	0	rs555929	0	1	0	SNV	HGNC	HGNC:321	YES	1	P1	CCDS759.1	ENSP00000294724	P35573	A0A0S2A4E4	UPI00001694CB	0	1	0	0	0	0	chr1:g.99888119G>A	0.6811	0.5855
chr1	99892547	rs3753494	C	T	12	152	1180	0.077	T	missense_variant	MODERATE	AGL	ENSG00000162688	Transcript	ENST00000294724.8	protein_coding	24/34	0	ENST00000294724.8:c.3199C>T	ENSP00000294724.4:p.Pro1067Ser	3677/7446	3199/4599	1067/1532	P/S	Cct/Tct	rs3753494	0	1	0	SNV	HGNC	HGNC:321	YES	1	P1	CCDS759.1	ENSP00000294724	P35573	A0A0S2A4E4	UPI00001694CB	0	1	deleterious	benign	hmmpanther:PTHR10569&TIGRFAM_domain:TIGR01531	0	chr1:g.99892547C>T	0.1106	0.1203
chr1	99896369	rs2230307	G	A	42	152	1376	0.269	A	missense_variant	MODERATE	AGL	ENSG00000162688	Transcript	ENST00000294724.8	protein_coding	25/34	0	ENST00000294724.8:c.3343G>A	ENSP00000294724.4:p.Gly1115Arg	3821/7446	3343/4599	1115/1532	G/R	Gga/Aga	rs2230307	0	1	0	SNV	HGNC	HGNC:321	YES	1	P1	CCDS759.1	ENSP00000294724	P35573	A0A0S2A4E4	UPI00001694CB	0	1	deleterious	probably_damaging	hmmpanther:PTHR10569&TIGRFAM_domain:TIGR01531&Pfam_domain:PF06202&Superfamily_domains:SSF48208	0	chr1:g.99896369G>A	0.0885	0.0257
chr1	99922383	rs3766600	C	T	108	150	915	0.727	T	3_prime_UTR_variant	MODIFIER	AGL	ENSG00000162688	Transcript	ENST00000294724.8	protein_coding	34/34	0	ENST00000294724.8:c.*732C>T	0	5809/7446	0	0	0	0	rs3766600	0	1	0	SNV	HGNC	HGNC:321	YES	1	P1	CCDS759.1	ENSP00000294724	P35573	A0A0S2A4E4	UPI00001694CB	0	1	0	0	0	0	chr1:g.99922383C>T	0.5905	0.5189
chr1	99922679	rs3766601	C	T	99	152	994	0.66	T	3_prime_UTR_variant	MODIFIER	AGL	ENSG00000162688	Transcript	ENST00000294724.8	protein_coding	34/34	0	ENST00000294724.8:c.*1028C>T	0	6105/7446	0	0	0	0	rs3766601	0	1	0	SNV	HGNC	HGNC:321	YES	1	P1	CCDS759.1	ENSP00000294724	P35573	A0A0S2A4E4	UPI00001694CB	0	1	0	0	0	0	chr1:g.99922679C>T	0.4683	0.3797
chr1	99922947	rs1804809	A	C	100	152	1082	0.667	C	3_prime_UTR_variant	MODIFIER	AGL	ENSG00000162688	Transcript	ENST00000294724.8	protein_coding	34/34	0	ENST00000294724.8:c.*1296A>C	0	6373/7446	0	0	0	0	rs1804809	0	1	0	SNV	HGNC	HGNC:321	YES	1	P1	CCDS759.1	ENSP00000294724	P35573	A0A0S2A4E4	UPI00001694CB	0	1	0	0	0	0	chr1:g.99922947A>C	0.3758	0.1732
chr1	99923192	rs3766603	T	C	102	152	1588	0.679	C	3_prime_UTR_variant	MODIFIER	AGL	ENSG00000162688	Transcript	ENST00000294724.8	protein_coding	34/34	0	ENST00000294724.8:c.*1541T>C	0	6618/7446	0	0	0	0	rs3766603	0	1	0	SNV	HGNC	HGNC:321	YES	1	P1	CCDS759.1	ENSP00000294724	P35573	A0A0S2A4E4	UPI00001694CB	0	1	0	0	0	0	chr1:g.99923192T>C	0.4018	0.27
chr1	100190709	rs11166412	C	T	152	152	1796	1	T	3_prime_UTR_variant	MODIFIER	DBT	ENSG00000137992	Transcript	ENST00000370132.8	protein_coding	11/11	0	ENST00000370132.8:c.*5546G>A	0	7009/10799	0	0	0	0	rs11166412	0	-1	0	SNV	HGNC	HGNC:2698	YES	1	P1	CCDS767.1	ENSP00000359151	P11182	0	UPI000013D0E7	0	1	0	0	0	0	chr1:g.100190709C>T	0.8007	0.5151
chr1	100190938	rs11166413	A	G	76	152	1794	0.513	G	3_prime_UTR_variant	MODIFIER	DBT	ENSG00000137992	Transcript	ENST00000370132.8	protein_coding	11/11	0	ENST00000370132.8:c.*5317T>C	0	6780/10799	0	0	0	0	rs11166413	0	-1	0	SNV	HGNC	HGNC:2698	YES	1	P1	CCDS767.1	ENSP00000359151	P11182	0	UPI000013D0E7	0	1	0	0	0	0	chr1:g.100190938A>G	0.2638	0.0393
chr1	100191105	rs6701655	T	C	152	152	1373	1	C	3_prime_UTR_variant	MODIFIER	DBT	ENSG00000137992	Transcript	ENST00000370132.8	protein_coding	11/11	0	ENST00000370132.8:c.*5150A>G	0	6613/10799	0	0	0	0	rs6701655	0	-1	0	SNV	HGNC	HGNC:2698	YES	1	P1	CCDS767.1	ENSP00000359151	P11182	0	UPI000013D0E7	0	1	0	0	0	0	chr1:g.100191105T>C	0.7696	0.4168
chr1	100191383	rs12044663	T	C	46	152	1409	0.295	C	3_prime_UTR_variant	MODIFIER	DBT	ENSG00000137992	Transcript	ENST00000370132.8	protein_coding	11/11	0	ENST00000370132.8:c.*4872A>G	0	6335/10799	0	0	0	0	rs12044663	0	-1	0	SNV	HGNC	HGNC:2698	YES	1	P1	CCDS767.1	ENSP00000359151	P11182	0	UPI000013D0E7	0	1	0	0	0	0	chr1:g.100191383T>C	0.0473	0.0015
chr1	100193022	rs2784174	G	A	152	152	2300	1	A	3_prime_UTR_variant	MODIFIER	DBT	ENSG00000137992	Transcript	ENST00000370132.8	protein_coding	11/11	0	ENST00000370132.8:c.*3233C>T	0	4696/10799	0	0	0	0	rs2784174	0	-1	0	SNV	HGNC	HGNC:2698	YES	1	P1	CCDS767.1	ENSP00000359151	P11182	0	UPI000013D0E7	0	1	0	0	0	0	chr1:g.100193022G>A	0	0.4168
chr1	102876836	rs9659030	T	C	48	150	833	0.325	C	3_prime_UTR_variant	MODIFIER	COL11A1	ENSG00000060718	Transcript	ENST00000370096.9	protein_coding	67/67	0	ENST00000370096.9:c.*1183A>G	0	6948/7311	0	0	0	0	rs9659030	0	-1	0	SNV	HGNC	HGNC:2186	YES	1	P2	CCDS778.1	ENSP00000359114	P12107	0	UPI00002053EF	0	1	0	0	0	0	chr1:g.102876836T>C	0.2244	0.1672
chr1	102886895	rs2229783	A	G	129	152	1626	0.84	G	synonymous_variant	LOW	COL11A1	ENSG00000060718	Transcript	ENST00000370096.9	protein_coding	63/67	0	ENST00000370096.9:c.4770T>C	ENSP00000359114.3:p.Ile1590%3D	5114/7311	4770/5421	1590/1806	I	atT/atC	rs2229783	0	-1	0	SNV	HGNC	HGNC:2186	YES	1	P2	CCDS778.1	ENSP00000359114	P12107	0	UPI00002053EF	0	1	0	0	Gene3D:2.60.120.1000&Pfam_domain:PF01410&PROSITE_profiles:PS51461&hmmpanther:PTHR24023&hmmpanther:PTHR24023:SF42&SMART_domains:SM00038	0	chr1:g.102886895A>G	0.4846	0.0499
chr1	102888582	rs1676486	A	G	139	152	1327	0.904	G	missense_variant	MODERATE	COL11A1	ENSG00000060718	Transcript	ENST00000370096.9	protein_coding	62/67	0	ENST00000370096.9:c.4603T>C	ENSP00000359114.3:p.Ser1535Pro	4947/7311	4603/5421	1535/1806	S/P	Tct/Cct	rs1676486&CM074756	0	-1	0	SNV	HGNC	HGNC:2186	YES	1	P2	CCDS778.1	ENSP00000359114	P12107	0	UPI00002053EF	0	1	tolerated	benign	Pfam_domain:PF01391&hmmpanther:PTHR24023&hmmpanther:PTHR24023:SF42&MobiDB_lite:mobidb-lite&Low_complexity_(Seg):seg	0	chr1:g.102888582A>G	0	0.8048
chr1	102888872	rs1763347	A	G	130	152	1501	0.846	G	synonymous_variant	LOW	COL11A1	ENSG00000060718	Transcript	ENST00000370096.9	protein_coding	60/67	0	ENST00000370096.9:c.4512T>C	ENSP00000359114.3:p.Gly1504%3D	4856/7311	4512/5421	1504/1806	G	ggT/ggC	rs1763347	0	-1	0	SNV	HGNC	HGNC:2186	YES	1	P2	CCDS778.1	ENSP00000359114	P12107	0	UPI00002053EF	0	1	0	0	Pfam_domain:PF01391&hmmpanther:PTHR24023&hmmpanther:PTHR24023:SF42&Low_complexity_(Seg):seg	0	chr1:g.102888872A>G	0.6226	0.2587
chr1	103002739	rs2622875	C	T	8	152	1022	0.051	T	splice_region_variant&intron_variant	LOW	COL11A1	ENSG00000060718	Transcript	ENST00000370096.9	protein_coding	0	22/66	ENST00000370096.9:c.2043+8G>A	0	0	0	0	0	0	rs2622875	0	-1	0	SNV	HGNC	HGNC:2186	YES	1	P2	CCDS778.1	ENSP00000359114	P12107	0	UPI00002053EF	0	1	0	0	0	0	chr1:g.103002739C>T	0.0409	0.1127
chr1	103003211	rs12136577	A	T	37	150	938	0.24	T	splice_region_variant&intron_variant	LOW	COL11A1	ENSG00000060718	Transcript	ENST00000370096.9	protein_coding	0	21/66	ENST00000370096.9:c.1998+4T>A	0	0	0	0	0	0	rs12136577	0	-1	0	SNV	HGNC	HGNC:2186	YES	1	P2	CCDS778.1	ENSP00000359114	P12107	0	UPI00002053EF	0	1	0	0	0	0	chr1:g.103003211A>T	0.0727	0.0408
chr1	103078878	rs12136865	A	G	46	152	1126	0.295	G	splice_region_variant&intron_variant	LOW	COL11A1	ENSG00000060718	Transcript	ENST00000370096.9	protein_coding	0	2/66	ENST00000370096.9:c.275-7T>C	0	0	0	0	0	0	rs12136865	0	-1	0	SNV	HGNC	HGNC:2186	YES	1	P2	CCDS778.1	ENSP00000359114	P12107	0	UPI00002053EF	0	1	0	0	0	0	chr1:g.103078878A>G	0.0976	0.0953
chr1	103108256	rs12025921	A	T	9	152	1833	0.058	T	5_prime_UTR_variant	MODIFIER	COL11A1	ENSG00000060718	Transcript	ENST00000370096.9	protein_coding	1/67	0	ENST00000370096.9:c.-78T>A	0	267/7311	0	0	0	0	rs12025921	0	-1	0	SNV	HGNC	HGNC:2186	YES	1	P2	CCDS778.1	ENSP00000359114	P12107	0	UPI00002053EF	0	1	0	0	0	0	chr1:g.103108256A>T	0.0198	0.0189
chr1	109274968	rs12740374	G	T	38	152	1848	0.244	T	3_prime_UTR_variant	MODIFIER	CELSR2	ENSG00000143126	Transcript	ENST00000271332.4	protein_coding	34/34	0	ENST00000271332.4:c.*919G>T	0	10232/11015	0	0	0	0	rs12740374&CR105220	0	1	0	SNV	HGNC	HGNC:3231	YES	1	P1	CCDS796.1	ENSP00000271332	Q9HCU4	0	UPI00000015B6	0	0	0	0	0	0	chr1:g.109274968G>T	0.1955	0.2474
chr1	113895501	rs17031980	G	C	35	152	2374	0.231	C	intron_variant	MODIFIER	AP4B1	ENSG00000134262	Transcript	ENST00000369569.6	protein_coding	0	9/9	ENST00000369569.6:c.1793-9C>G	0	0	0	0	0	0	rs17031980	0	-1	0	SNV	HGNC	HGNC:572	YES	1	P1	CCDS865.1	ENSP00000358582	Q9Y6B7	A0A024R0D2	UPI0000072F63	0	1	0	0	0	0	chr1:g.113895501G>C	0.023	0
chr1	114677902	rs140176911	C	T	40	152	1710	0.263	T	splice_region_variant&intron_variant	LOW	AMPD1	ENSG00000116748	Transcript	ENST00000520113.6	protein_coding	0	9/15	ENST00000520113.6:c.1323+8G>A	0	0	0	0	0	0	rs140176911	0	-1	0	SNV	HGNC	HGNC:468	YES	1	P3	CCDS876.2	ENSP00000430075	P23109	0	UPI0000470A27	0	1	0	0	0	0	chr1:g.114677902C>T	0.0166	0
chr1	115033402	rs10776792	A	G	152	152	1639	1	G	missense_variant	MODERATE	TSHB	ENSG00000134200	Transcript	ENST00000256592.2	protein_coding	2/3	0	ENST00000256592.2:c.40A>G	ENSP00000256592.1:p.Thr14Ala	78/537	40/417	14/138	T/A	Aca/Gca	rs10776792&CM991218	0	1	0	SNV	HGNC	HGNC:12372	YES	5	P1	CCDS880.1	ENSP00000256592	P01222	0	UPI000013CF15	0	1	tolerated	benign	hmmpanther:PTHR11515&hmmpanther:PTHR11515:SF5&Cleavage_site_(Signalp):SignalP-noTM	0	chr1:g.115033402A>G	0	1
chr1	115286692	rs6330	G	A	34	152	2085	0.224	A	missense_variant	MODERATE	NGF	ENSG00000134259	Transcript	ENST00000369512.2	protein_coding	3/3	0	ENST00000369512.2:c.104C>T	ENSP00000358525.2:p.Ala35Val	273/1047	104/726	35/241	A/V	gCc/gTc	rs6330&CM086294	0	-1	0	SNV	HGNC	HGNC:7808	YES	1	P1	CCDS882.1	ENSP00000358525	P01138	0	UPI0000039B11	0	1	deleterious	benign	PIRSF_domain:PIRSF001789&Prints_domain:PR01925&hmmpanther:PTHR11589&hmmpanther:PTHR11589:SF10	0	chr1:g.115286692G>A	0.2474	0.1551
chr1	115663802	rs4839469	G	A	48	152	2646	0.327	A	missense_variant	MODERATE	VANGL1	ENSG00000173218	Transcript	ENST00000355485.7	protein_coding	4/8	0	ENST00000355485.7:c.346G>A	ENSP00000347672.2:p.Ala116Thr	600/8671	346/1575	116/524	A/T	Gcc/Acc	rs4839469	0	1	0	SNV	HGNC	HGNC:15512	YES	1	P3	CCDS883.1	ENSP00000347672	Q8TAA9	A0A024R0E3	UPI0000070B72	0	1	tolerated	benign	Pfam_domain:PF06638&PIRSF_domain:PIRSF007991&hmmpanther:PTHR20886&hmmpanther:PTHR20886:SF8&Transmembrane_helices:TMhelix	0	chr1:g.115663802G>A	0.115	0.0416
chr1	115663891	rs34768472	T	C	17	152	2315	0.109	C	synonymous_variant	LOW	VANGL1	ENSG00000173218	Transcript	ENST00000355485.7	protein_coding	4/8	0	ENST00000355485.7:c.435T>C	ENSP00000347672.2:p.Cys145%3D	689/8671	435/1575	145/524	C	tgT/tgC	rs34768472	0	1	0	SNV	HGNC	HGNC:15512	YES	1	P3	CCDS883.1	ENSP00000347672	Q8TAA9	A0A024R0E3	UPI0000070B72	0	1	0	0	Pfam_domain:PF06638&PIRSF_domain:PIRSF007991&hmmpanther:PTHR20886&hmmpanther:PTHR20886:SF8	0	chr1:g.115663891T>C	0.006	0
chr1	115691462	rs3811013	T	A	32	152	1093	0.212	A	3_prime_UTR_variant	MODIFIER	VANGL1	ENSG00000173218	Transcript	ENST00000355485.7	protein_coding	8/8	0	ENST00000355485.7:c.*83T>A	0	1912/8671	0	0	0	0	rs3811013	0	1	0	SNV	HGNC	HGNC:15512	YES	1	P3	CCDS883.1	ENSP00000347672	Q8TAA9	A0A024R0E3	UPI0000070B72	0	1	0	0	0	0	chr1:g.115691462T>A	0.1915	0.0348
chr1	115691596	rs41299565	C	T	25	152	1905	0.173	T	3_prime_UTR_variant	MODIFIER	VANGL1	ENSG00000173218	Transcript	ENST00000355485.7	protein_coding	8/8	0	ENST00000355485.7:c.*217C>T	0	2046/8671	0	0	0	0	rs41299565	0	1	0	SNV	HGNC	HGNC:15512	YES	1	P3	CCDS883.1	ENSP00000347672	Q8TAA9	A0A024R0E3	UPI0000070B72	0	1	0	0	0	0	chr1:g.115691596C>T	0.0667	0.0507
chr1	115691679	rs41310108	C	T	25	152	2467	0.173	T	3_prime_UTR_variant	MODIFIER	VANGL1	ENSG00000173218	Transcript	ENST00000355485.7	protein_coding	8/8	0	ENST00000355485.7:c.*300C>T	0	2129/8671	0	0	0	0	rs41310108	0	1	0	SNV	HGNC	HGNC:15512	YES	1	P3	CCDS883.1	ENSP00000347672	Q8TAA9	A0A024R0E3	UPI0000070B72	0	1	0	0	0	0	chr1:g.115691679C>T	0.0667	0.0507
chr1	115691692	rs3811012	A	G	130	152	2648	0.859	G	3_prime_UTR_variant	MODIFIER	VANGL1	ENSG00000173218	Transcript	ENST00000355485.7	protein_coding	8/8	0	ENST00000355485.7:c.*313A>G	0	2142/8671	0	0	0	0	rs3811012	0	1	0	SNV	HGNC	HGNC:15512	YES	1	P3	CCDS883.1	ENSP00000347672	Q8TAA9	A0A024R0E3	UPI0000070B72	0	1	0	0	0	0	chr1:g.115691692A>G	0	0.8563
chr1	115691795	rs3811011	G	A	32	152	2294	0.212	A	3_prime_UTR_variant	MODIFIER	VANGL1	ENSG00000173218	Transcript	ENST00000355485.7	protein_coding	8/8	0	ENST00000355485.7:c.*416G>A	0	2245/8671	0	0	0	0	rs3811011	0	1	0	SNV	HGNC	HGNC:15512	YES	1	P3	CCDS883.1	ENSP00000347672	Q8TAA9	A0A024R0E3	UPI0000070B72	0	1	0	0	0	0	chr1:g.115691795G>A	0.2704	0.2708
chr1	115691884	rs6700610	A	G	130	152	2352	0.859	G	3_prime_UTR_variant	MODIFIER	VANGL1	ENSG00000173218	Transcript	ENST00000355485.7	protein_coding	8/8	0	ENST00000355485.7:c.*505A>G	0	2334/8671	0	0	0	0	rs6700610	0	1	0	SNV	HGNC	HGNC:15512	YES	1	P3	CCDS883.1	ENSP00000347672	Q8TAA9	A0A024R0E3	UPI0000070B72	0	1	0	0	0	0	chr1:g.115691884A>G	0.7394	0.8563
chr1	115692073	rs41312690	C	A	25	152	2046	0.173	A	3_prime_UTR_variant	MODIFIER	VANGL1	ENSG00000173218	Transcript	ENST00000355485.7	protein_coding	8/8	0	ENST00000355485.7:c.*694C>A	0	2523/8671	0	0	0	0	rs41312690	0	1	0	SNV	HGNC	HGNC:15512	YES	1	P3	CCDS883.1	ENSP00000347672	Q8TAA9	A0A024R0E3	UPI0000070B72	0	1	0	0	0	0	chr1:g.115692073C>A	0.0653	0.0454
chr1	115692656	rs3204955	C	T	32	152	2423	0.212	T	3_prime_UTR_variant	MODIFIER	VANGL1	ENSG00000173218	Transcript	ENST00000355485.7	protein_coding	8/8	0	ENST00000355485.7:c.*1277C>T	0	3106/8671	0	0	0	0	rs3204955	0	1	0	SNV	HGNC	HGNC:15512	YES	1	P3	CCDS883.1	ENSP00000347672	Q8TAA9	A0A024R0E3	UPI0000070B72	0	1	0	0	0	0	chr1:g.115692656C>T	0.2704	0.2708
chr1	115693006	rs149888685	A	G	25	152	1813	0.173	G	3_prime_UTR_variant	MODIFIER	VANGL1	ENSG00000173218	Transcript	ENST00000355485.7	protein_coding	8/8	0	ENST00000355485.7:c.*1627A>G	0	3456/8671	0	0	0	0	rs149888685	0	1	0	SNV	HGNC	HGNC:15512	YES	1	P3	CCDS883.1	ENSP00000347672	Q8TAA9	A0A024R0E3	UPI0000070B72	0	1	0	0	0	0	chr1:g.115693006A>G	0.012	0
chr1	115693730	rs12121158	T	G	58	152	1191	0.391	G	3_prime_UTR_variant	MODIFIER	VANGL1	ENSG00000173218	Transcript	ENST00000355485.7	protein_coding	8/8	0	ENST00000355485.7:c.*2351T>G	0	4180/8671	0	0	0	0	rs12121158	0	1	0	SNV	HGNC	HGNC:15512	YES	1	P3	CCDS883.1	ENSP00000347672	Q8TAA9	A0A024R0E3	UPI0000070B72	0	1	0	0	0	0	chr1:g.115693730T>G	0.4421	0.5091
chr1	115693868	rs41299571	C	T	25	152	1197	0.173	T	3_prime_UTR_variant	MODIFIER	VANGL1	ENSG00000173218	Transcript	ENST00000355485.7	protein_coding	8/8	0	ENST00000355485.7:c.*2489C>T	0	4318/8671	0	0	0	0	rs41299571	0	1	0	SNV	HGNC	HGNC:15512	YES	1	P3	CCDS883.1	ENSP00000347672	Q8TAA9	A0A024R0E3	UPI0000070B72	0	1	0	0	0	0	chr1:g.115693868C>T	0.0731	0.0719
chr1	115694402	rs10923204	G	T	32	152	2213	0.212	T	3_prime_UTR_variant	MODIFIER	VANGL1	ENSG00000173218	Transcript	ENST00000355485.7	protein_coding	8/8	0	ENST00000355485.7:c.*3023G>T	0	4852/8671	0	0	0	0	rs10923204	0	1	0	SNV	HGNC	HGNC:15512	YES	1	P3	CCDS883.1	ENSP00000347672	Q8TAA9	A0A024R0E3	UPI0000070B72	0	1	0	0	0	0	chr1:g.115694402G>T	0.2644	0.2504
chr1	115694796	rs76160883	C	T	25	152	2078	0.173	T	3_prime_UTR_variant	MODIFIER	VANGL1	ENSG00000173218	Transcript	ENST00000355485.7	protein_coding	8/8	0	ENST00000355485.7:c.*3417C>T	0	5246/8671	0	0	0	0	rs76160883	0	1	0	SNV	HGNC	HGNC:15512	YES	1	P3	CCDS883.1	ENSP00000347672	Q8TAA9	A0A024R0E3	UPI0000070B72	0	1	0	0	0	0	chr1:g.115694796C>T	0.0733	0.0719
chr1	115694875	rs4839472	T	A	57	152	2236	0.385	A	3_prime_UTR_variant	MODIFIER	VANGL1	ENSG00000173218	Transcript	ENST00000355485.7	protein_coding	8/8	0	ENST00000355485.7:c.*3496T>A	0	5325/8671	0	0	0	0	rs4839472	0	1	0	SNV	HGNC	HGNC:15512	YES	1	P3	CCDS883.1	ENSP00000347672	Q8TAA9	A0A024R0E3	UPI0000070B72	0	1	0	0	0	0	chr1:g.115694875T>A	0.3377	0.3222
chr1	115695857	rs17034226	C	T	58	152	2286	0.391	T	downstream_gene_variant	MODIFIER	CASQ2	ENSG00000118729	Transcript	ENST00000261448.5	protein_coding	0	0	0	0	0	0	0	0	0	rs17034226	4150	-1	0	SNV	HGNC	HGNC:1513	YES	1	P1	CCDS884.1	ENSP00000261448	O14958	0	UPI0000126F16	0	1	0	0	0	0	chr1:g.115695857C>T	0.4401	0.5053
chr1	115695883	rs17034228	C	T	26	152	2252	0.179	T	downstream_gene_variant	MODIFIER	CASQ2	ENSG00000118729	Transcript	ENST00000261448.5	protein_coding	0	0	0	0	0	0	0	0	0	rs17034228	4124	-1	0	SNV	HGNC	HGNC:1513	YES	1	P1	CCDS884.1	ENSP00000261448	O14958	0	UPI0000126F16	0	1	0	0	0	0	chr1:g.115695883C>T	0.1755	0.2534
chr1	115696645	rs17034230	C	T	26	152	1899	0.179	T	downstream_gene_variant	MODIFIER	CASQ2	ENSG00000118729	Transcript	ENST00000261448.5	protein_coding	0	0	0	0	0	0	0	0	0	rs17034230	3362	-1	0	SNV	HGNC	HGNC:1513	YES	1	P1	CCDS884.1	ENSP00000261448	O14958	0	UPI0000126F16	0	1	0	0	0	0	chr1:g.115696645C>T	0.1753	0.2534
chr1	115696747	rs10494179	G	A	58	152	1976	0.391	A	downstream_gene_variant	MODIFIER	CASQ2	ENSG00000118729	Transcript	ENST00000261448.5	protein_coding	0	0	0	0	0	0	0	0	0	rs10494179	3260	-1	0	SNV	HGNC	HGNC:1513	YES	1	P1	CCDS884.1	ENSP00000261448	O14958	0	UPI0000126F16	0	1	0	0	0	0	chr1:g.115696747G>A	0.4233	0.4425
chr1	115697012	rs4348723	T	G	72	152	2115	0.468	G	downstream_gene_variant	MODIFIER	CASQ2	ENSG00000118729	Transcript	ENST00000261448.5	protein_coding	0	0	0	0	0	0	0	0	0	rs4348723	2995	-1	0	SNV	HGNC	HGNC:1513	YES	1	P1	CCDS884.1	ENSP00000261448	O14958	0	UPI0000126F16	0	1	0	0	0	0	chr1:g.115697012T>G	0.2746	0.2988
chr1	115697130	rs10801933	A	G	58	152	1851	0.391	G	downstream_gene_variant	MODIFIER	CASQ2	ENSG00000118729	Transcript	ENST00000261448.5	protein_coding	0	0	0	0	0	0	0	0	0	rs10801933	2877	-1	0	SNV	HGNC	HGNC:1513	YES	1	P1	CCDS884.1	ENSP00000261448	O14958	0	UPI0000126F16	0	1	0	0	0	0	chr1:g.115697130A>G	0.4375	0.4932
chr1	115697220	rs4548441	A	T	58	152	1705	0.391	T	downstream_gene_variant	MODIFIER	CASQ2	ENSG00000118729	Transcript	ENST00000261448.5	protein_coding	0	0	0	0	0	0	0	0	0	rs4548441	2787	-1	0	SNV	HGNC	HGNC:1513	YES	1	P1	CCDS884.1	ENSP00000261448	O14958	0	UPI0000126F16	0	1	0	0	0	0	chr1:g.115697220A>T	0.4231	0.4425
chr1	115697374	rs4595366	A	T	57	152	1361	0.385	T	downstream_gene_variant	MODIFIER	CASQ2	ENSG00000118729	Transcript	ENST00000261448.5	protein_coding	0	0	0	0	0	0	0	0	0	rs4595366	2633	-1	0	SNV	HGNC	HGNC:1513	YES	1	P1	CCDS884.1	ENSP00000261448	O14958	0	UPI0000126F16	0	1	0	0	0	0	chr1:g.115697374A>T	0.4231	0.4425
chr1	115697405	rs6428677	G	A	72	152	1344	0.468	A	downstream_gene_variant	MODIFIER	CASQ2	ENSG00000118729	Transcript	ENST00000261448.5	protein_coding	0	0	0	0	0	0	0	0	0	rs6428677	2602	-1	0	SNV	HGNC	HGNC:1513	YES	1	P1	CCDS884.1	ENSP00000261448	O14958	0	UPI0000126F16	0	1	0	0	0	0	chr1:g.115697405G>A	0.2746	0.3003
chr1	115697578	rs3811007	A	T	32	152	1630	0.212	T	downstream_gene_variant	MODIFIER	CASQ2	ENSG00000118729	Transcript	ENST00000261448.5	protein_coding	0	0	0	0	0	0	0	0	0	rs3811007	2429	-1	0	SNV	HGNC	HGNC:1513	YES	1	P1	CCDS884.1	ENSP00000261448	O14958	0	UPI0000126F16	0	1	0	0	0	0	chr1:g.115697578A>T	0.2476	0.1891
chr1	115697591	rs3811006	C	T	26	152	1660	0.179	T	downstream_gene_variant	MODIFIER	CASQ2	ENSG00000118729	Transcript	ENST00000261448.5	protein_coding	0	0	0	0	0	0	0	0	0	rs3811006	2416	-1	0	SNV	HGNC	HGNC:1513	YES	1	P1	CCDS884.1	ENSP00000261448	O14958	0	UPI0000126F16	0	1	0	0	0	0	chr1:g.115697591C>T	0.1757	0.2542
chr1	115697700	rs77318780	T	G	25	152	2067	0.173	G	downstream_gene_variant	MODIFIER	CASQ2	ENSG00000118729	Transcript	ENST00000261448.5	protein_coding	0	0	0	0	0	0	0	0	0	rs77318780	2307	-1	0	SNV	HGNC	HGNC:1513	YES	1	P1	CCDS884.1	ENSP00000261448	O14958	0	UPI0000126F16	0	1	0	0	0	0	chr1:g.115697700T>G	0.0723	0.0666
chr1	115700609	rs1140238	C	G	130	152	1972	0.859	G	3_prime_UTR_variant	MODIFIER	CASQ2	ENSG00000118729	Transcript	ENST00000261448.5	protein_coding	11/11	0	ENST00000261448.5:c.*632G>C	0	2072/2674	0	0	0	0	rs1140238	0	-1	0	SNV	HGNC	HGNC:1513	YES	1	P1	CCDS884.1	ENSP00000261448	O14958	0	UPI0000126F16	0	1	0	0	0	0	chr1:g.115700609C>G	0.7179	0.8026
chr1	115700759	rs7521023	G	A	130	152	2243	0.859	A	3_prime_UTR_variant	MODIFIER	CASQ2	ENSG00000118729	Transcript	ENST00000261448.5	protein_coding	11/11	0	ENST00000261448.5:c.*482C>T	0	1922/2674	0	0	0	0	rs7521023	0	-1	0	SNV	HGNC	HGNC:1513	YES	1	P1	CCDS884.1	ENSP00000261448	O14958	0	UPI0000126F16	0	1	0	0	0	0	chr1:g.115700759G>A	0.7009	0.7421
chr1	115701247	rs28730711	A	G	22	152	2323	0.141	G	synonymous_variant	LOW	CASQ2	ENSG00000118729	Transcript	ENST00000261448.5	protein_coding	11/11	0	ENST00000261448.5:c.1194T>C	ENSP00000261448.5:p.Asp398%3D	1434/2674	1194/1200	398/399	D	gaT/gaC	rs28730711	0	-1	0	SNV	HGNC	HGNC:1513	YES	1	P1	CCDS884.1	ENSP00000261448	O14958	0	UPI0000126F16	0	1	0	0	Low_complexity_(Seg):seg&MobiDB_lite:mobidb-lite&MobiDB_lite:mobidb-lite&PDB-ENSP_mappings:2vaf.A	0	chr1:g.115701247A>G	0.031	0.0015
chr1	115701256	rs7413162	G	A	58	152	2300	0.391	A	synonymous_variant	LOW	CASQ2	ENSG00000118729	Transcript	ENST00000261448.5	protein_coding	11/11	0	ENST00000261448.5:c.1185C>T	ENSP00000261448.5:p.Asp395%3D	1425/2674	1185/1200	395/399	D	gaC/gaT	rs7413162	0	-1	0	SNV	HGNC	HGNC:1513	YES	1	P1	CCDS884.1	ENSP00000261448	O14958	0	UPI0000126F16	0	1	0	0	Low_complexity_(Seg):seg&MobiDB_lite:mobidb-lite&MobiDB_lite:mobidb-lite&hmmpanther:PTHR10033&hmmpanther:PTHR10033:SF15&PDB-ENSP_mappings:2vaf.A	0	chr1:g.115701256G>A	0.4257	0.4599
chr1	115717911	rs2997741	A	T	102	152	2331	0.667	T	intron_variant	MODIFIER	CASQ2	ENSG00000118729	Transcript	ENST00000261448.5	protein_coding	0	7/10	ENST00000261448.5:c.784-17T>A	0	0	0	0	0	0	rs2997741	0	-1	0	SNV	HGNC	HGNC:1513	YES	1	P1	CCDS884.1	ENSP00000261448	O14958	0	UPI0000126F16	0	1	0	0	0	0	chr1:g.115717911A>T	0	0.7057
chr1	115740722	rs9428083	A	G	117	152	2092	0.769	G	splice_region_variant&intron_variant	LOW	CASQ2	ENSG00000118729	Transcript	ENST00000261448.5	protein_coding	0	3/10	ENST00000261448.5:c.420+6T>C	0	0	0	0	0	0	rs9428083	0	-1	0	SNV	HGNC	HGNC:1513	YES	1	P1	CCDS884.1	ENSP00000261448	O14958	0	UPI0000126F16	0	1	0	0	0	0	chr1:g.115740722A>G	0.6436	0.2814
chr1	115768316	rs10801999	C	T	50	152	2510	0.327	T	missense_variant	MODERATE	CASQ2	ENSG00000118729	Transcript	ENST00000261448.5	protein_coding	1/11	0	ENST00000261448.5:c.226G>A	ENSP00000261448.5:p.Val76Met	466/2674	226/1200	76/399	V/M	Gtg/Atg	rs10801999	0	-1	0	SNV	HGNC	HGNC:1513	YES	1	P1	CCDS884.1	ENSP00000261448	O14958	0	UPI0000126F16	0	1	tolerated	benign	Conserved_Domains:cd03065&hmmpanther:PTHR10033&hmmpanther:PTHR10033:SF15&Gene3D:3.40.30.10&Pfam_domain:PF01216&Superfamily_domains:SSF52833&Prints_domain:PR00312&PDB-ENSP_mappings:2vaf.A	0	chr1:g.115768316C>T	0.0304	0.0015
chr1	115768346	rs4074536	T	C	67	152	2343	0.436	C	missense_variant	MODERATE	CASQ2	ENSG00000118729	Transcript	ENST00000261448.5	protein_coding	1/11	0	ENST00000261448.5:c.196A>G	ENSP00000261448.5:p.Thr66Ala	436/2674	196/1200	66/399	T/A	Acg/Gcg	rs4074536&CM108210	0	-1	0	SNV	HGNC	HGNC:1513	YES	1	P1	CCDS884.1	ENSP00000261448	O14958	0	UPI0000126F16	0	1	tolerated	benign	Conserved_Domains:cd03065&hmmpanther:PTHR10033&hmmpanther:PTHR10033:SF15&Gene3D:3.40.30.10&Pfam_domain:PF01216&Superfamily_domains:SSF52833&Prints_domain:PR00312&PDB-ENSP_mappings:2vaf.A	0	chr1:g.115768346T>C	0.4012	0.4856
chr1	119711883	rs561931	A	G	99	152	2198	0.647	G	5_prime_UTR_variant	MODIFIER	PHGDH	ENSG00000092621	Transcript	ENST00000641597.1	protein_coding	4/15	0	ENST00000641597.1:c.-140A>G	0	694/2585	0	0	0	0	rs561931	0	1	0	SNV	HGNC	HGNC:8923	YES	0	P1	CCDS904.1	ENSP00000493382	O43175	0	UPI000013586A	0	1	0	0	0	0	chr1:g.119711883A>G	0	0.5825
chr1	119711922	rs562038	G	C	99	152	2347	0.647	C	5_prime_UTR_variant	MODIFIER	PHGDH	ENSG00000092621	Transcript	ENST00000641597.1	protein_coding	4/15	0	ENST00000641597.1:c.-101G>C	0	733/2585	0	0	0	0	rs562038	0	1	0	SNV	HGNC	HGNC:8923	YES	0	P1	CCDS904.1	ENSP00000493382	O43175	0	UPI000013586A	0	1	0	0	0	0	chr1:g.119711922G>C	0	0.9077
chr1	119742923	rs543703	G	A	92	152	2423	0.603	A	synonymous_variant	LOW	PHGDH	ENSG00000092621	Transcript	ENST00000641597.1	protein_coding	14/15	0	ENST00000641597.1:c.1326G>A	ENSP00000493382.1:p.Thr442%3D	2159/2585	1326/1602	442/533	T	acG/acA	rs543703	0	1	0	SNV	HGNC	HGNC:8923	YES	0	P1	CCDS904.1	ENSP00000493382	O43175	0	UPI000013586A	0	1	0	0	hmmpanther:PTHR42938:SF5&hmmpanther:PTHR42938&Superfamily_domains:SSF143548	0	chr1:g.119742923G>A	0.7222	0.7716
chr1	119916301	rs3795666	G	A	20	152	2473	0.128	A	synonymous_variant	LOW	NOTCH2	ENSG00000134250	Transcript	ENST00000256646.7	protein_coding	34/34	0	ENST00000256646.7:c.6421C>T	ENSP00000256646.2:p.Leu2141%3D	6677/11425	6421/7416	2141/2471	L	Ctg/Ttg	rs3795666&COSM3996788	0	-1	0	SNV	HGNC	HGNC:7882	YES	1	P1	CCDS908.1	ENSP00000256646	Q04721	0	UPI000013CF1D	0	1	0	0	hmmpanther:PTHR43959&hmmpanther:PTHR43959:SF5&PIRSF_domain:PIRSF002279&MobiDB_lite:mobidb-lite&MobiDB_lite:mobidb-lite	0	chr1:g.119916301G>A	0.0483	0.0106
chr1	119925511	rs6692009	C	T	36	152	2054	0.237	T	synonymous_variant	LOW	NOTCH2	ENSG00000134250	Transcript	ENST00000256646.7	protein_coding	25/34	0	ENST00000256646.7:c.4305G>A	ENSP00000256646.2:p.Arg1435%3D	4561/11425	4305/7416	1435/2471	R	cgG/cgA	rs6692009&COSM6494253	0	-1	0	SNV	HGNC	HGNC:7882	YES	1	P1	CCDS908.1	ENSP00000256646	Q04721	0	UPI000013CF1D	0	1	0	0	Superfamily_domains:SSF90193&PROSITE_profiles:PS50258&hmmpanther:PTHR43959&hmmpanther:PTHR43959:SF5&Gene3D:3.30.300.320&Pfam_domain:PF00066&PIRSF_domain:PIRSF002279&SMART_domains:SM00004&PDB-ENSP_mappings:2oo4.B&PDB-ENSP_mappings:2oo4.A	0	chr1:g.119925511C>T	0.0371	0.0008
chr1	119925802	rs17024525	G	A	8	152	2037	0.051	A	synonymous_variant	LOW	NOTCH2	ENSG00000134250	Transcript	ENST00000256646.7	protein_coding	25/34	0	ENST00000256646.7:c.4014C>T	ENSP00000256646.2:p.Ser1338%3D	4270/11425	4014/7416	1338/2471	S	tcC/tcT	rs17024525&COSM6494256	0	-1	0	SNV	HGNC	HGNC:7882	YES	1	P1	CCDS908.1	ENSP00000256646	Q04721	0	UPI000013CF1D	0	1	0	0	SMART_domains:SM00181&Superfamily_domains:SSF57196&PROSITE_profiles:PS50026&hmmpanther:PTHR43959&hmmpanther:PTHR43959:SF5&PROSITE_patterns:PS00022&Conserved_Domains:cd00054&Gene3D:2.10.25.10&Pfam_domain:PF00008&PIRSF_domain:PIRSF002279&SMART_domains:SM00179	0	chr1:g.119925802G>A	0.0357	0.0151
chr1	150558532	rs10888382	T	C	139	152	2262	0.91	C	synonymous_variant	LOW	ADAMTSL4	ENSG00000143382	Transcript	ENST00000369039.9	protein_coding	16/20	0	ENST00000369039.9:c.2511T>C	ENSP00000358035.5:p.Asn837%3D	2800/4319	2511/3294	837/1097	N	aaT/aaC	rs10888382	0	1	0	SNV	HGNC	HGNC:19706	YES	5	A2	CCDS72908.1	ENSP00000358035	Q6UY14	0	UPI0001AE7902	0	1	0	0	PROSITE_profiles:PS50092&hmmpanther:PTHR13723:SF144&hmmpanther:PTHR13723&Pfam_domain:PF00090&Gene3D:2.20.100.10&SMART_domains:SM00209&Superfamily_domains:SSF82895	0	chr1:g.150558532T>C	0	0.6475
chr1	150558574	rs10749657	G	A	148	152	2206	0.974	A	synonymous_variant	LOW	ADAMTSL4	ENSG00000143382	Transcript	ENST00000369039.9	protein_coding	16/20	0	ENST00000369039.9:c.2553G>A	ENSP00000358035.5:p.Pro851%3D	2842/4319	2553/3294	851/1097	P	ccG/ccA	rs10749657	0	1	0	SNV	HGNC	HGNC:19706	YES	5	A2	CCDS72908.1	ENSP00000358035	Q6UY14	0	UPI0001AE7902	0	1	0	0	PROSITE_profiles:PS50092&hmmpanther:PTHR13723:SF144&hmmpanther:PTHR13723&Pfam_domain:PF00090&Gene3D:2.20.100.10&SMART_domains:SM00209&Superfamily_domains:SSF82895	0	chr1:g.150558574G>A	0.8784	0.829
chr1	151341298	rs7552906	A	G	100	152	2618	0.647	G	3_prime_UTR_variant	MODIFIER	RFX5	ENSG00000143390	Transcript	ENST00000290524.8	protein_coding	11/11	0	ENST00000290524.8:c.*888T>C	0	2918/3576	0	0	0	0	rs7552906	0	-1	0	SNV	HGNC	HGNC:9986	YES	1	P1	CCDS994.1	ENSP00000290524	P48382	0	UPI0000000E8B	0	1	0	0	0	0	chr1:g.151341298A>G	0.628	0.612
chr1	151341903	rs1752387	T	C	115	152	2009	0.763	C	3_prime_UTR_variant	MODIFIER	RFX5	ENSG00000143390	Transcript	ENST00000290524.8	protein_coding	11/11	0	ENST00000290524.8:c.*283A>G	0	2313/3576	0	0	0	0	rs1752387	0	-1	0	SNV	HGNC	HGNC:9986	YES	1	P1	CCDS994.1	ENSP00000290524	P48382	0	UPI0000000E8B	0	1	0	0	0	0	chr1:g.151341903T>C	0.7644	0.848
chr1	154454494	rs2228145	A	C	103	152	1113	0.667	C	missense_variant	MODERATE	IL6R	ENSG00000160712	Transcript	ENST00000368485.8	protein_coding	9/10	0	ENST00000368485.8:c.1073A>C	ENSP00000357470.3:p.Asp358Ala	1360/5764	1073/1407	358/468	D/A	gAt/gCt	rs2228145&CM034737	0	1	0	SNV	HGNC	HGNC:6019	YES	1	P4	CCDS1067.1	ENSP00000357470	P08887	A0N0L5	UPI00000358BA	0	1	tolerated	benign	hmmpanther:PTHR23036&hmmpanther:PTHR23036:SF98	0	chr1:g.154454494A>C	0.2931	0.087
chr1	154583016	rs1127326	T	C	147	152	2619	0.968	C	downstream_gene_variant	MODIFIER	CHRNB2	ENSG00000160716	Transcript	ENST00000368476.3	protein_coding	0	0	0	0	0	0	0	0	0	rs1127326	2990	1	0	SNV	HGNC	HGNC:1962	YES	1	P2	CCDS1070.1	ENSP00000357461	P17787	Q5SXY3	UPI000012526E	0	1	0	0	0	0	chr1:g.154583016T>C	0.598	0.2791
chr1	154583257	rs9616	A	T	67	152	2877	0.429	T	downstream_gene_variant	MODIFIER	CHRNB2	ENSG00000160716	Transcript	ENST00000368476.3	protein_coding	0	0	0	0	0	0	0	0	0	rs9616	3231	1	0	SNV	HGNC	HGNC:1962	YES	1	P2	CCDS1070.1	ENSP00000357461	P17787	Q5SXY3	UPI000012526E	0	1	0	0	0	0	chr1:g.154583257A>T	0.1947	0.0113
chr1	154583790	rs1127314	G	A	147	152	2489	0.968	A	downstream_gene_variant	MODIFIER	CHRNB2	ENSG00000160716	Transcript	ENST00000368476.3	protein_coding	0	0	0	0	0	0	0	0	0	rs1127314	3764	1	0	SNV	HGNC	HGNC:1962	YES	1	P2	CCDS1070.1	ENSP00000357461	P17787	Q5SXY3	UPI000012526E	0	1	0	0	0	0	chr1:g.154583790G>A	0.5978	0.2791
chr1	154583949	rs1127313	G	A	94	152	2626	0.628	A	downstream_gene_variant	MODIFIER	CHRNB2	ENSG00000160716	Transcript	ENST00000368476.3	protein_coding	0	0	0	0	0	0	0	0	0	rs1127313	3923	1	0	SNV	HGNC	HGNC:1962	YES	1	P2	CCDS1070.1	ENSP00000357461	P17787	Q5SXY3	UPI000012526E	0	1	0	0	0	0	chr1:g.154583949G>A	0.395	0.2088
chr1	154584187	rs1127311	G	A	94	152	2878	0.628	A	downstream_gene_variant	MODIFIER	CHRNB2	ENSG00000160716	Transcript	ENST00000368476.3	protein_coding	0	0	0	0	0	0	0	0	0	rs1127311	4161	1	0	SNV	HGNC	HGNC:1962	YES	1	P2	CCDS1070.1	ENSP00000357461	P17787	Q5SXY3	UPI000012526E	0	1	0	0	0	0	chr1:g.154584187G>A	0.3962	0.2126
chr1	154585209	rs9427094	C	T	94	152	2859	0.628	T	splice_region_variant&intron_variant	LOW	ADAR	ENSG00000160710	Transcript	ENST00000647597.1	protein_coding	0	14/14	ENST00000647597.1:c.3443+8G>A	0	0	0	0	0	0	rs9427094	0	-1	0	SNV	HGNC	HGNC:225	YES	0	P2	CCDS1071.1	ENSP00000497276	P55265	0	UPI000045626B	0	1	0	0	0	0	chr1:g.154585209C>T	0.3888	0.1997
chr1	154601491	rs2229857	T	C	147	152	2817	0.968	C	missense_variant	MODERATE	ADAR	ENSG00000160710	Transcript	ENST00000647597.1	protein_coding	2/15	0	ENST00000647597.1:c.1151A>G	ENSP00000497276.1:p.Lys384Arg	1393/6667	1151/3681	384/1226	K/R	aAa/aGa	rs2229857&CM1412786	0	-1	0	SNV	HGNC	HGNC:225	YES	0	P2	CCDS1071.1	ENSP00000497276	P55265	0	UPI000045626B	0	1	tolerated	benign	hmmpanther:PTHR10910:SF107&hmmpanther:PTHR10910	0	chr1:g.154601491T>C	0.6226	0.3691
chr1	154602564	rs1802645	C	T	152	152	2428	1	T	synonymous_variant	LOW	ADAR	ENSG00000160710	Transcript	ENST00000647597.1	protein_coding	2/15	0	ENST00000647597.1:c.78G>A	ENSP00000497276.1:p.Arg26%3D	320/6667	78/3681	26/1226	R	agG/agA	rs1802645	0	-1	0	SNV	HGNC	HGNC:225	YES	0	P2	CCDS1071.1	ENSP00000497276	P55265	0	UPI000045626B	0	1	0	0	0	0	chr1:g.154602564C>T	0	0.9887
chr1	154607982	rs58655370	C	A	50	152	2342	0.321	A	intron_variant	MODIFIER	ADAR	ENSG00000160710	Transcript	ENST00000647597.1	protein_coding	0	1/14	ENST00000647597.1:c.15+10G>T	0	0	0	0	0	0	rs58655370	0	-1	0	SNV	HGNC	HGNC:225	YES	0	P2	CCDS1071.1	ENSP00000497276	P55265	0	UPI000045626B	0	1	0	0	0	0	chr1:g.154607982C>A	0.3047	0.4834
chr1	156137743	rs4641	C	T	71	152	2074	0.468	T	splice_region_variant&synonymous_variant	LOW	LMNA	ENSG00000160789	Transcript	ENST00000368300.9	protein_coding	10/12	0	ENST00000368300.9:c.1698C>T	ENSP00000357283.4:p.His566%3D	1906/3178	1698/1995	566/664	H	caC/caT	rs4641&CM003892	0	1	0	SNV	HGNC	HGNC:6636	YES	1	P1	CCDS1129.1	ENSP00000357283	P02545	A0A384MQX1	UPI000012E20D	0	1	0	0	hmmpanther:PTHR23239&hmmpanther:PTHR23239:SF158&Low_complexity_(Seg):seg	0	chr1:g.156137743C>T	0.2202	0.0658
chr1	156243466	rs759330	G	A	151	152	1843	0.994	A	downstream_gene_variant	MODIFIER	BGLAP	ENSG00000242252	Transcript	ENST00000368272.5	protein_coding	0	0	0	0	0	0	0	0	0	rs759330	149	1	0	SNV	HGNC	HGNC:1043	YES	1	P1	CCDS1134.1	ENSP00000357255	P02818	0	UPI0000130EDF	0	0	0	0	0	0	chr1:g.156243466G>A	0.773	0.8321
chr1	156876441	rs6334	G	A	36	152	2289	0.244	A	synonymous_variant	LOW	NTRK1	ENSG00000198400	Transcript	ENST00000524377.5	protein_coding	14/17	0	ENST00000524377.5:c.1674G>A	ENSP00000431418.1:p.Gln558%3D	1715/2432	1674/2391	558/796	Q	caG/caA	rs6334	0	1	0	SNV	HGNC	HGNC:8031	YES	1	P3	CCDS1161.1	ENSP00000431418	P04629	0	UPI000013D5D3	0	1	0	0	Gene3D:3.30.200.20&PDB-ENSP_mappings:4aoj.A&PDB-ENSP_mappings:4aoj.B&PDB-ENSP_mappings:4aoj.C&PDB-ENSP_mappings:4f0i.A&PDB-ENSP_mappings:4f0i.B&PDB-ENSP_mappings:4gt5.A&PDB-ENSP_mappings:4pmm.A&PDB-ENSP_mappings:4pmp.A&PDB-ENSP_mappings:4pms.A&PDB-ENSP_mappings:4pmt.A&PDB-ENSP_mappings:4yne.A&PDB-ENSP_mappings:4yps.A&PDB-ENSP_mappings:5h3q.A&PDB-ENSP_mappings:5i8a.A&PDB-ENSP_mappings:5jfs.A&PDB-E…	0	chr1:g.156876441G>A	0.2129	0.1142
chr1	156879203	rs6337	C	T	67	152	1755	0.442	T	synonymous_variant	LOW	NTRK1	ENSG00000198400	Transcript	ENST00000524377.5	protein_coding	15/17	0	ENST00000524377.5:c.1887C>T	ENSP00000431418.1:p.Ala629%3D	1928/2432	1887/2391	629/796	A	gcC/gcT	rs6337	0	1	0	SNV	HGNC	HGNC:8031	YES	1	P3	CCDS1161.1	ENSP00000431418	P04629	0	UPI000013D5D3	0	1	0	0	Gene3D:1.10.510.10&PDB-ENSP_mappings:4aoj.A&PDB-ENSP_mappings:4aoj.B&PDB-ENSP_mappings:4aoj.C&PDB-ENSP_mappings:4f0i.A&PDB-ENSP_mappings:4f0i.B&PDB-ENSP_mappings:4gt5.A&PDB-ENSP_mappings:4pmm.A&PDB-ENSP_mappings:4pmp.A&PDB-ENSP_mappings:4pms.A&PDB-ENSP_mappings:4pmt.A&PDB-ENSP_mappings:4yne.A&PDB-ENSP_mappings:4yps.A&PDB-ENSP_mappings:5h3q.A&PDB-ENSP_mappings:5i8a.A&PDB-ENSP_mappings:5jfs.A&PDB-E…	0	chr1:g.156879203C>T	0.3341	0.1384
chr1	156879988	rs79173278	G	A	14	152	1498	0.09	A	intron_variant	MODIFIER	NTRK1	ENSG00000198400	Transcript	ENST00000524377.5	protein_coding	0	15/16	ENST00000524377.5:c.2047-11G>A	0	0	0	0	0	0	rs79173278	0	1	0	SNV	HGNC	HGNC:8031	YES	1	P3	CCDS1161.1	ENSP00000431418	P04629	0	UPI000013D5D3	0	1	0	0	0	0	chr1:g.156879988G>A	0.0298	0
chr1	158610969	rs12601	G	A	88	152	1031	0.571	A	3_prime_UTR_variant	MODIFIER	SPTA1	ENSG00000163554	Transcript	ENST00000643759.1	protein_coding	52/52	0	ENST00000643759.1:c.*295C>T	0	7753/8016	0	0	0	0	rs12601	0	-1	0	SNV	HGNC	HGNC:11272	YES	0	P1	CCDS41423.1	ENSP00000495214	P02549	0	UPI0000458906	0	1	0	0	0	0	chr1:g.158610969G>A	0.504	0.4191
chr1	158610988	rs12128275	A	G	10	152	1132	0.064	G	3_prime_UTR_variant	MODIFIER	SPTA1	ENSG00000163554	Transcript	ENST00000643759.1	protein_coding	52/52	0	ENST00000643759.1:c.*276T>C	0	7734/8016	0	0	0	0	rs12128275	0	-1	0	SNV	HGNC	HGNC:11272	YES	0	P1	CCDS41423.1	ENSP00000495214	P02549	0	UPI0000458906	0	1	0	0	0	0	chr1:g.158610988A>G	0.1062	0.0378
chr1	158611097	rs3768535	T	C	11	152	1115	0.071	C	3_prime_UTR_variant	MODIFIER	SPTA1	ENSG00000163554	Transcript	ENST00000643759.1	protein_coding	52/52	0	ENST00000643759.1:c.*167A>G	0	7625/8016	0	0	0	0	rs3768535	0	-1	0	SNV	HGNC	HGNC:11272	YES	0	P1	CCDS41423.1	ENSP00000495214	P02549	0	UPI0000458906	0	1	0	0	0	0	chr1:g.158611097T>C	0.2274	0.1952
chr1	158612856	rs2251969	T	C	90	152	2011	0.583	C	synonymous_variant	LOW	SPTA1	ENSG00000163554	Transcript	ENST00000643759.1	protein_coding	51/52	0	ENST00000643759.1:c.7095A>G	ENSP00000495214.1:p.Ala2365%3D	7293/8016	7095/7260	2365/2419	A	gcA/gcG	rs2251969	0	-1	0	SNV	HGNC	HGNC:11272	YES	0	P1	CCDS41423.1	ENSP00000495214	P02549	0	UPI0000458906	0	1	0	0	Gene3D:1.10.238.10&Pfam_domain:PF08726&PROSITE_profiles:PS50222&hmmpanther:PTHR44262&hmmpanther:PTHR44262:SF1&SMART_domains:SM01184&Superfamily_domains:SSF47473	0	chr1:g.158612856T>C	0.5048	0.4183
chr1	158617600	rs857716	C	T	91	152	1708	0.59	T	intron_variant	MODIFIER	SPTA1	ENSG00000163554	Transcript	ENST00000643759.1	protein_coding	0	46/51	ENST00000643759.1:c.6549-12G>A	0	0	0	0	0	0	rs857716	0	-1	0	SNV	HGNC	HGNC:11272	YES	0	P1	CCDS41423.1	ENSP00000495214	P02549	0	UPI0000458906	0	1	0	0	0	0	chr1:g.158617600C>T	0.491	0.3699
chr1	158618068	rs28525570	G	A	11	152	1711	0.071	A	intron_variant	MODIFIER	SPTA1	ENSG00000163554	Transcript	ENST00000643759.1	protein_coding	0	45/51	ENST00000643759.1:c.6531-12C>T	0	0	0	0	0	0	rs28525570&CS995155	0	-1	0	SNV	HGNC	HGNC:11272	YES	0	P1	CCDS41423.1	ENSP00000495214	P02549	0	UPI0000458906	0	1	0	0	0	0	chr1:g.158618068G>A	0.2278	0.1906
chr1	158623145	rs3753068	G	A	11	152	1899	0.071	A	synonymous_variant	LOW	SPTA1	ENSG00000163554	Transcript	ENST00000643759.1	protein_coding	43/52	0	ENST00000643759.1:c.5958C>T	ENSP00000495214.1:p.Pro1986%3D	6156/8016	5958/7260	1986/2419	P	ccC/ccT	rs3753068&COSM121942	0	-1	0	SNV	HGNC	HGNC:11272	YES	0	P1	CCDS41423.1	ENSP00000495214	P02549	0	UPI0000458906	0	1	0	0	Gene3D:1.20.58.1940&Pfam_domain:PF00435&hmmpanther:PTHR44262&hmmpanther:PTHR44262:SF1&SMART_domains:SM00150&Superfamily_domains:SSF46966&Conserved_Domains:cd00176	0	chr1:g.158623145G>A	0.3105	0.4387
chr1	158627717	rs3737515	G	C	11	152	1984	0.071	C	missense_variant	MODERATE	SPTA1	ENSG00000163554	Transcript	ENST00000643759.1	protein_coding	40/52	0	ENST00000643759.1:c.5572C>G	ENSP00000495214.1:p.Leu1858Val	5770/8016	5572/7260	1858/2419	L/V	Cta/Gta	rs3737515	0	-1	0	SNV	HGNC	HGNC:11272	YES	0	P1	CCDS41423.1	ENSP00000495214	P02549	0	UPI0000458906	0	1	deleterious	possibly_damaging	Gene3D:1.20.58.60&Pfam_domain:PF00435&hmmpanther:PTHR44262&hmmpanther:PTHR44262:SF1&SMART_domains:SM00150&Superfamily_domains:SSF46966&Conserved_Domains:cd00176	0	chr1:g.158627717G>C	0.2278	0.1906
chr1	158636659	rs3738791	G	T	11	152	1797	0.071	T	synonymous_variant	LOW	SPTA1	ENSG00000163554	Transcript	ENST00000643759.1	protein_coding	37/52	0	ENST00000643759.1:c.5292C>A	ENSP00000495214.1:p.Ala1764%3D	5490/8016	5292/7260	1764/2419	A	gcC/gcA	rs3738791	0	-1	0	SNV	HGNC	HGNC:11272	YES	0	P1	CCDS41423.1	ENSP00000495214	P02549	0	UPI0000458906	0	1	0	0	Gene3D:1.20.58.60&PDB-ENSP_mappings:5j4o.A&Pfam_domain:PF00435&hmmpanther:PTHR44262&hmmpanther:PTHR44262:SF1&SMART_domains:SM00150&Superfamily_domains:SSF46966&Conserved_Domains:cd00176&Conserved_Domains:cd00176	0	chr1:g.158636659G>T	0.3205	0.4743
chr1	158638145	rs857725	T	G	78	152	2303	0.506	G	missense_variant	MODERATE	SPTA1	ENSG00000163554	Transcript	ENST00000643759.1	protein_coding	36/52	0	ENST00000643759.1:c.5077A>C	ENSP00000495214.1:p.Lys1693Gln	5275/8016	5077/7260	1693/2419	K/Q	Aag/Cag	rs857725&CM1212304	0	-1	0	SNV	HGNC	HGNC:11272	YES	0	P1	CCDS41423.1	ENSP00000495214	P02549	0	UPI0000458906	0	1	tolerated	benign	Gene3D:1.20.58.60&PDB-ENSP_mappings:5j4o.A&Pfam_domain:PF00435&hmmpanther:PTHR44262&hmmpanther:PTHR44262:SF1&SMART_domains:SM00150&Superfamily_domains:SSF46966&Conserved_Domains:cd00176	0	chr1:g.158638145T>G	0.2456	0.1036
chr1	158642446	rs863931	A	G	84	152	808	0.545	G	missense_variant	MODERATE	SPTA1	ENSG00000163554	Transcript	ENST00000643759.1	protein_coding	33/52	0	ENST00000643759.1:c.4702T>C	ENSP00000495214.1:p.Cys1568Arg	4900/8016	4702/7260	1568/2419	C/R	Tgt/Cgt	rs863931	0	-1	0	SNV	HGNC	HGNC:11272	YES	0	P1	CCDS41423.1	ENSP00000495214	P02549	0	UPI0000458906	0	1	tolerated	benign	Gene3D:1.20.58.60&Pfam_domain:PF00435&hmmpanther:PTHR44262&hmmpanther:PTHR44262:SF1&SMART_domains:SM00150&Superfamily_domains:SSF46966&Conserved_Domains:cd00176	0	chr1:g.158642446A>G	0	0.6853
chr1	158644408	rs6702040	C	T	11	152	1826	0.071	T	intron_variant	MODIFIER	SPTA1	ENSG00000163554	Transcript	ENST00000643759.1	protein_coding	0	29/51	ENST00000643759.1:c.4195-12G>A	0	0	0	0	0	0	rs6702040	0	-1	0	SNV	HGNC	HGNC:11272	YES	0	P1	CCDS41423.1	ENSP00000495214	P02549	0	UPI0000458906	0	1	0	0	0	0	chr1:g.158644408C>T	0.3197	0.4743
chr1	158648665	rs2246434	G	A	76	152	1854	0.494	A	intron_variant	MODIFIER	SPTA1	ENSG00000163554	Transcript	ENST00000643759.1	protein_coding	0	25/51	ENST00000643759.1:c.3570-12C>T	0	0	0	0	0	0	rs2246434	0	-1	0	SNV	HGNC	HGNC:11272	YES	0	P1	CCDS41423.1	ENSP00000495214	P02549	0	UPI0000458906	0	1	0	0	0	0	chr1:g.158648665G>A	0.2282	0.1127
chr1	158649938	rs2482965	A	C	152	152	1876	1	C	missense_variant	MODERATE	SPTA1	ENSG00000163554	Transcript	ENST00000643759.1	protein_coding	25/52	0	ENST00000643759.1:c.3487T>G	ENSP00000495214.1:p.Ser1163Ala	3685/8016	3487/7260	1163/2419	S/A	Tcc/Gcc	rs2482965	0	-1	0	SNV	HGNC	HGNC:11272	YES	0	P1	CCDS41423.1	ENSP00000495214	P02549	0	UPI0000458906	0	1	tolerated	benign	Gene3D:1.20.58.1940&Pfam_domain:PF00435&hmmpanther:PTHR44262&hmmpanther:PTHR44262:SF1&SMART_domains:SM00150&Superfamily_domains:SSF46966&Conserved_Domains:cd00176	0	chr1:g.158649938A>C	0	0.9796
chr1	158656588	rs857691	C	T	77	152	1728	0.5	T	synonymous_variant	LOW	SPTA1	ENSG00000163554	Transcript	ENST00000643759.1	protein_coding	20/52	0	ENST00000643759.1:c.2874G>A	ENSP00000495214.1:p.Leu958%3D	3072/8016	2874/7260	958/2419	L	ctG/ctA	rs857691	0	-1	0	SNV	HGNC	HGNC:11272	YES	0	P1	CCDS41423.1	ENSP00000495214	P02549	0	UPI0000458906	0	1	0	0	Gene3D:1.20.58.1940&Pfam_domain:PF00435&hmmpanther:PTHR44262&hmmpanther:PTHR44262:SF1&SMART_domains:SM00150&Superfamily_domains:SSF46966&Conserved_Domains:cd00176	0	chr1:g.158656588C>T	0.4235	0.7935
chr1	158661381	rs2518493	A	C	77	152	1684	0.5	C	synonymous_variant	LOW	SPTA1	ENSG00000163554	Transcript	ENST00000643759.1	protein_coding	18/52	0	ENST00000643759.1:c.2493T>G	ENSP00000495214.1:p.Leu831%3D	2691/8016	2493/7260	831/2419	L	ctT/ctG	rs2518493	0	-1	0	SNV	HGNC	HGNC:11272	YES	0	P1	CCDS41423.1	ENSP00000495214	P02549	0	UPI0000458906	0	1	0	0	Gene3D:1.20.58.1940&Pfam_domain:PF00435&hmmpanther:PTHR44262&hmmpanther:PTHR44262:SF1&SMART_domains:SM00150&Superfamily_domains:SSF46966&Conserved_Domains:cd00176	0	chr1:g.158661381A>C	0.2436	0.1407
chr1	158674315	rs703116	T	A	63	152	1699	0.423	A	intron_variant	MODIFIER	SPTA1	ENSG00000163554	Transcript	ENST00000643759.1	protein_coding	0	10/51	ENST00000643759.1:c.1350+14A>T	0	0	0	0	0	0	rs703116	0	-1	0	SNV	HGNC	HGNC:11272	YES	0	P1	CCDS41423.1	ENSP00000495214	P02549	0	UPI0000458906	0	1	0	0	0	0	chr1:g.158674315T>A	0.3542	0.09
chr1	158677705	rs325996	A	T	152	152	2354	1	T	synonymous_variant	LOW	SPTA1	ENSG00000163554	Transcript	ENST00000643759.1	protein_coding	7/52	0	ENST00000643759.1:c.942T>A	ENSP00000495214.1:p.Ala314%3D	1140/8016	942/7260	314/2419	A	gcT/gcA	rs325996	0	-1	0	SNV	HGNC	HGNC:11272	YES	0	P1	CCDS41423.1	ENSP00000495214	P02549	0	UPI0000458906	0	1	0	0	Gene3D:1.20.58.1940&Coiled-coils_(Ncoils):Coil&Pfam_domain:PF00435&hmmpanther:PTHR44262&hmmpanther:PTHR44262:SF1&SMART_domains:SM00150&Superfamily_domains:SSF46966&Conserved_Domains:cd00176&Conserved_Domains:cd00176	0	chr1:g.158677705A>T	0.9569	0.8442
chr1	158677732	rs703121	A	G	89	152	2441	0.577	G	synonymous_variant	LOW	SPTA1	ENSG00000163554	Transcript	ENST00000643759.1	protein_coding	7/52	0	ENST00000643759.1:c.915T>C	ENSP00000495214.1:p.Ser305%3D	1113/8016	915/7260	305/2419	S	agT/agC	rs703121	0	-1	0	SNV	HGNC	HGNC:11272	YES	0	P1	CCDS41423.1	ENSP00000495214	P02549	0	UPI0000458906	0	1	0	0	Gene3D:1.20.58.1940&Pfam_domain:PF00435&hmmpanther:PTHR44262&hmmpanther:PTHR44262:SF1&SMART_domains:SM00150&Superfamily_domains:SSF46966&Conserved_Domains:cd00176&Conserved_Domains:cd00176	0	chr1:g.158677732A>G	0.4539	0.2262
chr1	158677841	rs325995	T	A	152	152	2340	1	A	splice_region_variant&intron_variant	LOW	SPTA1	ENSG00000163554	Transcript	ENST00000643759.1	protein_coding	0	6/51	ENST00000643759.1:c.813-7A>T	0	0	0	0	0	0	rs325995	0	-1	0	SNV	HGNC	HGNC:11272	YES	0	P1	CCDS41423.1	ENSP00000495214	P02549	0	UPI0000458906	0	1	0	0	0	0	chr1:g.158677841T>A	0.9569	0.8442
chr1	158685246	rs435080	G	A	152	152	1985	1	A	synonymous_variant	LOW	SPTA1	ENSG00000163554	Transcript	ENST00000643759.1	protein_coding	2/52	0	ENST00000643759.1:c.126C>T	ENSP00000495214.1:p.Val42%3D	324/8016	126/7260	42/2419	V	gtC/gtT	rs435080	0	-1	0	SNV	HGNC	HGNC:11272	YES	0	P1	CCDS41423.1	ENSP00000495214	P02549	0	UPI0000458906	0	1	0	0	Gene3D:1.20.5.170&PDB-ENSP_mappings:1owa.A&PDB-ENSP_mappings:3lbx.A&hmmpanther:PTHR44262&hmmpanther:PTHR44262:SF1&Superfamily_domains:SSF46966&Conserved_Domains:cd00176	0	chr1:g.158685246G>A	0.9698	0.888
chr1	158686491	rs2564858	T	C	152	152	831	1	C	splice_region_variant&intron_variant	LOW	SPTA1	ENSG00000163554	Transcript	ENST00000643759.1	protein_coding	0	1/51	ENST00000643759.1:c.24+3A>G	0	0	0	0	0	0	rs2564858	0	-1	0	SNV	HGNC	HGNC:11272	YES	0	P1	CCDS41423.1	ENSP00000495214	P02549	0	UPI0000458906	0	1	0	0	0	0	chr1:g.158686491T>C	0.9698	0.888
chr1	160039331	rs1053074	A	C	73	152	1742	0.494	C	3_prime_UTR_variant	MODIFIER	KCNJ10	ENSG00000177807	Transcript	ENST00000368089.4	protein_coding	2/2	0	ENST00000368089.4:c.*2062T>G	0	3664/5528	0	0	0	0	rs1053074	0	-1	0	SNV	HGNC	HGNC:6256	YES	1	P1	CCDS1193.1	ENSP00000357068	P78508	0	UPI000012D8A6	0	1	0	0	0	0	chr1:g.160039331A>C	0.481	0.6604
chr1	160039353	rs2486254	G	C	152	152	1589	1	C	3_prime_UTR_variant	MODIFIER	KCNJ10	ENSG00000177807	Transcript	ENST00000368089.4	protein_coding	2/2	0	ENST00000368089.4:c.*2040C>G	0	3642/5528	0	0	0	0	rs2486254	0	-1	0	SNV	HGNC	HGNC:6256	YES	1	P1	CCDS1193.1	ENSP00000357068	P78508	0	UPI000012D8A6	0	1	0	0	0	0	chr1:g.160039353G>C	0	0.9939
chr1	160039629	rs2486253	A	C	127	152	2067	0.84	C	3_prime_UTR_variant	MODIFIER	KCNJ10	ENSG00000177807	Transcript	ENST00000368089.4	protein_coding	2/2	0	ENST00000368089.4:c.*1764T>G	0	3366/5528	0	0	0	0	rs2486253	0	-1	0	SNV	HGNC	HGNC:6256	YES	1	P1	CCDS1193.1	ENSP00000357068	P78508	0	UPI000012D8A6	0	1	0	0	0	0	chr1:g.160039629A>C	0	0.8207
chr1	160277395	rs10594	G	C	61	152	1395	0.391	C	3_prime_UTR_variant	MODIFIER	PEX19	ENSG00000162735	Transcript	ENST00000368072.9	protein_coding	8/8	0	ENST00000368072.9:c.*2156C>G	0	3078/3661	0	0	0	0	rs10594	0	-1	0	SNV	HGNC	HGNC:9713	YES	1	P1	CCDS1201.1	ENSP00000357051	P40855	A0A0S2Z497	UPI0000132BAD	0	1	0	0	0	0	chr1:g.160277395G>C	0.4523	0.3275
chr1	160837925	rs3766379	T	C	117	152	2496	0.776	C	intron_variant	MODIFIER	CD244	ENSG00000122223	Transcript	ENST00000368033.7	protein_coding	0	5/8	ENST00000368033.7:c.849+526A>G	0	0	0	0	0	0	rs3766379&CS085776	0	-1	0	SNV	HGNC	HGNC:18171	YES	1	A2	CCDS53399.1	ENSP00000357012	Q9BZW8	0	UPI0000367808	0	1	0	0	0	0	chr1:g.160837925T>C	0.5615	0.5696
chr1	161166434	rs2301286	C	A	60	152	2170	0.397	A	5_prime_UTR_variant	MODIFIER	PPOX	ENSG00000143224	Transcript	ENST00000367999.9	protein_coding	1/13	0	ENST00000367999.9:c.-247C>A	0	9/1733	0	0	0	0	rs2301286	0	1	0	SNV	HGNC	HGNC:9280	YES	1	P1	CCDS1221.1	ENSP00000356978	P50336	0	UPI0000000C3C	0	1	0	0	0	0	chr1:g.161166434C>A	0.3592	0.2504
chr1	161169948	rs36013429	G	A	13	152	2627	0.083	A	missense_variant	MODERATE	PPOX	ENSG00000143224	Transcript	ENST00000367999.9	protein_coding	9/13	0	ENST00000367999.9:c.911G>A	ENSP00000356978.4:p.Arg304His	1166/1733	911/1434	304/477	R/H	cGt/cAt	rs36013429	0	1	0	SNV	HGNC	HGNC:9280	YES	1	P1	CCDS1221.1	ENSP00000356978	P50336	0	UPI0000000C3C	0	1	tolerated	benign	Gene3D:3.50.50.60&PDB-ENSP_mappings:3nks.A&PDB-ENSP_mappings:4ivm.B&PDB-ENSP_mappings:4ivo.B&Pfam_domain:PF01593&hmmpanther:PTHR42923&hmmpanther:PTHR42923:SF3&Superfamily_domains:SSF51905&TIGRFAM_domain:TIGR00562&Low_complexity_(Seg):seg	0	chr1:g.161169948G>A	0.0489	0.003
chr1	161362818	rs8266	G	A	10	152	1410	0.064	A	3_prime_UTR_variant	MODIFIER	SDHC	ENSG00000143252	Transcript	ENST00000367975.6	protein_coding	6/6	0	ENST00000367975.6:c.*385G>A	0	1044/13566	0	0	0	0	rs8266	0	1	0	SNV	HGNC	HGNC:10682	YES	1	P1	CCDS1230.1	ENSP00000356953	Q99643	A0A0S2Z4B7	UPI0000001636	0	1	0	0	0	0	chr1:g.161362818G>A	0.1701	0.2481
chr1	168313023	rs3885717	T	A	68	152	2386	0.449	A	3_prime_UTR_variant	MODIFIER	TBX19	ENSG00000143178	Transcript	ENST00000367821.8	protein_coding	8/8	0	ENST00000367821.8:c.*21T>A	0	1582/2985	0	0	0	0	rs3885717	0	1	0	SNV	HGNC	HGNC:11596	YES	1	P1	CCDS1272.1	ENSP00000356795	O60806	0	UPI000003176C	0	1	0	0	0	0	chr1:g.168313023T>A	0.4894	0.5726
chr1	169464882	rs16862199	T	C	59	152	840	0.378	C	3_prime_UTR_variant	MODIFIER	SLC19A2	ENSG00000117479	Transcript	ENST00000236137.10	protein_coding	6/6	0	ENST00000236137.10:c.*967A>G	0	2639/3612	0	0	0	0	rs16862199	0	-1	0	SNV	HGNC	HGNC:10938	YES	1	P1	CCDS1280.1	ENSP00000236137	O60779	A0A024R928	UPI0000036177	0	1	0	0	0	0	chr1:g.169464882T>C	0.2408	0.413
chr1	169465789	rs2678166	C	T	152	152	1670	1	T	3_prime_UTR_variant	MODIFIER	SLC19A2	ENSG00000117479	Transcript	ENST00000236137.10	protein_coding	6/6	0	ENST00000236137.10:c.*60G>A	0	1732/3612	0	0	0	0	rs2678166	0	-1	0	SNV	HGNC	HGNC:10938	YES	1	P1	CCDS1280.1	ENSP00000236137	O60779	A0A024R928	UPI0000036177	0	1	0	0	0	0	chr1:g.169465789C>T	0	1
chr1	169485770	rs2072757	G	A	11	152	1539	0.077	A	5_prime_UTR_variant	MODIFIER	SLC19A2	ENSG00000117479	Transcript	ENST00000236137.10	protein_coding	1/6	0	ENST00000236137.10:c.-4C>T	0	175/3612	0	0	0	0	rs2072757	0	-1	0	SNV	HGNC	HGNC:10938	YES	1	P1	CCDS1280.1	ENSP00000236137	O60779	A0A024R928	UPI0000036177	0	1	0	0	0	0	chr1:g.169485770G>A	0.1975	0.3109
chr1	169511985	rs6427196	C	G	151	152	1090	0.994	G	downstream_gene_variant	MODIFIER	F5	ENSG00000198734	Transcript	ENST00000367797.7	protein_coding	0	0	0	0	0	0	0	0	0	rs6427196	2181	-1	0	SNV	HGNC	HGNC:3542	YES	1	P2	CCDS1281.1	ENSP00000356771	P12259	0	UPI000016A8CE	0	1	0	0	0	0	chr1:g.169511985C>G	0	0.792
chr1	169512493	rs72708013	T	G	14	152	1852	0.09	G	downstream_gene_variant	MODIFIER	F5	ENSG00000198734	Transcript	ENST00000367797.7	protein_coding	0	0	0	0	0	0	0	0	0	rs72708013	1673	-1	0	SNV	HGNC	HGNC:3542	YES	1	P2	CCDS1281.1	ENSP00000356771	P12259	0	UPI000016A8CE	0	1	0	0	0	0	chr1:g.169512493T>G	0.0453	0.0076
chr1	169512712	rs2187952	G	A	90	152	2173	0.577	A	downstream_gene_variant	MODIFIER	F5	ENSG00000198734	Transcript	ENST00000367797.7	protein_coding	0	0	0	0	0	0	0	0	0	rs2187952	1454	-1	0	SNV	HGNC	HGNC:3542	YES	1	P2	CCDS1281.1	ENSP00000356771	P12259	0	UPI000016A8CE	0	1	0	0	0	0	chr1:g.169512712G>A	0.2756	0.2148
chr1	169512877	rs9332678	A	T	35	152	2095	0.244	T	downstream_gene_variant	MODIFIER	F5	ENSG00000198734	Transcript	ENST00000367797.7	protein_coding	0	0	0	0	0	0	0	0	0	rs9332678	1289	-1	0	SNV	HGNC	HGNC:3542	YES	1	P2	CCDS1281.1	ENSP00000356771	P12259	0	UPI000016A8CE	0	1	0	0	0	0	chr1:g.169512877A>T	0.2186	0.1558
chr1	169513067	rs9332676	G	A	13	152	1282	0.083	A	downstream_gene_variant	MODIFIER	F5	ENSG00000198734	Transcript	ENST00000367797.7	protein_coding	0	0	0	0	0	0	0	0	0	rs9332676	1099	-1	0	SNV	HGNC	HGNC:3542	YES	1	P2	CCDS1281.1	ENSP00000356771	P12259	0	UPI000016A8CE	0	1	0	0	0	0	chr1:g.169513067G>A	0.0453	0.0076
chr1	169513198	rs2040444	G	A	34	152	1175	0.237	A	downstream_gene_variant	MODIFIER	F5	ENSG00000198734	Transcript	ENST00000367797.7	protein_coding	0	0	0	0	0	0	0	0	0	rs2040444	968	-1	0	SNV	HGNC	HGNC:3542	YES	1	P2	CCDS1281.1	ENSP00000356771	P12259	0	UPI000016A8CE	0	1	0	0	0	0	chr1:g.169513198G>A	0.4774	0.3669
chr1	169513440	rs9332673	G	A	13	152	1943	0.083	A	downstream_gene_variant	MODIFIER	F5	ENSG00000198734	Transcript	ENST00000367797.7	protein_coding	0	0	0	0	0	0	0	0	0	rs9332673	726	-1	0	SNV	HGNC	HGNC:3542	YES	1	P2	CCDS1281.1	ENSP00000356771	P12259	0	UPI000016A8CE	0	1	0	0	0	0	chr1:g.169513440G>A	0.0453	0.0076
chr1	169514323	rs6027	T	C	13	152	1446	0.083	C	missense_variant	MODERATE	F5	ENSG00000198734	Transcript	ENST00000367797.7	protein_coding	25/25	0	ENST00000367797.7:c.6665A>G	ENSP00000356771.3:p.Asp2222Gly	6867/7024	6665/6675	2222/2224	D/G	gAt/gGt	rs6027&CM107529	0	-1	0	SNV	HGNC	HGNC:3542	YES	1	P2	CCDS1281.1	ENSP00000356771	P12259	0	UPI000016A8CE	0	1	deleterious	probably_damaging	PDB-ENSP_mappings:1czs.A&PDB-ENSP_mappings:1czt.A&PDB-ENSP_mappings:1czv.A&PDB-ENSP_mappings:1czv.B&Gene3D:2.60.120.260&PIRSF_domain:PIRSF000354&hmmpanther:PTHR45199&Superfamily_domains:SSF49785	0	chr1:g.169514323T>C	0.0453	0.0023
chr1	169529596	rs6009	T	C	151	152	2137	0.994	C	intron_variant	MODIFIER	F5	ENSG00000198734	Transcript	ENST00000367797.7	protein_coding	0	16/24	ENST00000367797.7:c.5419+12A>G	0	0	0	0	0	0	rs6009	0	-1	0	SNV	HGNC	HGNC:3542	YES	1	P2	CCDS1281.1	ENSP00000356771	P12259	0	UPI000016A8CE	0	1	0	0	0	0	chr1:g.169529596T>C	0	0.8805
chr1	169529597	rs6008	G	A	35	152	2111	0.244	A	intron_variant	MODIFIER	F5	ENSG00000198734	Transcript	ENST00000367797.7	protein_coding	0	16/24	ENST00000367797.7:c.5419+11C>T	0	0	0	0	0	0	rs6008	0	-1	0	SNV	HGNC	HGNC:3542	YES	1	P2	CCDS1281.1	ENSP00000356771	P12259	0	UPI000016A8CE	0	1	0	0	0	0	chr1:g.169529597G>A	0.2175	0.1543
chr1	169529737	rs6030	T	C	103	152	1855	0.66	C	missense_variant	MODERATE	F5	ENSG00000198734	Transcript	ENST00000367797.7	protein_coding	16/25	0	ENST00000367797.7:c.5290A>G	ENSP00000356771.3:p.Met1764Val	5492/7024	5290/6675	1764/2224	M/V	Atg/Gtg	rs6030&CM070090	0	-1	0	SNV	HGNC	HGNC:3542	YES	1	P2	CCDS1281.1	ENSP00000356771	P12259	0	UPI000016A8CE	0	1	tolerated	benign	Gene3D:2.60.40.420&PIRSF_domain:PIRSF000354&hmmpanther:PTHR45199	0	chr1:g.169529737T>C	0.3087	0.1732
chr1	169530972	rs6010	T	C	49	152	1638	0.314	C	synonymous_variant	LOW	F5	ENSG00000198734	Transcript	ENST00000367797.7	protein_coding	15/25	0	ENST00000367797.7:c.5022A>G	ENSP00000356771.3:p.Gly1674%3D	5224/7024	5022/6675	1674/2224	G	ggA/ggG	rs6010	0	-1	0	SNV	HGNC	HGNC:3542	YES	1	P2	CCDS1281.1	ENSP00000356771	P12259	0	UPI000016A8CE	0	1	0	0	Gene3D:2.60.40.420&Pfam_domain:PF07732&PIRSF_domain:PIRSF000354&hmmpanther:PTHR45199&Superfamily_domains:SSF49503&Conserved_Domains:cd14451	0	chr1:g.169530972T>C	0.0974	0.0378
chr1	169540880	rs9332608	G	A	49	152	2326	0.314	A	missense_variant	MODERATE	F5	ENSG00000198734	Transcript	ENST00000367797.7	protein_coding	13/25	0	ENST00000367797.7:c.4210C>T	ENSP00000356771.3:p.Pro1404Ser	4412/7024	4210/6675	1404/2224	P/S	Cca/Tca	rs9332608	0	-1	0	SNV	HGNC	HGNC:3542	YES	1	P2	CCDS1281.1	ENSP00000356771	P12259	0	UPI000016A8CE	0	1	tolerated_low_confidence	benign	PIRSF_domain:PIRSF000354&hmmpanther:PTHR45199	0	chr1:g.169540880G>A	0.094	0.0287
chr1	169540901	rs13306334	G	A	36	152	2382	0.25	A	missense_variant	MODERATE	F5	ENSG00000198734	Transcript	ENST00000367797.7	protein_coding	13/25	0	ENST00000367797.7:c.4189C>T	ENSP00000356771.3:p.Leu1397Phe	4391/7024	4189/6675	1397/2224	L/F	Ctc/Ttc	rs13306334	0	-1	0	SNV	HGNC	HGNC:3542	YES	1	P2	CCDS1281.1	ENSP00000356771	P12259	0	UPI000016A8CE	0	1	tolerated_low_confidence	benign	PIRSF_domain:PIRSF000354&hmmpanther:PTHR45199	0	chr1:g.169540901G>A	0.1723	0.0008
chr1	169541110	rs1800595	T	C	11	152	1703	0.071	C	missense_variant	MODERATE	F5	ENSG00000198734	Transcript	ENST00000367797.7	protein_coding	13/25	0	ENST00000367797.7:c.3980A>G	ENSP00000356771.3:p.His1327Arg	4182/7024	3980/6675	1327/2224	H/R	cAt/cGt	rs1800595&CM970468	0	-1	0	SNV	HGNC	HGNC:3542	YES	1	P2	CCDS1281.1	ENSP00000356771	P12259	0	UPI000016A8CE	0	1	tolerated_low_confidence	benign	PIRSF_domain:PIRSF000354&hmmpanther:PTHR45199&hmmpanther:PTHR45199	0	chr1:g.169541110T>C	0.0455	0.0045
chr1	169541142	rs9287090	G	A	78	150	1343	0.506	A	synonymous_variant	LOW	F5	ENSG00000198734	Transcript	ENST00000367797.7	protein_coding	13/25	0	ENST00000367797.7:c.3948C>T	ENSP00000356771.3:p.Leu1316%3D	4150/7024	3948/6675	1316/2224	L	ctC/ctT	rs9287090	0	-1	0	SNV	HGNC	HGNC:3542	YES	1	P2	CCDS1281.1	ENSP00000356771	P12259	0	UPI000016A8CE	0	1	0	0	PIRSF_domain:PIRSF000354&hmmpanther:PTHR45199&hmmpanther:PTHR45199	0	chr1:g.169541142G>A	0.2636	0.1717
chr1	169541237	rs1046712	G	T	10	152	1084	0.071	T	missense_variant	MODERATE	F5	ENSG00000198734	Transcript	ENST00000367797.7	protein_coding	13/25	0	ENST00000367797.7:c.3853C>A	ENSP00000356771.3:p.Leu1285Ile	4055/7024	3853/6675	1285/2224	L/I	Ctt/Att	rs1046712	0	-1	0	SNV	HGNC	HGNC:3542	YES	1	P2	CCDS1281.1	ENSP00000356771	P12259	0	UPI000016A8CE	0	1	tolerated_low_confidence	benign	PIRSF_domain:PIRSF000354&hmmpanther:PTHR45199&hmmpanther:PTHR45199	0	chr1:g.169541237G>T	0.1647	0.1611
chr1	169542317	rs6032	T	C	90	152	2341	0.577	C	missense_variant	MODERATE	F5	ENSG00000198734	Transcript	ENST00000367797.7	protein_coding	13/25	0	ENST00000367797.7:c.2773A>G	ENSP00000356771.3:p.Lys925Glu	2975/7024	2773/6675	925/2224	K/E	Aag/Gag	rs6032	0	-1	0	SNV	HGNC	HGNC:3542	YES	1	P2	CCDS1281.1	ENSP00000356771	P12259	0	UPI000016A8CE	0	1	tolerated_low_confidence	benign	PIRSF_domain:PIRSF000354&hmmpanther:PTHR45199	0	chr1:g.169542317T>C	0.2628	0.1679
chr1	169542496	rs4525	T	C	90	152	2650	0.577	C	missense_variant	MODERATE	F5	ENSG00000198734	Transcript	ENST00000367797.7	protein_coding	13/25	0	ENST00000367797.7:c.2594A>G	ENSP00000356771.3:p.His865Arg	2796/7024	2594/6675	865/2224	H/R	cAt/cGt	rs4525	0	-1	0	SNV	HGNC	HGNC:3542	YES	1	P2	CCDS1281.1	ENSP00000356771	P12259	0	UPI000016A8CE	0	1	tolerated	benign	PIRSF_domain:PIRSF000354&hmmpanther:PTHR45199	0	chr1:g.169542496T>C	0.2628	0.1679
chr1	169542517	rs4524	T	C	90	152	2612	0.577	C	missense_variant	MODERATE	F5	ENSG00000198734	Transcript	ENST00000367797.7	protein_coding	13/25	0	ENST00000367797.7:c.2573A>G	ENSP00000356771.3:p.Lys858Arg	2775/7024	2573/6675	858/2224	K/R	aAa/aGa	rs4524&CM101722	0	-1	0	SNV	HGNC	HGNC:3542	YES	1	P2	CCDS1281.1	ENSP00000356771	P12259	0	UPI000016A8CE	0	1	tolerated	benign	PIRSF_domain:PIRSF000354&hmmpanther:PTHR45199	0	chr1:g.169542517T>C	0.2668	0.1679
chr1	169542640	rs6018	T	G	13	152	2385	0.083	G	missense_variant	MODERATE	F5	ENSG00000198734	Transcript	ENST00000367797.7	protein_coding	13/25	0	ENST00000367797.7:c.2450A>C	ENSP00000356771.3:p.Asn817Thr	2652/7024	2450/6675	817/2224	N/T	aAc/aCc	rs6018	0	-1	0	SNV	HGNC	HGNC:3542	YES	1	P2	CCDS1281.1	ENSP00000356771	P12259	0	UPI000016A8CE	0	1	deleterious	benign	PIRSF_domain:PIRSF000354&hmmpanther:PTHR45199	0	chr1:g.169542640T>G	0.0455	0.0045
chr1	169542789	rs6021	T	C	90	152	2296	0.577	C	synonymous_variant	LOW	F5	ENSG00000198734	Transcript	ENST00000367797.7	protein_coding	13/25	0	ENST00000367797.7:c.2301A>G	ENSP00000356771.3:p.Ser767%3D	2503/7024	2301/6675	767/2224	S	tcA/tcG	rs6021	0	-1	0	SNV	HGNC	HGNC:3542	YES	1	P2	CCDS1281.1	ENSP00000356771	P12259	0	UPI000016A8CE	0	1	0	0	PIRSF_domain:PIRSF000354&hmmpanther:PTHR45199	0	chr1:g.169542789T>C	0.2628	0.1679
chr1	169542801	rs6024	T	C	13	152	2304	0.083	C	synonymous_variant	LOW	F5	ENSG00000198734	Transcript	ENST00000367797.7	protein_coding	13/25	0	ENST00000367797.7:c.2289A>G	ENSP00000356771.3:p.Glu763%3D	2491/7024	2289/6675	763/2224	E	gaA/gaG	rs6024	0	-1	0	SNV	HGNC	HGNC:3542	YES	1	P2	CCDS1281.1	ENSP00000356771	P12259	0	UPI000016A8CE	0	1	0	0	PIRSF_domain:PIRSF000354&hmmpanther:PTHR45199	0	chr1:g.169542801T>C	0.0455	0.0045
chr1	169542855	rs6017	A	G	90	152	2463	0.577	G	synonymous_variant	LOW	F5	ENSG00000198734	Transcript	ENST00000367797.7	protein_coding	13/25	0	ENST00000367797.7:c.2235T>C	ENSP00000356771.3:p.Asn745%3D	2437/7024	2235/6675	745/2224	N	aaT/aaC	rs6017	0	-1	0	SNV	HGNC	HGNC:3542	YES	1	P2	CCDS1281.1	ENSP00000356771	P12259	0	UPI000016A8CE	0	1	0	0	PIRSF_domain:PIRSF000354&hmmpanther:PTHR45199	0	chr1:g.169542855A>G	0.2628	0.1679
chr1	169542882	rs6016	G	A	90	152	2389	0.577	A	synonymous_variant	LOW	F5	ENSG00000198734	Transcript	ENST00000367797.7	protein_coding	13/25	0	ENST00000367797.7:c.2208C>T	ENSP00000356771.3:p.Ile736%3D	2410/7024	2208/6675	736/2224	I	atC/atT	rs6016	0	-1	0	SNV	HGNC	HGNC:3542	YES	1	P2	CCDS1281.1	ENSP00000356771	P12259	0	UPI000016A8CE	0	1	0	0	PDB-ENSP_mappings:3p6z.C&PDB-ENSP_mappings:3p6z.I&PDB-ENSP_mappings:3p70.M&PDB-ENSP_mappings:3p70.N&PDB-ENSP_mappings:3p70.O&PDB-ENSP_mappings:3p70.P&PIRSF_domain:PIRSF000354&hmmpanther:PTHR45199	0	chr1:g.169542882G>A	0.2628	0.1679
chr1	169544345	rs6037	G	T	14	152	2162	0.09	T	synonymous_variant	LOW	F5	ENSG00000198734	Transcript	ENST00000367797.7	protein_coding	12/25	0	ENST00000367797.7:c.1926C>A	ENSP00000356771.3:p.Thr642%3D	2128/7024	1926/6675	642/2224	T	acC/acA	rs6037	0	-1	0	SNV	HGNC	HGNC:3542	YES	1	P2	CCDS1281.1	ENSP00000356771	P12259	0	UPI000016A8CE	0	1	0	0	Gene3D:2.60.40.420&PIRSF_domain:PIRSF000354&hmmpanther:PTHR45199&Superfamily_domains:SSF49503&Conserved_Domains:cd14454	0	chr1:g.169544345G>T	0.0503	0.0053
chr1	169546488	rs6036	C	T	14	152	2468	0.09	T	synonymous_variant	LOW	F5	ENSG00000198734	Transcript	ENST00000367797.7	protein_coding	11/25	0	ENST00000367797.7:c.1716G>A	ENSP00000356771.3:p.Glu572%3D	1918/7024	1716/6675	572/2224	E	gaG/gaA	rs6036	0	-1	0	SNV	HGNC	HGNC:3542	YES	1	P2	CCDS1281.1	ENSP00000356771	P12259	0	UPI000016A8CE	0	1	0	0	Gene3D:2.60.40.420&PIRSF_domain:PIRSF000354&hmmpanther:PTHR45199&Superfamily_domains:SSF49503&Conserved_Domains:cd14454	0	chr1:g.169546488C>T	0.0509	0.0053
chr1	169549874	rs6020	C	T	28	152	1695	0.199	T	missense_variant	MODERATE	F5	ENSG00000198734	Transcript	ENST00000367797.7	protein_coding	10/25	0	ENST00000367797.7:c.1538G>A	ENSP00000356771.3:p.Arg513Lys	1740/7024	1538/6675	513/2224	R/K	aGa/aAa	rs6020&CM980660	0	-1	0	SNV	HGNC	HGNC:3542	YES	1	P2	CCDS1281.1	ENSP00000356771	P12259	0	UPI000016A8CE	0	1	tolerated	benign	Gene3D:2.60.40.420&PIRSF_domain:PIRSF000354&hmmpanther:PTHR45199&Superfamily_domains:SSF49503&Conserved_Domains:cd14450	0	chr1:g.169549874C>T	0.2636	0.3238
chr1	169550656	rs6015	G	A	12	152	1750	0.077	A	synonymous_variant	LOW	F5	ENSG00000198734	Transcript	ENST00000367797.7	protein_coding	9/25	0	ENST00000367797.7:c.1380C>T	ENSP00000356771.3:p.Asn460%3D	1582/7024	1380/6675	460/2224	N	aaC/aaT	rs6015	0	-1	0	SNV	HGNC	HGNC:3542	YES	1	P2	CCDS1281.1	ENSP00000356771	P12259	0	UPI000016A8CE	0	1	0	0	Gene3D:2.60.40.420&PIRSF_domain:PIRSF000354&hmmpanther:PTHR45199&Superfamily_domains:SSF49503&Conserved_Domains:cd14450	0	chr1:g.169550656G>A	0.0509	0.0053
chr1	169552611	rs6035	T	C	13	152	999	0.09	C	synonymous_variant	LOW	F5	ENSG00000198734	Transcript	ENST00000367797.7	protein_coding	8/25	0	ENST00000367797.7:c.1242A>G	ENSP00000356771.3:p.Lys414%3D	1444/7024	1242/6675	414/2224	K	aaA/aaG	rs6035	0	-1	0	SNV	HGNC	HGNC:3542	YES	1	P2	CCDS1281.1	ENSP00000356771	P12259	0	UPI000016A8CE	0	1	0	0	Gene3D:2.60.40.420&PIRSF_domain:PIRSF000354&hmmpanther:PTHR45199&Superfamily_domains:SSF49503&Conserved_Domains:cd14450	0	chr1:g.169552611T>C	0.0831	0.0847
chr1	169552615	rs6033	A	G	13	152	1000	0.083	G	missense_variant	MODERATE	F5	ENSG00000198734	Transcript	ENST00000367797.7	protein_coding	8/25	0	ENST00000367797.7:c.1238T>C	ENSP00000356771.3:p.Met413Thr	1440/7024	1238/6675	413/2224	M/T	aTg/aCg	rs6033&CM045144	0	-1	0	SNV	HGNC	HGNC:3542	YES	1	P2	CCDS1281.1	ENSP00000356771	P12259	0	UPI000016A8CE	0	1	tolerated	benign	Gene3D:2.60.40.420&PIRSF_domain:PIRSF000354&hmmpanther:PTHR45199&Superfamily_domains:SSF49503&Conserved_Domains:cd14450	0	chr1:g.169552615A>G	0.0501	0.0053
chr1	169560588	rs6022	C	A	41	152	2070	0.269	A	synonymous_variant	LOW	F5	ENSG00000198734	Transcript	ENST00000367797.7	protein_coding	4/25	0	ENST00000367797.7:c.552G>T	ENSP00000356771.3:p.Ser184%3D	754/7024	552/6675	184/2224	S	tcG/tcT	rs6022	0	-1	0	SNV	HGNC	HGNC:3542	YES	1	P2	CCDS1281.1	ENSP00000356771	P12259	0	UPI000016A8CE	0	1	0	0	Gene3D:2.60.40.420&Pfam_domain:PF07732&PIRSF_domain:PIRSF000354&hmmpanther:PTHR45199&Superfamily_domains:SSF49503	0	chr1:g.169560588C>A	0.4177	0.6543
chr1	169560735	rs6029	C	T	40	152	2051	0.263	T	synonymous_variant	LOW	F5	ENSG00000198734	Transcript	ENST00000367797.7	protein_coding	4/25	0	ENST00000367797.7:c.405G>A	ENSP00000356771.3:p.Ala135%3D	607/7024	405/6675	135/2224	A	gcG/gcA	rs6029	0	-1	0	SNV	HGNC	HGNC:3542	YES	1	P2	CCDS1281.1	ENSP00000356771	P12259	0	UPI000016A8CE	0	1	0	0	Gene3D:2.60.40.420&Pfam_domain:PF07732&PIRSF_domain:PIRSF000354&hmmpanther:PTHR45199&Superfamily_domains:SSF49503	0	chr1:g.169560735C>T	0.3988	0.584
chr1	169582444	rs6028	T	C	86	150	790	0.565	C	synonymous_variant	LOW	F5	ENSG00000198734	Transcript	ENST00000367797.7	protein_coding	2/25	0	ENST00000367797.7:c.237A>G	ENSP00000356771.3:p.Gln79%3D	439/7024	237/6675	79/2224	Q	caA/caG	rs6028	0	-1	0	SNV	HGNC	HGNC:3542	YES	1	P2	CCDS1281.1	ENSP00000356771	P12259	0	UPI000016A8CE	0	1	0	0	Gene3D:2.60.40.420&PIRSF_domain:PIRSF000354&hmmpanther:PTHR45199&Superfamily_domains:SSF49503	0	chr1:g.169582444T>C	0.2264	0.028
chr1	170552235	rs913257	G	A	129	152	2624	0.853	A	missense_variant	MODERATE	GORAB	ENSG00000120370	Transcript	ENST00000367763.7	protein_coding	5/5	0	ENST00000367763.7:c.958G>A	ENSP00000356737.3:p.Glu320Lys	978/2189	958/1185	320/394	E/K	Gaa/Aaa	rs913257	0	1	0	SNV	HGNC	HGNC:25676	YES	2	P3	CCDS1289.1	ENSP00000356737	Q5T7V8	0	UPI000013FDCA	0	1	deleterious_low_confidence	benign	hmmpanther:PTHR21470&hmmpanther:PTHR21470:SF2&Low_complexity_(Seg):seg	0	chr1:g.170552235G>A	0	0.5257
chr1	170552509	rs7552922	T	G	11	152	1764	0.071	G	3_prime_UTR_variant	MODIFIER	GORAB	ENSG00000120370	Transcript	ENST00000367763.7	protein_coding	5/5	0	ENST00000367763.7:c.*47T>G	0	1252/2189	0	0	0	0	rs7552922	0	1	0	SNV	HGNC	HGNC:25676	YES	2	P3	CCDS1289.1	ENSP00000356737	Q5T7V8	0	UPI000013FDCA	0	1	0	0	0	0	chr1:g.170552509T>G	0.1971	0.2322
chr1	171107794	rs1800822	C	T	74	152	1386	0.487	T	synonymous_variant	LOW	FMO3	ENSG00000007933	Transcript	ENST00000367755.9	protein_coding	4/9	0	ENST00000367755.9:c.441C>T	ENSP00000356729.4:p.Ser147%3D	524/2059	441/1599	147/532	S	tcC/tcT	rs1800822&CM068529	0	1	0	SNV	HGNC	HGNC:3771	YES	1	P1	CCDS1292.1	ENSP00000356729	P31513	A0A024R8Z4	UPI000016A103	0	1	0	0	Gene3D:3.50.50.60&Pfam_domain:PF00743&PIRSF_domain:PIRSF000332&Prints_domain:PR00370&hmmpanther:PTHR23023&hmmpanther:PTHR23023:SF44&Superfamily_domains:SSF51905	0	chr1:g.171107794C>T	0.1416	0.0651
chr1	171107825	rs2266782	G	A	27	152	1421	0.179	A	missense_variant	MODERATE	FMO3	ENSG00000007933	Transcript	ENST00000367755.9	protein_coding	4/9	0	ENST00000367755.9:c.472G>A	ENSP00000356729.4:p.Glu158Lys	555/2059	472/1599	158/532	E/K	Gag/Aag	rs2266782&CM992884	0	1	0	SNV	HGNC	HGNC:3771	YES	1	P1	CCDS1292.1	ENSP00000356729	P31513	A0A024R8Z4	UPI000016A103	0	1	tolerated	benign	Gene3D:3.50.50.60&Pfam_domain:PF00743&PIRSF_domain:PIRSF000332&hmmpanther:PTHR23023&hmmpanther:PTHR23023:SF44&Superfamily_domains:SSF51905	0	chr1:g.171107825G>A	0.3478	0.4955
chr1	171108231	rs2066534	C	G	21	152	2012	0.141	G	intron_variant	MODIFIER	FMO3	ENSG00000007933	Transcript	ENST00000367755.9	protein_coding	0	5/8	ENST00000367755.9:c.627+10C>G	0	0	0	0	0	0	rs2066534	0	1	0	SNV	HGNC	HGNC:3771	YES	1	P1	CCDS1292.1	ENSP00000356729	P31513	A0A024R8Z4	UPI000016A103	0	1	0	0	0	0	chr1:g.171108231C>G	0.1989	0.2723
chr1	171110939	rs1736557	G	A	21	152	2460	0.135	A	missense_variant	MODERATE	FMO3	ENSG00000007933	Transcript	ENST00000367755.9	protein_coding	6/9	0	ENST00000367755.9:c.769G>A	ENSP00000356729.4:p.Val257Met	852/2059	769/1599	257/532	V/M	Gtg/Atg	rs1736557&CM033906	0	1	0	SNV	HGNC	HGNC:3771	YES	1	P1	CCDS1292.1	ENSP00000356729	P31513	A0A024R8Z4	UPI000016A103	0	1	tolerated	benign	Pfam_domain:PF00743&PIRSF_domain:PIRSF000332&Prints_domain:PR01123&hmmpanther:PTHR23023&hmmpanther:PTHR23023:SF44	0	chr1:g.171110939G>A	0.0976	0.025
chr1	171114034	rs909530	C	T	80	152	1612	0.526	T	synonymous_variant	LOW	FMO3	ENSG00000007933	Transcript	ENST00000367755.9	protein_coding	7/9	0	ENST00000367755.9:c.855C>T	ENSP00000356729.4:p.Asn285%3D	938/2059	855/1599	285/532	N	aaC/aaT	rs909530	0	1	0	SNV	HGNC	HGNC:3771	YES	1	P1	CCDS1292.1	ENSP00000356729	P31513	A0A024R8Z4	UPI000016A103	0	1	0	0	Pfam_domain:PF00743&PIRSF_domain:PIRSF000332&hmmpanther:PTHR23023&hmmpanther:PTHR23023:SF44	0	chr1:g.171114034C>T	0.3337	0.4576
chr1	171652385	rs2234926	C	T	20	152	2314	0.128	T	missense_variant	MODERATE	MYOC	ENSG00000034971	Transcript	ENST00000037502.11	protein_coding	1/3	0	ENST00000037502.11:c.227G>A	ENSP00000037502.5:p.Arg76Lys	304/2100	227/1515	76/504	R/K	aGa/aAa	rs2234926&CM1111597	0	-1	0	SNV	HGNC	HGNC:7610	YES	1	P1	CCDS1297.1	ENSP00000037502	Q99972	A0A0S2Z421	UPI00000012D6	0	1	deleterious	benign	Gene3D:3.40.50.300&hmmpanther:PTHR23192&hmmpanther:PTHR23192:SF33	0	chr1:g.171652385C>T	0.1362	0.0068
chr1	173858347	rs140743566	C	A	12	152	1084	0.077	A	3_prime_UTR_variant	MODIFIER	DARS2	ENSG00000117593	Transcript	ENST00000361951.5	protein_coding	17/17	0	ENST00000361951.5:c.*642C>A	0	3242/3441	0	0	0	0	rs140743566	0	1	0	SNV	HGNC	HGNC:25538	YES	1	P2	CCDS1311.1	ENSP00000355086	Q6PI48	A0A024R8Z9	UPI00001C1D5B	0	1	0	0	0	0	chr1:g.173858347C>A	0.0094	0.0008
chr1	173909694	rs5878	T	C	22	152	2547	0.147	C	synonymous_variant	LOW	SERPINC1	ENSG00000117601	Transcript	ENST00000367698.3	protein_coding	5/7	0	ENST00000367698.3:c.1011A>G	ENSP00000356671.3:p.Gln337%3D	1130/1594	1011/1395	337/464	Q	caA/caG	rs5878	0	-1	0	SNV	HGNC	HGNC:775	YES	1	P1	CCDS1313.1	ENSP00000356671	P01008	A0A024R944	UPI000002C0C1	0	1	0	0	PDB-ENSP_mappings:1ant.I&PDB-ENSP_mappings:1ant.L&PDB-ENSP_mappings:1ath.A&PDB-ENSP_mappings:1ath.B&PDB-ENSP_mappings:1azx.I&PDB-ENSP_mappings:1azx.L&PDB-ENSP_mappings:1br8.I&PDB-ENSP_mappings:1br8.L&PDB-ENSP_mappings:1dzg.I&PDB-ENSP_mappings:1dzg.L&PDB-ENSP_mappings:1dzh.I&PDB-ENSP_mappings:1dzh.L&PDB-ENSP_mappings:1e03.I&PDB-ENSP_mappings:1e03.L&PDB-ENSP_mappings:1e04.I&PDB-ENSP_mappings:1e04.L…	0	chr1:g.173909694T>C	0.5357	0.8442
chr1	173909724	rs5877	T	C	33	152	2607	0.218	C	synonymous_variant	LOW	SERPINC1	ENSG00000117601	Transcript	ENST00000367698.3	protein_coding	5/7	0	ENST00000367698.3:c.981A>G	ENSP00000356671.3:p.Val327%3D	1100/1594	981/1395	327/464	V	gtA/gtG	rs5877&CD930906	0	-1	0	SNV	HGNC	HGNC:775	YES	1	P1	CCDS1313.1	ENSP00000356671	P01008	A0A024R944	UPI000002C0C1	0	1	0	0	PDB-ENSP_mappings:1ant.I&PDB-ENSP_mappings:1ant.L&PDB-ENSP_mappings:1ath.A&PDB-ENSP_mappings:1ath.B&PDB-ENSP_mappings:1azx.I&PDB-ENSP_mappings:1azx.L&PDB-ENSP_mappings:1br8.I&PDB-ENSP_mappings:1br8.L&PDB-ENSP_mappings:1dzg.I&PDB-ENSP_mappings:1dzg.L&PDB-ENSP_mappings:1dzh.I&PDB-ENSP_mappings:1dzh.L&PDB-ENSP_mappings:1e03.I&PDB-ENSP_mappings:1e03.L&PDB-ENSP_mappings:1e04.I&PDB-ENSP_mappings:1e04.L…	0	chr1:g.173909724T>C	0	0.8366
chr1	179550745	rs1060775	T	C	152	152	1996	1	C	3_prime_UTR_variant	MODIFIER	NPHS2	ENSG00000116218	Transcript	ENST00000367615.8	protein_coding	8/8	0	ENST00000367615.8:c.*428A>G	0	1649/1855	0	0	0	0	rs1060775	0	-1	0	SNV	HGNC	HGNC:13394	YES	1	P1	CCDS1331.1	ENSP00000356587	Q9NP85	0	UPI000003F549	0	1	0	0	0	0	chr1:g.179550745T>C	0	0.826
chr1	179550915	rs2274622	T	C	47	152	2614	0.308	C	3_prime_UTR_variant	MODIFIER	NPHS2	ENSG00000116218	Transcript	ENST00000367615.8	protein_coding	8/8	0	ENST00000367615.8:c.*258A>G	0	1479/1855	0	0	0	0	rs2274622	0	-1	0	SNV	HGNC	HGNC:13394	YES	1	P1	CCDS1331.1	ENSP00000356587	Q9NP85	0	UPI000003F549	0	1	0	0	0	0	chr1:g.179550915T>C	0.2831	0.1059
chr1	179550973	rs2274623	C	T	48	152	2745	0.314	T	3_prime_UTR_variant	MODIFIER	NPHS2	ENSG00000116218	Transcript	ENST00000367615.8	protein_coding	8/8	0	ENST00000367615.8:c.*200G>A	0	1421/1855	0	0	0	0	rs2274623	0	-1	0	SNV	HGNC	HGNC:13394	YES	1	P1	CCDS1331.1	ENSP00000356587	Q9NP85	0	UPI000003F549	0	1	0	0	0	0	chr1:g.179550973C>T	0.1917	0.0174
chr1	179551016	rs1410590	C	T	152	152	2819	1	T	3_prime_UTR_variant	MODIFIER	NPHS2	ENSG00000116218	Transcript	ENST00000367615.8	protein_coding	8/8	0	ENST00000367615.8:c.*157G>A	0	1378/1855	0	0	0	0	rs1410590	0	-1	0	SNV	HGNC	HGNC:13394	YES	1	P1	CCDS1331.1	ENSP00000356587	Q9NP85	0	UPI000003F549	0	1	0	0	0	0	chr1:g.179551016C>T	0.9052	0.8389
chr1	179551371	rs1410592	G	A	102	152	2933	0.673	A	synonymous_variant	LOW	NPHS2	ENSG00000116218	Transcript	ENST00000367615.8	protein_coding	8/8	0	ENST00000367615.8:c.954C>T	ENSP00000356587.4:p.Ala318%3D	1023/1855	954/1152	318/383	A	gcC/gcT	rs1410592	0	-1	0	SNV	HGNC	HGNC:13394	YES	1	P1	CCDS1331.1	ENSP00000356587	Q9NP85	0	UPI000003F549	0	1	0	0	Prints_domain:PR00721&hmmpanther:PTHR10264&hmmpanther:PTHR10264:SF23&Conserved_Domains:cd08827	0	chr1:g.179551371G>A	0	0.5946
chr1	179575763	rs1079292	T	C	152	152	1546	1	C	synonymous_variant	LOW	NPHS2	ENSG00000116218	Transcript	ENST00000367615.8	protein_coding	1/8	0	ENST00000367615.8:c.102A>G	ENSP00000356587.4:p.Gly34%3D	171/1855	102/1152	34/383	G	ggA/ggG	rs1079292	0	-1	0	SNV	HGNC	HGNC:13394	YES	1	P1	CCDS1331.1	ENSP00000356587	Q9NP85	0	UPI000003F549	0	1	0	0	hmmpanther:PTHR10264&hmmpanther:PTHR10264:SF23&MobiDB_lite:mobidb-lite&MobiDB_lite:mobidb-lite	0	chr1:g.179575763T>C	0.9309	0.823
chr1	179575915	rs12406197	C	A	57	152	1539	0.378	A	5_prime_UTR_variant	MODIFIER	NPHS2	ENSG00000116218	Transcript	ENST00000367615.8	protein_coding	1/8	0	ENST00000367615.8:c.-51G>T	0	19/1855	0	0	0	0	rs12406197&CR068160	0	-1	0	SNV	HGNC	HGNC:13394	YES	1	P1	CCDS1331.1	ENSP00000356587	Q9NP85	0	UPI000003F549	0	1	0	0	0	0	chr1:g.179575915C>A	0.1833	0.1331
chr1	180274389	rs7536561	A	G	11	152	2508	0.071	G	missense_variant	MODERATE	LHX4	ENSG00000121454	Transcript	ENST00000263726.4	protein_coding	6/6	0	ENST00000263726.4:c.983A>G	ENSP00000263726.2:p.Asn328Ser	1249/5844	983/1173	328/390	N/S	aAt/aGt	rs7536561	0	1	0	SNV	HGNC	HGNC:21734	YES	1	P1	CCDS1338.1	ENSP00000263726	Q969G2	A0A0S2Z5S4	UPI000007340D	0	1	tolerated	benign	hmmpanther:PTHR24208&hmmpanther:PTHR24208:SF116	0	chr1:g.180274389A>G	0.4263	0.1165
chr1	182381761	rs2296523	C	G	89	152	1818	0.583	G	3_prime_UTR_variant	MODIFIER	GLUL	ENSG00000135821	Transcript	ENST00000311223.9	protein_coding	8/8	0	ENST00000311223.9:c.*2644G>C	0	4663/4719	0	0	0	0	rs2296523	0	-1	0	SNV	HGNC	HGNC:4341	YES	1	P1	CCDS1344.1	ENSP00000307900	P15104	A8YXX4	UPI000012B6E3	0	1	0	0	0	0	chr1:g.182381761C>G	0.6757	0.7496
chr1	182381774	rs2296522	C	T	56	152	1798	0.359	T	3_prime_UTR_variant	MODIFIER	GLUL	ENSG00000135821	Transcript	ENST00000311223.9	protein_coding	8/8	0	ENST00000311223.9:c.*2631G>A	0	4650/4719	0	0	0	0	rs2296522	0	-1	0	SNV	HGNC	HGNC:4341	YES	1	P1	CCDS1344.1	ENSP00000307900	P15104	A8YXX4	UPI000012B6E3	0	1	0	0	0	0	chr1:g.182381774C>T	0.1931	0.0129
chr1	182382098	rs2296521	G	A	89	152	1804	0.583	A	3_prime_UTR_variant	MODIFIER	GLUL	ENSG00000135821	Transcript	ENST00000311223.9	protein_coding	8/8	0	ENST00000311223.9:c.*2307C>T	0	4326/4719	0	0	0	0	rs2296521	0	-1	0	SNV	HGNC	HGNC:4341	YES	1	P1	CCDS1344.1	ENSP00000307900	P15104	A8YXX4	UPI000012B6E3	0	1	0	0	0	0	chr1:g.182382098G>A	0.7135	0.8873
chr1	182382287	rs10458354	A	G	152	152	1928	1	G	3_prime_UTR_variant	MODIFIER	GLUL	ENSG00000135821	Transcript	ENST00000311223.9	protein_coding	8/8	0	ENST00000311223.9:c.*2118T>C	0	4137/4719	0	0	0	0	rs10458354	0	-1	0	SNV	HGNC	HGNC:4341	YES	1	P1	CCDS1344.1	ENSP00000307900	P15104	A8YXX4	UPI000012B6E3	0	1	0	0	0	0	chr1:g.182382287A>G	0	1
chr1	182383486	rs7734	T	C	89	152	1663	0.583	C	3_prime_UTR_variant	MODIFIER	GLUL	ENSG00000135821	Transcript	ENST00000311223.9	protein_coding	8/8	0	ENST00000311223.9:c.*919A>G	0	2938/4719	0	0	0	0	rs7734	0	-1	0	SNV	HGNC	HGNC:4341	YES	1	P1	CCDS1344.1	ENSP00000307900	P15104	A8YXX4	UPI000012B6E3	0	1	0	0	0	0	chr1:g.182383486T>C	0	0.7307
chr1	182384063	rs9347	A	T	88	152	1939	0.577	T	3_prime_UTR_variant	MODIFIER	GLUL	ENSG00000135821	Transcript	ENST00000311223.9	protein_coding	8/8	0	ENST00000311223.9:c.*342T>A	0	2361/4719	0	0	0	0	rs9347	0	-1	0	SNV	HGNC	HGNC:4341	YES	1	P1	CCDS1344.1	ENSP00000307900	P15104	A8YXX4	UPI000012B6E3	0	1	0	0	0	0	chr1:g.182384063A>T	0	0.7496
chr1	182387264	rs1058111	A	G	89	152	2130	0.583	G	synonymous_variant	LOW	GLUL	ENSG00000135821	Transcript	ENST00000311223.9	protein_coding	4/8	0	ENST00000311223.9:c.195T>C	ENSP00000307900.5:p.Ser65%3D	1092/4719	195/1122	65/373	S	tcT/tcC	rs1058111	0	-1	0	SNV	HGNC	HGNC:4341	YES	1	P1	CCDS1344.1	ENSP00000307900	P15104	A8YXX4	UPI000012B6E3	0	1	0	0	hmmpanther:PTHR20852:SF45&hmmpanther:PTHR20852&PROSITE_patterns:PS00180&Gene3D:3.10.20.70&Pfam_domain:PF03951&Superfamily_domains:SSF54368&PDB-ENSP_mappings:2qc8.J&PDB-ENSP_mappings:2qc8.I&PDB-ENSP_mappings:2qc8.H&PDB-ENSP_mappings:2qc8.G&PDB-ENSP_mappings:2qc8.F&PDB-ENSP_mappings:2qc8.E&PDB-ENSP_mappings:2qc8.D&PDB-ENSP_mappings:2qc8.C&PDB-ENSP_mappings:2qc8.B&PDB-ENSP_mappings:2qc8.A&PDB-ENSP_m…	0	chr1:g.182387264A>G	0	0.7496
chr1	182390543	rs4110992	C	A	24	152	2180	0.154	A	5_prime_UTR_variant	MODIFIER	GLUL	ENSG00000135821	Transcript	ENST00000311223.9	protein_coding	2/8	0	ENST00000311223.9:c.-60G>T	0	838/4719	0	0	0	0	rs4110992	0	-1	0	SNV	HGNC	HGNC:4341	YES	1	P1	CCDS1344.1	ENSP00000307900	P15104	A8YXX4	UPI000012B6E3	0	1	0	0	0	0	chr1:g.182390543C>A	0.011	0.0008
chr1	182391708	rs912901	C	G	115	152	1706	0.75	G	5_prime_UTR_variant	MODIFIER	GLUL	ENSG00000135821	Transcript	ENST00000311223.9	protein_coding	1/8	0	ENST00000311223.9:c.-399G>C	0	499/4719	0	0	0	0	rs912901	0	-1	0	SNV	HGNC	HGNC:4341	YES	1	P1	CCDS1344.1	ENSP00000307900	P15104	A8YXX4	UPI000012B6E3	0	1	0	0	0	0	chr1:g.182391708C>G	0.8574	0.9697
chr1	182391795	rs912902	A	G	115	152	1670	0.75	G	5_prime_UTR_variant	MODIFIER	GLUL	ENSG00000135821	Transcript	ENST00000311223.9	protein_coding	1/8	0	ENST00000311223.9:c.-486T>C	0	412/4719	0	0	0	0	rs912902	0	-1	0	SNV	HGNC	HGNC:4341	YES	1	P1	CCDS1344.1	ENSP00000307900	P15104	A8YXX4	UPI000012B6E3	0	1	0	0	0	0	chr1:g.182391795A>G	0	0.9675
chr1	182392027	rs116040694	C	G	24	152	1741	0.154	G	5_prime_UTR_variant	MODIFIER	GLUL	ENSG00000135821	Transcript	ENST00000311223.9	protein_coding	1/8	0	ENST00000311223.9:c.-718G>C	0	180/4719	0	0	0	0	rs116040694	0	-1	0	SNV	HGNC	HGNC:4341	YES	1	P1	CCDS1344.1	ENSP00000307900	P15104	A8YXX4	UPI000012B6E3	0	1	0	0	0	0	chr1:g.182392027C>G	0.0933	0.0182
chr1	183563302	rs13306575	G	A	31	152	2390	0.199	A	missense_variant	MODERATE	NCF2	ENSG00000116701	Transcript	ENST00000367535.7	protein_coding	13/15	0	ENST00000367535.7:c.1183C>T	ENSP00000356505.3:p.Arg395Trp	1435/2226	1183/1581	395/526	R/W	Cgg/Tgg	rs13306575&CM992363	0	-1	0	SNV	HGNC	HGNC:7661	YES	1	P1	CCDS1356.1	ENSP00000356505	P19878	A0A0S2Z457	UPI0000000A07	0	1	deleterious	possibly_damaging	PDB-ENSP_mappings:1oey.A&PDB-ENSP_mappings:1oey.B&PDB-ENSP_mappings:1oey.C&PDB-ENSP_mappings:1oey.D&Gene3D:3.10.20.90&Pfam_domain:PF00564&PROSITE_profiles:PS51745&hmmpanther:PTHR15175&hmmpanther:PTHR15175:SF3&SMART_domains:SM00666&Superfamily_domains:SSF54277&Conserved_Domains:cd06406	0	chr1:g.183563302G>A	0.018	0.0008
chr1	186304862	rs2273779	C	T	65	150	1036	0.422	T	missense_variant	MODERATE	PRG4	ENSG00000116690	Transcript	ENST00000445192.6	protein_coding	6/13	0	ENST00000445192.6:c.538C>T	ENSP00000399679.2:p.Arg180Trp	583/5044	538/4215	180/1404	R/W	Cgg/Tgg	rs2273779	0	1	0	SNV	HGNC	HGNC:9364	YES	5	0	CCDS1369.1	ENSP00000399679	Q92954	0	UPI0004620CBB	0	1	deleterious	possibly_damaging	hmmpanther:PTHR22917&hmmpanther:PTHR22917:SF1&MobiDB_lite:mobidb-lite&MobiDB_lite:mobidb-lite	0	chr1:g.186304862C>T	0.2316	0.149
chr1	186308857	rs3737940	A	G	70	152	2080	0.449	G	downstream_gene_variant	MODIFIER	TPR	ENSG00000047410	Transcript	ENST00000367478.9	protein_coding	0	0	0	0	0	0	0	0	0	rs3737940	2795	-1	0	SNV	HGNC	HGNC:12017	YES	1	P1	CCDS41446.1	ENSP00000356448	P12270	0	UPI000046FCF4	0	1	0	0	0	0	chr1:g.186308857A>G	0.2212	0.1142
chr1	196673103	rs800292	G	A	64	152	1206	0.423	A	missense_variant	MODERATE	CFH	ENSG00000000971	Transcript	ENST00000367429.8	protein_coding	2/22	0	ENST00000367429.8:c.184G>A	ENSP00000356399.4:p.Val62Ile	424/4127	184/3696	62/1231	V/I	Gta/Ata	rs800292&CM062505	0	1	0	SNV	HGNC	HGNC:4883	YES	1	P1	CCDS1385.1	ENSP00000356399	P08603	A0A024R962	UPI000013C4D1	0	1	tolerated	benign	PROSITE_profiles:PS50923&Conserved_Domains:cd00033&hmmpanther:PTHR19325&hmmpanther:PTHR19325:SF373&Gene3D:2.10.70.10&Pfam_domain:PF00084&SMART_domains:SM00032&Superfamily_domains:SSF57535	0	chr1:g.196673103G>A	0.4681	0.7912
chr1	196685194	rs1061147	A	C	150	152	1161	0.987	C	synonymous_variant	LOW	CFH	ENSG00000000971	Transcript	ENST00000367429.8	protein_coding	7/22	0	ENST00000367429.8:c.921A>C	ENSP00000356399.4:p.Ala307%3D	1161/4127	921/3696	307/1231	A	gcA/gcC	rs1061147&CM057396	0	1	0	SNV	HGNC	HGNC:4883	YES	1	P1	CCDS1385.1	ENSP00000356399	P08603	A0A024R962	UPI000013C4D1	0	1	0	0	PROSITE_profiles:PS50923&Conserved_Domains:cd00033&hmmpanther:PTHR19325&hmmpanther:PTHR19325:SF373&Gene3D:2.10.70.10&Pfam_domain:PF00084&SMART_domains:SM00032&Superfamily_domains:SSF57535	0	chr1:g.196685194A>C	0.7131	0.5688
chr1	196690107	rs1061170	C	T	150	152	986	0.987	T	missense_variant	MODERATE	CFH	ENSG00000000971	Transcript	ENST00000367429.8	protein_coding	9/22	0	ENST00000367429.8:c.1204C>T	ENSP00000356399.4:p.His402Tyr	1444/4127	1204/3696	402/1231	H/Y	Cat/Tat	rs1061170&CM051020	0	1	0	SNV	HGNC	HGNC:4883	YES	1	P1	CCDS1385.1	ENSP00000356399	P08603	A0A024R962	UPI000013C4D1	0	1	tolerated	benign	PROSITE_profiles:PS50923&Conserved_Domains:cd00033&hmmpanther:PTHR19325:SF373&hmmpanther:PTHR19325&Gene3D:2.10.70.10&Pfam_domain:PF00084&SMART_domains:SM00032&Superfamily_domains:SSF57535	0	chr1:g.196690107C>T	0.7334	0.6377
chr1	196713817	rs2274700	G	A	63	150	864	0.422	A	synonymous_variant	LOW	CFH	ENSG00000000971	Transcript	ENST00000367429.8	protein_coding	10/22	0	ENST00000367429.8:c.1419G>A	ENSP00000356399.4:p.Ala473%3D	1659/4127	1419/3696	473/1231	A	gcG/gcA	rs2274700&CM062504	0	1	0	SNV	HGNC	HGNC:4883	YES	1	P1	CCDS1385.1	ENSP00000356399	P08603	A0A024R962	UPI000013C4D1	0	1	0	0	PROSITE_profiles:PS50923&Conserved_Domains:cd00033&hmmpanther:PTHR19325:SF373&hmmpanther:PTHR19325&Gene3D:2.10.70.10&Pfam_domain:PF00084&SMART_domains:SM00032&Superfamily_domains:SSF57535	0	chr1:g.196713817G>A	0.479	0.4735
chr1	196726612	rs3753396	A	G	70	150	1011	0.468	G	synonymous_variant	LOW	CFH	ENSG00000000971	Transcript	ENST00000367429.8	protein_coding	13/22	0	ENST00000367429.8:c.2016A>G	ENSP00000356399.4:p.Gln672%3D	2256/4127	2016/3696	672/1231	Q	caA/caG	rs3753396&CM033783	0	1	0	SNV	HGNC	HGNC:4883	YES	1	P1	CCDS1385.1	ENSP00000356399	P08603	A0A024R962	UPI000013C4D1	0	1	0	0	PROSITE_profiles:PS50923&Conserved_Domains:cd00033&hmmpanther:PTHR19325:SF373&hmmpanther:PTHR19325&Pfam_domain:PF00084&Gene3D:2.10.70.10&SMART_domains:SM00032&Superfamily_domains:SSF57535	0	chr1:g.196726612A>G	0.2029	0.0378
chr1	197039235	rs698859	C	T	8	152	943	0.051	T	3_prime_UTR_variant	MODIFIER	F13B	ENSG00000143278	Transcript	ENST00000367412.1	protein_coding	12/12	0	ENST00000367412.1:c.*143G>A	0	2173/2217	0	0	0	0	rs698859	0	-1	0	SNV	HGNC	HGNC:3534	YES	1	P1	CCDS1388.1	ENSP00000356382	P05160	0	UPI000013D8E0	0	1	0	0	0	0	chr1:g.197039235C>T	0.2284	0.087
chr1	197040668	rs5998	A	G	142	152	979	0.936	G	synonymous_variant	LOW	F13B	ENSG00000143278	Transcript	ENST00000367412.1	protein_coding	11/12	0	ENST00000367412.1:c.1806T>C	ENSP00000356382.1:p.Asn602%3D	1850/2217	1806/1986	602/661	N	aaT/aaC	rs5998	0	-1	0	SNV	HGNC	HGNC:3534	YES	1	P1	CCDS1388.1	ENSP00000356382	P05160	0	UPI000013D8E0	0	1	0	0	Gene3D:2.10.70.10&hmmpanther:PTHR19325&hmmpanther:PTHR19325:SF314&Superfamily_domains:SSF57535	0	chr1:g.197040668A>G	0.525	0.1921
chr1	197061891	rs6003	C	T	152	152	1025	1	T	missense_variant	MODERATE	F13B	ENSG00000143278	Transcript	ENST00000367412.1	protein_coding	3/12	0	ENST00000367412.1:c.344G>A	ENSP00000356382.1:p.Arg115His	388/2217	344/1986	115/661	R/H	cGt/cAt	rs6003&CM034655	0	-1	0	SNV	HGNC	HGNC:3534	YES	1	P1	CCDS1388.1	ENSP00000356382	P05160	0	UPI000013D8E0	0	1	tolerated	benign	Gene3D:2.10.70.10&Pfam_domain:PF00084&PROSITE_profiles:PS50923&hmmpanther:PTHR19325&hmmpanther:PTHR19325:SF314&SMART_domains:SM00032&Superfamily_domains:SSF57535&Conserved_Domains:cd00033	0	chr1:g.197061891C>T	0.7618	0.3162
chr1	197086795	rs10754213	T	C	152	152	1295	1	C	splice_region_variant&intron_variant	LOW	ASPM	ENSG00000066279	Transcript	ENST00000367409.9	protein_coding	0	27/27	ENST00000367409.9:c.10331+8A>G	0	0	0	0	0	0	rs10754213	0	-1	0	SNV	HGNC	HGNC:19048	YES	1	P1	CCDS1389.1	ENSP00000356379	Q8IZT6	0	UPI0000458904	0	1	0	0	0	0	chr1:g.197086795T>C	0.7827	0.379
chr1	197101312	rs3762271	G	T	9	152	1779	0.058	T	missense_variant	MODERATE	ASPM	ENSG00000066279	Transcript	ENST00000367409.9	protein_coding	18/28	0	ENST00000367409.9:c.7939C>A	ENSP00000356379.4:p.Leu2647Ile	8171/10863	7939/10434	2647/3477	L/I	Ctt/Att	rs3762271	0	-1	0	SNV	HGNC	HGNC:19048	YES	1	P1	CCDS1389.1	ENSP00000356379	Q8IZT6	0	UPI0000458904	0	1	tolerated	possibly_damaging	Gene3D:1.20.5.190&PROSITE_profiles:PS50096&hmmpanther:PTHR44613	0	chr1:g.197101312G>T	0.2143	0.0431
chr1	197101567	rs41310927	T	C	9	152	1491	0.058	C	missense_variant	MODERATE	ASPM	ENSG00000066279	Transcript	ENST00000367409.9	protein_coding	18/28	0	ENST00000367409.9:c.7684A>G	ENSP00000356379.4:p.Ser2562Gly	7916/10863	7684/10434	2562/3477	S/G	Agc/Ggc	rs41310927	0	-1	0	SNV	HGNC	HGNC:19048	YES	1	P1	CCDS1389.1	ENSP00000356379	Q8IZT6	0	UPI0000458904	0	1	deleterious	probably_damaging	Gene3D:1.20.5.190&hmmpanther:PTHR44613&SMART_domains:SM00015&Superfamily_domains:SSF52540	0	chr1:g.197101567T>C	0.2143	0.0431
chr1	197101577	rs41308365	G	A	9	152	1483	0.058	A	synonymous_variant	LOW	ASPM	ENSG00000066279	Transcript	ENST00000367409.9	protein_coding	18/28	0	ENST00000367409.9:c.7674C>T	ENSP00000356379.4:p.Ile2558%3D	7906/10863	7674/10434	2558/3477	I	atC/atT	rs41308365	0	-1	0	SNV	HGNC	HGNC:19048	YES	1	P1	CCDS1389.1	ENSP00000356379	Q8IZT6	0	UPI0000458904	0	1	0	0	Gene3D:1.20.5.190&hmmpanther:PTHR44613&SMART_domains:SM00015&Superfamily_domains:SSF52540	0	chr1:g.197101577G>A	0.2143	0.0431
chr1	197101646	rs10922162	C	T	107	152	1623	0.712	T	synonymous_variant	LOW	ASPM	ENSG00000066279	Transcript	ENST00000367409.9	protein_coding	18/28	0	ENST00000367409.9:c.7605G>A	ENSP00000356379.4:p.Val2535%3D	7837/10863	7605/10434	2535/3477	V	gtG/gtA	rs10922162	0	-1	0	SNV	HGNC	HGNC:19048	YES	1	P1	CCDS1389.1	ENSP00000356379	Q8IZT6	0	UPI0000458904	0	1	0	0	Gene3D:1.20.5.190&Pfam_domain:PF00612&PROSITE_profiles:PS50096&hmmpanther:PTHR44613&SMART_domains:SM00015&Superfamily_domains:SSF52540	0	chr1:g.197101646C>T	0.2949	0.0159
chr1	197101685	rs1412640	T	C	152	152	1693	1	C	synonymous_variant	LOW	ASPM	ENSG00000066279	Transcript	ENST00000367409.9	protein_coding	18/28	0	ENST00000367409.9:c.7566A>G	ENSP00000356379.4:p.Leu2522%3D	7798/10863	7566/10434	2522/3477	L	ttA/ttG	rs1412640	0	-1	0	SNV	HGNC	HGNC:19048	YES	1	P1	CCDS1389.1	ENSP00000356379	Q8IZT6	0	UPI0000458904	0	1	0	0	hmmpanther:PTHR44613&Superfamily_domains:SSF52540&Superfamily_domains:SSF52540	0	chr1:g.197101685T>C	0	0.497
chr1	197101771	rs964201	A	G	152	152	1856	1	G	missense_variant	MODERATE	ASPM	ENSG00000066279	Transcript	ENST00000367409.9	protein_coding	18/28	0	ENST00000367409.9:c.7480T>C	ENSP00000356379.4:p.Tyr2494His	7712/10863	7480/10434	2494/3477	Y/H	Tac/Cac	rs964201	0	-1	0	SNV	HGNC	HGNC:19048	YES	1	P1	CCDS1389.1	ENSP00000356379	Q8IZT6	0	UPI0000458904	0	1	tolerated	benign	Gene3D:1.20.5.190&hmmpanther:PTHR44613&SMART_domains:SM00015&Superfamily_domains:SSF52540	0	chr1:g.197101771A>G	0.9974	1
chr1	197103290	rs41310925	T	C	9	152	1874	0.058	C	synonymous_variant	LOW	ASPM	ENSG00000066279	Transcript	ENST00000367409.9	protein_coding	18/28	0	ENST00000367409.9:c.5961A>G	ENSP00000356379.4:p.Gln1987%3D	6193/10863	5961/10434	1987/3477	Q	caA/caG	rs41310925	0	-1	0	SNV	HGNC	HGNC:19048	YES	1	P1	CCDS1389.1	ENSP00000356379	Q8IZT6	0	UPI0000458904	0	1	0	0	Gene3D:1.20.5.190&Pfam_domain:PF00612&PROSITE_profiles:PS50096&hmmpanther:PTHR44613&SMART_domains:SM00015&Superfamily_domains:SSF52540	0	chr1:g.197103290T>C	0.2131	0.0386
chr1	197104802	rs2878749	T	C	9	152	1302	0.058	C	synonymous_variant	LOW	ASPM	ENSG00000066279	Transcript	ENST00000367409.9	protein_coding	18/28	0	ENST00000367409.9:c.4449A>G	ENSP00000356379.4:p.Lys1483%3D	4681/10863	4449/10434	1483/3477	K	aaA/aaG	rs2878749	0	-1	0	SNV	HGNC	HGNC:19048	YES	1	P1	CCDS1389.1	ENSP00000356379	Q8IZT6	0	UPI0000458904	0	1	0	0	Gene3D:1.20.5.190&Pfam_domain:PF00612&hmmpanther:PTHR44613&SMART_domains:SM00015&Superfamily_domains:SSF52540	0	chr1:g.197104802T>C	0.2145	0.0431
chr1	197122407	rs4915337	A	T	152	152	1921	1	T	synonymous_variant	LOW	ASPM	ENSG00000066279	Transcript	ENST00000367409.9	protein_coding	14/28	0	ENST00000367409.9:c.3579T>A	ENSP00000356379.4:p.Ser1193%3D	3811/10863	3579/10434	1193/3477	S	tcT/tcA	rs4915337	0	-1	0	SNV	HGNC	HGNC:19048	YES	1	P1	CCDS1389.1	ENSP00000356379	Q8IZT6	0	UPI0000458904	0	1	0	0	Pfam_domain:PF00307&PROSITE_profiles:PS50021&hmmpanther:PTHR44613&SMART_domains:SM00033&Superfamily_domains:SSF47576&Low_complexity_(Seg):seg	0	chr1:g.197122407A>T	0.7825	0.379
chr1	197124900	rs6676084	C	T	34	152	912	0.218	T	synonymous_variant	LOW	ASPM	ENSG00000066279	Transcript	ENST00000367409.9	protein_coding	12/28	0	ENST00000367409.9:c.3138G>A	ENSP00000356379.4:p.Arg1046%3D	3370/10863	3138/10434	1046/3477	R	agG/agA	rs6676084&COSM3677510	0	-1	0	SNV	HGNC	HGNC:19048	YES	1	P1	CCDS1389.1	ENSP00000356379	Q8IZT6	0	UPI0000458904	0	1	0	0	Gene3D:1.10.418.10&PROSITE_profiles:PS50021&hmmpanther:PTHR44613&SMART_domains:SM00033&Superfamily_domains:SSF47576	0	chr1:g.197124900C>T	0.2167	0.1324
chr1	197133615	rs4915344	A	G	107	152	1631	0.712	G	intron_variant	MODIFIER	ASPM	ENSG00000066279	Transcript	ENST00000367409.9	protein_coding	0	5/27	ENST00000367409.9:c.2174-20T>C	0	0	0	0	0	0	rs4915344	0	-1	0	SNV	HGNC	HGNC:19048	YES	1	P1	CCDS1389.1	ENSP00000356379	Q8IZT6	0	UPI0000458904	0	1	0	0	0	0	chr1:g.197133615A>G	0.2997	0.0265
chr1	197143403	rs6677082	G	A	152	152	1669	1	A	synonymous_variant	LOW	ASPM	ENSG00000066279	Transcript	ENST00000367409.9	protein_coding	3/28	0	ENST00000367409.9:c.849C>T	ENSP00000356379.4:p.Ser283%3D	1081/10863	849/10434	283/3477	S	tcC/tcT	rs6677082	0	-1	0	SNV	HGNC	HGNC:19048	YES	1	P1	CCDS1389.1	ENSP00000356379	Q8IZT6	0	UPI0000458904	0	1	0	0	hmmpanther:PTHR44613	0	chr1:g.197143403G>A	0.7556	0.295
chr1	197328410	rs12042179	A	T	106	152	1045	0.705	T	intron_variant	MODIFIER	CRB1	ENSG00000134376	Transcript	ENST00000367400.8	protein_coding	0	1/11	ENST00000367400.8:c.71-12A>T	0	0	0	0	0	0	rs12042179	0	1	0	SNV	HGNC	HGNC:2343	YES	1	P3	CCDS1390.1	ENSP00000356370	P82279	0	UPI0000073345	0	1	0	0	0	0	chr1:g.197328410A>T	0.4032	0.0378
chr1	201053248	rs56183942	G	A	15	152	1986	0.096	A	synonymous_variant	LOW	CACNA1S	ENSG00000081248	Transcript	ENST00000362061.4	protein_coding	31/44	0	ENST00000362061.4:c.3822C>T	ENSP00000355192.3:p.Ile1274%3D	3909/6028	3822/5622	1274/1873	I	atC/atT	rs56183942	0	-1	0	SNV	HGNC	HGNC:1397	YES	1	P2	CCDS1407.1	ENSP00000355192	Q13698	0	UPI000020471D	0	1	0	0	hmmpanther:PTHR10037&Superfamily_domains:SSF81324&Gene3D:1.10.287.70&hmmpanther:PTHR10037:SF190&Pfam_domain:PF00520&Transmembrane_helices:TMhelix	0	chr1:g.201053248G>A	0.0533	0.0091
chr1	201065943	rs2297902	G	A	17	152	2092	0.109	A	splice_region_variant&synonymous_variant	LOW	CACNA1S	ENSG00000081248	Transcript	ENST00000362061.4	protein_coding	22/44	0	ENST00000362061.4:c.2748C>T	ENSP00000355192.3:p.His916%3D	2835/6028	2748/5622	916/1873	H	caC/caT	rs2297902	0	-1	0	SNV	HGNC	HGNC:1397	YES	1	P2	CCDS1407.1	ENSP00000355192	Q13698	0	UPI000020471D	0	1	0	0	hmmpanther:PTHR10037&Superfamily_domains:SSF81324&Gene3D:1.10.287.70&hmmpanther:PTHR10037:SF190&Pfam_domain:PF00520	0	chr1:g.201065943G>A	0.0539	0.0076
chr1	201077947	rs4915477	A	G	80	152	2086	0.526	G	synonymous_variant	LOW	CACNA1S	ENSG00000081248	Transcript	ENST00000362061.4	protein_coding	11/44	0	ENST00000362061.4:c.1551T>C	ENSP00000355192.3:p.Gly517%3D	1638/6028	1551/5622	517/1873	G	ggT/ggC	rs4915477&CM023569	0	-1	0	SNV	HGNC	HGNC:1397	YES	1	P2	CCDS1407.1	ENSP00000355192	Q13698	0	UPI000020471D	0	1	0	0	hmmpanther:PTHR10037&Pfam_domain:PF00520&Gene3D:1.20.120.350&hmmpanther:PTHR10037:SF190&Superfamily_domains:SSF81324	0	chr1:g.201077947A>G	0.5711	0.9433
chr1	201078007	rs16847674	G	A	26	152	2227	0.179	A	synonymous_variant	LOW	CACNA1S	ENSG00000081248	Transcript	ENST00000362061.4	protein_coding	11/44	0	ENST00000362061.4:c.1491C>T	ENSP00000355192.3:p.Asn497%3D	1578/6028	1491/5622	497/1873	N	aaC/aaT	rs16847674	0	-1	0	SNV	HGNC	HGNC:1397	YES	1	P2	CCDS1407.1	ENSP00000355192	Q13698	0	UPI000020471D	0	1	0	0	hmmpanther:PTHR10037&Pfam_domain:PF00520&Gene3D:1.20.120.350&hmmpanther:PTHR10037:SF190&Superfamily_domains:SSF81324	0	chr1:g.201078007G>A	0.122	0.1664
chr1	201083155	rs3767512	G	A	25	152	2353	0.173	A	splice_region_variant&intron_variant	LOW	CACNA1S	ENSG00000081248	Transcript	ENST00000362061.4	protein_coding	0	10/43	ENST00000362061.4:c.1393+7C>T	0	0	0	0	0	0	rs3767512	0	-1	0	SNV	HGNC	HGNC:1397	YES	1	P2	CCDS1407.1	ENSP00000355192	Q13698	0	UPI000020471D	0	1	0	0	0	0	chr1:g.201083155G>A	0.0551	0.0015
chr1	201110107	rs1325310	C	T	86	152	1748	0.577	T	downstream_gene_variant	MODIFIER	ASCL5	ENSG00000232237	Transcript	ENST00000449188.2	protein_coding	0	0	0	0	0	0	0	0	0	rs1325310	3846	-1	0	SNV	HGNC	HGNC:33169	YES	3	P1	CCDS59202.1	ENSP00000472681	0	M0R2M9	UPI0002742D0F	0	0	0	0	0	0	chr1:g.201110107C>T	0.4038	0.3056
chr1	201112815	rs2281845	C	T	88	152	2696	0.577	T	downstream_gene_variant	MODIFIER	ASCL5	ENSG00000232237	Transcript	ENST00000449188.2	protein_coding	0	0	0	0	0	0	0	0	0	rs2281845&CR118457	1138	-1	0	SNV	HGNC	HGNC:33169	YES	3	P1	CCDS59202.1	ENSP00000472681	0	M0R2M9	UPI0002742D0F	0	0	0	0	0	0	chr1:g.201112815C>T	0.5889	0.7277
chr1	201283573	rs861275	A	T	140	152	2401	0.923	T	5_prime_UTR_variant	MODIFIER	PKP1	ENSG00000081277	Transcript	ENST00000263946.7	protein_coding	1/15	0	ENST00000263946.7:c.-130A>T	0	122/5447	0	0	0	0	rs861275	0	1	0	SNV	HGNC	HGNC:9023	YES	5	0	CCDS30966.1	ENSP00000263946	Q13835	0	UPI0000131B86	0	1	0	0	0	0	chr1:g.201283573A>T	0	0.0825
chr1	201283738	rs2268147	C	T	14	152	1984	0.09	T	synonymous_variant	LOW	PKP1	ENSG00000081277	Transcript	ENST00000263946.7	protein_coding	1/15	0	ENST00000263946.7:c.36C>T	ENSP00000263946.3:p.Tyr12%3D	287/5447	36/2244	12/747	Y	taC/taT	rs2268147	0	1	0	SNV	HGNC	HGNC:9023	YES	5	0	CCDS30966.1	ENSP00000263946	Q13835	0	UPI0000131B86	0	1	0	0	hmmpanther:PTHR10372:SF3&hmmpanther:PTHR10372	0	chr1:g.201283738C>T	0.1803	0.3828
chr1	201317643	rs1722779	C	T	32	152	1484	0.218	T	synonymous_variant	LOW	PKP1	ENSG00000081277	Transcript	ENST00000263946.7	protein_coding	5/15	0	ENST00000263946.7:c.918C>T	ENSP00000263946.3:p.Ala306%3D	1169/5447	918/2244	306/747	A	gcC/gcT	rs1722779	0	1	0	SNV	HGNC	HGNC:9023	YES	5	0	CCDS30966.1	ENSP00000263946	Q13835	0	UPI0000131B86	0	1	0	0	PROSITE_profiles:PS50176&hmmpanther:PTHR10372:SF3&hmmpanther:PTHR10372&Pfam_domain:PF00514&Gene3D:1.25.10.10&SMART_domains:SM00185&Superfamily_domains:SSF48371&PDB-ENSP_mappings:1xm9.A	0	chr1:g.201317643C>T	0.1685	0.1316
chr1	201330192	rs79906867	G	A	15	152	1120	0.096	A	3_prime_UTR_variant	MODIFIER	PKP1	ENSG00000081277	Transcript	ENST00000263946.7	protein_coding	15/15	0	ENST00000263946.7:c.*151G>A	0	2646/5447	0	0	0	0	rs79906867	0	1	0	SNV	HGNC	HGNC:9023	YES	5	0	CCDS30966.1	ENSP00000263946	Q13835	0	UPI0000131B86	0	1	0	0	0	0	chr1:g.201330192G>A	0.0409	0.0083
chr1	201330233	rs114649649	G	A	16	152	559	0.103	A	3_prime_UTR_variant	MODIFIER	PKP1	ENSG00000081277	Transcript	ENST00000263946.7	protein_coding	15/15	0	ENST00000263946.7:c.*192G>A	0	2687/5447	0	0	0	0	rs114649649	0	1	0	SNV	HGNC	HGNC:9023	YES	5	0	CCDS30966.1	ENSP00000263946	Q13835	0	UPI0000131B86	0	1	0	0	0	0	chr1:g.201330233G>A	0.0439	0.0144
chr1	201330263	rs7541805	G	C	18	152	598	0.115	C	3_prime_UTR_variant	MODIFIER	PKP1	ENSG00000081277	Transcript	ENST00000263946.7	protein_coding	15/15	0	ENST00000263946.7:c.*222G>C	0	2717/5447	0	0	0	0	rs7541805	0	1	0	SNV	HGNC	HGNC:9023	YES	5	0	CCDS30966.1	ENSP00000263946	Q13835	0	UPI0000131B86	0	1	0	0	0	0	chr1:g.201330263G>C	0.1416	0.2776
chr1	201330342	rs947376	A	C	151	152	1323	0.994	C	3_prime_UTR_variant	MODIFIER	PKP1	ENSG00000081277	Transcript	ENST00000263946.7	protein_coding	15/15	0	ENST00000263946.7:c.*301A>C	0	2796/5447	0	0	0	0	rs947376	0	1	0	SNV	HGNC	HGNC:9023	YES	5	0	CCDS30966.1	ENSP00000263946	Q13835	0	UPI0000131B86	0	1	0	0	0	0	chr1:g.201330342A>C	0	0.1959
chr1	201330620	rs10920174	G	A	135	152	2383	0.891	A	3_prime_UTR_variant	MODIFIER	PKP1	ENSG00000081277	Transcript	ENST00000263946.7	protein_coding	15/15	0	ENST00000263946.7:c.*579G>A	0	3074/5447	0	0	0	0	rs10920174	0	1	0	SNV	HGNC	HGNC:9023	YES	5	0	CCDS30966.1	ENSP00000263946	Q13835	0	UPI0000131B86	0	1	0	0	0	0	chr1:g.201330620G>A	0.6294	0.1884
chr1	201330657	rs2365648	A	C	135	152	2540	0.891	C	3_prime_UTR_variant	MODIFIER	PKP1	ENSG00000081277	Transcript	ENST00000263946.7	protein_coding	15/15	0	ENST00000263946.7:c.*616A>C	0	3111/5447	0	0	0	0	rs2365648	0	1	0	SNV	HGNC	HGNC:9023	YES	5	0	CCDS30966.1	ENSP00000263946	Q13835	0	UPI0000131B86	0	1	0	0	0	0	chr1:g.201330657A>C	0	0.5401
chr1	201330724	rs1105331	A	G	135	152	2438	0.891	G	3_prime_UTR_variant	MODIFIER	PKP1	ENSG00000081277	Transcript	ENST00000263946.7	protein_coding	15/15	0	ENST00000263946.7:c.*683A>G	0	3178/5447	0	0	0	0	rs1105331	0	1	0	SNV	HGNC	HGNC:9023	YES	5	0	CCDS30966.1	ENSP00000263946	Q13835	0	UPI0000131B86	0	1	0	0	0	0	chr1:g.201330724A>G	0.6274	0.1884
chr1	201330750	rs3795628	G	A	16	152	2363	0.103	A	3_prime_UTR_variant	MODIFIER	PKP1	ENSG00000081277	Transcript	ENST00000263946.7	protein_coding	15/15	0	ENST00000263946.7:c.*709G>A	0	3204/5447	0	0	0	0	rs3795628	0	1	0	SNV	HGNC	HGNC:9023	YES	5	0	CCDS30966.1	ENSP00000263946	Q13835	0	UPI0000131B86	0	1	0	0	0	0	chr1:g.201330750G>A	0.0427	0.0076
chr1	201330772	rs3795629	G	A	135	152	2363	0.891	A	3_prime_UTR_variant	MODIFIER	PKP1	ENSG00000081277	Transcript	ENST00000263946.7	protein_coding	15/15	0	ENST00000263946.7:c.*731G>A	0	3226/5447	0	0	0	0	rs3795629	0	1	0	SNV	HGNC	HGNC:9023	YES	5	0	CCDS30966.1	ENSP00000263946	Q13835	0	UPI0000131B86	0	1	0	0	0	0	chr1:g.201330772G>A	0.6274	0.1884
chr1	201330905	rs61819986	G	T	16	152	2327	0.103	T	3_prime_UTR_variant	MODIFIER	PKP1	ENSG00000081277	Transcript	ENST00000263946.7	protein_coding	15/15	0	ENST00000263946.7:c.*864G>T	0	3359/5447	0	0	0	0	rs61819986	0	1	0	SNV	HGNC	HGNC:9023	YES	5	0	CCDS30966.1	ENSP00000263946	Q13835	0	UPI0000131B86	0	1	0	0	0	0	chr1:g.201330905G>T	0.0427	0.0076
chr1	201330965	rs3795630	T	C	16	152	1961	0.103	C	3_prime_UTR_variant	MODIFIER	PKP1	ENSG00000081277	Transcript	ENST00000263946.7	protein_coding	15/15	0	ENST00000263946.7:c.*924T>C	0	3419/5447	0	0	0	0	rs3795630	0	1	0	SNV	HGNC	HGNC:9023	YES	5	0	CCDS30966.1	ENSP00000263946	Q13835	0	UPI0000131B86	0	1	0	0	0	0	chr1:g.201330965T>C	0.0427	0.0076
chr1	201331714	rs10920175	T	C	136	152	2428	0.897	C	3_prime_UTR_variant	MODIFIER	PKP1	ENSG00000081277	Transcript	ENST00000263946.7	protein_coding	15/15	0	ENST00000263946.7:c.*1673T>C	0	4168/5447	0	0	0	0	rs10920175	0	1	0	SNV	HGNC	HGNC:9023	YES	5	0	CCDS30966.1	ENSP00000263946	Q13835	0	UPI0000131B86	0	1	0	0	0	0	chr1:g.201331714T>C	0.9042	0.8041
chr1	201331730	rs10800772	C	A	152	152	2479	1	A	3_prime_UTR_variant	MODIFIER	PKP1	ENSG00000081277	Transcript	ENST00000263946.7	protein_coding	15/15	0	ENST00000263946.7:c.*1689C>A	0	4184/5447	0	0	0	0	rs10800772	0	1	0	SNV	HGNC	HGNC:9023	YES	5	0	CCDS30966.1	ENSP00000263946	Q13835	0	UPI0000131B86	0	1	0	0	0	0	chr1:g.201331730C>A	0	0.8116
chr1	201331925	rs17425876	G	A	17	152	2157	0.122	A	3_prime_UTR_variant	MODIFIER	PKP1	ENSG00000081277	Transcript	ENST00000263946.7	protein_coding	15/15	0	ENST00000263946.7:c.*1884G>A	0	4379/5447	0	0	0	0	rs17425876	0	1	0	SNV	HGNC	HGNC:9023	YES	5	0	CCDS30966.1	ENSP00000263946	Q13835	0	UPI0000131B86	0	1	0	0	0	0	chr1:g.201331925G>A	0.1214	0.0862
chr1	201332546	rs61819987	C	G	16	152	2201	0.103	G	3_prime_UTR_variant	MODIFIER	PKP1	ENSG00000081277	Transcript	ENST00000263946.7	protein_coding	15/15	0	ENST00000263946.7:c.*2505C>G	0	5000/5447	0	0	0	0	rs61819987	0	1	0	SNV	HGNC	HGNC:9023	YES	5	0	CCDS30966.1	ENSP00000263946	Q13835	0	UPI0000131B86	0	1	0	0	0	0	chr1:g.201332546C>G	0.0423	0.0076
chr1	201332745	rs1046962	A	G	135	152	2353	0.878	G	3_prime_UTR_variant	MODIFIER	PKP1	ENSG00000081277	Transcript	ENST00000263946.7	protein_coding	15/15	0	ENST00000263946.7:c.*2704A>G	0	5199/5447	0	0	0	0	rs1046962	0	1	0	SNV	HGNC	HGNC:9023	YES	5	0	CCDS30966.1	ENSP00000263946	Q13835	0	UPI0000131B86	0	1	0	0	0	0	chr1:g.201332745A>G	0	0.7852
chr1	201332778	rs1046970	C	G	136	152	2360	0.885	G	3_prime_UTR_variant	MODIFIER	PKP1	ENSG00000081277	Transcript	ENST00000263946.7	protein_coding	15/15	0	ENST00000263946.7:c.*2737C>G	0	5232/5447	0	0	0	0	rs1046970	0	1	0	SNV	HGNC	HGNC:9023	YES	5	0	CCDS30966.1	ENSP00000263946	Q13835	0	UPI0000131B86	0	1	0	0	0	0	chr1:g.201332778C>G	0.8642	0.8616
chr1	203186754	rs4950928	G	C	132	152	2236	0.872	C	upstream_gene_variant	MODIFIER	CHI3L1	ENSG00000133048	Transcript	ENST00000255409.8	protein_coding	0	0	0	0	0	0	0	0	0	rs4950928&CR070419	50	-1	0	SNV	HGNC	HGNC:1932	YES	1	P1	CCDS1435.1	ENSP00000255409	P36222	A0A024R969	UPI0000072E4F	0	1	0	0	0	0	chr1:g.203186754G>C	0	0.6626
chr1	203216965	rs1065761	G	C	37	152	2471	0.25	C	missense_variant	MODERATE	CHIT1	ENSG00000133063	Transcript	ENST00000367229.6	protein_coding	11/11	0	ENST00000367229.6:c.1325C>G	ENSP00000356198.1:p.Ala442Gly	1362/2248	1325/1401	442/466	A/G	gCg/gGg	rs1065761&CM074096&COSM5181179&COSM6321814&COSM6321815	0	-1	0	SNV	HGNC	HGNC:1936	YES	1	P1	CCDS1436.1	ENSP00000356198	Q13231	0	UPI00000399C1	0	1	tolerated	benign	PDB-ENSP_mappings:1waw.A&PDB-ENSP_mappings:1wb0.A&Gene3D:2.170.140.10&PDB-ENSP_mappings:5hbf.A&PDB-ENSP_mappings:5hbf.B&Pfam_domain:PF01607&PROSITE_profiles:PS50940&hmmpanther:PTHR11177&hmmpanther:PTHR11177:SF248&SMART_domains:SM00494&Superfamily_domains:SSF57625	0	chr1:g.203216965G>C	0.1096	0.1082
chr1	203225058	rs2297950	C	T	69	152	2510	0.455	T	missense_variant	MODERATE	CHIT1	ENSG00000133063	Transcript	ENST00000367229.6	protein_coding	4/11	0	ENST00000367229.6:c.304G>A	ENSP00000356198.1:p.Gly102Ser	341/2248	304/1401	102/466	G/S	Ggc/Agc	rs2297950&CM065066	0	-1	0	SNV	HGNC	HGNC:1936	YES	1	P1	CCDS1436.1	ENSP00000356198	Q13231	0	UPI00000399C1	0	1	deleterious	probably_damaging	PDB-ENSP_mappings:1guv.A&PDB-ENSP_mappings:1hki.A&PDB-ENSP_mappings:1hkj.A&PDB-ENSP_mappings:1hkk.A&PDB-ENSP_mappings:1hkm.A&PDB-ENSP_mappings:1lg1.A&PDB-ENSP_mappings:1lg2.A&PDB-ENSP_mappings:1lq0.A&PDB-ENSP_mappings:1waw.A&PDB-ENSP_mappings:1wb0.A&Gene3D:3.20.20.80&PDB-ENSP_mappings:4wjx.A&PDB-ENSP_mappings:4wk9.A&PDB-ENSP_mappings:4wka.A&PDB-ENSP_mappings:4wkf.A&PDB-ENSP_mappings:4wkh.A&PDB-EN…	0	chr1:g.203225058C>T	0.2909	0.2738
chr1	204162058	rs5705	T	G	35	152	2424	0.224	G	synonymous_variant	LOW	REN	ENSG00000143839	Transcript	ENST00000272190.9	protein_coding	2/10	0	ENST00000272190.9:c.204A>C	ENSP00000272190.8:p.Thr68%3D	248/1462	204/1221	68/406	T	acA/acC	rs5705	0	-1	0	SNV	HGNC	HGNC:9958	YES	1	P2	CCDS30981.1	ENSP00000272190	P00797	0	UPI000000091F	0	1	0	0	PDB-ENSP_mappings:1bbs.A&PDB-ENSP_mappings:1bbs.B&PDB-ENSP_mappings:1rne.A&Gene3D:2.40.70.10&PDB-ENSP_mappings:2bks.A&PDB-ENSP_mappings:2bks.B&PDB-ENSP_mappings:2bkt.A&PDB-ENSP_mappings:2bkt.B&PDB-ENSP_mappings:2iko.A&PDB-ENSP_mappings:2iko.B&PDB-ENSP_mappings:2iku.A&PDB-ENSP_mappings:2iku.B&PDB-ENSP_mappings:2il2.A&PDB-ENSP_mappings:2il2.B&PDB-ENSP_mappings:2ren.A&PDB-ENSP_mappings:2v0z.C&PDB-EN…	0	chr1:g.204162058T>G	0.1701	0.3177
chr1	206773062	rs1800872	T	G	74	152	2476	0.474	G	upstream_gene_variant	MODIFIER	IL10	ENSG00000136634	Transcript	ENST00000423557.1	protein_coding	0	0	0	0	0	0	0	0	0	rs1800872&CR003842	568	-1	0	SNV	HGNC	HGNC:5962	YES	1	P1	CCDS1467.1	ENSP00000412237	P22301	Q6FGW4	UPI0000034E50	0	1	0	0	0	0	chr1:g.206773062T>G	0.5651	0.5635
chr1	209785823	rs1856161	C	T	78	152	2225	0.5	T	3_prime_UTR_variant	MODIFIER	IRF6	ENSG00000117595	Transcript	ENST00000367021.8	protein_coding	9/9	0	ENST00000367021.8:c.*2597G>A	0	4272/4478	0	0	0	0	rs1856161	0	-1	0	SNV	HGNC	HGNC:6121	YES	1	P1	CCDS1492.1	ENSP00000355988	O14896	G0Z349	UPI000012D88D	0	1	0	0	0	0	chr1:g.209785823C>T	0.1324	0.0015
chr1	209786269	rs1044516	G	T	78	152	2406	0.5	T	3_prime_UTR_variant	MODIFIER	IRF6	ENSG00000117595	Transcript	ENST00000367021.8	protein_coding	9/9	0	ENST00000367021.8:c.*2151C>A	0	3826/4478	0	0	0	0	rs1044516	0	-1	0	SNV	HGNC	HGNC:6121	YES	1	P1	CCDS1492.1	ENSP00000355988	O14896	G0Z349	UPI000012D88D	0	1	0	0	0	0	chr1:g.209786269G>T	0.3099	0.2504
chr1	209786527	rs680331	G	A	115	152	2101	0.763	A	3_prime_UTR_variant	MODIFIER	IRF6	ENSG00000117595	Transcript	ENST00000367021.8	protein_coding	9/9	0	ENST00000367021.8:c.*1893C>T	0	3568/4478	0	0	0	0	rs680331	0	-1	0	SNV	HGNC	HGNC:6121	YES	1	P1	CCDS1492.1	ENSP00000355988	O14896	G0Z349	UPI000012D88D	0	1	0	0	0	0	chr1:g.209786527G>A	0.8081	0.8722
chr1	209787091	rs2235372	G	A	78	152	1732	0.5	A	3_prime_UTR_variant	MODIFIER	IRF6	ENSG00000117595	Transcript	ENST00000367021.8	protein_coding	9/9	0	ENST00000367021.8:c.*1329C>T	0	3004/4478	0	0	0	0	rs2235372	0	-1	0	SNV	HGNC	HGNC:6121	YES	1	P1	CCDS1492.1	ENSP00000355988	O14896	G0Z349	UPI000012D88D	0	1	0	0	0	0	chr1:g.209787091G>A	0.2991	0.2564
chr1	209787580	rs742214	T	C	78	152	1800	0.5	C	3_prime_UTR_variant	MODIFIER	IRF6	ENSG00000117595	Transcript	ENST00000367021.8	protein_coding	9/9	0	ENST00000367021.8:c.*840A>G	0	2515/4478	0	0	0	0	rs742214	0	-1	0	SNV	HGNC	HGNC:6121	YES	1	P1	CCDS1492.1	ENSP00000355988	O14896	G0Z349	UPI000012D88D	0	1	0	0	0	0	chr1:g.209787580T>C	0.2971	0.2504
chr1	209787678	rs742215	T	A	78	152	1818	0.5	A	3_prime_UTR_variant	MODIFIER	IRF6	ENSG00000117595	Transcript	ENST00000367021.8	protein_coding	9/9	0	ENST00000367021.8:c.*742A>T	0	2417/4478	0	0	0	0	rs742215	0	-1	0	SNV	HGNC	HGNC:6121	YES	1	P1	CCDS1492.1	ENSP00000355988	O14896	G0Z349	UPI000012D88D	0	1	0	0	0	0	chr1:g.209787678T>A	0.3037	0.2753
chr1	209787755	rs4844899	G	T	17	152	2202	0.109	T	3_prime_UTR_variant	MODIFIER	IRF6	ENSG00000117595	Transcript	ENST00000367021.8	protein_coding	9/9	0	ENST00000367021.8:c.*665C>A	0	2340/4478	0	0	0	0	rs4844899	0	-1	0	SNV	HGNC	HGNC:6121	YES	1	P1	CCDS1492.1	ENSP00000355988	O14896	G0Z349	UPI000012D88D	0	1	0	0	0	0	chr1:g.209787755G>T	0.0088	0
chr1	209790735	rs2235371	C	T	78	152	2891	0.5	T	missense_variant	MODERATE	IRF6	ENSG00000117595	Transcript	ENST00000367021.8	protein_coding	7/9	0	ENST00000367021.8:c.820G>A	ENSP00000355988.3:p.Val274Ile	1091/4478	820/1404	274/467	V/I	Gtc/Atc	rs2235371&CM052248	0	-1	0	SNV	HGNC	HGNC:6121	YES	1	P1	CCDS1492.1	ENSP00000355988	O14896	G0Z349	UPI000012D88D	0	1	tolerated	possibly_damaging	Gene3D:2.60.200.10&Pfam_domain:PF10401&hmmpanther:PTHR11949&hmmpanther:PTHR11949:SF9&SMART_domains:SM01243&Superfamily_domains:SSF49879	0	chr1:g.209790735C>T	0.1326	0.0015
chr1	209795339	rs2013162	C	A	115	152	3036	0.763	A	synonymous_variant	LOW	IRF6	ENSG00000117595	Transcript	ENST00000367021.8	protein_coding	5/9	0	ENST00000367021.8:c.459G>T	ENSP00000355988.3:p.Ser153%3D	730/4478	459/1404	153/467	S	tcG/tcT	rs2013162	0	-1	0	SNV	HGNC	HGNC:6121	YES	1	P1	CCDS1492.1	ENSP00000355988	O14896	G0Z349	UPI000012D88D	0	1	0	0	hmmpanther:PTHR11949&hmmpanther:PTHR11949:SF9&MobiDB_lite:mobidb-lite	0	chr1:g.209795339C>A	0.4038	0.2428
chr1	209796557	rs7552506	G	C	37	152	2090	0.263	C	splice_region_variant&intron_variant	LOW	IRF6	ENSG00000117595	Transcript	ENST00000367021.8	protein_coding	0	3/8	ENST00000367021.8:c.175-5C>G	0	0	0	0	0	0	rs7552506	0	-1	0	SNV	HGNC	HGNC:6121	YES	1	P1	CCDS1492.1	ENSP00000355988	O14896	G0Z349	UPI000012D88D	0	1	0	0	0	0	chr1:g.209796557G>C	0.271	0.2413
chr1	209802047	rs2235377	T	C	78	152	2314	0.5	C	splice_region_variant&intron_variant	LOW	IRF6	ENSG00000117595	Transcript	ENST00000367021.8	protein_coding	0	1/8	ENST00000367021.8:c.-75-4A>G	0	0	0	0	0	0	rs2235377&CS125504	0	-1	0	SNV	HGNC	HGNC:6121	YES	1	P1	CCDS1492.1	ENSP00000355988	O14896	G0Z349	UPI000012D88D	0	1	0	0	0	0	chr1:g.209802047T>C	0.1326	0.0015
chr1	209806173	rs12403006	T	A	37	152	2092	0.263	A	upstream_gene_variant	MODIFIER	IRF6	ENSG00000117595	Transcript	ENST00000367021.8	protein_coding	0	0	0	0	0	0	0	0	0	rs12403006	31	-1	0	SNV	HGNC	HGNC:6121	YES	1	P1	CCDS1492.1	ENSP00000355988	O14896	G0Z349	UPI000012D88D	0	1	0	0	0	0	chr1:g.209806173T>A	0.118	0.0182
chr1	209806184	rs34743335	A	T	37	152	2079	0.263	T	upstream_gene_variant	MODIFIER	IRF6	ENSG00000117595	Transcript	ENST00000367021.8	protein_coding	0	0	0	0	0	0	0	0	0	rs34743335	42	-1	0	SNV	HGNC	HGNC:6121	YES	1	P1	CCDS1492.1	ENSP00000355988	O14896	G0Z349	UPI000012D88D	0	1	0	0	0	0	chr1:g.209806184A>T	0.1182	0.0182
chr1	212858367	rs2201603	C	T	25	152	1318	0.16	T	5_prime_UTR_variant	MODIFIER	FLVCR1	ENSG00000162769	Transcript	ENST00000366971.9	protein_coding	1/10	0	ENST00000366971.9:c.-86C>T	0	93/5919	0	0	0	0	rs2201603	0	1	0	SNV	HGNC	HGNC:24682	YES	1	P1	CCDS1510.1	ENSP00000355938	Q9Y5Y0	0	UPI000006D3BB	0	1	0	0	0	0	chr1:g.212858367C>T	0.4441	0.2277
chr1	212858606	rs11120047	G	C	26	152	2115	0.167	C	missense_variant	MODERATE	FLVCR1	ENSG00000162769	Transcript	ENST00000366971.9	protein_coding	1/10	0	ENST00000366971.9:c.154G>C	ENSP00000355938.4:p.Ala52Pro	332/5919	154/1668	52/555	A/P	Gcc/Ccc	rs11120047	0	1	0	SNV	HGNC	HGNC:24682	YES	1	P1	CCDS1510.1	ENSP00000355938	Q9Y5Y0	0	UPI000006D3BB	0	1	tolerated	benign	hmmpanther:PTHR10924&hmmpanther:PTHR10924:SF2	0	chr1:g.212858606G>C	0.4445	0.2269
chr1	212888020	rs2291772	T	A	124	150	1083	0.831	A	intron_variant	MODIFIER	FLVCR1	ENSG00000162769	Transcript	ENST00000366971.9	protein_coding	0	6/9	ENST00000366971.9:c.1307+19T>A	0	0	0	0	0	0	rs2291772	0	1	0	SNV	HGNC	HGNC:24682	YES	1	P1	CCDS1510.1	ENSP00000355938	Q9Y5Y0	0	UPI000006D3BB	0	1	0	0	0	0	chr1:g.212888020T>A	0.2847	0.1732
chr1	212895062	rs17019870	T	C	125	152	1441	0.827	C	intron_variant	MODIFIER	FLVCR1	ENSG00000162769	Transcript	ENST00000366971.9	protein_coding	0	9/9	ENST00000366971.9:c.1593+9T>C	0	0	0	0	0	0	rs17019870	0	1	0	SNV	HGNC	HGNC:24682	YES	1	P1	CCDS1510.1	ENSP00000355938	Q9Y5Y0	0	UPI000006D3BB	0	1	0	0	0	0	chr1:g.212895062T>C	0.2843	0.1702
chr1	212895253	rs3207090	C	T	25	152	1324	0.16	T	missense_variant	MODERATE	FLVCR1	ENSG00000162769	Transcript	ENST00000366971.9	protein_coding	10/10	0	ENST00000366971.9:c.1631C>T	ENSP00000355938.4:p.Thr544Met	1809/5919	1631/1668	544/555	T/M	aCg/aTg	rs3207090	0	1	0	SNV	HGNC	HGNC:24682	YES	1	P1	CCDS1510.1	ENSP00000355938	Q9Y5Y0	0	UPI000006D3BB	0	1	deleterious	benign	hmmpanther:PTHR10924&hmmpanther:PTHR10924:SF2&MobiDB_lite:mobidb-lite&MobiDB_lite:mobidb-lite	0	chr1:g.212895253C>T	0.3794	0.1316
chr1	212895629	rs12074192	T	G	151	152	1160	0.994	G	3_prime_UTR_variant	MODIFIER	FLVCR1	ENSG00000162769	Transcript	ENST00000366971.9	protein_coding	10/10	0	ENST00000366971.9:c.*339T>G	0	2185/5919	0	0	0	0	rs12074192	0	1	0	SNV	HGNC	HGNC:24682	YES	1	P1	CCDS1510.1	ENSP00000355938	Q9Y5Y0	0	UPI000006D3BB	0	1	0	0	0	0	chr1:g.212895629T>G	0.6637	0.3018
chr1	212895916	rs11582817	T	A	25	152	1467	0.16	A	3_prime_UTR_variant	MODIFIER	FLVCR1	ENSG00000162769	Transcript	ENST00000366971.9	protein_coding	10/10	0	ENST00000366971.9:c.*626T>A	0	2472/5919	0	0	0	0	rs11582817	0	1	0	SNV	HGNC	HGNC:24682	YES	1	P1	CCDS1510.1	ENSP00000355938	Q9Y5Y0	0	UPI000006D3BB	0	1	0	0	0	0	chr1:g.212895916T>A	0.3588	0.1309
chr1	212895963	rs41301027	G	A	125	152	1406	0.827	A	3_prime_UTR_variant	MODIFIER	FLVCR1	ENSG00000162769	Transcript	ENST00000366971.9	protein_coding	10/10	0	ENST00000366971.9:c.*673G>A	0	2519/5919	0	0	0	0	rs41301027	0	1	0	SNV	HGNC	HGNC:24682	YES	1	P1	CCDS1510.1	ENSP00000355938	Q9Y5Y0	0	UPI000006D3BB	0	1	0	0	0	0	chr1:g.212895963G>A	0.2843	0.1702
chr1	212896078	rs6670064	C	T	24	152	956	0.154	T	3_prime_UTR_variant	MODIFIER	FLVCR1	ENSG00000162769	Transcript	ENST00000366971.9	protein_coding	10/10	0	ENST00000366971.9:c.*788C>T	0	2634/5919	0	0	0	0	rs6670064	0	1	0	SNV	HGNC	HGNC:24682	YES	1	P1	CCDS1510.1	ENSP00000355938	Q9Y5Y0	0	UPI000006D3BB	0	1	0	0	0	0	chr1:g.212896078C>T	0.3588	0.1309
chr1	212896221	rs12567713	C	T	121	150	836	0.812	T	3_prime_UTR_variant	MODIFIER	FLVCR1	ENSG00000162769	Transcript	ENST00000366971.9	protein_coding	10/10	0	ENST00000366971.9:c.*931C>T	0	2777/5919	0	0	0	0	rs12567713	0	1	0	SNV	HGNC	HGNC:24682	YES	1	P1	CCDS1510.1	ENSP00000355938	Q9Y5Y0	0	UPI000006D3BB	0	1	0	0	0	0	chr1:g.212896221C>T	0.2843	0.1702
chr1	212896396	rs12567728	C	T	125	152	1617	0.827	T	3_prime_UTR_variant	MODIFIER	FLVCR1	ENSG00000162769	Transcript	ENST00000366971.9	protein_coding	10/10	0	ENST00000366971.9:c.*1106C>T	0	2952/5919	0	0	0	0	rs12567728	0	1	0	SNV	HGNC	HGNC:24682	YES	1	P1	CCDS1510.1	ENSP00000355938	Q9Y5Y0	0	UPI000006D3BB	0	1	0	0	0	0	chr1:g.212896396C>T	0.2841	0.1702
chr1	212896441	rs6682947	A	G	151	152	1681	0.994	G	3_prime_UTR_variant	MODIFIER	FLVCR1	ENSG00000162769	Transcript	ENST00000366971.9	protein_coding	10/10	0	ENST00000366971.9:c.*1151A>G	0	2997/5919	0	0	0	0	rs6682947	0	1	0	SNV	HGNC	HGNC:24682	YES	1	P1	CCDS1510.1	ENSP00000355938	Q9Y5Y0	0	UPI000006D3BB	0	1	0	0	0	0	chr1:g.212896441A>G	0.6637	0.3018
chr1	212897709	rs10864027	G	A	26	152	2041	0.167	A	3_prime_UTR_variant	MODIFIER	FLVCR1	ENSG00000162769	Transcript	ENST00000366971.9	protein_coding	10/10	0	ENST00000366971.9:c.*2419G>A	0	4265/5919	0	0	0	0	rs10864027	0	1	0	SNV	HGNC	HGNC:24682	YES	1	P1	CCDS1510.1	ENSP00000355938	Q9Y5Y0	0	UPI000006D3BB	0	1	0	0	0	0	chr1:g.212897709G>A	0.3792	0.1309
chr1	212897868	rs1284856	G	A	125	152	1979	0.827	A	3_prime_UTR_variant	MODIFIER	FLVCR1	ENSG00000162769	Transcript	ENST00000366971.9	protein_coding	10/10	0	ENST00000366971.9:c.*2578G>A	0	4424/5919	0	0	0	0	rs1284856	0	1	0	SNV	HGNC	HGNC:24682	YES	1	P1	CCDS1510.1	ENSP00000355938	Q9Y5Y0	0	UPI000006D3BB	0	1	0	0	0	0	chr1:g.212897868G>A	0.475	0.6445
chr1	212897999	rs1284855	T	C	125	152	1599	0.827	C	3_prime_UTR_variant	MODIFIER	FLVCR1	ENSG00000162769	Transcript	ENST00000366971.9	protein_coding	10/10	0	ENST00000366971.9:c.*2709T>C	0	4555/5919	0	0	0	0	rs1284855	0	1	0	SNV	HGNC	HGNC:24682	YES	1	P1	CCDS1510.1	ENSP00000355938	Q9Y5Y0	0	UPI000006D3BB	0	1	0	0	0	0	chr1:g.212897999T>C	0.475	0.6445
chr1	212898103	rs1284854	G	A	125	152	1508	0.827	A	3_prime_UTR_variant	MODIFIER	FLVCR1	ENSG00000162769	Transcript	ENST00000366971.9	protein_coding	10/10	0	ENST00000366971.9:c.*2813G>A	0	4659/5919	0	0	0	0	rs1284854	0	1	0	SNV	HGNC	HGNC:24682	YES	1	P1	CCDS1510.1	ENSP00000355938	Q9Y5Y0	0	UPI000006D3BB	0	1	0	0	0	0	chr1:g.212898103G>A	0.4956	0.6452
chr1	212898258	rs10902	G	A	124	152	1548	0.821	A	3_prime_UTR_variant	MODIFIER	FLVCR1	ENSG00000162769	Transcript	ENST00000366971.9	protein_coding	10/10	0	ENST00000366971.9:c.*2968G>A	0	4814/5919	0	0	0	0	rs10902	0	1	0	SNV	HGNC	HGNC:24682	YES	1	P1	CCDS1510.1	ENSP00000355938	Q9Y5Y0	0	UPI000006D3BB	0	1	0	0	0	0	chr1:g.212898258G>A	0.2843	0.1702
chr1	216174110	rs401269	C	A	13	150	727	0.097	A	intron_variant	MODIFIER	USH2A	ENSG00000042781	Transcript	ENST00000307340.8	protein_coding	0	21/71	ENST00000307340.8:c.4627+1142G>T	0	0	0	0	0	0	rs401269	0	-1	0	SNV	HGNC	HGNC:12601	YES	1	P1	CCDS31025.1	ENSP00000305941	O75445	0	UPI000034E5B6	0	1	0	0	0	0	chr1:g.216174110C>A	0.1945	0.1551
chr1	216198592	rs646094	A	C	20	152	1474	0.141	C	splice_region_variant&intron_variant	LOW	USH2A	ENSG00000042781	Transcript	ENST00000307340.8	protein_coding	0	17/71	ENST00000307340.8:c.3812-8T>G	0	0	0	0	0	0	rs646094	0	-1	0	SNV	HGNC	HGNC:12601	YES	1	P1	CCDS31025.1	ENSP00000305941	O75445	0	UPI000034E5B6	0	1	0	0	0	0	chr1:g.216198592A>C	0.1977	0.1596
chr1	216323605	rs1805050	G	A	35	152	1433	0.237	A	synonymous_variant	LOW	USH2A	ENSG00000042781	Transcript	ENST00000307340.8	protein_coding	8/72	0	ENST00000307340.8:c.1419C>T	ENSP00000305941.3:p.Thr473%3D	1858/18938	1419/15609	473/5202	T	acC/acT	rs1805050	0	-1	0	SNV	HGNC	HGNC:12601	YES	1	P1	CCDS31025.1	ENSP00000305941	O75445	0	UPI000034E5B6	0	1	0	0	Gene3D:2.60.120.1490&Pfam_domain:PF00055&PROSITE_profiles:PS51117&hmmpanther:PTHR10574&hmmpanther:PTHR10574:SF274&SMART_domains:SM00136	0	chr1:g.216323605G>A	0.263	0.3911
chr1	216418661	rs4253963	T	C	119	152	1416	0.776	C	synonymous_variant	LOW	USH2A	ENSG00000042781	Transcript	ENST00000307340.8	protein_coding	3/72	0	ENST00000307340.8:c.504A>G	ENSP00000305941.3:p.Thr168%3D	943/18938	504/15609	168/5202	T	acA/acG	rs4253963	0	-1	0	SNV	HGNC	HGNC:12601	YES	1	P1	CCDS31025.1	ENSP00000305941	O75445	0	UPI000034E5B6	0	1	0	0	Gene3D:2.60.120.200&Pfam_domain:PF13385&hmmpanther:PTHR10574&hmmpanther:PTHR10574:SF274&SMART_domains:SM00560&Superfamily_domains:SSF49899	0	chr1:g.216418661T>C	0.6328	0.4531
chr1	216421964	rs10779261	C	T	120	152	2174	0.782	T	missense_variant	MODERATE	USH2A	ENSG00000042781	Transcript	ENST00000307340.8	protein_coding	2/72	0	ENST00000307340.8:c.373G>A	ENSP00000305941.3:p.Ala125Thr	812/18938	373/15609	125/5202	A/T	Gca/Aca	rs10779261	0	-1	0	SNV	HGNC	HGNC:12601	YES	1	P1	CCDS31025.1	ENSP00000305941	O75445	0	UPI000034E5B6	0	1	tolerated	benign	Superfamily_domains:SSF49899	0	chr1:g.216421964C>T	0.7612	0.764
chr1	219914361	rs2275706	C	T	14	152	1215	0.09	T	downstream_gene_variant	MODIFIER	SLC30A10	ENSG00000196660	Transcript	ENST00000366926.3	protein_coding	0	0	0	0	0	0	0	0	0	rs2275706	793	-1	0	SNV	HGNC	HGNC:25355	YES	1	P1	CCDS31026.1	ENSP00000355893	Q6XR72	0	UPI000040E993	0	1	0	0	0	0	chr1:g.219914361C>T	0.0409	0.003
chr1	220149747	rs41303053	C	A	14	152	1649	0.09	A	3_prime_UTR_variant	MODIFIER	RAB3GAP2	ENSG00000118873	Transcript	ENST00000358951.7	protein_coding	35/35	0	ENST00000358951.7:c.*1504G>T	0	5802/7256	0	0	0	0	rs41303053	0	-1	0	SNV	HGNC	HGNC:17168	YES	1	P1	CCDS31028.1	ENSP00000351832	Q9H2M9	0	UPI0000072269	0	1	0	0	0	0	chr1:g.220149747C>A	0.0877	0.0923
chr1	220150326	rs185747953	G	A	13	152	747	0.083	A	3_prime_UTR_variant	MODIFIER	RAB3GAP2	ENSG00000118873	Transcript	ENST00000358951.7	protein_coding	35/35	0	ENST00000358951.7:c.*925C>T	0	5223/7256	0	0	0	0	rs185747953	0	-1	0	SNV	HGNC	HGNC:17168	YES	1	P1	CCDS31028.1	ENSP00000351832	Q9H2M9	0	UPI0000072269	0	1	0	0	0	0	chr1:g.220150326G>A	0.0102	0.0008
chr1	223111257	rs2072493	T	C	49	152	2229	0.327	C	missense_variant	MODERATE	TLR5	ENSG00000187554	Transcript	ENST00000642603.2	protein_coding	6/6	0	ENST00000642603.2:c.1775A>G	ENSP00000496355.1:p.Asn592Ser	2382/4235	1775/2577	592/858	N/S	aAt/aGt	rs2072493&CM036006	0	-1	0	SNV	HGNC	HGNC:11851	YES	0	P1	CCDS31033.1	ENSP00000496355	0	A0A2R8Y7Z4	UPI000013E1D3	0	1	tolerated	benign	PIRSF_domain:PIRSF037595&hmmpanther:PTHR44698&hmmpanther:PTHR44698:SF2&Gene3D:3.80.10.10&SMART_domains:SM00082&Superfamily_domains:SSF52058	0	chr1:g.223111257T>C	0.1402	0.0045
chr1	225401771	rs7406	C	T	13	152	1608	0.083	T	3_prime_UTR_variant	MODIFIER	LBR	ENSG00000143815	Transcript	ENST00000338179.6	protein_coding	14/14	0	ENST00000338179.6:c.*1532G>A	0	3544/3812	0	0	0	0	rs7406	0	-1	0	SNV	HGNC	HGNC:6518	YES	5	P1	CCDS1545.1	ENSP00000339883	Q14739	0	UPI000012E256	0	1	0	0	0	0	chr1:g.225401771C>T	0.2726	0.5772
chr1	225401942	rs14205	A	G	13	152	1525	0.083	G	3_prime_UTR_variant	MODIFIER	LBR	ENSG00000143815	Transcript	ENST00000338179.6	protein_coding	14/14	0	ENST00000338179.6:c.*1361T>C	0	3373/3812	0	0	0	0	rs14205	0	-1	0	SNV	HGNC	HGNC:6518	YES	5	P1	CCDS1545.1	ENSP00000339883	Q14739	0	UPI000012E256	0	1	0	0	0	0	chr1:g.225401942A>G	0.0847	0.0651
chr1	225403048	rs11551874	G	C	12	152	1016	0.077	C	3_prime_UTR_variant	MODIFIER	LBR	ENSG00000143815	Transcript	ENST00000338179.6	protein_coding	14/14	0	ENST00000338179.6:c.*255C>G	0	2267/3812	0	0	0	0	rs11551874	0	-1	0	SNV	HGNC	HGNC:6518	YES	5	P1	CCDS1545.1	ENSP00000339883	Q14739	0	UPI000012E256	0	1	0	0	0	0	chr1:g.225403048G>C	0.102	0.025
chr1	225419442	rs2230419	C	T	137	150	886	0.916	T	missense_variant	MODERATE	LBR	ENSG00000143815	Transcript	ENST00000338179.6	protein_coding	5/14	0	ENST00000338179.6:c.461G>A	ENSP00000339883.2:p.Ser154Asn	625/3812	461/1848	154/615	S/N	aGt/aAt	rs2230419	0	-1	0	SNV	HGNC	HGNC:6518	YES	5	P1	CCDS1545.1	ENSP00000339883	Q14739	0	UPI000012E256	0	1	tolerated	benign	hmmpanther:PTHR21257&hmmpanther:PTHR21257:SF37	0	chr1:g.225419442C>T	0	0.3631
chr1	225422182	rs1056608	A	G	138	152	1769	0.91	G	synonymous_variant	LOW	LBR	ENSG00000143815	Transcript	ENST00000338179.6	protein_coding	3/14	0	ENST00000338179.6:c.261T>C	ENSP00000339883.2:p.Pro87%3D	425/3812	261/1848	87/615	P	ccT/ccC	rs1056608	0	-1	0	SNV	HGNC	HGNC:6518	YES	5	P1	CCDS1545.1	ENSP00000339883	Q14739	0	UPI000012E256	0	1	0	0	hmmpanther:PTHR21257&hmmpanther:PTHR21257:SF37&MobiDB_lite:mobidb-lite&MobiDB_lite:mobidb-lite&Low_complexity_(Seg):seg	0	chr1:g.225422182A>G	0	0.3328
chr1	225423959	rs1056607	C	T	127	152	1768	0.84	T	synonymous_variant	LOW	LBR	ENSG00000143815	Transcript	ENST00000338179.6	protein_coding	2/14	0	ENST00000338179.6:c.117G>A	ENSP00000339883.2:p.Val39%3D	281/3812	117/1848	39/615	V	gtG/gtA	rs1056607	0	-1	0	SNV	HGNC	HGNC:6518	YES	5	P1	CCDS1545.1	ENSP00000339883	Q14739	0	UPI000012E256	0	1	0	0	Gene3D:2.30.30.140&PDB-ENSP_mappings:2dig.A&Pfam_domain:PF09465&SMART_domains:SM00333&Superfamily_domains:SSF63748&Conserved_Domains:cd04508	0	chr1:g.225423959C>T	0	0.6286
chr1	226882036	rs6759	C	T	68	152	2209	0.436	T	synonymous_variant	LOW	PSEN2	ENSG00000143801	Transcript	ENST00000366783.8	protein_coding	4/13	0	ENST00000366783.8:c.129C>T	ENSP00000355747.3:p.Asn43%3D	512/2249	129/1347	43/448	N	aaC/aaT	rs6759	0	1	0	SNV	HGNC	HGNC:9509	YES	5	P3	CCDS1556.1	ENSP00000355747	P49810	0	UPI0000049EDA	0	1	0	0	MobiDB_lite:mobidb-lite&MobiDB_lite:mobidb-lite&hmmpanther:PTHR10202&hmmpanther:PTHR10202:SF18&Prints_domain:PR01074	0	chr1:g.226882036C>T	0.4433	0.3646
chr1	226883824	rs1046240	C	T	67	152	1752	0.429	T	synonymous_variant	LOW	PSEN2	ENSG00000143801	Transcript	ENST00000366783.8	protein_coding	5/13	0	ENST00000366783.8:c.261C>T	ENSP00000355747.3:p.His87%3D	644/2249	261/1347	87/448	H	caC/caT	rs1046240	0	1	0	SNV	HGNC	HGNC:9509	YES	5	P3	CCDS1556.1	ENSP00000355747	P49810	0	UPI0000049EDA	0	1	0	0	hmmpanther:PTHR10202&hmmpanther:PTHR10202:SF18&Pfam_domain:PF01080	0	chr1:g.226883824C>T	0.4433	0.3646
chr1	226984589	rs12593	C	T	17	152	2186	0.109	T	synonymous_variant	LOW	COQ8A	ENSG00000163050	Transcript	ENST00000366779.5	protein_coding	17/20	0	ENST00000366779.5:c.1440C>T	ENSP00000355741.1:p.Phe480%3D	4211/5523	1440/1944	480/647	F	ttC/ttT	rs12593	0	1	0	SNV	HGNC	HGNC:16812	YES	2	P1	CCDS1557.1	ENSP00000355741	Q8NI60	A0A024R3S3	UPI0000126D6B	0	1	0	0	Conserved_Domains:cd13970&hmmpanther:PTHR43851:SF1&hmmpanther:PTHR43851&Superfamily_domains:SSF56112&PDB-ENSP_mappings:5i35.A&PDB-ENSP_mappings:4ped.A	0	chr1:g.226984589C>T	0.2386	0.1649
chr1	226985234	rs2297416	C	G	17	152	1944	0.109	G	intron_variant	MODIFIER	COQ8A	ENSG00000163050	Transcript	ENST00000366779.5	protein_coding	0	18/19	ENST00000366779.5:c.1573-20C>G	0	0	0	0	0	0	rs2297416	0	1	0	SNV	HGNC	HGNC:16812	YES	2	P1	CCDS1557.1	ENSP00000355741	Q8NI60	A0A024R3S3	UPI0000126D6B	0	1	0	0	0	0	chr1:g.226985234C>G	0.2652	0.2572
chr1	226986444	rs7552783	T	C	17	152	1545	0.109	C	intron_variant	MODIFIER	COQ8A	ENSG00000163050	Transcript	ENST00000366779.5	protein_coding	0	19/19	ENST00000366779.5:c.1660-9T>C	0	0	0	0	0	0	rs7552783&COSM3997298&COSM3997299	0	1	0	SNV	HGNC	HGNC:16812	YES	2	P1	CCDS1557.1	ENSP00000355741	Q8NI60	A0A024R3S3	UPI0000126D6B	0	1	0	0	0	0	chr1:g.226986444T>C	0.3516	0.4221
chr1	226986509	rs3738725	T	C	17	152	1391	0.109	C	synonymous_variant	LOW	COQ8A	ENSG00000163050	Transcript	ENST00000366779.5	protein_coding	20/20	0	ENST00000366779.5:c.1716T>C	ENSP00000355741.1:p.Ser572%3D	4487/5523	1716/1944	572/647	S	tcT/tcC	rs3738725	0	1	0	SNV	HGNC	HGNC:16812	YES	2	P1	CCDS1557.1	ENSP00000355741	Q8NI60	A0A024R3S3	UPI0000126D6B	0	1	0	0	hmmpanther:PTHR43851:SF1&hmmpanther:PTHR43851&PDB-ENSP_mappings:5i35.A&PDB-ENSP_mappings:4ped.A	0	chr1:g.226986509T>C	0.3139	0.2882
chr1	230704350	rs1926723	T	C	57	152	2423	0.391	C	intron_variant	MODIFIER	AGT	ENSG00000135744	Transcript	ENST00000366667.5	protein_coding	0	3/4	ENST00000366667.5:c.1125-13A>G	0	0	0	0	0	0	rs1926723	0	-1	0	SNV	HGNC	HGNC:333	YES	1	P1	CCDS1585.1	ENSP00000355627	P01019	B0ZBE2	UPI0000125B13	0	1	0	0	0	0	chr1:g.230704350T>C	0.1332	0.0461
chr1	230705941	rs7080	T	C	152	152	2039	1	C	synonymous_variant	LOW	AGT	ENSG00000135744	Transcript	ENST00000366667.5	protein_coding	3/5	0	ENST00000366667.5:c.1116A>G	ENSP00000355627.4:p.Leu372%3D	1156/2116	1116/1458	372/485	L	ctA/ctG	rs7080	0	-1	0	SNV	HGNC	HGNC:333	YES	1	P1	CCDS1585.1	ENSP00000355627	P01019	B0ZBE2	UPI0000125B13	0	1	0	0	Conserved_Domains:cd02054&hmmpanther:PTHR11461:SF13&hmmpanther:PTHR11461&Pfam_domain:PF00079&Gene3D:3.30.497.10&Gene3D:2.30.39.10&SMART_domains:SM00093&Superfamily_domains:SSF56574&PDB-ENSP_mappings:5m3y.A&PDB-ENSP_mappings:5m3x.B&PDB-ENSP_mappings:5m3x.A&PDB-ENSP_mappings:2x0b.H&PDB-ENSP_mappings:2x0b.F&PDB-ENSP_mappings:2x0b.D&PDB-ENSP_mappings:2x0b.B&PDB-ENSP_mappings:2wxw.A	0	chr1:g.230705941T>C	0	0.9962
chr1	230710048	rs699	A	G	135	152	2468	0.891	G	missense_variant	MODERATE	AGT	ENSG00000135744	Transcript	ENST00000366667.5	protein_coding	2/5	0	ENST00000366667.5:c.803T>C	ENSP00000355627.4:p.Met268Thr	843/2116	803/1458	268/485	M/T	aTg/aCg	rs699&CM920010	0	-1	0	SNV	HGNC	HGNC:333	YES	1	P1	CCDS1585.1	ENSP00000355627	P01019	B0ZBE2	UPI0000125B13	0	1	tolerated	benign	Conserved_Domains:cd02054&hmmpanther:PTHR11461:SF13&hmmpanther:PTHR11461&Pfam_domain:PF00079&Gene3D:3.30.497.10&Gene3D:2.30.39.10&SMART_domains:SM00093&Superfamily_domains:SSF56574&PDB-ENSP_mappings:5m3y.A&PDB-ENSP_mappings:5m3x.B&PDB-ENSP_mappings:5m3x.A&PDB-ENSP_mappings:2x0b.H&PDB-ENSP_mappings:2x0b.F&PDB-ENSP_mappings:2x0b.D&PDB-ENSP_mappings:2x0b.B&PDB-ENSP_mappings:2wxw.A	0	chr1:g.230710048A>G	0.7051	0.9032
chr1	230710231	rs4762	G	A	17	152	2326	0.109	A	missense_variant	MODERATE	AGT	ENSG00000135744	Transcript	ENST00000366667.5	protein_coding	2/5	0	ENST00000366667.5:c.620C>T	ENSP00000355627.4:p.Thr207Met	660/2116	620/1458	207/485	T/M	aCg/aTg	rs4762&CM920009	0	-1	0	SNV	HGNC	HGNC:333	YES	1	P1	CCDS1585.1	ENSP00000355627	P01019	B0ZBE2	UPI0000125B13	0	1	deleterious	probably_damaging	Conserved_Domains:cd02054&hmmpanther:PTHR11461:SF13&hmmpanther:PTHR11461&Pfam_domain:PF00079&Gene3D:3.30.497.10&Gene3D:2.30.39.10&SMART_domains:SM00093&Superfamily_domains:SSF56574&PDB-ENSP_mappings:5m3y.A&PDB-ENSP_mappings:5m3x.B&PDB-ENSP_mappings:5m3x.A&PDB-ENSP_mappings:2x0b.H&PDB-ENSP_mappings:2x0b.F&PDB-ENSP_mappings:2x0b.D&PDB-ENSP_mappings:2x0b.B&PDB-ENSP_mappings:2wxw.A	0	chr1:g.230710231G>A	0.1016	0.0545
chr1	230714126	rs5051	C	T	135	152	2198	0.891	T	upstream_gene_variant	MODIFIER	AGT	ENSG00000135744	Transcript	ENST00000366667.5	protein_coding	0	0	0	0	0	0	0	0	0	rs5051&CR971935	4	-1	0	SNV	HGNC	HGNC:333	YES	1	P1	CCDS1585.1	ENSP00000355627	P01019	B0ZBE2	UPI0000125B13	0	1	0	0	0	0	chr1:g.230714126C>T	0	0.916
chr1	230714140	rs5050	T	G	32	152	2060	0.205	G	upstream_gene_variant	MODIFIER	AGT	ENSG00000135744	Transcript	ENST00000366667.5	protein_coding	0	0	0	0	0	0	0	0	0	rs5050&CR973338	18	-1	0	SNV	HGNC	HGNC:333	YES	1	P1	CCDS1585.1	ENSP00000355627	P01019	B0ZBE2	UPI0000125B13	0	1	0	0	0	0	chr1:g.230714140T>G	0.1759	0.1634
chr1	230714272	rs11568020	C	T	14	152	2302	0.09	T	upstream_gene_variant	MODIFIER	AGT	ENSG00000135744	Transcript	ENST00000366667.5	protein_coding	0	0	0	0	0	0	0	0	0	rs11568020	150	-1	0	SNV	HGNC	HGNC:333	YES	1	P1	CCDS1585.1	ENSP00000355627	P01019	B0ZBE2	UPI0000125B13	0	1	0	0	0	0	chr1:g.230714272C>T	0.0465	0.0174
chr1	230714337	rs5049	C	T	13	152	2338	0.083	T	upstream_gene_variant	MODIFIER	AGT	ENSG00000135744	Transcript	ENST00000366667.5	protein_coding	0	0	0	0	0	0	0	0	0	rs5049&CR023696	215	-1	0	SNV	HGNC	HGNC:333	YES	1	P1	CCDS1585.1	ENSP00000355627	P01019	B0ZBE2	UPI0000125B13	0	1	0	0	0	0	chr1:g.230714337C>T	0.1895	0.2912
chr1	235661665	rs150304907	A	G	17	152	1660	0.109	G	3_prime_UTR_variant	MODIFIER	LYST	ENSG00000143669	Transcript	ENST00000389793.6	protein_coding	53/53	0	ENST00000389793.6:c.*1275T>C	0	12856/13480	0	0	0	0	rs150304907	0	-1	0	SNV	HGNC	HGNC:1968	YES	5	P1	CCDS31062.1	ENSP00000374443	Q99698	0	UPI000020509E	0	1	0	0	0	0	chr1:g.235661665A>G	0.0056	0
chr1	235755570	rs61738992	T	G	13	152	1133	0.083	G	synonymous_variant	LOW	LYST	ENSG00000143669	Transcript	ENST00000389793.6	protein_coding	25/53	0	ENST00000389793.6:c.7137A>C	ENSP00000374443.2:p.Leu2379%3D	7312/13480	7137/11406	2379/3801	L	ctA/ctC	rs61738992	0	-1	0	SNV	HGNC	HGNC:1968	YES	5	P1	CCDS31062.1	ENSP00000374443	Q99698	0	UPI000020509E	0	1	0	0	hmmpanther:PTHR13743&hmmpanther:PTHR13743:SF86&Superfamily_domains:SSF48371	0	chr1:g.235755570T>G	0.021	0.0015
chr1	235777150	rs2273584	C	T	30	152	1202	0.192	T	synonymous_variant	LOW	LYST	ENSG00000143669	Transcript	ENST00000389793.6	protein_coding	17/53	0	ENST00000389793.6:c.5373G>A	ENSP00000374443.2:p.Lys1791%3D	5548/13480	5373/11406	1791/3801	K	aaG/aaA	rs2273584	0	-1	0	SNV	HGNC	HGNC:1968	YES	5	P1	CCDS31062.1	ENSP00000374443	Q99698	0	UPI000020509E	0	1	0	0	hmmpanther:PTHR13743&hmmpanther:PTHR13743:SF86&Superfamily_domains:SSF48371	0	chr1:g.235777150C>T	0.3009	0.4871
chr1	235781994	rs6696123	T	C	30	152	1241	0.192	C	synonymous_variant	LOW	LYST	ENSG00000143669	Transcript	ENST00000389793.6	protein_coding	15/53	0	ENST00000389793.6:c.4956A>G	ENSP00000374443.2:p.Leu1652%3D	5131/13480	4956/11406	1652/3801	L	ttA/ttG	rs6696123	0	-1	0	SNV	HGNC	HGNC:1968	YES	5	P1	CCDS31062.1	ENSP00000374443	Q99698	0	UPI000020509E	0	1	0	0	hmmpanther:PTHR13743&hmmpanther:PTHR13743:SF86&Superfamily_domains:SSF48371	0	chr1:g.235781994T>C	0.3035	0.4879
chr1	235809135	rs3820553	T	C	30	152	2206	0.192	C	synonymous_variant	LOW	LYST	ENSG00000143669	Transcript	ENST00000389793.6	protein_coding	5/53	0	ENST00000389793.6:c.1683A>G	ENSP00000374443.2:p.Leu561%3D	1858/13480	1683/11406	561/3801	L	ctA/ctG	rs3820553	0	-1	0	SNV	HGNC	HGNC:1968	YES	5	P1	CCDS31062.1	ENSP00000374443	Q99698	0	UPI000020509E	0	1	0	0	hmmpanther:PTHR13743&hmmpanther:PTHR13743:SF86&Superfamily_domains:SSF48371	0	chr1:g.235809135T>C	0.3027	0.4879
chr1	235809567	rs1063128	T	C	30	152	1923	0.192	C	synonymous_variant	LOW	LYST	ENSG00000143669	Transcript	ENST00000389793.6	protein_coding	5/53	0	ENST00000389793.6:c.1251A>G	ENSP00000374443.2:p.Gln417%3D	1426/13480	1251/11406	417/3801	Q	caA/caG	rs1063128	0	-1	0	SNV	HGNC	HGNC:1968	YES	5	P1	CCDS31062.1	ENSP00000374443	Q99698	0	UPI000020509E	0	1	0	0	Superfamily_domains:SSF48371	0	chr1:g.235809567T>C	0.3033	0.4887
chr1	236394504	rs60808129	G	A	18	152	1865	0.115	A	splice_region_variant&synonymous_variant	LOW	EDARADD	ENSG00000186197	Transcript	ENST00000334232.8	protein_coding	1/6	0	ENST00000334232.8:c.60G>A	ENSP00000335076.4:p.Glu20%3D	227/858	60/648	20/215	E	gaG/gaA	rs60808129	0	1	0	SNV	HGNC	HGNC:14341	YES	1	0	CCDS1610.1	ENSP00000335076	Q8WWZ3	0	UPI0000456324	0	1	0	0	hmmpanther:PTHR28469&MobiDB_lite:mobidb-lite&MobiDB_lite:mobidb-lite	0	chr1:g.236394504G>A	0.0911	0.0015
chr1	236739294	rs2288601	C	G	105	152	1056	0.686	G	splice_region_variant&intron_variant	LOW	ACTN2	ENSG00000077522	Transcript	ENST00000366578.6	protein_coding	0	9/20	ENST00000366578.6:c.877-8C>G	0	0	0	0	0	0	rs2288601	0	1	0	SNV	HGNC	HGNC:164	YES	1	P3	CCDS1613.1	ENSP00000355537	P35609	0	UPI0000125088	0	1	0	0	0	0	chr1:g.236739294C>G	0	0.764
chr1	236762544	rs12063382	G	A	38	152	1447	0.256	A	synonymous_variant	LOW	ACTN2	ENSG00000077522	Transcript	ENST00000366578.6	protein_coding	21/21	0	ENST00000366578.6:c.2610G>A	ENSP00000355537.4:p.Ser870%3D	2785/4872	2610/2685	870/894	S	tcG/tcA	rs12063382	0	1	0	SNV	HGNC	HGNC:164	YES	1	P3	CCDS1613.1	ENSP00000355537	P35609	0	UPI0000125088	0	1	0	0	Gene3D:1.10.238.10&PDB-ENSP_mappings:1h8b.A&PDB-ENSP_mappings:4d1e.A&Pfam_domain:PF08726&hmmpanther:PTHR43947&hmmpanther:PTHR43947:SF4&SMART_domains:SM01184	0	chr1:g.236762544G>A	0.1961	0.2057
chr1	236885200	rs1805087	A	G	27	152	1788	0.173	G	missense_variant	MODERATE	MTR	ENSG00000116984	Transcript	ENST00000366577.10	protein_coding	26/33	0	ENST00000366577.10:c.2756A>G	ENSP00000355536.5:p.Asp919Gly	3168/10547	2756/3798	919/1265	D/G	gAc/gGc	rs1805087&CM983303	0	1	0	SNV	HGNC	HGNC:7468	YES	1	P1	CCDS1614.1	ENSP00000355536	Q99707	0	UPI0000036BC4	0	1	tolerated	benign	Gene3D:3.40.50.280&PIRSF_domain:PIRSF000381&hmmpanther:PTHR21091&hmmpanther:PTHR21091:SF97&Superfamily_domains:SSF52242&TIGRFAM_domain:TIGR02082	0	chr1:g.236885200A>G	0.2183	0.2844
chr1	247418240	rs72771992	T	G	29	152	1569	0.186	G	5_prime_UTR_variant	MODIFIER	NLRP3	ENSG00000162711	Transcript	ENST00000336119.7	protein_coding	1/9	0	ENST00000336119.7:c.-555T>G	0	192/4170	0	0	0	0	rs72771992	0	1	0	SNV	HGNC	HGNC:16400	YES	1	P3	CCDS1632.1	ENSP00000337383	Q96P20	0	UPI00001CE3AD	0	1	0	0	0	0	chr1:g.247418240T>G	0.0847	0.1029
chr1	247418390	rs7523422	T	C	152	152	1122	1	C	5_prime_UTR_variant	MODIFIER	NLRP3	ENSG00000162711	Transcript	ENST00000336119.7	protein_coding	1/9	0	ENST00000336119.7:c.-405T>C	0	342/4170	0	0	0	0	rs7523422	0	1	0	SNV	HGNC	HGNC:16400	YES	1	P3	CCDS1632.1	ENSP00000337383	Q96P20	0	UPI00001CE3AD	0	1	0	0	0	0	chr1:g.247418390T>C	0.9978	0.9917
chr1	247424106	rs7525979	C	T	13	152	2289	0.083	T	synonymous_variant	LOW	NLRP3	ENSG00000162711	Transcript	ENST00000336119.7	protein_coding	3/9	0	ENST00000336119.7:c.663C>T	ENSP00000337383.3:p.Thr221%3D	1409/4170	663/3111	221/1036	T	acC/acT	rs7525979	0	1	0	SNV	HGNC	HGNC:16400	YES	1	P3	CCDS1632.1	ENSP00000337383	Q96P20	0	UPI00001CE3AD	0	1	0	0	PROSITE_profiles:PS50837&hmmpanther:PTHR24106:SF231&hmmpanther:PTHR24106&Pfam_domain:PF05729&Gene3D:3.40.50.300&Superfamily_domains:SSF52540	0	chr1:g.247424106C>T	0.1166	0.2277
chr1	247424175	rs3806268	G	A	61	152	2421	0.404	A	synonymous_variant	LOW	NLRP3	ENSG00000162711	Transcript	ENST00000336119.7	protein_coding	3/9	0	ENST00000336119.7:c.732G>A	ENSP00000337383.3:p.Ala244%3D	1478/4170	732/3111	244/1036	A	gcG/gcA	rs3806268	0	1	0	SNV	HGNC	HGNC:16400	YES	1	P3	CCDS1632.1	ENSP00000337383	Q96P20	0	UPI00001CE3AD	0	1	0	0	PROSITE_profiles:PS50837&hmmpanther:PTHR24106:SF231&hmmpanther:PTHR24106&Pfam_domain:PF05729&Gene3D:3.40.50.300&Superfamily_domains:SSF52540	0	chr1:g.247424175G>A	0.3874	0.0348
chr1	247448734	rs10754558	G	C	151	152	2290	0.994	C	downstream_gene_variant	MODIFIER	OR2B11	ENSG00000177535	Transcript	ENST00000641149.1	protein_coding	0	0	0	0	0	0	0	0	0	rs10754558&CR098789	384	-1	0	SNV	HGNC	HGNC:31249	YES	0	P1	CCDS31090.1	ENSP00000492892	Q5JQS5	A0A126GVY5	UPI0000418F50	0	0	0	0	0	0	chr1:g.247448734G>C	0	0.7526
chr1	247448900	rs10802501	T	A	23	152	913	0.16	A	downstream_gene_variant	MODIFIER	OR2B11	ENSG00000177535	Transcript	ENST00000641149.1	protein_coding	0	0	0	0	0	0	0	0	0	rs10802501	218	-1	0	SNV	HGNC	HGNC:31249	YES	0	P1	CCDS31090.1	ENSP00000492892	Q5JQS5	A0A126GVY5	UPI0000418F50	0	0	0	0	0	0	chr1:g.247448900T>A	0.1316	0.2216
chr1	247448993	rs10802502	C	T	20	152	706	0.141	T	downstream_gene_variant	MODIFIER	OR2B11	ENSG00000177535	Transcript	ENST00000641149.1	protein_coding	0	0	0	0	0	0	0	0	0	rs10802502	125	-1	0	SNV	HGNC	HGNC:31249	YES	0	P1	CCDS31090.1	ENSP00000492892	Q5JQS5	A0A126GVY5	UPI0000418F50	0	0	0	0	0	0	chr1:g.247448993C>T	0.4884	0.5083
chr2	10054065	rs4669522	T	C	146	152	1788	0.962	C	downstream_gene_variant	MODIFIER	CYS1	ENSG00000205795	Transcript	ENST00000381813.4	protein_coding	0	0	0	0	0	0	0	0	0	rs4669522	2715	-1	0	SNV	HGNC	HGNC:18525	YES	1	P1	CCDS33145.1	ENSP00000371234	Q717R9	0	UPI00001D6281	0	0	0	0	0	0	chr2:g.10054065T>C	0.8309	0.8048
chr2	10054360	rs7632	T	C	126	152	1995	0.833	C	downstream_gene_variant	MODIFIER	CYS1	ENSG00000205795	Transcript	ENST00000381813.4	protein_coding	0	0	0	0	0	0	0	0	0	rs7632	2420	-1	0	SNV	HGNC	HGNC:18525	YES	1	P1	CCDS33145.1	ENSP00000371234	Q717R9	0	UPI00001D6281	0	0	0	0	0	0	chr2:g.10054360T>C	0.5871	0.5635
chr2	19933493	rs149667250	C	A	14	152	1471	0.096	A	missense_variant	MODERATE	WDR35	ENSG00000118965	Transcript	ENST00000345530.7	protein_coding	23/28	0	ENST00000345530.7:c.2599G>T	ENSP00000314444.5:p.Val867Phe	2715/6960	2599/3546	867/1181	V/F	Gtc/Ttc	rs149667250	0	-1	0	SNV	HGNC	HGNC:29250	YES	1	A1	CCDS33152.1	ENSP00000314444	Q9P2L0	0	UPI000034E5D3	0	1	tolerated	benign	hmmpanther:PTHR16517&hmmpanther:PTHR16517:SF1&PIRSF_domain:PIRSF037536&Gene3D:1.25.40.10	0	chr2:g.19933493C>A	0.0032	0
chr2	19975551	rs34169020	G	A	10	152	1307	0.064	A	synonymous_variant	LOW	WDR35	ENSG00000118965	Transcript	ENST00000345530.7	protein_coding	6/28	0	ENST00000345530.7:c.549C>T	ENSP00000314444.5:p.Tyr183%3D	665/6960	549/3546	183/1181	Y	taC/taT	rs34169020	0	-1	0	SNV	HGNC	HGNC:29250	YES	1	A1	CCDS33152.1	ENSP00000314444	Q9P2L0	0	UPI000034E5D3	0	1	0	0	hmmpanther:PTHR16517&hmmpanther:PTHR16517:SF1&Gene3D:2.130.10.10&Pfam_domain:PF12894&PIRSF_domain:PIRSF037536&SMART_domains:SM00320&Superfamily_domains:SSF82171	0	chr2:g.19975551G>A	0.0637	0.0514
chr2	21002409	rs1042034	C	T	108	152	1455	0.718	T	missense_variant	MODERATE	APOB	ENSG00000084674	Transcript	ENST00000233242.5	protein_coding	29/29	0	ENST00000233242.5:c.13013G>A	ENSP00000233242.1:p.Ser4338Asn	13141/14121	13013/13692	4338/4563	S/N	aGt/aAt	rs1042034&CM133911	0	-1	0	SNV	HGNC	HGNC:603	YES	1	P1	CCDS1703.1	ENSP00000233242	P04114	0	UPI0004620B75	0	1	tolerated	benign	hmmpanther:PTHR13769&hmmpanther:PTHR13769:SF1&Superfamily_domains:SSF48371	0	chr2:g.21002409C>T	0.6296	0.8759
chr2	21002613	rs1801702	C	G	49	152	1765	0.327	G	missense_variant	MODERATE	APOB	ENSG00000084674	Transcript	ENST00000233242.5	protein_coding	29/29	0	ENST00000233242.5:c.12809G>C	ENSP00000233242.1:p.Arg4270Thr	12937/14121	12809/13692	4270/4563	R/T	aGg/aCg	rs1801702	0	-1	0	SNV	HGNC	HGNC:603	YES	1	P1	CCDS1703.1	ENSP00000233242	P04114	0	UPI0004620B75	0	1	tolerated	benign	hmmpanther:PTHR13769&hmmpanther:PTHR13769:SF1	0	chr2:g.21002613C>G	0.0627	0.1067
chr2	21002881	rs1042031	C	T	9	152	2350	0.058	T	missense_variant	MODERATE	APOB	ENSG00000084674	Transcript	ENST00000233242.5	protein_coding	29/29	0	ENST00000233242.5:c.12541G>A	ENSP00000233242.1:p.Glu4181Lys	12669/14121	12541/13692	4181/4563	E/K	Gaa/Aaa	rs1042031&CM068651	0	-1	0	SNV	HGNC	HGNC:603	YES	1	P1	CCDS1703.1	ENSP00000233242	P04114	0	UPI0004620B75	0	1	tolerated	benign	hmmpanther:PTHR13769&hmmpanther:PTHR13769:SF1	0	chr2:g.21002881C>T	0.1278	0.1611
chr2	21005955	rs1801701	C	T	17	152	2413	0.115	T	missense_variant	MODERATE	APOB	ENSG00000084674	Transcript	ENST00000233242.5	protein_coding	26/29	0	ENST00000233242.5:c.10913G>A	ENSP00000233242.1:p.Arg3638Gln	11041/14121	10913/13692	3638/4563	R/Q	cGg/cAg	rs1801701&COSM1178298	0	-1	0	SNV	HGNC	HGNC:603	YES	1	P1	CCDS1703.1	ENSP00000233242	P04114	0	UPI0004620B75	0	1	tolerated	benign	hmmpanther:PTHR13769&hmmpanther:PTHR13769:SF1	0	chr2:g.21005955C>T	0.0385	0.0113
chr2	21008652	rs676210	G	A	45	152	2167	0.288	A	missense_variant	MODERATE	APOB	ENSG00000084674	Transcript	ENST00000233242.5	protein_coding	26/29	0	ENST00000233242.5:c.8216C>T	ENSP00000233242.1:p.Pro2739Leu	8344/14121	8216/13692	2739/4563	P/L	cCa/cTa	rs676210&CM980093	0	-1	0	SNV	HGNC	HGNC:603	YES	1	P1	CCDS1703.1	ENSP00000233242	P04114	0	UPI0004620B75	0	1	deleterious	probably_damaging	hmmpanther:PTHR13769&hmmpanther:PTHR13769:SF1	0	chr2:g.21008652G>A	0.3662	0.1241
chr2	21009323	rs693	G	A	45	152	2559	0.301	A	synonymous_variant	LOW	APOB	ENSG00000084674	Transcript	ENST00000233242.5	protein_coding	26/29	0	ENST00000233242.5:c.7545C>T	ENSP00000233242.1:p.Thr2515%3D	7673/14121	7545/13692	2515/4563	T	acC/acT	rs693	0	-1	0	SNV	HGNC	HGNC:603	YES	1	P1	CCDS1703.1	ENSP00000233242	P04114	0	UPI0004620B75	0	1	0	0	hmmpanther:PTHR13769&hmmpanther:PTHR13769:SF1	0	chr2:g.21009323G>A	0.251	0.2095
chr2	21009932	rs1041968	G	A	44	152	1849	0.295	A	synonymous_variant	LOW	APOB	ENSG00000084674	Transcript	ENST00000233242.5	protein_coding	26/29	0	ENST00000233242.5:c.6936C>T	ENSP00000233242.1:p.Asp2312%3D	7064/14121	6936/13692	2312/4563	D	gaC/gaT	rs1041968	0	-1	0	SNV	HGNC	HGNC:603	YES	1	P1	CCDS1703.1	ENSP00000233242	P04114	0	UPI0004620B75	0	1	0	0	hmmpanther:PTHR13769&hmmpanther:PTHR13769:SF1	0	chr2:g.21009932G>A	0.2492	0.2095
chr2	21011127	rs1801699	T	C	17	152	2575	0.115	C	missense_variant	MODERATE	APOB	ENSG00000084674	Transcript	ENST00000233242.5	protein_coding	26/29	0	ENST00000233242.5:c.5741A>G	ENSP00000233242.1:p.Asn1914Ser	5869/14121	5741/13692	1914/4563	N/S	aAt/aGt	rs1801699&CM980091&COSM3695240	0	-1	0	SNV	HGNC	HGNC:603	YES	1	P1	CCDS1703.1	ENSP00000233242	P04114	0	UPI0004620B75	0	1	deleterious	possibly_damaging	hmmpanther:PTHR13769&hmmpanther:PTHR13769:SF1	0	chr2:g.21011127T>C	0.0112	0
chr2	21028042	rs679899	G	A	55	152	1954	0.353	A	missense_variant	MODERATE	APOB	ENSG00000084674	Transcript	ENST00000233242.5	protein_coding	14/29	0	ENST00000233242.5:c.1853C>T	ENSP00000233242.1:p.Ala618Val	1981/14121	1853/13692	618/4563	A/V	gCt/gTt	rs679899&CM984191	0	-1	0	SNV	HGNC	HGNC:603	YES	1	P1	CCDS1703.1	ENSP00000233242	P04114	0	UPI0004620B75	0	1	tolerated	probably_damaging	Gene3D:1.25.10.20&Coiled-coils_(Ncoils):Coil&PROSITE_profiles:PS51211&hmmpanther:PTHR13769&hmmpanther:PTHR13769:SF1&Superfamily_domains:SSF48431	0	chr2:g.21028042G>A	0.485	0.1301
chr2	21028371	rs139864087	G	C	12	152	2272	0.077	C	synonymous_variant	LOW	APOB	ENSG00000084674	Transcript	ENST00000233242.5	protein_coding	13/29	0	ENST00000233242.5:c.1785C>G	ENSP00000233242.1:p.Ser595%3D	1913/14121	1785/13692	595/4563	S	tcC/tcG	rs139864087	0	-1	0	SNV	HGNC	HGNC:603	YES	1	P1	CCDS1703.1	ENSP00000233242	P04114	0	UPI0004620B75	0	1	0	0	Gene3D:1.25.10.20&Pfam_domain:PF01347&PROSITE_profiles:PS51211&hmmpanther:PTHR13769&hmmpanther:PTHR13769:SF1&SMART_domains:SM00638&Superfamily_domains:SSF48431	0	chr2:g.21028371G>C	0.0046	0.0008
chr2	21041028	rs1367117	G	A	41	152	2618	0.276	A	missense_variant	MODERATE	APOB	ENSG00000084674	Transcript	ENST00000233242.5	protein_coding	4/29	0	ENST00000233242.5:c.293C>T	ENSP00000233242.1:p.Thr98Ile	421/14121	293/13692	98/4563	T/I	aCc/aTc	rs1367117&CM020623	0	-1	0	SNV	HGNC	HGNC:603	YES	1	P1	CCDS1703.1	ENSP00000233242	P04114	0	UPI0004620B75	0	1	deleterious	benign	Gene3D:2.30.230.10&Pfam_domain:PF01347&PROSITE_profiles:PS51211&hmmpanther:PTHR13769&hmmpanther:PTHR13769:SF1&SMART_domains:SM00638&Superfamily_domains:SSF56968	0	chr2:g.21041028G>A	0.1693	0.0779
chr2	25161300	rs2071345	G	A	14	152	1544	0.09	A	synonymous_variant	LOW	POMC	ENSG00000115138	Transcript	ENST00000405623.5	protein_coding	3/3	0	ENST00000405623.5:c.585C>T	ENSP00000384092.1:p.Ala195%3D	1041/1426	585/804	195/267	A	gcC/gcT	rs2071345&COSM3682616	0	-1	0	SNV	HGNC	HGNC:9201	YES	1	P1	CCDS1717.1	ENSP00000384092	P01189	0	UPI0000127E5B	0	1	0	0	hmmpanther:PTHR11416&Low_complexity_(Seg):seg	0	chr2:g.25161300G>A	0.0867	0.0015
chr2	25161603	rs28930368	G	A	13	152	1945	0.083	A	synonymous_variant	LOW	POMC	ENSG00000115138	Transcript	ENST00000405623.5	protein_coding	3/3	0	ENST00000405623.5:c.282C>T	ENSP00000384092.1:p.Ser94%3D	738/1426	282/804	94/267	S	agC/agT	rs28930368	0	-1	0	SNV	HGNC	HGNC:9201	YES	1	P1	CCDS1717.1	ENSP00000384092	P01189	0	UPI0000127E5B	0	1	0	0	hmmpanther:PTHR11416&MobiDB_lite:mobidb-lite&Low_complexity_(Seg):seg	0	chr2:g.25161603G>A	0.0895	0.0015
chr2	26190948	rs1049987	C	T	35	152	2511	0.224	T	3_prime_UTR_variant	MODIFIER	HADHA	ENSG00000084754	Transcript	ENST00000380649.8	protein_coding	20/20	0	ENST00000380649.8:c.*302G>A	0	2630/2943	0	0	0	0	rs1049987	0	-1	0	SNV	HGNC	HGNC:4801	YES	1	P1	CCDS1721.1	ENSP00000370023	P40939	E9KL44	UPI0000129B6B	0	1	0	0	0	0	chr2:g.26190948C>T	0.1436	0.0393
chr2	26191048	rs7260	C	T	113	152	2741	0.75	T	3_prime_UTR_variant	MODIFIER	HADHA	ENSG00000084754	Transcript	ENST00000380649.8	protein_coding	20/20	0	ENST00000380649.8:c.*202G>A	0	2530/2943	0	0	0	0	rs7260	0	-1	0	SNV	HGNC	HGNC:4801	YES	1	P1	CCDS1721.1	ENSP00000370023	P40939	E9KL44	UPI0000129B6B	0	1	0	0	0	0	chr2:g.26191048C>T	0	0.7413
chr2	26232259	rs11552518	G	A	38	152	1388	0.244	A	synonymous_variant	LOW	HADHA	ENSG00000084754	Transcript	ENST00000380649.8	protein_coding	6/20	0	ENST00000380649.8:c.474C>T	ENSP00000370023.3:p.Tyr158%3D	510/2943	474/2292	158/763	Y	taC/taT	rs11552518	0	-1	0	SNV	HGNC	HGNC:4801	YES	1	P1	CCDS1721.1	ENSP00000370023	P40939	E9KL44	UPI0000129B6B	0	1	0	0	Conserved_Domains:cd06558&hmmpanther:PTHR43612:SF3&hmmpanther:PTHR43612&PROSITE_patterns:PS00166&Pfam_domain:PF00378&Gene3D:3.90.226.10&TIGRFAM_domain:TIGR02441&Superfamily_domains:SSF52096&PDB-ENSP_mappings:6dv2.L&PDB-ENSP_mappings:6dv2.K&PDB-ENSP_mappings:6dv2.J&PDB-ENSP_mappings:6dv2.I&PDB-ENSP_mappings:6dv2.H&PDB-ENSP_mappings:6dv2.G&PDB-ENSP_mappings:5zrv.G&PDB-ENSP_mappings:5zrv.E&PDB-ENSP_…	0	chr2:g.26232259G>A	0.1424	0.0219
chr2	26244785	rs72809668	C	T	37	152	1697	0.237	T	upstream_gene_variant	MODIFIER	HADHA	ENSG00000084754	Transcript	ENST00000380649.8	protein_coding	0	0	0	0	0	0	0	0	0	rs72809668	153	-1	0	SNV	HGNC	HGNC:4801	YES	1	P1	CCDS1721.1	ENSP00000370023	P40939	E9KL44	UPI0000129B6B	0	1	0	0	0	0	chr2:g.26244785C>T	0.1472	0.0401
chr2	26244798	rs3806516	G	A	23	152	1652	0.147	A	upstream_gene_variant	MODIFIER	HADHA	ENSG00000084754	Transcript	ENST00000380649.8	protein_coding	0	0	0	0	0	0	0	0	0	rs3806516	166	-1	0	SNV	HGNC	HGNC:4801	YES	1	P1	CCDS1721.1	ENSP00000370023	P40939	E9KL44	UPI0000129B6B	0	1	0	0	0	0	chr2:g.26244798G>A	0.4573	0.4796
chr2	26280007	rs1056389	T	C	37	152	1001	0.244	C	synonymous_variant	LOW	HADHB	ENSG00000138029	Transcript	ENST00000317799.10	protein_coding	10/16	0	ENST00000317799.10:c.825T>C	ENSP00000325136.5:p.Val275%3D	885/1997	825/1425	275/474	V	gtT/gtC	rs1056389	0	1	0	SNV	HGNC	HGNC:4803	YES	1	P1	CCDS1722.1	ENSP00000325136	P55084	0	UPI0000129B6F	0	1	0	0	Gene3D:3.40.47.10&PDB-ENSP_mappings:5zqz.B&PDB-ENSP_mappings:5zqz.D&PDB-ENSP_mappings:5zrv.B&PDB-ENSP_mappings:5zrv.D&PDB-ENSP_mappings:5zrv.F&PDB-ENSP_mappings:5zrv.H&PDB-ENSP_mappings:6dv2.A&PDB-ENSP_mappings:6dv2.B&PDB-ENSP_mappings:6dv2.C&PDB-ENSP_mappings:6dv2.D&PDB-ENSP_mappings:6dv2.E&PDB-ENSP_mappings:6dv2.F&Pfam_domain:PF00108&hmmpanther:PTHR18919&hmmpanther:PTHR18919:SF5&Superfamily_dom…	0	chr2:g.26280007T>C	0.1456	0.0303
chr2	26282990	rs17528590	A	G	36	152	1284	0.237	G	intron_variant	MODIFIER	HADHB	ENSG00000138029	Transcript	ENST00000317799.10	protein_coding	0	11/15	ENST00000317799.10:c.1014-14A>G	0	0	0	0	0	0	rs17528590	0	1	0	SNV	HGNC	HGNC:4803	YES	1	P1	CCDS1722.1	ENSP00000325136	P55084	0	UPI0000129B6F	0	1	0	0	0	0	chr2:g.26282990A>G	0.145	0.0265
chr2	26284208	rs2303893	A	T	89	152	1379	0.59	T	splice_region_variant&intron_variant	LOW	HADHB	ENSG00000138029	Transcript	ENST00000317799.10	protein_coding	0	13/15	ENST00000317799.10:c.1149+4A>T	0	0	0	0	0	0	rs2303893	0	1	0	SNV	HGNC	HGNC:4803	YES	1	P1	CCDS1722.1	ENSP00000325136	P55084	0	UPI0000129B6F	0	1	0	0	0	0	chr2:g.26284208A>T	0.2214	0.0227
chr2	26290089	rs1056471	G	C	61	152	2115	0.397	C	3_prime_UTR_variant	MODIFIER	HADHB	ENSG00000138029	Transcript	ENST00000317799.10	protein_coding	16/16	0	ENST00000317799.10:c.*136G>C	0	1621/1997	0	0	0	0	rs1056471	0	1	0	SNV	HGNC	HGNC:4803	YES	1	P1	CCDS1722.1	ENSP00000325136	P55084	0	UPI0000129B6F	0	1	0	0	0	0	chr2:g.26290089G>C	0.7111	0.882
chr2	26465704	rs80356578	G	A	41	152	2347	0.263	A	synonymous_variant	LOW	OTOF	ENSG00000115155	Transcript	ENST00000272371.6	protein_coding	38/47	0	ENST00000272371.6:c.4767C>T	ENSP00000272371.2:p.Arg1589%3D	4894/7156	4767/5994	1589/1997	R	cgC/cgT	rs80356578&COSM1180154&COSM1180155&COSM1180156	0	-1	0	SNV	HGNC	HGNC:8515	YES	1	P3	CCDS1725.1	ENSP00000272371	Q9HC10	0	UPI000013D94D	0	1	0	0	Conserved_Domains:cd04037&hmmpanther:PTHR12546:SF32&hmmpanther:PTHR12546&Gene3D:2.60.40.150&SMART_domains:SM00239&Superfamily_domains:SSF49562	0	chr2:g.26465704G>A	0.0248	0
chr2	26465794	rs2272071	C	T	8	152	2160	0.058	T	synonymous_variant	LOW	OTOF	ENSG00000115155	Transcript	ENST00000272371.6	protein_coding	38/47	0	ENST00000272371.6:c.4677G>A	ENSP00000272371.2:p.Val1559%3D	4804/7156	4677/5994	1559/1997	V	gtG/gtA	rs2272071	0	-1	0	SNV	HGNC	HGNC:8515	YES	1	P3	CCDS1725.1	ENSP00000272371	Q9HC10	0	UPI000013D94D	0	1	0	0	PROSITE_profiles:PS50004&Conserved_Domains:cd04037&hmmpanther:PTHR12546:SF32&hmmpanther:PTHR12546&Gene3D:2.60.40.150&Pfam_domain:PF00168&SMART_domains:SM00239&Superfamily_domains:SSF49562	0	chr2:g.26465794C>T	0.0617	0.0681
chr2	26476258	rs4335905	C	G	146	152	2446	0.962	G	synonymous_variant	LOW	OTOF	ENSG00000115155	Transcript	ENST00000272371.6	protein_coding	23/47	0	ENST00000272371.6:c.2736G>C	ENSP00000272371.2:p.Leu912%3D	2863/7156	2736/5994	912/1997	L	ctG/ctC	rs4335905	0	-1	0	SNV	HGNC	HGNC:8515	YES	1	P3	CCDS1725.1	ENSP00000272371	Q9HC10	0	UPI000013D94D	0	1	0	0	hmmpanther:PTHR12546:SF32&hmmpanther:PTHR12546&Pfam_domain:PF08150&SMART_domains:SM01201	0	chr2:g.26476258C>G	0	0.7821
chr2	26476987	rs2272069	G	C	137	152	1687	0.897	C	synonymous_variant	LOW	OTOF	ENSG00000115155	Transcript	ENST00000272371.6	protein_coding	22/47	0	ENST00000272371.6:c.2580C>G	ENSP00000272371.2:p.Val860%3D	2707/7156	2580/5994	860/1997	V	gtC/gtG	rs2272069	0	-1	0	SNV	HGNC	HGNC:8515	YES	1	P3	CCDS1725.1	ENSP00000272371	Q9HC10	0	UPI000013D94D	0	1	0	0	hmmpanther:PTHR12546:SF32&hmmpanther:PTHR12546&Pfam_domain:PF08150&SMART_domains:SM01201	0	chr2:g.26476987G>C	0	0.2617
chr2	26516555	rs11687696	T	C	58	152	2156	0.372	C	synonymous_variant	LOW	OTOF	ENSG00000115155	Transcript	ENST00000272371.6	protein_coding	5/47	0	ENST00000272371.6:c.372A>G	ENSP00000272371.2:p.Thr124%3D	499/7156	372/5994	124/1997	T	acA/acG	rs11687696	0	-1	0	SNV	HGNC	HGNC:8515	YES	1	P3	CCDS1725.1	ENSP00000272371	Q9HC10	0	UPI000013D94D	0	1	0	0	Conserved_Domains:cd08373&hmmpanther:PTHR12546:SF32&hmmpanther:PTHR12546&Gene3D:2.60.40.150	0	chr2:g.26516555T>C	0.2554	0.0272
chr2	26519093	rs13031859	G	A	81	152	2297	0.538	A	missense_variant	MODERATE	OTOF	ENSG00000115155	Transcript	ENST00000272371.6	protein_coding	4/47	0	ENST00000272371.6:c.244C>T	ENSP00000272371.2:p.Arg82Cys	371/7156	244/5994	82/1997	R/C	Cgc/Tgc	rs13031859	0	-1	0	SNV	HGNC	HGNC:8515	YES	1	P3	CCDS1725.1	ENSP00000272371	Q9HC10	0	UPI000013D94D	0	1	tolerated	benign	Conserved_Domains:cd08373&hmmpanther:PTHR12546:SF32&hmmpanther:PTHR12546&Pfam_domain:PF00168&Gene3D:2.60.40.150&SMART_domains:SM00239&Superfamily_domains:SSF49562	0	chr2:g.26519093G>A	0.27	0.0666
chr2	26527901	rs1879761	G	A	80	152	2294	0.532	A	missense_variant	MODERATE	OTOF	ENSG00000115155	Transcript	ENST00000272371.6	protein_coding	3/47	0	ENST00000272371.6:c.158C>T	ENSP00000272371.2:p.Ala53Val	285/7156	158/5994	53/1997	A/V	gCc/gTc	rs1879761&CM138592	0	-1	0	SNV	HGNC	HGNC:8515	YES	1	P3	CCDS1725.1	ENSP00000272371	Q9HC10	0	UPI000013D94D	0	1	deleterious	benign	Conserved_Domains:cd08373&hmmpanther:PTHR12546:SF32&hmmpanther:PTHR12546&Pfam_domain:PF00168&Gene3D:2.60.40.150&SMART_domains:SM00239&Superfamily_domains:SSF49562	0	chr2:g.26527901G>A	0.1002	0.0008
chr2	27086791	rs6742004	A	C	25	152	2000	0.16	C	downstream_gene_variant	MODIFIER	EMILIN1	ENSG00000138080	Transcript	ENST00000380320.8	protein_coding	0	0	0	0	0	0	0	0	0	rs6742004	383	1	0	SNV	HGNC	HGNC:19880	YES	1	P1	CCDS1733.1	ENSP00000369677	Q9Y6C2	0	UPI0000073B0E	0	1	0	0	0	0	chr2:g.27086791A>C	0.5463	0.2625
chr2	27092384	rs2304681	G	A	125	152	2229	0.827	A	missense_variant	MODERATE	KHK	ENSG00000138030	Transcript	ENST00000260599.10	protein_coding	2/8	0	ENST00000260599.10:c.145G>A	ENSP00000260599.6:p.Val49Ile	658/2411	145/897	49/298	V/I	Gtt/Att	rs2304681	0	1	0	SNV	HGNC	HGNC:6315	YES	1	A1	CCDS1734.1	ENSP00000260599	P50053	A0A140VJM6	UPI000012DE02	0	1	deleterious	benign	Conserved_Domains:cd01939&hmmpanther:PTHR43085&hmmpanther:PTHR43085:SF1&Pfam_domain:PF00294&Gene3D:3.40.1190.20&Superfamily_domains:SSF53613	0	chr2:g.27092384G>A	0.3315	0.3033
chr2	27100517	rs1131375	C	T	126	152	2211	0.833	T	downstream_gene_variant	MODIFIER	CGREF1	ENSG00000138028	Transcript	ENST00000402394.6	protein_coding	0	0	0	0	0	0	0	0	0	rs1131375	77	-1	0	SNV	HGNC	HGNC:16962	YES	2	P2	CCDS33162.2	ENSP00000385452	Q99674	0	UPI000013D0EB	0	0	0	0	0	0	chr2:g.27100517C>T	0.2917	0.1619
chr2	27366943	rs2280737	T	C	111	152	2778	0.731	C	upstream_gene_variant	MODIFIER	SNX17	ENSG00000115234	Transcript	ENST00000233575.7	protein_coding	0	0	0	0	0	0	0	0	0	rs2280737	3673	1	0	SNV	HGNC	HGNC:14979	YES	1	P1	CCDS1750.1	ENSP00000233575	Q15036	0	UPI0000135B4E	0	0	0	0	0	0	chr2:g.27366943T>C	0.3834	0.5053
chr2	27369556	rs7602534	C	T	111	152	2105	0.731	T	upstream_gene_variant	MODIFIER	SNX17	ENSG00000115234	Transcript	ENST00000233575.7	protein_coding	0	0	0	0	0	0	0	0	0	rs7602534	1060	1	0	SNV	HGNC	HGNC:14979	YES	1	P1	CCDS1750.1	ENSP00000233575	Q15036	0	UPI0000135B4E	0	0	0	0	0	0	chr2:g.27369556C>T	0.3784	0.4924
chr2	27508073	rs1260326	T	C	115	152	2613	0.756	C	missense_variant&splice_region_variant	MODERATE	GCKR	ENSG00000084734	Transcript	ENST00000264717.7	protein_coding	15/19	0	ENST00000264717.7:c.1337T>C	ENSP00000264717.2:p.Leu446Pro	1403/2189	1337/1878	446/625	L/P	cTg/cCg	rs1260326&CM083701	0	1	0	SNV	HGNC	HGNC:4196	YES	1	P1	CCDS1757.1	ENSP00000264717	0	A0A0C4DFN2	UPI000013D55B	0	1	tolerated	benign	Gene3D:1.10.8.1080&Gene3D:3.40.50.12620&Gene3D:3.40.50.12630&PROSITE_profiles:PS51464&hmmpanther:PTHR10088&hmmpanther:PTHR10088:SF4&Superfamily_domains:SSF53697	0	chr2:g.27508073T>C	0.7067	0.9062
chr2	29193500	rs1881421	G	C	138	152	2752	0.91	C	missense_variant	MODERATE	ALK	ENSG00000171094	Transcript	ENST00000389048.8	protein_coding	29/29	0	ENST00000389048.8:c.4587C>G	ENSP00000373700.3:p.Asp1529Glu	5514/6240	4587/4863	1529/1620	D/E	gaC/gaG	rs1881421&COSM3758201	0	-1	0	SNV	HGNC	HGNC:427	YES	1	P2	CCDS33172.1	ENSP00000373700	Q9UM73	0	UPI00001684DA	0	1	tolerated	benign	hmmpanther:PTHR24416&hmmpanther:PTHR24416:SF276	0	chr2:g.29193500G>C	0.5729	0.643
chr2	29193615	rs1881420	T	C	139	152	2465	0.917	C	missense_variant	MODERATE	ALK	ENSG00000171094	Transcript	ENST00000389048.8	protein_coding	29/29	0	ENST00000389048.8:c.4472A>G	ENSP00000373700.3:p.Lys1491Arg	5399/6240	4472/4863	1491/1620	K/R	aAg/aGg	rs1881420&COSM1130802	0	-1	0	SNV	HGNC	HGNC:427	YES	1	P2	CCDS33172.1	ENSP00000373700	Q9UM73	0	UPI00001684DA	0	1	tolerated	benign	hmmpanther:PTHR24416&hmmpanther:PTHR24416:SF276	0	chr2:g.29193615T>C	0.4151	0.2405
chr2	29193706	rs1670283	T	C	152	152	2228	1	C	missense_variant	MODERATE	ALK	ENSG00000171094	Transcript	ENST00000389048.8	protein_coding	29/29	0	ENST00000389048.8:c.4381A>G	ENSP00000373700.3:p.Ile1461Val	5308/6240	4381/4863	1461/1620	I/V	Atc/Gtc	rs1670283	0	-1	0	SNV	HGNC	HGNC:427	YES	1	P2	CCDS33172.1	ENSP00000373700	Q9UM73	0	UPI00001684DA	0	1	tolerated	benign	hmmpanther:PTHR24416&hmmpanther:PTHR24416:SF276&MobiDB_lite:mobidb-lite	0	chr2:g.29193706T>C	0.9922	0.9713
chr2	29222592	rs3795850	G	T	143	152	2350	0.942	T	synonymous_variant	LOW	ALK	ENSG00000171094	Transcript	ENST00000389048.8	protein_coding	21/29	0	ENST00000389048.8:c.3375C>A	ENSP00000373700.3:p.Gly1125%3D	4302/6240	3375/4863	1125/1620	G	ggC/ggA	rs3795850&COSM5351767	0	-1	0	SNV	HGNC	HGNC:427	YES	1	P2	CCDS33172.1	ENSP00000373700	Q9UM73	0	UPI00001684DA	0	1	0	0	PDB-ENSP_mappings:2xb7.A&PDB-ENSP_mappings:2xba.A&PDB-ENSP_mappings:2xp2.A&PDB-ENSP_mappings:2yfx.A&PDB-ENSP_mappings:2yhv.A&PDB-ENSP_mappings:2yjr.A&PDB-ENSP_mappings:2yjs.A&Gene3D:3.30.200.20&PDB-ENSP_mappings:3aox.A&PDB-ENSP_mappings:3l9p.A&PDB-ENSP_mappings:3lcs.A&PDB-ENSP_mappings:3lct.A&PDB-ENSP_mappings:4anl.A&PDB-ENSP_mappings:4anq.A&PDB-ENSP_mappings:4ans.A&PDB-ENSP_mappings:4ccb.A&PDB-E…	0	chr2:g.29222592G>T	0.4159	0.2602
chr2	29232401	rs2256740	A	G	27	152	2264	0.179	G	synonymous_variant	LOW	ALK	ENSG00000171094	Transcript	ENST00000389048.8	protein_coding	15/29	0	ENST00000389048.8:c.2535T>C	ENSP00000373700.3:p.Gly845%3D	3462/6240	2535/4863	845/1620	G	ggT/ggC	rs2256740&COSM148825	0	-1	0	SNV	HGNC	HGNC:427	YES	1	P2	CCDS33172.1	ENSP00000373700	Q9UM73	0	UPI00001684DA	0	1	0	0	Pfam_domain:PF12810&hmmpanther:PTHR24416&hmmpanther:PTHR24416:SF276&Low_complexity_(Seg):seg	0	chr2:g.29232401A>G	0	0.534
chr2	29320797	rs2293564	T	C	134	152	2494	0.885	C	synonymous_variant	LOW	ALK	ENSG00000171094	Transcript	ENST00000389048.8	protein_coding	7/29	0	ENST00000389048.8:c.1500A>G	ENSP00000373700.3:p.Gln500%3D	2427/6240	1500/4863	500/1620	Q	caA/caG	rs2293564&COSM4133810	0	-1	0	SNV	HGNC	HGNC:427	YES	1	P2	CCDS33172.1	ENSP00000373700	Q9UM73	0	UPI00001684DA	0	1	0	0	Gene3D:2.60.120.200&Pfam_domain:PF00629&PROSITE_profiles:PS50060&hmmpanther:PTHR24416&hmmpanther:PTHR24416:SF276&Superfamily_domains:SSF49899&Conserved_Domains:cd06263	0	chr2:g.29320797T>C	0	0.4334
chr2	29717663	rs2246745	A	T	103	152	2051	0.673	T	synonymous_variant	LOW	ALK	ENSG00000171094	Transcript	ENST00000389048.8	protein_coding	2/29	0	ENST00000389048.8:c.702T>A	ENSP00000373700.3:p.Pro234%3D	1629/6240	702/4863	234/1620	P	ccT/ccA	rs2246745&COSM4416269	0	-1	0	SNV	HGNC	HGNC:427	YES	1	P2	CCDS33172.1	ENSP00000373700	Q9UM73	0	UPI00001684DA	0	1	0	0	0	0	chr2:g.29717663A>T	0	0.1513
chr2	29920633	rs4358080	G	C	151	152	1815	0.994	C	synonymous_variant	LOW	ALK	ENSG00000171094	Transcript	ENST00000389048.8	protein_coding	1/29	0	ENST00000389048.8:c.27C>G	ENSP00000373700.3:p.Leu9%3D	954/6240	27/4863	9/1620	L	ctC/ctG	rs4358080&COSM3749653	0	-1	0	SNV	HGNC	HGNC:427	YES	1	P2	CCDS33172.1	ENSP00000373700	Q9UM73	0	UPI00001684DA	0	1	0	0	Cleavage_site_(Signalp):SignalP-noTM&Low_complexity_(Seg):seg	0	chr2:g.29920633G>C	0.8938	0.8003
chr2	31347510	rs1366813	T	C	129	152	2449	0.853	C	intron_variant	MODIFIER	XDH	ENSG00000158125	Transcript	ENST00000379416.4	protein_coding	0	29/35	ENST00000379416.4:c.3276+12A>G	0	0	0	0	0	0	rs1366813	0	-1	0	SNV	HGNC	HGNC:12805	YES	1	P1	CCDS1775.1	ENSP00000368727	P47989	0	UPI0000036BC9	0	1	0	0	0	0	chr2:g.31347510T>C	0.7774	0.6914
chr2	31525140	rs28383085	C	G	30	152	1515	0.192	G	3_prime_UTR_variant	MODIFIER	SRD5A2	ENSG00000277893	Transcript	ENST00000622030.2	protein_coding	5/5	0	ENST00000622030.2:c.*1056G>C	0	1859/4519	0	0	0	0	rs28383085	0	-1	0	SNV	HGNC	HGNC:11285	YES	1	P1	CCDS74503.1	ENSP00000477587	P31213	0	UPI000017954A	0	1	0	0	0	0	chr2:g.31525140C>G	0.0339	0.0038
chr2	31580962	rs632148	C	G	83	152	2138	0.545	G	upstream_gene_variant	MODIFIER	SRD5A2	ENSG00000277893	Transcript	ENST00000622030.2	protein_coding	0	0	0	0	0	0	0	0	0	rs632148	24	-1	0	SNV	HGNC	HGNC:11285	YES	1	P1	CCDS74503.1	ENSP00000477587	P31213	0	UPI000017954A	0	1	0	0	0	0	chr2:g.31580962C>G	0.6404	0.7322
chr2	38068313	rs162549	T	A	8	152	1358	0.051	A	3_prime_UTR_variant	MODIFIER	CYP1B1	ENSG00000138061	Transcript	ENST00000610745.5	protein_coding	3/3	0	ENST00000610745.5:c.*2409A>T	0	4414/5218	0	0	0	0	rs162549	0	-1	0	SNV	HGNC	HGNC:2597	YES	1	P1	CCDS1793.1	ENSP00000478561	Q16678	0	UPI0000169C18	0	1	0	0	0	0	chr2:g.38068313T>A	0.1248	0.1717
chr2	38069747	rs2855658	T	C	138	150	819	0.916	C	3_prime_UTR_variant	MODIFIER	CYP1B1	ENSG00000138061	Transcript	ENST00000610745.5	protein_coding	3/3	0	ENST00000610745.5:c.*975A>G	0	2980/5218	0	0	0	0	rs2855658	0	-1	0	SNV	HGNC	HGNC:2597	YES	1	P1	CCDS1793.1	ENSP00000478561	Q16678	0	UPI0000169C18	0	1	0	0	0	0	chr2:g.38069747T>C	0.6166	0.1846
chr2	38070027	rs10916	C	A	150	150	741	0.994	A	3_prime_UTR_variant	MODIFIER	CYP1B1	ENSG00000138061	Transcript	ENST00000610745.5	protein_coding	3/3	0	ENST00000610745.5:c.*695G>T	0	2700/5218	0	0	0	0	rs10916	0	-1	0	SNV	HGNC	HGNC:2597	YES	1	P1	CCDS1793.1	ENSP00000478561	Q16678	0	UPI0000169C18	0	1	0	0	0	0	chr2:g.38070027C>A	0.8365	0.6906
chr2	38070372	rs162562	G	T	151	152	1592	0.987	T	3_prime_UTR_variant	MODIFIER	CYP1B1	ENSG00000138061	Transcript	ENST00000610745.5	protein_coding	3/3	0	ENST00000610745.5:c.*350C>A	0	2355/5218	0	0	0	0	rs162562	0	-1	0	SNV	HGNC	HGNC:2597	YES	1	P1	CCDS1793.1	ENSP00000478561	Q16678	0	UPI0000169C18	0	1	0	0	0	0	chr2:g.38070372G>T	0.7332	0.3306
chr2	38071007	rs1056837	A	G	143	152	2768	0.936	G	synonymous_variant	LOW	CYP1B1	ENSG00000138061	Transcript	ENST00000610745.5	protein_coding	3/3	0	ENST00000610745.5:c.1347T>C	ENSP00000478561.1:p.Asp449%3D	1720/5218	1347/1632	449/543	D	gaT/gaC	rs1056837	0	-1	0	SNV	HGNC	HGNC:2597	YES	1	P1	CCDS1793.1	ENSP00000478561	Q16678	0	UPI0000169C18	0	1	0	0	hmmpanther:PTHR24299:SF2&hmmpanther:PTHR24299&Gene3D:1.10.630.10&Pfam_domain:PF00067&Superfamily_domains:SSF48264&PDB-ENSP_mappings:3pm0.A	0	chr2:g.38071007A>G	0	0.2012
chr2	38075401	rs2617266	G	A	50	152	2123	0.327	A	intron_variant	MODIFIER	CYP1B1	ENSG00000138061	Transcript	ENST00000610745.5	protein_coding	0	1/2	ENST00000610745.5:c.-1-12C>T	0	0	0	0	0	0	rs2617266	0	-1	0	SNV	HGNC	HGNC:2597	YES	1	P1	CCDS1793.1	ENSP00000478561	Q16678	0	UPI0000169C18	0	1	0	0	0	0	chr2:g.38075401G>A	0.2941	0.2821
chr2	43812494	rs4148195	G	A	75	152	1143	0.506	A	3_prime_UTR_variant	MODIFIER	ABCG5	ENSG00000138075	Transcript	ENST00000260645.5	protein_coding	13/13	0	ENST00000260645.5:c.*622C>T	0	2718/2740	0	0	0	0	rs4148195	0	-1	0	SNV	HGNC	HGNC:13886	YES	1	P1	CCDS1814.1	ENSP00000260645	Q9H222	0	UPI0000046560	0	1	0	0	0	0	chr2:g.43812494G>A	0.2754	0.4289
chr2	43812594	rs77105521	C	T	8	152	1270	0.051	T	3_prime_UTR_variant	MODIFIER	ABCG5	ENSG00000138075	Transcript	ENST00000260645.5	protein_coding	13/13	0	ENST00000260645.5:c.*522G>A	0	2618/2740	0	0	0	0	rs77105521	0	-1	0	SNV	HGNC	HGNC:13886	YES	1	P1	CCDS1814.1	ENSP00000260645	Q9H222	0	UPI0000046560	0	1	0	0	0	0	chr2:g.43812594C>T	0.1623	0.2526
chr2	43812700	rs2278357	C	T	77	152	1681	0.519	T	3_prime_UTR_variant	MODIFIER	ABCG5	ENSG00000138075	Transcript	ENST00000260645.5	protein_coding	13/13	0	ENST00000260645.5:c.*416G>A	0	2512/2740	0	0	0	0	rs2278357	0	-1	0	SNV	HGNC	HGNC:13886	YES	1	P1	CCDS1814.1	ENSP00000260645	Q9H222	0	UPI0000046560	0	1	0	0	0	0	chr2:g.43812700C>T	0.2472	0.3623
chr2	43812736	rs2278356	A	C	85	152	1500	0.571	C	3_prime_UTR_variant	MODIFIER	ABCG5	ENSG00000138075	Transcript	ENST00000260645.5	protein_coding	13/13	0	ENST00000260645.5:c.*380T>G	0	2476/2740	0	0	0	0	rs2278356	0	-1	0	SNV	HGNC	HGNC:13886	YES	1	P1	CCDS1814.1	ENSP00000260645	Q9H222	0	UPI0000046560	0	1	0	0	0	0	chr2:g.43812736A>C	0.4573	0.7216
chr2	43813262	rs6720173	G	C	77	152	2183	0.519	C	missense_variant	MODERATE	ABCG5	ENSG00000138075	Transcript	ENST00000260645.5	protein_coding	13/13	0	ENST00000260645.5:c.1810C>G	ENSP00000260645.1:p.Gln604Glu	1950/2740	1810/1956	604/651	Q/E	Caa/Gaa	rs6720173&CM025438	0	-1	0	SNV	HGNC	HGNC:13886	YES	1	P1	CCDS1814.1	ENSP00000260645	Q9H222	0	UPI0000046560	0	1	tolerated	benign	hmmpanther:PTHR19241&hmmpanther:PTHR19241:SF320&PDB-ENSP_mappings:5do7.C&PDB-ENSP_mappings:5do7.A	0	chr2:g.43813262G>C	0.24	0.3298
chr2	43837951	rs6756629	G	A	18	152	2030	0.115	A	missense_variant	MODERATE	ABCG5	ENSG00000138075	Transcript	ENST00000260645.5	protein_coding	2/13	0	ENST00000260645.5:c.148C>T	ENSP00000260645.1:p.Arg50Cys	288/2740	148/1956	50/651	R/C	Cgc/Tgc	rs6756629&CM127581	0	-1	0	SNV	HGNC	HGNC:13886	YES	1	P1	CCDS1814.1	ENSP00000260645	Q9H222	0	UPI0000046560	0	1	deleterious	possibly_damaging	Conserved_Domains:cd03234&PDB-ENSP_mappings:5do7.C&PDB-ENSP_mappings:5do7.A	0	chr2:g.43837951G>A	0.0671	0.1029
chr2	43839035	rs3806471	T	G	62	152	1786	0.397	G	upstream_gene_variant	MODIFIER	ABCG5	ENSG00000138075	Transcript	ENST00000260645.5	protein_coding	0	0	0	0	0	0	0	0	0	rs3806471	216	-1	0	SNV	HGNC	HGNC:13886	YES	1	P1	CCDS1814.1	ENSP00000260645	Q9H222	0	UPI0000046560	0	1	0	0	0	0	chr2:g.43839035T>G	0.4894	0.3979
chr2	43839108	rs11887534	G	C	17	152	2010	0.109	C	upstream_gene_variant	MODIFIER	ABCG5	ENSG00000138075	Transcript	ENST00000260645.5	protein_coding	0	0	0	0	0	0	0	0	0	rs11887534&CM025439	289	-1	0	SNV	HGNC	HGNC:13886	YES	1	P1	CCDS1814.1	ENSP00000260645	Q9H222	0	UPI0000046560	0	1	0	0	0	0	chr2:g.43839108G>C	0.0605	0.0764
chr2	43844500	rs4148210	C	T	63	152	2282	0.404	T	splice_region_variant&intron_variant	LOW	ABCG8	ENSG00000143921	Transcript	ENST00000645013.1	protein_coding	0	1/12	ENST00000645013.1:c.64-7C>T	0	0	0	0	0	0	rs4148210	0	1	0	SNV	HGNC	HGNC:13887	YES	0	P1	CCDS1815.1	ENSP00000496450	Q9H221	0	UPI000004C4CD	0	1	0	0	0	0	chr2:g.43844500C>T	0.516	0.4175
chr2	43844604	rs4148211	A	G	62	152	2271	0.397	G	missense_variant	MODERATE	ABCG8	ENSG00000143921	Transcript	ENST00000645013.1	protein_coding	2/13	0	ENST00000645013.1:c.161A>G	ENSP00000496450.1:p.Tyr54Cys	251/7186	161/2022	54/673	Y/C	tAc/tGc	rs4148211&CM075964	0	1	0	SNV	HGNC	HGNC:13887	YES	0	P1	CCDS1815.1	ENSP00000496450	Q9H221	0	UPI000004C4CD	0	1	deleterious	benign	PROSITE_profiles:PS50893&hmmpanther:PTHR19241&hmmpanther:PTHR19241:SF239&PDB-ENSP_mappings:5do7.D&PDB-ENSP_mappings:5do7.B	0	chr2:g.43844604A>G	0.4347	0.1293
chr2	43844621	rs75365565	C	T	23	152	2136	0.147	T	intron_variant	MODIFIER	ABCG8	ENSG00000143921	Transcript	ENST00000645013.1	protein_coding	0	2/12	ENST00000645013.1:c.165+13C>T	0	0	0	0	0	0	rs75365565	0	1	0	SNV	HGNC	HGNC:13887	YES	0	P1	CCDS1815.1	ENSP00000496450	Q9H221	0	UPI000004C4CD	0	1	0	0	0	0	chr2:g.43844621C>T	0.0146	0.0008
chr2	43851714	rs56132765	G	A	18	152	2327	0.115	A	synonymous_variant	LOW	ABCG8	ENSG00000143921	Transcript	ENST00000645013.1	protein_coding	4/13	0	ENST00000645013.1:c.453G>A	ENSP00000496450.1:p.Val151%3D	543/7186	453/2022	151/673	V	gtG/gtA	rs56132765	0	1	0	SNV	HGNC	HGNC:13887	YES	0	P1	CCDS1815.1	ENSP00000496450	Q9H221	0	UPI000004C4CD	0	1	0	0	PROSITE_profiles:PS50893&Conserved_Domains:cd03234&hmmpanther:PTHR19241&hmmpanther:PTHR19241:SF239&Pfam_domain:PF00005&Gene3D:3.40.50.300&Superfamily_domains:SSF52540&PDB-ENSP_mappings:5do7.D&PDB-ENSP_mappings:5do7.B	0	chr2:g.43851714G>A	0.0631	0.0946
chr2	43872294	rs4148217	C	A	80	152	2033	0.538	A	missense_variant	MODERATE	ABCG8	ENSG00000143921	Transcript	ENST00000645013.1	protein_coding	8/13	0	ENST00000645013.1:c.1199C>A	ENSP00000496450.1:p.Thr400Lys	1289/7186	1199/2022	400/673	T/K	aCg/aAg	rs4148217&CM042913	0	1	0	SNV	HGNC	HGNC:13887	YES	0	P1	CCDS1815.1	ENSP00000496450	Q9H221	0	UPI000004C4CD	0	1	tolerated	benign	hmmpanther:PTHR19241&hmmpanther:PTHR19241:SF239&Pfam_domain:PF01061&PDB-ENSP_mappings:5do7.D&PDB-ENSP_mappings:5do7.B	0	chr2:g.43872294C>A	0.2157	0.2912
chr2	43874399	rs28517482	C	T	138	152	1638	0.91	T	splice_region_variant&intron_variant	LOW	ABCG8	ENSG00000143921	Transcript	ENST00000645013.1	protein_coding	0	9/12	ENST00000645013.1:c.1412-8C>T	0	0	0	0	0	0	rs28517482	0	1	0	SNV	HGNC	HGNC:13887	YES	0	P1	CCDS1815.1	ENSP00000496450	Q9H221	0	UPI000004C4CD	0	1	0	0	0	0	chr2:g.43874399C>T	0.765	0.7247
chr2	43875352	rs4148221	C	T	17	152	2131	0.115	T	synonymous_variant	LOW	ABCG8	ENSG00000143921	Transcript	ENST00000645013.1	protein_coding	11/13	0	ENST00000645013.1:c.1695C>T	ENSP00000496450.1:p.Ala565%3D	1785/7186	1695/2022	565/673	A	gcC/gcT	rs4148221	0	1	0	SNV	HGNC	HGNC:13887	YES	0	P1	CCDS1815.1	ENSP00000496450	Q9H221	0	UPI000004C4CD	0	1	0	0	hmmpanther:PTHR19241&hmmpanther:PTHR19241:SF239&Pfam_domain:PF01061&PDB-ENSP_mappings:5do7.D&PDB-ENSP_mappings:5do7.B	0	chr2:g.43875352C>T	0.1276	0.1694
chr2	43877786	rs6544718	T	C	135	152	2808	0.891	C	missense_variant	MODERATE	ABCG8	ENSG00000143921	Transcript	ENST00000645013.1	protein_coding	13/13	0	ENST00000645013.1:c.1895T>C	ENSP00000496450.1:p.Val632Ala	1985/7186	1895/2022	632/673	V/A	gTc/gCc	rs6544718&CM067333	0	1	0	SNV	HGNC	HGNC:13887	YES	0	P1	CCDS1815.1	ENSP00000496450	Q9H221	0	UPI000004C4CD	0	1	tolerated	benign	hmmpanther:PTHR19241&hmmpanther:PTHR19241:SF239&PDB-ENSP_mappings:5do7.D&PDB-ENSP_mappings:5do7.B	0	chr2:g.43877786T>C	0	0.9887
chr2	43886935	rs1139250	G	A	102	152	1581	0.66	A	3_prime_UTR_variant	MODIFIER	LRPPRC	ENSG00000138095	Transcript	ENST00000260665.12	protein_coding	38/38	0	ENST00000260665.12:c.*1665C>T	0	5892/6603	0	0	0	0	rs1139250	0	-1	0	SNV	HGNC	HGNC:15714	YES	1	P1	CCDS33189.1	ENSP00000260665	P42704	E5KNY5	UPI000019B4D2	0	1	0	0	0	0	chr2:g.43886935G>A	0	0.711
chr2	43896620	rs3795859	G	A	32	152	1581	0.224	A	intron_variant	MODIFIER	LRPPRC	ENSG00000138095	Transcript	ENST00000260665.12	protein_coding	0	35/37	ENST00000260665.12:c.3900+14C>T	0	0	0	0	0	0	rs3795859	0	-1	0	SNV	HGNC	HGNC:15714	YES	1	P1	CCDS33189.1	ENSP00000260665	P42704	E5KNY5	UPI000019B4D2	0	1	0	0	0	0	chr2:g.43896620G>A	0.2051	0.0061
chr2	43943866	rs139634347	T	C	11	152	1624	0.071	C	synonymous_variant	LOW	LRPPRC	ENSG00000138095	Transcript	ENST00000260665.12	protein_coding	23/38	0	ENST00000260665.12:c.2325A>G	ENSP00000260665.7:p.Lys775%3D	2367/6603	2325/4185	775/1394	K	aaA/aaG	rs139634347	0	-1	0	SNV	HGNC	HGNC:15714	YES	1	P1	CCDS33189.1	ENSP00000260665	P42704	E5KNY5	UPI000019B4D2	0	1	0	0	Gene3D:1.25.40.10&Pfam_domain:PF01535&PROSITE_profiles:PS51375&hmmpanther:PTHR24015&hmmpanther:PTHR24015:SF945&TIGRFAM_domain:TIGR00756	0	chr2:g.43943866T>C	0.0028	0
chr2	43974237	rs4953042	T	C	51	152	1764	0.346	C	synonymous_variant	LOW	LRPPRC	ENSG00000138095	Transcript	ENST00000260665.12	protein_coding	9/38	0	ENST00000260665.12:c.1068A>G	ENSP00000260665.7:p.Gln356%3D	1110/6603	1068/4185	356/1394	Q	caA/caG	rs4953042&COSM4001683	0	-1	0	SNV	HGNC	HGNC:15714	YES	1	P1	CCDS33189.1	ENSP00000260665	P42704	E5KNY5	UPI000019B4D2	0	1	0	0	0	0	chr2:g.43974237T>C	0.2558	0.025
chr2	43982338	rs6741066	C	T	50	152	1378	0.321	T	synonymous_variant	LOW	LRPPRC	ENSG00000138095	Transcript	ENST00000260665.12	protein_coding	2/38	0	ENST00000260665.12:c.246G>A	ENSP00000260665.7:p.Gln82%3D	288/6603	246/4185	82/1394	Q	caG/caA	rs6741066	0	-1	0	SNV	HGNC	HGNC:15714	YES	1	P1	CCDS33189.1	ENSP00000260665	P42704	E5KNY5	UPI000019B4D2	0	1	0	0	hmmpanther:PTHR24015&hmmpanther:PTHR24015:SF945	0	chr2:g.43982338C>T	0.504	0.68
chr2	44275649	rs3738985	A	C	72	152	2285	0.468	C	3_prime_UTR_variant&NMD_transcript_variant	MODIFIER	AC013717.1	ENSG00000285542	Transcript	ENST00000649044.1	nonsense_mediated_decay	6/15	0	ENST00000649044.1:c.*125A>C	0	1718/3333	0	0	0	0	rs3738985	0	1	0	SNV	Clone_based_ensembl_gene	0	YES	0	P1	0	ENSP00000497083	0	A0A3B3IS24	UPI000E6EC4E7	0	0	0	0	0	0	chr2:g.44275649A>C	0.7035	0.8048
chr2	44304345	rs3738984	C	T	65	152	2864	0.423	T	splice_region_variant&intron_variant&NMD_transcript_variant	LOW	AC013717.1	ENSG00000285542	Transcript	ENST00000649044.1	nonsense_mediated_decay	0	12/14	ENST00000649044.1:c.*1343+7C>T	0	0	0	0	0	0	rs3738984	0	1	0	SNV	Clone_based_ensembl_gene	0	YES	0	P1	0	ENSP00000497083	0	A0A3B3IS24	UPI000E6EC4E7	0	0	0	0	0	0	chr2:g.44304345C>T	0.5419	0.5272
chr2	44320435	rs698761	G	A	64	152	2068	0.417	A	downstream_gene_variant	MODIFIER	AC013717.1	ENSG00000285542	Transcript	ENST00000649044.1	nonsense_mediated_decay	0	0	0	0	0	0	0	0	0	rs698761	125	1	0	SNV	Clone_based_ensembl_gene	0	YES	0	P1	0	ENSP00000497083	0	A0A3B3IS24	UPI000E6EC4E7	0	0	0	0	0	0	chr2:g.44320435G>A	0.4609	0.2126
chr2	44320770	rs8886	T	C	64	152	1488	0.417	C	downstream_gene_variant	MODIFIER	AC013717.1	ENSG00000285542	Transcript	ENST00000649044.1	nonsense_mediated_decay	0	0	0	0	0	0	0	0	0	rs8886	460	1	0	SNV	Clone_based_ensembl_gene	0	YES	0	P1	0	ENSP00000497083	0	A0A3B3IS24	UPI000E6EC4E7	0	0	0	0	0	0	chr2:g.44320770T>C	0	0.6089
chr2	44942194	rs78018362	G	T	25	152	1563	0.16	T	synonymous_variant	LOW	SIX3	ENSG00000138083	Transcript	ENST00000260653.5	protein_coding	1/2	0	ENST00000260653.5:c.90G>T	ENSP00000260653.3:p.Ala30%3D	493/2713	90/999	30/332	A	gcG/gcT	rs78018362	0	1	0	SNV	HGNC	HGNC:10889	YES	1	P1	CCDS1821.1	ENSP00000260653	O95343	0	UPI00001359C4	0	1	0	0	hmmpanther:PTHR10390&hmmpanther:PTHR10390:SF31&Low_complexity_(Seg):seg	0	chr2:g.44942194G>T	0.0327	0.0113
chr2	46902145	rs8861	A	G	25	152	1299	0.16	G	3_prime_UTR_variant	MODIFIER	MCFD2	ENSG00000180398	Transcript	ENST00000409105.5	protein_coding	5/5	0	ENST00000409105.5:c.*3318T>C	0	3939/4210	0	0	0	0	rs8861	0	-1	0	SNV	HGNC	HGNC:18451	YES	5	P1	CCDS33192.1	ENSP00000386651	Q8NI22	0	UPI000005275E	0	1	0	0	0	0	chr2:g.46902145A>G	0.0891	0.1596
chr2	46902788	rs17035884	G	C	26	152	2185	0.167	C	3_prime_UTR_variant	MODIFIER	MCFD2	ENSG00000180398	Transcript	ENST00000409105.5	protein_coding	5/5	0	ENST00000409105.5:c.*2675C>G	0	3296/4210	0	0	0	0	rs17035884	0	-1	0	SNV	HGNC	HGNC:18451	YES	5	P1	CCDS33192.1	ENSP00000386651	Q8NI22	0	UPI000005275E	0	1	0	0	0	0	chr2:g.46902788G>C	0.0927	0.1717
chr2	46902805	rs17035887	G	A	26	152	2150	0.167	A	3_prime_UTR_variant	MODIFIER	MCFD2	ENSG00000180398	Transcript	ENST00000409105.5	protein_coding	5/5	0	ENST00000409105.5:c.*2658C>T	0	3279/4210	0	0	0	0	0	0	-1	0	SNV	HGNC	HGNC:18451	YES	5	P1	CCDS33192.1	ENSP00000386651	Q8NI22	0	UPI000005275E	0	1	0	0	0	0	chr2:g.46902805G>A	0	0
chr2	46903388	rs6743966	G	A	26	152	2168	0.167	A	3_prime_UTR_variant	MODIFIER	MCFD2	ENSG00000180398	Transcript	ENST00000409105.5	protein_coding	5/5	0	ENST00000409105.5:c.*2075C>T	0	2696/4210	0	0	0	0	rs6743966	0	-1	0	SNV	HGNC	HGNC:18451	YES	5	P1	CCDS33192.1	ENSP00000386651	Q8NI22	0	UPI000005275E	0	1	0	0	0	0	chr2:g.46903388G>A	0.132	0.2587
chr2	46903539	rs6715391	A	G	26	152	2457	0.167	G	3_prime_UTR_variant	MODIFIER	MCFD2	ENSG00000180398	Transcript	ENST00000409105.5	protein_coding	5/5	0	ENST00000409105.5:c.*1924T>C	0	2545/4210	0	0	0	0	rs6715391	0	-1	0	SNV	HGNC	HGNC:18451	YES	5	P1	CCDS33192.1	ENSP00000386651	Q8NI22	0	UPI000005275E	0	1	0	0	0	0	chr2:g.46903539A>G	0.0929	0.1725
chr2	46903555	rs6743994	C	G	26	152	2428	0.167	G	3_prime_UTR_variant	MODIFIER	MCFD2	ENSG00000180398	Transcript	ENST00000409105.5	protein_coding	5/5	0	ENST00000409105.5:c.*1908G>C	0	2529/4210	0	0	0	0	rs6743994	0	-1	0	SNV	HGNC	HGNC:18451	YES	5	P1	CCDS33192.1	ENSP00000386651	Q8NI22	0	UPI000005275E	0	1	0	0	0	0	chr2:g.46903555C>G	0.0929	0.1725
chr2	46903711	rs6544935	A	G	43	152	1937	0.276	G	3_prime_UTR_variant	MODIFIER	MCFD2	ENSG00000180398	Transcript	ENST00000409105.5	protein_coding	5/5	0	ENST00000409105.5:c.*1752T>C	0	2373/4210	0	0	0	0	rs6544935	0	-1	0	SNV	HGNC	HGNC:18451	YES	5	P1	CCDS33192.1	ENSP00000386651	Q8NI22	0	UPI000005275E	0	1	0	0	0	0	chr2:g.46903711A>G	0.6595	0.9561
chr2	46903938	rs7596198	G	C	26	152	2072	0.167	C	3_prime_UTR_variant	MODIFIER	MCFD2	ENSG00000180398	Transcript	ENST00000409105.5	protein_coding	5/5	0	ENST00000409105.5:c.*1525C>G	0	2146/4210	0	0	0	0	rs7596198	0	-1	0	SNV	HGNC	HGNC:18451	YES	5	P1	CCDS33192.1	ENSP00000386651	Q8NI22	0	UPI000005275E	0	1	0	0	0	0	chr2:g.46903938G>C	0.0927	0.171
chr2	46904196	rs7596245	C	A	43	152	2166	0.276	A	3_prime_UTR_variant	MODIFIER	MCFD2	ENSG00000180398	Transcript	ENST00000409105.5	protein_coding	5/5	0	ENST00000409105.5:c.*1267G>T	0	1888/4210	0	0	0	0	rs7596245	0	-1	0	SNV	HGNC	HGNC:18451	YES	5	P1	CCDS33192.1	ENSP00000386651	Q8NI22	0	UPI000005275E	0	1	0	0	0	0	chr2:g.46904196C>A	0.7766	0.9834
chr2	46904770	rs28516550	C	G	26	152	2034	0.167	G	3_prime_UTR_variant	MODIFIER	MCFD2	ENSG00000180398	Transcript	ENST00000409105.5	protein_coding	5/5	0	ENST00000409105.5:c.*693G>C	0	1314/4210	0	0	0	0	rs28516550	0	-1	0	SNV	HGNC	HGNC:18451	YES	5	P1	CCDS33192.1	ENSP00000386651	Q8NI22	0	UPI000005275E	0	1	0	0	0	0	chr2:g.46904770C>G	0.1402	0.2897
chr2	46904965	rs144674773	T	C	26	152	2163	0.167	C	3_prime_UTR_variant	MODIFIER	MCFD2	ENSG00000180398	Transcript	ENST00000409105.5	protein_coding	5/5	0	ENST00000409105.5:c.*498A>G	0	1119/4210	0	0	0	0	rs144674773	0	-1	0	SNV	HGNC	HGNC:18451	YES	5	P1	CCDS33192.1	ENSP00000386651	Q8NI22	0	UPI000005275E	0	1	0	0	0	0	chr2:g.46904965T>C	0.0972	0.1899
chr2	47373967	rs1126497	T	C	63	152	1679	0.41	C	missense_variant	MODERATE	EPCAM	ENSG00000119888	Transcript	ENST00000263735.8	protein_coding	3/9	0	ENST00000263735.8:c.344T>C	ENSP00000263735.4:p.Met115Thr	702/1724	344/945	115/314	M/T	aTg/aCg	rs1126497&CM1110060	0	1	0	SNV	HGNC	HGNC:11529	YES	1	P1	CCDS1833.1	ENSP00000263735	P16422	0	UPI000013D450	0	1	tolerated	benign	Gene3D:4.10.800.10&PDB-ENSP_mappings:4mzv.A&Pfam_domain:PF00086&PROSITE_patterns:PS00484&PROSITE_profiles:PS51162&hmmpanther:PTHR14168&hmmpanther:PTHR14168:SF2&SMART_domains:SM00211&Superfamily_domains:SSF57610&Conserved_Domains:cd00191	0	chr2:g.47373967T>C	0.6661	0.8888
chr2	47403411	rs2303426	C	G	63	152	2278	0.41	G	intron_variant	MODIFIER	MSH2	ENSG00000095002	Transcript	ENST00000233146.6	protein_coding	0	1/15	ENST00000233146.6:c.211+9C>G	0	0	0	0	0	0	rs2303426	0	1	0	SNV	HGNC	HGNC:7325	YES	1	P1	CCDS1834.1	ENSP00000233146	P43246	0	UPI00000405F6	0	1	0	0	0	0	chr2:g.47403411C>G	0	0.8101
chr2	47466820	rs3732183	G	A	34	152	1432	0.231	A	intron_variant	MODIFIER	MSH2	ENSG00000095002	Transcript	ENST00000233146.6	protein_coding	0	10/15	ENST00000233146.6:c.1661+12G>A	0	0	0	0	0	0	rs3732183&CS045476	0	1	0	SNV	HGNC	HGNC:7325	YES	1	P1	CCDS1834.1	ENSP00000233146	P43246	0	UPI00000405F6	0	1	0	0	0	0	chr2:g.47466820G>A	0.4834	0.6725
chr2	47476361	rs2303428	T	C	9	152	2020	0.064	C	splice_region_variant&intron_variant	LOW	MSH2	ENSG00000095002	Transcript	ENST00000233146.6	protein_coding	0	12/15	ENST00000233146.6:c.2006-6T>C	0	0	0	0	0	0	rs2303428&CS951474&CX060722&COSM133154	0	1	0	SNV	HGNC	HGNC:7325	YES	1	P1	CCDS1834.1	ENSP00000233146	P43246	0	UPI00000405F6	0	1	0	0	0	0	chr2:g.47476361T>C	0.132	0.0106
chr2	47803699	rs2020911	A	T	95	152	1844	0.615	T	intron_variant	MODIFIER	MSH6	ENSG00000116062	Transcript	ENST00000234420.9	protein_coding	0	5/9	ENST00000234420.9:c.3438+14A>T	0	0	0	0	0	0	rs2020911	0	1	0	SNV	HGNC	HGNC:7329	YES	1	P2	CCDS1836.1	ENSP00000234420	P52701	0	UPI00000405F8	0	1	0	0	0	0	chr2:g.47803699A>T	0.401	0.1316
chr2	47806412	rs3136367	C	G	72	152	1596	0.481	G	intron_variant	MODIFIER	MSH6	ENSG00000116062	Transcript	ENST00000234420.9	protein_coding	0	8/9	ENST00000234420.9:c.3802-40C>G	0	0	0	0	0	0	rs3136367	0	1	0	SNV	HGNC	HGNC:7329	YES	1	P2	CCDS1836.1	ENSP00000234420	P52701	0	UPI00000405F8	0	1	0	0	0	0	chr2:g.47806412C>G	0	0.938
chr2	48687476	rs62137532	C	G	29	152	1172	0.186	G	intron_variant&NMD_transcript_variant	MODIFIER	AC073082.1	ENSG00000279956	Transcript	ENST00000602369.3	nonsense_mediated_decay	0	9/12	ENST00000602369.3:c.*220+6748G>C	0	0	0	0	0	0	rs62137532	0	-1	0	SNV	Clone_based_ensembl_gene	0	YES	5	P1	0	ENSP00000473498	0	R4GN57	UPI00004A23A9	0	0	0	0	0	0	chr2:g.48687476C>G	0.1627	0.1014
chr2	48688732	rs11125179	A	G	121	152	2244	0.801	G	intron_variant&NMD_transcript_variant	MODIFIER	AC073082.1	ENSG00000279956	Transcript	ENST00000602369.3	nonsense_mediated_decay	0	9/12	ENST00000602369.3:c.*220+5492T>C	0	0	0	0	0	0	rs11125179	0	-1	0	SNV	Clone_based_ensembl_gene	0	YES	5	P1	0	ENSP00000473498	0	R4GN57	UPI00004A23A9	0	0	0	0	0	0	chr2:g.48688732A>G	0.5923	0.2542
chr2	48694236	rs2293275	T	C	121	152	1626	0.801	C	3_prime_UTR_variant&NMD_transcript_variant	MODIFIER	AC073082.1	ENSG00000279956	Transcript	ENST00000602369.3	nonsense_mediated_decay	9/13	0	ENST00000602369.3:c.*208A>G	0	888/2103	0	0	0	0	rs2293275&CM125685	0	-1	0	SNV	Clone_based_ensembl_gene	0	YES	5	P1	0	ENSP00000473498	0	R4GN57	UPI00004A23A9	0	0	0	0	0	0	chr2:g.48694236T>C	0.5911	0.2352
chr2	48698607	rs6755901	C	T	38	152	1857	0.25	T	splice_region_variant&intron_variant&NMD_transcript_variant	LOW	AC073082.1	ENSG00000279956	Transcript	ENST00000602369.3	nonsense_mediated_decay	0	8/12	ENST00000602369.3:c.*139+8G>A	0	0	0	0	0	0	rs6755901	0	-1	0	SNV	Clone_based_ensembl_gene	0	YES	5	P1	0	ENSP00000473498	0	R4GN57	UPI00004A23A9	0	0	0	0	0	0	chr2:g.48698607C>T	0.7374	0.8873
chr2	48755729	rs10176989	C	A	48	152	1783	0.321	A	upstream_gene_variant	MODIFIER	AC073082.1	ENSG00000279956	Transcript	ENST00000602369.3	nonsense_mediated_decay	0	0	0	0	0	0	0	0	0	rs10176989	5	-1	0	SNV	Clone_based_ensembl_gene	0	YES	5	P1	0	ENSP00000473498	0	R4GN57	UPI00004A23A9	0	0	0	0	0	0	chr2:g.48755729C>A	0.2566	0.469
chr2	48962782	rs6166	C	T	109	152	2067	0.718	T	missense_variant	MODERATE	FSHR	ENSG00000170820	Transcript	ENST00000406846.6	protein_coding	10/10	0	ENST00000406846.6:c.2039G>A	ENSP00000384708.2:p.Ser680Asn	2159/2784	2039/2088	680/695	S/N	aGt/aAt	rs6166&CM052876	0	-1	0	SNV	HGNC	HGNC:3969	YES	1	P4	CCDS1843.1	ENSP00000384708	0	A0A1D5RMN4	UPI000013E97A	0	1	tolerated	benign	hmmpanther:PTHR24372&hmmpanther:PTHR24372:SF5	0	chr2:g.48962782C>T	0.5927	0.5953
chr2	48963902	rs6165	C	T	124	152	1824	0.814	T	missense_variant	MODERATE	FSHR	ENSG00000170820	Transcript	ENST00000406846.6	protein_coding	10/10	0	ENST00000406846.6:c.919G>A	ENSP00000384708.2:p.Ala307Thr	1039/2784	919/2088	307/695	A/T	Gct/Act	rs6165&CM062747	0	-1	0	SNV	HGNC	HGNC:3969	YES	1	P4	CCDS1843.1	ENSP00000384708	0	A0A1D5RMN4	UPI000013E97A	0	1	tolerated	benign	Pfam_domain:PF12369&hmmpanther:PTHR24372&hmmpanther:PTHR24372:SF5&Prints_domain:PR01143	0	chr2:g.48963902C>T	0.4922	0.2375
chr2	49154446	rs1394205	C	T	113	152	2141	0.75	T	5_prime_UTR_variant	MODIFIER	FSHR	ENSG00000170820	Transcript	ENST00000406846.6	protein_coding	1/10	0	ENST00000406846.6:c.-29G>A	0	92/2784	0	0	0	0	rs1394205&CR066328	0	-1	0	SNV	HGNC	HGNC:3969	YES	1	P4	CCDS1843.1	ENSP00000384708	0	A0A1D5RMN4	UPI000013E97A	0	1	0	0	0	0	chr2:g.49154446C>T	0.345	0.2564
chr2	50623548	rs2303298	G	A	29	152	1967	0.199	A	synonymous_variant	LOW	NRXN1	ENSG00000179915	Transcript	ENST00000404971.5	protein_coding	7/24	0	ENST00000404971.5:c.999C>T	ENSP00000385142.1:p.Pro333%3D	2339/7578	999/4644	333/1547	P	ccC/ccT	rs2303298&COSM3355927&COSM3355928&COSM3355929&COSM3355930&COSM6542621&COSM6542622&COSM6542623&COSM6542624	0	-1	0	SNV	HGNC	HGNC:8008	YES	1	0	CCDS46282.1	ENSP00000385142	Q9ULB1	0	UPI00015A218A	0	1	0	0	PROSITE_profiles:PS50025&Conserved_Domains:cd00110&hmmpanther:PTHR44287:SF2&hmmpanther:PTHR44287&Gene3D:2.60.120.200&Superfamily_domains:SSF49899	0	chr2:g.50623548G>A	0.0423	0.0363
chr2	55881747	rs3748959	T	C	11	152	1791	0.083	C	intron_variant	MODIFIER	EFEMP1	ENSG00000115380	Transcript	ENST00000394555.6	protein_coding	0	4/10	ENST00000394555.6:c.518-13A>G	0	0	0	0	0	0	rs3748959	0	-1	0	SNV	HGNC	HGNC:3218	YES	1	P1	CCDS1857.1	ENSP00000378058	Q12805	A0A0S2Z4F1	UPI0000000C12	0	1	0	0	0	0	chr2:g.55881747T>C	0.2294	0.3101
chr2	55923729	rs3762515	C	T	15	152	1401	0.109	T	5_prime_UTR_variant	MODIFIER	EFEMP1	ENSG00000115380	Transcript	ENST00000394555.6	protein_coding	1/11	0	ENST00000394555.6:c.-26G>A	0	411/3024	0	0	0	0	rs3762515	0	-1	0	SNV	HGNC	HGNC:3218	YES	1	P1	CCDS1857.1	ENSP00000378058	Q12805	A0A0S2Z4F1	UPI0000000C12	0	1	0	0	0	0	chr2:g.55923729C>T	0.0637	0.0439
chr2	55923858	rs3762514	G	A	13	152	1471	0.096	A	5_prime_UTR_variant	MODIFIER	EFEMP1	ENSG00000115380	Transcript	ENST00000394555.6	protein_coding	1/11	0	ENST00000394555.6:c.-155C>T	0	282/3024	0	0	0	0	rs3762514	0	-1	0	SNV	HGNC	HGNC:3218	YES	1	P1	CCDS1857.1	ENSP00000378058	Q12805	A0A0S2Z4F1	UPI0000000C12	0	1	0	0	0	0	chr2:g.55923858G>A	0.0591	0.0643
chr2	60493111	rs11886868	C	T	11	152	2203	0.071	T	intron_variant	MODIFIER	BCL11A	ENSG00000119866	Transcript	ENST00000642384.1	protein_coding	0	2/3	ENST00000642384.1:c.386-24278G>A	0	0	0	0	0	0	rs11886868	0	-1	0	SNV	HGNC	HGNC:13221	YES	0	P2	CCDS1862.1	ENSP00000496168	Q9H165	D6W5D9	UPI000013DC00	0	1	0	0	0	0	chr2:g.60493111C>T	0.4832	0.7352
chr2	61049128	rs1177230	G	A	152	152	959	1	A	3_prime_UTR_variant	MODIFIER	PEX13	ENSG00000162928	Transcript	ENST00000295030.6	protein_coding	4/4	0	ENST00000295030.6:c.*358G>A	0	1610/4472	0	0	0	0	rs1177230	0	1	0	SNV	HGNC	HGNC:8855	YES	1	P1	CCDS1866.1	ENSP00000295030	Q92968	0	UPI0000131707	0	1	0	0	0	0	chr2:g.61049128G>A	0.9952	0.9992
chr2	61049722	rs56739127	C	T	67	150	1143	0.448	T	3_prime_UTR_variant	MODIFIER	PEX13	ENSG00000162928	Transcript	ENST00000295030.6	protein_coding	4/4	0	ENST00000295030.6:c.*952C>T	0	2204/4472	0	0	0	0	rs56739127	0	1	0	SNV	HGNC	HGNC:8855	YES	1	P1	CCDS1866.1	ENSP00000295030	Q92968	0	UPI0000131707	0	1	0	0	0	0	chr2:g.61049722C>T	0.3039	0.2549
chr2	61050917	rs2564097	A	G	71	152	1246	0.468	G	3_prime_UTR_variant	MODIFIER	PEX13	ENSG00000162928	Transcript	ENST00000295030.6	protein_coding	4/4	0	ENST00000295030.6:c.*2147A>G	0	3399/4472	0	0	0	0	rs2564097	0	1	0	SNV	HGNC	HGNC:8855	YES	1	P1	CCDS1866.1	ENSP00000295030	Q92968	0	UPI0000131707	0	1	0	0	0	0	chr2:g.61050917A>G	0.616	0.9334
chr2	61839792	rs4672457	A	G	146	152	2250	0.962	G	synonymous_variant	LOW	FAM161A	ENSG00000170264	Transcript	ENST00000404929.6	protein_coding	3/7	0	ENST00000404929.6:c.1212T>C	ENSP00000385158.1:p.Cys404%3D	1231/3777	1212/2151	404/716	C	tgT/tgC	rs4672457	0	-1	0	SNV	HGNC	HGNC:25808	YES	1	A2	CCDS56120.1	ENSP00000385158	Q3B820	0	UPI00006C0438	0	1	0	0	hmmpanther:PTHR21501&hmmpanther:PTHR21501:SF3&Pfam_domain:PF10595	0	chr2:g.61839792A>G	0	0.9962
chr2	62904596	rs721048	G	A	24	152	1660	0.154	A	intron_variant	MODIFIER	EHBP1	ENSG00000115504	Transcript	ENST00000263991.9	protein_coding	0	11/24	ENST00000263991.9:c.1290+30064G>A	0	0	0	0	0	0	rs721048	0	1	0	SNV	HGNC	HGNC:29144	YES	1	P3	CCDS1872.1	ENSP00000263991	Q8NDI1	0	UPI000013D49A	0	1	0	0	0	0	chr2:g.62904596G>A	0.0944	0.0113
chr2	63259294	rs992214	C	T	109	152	1349	0.712	T	intron_variant	MODIFIER	WDPCP	ENSG00000143951	Transcript	ENST00000272321.12	protein_coding	0	14/17	ENST00000272321.12:c.1915+13G>A	0	0	0	0	0	0	rs992214	0	-1	0	SNV	HGNC	HGNC:28027	YES	1	P3	CCDS42688.1	ENSP00000272321	O95876	0	UPI000013D946	0	1	0	0	0	0	chr2:g.63259294C>T	0.7638	0.9592
chr2	69415258	rs12474866	A	G	31	152	1353	0.205	G	synonymous_variant	LOW	NFU1	ENSG00000169599	Transcript	ENST00000410022.6	protein_coding	5/8	0	ENST00000410022.6:c.411T>C	ENSP00000387219.2:p.Ile137%3D	617/1467	411/765	137/254	I	atT/atC	rs12474866	0	-1	0	SNV	HGNC	HGNC:16287	YES	1	P3	CCDS33217.1	ENSP00000387219	Q9UMS0	0	UPI00001B3DAF	0	1	0	0	PDB-ENSP_mappings:2ltm.A&Gene3D:3.30.1370.70&Pfam_domain:PF08712&PIRSF_domain:PIRSF036773&hmmpanther:PTHR11178&hmmpanther:PTHR11178:SF19&SMART_domains:SM00932&Superfamily_domains:SSF110836	0	chr2:g.69415258A>G	0.0158	0
chr2	70935866	rs11685700	A	G	78	152	1864	0.506	G	upstream_gene_variant	MODIFIER	ATP6V1B1	ENSG00000116039	Transcript	ENST00000234396.10	protein_coding	0	0	0	0	0	0	0	0	0	rs11685700	34	1	0	SNV	HGNC	HGNC:853	YES	1	P1	CCDS1912.1	ENSP00000234396	P15313	0	UPI000013C9A0	0	1	0	0	0	0	chr2:g.70935866A>G	0.5304	0.4955
chr2	70935956	rs11681642	T	C	33	152	2064	0.212	C	start_lost	HIGH	ATP6V1B1	ENSG00000116039	Transcript	ENST00000234396.10	protein_coding	1/14	0	ENST00000234396.10:c.2T>C	ENSP00000234396.4:p.Met1?	57/1907	2/1542	1/513	M/T	aTg/aCg	rs11681642	0	1	0	SNV	HGNC	HGNC:853	YES	1	P1	CCDS1912.1	ENSP00000234396	P15313	0	UPI000013C9A0	0	1	deleterious_low_confidence	possibly_damaging	hmmpanther:PTHR43389:SF1&hmmpanther:PTHR43389	0	chr2:g.70935956T>C	0.3688	0.3714
chr2	70936043	rs17720303	C	T	44	152	1741	0.282	T	missense_variant	MODERATE	ATP6V1B1	ENSG00000116039	Transcript	ENST00000234396.10	protein_coding	1/14	0	ENST00000234396.10:c.89C>T	ENSP00000234396.4:p.Thr30Ile	144/1907	89/1542	30/513	T/I	aCc/aTc	rs17720303	0	1	0	SNV	HGNC	HGNC:853	YES	1	P1	CCDS1912.1	ENSP00000234396	P15313	0	UPI000013C9A0	0	1	tolerated_low_confidence	benign	hmmpanther:PTHR43389:SF1&hmmpanther:PTHR43389	0	chr2:g.70936043C>T	0.1585	0.115
chr2	70943677	rs2266918	C	T	29	152	1755	0.186	T	synonymous_variant	LOW	ATP6V1B1	ENSG00000116039	Transcript	ENST00000234396.10	protein_coding	2/14	0	ENST00000234396.10:c.138C>T	ENSP00000234396.4:p.Ser46%3D	193/1907	138/1542	46/513	S	agC/agT	rs2266918&COSM4386400	0	1	0	SNV	HGNC	HGNC:853	YES	1	P1	CCDS1912.1	ENSP00000234396	P15313	0	UPI000013C9A0	0	1	0	0	HAMAP:MF_00310&hmmpanther:PTHR43389:SF1&hmmpanther:PTHR43389&Gene3D:3.40.50.12240&Pfam_domain:PF02874&TIGRFAM_domain:TIGR01040&PIRSF_domain:PIRSF039114	0	chr2:g.70943677C>T	0.2796	0.1029
chr2	70963254	rs2072462	C	T	108	152	1913	0.705	T	synonymous_variant	LOW	ATP6V1B1	ENSG00000116039	Transcript	ENST00000234396.10	protein_coding	10/14	0	ENST00000234396.10:c.1002C>T	ENSP00000234396.4:p.Arg334%3D	1057/1907	1002/1542	334/513	R	cgC/cgT	rs2072462	0	1	0	SNV	HGNC	HGNC:853	YES	1	P1	CCDS1912.1	ENSP00000234396	P15313	0	UPI000013C9A0	0	1	0	0	HAMAP:MF_00310&Conserved_Domains:cd01135&hmmpanther:PTHR43389:SF1&hmmpanther:PTHR43389&Pfam_domain:PF00006&Gene3D:3.40.50.12240&TIGRFAM_domain:TIGR01040&PIRSF_domain:PIRSF039114&Superfamily_domains:SSF52540	0	chr2:g.70963254C>T	0.4375	0.146
chr2	71110073	rs115175255	C	T	24	150	1037	0.156	T	missense_variant	MODERATE	MCEE	ENSG00000124370	Transcript	ENST00000244217.6	protein_coding	3/3	0	ENST00000244217.6:c.428G>A	ENSP00000244217.5:p.Arg143His	438/824	428/531	143/176	R/H	cGc/cAc	rs115175255	0	-1	0	SNV	HGNC	HGNC:16732	YES	1	P1	CCDS1915.1	ENSP00000244217	Q96PE7	0	UPI000003CA39	0	1	deleterious	probably_damaging	Gene3D:3.10.180.10&PDB-ENSP_mappings:3rmu.A&PDB-ENSP_mappings:3rmu.B&PDB-ENSP_mappings:3rmu.C&PDB-ENSP_mappings:3rmu.D&Pfam_domain:PF13669&PROSITE_profiles:PS51819&hmmpanther:PTHR43048&hmmpanther:PTHR43048:SF3&Superfamily_domains:SSF54593&TIGRFAM_domain:TIGR03081&Conserved_Domains:cd07249	0	chr2:g.71110073C>T	0.0306	0.0749
chr2	73448717	rs7598901	C	T	73	152	2236	0.481	T	synonymous_variant	LOW	ALMS1	ENSG00000116127	Transcript	ENST00000613296.5	protein_coding	8/23	0	ENST00000613296.5:c.2190C>T	ENSP00000482968.1:p.Phe730%3D	2223/12848	2190/12507	730/4168	F	ttC/ttT	rs7598901	0	1	0	SNV	HGNC	HGNC:428	YES	1	P2	CCDS42697.1	ENSP00000482968	Q8TCU4	0	UPI00046209B2	0	1	0	0	hmmpanther:PTHR21553:SF22&hmmpanther:PTHR21553&Pfam_domain:PF18727	0	chr2:g.73448717C>T	0.5264	0.1021
chr2	73451489	rs28730853	G	T	44	152	2172	0.288	T	missense_variant	MODERATE	ALMS1	ENSG00000116127	Transcript	ENST00000613296.5	protein_coding	8/23	0	ENST00000613296.5:c.4962G>T	ENSP00000482968.1:p.Lys1654Asn	4995/12848	4962/12507	1654/4168	K/N	aaG/aaT	rs28730853	0	1	0	SNV	HGNC	HGNC:428	YES	1	P2	CCDS42697.1	ENSP00000482968	Q8TCU4	0	UPI00046209B2	0	1	tolerated	possibly_damaging	hmmpanther:PTHR21553&hmmpanther:PTHR21553:SF22&Pfam_domain:PF18727	0	chr2:g.73451489G>T	0.0304	0.0318
chr2	73452313	rs17009061	G	A	44	152	2284	0.288	A	missense_variant	MODERATE	ALMS1	ENSG00000116127	Transcript	ENST00000613296.5	protein_coding	8/23	0	ENST00000613296.5:c.5786G>A	ENSP00000482968.1:p.Arg1929Gln	5819/12848	5786/12507	1929/4168	R/Q	cGg/cAg	rs17009061	0	1	0	SNV	HGNC	HGNC:428	YES	1	P2	CCDS42697.1	ENSP00000482968	Q8TCU4	0	UPI00046209B2	0	1	tolerated	benign	hmmpanther:PTHR21553&hmmpanther:PTHR21553:SF22&Pfam_domain:PF18727	0	chr2:g.73452313G>A	0.0302	0.0318
chr2	73557350	rs34617744	T	A	44	152	1517	0.288	A	synonymous_variant	LOW	ALMS1	ENSG00000116127	Transcript	ENST00000613296.5	protein_coding	14/23	0	ENST00000613296.5:c.10209T>A	ENSP00000482968.1:p.Thr3403%3D	10242/12848	10209/12507	3403/4168	T	acT/acA	rs34617744	0	1	0	SNV	HGNC	HGNC:428	YES	1	P2	CCDS42697.1	ENSP00000482968	Q8TCU4	0	UPI00046209B2	0	1	0	0	MobiDB_lite:mobidb-lite&hmmpanther:PTHR21553&hmmpanther:PTHR21553:SF22	0	chr2:g.73557350T>A	0.0296	0.031
chr2	73609879	rs62149804	T	A	31	152	1504	0.205	A	3_prime_UTR_variant	MODIFIER	ALMS1	ENSG00000116127	Transcript	ENST00000613296.5	protein_coding	23/23	0	ENST00000613296.5:c.*267T>A	0	12807/12848	0	0	0	0	rs62149804	0	1	0	SNV	HGNC	HGNC:428	YES	1	P2	CCDS42697.1	ENSP00000482968	Q8TCU4	0	UPI00046209B2	0	1	0	0	0	0	chr2:g.73609879T>A	0.1052	0.0794
chr2	73958749	rs4777	A	T	87	152	1947	0.577	T	3_prime_UTR_variant	MODIFIER	DGUOK	ENSG00000114956	Transcript	ENST00000264093.9	protein_coding	7/7	0	ENST00000264093.9:c.*13A>T	0	878/1075	0	0	0	0	rs4777	0	1	0	SNV	HGNC	HGNC:2858	YES	1	P1	CCDS1931.1	ENSP00000264093	Q16854	E5KSL5	UPI000012921F	0	1	0	0	0	0	chr2:g.73958749A>T	0.5308	0.4584
chr2	84423583	rs2832	A	G	146	152	2113	0.962	G	3_prime_UTR_variant	MODIFIER	SUCLG1	ENSG00000163541	Transcript	ENST00000393868.7	protein_coding	9/9	0	ENST00000393868.7:c.*163T>C	0	1215/1270	0	0	0	0	rs2832	0	-1	0	SNV	HGNC	HGNC:11449	YES	1	P1	CCDS1967.2	ENSP00000377446	P53597	0	UPI000014BF59	0	1	0	0	0	0	chr2:g.84423583A>G	0.8021	0.4667
chr2	85861188	rs1138484	T	C	21	152	1545	0.135	C	missense_variant	MODERATE	ST3GAL5	ENSG00000115525	Transcript	ENST00000638572.2	protein_coding	3/7	0	ENST00000638572.2:c.311A>G	ENSP00000491316.1:p.His104Arg	396/4366	311/1257	104/418	H/R	cAt/cGt	rs1138484	0	-1	0	SNV	HGNC	HGNC:10872	YES	1	P3	CCDS1986.2	ENSP00000491316	Q9UNP4	0	UPI000015F319	0	1	tolerated	benign	Gene3D:3.90.1480.20&PIRSF_domain:PIRSF005557&hmmpanther:PTHR13713&hmmpanther:PTHR13713:SF60	0	chr2:g.85861188T>C	0.2091	0.0605
chr2	85889045	rs28364795	G	T	130	150	1418	0.864	T	upstream_gene_variant	MODIFIER	ST3GAL5	ENSG00000115525	Transcript	ENST00000638572.2	protein_coding	0	0	0	0	0	0	0	0	0	rs28364795	55	-1	0	SNV	HGNC	HGNC:10872	YES	1	P3	CCDS1986.2	ENSP00000491316	Q9UNP4	0	UPI000015F319	0	1	0	0	0	0	chr2:g.85889045G>T	0.3842	0.3124
chr2	85889046	rs28364794	A	G	130	150	1417	0.864	G	upstream_gene_variant	MODIFIER	ST3GAL5	ENSG00000115525	Transcript	ENST00000638572.2	protein_coding	0	0	0	0	0	0	0	0	0	rs28364794	56	-1	0	SNV	HGNC	HGNC:10872	YES	1	P3	CCDS1986.2	ENSP00000491316	Q9UNP4	0	UPI000015F319	0	1	0	0	0	0	chr2:g.85889046A>G	0.5625	0.6082
chr2	86254712	rs2276625	C	T	123	152	1824	0.814	T	synonymous_variant	LOW	REEP1	ENSG00000068615	Transcript	ENST00000453231.6	protein_coding	4/7	0	ENST00000453231.6:c.306G>A	ENSP00000392197.2:p.Thr102%3D	313/940	306/627	102/208	T	acG/acA	rs2276625	0	-1	0	SNV	HGNC	HGNC:25786	YES	2	0	CCDS54374.1	ENSP00000392197	Q9H902	E7EUF7	UPI0001914DEC	0	1	0	0	hmmpanther:PTHR12300:SF33&hmmpanther:PTHR12300	0	chr2:g.86254712C>T	0.4287	0.1815
chr2	88556729	rs33957402	G	C	65	152	923	0.423	C	downstream_gene_variant	MODIFIER	EIF2AK3	ENSG00000172071	Transcript	ENST00000303236.8	protein_coding	0	0	0	0	0	0	0	0	0	rs33957402	11	-1	0	SNV	HGNC	HGNC:3255	YES	1	P1	CCDS33241.1	ENSP00000307235	Q9NZJ5	0	UPI000013E87D	0	1	0	0	0	0	chr2:g.88556729G>C	0.2578	0.1974
chr2	88575373	rs1805165	C	A	91	152	2191	0.59	A	missense_variant	MODERATE	EIF2AK3	ENSG00000172071	Transcript	ENST00000303236.8	protein_coding	13/17	0	ENST00000303236.8:c.2110G>T	ENSP00000307235.3:p.Ala704Ser	2300/4537	2110/3351	704/1116	A/S	Gct/Tct	rs1805165&COSM1205103	0	-1	0	SNV	HGNC	HGNC:3255	YES	1	P1	CCDS33241.1	ENSP00000307235	Q9NZJ5	0	UPI000013E87D	0	1	tolerated	benign	PROSITE_profiles:PS50011&hmmpanther:PTHR11042&hmmpanther:PTHR11042:SF108&SMART_domains:SM00220&Superfamily_domains:SSF56112&PDB-ENSP_mappings:4x7o.A&PDB-ENSP_mappings:4x7n.A&PDB-ENSP_mappings:4x7l.A&PDB-ENSP_mappings:4x7k.A&PDB-ENSP_mappings:4x7j.A&PDB-ENSP_mappings:4x7h.A&PDB-ENSP_mappings:4m7i.A&PDB-ENSP_mappings:4g34.A&PDB-ENSP_mappings:4g31.A	0	chr2:g.88575373C>A	0	0.9834
chr2	88579613	rs1805164	T	C	66	152	1375	0.429	C	synonymous_variant	LOW	EIF2AK3	ENSG00000172071	Transcript	ENST00000303236.8	protein_coding	11/17	0	ENST00000303236.8:c.1791A>G	ENSP00000307235.3:p.Gln597%3D	1981/4537	1791/3351	597/1116	Q	caA/caG	rs1805164	0	-1	0	SNV	HGNC	HGNC:3255	YES	1	P1	CCDS33241.1	ENSP00000307235	Q9NZJ5	0	UPI000013E87D	0	1	0	0	PROSITE_profiles:PS50011&hmmpanther:PTHR11042&hmmpanther:PTHR11042:SF108&Pfam_domain:PF00069&Gene3D:3.30.200.20&SMART_domains:SM00220&Superfamily_domains:SSF56112&PDB-ENSP_mappings:4x7o.A&PDB-ENSP_mappings:4x7n.A&PDB-ENSP_mappings:4x7l.A&PDB-ENSP_mappings:4x7k.A&PDB-ENSP_mappings:4x7j.A&PDB-ENSP_mappings:4x7h.A&PDB-ENSP_mappings:4m7i.A&PDB-ENSP_mappings:4g34.A&PDB-ENSP_mappings:4g31.A	0	chr2:g.88579613T>C	0.2582	0.1989
chr2	88595605	rs13045	T	C	71	152	1189	0.462	C	missense_variant	MODERATE	EIF2AK3	ENSG00000172071	Transcript	ENST00000303236.8	protein_coding	3/17	0	ENST00000303236.8:c.497A>G	ENSP00000307235.3:p.Gln166Arg	687/4537	497/3351	166/1116	Q/R	cAa/cGa	rs13045	0	-1	0	SNV	HGNC	HGNC:3255	YES	1	P1	CCDS33241.1	ENSP00000307235	Q9NZJ5	0	UPI000013E87D	0	1	tolerated	benign	Conserved_Domains:cd09768&hmmpanther:PTHR11042&hmmpanther:PTHR11042:SF108&Gene3D:2.130.10.10&Superfamily_domains:SSF50998&PDB-ENSP_mappings:5sv7.D&PDB-ENSP_mappings:5sv7.C&PDB-ENSP_mappings:5sv7.B&PDB-ENSP_mappings:5sv7.A&PDB-ENSP_mappings:4yzs.B&PDB-ENSP_mappings:4yzs.A	0	chr2:g.88595605T>C	0	0.8949
chr2	88613755	rs867529	G	C	61	152	1306	0.41	C	missense_variant	MODERATE	EIF2AK3	ENSG00000172071	Transcript	ENST00000303236.8	protein_coding	2/17	0	ENST00000303236.8:c.407C>G	ENSP00000307235.3:p.Ser136Cys	597/4537	407/3351	136/1116	S/C	tCc/tGc	rs867529	0	-1	0	SNV	HGNC	HGNC:3255	YES	1	P1	CCDS33241.1	ENSP00000307235	Q9NZJ5	0	UPI000013E87D	0	1	tolerated	benign	Conserved_Domains:cd09768&hmmpanther:PTHR11042&hmmpanther:PTHR11042:SF108&Gene3D:2.130.10.10&Superfamily_domains:SSF50998&Low_complexity_(Seg):seg&PDB-ENSP_mappings:5sv7.D&PDB-ENSP_mappings:5sv7.C&PDB-ENSP_mappings:5sv7.B&PDB-ENSP_mappings:5sv7.A&PDB-ENSP_mappings:4yzs.B&PDB-ENSP_mappings:4yzs.A	0	chr2:g.88613755G>C	0.2806	0.0166
chr2	88627446	rs71414432	G	A	13	152	2245	0.083	A	5_prime_UTR_variant	MODIFIER	EIF2AK3	ENSG00000172071	Transcript	ENST00000303236.8	protein_coding	1/17	0	ENST00000303236.8:c.-172C>T	0	19/4537	0	0	0	0	rs71414432	0	-1	0	SNV	HGNC	HGNC:3255	YES	1	P1	CCDS33241.1	ENSP00000307235	Q9NZJ5	0	UPI000013E87D	0	1	0	0	0	0	chr2:g.88627446G>A	0.0158	0.0015
chr2	88750000	rs142341148	A	G	12	152	2161	0.077	G	synonymous_variant	LOW	RPIA	ENSG00000153574	Transcript	ENST00000283646.5	protein_coding	9/9	0	ENST00000283646.5:c.858A>G	ENSP00000283646.3:p.Leu286%3D	884/1813	858/936	286/311	L	ctA/ctG	rs142341148	0	1	0	SNV	HGNC	HGNC:10297	YES	1	P1	CCDS2004.2	ENSP00000283646	P49247	0	UPI0000037A98	0	1	0	0	Gene3D:3.40.50.1360&HAMAP:MF_00170&Pfam_domain:PF06026&hmmpanther:PTHR11934&Superfamily_domains:SSF75445&TIGRFAM_domain:TIGR00021&Conserved_Domains:cd01398	0	chr2:g.88750000A>G	0.0056	0
chr2	96251850	rs7058	T	G	112	152	2370	0.737	G	3_prime_UTR_variant	MODIFIER	TMEM127	ENSG00000135956	Transcript	ENST00000258439.7	protein_coding	4/4	0	ENST00000258439.7:c.*1958A>C	0	2932/6266	0	0	0	0	rs7058	0	-1	0	SNV	HGNC	HGNC:26038	YES	1	P1	CCDS2018.1	ENSP00000258439	O75204	0	UPI000000D96F	0	1	0	0	0	0	chr2:g.96251850T>G	0.6164	0.5862
chr2	96252507	rs3770239	A	G	33	152	2644	0.218	G	3_prime_UTR_variant	MODIFIER	TMEM127	ENSG00000135956	Transcript	ENST00000258439.7	protein_coding	4/4	0	ENST00000258439.7:c.*1301T>C	0	2275/6266	0	0	0	0	rs3770239	0	-1	0	SNV	HGNC	HGNC:26038	YES	1	P1	CCDS2018.1	ENSP00000258439	O75204	0	UPI000000D96F	0	1	0	0	0	0	chr2:g.96252507A>G	0.0587	0.0015
chr2	96253904	rs3852673	C	T	12	152	2346	0.077	T	synonymous_variant	LOW	TMEM127	ENSG00000135956	Transcript	ENST00000258439.7	protein_coding	4/4	0	ENST00000258439.7:c.621G>A	ENSP00000258439.2:p.Ala207%3D	878/6266	621/717	207/238	A	gcG/gcA	rs3852673	0	-1	0	SNV	HGNC	HGNC:26038	YES	1	P1	CCDS2018.1	ENSP00000258439	O75204	0	UPI000000D96F	0	1	0	0	hmmpanther:PTHR28358&Gene3D:1.20.140.150&Low_complexity_(Seg):seg	0	chr2:g.96253904C>T	0.1394	0.0469
chr2	113062899	rs2515401	T	C	119	152	2129	0.788	C	3_prime_UTR_variant	MODIFIER	IL36RN	ENSG00000136695	Transcript	ENST00000393200.6	protein_coding	5/5	0	ENST00000393200.6:c.*222T>C	0	851/2700	0	0	0	0	rs2515401	0	1	0	SNV	HGNC	HGNC:15561	YES	1	P1	CCDS2111.1	ENSP00000376896	Q9UBH0	A0A024R518	UPI0000034E98	0	1	0	0	0	0	chr2:g.113062899T>C	0	0.7194
chr2	113062953	rs1800930	A	G	119	152	2288	0.788	G	3_prime_UTR_variant	MODIFIER	IL36RN	ENSG00000136695	Transcript	ENST00000393200.6	protein_coding	5/5	0	ENST00000393200.6:c.*276A>G	0	905/2700	0	0	0	0	rs1800930	0	1	0	SNV	HGNC	HGNC:15561	YES	1	P1	CCDS2111.1	ENSP00000376896	Q9UBH0	A0A024R518	UPI0000034E98	0	1	0	0	0	0	chr2:g.113062953A>G	0.7155	0.7201
chr2	113063003	rs2515402	C	A	119	152	2354	0.788	A	3_prime_UTR_variant	MODIFIER	IL36RN	ENSG00000136695	Transcript	ENST00000393200.6	protein_coding	5/5	0	ENST00000393200.6:c.*326C>A	0	955/2700	0	0	0	0	rs2515402	0	1	0	SNV	HGNC	HGNC:15561	YES	1	P1	CCDS2111.1	ENSP00000376896	Q9UBH0	A0A024R518	UPI0000034E98	0	1	0	0	0	0	chr2:g.113063003C>A	0.7155	0.7201
chr2	113063078	rs3180234	A	T	119	152	2488	0.788	T	3_prime_UTR_variant	MODIFIER	IL36RN	ENSG00000136695	Transcript	ENST00000393200.6	protein_coding	5/5	0	ENST00000393200.6:c.*401A>T	0	1030/2700	0	0	0	0	rs3180234	0	1	0	SNV	HGNC	HGNC:15561	YES	1	P1	CCDS2111.1	ENSP00000376896	Q9UBH0	A0A024R518	UPI0000034E98	0	1	0	0	0	0	chr2:g.113063078A>T	0	0.7194
chr2	113063095	rs3180235	A	G	119	152	2441	0.788	G	3_prime_UTR_variant	MODIFIER	IL36RN	ENSG00000136695	Transcript	ENST00000393200.6	protein_coding	5/5	0	ENST00000393200.6:c.*418A>G	0	1047/2700	0	0	0	0	rs3180235	0	1	0	SNV	HGNC	HGNC:15561	YES	1	P1	CCDS2111.1	ENSP00000376896	Q9UBH0	A0A024R518	UPI0000034E98	0	1	0	0	0	0	chr2:g.113063095A>G	0.7151	0.7194
chr2	113063155	rs2515403	T	C	119	152	2236	0.788	C	3_prime_UTR_variant	MODIFIER	IL36RN	ENSG00000136695	Transcript	ENST00000393200.6	protein_coding	5/5	0	ENST00000393200.6:c.*478T>C	0	1107/2700	0	0	0	0	rs2515403	0	1	0	SNV	HGNC	HGNC:15561	YES	1	P1	CCDS2111.1	ENSP00000376896	Q9UBH0	A0A024R518	UPI0000034E98	0	1	0	0	0	0	chr2:g.113063155T>C	0.7153	0.7194
chr2	113063237	rs2472188	C	G	119	152	1566	0.788	G	3_prime_UTR_variant	MODIFIER	IL36RN	ENSG00000136695	Transcript	ENST00000393200.6	protein_coding	5/5	0	ENST00000393200.6:c.*560C>G	0	1189/2700	0	0	0	0	rs2472188	0	1	0	SNV	HGNC	HGNC:15561	YES	1	P1	CCDS2111.1	ENSP00000376896	Q9UBH0	A0A024R518	UPI0000034E98	0	1	0	0	0	0	chr2:g.113063237C>G	0.7153	0.7194
chr2	113063612	rs11675540	G	C	21	152	1187	0.135	C	3_prime_UTR_variant	MODIFIER	IL36RN	ENSG00000136695	Transcript	ENST00000393200.6	protein_coding	5/5	0	ENST00000393200.6:c.*935G>C	0	1564/2700	0	0	0	0	rs11675540	0	1	0	SNV	HGNC	HGNC:15561	YES	1	P1	CCDS2111.1	ENSP00000376896	Q9UBH0	A0A024R518	UPI0000034E98	0	1	0	0	0	0	chr2:g.113063612G>C	0.0379	0
chr2	113063623	rs957201	T	C	119	152	1313	0.788	C	3_prime_UTR_variant	MODIFIER	IL36RN	ENSG00000136695	Transcript	ENST00000393200.6	protein_coding	5/5	0	ENST00000393200.6:c.*946T>C	0	1575/2700	0	0	0	0	rs957201	0	1	0	SNV	HGNC	HGNC:15561	YES	1	P1	CCDS2111.1	ENSP00000376896	Q9UBH0	A0A024R518	UPI0000034E98	0	1	0	0	0	0	chr2:g.113063623T>C	0.7153	0.7194
chr2	113063759	rs957200	C	A	35	152	1928	0.237	A	3_prime_UTR_variant	MODIFIER	IL36RN	ENSG00000136695	Transcript	ENST00000393200.6	protein_coding	5/5	0	ENST00000393200.6:c.*1082C>A	0	1711/2700	0	0	0	0	rs957200	0	1	0	SNV	HGNC	HGNC:15561	YES	1	P1	CCDS2111.1	ENSP00000376896	Q9UBH0	A0A024R518	UPI0000034E98	0	1	0	0	0	0	chr2:g.113063759C>A	0.1613	0.3162
chr2	113064076	rs768627	T	C	119	152	2532	0.788	C	3_prime_UTR_variant	MODIFIER	IL36RN	ENSG00000136695	Transcript	ENST00000393200.6	protein_coding	5/5	0	ENST00000393200.6:c.*1399T>C	0	2028/2700	0	0	0	0	rs768627	0	1	0	SNV	HGNC	HGNC:15561	YES	1	P1	CCDS2111.1	ENSP00000376896	Q9UBH0	A0A024R518	UPI0000034E98	0	1	0	0	0	0	chr2:g.113064076T>C	0.7153	0.7194
chr2	113064310	rs2515405	C	T	35	152	2477	0.237	T	3_prime_UTR_variant	MODIFIER	IL36RN	ENSG00000136695	Transcript	ENST00000393200.6	protein_coding	5/5	0	ENST00000393200.6:c.*1633C>T	0	2262/2700	0	0	0	0	rs2515405	0	1	0	SNV	HGNC	HGNC:15561	YES	1	P1	CCDS2111.1	ENSP00000376896	Q9UBH0	A0A024R518	UPI0000034E98	0	1	0	0	0	0	chr2:g.113064310C>T	0.1613	0.3162
chr2	113064311	rs2472189	A	G	35	152	2475	0.237	G	3_prime_UTR_variant	MODIFIER	IL36RN	ENSG00000136695	Transcript	ENST00000393200.6	protein_coding	5/5	0	ENST00000393200.6:c.*1634A>G	0	2263/2700	0	0	0	0	rs2472189	0	1	0	SNV	HGNC	HGNC:15561	YES	1	P1	CCDS2111.1	ENSP00000376896	Q9UBH0	A0A024R518	UPI0000034E98	0	1	0	0	0	0	chr2:g.113064311A>G	0.1615	0.3162
chr2	113064558	rs996878	G	T	35	152	2050	0.237	T	3_prime_UTR_variant	MODIFIER	IL36RN	ENSG00000136695	Transcript	ENST00000393200.6	protein_coding	5/5	0	ENST00000393200.6:c.*1881G>T	0	2510/2700	0	0	0	0	rs996878	0	1	0	SNV	HGNC	HGNC:15561	YES	1	P1	CCDS2111.1	ENSP00000376896	Q9UBH0	A0A024R518	UPI0000034E98	0	1	0	0	0	0	chr2:g.113064558G>T	0.1613	0.3162
chr2	113064591	rs2515406	C	T	35	152	1900	0.237	T	3_prime_UTR_variant	MODIFIER	IL36RN	ENSG00000136695	Transcript	ENST00000393200.6	protein_coding	5/5	0	ENST00000393200.6:c.*1914C>T	0	2543/2700	0	0	0	0	rs2515406	0	1	0	SNV	HGNC	HGNC:15561	YES	1	P1	CCDS2111.1	ENSP00000376896	Q9UBH0	A0A024R518	UPI0000034E98	0	1	0	0	0	0	chr2:g.113064591C>T	0.1621	0.3162
chr2	113064664	rs996879	G	A	35	152	1781	0.237	A	3_prime_UTR_variant	MODIFIER	IL36RN	ENSG00000136695	Transcript	ENST00000393200.6	protein_coding	5/5	0	ENST00000393200.6:c.*1987G>A	0	2616/2700	0	0	0	0	rs996879	0	1	0	SNV	HGNC	HGNC:15561	YES	1	P1	CCDS2111.1	ENSP00000376896	Q9UBH0	A0A024R518	UPI0000034E98	0	1	0	0	0	0	chr2:g.113064664G>A	0.1613	0.3162
chr2	113117932	rs2234677	G	A	58	152	2406	0.391	A	5_prime_UTR_variant	MODIFIER	IL1RN	ENSG00000136689	Transcript	ENST00000259206.9	protein_coding	1/6	0	ENST00000259206.9:c.-87G>A	0	36/1810	0	0	0	0	rs2234677	0	1	0	SNV	HGNC	HGNC:6000	YES	1	0	CCDS2114.1	ENSP00000259206	P18510	0	UPI000002ABD2	0	1	0	0	0	0	chr2:g.113117932G>A	0.1865	0.0174
chr2	113117988	rs2234678	A	G	58	152	2346	0.391	G	5_prime_UTR_variant	MODIFIER	IL1RN	ENSG00000136689	Transcript	ENST00000259206.9	protein_coding	1/6	0	ENST00000259206.9:c.-31A>G	0	92/1810	0	0	0	0	rs2234678	0	1	0	SNV	HGNC	HGNC:6000	YES	1	0	CCDS2114.1	ENSP00000259206	P18510	0	UPI000002ABD2	0	1	0	0	0	0	chr2:g.113117988A>G	0.1859	0.0174
chr2	113118007	rs2234679	G	C	58	152	2375	0.391	C	5_prime_UTR_variant	MODIFIER	IL1RN	ENSG00000136689	Transcript	ENST00000259206.9	protein_coding	1/6	0	ENST00000259206.9:c.-12G>C	0	111/1810	0	0	0	0	rs2234679	0	1	0	SNV	HGNC	HGNC:6000	YES	1	0	CCDS2114.1	ENSP00000259206	P18510	0	UPI000002ABD2	0	1	0	0	0	0	chr2:g.113118007G>C	0.1859	0.0174
chr2	113120136	rs878972	A	C	56	152	1540	0.378	C	splice_region_variant&intron_variant	LOW	IL1RN	ENSG00000136689	Transcript	ENST00000259206.9	protein_coding	0	2/5	ENST00000259206.9:c.73+8A>C	0	0	0	0	0	0	rs878972	0	1	0	SNV	HGNC	HGNC:6000	YES	1	0	CCDS2114.1	ENSP00000259206	P18510	0	UPI000002ABD2	0	1	0	0	0	0	chr2:g.113120136A>C	0.1897	0.0182
chr2	113129630	rs419598	T	C	56	152	2699	0.378	C	synonymous_variant	LOW	IL1RN	ENSG00000136689	Transcript	ENST00000259206.9	protein_coding	4/6	0	ENST00000259206.9:c.180T>C	ENSP00000259206.5:p.Ala60%3D	302/1810	180/543	60/180	A	gcT/gcC	rs419598&CM025329	0	1	0	SNV	HGNC	HGNC:6000	YES	1	0	CCDS2114.1	ENSP00000259206	P18510	0	UPI000002ABD2	0	1	0	0	Gene3D:2.80.10.50&Prints_domain:PR01360&hmmpanther:PTHR45042&SMART_domains:SM00125&Superfamily_domains:SSF50353&Conserved_Domains:cd00100	0	chr2:g.113129630T>C	0.1917	0.0333
chr2	113129906	rs2071459	C	T	34	152	2799	0.224	T	intron_variant	MODIFIER	IL1RN	ENSG00000136689	Transcript	ENST00000259206.9	protein_coding	0	4/5	ENST00000259206.9:c.214+242C>T	0	0	0	0	0	0	rs2071459&CS134116	0	1	0	SNV	HGNC	HGNC:6000	YES	1	0	CCDS2114.1	ENSP00000259206	P18510	0	UPI000002ABD2	0	1	0	0	0	0	chr2:g.113129906C>T	0.2546	0.2602
chr2	113132727	rs315952	T	C	43	152	2430	0.282	C	synonymous_variant	LOW	IL1RN	ENSG00000136689	Transcript	ENST00000259206.9	protein_coding	6/6	0	ENST00000259206.9:c.399T>C	ENSP00000259206.5:p.Ser133%3D	521/1810	399/543	133/180	S	agT/agC	rs315952	0	1	0	SNV	HGNC	HGNC:6000	YES	1	0	CCDS2114.1	ENSP00000259206	P18510	0	UPI000002ABD2	0	1	0	0	Gene3D:2.80.10.50&Pfam_domain:PF00340&Prints_domain:PR00264&Prints_domain:PR01360&hmmpanther:PTHR45042&SMART_domains:SM00125&Superfamily_domains:SSF50353&Conserved_Domains:cd00100	0	chr2:g.113132727T>C	0.35	0.466
chr2	113133009	rs315951	C	G	42	152	2307	0.276	G	3_prime_UTR_variant	MODIFIER	IL1RN	ENSG00000136689	Transcript	ENST00000259206.9	protein_coding	6/6	0	ENST00000259206.9:c.*138C>G	0	803/1810	0	0	0	0	rs315951	0	1	0	SNV	HGNC	HGNC:6000	YES	1	0	CCDS2114.1	ENSP00000259206	P18510	0	UPI000002ABD2	0	1	0	0	0	0	chr2:g.113133009C>G	0.355	0.4592
chr2	113133835	rs9005	G	A	95	152	2494	0.628	A	3_prime_UTR_variant	MODIFIER	IL1RN	ENSG00000136689	Transcript	ENST00000259206.9	protein_coding	6/6	0	ENST00000259206.9:c.*964G>A	0	1629/1810	0	0	0	0	rs9005	0	1	0	SNV	HGNC	HGNC:6000	YES	1	0	CCDS2114.1	ENSP00000259206	P18510	0	UPI000002ABD2	0	1	0	0	0	0	chr2:g.113133835G>A	0.3199	0.1785
chr2	127059056	rs2276579	G	A	21	152	1640	0.141	A	synonymous_variant	LOW	BIN1	ENSG00000136717	Transcript	ENST00000316724.10	protein_coding	11/19	0	ENST00000316724.10:c.957C>T	ENSP00000316779.5:p.Ala319%3D	1168/2487	957/1782	319/593	A	gcC/gcT	rs2276579	0	-1	0	SNV	HGNC	HGNC:1052	YES	1	0	CCDS2138.1	ENSP00000316779	O00499	A0A024RAF1	UPI0000001303	0	1	0	0	hmmpanther:PTHR45479&Superfamily_domains:SSF103657&Prints_domain:PR01253&MobiDB_lite:mobidb-lite&PDB-ENSP_mappings:1mv3.A	0	chr2:g.127059056G>A	0.0946	0.0129
chr2	127059119	rs2228955	C	T	51	152	1348	0.34	T	synonymous_variant	LOW	BIN1	ENSG00000136717	Transcript	ENST00000316724.10	protein_coding	11/19	0	ENST00000316724.10:c.894G>A	ENSP00000316779.5:p.Ser298%3D	1105/2487	894/1782	298/593	S	tcG/tcA	rs2228955	0	-1	0	SNV	HGNC	HGNC:1052	YES	1	0	CCDS2138.1	ENSP00000316779	O00499	A0A024RAF1	UPI0000001303	0	1	0	0	hmmpanther:PTHR45479&Superfamily_domains:SSF103657&MobiDB_lite:mobidb-lite	0	chr2:g.127059119C>T	0.0899	0.0189
chr2	127059167	rs6720741	G	T	8	152	1393	0.051	T	intron_variant	MODIFIER	BIN1	ENSG00000136717	Transcript	ENST00000316724.10	protein_coding	0	10/18	ENST00000316724.10:c.858-12C>A	0	0	0	0	0	0	rs6720741	0	-1	0	SNV	HGNC	HGNC:1052	YES	1	0	CCDS2138.1	ENSP00000316779	O00499	A0A024RAF1	UPI0000001303	0	1	0	0	0	0	chr2:g.127059167G>T	0.1873	0.2458
chr2	127063631	rs1137845	G	A	54	152	2032	0.359	A	synonymous_variant	LOW	BIN1	ENSG00000136717	Transcript	ENST00000316724.10	protein_coding	9/19	0	ENST00000316724.10:c.714C>T	ENSP00000316779.5:p.Tyr238%3D	925/2487	714/1782	238/593	Y	taC/taT	rs1137845	0	-1	0	SNV	HGNC	HGNC:1052	YES	1	0	CCDS2138.1	ENSP00000316779	O00499	A0A024RAF1	UPI0000001303	0	1	0	0	PROSITE_profiles:PS51021&Conserved_Domains:cd07611&hmmpanther:PTHR45479&Pfam_domain:PF03114&Gene3D:1.20.1270.60&SMART_domains:SM00721&Superfamily_domains:SSF103657&PDB-ENSP_mappings:2fic.B&PDB-ENSP_mappings:2fic.A	0	chr2:g.127063631G>A	0.0964	0.0227
chr2	127063923	rs72481904	T	C	73	152	2533	0.487	C	intron_variant	MODIFIER	BIN1	ENSG00000136717	Transcript	ENST00000316724.10	protein_coding	0	8/18	ENST00000316724.10:c.698+10A>G	0	0	0	0	0	0	rs72481904	0	-1	0	SNV	HGNC	HGNC:1052	YES	1	0	CCDS2138.1	ENSP00000316779	O00499	A0A024RAF1	UPI0000001303	0	1	0	0	0	0	chr2:g.127063923T>C	0.3452	0.1543
chr2	127068957	rs1060743	A	G	74	150	2129	0.5	G	synonymous_variant	LOW	BIN1	ENSG00000136717	Transcript	ENST00000316724.10	protein_coding	6/19	0	ENST00000316724.10:c.486T>C	ENSP00000316779.5:p.Thr162%3D	697/2487	486/1782	162/593	T	acT/acC	rs1060743	0	-1	0	SNV	HGNC	HGNC:1052	YES	1	0	CCDS2138.1	ENSP00000316779	O00499	A0A024RAF1	UPI0000001303	0	1	0	0	PROSITE_profiles:PS51021&Conserved_Domains:cd07611&hmmpanther:PTHR45479&Pfam_domain:PF03114&Gene3D:1.20.1270.60&SMART_domains:SM00721&Superfamily_domains:SSF103657&Prints_domain:PR01253&PDB-ENSP_mappings:2fic.B&PDB-ENSP_mappings:2fic.A	0	chr2:g.127068957A>G	0.3546	0.2443
chr2	127106970	rs11554586	G	A	21	152	1926	0.141	A	5_prime_UTR_variant	MODIFIER	BIN1	ENSG00000136717	Transcript	ENST00000316724.10	protein_coding	1/19	0	ENST00000316724.10:c.-27C>T	0	185/2487	0	0	0	0	rs11554586	0	-1	0	SNV	HGNC	HGNC:1052	YES	1	0	CCDS2138.1	ENSP00000316779	O00499	A0A024RAF1	UPI0000001303	0	1	0	0	0	0	chr2:g.127106970G>A	0.0935	0.0076
chr2	127423296	rs5936	G	T	149	152	2009	0.981	T	synonymous_variant	LOW	PROC	ENSG00000115718	Transcript	ENST00000234071.7	protein_coding	6/9	0	ENST00000234071.7:c.423G>T	ENSP00000234071.3:p.Ser141%3D	510/1773	423/1386	141/461	S	tcG/tcT	rs5936	0	1	0	SNV	HGNC	HGNC:9451	YES	1	P2	CCDS2145.1	ENSP00000234071	P04070	0	UPI0000001646	0	1	0	0	PDB-ENSP_mappings:1aut.L&Gene3D:2.10.25.10&PDB-ENSP_mappings:3f6u.L&Pfam_domain:PF14670&PIRSF_domain:PIRSF001143&hmmpanther:PTHR24278&hmmpanther:PTHR24278:SF0&SMART_domains:SM00181	0	chr2:g.127423296G>T	0.6458	0.7421
chr2	135135802	rs10445686	A	G	37	152	1868	0.25	G	missense_variant	MODERATE	RAB3GAP1	ENSG00000115839	Transcript	ENST00000442034.5	protein_coding	17/25	0	ENST00000442034.5:c.1793A>G	ENSP00000411418.1:p.Asn598Ser	1803/4185	1793/2967	598/988	N/S	aAt/aGt	rs10445686	0	1	0	SNV	HGNC	HGNC:17063	YES	1	A1	CCDS54402.1	ENSP00000411418	Q15042	0	UPI0000D4C196	0	1	tolerated	benign	hmmpanther:PTHR21422&hmmpanther:PTHR21422:SF9	0	chr2:g.135135802A>G	0.2145	0.0204
chr2	135153852	rs17261772	T	C	133	152	1940	0.878	C	synonymous_variant	LOW	RAB3GAP1	ENSG00000115839	Transcript	ENST00000442034.5	protein_coding	19/25	0	ENST00000442034.5:c.2265T>C	ENSP00000411418.1:p.Phe755%3D	2275/4185	2265/2967	755/988	F	ttT/ttC	rs17261772	0	1	0	SNV	HGNC	HGNC:17063	YES	1	A1	CCDS54402.1	ENSP00000411418	Q15042	0	UPI0000D4C196	0	1	0	0	hmmpanther:PTHR21422&hmmpanther:PTHR21422:SF9&Pfam_domain:PF13890	0	chr2:g.135153852T>C	0	0.9705
chr2	135787999	rs62170085	C	G	10	152	2076	0.071	G	3_prime_UTR_variant	MODIFIER	LCT	ENSG00000115850	Transcript	ENST00000264162.7	protein_coding	17/17	0	ENST00000264162.7:c.*325G>C	0	6124/6273	0	0	0	0	rs62170085	0	-1	0	SNV	HGNC	HGNC:6530	YES	1	P1	CCDS2178.1	ENSP00000264162	P09848	0	UPI000013D4D2	0	1	0	0	0	0	chr2:g.135787999C>G	0.0168	0.0015
chr2	135788274	rs1042712	C	G	134	152	2716	0.878	G	3_prime_UTR_variant	MODIFIER	LCT	ENSG00000115850	Transcript	ENST00000264162.7	protein_coding	17/17	0	ENST00000264162.7:c.*50G>C	0	5849/6273	0	0	0	0	rs1042712	0	-1	0	SNV	HGNC	HGNC:6530	YES	1	P1	CCDS2178.1	ENSP00000264162	P09848	0	UPI000013D4D2	0	1	0	0	0	0	chr2:g.135788274C>G	0.7396	0.6528
chr2	135788540	rs2278544	A	G	69	152	2447	0.449	G	synonymous_variant	LOW	LCT	ENSG00000115850	Transcript	ENST00000264162.7	protein_coding	17/17	0	ENST00000264162.7:c.5568T>C	ENSP00000264162.2:p.Ala1856%3D	5583/6273	5568/5784	1856/1927	A	gcT/gcC	rs2278544	0	-1	0	SNV	HGNC	HGNC:6530	YES	1	P1	CCDS2178.1	ENSP00000264162	P09848	0	UPI000013D4D2	0	1	0	0	hmmpanther:PTHR10353&hmmpanther:PTHR10353:SF38	0	chr2:g.135788540A>G	0.4415	0.2912
chr2	135798089	rs2322659	T	C	69	152	1986	0.449	C	missense_variant	MODERATE	LCT	ENSG00000115850	Transcript	ENST00000264162.7	protein_coding	13/17	0	ENST00000264162.7:c.4916A>G	ENSP00000264162.2:p.Asn1639Ser	4931/6273	4916/5784	1639/1927	N/S	aAt/aGt	rs2322659	0	-1	0	SNV	HGNC	HGNC:6530	YES	1	P1	CCDS2178.1	ENSP00000264162	P09848	0	UPI000013D4D2	0	1	tolerated	benign	hmmpanther:PTHR10353:SF38&hmmpanther:PTHR10353&Pfam_domain:PF00232&Gene3D:3.20.20.80&Superfamily_domains:SSF51445	0	chr2:g.135798089T>C	0.4427	0.3011
chr2	135803987	rs2304371	G	A	130	152	3137	0.853	A	synonymous_variant	LOW	LCT	ENSG00000115850	Transcript	ENST00000264162.7	protein_coding	11/17	0	ENST00000264162.7:c.4606C>T	ENSP00000264162.2:p.Leu1536%3D	4621/6273	4606/5784	1536/1927	L	Ctg/Ttg	rs2304371	0	-1	0	SNV	HGNC	HGNC:6530	YES	1	P1	CCDS2178.1	ENSP00000264162	P09848	0	UPI000013D4D2	0	1	0	0	hmmpanther:PTHR10353:SF38&hmmpanther:PTHR10353&Pfam_domain:PF00232&Gene3D:3.20.20.80&Superfamily_domains:SSF51445	0	chr2:g.135803987G>A	0.6601	0.4047
chr2	135804902	rs3739022	G	A	49	152	2738	0.327	A	synonymous_variant	LOW	LCT	ENSG00000115850	Transcript	ENST00000264162.7	protein_coding	10/17	0	ENST00000264162.7:c.4329C>T	ENSP00000264162.2:p.Gly1443%3D	4344/6273	4329/5784	1443/1927	G	ggC/ggT	rs3739022	0	-1	0	SNV	HGNC	HGNC:6530	YES	1	P1	CCDS2178.1	ENSP00000264162	P09848	0	UPI000013D4D2	0	1	0	0	hmmpanther:PTHR10353:SF38&hmmpanther:PTHR10353&Pfam_domain:PF00232&Gene3D:3.20.20.80&Superfamily_domains:SSF51445	0	chr2:g.135804902G>A	0.2432	0.2239
chr2	135817629	rs6719488	G	T	63	152	2285	0.41	T	synonymous_variant	LOW	LCT	ENSG00000115850	Transcript	ENST00000264162.7	protein_coding	6/17	0	ENST00000264162.7:c.1419C>A	ENSP00000264162.2:p.Gly473%3D	1434/6273	1419/5784	473/1927	G	ggC/ggA	rs6719488	0	-1	0	SNV	HGNC	HGNC:6530	YES	1	P1	CCDS2178.1	ENSP00000264162	P09848	0	UPI000013D4D2	0	1	0	0	hmmpanther:PTHR10353&hmmpanther:PTHR10353:SF38&Gene3D:3.20.20.80&Pfam_domain:PF00232&Superfamily_domains:SSF51445	0	chr2:g.135817629G>T	0.356	0.1195
chr2	135817964	rs4954449	T	C	152	152	2471	1	C	missense_variant	MODERATE	LCT	ENSG00000115850	Transcript	ENST00000264162.7	protein_coding	6/17	0	ENST00000264162.7:c.1084A>G	ENSP00000264162.2:p.Ile362Val	1099/6273	1084/5784	362/1927	I/V	Atc/Gtc	rs4954449	0	-1	0	SNV	HGNC	HGNC:6530	YES	1	P1	CCDS2178.1	ENSP00000264162	P09848	0	UPI000013D4D2	0	1	tolerated	benign	hmmpanther:PTHR10353&hmmpanther:PTHR10353:SF38	0	chr2:g.135817964T>C	0	0.9236
chr2	135833176	rs3754689	C	T	35	152	1572	0.231	T	missense_variant	MODERATE	LCT	ENSG00000115850	Transcript	ENST00000264162.7	protein_coding	2/17	0	ENST00000264162.7:c.655G>A	ENSP00000264162.2:p.Val219Ile	670/6273	655/5784	219/1927	V/I	Gtt/Att	rs3754689	0	-1	0	SNV	HGNC	HGNC:6530	YES	1	P1	CCDS2178.1	ENSP00000264162	P09848	0	UPI000013D4D2	0	1	tolerated	benign	Gene3D:3.20.20.80&Superfamily_domains:SSF51445	0	chr2:g.135833176C>T	0.355	0.5431
chr2	135836588	rs2236783	G	A	46	152	2452	0.301	A	synonymous_variant	LOW	LCT	ENSG00000115850	Transcript	ENST00000264162.7	protein_coding	1/17	0	ENST00000264162.7:c.582C>T	ENSP00000264162.2:p.Thr194%3D	597/6273	582/5784	194/1927	T	acC/acT	rs2236783	0	-1	0	SNV	HGNC	HGNC:6530	YES	1	P1	CCDS2178.1	ENSP00000264162	P09848	0	UPI000013D4D2	0	1	0	0	Gene3D:3.20.20.80&Superfamily_domains:SSF51445	0	chr2:g.135836588G>A	0.3484	0.1233
chr2	135836852	rs34307240	G	A	17	152	2180	0.115	A	synonymous_variant	LOW	LCT	ENSG00000115850	Transcript	ENST00000264162.7	protein_coding	1/17	0	ENST00000264162.7:c.318C>T	ENSP00000264162.2:p.Asp106%3D	333/6273	318/5784	106/1927	D	gaC/gaT	rs34307240&COSM1669273	0	-1	0	SNV	HGNC	HGNC:6530	YES	1	P1	CCDS2178.1	ENSP00000264162	P09848	0	UPI000013D4D2	0	1	0	0	hmmpanther:PTHR10353&hmmpanther:PTHR10353:SF38&Gene3D:3.20.20.80&Pfam_domain:PF00232&Superfamily_domains:SSF51445	0	chr2:g.135836852G>A	0.014	0.0008
chr2	138002079	rs11558538	C	T	24	150	903	0.156	T	missense_variant	MODERATE	HNMT	ENSG00000150540	Transcript	ENST00000280097.5	protein_coding	4/6	0	ENST00000280097.5:c.314C>T	ENSP00000280097.3:p.Thr105Ile	333/3132	314/879	105/292	T/I	aCa/aTa	rs11558538&CM983499	0	1	0	SNV	HGNC	HGNC:5028	YES	1	P1	CCDS2181.1	ENSP00000280097	P50135	0	UPI0000001BD1	0	1	deleterious	possibly_damaging	PROSITE_profiles:PS51597&Conserved_Domains:cd02440&hmmpanther:PTHR16897&hmmpanther:PTHR16897:SF6&Gene3D:3.40.50.150&PIRSF_domain:PIRSF016616&Pfam_domain:PF13489&Superfamily_domains:SSF53335&PDB-ENSP_mappings:2aox.B&PDB-ENSP_mappings:2aox.A&PDB-ENSP_mappings:2aow.B&PDB-ENSP_mappings:2aow.A&PDB-ENSP_mappings:2aov.B&PDB-ENSP_mappings:2aov.A&PDB-ENSP_mappings:2aou.B&PDB-ENSP_mappings:2aou.A&PDB-ENSP_…	0	chr2:g.138002079C>T	0.0595	0.003
chr2	144387467	rs10179925	A	G	152	152	1277	1	G	3_prime_UTR_variant	MODIFIER	ZEB2	ENSG00000169554	Transcript	ENST00000627532.3	protein_coding	10/10	0	ENST00000627532.3:c.*1984T>C	0	5879/9265	0	0	0	0	rs10179925	0	-1	0	SNV	HGNC	HGNC:14881	YES	1	P3	CCDS2186.1	ENSP00000487174	O60315	0	UPI00001359A2	0	1	0	0	0	0	chr2:g.144387467A>G	0.9958	0.9864
chr2	144396406	rs143450927	T	A	22	152	2461	0.147	A	splice_region_variant&intron_variant	LOW	ZEB2	ENSG00000169554	Transcript	ENST00000627532.3	protein_coding	0	9/9	ENST00000627532.3:c.3067+6A>T	0	0	0	0	0	0	rs143450927	0	-1	0	SNV	HGNC	HGNC:14881	YES	1	P3	CCDS2186.1	ENSP00000487174	O60315	0	UPI00001359A2	0	1	0	0	0	0	chr2:g.144396406T>A	0.0148	0
chr2	149576462	rs11545261	C	T	124	152	1420	0.814	T	synonymous_variant	LOW	MMADHC	ENSG00000168288	Transcript	ENST00000428879.5	protein_coding	4/7	0	ENST00000428879.5:c.453G>A	ENSP00000389060.1:p.Gln151%3D	958/1726	453/891	151/296	Q	caG/caA	rs11545261	0	-1	0	SNV	HGNC	HGNC:25221	YES	2	P1	CCDS2189.1	ENSP00000389060	Q9H3L0	0	UPI0000073FE2	0	1	0	0	PDB-ENSP_mappings:5cuz.A&PDB-ENSP_mappings:5cv0.A&PDB-ENSP_mappings:5cv0.B&Pfam_domain:PF10229&hmmpanther:PTHR13192&hmmpanther:PTHR13192:SF5	0	chr2:g.149576462C>T	0.7596	0.447
chr2	151531078	rs149510427	G	A	16	152	1534	0.103	A	synonymous_variant	LOW	NEB	ENSG00000183091	Transcript	ENST00000618972.4	protein_coding	146/183	0	ENST00000618972.4:c.21651C>T	ENSP00000484342.1:p.Asn7217%3D	21854/26307	21651/25683	7217/8560	N	aaC/aaT	rs149510427&COSM4001210&COSM4001211&COSM4001212	0	-1	0	SNV	HGNC	HGNC:7720	YES	5	A2	CCDS74588.1	ENSP00000484342	0	A0A087X1N7	UPI0004E4CCB0	0	1	0	0	Pfam_domain:PF00880&PROSITE_profiles:PS51216&hmmpanther:PTHR11039&hmmpanther:PTHR11039:SF37&SMART_domains:SM00227	0	chr2:g.151531078G>A	0.0186	0.0015
chr2	151650297	rs61730780	C	T	63	152	1514	0.41	T	missense_variant	MODERATE	NEB	ENSG00000183091	Transcript	ENST00000618972.4	protein_coding	54/183	0	ENST00000618972.4:c.7310G>A	ENSP00000484342.1:p.Arg2437Gln	7513/26307	7310/25683	2437/8560	R/Q	cGg/cAg	rs61730780	0	-1	0	SNV	HGNC	HGNC:7720	YES	5	A2	CCDS74588.1	ENSP00000484342	0	A0A087X1N7	UPI0004E4CCB0	0	1	tolerated	benign	PROSITE_profiles:PS51216&hmmpanther:PTHR11039&hmmpanther:PTHR11039&hmmpanther:PTHR11039:SF37&hmmpanther:PTHR11039:SF37&SMART_domains:SM00227	0	chr2:g.151650297C>T	0.0349	0
chr2	151717467	rs4611637	A	G	145	152	1944	0.955	G	synonymous_variant	LOW	NEB	ENSG00000183091	Transcript	ENST00000618972.4	protein_coding	10/183	0	ENST00000618972.4:c.771T>C	ENSP00000484342.1:p.Ala257%3D	974/26307	771/25683	257/8560	A	gcT/gcC	rs4611637	0	-1	0	SNV	HGNC	HGNC:7720	YES	5	A2	CCDS74588.1	ENSP00000484342	0	A0A087X1N7	UPI0004E4CCB0	0	1	0	0	PROSITE_profiles:PS51216&hmmpanther:PTHR11039&hmmpanther:PTHR11039:SF37&SMART_domains:SM00227	0	chr2:g.151717467A>G	0	0.27
chr2	151834090	rs16830412	A	G	10	152	1536	0.064	G	intron_variant&NMD_transcript_variant	MODIFIER	AC068547.1	ENSG00000283228	Transcript	ENST00000637559.1	nonsense_mediated_decay	0	10/11	ENST00000637559.1:c.*332+7813T>C	0	0	0	0	0	0	rs16830412	0	-1	0	SNV	Clone_based_ensembl_gene	0	YES	5	P5	0	ENSP00000489697	0	A0A1B0GTH0	UPI0007E52B51	0	0	0	0	0	0	chr2:g.151834090A>G	0.1186	0.0038
chr2	151835315	rs2344734	C	G	11	152	1489	0.071	G	intron_variant&NMD_transcript_variant	MODIFIER	AC068547.1	ENSG00000283228	Transcript	ENST00000637559.1	nonsense_mediated_decay	0	10/11	ENST00000637559.1:c.*332+6588G>C	0	0	0	0	0	0	rs2344734	0	-1	0	SNV	Clone_based_ensembl_gene	0	YES	5	P5	0	ENSP00000489697	0	A0A1B0GTH0	UPI0007E52B51	0	0	0	0	0	0	chr2:g.151835315C>G	0.4603	0.7345
chr2	151835962	rs10497086	A	T	57	152	1100	0.385	T	intron_variant&NMD_transcript_variant	MODIFIER	AC068547.1	ENSG00000283228	Transcript	ENST00000637559.1	nonsense_mediated_decay	0	10/11	ENST00000637559.1:c.*332+5941T>A	0	0	0	0	0	0	rs10497086	0	-1	0	SNV	Clone_based_ensembl_gene	0	YES	5	P5	0	ENSP00000489697	0	A0A1B0GTH0	UPI0007E52B51	0	0	0	0	0	0	chr2:g.151835962A>T	0.031	0.0008
chr2	157736845	rs12997	A	G	13	152	1351	0.09	G	3_prime_UTR_variant	MODIFIER	ACVR1	ENSG00000115170	Transcript	ENST00000263640.7	protein_coding	11/11	0	ENST00000263640.7:c.*686T>C	0	2646/3047	0	0	0	0	rs12997	0	-1	0	SNV	HGNC	HGNC:171	YES	1	P1	CCDS2206.1	ENSP00000263640	Q04771	D3DPA4	UPI000000163F	0	1	0	0	0	0	chr2:g.157736845A>G	0.4303	0.9357
chr2	157770468	rs1146031	C	T	151	152	1761	0.994	T	synonymous_variant	LOW	ACVR1	ENSG00000115170	Transcript	ENST00000263640.7	protein_coding	7/11	0	ENST00000263640.7:c.690G>A	ENSP00000263640.3:p.Glu230%3D	1120/3047	690/1530	230/509	E	gaG/gaA	rs1146031	0	-1	0	SNV	HGNC	HGNC:171	YES	1	P1	CCDS2206.1	ENSP00000263640	Q04771	D3DPA4	UPI000000163F	0	1	0	0	Conserved_Domains:cd14142&Pfam_domain:PF07714&Gene3D:3.30.200.20&SMART_domains:SM00220&Superfamily_domains:SSF56112&PROSITE_profiles:PS50011&hmmpanther:PTHR23255:SF69&hmmpanther:PTHR23255&PROSITE_patterns:PS00107&PDB-ENSP_mappings:6gip.A&PDB-ENSP_mappings:6gin.B&PDB-ENSP_mappings:6gin.A&PDB-ENSP_mappings:6gi6.A&PDB-ENSP_mappings:6eix.A&PDB-ENSP_mappings:5oy6.D&PDB-ENSP_mappings:5oy6.C&PDB-ENSP_ma…	0	chr2:g.157770468C>T	0.9139	0.7421
chr2	157780398	rs2227861	G	A	142	152	2101	0.936	A	synonymous_variant	LOW	ACVR1	ENSG00000115170	Transcript	ENST00000263640.7	protein_coding	4/11	0	ENST00000263640.7:c.270C>T	ENSP00000263640.3:p.Ala90%3D	700/3047	270/1530	90/509	A	gcC/gcT	rs2227861	0	-1	0	SNV	HGNC	HGNC:171	YES	1	P1	CCDS2206.1	ENSP00000263640	Q04771	D3DPA4	UPI000000163F	0	1	0	0	Gene3D:2.10.60.10&Pfam_domain:PF01064&Superfamily_domains:SSF57302&hmmpanther:PTHR23255:SF69&hmmpanther:PTHR23255&Prints_domain:PR00653	0	chr2:g.157780398G>A	0.651	0.1838
chr2	165295879	rs17183814	G	A	26	152	2235	0.167	A	missense_variant	MODERATE	SCN2A	ENSG00000136531	Transcript	ENST00000636071.2	protein_coding	3/28	0	ENST00000636071.2:c.56G>A	ENSP00000490107.1:p.Arg19Lys	433/8881	56/6018	19/2005	R/K	aGg/aAg	rs17183814	0	1	0	SNV	HGNC	HGNC:10588	YES	5	A1	CCDS33313.1	ENSP00000490107	Q99250	0	UPI000002A663	0	1	tolerated	benign	hmmpanther:PTHR10037:SF278&hmmpanther:PTHR10037	0	chr2:g.165295879G>A	0.0839	0.0212
chr2	165313617	rs2121371	T	C	128	152	1647	0.833	C	splice_region_variant&intron_variant	LOW	SCN2A	ENSG00000136531	Transcript	ENST00000636071.2	protein_coding	0	9/27	ENST00000636071.2:c.1035-3T>C	0	0	0	0	0	0	rs2121371	0	1	0	SNV	HGNC	HGNC:10588	YES	5	A1	CCDS33313.1	ENSP00000490107	Q99250	0	UPI000002A663	0	1	0	0	0	0	chr2:g.165313617T>C	0.7724	0.792
chr2	165388720	rs2060198	T	A	24	152	2016	0.16	A	synonymous_variant	LOW	SCN2A	ENSG00000136531	Transcript	ENST00000636071.2	protein_coding	28/28	0	ENST00000636071.2:c.4914T>A	ENSP00000490107.1:p.Arg1638%3D	5291/8881	4914/6018	1638/2005	R	cgT/cgA	rs2060198	0	1	0	SNV	HGNC	HGNC:10588	YES	5	A1	CCDS33313.1	ENSP00000490107	Q99250	0	UPI000002A663	0	1	0	0	Pfam_domain:PF00520&hmmpanther:PTHR10037:SF278&hmmpanther:PTHR10037&Superfamily_domains:SSF81324&Gene3D:1.20.120.350&Low_complexity_(Seg):seg	0	chr2:g.165388720T>A	0.2494	0.1551
chr2	165391537	rs1007722	G	A	99	152	1041	0.641	A	3_prime_UTR_variant	MODIFIER	SCN2A	ENSG00000136531	Transcript	ENST00000636071.2	protein_coding	28/28	0	ENST00000636071.2:c.*1713G>A	0	8108/8881	0	0	0	0	rs1007722	0	1	0	SNV	HGNC	HGNC:10588	YES	5	A1	CCDS33313.1	ENSP00000490107	Q99250	0	UPI000002A663	0	1	0	0	0	0	chr2:g.165391537G>A	0.3834	0.2572
chr2	165748500	rs13429321	A	T	16	152	1163	0.103	T	3_prime_UTR_variant	MODIFIER	GALNT3	ENSG00000115339	Transcript	ENST00000392701.7	protein_coding	11/11	0	ENST00000392701.7:c.*281T>A	0	2959/3868	0	0	0	0	rs13429321	0	-1	0	SNV	HGNC	HGNC:4125	YES	1	P1	CCDS2226.1	ENSP00000376465	Q14435	0	UPI000013C989	0	1	0	0	0	0	chr2:g.165748500A>T	0.3253	0.1551
chr2	166036571	rs7601520	G	A	143	152	1492	0.942	A	intron_variant	MODIFIER	SCN1A	ENSG00000144285	Transcript	ENST00000303395.8	protein_coding	0	17/27	ENST00000303395.8:c.2947-41C>T	0	0	0	0	0	0	rs7601520	0	-1	0	SNV	HGNC	HGNC:10585	YES	5	A1	CCDS54413.1	ENSP00000303540	P35498	0	UPI000003C71D	0	1	0	0	0	0	chr2:g.166036571G>A	0.7887	0.8457
chr2	166041354	rs6432860	A	G	142	152	1019	0.936	G	synonymous_variant	LOW	SCN1A	ENSG00000144285	Transcript	ENST00000303395.8	protein_coding	15/28	0	ENST00000303395.8:c.2292T>C	ENSP00000303540.4:p.Val764%3D	2710/8533	2292/6030	764/2009	V	gtT/gtC	rs6432860	0	-1	0	SNV	HGNC	HGNC:10585	YES	5	A1	CCDS54413.1	ENSP00000303540	P35498	0	UPI000003C71D	0	1	0	0	Gene3D:1.20.120.350&hmmpanther:PTHR10037&hmmpanther:PTHR10037:SF280&Transmembrane_helices:TMhelix	0	chr2:g.166041354A>G	0	0.848
chr2	166046935	rs7580482	T	C	143	152	1704	0.942	C	synonymous_variant	LOW	SCN1A	ENSG00000144285	Transcript	ENST00000303395.8	protein_coding	11/28	0	ENST00000303395.8:c.1212A>G	ENSP00000303540.4:p.Val404%3D	1630/8533	1212/6030	404/2009	V	gtA/gtG	rs7580482	0	-1	0	SNV	HGNC	HGNC:10585	YES	5	A1	CCDS54413.1	ENSP00000303540	P35498	0	UPI000003C71D	0	1	0	0	Gene3D:1.10.287.70&Pfam_domain:PF00520&hmmpanther:PTHR10037&hmmpanther:PTHR10037:SF280&Superfamily_domains:SSF81324&Transmembrane_helices:TMhelix	0	chr2:g.166046935T>C	0.7093	0.5582
chr2	166196032	rs13396526	C	T	23	152	1567	0.147	T	3_prime_UTR_variant	MODIFIER	SCN9A	ENSG00000169432	Transcript	ENST00000409672.5	protein_coding	27/27	0	ENST00000409672.5:c.*2640G>A	0	8921/9768	0	0	0	0	rs13396526	0	-1	0	SNV	HGNC	HGNC:10597	YES	5	P2	CCDS46441.1	ENSP00000386306	Q15858	0	UPI0000140AC7	0	1	0	0	0	0	chr2:g.166196032C>T	0.4223	0.3585
chr2	166198883	rs3750904	T	C	96	152	1595	0.641	C	missense_variant	MODERATE	SCN9A	ENSG00000169432	Transcript	ENST00000409672.5	protein_coding	27/27	0	ENST00000409672.5:c.5723A>G	ENSP00000386306.1:p.Asp1908Gly	6070/9768	5723/5934	1908/1977	D/G	gAt/gGt	rs3750904	0	-1	0	SNV	HGNC	HGNC:10597	YES	5	P2	CCDS46441.1	ENSP00000386306	Q15858	0	UPI0000140AC7	0	1	deleterious	benign	Gene3D:1.20.5.1190&hmmpanther:PTHR10037&hmmpanther:PTHR10037:SF221	0	chr2:g.166198883T>C	0.0655	0.003
chr2	166272746	rs4369876	C	A	51	152	1090	0.346	A	missense_variant	MODERATE	SCN9A	ENSG00000169432	Transcript	ENST00000409672.5	protein_coding	17/27	0	ENST00000409672.5:c.2971G>T	ENSP00000386306.1:p.Val991Leu	3318/9768	2971/5934	991/1977	V/L	Gtg/Ttg	rs4369876&CM120570&COSM4001284&COSM4001285&COSM5949320&COSM5949321	0	-1	0	SNV	HGNC	HGNC:10597	YES	5	P2	CCDS46441.1	ENSP00000386306	Q15858	0	UPI0000140AC7	0	1	tolerated	benign	Pfam_domain:PF06512&hmmpanther:PTHR10037&hmmpanther:PTHR10037:SF221	0	chr2:g.166272746C>A	0.0331	0.003
chr2	166277030	rs12478318	T	G	55	152	1425	0.372	G	missense_variant	MODERATE	SCN9A	ENSG00000169432	Transcript	ENST00000409672.5	protein_coding	16/27	0	ENST00000409672.5:c.2794A>C	ENSP00000386306.1:p.Met932Leu	3141/9768	2794/5934	932/1977	M/L	Atg/Ctg	rs12478318&CM118572&COSM4001286&COSM4001287	0	-1	0	SNV	HGNC	HGNC:10597	YES	5	P2	CCDS46441.1	ENSP00000386306	Q15858	0	UPI0000140AC7	0	1	tolerated	benign	Gene3D:1.10.287.70&Pfam_domain:PF00520&hmmpanther:PTHR10037&hmmpanther:PTHR10037:SF221&Superfamily_domains:SSF81324	0	chr2:g.166277030T>G	0.0333	0.003
chr2	166280609	rs6432893	G	A	89	152	1606	0.59	A	intron_variant	MODIFIER	SCN9A	ENSG00000169432	Transcript	ENST00000409672.5	protein_coding	0	13/26	ENST00000409672.5:c.2072-14C>T	0	0	0	0	0	0	rs6432893	0	-1	0	SNV	HGNC	HGNC:10597	YES	5	P2	CCDS46441.1	ENSP00000386306	Q15858	0	UPI0000140AC7	0	1	0	0	0	0	chr2:g.166280609G>A	0	0.8026
chr2	166280610	rs4525717	C	T	9	152	1604	0.058	T	intron_variant	MODIFIER	SCN9A	ENSG00000169432	Transcript	ENST00000409672.5	protein_coding	0	13/26	ENST00000409672.5:c.2072-15G>A	0	0	0	0	0	0	rs4525717	0	-1	0	SNV	HGNC	HGNC:10597	YES	5	P2	CCDS46441.1	ENSP00000386306	Q15858	0	UPI0000140AC7	0	1	0	0	0	0	chr2:g.166280610C>T	0.1869	0.1059
chr2	166288464	rs6747673	A	T	88	152	1670	0.583	T	synonymous_variant	LOW	SCN9A	ENSG00000169432	Transcript	ENST00000409672.5	protein_coding	10/27	0	ENST00000409672.5:c.1287T>A	ENSP00000386306.1:p.Arg429%3D	1634/9768	1287/5934	429/1977	R	cgT/cgA	rs6747673&COSM4001291&COSM4001292	0	-1	0	SNV	HGNC	HGNC:10597	YES	5	P2	CCDS46441.1	ENSP00000386306	Q15858	0	UPI0000140AC7	0	1	0	0	Coiled-coils_(Ncoils):Coil&hmmpanther:PTHR10037&hmmpanther:PTHR10037:SF221	0	chr2:g.166288464A>T	0.5467	0.8041
chr2	166288485	rs13402180	T	C	35	152	1510	0.224	C	synonymous_variant	LOW	SCN9A	ENSG00000169432	Transcript	ENST00000409672.5	protein_coding	10/27	0	ENST00000409672.5:c.1266A>G	ENSP00000386306.1:p.Glu422%3D	1613/9768	1266/5934	422/1977	E	gaA/gaG	rs13402180&COSM4001295&COSM4001296	0	-1	0	SNV	HGNC	HGNC:10597	YES	5	P2	CCDS46441.1	ENSP00000386306	Q15858	0	UPI0000140AC7	0	1	0	0	Coiled-coils_(Ncoils):Coil&hmmpanther:PTHR10037&hmmpanther:PTHR10037:SF221	0	chr2:g.166288485T>C	0.3544	0.357
chr2	166288632	rs13414203	A	G	35	152	1264	0.224	G	synonymous_variant	LOW	SCN9A	ENSG00000169432	Transcript	ENST00000409672.5	protein_coding	10/27	0	ENST00000409672.5:c.1119T>C	ENSP00000386306.1:p.Ala373%3D	1466/9768	1119/5934	373/1977	A	gcT/gcC	rs13414203&COSM4001297&COSM4001298	0	-1	0	SNV	HGNC	HGNC:10597	YES	5	P2	CCDS46441.1	ENSP00000386306	Q15858	0	UPI0000140AC7	0	1	0	0	Gene3D:1.10.287.70&Pfam_domain:PF00520&hmmpanther:PTHR10037&hmmpanther:PTHR10037:SF221&Superfamily_domains:SSF81324	0	chr2:g.166288632A>G	0.3544	0.357
chr2	166304225	rs74449889	A	G	61	152	1555	0.417	G	intron_variant	MODIFIER	SCN9A	ENSG00000169432	Transcript	ENST00000409672.5	protein_coding	0	6/26	ENST00000409672.5:c.688+13T>C	0	0	0	0	0	0	rs74449889	0	-1	0	SNV	HGNC	HGNC:10597	YES	5	P2	CCDS46441.1	ENSP00000386306	Q15858	0	UPI0000140AC7	0	1	0	0	0	0	chr2:g.166304225A>G	0.0499	0.0023
chr2	166306533	rs9646771	T	C	92	152	1498	0.615	C	synonymous_variant	LOW	SCN9A	ENSG00000169432	Transcript	ENST00000409672.5	protein_coding	4/27	0	ENST00000409672.5:c.444A>G	ENSP00000386306.1:p.Pro148%3D	791/9768	444/5934	148/1977	P	ccA/ccG	rs9646771	0	-1	0	SNV	HGNC	HGNC:10597	YES	5	P2	CCDS46441.1	ENSP00000386306	Q15858	0	UPI0000140AC7	0	1	0	0	Gene3D:1.20.120.350&Pfam_domain:PF00520&hmmpanther:PTHR10037&hmmpanther:PTHR10037:SF221&Superfamily_domains:SSF81324	0	chr2:g.166306533T>C	0	0.8578
chr2	166311583	rs6432901	C	T	43	152	1258	0.276	T	synonymous_variant	LOW	SCN9A	ENSG00000169432	Transcript	ENST00000409672.5	protein_coding	2/27	0	ENST00000409672.5:c.174G>A	ENSP00000386306.1:p.Gln58%3D	521/9768	174/5934	58/1977	Q	caG/caA	rs6432901	0	-1	0	SNV	HGNC	HGNC:10597	YES	5	P2	CCDS46441.1	ENSP00000386306	Q15858	0	UPI0000140AC7	0	1	0	0	hmmpanther:PTHR10037&hmmpanther:PTHR10037:SF221	0	chr2:g.166311583C>T	0.5743	0.7617
chr2	169140541	rs990626	G	A	113	152	2223	0.744	A	synonymous_variant	LOW	LRP2	ENSG00000081479	Transcript	ENST00000263816.8	protein_coding	72/79	0	ENST00000263816.8:c.13113C>T	ENSP00000263816.3:p.Ile4371%3D	13248/15657	13113/13968	4371/4655	I	atC/atT	rs990626	0	-1	0	SNV	HGNC	HGNC:6694	YES	1	P1	CCDS2232.1	ENSP00000263816	P98164	0	UPI0000141BA5	0	1	0	0	hmmpanther:PTHR44025&hmmpanther:PTHR44025:SF5&SMART_domains:SM00181	0	chr2:g.169140541G>A	0.5595	0.2663
chr2	169146922	rs4667591	T	G	120	152	1840	0.782	G	missense_variant	MODERATE	LRP2	ENSG00000081479	Transcript	ENST00000263816.8	protein_coding	69/79	0	ENST00000263816.8:c.12628A>C	ENSP00000263816.3:p.Ile4210Leu	12763/15657	12628/13968	4210/4655	I/L	Atc/Ctc	rs4667591&CM065295&COSM4419635	0	-1	0	SNV	HGNC	HGNC:6694	YES	1	P1	CCDS2232.1	ENSP00000263816	P98164	0	UPI0000141BA5	0	1	deleterious	probably_damaging	Gene3D:2.120.10.30&Pfam_domain:PF00058&PROSITE_profiles:PS51120&hmmpanther:PTHR44025&hmmpanther:PTHR44025:SF5&SMART_domains:SM00135&Superfamily_domains:SSF63825	0	chr2:g.169146922T>G	0.5559	0.146
chr2	169154475	rs2075252	T	C	120	152	1729	0.782	C	missense_variant	MODERATE	LRP2	ENSG00000081479	Transcript	ENST00000263816.8	protein_coding	66/79	0	ENST00000263816.8:c.12280A>G	ENSP00000263816.3:p.Lys4094Glu	12415/15657	12280/13968	4094/4655	K/E	Aag/Gag	rs2075252	0	-1	0	SNV	HGNC	HGNC:6694	YES	1	P1	CCDS2232.1	ENSP00000263816	P98164	0	UPI0000141BA5	0	1	tolerated	benign	Gene3D:2.120.10.30&hmmpanther:PTHR44025&hmmpanther:PTHR44025:SF5&Superfamily_domains:SSF63825	0	chr2:g.169154475T>C	0	0.9168
chr2	169176479	rs2229265	C	T	120	152	2137	0.782	T	synonymous_variant	LOW	LRP2	ENSG00000081479	Transcript	ENST00000263816.8	protein_coding	54/79	0	ENST00000263816.8:c.10503G>A	ENSP00000263816.3:p.Gln3501%3D	10638/15657	10503/13968	3501/4655	Q	caG/caA	rs2229265	0	-1	0	SNV	HGNC	HGNC:6694	YES	1	P1	CCDS2232.1	ENSP00000263816	P98164	0	UPI0000141BA5	0	1	0	0	Gene3D:2.120.10.30&hmmpanther:PTHR44025&hmmpanther:PTHR44025:SF5&SMART_domains:SM00181	0	chr2:g.169176479C>T	0.3796	0.2995
chr2	169196995	rs2228171	C	T	22	152	2318	0.147	T	missense_variant	MODERATE	LRP2	ENSG00000081479	Transcript	ENST00000263816.8	protein_coding	46/79	0	ENST00000263816.8:c.8614G>A	ENSP00000263816.3:p.Ala2872Thr	8749/15657	8614/13968	2872/4655	A/T	Gca/Aca	rs2228171	0	-1	0	SNV	HGNC	HGNC:6694	YES	1	P1	CCDS2232.1	ENSP00000263816	P98164	0	UPI0000141BA5	0	1	tolerated	benign	Gene3D:4.10.400.10&Pfam_domain:PF00057&PROSITE_profiles:PS50068&hmmpanther:PTHR44025&hmmpanther:PTHR44025:SF5&SMART_domains:SM00192&Superfamily_domains:SSF57424&Conserved_Domains:cd00112	0	chr2:g.169196995C>T	0.268	0.1974
chr2	169213662	rs4667596	C	T	23	152	1758	0.147	T	missense_variant	MODERATE	LRP2	ENSG00000081479	Transcript	ENST00000263816.8	protein_coding	36/79	0	ENST00000263816.8:c.6035G>A	ENSP00000263816.3:p.Arg2012Lys	6170/15657	6035/13968	2012/4655	R/K	aGa/aAa	rs4667596	0	-1	0	SNV	HGNC	HGNC:6694	YES	1	P1	CCDS2232.1	ENSP00000263816	P98164	0	UPI0000141BA5	0	1	tolerated	benign	Gene3D:2.120.10.30&PROSITE_profiles:PS51120&hmmpanther:PTHR44025&hmmpanther:PTHR44025:SF5&Superfamily_domains:SSF57184&Superfamily_domains:SSF63825	0	chr2:g.169213662C>T	0.027	0
chr2	169231841	rs2302694	G	A	26	152	2301	0.167	A	splice_region_variant&synonymous_variant	LOW	LRP2	ENSG00000081479	Transcript	ENST00000263816.8	protein_coding	31/79	0	ENST00000263816.8:c.5100C>T	ENSP00000263816.3:p.Ser1700%3D	5235/15657	5100/13968	1700/4655	S	tcC/tcT	rs2302694	0	-1	0	SNV	HGNC	HGNC:6694	YES	1	P1	CCDS2232.1	ENSP00000263816	P98164	0	UPI0000141BA5	0	1	0	0	Gene3D:2.120.10.30&PROSITE_profiles:PS50026&hmmpanther:PTHR44025&hmmpanther:PTHR44025:SF5&SMART_domains:SM00179&Superfamily_domains:SSF57184	0	chr2:g.169231841G>A	0.1837	0.4228
chr2	169235885	rs2229267	A	G	93	152	1932	0.615	G	synonymous_variant	LOW	LRP2	ENSG00000081479	Transcript	ENST00000263816.8	protein_coding	29/79	0	ENST00000263816.8:c.4875T>C	ENSP00000263816.3:p.Cys1625%3D	5010/15657	4875/13968	1625/4655	C	tgT/tgC	rs2229267	0	-1	0	SNV	HGNC	HGNC:6694	YES	1	P1	CCDS2232.1	ENSP00000263816	P98164	0	UPI0000141BA5	0	1	0	0	Gene3D:2.120.10.30&PROSITE_profiles:PS51120&hmmpanther:PTHR44025&hmmpanther:PTHR44025:SF5&SMART_domains:SM00135&Superfamily_domains:SSF57184&Superfamily_domains:SSF63825	0	chr2:g.169235885A>G	0.4613	0.7088
chr2	169242963	rs831042	T	C	122	152	1875	0.801	C	synonymous_variant	LOW	LRP2	ENSG00000081479	Transcript	ENST00000263816.8	protein_coding	24/79	0	ENST00000263816.8:c.3660A>G	ENSP00000263816.3:p.Ala1220%3D	3795/15657	3660/13968	1220/4655	A	gcA/gcG	rs831042	0	-1	0	SNV	HGNC	HGNC:6694	YES	1	P1	CCDS2232.1	ENSP00000263816	P98164	0	UPI0000141BA5	0	1	0	0	Gene3D:4.10.400.10&Pfam_domain:PF00057&PROSITE_patterns:PS01209&PROSITE_profiles:PS50068&hmmpanther:PTHR44025&hmmpanther:PTHR44025:SF5&SMART_domains:SM00192&Superfamily_domains:SSF57424&Conserved_Domains:cd00112	0	chr2:g.169242963T>C	0.5819	0.6082
chr2	169243389	rs2075254	G	A	122	152	1729	0.795	A	intron_variant	MODIFIER	LRP2	ENSG00000081479	Transcript	ENST00000263816.8	protein_coding	0	23/78	ENST00000263816.8:c.3550+14C>T	0	0	0	0	0	0	rs2075254	0	-1	0	SNV	HGNC	HGNC:6694	YES	1	P1	CCDS2232.1	ENSP00000263816	P98164	0	UPI0000141BA5	0	1	0	0	0	0	chr2:g.169243389G>A	0.6186	0.7201
chr2	169246826	rs831043	T	C	125	152	2096	0.821	C	synonymous_variant	LOW	LRP2	ENSG00000081479	Transcript	ENST00000263816.8	protein_coding	21/79	0	ENST00000263816.8:c.3069A>G	ENSP00000263816.3:p.Thr1023%3D	3204/15657	3069/13968	1023/4655	T	acA/acG	rs831043	0	-1	0	SNV	HGNC	HGNC:6694	YES	1	P1	CCDS2232.1	ENSP00000263816	P98164	0	UPI0000141BA5	0	1	0	0	Gene3D:4.10.400.10&hmmpanther:PTHR44025&hmmpanther:PTHR44025:SF5&Superfamily_domains:SSF57424	0	chr2:g.169246826T>C	0.6186	0.7201
chr2	169246841	rs2075249	G	T	125	152	2122	0.821	T	synonymous_variant	LOW	LRP2	ENSG00000081479	Transcript	ENST00000263816.8	protein_coding	21/79	0	ENST00000263816.8:c.3054C>A	ENSP00000263816.3:p.Thr1018%3D	3189/15657	3054/13968	1018/4655	T	acC/acA	rs2075249	0	-1	0	SNV	HGNC	HGNC:6694	YES	1	P1	CCDS2232.1	ENSP00000263816	P98164	0	UPI0000141BA5	0	1	0	0	hmmpanther:PTHR44025&hmmpanther:PTHR44025:SF5	0	chr2:g.169246841G>T	0.4565	0.208
chr2	169259078	rs2241190	T	C	123	152	1479	0.801	C	synonymous_variant	LOW	LRP2	ENSG00000081479	Transcript	ENST00000263816.8	protein_coding	17/79	0	ENST00000263816.8:c.2460A>G	ENSP00000263816.3:p.Thr820%3D	2595/15657	2460/13968	820/4655	T	acA/acG	rs2241190	0	-1	0	SNV	HGNC	HGNC:6694	YES	1	P1	CCDS2232.1	ENSP00000263816	P98164	0	UPI0000141BA5	0	1	0	0	Gene3D:2.120.10.30&PROSITE_profiles:PS51120&hmmpanther:PTHR44025&hmmpanther:PTHR44025:SF5&SMART_domains:SM00135&Superfamily_domains:SSF63825	0	chr2:g.169259078T>C	0	0.7141
chr2	169273018	rs830994	G	A	45	152	2252	0.308	A	synonymous_variant	LOW	LRP2	ENSG00000081479	Transcript	ENST00000263816.8	protein_coding	15/79	0	ENST00000263816.8:c.2025C>T	ENSP00000263816.3:p.Val675%3D	2160/15657	2025/13968	675/4655	V	gtC/gtT	rs830994	0	-1	0	SNV	HGNC	HGNC:6694	YES	1	P1	CCDS2232.1	ENSP00000263816	P98164	0	UPI0000141BA5	0	1	0	0	Gene3D:2.120.10.30&hmmpanther:PTHR44025&hmmpanther:PTHR44025:SF5&SMART_domains:SM00181&Superfamily_domains:SSF57184	0	chr2:g.169273018G>A	0	0.5045
chr2	169294161	rs2229266	G	A	117	152	2387	0.769	A	synonymous_variant	LOW	LRP2	ENSG00000081479	Transcript	ENST00000263816.8	protein_coding	6/79	0	ENST00000263816.8:c.639C>T	ENSP00000263816.3:p.Asp213%3D	774/15657	639/13968	213/4655	D	gaC/gaT	rs2229266	0	-1	0	SNV	HGNC	HGNC:6694	YES	1	P1	CCDS2232.1	ENSP00000263816	P98164	0	UPI0000141BA5	0	1	0	0	Gene3D:4.10.400.10&Pfam_domain:PF00057&PROSITE_patterns:PS01209&PROSITE_profiles:PS50068&hmmpanther:PTHR44025&hmmpanther:PTHR44025:SF5&SMART_domains:SM00181&SMART_domains:SM00192&Superfamily_domains:SSF57424&Conserved_Domains:cd00112	0	chr2:g.169294161G>A	0.3702	0.3616
chr2	169362306	rs1559013	T	C	152	152	2169	1	C	intron_variant	MODIFIER	LRP2	ENSG00000081479	Transcript	ENST00000263816.8	protein_coding	0	1/78	ENST00000263816.8:c.79+15A>G	0	0	0	0	0	0	rs1559013	0	-1	0	SNV	HGNC	HGNC:6694	YES	1	P1	CCDS2232.1	ENSP00000263816	P98164	0	UPI0000141BA5	0	1	0	0	0	0	chr2:g.169362306T>C	0	0.9463
chr2	169362337	rs1559014	C	G	152	152	2313	1	G	synonymous_variant	LOW	LRP2	ENSG00000081479	Transcript	ENST00000263816.8	protein_coding	1/79	0	ENST00000263816.8:c.63G>C	ENSP00000263816.3:p.Ala21%3D	198/15657	63/13968	21/4655	A	gcG/gcC	rs1559014	0	-1	0	SNV	HGNC	HGNC:6694	YES	1	P1	CCDS2232.1	ENSP00000263816	P98164	0	UPI0000141BA5	0	1	0	0	Cleavage_site_(Signalp):SignalP-noTM&Low_complexity_(Seg):seg	0	chr2:g.169362337C>G	0	0.9463
chr2	171435106	rs6751956	C	T	71	152	1533	0.468	T	synonymous_variant	LOW	DCAF17	ENSG00000115827	Transcript	ENST00000375255.8	protein_coding	2/14	0	ENST00000375255.8:c.150C>T	ENSP00000364404.3:p.Val50%3D	502/5853	150/1563	50/520	V	gtC/gtT	rs6751956	0	1	0	SNV	HGNC	HGNC:25784	YES	1	P1	CCDS2243.2	ENSP00000364404	Q5H9S7	0	UPI00004C429A	0	1	0	0	Pfam_domain:PF15802&hmmpanther:PTHR14815	0	chr2:g.171435106C>T	0.3067	0.379
chr2	171473883	rs3731983	A	G	70	152	1465	0.462	G	synonymous_variant	LOW	DCAF17	ENSG00000115827	Transcript	ENST00000375255.8	protein_coding	10/14	0	ENST00000375255.8:c.999A>G	ENSP00000364404.3:p.Gln333%3D	1351/5853	999/1563	333/520	Q	caA/caG	rs3731983	0	1	0	SNV	HGNC	HGNC:25784	YES	1	P1	CCDS2243.2	ENSP00000364404	Q5H9S7	0	UPI00004C429A	0	1	0	0	Pfam_domain:PF15802&hmmpanther:PTHR14815	0	chr2:g.171473883A>G	0.2067	0.146
chr2	171480031	rs3731981	C	T	70	152	1420	0.462	T	splice_region_variant&intron_variant	LOW	DCAF17	ENSG00000115827	Transcript	ENST00000375255.8	protein_coding	0	12/13	ENST00000375255.8:c.1267-7C>T	0	0	0	0	0	0	rs3731981	0	1	0	SNV	HGNC	HGNC:25784	YES	1	P1	CCDS2243.2	ENSP00000364404	Q5H9S7	0	UPI00004C429A	0	1	0	0	0	0	chr2:g.171480031C>T	0.2061	0.146
chr2	171481684	rs3795998	G	A	70	152	1231	0.462	A	3_prime_UTR_variant	MODIFIER	DCAF17	ENSG00000115827	Transcript	ENST00000375255.8	protein_coding	14/14	0	ENST00000375255.8:c.*570G>A	0	2485/5853	0	0	0	0	rs3795998	0	1	0	SNV	HGNC	HGNC:25784	YES	1	P1	CCDS2243.2	ENSP00000364404	Q5H9S7	0	UPI00004C429A	0	1	0	0	0	0	chr2:g.171481684G>A	0.2065	0.146
chr2	171481790	rs3821084	T	G	71	152	1322	0.468	G	3_prime_UTR_variant	MODIFIER	DCAF17	ENSG00000115827	Transcript	ENST00000375255.8	protein_coding	14/14	0	ENST00000375255.8:c.*676T>G	0	2591/5853	0	0	0	0	rs3821084	0	1	0	SNV	HGNC	HGNC:25784	YES	1	P1	CCDS2243.2	ENSP00000364404	Q5H9S7	0	UPI00004C429A	0	1	0	0	0	0	chr2:g.171481790T>G	0.2061	0.146
chr2	171483454	rs888428	C	T	152	152	1804	1	T	3_prime_UTR_variant	MODIFIER	DCAF17	ENSG00000115827	Transcript	ENST00000375255.8	protein_coding	14/14	0	ENST00000375255.8:c.*2340C>T	0	4255/5853	0	0	0	0	rs888428	0	1	0	SNV	HGNC	HGNC:25784	YES	1	P1	CCDS2243.2	ENSP00000364404	Q5H9S7	0	UPI00004C429A	0	1	0	0	0	0	chr2:g.171483454C>T	0.9774	0.9145
chr2	171483539	rs12151641	T	A	70	152	1443	0.462	A	3_prime_UTR_variant	MODIFIER	DCAF17	ENSG00000115827	Transcript	ENST00000375255.8	protein_coding	14/14	0	ENST00000375255.8:c.*2425T>A	0	4340/5853	0	0	0	0	rs12151641	0	1	0	SNV	HGNC	HGNC:25784	YES	1	P1	CCDS2243.2	ENSP00000364404	Q5H9S7	0	UPI00004C429A	0	1	0	0	0	0	chr2:g.171483539T>A	0.2065	0.1467
chr2	171483909	rs17221346	T	C	71	152	1795	0.468	C	3_prime_UTR_variant	MODIFIER	DCAF17	ENSG00000115827	Transcript	ENST00000375255.8	protein_coding	14/14	0	ENST00000375255.8:c.*2795T>C	0	4710/5853	0	0	0	0	rs17221346	0	1	0	SNV	HGNC	HGNC:25784	YES	1	P1	CCDS2243.2	ENSP00000364404	Q5H9S7	0	UPI00004C429A	0	1	0	0	0	0	chr2:g.171483909T>C	0.2718	0.2587
chr2	171484226	rs17221367	C	G	68	152	1175	0.449	G	3_prime_UTR_variant	MODIFIER	DCAF17	ENSG00000115827	Transcript	ENST00000375255.8	protein_coding	14/14	0	ENST00000375255.8:c.*3112C>G	0	5027/5853	0	0	0	0	rs17221367	0	1	0	SNV	HGNC	HGNC:25784	YES	1	P1	CCDS2243.2	ENSP00000364404	Q5H9S7	0	UPI00004C429A	0	1	0	0	0	0	chr2:g.171484226C>G	0.2065	0.146
chr2	171484817	rs9789572	A	G	67	152	1257	0.442	G	3_prime_UTR_variant	MODIFIER	DCAF17	ENSG00000115827	Transcript	ENST00000375255.8	protein_coding	14/14	0	ENST00000375255.8:c.*3703A>G	0	5618/5853	0	0	0	0	rs9789572	0	1	0	SNV	HGNC	HGNC:25784	YES	1	P1	CCDS2243.2	ENSP00000364404	Q5H9S7	0	UPI00004C429A	0	1	0	0	0	0	chr2:g.171484817A>G	0.2065	0.146
chr2	171784113	rs10497374	A	G	13	152	1742	0.083	G	3_prime_UTR_variant	MODIFIER	SLC25A12	ENSG00000115840	Transcript	ENST00000422440.7	protein_coding	18/18	0	ENST00000422440.7:c.*1161T>C	0	3228/3936	0	0	0	0	rs10497374	0	-1	0	SNV	HGNC	HGNC:10982	YES	1	P1	CCDS33327.1	ENSP00000388658	O75746	0	UPI0000070D4E	0	1	0	0	0	0	chr2:g.171784113A>G	0.2788	0.4327
chr2	171784535	rs11757	C	G	13	152	2047	0.083	G	3_prime_UTR_variant	MODIFIER	SLC25A12	ENSG00000115840	Transcript	ENST00000422440.7	protein_coding	18/18	0	ENST00000422440.7:c.*739G>C	0	2806/3936	0	0	0	0	rs11757	0	-1	0	SNV	HGNC	HGNC:10982	YES	1	P1	CCDS33327.1	ENSP00000388658	O75746	0	UPI0000070D4E	0	1	0	0	0	0	chr2:g.171784535C>G	0.2686	0.4017
chr2	171837270	rs3765166	G	A	21	152	1808	0.141	A	splice_region_variant&intron_variant	LOW	SLC25A12	ENSG00000115840	Transcript	ENST00000422440.7	protein_coding	0	5/17	ENST00000422440.7:c.466-3C>T	0	0	0	0	0	0	rs3765166	0	-1	0	SNV	HGNC	HGNC:10982	YES	1	P1	CCDS33327.1	ENSP00000388658	O75746	0	UPI0000070D4E	0	1	0	0	0	0	chr2:g.171837270G>A	0.2674	0.0696
chr2	171868791	rs1878583	A	G	80	152	1041	0.519	G	synonymous_variant	LOW	SLC25A12	ENSG00000115840	Transcript	ENST00000422440.7	protein_coding	3/18	0	ENST00000422440.7:c.99T>C	ENSP00000388658.2:p.Tyr33%3D	129/3936	99/2037	33/678	Y	taT/taC	rs1878583	0	-1	0	SNV	HGNC	HGNC:10982	YES	1	P1	CCDS33327.1	ENSP00000388658	O75746	0	UPI0000070D4E	0	1	0	0	Gene3D:1.10.238.10&PDB-ENSP_mappings:4p5x.A&PDB-ENSP_mappings:4p60.A&PDB-ENSP_mappings:4p60.B&Superfamily_domains:SSF47473	0	chr2:g.171868791A>G	0.7909	0.5779
chr2	172427651	rs144682022	G	A	16	152	1926	0.103	A	5_prime_UTR_variant	MODIFIER	ITGA6	ENSG00000091409	Transcript	ENST00000409080.6	protein_coding	1/25	0	ENST00000409080.6:c.-138G>A	0	66/5686	0	0	0	0	rs144682022	0	1	0	SNV	HGNC	HGNC:6142	YES	2	A1	CCDS46451.1	ENSP00000386896	P23229	0	UPI0000EA87E5	0	1	0	0	0	0	chr2:g.172427651G>A	0.0701	0.0015
chr2	172427981	rs6744873	A	G	108	152	1816	0.692	G	intron_variant	MODIFIER	ITGA6	ENSG00000091409	Transcript	ENST00000409080.6	protein_coding	0	1/24	ENST00000409080.6:c.182+11A>G	0	0	0	0	0	0	rs6744873	0	1	0	SNV	HGNC	HGNC:6142	YES	2	A1	CCDS46451.1	ENSP00000386896	P23229	0	UPI0000EA87E5	0	1	0	0	0	0	chr2:g.172427981A>G	0.5006	0.5212
chr2	172427985	rs6716540	C	T	94	152	1764	0.603	T	intron_variant	MODIFIER	ITGA6	ENSG00000091409	Transcript	ENST00000409080.6	protein_coding	0	1/24	ENST00000409080.6:c.182+15C>T	0	0	0	0	0	0	rs6716540	0	1	0	SNV	HGNC	HGNC:6142	YES	2	A1	CCDS46451.1	ENSP00000386896	P23229	0	UPI0000EA87E5	0	1	0	0	0	0	chr2:g.172427985C>T	0.489	0.5182
chr2	172469112	rs1574028	C	A	22	152	1676	0.141	A	intron_variant	MODIFIER	ITGA6	ENSG00000091409	Transcript	ENST00000409080.6	protein_coding	0	3/24	ENST00000409080.6:c.388-13C>A	0	0	0	0	0	0	rs1574028	0	1	0	SNV	HGNC	HGNC:6142	YES	2	A1	CCDS46451.1	ENSP00000386896	P23229	0	UPI0000EA87E5	0	1	0	0	0	0	chr2:g.172469112C>A	0.0413	0.0061
chr2	172475080	rs11895564	G	A	26	152	1569	0.167	A	missense_variant	MODERATE	ITGA6	ENSG00000091409	Transcript	ENST00000409080.6	protein_coding	7/25	0	ENST00000409080.6:c.1138G>A	ENSP00000386896.1:p.Ala380Thr	1341/5686	1138/3276	380/1091	A/T	Gca/Aca	rs11895564	0	1	0	SNV	HGNC	HGNC:6142	YES	2	A1	CCDS46451.1	ENSP00000386896	P23229	0	UPI0000EA87E5	0	1	tolerated	possibly_damaging	Gene3D:2.130.10.130&Prints_domain:PR01185&PROSITE_profiles:PS51470&hmmpanther:PTHR23220&hmmpanther:PTHR23220:SF9&SMART_domains:SM00191&Superfamily_domains:SSF69318	0	chr2:g.172475080G>A	0.2516	0.3253
chr2	172479746	rs1920979	A	G	50	152	1785	0.321	G	splice_region_variant&intron_variant	LOW	ITGA6	ENSG00000091409	Transcript	ENST00000409080.6	protein_coding	0	10/24	ENST00000409080.6:c.1487+7A>G	0	0	0	0	0	0	rs1920979	0	1	0	SNV	HGNC	HGNC:6142	YES	2	A1	CCDS46451.1	ENSP00000386896	P23229	0	UPI0000EA87E5	0	1	0	0	0	0	chr2:g.172479746A>G	0.4071	0.5287
chr2	172487375	rs2293649	C	T	81	152	2236	0.526	T	synonymous_variant	LOW	ITGA6	ENSG00000091409	Transcript	ENST00000409080.6	protein_coding	15/25	0	ENST00000409080.6:c.2082C>T	ENSP00000386896.1:p.Asp694%3D	2285/5686	2082/3276	694/1091	D	gaC/gaT	rs2293649	0	1	0	SNV	HGNC	HGNC:6142	YES	2	A1	CCDS46451.1	ENSP00000386896	P23229	0	UPI0000EA87E5	0	1	0	0	Gene3D:2.60.40.1510&Pfam_domain:PF08441&hmmpanther:PTHR23220&hmmpanther:PTHR23220:SF9&Superfamily_domains:SSF69179	0	chr2:g.172487375C>T	0.3466	0.202
chr2	172487429	rs2293648	A	T	24	152	2119	0.154	T	synonymous_variant	LOW	ITGA6	ENSG00000091409	Transcript	ENST00000409080.6	protein_coding	15/25	0	ENST00000409080.6:c.2136A>T	ENSP00000386896.1:p.Ala712%3D	2339/5686	2136/3276	712/1091	A	gcA/gcT	rs2293648	0	1	0	SNV	HGNC	HGNC:6142	YES	2	A1	CCDS46451.1	ENSP00000386896	P23229	0	UPI0000EA87E5	0	1	0	0	Gene3D:2.60.40.1510&Pfam_domain:PF08441&hmmpanther:PTHR23220&hmmpanther:PTHR23220:SF9&Superfamily_domains:SSF69179	0	chr2:g.172487429A>T	0.0871	0.0015
chr2	172504503	rs17664	A	G	110	152	2109	0.712	G	3_prime_UTR_variant	MODIFIER	ITGA6	ENSG00000091409	Transcript	ENST00000409080.6	protein_coding	25/25	0	ENST00000409080.6:c.*251A>G	0	3730/5686	0	0	0	0	rs17664	0	1	0	SNV	HGNC	HGNC:6142	YES	2	A1	CCDS46451.1	ENSP00000386896	P23229	0	UPI0000EA87E5	0	1	0	0	0	0	chr2:g.172504503A>G	0	0.6778
chr2	172504663	rs114005087	C	T	16	152	2401	0.103	T	3_prime_UTR_variant	MODIFIER	ITGA6	ENSG00000091409	Transcript	ENST00000409080.6	protein_coding	25/25	0	ENST00000409080.6:c.*411C>T	0	3890/5686	0	0	0	0	rs114005087	0	1	0	SNV	HGNC	HGNC:6142	YES	2	A1	CCDS46451.1	ENSP00000386896	P23229	0	UPI0000EA87E5	0	1	0	0	0	0	chr2:g.172504663C>T	0.0775	0
chr2	172504987	rs139374896	A	G	10	152	1195	0.064	G	3_prime_UTR_variant	MODIFIER	ITGA6	ENSG00000091409	Transcript	ENST00000409080.6	protein_coding	25/25	0	ENST00000409080.6:c.*735A>G	0	4214/5686	0	0	0	0	rs139374896	0	1	0	SNV	HGNC	HGNC:6142	YES	2	A1	CCDS46451.1	ENSP00000386896	P23229	0	UPI0000EA87E5	0	1	0	0	0	0	chr2:g.172504987A>G	0.0024	0
chr2	178531231	rs3813250	T	C	96	152	2587	0.635	C	synonymous_variant	LOW	TTN	ENSG00000155657	Transcript	ENST00000589042.5	protein_coding	358/363	0	ENST00000589042.5:c.105384A>G	ENSP00000467141.1:p.Ala35128%3D	105609/109224	105384/107976	35128/35991	A	gcA/gcG	rs3813250	0	-1	0	SNV	HGNC	HGNC:12403	YES	5	A2	CCDS59435.1	ENSP00000467141	0	A0A0A0MTS7	UPI00046209C6	0	1	0	0	hmmpanther:PTHR13817&hmmpanther:PTHR13817:SF18&Conserved_Domains:cd05747	0	chr2:g.178531231T>C	0.5082	0.5681
chr2	178531435	rs56308529	C	G	23	152	2554	0.147	G	missense_variant	MODERATE	TTN	ENSG00000155657	Transcript	ENST00000589042.5	protein_coding	358/363	0	ENST00000589042.5:c.105180G>C	ENSP00000467141.1:p.Glu35060Asp	105405/109224	105180/107976	35060/35991	E/D	gaG/gaC	rs56308529	0	-1	0	SNV	HGNC	HGNC:12403	YES	5	A2	CCDS59435.1	ENSP00000467141	0	A0A0A0MTS7	UPI00046209C6	0	1	0	benign	hmmpanther:PTHR13817&hmmpanther:PTHR13817:SF18	0	chr2:g.178531435C>G	0.023	0
chr2	178531627	rs3829748	G	A	28	152	2538	0.186	A	synonymous_variant	LOW	TTN	ENSG00000155657	Transcript	ENST00000589042.5	protein_coding	358/363	0	ENST00000589042.5:c.104988C>T	ENSP00000467141.1:p.Val34996%3D	105213/109224	104988/107976	34996/35991	V	gtC/gtT	rs3829748	0	-1	0	SNV	HGNC	HGNC:12403	YES	5	A2	CCDS59435.1	ENSP00000467141	0	A0A0A0MTS7	UPI00046209C6	0	1	0	0	Pfam_domain:PF07679&PROSITE_profiles:PS50835&hmmpanther:PTHR13817&hmmpanther:PTHR13817:SF18&SMART_domains:SM00408&SMART_domains:SM00409&Superfamily_domains:SSF48726&Conserved_Domains:cd00096	0	chr2:g.178531627G>A	0.2318	0.1483
chr2	178532834	rs3829747	C	T	28	152	2668	0.186	T	missense_variant	MODERATE	TTN	ENSG00000155657	Transcript	ENST00000589042.5	protein_coding	358/363	0	ENST00000589042.5:c.103781G>A	ENSP00000467141.1:p.Arg34594His	104006/109224	103781/107976	34594/35991	R/H	cGc/cAc	rs3829747	0	-1	0	SNV	HGNC	HGNC:12403	YES	5	A2	CCDS59435.1	ENSP00000467141	0	A0A0A0MTS7	UPI00046209C6	0	1	0	probably_damaging	hmmpanther:PTHR13817&hmmpanther:PTHR13817:SF18	0	chr2:g.178532834C>T	0.2087	0.0666
chr2	178534096	rs2857265	G	A	28	152	2298	0.186	A	synonymous_variant	LOW	TTN	ENSG00000155657	Transcript	ENST00000589042.5	protein_coding	358/363	0	ENST00000589042.5:c.102519C>T	ENSP00000467141.1:p.Gly34173%3D	102744/109224	102519/107976	34173/35991	G	ggC/ggT	rs2857265	0	-1	0	SNV	HGNC	HGNC:12403	YES	5	A2	CCDS59435.1	ENSP00000467141	0	A0A0A0MTS7	UPI00046209C6	0	1	0	0	Pfam_domain:PF07679&PROSITE_profiles:PS50835&hmmpanther:PTHR13817&hmmpanther:PTHR13817:SF18&SMART_domains:SM00408&SMART_domains:SM00409&Superfamily_domains:SSF48726&Conserved_Domains:cd00096	0	chr2:g.178534096G>A	0.232	0.1483
chr2	178539023	rs4894028	C	T	60	152	2275	0.397	T	missense_variant	MODERATE	TTN	ENSG00000155657	Transcript	ENST00000589042.5	protein_coding	353/363	0	ENST00000589042.5:c.98912G>A	ENSP00000467141.1:p.Arg32971His	99137/109224	98912/107976	32971/35991	R/H	cGc/cAc	rs4894028	0	-1	0	SNV	HGNC	HGNC:12403	YES	5	A2	CCDS59435.1	ENSP00000467141	0	A0A0A0MTS7	UPI00046209C6	0	1	0	probably_damaging	Pfam_domain:PF00041&PROSITE_profiles:PS50853&hmmpanther:PTHR13817&hmmpanther:PTHR13817:SF18&SMART_domains:SM00060&Superfamily_domains:SSF49265&Conserved_Domains:cd00063	0	chr2:g.178539023C>T	0.0769	0.0113
chr2	178540059	rs2288325	A	T	29	152	2358	0.192	T	intron_variant	MODIFIER	TTN	ENSG00000155657	Transcript	ENST00000589042.5	protein_coding	0	351/362	ENST00000589042.5:c.98098+9T>A	0	0	0	0	0	0	rs2288325	0	-1	0	SNV	HGNC	HGNC:12403	YES	5	A2	CCDS59435.1	ENSP00000467141	0	A0A0A0MTS7	UPI00046209C6	0	1	0	0	0	0	chr2:g.178540059A>T	0.2326	0.1483
chr2	178541276	rs3731750	C	A	96	152	1803	0.635	A	splice_region_variant&intron_variant	LOW	TTN	ENSG00000155657	Transcript	ENST00000589042.5	protein_coding	0	350/362	ENST00000589042.5:c.97795+6G>T	0	0	0	0	0	0	rs3731750	0	-1	0	SNV	HGNC	HGNC:12403	YES	5	A2	CCDS59435.1	ENSP00000467141	0	A0A0A0MTS7	UPI00046209C6	0	1	0	0	0	0	chr2:g.178541276C>A	0	0.5605
chr2	178541464	rs3731749	C	T	28	152	2026	0.186	T	missense_variant	MODERATE	TTN	ENSG00000155657	Transcript	ENST00000589042.5	protein_coding	350/363	0	ENST00000589042.5:c.97613G>A	ENSP00000467141.1:p.Arg32538His	97838/109224	97613/107976	32538/35991	R/H	cGc/cAc	rs3731749	0	-1	0	SNV	HGNC	HGNC:12403	YES	5	A2	CCDS59435.1	ENSP00000467141	0	A0A0A0MTS7	UPI00046209C6	0	1	0	probably_damaging	Pfam_domain:PF00041&PROSITE_profiles:PS50853&hmmpanther:PTHR13817&hmmpanther:PTHR13817:SF18&SMART_domains:SM00060&Superfamily_domains:SSF49265&Conserved_Domains:cd00063	0	chr2:g.178541464C>T	0.2093	0.0666
chr2	178543986	rs62621236	A	G	61	152	2147	0.404	G	missense_variant	MODERATE	TTN	ENSG00000155657	Transcript	ENST00000589042.5	protein_coding	346/363	0	ENST00000589042.5:c.96158T>C	ENSP00000467141.1:p.Ile32053Thr	96383/109224	96158/107976	32053/35991	I/T	aTt/aCt	rs62621236	0	-1	0	SNV	HGNC	HGNC:12403	YES	5	A2	CCDS59435.1	ENSP00000467141	0	A0A0A0MTS7	UPI00046209C6	0	1	0	benign	Pfam_domain:PF07679&PROSITE_profiles:PS50835&hmmpanther:PTHR13817&hmmpanther:PTHR13817:SF18&SMART_domains:SM00408&SMART_domains:SM00409&Superfamily_domains:SSF48726&Conserved_Domains:cd05748	0	chr2:g.178543986A>G	0.1158	0.146
chr2	178548383	rs3731748	G	A	28	152	2752	0.186	A	synonymous_variant	LOW	TTN	ENSG00000155657	Transcript	ENST00000589042.5	protein_coding	339/363	0	ENST00000589042.5:c.93243C>T	ENSP00000467141.1:p.Ala31081%3D	93468/109224	93243/107976	31081/35991	A	gcC/gcT	rs3731748	0	-1	0	SNV	HGNC	HGNC:12403	YES	5	A2	CCDS59435.1	ENSP00000467141	0	A0A0A0MTS7	UPI00046209C6	0	1	0	0	Pfam_domain:PF00041&PROSITE_profiles:PS50853&hmmpanther:PTHR13817&hmmpanther:PTHR13817:SF18&SMART_domains:SM00060&Superfamily_domains:SSF49265&Conserved_Domains:cd00063	0	chr2:g.178548383G>A	0.2342	0.1483
chr2	178549435	rs16866391	T	C	55	152	2051	0.359	C	missense_variant	MODERATE	TTN	ENSG00000155657	Transcript	ENST00000589042.5	protein_coding	339/363	0	ENST00000589042.5:c.92191A>G	ENSP00000467141.1:p.Ile30731Val	92416/109224	92191/107976	30731/35991	I/V	Ata/Gta	rs16866391	0	-1	0	SNV	HGNC	HGNC:12403	YES	5	A2	CCDS59435.1	ENSP00000467141	0	A0A0A0MTS7	UPI00046209C6	0	1	0	benign	Pfam_domain:PF00041&PROSITE_profiles:PS50853&hmmpanther:PTHR13817&hmmpanther:PTHR13817:SF18&SMART_domains:SM00060&Superfamily_domains:SSF49265&Conserved_Domains:cd00063	0	chr2:g.178549435T>C	0.0347	0.0008
chr2	178549591	rs747122	C	T	61	152	2248	0.404	T	missense_variant	MODERATE	TTN	ENSG00000155657	Transcript	ENST00000589042.5	protein_coding	338/363	0	ENST00000589042.5:c.92131G>A	ENSP00000467141.1:p.Val30711Met	92356/109224	92131/107976	30711/35991	V/M	Gtg/Atg	rs747122&COSM2897159&COSM2897160&COSM2897161&COSM2897162	0	-1	0	SNV	HGNC	HGNC:12403	YES	5	A2	CCDS59435.1	ENSP00000467141	0	A0A0A0MTS7	UPI00046209C6	0	1	0	possibly_damaging	PROSITE_profiles:PS50853&hmmpanther:PTHR13817&hmmpanther:PTHR13817:SF18&Superfamily_domains:SSF49265&Conserved_Domains:cd00063	0	chr2:g.178549591C>T	0.1502	0.2731
chr2	178551829	rs11897366	A	C	61	152	2102	0.404	C	synonymous_variant	LOW	TTN	ENSG00000155657	Transcript	ENST00000589042.5	protein_coding	335/363	0	ENST00000589042.5:c.91071T>G	ENSP00000467141.1:p.Thr30357%3D	91296/109224	91071/107976	30357/35991	T	acT/acG	rs11897366	0	-1	0	SNV	HGNC	HGNC:12403	YES	5	A2	CCDS59435.1	ENSP00000467141	0	A0A0A0MTS7	UPI00046209C6	0	1	0	0	Pfam_domain:PF00041&PROSITE_profiles:PS50853&hmmpanther:PTHR13817&hmmpanther:PTHR13817:SF18&SMART_domains:SM00060&Superfamily_domains:SSF49265&Conserved_Domains:cd00063	0	chr2:g.178551829A>C	0.1524	0.2738
chr2	178556882	rs9808036	C	T	60	152	2466	0.397	T	synonymous_variant	LOW	TTN	ENSG00000155657	Transcript	ENST00000589042.5	protein_coding	330/363	0	ENST00000589042.5:c.88272G>A	ENSP00000467141.1:p.Glu29424%3D	88497/109224	88272/107976	29424/35991	E	gaG/gaA	rs9808036	0	-1	0	SNV	HGNC	HGNC:12403	YES	5	A2	CCDS59435.1	ENSP00000467141	0	A0A0A0MTS7	UPI00046209C6	0	1	0	0	PROSITE_profiles:PS50853&hmmpanther:PTHR13817&hmmpanther:PTHR13817:SF18&Superfamily_domains:SSF49265&Conserved_Domains:cd00063	0	chr2:g.178556882C>T	0.0843	0.0378
chr2	178556967	rs9808377	A	G	96	152	2531	0.635	G	missense_variant	MODERATE	TTN	ENSG00000155657	Transcript	ENST00000589042.5	protein_coding	330/363	0	ENST00000589042.5:c.88187T>C	ENSP00000467141.1:p.Ile29396Thr	88412/109224	88187/107976	29396/35991	I/T	aTc/aCc	rs9808377	0	-1	0	SNV	HGNC	HGNC:12403	YES	5	A2	CCDS59435.1	ENSP00000467141	0	A0A0A0MTS7	UPI00046209C6	0	1	0	benign	Pfam_domain:PF00041&PROSITE_profiles:PS50853&hmmpanther:PTHR13817&hmmpanther:PTHR13817:SF18&SMART_domains:SM00060&Superfamily_domains:SSF49265&Conserved_Domains:cd00063	0	chr2:g.178556967A>G	0.5072	0.5666
chr2	178562459	rs2366751	A	G	96	152	2419	0.635	G	synonymous_variant	LOW	TTN	ENSG00000155657	Transcript	ENST00000589042.5	protein_coding	326/363	0	ENST00000589042.5:c.83673T>C	ENSP00000467141.1:p.Gly27891%3D	83898/109224	83673/107976	27891/35991	G	ggT/ggC	rs2366751	0	-1	0	SNV	HGNC	HGNC:12403	YES	5	A2	CCDS59435.1	ENSP00000467141	0	A0A0A0MTS7	UPI00046209C6	0	1	0	0	Gene3D:2.60.40.10&Pfam_domain:PF00041&PROSITE_profiles:PS50853&hmmpanther:PTHR13817&hmmpanther:PTHR13817:SF18&SMART_domains:SM00060&Superfamily_domains:SSF49265&Conserved_Domains:cd00063	0	chr2:g.178562459A>G	0.5088	0.5673
chr2	178562809	rs3829746	T	C	96	152	2178	0.635	C	missense_variant	MODERATE	TTN	ENSG00000155657	Transcript	ENST00000589042.5	protein_coding	326/363	0	ENST00000589042.5:c.83323A>G	ENSP00000467141.1:p.Ile27775Val	83548/109224	83323/107976	27775/35991	I/V	Ata/Gta	rs3829746	0	-1	0	SNV	HGNC	HGNC:12403	YES	5	A2	CCDS59435.1	ENSP00000467141	0	A0A0A0MTS7	UPI00046209C6	0	1	0	benign	Gene3D:2.60.40.10&Pfam_domain:PF00041&PROSITE_profiles:PS50853&hmmpanther:PTHR13817&hmmpanther:PTHR13817:SF18&SMART_domains:SM00060&Superfamily_domains:SSF49265&Conserved_Domains:cd00063	0	chr2:g.178562809T>C	0.5084	0.5658
chr2	178566270	rs3731746	G	A	28	152	2136	0.186	A	missense_variant	MODERATE	TTN	ENSG00000155657	Transcript	ENST00000589042.5	protein_coding	326/363	0	ENST00000589042.5:c.79862C>T	ENSP00000467141.1:p.Thr26621Met	80087/109224	79862/107976	26621/35991	T/M	aCg/aTg	rs3731746	0	-1	0	SNV	HGNC	HGNC:12403	YES	5	A2	CCDS59435.1	ENSP00000467141	0	A0A0A0MTS7	UPI00046209C6	0	1	0	possibly_damaging	Pfam_domain:PF07679&PROSITE_profiles:PS50835&hmmpanther:PTHR13817&hmmpanther:PTHR13817:SF18&SMART_domains:SM00408&SMART_domains:SM00409&Superfamily_domains:SSF48726&Conserved_Domains:cd05748	0	chr2:g.178566270G>A	0.3423	0.3442
chr2	178570610	rs6732060	T	G	61	152	2535	0.404	G	synonymous_variant	LOW	TTN	ENSG00000155657	Transcript	ENST00000589042.5	protein_coding	326/363	0	ENST00000589042.5:c.75522A>C	ENSP00000467141.1:p.Ala25174%3D	75747/109224	75522/107976	25174/35991	A	gcA/gcC	rs6732060	0	-1	0	SNV	HGNC	HGNC:12403	YES	5	A2	CCDS59435.1	ENSP00000467141	0	A0A0A0MTS7	UPI00046209C6	0	1	0	0	Pfam_domain:PF07679&PROSITE_profiles:PS50835&hmmpanther:PTHR13817&hmmpanther:PTHR13817:SF18&SMART_domains:SM00408&SMART_domains:SM00409&Superfamily_domains:SSF48726&Conserved_Domains:cd05748	0	chr2:g.178570610T>G	0.1432	0.2405
chr2	178571293	rs744426	G	A	28	152	2479	0.186	A	missense_variant	MODERATE	TTN	ENSG00000155657	Transcript	ENST00000589042.5	protein_coding	326/363	0	ENST00000589042.5:c.74839C>T	ENSP00000467141.1:p.Arg24947Cys	75064/109224	74839/107976	24947/35991	R/C	Cgc/Tgc	rs744426	0	-1	0	SNV	HGNC	HGNC:12403	YES	5	A2	CCDS59435.1	ENSP00000467141	0	A0A0A0MTS7	UPI00046209C6	0	1	0	possibly_damaging	Gene3D:2.60.40.10&Pfam_domain:PF00041&PROSITE_profiles:PS50853&hmmpanther:PTHR13817&hmmpanther:PTHR13817:SF18&SMART_domains:SM00060&Superfamily_domains:SSF49265&Conserved_Domains:cd00063	0	chr2:g.178571293G>A	0.2081	0.0666
chr2	178574139	rs10164753	C	T	61	152	2408	0.404	T	missense_variant	MODERATE	TTN	ENSG00000155657	Transcript	ENST00000589042.5	protein_coding	326/363	0	ENST00000589042.5:c.71993G>A	ENSP00000467141.1:p.Arg23998His	72218/109224	71993/107976	23998/35991	R/H	cGt/cAt	rs10164753	0	-1	0	SNV	HGNC	HGNC:12403	YES	5	A2	CCDS59435.1	ENSP00000467141	0	A0A0A0MTS7	UPI00046209C6	0	1	0	probably_damaging	Gene3D:2.60.40.10&Pfam_domain:PF00041&PROSITE_profiles:PS50853&hmmpanther:PTHR13817&hmmpanther:PTHR13817:SF18&SMART_domains:SM00060&Superfamily_domains:SSF49265&Conserved_Domains:cd00063	0	chr2:g.178574139C>T	0.0978	0.0877
chr2	178578813	rs10497517	A	G	61	152	2279	0.404	G	synonymous_variant	LOW	TTN	ENSG00000155657	Transcript	ENST00000589042.5	protein_coding	320/363	0	ENST00000589042.5:c.68217T>C	ENSP00000467141.1:p.His22739%3D	68442/109224	68217/107976	22739/35991	H	caT/caC	rs10497517	0	-1	0	SNV	HGNC	HGNC:12403	YES	5	A2	CCDS59435.1	ENSP00000467141	0	A0A0A0MTS7	UPI00046209C6	0	1	0	0	PROSITE_profiles:PS50853&hmmpanther:PTHR13817&hmmpanther:PTHR13817:SF18&Superfamily_domains:SSF49265	0	chr2:g.178578813A>G	0.136	0.2163
chr2	178580041	rs4145333	C	G	152	152	2340	1	G	missense_variant	MODERATE	TTN	ENSG00000155657	Transcript	ENST00000589042.5	protein_coding	318/363	0	ENST00000589042.5:c.67246G>C	ENSP00000467141.1:p.Ala22416Pro	67471/109224	67246/107976	22416/35991	A/P	Gct/Cct	rs4145333	0	-1	0	SNV	HGNC	HGNC:12403	YES	5	A2	CCDS59435.1	ENSP00000467141	0	A0A0A0MTS7	UPI00046209C6	0	1	0	benign	Gene3D:2.60.40.10&Pfam_domain:PF00041&PROSITE_profiles:PS50853&hmmpanther:PTHR13817&hmmpanther:PTHR13817:SF18&SMART_domains:SM00060&Superfamily_domains:SSF49265&Conserved_Domains:cd00063	0	chr2:g.178580041C>G	0.9946	0.9811
chr2	178580212	rs2303838	C	T	29	152	1408	0.192	T	missense_variant	MODERATE	TTN	ENSG00000155657	Transcript	ENST00000589042.5	protein_coding	318/363	0	ENST00000589042.5:c.67075G>A	ENSP00000467141.1:p.Val22359Ile	67300/109224	67075/107976	22359/35991	V/I	Gtc/Atc	rs2303838	0	-1	0	SNV	HGNC	HGNC:12403	YES	5	A2	CCDS59435.1	ENSP00000467141	0	A0A0A0MTS7	UPI00046209C6	0	1	0	benign	Gene3D:2.60.40.10&Pfam_domain:PF00041&PROSITE_profiles:PS50853&hmmpanther:PTHR13817&hmmpanther:PTHR13817:SF18&SMART_domains:SM00060&Superfamily_domains:SSF48726&Superfamily_domains:SSF49265&Conserved_Domains:cd00063	0	chr2:g.178580212C>T	0.3512	0.3434
chr2	178583121	rs4894029	T	C	98	152	1742	0.647	C	synonymous_variant	LOW	TTN	ENSG00000155657	Transcript	ENST00000589042.5	protein_coding	313/363	0	ENST00000589042.5:c.65682A>G	ENSP00000467141.1:p.Thr21894%3D	65907/109224	65682/107976	21894/35991	T	acA/acG	rs4894029	0	-1	0	SNV	HGNC	HGNC:12403	YES	5	A2	CCDS59435.1	ENSP00000467141	0	A0A0A0MTS7	UPI00046209C6	0	1	0	0	Pfam_domain:PF07679&PROSITE_profiles:PS50835&hmmpanther:PTHR13817&hmmpanther:PTHR13817:SF18&SMART_domains:SM00408&SMART_domains:SM00409&Superfamily_domains:SSF48726&Superfamily_domains:SSF49265	0	chr2:g.178583121T>C	0	0.5749
chr2	178586693	rs2042996	G	A	97	152	1976	0.641	A	missense_variant	MODERATE	TTN	ENSG00000155657	Transcript	ENST00000589042.5	protein_coding	308/363	0	ENST00000589042.5:c.64208C>T	ENSP00000467141.1:p.Thr21403Ile	64433/109224	64208/107976	21403/35991	T/I	aCt/aTt	rs2042996	0	-1	0	SNV	HGNC	HGNC:12403	YES	5	A2	CCDS59435.1	ENSP00000467141	0	A0A0A0MTS7	UPI00046209C6	0	1	0	benign	Gene3D:2.60.40.10&Pfam_domain:PF00041&PROSITE_profiles:PS50853&hmmpanther:PTHR13817&hmmpanther:PTHR13817:SF18&SMART_domains:SM00060&Superfamily_domains:SSF49265&Conserved_Domains:cd00063	0	chr2:g.178586693G>A	0.5076	0.5582
chr2	178589667	rs1560221	A	G	97	152	2577	0.641	G	synonymous_variant	LOW	TTN	ENSG00000155657	Transcript	ENST00000589042.5	protein_coding	304/363	0	ENST00000589042.5:c.62058T>C	ENSP00000467141.1:p.Tyr20686%3D	62283/109224	62058/107976	20686/35991	Y	taT/taC	rs1560221	0	-1	0	SNV	HGNC	HGNC:12403	YES	5	A2	CCDS59435.1	ENSP00000467141	0	A0A0A0MTS7	UPI00046209C6	0	1	0	0	Gene3D:2.60.40.10&Pfam_domain:PF00041&PROSITE_profiles:PS50853&hmmpanther:PTHR13817&hmmpanther:PTHR13817:SF18&SMART_domains:SM00060&Superfamily_domains:SSF49265&Conserved_Domains:cd00063	0	chr2:g.178589667A>G	0.5124	0.5681
chr2	178590480	rs2163009	T	C	97	152	2561	0.641	C	synonymous_variant	LOW	TTN	ENSG00000155657	Transcript	ENST00000589042.5	protein_coding	304/363	0	ENST00000589042.5:c.61245A>G	ENSP00000467141.1:p.Thr20415%3D	61470/109224	61245/107976	20415/35991	T	acA/acG	rs2163009	0	-1	0	SNV	HGNC	HGNC:12403	YES	5	A2	CCDS59435.1	ENSP00000467141	0	A0A0A0MTS7	UPI00046209C6	0	1	0	0	Gene3D:2.60.40.10&Pfam_domain:PF00041&PROSITE_profiles:PS50853&hmmpanther:PTHR13817&hmmpanther:PTHR13817:SF18&SMART_domains:SM00060&Superfamily_domains:SSF49265&Conserved_Domains:cd00063	0	chr2:g.178590480T>C	0.5124	0.5688
chr2	178592420	rs16866406	G	A	29	152	1599	0.192	A	missense_variant	MODERATE	TTN	ENSG00000155657	Transcript	ENST00000589042.5	protein_coding	301/363	0	ENST00000589042.5:c.59585C>T	ENSP00000467141.1:p.Pro19862Leu	59810/109224	59585/107976	19862/35991	P/L	cCa/cTa	rs16866406	0	-1	0	SNV	HGNC	HGNC:12403	YES	5	A2	CCDS59435.1	ENSP00000467141	0	A0A0A0MTS7	UPI00046209C6	0	1	0	benign	Pfam_domain:PF07679&PROSITE_profiles:PS50835&hmmpanther:PTHR13817&hmmpanther:PTHR13817:SF18&SMART_domains:SM00408&SMART_domains:SM00409&Superfamily_domains:SSF48726	0	chr2:g.178592420G>A	0.2131	0.0666
chr2	178593275	rs2303836	G	A	54	152	1797	0.353	A	synonymous_variant	LOW	TTN	ENSG00000155657	Transcript	ENST00000589042.5	protein_coding	299/363	0	ENST00000589042.5:c.58933C>T	ENSP00000467141.1:p.Leu19645%3D	59158/109224	58933/107976	19645/35991	L	Cta/Tta	rs2303836&COSM149000&COSM149002	0	-1	0	SNV	HGNC	HGNC:12403	YES	5	A2	CCDS59435.1	ENSP00000467141	0	A0A0A0MTS7	UPI00046209C6	0	1	0	0	Gene3D:2.60.40.10&Pfam_domain:PF00041&PROSITE_profiles:PS50853&hmmpanther:PTHR13817&hmmpanther:PTHR13817:SF18&SMART_domains:SM00060&Superfamily_domains:SSF49265&Conserved_Domains:cd00063	0	chr2:g.178593275G>A	0.0343	0.0008
chr2	178593864	rs2288569	C	T	28	150	922	0.188	T	missense_variant	MODERATE	TTN	ENSG00000155657	Transcript	ENST00000589042.5	protein_coding	298/363	0	ENST00000589042.5:c.58436G>A	ENSP00000467141.1:p.Arg19479His	58661/109224	58436/107976	19479/35991	R/H	cGt/cAt	rs2288569	0	-1	0	SNV	HGNC	HGNC:12403	YES	5	A2	CCDS59435.1	ENSP00000467141	0	A0A0A0MTS7	UPI00046209C6	0	1	0	probably_damaging	Gene3D:2.60.40.10&hmmpanther:PTHR13817&hmmpanther:PTHR13817:SF18&Superfamily_domains:SSF48726&Superfamily_domains:SSF49265&Low_complexity_(Seg):seg	0	chr2:g.178593864C>T	0.2125	0.0666
chr2	178599800	rs1001238	T	C	96	152	1954	0.635	C	missense_variant	MODERATE	TTN	ENSG00000155657	Transcript	ENST00000589042.5	protein_coding	289/363	0	ENST00000589042.5:c.56101A>G	ENSP00000467141.1:p.Asn18701Asp	56326/109224	56101/107976	18701/35991	N/D	Aat/Gat	rs1001238	0	-1	0	SNV	HGNC	HGNC:12403	YES	5	A2	CCDS59435.1	ENSP00000467141	0	A0A0A0MTS7	UPI00046209C6	0	1	0	benign	Pfam_domain:PF07679&PROSITE_profiles:PS50835&hmmpanther:PTHR13817&hmmpanther:PTHR13817:SF18&SMART_domains:SM00408&SMART_domains:SM00409&Superfamily_domains:SSF48726	0	chr2:g.178599800T>C	0	0.5688
chr2	178632291	rs12471771	G	A	45	152	1399	0.288	A	missense_variant	MODERATE	TTN	ENSG00000155657	Transcript	ENST00000589042.5	protein_coding	236/363	0	ENST00000589042.5:c.43603C>T	ENSP00000467141.1:p.Arg14535Cys	43828/109224	43603/107976	14535/35991	R/C	Cgc/Tgc	rs12471771	0	-1	0	SNV	HGNC	HGNC:12403	YES	5	A2	CCDS59435.1	ENSP00000467141	0	A0A0A0MTS7	UPI00046209C6	0	1	0	probably_damaging	Gene3D:2.60.40.10&Pfam_domain:PF07679&hmmpanther:PTHR13817&hmmpanther:PTHR13817:SF18&SMART_domains:SM00409&Superfamily_domains:SSF48726	0	chr2:g.178632291G>A	0.0162	0
chr2	178633576	rs16866425	T	C	61	152	1782	0.404	C	synonymous_variant	LOW	TTN	ENSG00000155657	Transcript	ENST00000589042.5	protein_coding	232/363	0	ENST00000589042.5:c.42783A>G	ENSP00000467141.1:p.Lys14261%3D	43008/109224	42783/107976	14261/35991	K	aaA/aaG	rs16866425	0	-1	0	SNV	HGNC	HGNC:12403	YES	5	A2	CCDS59435.1	ENSP00000467141	0	A0A0A0MTS7	UPI00046209C6	0	1	0	0	Gene3D:2.60.40.10&Pfam_domain:PF07679&PROSITE_profiles:PS50835&hmmpanther:PTHR13817&hmmpanther:PTHR13817:SF18&SMART_domains:SM00408&SMART_domains:SM00409&Superfamily_domains:SSF48726&Conserved_Domains:cd00096	0	chr2:g.178633576T>C	0.1094	0.1566
chr2	178653276	rs2562847	A	G	66	152	1486	0.436	G	missense_variant	MODERATE	TTN	ENSG00000155657	Transcript	ENST00000589042.5	protein_coding	198/363	0	ENST00000589042.5:c.38753T>C	ENSP00000467141.1:p.Leu12918Ser	38978/109224	38753/107976	12918/35991	L/S	tTg/tCg	rs2562847	0	-1	0	SNV	HGNC	HGNC:12403	YES	5	A2	CCDS59435.1	ENSP00000467141	0	A0A0A0MTS7	UPI00046209C6	0	1	0	benign	MobiDB_lite:mobidb-lite&Low_complexity_(Seg):seg	0	chr2:g.178653276A>G	0.117	0.0416
chr2	178678490	rs35112591	C	T	27	150	836	0.182	T	synonymous_variant	LOW	TTN	ENSG00000155657	Transcript	ENST00000589042.5	protein_coding	144/363	0	ENST00000589042.5:c.33834G>A	ENSP00000467141.1:p.Glu11278%3D	34059/109224	33834/107976	11278/35991	E	gaG/gaA	rs35112591	0	-1	0	SNV	HGNC	HGNC:12403	YES	5	A2	CCDS59435.1	ENSP00000467141	0	A0A0A0MTS7	UPI00046209C6	0	1	0	0	Pfam_domain:PF02818&MobiDB_lite:mobidb-lite&Low_complexity_(Seg):seg	0	chr2:g.178678490C>T	0.2384	0.1362
chr2	178689578	rs2244492	C	T	67	152	1464	0.442	T	missense_variant	MODERATE	TTN	ENSG00000155657	Transcript	ENST00000589042.5	protein_coding	123/363	0	ENST00000589042.5:c.31864G>A	ENSP00000467141.1:p.Gly10622Arg	32089/109224	31864/107976	10622/35991	G/R	Gga/Aga	rs2244492	0	-1	0	SNV	HGNC	HGNC:12403	YES	5	A2	CCDS59435.1	ENSP00000467141	0	A0A0A0MTS7	UPI00046209C6	0	1	0	benign	0	0	chr2:g.178689578C>T	0.4133	0.6067
chr2	178693639	rs2042995	T	C	91	152	1019	0.603	C	missense_variant	MODERATE	TTN	ENSG00000155657	Transcript	ENST00000589042.5	protein_coding	119/363	0	ENST00000589042.5:c.31564A>G	ENSP00000467141.1:p.Ile10522Val	31789/109224	31564/107976	10522/35991	I/V	Att/Gtt	rs2042995	0	-1	0	SNV	HGNC	HGNC:12403	YES	5	A2	CCDS59435.1	ENSP00000467141	0	A0A0A0MTS7	UPI00046209C6	0	1	0	benign	0	0	chr2:g.178693639T>C	0.4778	0.5877
chr2	178706721	rs4893852	A	G	62	152	1456	0.41	G	missense_variant	MODERATE	TTN	ENSG00000155657	Transcript	ENST00000589042.5	protein_coding	102/363	0	ENST00000589042.5:c.29153T>C	ENSP00000467141.1:p.Ile9718Thr	29378/109224	29153/107976	9718/35991	I/T	aTt/aCt	rs4893852	0	-1	0	SNV	HGNC	HGNC:12403	YES	5	A2	CCDS59435.1	ENSP00000467141	0	A0A0A0MTS7	UPI00046209C6	0	1	0	benign	Gene3D:2.60.40.10&Pfam_domain:PF07679&PROSITE_profiles:PS50835&hmmpanther:PTHR13817&hmmpanther:PTHR13817:SF18&SMART_domains:SM00408&SMART_domains:SM00409&Superfamily_domains:SSF48726&Conserved_Domains:cd00096	0	chr2:g.178706721A>G	0.1274	0.2231
chr2	178710784	rs72648998	C	T	24	152	1981	0.154	T	missense_variant	MODERATE	TTN	ENSG00000155657	Transcript	ENST00000589042.5	protein_coding	98/363	0	ENST00000589042.5:c.28313G>A	ENSP00000467141.1:p.Arg9438Gln	28538/109224	28313/107976	9438/35991	R/Q	cGa/cAa	rs72648998	0	-1	0	SNV	HGNC	HGNC:12403	YES	5	A2	CCDS59435.1	ENSP00000467141	0	A0A0A0MTS7	UPI00046209C6	0	1	0	benign	Gene3D:2.60.40.10&Pfam_domain:PF07679&PROSITE_profiles:PS50835&hmmpanther:PTHR13817&hmmpanther:PTHR13817:SF18&SMART_domains:SM00408&SMART_domains:SM00409&Superfamily_domains:SSF48726&Conserved_Domains:cd00096	0	chr2:g.178710784C>T	0.0274	0
chr2	178713977	rs13398235	G	A	62	152	2061	0.41	A	missense_variant	MODERATE	TTN	ENSG00000155657	Transcript	ENST00000589042.5	protein_coding	92/363	0	ENST00000589042.5:c.26681C>T	ENSP00000467141.1:p.Pro8894Leu	26906/109224	26681/107976	8894/35991	P/L	cCg/cTg	rs13398235	0	-1	0	SNV	HGNC	HGNC:12403	YES	5	A2	CCDS59435.1	ENSP00000467141	0	A0A0A0MTS7	UPI00046209C6	0	1	0	benign	Gene3D:2.60.40.10&Pfam_domain:PF07679&PROSITE_profiles:PS50835&hmmpanther:PTHR13817&hmmpanther:PTHR13817:SF18&SMART_domains:SM00408&SMART_domains:SM00409&Superfamily_domains:SSF48726&Conserved_Domains:cd00096	0	chr2:g.178713977G>A	0.1114	0.1649
chr2	178714003	rs2562839	G	A	99	152	2030	0.654	A	synonymous_variant	LOW	TTN	ENSG00000155657	Transcript	ENST00000589042.5	protein_coding	92/363	0	ENST00000589042.5:c.26655C>T	ENSP00000467141.1:p.Ser8885%3D	26880/109224	26655/107976	8885/35991	S	tcC/tcT	rs2562839	0	-1	0	SNV	HGNC	HGNC:12403	YES	5	A2	CCDS59435.1	ENSP00000467141	0	A0A0A0MTS7	UPI00046209C6	0	1	0	0	Gene3D:2.60.40.10&Pfam_domain:PF07679&PROSITE_profiles:PS50835&hmmpanther:PTHR13817&hmmpanther:PTHR13817:SF18&SMART_domains:SM00408&SMART_domains:SM00409&Superfamily_domains:SSF48726&Conserved_Domains:cd00096	0	chr2:g.178714003G>A	0.4447	0.4644
chr2	178714366	rs12693164	T	C	29	152	1944	0.192	C	missense_variant	MODERATE	TTN	ENSG00000155657	Transcript	ENST00000589042.5	protein_coding	91/363	0	ENST00000589042.5:c.26408A>G	ENSP00000467141.1:p.Asn8803Ser	26633/109224	26408/107976	8803/35991	N/S	aAt/aGt	rs12693164&COSM1403209&COSM4787122	0	-1	0	SNV	HGNC	HGNC:12403	YES	5	A2	CCDS59435.1	ENSP00000467141	0	A0A0A0MTS7	UPI00046209C6	0	1	0	benign	Gene3D:2.60.40.10&Pfam_domain:PF07679&PROSITE_profiles:PS50835&hmmpanther:PTHR13817&hmmpanther:PTHR13817:SF18&SMART_domains:SM00406&SMART_domains:SM00408&SMART_domains:SM00409&Superfamily_domains:SSF48726&Conserved_Domains:cd00096	0	chr2:g.178714366T>C	0.247	0.1936
chr2	178714485	rs2562838	T	C	99	152	1994	0.654	C	synonymous_variant	LOW	TTN	ENSG00000155657	Transcript	ENST00000589042.5	protein_coding	91/363	0	ENST00000589042.5:c.26289A>G	ENSP00000467141.1:p.Glu8763%3D	26514/109224	26289/107976	8763/35991	E	gaA/gaG	rs2562838	0	-1	0	SNV	HGNC	HGNC:12403	YES	5	A2	CCDS59435.1	ENSP00000467141	0	A0A0A0MTS7	UPI00046209C6	0	1	0	0	Gene3D:2.60.40.10&Pfam_domain:PF07679&PROSITE_profiles:PS50835&hmmpanther:PTHR13817&hmmpanther:PTHR13817:SF18&SMART_domains:SM00406&SMART_domains:SM00408&SMART_domains:SM00409&Superfamily_domains:SSF48726&Conserved_Domains:cd00096	0	chr2:g.178714485T>C	0.4834	0.6021
chr2	178715095	rs2562836	T	A	99	152	2373	0.654	A	synonymous_variant	LOW	TTN	ENSG00000155657	Transcript	ENST00000589042.5	protein_coding	90/363	0	ENST00000589042.5:c.26091A>T	ENSP00000467141.1:p.Leu8697%3D	26316/109224	26091/107976	8697/35991	L	ctA/ctT	rs2562836	0	-1	0	SNV	HGNC	HGNC:12403	YES	5	A2	CCDS59435.1	ENSP00000467141	0	A0A0A0MTS7	UPI00046209C6	0	1	0	0	Gene3D:2.60.40.10&Pfam_domain:PF07679&PROSITE_profiles:PS50835&hmmpanther:PTHR13817&hmmpanther:PTHR13817:SF18&SMART_domains:SM00406&SMART_domains:SM00408&SMART_domains:SM00409&Superfamily_domains:SSF48726&Conserved_Domains:cd00096	0	chr2:g.178715095T>A	0.4445	0.4644
chr2	178715483	rs10183237	G	A	62	152	2035	0.41	A	intron_variant	MODIFIER	TTN	ENSG00000155657	Transcript	ENST00000589042.5	protein_coding	0	89/362	ENST00000589042.5:c.25921+10C>T	0	0	0	0	0	0	rs10183237	0	-1	0	SNV	HGNC	HGNC:12403	YES	5	A2	CCDS59435.1	ENSP00000467141	0	A0A0A0MTS7	UPI00046209C6	0	1	0	0	0	0	chr2:g.178715483G>A	0.1114	0.1649
chr2	178715707	rs2742329	A	G	8	152	1790	0.051	G	synonymous_variant	LOW	TTN	ENSG00000155657	Transcript	ENST00000589042.5	protein_coding	89/363	0	ENST00000589042.5:c.25707T>C	ENSP00000467141.1:p.Tyr8569%3D	25932/109224	25707/107976	8569/35991	Y	taT/taC	rs2742329	0	-1	0	SNV	HGNC	HGNC:12403	YES	5	A2	CCDS59435.1	ENSP00000467141	0	A0A0A0MTS7	UPI00046209C6	0	1	0	0	Gene3D:2.60.40.10&Pfam_domain:PF07679&PROSITE_profiles:PS50835&hmmpanther:PTHR13817&hmmpanther:PTHR13817:SF18&SMART_domains:SM00406&SMART_domains:SM00408&SMART_domains:SM00409&Superfamily_domains:SSF48726	0	chr2:g.178715707A>G	0.0507	0.0008
chr2	178717108	rs2562832	C	A	8	152	1785	0.051	A	missense_variant	MODERATE	TTN	ENSG00000155657	Transcript	ENST00000589042.5	protein_coding	88/363	0	ENST00000589042.5:c.25626G>T	ENSP00000467141.1:p.Gln8542His	25851/109224	25626/107976	8542/35991	Q/H	caG/caT	rs2562832	0	-1	0	SNV	HGNC	HGNC:12403	YES	5	A2	CCDS59435.1	ENSP00000467141	0	A0A0A0MTS7	UPI00046209C6	0	1	0	benign	Gene3D:2.60.40.10&Pfam_domain:PF07679&PROSITE_profiles:PS50835&SMART_domains:SM00406&SMART_domains:SM00409&Superfamily_domains:SSF48726&Conserved_Domains:cd00096	0	chr2:g.178717108C>A	0.0513	0.0015
chr2	178717600	rs13390491	C	T	29	152	2330	0.192	T	missense_variant	MODERATE	TTN	ENSG00000155657	Transcript	ENST00000589042.5	protein_coding	87/363	0	ENST00000589042.5:c.25274G>A	ENSP00000467141.1:p.Ser8425Asn	25499/109224	25274/107976	8425/35991	S/N	aGc/aAc	rs13390491	0	-1	0	SNV	HGNC	HGNC:12403	YES	5	A2	CCDS59435.1	ENSP00000467141	0	A0A0A0MTS7	UPI00046209C6	0	1	0	benign	Gene3D:2.60.40.10&Pfam_domain:PF07679&PROSITE_profiles:PS50835&hmmpanther:PTHR13817&hmmpanther:PTHR13817:SF18&SMART_domains:SM00408&SMART_domains:SM00409&Superfamily_domains:SSF48726&Conserved_Domains:cd00096	0	chr2:g.178717600C>T	0.2438	0.1936
chr2	178717810	rs2627043	G	T	99	152	2197	0.654	T	missense_variant&splice_region_variant	MODERATE	TTN	ENSG00000155657	Transcript	ENST00000589042.5	protein_coding	87/363	0	ENST00000589042.5:c.25064C>A	ENSP00000467141.1:p.Ala8355Glu	25289/109224	25064/107976	8355/35991	A/E	gCg/gAg	rs2627043	0	-1	0	SNV	HGNC	HGNC:12403	YES	5	A2	CCDS59435.1	ENSP00000467141	0	A0A0A0MTS7	UPI00046209C6	0	1	0	benign	Gene3D:2.60.40.10&hmmpanther:PTHR13817&hmmpanther:PTHR13817&hmmpanther:PTHR13817:SF18&hmmpanther:PTHR13817:SF18&Superfamily_domains:SSF48726	0	chr2:g.178717810G>T	0.4449	0.4637
chr2	178718769	rs16866465	T	G	29	152	2209	0.192	G	missense_variant	MODERATE	TTN	ENSG00000155657	Transcript	ENST00000589042.5	protein_coding	84/363	0	ENST00000589042.5:c.24431A>C	ENSP00000467141.1:p.Glu8144Ala	24656/109224	24431/107976	8144/35991	E/A	gAa/gCa	rs16866465	0	-1	0	SNV	HGNC	HGNC:12403	YES	5	A2	CCDS59435.1	ENSP00000467141	0	A0A0A0MTS7	UPI00046209C6	0	1	0	benign	Gene3D:2.60.40.10&Pfam_domain:PF07679&PROSITE_profiles:PS50835&hmmpanther:PTHR13817&hmmpanther:PTHR13817:SF18&SMART_domains:SM00408&SMART_domains:SM00409&Superfamily_domains:SSF48726&Conserved_Domains:cd00096	0	chr2:g.178718769T>G	0.2388	0.1732
chr2	178720539	rs2562831	C	T	152	152	1659	1	T	synonymous_variant	LOW	TTN	ENSG00000155657	Transcript	ENST00000589042.5	protein_coding	80/363	0	ENST00000589042.5:c.23223G>A	ENSP00000467141.1:p.Gln7741%3D	23448/109224	23223/107976	7741/35991	Q	caG/caA	rs2562831	0	-1	0	SNV	HGNC	HGNC:12403	YES	5	A2	CCDS59435.1	ENSP00000467141	0	A0A0A0MTS7	UPI00046209C6	0	1	0	0	Gene3D:2.60.40.10&Pfam_domain:PF07679&PROSITE_profiles:PS50835&hmmpanther:PTHR13817&hmmpanther:PTHR13817:SF18&SMART_domains:SM00406&SMART_domains:SM00408&SMART_domains:SM00409&Superfamily_domains:SSF48726&Conserved_Domains:cd00096	0	chr2:g.178720539C>T	0.982	0.9349
chr2	178720666	rs2562830	A	G	97	152	1192	0.641	G	splice_region_variant&intron_variant	LOW	TTN	ENSG00000155657	Transcript	ENST00000589042.5	protein_coding	0	79/362	ENST00000589042.5:c.23099-3T>C	0	0	0	0	0	0	rs2562830	0	-1	0	SNV	HGNC	HGNC:12403	YES	5	A2	CCDS59435.1	ENSP00000467141	0	A0A0A0MTS7	UPI00046209C6	0	1	0	0	0	0	chr2:g.178720666A>G	0.4601	0.5129
chr2	178722403	rs12693166	C	G	29	152	1813	0.192	G	missense_variant	MODERATE	TTN	ENSG00000155657	Transcript	ENST00000589042.5	protein_coding	77/363	0	ENST00000589042.5:c.22384G>C	ENSP00000467141.1:p.Asp7462His	22609/109224	22384/107976	7462/35991	D/H	Gat/Cat	rs12693166&COSM5886207&COSM5886208	0	-1	0	SNV	HGNC	HGNC:12403	YES	5	A2	CCDS59435.1	ENSP00000467141	0	A0A0A0MTS7	UPI00046209C6	0	1	0	probably_damaging	Gene3D:2.60.40.10&Pfam_domain:PF07679&PROSITE_profiles:PS50835&hmmpanther:PTHR13817&hmmpanther:PTHR13817:SF18&SMART_domains:SM00408&SMART_domains:SM00409&Superfamily_domains:SSF48726&Conserved_Domains:cd00096	0	chr2:g.178722403C>G	0.247	0.202
chr2	178722819	rs16866473	A	G	62	152	1824	0.41	G	synonymous_variant	LOW	TTN	ENSG00000155657	Transcript	ENST00000589042.5	protein_coding	76/363	0	ENST00000589042.5:c.22080T>C	ENSP00000467141.1:p.Asp7360%3D	22305/109224	22080/107976	7360/35991	D	gaT/gaC	rs16866473	0	-1	0	SNV	HGNC	HGNC:12403	YES	5	A2	CCDS59435.1	ENSP00000467141	0	A0A0A0MTS7	UPI00046209C6	0	1	0	0	Gene3D:2.60.40.10&Pfam_domain:PF07679&PROSITE_profiles:PS50835&hmmpanther:PTHR13817&hmmpanther:PTHR13817:SF18&SMART_domains:SM00406&SMART_domains:SM00408&SMART_domains:SM00409&Superfamily_domains:SSF48726&Conserved_Domains:cd00096	0	chr2:g.178722819A>G	0.094	0.0885
chr2	178724514	rs17355446	G	A	62	152	1898	0.41	A	missense_variant	MODERATE	TTN	ENSG00000155657	Transcript	ENST00000589042.5	protein_coding	72/363	0	ENST00000589042.5:c.20861C>T	ENSP00000467141.1:p.Ala6954Val	21086/109224	20861/107976	6954/35991	A/V	gCa/gTa	rs17355446	0	-1	0	SNV	HGNC	HGNC:12403	YES	5	A2	CCDS59435.1	ENSP00000467141	0	A0A0A0MTS7	UPI00046209C6	0	1	0	benign	Gene3D:2.60.40.10&Pfam_domain:PF07679&PROSITE_profiles:PS50835&hmmpanther:PTHR13817&hmmpanther:PTHR13817:SF18&SMART_domains:SM00409&Superfamily_domains:SSF48726	0	chr2:g.178724514G>A	0.0515	0.0023
chr2	178728625	rs11888217	C	T	60	152	2016	0.397	T	missense_variant	MODERATE	TTN	ENSG00000155657	Transcript	ENST00000589042.5	protein_coding	66/363	0	ENST00000589042.5:c.19301G>A	ENSP00000467141.1:p.Ser6434Asn	19526/109224	19301/107976	6434/35991	S/N	aGt/aAt	rs11888217	0	-1	0	SNV	HGNC	HGNC:12403	YES	5	A2	CCDS59435.1	ENSP00000467141	0	A0A0A0MTS7	UPI00046209C6	0	1	0	benign	Gene3D:2.60.40.10&Pfam_domain:PF07679&PROSITE_profiles:PS50835&hmmpanther:PTHR13817&hmmpanther:PTHR13817:SF18&SMART_domains:SM00408&SMART_domains:SM00409&Superfamily_domains:SSF48726&Conserved_Domains:cd00096	0	chr2:g.178728625C>T	0.0933	0.087
chr2	178729135	rs72648950	G	A	64	152	1773	0.423	A	synonymous_variant	LOW	TTN	ENSG00000155657	Transcript	ENST00000589042.5	protein_coding	65/363	0	ENST00000589042.5:c.18903C>T	ENSP00000467141.1:p.Thr6301%3D	19128/109224	18903/107976	6301/35991	T	acC/acT	rs72648950	0	-1	0	SNV	HGNC	HGNC:12403	YES	5	A2	CCDS59435.1	ENSP00000467141	0	A0A0A0MTS7	UPI00046209C6	0	1	0	0	Gene3D:2.60.40.10&Pfam_domain:PF07679&PROSITE_profiles:PS50835&hmmpanther:PTHR13817&hmmpanther:PTHR13817:SF18&SMART_domains:SM00409&Superfamily_domains:SSF48726	0	chr2:g.178729135G>A	0.0242	0.0008
chr2	178735681	rs184740744	C	T	14	152	1874	0.09	T	missense_variant	MODERATE	TTN	ENSG00000155657	Transcript	ENST00000589042.5	protein_coding	50/363	0	ENST00000589042.5:c.14765G>A	ENSP00000467141.1:p.Ser4922Asn	14990/109224	14765/107976	4922/35991	S/N	aGc/aAc	rs184740744	0	-1	0	SNV	HGNC	HGNC:12403	YES	5	A2	CCDS59435.1	ENSP00000467141	0	A0A0A0MTS7	UPI00046209C6	0	1	0	benign	Gene3D:2.60.40.10&Pfam_domain:PF07679&PROSITE_profiles:PS50835&hmmpanther:PTHR13817&hmmpanther:PTHR13817&hmmpanther:PTHR13817:SF18&hmmpanther:PTHR13817:SF18&SMART_domains:SM00408&SMART_domains:SM00409&Superfamily_domains:SSF48726&Conserved_Domains:cd00096	0	chr2:g.178735681C>T	0.004	0
chr2	178735836	rs2742348	G	A	152	152	2147	1	A	synonymous_variant	LOW	TTN	ENSG00000155657	Transcript	ENST00000589042.5	protein_coding	50/363	0	ENST00000589042.5:c.14610C>T	ENSP00000467141.1:p.Ser4870%3D	14835/109224	14610/107976	4870/35991	S	tcC/tcT	rs2742348	0	-1	0	SNV	HGNC	HGNC:12403	YES	5	A2	CCDS59435.1	ENSP00000467141	0	A0A0A0MTS7	UPI00046209C6	0	1	0	0	Gene3D:2.60.40.10&Pfam_domain:PF07679&PROSITE_profiles:PS50835&hmmpanther:PTHR13817&hmmpanther:PTHR13817:SF18&SMART_domains:SM00408&SMART_domains:SM00409&Superfamily_domains:SSF48726&Conserved_Domains:cd00096	0	chr2:g.178735836G>A	0.9818	0.9342
chr2	178735921	rs2742347	C	T	58	152	1999	0.378	T	missense_variant	MODERATE	TTN	ENSG00000155657	Transcript	ENST00000589042.5	protein_coding	50/363	0	ENST00000589042.5:c.14525G>A	ENSP00000467141.1:p.Arg4842Lys	14750/109224	14525/107976	4842/35991	R/K	aGg/aAg	rs2742347	0	-1	0	SNV	HGNC	HGNC:12403	YES	5	A2	CCDS59435.1	ENSP00000467141	0	A0A0A0MTS7	UPI00046209C6	0	1	0	benign	Gene3D:2.60.40.10&Pfam_domain:PF07679&PROSITE_profiles:PS50835&hmmpanther:PTHR13817&hmmpanther:PTHR13817:SF18&SMART_domains:SM00408&SMART_domains:SM00409&Superfamily_domains:SSF48726&Conserved_Domains:cd00096	0	chr2:g.178735921C>T	0.1448	0.2284
chr2	178740453	rs746578	C	A	58	152	2662	0.378	A	synonymous_variant	LOW	TTN	ENSG00000155657	Transcript	ENST00000589042.5	protein_coding	48/363	0	ENST00000589042.5:c.12780G>T	ENSP00000467141.1:p.Ala4260%3D	13005/109224	12780/107976	4260/35991	A	gcG/gcT	rs746578	0	-1	0	SNV	HGNC	HGNC:12403	YES	5	A2	CCDS59435.1	ENSP00000467141	0	A0A0A0MTS7	UPI00046209C6	0	1	0	0	hmmpanther:PTHR13817&hmmpanther:PTHR13817:SF18	0	chr2:g.178740453C>A	0	0.0023
chr2	178759031	rs2291310	C	T	30	152	1947	0.199	T	missense_variant	MODERATE	TTN	ENSG00000155657	Transcript	ENST00000589042.5	protein_coding	44/363	0	ENST00000589042.5:c.10256G>A	ENSP00000467141.1:p.Ser3419Asn	10481/109224	10256/107976	3419/35991	S/N	aGt/aAt	rs2291310	0	-1	0	SNV	HGNC	HGNC:12403	YES	5	A2	CCDS59435.1	ENSP00000467141	0	A0A0A0MTS7	UPI00046209C6	0	1	0	benign	Gene3D:2.60.40.10&Pfam_domain:PF07679&PROSITE_profiles:PS50835&hmmpanther:PTHR13817&hmmpanther:PTHR13817:SF18&SMART_domains:SM00408&SMART_domains:SM00409&Superfamily_domains:SSF48726&Conserved_Domains:cd00096	0	chr2:g.178759031C>T	0.8089	0.8389
chr2	178764636	rs4894043	T	C	152	152	2391	1	C	synonymous_variant	LOW	TTN	ENSG00000155657	Transcript	ENST00000589042.5	protein_coding	42/363	0	ENST00000589042.5:c.9879A>G	ENSP00000467141.1:p.Glu3293%3D	10104/109224	9879/107976	3293/35991	E	gaA/gaG	rs4894043	0	-1	0	SNV	HGNC	HGNC:12403	YES	5	A2	CCDS59435.1	ENSP00000467141	0	A0A0A0MTS7	UPI00046209C6	0	1	0	0	Gene3D:2.60.40.10&Pfam_domain:PF07679&PROSITE_profiles:PS50835&hmmpanther:PTHR13817&hmmpanther:PTHR13817:SF18&SMART_domains:SM00408&SMART_domains:SM00409&Superfamily_domains:SSF48726&Conserved_Domains:cd00096	0	chr2:g.178764636T>C	0.9736	0.9032
chr2	178764734	rs2291311	C	T	30	152	2247	0.199	T	missense_variant	MODERATE	TTN	ENSG00000155657	Transcript	ENST00000589042.5	protein_coding	42/363	0	ENST00000589042.5:c.9781G>A	ENSP00000467141.1:p.Val3261Met	10006/109224	9781/107976	3261/35991	V/M	Gtg/Atg	rs2291311	0	-1	0	SNV	HGNC	HGNC:12403	YES	5	A2	CCDS59435.1	ENSP00000467141	0	A0A0A0MTS7	UPI00046209C6	0	1	0	possibly_damaging	Gene3D:2.60.40.10&Pfam_domain:PF07679&PROSITE_profiles:PS50835&hmmpanther:PTHR13817&hmmpanther:PTHR13817:SF18&SMART_domains:SM00408&SMART_domains:SM00409&Superfamily_domains:SSF48726&Conserved_Domains:cd00096	0	chr2:g.178764734C>T	0	0.8253
chr2	178766487	rs2291312	T	C	122	152	1927	0.801	C	synonymous_variant	LOW	TTN	ENSG00000155657	Transcript	ENST00000589042.5	protein_coding	41/363	0	ENST00000589042.5:c.9597A>G	ENSP00000467141.1:p.Glu3199%3D	9822/109224	9597/107976	3199/35991	E	gaA/gaG	rs2291312	0	-1	0	SNV	HGNC	HGNC:12403	YES	5	A2	CCDS59435.1	ENSP00000467141	0	A0A0A0MTS7	UPI00046209C6	0	1	0	0	Gene3D:2.60.40.10&Pfam_domain:PF07679&hmmpanther:PTHR13817&hmmpanther:PTHR13817:SF18&SMART_domains:SM00409&Superfamily_domains:SSF48726	0	chr2:g.178766487T>C	0.1677	0.0772
chr2	178767769	rs4893853	T	C	63	152	1619	0.417	C	missense_variant	MODERATE	TTN	ENSG00000155657	Transcript	ENST00000589042.5	protein_coding	40/363	0	ENST00000589042.5:c.9461A>G	ENSP00000467141.1:p.Lys3154Arg	9686/109224	9461/107976	3154/35991	K/R	aAg/aGg	rs4893853	0	-1	0	SNV	HGNC	HGNC:12403	YES	5	A2	CCDS59435.1	ENSP00000467141	0	A0A0A0MTS7	UPI00046209C6	0	1	0	benign	Gene3D:2.60.40.10&Pfam_domain:PF07679&hmmpanther:PTHR13817&hmmpanther:PTHR13817:SF18&SMART_domains:SM00409&Superfamily_domains:SSF48726	0	chr2:g.178767769T>C	0.0861	0.0749
chr2	178768917	rs4894045	G	C	62	152	1609	0.41	C	synonymous_variant	LOW	TTN	ENSG00000155657	Transcript	ENST00000589042.5	protein_coding	38/363	0	ENST00000589042.5:c.8919C>G	ENSP00000467141.1:p.Ser2973%3D	9144/109224	8919/107976	2973/35991	S	tcC/tcG	rs4894045	0	-1	0	SNV	HGNC	HGNC:12403	YES	5	A2	CCDS59435.1	ENSP00000467141	0	A0A0A0MTS7	UPI00046209C6	0	1	0	0	Gene3D:2.60.40.10&Pfam_domain:PF07679&hmmpanther:PTHR13817&hmmpanther:PTHR13817:SF18&Superfamily_domains:SSF48726	0	chr2:g.178768917G>C	0.0867	0.0756
chr2	178770209	rs2306636	C	T	59	152	2259	0.385	T	missense_variant	MODERATE	TTN	ENSG00000155657	Transcript	ENST00000589042.5	protein_coding	36/363	0	ENST00000589042.5:c.8492G>A	ENSP00000467141.1:p.Ser2831Asn	8717/109224	8492/107976	2831/35991	S/N	aGt/aAt	rs2306636	0	-1	0	SNV	HGNC	HGNC:12403	YES	5	A2	CCDS59435.1	ENSP00000467141	0	A0A0A0MTS7	UPI00046209C6	0	1	0	benign	Gene3D:2.60.40.10&Pfam_domain:PF07679&hmmpanther:PTHR13817&hmmpanther:PTHR13817:SF18&SMART_domains:SM00409&Superfamily_domains:SSF48726&Conserved_Domains:cd00096	0	chr2:g.178770209C>T	0.0813	0.0023
chr2	178773134	rs56142888	C	G	57	152	1381	0.372	G	missense_variant	MODERATE	TTN	ENSG00000155657	Transcript	ENST00000589042.5	protein_coding	33/363	0	ENST00000589042.5:c.7830G>C	ENSP00000467141.1:p.Met2610Ile	8055/109224	7830/107976	2610/35991	M/I	atG/atC	rs56142888	0	-1	0	SNV	HGNC	HGNC:12403	YES	5	A2	CCDS59435.1	ENSP00000467141	0	A0A0A0MTS7	UPI00046209C6	0	1	0	benign	Gene3D:2.60.40.10&hmmpanther:PTHR13817&hmmpanther:PTHR13817:SF18&SMART_domains:SM00409&Superfamily_domains:SSF48726	0	chr2:g.178773134C>G	0.0755	0.0023
chr2	178773994	rs4894048	C	T	63	152	2182	0.417	T	missense_variant	MODERATE	TTN	ENSG00000155657	Transcript	ENST00000589042.5	protein_coding	31/363	0	ENST00000589042.5:c.7174G>A	ENSP00000467141.1:p.Gly2392Ser	7399/109224	7174/107976	2392/35991	G/S	Ggc/Agc	rs4894048&COSM1613949&COSM1613950&COSM1613951&COSM1613952&COSM1613954	0	-1	0	SNV	HGNC	HGNC:12403	YES	5	A2	CCDS59435.1	ENSP00000467141	0	A0A0A0MTS7	UPI00046209C6	0	1	0	possibly_damaging	Gene3D:2.60.40.10&Pfam_domain:PF07679&PROSITE_profiles:PS50835&hmmpanther:PTHR13817&hmmpanther:PTHR13817:SF18&SMART_domains:SM00409&Superfamily_domains:SSF48726&Conserved_Domains:cd00096	0	chr2:g.178773994C>T	0.0875	0.0915
chr2	178777248	rs12476289	C	T	60	152	1477	0.391	T	missense_variant	MODERATE	TTN	ENSG00000155657	Transcript	ENST00000589042.5	protein_coding	27/363	0	ENST00000589042.5:c.4715G>A	ENSP00000467141.1:p.Arg1572Gln	4940/109224	4715/107976	1572/35991	R/Q	cGa/cAa	rs12476289	0	-1	0	SNV	HGNC	HGNC:12403	YES	5	A2	CCDS59435.1	ENSP00000467141	0	A0A0A0MTS7	UPI00046209C6	0	1	0	benign	Gene3D:2.60.40.10&Pfam_domain:PF07679&PROSITE_profiles:PS50835&hmmpanther:PTHR13817&hmmpanther:PTHR13817:SF18&SMART_domains:SM00408&SMART_domains:SM00409&Superfamily_domains:SSF48726	0	chr2:g.178777248C>T	0.0753	0.0023
chr2	178777698	rs719201	G	A	145	152	1606	0.955	A	splice_region_variant&intron_variant	LOW	TTN	ENSG00000155657	Transcript	ENST00000589042.5	protein_coding	0	25/362	ENST00000589042.5:c.4480+6C>T	0	0	0	0	0	0	rs719201	0	-1	0	SNV	HGNC	HGNC:12403	YES	5	A2	CCDS59435.1	ENSP00000467141	0	A0A0A0MTS7	UPI00046209C6	0	1	0	0	0	0	chr2:g.178777698G>A	0.9115	0.8185
chr2	178777856	rs142317580	A	G	14	152	1923	0.09	G	missense_variant	MODERATE	TTN	ENSG00000155657	Transcript	ENST00000589042.5	protein_coding	25/363	0	ENST00000589042.5:c.4328T>C	ENSP00000467141.1:p.Leu1443Pro	4553/109224	4328/107976	1443/35991	L/P	cTg/cCg	rs142317580	0	-1	0	SNV	HGNC	HGNC:12403	YES	5	A2	CCDS59435.1	ENSP00000467141	0	A0A0A0MTS7	UPI00046209C6	0	1	0	probably_damaging	hmmpanther:PTHR13817&hmmpanther:PTHR13817:SF18&MobiDB_lite:mobidb-lite	0	chr2:g.178777856A>G	0.0038	0
chr2	178779308	rs1552280	G	A	145	152	1234	0.955	A	missense_variant	MODERATE	TTN	ENSG00000155657	Transcript	ENST00000589042.5	protein_coding	23/363	0	ENST00000589042.5:c.3884C>T	ENSP00000467141.1:p.Ser1295Leu	4109/109224	3884/107976	1295/35991	S/L	tCa/tTa	rs1552280	0	-1	0	SNV	HGNC	HGNC:12403	YES	5	A2	CCDS59435.1	ENSP00000467141	0	A0A0A0MTS7	UPI00046209C6	0	1	0	benign	Gene3D:2.60.40.10&Pfam_domain:PF07679&hmmpanther:PTHR13817&hmmpanther:PTHR13817:SF18&Superfamily_domains:SSF48726	0	chr2:g.178779308G>A	0.9201	0.8495
chr2	178779433	rs2291308	T	C	56	152	1030	0.365	C	synonymous_variant	LOW	TTN	ENSG00000155657	Transcript	ENST00000589042.5	protein_coding	23/363	0	ENST00000589042.5:c.3759A>G	ENSP00000467141.1:p.Arg1253%3D	3984/109224	3759/107976	1253/35991	R	agA/agG	rs2291308	0	-1	0	SNV	HGNC	HGNC:12403	YES	5	A2	CCDS59435.1	ENSP00000467141	0	A0A0A0MTS7	UPI00046209C6	0	1	0	0	hmmpanther:PTHR13817&hmmpanther:PTHR13817:SF18	0	chr2:g.178779433T>C	0.0757	0.0023
chr2	178782819	rs55863869	A	G	62	152	2648	0.404	G	synonymous_variant	LOW	TTN	ENSG00000155657	Transcript	ENST00000589042.5	protein_coding	18/363	0	ENST00000589042.5:c.3087T>C	ENSP00000467141.1:p.Tyr1029%3D	3312/109224	3087/107976	1029/35991	Y	taT/taC	rs55863869	0	-1	0	SNV	HGNC	HGNC:12403	YES	5	A2	CCDS59435.1	ENSP00000467141	0	A0A0A0MTS7	UPI00046209C6	0	1	0	0	Gene3D:2.60.40.10&Pfam_domain:PF07679&PROSITE_profiles:PS50835&hmmpanther:PTHR13817&hmmpanther:PTHR13817:SF18&SMART_domains:SM00409&Superfamily_domains:SSF48726&Conserved_Domains:cd00096	0	chr2:g.178782819A>G	0.0777	0.0023
chr2	178795185	rs16866538	G	A	20	152	2185	0.135	A	missense_variant	MODERATE	TTN	ENSG00000155657	Transcript	ENST00000589042.5	protein_coding	7/363	0	ENST00000589042.5:c.982C>T	ENSP00000467141.1:p.Arg328Cys	1207/109224	982/107976	328/35991	R/C	Cgt/Tgt	rs16866538	0	-1	0	SNV	HGNC	HGNC:12403	YES	5	A2	CCDS59435.1	ENSP00000467141	0	A0A0A0MTS7	UPI00046209C6	0	1	0	benign	hmmpanther:PTHR13817&hmmpanther:PTHR13817:SF18	0	chr2:g.178795185G>A	0.236	0.1974
chr2	181548875	rs13003064	A	T	111	152	1640	0.737	T	intron_variant	MODIFIER	CERKL	ENSG00000188452	Transcript	ENST00000339098.9	protein_coding	0	7/13	ENST00000339098.9:c.974-18T>A	0	0	0	0	0	0	rs13003064	0	-1	0	SNV	HGNC	HGNC:21699	YES	1	0	CCDS42789.1	ENSP00000341159	Q49MI3	0	UPI000057259A	0	1	0	0	0	0	chr2:g.181548875A>T	0.648	0.6127
chr2	181604091	rs6433923	A	T	38	152	1084	0.263	T	intron_variant	MODIFIER	CERKL	ENSG00000188452	Transcript	ENST00000339098.9	protein_coding	0	1/13	ENST00000339098.9:c.239-12T>A	0	0	0	0	0	0	rs6433923	0	-1	0	SNV	HGNC	HGNC:21699	YES	1	0	CCDS42789.1	ENSP00000341159	Q49MI3	0	UPI000057259A	0	1	0	0	0	0	chr2:g.181604091A>T	0.2712	0.6619
chr2	181680491	rs2583016	C	T	139	152	2028	0.917	T	5_prime_UTR_variant	MODIFIER	NEUROD1	ENSG00000162992	Transcript	ENST00000295108.3	protein_coding	1/2	0	ENST00000295108.3:c.-73G>A	0	386/2852	0	0	0	0	rs2583016	0	-1	0	SNV	HGNC	HGNC:7762	YES	1	P1	CCDS2283.1	ENSP00000295108	Q13562	A0A0S2Z493	UPI000013E207	0	1	0	0	0	0	chr2:g.181680491C>T	0.7782	0.7572
chr2	188998663	rs13306272	C	T	32	152	1016	0.205	T	intron_variant	MODIFIER	COL3A1	ENSG00000168542	Transcript	ENST00000304636.7	protein_coding	0	28/50	ENST00000304636.7:c.1978-11C>T	0	0	0	0	0	0	rs13306272	0	1	0	SNV	HGNC	HGNC:2201	YES	1	P1	CCDS2297.1	ENSP00000304408	P02461	0	UPI0000456EBA	0	1	0	0	0	0	chr2:g.188998663C>T	0.2468	0.1876
chr2	188999354	rs1800255	G	A	33	152	1590	0.212	A	missense_variant	MODERATE	COL3A1	ENSG00000168542	Transcript	ENST00000304636.7	protein_coding	30/51	0	ENST00000304636.7:c.2092G>A	ENSP00000304408.3:p.Ala698Thr	2262/5543	2092/4401	698/1466	A/T	Gct/Act	rs1800255&CM086593	0	1	0	SNV	HGNC	HGNC:2201	YES	1	P1	CCDS2297.1	ENSP00000304408	P02461	0	UPI0000456EBA	0	1	tolerated	benign	hmmpanther:PTHR24023&hmmpanther:PTHR24023:SF604&Low_complexity_(Seg):seg	0	chr2:g.188999354G>A	0.2184	0.1051
chr2	201185954	rs3900115	A	G	29	152	2472	0.186	G	synonymous_variant	LOW	CASP10	ENSG00000003400	Transcript	ENST00000286186.10	protein_coding	2/10	0	ENST00000286186.10:c.177A>G	ENSP00000286186.6:p.Ser59%3D	612/5928	177/1569	59/522	S	tcA/tcG	rs3900115	0	1	0	SNV	HGNC	HGNC:1500	YES	1	P4	CCDS2340.1	ENSP00000286186	Q92851	A0A0S2Z3Z5	UPI0000074732	0	1	0	0	Gene3D:1.10.533.10&Pfam_domain:PF01335&PROSITE_profiles:PS50168&hmmpanther:PTHR10454&hmmpanther:PTHR10454:SF26&SMART_domains:SM00031&Superfamily_domains:SSF47986	0	chr2:g.201185954A>G	0.3942	0.4887
chr2	201217736	rs13006529	T	A	28	152	2133	0.179	A	missense_variant	MODERATE	CASP10	ENSG00000003400	Transcript	ENST00000286186.10	protein_coding	10/10	0	ENST00000286186.10:c.1564T>A	ENSP00000286186.6:p.Leu522Ile	1999/5928	1564/1569	522/522	L/I	Tta/Ata	rs13006529	0	1	0	SNV	HGNC	HGNC:1500	YES	1	P4	CCDS2340.1	ENSP00000286186	Q92851	A0A0S2Z3Z5	UPI0000074732	0	1	deleterious_low_confidence	benign	0	0	chr2:g.201217736T>A	0.3291	0.3328
chr2	201286677	rs17860428	G	A	21	152	1300	0.135	A	downstream_gene_variant	MODIFIER	ALS2CR12	ENSG00000155749	Transcript	ENST00000405148.6	protein_coding	0	0	0	0	0	0	0	0	0	rs17860428	1747	-1	0	SNV	HGNC	HGNC:14439	YES	5	P3	CCDS2346.1	ENSP00000385098	Q96Q35	0	UPI00001AEADD	0	0	0	0	0	0	chr2:g.201286677G>A	0.0699	0.0091
chr2	201286716	rs3185378	G	C	49	152	1282	0.327	C	downstream_gene_variant	MODIFIER	ALS2CR12	ENSG00000155749	Transcript	ENST00000405148.6	protein_coding	0	0	0	0	0	0	0	0	0	rs3185378	1708	-1	0	SNV	HGNC	HGNC:14439	YES	5	P3	CCDS2346.1	ENSP00000385098	Q96Q35	0	UPI00001AEADD	0	0	0	0	0	0	chr2:g.201286716G>C	0	0.379
chr2	201761519	rs3219155	C	T	13	152	2442	0.09	T	missense_variant	MODERATE	ALS2	ENSG00000003393	Transcript	ENST00000264276.11	protein_coding	4/34	0	ENST00000264276.11:c.475G>A	ENSP00000264276.6:p.Glu159Lys	592/6675	475/4974	159/1657	E/K	Gag/Aag	rs3219155	0	-1	0	SNV	HGNC	HGNC:443	YES	1	P1	CCDS42800.1	ENSP00000264276	Q96Q42	0	UPI0000231C77	0	1	tolerated	benign	Gene3D:2.130.10.30&Pfam_domain:PF00415&PROSITE_patterns:PS00626&PROSITE_profiles:PS50012&hmmpanther:PTHR22870&hmmpanther:PTHR22870:SF240&Superfamily_domains:SSF50985	0	chr2:g.201761519C>T	0.0058	0.0008
chr2	202556476	rs1061157	G	A	8	152	2160	0.051	A	synonymous_variant	LOW	BMPR2	ENSG00000204217	Transcript	ENST00000374580.8	protein_coding	12/13	0	ENST00000374580.8:c.2811G>A	ENSP00000363708.4:p.Arg937%3D	3350/11461	2811/3117	937/1038	R	agG/agA	rs1061157	0	1	0	SNV	HGNC	HGNC:1078	YES	1	P1	CCDS33361.1	ENSP00000363708	Q13873	0	UPI0000126A3B	0	1	0	0	MobiDB_lite:mobidb-lite&MobiDB_lite:mobidb-lite	0	chr2:g.202556476G>A	0.1164	0.0045
chr2	202560752	rs6435156	C	T	46	152	1546	0.308	T	3_prime_UTR_variant	MODIFIER	BMPR2	ENSG00000204217	Transcript	ENST00000374580.8	protein_coding	13/13	0	ENST00000374580.8:c.*806C>T	0	4462/11461	0	0	0	0	rs6435156	0	1	0	SNV	HGNC	HGNC:1078	YES	1	P1	CCDS33361.1	ENSP00000363708	Q13873	0	UPI0000126A3B	0	1	0	0	0	0	chr2:g.202560752C>T	0.3279	0.5318
chr2	202561412	rs17199242	T	G	35	152	809	0.237	G	3_prime_UTR_variant	MODIFIER	BMPR2	ENSG00000204217	Transcript	ENST00000374580.8	protein_coding	13/13	0	ENST00000374580.8:c.*1466T>G	0	5122/11461	0	0	0	0	rs17199242	0	1	0	SNV	HGNC	HGNC:1078	YES	1	P1	CCDS33361.1	ENSP00000363708	Q13873	0	UPI0000126A3B	0	1	0	0	0	0	chr2:g.202561412T>G	0.0901	0.0893
chr2	202561945	rs17199249	T	G	38	152	1218	0.256	G	3_prime_UTR_variant	MODIFIER	BMPR2	ENSG00000204217	Transcript	ENST00000374580.8	protein_coding	13/13	0	ENST00000374580.8:c.*1999T>G	0	5655/11461	0	0	0	0	rs17199249	0	1	0	SNV	HGNC	HGNC:1078	YES	1	P1	CCDS33361.1	ENSP00000363708	Q13873	0	UPI0000126A3B	0	1	0	0	0	0	chr2:g.202561945T>G	0.0964	0.1135
chr2	202563853	rs6705406	G	C	39	152	1097	0.263	C	3_prime_UTR_variant	MODIFIER	BMPR2	ENSG00000204217	Transcript	ENST00000374580.8	protein_coding	13/13	0	ENST00000374580.8:c.*3907G>C	0	7563/11461	0	0	0	0	rs6705406	0	1	0	SNV	HGNC	HGNC:1078	YES	1	P1	CCDS33361.1	ENSP00000363708	Q13873	0	UPI0000126A3B	0	1	0	0	0	0	chr2:g.202563853G>C	0.0801	0.0552
chr2	202565733	rs1048829	T	G	101	150	1046	0.669	G	3_prime_UTR_variant	MODIFIER	BMPR2	ENSG00000204217	Transcript	ENST00000374580.8	protein_coding	13/13	0	ENST00000374580.8:c.*5787T>G	0	9443/11461	0	0	0	0	rs1048829	0	1	0	SNV	HGNC	HGNC:1078	YES	1	P1	CCDS33361.1	ENSP00000363708	Q13873	0	UPI0000126A3B	0	1	0	0	0	0	chr2:g.202565733T>G	0	0.357
chr2	202565944	rs7600694	G	A	37	152	1190	0.25	A	3_prime_UTR_variant	MODIFIER	BMPR2	ENSG00000204217	Transcript	ENST00000374580.8	protein_coding	13/13	0	ENST00000374580.8:c.*5998G>A	0	9654/11461	0	0	0	0	rs7600694	0	1	0	SNV	HGNC	HGNC:1078	YES	1	P1	CCDS33361.1	ENSP00000363708	Q13873	0	UPI0000126A3B	0	1	0	0	0	0	chr2:g.202565944G>A	0.0919	0.0991
chr2	202567081	rs3731696	A	G	23	152	1199	0.16	G	3_prime_UTR_variant	MODIFIER	BMPR2	ENSG00000204217	Transcript	ENST00000374580.8	protein_coding	13/13	0	ENST00000374580.8:c.*7135A>G	0	10791/11461	0	0	0	0	rs3731696	0	1	0	SNV	HGNC	HGNC:1078	YES	1	P1	CCDS33361.1	ENSP00000363708	Q13873	0	UPI0000126A3B	0	1	0	0	0	0	chr2:g.202567081A>G	0.127	0.0045
chr2	203867991	rs231775	A	G	94	152	2635	0.622	G	missense_variant	MODERATE	CTLA4	ENSG00000163599	Transcript	ENST00000648405.2	protein_coding	1/4	0	ENST00000648405.2:c.49A>G	ENSP00000497102.1:p.Thr17Ala	221/1997	49/672	17/223	T/A	Acc/Gcc	rs231775&CM970403	0	1	0	SNV	HGNC	HGNC:2505	YES	0	P1	CCDS2362.1	ENSP00000497102	P16410	0	UPI0000031FDF	0	1	tolerated_low_confidence	benign	Prints_domain:PR01720&hmmpanther:PTHR11494&hmmpanther:PTHR11494:SF8	0	chr2:g.203867991A>G	0.4273	0.388
chr2	203874196	rs3087243	G	A	57	152	2139	0.372	A	downstream_gene_variant	MODIFIER	CTLA4	ENSG00000163599	Transcript	ENST00000648405.2	protein_coding	0	0	0	0	0	0	0	0	0	rs3087243&CR043379	231	1	0	SNV	HGNC	HGNC:2505	YES	0	P1	CCDS2362.1	ENSP00000497102	P16410	0	UPI0000031FDF	0	1	0	0	0	0	chr2:g.203874196G>A	0.369	0.1762
chr2	206123849	rs1044120	C	A	46	150	921	0.325	A	3_prime_UTR_variant	MODIFIER	NDUFS1	ENSG00000023228	Transcript	ENST00000455934.6	protein_coding	19/19	0	ENST00000455934.6:c.*336G>T	0	2623/3361	0	0	0	0	rs1044120	0	-1	0	SNV	HGNC	HGNC:7707	YES	2	0	CCDS56165.1	ENSP00000392709	P28331	0	UPI0000EE3600	0	1	0	0	0	0	chr2:g.206123849C>A	0.4772	0.7617
chr2	206141952	rs1801318	T	C	35	150	848	0.234	C	synonymous_variant	LOW	NDUFS1	ENSG00000023228	Transcript	ENST00000455934.6	protein_coding	12/19	0	ENST00000455934.6:c.1293A>G	ENSP00000392709.2:p.Arg431%3D	1354/3361	1293/2226	431/741	R	agA/agG	rs1801318	0	-1	0	SNV	HGNC	HGNC:7707	YES	2	0	CCDS56165.1	ENSP00000392709	P28331	0	UPI0000EE3600	0	1	0	0	Pfam_domain:PF00384&hmmpanther:PTHR11615&hmmpanther:PTHR11615:SF115&Superfamily_domains:SSF53706&TIGRFAM_domain:TIGR01973&Conserved_Domains:cd02773	0	chr2:g.206141952T>C	0.3099	0.4508
chr2	206144039	rs1127566	C	A	78	152	1450	0.526	A	synonymous_variant	LOW	NDUFS1	ENSG00000023228	Transcript	ENST00000455934.6	protein_coding	10/19	0	ENST00000455934.6:c.1008G>T	ENSP00000392709.2:p.Ala336%3D	1069/3361	1008/2226	336/741	A	gcG/gcT	rs1127566	0	-1	0	SNV	HGNC	HGNC:7707	YES	2	0	CCDS56165.1	ENSP00000392709	P28331	0	UPI0000EE3600	0	1	0	0	Pfam_domain:PF00384&hmmpanther:PTHR11615&hmmpanther:PTHR11615:SF115&Superfamily_domains:SSF53706&TIGRFAM_domain:TIGR01973&Conserved_Domains:cd02773	0	chr2:g.206144039C>A	0.4623	0.6475
chr2	206159383	rs4147707	G	C	76	152	1979	0.513	C	upstream_gene_variant	MODIFIER	EEF1B2	ENSG00000114942	Transcript	ENST00000392221.5	protein_coding	0	0	0	0	0	0	0	0	0	rs4147707	211	1	0	SNV	HGNC	HGNC:3208	YES	2	P1	CCDS2367.1	ENSP00000376055	P24534	A0A024R3W7	UPI0000000C68	0	1	0	0	0	0	chr2:g.206159383G>C	0.3802	0.4902
chr2	206792429	rs1048783	T	C	144	152	1416	0.949	C	3_prime_UTR_variant	MODIFIER	FASTKD2	ENSG00000118246	Transcript	ENST00000402774.8	protein_coding	12/12	0	ENST00000402774.8:c.*627T>C	0	2952/6712	0	0	0	0	rs1048783	0	1	0	SNV	HGNC	HGNC:29160	YES	1	P1	CCDS2371.1	ENSP00000385990	Q9NYY8	A0A024R419	UPI0000073E9F	0	1	0	0	0	0	chr2:g.206792429T>C	0.4577	0.236
chr2	208124196	rs202233735	G	C	11	152	1922	0.071	C	stop_gained	HIGH	CRYGD	ENSG00000118231	Transcript	ENST00000264376.5	protein_coding	2/3	0	ENST00000264376.5:c.168C>G	ENSP00000264376.4:p.Tyr56Ter	219/642	168/525	56/174	Y/*	taC/taG	rs202233735&CM092258	0	-1	0	SNV	HGNC	HGNC:2411	YES	1	P1	CCDS2378.1	ENSP00000264376	P07320	A0A140CTX7	UPI0000161BE3	0	1	0	0	PDB-ENSP_mappings:1h4a.X&PDB-ENSP_mappings:1hk0.X&Gene3D:2.60.20.10&PDB-ENSP_mappings:2g98.A&PDB-ENSP_mappings:2g98.B&PDB-ENSP_mappings:2kfb.A&PDB-ENSP_mappings:2klj.A&PDB-ENSP_mappings:4gr7.A&PDB-ENSP_mappings:4gr7.X&PDB-ENSP_mappings:4jgf.A&PDB-ENSP_mappings:4jgf.B&PDB-ENSP_mappings:6eta.A&PDB-ENSP_mappings:6eta.B&PDB-ENSP_mappings:6etc.X&Pfam_domain:PF00030&Prints_domain:PR01367&PROSITE_profil…	0	chr2:g.208124196G>C	0.0036	0.0008
chr2	208273573	rs4675744	C	T	24	152	1662	0.154	T	intron_variant	MODIFIER	PIKFYVE	ENSG00000115020	Transcript	ENST00000264380.9	protein_coding	0	2/41	ENST00000264380.9:c.173-11C>T	0	0	0	0	0	0	rs4675744	0	1	0	SNV	HGNC	HGNC:23785	YES	1	P1	CCDS2382.1	ENSP00000264380	Q9Y2I7	0	UPI0000366FD6	0	1	0	0	0	0	chr2:g.208273573C>T	0.0054	0
chr2	208320256	rs10932258	G	A	152	152	1099	1	A	missense_variant	MODERATE	PIKFYVE	ENSG00000115020	Transcript	ENST00000264380.9	protein_coding	17/42	0	ENST00000264380.9:c.2087G>A	ENSP00000264380.4:p.Ser696Asn	2257/9908	2087/6297	696/2098	S/N	aGt/aAt	rs10932258	0	1	0	SNV	HGNC	HGNC:23785	YES	1	P1	CCDS2382.1	ENSP00000264380	Q9Y2I7	0	UPI0000366FD6	0	1	tolerated	benign	Gene3D:3.50.7.10&Pfam_domain:PF00118&hmmpanther:PTHR11353&hmmpanther:PTHR11353:SF57&Superfamily_domains:SSF52029&Superfamily_domains:SSF54849&Conserved_Domains:cd03334	0	chr2:g.208320256G>A	0.9918	0.9697
chr2	208320275	rs10932259	C	T	152	152	1098	1	T	synonymous_variant	LOW	PIKFYVE	ENSG00000115020	Transcript	ENST00000264380.9	protein_coding	17/42	0	ENST00000264380.9:c.2106C>T	ENSP00000264380.4:p.Pro702%3D	2276/9908	2106/6297	702/2098	P	ccC/ccT	rs10932259	0	1	0	SNV	HGNC	HGNC:23785	YES	1	P1	CCDS2382.1	ENSP00000264380	Q9Y2I7	0	UPI0000366FD6	0	1	0	0	Gene3D:3.50.7.10&Pfam_domain:PF00118&hmmpanther:PTHR11353&hmmpanther:PTHR11353:SF57&Superfamily_domains:SSF52029&Superfamily_domains:SSF54849&Conserved_Domains:cd03334	0	chr2:g.208320275C>T	0	0.789
chr2	208325606	rs2363468	T	C	152	152	2493	1	C	missense_variant	MODERATE	PIKFYVE	ENSG00000115020	Transcript	ENST00000264380.9	protein_coding	20/42	0	ENST00000264380.9:c.2795T>C	ENSP00000264380.4:p.Leu932Ser	2965/9908	2795/6297	932/2098	L/S	tTg/tCg	rs2363468	0	1	0	SNV	HGNC	HGNC:23785	YES	1	P1	CCDS2382.1	ENSP00000264380	Q9Y2I7	0	UPI0000366FD6	0	1	tolerated_low_confidence	benign	hmmpanther:PTHR11353&hmmpanther:PTHR11353:SF57	0	chr2:g.208325606T>C	0	0.789
chr2	208325795	rs893254	A	T	152	152	2525	1	T	missense_variant	MODERATE	PIKFYVE	ENSG00000115020	Transcript	ENST00000264380.9	protein_coding	20/42	0	ENST00000264380.9:c.2984A>T	ENSP00000264380.4:p.Gln995Leu	3154/9908	2984/6297	995/2098	Q/L	cAg/cTg	rs893254	0	1	0	SNV	HGNC	HGNC:23785	YES	1	P1	CCDS2382.1	ENSP00000264380	Q9Y2I7	0	UPI0000366FD6	0	1	tolerated	benign	hmmpanther:PTHR11353&hmmpanther:PTHR11353:SF57	0	chr2:g.208325795A>T	0	0.789
chr2	208325804	rs893253	C	G	152	152	2481	1	G	missense_variant	MODERATE	PIKFYVE	ENSG00000115020	Transcript	ENST00000264380.9	protein_coding	20/42	0	ENST00000264380.9:c.2993C>G	ENSP00000264380.4:p.Thr998Ser	3163/9908	2993/6297	998/2098	T/S	aCt/aGt	rs893253	0	1	0	SNV	HGNC	HGNC:23785	YES	1	P1	CCDS2382.1	ENSP00000264380	Q9Y2I7	0	UPI0000366FD6	0	1	tolerated	benign	hmmpanther:PTHR11353&hmmpanther:PTHR11353:SF57	0	chr2:g.208325804C>G	0	0.7912
chr2	208326358	rs1529979	C	A	152	152	2731	1	A	missense_variant	MODERATE	PIKFYVE	ENSG00000115020	Transcript	ENST00000264380.9	protein_coding	20/42	0	ENST00000264380.9:c.3547C>A	ENSP00000264380.4:p.Gln1183Lys	3717/9908	3547/6297	1183/2098	Q/K	Caa/Aaa	rs1529979	0	1	0	SNV	HGNC	HGNC:23785	YES	1	P1	CCDS2382.1	ENSP00000264380	Q9Y2I7	0	UPI0000366FD6	0	1	tolerated	benign	hmmpanther:PTHR11353&hmmpanther:PTHR11353:SF57&MobiDB_lite:mobidb-lite&MobiDB_lite:mobidb-lite&Low_complexity_(Seg):seg	0	chr2:g.208326358C>A	0.9115	0.789
chr2	208326375	rs1529978	T	C	152	152	2685	1	C	synonymous_variant	LOW	PIKFYVE	ENSG00000115020	Transcript	ENST00000264380.9	protein_coding	20/42	0	ENST00000264380.9:c.3564T>C	ENSP00000264380.4:p.Asn1188%3D	3734/9908	3564/6297	1188/2098	N	aaT/aaC	rs1529978	0	1	0	SNV	HGNC	HGNC:23785	YES	1	P1	CCDS2382.1	ENSP00000264380	Q9Y2I7	0	UPI0000366FD6	0	1	0	0	hmmpanther:PTHR11353&hmmpanther:PTHR11353:SF57&MobiDB_lite:mobidb-lite	0	chr2:g.208326375T>C	0	0.9856
chr2	208345103	rs2304544	G	A	152	152	1339	1	A	splice_region_variant&intron_variant	LOW	PIKFYVE	ENSG00000115020	Transcript	ENST00000264380.9	protein_coding	0	32/41	ENST00000264380.9:c.5028-8G>A	0	0	0	0	0	0	rs2304544	0	1	0	SNV	HGNC	HGNC:23785	YES	1	P1	CCDS2382.1	ENSP00000264380	Q9Y2I7	0	UPI0000366FD6	0	1	0	0	0	0	chr2:g.208345103G>A	0.9109	0.7867
chr2	208347983	rs2304545	G	A	147	152	1705	0.968	A	synonymous_variant	LOW	PIKFYVE	ENSG00000115020	Transcript	ENST00000264380.9	protein_coding	35/42	0	ENST00000264380.9:c.5334G>A	ENSP00000264380.4:p.Thr1778%3D	5504/9908	5334/6297	1778/2098	T	acG/acA	rs2304545	0	1	0	SNV	HGNC	HGNC:23785	YES	1	P1	CCDS2382.1	ENSP00000264380	Q9Y2I7	0	UPI0000366FD6	0	1	0	0	Gene3D:3.30.800.10&PROSITE_profiles:PS51455&hmmpanther:PTHR11353&hmmpanther:PTHR11353:SF57&Conserved_Domains:cd00139&MobiDB_lite:mobidb-lite	0	chr2:g.208347983G>A	0.7161	0.3041
chr2	208350046	rs2118297	A	G	152	152	888	1	G	synonymous_variant	LOW	PIKFYVE	ENSG00000115020	Transcript	ENST00000264380.9	protein_coding	36/42	0	ENST00000264380.9:c.5397A>G	ENSP00000264380.4:p.Thr1799%3D	5567/9908	5397/6297	1799/2098	T	acA/acG	rs2118297	0	1	0	SNV	HGNC	HGNC:23785	YES	1	P1	CCDS2382.1	ENSP00000264380	Q9Y2I7	0	UPI0000366FD6	0	1	0	0	Gene3D:3.30.800.10&PROSITE_profiles:PS51455&hmmpanther:PTHR11353&hmmpanther:PTHR11353:SF57&SMART_domains:SM00330&Conserved_Domains:cd00139	0	chr2:g.208350046A>G	0	0.7874
chr2	208350862	rs994697	A	G	152	152	1847	1	G	synonymous_variant	LOW	PIKFYVE	ENSG00000115020	Transcript	ENST00000264380.9	protein_coding	37/42	0	ENST00000264380.9:c.5526A>G	ENSP00000264380.4:p.Glu1842%3D	5696/9908	5526/6297	1842/2098	E	gaA/gaG	rs994697	0	1	0	SNV	HGNC	HGNC:23785	YES	1	P1	CCDS2382.1	ENSP00000264380	Q9Y2I7	0	UPI0000366FD6	0	1	0	0	Gene3D:3.30.800.10&PROSITE_profiles:PS51455&hmmpanther:PTHR11353&hmmpanther:PTHR11353:SF57&SMART_domains:SM00330&Superfamily_domains:SSF56104&Conserved_Domains:cd00139	0	chr2:g.208350862A>G	0.9111	0.7874
chr2	208355433	rs10208191	G	T	152	152	2191	1	T	3_prime_UTR_variant	MODIFIER	PIKFYVE	ENSG00000115020	Transcript	ENST00000264380.9	protein_coding	42/42	0	ENST00000264380.9:c.*128G>T	0	6595/9908	0	0	0	0	rs10208191	0	1	0	SNV	HGNC	HGNC:23785	YES	1	P1	CCDS2382.1	ENSP00000264380	Q9Y2I7	0	UPI0000366FD6	0	1	0	0	0	0	chr2:g.208355433G>T	0.9111	0.7874
chr2	208355514	rs10208295	G	C	152	152	1797	1	C	3_prime_UTR_variant	MODIFIER	PIKFYVE	ENSG00000115020	Transcript	ENST00000264380.9	protein_coding	42/42	0	ENST00000264380.9:c.*209G>C	0	6676/9908	0	0	0	0	rs10208295	0	1	0	SNV	HGNC	HGNC:23785	YES	1	P1	CCDS2382.1	ENSP00000264380	Q9Y2I7	0	UPI0000366FD6	0	1	0	0	0	0	chr2:g.208355514G>C	0	0.7874
chr2	210195326	rs2286963	T	G	21	152	1231	0.135	G	missense_variant	MODERATE	ACADL	ENSG00000115361	Transcript	ENST00000233710.4	protein_coding	9/11	0	ENST00000233710.4:c.997A>C	ENSP00000233710.3:p.Lys333Gln	1181/2515	997/1293	333/430	K/Q	Aaa/Caa	rs2286963&CM144346	0	-1	0	SNV	HGNC	HGNC:88	YES	1	P1	CCDS2389.1	ENSP00000233710	P28330	0	UPI0000074739	0	1	deleterious	possibly_damaging	Conserved_Domains:cd01160&hmmpanther:PTHR43604:SF5&hmmpanther:PTHR43604&Gene3D:1.20.140.10&Pfam_domain:PF00441&Superfamily_domains:SSF47203	0	chr2:g.210195326T>G	0.2111	0.0893
chr2	210210185	rs3764913	T	C	21	150	1159	0.136	C	intron_variant	MODIFIER	ACADL	ENSG00000115361	Transcript	ENST00000233710.4	protein_coding	0	5/10	ENST00000233710.4:c.603+11A>G	0	0	0	0	0	0	rs3764913	0	-1	0	SNV	HGNC	HGNC:88	YES	1	P1	CCDS2389.1	ENSP00000233710	P28330	0	UPI0000074739	0	1	0	0	0	0	chr2:g.210210185T>C	0.2117	0.0893
chr2	210477778	rs17552879	G	A	105	152	1598	0.692	A	upstream_gene_variant	MODIFIER	LANCL1	ENSG00000115365	Transcript	ENST00000443314.5	protein_coding	0	0	0	0	0	0	0	0	0	rs17552879	1039	-1	0	SNV	HGNC	HGNC:6508	YES	1	P1	CCDS2392.1	ENSP00000388713	O43813	Q53TN2	UPI0000073D7C	0	0	0	0	0	0	chr2:g.210477778G>A	0.4808	0.2103
chr2	210591913	rs1047883	A	G	76	152	1360	0.494	G	missense_variant	MODERATE	CPS1	ENSG00000021826	Transcript	ENST00000430249.6	protein_coding	11/39	0	ENST00000430249.6:c.1048A>G	ENSP00000402608.2:p.Thr350Ala	1103/5698	1048/4521	350/1506	T/A	Acc/Gcc	rs1047883	0	1	0	SNV	HGNC	HGNC:2323	YES	1	0	CCDS46505.1	ENSP00000402608	P31327	0	UPI000166C19F	0	1	tolerated	benign	Conserved_Domains:cd01744&Gene3D:3.40.50.880&TIGRFAM_domain:TIGR01368&Pfam_domain:PF00117&Superfamily_domains:SSF52317&PROSITE_profiles:PS51273&HAMAP:MF_01209&hmmpanther:PTHR11405&hmmpanther:PTHR11405:SF38	0	chr2:g.210591913A>G	0	0
chr2	210591915	rs2229589	C	T	76	152	1376	0.494	T	synonymous_variant	LOW	CPS1	ENSG00000021826	Transcript	ENST00000430249.6	protein_coding	11/39	0	ENST00000430249.6:c.1050C>T	ENSP00000402608.2:p.Thr350%3D	1105/5698	1050/4521	350/1506	T	acC/acT	rs2229589	0	1	0	SNV	HGNC	HGNC:2323	YES	1	0	CCDS46505.1	ENSP00000402608	P31327	0	UPI000166C19F	0	1	0	0	Conserved_Domains:cd01744&Gene3D:3.40.50.880&TIGRFAM_domain:TIGR01368&Pfam_domain:PF00117&Superfamily_domains:SSF52317&PROSITE_profiles:PS51273&HAMAP:MF_01209&hmmpanther:PTHR11405&hmmpanther:PTHR11405:SF38	0	chr2:g.210591915C>T	0.5913	0.6679
chr2	210608346	rs2287600	G	T	27	152	1387	0.173	T	intron_variant	MODIFIER	CPS1	ENSG00000021826	Transcript	ENST00000430249.6	protein_coding	0	19/38	ENST00000430249.6:c.2211-15G>T	0	0	0	0	0	0	rs2287600	0	1	0	SNV	HGNC	HGNC:2323	YES	1	0	CCDS46505.1	ENSP00000402608	P31327	0	UPI000166C19F	0	1	0	0	0	0	chr2:g.210608346G>T	0.1366	0.0219
chr2	210616533	rs2287599	C	G	76	152	1611	0.494	G	synonymous_variant	LOW	CPS1	ENSG00000021826	Transcript	ENST00000430249.6	protein_coding	22/39	0	ENST00000430249.6:c.2697C>G	ENSP00000402608.2:p.Gly899%3D	2752/5698	2697/4521	899/1506	G	ggC/ggG	rs2287599	0	1	0	SNV	HGNC	HGNC:2323	YES	1	0	CCDS46505.1	ENSP00000402608	P31327	0	UPI000166C19F	0	1	0	0	Pfam_domain:PF02787&Gene3D:1.10.1030.10&TIGRFAM_domain:TIGR01369&SMART_domains:SM01096&Superfamily_domains:SSF48108&hmmpanther:PTHR11405&hmmpanther:PTHR11405:SF38	0	chr2:g.210616533C>G	0	0.9107
chr2	210639132	rs116664530	A	G	18	152	953	0.115	G	intron_variant	MODIFIER	CPS1	ENSG00000021826	Transcript	ENST00000430249.6	protein_coding	0	23/38	ENST00000430249.6:c.2848-18A>G	0	0	0	0	0	0	rs116664530	0	1	0	SNV	HGNC	HGNC:2323	YES	1	0	CCDS46505.1	ENSP00000402608	P31327	0	UPI000166C19F	0	1	0	0	0	0	chr2:g.210639132A>G	0.0088	0
chr2	210675783	rs1047891	C	A	53	152	1483	0.34	A	missense_variant	MODERATE	CPS1	ENSG00000021826	Transcript	ENST00000430249.6	protein_coding	37/39	0	ENST00000430249.6:c.4235C>A	ENSP00000402608.2:p.Thr1412Asn	4290/5698	4235/4521	1412/1506	T/N	aCc/aAc	rs1047891&CM109955	0	1	0	SNV	HGNC	HGNC:2323	YES	1	0	CCDS46505.1	ENSP00000402608	P31327	0	UPI000166C19F	0	1	tolerated	benign	Conserved_Domains:cd01423&Gene3D:3.40.50.1380&TIGRFAM_domain:TIGR01369&Pfam_domain:PF02142&SMART_domains:SM00851&Superfamily_domains:SSF52335&hmmpanther:PTHR11405&hmmpanther:PTHR11405:SF38	0	chr2:g.210675783C>A	0.2885	0.3684
chr2	210678331	rs715	T	C	52	152	1248	0.333	C	3_prime_UTR_variant	MODIFIER	CPS1	ENSG00000021826	Transcript	ENST00000430249.6	protein_coding	39/39	0	ENST00000430249.6:c.*346T>C	0	4922/5698	0	0	0	0	rs715	0	1	0	SNV	HGNC	HGNC:2323	YES	1	0	CCDS46505.1	ENSP00000402608	P31327	0	UPI000166C19F	0	1	0	0	0	0	chr2:g.210678331T>C	0.2362	0.1732
chr2	210678423	rs7684	T	G	17	152	939	0.122	G	3_prime_UTR_variant	MODIFIER	CPS1	ENSG00000021826	Transcript	ENST00000430249.6	protein_coding	39/39	0	ENST00000430249.6:c.*438T>G	0	5014/5698	0	0	0	0	rs7684	0	1	0	SNV	HGNC	HGNC:2323	YES	1	0	CCDS46505.1	ENSP00000402608	P31327	0	UPI000166C19F	0	1	0	0	0	0	chr2:g.210678423T>G	0.269	0.3359
chr2	210678677	rs12476133	C	G	31	152	1389	0.212	G	3_prime_UTR_variant	MODIFIER	CPS1	ENSG00000021826	Transcript	ENST00000430249.6	protein_coding	39/39	0	ENST00000430249.6:c.*692C>G	0	5268/5698	0	0	0	0	rs12476133	0	1	0	SNV	HGNC	HGNC:2323	YES	1	0	CCDS46505.1	ENSP00000402608	P31327	0	UPI000166C19F	0	1	0	0	0	0	chr2:g.210678677C>G	0.2458	0.1989
chr2	214730440	rs3738888	G	A	8	152	1459	0.051	A	missense_variant	MODERATE	BARD1	ENSG00000138376	Transcript	ENST00000260947.9	protein_coding	10/11	0	ENST00000260947.9:c.1972C>T	ENSP00000260947.4:p.Arg658Cys	2086/5478	1972/2334	658/777	R/C	Cgc/Tgc	rs3738888&CM067650	0	-1	0	SNV	HGNC	HGNC:952	YES	1	P2	CCDS2397.1	ENSP00000260947	Q99728	0	UPI000013D11D	0	1	deleterious	benign	Gene3D:3.40.50.10190&Superfamily_domains:SSF52113&Superfamily_domains:SSF52113&hmmpanther:PTHR24171&hmmpanther:PTHR24171:SF8&PDB-ENSP_mappings:3fa2.B&PDB-ENSP_mappings:3fa2.A&PDB-ENSP_mappings:2r1z.B&PDB-ENSP_mappings:2r1z.A&PDB-ENSP_mappings:2nte.B&PDB-ENSP_mappings:2nte.A	0	chr2:g.214730440G>A	0.0054	0.0008
chr2	214780740	rs2229571	C	G	45	152	2232	0.288	G	missense_variant	MODERATE	BARD1	ENSG00000138376	Transcript	ENST00000260947.9	protein_coding	4/11	0	ENST00000260947.9:c.1134G>C	ENSP00000260947.4:p.Arg378Ser	1248/5478	1134/2334	378/777	R/S	agG/agC	rs2229571&CM076014	0	-1	0	SNV	HGNC	HGNC:952	YES	1	P2	CCDS2397.1	ENSP00000260947	Q99728	0	UPI000013D11D	0	1	tolerated	benign	hmmpanther:PTHR24171&hmmpanther:PTHR24171:SF8&MobiDB_lite:mobidb-lite&MobiDB_lite:mobidb-lite	0	chr2:g.214780740C>G	0.4593	0.379
chr2	214809500	rs1048108	G	A	70	152	2052	0.449	A	missense_variant	MODERATE	BARD1	ENSG00000138376	Transcript	ENST00000260947.9	protein_coding	1/11	0	ENST00000260947.9:c.70C>T	ENSP00000260947.4:p.Pro24Ser	184/5478	70/2334	24/777	P/S	Ccc/Tcc	rs1048108&CM076015	0	-1	0	SNV	HGNC	HGNC:952	YES	1	P2	CCDS2397.1	ENSP00000260947	Q99728	0	UPI000013D11D	0	1	tolerated	benign	hmmpanther:PTHR24171&hmmpanther:PTHR24171:SF8&MobiDB_lite:mobidb-lite	0	chr2:g.214809500G>A	0.3313	0.1929
chr2	216412526	rs3755141	C	T	15	152	2051	0.096	T	5_prime_UTR_variant	MODIFIER	SMARCAL1	ENSG00000138375	Transcript	ENST00000357276.8	protein_coding	1/18	0	ENST00000357276.8:c.-218C>T	0	113/3271	0	0	0	0	rs3755141	0	1	0	SNV	HGNC	HGNC:11102	YES	2	P1	CCDS2403.1	ENSP00000349823	Q9NZC9	0	UPI000000DA30	0	1	0	0	0	0	chr2:g.216412526C>T	0.2079	0.0113
chr2	216415045	rs11555797	G	A	21	152	2672	0.135	A	missense_variant	MODERATE	SMARCAL1	ENSG00000138375	Transcript	ENST00000357276.8	protein_coding	3/18	0	ENST00000357276.8:c.341G>A	ENSP00000349823.4:p.Arg114His	671/3271	341/2865	114/954	R/H	cGt/cAt	rs11555797	0	1	0	SNV	HGNC	HGNC:11102	YES	2	P1	CCDS2403.1	ENSP00000349823	Q9NZC9	0	UPI000000DA30	0	1	tolerated_low_confidence	benign	hmmpanther:PTHR10799&hmmpanther:PTHR10799:SF731&MobiDB_lite:mobidb-lite	0	chr2:g.216415045G>A	0.0146	0.0008
chr2	216420396	rs2066513	C	T	26	152	2347	0.167	T	synonymous_variant	LOW	SMARCAL1	ENSG00000138375	Transcript	ENST00000357276.8	protein_coding	5/18	0	ENST00000357276.8:c.960C>T	ENSP00000349823.4:p.Ala320%3D	1290/3271	960/2865	320/954	A	gcC/gcT	rs2066513	0	1	0	SNV	HGNC	HGNC:11102	YES	2	P1	CCDS2403.1	ENSP00000349823	Q9NZC9	0	UPI000000DA30	0	1	0	0	0	0	chr2:g.216420396C>T	0.0176	0.0008
chr2	218345073	rs921970	C	A	42	152	1593	0.269	A	3_prime_UTR_variant	MODIFIER	PNKD	ENSG00000127838	Transcript	ENST00000273077.9	protein_coding	10/10	0	ENST00000273077.9:c.*92C>A	0	1267/2987	0	0	0	0	rs921970	0	1	0	SNV	HGNC	HGNC:9153	YES	1	P1	CCDS2411.1	ENSP00000273077	Q8N490	A0A024R415	UPI0000246C7E	0	1	0	0	0	0	chr2:g.218345073C>A	0.2744	0.3449
chr2	218345432	rs148230498	A	G	13	152	2493	0.083	G	3_prime_UTR_variant	MODIFIER	PNKD	ENSG00000127838	Transcript	ENST00000273077.9	protein_coding	10/10	0	ENST00000273077.9:c.*451A>G	0	1626/2987	0	0	0	0	rs148230498	0	1	0	SNV	HGNC	HGNC:9153	YES	1	P1	CCDS2411.1	ENSP00000273077	Q8N490	A0A024R415	UPI0000246C7E	0	1	0	0	0	0	chr2:g.218345432A>G	0.0112	0
chr2	218345883	rs1052578	T	C	107	152	2433	0.712	C	3_prime_UTR_variant	MODIFIER	PNKD	ENSG00000127838	Transcript	ENST00000273077.9	protein_coding	10/10	0	ENST00000273077.9:c.*902T>C	0	2077/2987	0	0	0	0	rs1052578	0	1	0	SNV	HGNC	HGNC:9153	YES	1	P1	CCDS2411.1	ENSP00000273077	Q8N490	A0A024R415	UPI0000246C7E	0	1	0	0	0	0	chr2:g.218345883T>C	0.4766	0.1437
chr2	218346058	rs9076	G	A	106	152	2060	0.705	A	3_prime_UTR_variant	MODIFIER	PNKD	ENSG00000127838	Transcript	ENST00000273077.9	protein_coding	10/10	0	ENST00000273077.9:c.*1077G>A	0	2252/2987	0	0	0	0	rs9076	0	1	0	SNV	HGNC	HGNC:9153	YES	1	P1	CCDS2411.1	ENSP00000273077	Q8N490	A0A024R415	UPI0000246C7E	0	1	0	0	0	0	chr2:g.218346058G>A	0.4681	0.1415
chr2	218395009	rs17235409	G	A	16	152	2207	0.103	A	missense_variant	MODERATE	SLC11A1	ENSG00000018280	Transcript	ENST00000233202.11	protein_coding	15/15	0	ENST00000233202.11:c.1627G>A	ENSP00000233202.6:p.Asp543Asn	1723/3608	1627/1653	543/550	D/N	Gac/Aac	rs17235409&CM068088	0	1	0	SNV	HGNC	HGNC:10907	YES	1	P1	CCDS2415.1	ENSP00000233202	P49279	A0A024R474	UPI0000130520	0	1	tolerated_low_confidence	benign	hmmpanther:PTHR11706&hmmpanther:PTHR11706:SF52	0	chr2:g.218395009G>A	0.0715	0.0605
[truncated: 4,564 more rows]
[truncated: 108 more columns]
