# Supplementary material for: Whole genome variation in 27 Mexican indigenous populations, demographic and biomedical insights
Source: PLoS One. 2021 Apr 8;16(4):e0249773. doi: 10.1371/journal.pone.0249773 (PMC8031408; doi:10.1371/journal.pone.0249773)
Supplement: S3 Data — (ZIP) [file pone.0249773.s005.zip › SNV/commonfreq/76g.snv.common_freq.PGKB.tsv]

CHROM	POS	ID	REF	ALT	AC	AN	DP	AF_mx	Allele	Consequence	IMPACT	SYMBOL	Gene	Feature_type	Feature	BIOTYPE	EXON	INTRON	HGVSc	HGVSp	cDNA_position	CDS_position	Protein_position	Amino_acids	Codons	Existing_variation	DISTANCE	STRAND	FLAGS	VARIANT_CLASS	SYMBOL_SOURCE	HGNC_ID	CANONICAL	TSL	APPRIS	CCDS	ENSP	SWISSPROT	TREMBL	UNIPARC	SOURCE	GENE_PHENO	SIFT	PolyPhen	DOMAINS	HGVS_OFFSET	HGVSg	AF	AFR_AF
chr1	11794419	rs1801131	T	G	9	152	2231	0.058	G	downstream_gene_variant	MODIFIER	C1orf167	ENSG00000215910	Transcript	ENST00000433342.5	protein_coding	0	0	0	0	0	0	0	0	0	rs1801131&CM981315	4835	1	0	SNV	HGNC	HGNC:25262	YES	5	P1	0	ENSP00000414909	Q5SNV9	0	UPI0000DD7886	0	0	0	0	0	0	chr1:g.11794419T>G	0.2494	0.1513
chr1	11796321	rs1801133	G	A	103	152	2748	0.679	A	missense_variant	MODERATE	MTHFR	ENSG00000177000	Transcript	ENST00000376585.6	protein_coding	6/13	0	ENST00000376585.6:c.788C>T	ENSP00000365770.1:p.Ala263Val	1840/8094	788/2094	263/697	A/V	gCc/gTc	rs1801133&CM950819	0	-1	0	SNV	HGNC	HGNC:7436	YES	5	A2	CCDS81262.1	ENSP00000365770	P42898	0	UPI00004206A1	0	1	deleterious	probably_damaging	Gene3D:3.20.20.220&Pfam_domain:PF02219&hmmpanther:PTHR21091&hmmpanther:PTHR21091:SF31&Superfamily_domains:SSF51730&TIGRFAM_domain:TIGR00677&Conserved_Domains:cd00537	0	chr1:g.11796321G>A	0.2454	0.09
chr1	12192898	rs1061622	T	G	10	152	2063	0.064	G	missense_variant	MODERATE	TNFRSF1B	ENSG00000028137	Transcript	ENST00000376259.7	protein_coding	6/10	0	ENST00000376259.7:c.587T>G	ENSP00000365435.3:p.Met196Arg	688/3687	587/1386	196/461	M/R	aTg/aGg	rs1061622&CM022071	0	1	0	SNV	HGNC	HGNC:11917	YES	1	P1	CCDS145.1	ENSP00000365435	P20333	0	UPI000002FAE1	0	1	tolerated	benign	Conserved_Domains:cd10577&Gene3D:2.10.50.10&SMART_domains:SM00208&hmmpanther:PTHR23097&hmmpanther:PTHR23097:SF120&PDB-ENSP_mappings:3alq.W&PDB-ENSP_mappings:3alq.V&PDB-ENSP_mappings:3alq.U&PDB-ENSP_mappings:3alq.T&PDB-ENSP_mappings:3alq.S&PDB-ENSP_mappings:3alq.R	0	chr1:g.12192898T>G	0.1947	0.1868
chr1	20589208	rs2072671	A	C	52	152	2132	0.333	C	missense_variant	MODERATE	CDA	ENSG00000158825	Transcript	ENST00000375071.4	protein_coding	1/4	0	ENST00000375071.4:c.79A>C	ENSP00000364212.3:p.Lys27Gln	112/809	79/441	27/146	K/Q	Aag/Cag	rs2072671&CM984152	0	1	0	SNV	HGNC	HGNC:1712	YES	1	P1	CCDS210.1	ENSP00000364212	P32320	0	UPI0000127406	0	0	tolerated	benign	PDB-ENSP_mappings:1mq0.A&PDB-ENSP_mappings:1mq0.B&Gene3D:3.40.140.10&Pfam_domain:PF00383&PROSITE_profiles:PS51747&hmmpanther:PTHR11644&hmmpanther:PTHR11644:SF13&Superfamily_domains:SSF53927&TIGRFAM_domain:TIGR01354&Conserved_Domains:cd01283	0	chr1:g.20589208A>C	0.1927	0.0673
chr1	20618562	rs1048977	C	T	65	152	2385	0.423	T	synonymous_variant	LOW	CDA	ENSG00000158825	Transcript	ENST00000375071.4	protein_coding	4/4	0	ENST00000375071.4:c.435C>T	ENSP00000364212.3:p.Thr145%3D	468/809	435/441	145/146	T	acC/acT	rs1048977	0	1	0	SNV	HGNC	HGNC:1712	YES	1	P1	CCDS210.1	ENSP00000364212	P32320	0	UPI0000127406	0	0	0	0	PDB-ENSP_mappings:1mq0.A&PDB-ENSP_mappings:1mq0.B&Gene3D:3.40.140.10	0	chr1:g.20618562C>T	0.3111	0.379
chr1	47333967	rs7543016	G	C	84	150	1566	0.565	C	missense_variant	MODERATE	CMPK1	ENSG00000162368	Transcript	ENST00000371873.9	protein_coding	1/6	0	ENST00000371873.9:c.22G>C	ENSP00000360939.5:p.Gly8Arg	171/2930	22/687	8/228	G/R	Ggg/Cgg	rs7543016	0	1	0	SNV	HGNC	HGNC:18170	YES	1	P1	CCDS549.1	ENSP00000360939	P30085	B2R6S5	UPI000013E14C	0	0	tolerated_low_confidence	benign	Cleavage_site_(Signalp):SignalP-noTM&Low_complexity_(Seg):seg	0	chr1:g.47333967G>C	0	0.8245
chr1	47335173	rs4492666	A	C	86	152	1684	0.571	C	intron_variant	MODIFIER	CMPK1	ENSG00000162368	Transcript	ENST00000371873.9	protein_coding	0	1/5	ENST00000371873.9:c.171+1057A>C	0	0	0	0	0	0	rs4492666	0	1	0	SNV	HGNC	HGNC:18170	YES	1	P1	CCDS549.1	ENSP00000360939	P30085	B2R6S5	UPI000013E14C	0	0	0	0	0	0	chr1:g.47335173A>C	0.6076	0.8812
chr1	47367541	rs11211524	A	C	81	152	1306	0.538	C	intron_variant	MODIFIER	CMPK1	ENSG00000162368	Transcript	ENST00000371873.9	protein_coding	0	1/5	ENST00000371873.9:c.172-928A>C	0	0	0	0	0	0	rs11211524	0	1	0	SNV	HGNC	HGNC:18170	YES	1	P1	CCDS549.1	ENSP00000360939	P30085	B2R6S5	UPI000013E14C	0	0	0	0	0	0	chr1:g.47367541A>C	0.364	0.4592
chr1	65592830	rs1137101	A	G	86	152	1484	0.577	G	missense_variant	MODERATE	LEPR	ENSG00000116678	Transcript	ENST00000349533.10	protein_coding	6/20	0	ENST00000349533.10:c.668A>G	ENSP00000330393.6:p.Gln223Arg	853/8227	668/3498	223/1165	Q/R	cAg/cGg	rs1137101&CM010905	0	1	0	SNV	HGNC	HGNC:6554	YES	1	P3	CCDS631.1	ENSP00000330393	P48357	0	UPI000014C37B	0	1	tolerated	benign	hmmpanther:PTHR23036&hmmpanther:PTHR23036:SF109&Pfam_domain:PF18589&Gene3D:2.60.40.10	0	chr1:g.65592830A>G	0.5843	0.5923
chr1	78490747	rs3753380	T	C	123	152	2374	0.814	C	upstream_gene_variant	MODIFIER	PTGFR	ENSG00000122420	Transcript	ENST00000370757.8	protein_coding	0	0	0	0	0	0	0	0	0	rs3753380	227	1	0	SNV	HGNC	HGNC:9600	YES	1	P3	CCDS686.1	ENSP00000359793	P43088	0	UPI0000001C40	0	0	0	0	0	0	chr1:g.78490747T>C	0.7823	0.9887
chr1	88090245	rs4278350	C	T	152	152	1031	1	T	intron_variant&non_coding_transcript_variant	MODIFIER	PKN2-AS1	ENSG00000237505	Transcript	ENST00000645056.1	antisense	0	3/5	ENST00000645056.1:n.471-55346G>A	0	0	0	0	0	0	rs4278350	0	-1	0	SNV	HGNC	HGNC:50597	0	0	0	0	0	0	0	0	0	0	0	0	0	0	chr1:g.88090245C>T	0.8327	0.7761
chr1	109275684	rs629301	G	T	114	152	1992	0.756	T	3_prime_UTR_variant	MODIFIER	CELSR2	ENSG00000143126	Transcript	ENST00000271332.4	protein_coding	34/34	0	ENST00000271332.4:c.*1635G>T	0	10948/11015	0	0	0	0	rs629301	0	1	0	SNV	HGNC	HGNC:3231	YES	1	P1	CCDS796.1	ENSP00000271332	Q9HCU4	0	UPI00000015B6	0	0	0	0	0	0	chr1:g.109275684G>T	0.761	0.6014
chr1	153947810	rs8450	G	A	90	152	1099	0.596	A	3_prime_UTR_variant	MODIFIER	CRTC2	ENSG00000160741	Transcript	ENST00000368633.2	protein_coding	14/14	0	ENST00000368633.2:c.*299C>T	0	2496/2631	0	0	0	0	rs8450	0	-1	0	SNV	HGNC	HGNC:27301	YES	1	P1	CCDS30875.1	ENSP00000357622	Q53ET0	0	UPI00001A9468	0	0	0	0	0	0	chr1:g.153947810G>A	0.2628	0.0991
chr1	154567749	rs2072658	G	A	21	152	1234	0.135	A	upstream_gene_variant	MODIFIER	CHRNB2	ENSG00000160716	Transcript	ENST00000368476.3	protein_coding	0	0	0	0	0	0	0	0	0	rs2072658&CR078449	32	1	0	SNV	HGNC	HGNC:1962	YES	1	P2	CCDS1070.1	ENSP00000357461	P17787	Q5SXY3	UPI000012526E	0	1	0	0	0	0	chr1:g.154567749G>A	0.0357	0.0008
chr1	156899255	rs12566888	G	T	52	152	1943	0.333	T	intron_variant	MODIFIER	PEAR1	ENSG00000187800	Transcript	ENST00000338302.7	protein_coding	0	1/23	ENST00000338302.7:c.-107-2933G>T	0	0	0	0	0	0	rs12566888	0	1	0	SNV	HGNC	HGNC:33631	YES	5	P1	CCDS30892.1	ENSP00000344465	Q5VY43	0	UPI000045889A	0	0	0	0	0	0	chr1:g.156899255G>T	0.3932	0.646
chr1	156899922	rs12041331	G	A	52	152	2188	0.333	A	intron_variant	MODIFIER	PEAR1	ENSG00000187800	Transcript	ENST00000338302.7	protein_coding	0	1/23	ENST00000338302.7:c.-107-2266G>A	0	0	0	0	0	0	rs12041331&CR117871	0	1	0	SNV	HGNC	HGNC:33631	YES	5	P1	CCDS30892.1	ENSP00000344465	Q5VY43	0	UPI000045889A	0	0	0	0	0	0	chr1:g.156899922G>A	0.3345	0.4652
chr1	160546518	rs6427528	A	G	79	152	2682	0.506	G	downstream_gene_variant	MODIFIER	CD84	ENSG00000066294	Transcript	ENST00000311224.8	protein_coding	0	0	0	0	0	0	0	0	0	rs6427528	1727	-1	0	SNV	HGNC	HGNC:1704	YES	1	A2	CCDS53396.1	ENSP00000312367	Q9UIB8	0	UPI0000071B5F	0	0	0	0	0	0	chr1:g.160546518A>G	0.7376	0.525
chr1	161232815	rs2307424	G	A	62	152	2667	0.41	A	downstream_gene_variant	MODIFIER	TOMM40L	ENSG00000158882	Transcript	ENST00000367988.8	protein_coding	0	0	0	0	0	0	0	0	0	rs2307424	2069	1	0	SNV	HGNC	HGNC:25756	YES	2	P1	CCDS1227.1	ENSP00000356967	Q969M1	0	UPI000006F917	0	0	0	0	0	0	chr1:g.161232815G>A	0.3363	0.1067
chr1	161234427	rs3003596	A	G	91	152	1769	0.596	G	downstream_gene_variant	MODIFIER	TOMM40L	ENSG00000158882	Transcript	ENST00000367988.8	protein_coding	0	0	0	0	0	0	0	0	0	rs3003596	3681	1	0	SNV	HGNC	HGNC:25756	YES	2	P1	CCDS1227.1	ENSP00000356967	Q969M1	0	UPI000006F917	0	0	0	0	0	0	chr1:g.161234427A>G	0.5018	0.5295
chr1	161234748	rs2501873	C	T	91	152	1990	0.596	T	downstream_gene_variant	MODIFIER	TOMM40L	ENSG00000158882	Transcript	ENST00000367988.8	protein_coding	0	0	0	0	0	0	0	0	0	rs2501873	4002	1	0	SNV	HGNC	HGNC:25756	YES	2	P1	CCDS1227.1	ENSP00000356967	Q969M1	0	UPI000006F917	0	0	0	0	0	0	chr1:g.161234748C>T	0.5471	0.6936
chr1	161509955	rs1801274	A	G	87	152	2509	0.583	G	missense_variant	MODERATE	FCGR2A	ENSG00000143226	Transcript	ENST00000271450.10	protein_coding	4/7	0	ENST00000271450.10:c.500A>G	ENSP00000271450.6:p.His167Arg	538/2412	500/954	167/317	H/R	cAt/cGt	rs1801274&CM960640	0	1	0	SNV	HGNC	HGNC:3616	YES	1	A2	CCDS44264.1	ENSP00000271450	P12318	0	UPI000013D8DE	0	1	tolerated	benign	PDB-ENSP_mappings:1fcg.A&PDB-ENSP_mappings:1h9v.A&Gene3D:2.60.40.10&PDB-ENSP_mappings:3d5o.F&PDB-ENSP_mappings:3ry4.A&PDB-ENSP_mappings:3ry5.A&PDB-ENSP_mappings:3ry6.C&Pfam_domain:PF13895&PROSITE_profiles:PS50835&hmmpanther:PTHR11481&hmmpanther:PTHR11481:SF51&SMART_domains:SM00408&SMART_domains:SM00409&Superfamily_domains:SSF48726&Conserved_Domains:cd05753	0	chr1:g.161509955A>G	0.4417	0.5257
chr1	162115895	rs10494366	G	T	88	152	2045	0.583	T	intron_variant	MODIFIER	NOS1AP	ENSG00000198929	Transcript	ENST00000361897.10	protein_coding	0	1/9	ENST00000361897.10:c.106-38510G>T	0	0	0	0	0	0	rs10494366&CS067102	0	1	0	SNV	HGNC	HGNC:16859	YES	1	0	CCDS1237.1	ENSP00000355133	O75052	0	UPI000019C573	0	1	0	0	0	0	chr1:g.162115895G>T	0.4157	0.3154
chr1	163069987	rs2661319	T	C	101	152	2071	0.66	C	intron_variant	MODIFIER	RGS4	ENSG00000117152	Transcript	ENST00000421743.6	protein_coding	0	2/5	ENST00000421743.6:c.335+459T>C	0	0	0	0	0	0	rs2661319	0	1	0	SNV	HGNC	HGNC:10000	YES	1	0	CCDS44270.1	ENSP00000397181	P49798	0	UPI0000E1EDBA	0	0	0	0	0	0	chr1:g.163069987T>C	0.374	0.2005
chr1	163143470	rs1056515	G	T	103	152	1625	0.679	T	downstream_gene_variant	MODIFIER	RGS5	ENSG00000143248	Transcript	ENST00000530507.5	protein_coding	0	0	0	0	0	0	0	0	0	rs1056515	3647	-1	0	SNV	HGNC	HGNC:10001	YES	3	A1	CCDS58041.1	ENSP00000433001	O15539	0	UPI0001F78466	0	1	0	0	0	0	chr1:g.163143470G>T	0.3902	0.2179
chr1	169731361	rs3917412	T	C	144	152	2561	0.949	C	intron_variant	MODIFIER	SELE	ENSG00000007908	Transcript	ENST00000333360.12	protein_coding	0	4/13	ENST00000333360.12:c.529+474A>G	0	0	0	0	0	0	rs3917412	0	-1	0	SNV	HGNC	HGNC:10718	YES	1	P1	CCDS1283.1	ENSP00000331736	P16581	0	UPI000012E44A	0	0	0	0	0	0	chr1:g.169731361T>C	0	0.9887
chr1	171107825	rs2266782	G	A	27	152	1421	0.179	A	missense_variant	MODERATE	FMO3	ENSG00000007933	Transcript	ENST00000367755.9	protein_coding	4/9	0	ENST00000367755.9:c.472G>A	ENSP00000356729.4:p.Glu158Lys	555/2059	472/1599	158/532	E/K	Gag/Aag	rs2266782&CM992884	0	1	0	SNV	HGNC	HGNC:3771	YES	1	P1	CCDS1292.1	ENSP00000356729	P31513	A0A024R8Z4	UPI000016A103	0	1	tolerated	benign	Gene3D:3.50.50.60&Pfam_domain:PF00743&PIRSF_domain:PIRSF000332&hmmpanther:PTHR23023&hmmpanther:PTHR23023:SF44&Superfamily_domains:SSF51905	0	chr1:g.171107825G>A	0.3478	0.4955
chr1	171210338	rs7515157	C	T	61	152	1278	0.397	T	3_prime_UTR_variant	MODIFIER	FMO2	ENSG00000094963	Transcript	ENST00000209929.10	protein_coding	9/9	0	ENST00000209929.10:c.*1193C>T	0	2867/5215	0	0	0	0	rs7515157	0	1	0	SNV	HGNC	HGNC:3770	YES	1	P1	CCDS1293.2	ENSP00000209929	Q99518	0	UPI0000ED9123	0	0	0	0	0	0	chr1:g.171210338C>T	0.3626	0.4841
chr1	176726343	rs77977790	T	C	25	152	1887	0.16	C	intron_variant	MODIFIER	PAPPA2	ENSG00000116183	Transcript	ENST00000367662.5	protein_coding	0	12/22	ENST00000367662.5:c.3799-13283T>C	0	0	0	0	0	0	rs77977790	0	1	0	SNV	HGNC	HGNC:14615	YES	1	P1	CCDS41438.1	ENSP00000356634	Q9BXP8	0	UPI000004A835	0	0	0	0	0	0	chr1:g.176726343T>C	0.022	0.0015
chr1	181490624	rs12060765	G	T	21	152	982	0.135	T	intron_variant	MODIFIER	CACNA1E	ENSG00000198216	Transcript	ENST00000367573.7	protein_coding	0	1/47	ENST00000367573.7:c.266+6614G>T	0	0	0	0	0	0	rs12060765	0	1	0	SNV	HGNC	HGNC:1392	YES	1	A2	CCDS55664.1	ENSP00000356545	Q15878	0	UPI00004588C2	0	1	0	0	0	0	chr1:g.181490624G>T	0.0982	0.1846
chr1	186681619	rs689466	T	C	66	152	1017	0.436	C	upstream_gene_variant	MODIFIER	PTGS2	ENSG00000073756	Transcript	ENST00000367468.10	protein_coding	0	0	0	0	0	0	0	0	0	rs689466&CR053506	1196	-1	0	SNV	HGNC	HGNC:9605	YES	1	P1	CCDS1371.1	ENSP00000356438	P35354	0	UPI000000D926	0	0	0	0	0	0	chr1:g.186681619T>C	0.2177	0.0787
chr1	189871947	rs950569	G	T	19	152	1238	0.122	T	upstream_gene_variant	MODIFIER	AL591504.1	ENSG00000238270	Transcript	ENST00000450681.1	lincRNA	0	0	0	0	0	0	0	0	0	rs950569	3419	-1	0	SNV	Clone_based_ensembl_gene	0	YES	3	0	0	0	0	0	0	0	0	0	0	0	0	chr1:g.189871947G>T	0.0839	0.1657
chr1	196690107	rs1061170	C	T	150	152	986	0.987	T	missense_variant	MODERATE	CFH	ENSG00000000971	Transcript	ENST00000367429.8	protein_coding	9/22	0	ENST00000367429.8:c.1204C>T	ENSP00000356399.4:p.His402Tyr	1444/4127	1204/3696	402/1231	H/Y	Cat/Tat	rs1061170&CM051020	0	1	0	SNV	HGNC	HGNC:4883	YES	1	P1	CCDS1385.1	ENSP00000356399	P08603	A0A024R962	UPI000013C4D1	0	1	tolerated	benign	PROSITE_profiles:PS50923&Conserved_Domains:cd00033&hmmpanther:PTHR19325:SF373&hmmpanther:PTHR19325&Gene3D:2.10.70.10&Pfam_domain:PF00084&SMART_domains:SM00032&Superfamily_domains:SSF57535	0	chr1:g.196690107C>T	0.7334	0.6377
chr1	205927107	rs11240594	G	A	53	152	2707	0.353	A	intron_variant	MODIFIER	SLC26A9	ENSG00000174502	Transcript	ENST00000367134.2	protein_coding	0	11/21	ENST00000367134.2:c.1293+104C>T	0	0	0	0	0	0	rs11240594	0	-1	0	SNV	HGNC	HGNC:14469	YES	5	P4	CCDS30989.1	ENSP00000356102	Q7LBE3	0	UPI000013DF98	0	0	0	0	0	0	chr1:g.205927107G>A	0.2883	0.2163
chr1	206773552	rs1800896	T	C	24	152	1817	0.154	C	upstream_gene_variant	MODIFIER	IL10	ENSG00000136634	Transcript	ENST00000423557.1	protein_coding	0	0	0	0	0	0	0	0	0	rs1800896	1058	-1	0	SNV	HGNC	HGNC:5962	YES	1	P1	CCDS1467.1	ENSP00000412237	P22301	Q6FGW4	UPI0000034E50	0	1	0	0	0	0	chr1:g.206773552T>C	0.2722	0.3124
chr1	223111186	rs5744174	A	G	33	152	2341	0.212	G	missense_variant	MODERATE	TLR5	ENSG00000187554	Transcript	ENST00000642603.2	protein_coding	6/6	0	ENST00000642603.2:c.1846T>C	ENSP00000496355.1:p.Phe616Leu	2453/4235	1846/2577	616/858	F/L	Ttc/Ctc	rs5744174&CM109522	0	-1	0	SNV	HGNC	HGNC:11851	YES	0	P1	CCDS31033.1	ENSP00000496355	0	A0A2R8Y7Z4	UPI000013E1D3	0	1	tolerated	benign	PIRSF_domain:PIRSF037595&hmmpanther:PTHR44698&hmmpanther:PTHR44698:SF2&Gene3D:3.80.10.10&SMART_domains:SM00082&Superfamily_domains:SSF52058	0	chr1:g.223111186A>G	0.2903	0.1089
chr1	225825654	rs1877724	C	T	52	152	2265	0.346	T	intron_variant	MODIFIER	EPHX1	ENSG00000143819	Transcript	ENST00000614058.4	protein_coding	0	1/8	ENST00000614058.4:c.-5-3071C>T	0	0	0	0	0	0	rs1877724	0	1	0	SNV	HGNC	HGNC:3401	YES	1	P1	CCDS1547.1	ENSP00000480004	P07099	R4SBI6	UPI000012CFF2	0	1	0	0	0	0	chr1:g.225825654C>T	0.2358	0.0431
chr1	225831932	rs1051740	T	C	59	152	2406	0.404	C	missense_variant	MODERATE	EPHX1	ENSG00000143819	Transcript	ENST00000614058.4	protein_coding	3/9	0	ENST00000614058.4:c.337T>C	ENSP00000480004.1:p.Tyr113His	546/1789	337/1368	113/455	Y/H	Tac/Cac	rs1051740&CM940369	0	1	0	SNV	HGNC	HGNC:3401	YES	1	P1	CCDS1547.1	ENSP00000480004	P07099	R4SBI6	UPI000012CFF2	0	1	deleterious	probably_damaging	Gene3D:3.40.50.1820&Pfam_domain:PF06441&PIRSF_domain:PIRSF001112&hmmpanther:PTHR21661&hmmpanther:PTHR21661:SF67&Superfamily_domains:SSF53474	0	chr1:g.225831932T>C	0.3133	0.1407
chr1	225831952	rs1131873	G	A	12	152	2293	0.077	A	synonymous_variant	LOW	EPHX1	ENSG00000143819	Transcript	ENST00000614058.4	protein_coding	3/9	0	ENST00000614058.4:c.357G>A	ENSP00000480004.1:p.Lys119%3D	566/1789	357/1368	119/455	K	aaG/aaA	rs1131873	0	1	0	SNV	HGNC	HGNC:3401	YES	1	P1	CCDS1547.1	ENSP00000480004	P07099	R4SBI6	UPI000012CFF2	0	1	0	0	Gene3D:3.40.50.1820&Pfam_domain:PF06441&PIRSF_domain:PIRSF001112&hmmpanther:PTHR21661&hmmpanther:PTHR21661:SF67&Superfamily_domains:SSF53474	0	chr1:g.225831952G>A	0.1911	0.1165
chr1	225832073	rs2260863	G	C	143	152	2388	0.942	C	intron_variant	MODIFIER	EPHX1	ENSG00000143819	Transcript	ENST00000614058.4	protein_coding	0	3/8	ENST00000614058.4:c.364+114G>C	0	0	0	0	0	0	rs2260863	0	1	0	SNV	HGNC	HGNC:3401	YES	1	P1	CCDS1547.1	ENSP00000480004	P07099	R4SBI6	UPI000012CFF2	0	1	0	0	0	0	chr1:g.225832073G>C	0	0.5166
chr1	230710048	rs699	A	G	135	152	2468	0.891	G	missense_variant	MODERATE	AGT	ENSG00000135744	Transcript	ENST00000366667.5	protein_coding	2/5	0	ENST00000366667.5:c.803T>C	ENSP00000355627.4:p.Met268Thr	843/2116	803/1458	268/485	M/T	aTg/aCg	rs699&CM920010	0	-1	0	SNV	HGNC	HGNC:333	YES	1	P1	CCDS1585.1	ENSP00000355627	P01019	B0ZBE2	UPI0000125B13	0	1	tolerated	benign	Conserved_Domains:cd02054&hmmpanther:PTHR11461:SF13&hmmpanther:PTHR11461&Pfam_domain:PF00079&Gene3D:3.30.497.10&Gene3D:2.30.39.10&SMART_domains:SM00093&Superfamily_domains:SSF56574&PDB-ENSP_mappings:5m3y.A&PDB-ENSP_mappings:5m3x.B&PDB-ENSP_mappings:5m3x.A&PDB-ENSP_mappings:2x0b.H&PDB-ENSP_mappings:2x0b.F&PDB-ENSP_mappings:2x0b.D&PDB-ENSP_mappings:2x0b.B&PDB-ENSP_mappings:2wxw.A	0	chr1:g.230710048A>G	0.7051	0.9032
chr1	240549089	rs77567654	A	G	31	152	1779	0.199	G	intron_variant	MODIFIER	GREM2	ENSG00000180875	Transcript	ENST00000318160.5	protein_coding	0	1/1	ENST00000318160.5:c.-1-55613T>C	0	0	0	0	0	0	rs77567654	0	-1	0	SNV	HGNC	HGNC:17655	YES	1	P1	CCDS31070.1	ENSP00000318650	Q9H772	A0A024R3Y1	UPI000006F961	0	1	0	0	0	0	chr1:g.240549089A>G	0.3017	0.1808
chr1	240558252	rs1934341	C	T	31	152	1314	0.199	T	intron_variant	MODIFIER	GREM2	ENSG00000180875	Transcript	ENST00000318160.5	protein_coding	0	1/1	ENST00000318160.5:c.-2+53632G>A	0	0	0	0	0	0	rs1934341	0	-1	0	SNV	HGNC	HGNC:17655	YES	1	P1	CCDS31070.1	ENSP00000318650	Q9H772	A0A024R3Y1	UPI000006F961	0	1	0	0	0	0	chr1:g.240558252C>T	0.2943	0.1702
chr2	11750302	rs10192566	C	G	26	152	2060	0.167	G	intron_variant	MODIFIER	LPIN1	ENSG00000134324	Transcript	ENST00000449576.6	protein_coding	0	2/21	ENST00000449576.6:c.139-15231C>G	0	0	0	0	0	0	rs10192566	0	1	0	SNV	HGNC	HGNC:13345	YES	2	A2	CCDS58699.1	ENSP00000397908	Q14693	0	UPI0002064F62	0	1	0	0	0	0	chr2:g.11750302C>G	0.4523	0.7806
chr2	21008652	rs676210	G	A	45	152	2167	0.288	A	missense_variant	MODERATE	APOB	ENSG00000084674	Transcript	ENST00000233242.5	protein_coding	26/29	0	ENST00000233242.5:c.8216C>T	ENSP00000233242.1:p.Pro2739Leu	8344/14121	8216/13692	2739/4563	P/L	cCa/cTa	rs676210&CM980093	0	-1	0	SNV	HGNC	HGNC:603	YES	1	P1	CCDS1703.1	ENSP00000233242	P04114	0	UPI0004620B75	0	1	deleterious	probably_damaging	hmmpanther:PTHR13769&hmmpanther:PTHR13769:SF1	0	chr2:g.21008652G>A	0.3662	0.1241
chr2	21041028	rs1367117	G	A	41	152	2618	0.276	A	missense_variant	MODERATE	APOB	ENSG00000084674	Transcript	ENST00000233242.5	protein_coding	4/29	0	ENST00000233242.5:c.293C>T	ENSP00000233242.1:p.Thr98Ile	421/14121	293/13692	98/4563	T/I	aCc/aTc	rs1367117&CM020623	0	-1	0	SNV	HGNC	HGNC:603	YES	1	P1	CCDS1703.1	ENSP00000233242	P04114	0	UPI0004620B75	0	1	deleterious	benign	Gene3D:2.30.230.10&Pfam_domain:PF01347&PROSITE_profiles:PS51211&hmmpanther:PTHR13769&hmmpanther:PTHR13769:SF1&SMART_domains:SM00638&Superfamily_domains:SSF56968	0	chr2:g.21041028G>A	0.1693	0.0779
chr2	25235677	rs2304429	C	T	74	152	2755	0.494	T	intron_variant	MODIFIER	DNMT3A	ENSG00000119772	Transcript	ENST00000264709.7	protein_coding	0	22/22	ENST00000264709.7:c.2597+30G>A	0	0	0	0	0	0	rs2304429	0	-1	0	SNV	HGNC	HGNC:2978	YES	1	P1	CCDS33157.1	ENSP00000264709	Q9Y6K1	0	UPI000000DA70	0	1	0	0	0	0	chr2:g.25235677C>T	0.3608	0.1014
chr2	31023383	rs10209881	T	C	110	152	1962	0.718	C	intron_variant	MODIFIER	GALNT14	ENSG00000158089	Transcript	ENST00000324589.9	protein_coding	0	3/15	ENST00000324589.9:c.315-57081A>G	0	0	0	0	0	0	rs10209881	0	-1	0	SNV	HGNC	HGNC:22946	YES	2	0	CCDS58706.1	ENSP00000314500	Q96FL9	0	UPI0000073A6F	0	0	0	0	0	0	chr2:g.31023383T>C	0.4185	0.3585
chr2	31024619	rs6752303	T	C	110	152	2084	0.718	C	intron_variant	MODIFIER	GALNT14	ENSG00000158089	Transcript	ENST00000324589.9	protein_coding	0	3/15	ENST00000324589.9:c.315-58317A>G	0	0	0	0	0	0	rs6752303	0	-1	0	SNV	HGNC	HGNC:22946	YES	2	0	CCDS58706.1	ENSP00000314500	Q96FL9	0	UPI0000073A6F	0	0	0	0	0	0	chr2:g.31024619T>C	0.4543	0.4826
chr2	31024648	rs9679162	G	T	111	152	2014	0.724	T	intron_variant	MODIFIER	GALNT14	ENSG00000158089	Transcript	ENST00000324589.9	protein_coding	0	3/15	ENST00000324589.9:c.315-58346C>A	0	0	0	0	0	0	rs9679162	0	-1	0	SNV	HGNC	HGNC:22946	YES	2	0	CCDS58706.1	ENSP00000314500	Q96FL9	0	UPI0000073A6F	0	0	0	0	0	0	chr2:g.31024648G>T	0.513	0.6641
chr2	31026148	rs5009910	T	C	110	152	2433	0.718	C	intron_variant	MODIFIER	GALNT14	ENSG00000158089	Transcript	ENST00000324589.9	protein_coding	0	3/15	ENST00000324589.9:c.315-59846A>G	0	0	0	0	0	0	rs5009910	0	-1	0	SNV	HGNC	HGNC:22946	YES	2	0	CCDS58706.1	ENSP00000314500	Q96FL9	0	UPI0000073A6F	0	0	0	0	0	0	chr2:g.31026148T>C	0.4075	0.3215
chr2	31026561	rs12613732	T	G	111	152	2430	0.724	G	intron_variant	MODIFIER	GALNT14	ENSG00000158089	Transcript	ENST00000324589.9	protein_coding	0	3/15	ENST00000324589.9:c.315-60259A>C	0	0	0	0	0	0	rs12613732	0	-1	0	SNV	HGNC	HGNC:22946	YES	2	0	CCDS58706.1	ENSP00000314500	Q96FL9	0	UPI0000073A6F	0	0	0	0	0	0	chr2:g.31026561T>G	0.3367	0.2549
chr2	31027108	rs7608731	T	C	110	152	1887	0.718	C	intron_variant	MODIFIER	GALNT14	ENSG00000158089	Transcript	ENST00000324589.9	protein_coding	0	3/15	ENST00000324589.9:c.315-60806A>G	0	0	0	0	0	0	rs7608731	0	-1	0	SNV	HGNC	HGNC:22946	YES	2	0	CCDS58706.1	ENSP00000314500	Q96FL9	0	UPI0000073A6F	0	0	0	0	0	0	chr2:g.31027108T>C	0.4521	0.4834
chr2	31348920	rs1884725	A	G	129	152	2382	0.853	G	synonymous_variant	LOW	XDH	ENSG00000158125	Transcript	ENST00000379416.4	protein_coding	27/36	0	ENST00000379416.4:c.3030T>C	ENSP00000368727.3:p.Phe1010%3D	3106/5715	3030/4002	1010/1333	F	ttT/ttC	rs1884725	0	-1	0	SNV	HGNC	HGNC:12805	YES	1	P1	CCDS1775.1	ENSP00000368727	P47989	0	UPI0000036BC9	0	1	0	0	hmmpanther:PTHR11908:SF80&hmmpanther:PTHR11908&Pfam_domain:PF02738&Gene3D:3.30.365.10&PIRSF_domain:PIRSF000127&Superfamily_domains:SSF56003&PDB-ENSP_mappings:2e1q.D&PDB-ENSP_mappings:2e1q.C&PDB-ENSP_mappings:2e1q.B&PDB-ENSP_mappings:2e1q.A&PDB-ENSP_mappings:2ckj.D&PDB-ENSP_mappings:2ckj.C&PDB-ENSP_mappings:2ckj.B&PDB-ENSP_mappings:2ckj.A	0	chr2:g.31348920A>G	0.7999	0.7655
chr2	38071060	rs1056836	G	C	9	152	2475	0.064	C	missense_variant	MODERATE	CYP1B1	ENSG00000138061	Transcript	ENST00000610745.5	protein_coding	3/3	0	ENST00000610745.5:c.1294C>G	ENSP00000478561.1:p.Leu432Val	1667/5218	1294/1632	432/543	L/V	Ctg/Gtg	rs1056836&CM004465	0	-1	0	SNV	HGNC	HGNC:2597	YES	1	P1	CCDS1793.1	ENSP00000478561	Q16678	0	UPI0000169C18	0	1	tolerated	benign	hmmpanther:PTHR24299:SF2&hmmpanther:PTHR24299&Gene3D:1.10.630.10&Pfam_domain:PF00067&Superfamily_domains:SSF48264&Prints_domain:PR00463&PDB-ENSP_mappings:3pm0.A	0	chr2:g.38071060G>C	0.3852	0.8169
chr2	43839108	rs11887534	G	C	17	152	2010	0.109	C	upstream_gene_variant	MODIFIER	ABCG5	ENSG00000138075	Transcript	ENST00000260645.5	protein_coding	0	0	0	0	0	0	0	0	0	rs11887534&CM025439	289	-1	0	SNV	HGNC	HGNC:13886	YES	1	P1	CCDS1814.1	ENSP00000260645	Q9H222	0	UPI0000046560	0	1	0	0	0	0	chr2:g.43839108G>C	0.0605	0.0764
chr2	64980940	rs10211524	G	A	143	152	1486	0.942	A	intergenic_variant	MODIFIER	0	0	0	0	0	0	0	0	0	0	0	0	0	0	rs10211524	0	0	0	SNV	0	0	0	0	0	0	0	0	0	0	0	0	0	0	0	0	chr2:g.64980940G>A	0.5875	0.6762
chr2	85560218	rs12714145	C	T	13	152	2269	0.083	T	intron_variant	MODIFIER	GGCX	ENSG00000115486	Transcript	ENST00000233838.9	protein_coding	0	2/14	ENST00000233838.9:c.214+597G>A	0	0	0	0	0	0	rs12714145	0	-1	0	SNV	HGNC	HGNC:4247	YES	1	P1	CCDS1978.1	ENSP00000233838	P38435	0	UPI0000000DD6	0	1	0	0	0	0	chr2:g.85560218C>T	0.4048	0.5061
chr2	108006866	rs6720783	T	G	26	152	1296	0.167	G	intron_variant	MODIFIER	SLC5A7	ENSG00000115665	Transcript	ENST00000264047.2	protein_coding	0	7/8	ENST00000264047.2:c.895+664T>G	0	0	0	0	0	0	rs6720783	0	1	0	SNV	HGNC	HGNC:14025	YES	1	P1	CCDS2074.1	ENSP00000264047	Q9GZV3	0	UPI0000070792	0	1	0	0	0	0	chr2:g.108006866T>G	0.4411	0.3033
chr2	112837290	rs16944	A	G	42	152	2218	0.276	G	upstream_gene_variant	MODIFIER	IL1B	ENSG00000125538	Transcript	ENST00000263341.6	protein_coding	0	0	0	0	0	0	0	0	0	rs16944&CR022511	387	-1	0	SNV	HGNC	HGNC:5992	YES	1	P1	CCDS2102.1	ENSP00000263341	P01584	0	UPI0000054161	0	1	0	0	0	0	chr2:g.112837290A>G	0.4906	0.4274
chr2	112838252	rs1143623	C	G	110	152	2271	0.724	G	upstream_gene_variant	MODIFIER	IL1B	ENSG00000125538	Transcript	ENST00000263341.6	protein_coding	0	0	0	0	0	0	0	0	0	rs1143623&CR068698	1349	-1	0	SNV	HGNC	HGNC:5992	YES	1	P1	CCDS2102.1	ENSP00000263341	P01584	0	UPI0000054161	0	1	0	0	0	0	chr2:g.112838252C>G	0.2919	0.0817
chr2	127418299	rs1799809	G	A	148	152	2356	0.968	A	upstream_gene_variant	MODIFIER	PROC	ENSG00000115718	Transcript	ENST00000234071.7	protein_coding	0	0	0	0	0	0	0	0	0	rs1799809&CR952209	128	1	0	SNV	HGNC	HGNC:9451	YES	1	P2	CCDS2145.1	ENSP00000234071	P04070	0	UPI0000001646	0	1	0	0	0	0	chr2:g.127418299G>A	0.5693	0.2557
chr2	161151237	rs1267067	T	C	26	152	1091	0.173	C	intron_variant&non_coding_transcript_variant	MODIFIER	AC009313.1	ENSG00000224467	Transcript	ENST00000425470.1	antisense	0	2/2	ENST00000425470.1:n.165+7928A>G	0	0	0	0	0	0	rs1267067	0	-1	0	SNV	Clone_based_ensembl_gene	0	YES	3	0	0	0	0	0	0	0	0	0	0	0	0	chr2:g.161151237T>C	0.2576	0.1445
chr2	165295879	rs17183814	G	A	26	152	2235	0.167	A	missense_variant	MODERATE	SCN2A	ENSG00000136531	Transcript	ENST00000636071.2	protein_coding	3/28	0	ENST00000636071.2:c.56G>A	ENSP00000490107.1:p.Arg19Lys	433/8881	56/6018	19/2005	R/K	aGg/aAg	rs17183814	0	1	0	SNV	HGNC	HGNC:10588	YES	5	A1	CCDS33313.1	ENSP00000490107	Q99250	0	UPI000002A663	0	1	tolerated	benign	hmmpanther:PTHR10037:SF278&hmmpanther:PTHR10037	0	chr2:g.165295879G>A	0.0839	0.0212
chr2	166036278	rs2298771	C	T	143	152	1593	0.942	T	missense_variant	MODERATE	SCN1A	ENSG00000144285	Transcript	ENST00000303395.8	protein_coding	18/28	0	ENST00000303395.8:c.3199G>A	ENSP00000303540.4:p.Ala1067Thr	3617/8533	3199/6030	1067/2009	A/T	Gca/Aca	rs2298771&CM144700	0	-1	0	SNV	HGNC	HGNC:10585	YES	5	A1	CCDS54413.1	ENSP00000303540	P35498	0	UPI000003C71D	0	1	tolerated	benign	Pfam_domain:PF06512&hmmpanther:PTHR10037&hmmpanther:PTHR10037:SF280	0	chr2:g.166036278C>T	0.7885	0.8457
chr2	166053034	rs3812718	C	T	73	152	1747	0.481	T	intron_variant	MODIFIER	SCN1A	ENSG00000144285	Transcript	ENST00000303395.8	protein_coding	0	6/27	ENST00000303395.8:c.603-91G>A	0	0	0	0	0	0	rs3812718&CS084633	0	-1	0	SNV	HGNC	HGNC:10585	YES	5	A1	CCDS54413.1	ENSP00000303540	P35498	0	UPI000003C71D	0	1	0	0	0	0	chr2:g.166053034C>T	0.4934	0.3396
chr2	166059387	rs10188577	T	C	10	152	1644	0.064	C	intron_variant	MODIFIER	SCN1A	ENSG00000144285	Transcript	ENST00000303395.8	protein_coding	0	3/27	ENST00000303395.8:c.265-699A>G	0	0	0	0	0	0	rs10188577	0	-1	0	SNV	HGNC	HGNC:10585	YES	5	A1	CCDS54413.1	ENSP00000303540	P35498	0	UPI000003C71D	0	1	0	0	0	0	chr2:g.166059387T>C	0.2145	0.1029
chr2	168973818	rs2287622	A	G	47	152	2194	0.308	G	missense_variant	MODERATE	ABCB11	ENSG00000073734	Transcript	ENST00000650372.1	protein_coding	13/28	0	ENST00000650372.1:c.1331T>C	ENSP00000497931.1:p.Val444Ala	1458/6934	1331/3966	444/1321	V/A	gTc/gCc	rs2287622&CM071525	0	-1	0	SNV	HGNC	HGNC:42	YES	0	P1	CCDS46444.1	ENSP00000497931	O95342	0	UPI0000163BFA	0	1	tolerated	benign	PROSITE_profiles:PS50893&Conserved_Domains:cd03249&hmmpanther:PTHR24221&hmmpanther:PTHR24221:SF165&Pfam_domain:PF00005&Gene3D:3.40.50.300&Superfamily_domains:SSF52540	0	chr2:g.168973818A>G	0	0.5537
chr2	192057530	rs3738883	T	G	95	152	921	0.615	G	intron_variant	MODIFIER	TMEFF2	ENSG00000144339	Transcript	ENST00000272771.10	protein_coding	0	5/9	ENST00000272771.10:c.536+149A>C	0	0	0	0	0	0	rs3738883	0	-1	0	SNV	HGNC	HGNC:11867	YES	1	P1	CCDS2314.1	ENSP00000272771	Q9UIK5	0	UPI0000048F19	0	0	0	0	0	0	chr2:g.192057530T>G	0.4315	0.1021
chr2	200659013	rs10931910	A	G	121	152	2086	0.801	G	intron_variant	MODIFIER	AOX1	ENSG00000138356	Transcript	ENST00000374700.7	protein_coding	0	27/34	ENST00000374700.7:c.3172-152A>G	0	0	0	0	0	0	rs10931910	0	1	0	SNV	HGNC	HGNC:553	YES	1	P1	CCDS33360.1	ENSP00000363832	Q06278	0	UPI0000071863	0	0	0	0	0	0	chr2:g.200659013A>G	0	0.6331
chr2	200669666	rs3731722	A	G	34	152	1386	0.218	G	missense_variant	MODERATE	AOX1	ENSG00000138356	Transcript	ENST00000374700.7	protein_coding	34/35	0	ENST00000374700.7:c.3890A>G	ENSP00000363832.2:p.His1297Arg	3985/4928	3890/4017	1297/1338	H/R	cAt/cGt	rs3731722&CM126502	0	1	0	SNV	HGNC	HGNC:553	YES	1	P1	CCDS33360.1	ENSP00000363832	Q06278	0	UPI0000071863	0	0	tolerated	benign	Gene3D:3.30.365.10&PDB-ENSP_mappings:4uhw.A&PDB-ENSP_mappings:4uhx.A&PDB-ENSP_mappings:5epg.A&PIRSF_domain:PIRSF000127&hmmpanther:PTHR11908&hmmpanther:PTHR11908:SF86&Superfamily_domains:SSF56003&TIGRFAM_domain:TIGR02969	0	chr2:g.200669666A>G	0.0843	0.0386
chr2	200676898	rs11678615	C	T	35	152	2207	0.224	T	upstream_gene_variant	MODIFIER	AOX3P	ENSG00000244301	Transcript	ENST00000491025.5	transcribed_unprocessed_pseudogene	0	0	0	0	0	0	0	0	0	rs11678615	1335	1	0	SNV	HGNC	HGNC:19049	YES	0	0	0	0	0	0	0	0	0	0	0	0	0	chr2:g.200676898C>T	0.1162	0.1808
chr2	207629510	rs2952768	T	C	93	152	1371	0.603	C	upstream_gene_variant	MODIFIER	METTL21A	ENSG00000144401	Transcript	ENST00000272839.7	protein_coding	0	0	0	0	0	0	0	0	0	rs2952768	4959	-1	0	SNV	HGNC	HGNC:30476	YES	5	0	CCDS82563.1	ENSP00000272839	0	H7BXH9	UPI000198C630	0	0	0	0	0	0	chr2:g.207629510T>C	0.3864	0.2935
chr2	215325297	rs2372536	C	G	57	152	1205	0.378	G	missense_variant	MODERATE	ATIC	ENSG00000138363	Transcript	ENST00000236959.14	protein_coding	5/16	0	ENST00000236959.14:c.347C>G	ENSP00000236959.9:p.Thr116Ser	431/1972	347/1779	116/592	T/S	aCt/aGt	rs2372536	0	1	0	SNV	HGNC	HGNC:794	YES	1	P1	CCDS2398.1	ENSP00000236959	P31939	V9HWH7	UPI000000122D	0	1	tolerated	benign	HAMAP:MF_00139&Conserved_Domains:cd01421&hmmpanther:PTHR11692&TIGRFAM_domain:TIGR00355&PIRSF_domain:PIRSF000414&Gene3D:3.40.50.1380&Pfam_domain:PF02142&SMART_domains:SM00851&Superfamily_domains:SSF52335&PDB-ENSP_mappings:5uz0.D&PDB-ENSP_mappings:5uz0.C&PDB-ENSP_mappings:5uz0.B&PDB-ENSP_mappings:5uz0.A&PDB-ENSP_mappings:5uy8.D&PDB-ENSP_mappings:5uy8.C&PDB-ENSP_mappings:5uy8.B&PDB-ENSP_mappings:5uy…	0	chr2:g.215325297C>G	0.2778	0.062
chr2	215347616	rs4673993	T	C	55	152	1539	0.365	C	intron_variant	MODIFIER	ATIC	ENSG00000138363	Transcript	ENST00000236959.14	protein_coding	0	14/15	ENST00000236959.14:c.1503+675T>C	0	0	0	0	0	0	rs4673993	0	1	0	SNV	HGNC	HGNC:794	YES	1	P1	CCDS2398.1	ENSP00000236959	P31939	V9HWH7	UPI000000122D	0	1	0	0	0	0	chr2:g.215347616T>C	0.2855	0.0953
chr2	233673188	rs2741049	T	C	49	152	931	0.321	C	intron_variant	MODIFIER	UGT1A10	ENSG00000242515	Transcript	ENST00000344644.9	protein_coding	0	1/4	ENST00000344644.9:c.855+35811T>C	0	0	0	0	0	0	rs2741049	0	1	0	SNV	HGNC	HGNC:12531	YES	1	P1	CCDS33403.1	ENSP00000343838	Q9HAW8	Q5DT02	UPI000006D7E8	0	0	0	0	0	0	chr2:g.233673188T>C	0.5775	0.6165
chr2	233682324	rs17868323	T	G	52	152	1680	0.34	G	missense_variant	MODERATE	UGT1A7	ENSG00000244122	Transcript	ENST00000373426.3	protein_coding	1/5	0	ENST00000373426.3:c.387T>G	ENSP00000362525.3:p.Asn129Lys	387/2333	387/1593	129/530	N/K	aaT/aaG	rs17868323&CM024576	0	1	0	SNV	HGNC	HGNC:12539	YES	1	P1	CCDS2506.1	ENSP00000362525	Q9HAW7	Q5DSZ7	UPI000013EA12	0	0	tolerated	benign	hmmpanther:PTHR11926&Conserved_Domains:cd03784&hmmpanther:PTHR11926:SF758&Superfamily_domains:SSF53756&Pfam_domain:PF00201&Gene3D:3.40.50.2000	0	chr2:g.233682324T>G	0	0.6097
chr2	233693023	rs6759892	T	G	21	152	1920	0.135	G	missense_variant	MODERATE	UGT1A6	ENSG00000167165	Transcript	ENST00000305139.11	protein_coding	1/5	0	ENST00000305139.11:c.19T>G	ENSP00000303174.6:p.Ser7Ala	134/2455	19/1599	7/532	S/A	Tca/Gca	rs6759892&CM057769	0	1	0	SNV	HGNC	HGNC:12538	YES	1	P1	CCDS2507.1	ENSP00000303174	P19224	Q5DSZ8	UPI000007021F	0	0	tolerated	benign	0	0	chr2:g.233693023T>G	0.3622	0.3767
chr2	233693545	rs2070959	A	G	9	152	2354	0.058	G	missense_variant	MODERATE	UGT1A6	ENSG00000167165	Transcript	ENST00000305139.11	protein_coding	1/5	0	ENST00000305139.11:c.541A>G	ENSP00000303174.6:p.Thr181Ala	656/2455	541/1599	181/532	T/A	Aca/Gca	rs2070959&CM057770&CP995124	0	1	0	SNV	HGNC	HGNC:12538	YES	1	P1	CCDS2507.1	ENSP00000303174	P19224	Q5DSZ8	UPI000007021F	0	0	tolerated	benign	Gene3D:3.40.50.2000&Pfam_domain:PF00201&hmmpanther:PTHR11926&hmmpanther:PTHR11926:SF363&Superfamily_domains:SSF53756&Conserved_Domains:cd03784	0	chr2:g.233693545A>G	0.2776	0.239
chr2	233693556	rs1105879	A	C	19	152	2409	0.122	C	missense_variant	MODERATE	UGT1A6	ENSG00000167165	Transcript	ENST00000305139.11	protein_coding	1/5	0	ENST00000305139.11:c.552A>C	ENSP00000303174.6:p.Arg184Ser	667/2455	552/1599	184/532	R/S	agA/agC	rs1105879&CM057768	0	1	0	SNV	HGNC	HGNC:12538	YES	1	P1	CCDS2507.1	ENSP00000303174	P19224	Q5DSZ8	UPI000007021F	0	0	deleterious	benign	Gene3D:3.40.50.2000&Pfam_domain:PF00201&hmmpanther:PTHR11926&hmmpanther:PTHR11926:SF363&Superfamily_domains:SSF53756&Conserved_Domains:cd03784	0	chr2:g.233693556A>C	0.3247	0.3018
chr2	233718962	rs2011425	T	G	30	152	1970	0.199	G	missense_variant	MODERATE	UGT1A4	ENSG00000244474	Transcript	ENST00000373409.7	protein_coding	1/5	0	ENST00000373409.7:c.142T>G	ENSP00000362508.3:p.Leu48Val	185/2388	142/1605	48/534	L/V	Ttg/Gtg	rs2011425&CM042132	0	1	0	SNV	HGNC	HGNC:12536	YES	1	P1	CCDS33405.1	ENSP00000362508	P22310	0	UPI0000001044	0	0	tolerated	benign	hmmpanther:PTHR11926:SF173&hmmpanther:PTHR11926&Gene3D:3.40.50.2000&Pfam_domain:PF00201&Superfamily_domains:SSF53756	0	chr2:g.233718962T>G	0.1384	0.0772
chr2	233729061	rs3806596	T	C	81	152	2403	0.538	C	intron_variant	MODIFIER	UGT1A4	ENSG00000244474	Transcript	ENST00000373409.7	protein_coding	0	1/4	ENST00000373409.7:c.867+9374T>C	0	0	0	0	0	0	rs3806596	0	1	0	SNV	HGNC	HGNC:12536	YES	1	P1	CCDS33405.1	ENSP00000362508	P22310	0	UPI0000001044	0	0	0	0	0	0	chr2:g.233729061T>C	0.5911	0.9002
chr2	233749470	rs7604115	C	T	52	152	1817	0.346	T	intron_variant	MODIFIER	UGT1A4	ENSG00000244474	Transcript	ENST00000373409.7	protein_coding	0	1/4	ENST00000373409.7:c.868-17564C>T	0	0	0	0	0	0	rs7604115	0	1	0	SNV	HGNC	HGNC:12536	YES	1	P1	CCDS33405.1	ENSP00000362508	P22310	0	UPI0000001044	0	0	0	0	0	0	chr2:g.233749470C>T	0.35	0.4561
chr2	233757935	rs12052787	C	T	30	152	2524	0.199	T	intron_variant	MODIFIER	UGT1A4	ENSG00000244474	Transcript	ENST00000373409.7	protein_coding	0	1/4	ENST00000373409.7:c.868-9099C>T	0	0	0	0	0	0	rs12052787	0	1	0	SNV	HGNC	HGNC:12536	YES	1	P1	CCDS33405.1	ENSP00000362508	P22310	0	UPI0000001044	0	0	0	0	0	0	chr2:g.233757935C>T	0.1172	0.0408
chr2	233759291	rs2003569	G	A	32	152	2421	0.212	A	intron_variant	MODIFIER	UGT1A4	ENSG00000244474	Transcript	ENST00000373409.7	protein_coding	0	1/4	ENST00000373409.7:c.868-7743G>A	0	0	0	0	0	0	rs2003569	0	1	0	SNV	HGNC	HGNC:12536	YES	1	P1	CCDS33405.1	ENSP00000362508	P22310	0	UPI0000001044	0	0	0	0	0	0	chr2:g.233759291G>A	0.1959	0.2678
chr2	233759924	rs887829	C	T	50	152	1916	0.327	T	intron_variant	MODIFIER	UGT1A4	ENSG00000244474	Transcript	ENST00000373409.7	protein_coding	0	1/4	ENST00000373409.7:c.868-7110C>T	0	0	0	0	0	0	rs887829	0	1	0	SNV	HGNC	HGNC:12536	YES	1	P1	CCDS33405.1	ENSP00000362508	P22310	0	UPI0000001044	0	0	0	0	0	0	chr2:g.233759924C>T	0.354	0.4932
chr2	236086401	rs1869295	G	C	59	152	1402	0.391	C	intron_variant	MODIFIER	AGAP1	ENSG00000157985	Transcript	ENST00000304032.13	protein_coding	0	16/17	ENST00000304032.13:c.2115-33791G>C	0	0	0	0	0	0	rs1869295	0	1	0	SNV	HGNC	HGNC:16922	YES	5	A1	CCDS33408.1	ENSP00000307634	Q9UPQ3	0	UPI00005E1AE1	0	0	0	0	0	0	chr2:g.236086401G>C	0.2746	0.2466
chr3	195076	rs1516338	C	T	139	152	1878	0.91	T	upstream_gene_variant	MODIFIER	CHL1	ENSG00000134121	Transcript	ENST00000256509.7	protein_coding	0	0	0	0	0	0	0	0	0	rs1516338	1687	1	0	SNV	HGNC	HGNC:1939	YES	1	P3	CCDS2556.1	ENSP00000256509	O00533	0	UPI000013CF0F	0	0	0	0	0	0	chr3:g.195076C>T	0.6709	0.3911
chr3	6992862	rs2069062	G	C	61	152	2401	0.404	C	intron_variant	MODIFIER	GRM7	ENSG00000196277	Transcript	ENST00000357716.9	protein_coding	0	1/9	ENST00000357716.9:c.519+130955G>C	0	0	0	0	0	0	rs2069062	0	1	0	SNV	HGNC	HGNC:4599	YES	1	P2	CCDS43042.1	ENSP00000350348	Q14831	0	UPI000004A7E3	0	0	0	0	0	0	chr3:g.6992862G>C	0.1845	0.0113
chr3	11055173	rs2933304	G	T	29	152	1989	0.186	T	intergenic_variant	MODIFIER	0	0	0	0	0	0	0	0	0	0	0	0	0	0	rs2933304	0	0	0	SNV	0	0	0	0	0	0	0	0	0	0	0	0	0	0	0	0	chr3:g.11055173G>T	0.4722	0.7126
chr3	12351626	rs1801282	C	G	30	152	1969	0.192	G	missense_variant	MODERATE	PPARG	ENSG00000132170	Transcript	ENST00000287820.10	protein_coding	1/7	0	ENST00000287820.10:c.34C>G	ENSP00000287820.6:p.Pro12Ala	155/1850	34/1518	12/505	P/A	Cca/Gca	rs1801282&CM981614	0	1	0	SNV	HGNC	HGNC:9236	YES	1	P4	CCDS2609.1	ENSP00000287820	P37231	0	UPI0000055911	0	1	tolerated_low_confidence	benign	0	0	chr3:g.12351626C>G	0.0703	0.0053
chr3	21753382	rs4261893	C	T	99	152	1461	0.635	T	upstream_gene_variant	MODIFIER	ZNF385D	ENSG00000151789	Transcript	ENST00000281523.8	protein_coding	0	0	0	0	0	0	0	0	0	rs4261893	2172	-1	0	SNV	HGNC	HGNC:26191	YES	1	P1	CCDS2636.1	ENSP00000281523	Q9H6B1	0	UPI00000724AC	0	0	0	0	0	0	chr3:g.21753382C>T	0	0.6051
chr3	27715527	rs2371108	G	T	150	152	1885	0.987	T	downstream_gene_variant	MODIFIER	EOMES	ENSG00000163508	Transcript	ENST00000449599.3	protein_coding	0	0	0	0	0	0	0	0	0	rs2371108	850	-1	0	SNV	HGNC	HGNC:3372	YES	1	A1	CCDS63585.1	ENSP00000388620	O95936	0	UPI00004DEF82	0	1	0	0	0	0	chr3:g.27715527G>T	0.5693	0.3691
chr3	41200847	rs4533622	C	A	47	152	2073	0.308	A	intron_variant	MODIFIER	CTNNB1	ENSG00000168036	Transcript	ENST00000349496.11	protein_coding	0	1/14	ENST00000349496.11:c.-49+1177C>A	0	0	0	0	0	0	rs4533622	0	1	0	SNV	HGNC	HGNC:2514	0	1	P2	CCDS2694.1	ENSP00000344456	P35222	A0A024R2Q3	UPI000012862F	0	1	0	0	0	0	chr3:g.41200847C>A	0.3498	0.3064
chr3	47418189	rs12487736	C	T	66	152	2132	0.442	T	missense_variant	MODERATE	SCAP	ENSG00000114650	Transcript	ENST00000265565.10	protein_coding	16/23	0	ENST00000265565.10:c.2392G>A	ENSP00000265565.5:p.Val798Ile	2633/4254	2392/3840	798/1279	V/I	Gtc/Atc	rs12487736	0	-1	0	SNV	HGNC	HGNC:30634	YES	1	P1	CCDS2755.2	ENSP00000265565	Q12770	0	UPI0000135624	0	0	tolerated	benign	Gene3D:2.130.10.10&hmmpanther:PTHR10796&hmmpanther:PTHR10796:SF127&SMART_domains:SM00320&Superfamily_domains:SSF50978	0	chr3:g.47418189C>T	0.4523	0.233
chr3	52799203	rs2535629	G	A	108	152	2650	0.718	A	intron_variant	MODIFIER	ITIH3	ENSG00000162267	Transcript	ENST00000449956.2	protein_coding	0	7/21	ENST00000449956.2:c.789+112G>A	0	0	0	0	0	0	rs2535629	0	1	0	SNV	HGNC	HGNC:6168	YES	1	P2	CCDS46845.1	ENSP00000415769	Q06033	0	UPI00005CE290	0	0	0	0	0	0	chr3:g.52799203G>A	0.4844	0.7443
chr3	54220102	rs4505744	G	A	75	152	1294	0.5	A	intron_variant	MODIFIER	CACNA2D3	ENSG00000157445	Transcript	ENST00000474759.6	protein_coding	0	2/37	ENST00000474759.6:c.204+96508G>A	0	0	0	0	0	0	rs4505744	0	1	0	SNV	HGNC	HGNC:15460	YES	1	P1	CCDS54598.1	ENSP00000419101	Q8IZS8	0	UPI000004A7BF	0	0	0	0	0	0	chr3:g.54220102G>A	0.3329	0.531
chr3	54365581	rs7427395	T	C	125	152	2446	0.821	C	intron_variant	MODIFIER	CACNA2D3	ENSG00000157445	Transcript	ENST00000474759.6	protein_coding	0	3/37	ENST00000474759.6:c.322-21134T>C	0	0	0	0	0	0	rs7427395	0	1	0	SNV	HGNC	HGNC:15460	YES	1	P1	CCDS54598.1	ENSP00000419101	Q8IZS8	0	UPI000004A7BF	0	0	0	0	0	0	chr3:g.54365581T>C	0.8498	0.8533
chr3	54940131	rs6806020	T	C	152	152	2425	1	C	intron_variant	MODIFIER	CACNA2D3	ENSG00000157445	Transcript	ENST00000474759.6	protein_coding	0	27/37	ENST00000474759.6:c.2450-28319T>C	0	0	0	0	0	0	rs6806020	0	1	0	SNV	HGNC	HGNC:15460	YES	1	P1	CCDS54598.1	ENSP00000419101	Q8IZS8	0	UPI000004A7BF	0	0	0	0	0	0	chr3:g.54940131T>C	0.7963	0.8351
chr3	59771849	rs49411	T	C	10	152	1904	0.071	C	intron_variant	MODIFIER	FHIT	ENSG00000189283	Transcript	ENST00000492590.6	protein_coding	0	8/9	ENST00000492590.6:c.349-19528A>G	0	0	0	0	0	0	rs49411	0	-1	0	SNV	HGNC	HGNC:3701	YES	1	P1	CCDS2894.1	ENSP00000418582	P49789	A0A024R366	UPI000000160B	0	1	0	0	0	0	chr3:g.59771849T>C	0.4547	0.3646
chr3	114160715	rs167770	G	A	70	152	1517	0.474	A	intron_variant	MODIFIER	DRD3	ENSG00000151577	Transcript	ENST00000383673.4	protein_coding	0	2/6	ENST00000383673.4:c.271-848C>T	0	0	0	0	0	0	rs167770	0	-1	0	SNV	HGNC	HGNC:3024	YES	1	P3	CCDS2978.1	ENSP00000373169	P35462	X5D2G4	UPI000013E2C2	0	1	0	0	0	0	chr3:g.114160715G>A	0.5771	0.2995
chr3	114166548	rs324023	T	C	70	152	2119	0.474	C	intron_variant	MODIFIER	DRD3	ENSG00000151577	Transcript	ENST00000383673.4	protein_coding	0	2/6	ENST00000383673.4:c.270+5175A>G	0	0	0	0	0	0	rs324023	0	-1	0	SNV	HGNC	HGNC:3024	YES	1	P3	CCDS2978.1	ENSP00000373169	P35462	X5D2G4	UPI000013E2C2	0	1	0	0	0	0	chr3:g.114166548T>C	0.5347	0.1853
chr3	114171968	rs6280	C	T	70	152	1892	0.474	T	missense_variant	MODERATE	DRD3	ENSG00000151577	Transcript	ENST00000383673.4	protein_coding	2/7	0	ENST00000383673.4:c.25G>A	ENSP00000373169.2:p.Gly9Ser	456/1640	25/1203	9/400	G/S	Ggc/Agc	rs6280&CM033372	0	-1	0	SNV	HGNC	HGNC:3024	YES	1	P3	CCDS2978.1	ENSP00000373169	P35462	X5D2G4	UPI000013E2C2	0	1	tolerated_low_confidence	benign	hmmpanther:PTHR44250:SF3&hmmpanther:PTHR44250	0	chr3:g.114171968C>T	0.5136	0.1815
chr3	119780660	rs1523130	T	C	87	152	2296	0.571	C	intron_variant	MODIFIER	AC069444.2	ENSG00000285585	Transcript	ENST00000648112.1	protein_coding	0	17/17	ENST00000648112.1:c.*2-26569T>C	0	0	0	0	0	0	rs1523130	0	1	0	SNV	Clone_based_ensembl_gene	0	YES	0	P1	CCDS2994.1	ENSP00000497876	0	0	UPI00001C1DFE	0	0	0	0	0	0	chr3:g.119780660T>C	0.486	0.0741
chr3	119781188	rs3814055	C	T	65	152	1969	0.429	T	intron_variant	MODIFIER	AC069444.2	ENSG00000285585	Transcript	ENST00000648112.1	protein_coding	0	17/17	ENST00000648112.1:c.*2-26041C>T	0	0	0	0	0	0	rs3814055	0	1	0	SNV	Clone_based_ensembl_gene	0	YES	0	P1	CCDS2994.1	ENSP00000497876	0	0	UPI00001C1DFE	0	0	0	0	0	0	chr3:g.119781188C>T	0.3221	0.3064
chr3	119785534	rs10934498	G	A	87	152	2105	0.571	A	intron_variant	MODIFIER	AC069444.2	ENSG00000285585	Transcript	ENST00000648112.1	protein_coding	0	17/17	ENST00000648112.1:c.*2-21695G>A	0	0	0	0	0	0	rs10934498	0	1	0	SNV	Clone_based_ensembl_gene	0	YES	0	P1	CCDS2994.1	ENSP00000497876	0	0	UPI00001C1DFE	0	0	0	0	0	0	chr3:g.119785534G>A	0.4976	0.1271
chr3	119805244	rs4688040	G	T	116	152	1264	0.75	T	intron_variant	MODIFIER	AC069444.2	ENSG00000285585	Transcript	ENST00000648112.1	protein_coding	0	17/17	ENST00000648112.1:c.*2-1985G>T	0	0	0	0	0	0	rs4688040	0	1	0	SNV	Clone_based_ensembl_gene	0	YES	0	P1	CCDS2994.1	ENSP00000497876	0	0	UPI00001C1DFE	0	0	0	0	0	0	chr3:g.119805244G>T	0.3299	0.2648
chr3	119805804	rs2461817	A	C	33	152	1399	0.231	C	intron_variant	MODIFIER	AC069444.2	ENSG00000285585	Transcript	ENST00000648112.1	protein_coding	0	17/17	ENST00000648112.1:c.*2-1425A>C	0	0	0	0	0	0	rs2461817	0	1	0	SNV	Clone_based_ensembl_gene	0	YES	0	P1	CCDS2994.1	ENSP00000497876	0	0	UPI00001C1DFE	0	0	0	0	0	0	chr3:g.119805804A>C	0.5439	0.3888
chr3	119806650	rs7643645	A	G	117	152	1560	0.756	G	intron_variant	MODIFIER	AC069444.2	ENSG00000285585	Transcript	ENST00000648112.1	protein_coding	0	17/17	ENST00000648112.1:c.*2-579A>G	0	0	0	0	0	0	rs7643645	0	1	0	SNV	Clone_based_ensembl_gene	0	YES	0	P1	CCDS2994.1	ENSP00000497876	0	0	UPI00001C1DFE	0	0	0	0	0	0	chr3:g.119806650A>G	0.3181	0.0613
chr3	119818444	rs3814058	T	C	30	152	1216	0.212	C	3_prime_UTR_variant	MODIFIER	NR1I2	ENSG00000144852	Transcript	ENST00000337940.4	protein_coding	9/9	0	ENST00000337940.4:c.*1232T>C	0	2702/2743	0	0	0	0	rs3814058	0	1	0	SNV	HGNC	HGNC:7968	YES	1	P3	CCDS2995.1	ENSP00000336528	O75469	F1D8P9	UPI000006EC88	0	0	0	0	0	0	chr3:g.119818444T>C	0.3482	0.5182
chr3	119912967	rs6438552	A	G	33	150	1091	0.234	G	intron_variant	MODIFIER	GSK3B	ENSG00000082701	Transcript	ENST00000316626.5	protein_coding	0	5/11	ENST00000316626.5:c.609-157T>C	0	0	0	0	0	0	rs6438552&CS054900	0	-1	0	SNV	HGNC	HGNC:4617	YES	1	P3	CCDS2996.1	ENSP00000324806	P49841	0	UPI000002ACBB	0	0	0	0	0	0	chr3:g.119912967A>G	0.5934	0.9402
chr3	120094435	rs334558	A	G	32	150	1734	0.227	G	upstream_gene_variant	MODIFIER	GSK3B	ENSG00000082701	Transcript	ENST00000316626.5	protein_coding	0	0	0	0	0	0	0	0	0	rs334558&CR044970	769	-1	0	SNV	HGNC	HGNC:4617	YES	1	P3	CCDS2996.1	ENSP00000324806	P49841	0	UPI000002ACBB	0	0	0	0	0	0	chr3:g.120094435A>G	0.5986	0.941
chr3	121928439	rs1143671	C	T	17	152	1804	0.115	T	missense_variant	MODERATE	SLC15A2	ENSG00000163406	Transcript	ENST00000489711.6	protein_coding	15/22	0	ENST00000489711.6:c.1225C>T	ENSP00000417085.1:p.Pro409Ser	1301/5447	1225/2190	409/729	P/S	Cca/Tca	rs1143671	0	1	0	SNV	HGNC	HGNC:10921	YES	1	P3	CCDS3007.1	ENSP00000417085	Q16348	0	UPI000013E27D	0	0	deleterious	possibly_damaging	Gene3D:1.20.1250.20&Pfam_domain:PF00854&hmmpanther:PTHR11654&hmmpanther:PTHR11654:SF291&TIGRFAM_domain:TIGR00926	0	chr3:g.121928439C>T	0.4519	0.4834
chr3	121929321	rs1143672	G	A	16	152	2363	0.109	A	missense_variant	MODERATE	SLC15A2	ENSG00000163406	Transcript	ENST00000489711.6	protein_coding	17/22	0	ENST00000489711.6:c.1526G>A	ENSP00000417085.1:p.Arg509Lys	1602/5447	1526/2190	509/729	R/K	aGa/aAa	rs1143672	0	1	0	SNV	HGNC	HGNC:10921	YES	1	P3	CCDS3007.1	ENSP00000417085	Q16348	0	UPI000013E27D	0	0	tolerated	benign	hmmpanther:PTHR11654&hmmpanther:PTHR11654:SF291&Superfamily_domains:SSF75217&TIGRFAM_domain:TIGR00926	0	chr3:g.121929321G>A	0.4519	0.4834
chr3	126543249	rs1054097	G	C	25	152	2019	0.167	C	3_prime_UTR_variant	MODIFIER	CHST13	ENSG00000180767	Transcript	ENST00000319340.6	protein_coding	3/3	0	ENST00000319340.6:c.*671G>C	0	1747/1789	0	0	0	0	rs1054097	0	1	0	SNV	HGNC	HGNC:21755	YES	1	P1	CCDS3039.1	ENSP00000317404	Q8NET6	0	UPI00000492E5	0	0	0	0	0	0	chr3:g.126543249G>C	0.0883	0.0499
chr3	143592418	rs4839603	A	G	18	152	2432	0.115	G	intron_variant	MODIFIER	SLC9A9	ENSG00000181804	Transcript	ENST00000316549.11	protein_coding	0	6/15	ENST00000316549.11:c.756-13695T>C	0	0	0	0	0	0	rs4839603	0	-1	0	SNV	HGNC	HGNC:20653	YES	1	P1	CCDS33872.1	ENSP00000320246	Q8IVB4	0	UPI0000074664	0	1	0	0	0	0	chr3:g.143592418A>G	0.2298	0.2685
chr3	148714582	rs2640543	A	G	149	152	2207	0.981	G	intron_variant	MODIFIER	AGTR1	ENSG00000144891	Transcript	ENST00000349243.7	protein_coding	0	2/2	ENST00000349243.7:c.-48+6555A>G	0	0	0	0	0	0	rs2640543	0	1	0	SNV	HGNC	HGNC:336	0	1	P1	CCDS3137.1	ENSP00000273430	P30556	Q53YY0	UPI0000039D66	0	1	0	0	0	0	chr3:g.148714582A>G	0.5689	0.2443
chr3	148742201	rs5186	A	C	45	152	2094	0.288	C	3_prime_UTR_variant	MODIFIER	AGTR1	ENSG00000144891	Transcript	ENST00000418473.6	protein_coding	2/2	0	ENST00000418473.6:c.*86A>C	0	1271/2071	0	0	0	0	rs5186&CR941553	0	1	0	SNV	HGNC	HGNC:336	YES	5	0	CCDS82854.1	ENSP00000398832	0	D3DNG8	UPI000020A3EE	0	1	0	0	0	0	chr3:g.148742201A>C	0.1178	0.0204
chr3	151357137	rs3732759	A	G	53	152	1279	0.353	G	intron_variant	MODIFIER	MED12L	ENSG00000144893	Transcript	ENST00000474524.5	protein_coding	0	17/42	ENST00000474524.5:c.2557-76A>G	0	0	0	0	0	0	rs3732759	0	1	0	SNV	HGNC	HGNC:16050	YES	1	P1	CCDS33876.1	ENSP00000417235	Q86YW9	0	UPI000020A46B	0	0	0	0	0	0	chr3:g.151357137A>G	0.3225	0.236
chr3	171007094	rs8192675	T	C	30	152	2027	0.205	C	intron_variant	MODIFIER	SLC2A2	ENSG00000163581	Transcript	ENST00000314251.8	protein_coding	0	5/10	ENST00000314251.8:c.612+54A>G	0	0	0	0	0	0	rs8192675	0	-1	0	SNV	HGNC	HGNC:11006	YES	1	P1	CCDS3215.1	ENSP00000323568	P11168	0	UPI000004EC97	0	1	0	0	0	0	chr3:g.171007094T>C	0.4123	0.7867
chr3	183942797	rs3749442	G	A	41	152	2364	0.269	A	synonymous_variant	LOW	ABCC5	ENSG00000114770	Transcript	ENST00000334444.11	protein_coding	25/30	0	ENST00000334444.11:c.3624C>T	ENSP00000333926.6:p.Leu1208%3D	3734/5790	3624/4314	1208/1437	L	ctC/ctT	rs3749442	0	-1	0	SNV	HGNC	HGNC:56	YES	1	P1	CCDS43176.1	ENSP00000333926	O15440	0	UPI000004A33C	0	0	0	0	hmmpanther:PTHR24223:SF196&Superfamily_domains:SSF52540&hmmpanther:PTHR24223&Conserved_Domains:cd03244&PROSITE_profiles:PS50893&Gene3D:3.40.50.300	0	chr3:g.183942797G>A	0.249	0.1944
chr3	186853103	rs2241766	T	G	33	152	2112	0.212	G	synonymous_variant	LOW	ADIPOQ	ENSG00000181092	Transcript	ENST00000444204.2	protein_coding	3/4	0	ENST00000444204.2:c.45T>G	ENSP00000389814.2:p.Gly15%3D	150/4599	45/735	15/244	G	ggT/ggG	rs2241766&CM032392	0	1	0	SNV	HGNC	HGNC:13633	YES	1	P1	CCDS3284.1	ENSP00000389814	Q15848	A8K660	UPI0000034252	0	1	0	0	hmmpanther:PTHR44524&hmmpanther:PTHR44524:SF2&Cleavage_site_(Signalp):SignalP-noTM	0	chr3:g.186853103T>G	0.1514	0.0356
chr4	2904980	rs4961	G	T	38	152	2502	0.244	T	missense_variant	MODERATE	ADD1	ENSG00000087274	Transcript	ENST00000264758.11	protein_coding	10/15	0	ENST00000264758.11:c.1378G>T	ENSP00000264758.6:p.Gly460Trp	1566/4045	1378/2307	460/768	G/W	Ggg/Tgg	rs4961&CM021240	0	1	0	SNV	HGNC	HGNC:243	YES	5	P4	CCDS3363.1	ENSP00000264758	P35611	0	UPI000002A35E	0	1	deleterious	probably_damaging	hmmpanther:PTHR10672&hmmpanther:PTHR10672:SF4&MobiDB_lite:mobidb-lite&MobiDB_lite:mobidb-lite	0	chr4:g.2904980G>T	0.2085	0.0492
chr4	2988772	rs2960306	G	T	50	152	2338	0.327	T	missense_variant	MODERATE	GRK4	ENSG00000125388	Transcript	ENST00000398052.9	protein_coding	3/16	0	ENST00000398052.9:c.194G>T	ENSP00000381129.4:p.Arg65Leu	694/2372	194/1737	65/578	R/L	cGt/cTt	rs2960306&CM025429	0	1	0	SNV	HGNC	HGNC:4543	YES	1	P4	CCDS33946.1	ENSP00000381129	P32298	0	UPI000042B0BE	0	0	tolerated	benign	Gene3D:3.30.200.20&PDB-ENSP_mappings:4yhj.A&PDB-ENSP_mappings:4yhj.B&Pfam_domain:PF00615&PROSITE_profiles:PS50132&hmmpanther:PTHR24355&hmmpanther:PTHR24355:SF14&SMART_domains:SM00315&Superfamily_domains:SSF48097&Conserved_Domains:cd08750	0	chr4:g.2988772G>T	0.3125	0.5371
chr4	3004316	rs1024323	C	T	63	152	1959	0.417	T	missense_variant	MODERATE	GRK4	ENSG00000125388	Transcript	ENST00000398052.9	protein_coding	5/16	0	ENST00000398052.9:c.425C>T	ENSP00000381129.4:p.Ala142Val	925/2372	425/1737	142/578	A/V	gCc/gTc	rs1024323&CM025430	0	1	0	SNV	HGNC	HGNC:4543	YES	1	P4	CCDS33946.1	ENSP00000381129	P32298	0	UPI000042B0BE	0	0	tolerated	benign	Gene3D:1.10.167.10&Gene3D:3.30.200.20&PDB-ENSP_mappings:4yhj.A&PDB-ENSP_mappings:4yhj.B&Pfam_domain:PF00615&PROSITE_profiles:PS50132&hmmpanther:PTHR24355&hmmpanther:PTHR24355:SF14&SMART_domains:SM00315&Superfamily_domains:SSF48097&Conserved_Domains:cd08750	0	chr4:g.3004316C>T	0.3732	0.6339
chr4	3037423	rs1801058	T	C	93	152	2508	0.609	C	missense_variant	MODERATE	GRK4	ENSG00000125388	Transcript	ENST00000398052.9	protein_coding	14/16	0	ENST00000398052.9:c.1457T>C	ENSP00000381129.4:p.Val486Ala	1957/2372	1457/1737	486/578	V/A	gTg/gCg	rs1801058&CM066866	0	1	0	SNV	HGNC	HGNC:4543	YES	1	P4	CCDS33946.1	ENSP00000381129	P32298	0	UPI000042B0BE	0	0	tolerated	benign	Gene3D:3.30.200.20&PDB-ENSP_mappings:4yhj.A&PDB-ENSP_mappings:4yhj.B&PROSITE_profiles:PS51285&hmmpanther:PTHR24355&hmmpanther:PTHR24355:SF14&SMART_domains:SM00133&Superfamily_domains:SSF56112	0	chr4:g.3037423T>C	0	0.91
chr4	47227230	rs16860087	C	A	25	152	1411	0.16	A	intron_variant	MODIFIER	GABRB1	ENSG00000163288	Transcript	ENST00000295454.7	protein_coding	0	4/8	ENST00000295454.7:c.461+65761C>A	0	0	0	0	0	0	rs16860087	0	1	0	SNV	HGNC	HGNC:4081	YES	1	P1	CCDS3474.1	ENSP00000295454	P18505	X5DNL6	UPI000012AFAC	0	1	0	0	0	0	chr4:g.47227230C>A	0.2057	0.2708
chr4	47308250	rs4627835	A	T	20	152	1337	0.128	T	intron_variant	MODIFIER	GABRB1	ENSG00000163288	Transcript	ENST00000295454.7	protein_coding	0	4/8	ENST00000295454.7:c.462-11877A>T	0	0	0	0	0	0	rs4627835	0	1	0	SNV	HGNC	HGNC:4081	YES	1	P1	CCDS3474.1	ENSP00000295454	P18505	X5DNL6	UPI000012AFAC	0	1	0	0	0	0	chr4:g.47308250A>T	0.1246	0.1059
chr4	61828999	rs1868790	T	A	109	152	1640	0.724	A	intron_variant	MODIFIER	ADGRL3	ENSG00000150471	Transcript	ENST00000514591.5	protein_coding	0	8/24	ENST00000514591.5:c.1276+15110T>A	0	0	0	0	0	0	rs1868790	0	1	0	SNV	HGNC	HGNC:20974	YES	5	0	CCDS54768.1	ENSP00000422533	Q9HAR2	0	UPI00016278EF	0	0	0	0	0	0	chr4:g.61828999T>A	0.4758	0.5401
chr4	69096194	rs7662029	A	G	137	152	1577	0.904	G	upstream_gene_variant	MODIFIER	UGT2B7	ENSG00000171234	Transcript	ENST00000305231.12	protein_coding	0	0	0	0	0	0	0	0	0	rs7662029	280	1	0	SNV	HGNC	HGNC:12554	YES	1	P1	CCDS3526.1	ENSP00000304811	P16662	0	UPI00000015EC	0	0	0	0	0	0	chr4:g.69096194A>G	0	0.7738
chr4	69096360	rs7668258	T	C	137	152	1980	0.904	C	upstream_gene_variant	MODIFIER	UGT2B7	ENSG00000171234	Transcript	ENST00000305231.12	protein_coding	0	0	0	0	0	0	0	0	0	rs7668258	114	1	0	SNV	HGNC	HGNC:12554	YES	1	P1	CCDS3526.1	ENSP00000304811	P16662	0	UPI00000015EC	0	0	0	0	0	0	chr4:g.69096360T>C	0.6651	0.7731
chr4	69098620	rs7439366	T	C	136	152	897	0.891	C	missense_variant	MODERATE	UGT2B7	ENSG00000171234	Transcript	ENST00000305231.12	protein_coding	2/6	0	ENST00000305231.12:c.802T>C	ENSP00000304811.7:p.Tyr268His	849/1888	802/1590	268/529	Y/H	Tat/Cat	rs7439366&CM057512	0	1	0	SNV	HGNC	HGNC:12554	YES	1	P1	CCDS3526.1	ENSP00000304811	P16662	0	UPI00000015EC	0	0	tolerated	benign	Pfam_domain:PF00201&hmmpanther:PTHR11926&hmmpanther:PTHR11926:SF731&Superfamily_domains:SSF53756&Conserved_Domains:cd03784	0	chr4:g.69098620T>C	0.6651	0.7731
chr4	69105219	rs10028494	A	C	11	152	1099	0.071	C	intron_variant	MODIFIER	UGT2B7	ENSG00000171234	Transcript	ENST00000305231.12	protein_coding	0	3/5	ENST00000305231.12:c.1003-1956A>C	0	0	0	0	0	0	rs10028494	0	1	0	SNV	HGNC	HGNC:12554	YES	1	P1	CCDS3526.1	ENSP00000304811	P16662	0	UPI00000015EC	0	0	0	0	0	0	chr4:g.69105219A>C	0.1504	0.0779
chr4	70993476	rs80143932	C	G	14	152	1494	0.09	G	upstream_gene_variant	MODIFIER	DCK	ENSG00000156136	Transcript	ENST00000286648.10	protein_coding	0	0	0	0	0	0	0	0	0	rs80143932	173	1	0	SNV	HGNC	HGNC:2704	YES	1	P1	CCDS3548.1	ENSP00000286648	P27707	F5CTF3	UPI0000128FC6	0	0	0	0	0	0	chr4:g.70993476C>G	0.0557	0.0159
chr4	70993635	rs2306744	C	T	15	152	1414	0.096	T	upstream_gene_variant	MODIFIER	DCK	ENSG00000156136	Transcript	ENST00000286648.10	protein_coding	0	0	0	0	0	0	0	0	0	rs2306744	14	1	0	SNV	HGNC	HGNC:2704	YES	1	P1	CCDS3548.1	ENSP00000286648	P27707	F5CTF3	UPI0000128FC6	0	0	0	0	0	0	chr4:g.70993635C>T	0.0557	0.0166
chr4	73998833	rs352046	G	C	132	152	1603	0.872	C	upstream_gene_variant	MODIFIER	CXCL5	ENSG00000163735	Transcript	ENST00000296027.5	protein_coding	0	0	0	0	0	0	0	0	0	rs352046&CR068446	156	-1	0	SNV	HGNC	HGNC:10642	YES	1	P1	CCDS34006.1	ENSP00000296027	P42830	Q6I9S7	UPI000013676F	0	0	0	0	0	0	chr4:g.73998833G>C	0	0.5242
chr4	74556361	rs11942466	C	A	67	152	1232	0.429	A	intron_variant&non_coding_transcript_variant	MODIFIER	AC239584.1	ENSG00000249942	Transcript	ENST00000510419.1	antisense	0	4/5	ENST00000510419.1:n.374-261G>T	0	0	0	0	0	0	rs11942466	0	-1	0	SNV	Clone_based_ensembl_gene	0	YES	5	0	0	0	0	0	0	0	0	0	0	0	0	chr4:g.74556361C>A	0.2774	0.0416
chr4	88109689	rs12505410	T	G	59	152	1746	0.378	G	intron_variant	MODIFIER	ABCG2	ENSG00000118777	Transcript	ENST00000650821.1	protein_coding	0	10/16	ENST00000650821.1:c.1195-2423A>C	0	0	0	0	0	0	rs12505410	0	-1	0	SNV	HGNC	HGNC:74	YES	0	P1	CCDS3628.1	ENSP00000498246	0	A0A024RDD4	UPI0000001275	0	1	0	0	0	0	chr4:g.88109689T>G	0.2794	0.0968
chr4	88122482	rs45499402	G	C	62	152	2438	0.41	C	intron_variant	MODIFIER	ABCG2	ENSG00000118777	Transcript	ENST00000650821.1	protein_coding	0	6/16	ENST00000650821.1:c.532-690C>G	0	0	0	0	0	0	rs45499402	0	-1	0	SNV	HGNC	HGNC:74	YES	0	P1	CCDS3628.1	ENSP00000498246	0	A0A024RDD4	UPI0000001275	0	1	0	0	0	0	chr4:g.88122482G>C	0.1194	0.0129
chr4	88131171	rs2231142	G	T	62	152	1880	0.41	T	missense_variant	MODERATE	ABCG2	ENSG00000118777	Transcript	ENST00000650821.1	protein_coding	6/17	0	ENST00000650821.1:c.421C>A	ENSP00000498246.1:p.Gln141Lys	1213/4844	421/1968	141/655	Q/K	Cag/Aag	rs2231142&CM057428	0	-1	0	SNV	HGNC	HGNC:74	YES	0	P1	CCDS3628.1	ENSP00000498246	0	A0A024RDD4	UPI0000001275	0	1	tolerated	benign	Gene3D:3.40.50.300&Pfam_domain:PF00005&PROSITE_profiles:PS50893&hmmpanther:PTHR19241&hmmpanther:PTHR19241:SF452&SMART_domains:SM00382&Superfamily_domains:SSF52540&Conserved_Domains:cd03213	0	chr4:g.88131171G>T	0.1194	0.0129
chr4	88139962	rs2231137	C	T	53	152	1918	0.34	T	missense_variant	MODERATE	ABCG2	ENSG00000118777	Transcript	ENST00000650821.1	protein_coding	3/17	0	ENST00000650821.1:c.34G>A	ENSP00000498246.1:p.Val12Met	826/4844	34/1968	12/655	V/M	Gtg/Atg	rs2231137&CM045703	0	-1	0	SNV	HGNC	HGNC:74	YES	0	P1	CCDS3628.1	ENSP00000498246	0	A0A024RDD4	UPI0000001275	0	1	tolerated	benign	hmmpanther:PTHR19241&hmmpanther:PTHR19241:SF452	0	chr4:g.88139962C>T	0.1575	0.0628
chr4	89500202	rs1908557	T	C	69	152	1366	0.468	C	intergenic_variant	MODIFIER	0	0	0	0	0	0	0	0	0	0	0	0	0	0	rs1908557	0	0	0	SNV	0	0	0	0	0	0	0	0	0	0	0	0	0	0	0	0	chr4:g.89500202T>C	0.3866	0.5144
chr4	98680790	rs11947402	A	G	40	152	910	0.256	G	intergenic_variant	MODIFIER	0	0	0	0	0	0	0	0	0	0	0	0	0	0	rs11947402	0	0	0	SNV	0	0	0	0	0	0	0	0	0	0	0	0	0	0	0	0	chr4:g.98680790A>G	0.1663	0.2534
chr4	99282290	rs2276332	A	C	85	152	1708	0.558	C	intron_variant	MODIFIER	ADH1A	ENSG00000187758	Transcript	ENST00000209668.3	protein_coding	0	6/8	ENST00000209668.3:c.828+56T>G	0	0	0	0	0	0	rs2276332	0	-1	0	SNV	HGNC	HGNC:249	YES	1	P1	CCDS3648.1	ENSP00000209668	P07327	0	UPI0000062219	0	0	0	0	0	0	chr4:g.99282290A>C	0.1044	0.062
chr4	99286421	rs1229967	G	C	110	152	2418	0.731	C	intron_variant	MODIFIER	ADH1A	ENSG00000187758	Transcript	ENST00000209668.3	protein_coding	0	3/8	ENST00000209668.3:c.259+429C>G	0	0	0	0	0	0	rs1229967	0	-1	0	SNV	HGNC	HGNC:249	YES	1	P1	CCDS3648.1	ENSP00000209668	P07327	0	UPI0000062219	0	0	0	0	0	0	chr4:g.99286421G>C	0	0.9281
chr4	99307788	rs17033	T	C	87	152	2049	0.571	C	3_prime_UTR_variant	MODIFIER	ADH1B	ENSG00000196616	Transcript	ENST00000305046.13	protein_coding	9/9	0	ENST00000305046.13:c.*52A>G	0	1250/4067	0	0	0	0	rs17033	0	-1	0	SNV	HGNC	HGNC:250	YES	1	P1	CCDS34033.1	ENSP00000306606	P00325	0	UPI00001699B5	0	1	0	0	0	0	chr4:g.99307788T>C	0.109	0.0726
chr4	99311721	rs1229985	A	G	21	152	2113	0.147	G	intron_variant	MODIFIER	ADH1B	ENSG00000196616	Transcript	ENST00000305046.13	protein_coding	0	6/8	ENST00000305046.13:c.829-65T>C	0	0	0	0	0	0	rs1229985	0	-1	0	SNV	HGNC	HGNC:250	YES	1	P1	CCDS34033.1	ENSP00000306606	P00325	0	UPI00001699B5	0	1	0	0	0	0	chr4:g.99311721A>G	0.0333	0.0363
chr4	99338684	rs1662060	T	C	59	152	1329	0.391	C	intron_variant	MODIFIER	ADH1C	ENSG00000248144	Transcript	ENST00000515683.6	protein_coding	0	8/8	ENST00000515683.6:c.1103+893A>G	0	0	0	0	0	0	rs1662060	0	-1	0	SNV	HGNC	HGNC:251	YES	1	P1	CCDS54780.1	ENSP00000426083	P00326	0	UPI0000001311	0	1	0	0	0	0	chr4:g.99338684T>C	0.2145	0.0991
chr4	102565059	rs230493	A	T	27	152	1351	0.173	T	intron_variant	MODIFIER	NFKB1	ENSG00000109320	Transcript	ENST00000226574.9	protein_coding	0	5/23	ENST00000226574.9:c.259-1928A>T	0	0	0	0	0	0	rs230493	0	1	0	SNV	HGNC	HGNC:7794	YES	1	P3	CCDS3657.1	ENSP00000226574	P19838	0	UPI0000192724	0	1	0	0	0	0	chr4:g.102565059A>T	0.6893	0.8487
chr4	102589957	rs3774959	G	A	124	152	2062	0.821	A	intron_variant	MODIFIER	NFKB1	ENSG00000109320	Transcript	ENST00000226574.9	protein_coding	0	11/23	ENST00000226574.9:c.1067-3468G>A	0	0	0	0	0	0	rs3774959	0	1	0	SNV	HGNC	HGNC:7794	YES	1	P3	CCDS3657.1	ENSP00000226574	P19838	0	UPI0000192724	0	1	0	0	0	0	chr4:g.102589957G>A	0.3361	0.2231
chr4	140101163	rs11100483	G	A	111	152	2588	0.737	A	intron_variant	MODIFIER	MAML3	ENSG00000196782	Transcript	ENST00000509479.6	protein_coding	0	1/4	ENST00000509479.6:c.468+51697C>T	0	0	0	0	0	0	rs11100483	0	-1	0	SNV	HGNC	HGNC:16272	YES	1	P1	CCDS54805.1	ENSP00000421180	Q96JK9	0	UPI00001C1E1E	0	0	0	0	0	0	chr4:g.140101163G>A	0.3349	0.1982
chr4	148436323	rs5522	C	T	113	152	2759	0.75	T	missense_variant	MODERATE	NR3C2	ENSG00000151623	Transcript	ENST00000358102.8	protein_coding	2/9	0	ENST00000358102.8:c.538G>A	ENSP00000350815.3:p.Val180Ile	795/5792	538/2955	180/984	V/I	Gtt/Att	rs5522&CM030066	0	-1	0	SNV	HGNC	HGNC:7979	YES	1	P2	CCDS3772.1	ENSP00000350815	P08235	B0ZBF6	UPI000013DC6D	0	1	tolerated_low_confidence	benign	hmmpanther:PTHR24084:SF22&hmmpanther:PTHR24084	0	chr4:g.148436323C>T	0.892	0.9274
chr4	186082920	rs3775291	C	T	42	152	1684	0.295	T	missense_variant	MODERATE	TLR3	ENSG00000164342	Transcript	ENST00000296795.7	protein_coding	4/5	0	ENST00000296795.7:c.1234C>T	ENSP00000296795.2:p.Leu412Phe	1338/6015	1234/2715	412/904	L/F	Ctc/Ttc	rs3775291&CM073380	0	1	0	SNV	HGNC	HGNC:11849	YES	1	P1	CCDS3846.1	ENSP00000296795	O15455	0	UPI0000049B3E	0	1	deleterious	probably_damaging	PROSITE_profiles:PS51450&hmmpanther:PTHR44599&Gene3D:3.80.10.10&Pfam_domain:PF13855&SMART_domains:SM00365&SMART_domains:SM00369&Superfamily_domains:SSF52058&PDB-ENSP_mappings:5gs0.B&PDB-ENSP_mappings:5gs0.A&PDB-ENSP_mappings:3ulv.A&PDB-ENSP_mappings:3ulu.A&PDB-ENSP_mappings:2a0z.A&PDB-ENSP_mappings:1ziw.A	0	chr4:g.186082920C>T	0.2318	0.0265
chr5	6723447	rs274713	T	G	98	152	2680	0.635	G	intron_variant	MODIFIER	TENT4A	ENSG00000112941	Transcript	ENST00000631941.2	protein_coding	0	1/12	ENST00000631941.2:c.-35+8505T>G	0	0	0	0	0	0	rs274713	0	1	0	SNV	HGNC	HGNC:16705	YES	5	P1	CCDS3871.1	ENSP00000488642	Q5XG87	0	UPI0000071E30	0	0	0	0	0	0	chr5:g.6723447T>G	0.5507	0.4017
chr5	7634119	rs1544938	G	C	36	152	1511	0.237	C	intron_variant	MODIFIER	ADCY2	ENSG00000078295	Transcript	ENST00000338316.8	protein_coding	0	4/24	ENST00000338316.8:c.720+7803G>C	0	0	0	0	0	0	rs1544938	0	1	0	SNV	HGNC	HGNC:233	YES	1	P1	CCDS3872.2	ENSP00000342952	Q08462	0	UPI000066D9F2	0	0	0	0	0	0	chr5:g.7634119G>C	0.1835	0.0779
chr5	12968229	rs35661809	A	G	98	152	1824	0.641	G	intron_variant&non_coding_transcript_variant	MODIFIER	LINC02220	ENSG00000248457	Transcript	ENST00000510065.1	lincRNA	0	2/2	ENST00000510065.1:n.167-54058T>C	0	0	0	0	0	0	rs35661809	0	-1	0	SNV	HGNC	HGNC:53087	YES	5	0	0	0	0	0	0	0	0	0	0	0	0	chr5:g.12968229A>G	0.3029	0.2103
chr5	12978454	rs17834628	G	A	96	152	1119	0.622	A	intron_variant&non_coding_transcript_variant	MODIFIER	LINC02220	ENSG00000248457	Transcript	ENST00000510065.1	lincRNA	0	2/2	ENST00000510065.1:n.166+53557C>T	0	0	0	0	0	0	rs17834628	0	-1	0	SNV	HGNC	HGNC:53087	YES	5	0	0	0	0	0	0	0	0	0	0	0	0	chr5:g.12978454G>A	0.2754	0.1271
chr5	63962738	rs6295	C	G	59	152	2185	0.391	G	upstream_gene_variant	MODIFIER	HTR1A	ENSG00000178394	Transcript	ENST00000323865.4	protein_coding	0	0	0	0	0	0	0	0	0	rs6295&CR035867	605	-1	0	SNV	HGNC	HGNC:5286	YES	0	P1	CCDS34168.1	ENSP00000316244	P08908	Q5ZGX3	UPI0000124F1A	0	1	0	0	0	0	chr5:g.63962738C>G	0.5467	0.4304
chr5	63965502	rs10042486	C	T	57	150	881	0.383	T	upstream_gene_variant	MODIFIER	HTR1A	ENSG00000178394	Transcript	ENST00000323865.4	protein_coding	0	0	0	0	0	0	0	0	0	rs10042486	3369	-1	0	SNV	HGNC	HGNC:5286	YES	0	P1	CCDS34168.1	ENSP00000316244	P08908	Q5ZGX3	UPI0000124F1A	0	1	0	0	0	0	chr5:g.63965502C>T	0.6456	0.7572
chr5	76219161	rs11960832	C	T	72	152	1940	0.487	T	intron_variant	MODIFIER	SV2C	ENSG00000122012	Transcript	ENST00000502798.7	protein_coding	0	4/12	ENST00000502798.7:c.913+9274C>T	0	0	0	0	0	0	rs11960832	0	1	0	SNV	HGNC	HGNC:30670	YES	1	P1	CCDS43331.1	ENSP00000423541	Q496J9	0	UPI000011DDBB	0	0	0	0	0	0	chr5:g.76219161C>T	0.4415	0.7474
chr5	83076846	rs2075685	G	T	14	152	1848	0.09	T	intron_variant	MODIFIER	TMEM167A	ENSG00000174695	Transcript	ENST00000502346.2	protein_coding	0	1/3	ENST00000502346.2:c.3+475C>A	0	0	0	0	0	0	rs2075685&CR110904	0	-1	0	SNV	HGNC	HGNC:28330	YES	1	P1	CCDS34198.1	ENSP00000424707	Q8TBQ9	0	UPI0000049FBA	0	0	0	0	0	0	chr5:g.83076846G>T	0.4449	0.5802
chr5	83177826	rs10040363	A	G	15	152	1660	0.096	G	intron_variant	MODIFIER	XRCC4	ENSG00000152422	Transcript	ENST00000511817.1	protein_coding	0	3/7	ENST00000511817.1:c.316-17944A>G	0	0	0	0	0	0	rs10040363	0	1	0	SNV	HGNC	HGNC:12831	YES	1	P4	CCDS4059.1	ENSP00000421491	Q13426	A0A024RAQ8	UPI000006DF4E	0	1	0	0	0	0	chr5:g.83177826A>G	0.4603	0.6566
chr5	87651774	rs3919583	C	A	63	152	1423	0.429	A	intergenic_variant	MODIFIER	0	0	0	0	0	0	0	0	0	0	0	0	0	0	rs3919583	0	0	0	SNV	0	0	0	0	0	0	0	0	0	0	0	0	0	0	0	0	chr5:g.87651774C>A	0.2183	0.2194
chr5	95481198	rs4639250	C	G	87	152	1586	0.571	G	intron_variant	MODIFIER	TTC37	ENSG00000198677	Transcript	ENST00000649566.1	protein_coding	0	40/43	ENST00000649566.1:c.4212+1275G>C	0	0	0	0	0	0	rs4639250	0	-1	0	SNV	HGNC	HGNC:23639	YES	0	P1	CCDS4072.1	ENSP00000497948	Q6PGP7	0	UPI00000709BD	0	1	0	0	0	0	chr5:g.95481198C>G	0.3255	0.0204
chr5	112865397	rs495794	A	G	117	152	1016	0.763	G	intron_variant	MODIFIER	SRP19	ENSG00000153037	Transcript	ENST00000505459.5	protein_coding	0	4/4	ENST00000505459.5:c.301+665A>G	0	0	0	0	0	0	rs495794	0	1	0	SNV	HGNC	HGNC:11300	YES	1	P1	CCDS4108.1	ENSP00000424870	P09132	0	UPI000013DD11	0	0	0	0	0	0	chr5:g.112865397A>G	0	0.2708
chr5	148826785	rs1042711	C	T	150	152	2414	0.987	T	5_prime_UTR_variant	MODIFIER	ADRB2	ENSG00000169252	Transcript	ENST00000305988.5	protein_coding	1/1	0	ENST00000305988.5:c.-47C>T	0	1541/3443	0	0	0	0	rs1042711&CR993026	0	1	0	SNV	HGNC	HGNC:286	YES	0	P1	CCDS4292.1	ENSP00000305372	P07550	X5DQM5	UPI000013EAD0	0	1	0	0	0	0	chr5:g.148826785C>T	0	0.8608
chr5	148826877	rs1042713	G	A	64	152	2544	0.417	A	missense_variant	MODERATE	ADRB2	ENSG00000169252	Transcript	ENST00000305988.5	protein_coding	1/1	0	ENST00000305988.5:c.46G>A	ENSP00000305372.4:p.Gly16Arg	1633/3443	46/1242	16/413	G/R	Gga/Aga	rs1042713&CM950016	0	1	0	SNV	HGNC	HGNC:286	YES	0	P1	CCDS4292.1	ENSP00000305372	P07550	X5DQM5	UPI000013EAD0	0	1	tolerated	benign	hmmpanther:PTHR24248:SF21&hmmpanther:PTHR24248&Prints_domain:PR00562&PDB-ENSP_mappings:5x7d.A&PDB-ENSP_mappings:5d6l.A&PDB-ENSP_mappings:5d5b.A&PDB-ENSP_mappings:5d5a.A&PDB-ENSP_mappings:3p0g.A&PDB-ENSP_mappings:3nya.A&PDB-ENSP_mappings:3ny9.A&PDB-ENSP_mappings:3ny8.A&PDB-ENSP_mappings:3kj6.A&PDB-ENSP_mappings:3d4s.A&PDB-ENSP_mappings:2rh1.A&PDB-ENSP_mappings:2r4r.A	0	chr5:g.148826877G>A	0.4756	0.5204
chr5	148826910	rs1042714	G	C	150	152	2761	0.987	C	missense_variant	MODERATE	ADRB2	ENSG00000169252	Transcript	ENST00000305988.5	protein_coding	1/1	0	ENST00000305988.5:c.79G>C	ENSP00000305372.4:p.Glu27Gln	1666/3443	79/1242	27/413	E/Q	Gaa/Caa	rs1042714&CM970061	0	1	0	SNV	HGNC	HGNC:286	YES	0	P1	CCDS4292.1	ENSP00000305372	P07550	X5DQM5	UPI000013EAD0	0	1	tolerated	benign	Superfamily_domains:SSF81321&hmmpanther:PTHR24248:SF21&hmmpanther:PTHR24248&Prints_domain:PR00562&PDB-ENSP_mappings:5x7d.A&PDB-ENSP_mappings:5d6l.A&PDB-ENSP_mappings:5d5b.A&PDB-ENSP_mappings:5d5a.A&PDB-ENSP_mappings:3pds.A&PDB-ENSP_mappings:3p0g.A&PDB-ENSP_mappings:3nya.A&PDB-ENSP_mappings:3ny9.A&PDB-ENSP_mappings:3ny8.A&PDB-ENSP_mappings:3kj6.A&PDB-ENSP_mappings:3d4s.A&PDB-ENSP_mappings:2rh1.A&P…	0	chr5:g.148826910G>C	0	0.8638
chr5	148848933	rs11959113	G	A	11	152	2125	0.071	A	regulatory_region_variant	MODIFIER	0	0	RegulatoryFeature	ENSR00000773268	promoter_flanking_region	0	0	0	0	0	0	0	0	0	rs11959113	0	0	0	SNV	0	0	0	0	0	0	0	0	0	0	0	0	0	0	0	0	chr5:g.148848933G>A	0.3492	0.6293
chr5	159323761	rs3213094	C	T	70	152	1441	0.462	T	intron_variant	MODIFIER	IL12B	ENSG00000113302	Transcript	ENST00000231228.2	protein_coding	0	2/7	ENST00000231228.2:c.89-432G>A	0	0	0	0	0	0	rs3213094	0	-1	0	SNV	HGNC	HGNC:5970	YES	1	P1	CCDS4346.1	ENSP00000231228	P29460	0	UPI00000358B7	0	1	0	0	0	0	chr5:g.159323761C>T	0.3626	0.3555
chr5	159328122	rs3212217	C	G	70	152	2596	0.462	G	intron_variant	MODIFIER	IL12B	ENSG00000113302	Transcript	ENST00000231228.2	protein_coding	0	1/7	ENST00000231228.2:c.1-1340G>C	0	0	0	0	0	0	rs3212217	0	-1	0	SNV	HGNC	HGNC:5970	YES	1	P1	CCDS4346.1	ENSP00000231228	P29460	0	UPI00000358B7	0	1	0	0	0	0	chr5:g.159328122C>G	0.3604	0.3449
chr5	175435417	rs265976	G	T	21	152	1308	0.135	T	downstream_gene_variant	MODIFIER	DRD1	ENSG00000184845	Transcript	ENST00000393752.3	protein_coding	0	0	0	0	0	0	0	0	0	rs265976	4619	-1	0	SNV	HGNC	HGNC:3020	YES	2	P1	CCDS4393.1	ENSP00000377353	P21728	0	UPI00000503F5	0	0	0	0	0	0	chr5:g.175435417G>T	0.2895	0.5666
chr6	12296022	rs5370	G	T	10	152	1878	0.064	T	missense_variant	MODERATE	EDN1	ENSG00000078401	Transcript	ENST00000379375.6	protein_coding	5/5	0	ENST00000379375.6:c.594G>T	ENSP00000368683.5:p.Lys198Asn	863/2035	594/639	198/212	K/N	aaG/aaT	rs5370&CM993569	0	1	0	SNV	HGNC	HGNC:3176	YES	1	P1	CCDS4522.1	ENSP00000368683	P05305	Q6FH53	UPI000012A217	0	1	tolerated	benign	hmmpanther:PTHR13874&hmmpanther:PTHR13874:SF10&MobiDB_lite:mobidb-lite	0	chr6:g.12296022G>T	0.2474	0.1619
chr6	20661019	rs7754840	G	C	40	152	1238	0.269	C	intron_variant	MODIFIER	CDKAL1	ENSG00000145996	Transcript	ENST00000274695.8	protein_coding	0	5/15	ENST00000274695.8:c.371+11642G>C	0	0	0	0	0	0	rs7754840	0	1	0	SNV	HGNC	HGNC:21050	YES	1	P1	CCDS4546.1	ENSP00000274695	Q5VV42	0	UPI000013DA21	0	0	0	0	0	0	chr6:g.20661019G>C	0.4054	0.6316
chr6	20679478	rs7756992	A	G	47	152	1138	0.314	G	intron_variant	MODIFIER	CDKAL1	ENSG00000145996	Transcript	ENST00000274695.8	protein_coding	0	5/15	ENST00000274695.8:c.371+30101A>G	0	0	0	0	0	0	rs7756992	0	1	0	SNV	HGNC	HGNC:21050	YES	1	P1	CCDS4546.1	ENSP00000274695	Q5VV42	0	UPI000013DA21	0	0	0	0	0	0	chr6:g.20679478A>G	0.4127	0.6331
chr6	23548122	rs2066911	G	A	27	152	2206	0.173	A	regulatory_region_variant	MODIFIER	0	0	RegulatoryFeature	ENSR00000785896	enhancer	0	0	0	0	0	0	0	0	0	rs2066911	0	0	0	SNV	0	0	0	0	0	0	0	0	0	0	0	0	0	0	0	0	chr6:g.23548122G>A	0.245	0.2186
chr6	35427233	rs3734254	C	T	143	152	1874	0.942	T	3_prime_UTR_variant	MODIFIER	PPARD	ENSG00000112033	Transcript	ENST00000311565.4	protein_coding	9/9	0	ENST00000311565.4:c.*1154C>T	0	2829/3774	0	0	0	0	rs3734254	0	1	0	SNV	HGNC	HGNC:9235	YES	5	P3	CCDS4803.1	ENSP00000310928	Q03181	A0A024RCW6	UPI000004EF98	0	0	0	0	0	0	chr6:g.35427233C>T	0.6933	0.4153
chr6	35639794	rs1360780	T	C	113	152	1775	0.75	C	intron_variant	MODIFIER	FKBP5	ENSG00000096060	Transcript	ENST00000536438.5	protein_coding	0	3/11	ENST00000536438.5:c.106-2636A>G	0	0	0	0	0	0	rs1360780&CS045710	0	-1	0	SNV	HGNC	HGNC:3721	YES	1	P1	CCDS4808.1	ENSP00000444810	Q13451	0	UPI000000D9EE	0	1	0	0	0	0	chr6:g.35639794T>C	0	0.5787
chr6	37381257	rs2284922	G	A	96	152	1967	0.628	A	synonymous_variant	LOW	RNF8	ENSG00000112130	Transcript	ENST00000373479.9	protein_coding	7/8	0	ENST00000373479.9:c.1344G>A	ENSP00000362578.4:p.Thr448%3D	1526/5616	1344/1458	448/485	T	acG/acA	rs2284922	0	1	0	SNV	HGNC	HGNC:10071	YES	1	P1	CCDS4834.1	ENSP00000362578	O76064	0	UPI000013437B	0	0	0	0	HAMAP:MF_03067&hmmpanther:PTHR15067&PIRSF_domain:PIRSF037950&Gene3D:3.30.40.10&PDB-ENSP_mappings:4whv.J&PDB-ENSP_mappings:4whv.I&PDB-ENSP_mappings:4whv.D&PDB-ENSP_mappings:4whv.C&PDB-ENSP_mappings:4orh.L&PDB-ENSP_mappings:4orh.K&PDB-ENSP_mappings:4orh.H&PDB-ENSP_mappings:4orh.G&PDB-ENSP_mappings:4orh.C&PDB-ENSP_mappings:4ayc.B&PDB-ENSP_mappings:4ayc.A	0	chr6:g.37381257G>A	0.5603	0.5582
chr6	39048860	rs10305420	C	T	30	152	1980	0.192	T	missense_variant	MODERATE	GLP1R	ENSG00000112164	Transcript	ENST00000373256.5	protein_coding	1/13	0	ENST00000373256.5:c.20C>T	ENSP00000362353.4:p.Pro7Leu	80/6682	20/1392	7/463	P/L	cCg/cTg	rs10305420&CM1111049	0	1	0	SNV	HGNC	HGNC:4324	YES	1	P1	CCDS4839.1	ENSP00000362353	P43220	0	UPI0000061F20	0	0	tolerated_low_confidence	benign	Low_complexity_(Seg):seg&Cleavage_site_(Signalp):SignalP-noTM&hmmpanther:PTHR12011&hmmpanther:PTHR12011:SF245	0	chr6:g.39048860C>T	0.1861	0.0356
chr6	39357302	rs20455	A	G	32	152	1793	0.205	G	missense_variant	MODERATE	KIF6	ENSG00000164627	Transcript	ENST00000287152.12	protein_coding	19/23	0	ENST00000287152.12:c.2155T>C	ENSP00000287152.7:p.Trp719Arg	2253/9085	2155/2445	719/814	W/R	Tgg/Cgg	rs20455&CM074911	0	-1	0	SNV	HGNC	HGNC:21202	YES	2	P1	CCDS4844.1	ENSP00000287152	Q6ZMV9	0	UPI0000457436	0	0	tolerated	benign	0	0	chr6:g.39357302A>G	0.5397	0.854
chr6	43768652	rs699947	A	C	97	152	1930	0.647	C	upstream_gene_variant	MODIFIER	VEGFA	ENSG00000112715	Transcript	ENST00000372055.8	protein_coding	0	0	0	0	0	0	0	0	0	rs699947&CR052439	2055	1	0	SNV	HGNC	HGNC:12680	YES	1	0	CCDS34457.1	ENSP00000361125	0	J3KPA4	UPI0000D61463	0	1	0	0	0	0	chr6:g.43768652A>C	0	0.8351
chr6	43769749	rs833061	C	T	100	152	1999	0.667	T	upstream_gene_variant	MODIFIER	VEGFA	ENSG00000112715	Transcript	ENST00000372055.8	protein_coding	0	0	0	0	0	0	0	0	0	rs833061&CR084643	958	1	0	SNV	HGNC	HGNC:12680	YES	1	0	CCDS34457.1	ENSP00000361125	0	J3KPA4	UPI0000D61463	0	1	0	0	0	0	chr6:g.43769749C>T	0	0.6755
chr6	43770613	rs2010963	C	G	92	152	1761	0.596	G	upstream_gene_variant	MODIFIER	VEGFA	ENSG00000112715	Transcript	ENST00000372055.8	protein_coding	0	0	0	0	0	0	0	0	0	rs2010963&CR021404	94	1	0	SNV	HGNC	HGNC:12680	YES	1	0	CCDS34457.1	ENSP00000361125	0	J3KPA4	UPI0000D61463	0	1	0	0	0	0	chr6:g.43770613C>G	0.6739	0.6808
chr6	43771240	rs25648	C	T	27	152	1663	0.173	T	synonymous_variant	LOW	VEGFA	ENSG00000112715	Transcript	ENST00000372055.8	protein_coding	1/8	0	ENST00000372055.8:c.534C>T	ENSP00000361125.4:p.Ser178%3D	534/1286	534/1239	178/412	S	tcC/tcT	rs25648	0	1	0	SNV	HGNC	HGNC:12680	YES	1	0	CCDS34457.1	ENSP00000361125	0	J3KPA4	UPI0000D61463	0	1	0	0	Low_complexity_(Seg):seg	0	chr6:g.43771240C>T	0.1212	0.0711
chr6	43784799	rs3025039	C	T	64	152	921	0.423	T	downstream_gene_variant	MODIFIER	VEGFA	ENSG00000112715	Transcript	ENST00000372055.8	protein_coding	0	0	0	0	0	0	0	0	0	rs3025039&CR004620	190	1	0	SNV	HGNC	HGNC:12680	YES	1	0	CCDS34457.1	ENSP00000361125	0	J3KPA4	UPI0000D61463	0	1	0	0	0	0	chr6:g.43784799C>T	0.1336	0.084
chr6	44233216	rs760370	A	G	14	152	2406	0.09	G	intron_variant	MODIFIER	SLC29A1	ENSG00000112759	Transcript	ENST00000651428.1	protein_coding	0	13/13	ENST00000651428.1:c.1260-201A>G	0	0	0	0	0	0	rs760370	0	1	0	SNV	HGNC	HGNC:11003	YES	0	P1	CCDS4908.1	ENSP00000498610	0	0	UPI0000001BCC	0	0	0	0	0	0	chr6:g.44233216A>G	0.2997	0.2625
chr6	44233997	rs3734703	C	A	14	152	1937	0.09	A	3_prime_UTR_variant	MODIFIER	SLC29A1	ENSG00000112759	Transcript	ENST00000651428.1	protein_coding	14/14	0	ENST00000651428.1:c.*469C>A	0	2231/2358	0	0	0	0	rs3734703	0	1	0	SNV	HGNC	HGNC:11003	YES	0	P1	CCDS4908.1	ENSP00000498610	0	0	UPI0000001BCC	0	0	0	0	0	0	chr6:g.44233997C>A	0.0745	0.0008
chr6	52186235	rs2275913	G	A	16	152	2120	0.103	A	upstream_gene_variant	MODIFIER	IL17A	ENSG00000112115	Transcript	ENST00000648244.1	protein_coding	0	0	0	0	0	0	0	0	0	rs2275913&CR118831	140	1	0	SNV	HGNC	HGNC:5981	YES	0	P1	CCDS4937.1	ENSP00000497968	Q16552	0	UPI0000047D95	0	0	0	0	0	0	chr6:g.52186235G>A	0.2927	0.0492
chr6	52803872	rs3957356	T	C	141	152	1869	0.929	C	upstream_gene_variant	MODIFIER	GSTA1	ENSG00000243955	Transcript	ENST00000334575.6	protein_coding	0	0	0	0	0	0	0	0	0	rs3957356&CR024445	56	-1	0	SNV	HGNC	HGNC:4626	YES	1	P1	CCDS4945.1	ENSP00000335620	P08263	A0A140VJK4	UPI000013DA34	0	0	0	0	0	0	chr6:g.52803872T>C	0.6937	0.6853
chr6	55774230	rs41271330	G	A	22	152	1912	0.141	A	synonymous_variant	LOW	BMP5	ENSG00000112175	Transcript	ENST00000370830.4	protein_coding	4/7	0	ENST00000370830.4:c.846C>T	ENSP00000359866.3:p.Asn282%3D	1571/3970	846/1365	282/454	N	aaC/aaT	rs41271330&COSM742452	0	-1	0	SNV	HGNC	HGNC:1072	YES	1	P1	CCDS4958.1	ENSP00000359866	P22003	M9VUD0	UPI0000126A2C	0	1	0	0	hmmpanther:PTHR11848:SF139&hmmpanther:PTHR11848&Pfam_domain:PF00688&Gene3D:2.60.120.970	0	chr6:g.55774230G>A	0.0915	0.0061
chr6	116279647	rs3828743	G	A	78	152	2074	0.519	A	missense_variant	MODERATE	TSPYL1	ENSG00000189241	Transcript	ENST00000368608.3	protein_coding	1/1	0	ENST00000368608.3:c.184C>T	ENSP00000357597.3:p.Pro62Ser	257/3326	184/1314	62/437	P/S	Cca/Tca	rs3828743	0	-1	0	SNV	HGNC	HGNC:12382	YES	0	P1	CCDS34518.1	ENSP00000357597	Q9H0U9	0	UPI000006EE16	0	1	tolerated	benign	Low_complexity_(Seg):seg&MobiDB_lite:mobidb-lite	0	chr6:g.116279647G>A	0.3498	0.0643
chr6	132571367	rs7772821	T	G	38	152	1418	0.256	G	downstream_gene_variant	MODIFIER	TAAR6	ENSG00000146383	Transcript	ENST00000275198.1	protein_coding	0	0	0	0	0	0	0	0	0	rs7772821	8	1	0	SNV	HGNC	HGNC:20978	YES	0	P1	CCDS5155.1	ENSP00000275198	Q96RI8	0	UPI000000D881	0	0	0	0	0	0	chr6:g.132571367T>G	0.3498	0.6967
chr6	137219383	rs2234711	A	G	40	152	2246	0.269	G	5_prime_UTR_variant	MODIFIER	IFNGR1	ENSG00000027697	Transcript	ENST00000367739.8	protein_coding	1/7	0	ENST00000367739.8:c.-56T>C	0	67/2139	0	0	0	0	rs2234711&CR025333	0	-1	0	SNV	HGNC	HGNC:5439	YES	1	P3	CCDS5185.1	ENSP00000356713	P15260	A0A0S2Z3Y2	UPI000002CE40	0	1	0	0	0	0	chr6:g.137219383A>G	0.5024	0.5015
chr6	143957125	rs2247408	T	C	56	152	1817	0.365	C	intron_variant	MODIFIER	PLAGL1	ENSG00000118495	Transcript	ENST00000360537.6	protein_coding	0	3/4	ENST00000360537.6:c.-325+3344A>G	0	0	0	0	0	0	rs2247408	0	-1	0	SNV	HGNC	HGNC:9046	YES	5	P1	CCDS5202.1	ENSP00000353734	Q9UM63	0	UPI000006F274	0	1	0	0	0	0	chr6:g.143957125T>C	0.5627	0.4289
chr6	145701395	rs1415744	T	C	134	152	2260	0.885	C	intron_variant	MODIFIER	EPM2A	ENSG00000112425	Transcript	ENST00000367519.9	protein_coding	0	1/3	ENST00000367519.9:c.302-15099A>G	0	0	0	0	0	0	rs1415744	0	-1	0	SNV	HGNC	HGNC:3413	YES	1	P1	CCDS5206.1	ENSP00000356489	O95278	0	UPI000006E60E	0	1	0	0	0	0	chr6:g.145701395T>C	0.5641	0.4213
chr6	149400554	rs237025	G	A	104	152	2339	0.692	A	intron_variant	MODIFIER	TAB2	ENSG00000055208	Transcript	ENST00000367456.5	protein_coding	0	7/7	ENST00000367456.5:c.1939+1370G>A	0	0	0	0	0	0	rs237025&CM042118&COSM4003728	0	1	0	SNV	HGNC	HGNC:17075	YES	5	P1	CCDS5214.1	ENSP00000356426	Q9NYJ8	0	UPI0000073C75	0	1	0	0	0	0	chr6:g.149400554G>A	0.646	0.767
chr6	154027674	rs1074287	A	G	70	152	2749	0.455	G	intron_variant	MODIFIER	OPRM1	ENSG00000112038	Transcript	ENST00000434900.6	protein_coding	0	1/5	ENST00000434900.6:c.1-11487A>G	0	0	0	0	0	0	rs1074287	0	1	0	SNV	HGNC	HGNC:8156	YES	1	0	CCDS47503.1	ENSP00000394624	P35372	0	UPI0001899627	0	0	0	0	0	0	chr6:g.154027674A>G	0.2817	0.4947
chr6	154039662	rs1799971	A	G	36	152	1975	0.237	G	missense_variant	MODERATE	OPRM1	ENSG00000112038	Transcript	ENST00000434900.6	protein_coding	3/6	0	ENST00000434900.6:c.397A>G	ENSP00000394624.2:p.Asn133Asp	915/2033	397/1482	133/493	N/D	Aac/Gac	rs1799971&CM003770	0	1	0	SNV	HGNC	HGNC:8156	YES	1	0	CCDS47503.1	ENSP00000394624	P35372	0	UPI0001899627	0	0	deleterious	benign	hmmpanther:PTHR24229&hmmpanther:PTHR24229:SF7&Prints_domain:PR00537	0	chr6:g.154039662A>G	0.2234	0.0091
chr6	154040884	rs510769	C	T	69	152	1071	0.449	T	intron_variant	MODIFIER	OPRM1	ENSG00000112038	Transcript	ENST00000434900.6	protein_coding	0	3/5	ENST00000434900.6:c.569+1050C>T	0	0	0	0	0	0	rs510769	0	1	0	SNV	HGNC	HGNC:8156	YES	1	0	CCDS47503.1	ENSP00000394624	P35372	0	UPI0001899627	0	0	0	0	0	0	chr6:g.154040884C>T	0.2067	0.2345
chr6	154043682	rs553202	C	T	56	150	578	0.37	T	intron_variant	MODIFIER	OPRM1	ENSG00000112038	Transcript	ENST00000434900.6	protein_coding	0	3/5	ENST00000434900.6:c.569+3848C>T	0	0	0	0	0	0	rs553202	0	1	0	SNV	HGNC	HGNC:8156	YES	1	0	CCDS47503.1	ENSP00000394624	P35372	0	UPI0001899627	0	0	0	0	0	0	chr6:g.154043682C>T	0.2192	0.4145
chr6	154061407	rs495491	A	G	69	152	1703	0.449	G	intron_variant	MODIFIER	OPRM1	ENSG00000112038	Transcript	ENST00000434900.6	protein_coding	0	3/5	ENST00000434900.6:c.569+21573A>G	0	0	0	0	0	0	rs495491	0	1	0	SNV	HGNC	HGNC:8156	YES	1	0	CCDS47503.1	ENSP00000394624	P35372	0	UPI0001899627	0	0	0	0	0	0	chr6:g.154061407A>G	0.2935	0.5424
chr6	154072003	rs589046	C	T	69	152	1790	0.449	T	intron_variant	MODIFIER	OPRM1	ENSG00000112038	Transcript	ENST00000434900.6	protein_coding	0	3/5	ENST00000434900.6:c.570-17823C>T	0	0	0	0	0	0	rs589046	0	1	0	SNV	HGNC	HGNC:8156	YES	1	0	CCDS47503.1	ENSP00000394624	P35372	0	UPI0001899627	0	0	0	0	0	0	chr6:g.154072003C>T	0.2955	0.5522
chr6	154086832	rs563649	C	T	48	152	1033	0.327	T	intron_variant	MODIFIER	OPRM1	ENSG00000112038	Transcript	ENST00000434900.6	protein_coding	0	3/5	ENST00000434900.6:c.570-2994C>T	0	0	0	0	0	0	rs563649&CR091224	0	1	0	SNV	HGNC	HGNC:8156	YES	1	0	CCDS47503.1	ENSP00000394624	P35372	0	UPI0001899627	0	0	0	0	0	0	chr6:g.154086832C>T	0.1084	0.1051
chr6	154090209	rs9479757	G	A	17	152	1861	0.109	A	intron_variant	MODIFIER	OPRM1	ENSG00000112038	Transcript	ENST00000434900.6	protein_coding	0	4/5	ENST00000434900.6:c.922+31G>A	0	0	0	0	0	0	rs9479757&CS024578	0	1	0	SNV	HGNC	HGNC:8156	YES	1	0	CCDS47503.1	ENSP00000394624	P35372	0	UPI0001899627	0	0	0	0	0	0	chr6:g.154090209G>A	0.0805	0.1316
chr6	154093438	rs562859	C	T	121	152	2183	0.801	T	intron_variant	MODIFIER	OPRM1	ENSG00000112038	Transcript	ENST00000434900.6	protein_coding	0	5/5	ENST00000434900.6:c.1443+1966C>T	0	0	0	0	0	0	rs562859	0	1	0	SNV	HGNC	HGNC:8156	YES	1	0	CCDS47503.1	ENSP00000394624	P35372	0	UPI0001899627	0	0	0	0	0	0	chr6:g.154093438C>T	0.7492	0.6316
chr6	160130172	rs683369	G	C	150	152	2241	0.987	C	missense_variant	MODERATE	SLC22A1	ENSG00000175003	Transcript	ENST00000366963.9	protein_coding	2/11	0	ENST00000366963.9:c.480G>C	ENSP00000355930.4:p.Leu160Phe	601/1922	480/1665	160/554	L/F	ttG/ttC	rs683369	0	1	0	SNV	HGNC	HGNC:10963	YES	1	P1	CCDS5274.1	ENSP00000355930	O15245	0	UPI0000070FB1	0	0	tolerated	benign	Transmembrane_helices:TMhelix&PROSITE_profiles:PS50850&Conserved_Domains:cd06174&hmmpanther:PTHR24064:SF291&hmmpanther:PTHR24064&Pfam_domain:PF00083&TIGRFAM_domain:TIGR00898&Gene3D:1.20.1250.20&Superfamily_domains:SSF103473	0	chr6:g.160130172G>C	0	0.9894
chr6	160139813	rs628031	A	G	146	152	1440	0.962	G	missense_variant	MODERATE	SLC22A1	ENSG00000175003	Transcript	ENST00000366963.9	protein_coding	7/11	0	ENST00000366963.9:c.1222A>G	ENSP00000355930.4:p.Met408Val	1343/1922	1222/1665	408/554	M/V	Atg/Gtg	rs628031	0	1	0	SNV	HGNC	HGNC:10963	YES	1	P1	CCDS5274.1	ENSP00000355930	O15245	0	UPI0000070FB1	0	0	tolerated	benign	Transmembrane_helices:TMhelix&PROSITE_profiles:PS50850&Conserved_Domains:cd06174&hmmpanther:PTHR24064:SF291&hmmpanther:PTHR24064&TIGRFAM_domain:TIGR00898&Gene3D:1.20.1250.20&Pfam_domain:PF00083&Superfamily_domains:SSF103473	0	chr6:g.160139813A>G	0	0.7307
chr6	160249250	rs316019	A	C	151	152	1929	0.994	C	missense_variant	MODERATE	SLC22A2	ENSG00000112499	Transcript	ENST00000366953.8	protein_coding	4/11	0	ENST00000366953.8:c.808T>G	ENSP00000355920.3:p.Ser270Ala	872/2409	808/1668	270/555	S/A	Tct/Gct	rs316019&CM024424	0	-1	0	SNV	HGNC	HGNC:10966	YES	1	P1	CCDS5276.1	ENSP00000355920	O15244	0	UPI000013D5BB	0	0	deleterious	benign	Gene3D:1.20.1250.20&Pfam_domain:PF00083&PROSITE_profiles:PS50850&hmmpanther:PTHR24064&hmmpanther:PTHR24064:SF432&Superfamily_domains:SSF103473&TIGRFAM_domain:TIGR00898&Transmembrane_helices:TMhelix&Conserved_Domains:cd06174	0	chr6:g.160249250A>C	0.8626	0.8147
chr6	166165782	rs2305089	C	T	92	152	2551	0.596	T	missense_variant	MODERATE	TBXT	ENSG00000164458	Transcript	ENST00000296946.6	protein_coding	4/9	0	ENST00000296946.6:c.530G>A	ENSP00000296946.2:p.Gly177Asp	999/2436	530/1308	177/435	G/D	gGt/gAt	rs2305089&CM129921	0	-1	0	SNV	HGNC	HGNC:11515	YES	5	P1	CCDS5290.1	ENSP00000296946	O15178	0	UPI0000126AB5	0	1	deleterious	benign	Gene3D:2.60.40.820&PDB-ENSP_mappings:6f58.A&PDB-ENSP_mappings:6f58.B&PDB-ENSP_mappings:6f59.A&PDB-ENSP_mappings:6f59.B&Pfam_domain:PF00907&Prints_domain:PR00938&PROSITE_profiles:PS50252&hmmpanther:PTHR11267&hmmpanther:PTHR11267:SF83&SMART_domains:SM00425&Superfamily_domains:SSF49417&Conserved_Domains:cd00182	0	chr6:g.166165782C>T	0.3918	0.2042
chr7	17565446	rs1448673	A	G	135	152	984	0.891	G	intergenic_variant	MODIFIER	0	0	0	0	0	0	0	0	0	0	0	0	0	0	rs1448673	0	0	0	SNV	0	0	0	0	0	0	0	0	0	0	0	0	0	0	0	0	chr7:g.17565446A>G	0	0.7239
chr7	22105466	rs16873129	T	C	9	152	1378	0.058	C	intergenic_variant	MODIFIER	0	0	0	0	0	0	0	0	0	0	0	0	0	0	rs16873129	0	0	0	SNV	0	0	0	0	0	0	0	0	0	0	0	0	0	0	0	0	chr7:g.22105466T>C	0.1034	0.0613
chr7	22726602	rs1800797	A	G	150	152	2205	0.987	G	intron_variant	MODIFIER	IL6	ENSG00000136244	Transcript	ENST00000404625.5	protein_coding	0	1/5	ENST00000404625.5:c.-85+344A>G	0	0	0	0	0	0	rs1800797&CR016149	0	1	0	SNV	HGNC	HGNC:6018	YES	5	P2	CCDS5375.1	ENSP00000385675	P05231	Q75MH2	UPI000002C4A6	0	1	0	0	0	0	chr7:g.22726602A>G	0.8618	0.9834
chr7	22727026	rs1800795	C	G	150	152	1534	0.987	G	intron_variant	MODIFIER	IL6	ENSG00000136244	Transcript	ENST00000404625.5	protein_coding	0	1/5	ENST00000404625.5:c.-84-153C>G	0	0	0	0	0	0	rs1800795&CR983402	0	1	0	SNV	HGNC	HGNC:6018	YES	5	P2	CCDS5375.1	ENSP00000385675	P05231	Q75MH2	UPI000002C4A6	0	1	0	0	0	0	chr7:g.22727026C>G	0.8588	0.9818
chr7	30687161	rs7793837	A	T	56	152	1233	0.359	T	intron_variant	MODIFIER	CRHR2	ENSG00000106113	Transcript	ENST00000348438.8	protein_coding	0	2/12	ENST00000348438.8:c.184+2030T>A	0	0	0	0	0	0	rs7793837	0	-1	0	SNV	HGNC	HGNC:2358	YES	1	0	CCDS56478.1	ENSP00000340943	Q13324	0	UPI000002A720	0	0	0	0	0	0	chr7:g.30687161A>T	0.4153	0.8601
chr7	31032854	rs34548976	C	T	15	152	2134	0.096	T	intergenic_variant	MODIFIER	0	0	0	0	0	0	0	0	0	0	0	0	0	0	rs34548976	0	0	0	SNV	0	0	0	0	0	0	0	0	0	0	0	0	0	0	0	0	chr7:g.31032854C>T	0.362	0.5893
chr7	75985688	rs1057868	C	T	46	152	2342	0.314	T	missense_variant	MODERATE	POR	ENSG00000127948	Transcript	ENST00000461988.6	protein_coding	13/16	0	ENST00000461988.6:c.1508C>T	ENSP00000419970.1:p.Ala503Val	1537/2446	1508/2043	503/680	A/V	gCc/gTc	rs1057868&CM057356	0	1	0	SNV	HGNC	HGNC:9208	YES	1	P1	CCDS5579.1	ENSP00000419970	P16435	0	UPI000013D5F4	0	1	tolerated	benign	HAMAP:MF_03212&PROSITE_profiles:PS51384&Conserved_Domains:cd06204&hmmpanther:PTHR19384&hmmpanther:PTHR19384:SF17&PIRSF_domain:PIRSF000208&Superfamily_domains:SSF63380	0	chr7:g.75985688C>T	0.2861	0.1702
chr7	86696058	rs724226	A	G	151	152	1435	0.994	G	intron_variant	MODIFIER	GRM3	ENSG00000198822	Transcript	ENST00000361669.6	protein_coding	0	1/5	ENST00000361669.6:c.-141+51186A>G	0	0	0	0	0	0	rs724226	0	1	0	SNV	HGNC	HGNC:4595	YES	1	P1	CCDS5600.1	ENSP00000355316	Q14832	A4D1D0	UPI0000153EFC	0	1	0	0	0	0	chr7:g.86696058A>G	0	0.7988
chr7	87504050	rs3842	T	C	16	150	1062	0.104	C	3_prime_UTR_variant	MODIFIER	ABCB1	ENSG00000085563	Transcript	ENST00000622132.4	protein_coding	28/28	0	ENST00000622132.4:c.*193A>G	0	4361/4778	0	0	0	0	rs3842&CR093436	0	-1	0	SNV	HGNC	HGNC:40	YES	1	P2	CCDS5608.1	ENSP00000478255	P08183	A4D1D2	UPI000013D66C	0	1	0	0	0	0	chr7:g.87504050T>C	0.1879	0.1641
chr7	87509329	rs1045642	A	G	65	152	2662	0.429	G	synonymous_variant	LOW	ABCB1	ENSG00000085563	Transcript	ENST00000622132.4	protein_coding	26/28	0	ENST00000622132.4:c.3435T>C	ENSP00000478255.1:p.Ile1145%3D	3760/4778	3435/3843	1145/1280	I	atT/atC	rs1045642&CM000496	0	-1	0	SNV	HGNC	HGNC:40	YES	1	P2	CCDS5608.1	ENSP00000478255	P08183	A4D1D2	UPI000013D66C	0	1	0	0	PROSITE_profiles:PS50893&Conserved_Domains:cd03249&hmmpanther:PTHR24221:SF251&hmmpanther:PTHR24221&Pfam_domain:PF00005&Gene3D:3.40.50.300&SMART_domains:SM00382&Superfamily_domains:SSF52540&PDB-ENSP_mappings:6fn4.A&PDB-ENSP_mappings:6fn1.A&PDB-ENSP_mappings:6c0v.A	0	chr7:g.87509329A>G	0	0.8502
chr7	87522787	rs4148740	A	G	9	150	725	0.058	G	intron_variant	MODIFIER	ABCB1	ENSG00000085563	Transcript	ENST00000622132.4	protein_coding	0	21/27	ENST00000622132.4:c.2686-1911T>C	0	0	0	0	0	0	rs4148740	0	-1	0	SNV	HGNC	HGNC:40	YES	1	P2	CCDS5608.1	ENSP00000478255	P08183	A4D1D2	UPI000013D66C	0	1	0	0	0	0	chr7:g.87522787A>G	0.1446	0.2005
chr7	87531302	rs2032582	A	C	61	152	1569	0.404	C	missense_variant	MODERATE	ABCB1	ENSG00000085563	Transcript	ENST00000622132.4	protein_coding	21/28	0	ENST00000622132.4:c.2677T>G	ENSP00000478255.1:p.Ser893Ala	3002/4778	2677/3843	893/1280	S/A	Tct/Gct	rs2032582&CM033585&CM065955	0	-1	0	SNV	HGNC	HGNC:40	YES	1	P2	CCDS5608.1	ENSP00000478255	P08183	A4D1D2	UPI000013D66C	0	1	tolerated	benign	PROSITE_profiles:PS50929&hmmpanther:PTHR24221:SF251&hmmpanther:PTHR24221&Gene3D:1.20.1560.10&Pfam_domain:PF00664&Superfamily_domains:SSF90123&PDB-ENSP_mappings:6fn4.A&PDB-ENSP_mappings:6fn1.A&PDB-ENSP_mappings:6c0v.A	0	chr7:g.87531302A>C	0	0.9796
chr7	87531302	0	A	T	11	152	1569	0.071	T	missense_variant	MODERATE	ABCB1	ENSG00000085563	Transcript	ENST00000622132.4	protein_coding	21/28	0	ENST00000622132.4:c.2677T>A	ENSP00000478255.1:p.Ser893Thr	3002/4778	2677/3843	893/1280	S/T	Tct/Act	rs2032582&CM033585&CM065955	0	-1	0	SNV	HGNC	HGNC:40	YES	1	P2	CCDS5608.1	ENSP00000478255	P08183	A4D1D2	UPI000013D66C	0	1	deleterious	benign	PROSITE_profiles:PS50929&hmmpanther:PTHR24221:SF251&hmmpanther:PTHR24221&Gene3D:1.20.1560.10&Pfam_domain:PF00664&Superfamily_domains:SSF90123&PDB-ENSP_mappings:6fn4.A&PDB-ENSP_mappings:6fn1.A&PDB-ENSP_mappings:6c0v.A	0	chr7:g.87531302A>T	0	0.0008
chr7	87550285	rs1128503	A	G	57	152	1940	0.378	G	synonymous_variant	LOW	ABCB1	ENSG00000085563	Transcript	ENST00000622132.4	protein_coding	12/28	0	ENST00000622132.4:c.1236T>C	ENSP00000478255.1:p.Gly412%3D	1561/4778	1236/3843	412/1280	G	ggT/ggC	rs1128503&CM084696	0	-1	0	SNV	HGNC	HGNC:40	YES	1	P2	CCDS5608.1	ENSP00000478255	P08183	A4D1D2	UPI000013D66C	0	1	0	0	PROSITE_profiles:PS50893&Conserved_Domains:cd03249&hmmpanther:PTHR24221:SF251&hmmpanther:PTHR24221&Pfam_domain:PF00005&Superfamily_domains:SSF52540&PDB-ENSP_mappings:6fn4.A&PDB-ENSP_mappings:6fn1.A&PDB-ENSP_mappings:6c0v.A	0	chr7:g.87550285A>G	0.5839	0.8638
chr7	92113414	rs7793861	C	G	25	152	1101	0.167	G	downstream_gene_variant	MODIFIER	AKAP9	ENSG00000127914	Transcript	ENST00000356239.7	protein_coding	0	0	0	0	0	0	0	0	0	0	2741	1	0	SNV	HGNC	HGNC:379	YES	1	P2	CCDS5622.1	ENSP00000348573	Q99996	0	UPI000002A38D	0	1	0	0	0	0	chr7:g.92113414C>G	0	0
chr7	95308134	rs662	T	C	103	152	1617	0.679	C	missense_variant	MODERATE	PON1	ENSG00000005421	Transcript	ENST00000222381.7	protein_coding	6/9	0	ENST00000222381.7:c.575A>G	ENSP00000222381.3:p.Gln192Arg	807/2568	575/1068	192/355	Q/R	cAa/cGa	rs662&CM930596	0	-1	0	SNV	HGNC	HGNC:9204	YES	1	P1	CCDS5638.1	ENSP00000222381	P27169	0	UPI000013C7FD	0	1	tolerated	benign	hmmpanther:PTHR11799:SF16&hmmpanther:PTHR11799&Pfam_domain:PF01731&Gene3D:2.120.10.30&Superfamily_domains:SSF63829	0	chr7:g.95308134T>C	0.5429	0.7526
chr7	95432609	rs2299267	A	G	43	152	1111	0.282	G	intron_variant	MODIFIER	PON2	ENSG00000105854	Transcript	ENST00000633531.1	protein_coding	0	1/8	ENST00000633531.1:c.74+2269T>C	0	0	0	0	0	0	rs2299267	0	-1	0	SNV	HGNC	HGNC:9205	YES	1	P1	CCDS5640.1	ENSP00000488838	Q15165	A0A0J9YYG4	UPI000000D8F3	0	1	0	0	0	0	chr7:g.95432609A>G	0.2119	0.0908
chr7	99647390	rs4646458	T	G	28	152	1838	0.179	G	downstream_gene_variant	MODIFIER	CYP3A5	ENSG00000106258	Transcript	ENST00000222982.8	protein_coding	0	0	0	0	0	0	0	0	0	rs4646458	804	-1	0	SNV	HGNC	HGNC:2638	YES	1	P1	CCDS5672.1	ENSP00000222982	P20815	0	UPI000000163D	0	1	0	0	0	0	chr7:g.99647390T>G	0.2618	0.4803
chr7	99647457	rs4646457	A	C	45	152	1858	0.295	C	downstream_gene_variant	MODIFIER	CYP3A5	ENSG00000106258	Transcript	ENST00000222982.8	protein_coding	0	0	0	0	0	0	0	0	0	rs4646457	737	-1	0	SNV	HGNC	HGNC:2638	YES	1	P1	CCDS5672.1	ENSP00000222982	P20815	0	UPI000000163D	0	1	0	0	0	0	chr7:g.99647457A>C	0.3848	0.8245
chr7	99648291	rs15524	A	G	46	152	1927	0.301	G	3_prime_UTR_variant	MODIFIER	CYP3A5	ENSG00000106258	Transcript	ENST00000222982.8	protein_coding	13/13	0	ENST00000222982.8:c.*14T>C	0	1623/1720	0	0	0	0	rs15524	0	-1	0	SNV	HGNC	HGNC:2638	YES	1	P1	CCDS5672.1	ENSP00000222982	P20815	0	UPI000000163D	0	1	0	0	0	0	chr7:g.99648291A>G	0.348	0.6944
chr7	99668695	rs4646450	G	A	53	152	1925	0.346	A	intron_variant	MODIFIER	CYP3A5	ENSG00000106258	Transcript	ENST00000222982.8	protein_coding	0	4/12	ENST00000222982.8:c.319-1630C>T	0	0	0	0	0	0	rs4646450	0	-1	0	SNV	HGNC	HGNC:2638	YES	1	P1	CCDS5672.1	ENSP00000222982	P20815	0	UPI000000163D	0	1	0	0	0	0	chr7:g.99668695G>A	0.4671	0.9652
chr7	99672916	rs776746	T	C	107	152	2053	0.705	C	intron_variant	MODIFIER	CYP3A5	ENSG00000106258	Transcript	ENST00000222982.8	protein_coding	0	3/12	ENST00000222982.8:c.219-237A>G	0	0	0	0	0	0	rs776746&CS015290	0	-1	0	SNV	HGNC	HGNC:2638	YES	1	P1	CCDS5672.1	ENSP00000222982	P20815	0	UPI000000163D	0	1	0	0	0	0	chr7:g.99672916T>C	0.6214	0.18
chr7	99709062	rs2257401	G	C	45	152	2129	0.295	C	missense_variant	MODERATE	CYP3A7-CYP3A51P	ENSG00000282301	Transcript	ENST00000611620.4	protein_coding	11/15	0	ENST00000611620.4:c.1226C>G	ENSP00000480571.1:p.Thr409Arg	1226/1608	1226/1608	409/535	T/R	aCa/aGa	rs2257401&CM058399	0	-1	0	SNV	HGNC	HGNC:51504	YES	5	P1	CCDS75639.1	ENSP00000480571	0	0	UPI000006FBDC	0	0	deleterious	benign	hmmpanther:PTHR24302:SF31&hmmpanther:PTHR24302&Pfam_domain:PF00067&Gene3D:1.10.630.10&Superfamily_domains:SSF48264	0	chr7:g.99709062G>C	0.3305	0.6165
chr7	99756491	rs12333983	T	A	52	152	1850	0.34	A	downstream_gene_variant	MODIFIER	CYP3A4	ENSG00000160868	Transcript	ENST00000651514.1	protein_coding	0	0	0	0	0	0	0	0	0	rs12333983	476	-1	0	SNV	HGNC	HGNC:2637	YES	0	P1	CCDS5674.1	ENSP00000498939	0	Q6GRK0	UPI000013E0B7	0	1	0	0	0	0	chr7:g.99756491T>A	0.3916	0.7708
chr7	99763843	rs2242480	C	T	103	152	1769	0.673	T	intron_variant	MODIFIER	CYP3A4	ENSG00000160868	Transcript	ENST00000651514.1	protein_coding	0	10/12	ENST00000651514.1:c.1026+12G>A	0	0	0	0	0	0	rs2242480&CR111492	0	-1	0	SNV	HGNC	HGNC:2637	YES	0	P1	CCDS5674.1	ENSP00000498939	0	Q6GRK0	UPI000013E0B7	0	1	0	0	0	0	chr7:g.99763843C>T	0.4217	0.8502
chr7	99767460	rs4646437	G	A	27	152	1869	0.179	A	intron_variant	MODIFIER	CYP3A4	ENSG00000160868	Transcript	ENST00000651514.1	protein_coding	0	7/12	ENST00000651514.1:c.671-202C>T	0	0	0	0	0	0	rs4646437	0	-1	0	SNV	HGNC	HGNC:2637	YES	0	P1	CCDS5674.1	ENSP00000498939	0	Q6GRK0	UPI000013E0B7	0	1	0	0	0	0	chr7:g.99767460G>A	0.3632	0.8215
chr7	99784473	rs2740574	C	T	143	152	2539	0.942	T	upstream_gene_variant	MODIFIER	CYP3A4	ENSG00000160868	Transcript	ENST00000651514.1	protein_coding	0	0	0	0	0	0	0	0	0	rs2740574&CR984104	289	-1	0	SNV	HGNC	HGNC:2637	YES	0	P1	CCDS5674.1	ENSP00000498939	0	Q6GRK0	UPI000013E0B7	0	1	0	0	0	0	chr7:g.99784473C>T	0.7692	0.2345
chr7	99862484	rs472660	G	A	9	152	2268	0.058	A	intron_variant	MODIFIER	CYP3A43	ENSG00000021461	Transcript	ENST00000222382.5	protein_coding	0	11/12	ENST00000222382.5:c.1253+645G>A	0	0	0	0	0	0	rs472660	0	1	0	SNV	HGNC	HGNC:17450	YES	1	P4	CCDS5675.1	ENSP00000222382	Q9HB55	0	UPI000002A50E	0	0	0	0	0	0	chr7:g.99862484G>A	0.2608	0.7526
chr7	101126257	rs2227631	A	G	131	152	2202	0.865	G	upstream_gene_variant	MODIFIER	SERPINE1	ENSG00000106366	Transcript	ENST00000223095.4	protein_coding	0	0	0	0	0	0	0	0	0	rs2227631&CR962707	832	1	0	SNV	HGNC	HGNC:8583	YES	1	P1	CCDS5711.1	ENSP00000223095	P05121	A0A024QYT5	UPI0000000CAB	0	1	0	0	0	0	chr7:g.101126257A>G	0.5889	0.7534
chr7	101252199	rs6942609	G	A	23	152	1758	0.154	A	5_prime_UTR_variant	MODIFIER	FIS1	ENSG00000214253	Transcript	ENST00000474120.5	protein_coding	1/4	0	ENST00000474120.5:c.-291C>T	0	118/915	0	0	0	0	rs6942609	0	-1	0	SNV	HGNC	HGNC:21689	0	1	0	0	ENSP00000442056	0	F5H8A8	UPI000204A772	0	0	0	0	0	0	chr7:g.101252199G>A	0.1719	0.0144
chr7	137016561	rs8191992	T	A	8	152	2057	0.051	A	3_prime_UTR_variant	MODIFIER	CHRM2	ENSG00000181072	Transcript	ENST00000445907.6	protein_coding	3/3	0	ENST00000445907.6:c.*295T>A	0	2224/5918	0	0	0	0	rs8191992&CR022507	0	1	0	SNV	HGNC	HGNC:1951	YES	1	P1	CCDS5843.1	ENSP00000399745	P08172	A4D1Q0	UPI0000050410	0	0	0	0	0	0	chr7:g.137016561T>A	0.4531	0.8298
chr7	137017188	rs6962027	T	A	10	152	1360	0.064	A	3_prime_UTR_variant	MODIFIER	CHRM2	ENSG00000181072	Transcript	ENST00000445907.6	protein_coding	3/3	0	ENST00000445907.6:c.*922T>A	0	2851/5918	0	0	0	0	rs6962027	0	1	0	SNV	HGNC	HGNC:1951	YES	1	P1	CCDS5843.1	ENSP00000399745	P08172	A4D1Q0	UPI0000050410	0	0	0	0	0	0	chr7:g.137017188T>A	0.4521	0.8222
chr7	150999023	rs1799983	T	G	140	152	1934	0.917	G	missense_variant	MODERATE	NOS3	ENSG00000164867	Transcript	ENST00000297494.8	protein_coding	8/27	0	ENST00000297494.8:c.894T>G	ENSP00000297494.3:p.Asp298Glu	1229/4366	894/3612	298/1203	D/E	gaT/gaG	rs1799983&CM981388	0	1	0	SNV	HGNC	HGNC:7876	YES	1	P2	CCDS5912.1	ENSP00000297494	P29474	0	UPI000013E417	0	1	tolerated	benign	Conserved_Domains:cd00795&hmmpanther:PTHR19384&hmmpanther:PTHR19384:SF66&Gene3D:3.90.340.10&Gene3D:3.90.440.10&PIRSF_domain:PIRSF000333&Pfam_domain:PF02898&Superfamily_domains:SSF56512&Low_complexity_(Seg):seg&PDB-ENSP_mappings:6cif.D&PDB-ENSP_mappings:6cif.C&PDB-ENSP_mappings:6cif.B&PDB-ENSP_mappings:6cif.A&PDB-ENSP_mappings:6cie.D&PDB-ENSP_mappings:6cie.C&PDB-ENSP_mappings:6cie.B&PDB-ENSP_mappi…	0	chr7:g.150999023T>G	0	0.9297
chr7	156182007	rs6961071	A	G	29	152	2502	0.199	G	downstream_gene_variant	MODIFIER	RF00019	ENSG00000207061	Transcript	ENST00000384333.1	misc_RNA	0	0	0	0	0	0	0	0	0	rs6961071	4115	-1	0	SNV	RFAM	0	YES	0	0	0	0	0	0	0	0	0	0	0	0	0	chr7:g.156182007A>G	0.4259	0.3116
chr7	157539478	rs221253	T	C	123	152	2358	0.801	C	3_prime_UTR_variant	MODIFIER	PTPRN2	ENSG00000155093	Transcript	ENST00000389418.9	protein_coding	23/23	0	ENST00000389418.9:c.*1236A>G	0	4438/4860	0	0	0	0	rs221253	0	-1	0	SNV	HGNC	HGNC:9677	YES	1	P4	CCDS5947.1	ENSP00000374069	Q92932	0	UPI000002E7C7	0	0	0	0	0	0	chr7:g.157539478T>C	0.9373	0.997
chr8	11756716	rs4841588	G	T	76	152	1651	0.5	T	intron_variant	MODIFIER	GATA4	ENSG00000136574	Transcript	ENST00000532059.5	protein_coding	0	4/5	ENST00000532059.5:c.1001-219G>T	0	0	0	0	0	0	rs4841588&CS151742	0	1	0	SNV	HGNC	HGNC:4173	YES	1	A1	CCDS78303.1	ENSP00000435712	P43694	0	UPI0000210221	0	1	0	0	0	0	chr8:g.11756716G>T	0.3253	0.1967
chr8	19961566	rs320	T	G	17	152	998	0.115	G	intron_variant	MODIFIER	LPL	ENSG00000175445	Transcript	ENST00000311322.10	protein_coding	0	8/9	ENST00000311322.10:c.1322+483T>G	0	0	0	0	0	0	rs320&CS931395	0	1	0	SNV	HGNC	HGNC:6677	YES	1	P1	CCDS6012.1	ENSP00000309757	P06858	A0A1B1RVA9	UPI0000036334	0	1	0	0	0	0	chr8:g.19961566T>G	0.2616	0.3132
chr8	22927888	rs17685420	C	T	28	152	2298	0.179	T	5_prime_UTR_variant	MODIFIER	PEBP4	ENSG00000134020	Transcript	ENST00000256404.8	protein_coding	1/7	0	ENST00000256404.8:c.-72G>A	0	27/901	0	0	0	0	rs17685420	0	-1	0	SNV	HGNC	HGNC:28319	YES	1	P1	CCDS43724.1	ENSP00000256404	Q96S96	0	UPI0000037788	0	0	0	0	0	0	chr8:g.22927888C>T	0.1571	0.0439
chr8	32460401	rs17716295	C	A	13	152	1803	0.083	A	intron_variant	MODIFIER	NRG1	ENSG00000157168	Transcript	ENST00000519301.6	protein_coding	0	1/10	ENST00000519301.6:c.38-135427C>A	0	0	0	0	0	0	rs17716295	0	1	0	SNV	HGNC	HGNC:7997	0	5	A2	CCDS55218.1	ENSP00000429582	Q02297	0	UPI0001A47181	0	1	0	0	0	0	chr8:g.32460401C>A	0.2524	0.2027
chr8	40544855	rs1367094	C	T	152	152	2183	1	T	intron_variant	MODIFIER	ZMAT4	ENSG00000165061	Transcript	ENST00000297737.11	protein_coding	0	6/6	ENST00000297737.11:c.675-12617G>A	0	0	0	0	0	0	rs1367094	0	-1	0	SNV	HGNC	HGNC:25844	YES	2	P1	CCDS34885.1	ENSP00000297737	Q9H898	0	UPI0000046C33	0	0	0	0	0	0	chr8:g.40544855C>T	0.9698	0.8896
chr8	58500365	rs3808607	G	T	126	152	1237	0.833	T	upstream_gene_variant	MODIFIER	CYP7A1	ENSG00000167910	Transcript	ENST00000301645.4	protein_coding	0	0	0	0	0	0	0	0	0	rs3808607&CR043951	202	-1	0	SNV	HGNC	HGNC:2651	YES	1	P1	CCDS6171.1	ENSP00000301645	P22680	0	UPI0000128214	0	1	0	0	0	0	chr8:g.58500365G>T	0.5242	0.3903
chr8	66280144	rs4737771	T	C	23	152	2148	0.147	C	intergenic_variant	MODIFIER	0	0	0	0	0	0	0	0	0	0	0	0	0	0	rs4737771	0	0	0	SNV	0	0	0	0	0	0	0	0	0	0	0	0	0	0	0	0	chr8:g.66280144T>C	0.1683	0.4017
chr8	128008933	rs2114358	G	A	104	152	1824	0.679	A	non_coding_transcript_exon_variant	MODIFIER	MIR1206	ENSG00000283200	Transcript	ENST00000637127.1	miRNA	1/1	0	ENST00000637127.1:n.36G>A	0	36/59	0	0	0	0	rs2114358	0	1	0	SNV	HGNC	HGNC:35272	YES	0	0	0	0	0	0	0	0	0	0	0	0	0	chr8:g.128008933G>A	0	0.7655
chr8	142918184	rs1799998	A	G	57	152	1977	0.372	G	upstream_gene_variant	MODIFIER	CYP11B2	ENSG00000179142	Transcript	ENST00000323110.2	protein_coding	0	0	0	0	0	0	0	0	0	rs1799998&CR982411	341	-1	0	SNV	HGNC	HGNC:2592	YES	1	P1	CCDS6393.1	ENSP00000325822	P19099	0	UPI00001282CF	0	1	0	0	0	0	chr8:g.142918184A>G	0.3472	0.1891
chr9	5074189	rs12343867	T	C	45	152	1485	0.288	C	intron_variant	MODIFIER	JAK2	ENSG00000096968	Transcript	ENST00000381652.3	protein_coding	0	14/24	ENST00000381652.3:c.1864+404T>C	0	0	0	0	0	0	rs12343867	0	1	0	SNV	HGNC	HGNC:6192	YES	1	P1	CCDS6457.1	ENSP00000371067	O60674	0	UPI000012DA9E	0	1	0	0	0	0	chr9:g.5074189T>C	0.253	0.1657
chr9	6556839	rs10975641	C	G	59	152	1005	0.391	G	intron_variant	MODIFIER	GLDC	ENSG00000178445	Transcript	ENST00000321612.7	protein_coding	0	17/24	ENST00000321612.7:c.2053-537G>C	0	0	0	0	0	0	rs10975641	0	-1	0	SNV	HGNC	HGNC:4313	YES	1	P1	CCDS34987.1	ENSP00000370737	P23378	0	UPI0000684276	0	1	0	0	0	0	chr9:g.6556839C>G	0.3778	0.3941
chr9	9687487	rs4742610	C	T	93	152	1148	0.622	T	intron_variant	MODIFIER	PTPRD	ENSG00000153707	Transcript	ENST00000381196.8	protein_coding	0	4/42	ENST00000381196.8:c.-287+47046G>A	0	0	0	0	0	0	rs4742610	0	-1	0	SNV	HGNC	HGNC:9668	YES	5	P1	CCDS43786.1	ENSP00000370593	P23468	0	UPI0000132990	0	1	0	0	0	0	chr9:g.9687487C>T	0.3013	0.2474
chr9	20497144	rs6475448	G	A	109	152	1396	0.712	A	intron_variant	MODIFIER	MLLT3	ENSG00000171843	Transcript	ENST00000380338.9	protein_coding	0	2/10	ENST00000380338.9:c.194-40358C>T	0	0	0	0	0	0	rs6475448	0	-1	0	SNV	HGNC	HGNC:7136	YES	1	P3	CCDS6494.1	ENSP00000369695	P42568	A0A0S2Z448	UPI00002111CB	0	1	0	0	0	0	chr9:g.20497144G>A	0.7544	0.8744
chr9	84331158	rs17343066	G	A	80	152	1542	0.513	A	intron_variant	MODIFIER	SLC28A3	ENSG00000197506	Transcript	ENST00000376238.4	protein_coding	0	1/17	ENST00000376238.4:c.60+9416C>T	0	0	0	0	0	0	rs17343066	0	-1	0	SNV	HGNC	HGNC:16484	YES	1	P1	CCDS6670.1	ENSP00000365413	Q9HAS3	0	UPI000006F5A6	0	0	0	0	0	0	chr9:g.84331158G>A	0.3434	0.087
chr9	97697296	rs1800975	T	C	97	152	2257	0.641	C	5_prime_UTR_variant	MODIFIER	XPA	ENSG00000136936	Transcript	ENST00000375128.4	protein_coding	1/6	0	ENST00000375128.4:c.-4A>G	0	62/1417	0	0	0	0	rs1800975&CR044772	0	-1	0	SNV	HGNC	HGNC:12814	YES	1	P1	CCDS6729.1	ENSP00000364270	P23025	0	UPI0000043B7A	0	1	0	0	0	0	chr9:g.97697296T>C	0	0.8109
chr9	100349683	rs10989064	C	T	150	152	1051	0.987	T	intron_variant	MODIFIER	TEX10	ENSG00000136891	Transcript	ENST00000374902.9	protein_coding	0	1/14	ENST00000374902.9:c.-9-311G>A	0	0	0	0	0	0	rs10989064	0	-1	0	SNV	HGNC	HGNC:25988	YES	1	P1	CCDS6748.1	ENSP00000364037	Q9NXF1	A0A024R169	UPI000013D052	0	0	0	0	0	0	chr9:g.100349683C>T	0.62	0.5953
chr9	104800523	rs2230808	T	C	138	152	2360	0.91	C	missense_variant	MODERATE	ABCA1	ENSG00000165029	Transcript	ENST00000374736.8	protein_coding	35/50	0	ENST00000374736.8:c.4760A>G	ENSP00000363868.3:p.Lys1587Arg	5073/10408	4760/6786	1587/2261	K/R	aAa/aGa	rs2230808&CM042912&COSM3763496	0	-1	0	SNV	HGNC	HGNC:29	YES	1	P1	CCDS6762.1	ENSP00000363868	O95477	0	UPI000013E441	0	1	tolerated	benign	hmmpanther:PTHR19229&hmmpanther:PTHR19229:SF34&Pfam_domain:PF12698&PDB-ENSP_mappings:5xjy.A	0	chr9:g.104800523T>C	0.5383	0.1324
chr9	104858586	rs2230806	C	T	41	152	2480	0.263	T	missense_variant	MODERATE	ABCA1	ENSG00000165029	Transcript	ENST00000374736.8	protein_coding	7/50	0	ENST00000374736.8:c.656G>A	ENSP00000363868.3:p.Arg219Lys	969/10408	656/6786	219/2261	R/K	aGg/aAg	rs2230806&CM030397&COSM6388781&COSM6388782	0	-1	0	SNV	HGNC	HGNC:29	YES	1	P1	CCDS6762.1	ENSP00000363868	O95477	0	UPI000013E441	0	1	tolerated	benign	hmmpanther:PTHR19229&hmmpanther:PTHR19229:SF34&PDB-ENSP_mappings:5xjy.A	0	chr9:g.104858586C>T	0.4397	0.7103
chr9	104941653	rs2487032	G	A	51	152	1807	0.346	A	regulatory_region_variant	MODIFIER	0	0	RegulatoryFeature	ENSR00000889370	enhancer	0	0	0	0	0	0	0	0	0	rs2487032	0	0	0	SNV	0	0	0	0	0	0	0	0	0	0	0	0	0	0	0	0	chr9:g.104941653G>A	0.5954	0.8328
chr9	117700861	rs2770150	A	G	24	152	1771	0.154	G	upstream_gene_variant	MODIFIER	TLR4	ENSG00000136869	Transcript	ENST00000645071.1	protein_coding	0	0	0	0	0	0	0	0	0	rs2770150&CR103149	3361	1	0	SNV	HGNC	HGNC:11850	YES	0	P1	CCDS6818.1	ENSP00000494590	O00206	0	UPI0000137057	0	1	0	0	0	0	chr9:g.117700861A>G	0.1554	0.1059
chr9	125274966	rs10819043	C	T	74	152	1697	0.487	T	intron_variant	MODIFIER	GAPVD1	ENSG00000165219	Transcript	ENST00000394105.6	protein_coding	0	1/26	ENST00000394105.6:c.-33+13007C>T	0	0	0	0	0	0	rs10819043	0	1	0	SNV	HGNC	HGNC:23375	YES	5	0	CCDS35138.1	ENSP00000377665	Q14C86	A0A024R8A2	UPI00001D76F1	0	1	0	0	0	0	chr9:g.125274966C>T	0.5367	0.5794
chr9	125366503	rs2291858	A	G	73	152	1407	0.474	G	downstream_gene_variant	MODIFIER	GAPVD1	ENSG00000165219	Transcript	ENST00000394105.6	protein_coding	0	0	0	0	0	0	0	0	0	rs2291858	3174	1	0	SNV	HGNC	HGNC:23375	YES	5	0	CCDS35138.1	ENSP00000377665	Q14C86	A0A024R8A2	UPI00001D76F1	0	1	0	0	0	0	chr9:g.125366503A>G	0.5359	0.5885
chr9	125370928	rs10760397	T	C	73	152	2314	0.474	C	downstream_gene_variant	MODIFIER	AL627223.1	ENSG00000227845	Transcript	ENST00000416693.2	processed_pseudogene	0	0	0	0	0	0	0	0	0	rs10760397	1397	-1	0	SNV	Clone_based_ensembl_gene	0	YES	0	0	0	0	0	0	0	0	0	0	0	0	0	chr9:g.125370928T>C	0.5393	0.587
chr9	130502523	rs10793902	C	T	13	152	2364	0.096	T	downstream_gene_variant	MODIFIER	ASS1	ENSG00000130707	Transcript	ENST00000372394.5	protein_coding	0	0	0	0	0	0	0	0	0	rs10793902	1249	1	0	SNV	HGNC	HGNC:758	YES	2	P1	CCDS6933.1	ENSP00000361471	P00966	Q5T6L4	UPI00000015D6	0	1	0	0	0	0	chr9:g.130502523C>T	0.4669	0.416
chr9	134436440	rs1805343	G	A	93	152	2622	0.609	A	intron_variant	MODIFIER	RXRA	ENSG00000186350	Transcript	ENST00000481739.2	protein_coding	0	9/9	ENST00000481739.2:c.1242-27G>A	0	0	0	0	0	0	rs1805343	0	1	0	SNV	HGNC	HGNC:10477	YES	1	P1	CCDS35172.1	ENSP00000419692	P19793	F1D8Q5	UPI0000042A9A	0	0	0	0	0	0	chr9:g.134436440G>A	0.483	0.1876
chr10	18273609	rs1277733	C	T	97	150	1082	0.643	T	intron_variant	MODIFIER	CACNB2	ENSG00000165995	Transcript	ENST00000324631.12	protein_coding	0	2/13	ENST00000324631.12:c.213+122634C>T	0	0	0	0	0	0	rs1277733	0	1	0	SNV	HGNC	HGNC:1402	YES	1	0	CCDS7125.1	ENSP00000320025	Q08289	0	UPI00001AEA80	0	1	0	0	0	0	chr10:g.18273609C>T	0.7873	0.8253
chr10	18509274	rs4237348	T	C	121	152	2010	0.801	C	intron_variant	MODIFIER	CACNB2	ENSG00000165995	Transcript	ENST00000324631.12	protein_coding	0	6/13	ENST00000324631.12:c.670+2727T>C	0	0	0	0	0	0	rs4237348	0	1	0	SNV	HGNC	HGNC:1402	YES	1	0	CCDS7125.1	ENSP00000320025	Q08289	0	UPI00001AEA80	0	1	0	0	0	0	chr10:g.18509274T>C	0.5771	0.6498
chr10	33263767	rs2070296	C	T	29	152	1831	0.192	T	synonymous_variant	LOW	NRP1	ENSG00000099250	Transcript	ENST00000265371.8	protein_coding	5/18	0	ENST00000265371.8:c.537G>A	ENSP00000265371.3:p.Val179%3D	1063/5882	537/2772	179/923	V	gtG/gtA	rs2070296&COSM3675713&COSM3675714&COSM3675715	0	-1	0	SNV	HGNC	HGNC:8004	YES	5	P3	CCDS7177.1	ENSP00000265371	O14786	0	UPI000013D60A	0	0	0	0	Gene3D:2.60.120.290&PDB-ENSP_mappings:2qqm.A&Pfam_domain:PF00431&PIRSF_domain:PIRSF036960&PROSITE_profiles:PS01180&hmmpanther:PTHR44185&hmmpanther:PTHR44185:SF1&SMART_domains:SM00042&Superfamily_domains:SSF49854&Conserved_Domains:cd00041	0	chr10:g.33263767C>T	0.2841	0.3222
chr10	49616071	rs1880676	G	A	11	152	2352	0.071	A	downstream_gene_variant	MODIFIER	SLC18A3	ENSG00000187714	Transcript	ENST00000374115.5	protein_coding	0	0	0	0	0	0	0	0	0	rs1880676	3351	1	0	SNV	HGNC	HGNC:10936	YES	0	P1	CCDS7231.1	ENSP00000363229	Q16572	0	UPI00001F98C1	0	1	0	0	0	0	chr10:g.49616071G>A	0.1615	0.0061
chr10	49626932	rs4838392	A	G	41	152	2747	0.263	G	intron_variant	MODIFIER	CHAT	ENSG00000070748	Transcript	ENST00000337653.6	protein_coding	0	6/14	ENST00000337653.6:c.934-676A>G	0	0	0	0	0	0	rs4838392	0	1	0	SNV	HGNC	HGNC:1912	YES	1	P4	CCDS7232.1	ENSP00000337103	P28329	0	UPI000013F1B9	0	1	0	0	0	0	chr10:g.49626932A>G	0.3407	0.1384
chr10	49641296	rs1917818	T	G	24	152	2406	0.16	G	intron_variant	MODIFIER	CHAT	ENSG00000070748	Transcript	ENST00000337653.6	protein_coding	0	7/14	ENST00000337653.6:c.1112-5209T>G	0	0	0	0	0	0	rs1917818	0	1	0	SNV	HGNC	HGNC:1912	YES	1	P4	CCDS7232.1	ENSP00000337103	P28329	0	UPI000013F1B9	0	1	0	0	0	0	chr10:g.49641296T>G	0.2989	0.1611
chr10	49647322	rs7094248	C	G	71	152	2003	0.462	G	intron_variant	MODIFIER	CHAT	ENSG00000070748	Transcript	ENST00000337653.6	protein_coding	0	8/14	ENST00000337653.6:c.1281+648C>G	0	0	0	0	0	0	rs7094248	0	1	0	SNV	HGNC	HGNC:1912	YES	1	P4	CCDS7232.1	ENSP00000337103	P28329	0	UPI000013F1B9	0	1	0	0	0	0	chr10:g.49647322C>G	0.3472	0.2564
chr10	49650300	rs10776586	T	C	37	152	2304	0.244	C	intron_variant	MODIFIER	CHAT	ENSG00000070748	Transcript	ENST00000337653.6	protein_coding	0	10/14	ENST00000337653.6:c.1511+664T>C	0	0	0	0	0	0	rs10776586	0	1	0	SNV	HGNC	HGNC:1912	YES	1	P4	CCDS7232.1	ENSP00000337103	P28329	0	UPI000013F1B9	0	1	0	0	0	0	chr10:g.49650300T>C	0.3516	0.1936
chr10	49655037	rs12264845	A	C	37	152	1354	0.244	C	intron_variant	MODIFIER	CHAT	ENSG00000070748	Transcript	ENST00000337653.6	protein_coding	0	11/14	ENST00000337653.6:c.1635-58A>C	0	0	0	0	0	0	rs12264845	0	1	0	SNV	HGNC	HGNC:1912	YES	1	P4	CCDS7232.1	ENSP00000337103	P28329	0	UPI000013F1B9	0	1	0	0	0	0	chr10:g.49655037A>C	0.4657	0.2867
chr10	49663420	rs3793798	T	A	36	152	2236	0.237	A	intron_variant	MODIFIER	CHAT	ENSG00000070748	Transcript	ENST00000337653.6	protein_coding	0	14/14	ENST00000337653.6:c.1977+638T>A	0	0	0	0	0	0	rs3793798	0	1	0	SNV	HGNC	HGNC:1912	YES	1	P4	CCDS7232.1	ENSP00000337103	P28329	0	UPI000013F1B9	0	1	0	0	0	0	chr10:g.49663420T>A	0.3331	0.1278
chr10	62045858	rs4948496	T	C	122	152	2088	0.801	C	intron_variant	MODIFIER	ARID5B	ENSG00000150347	Transcript	ENST00000279873.12	protein_coding	0	4/9	ENST00000279873.12:c.734-5030T>C	0	0	0	0	0	0	rs4948496	0	1	0	SNV	HGNC	HGNC:17362	YES	1	P3	CCDS31208.1	ENSP00000279873	Q14865	0	UPI00001606F0	0	0	0	0	0	0	chr10:g.62045858T>C	0.6152	0.705
chr10	66576537	rs10997242	T	C	30	152	1660	0.192	C	intron_variant	MODIFIER	CTNNA3	ENSG00000183230	Transcript	ENST00000433211.7	protein_coding	0	10/17	ENST00000433211.7:c.1374+45155A>G	0	0	0	0	0	0	rs10997242	0	-1	0	SNV	HGNC	HGNC:2511	YES	1	P1	CCDS7269.1	ENSP00000389714	Q9UI47	0	UPI000004A0E6	0	1	0	0	0	0	chr10:g.66576537T>C	0.2069	0.2965
chr10	72011948	rs4148950	G	A	31	152	2441	0.212	A	3_prime_UTR_variant	MODIFIER	CHST3	ENSG00000122863	Transcript	ENST00000373115.5	protein_coding	3/3	0	ENST00000373115.5:c.*3477G>A	0	5324/6934	0	0	0	0	rs4148950	0	1	0	SNV	HGNC	HGNC:1971	YES	1	P1	CCDS7312.1	ENSP00000362207	Q7LGC8	0	UPI000013CB04	0	1	0	0	0	0	chr10:g.72011948G>A	0.2871	0.2458
chr10	72012256	rs1871450	G	A	31	152	2553	0.212	A	3_prime_UTR_variant	MODIFIER	CHST3	ENSG00000122863	Transcript	ENST00000373115.5	protein_coding	3/3	0	ENST00000373115.5:c.*3785G>A	0	5632/6934	0	0	0	0	rs1871450	0	1	0	SNV	HGNC	HGNC:1971	YES	1	P1	CCDS7312.1	ENSP00000362207	Q7LGC8	0	UPI000013CB04	0	1	0	0	0	0	chr10:g.72012256G>A	0.2869	0.2451
chr10	72013256	rs12418	G	A	31	152	2366	0.212	A	3_prime_UTR_variant	MODIFIER	CHST3	ENSG00000122863	Transcript	ENST00000373115.5	protein_coding	3/3	0	ENST00000373115.5:c.*4785G>A	0	6632/6934	0	0	0	0	rs12418	0	1	0	SNV	HGNC	HGNC:1971	YES	1	P1	CCDS7312.1	ENSP00000362207	Q7LGC8	0	UPI000013CB04	0	1	0	0	0	0	chr10:g.72013256G>A	0.2873	0.2466
chr10	77423280	rs35793	C	G	9	152	1632	0.058	G	intron_variant	MODIFIER	KCNMA1	ENSG00000156113	Transcript	ENST00000286628.14	protein_coding	0	1/27	ENST00000286628.14:c.379-19257G>C	0	0	0	0	0	0	rs35793	0	-1	0	SNV	HGNC	HGNC:6284	YES	1	A2	CCDS60569.1	ENSP00000286628	Q12791	0	UPI00003519E7	0	1	0	0	0	0	chr10:g.77423280C>G	0.1911	0.1967
chr10	99782821	rs717620	C	T	11	152	1936	0.083	T	5_prime_UTR_variant	MODIFIER	ABCC2	ENSG00000023839	Transcript	ENST00000647814.1	protein_coding	1/32	0	ENST00000647814.1:c.-24C>T	0	182/5806	0	0	0	0	rs717620&CR076688	0	1	0	SNV	HGNC	HGNC:53	YES	0	P1	CCDS7484.1	ENSP00000497274	Q92887	0	UPI000013D6CA	0	1	0	0	0	0	chr10:g.99782821C>T	0.135	0.031
chr10	99804058	rs2273697	G	A	18	152	2480	0.115	A	missense_variant	MODERATE	ABCC2	ENSG00000023839	Transcript	ENST00000647814.1	protein_coding	10/32	0	ENST00000647814.1:c.1249G>A	ENSP00000497274.1:p.Val417Ile	1454/5806	1249/4638	417/1545	V/I	Gtt/Att	rs2273697&CM067967	0	1	0	SNV	HGNC	HGNC:53	YES	0	P1	CCDS7484.1	ENSP00000497274	Q92887	0	UPI000013D6CA	0	1	tolerated	benign	Gene3D:1.20.1560.10&Pfam_domain:PF00664&PROSITE_profiles:PS50929&hmmpanther:PTHR24223&hmmpanther:PTHR24223:SF176&Superfamily_domains:SSF90123&TIGRFAM_domain:TIGR00957	0	chr10:g.99804058G>A	0.1865	0.1891
chr10	99844450	rs3740066	C	T	49	152	2722	0.327	T	synonymous_variant	LOW	ABCC2	ENSG00000023839	Transcript	ENST00000647814.1	protein_coding	28/32	0	ENST00000647814.1:c.3972C>T	ENSP00000497274.1:p.Ile1324%3D	4177/5806	3972/4638	1324/1545	I	atC/atT	rs3740066&CM080009	0	1	0	SNV	HGNC	HGNC:53	YES	0	P1	CCDS7484.1	ENSP00000497274	Q92887	0	UPI000013D6CA	0	1	0	0	Gene3D:3.40.50.300&Pfam_domain:PF00005&PROSITE_profiles:PS50893&hmmpanther:PTHR24223&hmmpanther:PTHR24223:SF176&Superfamily_domains:SSF52540&TIGRFAM_domain:TIGR00957&Conserved_Domains:cd03244	0	chr10:g.99844450C>T	0.2881	0.2163
chr10	111076745	rs1800544	G	C	87	152	1554	0.583	C	upstream_gene_variant	MODIFIER	ADRA2A	ENSG00000150594	Transcript	ENST00000280155.3	protein_coding	0	0	0	0	0	0	0	0	0	rs1800544&CR025410	418	1	0	SNV	HGNC	HGNC:281	YES	0	P1	CCDS7569.2	ENSP00000280155	P08913	0	UPI000018CE86	0	0	0	0	0	0	chr10:g.111076745G>C	0.4565	0.2859
chr10	112998590	rs7903146	C	T	13	152	1488	0.083	T	intron_variant	MODIFIER	TCF7L2	ENSG00000148737	Transcript	ENST00000627217.3	protein_coding	0	4/13	ENST00000627217.3:c.450+33966C>T	0	0	0	0	0	0	rs7903146&CS065626	0	1	0	SNV	HGNC	HGNC:11641	YES	1	A2	CCDS53577.1	ENSP00000486891	Q9NQB0	0	UPI000002B4A6	0	1	0	0	0	0	chr10:g.112998590C>T	0.2278	0.2602
chr10	113149972	rs290487	C	T	39	152	1733	0.25	T	intron_variant	MODIFIER	TCF7L2	ENSG00000148737	Transcript	ENST00000627217.3	protein_coding	0	8/13	ENST00000627217.3:c.876-1026C>T	0	0	0	0	0	0	rs290487	0	1	0	SNV	HGNC	HGNC:11641	YES	1	A2	CCDS53577.1	ENSP00000486891	Q9NQB0	0	UPI000002B4A6	0	1	0	0	0	0	chr10:g.113149972C>T	0.2536	0.0507
chr10	113679810	rs7921977	C	T	66	152	1746	0.423	T	missense_variant	MODERATE	CASP7	ENSG00000165806	Transcript	ENST00000369321.6	protein_coding	1/7	0	ENST00000369321.6:c.56C>T	ENSP00000358327.3:p.Thr19Ile	142/2620	56/1167	19/388	T/I	aCc/aTc	rs7921977	0	1	0	SNV	HGNC	HGNC:1508	YES	2	0	CCDS73200.1	ENSP00000358327	0	A0A0A0MRL7	UPI000264F484	0	0	deleterious_low_confidence	benign	MobiDB_lite:mobidb-lite	0	chr10:g.113679810C>T	0	0.9924
chr10	114045297	rs1801253	G	C	152	152	1870	1	C	missense_variant	MODERATE	ADRB1	ENSG00000043591	Transcript	ENST00000369295.3	protein_coding	1/1	0	ENST00000369295.3:c.1165G>C	ENSP00000358301.2:p.Gly389Arg	1242/2853	1165/1434	389/477	G/R	Gga/Cga	rs1801253&CM994344	0	1	0	SNV	HGNC	HGNC:285	YES	0	P1	CCDS7586.1	ENSP00000358301	P08588	0	UPI00000503EC	0	1	tolerated	benign	Gene3D:1.20.1070.10&SMART_domains:SM01381&Superfamily_domains:SSF81321&hmmpanther:PTHR24248&hmmpanther:PTHR24248:SF54&Prints_domain:PR01103	0	chr10:g.114045297G>C	0.7017	0.5703
chr10	122454932	rs10490924	G	T	62	152	2577	0.397	T	missense_variant	MODERATE	ARMS2	ENSG00000254636	Transcript	ENST00000528446.1	protein_coding	1/2	0	ENST00000528446.1:c.205G>T	ENSP00000436682.1:p.Ala69Ser	280/818	205/324	69/107	A/S	Gct/Tct	rs10490924&CM066533	0	1	0	SNV	HGNC	HGNC:32685	YES	1	P1	CCDS53585.1	ENSP00000436682	P0C7Q2	0	UPI00001D8068	0	1	deleterious_low_confidence	probably_damaging	0	0	chr10:g.122454932G>T	0.2865	0.2458
chr10	122461028	rs11200638	G	A	64	152	2112	0.41	A	upstream_gene_variant	MODIFIER	HTRA1	ENSG00000166033	Transcript	ENST00000368984.8	protein_coding	0	0	0	0	0	0	0	0	0	rs11200638&CR065642	525	1	0	SNV	HGNC	HGNC:9476	YES	1	P1	CCDS7630.1	ENSP00000357980	Q92743	0	UPI0000114888	0	1	0	0	0	0	chr10:g.122461028G>A	0.2895	0.2572
chr10	127541545	rs1931704	G	A	8	152	2580	0.051	A	regulatory_region_variant	MODIFIER	0	0	RegulatoryFeature	ENSR00000419491	CTCF_binding_site	0	0	0	0	0	0	0	0	0	rs1931704	0	0	0	SNV	0	0	0	0	0	0	0	0	0	0	0	0	0	0	0	0	chr10:g.127541545G>A	0.2638	0.3918
chr11	1288726	rs3750920	C	T	37	152	2025	0.237	T	synonymous_variant	LOW	TOLLIP	ENSG00000078902	Transcript	ENST00000317204.11	protein_coding	4/6	0	ENST00000317204.11:c.417G>A	ENSP00000314733.5:p.Pro139%3D	551/3627	417/825	139/274	P	ccG/ccA	rs3750920	0	-1	0	SNV	HGNC	HGNC:16476	YES	1	P1	CCDS7723.1	ENSP00000314733	Q9H0E2	Q6FIE9	UPI0000035D9F	0	0	0	0	Gene3D:2.60.40.150&Pfam_domain:PF00168&hmmpanther:PTHR16461&SMART_domains:SM00239&Superfamily_domains:SSF49562&Conserved_Domains:cd04016	0	chr11:g.1288726C>T	0.36	0.2761
chr11	2165105	rs2070762	A	G	130	152	2218	0.859	G	upstream_gene_variant	MODIFIER	INS-IGF2	ENSG00000129965	Transcript	ENST00000397270.1	protein_coding	0	0	0	0	0	0	0	0	0	rs2070762&CS088007	3896	-1	0	SNV	HGNC	HGNC:33527	YES	1	P1	CCDS41598.1	ENSP00000380440	F8WCM5	0	UPI00001F9AED	0	0	0	0	0	0	chr11:g.2165105A>G	0.4235	0.1982
chr11	4094257	rs11030918	T	C	43	152	2033	0.276	C	upstream_gene_variant	MODIFIER	RRM1	ENSG00000167325	Transcript	ENST00000300738.10	protein_coding	0	0	0	0	0	0	0	0	0	rs11030918	542	1	0	SNV	HGNC	HGNC:10451	YES	1	P1	CCDS7750.1	ENSP00000300738	P23921	0	UPI0000000C7C	0	0	0	0	0	0	chr11:g.4094257T>C	0.3019	0.1982
chr11	4094744	rs12806698	C	A	42	152	2223	0.269	A	upstream_gene_variant	MODIFIER	RRM1	ENSG00000167325	Transcript	ENST00000300738.10	protein_coding	0	0	0	0	0	0	0	0	0	rs12806698	55	1	0	SNV	HGNC	HGNC:10451	YES	1	P1	CCDS7750.1	ENSP00000300738	P23921	0	UPI0000000C7C	0	0	0	0	0	0	chr11:g.4094744C>A	0.2268	0.0348
chr11	4117895	rs232043	G	A	112	152	1498	0.737	A	intron_variant	MODIFIER	RRM1	ENSG00000167325	Transcript	ENST00000300738.10	protein_coding	0	7/18	ENST00000300738.10:c.651-425G>A	0	0	0	0	0	0	rs232043	0	1	0	SNV	HGNC	HGNC:10451	YES	1	P1	CCDS7750.1	ENSP00000300738	P23921	0	UPI0000000C7C	0	0	0	0	0	0	chr11:g.4117895G>A	0.8496	0.8631
chr11	4119902	rs183484	C	A	55	152	1404	0.372	A	synonymous_variant	LOW	RRM1	ENSG00000167325	Transcript	ENST00000300738.10	protein_coding	9/19	0	ENST00000300738.10:c.850C>A	ENSP00000300738.5:p.Arg284%3D	1064/3142	850/2379	284/792	R	Cga/Aga	rs183484	0	1	0	SNV	HGNC	HGNC:10451	YES	1	P1	CCDS7750.1	ENSP00000300738	P23921	0	UPI0000000C7C	0	0	0	0	PDB-ENSP_mappings:2wgh.A&PDB-ENSP_mappings:2wgh.B&Gene3D:3.20.70.20&PDB-ENSP_mappings:3hnc.A&PDB-ENSP_mappings:3hnc.B&PDB-ENSP_mappings:3hnd.A&PDB-ENSP_mappings:3hnd.B&PDB-ENSP_mappings:3hne.A&PDB-ENSP_mappings:3hne.B&PDB-ENSP_mappings:3hnf.A&PDB-ENSP_mappings:3hnf.B&PDB-ENSP_mappings:4x3v.A&PDB-ENSP_mappings:4x3v.B&PDB-ENSP_mappings:5d1y.A&PDB-ENSP_mappings:5d1y.B&PDB-ENSP_mappings:5tus.A&PDB-EN…	0	chr11:g.4119902C>A	0.3231	0.0227
chr11	17388025	rs5219	T	C	85	152	2504	0.558	C	missense_variant	MODERATE	KCNJ11	ENSG00000187486	Transcript	ENST00000339994.4	protein_coding	1/1	0	ENST00000339994.4:c.67A>G	ENSP00000345708.4:p.Lys23Glu	635/2801	67/1173	23/390	K/E	Aag/Gag	rs5219&CM981121	0	-1	0	SNV	HGNC	HGNC:6257	YES	0	P1	CCDS31436.1	ENSP00000345708	Q14654	B2RC52	UPI0000161990	0	1	tolerated	benign	hmmpanther:PTHR11767&hmmpanther:PTHR11767:SF44&PIRSF_domain:PIRSF005465&Prints_domain:PR01332	0	chr11:g.17388025T>C	0	0.9766
chr11	27655494	rs7124442	C	T	125	152	1259	0.827	T	3_prime_UTR_variant	MODIFIER	BDNF	ENSG00000176697	Transcript	ENST00000438929.5	protein_coding	3/3	0	ENST00000438929.5:c.*2327G>A	0	3458/4059	0	0	0	0	rs7124442	0	-1	0	SNV	HGNC	HGNC:1033	YES	1	0	CCDS44558.1	ENSP00000414303	P23560	0	UPI0001594492	0	1	0	0	0	0	chr11:g.27655494C>T	0	0.4887
chr11	27658369	rs6265	C	T	15	152	2361	0.109	T	missense_variant	MODERATE	BDNF	ENSG00000176697	Transcript	ENST00000438929.5	protein_coding	3/3	0	ENST00000438929.5:c.442G>A	ENSP00000414303.1:p.Val148Met	583/4059	442/990	148/329	V/M	Gtg/Atg	rs6265&CM020369	0	-1	0	SNV	HGNC	HGNC:1033	YES	1	0	CCDS44558.1	ENSP00000414303	P23560	0	UPI0001594492	0	1	tolerated	benign	PIRSF_domain:PIRSF001789&hmmpanther:PTHR11589:SF3&hmmpanther:PTHR11589&Prints_domain:PR01912	0	chr11:g.27658369C>T	0.2013	0.0106
chr11	27678578	rs7103411	C	T	135	152	2376	0.878	T	intron_variant	MODIFIER	BDNF	ENSG00000176697	Transcript	ENST00000438929.5	protein_coding	0	1/2	ENST00000438929.5:c.-58-4236G>A	0	0	0	0	0	0	rs7103411	0	-1	0	SNV	HGNC	HGNC:1033	YES	1	0	CCDS44558.1	ENSP00000414303	P23560	0	UPI0001594492	0	1	0	0	0	0	chr11:g.27678578C>T	0.753	0.9289
chr11	27693337	rs7127507	T	C	26	152	1499	0.167	C	intron_variant	MODIFIER	BDNF	ENSG00000176697	Transcript	ENST00000438929.5	protein_coding	0	1/2	ENST00000438929.5:c.-59+7634A>G	0	0	0	0	0	0	rs7127507	0	-1	0	SNV	HGNC	HGNC:1033	YES	1	0	CCDS44558.1	ENSP00000414303	P23560	0	UPI0001594492	0	1	0	0	0	0	chr11:g.27693337T>C	0.3231	0.4947
chr11	27698012	rs1967554	A	C	152	152	789	1	C	intron_variant	MODIFIER	BDNF	ENSG00000176697	Transcript	ENST00000438929.5	protein_coding	0	1/2	ENST00000438929.5:c.-59+2959T>G	0	0	0	0	0	0	rs1967554	0	-1	0	SNV	HGNC	HGNC:1033	YES	1	0	CCDS44558.1	ENSP00000414303	P23560	0	UPI0001594492	0	1	0	0	0	0	chr11:g.27698012A>C	0.9948	0.9811
chr11	27705368	rs2030324	A	G	108	152	1211	0.705	G	upstream_gene_variant	MODIFIER	BDNF	ENSG00000176697	Transcript	ENST00000438929.5	protein_coding	0	0	0	0	0	0	0	0	0	rs2030324	4315	-1	0	SNV	HGNC	HGNC:1033	YES	1	0	CCDS44558.1	ENSP00000414303	P23560	0	UPI0001594492	0	1	0	0	0	0	chr11:g.27705368A>G	0.4341	0.4342
chr11	67585218	rs1695	A	G	99	152	2025	0.654	G	missense_variant	MODERATE	GSTP1	ENSG00000084207	Transcript	ENST00000398606.8	protein_coding	5/7	0	ENST00000398606.8:c.313A>G	ENSP00000381607.3:p.Ile105Val	562/961	313/633	105/210	I/V	Atc/Gtc	rs1695&CM990713	0	1	0	SNV	HGNC	HGNC:4638	YES	1	P1	CCDS41679.1	ENSP00000381607	P09211	V9HWE9	UPI000011028B	0	0	tolerated	benign	Gene3D:3.40.30.10&Structure-Function_Linkage_Database:SFLDS00019&Prints_domain:PR01268&PROSITE_profiles:PS50405&Superfamily_domains:SSF47616&Structure-Function_Linkage_Database:SFLDG01205&hmmpanther:PTHR11571:SF214&Conserved_Domains:cd03210&hmmpanther:PTHR11571&Pfam_domain:PF14497&Gene3D:1.20.1050.10&PDB-ENSP_mappings:8gss.C&PDB-ENSP_mappings:8gss.B&PDB-ENSP_mappings:8gss.A&PDB-ENSP_mappings:7gss…	0	chr11:g.67585218A>G	0.3526	0.4803
chr11	67647583	rs2514036	C	T	148	152	1701	0.974	T	5_prime_UTR_variant	MODIFIER	ACY3	ENSG00000132744	Transcript	ENST00000255082.8	protein_coding	2/8	0	ENST00000255082.8:c.-88G>A	0	155/1371	0	0	0	0	rs2514036	0	-1	0	SNV	HGNC	HGNC:24104	YES	1	P1	CCDS8175.1	ENSP00000255082	Q96HD9	A0A024R5L2	UPI0000073C5C	0	0	0	0	0	0	chr11:g.67647583C>T	0.8031	0.7012
chr11	75172532	rs12422149	G	A	112	152	2266	0.731	A	missense_variant	MODERATE	SLCO2B1	ENSG00000137491	Transcript	ENST00000289575.9	protein_coding	7/14	0	ENST00000289575.9:c.935G>A	ENSP00000289575.5:p.Arg312Gln	1330/4494	935/2130	312/709	R/Q	cGa/cAa	rs12422149&CM0911238	0	1	0	SNV	HGNC	HGNC:10962	YES	1	P3	CCDS8235.1	ENSP00000289575	0	A0A024R5I4	UPI000000D99A	0	0	tolerated	benign	hmmpanther:PTHR11388&hmmpanther:PTHR11388:SF87&TIGRFAM_domain:TIGR00805&Pfam_domain:PF03137&Superfamily_domains:SSF103473	0	chr11:g.75172532G>A	0.2099	0.0923
chr11	94398973	rs3758785	A	G	49	152	2710	0.327	G	intron_variant	MODIFIER	GPR83	ENSG00000123901	Transcript	ENST00000243673.7	protein_coding	0	1/3	ENST00000243673.7:c.387+1888T>C	0	0	0	0	0	0	rs3758785	0	-1	0	SNV	HGNC	HGNC:4523	YES	1	P1	CCDS8297.1	ENSP00000243673	Q9NYM4	0	UPI000013CB3F	0	0	0	0	0	0	chr11:g.94398973A>G	0.2091	0.0772
chr11	105553068	rs2513265	T	A	18	152	2208	0.115	A	regulatory_region_variant	MODIFIER	0	0	RegulatoryFeature	ENSR00000044328	open_chromatin_region	0	0	0	0	0	0	0	0	0	rs2513265	0	0	0	SNV	0	0	0	0	0	0	0	0	0	0	0	0	0	0	0	0	chr11:g.105553068T>A	0.4103	0.3903
chr11	113400106	rs1800497	G	A	100	152	2335	0.654	A	missense_variant	MODERATE	ANKK1	ENSG00000170209	Transcript	ENST00000303941.3	protein_coding	8/8	0	ENST00000303941.3:c.2137G>A	ENSP00000306678.3:p.Glu713Lys	2231/2543	2137/2298	713/765	E/K	Gag/Aag	rs1800497&CM041241	0	1	0	SNV	HGNC	HGNC:21027	YES	1	P1	CCDS44734.1	ENSP00000306678	Q8NFD2	0	UPI000000DCCF	0	0	tolerated	benign	Conserved_Domains:cd00204&Gene3D:1.25.40.20&Pfam_domain:PF12796&SMART_domains:SM00248&Superfamily_domains:SSF48403&PROSITE_profiles:PS50297&PROSITE_profiles:PS50088&hmmpanther:PTHR24198:SF166&hmmpanther:PTHR24198	0	chr11:g.113400106G>A	0.3257	0.385
chr11	113412966	rs1076560	C	A	99	152	2110	0.647	A	intron_variant	MODIFIER	DRD2	ENSG00000149295	Transcript	ENST00000362072.8	protein_coding	0	6/7	ENST00000362072.8:c.811-83G>T	0	0	0	0	0	0	rs1076560&CS076613	0	-1	0	SNV	HGNC	HGNC:3023	YES	1	P4	CCDS8361.1	ENSP00000354859	P14416	A0A024R3C5	UPI0000001315	0	1	0	0	0	0	chr11:g.113412966C>A	0.2296	0.0832
chr11	113460810	rs4648317	G	A	76	152	2659	0.5	A	intron_variant	MODIFIER	DRD2	ENSG00000149295	Transcript	ENST00000362072.8	protein_coding	0	1/7	ENST00000362072.8:c.-32+14266C>T	0	0	0	0	0	0	rs4648317	0	-1	0	SNV	HGNC	HGNC:3023	YES	1	P4	CCDS8361.1	ENSP00000354859	P14416	A0A024R3C5	UPI0000001315	0	1	0	0	0	0	chr11:g.113460810G>A	0.22	0.1377
chr11	113475629	rs1799978	T	C	21	152	1920	0.135	C	upstream_gene_variant	MODIFIER	DRD2	ENSG00000149295	Transcript	ENST00000362072.8	protein_coding	0	0	0	0	0	0	0	0	0	rs1799978	231	-1	0	SNV	HGNC	HGNC:3023	YES	1	P4	CCDS8361.1	ENSP00000354859	P14416	A0A024R3C5	UPI0000001315	0	1	0	0	0	0	chr11:g.113475629T>C	0.119	0.1732
chr11	113522272	rs2514218	C	T	16	152	2651	0.115	T	regulatory_region_variant	MODIFIER	0	0	RegulatoryFeature	ENSR00000442775	CTCF_binding_site	0	0	0	0	0	0	0	0	0	rs2514218	0	0	0	SNV	0	0	0	0	0	0	0	0	0	0	0	0	0	0	0	0	chr11:g.113522272C>T	0.1893	0.1195
chr11	113974819	rs1150226	A	G	151	152	1148	0.994	G	upstream_gene_variant	MODIFIER	HTR3A	ENSG00000166736	Transcript	ENST00000355556.6	protein_coding	0	0	0	0	0	0	0	0	0	rs1150226	256	1	0	SNV	HGNC	HGNC:5297	YES	2	P4	CCDS8366.2	ENSP00000347754	P46098	0	UPI000013F7F1	0	0	0	0	0	0	chr11:g.113974819A>G	0.8802	0.6566
chr11	113975284	rs1062613	T	C	151	152	2392	0.994	C	5_prime_UTR_variant	MODIFIER	HTR3A	ENSG00000166736	Transcript	ENST00000355556.6	protein_coding	1/8	0	ENST00000355556.6:c.-24T>C	0	210/2331	0	0	0	0	rs1062613&CR013839	0	1	0	SNV	HGNC	HGNC:5297	YES	2	P4	CCDS8366.2	ENSP00000347754	P46098	0	UPI000013F7F1	0	0	0	0	0	0	chr11:g.113975284T>C	0.7518	0.4992
chr11	113979418	rs2276302	G	A	132	152	1721	0.865	A	intron_variant	MODIFIER	HTR3A	ENSG00000166736	Transcript	ENST00000355556.6	protein_coding	0	3/7	ENST00000355556.6:c.282+141G>A	0	0	0	0	0	0	rs2276302	0	1	0	SNV	HGNC	HGNC:5297	YES	2	P4	CCDS8366.2	ENSP00000347754	P46098	0	UPI000013F7F1	0	0	0	0	0	0	chr11:g.113979418G>A	0.6999	0.4584
chr11	116792991	rs662799	G	A	118	152	3181	0.776	A	upstream_gene_variant	MODIFIER	ZPR1	ENSG00000109917	Transcript	ENST00000227322.8	protein_coding	0	0	0	0	0	0	0	0	0	rs662799&CR033141	4968	-1	0	SNV	HGNC	HGNC:13051	YES	1	P1	CCDS8375.1	ENSP00000227322	O75312	0	UPI000013C471	0	0	0	0	0	0	chr11:g.116792991G>A	0.8371	0.8843
chr11	120792654	rs1954787	T	C	133	152	2436	0.878	C	intron_variant	MODIFIER	GRIK4	ENSG00000149403	Transcript	ENST00000527524.7	protein_coding	0	3/20	ENST00000527524.7:c.83-10039T>C	0	0	0	0	0	0	rs1954787	0	1	0	SNV	HGNC	HGNC:4582	YES	2	P1	CCDS8433.1	ENSP00000435648	Q16099	0	UPI000013DB8D	0	0	0	0	0	0	chr11:g.120792654T>C	0.5022	0.1044
chr11	123522138	rs61123830	G	A	79	152	1553	0.519	A	upstream_gene_variant	MODIFIER	GRAMD1B	ENSG00000023171	Transcript	ENST00000456860.6	protein_coding	0	0	0	0	0	0	0	0	0	rs61123830	3498	1	0	SNV	HGNC	HGNC:29214	YES	2	0	CCDS66253.1	ENSP00000402457	Q3KR37	0	UPI000023753E	0	0	0	0	0	0	chr11:g.123522138G>A	0.3746	0.3896
chr12	2648603	rs2239128	T	C	150	152	1383	0.987	C	intron_variant	MODIFIER	CACNA1C	ENSG00000151067	Transcript	ENST00000347598.8	protein_coding	0	33/48	ENST00000347598.8:c.4089+96T>C	0	0	0	0	0	0	rs2239128	0	1	0	SNV	HGNC	HGNC:1390	YES	1	P4	CCDS44788.1	ENSP00000266376	Q13936	0	UPI0000E593E5	0	1	0	0	0	0	chr12:g.2648603T>C	0.6665	0.4463
chr12	6845711	rs5443	C	T	43	152	2593	0.282	T	downstream_gene_variant	MODIFIER	CDCA3	ENSG00000111665	Transcript	ENST00000538862.6	protein_coding	0	0	0	0	0	0	0	0	0	rs5443&CS983412	3098	-1	0	SNV	HGNC	HGNC:14624	YES	1	P1	CCDS8565.1	ENSP00000442068	Q99618	0	UPI000006F098	0	0	0	0	0	0	chr12:g.6845711C>T	0.4922	0
chr12	10307944	rs2302489	A	T	67	152	1551	0.436	T	5_prime_UTR_variant	MODIFIER	KLRD1	ENSG00000134539	Transcript	ENST00000336164.9	protein_coding	1/6	0	ENST00000336164.9:c.-134A>T	0	75/15563	0	0	0	0	rs2302489	0	1	0	SNV	HGNC	HGNC:6378	YES	1	P4	CCDS8621.1	ENSP00000338130	Q13241	0	UPI00004565D6	0	0	0	0	0	0	chr12:g.10307944A>T	0	0.3737
chr12	13800184	rs2058878	T	A	42	152	2622	0.269	A	intron_variant	MODIFIER	GRIN2B	ENSG00000273079	Transcript	ENST00000609686.3	protein_coding	0	2/12	ENST00000609686.3:c.412-46269A>T	0	0	0	0	0	0	rs2058878	0	-1	0	SNV	HGNC	HGNC:4586	YES	1	P1	CCDS8662.1	ENSP00000477455	Q13224	0	UPI000013026C	0	1	0	0	0	0	chr12:g.13800184T>A	0.3602	0.2194
chr12	13981909	rs1019385	C	A	133	152	1617	0.878	A	upstream_gene_variant	MODIFIER	GRIN2B	ENSG00000273079	Transcript	ENST00000609686.3	protein_coding	0	0	0	0	0	0	0	0	0	rs1019385&CR024579	1546	-1	0	SNV	HGNC	HGNC:4586	YES	1	P1	CCDS8662.1	ENSP00000477455	Q13224	0	UPI000013026C	0	1	0	0	0	0	chr12:g.13981909C>A	0.4287	0.0582
chr12	20858546	rs4149117	T	G	107	152	1206	0.699	G	missense_variant	MODERATE	SLCO1B3	ENSG00000111700	Transcript	ENST00000261196.6	protein_coding	3/14	0	ENST00000261196.6:c.334T>G	ENSP00000261196.2:p.Ser112Ala	401/2840	334/2109	112/702	S/A	Tct/Gct	rs4149117	0	1	0	SNV	HGNC	HGNC:10961	YES	1	P1	CCDS8684.1	ENSP00000261196	Q9NPD5	0	UPI000013544A	0	1	tolerated	benign	Pfam_domain:PF03137&PROSITE_profiles:PS50850&hmmpanther:PTHR11388&hmmpanther:PTHR11388:SF82&Superfamily_domains:SSF103473&TIGRFAM_domain:TIGR00805&Transmembrane_helices:TMhelix&Conserved_Domains:cd06174	0	chr12:g.20858546T>G	0	0.3563
chr12	20862826	rs7311358	G	A	107	152	1393	0.699	A	missense_variant	MODERATE	SLCO1B3	ENSG00000111700	Transcript	ENST00000261196.6	protein_coding	6/14	0	ENST00000261196.6:c.699G>A	ENSP00000261196.2:p.Met233Ile	766/2840	699/2109	233/702	M/I	atG/atA	rs7311358	0	1	0	SNV	HGNC	HGNC:10961	YES	1	P1	CCDS8684.1	ENSP00000261196	Q9NPD5	0	UPI000013544A	0	1	tolerated	benign	Pfam_domain:PF03137&PROSITE_profiles:PS50850&hmmpanther:PTHR11388&hmmpanther:PTHR11388:SF82&Superfamily_domains:SSF103473&TIGRFAM_domain:TIGR00805&Conserved_Domains:cd06174	0	chr12:g.20862826G>A	0.7025	0.3555
chr12	20892760	rs11045585	A	G	21	152	1745	0.135	G	intron_variant	MODIFIER	SLCO1B3	ENSG00000111700	Transcript	ENST00000261196.6	protein_coding	0	11/13	ENST00000261196.6:c.1683-5676A>G	0	0	0	0	0	0	rs11045585	0	1	0	SNV	HGNC	HGNC:10961	YES	1	P1	CCDS8684.1	ENSP00000261196	Q9NPD5	0	UPI000013544A	0	1	0	0	0	0	chr12:g.20892760A>G	0.1552	0.2239
chr12	21176804	rs2306283	A	G	58	152	1325	0.372	G	missense_variant	MODERATE	SLCO1B1	ENSG00000134538	Transcript	ENST00000256958.2	protein_coding	5/15	0	ENST00000256958.2:c.388A>G	ENSP00000256958.2:p.Asn130Asp	484/2229	388/2076	130/691	N/D	Aat/Gat	rs2306283&CM043776	0	1	0	SNV	HGNC	HGNC:10959	YES	1	P1	CCDS8685.1	ENSP00000256958	Q9Y6L6	A0A024RAU7	UPI0000043BED	0	1	tolerated	benign	PROSITE_profiles:PS50850&Conserved_Domains:cd06174&hmmpanther:PTHR11388&hmmpanther:PTHR11388:SF82&Pfam_domain:PF03137&TIGRFAM_domain:TIGR00805&Superfamily_domains:SSF103473&Low_complexity_(Seg):seg	0	chr12:g.21176804A>G	0	0.8177
chr12	21178615	rs4149056	T	C	13	152	1148	0.083	C	missense_variant	MODERATE	SLCO1B1	ENSG00000134538	Transcript	ENST00000256958.2	protein_coding	6/15	0	ENST00000256958.2:c.521T>C	ENSP00000256958.2:p.Val174Ala	617/2229	521/2076	174/691	V/A	gTg/gCg	rs4149056&CM043777	0	1	0	SNV	HGNC	HGNC:10959	YES	1	P1	CCDS8685.1	ENSP00000256958	Q9Y6L6	A0A024RAU7	UPI0000043BED	0	1	deleterious	probably_damaging	PROSITE_profiles:PS50850&Conserved_Domains:cd06174&hmmpanther:PTHR11388&hmmpanther:PTHR11388:SF82&Pfam_domain:PF03137&TIGRFAM_domain:TIGR00805&Superfamily_domains:SSF103473	0	chr12:g.21178615T>C	0.0877	0.0136
chr12	21215863	rs2900478	T	A	16	152	1330	0.103	A	intron_variant	MODIFIER	SLCO1B1	ENSG00000134538	Transcript	ENST00000256958.2	protein_coding	0	11/14	ENST00000256958.2:c.1498-1256T>A	0	0	0	0	0	0	rs2900478	0	1	0	SNV	HGNC	HGNC:10959	YES	1	P1	CCDS8685.1	ENSP00000256958	Q9Y6L6	A0A024RAU7	UPI0000043BED	0	1	0	0	0	0	chr12:g.21215863T>A	0.0895	0.0144
chr12	21225087	rs4149081	G	A	14	152	750	0.09	A	intron_variant	MODIFIER	SLCO1B1	ENSG00000134538	Transcript	ENST00000256958.2	protein_coding	0	14/14	ENST00000256958.2:c.1865+248G>A	0	0	0	0	0	0	rs4149081	0	1	0	SNV	HGNC	HGNC:10959	YES	1	P1	CCDS8685.1	ENSP00000256958	Q9Y6L6	A0A024RAU7	UPI0000043BED	0	1	0	0	0	0	chr12:g.21225087G>A	0.2189	0.1884
chr12	21229685	rs11045879	T	C	17	152	1072	0.109	C	intron_variant	MODIFIER	SLCO1B1	ENSG00000134538	Transcript	ENST00000256958.2	protein_coding	0	14/14	ENST00000256958.2:c.1865+4846T>C	0	0	0	0	0	0	rs11045879	0	1	0	SNV	HGNC	HGNC:10959	YES	1	P1	CCDS8685.1	ENSP00000256958	Q9Y6L6	A0A024RAU7	UPI0000043BED	0	1	0	0	0	0	chr12:g.21229685T>C	0.2192	0.1891
chr12	21250045	rs113681054	T	C	12	150	534	0.078	C	intergenic_variant	MODIFIER	0	0	0	0	0	0	0	0	0	0	0	0	0	0	rs113681054	0	0	0	SNV	0	0	0	0	0	0	0	0	0	0	0	0	0	0	0	0	chr12:g.21250045T>C	0.2189	0.1846
chr12	21891410	rs704212	C	T	35	152	1396	0.224	T	intron_variant	MODIFIER	ABCC9	ENSG00000069431	Transcript	ENST00000261200.8	protein_coding	0	12/37	ENST00000261200.8:c.1802+2622G>A	0	0	0	0	0	0	rs704212	0	-1	0	SNV	HGNC	HGNC:60	YES	5	P5	CCDS8693.1	ENSP00000261200	O60706	0	UPI000013D13F	0	1	0	0	0	0	chr12:g.21891410C>T	0.2636	0.348
chr12	47845054	rs7975232	C	A	51	152	1659	0.34	A	intron_variant	MODIFIER	VDR	ENSG00000111424	Transcript	ENST00000550325.5	protein_coding	0	9/9	ENST00000550325.5:c.1175-49G>T	0	0	0	0	0	0	rs7975232	0	-1	0	SNV	HGNC	HGNC:12679	YES	1	A2	CCDS55820.1	ENSP00000447173	P11473	0	UPI000015B2DC	0	1	0	0	0	0	chr12:g.47845054C>A	0.5154	0.6407
chr12	47846052	rs1544410	C	T	18	152	2350	0.115	T	intron_variant	MODIFIER	VDR	ENSG00000111424	Transcript	ENST00000550325.5	protein_coding	0	9/9	ENST00000550325.5:c.1174+283G>A	0	0	0	0	0	0	rs1544410	0	-1	0	SNV	HGNC	HGNC:12679	YES	1	A2	CCDS55820.1	ENSP00000447173	P11473	0	UPI000015B2DC	0	1	0	0	0	0	chr12:g.47846052C>T	0.2959	0.2716
chr12	47863983	rs2239179	T	C	39	152	1962	0.263	C	intron_variant	MODIFIER	VDR	ENSG00000111424	Transcript	ENST00000550325.5	protein_coding	0	4/9	ENST00000550325.5:c.427+1064A>G	0	0	0	0	0	0	rs2239179	0	-1	0	SNV	HGNC	HGNC:12679	YES	1	A2	CCDS55820.1	ENSP00000447173	P11473	0	UPI000015B2DC	0	1	0	0	0	0	chr12:g.47863983T>C	0.3608	0.3003
chr12	47879112	rs2228570	A	G	61	152	2278	0.397	G	missense_variant	MODERATE	VDR	ENSG00000111424	Transcript	ENST00000550325.5	protein_coding	3/10	0	ENST00000550325.5:c.152T>C	ENSP00000447173.1:p.Met51Thr	525/3925	152/1434	51/477	M/T	aTg/aCg	rs2228570&CM972826	0	-1	0	SNV	HGNC	HGNC:12679	YES	1	A2	CCDS55820.1	ENSP00000447173	P11473	0	UPI000015B2DC	0	1	deleterious	possibly_damaging	0	0	chr12:g.47879112A>G	0	0.8109
chr12	47899822	rs11168292	C	G	32	152	2520	0.205	G	intron_variant	MODIFIER	VDR	ENSG00000111424	Transcript	ENST00000550325.5	protein_coding	0	1/9	ENST00000550325.5:c.67+4742G>C	0	0	0	0	0	0	rs11168292	0	-1	0	SNV	HGNC	HGNC:12679	YES	1	A2	CCDS55820.1	ENSP00000447173	P11473	0	UPI000015B2DC	0	1	0	0	0	0	chr12:g.47899822C>G	0.1651	0.1263
chr12	47899933	rs11168293	G	T	33	152	2529	0.212	T	intron_variant	MODIFIER	VDR	ENSG00000111424	Transcript	ENST00000550325.5	protein_coding	0	1/9	ENST00000550325.5:c.67+4631C>A	0	0	0	0	0	0	rs11168293	0	-1	0	SNV	HGNC	HGNC:12679	YES	1	A2	CCDS55820.1	ENSP00000447173	P11473	0	UPI000015B2DC	0	1	0	0	0	0	chr12:g.47899933G>T	0.1661	0.1263
chr12	47902703	rs4760658	A	G	34	152	2636	0.218	G	intron_variant	MODIFIER	VDR	ENSG00000111424	Transcript	ENST00000550325.5	protein_coding	0	1/9	ENST00000550325.5:c.67+1861T>C	0	0	0	0	0	0	rs4760658	0	-1	0	SNV	HGNC	HGNC:12679	YES	1	A2	CCDS55820.1	ENSP00000447173	P11473	0	UPI000015B2DC	0	1	0	0	0	0	chr12:g.47902703A>G	0.1703	0.1271
chr12	57768302	rs10877012	G	T	74	152	1669	0.494	T	upstream_gene_variant	MODIFIER	CYP27B1	ENSG00000111012	Transcript	ENST00000228606.9	protein_coding	0	0	0	0	0	0	0	0	0	rs10877012&CR115335	1224	-1	0	SNV	HGNC	HGNC:2606	YES	1	P1	CCDS8954.1	ENSP00000228606	O15528	0	UPI000000D77F	0	1	0	0	0	0	chr12:g.57768302G>T	0.3486	0.0794
chr12	71938143	rs4570625	G	T	79	152	1266	0.519	T	upstream_gene_variant	MODIFIER	TPH2	ENSG00000139287	Transcript	ENST00000333850.4	protein_coding	0	0	0	0	0	0	0	0	0	rs4570625&CR056785	702	1	0	SNV	HGNC	HGNC:20692	YES	1	P1	CCDS31859.1	ENSP00000329093	Q8IWU9	0	UPI000007446F	0	1	0	0	0	0	chr12:g.71938143G>T	0.3524	0.3669
chr12	72007071	rs1487278	T	C	63	152	1630	0.41	C	intron_variant	MODIFIER	TPH2	ENSG00000139287	Transcript	ENST00000333850.4	protein_coding	0	8/10	ENST00000333850.4:c.1068+12506T>C	0	0	0	0	0	0	rs1487278	0	1	0	SNV	HGNC	HGNC:20692	YES	1	P1	CCDS31859.1	ENSP00000329093	Q8IWU9	0	UPI000007446F	0	1	0	0	0	0	chr12:g.72007071T>C	0.1869	0.0711
chr12	109446562	rs7959663	G	C	18	152	1605	0.122	C	downstream_gene_variant	MODIFIER	KCTD10	ENSG00000110906	Transcript	ENST00000228495.11	protein_coding	0	0	0	0	0	0	0	0	0	rs7959663	2093	-1	0	SNV	HGNC	HGNC:23236	YES	1	P1	CCDS9128.1	ENSP00000228495	Q9H3F6	A0A024RBJ2	UPI000004DAE1	0	0	0	0	0	0	chr12:g.109446562G>C	0.1945	0.2179
chr12	109604543	rs10161126	A	G	26	152	2279	0.173	G	regulatory_region_variant	MODIFIER	0	0	RegulatoryFeature	ENSR00000469428	TF_binding_site	0	0	0	0	0	0	0	0	0	rs10161126	0	0	0	SNV	0	0	0	0	0	0	0	0	0	0	0	0	0	0	0	0	chr12:g.109604543A>G	0.4127	0.5068
chr13	34376390	rs17798800	C	T	11	152	2023	0.071	T	intron_variant&non_coding_transcript_variant	MODIFIER	LINC02343	ENSG00000271850	Transcript	ENST00000605909.1	lincRNA	0	1/3	ENST00000605909.1:n.82+28266C>T	0	0	0	0	0	0	rs17798800	0	1	0	SNV	HGNC	HGNC:53263	YES	4	0	0	0	0	0	0	0	0	0	0	0	0	chr13:g.34376390C>T	0.1751	0.1876
chr13	46895805	rs6313	G	A	35	152	2209	0.224	A	synonymous_variant	LOW	HTR2A	ENSG00000102468	Transcript	ENST00000542664.3	protein_coding	2/4	0	ENST00000542664.3:c.102C>T	ENSP00000437737.1:p.Ser34%3D	833/5429	102/1416	34/471	S	tcC/tcT	rs6313&CM960851	0	-1	0	SNV	HGNC	HGNC:5293	YES	1	P1	CCDS9405.1	ENSP00000437737	P28223	0	UPI000000126E	0	1	0	0	hmmpanther:PTHR24247:SF30&hmmpanther:PTHR24247&Prints_domain:PR00516	0	chr13:g.46895805G>A	0.4413	0.3926
chr13	48045719	rs116855232	C	T	14	152	1199	0.09	T	missense_variant	MODERATE	NUDT15	ENSG00000136159	Transcript	ENST00000258662.3	protein_coding	3/3	0	ENST00000258662.3:c.415C>T	ENSP00000258662.1:p.Arg139Cys	436/1938	415/495	139/164	R/C	Cgt/Tgt	rs116855232&CM148698&COSM3999105	0	1	0	SNV	HGNC	HGNC:23063	YES	1	P1	CCDS9407.1	ENSP00000258662	Q9NV35	0	UPI000006EA15	0	1	tolerated	benign	Gene3D:3.90.79.10&PDB-ENSP_mappings:5bon.A&PDB-ENSP_mappings:5bon.B&PDB-ENSP_mappings:5bon.C&PDB-ENSP_mappings:5bon.D&PDB-ENSP_mappings:5bon.E&PDB-ENSP_mappings:5bon.F&PDB-ENSP_mappings:5bon.G&PDB-ENSP_mappings:5bon.H&PDB-ENSP_mappings:5lpg.A&PDB-ENSP_mappings:5lpg.B&PROSITE_profiles:PS51462&hmmpanther:PTHR16099&hmmpanther:PTHR16099:SF5&Superfamily_domains:SSF55811&Conserved_Domains:cd04678	0	chr13:g.48045719C>T	0.0395	0.0008
chr13	51991990	rs9535826	T	G	40	152	1337	0.256	G	intron_variant	MODIFIER	ATP7B	ENSG00000123191	Transcript	ENST00000242839.8	protein_coding	0	1/20	ENST00000242839.8:c.52-16822A>C	0	0	0	0	0	0	rs9535826	0	-1	0	SNV	HGNC	HGNC:870	YES	1	P3	CCDS41892.1	ENSP00000242839	P35670	A0A024RDX3	UPI00001FCE15	0	1	0	0	0	0	chr13:g.51991990T>G	0.3784	0.1135
chr13	51999286	rs9535828	G	A	40	152	2593	0.256	A	intron_variant	MODIFIER	ATP7B	ENSG00000123191	Transcript	ENST00000242839.8	protein_coding	0	1/20	ENST00000242839.8:c.51+12001C>T	0	0	0	0	0	0	rs9535828	0	-1	0	SNV	HGNC	HGNC:870	YES	1	P3	CCDS41892.1	ENSP00000242839	P35670	A0A024RDX3	UPI00001FCE15	0	1	0	0	0	0	chr13:g.51999286G>A	0.3652	0.1074
chr13	95030989	rs9561765	G	A	17	152	1658	0.109	A	intron_variant	MODIFIER	ABCC4	ENSG00000125257	Transcript	ENST00000645237.2	protein_coding	0	30/30	ENST00000645237.2:c.3870+3616C>T	0	0	0	0	0	0	rs9561765	0	-1	0	SNV	HGNC	HGNC:55	YES	0	P1	CCDS9474.1	ENSP00000494609	O15439	0	UPI00001A36E6	0	0	0	0	0	0	chr13:g.95030989G>A	0.1088	0.0726
chr13	95206781	rs2274407	C	A	15	152	1926	0.103	A	missense_variant&splice_region_variant	MODERATE	ABCC4	ENSG00000125257	Transcript	ENST00000645237.2	protein_coding	8/31	0	ENST00000645237.2:c.912G>T	ENSP00000494609.1:p.Lys304Asn	1049/5855	912/3978	304/1325	K/N	aaG/aaT	rs2274407	0	-1	0	SNV	HGNC	HGNC:55	YES	0	P1	CCDS9474.1	ENSP00000494609	O15439	0	UPI00001A36E6	0	0	deleterious	benign	Gene3D:1.20.1560.10&Pfam_domain:PF00664&PROSITE_profiles:PS50929&hmmpanther:PTHR24223&hmmpanther:PTHR24223:SF237&Superfamily_domains:SSF90123	0	chr13:g.95206781C>A	0.1506	0.2095
chr13	95210754	rs11568658	C	A	43	152	2634	0.276	A	missense_variant	MODERATE	ABCC4	ENSG00000125257	Transcript	ENST00000645237.2	protein_coding	5/31	0	ENST00000645237.2:c.559G>T	ENSP00000494609.1:p.Gly187Trp	696/5855	559/3978	187/1325	G/W	Ggg/Tgg	rs11568658&CM087178	0	-1	0	SNV	HGNC	HGNC:55	YES	0	P1	CCDS9474.1	ENSP00000494609	O15439	0	UPI00001A36E6	0	0	deleterious	probably_damaging	Gene3D:1.20.1560.10&Pfam_domain:PF00664&PROSITE_profiles:PS50929&hmmpanther:PTHR24223&hmmpanther:PTHR24223:SF237&Superfamily_domains:SSF90123	0	chr13:g.95210754C>A	0.0517	0
chr13	101071689	rs9585618	T	C	25	152	1820	0.16	C	intron_variant	MODIFIER	NALCN	ENSG00000102452	Transcript	ENST00000251127.11	protein_coding	0	37/43	ENST00000251127.11:c.4197+1895A>G	0	0	0	0	0	0	rs9585618	0	-1	0	SNV	HGNC	HGNC:19082	YES	1	P1	CCDS9498.1	ENSP00000251127	Q8IZF0	A0A024RE05	UPI000004EBBD	0	1	0	0	0	0	chr13:g.101071689T>C	0.4944	0.3638
chr13	108267192	rs3759467	T	C	57	152	1880	0.365	C	upstream_gene_variant	MODIFIER	TNFSF13B	ENSG00000102524	Transcript	ENST00000375887.8	protein_coding	0	0	0	0	0	0	0	0	0	rs3759467	2526	1	0	SNV	HGNC	HGNC:11929	YES	1	P3	CCDS9509.1	ENSP00000365048	Q9Y275	A0A0U5J7Q1	UPI0000001C02	0	0	0	0	0	0	chr13:g.108267192T>C	0.2582	0.3722
chr13	113105440	rs510317	A	G	75	152	2306	0.5	G	upstream_gene_variant	MODIFIER	F7	ENSG00000057593	Transcript	ENST00000375581.3	protein_coding	0	0	0	0	0	0	0	0	0	rs510317&CR994766	367	1	0	SNV	HGNC	HGNC:3544	YES	1	P4	CCDS9528.1	ENSP00000364731	P08709	0	UPI000012A414	0	1	0	0	0	0	chr13:g.113105440A>G	0.7674	0.9002
chr14	35169914	rs12436663	G	A	83	152	2126	0.545	A	intron_variant&NMD_transcript_variant	MODIFIER	AL121594.1	ENSG00000258790	Transcript	ENST00000557565.1	nonsense_mediated_decay	0	4/14	ENST00000557565.1:c.1168-10756G>A	0	0	0	0	0	0	rs12436663	0	1	0	SNV	Clone_based_ensembl_gene	0	YES	2	P1	CCDS32063.1	ENSP00000454657	0	0	UPI000000CC23	0	0	0	0	0	0	chr14:g.35169914G>A	0.1615	0.2375
chr14	35370030	rs2145623	G	C	132	152	2575	0.872	C	regulatory_region_variant	MODIFIER	0	0	RegulatoryFeature	ENSR00000494808	promoter	0	0	0	0	0	0	0	0	0	rs2145623	0	0	0	SNV	0	0	0	0	0	0	0	0	0	0	0	0	0	0	0	0	chr14:g.35370030G>C	0.3904	0.3729
chr14	77327940	rs1046428	T	C	109	152	2241	0.712	C	missense_variant	MODERATE	GSTZ1	ENSG00000100577	Transcript	ENST00000553586.5	protein_coding	5/9	0	ENST00000553586.5:c.248T>C	ENSP00000451976.1:p.Met83Thr	284/979	248/654	83/217	M/T	aTg/aCg	rs1046428	0	1	0	SNV	HGNC	HGNC:4643	YES	5	A1	CCDS86416.1	ENSP00000451976	0	G3V4T6	UPI00021CF2A6	0	1	tolerated	benign	Gene3D:3.40.30.10&Pfam_domain:PF13417&PROSITE_profiles:PS50404&hmmpanther:PTHR42673&hmmpanther:PTHR42673:SF4&Structure-Function_Linkage_Database:SFLDG00358&Structure-Function_Linkage_Database:SFLDS00019&Superfamily_domains:SSF52833&TIGRFAM_domain:TIGR01262	0	chr14:g.77327940T>C	0	0.9175
chr14	87161812	rs2776546	C	A	107	152	1390	0.686	A	regulatory_region_variant	MODIFIER	0	0	RegulatoryFeature	ENSR00000504417	open_chromatin_region	0	0	0	0	0	0	0	0	0	rs2776546	0	0	0	SNV	0	0	0	0	0	0	0	0	0	0	0	0	0	0	0	0	chr14:g.87161812C>A	0	0.612
chr14	96204802	rs1799722	C	T	64	152	2036	0.41	T	upstream_gene_variant	MODIFIER	AL355102.2	ENSG00000258691	Transcript	ENST00000553811.1	protein_coding	0	0	0	0	0	0	0	0	0	rs1799722&CR004531	42	1	0	SNV	Clone_based_ensembl_gene	0	YES	2	P1	0	ENSP00000450984	0	G3V318	UPI00021CF406	0	0	0	0	0	0	chr14:g.96204802C>T	0.387	0.2837
chr14	104797271	rs2494752	A	G	85	152	2461	0.558	G	upstream_gene_variant	MODIFIER	AKT1	ENSG00000142208	Transcript	ENST00000554581.5	protein_coding	0	0	0	0	0	0	0	0	0	rs2494752	3147	-1	0	SNV	HGNC	HGNC:391	YES	1	P1	CCDS9994.1	ENSP00000451828	P31749	B0LPE5	UPI0000070813	0	1	0	0	0	0	chr14:g.104797271A>G	0.6701	0.7617
chr14	104803442	rs3803300	T	C	84	152	2195	0.551	C	3_prime_UTR_variant	MODIFIER	AL590327.1	ENSG00000179627	Transcript	ENST00000342537.8	protein_coding	1/1	0	ENST00000342537.8:c.*976T>C	0	2342/3612	0	0	0	0	rs3803300	0	1	0	SNV	Clone_based_ensembl_gene	0	YES	0	P1	CCDS45174.1	ENSP00000409107	B2RXF5	0	UPI0001849D48	0	1	0	0	0	0	chr14:g.104803442T>C	0	0.7534
chr15	51210789	rs10046	G	A	16	152	2672	0.109	A	3_prime_UTR_variant	MODIFIER	CYP19A1	ENSG00000137869	Transcript	ENST00000396402.5	protein_coding	10/10	0	ENST00000396402.5:c.*19C>T	0	1685/4417	0	0	0	0	rs10046&CR005436	0	-1	0	SNV	HGNC	HGNC:2594	YES	1	P1	CCDS10139.1	ENSP00000379683	P11511	A0A024R5S8	UPI000013D0D7	0	1	0	0	0	0	chr15:g.51210789G>A	0.3628	0.2118
chr15	51215311	rs2289105	T	C	15	152	2003	0.103	C	intron_variant	MODIFIER	CYP19A1	ENSG00000137869	Transcript	ENST00000396402.5	protein_coding	0	7/9	ENST00000396402.5:c.859-79A>G	0	0	0	0	0	0	rs2289105	0	-1	0	SNV	HGNC	HGNC:2594	YES	1	P1	CCDS10139.1	ENSP00000379683	P11511	A0A024R5S8	UPI000013D0D7	0	1	0	0	0	0	chr15:g.51215311T>C	0.3718	0.1929
chr15	51236915	rs700518	T	C	15	152	1986	0.103	C	synonymous_variant	LOW	CYP19A1	ENSG00000137869	Transcript	ENST00000396402.5	protein_coding	3/10	0	ENST00000396402.5:c.240A>G	ENSP00000379683.1:p.Val80%3D	394/4417	240/1512	80/503	V	gtA/gtG	rs700518&CM068495	0	-1	0	SNV	HGNC	HGNC:2594	YES	1	P1	CCDS10139.1	ENSP00000379683	P11511	A0A024R5S8	UPI000013D0D7	0	1	0	0	hmmpanther:PTHR24291:SF43&hmmpanther:PTHR24291&Pfam_domain:PF00067&Gene3D:1.10.630.10&Superfamily_domains:SSF48264&Prints_domain:PR00463&PDB-ENSP_mappings:5jl9.A&PDB-ENSP_mappings:5jl7.A&PDB-ENSP_mappings:5jl6.A&PDB-ENSP_mappings:5jkw.A&PDB-ENSP_mappings:5jkv.A&PDB-ENSP_mappings:4kq8.A&PDB-ENSP_mappings:4gl7.A&PDB-ENSP_mappings:4gl5.A&PDB-ENSP_mappings:3s7s.A&PDB-ENSP_mappings:3s79.A&PDB-ENSP_map…	0	chr15:g.51236915T>C	0.3259	0.1619
chr15	51237068	rs3759811	T	C	14	152	2026	0.096	C	intron_variant	MODIFIER	CYP19A1	ENSG00000137869	Transcript	ENST00000396402.5	protein_coding	0	2/9	ENST00000396402.5:c.146-59A>G	0	0	0	0	0	0	rs3759811	0	-1	0	SNV	HGNC	HGNC:2594	YES	1	P1	CCDS10139.1	ENSP00000379683	P11511	A0A024R5S8	UPI000013D0D7	0	1	0	0	0	0	chr15:g.51237068T>C	0.3257	0.1619
chr15	51255741	rs1062033	C	G	14	152	2333	0.09	G	intron_variant	MODIFIER	CYP19A1	ENSG00000137869	Transcript	ENST00000396402.5	protein_coding	0	1/9	ENST00000396402.5:c.-38-12791G>C	0	0	0	0	0	0	rs1062033&CR099479	0	-1	0	SNV	HGNC	HGNC:2594	YES	1	P1	CCDS10139.1	ENSP00000379683	P11511	A0A024R5S8	UPI000013D0D7	0	1	0	0	0	0	chr15:g.51255741C>G	0.2851	0.0983
chr15	51266534	rs749292	G	A	21	152	2454	0.135	A	intron_variant	MODIFIER	CYP19A1	ENSG00000137869	Transcript	ENST00000396402.5	protein_coding	0	1/9	ENST00000396402.5:c.-38-23584C>T	0	0	0	0	0	0	rs749292	0	-1	0	SNV	HGNC	HGNC:2594	YES	1	P1	CCDS10139.1	ENSP00000379683	P11511	A0A024R5S8	UPI000013D0D7	0	1	0	0	0	0	chr15:g.51266534G>A	0.4207	0.5038
chr15	55830149	rs2288344	T	G	58	152	2639	0.378	G	intron_variant	MODIFIER	NEDD4	ENSG00000069869	Transcript	ENST00000508342.5	protein_coding	0	24/24	ENST00000508342.5:c.3858-150A>C	0	0	0	0	0	0	rs2288344	0	-1	0	SNV	HGNC	HGNC:7727	YES	1	0	CCDS61644.1	ENSP00000424827	P46934	0	UPI00001FE52D	0	0	0	0	0	0	chr15:g.55830149T>G	0.348	0.3676
chr15	58431476	rs1800588	C	T	125	152	2534	0.827	T	upstream_gene_variant	MODIFIER	LIPC	ENSG00000166035	Transcript	ENST00000299022.10	protein_coding	0	0	0	0	0	0	0	0	0	rs1800588&CR971949	515	1	0	SNV	HGNC	HGNC:6619	YES	1	P1	CCDS10166.1	ENSP00000299022	P11150	0	UPI000013E54D	0	1	0	0	0	0	chr15:g.58431476C>T	0.3864	0.5598
chr15	74724835	rs2606345	C	A	17	152	2481	0.115	A	intron_variant	MODIFIER	CYP1A1	ENSG00000140465	Transcript	ENST00000395048.6	protein_coding	0	1/6	ENST00000395048.6:c.-27+606G>T	0	0	0	0	0	0	rs2606345	0	-1	0	SNV	HGNC	HGNC:2595	YES	1	P2	CCDS10268.1	ENSP00000378488	P04798	A0N0X8	UPI0000128195	0	0	0	0	0	0	chr15:g.74724835C>A	0.2756	0.0499
chr15	74726549	rs3826041	A	C	110	152	1549	0.724	C	upstream_gene_variant	MODIFIER	CYP1A1	ENSG00000140465	Transcript	ENST00000395048.6	protein_coding	0	0	0	0	0	0	0	0	0	rs3826041	1013	-1	0	SNV	HGNC	HGNC:2595	YES	1	P2	CCDS10268.1	ENSP00000378488	P04798	A0N0X8	UPI0000128195	0	0	0	0	0	0	chr15:g.74726549A>C	0.4255	0.5696
chr15	74746626	rs2069521	G	A	9	152	2445	0.058	A	upstream_gene_variant	MODIFIER	CYP1A2	ENSG00000140505	Transcript	ENST00000343932.5	protein_coding	0	0	0	0	0	0	0	0	0	rs2069521	2219	1	0	SNV	HGNC	HGNC:2596	YES	1	P1	CCDS32293.1	ENSP00000342007	P05177	0	UPI0000073775	0	1	0	0	0	0	chr15:g.74746626G>A	0.0667	0.1112
chr15	74749000	rs2069526	T	G	9	152	2371	0.058	G	intron_variant	MODIFIER	CYP1A2	ENSG00000140505	Transcript	ENST00000343932.5	protein_coding	0	1/6	ENST00000343932.5:c.-10+103T>G	0	0	0	0	0	0	rs2069526	0	1	0	SNV	HGNC	HGNC:2596	YES	1	P1	CCDS32293.1	ENSP00000342007	P05177	0	UPI0000073775	0	1	0	0	0	0	chr15:g.74749000T>G	0.0711	0.1233
chr15	74749576	rs762551	C	A	120	152	3293	0.788	A	intron_variant	MODIFIER	CYP1A2	ENSG00000140505	Transcript	ENST00000343932.5	protein_coding	0	1/6	ENST00000343932.5:c.-9-154C>A	0	0	0	0	0	0	rs762551&CR993820	0	1	0	SNV	HGNC	HGNC:2596	YES	1	P1	CCDS32293.1	ENSP00000342007	P05177	0	UPI0000073775	0	1	0	0	0	0	chr15:g.74749576C>A	0.6298	0.562
chr15	74750940	rs4646425	C	T	9	152	2482	0.058	T	intron_variant	MODIFIER	CYP1A2	ENSG00000140505	Transcript	ENST00000343932.5	protein_coding	0	2/6	ENST00000343932.5:c.832-249C>T	0	0	0	0	0	0	rs4646425	0	1	0	SNV	HGNC	HGNC:2596	YES	1	P1	CCDS32293.1	ENSP00000342007	P05177	0	UPI0000073775	0	1	0	0	0	0	chr15:g.74750940C>T	0.0375	0
chr15	74752059	rs3743484	G	C	11	152	2272	0.071	C	intron_variant	MODIFIER	CYP1A2	ENSG00000140505	Transcript	ENST00000343932.5	protein_coding	0	4/6	ENST00000343932.5:c.1043-65G>C	0	0	0	0	0	0	rs3743484	0	1	0	SNV	HGNC	HGNC:2596	YES	1	P1	CCDS32293.1	ENSP00000342007	P05177	0	UPI0000073775	0	1	0	0	0	0	chr15:g.74752059G>C	0.0942	0.0242
chr15	74753351	rs4646427	T	C	9	152	2119	0.058	C	intron_variant	MODIFIER	CYP1A2	ENSG00000140505	Transcript	ENST00000343932.5	protein_coding	0	6/6	ENST00000343932.5:c.1253+81T>C	0	0	0	0	0	0	rs4646427	0	1	0	SNV	HGNC	HGNC:2596	YES	1	P1	CCDS32293.1	ENSP00000342007	P05177	0	UPI0000073775	0	1	0	0	0	0	chr15:g.74753351T>C	0.0665	0.1104
chr15	75390172	rs7166737	A	G	36	152	2020	0.237	G	intron_variant	MODIFIER	SIN3A	ENSG00000169375	Transcript	ENST00000394947.7	protein_coding	0	15/20	ENST00000394947.7:c.2852-351T>C	0	0	0	0	0	0	rs7166737	0	-1	0	SNV	HGNC	HGNC:19353	YES	1	P1	CCDS10279.1	ENSP00000378402	Q96ST3	0	UPI000013EAD4	0	1	0	0	0	0	chr15:g.75390172A>G	0.4151	0.59
chr15	78540694	rs57064725	C	A	132	152	1820	0.865	A	intron_variant	MODIFIER	PSMA4	ENSG00000041357	Transcript	ENST00000044462.12	protein_coding	0	1/8	ENST00000044462.12:c.-24+155C>A	0	0	0	0	0	0	rs57064725	0	1	0	SNV	HGNC	HGNC:9533	YES	1	P1	CCDS10303.1	ENSP00000044462	P25789	0	UPI000000DC2A	0	0	0	0	0	0	chr15:g.78540694C>A	0.4117	0.4024
chr15	78565554	rs503464	T	A	145	152	1961	0.955	A	5_prime_UTR_variant	MODIFIER	CHRNA5	ENSG00000169684	Transcript	ENST00000299565.9	protein_coding	1/6	0	ENST00000299565.9:c.-166T>A	0	35/3623	0	0	0	0	rs503464	0	1	0	SNV	HGNC	HGNC:1959	YES	1	P1	CCDS10304.1	ENSP00000299565	P30532	0	UPI0000001638	0	1	0	0	0	0	chr15:g.78565554T>A	0.401	0.2859
chr15	78578946	rs680244	T	C	146	152	1104	0.962	C	intron_variant	MODIFIER	CHRNA5	ENSG00000169684	Transcript	ENST00000299565.9	protein_coding	0	1/5	ENST00000299565.9:c.107-1865T>C	0	0	0	0	0	0	rs680244	0	1	0	SNV	HGNC	HGNC:1959	YES	1	P1	CCDS10304.1	ENSP00000299565	P30532	0	UPI0000001638	0	1	0	0	0	0	chr15:g.78578946T>C	0.6709	0.6036
chr15	78620601	rs7170068	G	A	130	152	2182	0.859	A	intron_variant	MODIFIER	CHRNA3	ENSG00000080644	Transcript	ENST00000326828.6	protein_coding	0	1/5	ENST00000326828.6:c.82+112C>T	0	0	0	0	0	0	rs7170068	0	-1	0	SNV	HGNC	HGNC:1957	YES	1	P1	CCDS10305.1	ENSP00000315602	P32297	0	UPI000013D783	0	1	0	0	0	0	chr15:g.78620601G>A	0.3648	0.2345
chr15	78623522	rs10851907	G	A	15	152	1563	0.096	A	upstream_gene_variant	MODIFIER	CHRNA3	ENSG00000080644	Transcript	ENST00000326828.6	protein_coding	0	0	0	0	0	0	0	0	0	rs10851907	2526	-1	0	SNV	HGNC	HGNC:1957	YES	1	P1	CCDS10305.1	ENSP00000315602	P32297	0	UPI000013D783	0	1	0	0	0	0	chr15:g.78623522G>A	0.2885	0.4077
chr15	84137308	rs66486766	G	A	11	152	703	0.071	A	regulatory_region_variant	MODIFIER	0	0	RegulatoryFeature	ENSR00000523970	enhancer	0	0	0	0	0	0	0	0	0	rs66486766	0	0	0	SNV	0	0	0	0	0	0	0	0	0	0	0	0	0	0	0	0	chr15:g.84137308G>A	0.1318	0.0113
chr15	91526975	rs7170769	C	T	58	152	1991	0.385	T	intron_variant&non_coding_transcript_variant	MODIFIER	AC104035.1	ENSG00000258551	Transcript	ENST00000555947.5	lincRNA	0	2/2	ENST00000555947.5:n.230+53659C>T	0	0	0	0	0	0	rs7170769	0	1	0	SNV	Clone_based_ensembl_gene	0	0	4	0	0	0	0	0	0	0	0	0	0	0	0	chr15:g.91526975C>T	0.4329	0.5673
chr15	91528728	rs4932551	G	C	94	152	1753	0.615	C	upstream_gene_variant	MODIFIER	AC107958.3	ENSG00000258954	Transcript	ENST00000553410.1	lincRNA	0	0	0	0	0	0	0	0	0	rs4932551	4163	1	0	SNV	Clone_based_ensembl_gene	0	YES	3	0	0	0	0	0	0	0	0	0	0	0	0	chr15:g.91528728G>C	0.6835	0.8676
chr16	11155472	rs6498169	G	A	28	152	2555	0.192	A	intron_variant	MODIFIER	CLEC16A	ENSG00000038532	Transcript	ENST00000409790.6	protein_coding	0	22/23	ENST00000409790.6:c.2642-10916G>A	0	0	0	0	0	0	rs6498169	0	1	0	SNV	HGNC	HGNC:29013	YES	5	P3	CCDS45409.1	ENSP00000387122	Q2KHT3	0	UPI0000253BAD	0	0	0	0	0	0	chr16:g.11155472G>A	0.6382	0.7784
chr16	27325106	rs1110470	G	A	56	152	2034	0.378	A	intron_variant	MODIFIER	IL4R	ENSG00000077238	Transcript	ENST00000395762.7	protein_coding	0	1/10	ENST00000395762.7:c.-151-4960G>A	0	0	0	0	0	0	rs1110470	0	1	0	SNV	HGNC	HGNC:6015	YES	1	P3	CCDS10629.1	ENSP00000379111	P24394	0	UPI0000044371	0	1	0	0	0	0	chr16:g.27325106G>A	0.4451	0.4433
chr16	27362859	rs1805015	T	C	19	152	2130	0.122	C	missense_variant	MODERATE	IL4R	ENSG00000077238	Transcript	ENST00000395762.7	protein_coding	11/11	0	ENST00000395762.7:c.1507T>C	ENSP00000379111.2:p.Ser503Pro	1705/3624	1507/2478	503/825	S/P	Tcc/Ccc	rs1805015&CM993667	0	1	0	SNV	HGNC	HGNC:6015	YES	1	P3	CCDS10629.1	ENSP00000379111	P24394	0	UPI0000044371	0	1	deleterious	benign	hmmpanther:PTHR23037:SF32&hmmpanther:PTHR23037	0	chr16:g.27362859T>C	0.2017	0.4251
chr16	27364466	rs8832	A	G	87	152	2460	0.558	G	3_prime_UTR_variant	MODIFIER	IL4R	ENSG00000077238	Transcript	ENST00000395762.7	protein_coding	11/11	0	ENST00000395762.7:c.*636A>G	0	3312/3624	0	0	0	0	rs8832	0	1	0	SNV	HGNC	HGNC:6015	YES	1	P3	CCDS10629.1	ENSP00000379111	P24394	0	UPI0000044371	0	1	0	0	0	0	chr16:g.27364466A>G	0.4429	0.152
chr16	27364896	rs1029489	A	G	88	152	1863	0.564	G	downstream_gene_variant	MODIFIER	IL4R	ENSG00000077238	Transcript	ENST00000395762.7	protein_coding	0	0	0	0	0	0	0	0	0	rs1029489	118	1	0	SNV	HGNC	HGNC:6015	YES	1	P3	CCDS10629.1	ENSP00000379111	P24394	0	UPI0000044371	0	1	0	0	0	0	chr16:g.27364896A>G	0.4559	0.1573
chr16	31036758	rs10871454	C	T	84	152	2266	0.538	T	intron_variant	MODIFIER	STX4	ENSG00000103496	Transcript	ENST00000313843.8	protein_coding	0	5/10	ENST00000313843.8:c.379-1168C>T	0	0	0	0	0	0	rs10871454	0	1	0	SNV	HGNC	HGNC:11439	YES	1	P1	CCDS10700.1	ENSP00000317714	Q12846	0	UPI0000136162	0	0	0	0	0	0	chr16:g.31036758C>T	0.3566	0.056
chr16	31087690	rs11150606	T	C	80	152	2154	0.513	C	missense_variant	MODERATE	PRSS53	ENSG00000151006	Transcript	ENST00000280606.6	protein_coding	3/11	0	ENST00000280606.6:c.89A>G	ENSP00000280606.6:p.Gln30Arg	243/2181	89/1662	30/553	Q/R	cAg/cGg	rs11150606	0	-1	0	SNV	HGNC	HGNC:34407	YES	1	P1	CCDS42153.1	ENSP00000280606	Q2L4Q9	0	UPI000059D375	0	0	tolerated	benign	PROSITE_profiles:PS50240&hmmpanther:PTHR24276&hmmpanther:PTHR24276:SF61&Superfamily_domains:SSF50494	0	chr16:g.31087690T>C	0.1937	0.0053
chr16	31091000	rs7294	C	T	68	152	2861	0.462	T	3_prime_UTR_variant	MODIFIER	VKORC1	ENSG00000167397	Transcript	ENST00000394975.3	protein_coding	3/3	0	ENST00000394975.3:c.*134G>A	0	694/840	0	0	0	0	rs7294&CR058398	0	-1	0	SNV	HGNC	HGNC:23663	YES	1	P1	CCDS10703.1	ENSP00000378426	Q9BQB6	A0A0S2Z6I4	UPI000006DDEE	0	1	0	0	0	0	chr16:g.31091000C>T	0.4197	0.4539
chr16	31092475	rs2359612	A	G	68	152	1778	0.462	G	intron_variant	MODIFIER	VKORC1	ENSG00000167397	Transcript	ENST00000394975.3	protein_coding	0	2/2	ENST00000394975.3:c.283+837T>C	0	0	0	0	0	0	rs2359612&CS064465	0	-1	0	SNV	HGNC	HGNC:23663	YES	1	P1	CCDS10703.1	ENSP00000378426	Q9BQB6	A0A0S2Z6I4	UPI000006DDEE	0	1	0	0	0	0	chr16:g.31092475A>G	0.6096	0.8215
chr16	31093188	rs8050894	C	G	83	152	2094	0.532	G	intron_variant	MODIFIER	VKORC1	ENSG00000167397	Transcript	ENST00000394975.3	protein_coding	0	2/2	ENST00000394975.3:c.283+124G>C	0	0	0	0	0	0	rs8050894&CS064464	0	-1	0	SNV	HGNC	HGNC:23663	YES	1	P1	CCDS10703.1	ENSP00000378426	Q9BQB6	A0A0S2Z6I4	UPI000006DDEE	0	1	0	0	0	0	chr16:g.31093188C>G	0.4163	0.2564
chr16	31093557	rs9934438	G	A	84	152	1567	0.538	A	intron_variant	MODIFIER	VKORC1	ENSG00000167397	Transcript	ENST00000394975.3	protein_coding	0	1/2	ENST00000394975.3:c.174-136C>T	0	0	0	0	0	0	rs9934438&CS050012	0	-1	0	SNV	HGNC	HGNC:23663	YES	1	P1	CCDS10703.1	ENSP00000378426	Q9BQB6	A0A0S2Z6I4	UPI000006DDEE	0	1	0	0	0	0	chr16:g.31093557G>A	0.3558	0.0545
chr16	31096368	rs9923231	C	T	84	152	2588	0.538	T	upstream_gene_variant	MODIFIER	VKORC1	ENSG00000167397	Transcript	ENST00000394975.3	protein_coding	0	0	0	0	0	0	0	0	0	rs9923231&CR052440	1571	-1	0	SNV	HGNC	HGNC:23663	YES	1	P1	CCDS10703.1	ENSP00000378426	Q9BQB6	A0A0S2Z6I4	UPI000006DDEE	0	1	0	0	0	0	chr16:g.31096368C>T	0.3556	0.0545
chr16	31102913	rs61162043	A	G	66	152	1023	0.449	G	upstream_gene_variant	MODIFIER	BCKDK	ENSG00000103507	Transcript	ENST00000394951.5	protein_coding	0	0	0	0	0	0	0	0	0	rs61162043	3194	1	0	SNV	HGNC	HGNC:16902	YES	5	P1	CCDS10705.1	ENSP00000378405	O14874	A0A024QZA9	UPI0000126825	0	1	0	0	0	0	chr16:g.31102913A>G	0.5114	0.4584
chr16	55656513	rs2242446	C	T	115	152	1888	0.763	T	upstream_gene_variant	MODIFIER	SLC6A2	ENSG00000103546	Transcript	ENST00000219833.12	protein_coding	0	0	0	0	0	0	0	0	0	rs2242446	131	1	0	SNV	HGNC	HGNC:11048	YES	5	0	CCDS54011.1	ENSP00000219833	P23975	0	UPI00000734FD	0	1	0	0	0	0	chr16:g.55656513C>T	0	0.8207
chr16	55661194	rs3785143	C	T	36	152	2578	0.231	T	intron_variant	MODIFIER	SLC6A2	ENSG00000103546	Transcript	ENST00000219833.12	protein_coding	0	1/13	ENST00000219833.12:c.274+4226C>T	0	0	0	0	0	0	rs3785143	0	1	0	SNV	HGNC	HGNC:11048	YES	5	0	CCDS54011.1	ENSP00000219833	P23975	0	UPI00000734FD	0	1	0	0	0	0	chr16:g.55661194C>T	0.1048	0.0272
chr16	56962376	rs708272	G	A	88	152	1860	0.583	A	intron_variant	MODIFIER	CETP	ENSG00000087237	Transcript	ENST00000200676.8	protein_coding	0	1/15	ENST00000200676.8:c.118+279G>A	0	0	0	0	0	0	rs708272	0	1	0	SNV	HGNC	HGNC:1869	YES	1	P1	CCDS10772.1	ENSP00000200676	P11597	A0A0S2Z3F6	UPI000013C62C	0	1	0	0	0	0	chr16:g.56962376G>A	0.3776	0.2466
chr16	56971567	rs1532624	C	A	61	152	2539	0.404	A	intron_variant	MODIFIER	CETP	ENSG00000087237	Transcript	ENST00000200676.8	protein_coding	0	7/15	ENST00000200676.8:c.658+186C>A	0	0	0	0	0	0	rs1532624	0	1	0	SNV	HGNC	HGNC:1869	YES	1	P1	CCDS10772.1	ENSP00000200676	P11597	A0A0S2Z3F6	UPI000013C62C	0	1	0	0	0	0	chr16:g.56971567C>A	0.3131	0.1044
chr16	56982180	rs5882	G	A	85	152	2567	0.558	A	missense_variant	MODERATE	CETP	ENSG00000087237	Transcript	ENST00000200676.8	protein_coding	14/16	0	ENST00000200676.8:c.1264G>A	ENSP00000200676.3:p.Val422Ile	1294/1691	1264/1482	422/493	V/I	Gtc/Atc	rs5882&CM994290	0	1	0	SNV	HGNC	HGNC:1869	YES	1	P1	CCDS10772.1	ENSP00000200676	P11597	A0A0S2Z3F6	UPI000013C62C	0	1	tolerated	benign	hmmpanther:PTHR10504:SF12&hmmpanther:PTHR10504&PIRSF_domain:PIRSF037185&Gene3D:3.15.20.10&Pfam_domain:PF02886&SMART_domains:SM00329&Superfamily_domains:SSF55394&Low_complexity_(Seg):seg&PDB-ENSP_mappings:4f2a.A&PDB-ENSP_mappings:4ews.A&PDB-ENSP_mappings:2obd.A	0	chr16:g.56982180G>A	0	0.3623
chr16	69709857	rs10517	A	G	152	152	1548	1	G	3_prime_UTR_variant	MODIFIER	NQO1	ENSG00000181019	Transcript	ENST00000320623.10	protein_coding	6/6	0	ENST00000320623.10:c.*1119T>C	0	2065/2521	0	0	0	0	rs10517	0	-1	0	SNV	HGNC	HGNC:2874	YES	1	P1	CCDS10883.1	ENSP00000319788	P15559	0	UPI0000000C86	0	0	0	0	0	0	chr16:g.69709857A>G	0	0.8722
chr16	69711242	rs1800566	G	A	72	152	2308	0.481	A	missense_variant	MODERATE	NQO1	ENSG00000181019	Transcript	ENST00000320623.10	protein_coding	6/6	0	ENST00000320623.10:c.559C>T	ENSP00000319788.5:p.Pro187Ser	680/2521	559/825	187/274	P/S	Cct/Tct	rs1800566&CM950861	0	-1	0	SNV	HGNC	HGNC:2874	YES	1	P1	CCDS10883.1	ENSP00000319788	P15559	0	UPI0000000C86	0	0	deleterious	benign	PDB-ENSP_mappings:1d4a.A&PDB-ENSP_mappings:1d4a.B&PDB-ENSP_mappings:1d4a.C&PDB-ENSP_mappings:1d4a.D&PDB-ENSP_mappings:1dxo.A&PDB-ENSP_mappings:1dxo.B&PDB-ENSP_mappings:1dxo.C&PDB-ENSP_mappings:1dxo.D&PDB-ENSP_mappings:1gg5.A&PDB-ENSP_mappings:1gg5.B&PDB-ENSP_mappings:1gg5.C&PDB-ENSP_mappings:1gg5.D&PDB-ENSP_mappings:1h66.A&PDB-ENSP_mappings:1h66.B&PDB-ENSP_mappings:1h66.C&PDB-ENSP_mappings:1h66.D…	0	chr16:g.69711242G>A	0.2889	0.1755
chr17	18266633	rs58042962	A	G	48	152	1241	0.308	G	downstream_gene_variant	MODIFIER	TOP3A	ENSG00000177302	Transcript	ENST00000321105.10	protein_coding	0	0	0	0	0	0	0	0	0	rs58042962	4795	-1	0	SNV	HGNC	HGNC:11992	YES	1	P1	CCDS11194.1	ENSP00000321636	Q13472	0	UPI00001371A0	0	1	0	0	0	0	chr17:g.18266633A>G	0.1398	0.115
chr17	18328782	rs1979277	G	A	26	152	1913	0.186	A	missense_variant	MODERATE	SHMT1	ENSG00000176974	Transcript	ENST00000316694.8	protein_coding	12/12	0	ENST00000316694.8:c.1420C>T	ENSP00000318868.3:p.Leu474Phe	1618/2527	1420/1452	474/483	L/F	Ctc/Ttc	rs1979277&CM014391	0	-1	0	SNV	HGNC	HGNC:10850	YES	1	P1	CCDS11196.1	ENSP00000318868	P34896	0	UPI0000001C71	0	0	deleterious	benign	PDB-ENSP_mappings:1bj4.A&Gene3D:3.90.1150.10&PDB-ENSP_mappings:6fl5.A&PDB-ENSP_mappings:6fl5.D&PDB-ENSP_mappings:6fl5.G&PDB-ENSP_mappings:6fl5.J&HAMAP:MF_00051&PIRSF_domain:PIRSF000412&hmmpanther:PTHR11680&hmmpanther:PTHR11680:SF21&Superfamily_domains:SSF53383	0	chr17:g.18328782G>A	0.2278	0.3313
chr17	19560030	rs2289669	G	A	84	152	2110	0.545	A	intron_variant	MODIFIER	SLC47A1	ENSG00000142494	Transcript	ENST00000270570.8	protein_coding	0	10/16	ENST00000270570.8:c.922-158G>A	0	0	0	0	0	0	rs2289669	0	1	0	SNV	HGNC	HGNC:25588	YES	1	P1	CCDS11209.1	ENSP00000270570	Q96FL8	0	UPI0000071042	0	0	0	0	0	0	chr17:g.19560030G>A	0.3552	0.0227
chr17	19716685	rs12943590	G	A	59	152	2384	0.391	A	upstream_gene_variant	MODIFIER	SLC47A2	ENSG00000180638	Transcript	ENST00000325411.9	protein_coding	0	0	0	0	0	0	0	0	0	rs12943590&CR1111079	79	-1	0	SNV	HGNC	HGNC:26439	YES	1	P3	CCDS11211.1	ENSP00000326671	Q86VL8	0	UPI0000190813	0	0	0	0	0	0	chr17:g.19716685G>A	0.3155	0.1838
chr17	34011852	rs11869731	G	C	152	152	2303	1	C	intron_variant&non_coding_transcript_variant	MODIFIER	AC024610.2	ENSG00000279668	Transcript	ENST00000637478.1	lincRNA	0	2/4	ENST00000637478.1:n.1716+58965C>G	0	0	0	0	0	0	rs11869731	0	-1	0	SNV	Clone_based_ensembl_gene	0	YES	5	0	0	0	0	0	0	0	0	0	0	0	0	chr17:g.34011852G>C	0	0.9924
chr17	39723335	rs1136201	A	G	17	152	1617	0.109	G	missense_variant	MODERATE	ERBB2	ENSG00000141736	Transcript	ENST00000269571.9	protein_coding	17/27	0	ENST00000269571.9:c.1963A>G	ENSP00000269571.4:p.Ile655Val	2122/4545	1963/3768	655/1255	I/V	Atc/Gtc	rs1136201&CM004332&COSM4000121	0	1	0	SNV	HGNC	HGNC:3430	YES	1	P1	CCDS32642.1	ENSP00000269571	P04626	X5DNK3	UPI000003F55F	0	1	tolerated	benign	Conserved_Domains:cd12094&PIRSF_domain:PIRSF000619&Gene3D:1.20.5.100&hmmpanther:PTHR24416:SF137&hmmpanther:PTHR24416&Transmembrane_helices:TMhelix&PDB-ENSP_mappings:5ob4.B&PDB-ENSP_mappings:5ob4.A&PDB-ENSP_mappings:2n2a.B&PDB-ENSP_mappings:2n2a.A&PDB-ENSP_mappings:2ks1.A&PDB-ENSP_mappings:2jwa.B&PDB-ENSP_mappings:2jwa.A&PDB-ENSP_mappings:1qr1.F&PDB-ENSP_mappings:1qr1.C	0	chr17:g.39723335A>G	0.1214	0.0098
chr17	40096959	rs2314339	C	T	40	152	2484	0.256	T	intron_variant	MODIFIER	NR1D1	ENSG00000126368	Transcript	ENST00000246672.4	protein_coding	0	2/7	ENST00000246672.4:c.370+106G>A	0	0	0	0	0	0	rs2314339	0	-1	0	SNV	HGNC	HGNC:7962	YES	1	P1	CCDS11361.1	ENSP00000246672	P20393	F1D8S3	UPI00001304C4	0	0	0	0	0	0	chr17:g.40096959C>T	0.2941	0.3109
chr17	40098239	rs2071427	C	T	40	152	2636	0.256	T	intron_variant	MODIFIER	NR1D1	ENSG00000126368	Transcript	ENST00000246672.4	protein_coding	0	1/7	ENST00000246672.4:c.32-836G>A	0	0	0	0	0	0	rs2071427	0	-1	0	SNV	HGNC	HGNC:7962	YES	1	P1	CCDS11361.1	ENSP00000246672	P20393	F1D8S3	UPI00001304C4	0	0	0	0	0	0	chr17:g.40098239C>T	0.4702	0.795
chr17	40099341	rs12941497	G	A	21	152	1931	0.135	A	intron_variant	MODIFIER	NR1D1	ENSG00000126368	Transcript	ENST00000246672.4	protein_coding	0	1/7	ENST00000246672.4:c.31+723C>T	0	0	0	0	0	0	rs12941497	0	-1	0	SNV	HGNC	HGNC:7962	YES	1	P1	CCDS11361.1	ENSP00000246672	P20393	F1D8S3	UPI00001304C4	0	0	0	0	0	0	chr17:g.40099341G>A	0.3646	0.4917
chr17	40100837	rs2071570	C	A	21	152	1820	0.135	A	upstream_gene_variant	MODIFIER	NR1D1	ENSG00000126368	Transcript	ENST00000246672.4	protein_coding	0	0	0	0	0	0	0	0	0	rs2071570	248	-1	0	SNV	HGNC	HGNC:7962	YES	1	P1	CCDS11361.1	ENSP00000246672	P20393	F1D8S3	UPI00001304C4	0	0	0	0	0	0	chr17:g.40100837C>A	0.2897	0.2496
chr17	47731941	rs17250932	T	C	44	152	948	0.308	C	upstream_gene_variant	MODIFIER	TBX21	ENSG00000073861	Transcript	ENST00000177694.2	protein_coding	0	0	0	0	0	0	0	0	0	rs17250932&CR1010178	1295	1	0	SNV	HGNC	HGNC:11599	YES	1	P1	CCDS11514.1	ENSP00000177694	Q9UL17	0	UPI0000001C88	0	1	0	0	0	0	chr17:g.47731941T>C	0.1408	0.0983
chr17	47733553	rs2240017	C	G	18	152	1486	0.115	G	missense_variant	MODERATE	TBX21	ENSG00000073861	Transcript	ENST00000177694.2	protein_coding	1/6	0	ENST00000177694.2:c.99C>G	ENSP00000177694.1:p.His33Gln	318/2583	99/1608	33/535	H/Q	caC/caG	rs2240017&CM042119	0	1	0	SNV	HGNC	HGNC:11599	YES	1	P1	CCDS11514.1	ENSP00000177694	Q9UL17	0	UPI0000001C88	0	1	tolerated_low_confidence	benign	MobiDB_lite:mobidb-lite	0	chr17:g.47733553C>G	0.0499	0.0076
chr17	66792709	rs16960228	G	A	17	152	2586	0.122	A	intron_variant	MODIFIER	PRKCA	ENSG00000154229	Transcript	ENST00000413366.8	protein_coding	0	16/16	ENST00000413366.8:c.1854+3730G>A	0	0	0	0	0	0	rs16960228	0	1	0	SNV	HGNC	HGNC:9393	YES	1	P1	CCDS11664.1	ENSP00000408695	P17252	L7RSM7	UPI000013DD98	0	0	0	0	0	0	chr17:g.66792709G>A	0.1573	0.3374
chr17	78214286	rs9904341	G	C	102	152	2326	0.673	C	5_prime_UTR_variant	MODIFIER	BIRC5	ENSG00000089685	Transcript	ENST00000301633.8	protein_coding	1/5	0	ENST00000301633.8:c.-31G>C	0	101/2711	0	0	0	0	rs9904341&CR087414	0	1	0	SNV	HGNC	HGNC:593	YES	1	0	CCDS32752.1	ENSP00000301633	0	H3BLT4	UPI000013F77A	0	0	0	0	0	0	chr17:g.78214286G>C	0.3886	0.3427
chr18	24464436	rs4483927	G	T	129	152	2138	0.853	T	intron_variant	MODIFIER	HRH4	ENSG00000134489	Transcript	ENST00000256906.5	protein_coding	0	1/2	ENST00000256906.5:c.193+3515G>T	0	0	0	0	0	0	rs4483927	0	1	0	SNV	HGNC	HGNC:17383	YES	1	P1	CCDS11887.1	ENSP00000256906	Q9H3N8	0	UPI0000039A92	0	0	0	0	0	0	chr18:g.24464436G>T	0.7031	0.6233
chr18	45334299	rs12456693	C	T	9	152	1681	0.071	T	intron_variant	MODIFIER	SLC14A2	ENSG00000132874	Transcript	ENST00000586448.5	protein_coding	0	1/20	ENST00000586448.5:c.-125+121108C>T	0	0	0	0	0	0	rs12456693	0	1	0	SNV	HGNC	HGNC:10919	0	2	P1	CCDS11924.1	ENSP00000465953	Q15849	0	UPI000013CE99	0	0	0	0	0	0	chr18:g.45334299C>T	0.1827	0.239
chr18	58140841	rs520210	G	A	37	152	2229	0.25	A	intron_variant	MODIFIER	NEDD4L	ENSG00000049759	Transcript	ENST00000400345.8	protein_coding	0	1/30	ENST00000400345.8:c.49-24947G>A	0	0	0	0	0	0	rs520210	0	1	0	SNV	HGNC	HGNC:7728	YES	1	P4	CCDS45872.1	ENSP00000383199	Q96PU5	0	UPI000058E3AE	0	1	0	0	0	0	chr18:g.58140841G>A	0.3482	0.2088
chr19	11116926	rs688	C	T	66	152	2031	0.423	T	synonymous_variant	LOW	LDLR	ENSG00000130164	Transcript	ENST00000558518.5	protein_coding	12/18	0	ENST00000558518.5:c.1773C>T	ENSP00000454071.1:p.Asn591%3D	1960/3617	1773/2583	591/860	N	aaC/aaT	rs688&CM984053	0	1	0	SNV	HGNC	HGNC:6547	YES	1	P3	CCDS12254.1	ENSP00000454071	P01130	A0A024R7D5	UPI00000015DF	0	1	0	0	Gene3D:2.120.10.30&Pfam_domain:PF00058&SMART_domains:SM00135&Superfamily_domains:SSF63825&Superfamily_domains:SSF57184&PROSITE_profiles:PS51120&hmmpanther:PTHR43966:SF5&hmmpanther:PTHR43966&PDB-ENSP_mappings:3p5c.L&PDB-ENSP_mappings:3p5b.L&PDB-ENSP_mappings:3m0c.C&PDB-ENSP_mappings:1n7d.A&PDB-ENSP_mappings:1ijq.B&PDB-ENSP_mappings:1ijq.A	0	chr19:g.11116926C>T	0.2758	0.0439
chr19	11120205	rs5925	T	C	93	152	2357	0.596	C	synonymous_variant	LOW	LDLR	ENSG00000130164	Transcript	ENST00000558518.5	protein_coding	13/18	0	ENST00000558518.5:c.1959T>C	ENSP00000454071.1:p.Val653%3D	2146/3617	1959/2583	653/860	V	gtT/gtC	rs5925&CM080431	0	1	0	SNV	HGNC	HGNC:6547	YES	1	P3	CCDS12254.1	ENSP00000454071	P01130	A0A024R7D5	UPI00000015DF	0	1	0	0	Pfam_domain:PF00058&Gene3D:2.120.10.30&Superfamily_domains:SSF63825&Superfamily_domains:SSF57184&PROSITE_profiles:PS51120&hmmpanther:PTHR43966:SF5&hmmpanther:PTHR43966&PDB-ENSP_mappings:3p5c.L&PDB-ENSP_mappings:3p5b.L&PDB-ENSP_mappings:3m0c.C&PDB-ENSP_mappings:1n7d.A&PDB-ENSP_mappings:1ijq.B&PDB-ENSP_mappings:1ijq.A	0	chr19:g.11120205T>C	0.3359	0.1498
chr19	13479598	rs2112460	G	A	71	152	1890	0.474	A	intron_variant	MODIFIER	CACNA1A	ENSG00000141837	Transcript	ENST00000638029.1	protein_coding	0	1/47	ENST00000638029.1:c.294-24386C>T	0	0	0	0	0	0	rs2112460	0	-1	0	SNV	HGNC	HGNC:1388	YES	5	A2	CCDS82300.1	ENSP00000489829	0	A0A087WW63	UPI000152B4F1	0	1	0	0	0	0	chr19:g.13479598G>A	0.4217	0.4644
chr19	15879621	rs2108622	C	T	22	152	2232	0.141	T	missense_variant	MODERATE	CYP4F2	ENSG00000186115	Transcript	ENST00000221700.11	protein_coding	11/13	0	ENST00000221700.11:c.1297G>A	ENSP00000221700.3:p.Val433Met	1347/2361	1297/1563	433/520	V/M	Gtg/Atg	rs2108622&CM074767	0	-1	0	SNV	HGNC	HGNC:2645	YES	1	P2	CCDS12336.1	ENSP00000221700	P78329	0	UPI0000052BE6	0	1	deleterious	probably_damaging	hmmpanther:PTHR24291:SF112&hmmpanther:PTHR24291&Gene3D:1.10.630.10&Pfam_domain:PF00067&Superfamily_domains:SSF48264&Prints_domain:PR00463	0	chr19:g.15879621C>T	0.2368	0.0825
chr19	15913728	rs1060467	A	G	39	152	1937	0.276	G	3_prime_UTR_variant	MODIFIER	CYP4F11	ENSG00000171903	Transcript	ENST00000402119.8	protein_coding	12/12	0	ENST00000402119.8:c.*4T>C	0	2006/3161	0	0	0	0	rs1060467	0	-1	0	SNV	HGNC	HGNC:13265	YES	1	P1	CCDS12337.1	ENSP00000384588	Q9HBI6	0	UPI000013CC35	0	0	0	0	0	0	chr19:g.15913728A>G	0.2556	0.1657
chr19	39241861	rs8105790	T	C	73	152	2045	0.487	C	downstream_gene_variant	MODIFIER	IFNL4	ENSG00000272395	Transcript	ENST00000616270.4	protein_coding	0	0	0	0	0	0	0	0	0	rs8105790	4453	-1	0	SNV	HGNC	HGNC:44480	YES	1	P1	0	ENSP00000480679	0	K9M1A9	UPI0002A869E2	0	1	0	0	0	0	chr19:g.39241861T>C	0.1727	0.1762
chr19	39244283	rs11881222	A	G	73	152	1658	0.487	G	downstream_gene_variant	MODIFIER	IFNL4	ENSG00000272395	Transcript	ENST00000616270.4	protein_coding	0	0	0	0	0	0	0	0	0	rs11881222	2031	-1	0	SNV	HGNC	HGNC:44480	YES	1	P1	0	ENSP00000480679	0	K9M1A9	UPI0002A869E2	0	1	0	0	0	0	chr19:g.39244283A>G	0.2512	0.3071
chr19	39244466	rs8103142	T	C	75	152	2094	0.5	C	downstream_gene_variant	MODIFIER	IFNL4	ENSG00000272395	Transcript	ENST00000616270.4	protein_coding	0	0	0	0	0	0	0	0	0	CM125833	1848	-1	0	SNV	HGNC	HGNC:44480	YES	1	P1	0	ENSP00000480679	0	K9M1A9	UPI0002A869E2	0	1	0	0	0	0	chr19:g.39244466T>C	0	0
chr19	39248147	rs12979860	C	T	74	152	1982	0.494	T	intron_variant	MODIFIER	IFNL4	ENSG00000272395	Transcript	ENST00000616270.4	protein_coding	0	1/3	ENST00000616270.4:c.152-152G>A	0	0	0	0	0	0	rs12979860	0	-1	0	SNV	HGNC	HGNC:44480	YES	1	P1	0	ENSP00000480679	0	K9M1A9	UPI0002A869E2	0	1	0	0	0	0	chr19:g.39248147C>T	0.3558	0.6694
chr19	39252525	rs8099917	T	G	73	152	1795	0.487	G	upstream_gene_variant	MODIFIER	IFNL4	ENSG00000272395	Transcript	ENST00000616270.4	protein_coding	0	0	0	0	0	0	0	0	0	rs8099917	3669	-1	0	SNV	HGNC	HGNC:44480	YES	1	P1	0	ENSP00000480679	0	K9M1A9	UPI0002A869E2	0	1	0	0	0	0	chr19:g.39252525T>G	0.1312	0.0424
chr19	39253181	rs7248668	G	A	73	152	1772	0.487	A	upstream_gene_variant	MODIFIER	IFNL4	ENSG00000272395	Transcript	ENST00000616270.4	protein_coding	0	0	0	0	0	0	0	0	0	rs7248668	4325	-1	0	SNV	HGNC	HGNC:44480	YES	1	P1	0	ENSP00000480679	0	K9M1A9	UPI0002A869E2	0	1	0	0	0	0	chr19:g.39253181G>A	0.1308	0.0424
chr19	39254506	rs10853728	C	G	78	152	2266	0.519	G	downstream_gene_variant	MODIFIER	MSRB1P1	ENSG00000213926	Transcript	ENST00000396851.3	processed_pseudogene	0	0	0	0	0	0	0	0	0	rs10853728	410	-1	0	SNV	HGNC	HGNC:43985	YES	0	0	0	0	0	0	0	0	0	0	0	0	0	chr19:g.39254506C>G	0	0.73
chr19	40833991	rs12459249	T	C	98	152	2139	0.654	C	intron_variant&NMD_transcript_variant	MODIFIER	AC008537.1	ENSG00000268797	Transcript	ENST00000601627.1	nonsense_mediated_decay	0	1/3	ENST00000601627.1:c.119+32576T>C	0	0	0	0	0	0	rs12459249	0	1	cds_start_NF	SNV	Clone_based_ensembl_gene	0	YES	3	P1	0	ENSP00000469533	0	M0QY20	UPI0002A475C6	0	0	0	0	0	0	chr19:g.40833991T>C	0.6054	0.6725
chr19	40850376	rs1137115	T	C	138	152	2804	0.91	C	synonymous_variant	LOW	CYP2A6	ENSG00000255974	Transcript	ENST00000301141.10	protein_coding	1/9	0	ENST00000301141.10:c.51A>G	ENSP00000301141.4:p.Val17%3D	72/1761	51/1485	17/494	V	gtA/gtG	rs1137115&CS1314366	0	-1	0	SNV	HGNC	HGNC:2610	YES	1	P1	CCDS12568.1	ENSP00000301141	P11509	0	UPI0000157752	0	1	0	0	hmmpanther:PTHR24300&hmmpanther:PTHR24300:SF293&Cleavage_site_(Signalp):SignalP-noTM&Transmembrane_helices:TMhelix	0	chr19:g.40850376T>C	0.7606	0.7769
chr19	40850474	rs28399433	A	C	38	152	2299	0.244	C	upstream_gene_variant	MODIFIER	CYP2A6	ENSG00000255974	Transcript	ENST00000301141.10	protein_coding	0	0	0	0	0	0	0	0	0	rs28399433&CR015160	27	-1	0	SNV	HGNC	HGNC:2610	YES	1	P1	CCDS12568.1	ENSP00000301141	P11509	0	UPI0000157752	0	1	0	0	0	0	chr19:g.40850474A>C	0.1282	0.0825
chr19	40988986	rs7254579	T	C	87	152	1808	0.583	C	upstream_gene_variant	MODIFIER	CYP2B6	ENSG00000197408	Transcript	ENST00000324071.10	protein_coding	0	0	0	0	0	0	0	0	0	rs7254579&CR035034	2296	1	0	SNV	HGNC	HGNC:2615	YES	1	P1	CCDS12570.1	ENSP00000324648	P20813	0	UPI000012823F	0	1	0	0	0	0	chr19:g.40988986T>C	0.3065	0.1316
chr19	40990556	rs4802101	T	C	144	152	1086	0.949	C	upstream_gene_variant	MODIFIER	CYP2B6	ENSG00000197408	Transcript	ENST00000324071.10	protein_coding	0	0	0	0	0	0	0	0	0	rs4802101&CR035033	726	1	0	SNV	HGNC	HGNC:2615	YES	1	P1	CCDS12570.1	ENSP00000324648	P20813	0	UPI000012823F	0	1	0	0	0	0	chr19:g.40990556T>C	0.7538	0.9433
chr19	41006887	rs4803419	C	T	89	152	2689	0.596	T	intron_variant	MODIFIER	CYP2B6	ENSG00000197408	Transcript	ENST00000324071.10	protein_coding	0	3/8	ENST00000324071.10:c.485-18C>T	0	0	0	0	0	0	rs4803419&CS033987	0	1	0	SNV	HGNC	HGNC:2615	YES	1	P1	CCDS12570.1	ENSP00000324648	P20813	0	UPI000012823F	0	1	0	0	0	0	chr19:g.41006887C>T	0.2891	0.0825
chr19	41006936	rs3745274	G	T	55	152	2651	0.353	T	missense_variant	MODERATE	CYP2B6	ENSG00000197408	Transcript	ENST00000324071.10	protein_coding	4/9	0	ENST00000324071.10:c.516G>T	ENSP00000324648.2:p.Gln172His	540/3071	516/1476	172/491	Q/H	caG/caT	CM130453&CS080663	0	1	0	SNV	HGNC	HGNC:2615	YES	1	P1	CCDS12570.1	ENSP00000324648	P20813	0	UPI000012823F	0	1	tolerated	benign	Gene3D:1.10.630.10&PDB-ENSP_mappings:3ibd.A&PDB-ENSP_mappings:3qoa.A&PDB-ENSP_mappings:3qu8.A&PDB-ENSP_mappings:3qu8.B&PDB-ENSP_mappings:3qu8.C&PDB-ENSP_mappings:3qu8.D&PDB-ENSP_mappings:3qu8.E&PDB-ENSP_mappings:3qu8.F&PDB-ENSP_mappings:3ua5.A&PDB-ENSP_mappings:3ua5.B&PDB-ENSP_mappings:4i91.A&PDB-ENSP_mappings:4rql.A&PDB-ENSP_mappings:4rql.B&PDB-ENSP_mappings:4rrt.A&PDB-ENSP_mappings:4rrt.B&PDB-E…	0	chr19:g.41006936G>T	0	0
chr19	41009797	rs2279345	T	C	146	152	2871	0.962	C	intron_variant	MODIFIER	CYP2B6	ENSG00000197408	Transcript	ENST00000324071.10	protein_coding	0	5/8	ENST00000324071.10:c.823-197T>C	0	0	0	0	0	0	rs2279345	0	1	0	SNV	HGNC	HGNC:2615	YES	1	P1	CCDS12570.1	ENSP00000324648	P20813	0	UPI000012823F	0	1	0	0	0	0	chr19:g.41009797T>C	0	0.7769
chr19	41353016	rs1800470	G	A	54	152	1507	0.353	A	missense_variant	MODERATE	AC011462.1	ENSG00000105329	Transcript	ENST00000221930.5	protein_coding	1/7	0	ENST00000221930.5:c.29C>T	ENSP00000221930.4:p.Pro10Leu	896/2769	29/1173	10/390	P/L	cCg/cTg	rs1800470&CM002115	0	-1	0	SNV	Clone_based_ensembl_gene	0	YES	1	P1	CCDS33031.1	ENSP00000221930	P01137	0	UPI000013C7E1	0	1	tolerated_low_confidence	benign	hmmpanther:PTHR11848:SF125&hmmpanther:PTHR11848&PIRSF_domain:PIRSF001787&Low_complexity_(Seg):seg&Cleavage_site_(Signalp):SignalP-noTM	0	chr19:g.41353016G>A	0	0.5862
chr19	43551574	rs25487	T	C	119	152	2164	0.788	C	missense_variant	MODERATE	XRCC1	ENSG00000073050	Transcript	ENST00000262887.9	protein_coding	10/17	0	ENST00000262887.9:c.1196A>G	ENSP00000262887.4:p.Gln399Arg	1744/2802	1196/1902	399/633	Q/R	cAg/cGg	rs25487&CM015158	0	-1	0	SNV	HGNC	HGNC:12828	YES	1	P1	CCDS12624.1	ENSP00000262887	P18887	0	UPI0000231BEC	0	1	tolerated	benign	Gene3D:3.40.50.10190&PROSITE_profiles:PS50172&hmmpanther:PTHR11370&hmmpanther:PTHR11370:SF5&Superfamily_domains:SSF52113	0	chr19:g.43551574T>C	0.7396	0.8896
chr19	44892362	rs2075650	A	G	9	152	2482	0.071	G	intron_variant	MODIFIER	AC011481.1	ENSG00000130204	Transcript	ENST00000426677.7	protein_coding	0	1/8	ENST00000426677.7:c.275-31A>G	0	0	0	0	0	0	rs2075650	0	1	0	SNV	Clone_based_ensembl_gene	0	YES	1	P2	CCDS12646.1	ENSP00000410339	O96008	0	UPI0000130CBB	0	1	0	0	0	0	chr19:g.44892362A>G	0.1194	0.1309
chr19	44908684	rs429358	T	C	8	152	1955	0.064	C	missense_variant	MODERATE	APOE	ENSG00000130203	Transcript	ENST00000252486.9	protein_coding	4/4	0	ENST00000252486.9:c.388T>C	ENSP00000252486.3:p.Cys130Arg	457/1166	388/954	130/317	C/R	Tgc/Cgc	rs429358&CM900020	0	1	0	SNV	HGNC	HGNC:613	YES	1	P1	CCDS12647.1	ENSP00000252486	P02649	A0A0S2Z3D5	UPI0000044948	0	1	tolerated	benign	Gene3D:1.20.120.20&PDB-ENSP_mappings:1b68.A&PDB-ENSP_mappings:1bz4.A&PDB-ENSP_mappings:1ea8.A&PDB-ENSP_mappings:1gs9.A&PDB-ENSP_mappings:1h7i.A&PDB-ENSP_mappings:1le2.A&PDB-ENSP_mappings:1le4.A&PDB-ENSP_mappings:1lpe.A&PDB-ENSP_mappings:1nfn.A&PDB-ENSP_mappings:1nfo.A&PDB-ENSP_mappings:1or2.A&PDB-ENSP_mappings:1or3.A&PDB-ENSP_mappings:2kc3.A&PDB-ENSP_mappings:2l7b.A&Pfam_domain:PF01442&hmmpanther…	0	chr19:g.44908684T>C	0.1506	0.2678
chr19	45351661	rs13181	T	G	13	152	2245	0.083	G	missense_variant	MODERATE	ERCC2	ENSG00000104884	Transcript	ENST00000391945.9	protein_coding	23/23	0	ENST00000391945.9:c.2251A>C	ENSP00000375809.3:p.Lys751Gln	2298/4122	2251/2283	751/760	K/Q	Aag/Cag	rs13181&CM004814	0	-1	0	SNV	HGNC	HGNC:3434	YES	1	P1	CCDS33049.1	ENSP00000375809	P18074	0	UPI0000139012	0	1	tolerated	benign	PDB-ENSP_mappings:5of4.B&PDB-ENSP_mappings:5iy9.W&PDB-ENSP_mappings:5iy8.W&PDB-ENSP_mappings:5iy7.W&PDB-ENSP_mappings:5iy6.W&PDB-ENSP_mappings:5ivw.W	0	chr19:g.45351661T>G	0.2366	0.1921
chr19	45409478	rs3212986	C	A	87	152	2294	0.558	A	upstream_gene_variant	MODIFIER	PPP1R13L	ENSG00000104881	Transcript	ENST00000360957.10	protein_coding	0	0	0	0	0	0	0	0	0	rs3212986&CM005461	4409	-1	0	SNV	HGNC	HGNC:18838	YES	1	P1	CCDS33050.1	ENSP00000354218	Q8WUF5	A0A024R0Q5	UPI00001400F1	0	0	0	0	0	0	chr19:g.45409478C>A	0.2951	0.2912
chr19	45420395	rs11615	A	G	143	152	2198	0.936	G	synonymous_variant	LOW	ERCC1	ENSG00000012061	Transcript	ENST00000013807.9	protein_coding	3/8	0	ENST00000013807.9:c.354T>C	ENSP00000013807.4:p.Asn118%3D	546/1278	354/972	118/323	N	aaT/aaC	rs11615	0	-1	0	SNV	HGNC	HGNC:3433	YES	1	0	CCDS12663.1	ENSP00000013807	P07992	0	UPI000019C835	0	1	0	0	hmmpanther:PTHR12749&TIGRFAM_domain:TIGR00597&Pfam_domain:PF03834&Gene3D:3.40.50.10130&Superfamily_domains:SSF52980&blastprodom:PD013585	0	chr19:g.45420395A>G	0.6689	0.9629
chr19	45421104	rs3212948	G	C	142	152	2324	0.929	C	intron_variant	MODIFIER	ERCC1	ENSG00000012061	Transcript	ENST00000013807.9	protein_coding	0	2/7	ENST00000013807.9:c.321+74C>G	0	0	0	0	0	0	rs3212948	0	-1	0	SNV	HGNC	HGNC:3433	YES	1	0	CCDS12663.1	ENSP00000013807	P07992	0	UPI000019C835	0	1	0	0	0	0	chr19:g.45421104G>C	0.6571	0.9486
chr19	45423658	rs2298881	C	A	11	152	1205	0.077	A	upstream_gene_variant	MODIFIER	ERCC1	ENSG00000012061	Transcript	ENST00000013807.9	protein_coding	0	0	0	0	0	0	0	0	0	rs2298881&CR086278	92	-1	0	SNV	HGNC	HGNC:3433	YES	1	0	CCDS12663.1	ENSP00000013807	P07992	0	UPI000019C835	0	1	0	0	0	0	chr19:g.45423658C>A	0.2105	0.1271
chr19	52048768	rs3752120	C	T	63	152	1913	0.404	T	5_prime_UTR_variant	MODIFIER	ZNF432	ENSG00000256087	Transcript	ENST00000221315.10	protein_coding	1/5	0	ENST00000221315.10:c.-266G>A	0	71/4637	0	0	0	0	rs3752120	0	-1	0	SNV	HGNC	HGNC:20810	YES	1	P1	CCDS12848.1	ENSP00000221315	O94892	A0A024R4I3	UPI0000139CDC	0	0	0	0	0	0	chr19:g.52048768C>T	0.2083	0.0333
chr19	52948038	rs9304742	T	C	21	152	856	0.135	C	downstream_gene_variant	MODIFIER	ZNF816	ENSG00000180257	Transcript	ENST00000357666.8	protein_coding	0	0	0	0	0	0	0	0	0	rs9304742	1341	-1	0	SNV	HGNC	HGNC:26995	YES	1	P1	CCDS33096.1	ENSP00000350295	Q0VGE8	A0A024R4J0	UPI0000251D78	0	0	0	0	0	0	chr19:g.52948038T>C	0.4321	0.6157
chr20	3081821	rs2740204	G	T	109	152	2573	0.724	T	downstream_gene_variant	MODIFIER	AVP	ENSG00000101200	Transcript	ENST00000380293.3	protein_coding	0	0	0	0	0	0	0	0	0	rs2740204	735	-1	0	SNV	HGNC	HGNC:894	YES	1	P1	CCDS13045.1	ENSP00000369647	P01185	X5DQP6	UPI000012FF67	0	1	0	0	0	0	chr20:g.3081821G>T	0.3357	0.1755
chr20	10307094	rs8636	T	C	114	152	1196	0.756	C	3_prime_UTR_variant	MODIFIER	SNAP25	ENSG00000132639	Transcript	ENST00000254976.6	protein_coding	8/8	0	ENST00000254976.6:c.*897T>C	0	1729/2053	0	0	0	0	rs8636	0	1	0	SNV	HGNC	HGNC:11132	YES	1	P5	CCDS13110.1	ENSP00000254976	P60880	0	UPI0000001103	0	1	0	0	0	0	chr20:g.10307094T>C	0	0.8132
chr20	44401795	rs2071197	G	A	95	152	2551	0.622	A	intron_variant	MODIFIER	HNF4A	ENSG00000101076	Transcript	ENST00000316099.8	protein_coding	0	1/9	ENST00000316099.8:c.115+308G>A	0	0	0	0	0	0	rs2071197	0	1	0	SNV	HGNC	HGNC:5024	YES	1	P3	CCDS13330.1	ENSP00000312987	P41235	F1D8T1	UPI000016A0BA	0	1	0	0	0	0	chr20:g.44401795G>A	0.1977	0.0068
chr20	44415722	rs3212198	C	T	42	152	2529	0.282	T	intron_variant	MODIFIER	HNF4A	ENSG00000101076	Transcript	ENST00000316099.8	protein_coding	0	5/9	ENST00000316099.8:c.648+1060C>T	0	0	0	0	0	0	rs3212198	0	1	0	SNV	HGNC	HGNC:5024	YES	1	P3	CCDS13330.1	ENSP00000312987	P41235	F1D8T1	UPI000016A0BA	0	1	0	0	0	0	chr20:g.44415722C>T	0.4389	0.4244
chr20	44624274	rs244076	T	C	18	152	2217	0.122	C	synonymous_variant	LOW	ADA	ENSG00000196839	Transcript	ENST00000372874.9	protein_coding	6/12	0	ENST00000372874.9:c.534A>G	ENSP00000361965.4:p.Val178%3D	626/1496	534/1092	178/363	V	gtA/gtG	rs244076	0	-1	0	SNV	HGNC	HGNC:186	YES	1	P1	CCDS13335.1	ENSP00000361965	P00813	A0A0S2Z381	UPI000000D982	0	1	0	0	HAMAP:MF_00540&Conserved_Domains:cd01320&hmmpanther:PTHR11409&hmmpanther:PTHR11409:SF43&Pfam_domain:PF00962&Gene3D:3.20.20.140&TIGRFAM_domain:TIGR01430&Superfamily_domains:SSF51556&PDB-ENSP_mappings:3iar.A	0	chr20:g.44624274T>C	0.2658	0.4735
chr20	49885069	rs645544	A	G	132	152	2582	0.872	G	intron_variant	MODIFIER	SLC9A8	ENSG00000197818	Transcript	ENST00000417961.5	protein_coding	0	14/15	ENST00000417961.5:c.1539+1003A>G	0	0	0	0	0	0	rs645544	0	1	0	SNV	HGNC	HGNC:20728	YES	2	0	CCDS58774.1	ENSP00000416418	Q9Y2E8	0	UPI00017A7E08	0	0	0	0	0	0	chr20:g.49885069A>G	0.5749	0.357
chr20	61816982	rs4925300	G	A	60	152	2312	0.391	A	intron_variant	MODIFIER	CDH4	ENSG00000179242	Transcript	ENST00000614565.5	protein_coding	0	4/15	ENST00000614565.5:c.577-27686G>A	0	0	0	0	0	0	rs4925300	0	1	0	SNV	HGNC	HGNC:1763	YES	1	P1	CCDS13488.1	ENSP00000484928	P55283	0	UPI000015FE86	0	0	0	0	0	0	chr20:g.61816982G>A	0.4175	0.3714
chr20	62216348	rs3787429	C	T	87	152	2564	0.583	T	synonymous_variant	LOW	HRH3	ENSG00000101180	Transcript	ENST00000340177.10	protein_coding	3/3	0	ENST00000340177.10:c.996G>A	ENSP00000342560.5:p.Ser332%3D	1304/2692	996/1338	332/445	S	tcG/tcA	rs3787429	0	-1	0	SNV	HGNC	HGNC:5184	YES	1	P2	CCDS13493.1	ENSP00000342560	Q9Y5N1	0	UPI000012C6ED	0	0	0	0	MobiDB_lite:mobidb-lite&PROSITE_profiles:PS50262&Conserved_Domains:cd15296&hmmpanther:PTHR44152&hmmpanther:PTHR44152:SF4&Gene3D:1.20.1070.10&Pfam_domain:PF00001&Superfamily_domains:SSF81321&Prints_domain:PR01471	0	chr20:g.62216348C>T	0.4904	0.5825
chr20	62216366	rs3787430	C	T	22	152	2368	0.141	T	synonymous_variant	LOW	HRH3	ENSG00000101180	Transcript	ENST00000340177.10	protein_coding	3/3	0	ENST00000340177.10:c.978G>A	ENSP00000342560.5:p.Pro326%3D	1286/2692	978/1338	326/445	P	ccG/ccA	rs3787430	0	-1	0	SNV	HGNC	HGNC:5184	YES	1	P2	CCDS13493.1	ENSP00000342560	Q9Y5N1	0	UPI000012C6ED	0	0	0	0	MobiDB_lite:mobidb-lite&PROSITE_profiles:PS50262&Conserved_Domains:cd15296&hmmpanther:PTHR44152&hmmpanther:PTHR44152:SF4&Gene3D:1.20.1070.10&Pfam_domain:PF00001&Superfamily_domains:SSF81321&Prints_domain:PR01471	0	chr20:g.62216366C>T	0.1779	0.1846
chr21	28055779	rs2831440	G	T	74	152	1471	0.494	T	intron_variant&non_coding_transcript_variant	MODIFIER	LINC01697	ENSG00000232079	Transcript	ENST00000426534.2	lincRNA	0	1/4	ENST00000426534.2:n.134+7242G>T	0	0	0	0	0	0	rs2831440	0	1	0	SNV	HGNC	HGNC:52485	YES	2	0	0	0	0	0	0	0	0	0	0	0	0	chr21:g.28055779G>T	0.3203	0.1543
chr21	28883961	rs2254638	A	G	78	152	1781	0.513	G	intron_variant	MODIFIER	N6AMT1	ENSG00000156239	Transcript	ENST00000303775.10	protein_coding	0	1/5	ENST00000303775.10:c.135-890T>C	0	0	0	0	0	0	rs2254638	0	-1	0	SNV	HGNC	HGNC:16021	YES	1	P4	CCDS33526.1	ENSP00000303584	Q9Y5N5	0	UPI000003B020	0	0	0	0	0	0	chr21:g.28883961A>G	0	0.6868
chr21	33403138	rs8126756	T	C	41	152	810	0.269	C	upstream_gene_variant	MODIFIER	IFNGR2	ENSG00000159128	Transcript	ENST00000381995.5	protein_coding	0	0	0	0	0	0	0	0	0	rs8126756	294	1	0	SNV	HGNC	HGNC:5440	YES	5	A2	CCDS82660.1	ENSP00000371425	0	E7EUY1	UPI000066D9B7	0	1	0	0	0	0	chr21:g.33403138T>C	0.3341	0.4917
chr21	34996362	rs11702779	G	A	124	152	2198	0.808	A	intron_variant	MODIFIER	RUNX1	ENSG00000159216	Transcript	ENST00000300305.7	protein_coding	0	1/7	ENST00000300305.7:c.58+52480C>T	0	0	0	0	0	0	rs11702779	0	-1	0	SNV	HGNC	HGNC:10471	YES	1	P3	CCDS13639.1	ENSP00000300305	Q01196	0	UPI000015FE6A	0	1	0	0	0	0	chr21:g.34996362G>A	0.4083	0.3548
chr21	36070334	rs25678	G	C	40	152	1847	0.256	C	synonymous_variant	LOW	CBR1	ENSG00000159228	Transcript	ENST00000290349.11	protein_coding	1/3	0	ENST00000290349.11:c.219G>C	ENSP00000290349.6:p.Leu73%3D	311/1208	219/834	73/277	L	ctG/ctC	rs25678	0	1	0	SNV	HGNC	HGNC:1548	YES	1	P1	CCDS13641.1	ENSP00000290349	P16152	A0A384NL53	UPI000004C784	0	0	0	0	Conserved_Domains:cd05324&hmmpanther:PTHR43963&hmmpanther:PTHR43963:SF2&Gene3D:3.40.50.720&Pfam_domain:PF00106&Superfamily_domains:SSF51735&PDB-ENSP_mappings:4z3d.D&PDB-ENSP_mappings:4z3d.C&PDB-ENSP_mappings:4z3d.B&PDB-ENSP_mappings:4z3d.A&PDB-ENSP_mappings:3bhm.A&PDB-ENSP_mappings:3bhj.A&PDB-ENSP_mappings:3bhi.A&PDB-ENSP_mappings:2pfg.A&PDB-ENSP_mappings:1wma.A	0	chr21:g.36070334G>C	0.1605	0.0703
chr21	37917643	rs6517442	C	T	147	152	1773	0.968	T	upstream_gene_variant	MODIFIER	KCNJ6	ENSG00000157542	Transcript	ENST00000609713.2	protein_coding	0	0	0	0	0	0	0	0	0	rs6517442	1186	-1	0	SNV	HGNC	HGNC:6267	YES	1	P1	CCDS42927.1	ENSP00000477437	P48051	0	UPI0000000B10	0	1	0	0	0	0	chr21:g.37917643C>T	0.7977	0.941
chr21	45528653	rs2838958	G	A	53	152	2166	0.346	A	intron_variant	MODIFIER	SLC19A1	ENSG00000173638	Transcript	ENST00000311124.9	protein_coding	0	4/5	ENST00000311124.9:c.1151+2117C>T	0	0	0	0	0	0	rs2838958	0	-1	0	SNV	HGNC	HGNC:10937	YES	1	P3	CCDS13725.1	ENSP00000308895	P41440	0	UPI000012AA0F	0	1	0	0	0	0	chr21:g.45528653G>A	0.4173	0.174
chr21	45537880	rs1051266	T	C	90	152	2038	0.596	C	missense_variant	MODERATE	SLC19A1	ENSG00000173638	Transcript	ENST00000311124.9	protein_coding	2/6	0	ENST00000311124.9:c.80A>G	ENSP00000308895.4:p.His27Arg	202/4991	80/1776	27/591	H/R	cAc/cGc	rs1051266&CM004369	0	-1	0	SNV	HGNC	HGNC:10937	YES	1	P3	CCDS13725.1	ENSP00000308895	P41440	0	UPI000012AA0F	0	1	tolerated	benign	Pfam_domain:PF01770&PIRSF_domain:PIRSF028739&PIRSF_domain:PIRSF500793&hmmpanther:PTHR10686&hmmpanther:PTHR10686:SF12&Superfamily_domains:SSF103473&TIGRFAM_domain:TIGR00806	0	chr21:g.45537880T>C	0.4886	0.3268
chr22	17084145	rs4819554	G	A	31	152	2190	0.205	A	upstream_gene_variant	MODIFIER	IL17RA	ENSG00000177663	Transcript	ENST00000319363.10	protein_coding	0	0	0	0	0	0	0	0	0	rs4819554	814	1	0	SNV	HGNC	HGNC:5985	YES	1	P3	CCDS13739.1	ENSP00000320936	Q96F46	0	UPI000005031F	0	1	0	0	0	0	chr22:g.17084145G>A	0.767	0.9917
chr22	19932836	rs9606186	C	G	90	152	3104	0.577	G	intron_variant	MODIFIER	TXNRD2	ENSG00000184470	Transcript	ENST00000400521.7	protein_coding	0	1/17	ENST00000400521.7:c.104-1738G>C	0	0	0	0	0	0	rs9606186	0	-1	0	SNV	HGNC	HGNC:18155	YES	1	P3	CCDS42981.1	ENSP00000383365	Q9NNW7	0	UPI0000167BDD	0	1	0	0	0	0	chr22:g.19932836C>G	0.643	0.6112
chr22	19943884	rs933271	T	C	87	152	1802	0.558	C	intron_variant	MODIFIER	COMT	ENSG00000093010	Transcript	ENST00000361682.10	protein_coding	0	1/5	ENST00000361682.10:c.-92+1987T>C	0	0	0	0	0	0	rs933271	0	1	0	SNV	HGNC	HGNC:2228	YES	1	P3	CCDS13770.1	ENSP00000354511	P21964	A0A140VJG8	UPI0000000CBF	0	1	0	0	0	0	chr22:g.19943884T>C	0.4036	0.4387
chr22	19944453	rs7287550	T	C	87	152	1465	0.558	C	intron_variant	MODIFIER	COMT	ENSG00000093010	Transcript	ENST00000361682.10	protein_coding	0	1/5	ENST00000361682.10:c.-92+2556T>C	0	0	0	0	0	0	rs7287550	0	1	0	SNV	HGNC	HGNC:2228	YES	1	P3	CCDS13770.1	ENSP00000354511	P21964	A0A140VJG8	UPI0000000CBF	0	1	0	0	0	0	chr22:g.19944453T>C	0.3874	0.3805
chr22	19963748	rs4680	G	A	59	152	2277	0.404	A	missense_variant	MODERATE	COMT	ENSG00000093010	Transcript	ENST00000361682.10	protein_coding	4/6	0	ENST00000361682.10:c.472G>A	ENSP00000354511.6:p.Val158Met	854/2437	472/816	158/271	V/M	Gtg/Atg	rs4680&CM960420	0	1	0	SNV	HGNC	HGNC:2228	YES	1	P3	CCDS13770.1	ENSP00000354511	P21964	A0A140VJG8	UPI0000000CBF	0	1	tolerated	benign	PROSITE_profiles:PS51682&Conserved_Domains:cd02440&hmmpanther:PTHR43836&hmmpanther:PTHR43836:SF3&Pfam_domain:PF01596&PIRSF_domain:PIRSF037177&Gene3D:3.40.50.150&Superfamily_domains:SSF53335&PDB-ENSP_mappings:5lsa.A&PDB-ENSP_mappings:4xue.B&PDB-ENSP_mappings:4xue.A&PDB-ENSP_mappings:4xud.A&PDB-ENSP_mappings:4xuc.A&PDB-ENSP_mappings:4pyk.A&PDB-ENSP_mappings:4pyj.A&PDB-ENSP_mappings:4pyi.A&PDB-ENSP_…	0	chr22:g.19963748G>A	0.3692	0.2806
chr22	19966935	rs174699	C	T	78	152	2946	0.526	T	downstream_gene_variant	MODIFIER	ARVCF	ENSG00000099889	Transcript	ENST00000263207.8	protein_coding	0	0	0	0	0	0	0	0	0	rs174699	2961	-1	0	SNV	HGNC	HGNC:728	YES	1	P2	CCDS13771.1	ENSP00000263207	O00192	0	UPI00001260C8	0	1	0	0	0	0	chr22:g.19966935C>T	0.8486	0.969
chr22	19969500	rs165728	C	T	78	152	2071	0.526	T	downstream_gene_variant	MODIFIER	ARVCF	ENSG00000099889	Transcript	ENST00000263207.8	protein_coding	0	0	0	0	0	0	0	0	0	rs165728	396	-1	0	SNV	HGNC	HGNC:728	YES	1	P2	CCDS13771.1	ENSP00000263207	O00192	0	UPI00001260C8	0	1	0	0	0	0	chr22:g.19969500C>T	0	0.938
chr22	21850504	rs8136867	G	A	95	152	1094	0.635	A	intron_variant	MODIFIER	MAPK1	ENSG00000100030	Transcript	ENST00000215832.10	protein_coding	0	1/8	ENST00000215832.10:c.119+16818C>T	0	0	0	0	0	0	rs8136867	0	-1	0	SNV	HGNC	HGNC:6871	YES	1	P1	CCDS13795.1	ENSP00000215832	P28482	Q1HBJ4	UPI000000104F	0	1	0	0	0	0	chr22:g.21850504G>A	0.5443	0.6415
chr22	28800769	rs2269577	G	C	55	152	2112	0.353	C	upstream_gene_variant	MODIFIER	XBP1	ENSG00000100219	Transcript	ENST00000216037.10	protein_coding	0	0	0	0	0	0	0	0	0	rs2269577&CR032722	172	-1	0	SNV	HGNC	HGNC:12801	YES	1	0	CCDS13847.1	ENSP00000216037	P17861	A0A024R1F0	UPI000006FC05	0	1	0	0	0	0	chr22:g.28800769G>C	0.5002	0.5764
chr22	37236730	rs13058338	T	A	33	152	2258	0.224	A	intron_variant	MODIFIER	RAC2	ENSG00000128340	Transcript	ENST00000249071.11	protein_coding	0	2/6	ENST00000249071.11:c.108-3812A>T	0	0	0	0	0	0	rs13058338&CS057932	0	-1	0	SNV	HGNC	HGNC:9802	YES	1	P1	CCDS13945.1	ENSP00000249071	P15153	A0A024R1P2	UPI00001110AB	0	1	0	0	0	0	chr22:g.37236730T>A	0.1599	0.0855
chr22	40831082	rs138335	C	G	148	152	1908	0.974	G	intron_variant	MODIFIER	ST13	ENSG00000100380	Transcript	ENST00000216218.8	protein_coding	0	8/11	ENST00000216218.8:c.682-126G>C	0	0	0	0	0	0	rs138335	0	-1	0	SNV	HGNC	HGNC:11343	YES	1	P1	CCDS14006.1	ENSP00000216218	P50502	A0A140VKA6	UPI000013605D	0	0	0	0	0	0	chr22:g.40831082C>G	0	0.9856
chr22	40835049	rs138337	A	G	147	152	1711	0.968	G	intron_variant	MODIFIER	ST13	ENSG00000100380	Transcript	ENST00000216218.8	protein_coding	0	7/11	ENST00000216218.8:c.578+511T>C	0	0	0	0	0	0	rs138337	0	-1	0	SNV	HGNC	HGNC:11343	YES	1	P1	CCDS14006.1	ENSP00000216218	P50502	A0A140VKA6	UPI000013605D	0	0	0	0	0	0	chr22:g.40835049A>G	0.4119	0.4115
chr22	46202410	rs4823613	A	G	24	152	1360	0.154	G	intron_variant	MODIFIER	PPARA	ENSG00000186951	Transcript	ENST00000407236.5	protein_coding	0	3/7	ENST00000407236.5:c.208+3819A>G	0	0	0	0	0	0	rs4823613	0	1	0	SNV	HGNC	HGNC:9232	YES	1	P1	CCDS33669.1	ENSP00000385523	Q07869	F1D8S4	UPI000000D8E0	0	0	0	0	0	0	chr22:g.46202410A>G	0.2736	0.4024
chrX	15599938	rs2106809	A	G	56	152	1440	0.385	G	intron_variant	MODIFIER	ACE2	ENSG00000130234	Transcript	ENST00000427411.1	protein_coding	0	2/18	ENST00000427411.1:c.186+788T>C	0	0	0	0	0	0	rs2106809	0	-1	0	SNV	HGNC	HGNC:13557	YES	1	P1	CCDS14169.1	ENSP00000389326	Q9BYF1	0	UPI000000D907	0	0	0	0	0	0	chrX:g.15599938A>G	0.3163	0.0887
chrX	114583809	rs3813928	G	A	28	152	1309	0.179	A	upstream_gene_variant	MODIFIER	HTR2C	ENSG00000147246	Transcript	ENST00000276198.6	protein_coding	0	0	0	0	0	0	0	0	0	rs3813928&CR054256	277	1	0	SNV	HGNC	HGNC:5295	YES	1	P1	CCDS14564.1	ENSP00000276198	P28335	0	UPI000014653A	0	0	0	0	0	0	chrX:g.114583809G>A	0.1348	0.012
chrX	123403426	rs502434	T	C	83	152	1772	0.558	C	synonymous_variant	LOW	GRIA3	ENSG00000125675	Transcript	ENST00000622768.4	protein_coding	9/16	0	ENST00000622768.4:c.1200T>C	ENSP00000481554.1:p.Asn400%3D	1493/5173	1200/2685	400/894	N	aaT/aaC	rs502434&COSM5459850	0	1	0	SNV	HGNC	HGNC:4573	YES	5	A1	CCDS14604.1	ENSP00000481554	P42263	0	UPI000013D503	0	1	0	0	hmmpanther:PTHR18966&hmmpanther:PTHR18966:SF151&Superfamily_domains:SSF53822&Conserved_Domains:cd06387	0	chrX:g.123403426T>C	0.529	0.3958
chrX	154046529	rs17435	T	A	52	152	1853	0.333	A	intron_variant	MODIFIER	MECP2	ENSG00000169057	Transcript	ENST00000453960.6	protein_coding	0	1/2	ENST00000453960.6:c.63-13972A>T	0	0	0	0	0	0	rs17435	0	-1	0	SNV	HGNC	HGNC:6990	YES	1	A2	CCDS48193.1	ENSP00000395535	P51608	A0A140VKC4	UPI0000253F1B	0	1	0	0	0	0	chrX:g.154046529T>A	0.4461	0.3599
[truncated: 108 more columns]
