# Supplementary material for: Whole genome variation in 27 Mexican indigenous populations, demographic and biomedical insights
Source: PLoS One. 2021 Apr 8;16(4):e0249773. doi: 10.1371/journal.pone.0249773 (PMC8031408; doi:10.1371/journal.pone.0249773)
Supplement: S3 Data — (ZIP) [file pone.0249773.s005.zip › SNV/lowfreq/76g.snv.low_freq.clinvar.tsv]

CHROM	POS	ID	REF	ALT	AC	AN	DP	AF_mx	Allele	Consequence	IMPACT	SYMBOL	Gene	Feature_type	Feature	BIOTYPE	EXON	INTRON	HGVSc	HGVSp	cDNA_position	CDS_position	Protein_position	Amino_acids	Codons	Existing_variation	DISTANCE	STRAND	FLAGS	VARIANT_CLASS	SYMBOL_SOURCE	HGNC_ID	CANONICAL	TSL	APPRIS	CCDS	ENSP	SWISSPROT	TREMBL	UNIPARC	SOURCE	GENE_PHENO	SIFT	PolyPhen	DOMAINS	HGVS_OFFSET	HGVSg	AF	AFR_AF
chr1	1046519	rs144781935	G	A	4	152	1390	0.026	A	missense_variant	MODERATE	AGRN	ENSG00000188157	Transcript	ENST00000379370.7	protein_coding	18/36	0	ENST00000379370.7:c.3034G>A	ENSP00000368678.2:p.Ala1012Thr	3087/7326	3034/6138	1012/2045	A/T	Gca/Aca	rs144781935	0	1	0	SNV	HGNC	HGNC:329	YES	1	P1	CCDS30551.1	ENSP00000368678	O00468	0	UPI00001D7C8B	0	1	tolerated	benign	hmmpanther:PTHR10574:SF288&hmmpanther:PTHR10574&MobiDB_lite:mobidb-lite&MobiDB_lite:mobidb-lite	0	chr1:g.1046519G>A	0.0002	0
chr1	1232416	rs190796582	C	T	2	152	1451	0.026	T	upstream_gene_variant	MODIFIER	SDF4	ENSG00000078808	Transcript	ENST00000360001.10	protein_coding	0	0	0	0	0	0	0	0	0	rs190796582	415	-1	0	SNV	HGNC	HGNC:24188	YES	1	P1	CCDS30553.1	ENSP00000353094	Q9BRK5	A0A024R084	UPI0000127156	0	0	0	0	0	0	chr1:g.1232416C>T	0.1615	0.289
chr1	1232800	rs12085009	G	C	6	152	1793	0.038	C	upstream_gene_variant	MODIFIER	SDF4	ENSG00000078808	Transcript	ENST00000360001.10	protein_coding	0	0	0	0	0	0	0	0	0	rs12085009	799	-1	0	SNV	HGNC	HGNC:24188	YES	1	P1	CCDS30553.1	ENSP00000353094	Q9BRK5	A0A024R084	UPI0000127156	0	0	0	0	0	0	chr1:g.1232800G>C	0.1066	0.3003
chr1	2030027	rs28398772	C	T	3	152	2095	0.019	T	synonymous_variant	LOW	GABRD	ENSG00000187730	Transcript	ENST00000378585.7	protein_coding	9/9	0	ENST00000378585.7:c.1104C>T	ENSP00000367848.4:p.Ala368%3D	1183/1914	1104/1359	368/452	A	gcC/gcT	rs28398772	0	1	0	SNV	HGNC	HGNC:4084	YES	1	P2	CCDS36.1	ENSP00000367848	O14764	0	UPI0000070D0A	0	1	0	0	Prints_domain:PR01722&hmmpanther:PTHR18945&hmmpanther:PTHR18945:SF34&Superfamily_domains:SSF90112	0	chr1:g.2030027C>T	0.0391	0.0008
chr1	2408773	rs1143016	G	A	2	152	2217	0.013	A	downstream_gene_variant	MODIFIER	RER1	ENSG00000157916	Transcript	ENST00000605895.6	protein_coding	0	0	0	0	0	0	0	0	0	rs1143016	3337	1	0	SNV	HGNC	HGNC:30309	YES	1	P1	CCDS41232.1	ENSP00000475168	O15258	Q5T094	UPI0000000C69	0	0	0	0	0	0	chr1:g.2408773G>A	0.02	0.0053
chr1	3411763	rs554705536	G	T	4	152	1583	0.026	T	missense_variant	MODERATE	PRDM16	ENSG00000142611	Transcript	ENST00000270722.10	protein_coding	9/17	0	ENST00000270722.10:c.1566G>T	ENSP00000270722.5:p.Leu522Phe	1623/8698	1566/3831	522/1276	L/F	ttG/ttT	rs554705536	0	1	0	SNV	HGNC	HGNC:14000	YES	1	P3	CCDS41236.2	ENSP00000270722	Q9HAZ2	0	UPI0000458A29	0	1	deleterious	probably_damaging	hmmpanther:PTHR24393&hmmpanther:PTHR24393:SF5&Low_complexity_(Seg):seg	0	chr1:g.3411763G>T	0.0008	0
chr1	5863403	rs766613810	G	A	2	152	1895	0.013	A	splice_region_variant&synonymous_variant	LOW	NPHP4	ENSG00000131697	Transcript	ENST00000378156.9	protein_coding	30/30	0	ENST00000378156.9:c.4143C>T	ENSP00000367398.4:p.Val1381%3D	4363/4955	4143/4281	1381/1426	V	gtC/gtT	rs766613810	0	-1	0	SNV	HGNC	HGNC:19104	YES	1	P2	CCDS44052.1	ENSP00000367398	O75161	0	UPI00001303E5	0	1	0	0	hmmpanther:PTHR31043	0	chr1:g.5863403G>A	0	0
chr1	6440984	rs2311045	C	G	4	152	1702	0.026	G	synonymous_variant	LOW	ESPN	ENSG00000187017	Transcript	ENST00000645284.1	protein_coding	5/13	0	ENST00000645284.1:c.909C>G	ENSP00000496593.1:p.Arg303%3D	1089/3543	909/2565	303/854	R	cgC/cgG	rs2311045	0	1	0	SNV	HGNC	HGNC:13281	YES	0	P2	CCDS70.1	ENSP00000496593	B1AK53	0	UPI000013D2B6	0	1	0	0	PROSITE_profiles:PS50088&PROSITE_profiles:PS50297&hmmpanther:PTHR24153&hmmpanther:PTHR24153:SF14&Gene3D:1.25.40.20&Superfamily_domains:SSF48403	0	chr1:g.6440984C>G	0.1821	0.2799
chr1	6448885	rs527968078	C	T	3	152	1884	0.019	T	missense_variant	MODERATE	ESPN	ENSG00000187017	Transcript	ENST00000645284.1	protein_coding	8/13	0	ENST00000645284.1:c.1709C>T	ENSP00000496593.1:p.Pro570Leu	1889/3543	1709/2565	570/854	P/L	cCc/cTc	rs527968078	0	1	0	SNV	HGNC	HGNC:13281	YES	0	P2	CCDS70.1	ENSP00000496593	B1AK53	0	UPI000013D2B6	0	1	tolerated_low_confidence	benign	MobiDB_lite:mobidb-lite&hmmpanther:PTHR24153&hmmpanther:PTHR24153:SF14	0	chr1:g.6448885C>T	0.0104	0.0023
chr1	6467536	rs117494970	A	G	2	152	1996	0.013	G	upstream_gene_variant	MODIFIER	TNFRSF25	ENSG00000215788	Transcript	ENST00000377782.7	protein_coding	0	0	0	0	0	0	0	0	0	rs117494970	1361	-1	0	SNV	HGNC	HGNC:11910	YES	1	P4	CCDS72.1	ENSP00000367013	Q93038	0	UPI000002B5CB	0	0	0	0	0	0	chr1:g.6467536A>G	0.0118	0.0023
chr1	6485330	rs75490131	A	T	7	152	1454	0.045	T	intron_variant	MODIFIER	PLEKHG5	ENSG00000171680	Transcript	ENST00000537245.5	protein_coding	0	2/21	ENST00000537245.5:c.151-7672T>A	0	0	0	0	0	0	rs75490131	0	-1	0	SNV	HGNC	HGNC:29105	YES	2	A2	CCDS57969.1	ENSP00000439625	O94827	0	UPI000206539E	0	1	0	0	0	0	chr1:g.6485330A>T	0.2921	0.5605
chr1	6490445	rs11806429	C	T	4	152	1521	0.026	T	intron_variant	MODIFIER	PLEKHG5	ENSG00000171680	Transcript	ENST00000537245.5	protein_coding	0	2/21	ENST00000537245.5:c.150+6048G>A	0	0	0	0	0	0	rs11806429	0	-1	0	SNV	HGNC	HGNC:29105	YES	2	A2	CCDS57969.1	ENSP00000439625	O94827	0	UPI000206539E	0	1	0	0	0	0	chr1:g.6490445C>T	0.1949	0.295
chr1	6491632	rs3007429	C	T	7	152	2127	0.045	T	intron_variant	MODIFIER	PLEKHG5	ENSG00000171680	Transcript	ENST00000537245.5	protein_coding	0	2/21	ENST00000537245.5:c.150+4861G>A	0	0	0	0	0	0	rs3007429	0	-1	0	SNV	HGNC	HGNC:29105	YES	2	A2	CCDS57969.1	ENSP00000439625	O94827	0	UPI000206539E	0	1	0	0	0	0	chr1:g.6491632C>T	0.3171	0.5976
chr1	6496949	rs3007430	A	C	4	152	1804	0.026	C	intron_variant	MODIFIER	PLEKHG5	ENSG00000171680	Transcript	ENST00000537245.5	protein_coding	0	1/21	ENST00000537245.5:c.73+10T>G	0	0	0	0	0	0	rs3007430	0	-1	0	SNV	HGNC	HGNC:29105	YES	2	A2	CCDS57969.1	ENSP00000439625	O94827	0	UPI000206539E	0	1	0	0	0	0	chr1:g.6496949A>C	0.3245	0.6982
chr1	7961680	rs17523802	G	A	5	152	2119	0.032	A	upstream_gene_variant	MODIFIER	PARK7	ENSG00000116288	Transcript	ENST00000338639.10	protein_coding	0	0	0	0	0	0	0	0	0	rs17523802	31	1	0	SNV	HGNC	HGNC:16369	YES	1	P1	CCDS93.1	ENSP00000340278	Q99497	V9HWC2	UPI0000072F6F	0	1	0	0	0	0	chr1:g.7961680G>A	0.1765	0.3563
chr1	10377948	rs2847347	A	T	2	152	868	0.013	T	downstream_gene_variant	MODIFIER	KIF1B	ENSG00000054523	Transcript	ENST00000263934.10	protein_coding	0	0	0	0	0	0	0	0	0	rs2847347	11	1	0	SNV	HGNC	HGNC:16636	YES	1	0	CCDS111.1	ENSP00000263934	O60333	0	UPI000013EE7E	0	1	0	0	0	0	chr1:g.10377948A>T	0.0182	0.003
chr1	11027215	rs144471433	T	G	2	152	2193	0.013	G	missense_variant	MODERATE	MASP2	ENSG00000009724	Transcript	ENST00000400897.7	protein_coding	11/11	0	ENST00000400897.7:c.1731A>C	ENSP00000383690.3:p.Gln577His	1747/2439	1731/2061	577/686	Q/H	caA/caC	rs144471433	0	-1	0	SNV	HGNC	HGNC:6902	YES	1	P1	CCDS123.1	ENSP00000383690	O00187	0	UPI0000161FB9	0	1	tolerated	benign	PDB-ENSP_mappings:1q3x.A&PDB-ENSP_mappings:1q3x.B&PDB-ENSP_mappings:1zjk.A&Gene3D:2.40.10.10&Gene3D:2.40.10.10&PDB-ENSP_mappings:3tvj.B&PDB-ENSP_mappings:4fxg.H&PDB-ENSP_mappings:4fxg.J&PDB-ENSP_mappings:5jpm.H&PDB-ENSP_mappings:5jpm.J&Pfam_domain:PF00089&PIRSF_domain:PIRSF001155&PROSITE_profiles:PS50240&hmmpanther:PTHR24255&hmmpanther:PTHR24255:SF10&SMART_domains:SM00020&Superfamily_domains:SSF5…	0	chr1:g.11027215T>G	0.0072	0
chr1	11030840	rs2273346	A	G	3	152	2144	0.019	G	missense_variant	MODERATE	MASP2	ENSG00000009724	Transcript	ENST00000400897.7	protein_coding	9/11	0	ENST00000400897.7:c.1130T>C	ENSP00000383690.3:p.Val377Ala	1146/2439	1130/2061	377/686	V/A	gTg/gCg	rs2273346&CM073193	0	-1	0	SNV	HGNC	HGNC:6902	YES	1	P1	CCDS123.1	ENSP00000383690	O00187	0	UPI0000161FB9	0	1	deleterious	benign	PDB-ENSP_mappings:1q3x.A&PDB-ENSP_mappings:1q3x.B&PDB-ENSP_mappings:1zjk.A&Gene3D:2.10.70.10&PDB-ENSP_mappings:3tvj.A&PDB-ENSP_mappings:4fxg.G&PDB-ENSP_mappings:4fxg.I&PDB-ENSP_mappings:5jpm.G&PDB-ENSP_mappings:5jpm.I&Pfam_domain:PF00084&PIRSF_domain:PIRSF001155&PROSITE_profiles:PS50923&hmmpanther:PTHR24255&hmmpanther:PTHR24255:SF10&SMART_domains:SM00032&Superfamily_domains:SSF57535&Conserved_Dom…	0	chr1:g.11030840A>G	0.1184	0.171
chr1	11167511	rs191550317	A	G	3	152	2104	0.019	G	synonymous_variant	LOW	MTOR	ENSG00000198793	Transcript	ENST00000361445.8	protein_coding	29/58	0	ENST00000361445.8:c.4260T>C	ENSP00000354558.4:p.Asn1420%3D	4337/8677	4260/7650	1420/2549	N	aaT/aaC	rs191550317	0	-1	0	SNV	HGNC	HGNC:3942	YES	1	P1	CCDS127.1	ENSP00000354558	P42345	0	UPI000012ABD3	0	1	0	0	PROSITE_profiles:PS51189&hmmpanther:PTHR11139:SF9&hmmpanther:PTHR11139&Gene3D:1.25.40.10&Superfamily_domains:SSF48371&PDB-ENSP_mappings:6bcx.B&PDB-ENSP_mappings:6bcx.A&PDB-ENSP_mappings:6bcu.B&PDB-ENSP_mappings:6bcu.A&PDB-ENSP_mappings:5zcs.B&PDB-ENSP_mappings:5zcs.A&PDB-ENSP_mappings:5wby.B&PDB-ENSP_mappings:5wby.A&PDB-ENSP_mappings:5wbu.B&PDB-ENSP_mappings:5wbu.A&PDB-ENSP_mappings:5h64.a&PDB-EN…	0	chr1:g.11167511A>G	0.0006	0
chr1	11287435	rs17036631	C	T	3	152	2286	0.019	T	3_prime_UTR_variant	MODIFIER	UBIAD1	ENSG00000120942	Transcript	ENST00000376810.5	protein_coding	2/2	0	ENST00000376810.5:c.*1304C>T	0	2647/3646	0	0	0	0	rs17036631	0	1	0	SNV	HGNC	HGNC:30791	YES	1	P1	CCDS129.1	ENSP00000366006	Q9Y5Z9	0	UPI0000073E35	0	1	0	0	0	0	chr1:g.11287435C>T	0.1296	0.236
chr1	11794839	rs2066462	G	A	7	152	1917	0.045	A	synonymous_variant	LOW	MTHFR	ENSG00000177000	Transcript	ENST00000376585.6	protein_coding	8/13	0	ENST00000376585.6:c.1179C>T	ENSP00000365770.1:p.Ser393%3D	2231/8094	1179/2094	393/697	S	agC/agT	rs2066462	0	-1	0	SNV	HGNC	HGNC:7436	YES	5	A2	CCDS81262.1	ENSP00000365770	P42898	0	UPI00004206A1	0	1	0	0	hmmpanther:PTHR21091&hmmpanther:PTHR21091:SF31	0	chr1:g.11794839G>A	0.1034	0.0772
chr1	11801219	rs2066466	C	T	5	152	2154	0.032	T	upstream_gene_variant	MODIFIER	CLCN6	ENSG00000011021	Transcript	ENST00000346436.11	protein_coding	0	0	0	0	0	0	0	0	0	rs2066466	4972	1	0	SNV	HGNC	HGNC:2024	YES	1	P1	CCDS138.1	ENSP00000234488	P51797	0	UPI000013F2D3	0	0	0	0	0	0	chr1:g.11801219C>T	0.0006	0
chr1	11952720	rs201888323	G	C	2	152	1995	0.013	C	missense_variant	MODERATE	PLOD1	ENSG00000083444	Transcript	ENST00000196061.5	protein_coding	5/19	0	ENST00000196061.5:c.564G>C	ENSP00000196061.4:p.Leu188Phe	627/2976	564/2184	188/727	L/F	ttG/ttC	rs201888323	0	1	0	SNV	HGNC	HGNC:9081	YES	1	P1	CCDS142.1	ENSP00000196061	Q02809	A0A024R4H0	UPI000013C611	0	1	deleterious	benign	hmmpanther:PTHR10730:SF5&hmmpanther:PTHR10730	0	chr1:g.11952720G>C	0.002	0
chr1	15442501	rs41307798	C	T	4	152	1964	0.026	T	synonymous_variant	LOW	CTRC	ENSG00000162438	Transcript	ENST00000375949.4	protein_coding	4/8	0	ENST00000375949.4:c.285C>T	ENSP00000365116.4:p.Asp95%3D	311/898	285/807	95/268	D	gaC/gaT	rs41307798	0	1	0	SNV	HGNC	HGNC:2523	YES	1	P1	CCDS156.1	ENSP00000365116	Q99895	0	UPI0000000C11	0	1	0	0	Conserved_Domains:cd00190&Gene3D:2.40.10.10&Pfam_domain:PF00089&Gene3D:2.40.10.10&SMART_domains:SM00020&Superfamily_domains:SSF50494&PROSITE_profiles:PS50240&hmmpanther:PTHR24250:SF35&hmmpanther:PTHR24250&PDB-ENSP_mappings:4h4f.A	0	chr1:g.15442501C>T	0.0329	0.003
chr1	16015651	rs530970423	T	C	2	152	1947	0.013	C	missense_variant	MODERATE	HSPB7	ENSG00000173641	Transcript	ENST00000375718.4	protein_coding	4/4	0	ENST00000375718.4:c.667A>G	ENSP00000364870.4:p.Thr223Ala	792/2415	667/738	223/245	T/A	Act/Gct	rs530970423	0	-1	0	SNV	HGNC	HGNC:5249	YES	2	0	CCDS85934.1	ENSP00000364870	0	Q8N241	UPI000006FFC8	0	0	deleterious	possibly_damaging	Gene3D:2.60.40.790&Pfam_domain:PF00011&Prints_domain:PR00299&PROSITE_profiles:PS01031&hmmpanther:PTHR11527&hmmpanther:PTHR11527:SF21&Superfamily_domains:SSF49764&Conserved_Domains:cd06479	0	chr1:g.16015651T>C	0	0
chr1	16133844	rs6669624	G	A	7	152	1930	0.045	A	intron_variant	MODIFIER	EPHA2	ENSG00000142627	Transcript	ENST00000358432.8	protein_coding	0	9/16	ENST00000358432.8:c.1738+16C>T	0	0	0	0	0	0	rs6669624	0	-1	0	SNV	HGNC	HGNC:3386	YES	1	P1	CCDS169.1	ENSP00000351209	P29317	A0A024QZA8	UPI00000731AB	0	1	0	0	0	0	chr1:g.16133844G>A	0.2304	0.5772
chr1	17005570	rs199706883	G	A	4	152	2007	0.026	A	intron_variant	MODIFIER	ATP13A2	ENSG00000159363	Transcript	ENST00000326735.13	protein_coding	0	2/28	ENST00000326735.13:c.106-14C>T	0	0	0	0	0	0	rs199706883	0	-1	0	SNV	HGNC	HGNC:30213	YES	1	P3	CCDS175.1	ENSP00000327214	Q9NQ11	0	UPI0000049724	0	1	0	0	0	0	chr1:g.17005570G>A	0.0004	0.0008
chr1	20651181	rs16824318	A	C	2	152	2423	0.013	C	3_prime_UTR_variant	MODIFIER	PINK1	ENSG00000158828	Transcript	ENST00000321556.5	protein_coding	8/8	0	ENST00000321556.5:c.*490A>C	0	2327/2657	0	0	0	0	rs16824318	0	1	0	SNV	HGNC	HGNC:14581	YES	1	P1	CCDS211.1	ENSP00000364204	Q9BXM7	0	UPI0000035BA9	0	1	0	0	0	0	chr1:g.20651181A>C	0.0397	0.0756
chr1	20653738	rs6692016	G	A	2	152	2090	0.013	A	downstream_gene_variant	MODIFIER	PINK1	ENSG00000158828	Transcript	ENST00000321556.5	protein_coding	0	0	0	0	0	0	0	0	0	rs6692016	2227	1	0	SNV	HGNC	HGNC:14581	YES	1	P1	CCDS211.1	ENSP00000364204	Q9BXM7	0	UPI0000035BA9	0	1	0	0	0	0	chr1:g.20653738G>A	0.0395	0.0756
chr1	20661285	rs17837938	C	T	2	152	1991	0.013	T	synonymous_variant	LOW	DDOST	ENSG00000244038	Transcript	ENST00000415136.6	protein_coding	1/11	0	ENST00000415136.6:c.117G>A	ENSP00000399457.3:p.Ala39%3D	260/2126	117/1371	39/456	A	gcG/gcA	rs17837938	0	-1	0	SNV	HGNC	HGNC:2728	YES	1	P2	CCDS212.1	ENSP00000399457	P39656	0	UPI000013C9E0	0	1	0	0	Transmembrane_helices:TMhelix&hmmpanther:PTHR10830&Low_complexity_(Seg):seg	0	chr1:g.20661285C>T	0.0333	0.053
chr1	21577638	rs34605986	T	C	4	152	1767	0.026	C	missense_variant	MODERATE	ALPL	ENSG00000162551	Transcript	ENST00000374840.8	protein_coding	12/12	0	ENST00000374840.8:c.1565T>C	ENSP00000363973.3:p.Val522Ala	1764/2536	1565/1575	522/524	V/A	gTc/gCc	rs34605986	0	1	0	SNV	HGNC	HGNC:438	YES	1	P3	CCDS217.1	ENSP00000363973	P05186	A0A024RAG0	UPI000013E17C	0	1	tolerated_low_confidence	benign	hmmpanther:PTHR11596&hmmpanther:PTHR11596:SF71	0	chr1:g.21577638T>C	0.0719	0.0287
chr1	21577881	rs1772719	A	C	5	152	2124	0.032	C	3_prime_UTR_variant	MODIFIER	ALPL	ENSG00000162551	Transcript	ENST00000374840.8	protein_coding	12/12	0	ENST00000374840.8:c.*233A>C	0	2007/2536	0	0	0	0	rs1772719	0	1	0	SNV	HGNC	HGNC:438	YES	1	P3	CCDS217.1	ENSP00000363973	P05186	A0A024RAG0	UPI000013E17C	0	1	0	0	0	0	chr1:g.21577881A>C	0.1645	0.2186
chr1	21578036	rs2242420	C	T	7	152	2036	0.045	T	3_prime_UTR_variant	MODIFIER	ALPL	ENSG00000162551	Transcript	ENST00000374840.8	protein_coding	12/12	0	ENST00000374840.8:c.*388C>T	0	2162/2536	0	0	0	0	rs2242420	0	1	0	SNV	HGNC	HGNC:438	YES	1	P3	CCDS217.1	ENSP00000363973	P05186	A0A024RAG0	UPI000013E17C	0	1	0	0	0	0	chr1:g.21578036C>T	0.1172	0.0908
chr1	21830977	rs77527456	C	T	4	152	2026	0.026	T	splice_region_variant&intron_variant	LOW	HSPG2	ENSG00000142798	Transcript	ENST00000374695.8	protein_coding	0	85/96	ENST00000374695.8:c.11671+5G>A	0	0	0	0	0	0	rs77527456	0	-1	0	SNV	HGNC	HGNC:5273	YES	1	P1	CCDS30625.1	ENSP00000363827	P98160	0	UPI0000212778	0	1	0	0	0	0	chr1:g.21830977C>T	0.0034	0
chr1	21874969	rs2228348	G	A	2	152	2103	0.013	A	synonymous_variant	LOW	HSPG2	ENSG00000142798	Transcript	ENST00000374695.8	protein_coding	26/97	0	ENST00000374695.8:c.3336C>T	ENSP00000363827.3:p.Pro1112%3D	3429/14341	3336/13176	1112/4391	P	ccC/ccT	rs2228348	0	-1	0	SNV	HGNC	HGNC:5273	YES	1	P1	CCDS30625.1	ENSP00000363827	P98160	0	UPI0000212778	0	1	0	0	Gene3D:2.170.300.10&Pfam_domain:PF00052&SMART_domains:SM00281&PROSITE_profiles:PS51115&hmmpanther:PTHR10574&hmmpanther:PTHR10574:SF273	0	chr1:g.21874969G>A	0.0028	0.0091
chr1	25818054	rs1044183	A	T	2	152	2147	0.013	T	upstream_gene_variant	MODIFIER	MTFR1L	ENSG00000117640	Transcript	ENST00000374301.7	protein_coding	0	0	0	0	0	0	0	0	0	rs1044183	2139	1	0	SNV	HGNC	HGNC:28836	YES	1	P1	CCDS41284.1	ENSP00000363419	Q9H019	A0A0S2Z5H6	UPI000006D344	0	0	0	0	0	0	chr1:g.25818054A>T	0.018	0.003
chr1	26471163	rs1055323	C	T	3	152	2471	0.019	T	upstream_gene_variant	MODIFIER	HMGN2	ENSG00000198830	Transcript	ENST00000361427.6	protein_coding	0	0	0	0	0	0	0	0	0	rs1055323	1277	1	0	SNV	HGNC	HGNC:4986	YES	1	P1	CCDS283.1	ENSP00000355228	P05204	0	UPI000013EBD7	0	0	0	0	0	0	chr1:g.26471163C>T	0.0996	0.0711
chr1	27360975	rs35659744	G	T	3	152	1749	0.019	T	missense_variant	MODERATE	MAP3K6	ENSG00000142733	Transcript	ENST00000357582.3	protein_coding	14/29	0	ENST00000357582.3:c.1866C>A	ENSP00000350195.2:p.Asn622Lys	2230/4438	1866/3867	622/1288	N/K	aaC/aaA	rs35659744&COSM1559294&COSM1559295	0	-1	0	SNV	HGNC	HGNC:6858	YES	1	P3	CCDS299.1	ENSP00000350195	O95382	0	UPI0000205587	0	1	tolerated	benign	hmmpanther:PTHR11584&hmmpanther:PTHR11584:SF391	0	chr1:g.27360975G>T	0.122	0.0182
chr1	32817708	rs534491159	G	A	2	152	1543	0.013	A	5_prime_UTR_variant	MODIFIER	YARS	ENSG00000134684	Transcript	ENST00000373477.8	protein_coding	1/13	0	ENST00000373477.8:c.-464C>T	0	446/3238	0	0	0	0	rs534491159	0	-1	0	SNV	HGNC	HGNC:12840	YES	1	P1	CCDS368.1	ENSP00000362576	P54577	A0A0S2Z4R1	UPI0000136762	0	1	0	0	0	0	chr1:g.32817708G>A	0.0006	0
chr1	40091361	rs1800205	A	G	4	152	1819	0.026	G	missense_variant	MODERATE	PPT1	ENSG00000131238	Transcript	ENST00000642050.1	protein_coding	4/9	0	ENST00000642050.1:c.401T>C	ENSP00000493153.1:p.Ile134Thr	890/4010	401/921	134/306	I/T	aTc/aCc	rs1800205	0	-1	0	SNV	HGNC	HGNC:9325	YES	0	P2	CCDS447.1	ENSP00000493153	P50897	0	UPI0000132113	0	1	tolerated	benign	hmmpanther:PTHR11247&hmmpanther:PTHR11247:SF8&Pfam_domain:PF02089&Gene3D:3.40.50.1820&Superfamily_domains:SSF53474&PDB-ENSP_mappings:3gro.B&PDB-ENSP_mappings:3gro.A	0	chr1:g.40091361A>G	0.0739	0.0068
chr1	40303513	rs74366749	C	G	4	152	1646	0.026	G	intron_variant	MODIFIER	COL9A2	ENSG00000049089	Transcript	ENST00000372748.8	protein_coding	0	28/31	ENST00000372748.8:c.1548+17G>C	0	0	0	0	0	0	rs74366749	0	-1	0	SNV	HGNC	HGNC:2218	YES	1	P1	CCDS450.1	ENSP00000361834	Q14055	0	UPI0000126D47	0	1	0	0	0	0	chr1:g.40303513C>G	0.0353	0.0189
chr1	40314224	rs200737977	T	G	3	152	2076	0.019	G	missense_variant	MODERATE	COL9A2	ENSG00000049089	Transcript	ENST00000372748.8	protein_coding	4/32	0	ENST00000372748.8:c.230A>C	ENSP00000361834.3:p.Asp77Ala	319/2852	230/2070	77/689	D/A	gAc/gCc	rs200737977	0	-1	0	SNV	HGNC	HGNC:2218	YES	1	P1	CCDS450.1	ENSP00000361834	Q14055	0	UPI0000126D47	0	1	tolerated	benign	hmmpanther:PTHR44706&Pfam_domain:PF01391&Pfam_domain:PF01391&Low_complexity_(Seg):seg	0	chr1:g.40314224T>G	0	0
chr1	40817247	rs13374844	C	T	7	152	2206	0.045	T	intron_variant	MODIFIER	KCNQ4	ENSG00000117013	Transcript	ENST00000347132.10	protein_coding	0	1/13	ENST00000347132.10:c.315-18C>T	0	0	0	0	0	0	rs13374844	0	1	0	SNV	HGNC	HGNC:6298	YES	1	P2	CCDS456.1	ENSP00000262916	P56696	0	UPI000013D35B	0	1	0	0	0	0	chr1:g.40817247C>T	0.2005	0.1702
chr1	40817249	rs13374845	C	T	7	152	2194	0.045	T	intron_variant	MODIFIER	KCNQ4	ENSG00000117013	Transcript	ENST00000347132.10	protein_coding	0	1/13	ENST00000347132.10:c.315-16C>T	0	0	0	0	0	0	rs13374845	0	1	0	SNV	HGNC	HGNC:6298	YES	1	P2	CCDS456.1	ENSP00000262916	P56696	0	UPI000013D35B	0	1	0	0	0	0	chr1:g.40817249C>T	0.1985	0.1634
chr1	40819881	rs55737429	T	C	2	152	2127	0.013	C	synonymous_variant	LOW	KCNQ4	ENSG00000117013	Transcript	ENST00000347132.10	protein_coding	6/14	0	ENST00000347132.10:c.841T>C	ENSP00000262916.6:p.Leu281%3D	1148/4324	841/2088	281/695	L	Ttg/Ctg	rs55737429	0	1	0	SNV	HGNC	HGNC:6298	YES	1	P2	CCDS456.1	ENSP00000262916	P56696	0	UPI000013D35B	0	1	0	0	Gene3D:1.10.287.70&Pfam_domain:PF00520&Prints_domain:PR00169&hmmpanther:PTHR11537&hmmpanther:PTHR11537:SF4&Superfamily_domains:SSF81324	0	chr1:g.40819881T>C	0.0381	0.0038
chr1	40819913	rs12117176	G	A	6	152	2260	0.038	A	synonymous_variant	LOW	KCNQ4	ENSG00000117013	Transcript	ENST00000347132.10	protein_coding	6/14	0	ENST00000347132.10:c.873G>A	ENSP00000262916.6:p.Pro291%3D	1180/4324	873/2088	291/695	P	ccG/ccA	rs12117176	0	1	0	SNV	HGNC	HGNC:6298	YES	1	P2	CCDS456.1	ENSP00000262916	P56696	0	UPI000013D35B	0	1	0	0	Gene3D:1.10.287.70&Pfam_domain:PF00520&hmmpanther:PTHR11537&hmmpanther:PTHR11537:SF4&Superfamily_domains:SSF81324	0	chr1:g.40819913G>A	0.1156	0.0159
chr1	40819919	rs12143503	A	G	6	152	2268	0.038	G	synonymous_variant	LOW	KCNQ4	ENSG00000117013	Transcript	ENST00000347132.10	protein_coding	6/14	0	ENST00000347132.10:c.879A>G	ENSP00000262916.6:p.Thr293%3D	1186/4324	879/2088	293/695	T	acA/acG	rs12143503	0	1	0	SNV	HGNC	HGNC:6298	YES	1	P2	CCDS456.1	ENSP00000262916	P56696	0	UPI000013D35B	0	1	0	0	Gene3D:1.10.287.70&Pfam_domain:PF00520&hmmpanther:PTHR11537&hmmpanther:PTHR11537:SF4&Superfamily_domains:SSF81324	0	chr1:g.40819919A>G	0.1162	0.0159
chr1	41510546	rs72669005	G	A	2	152	1751	0.013	A	missense_variant	MODERATE	HIVEP3	ENSG00000127124	Transcript	ENST00000372583.6	protein_coding	9/9	0	ENST00000372583.6:c.7126C>T	ENSP00000361664.1:p.Pro2376Ser	8436/12617	7126/7221	2376/2406	P/S	Ccc/Tcc	rs72669005	0	-1	0	SNV	HGNC	HGNC:13561	YES	1	P3	CCDS463.1	ENSP00000361664	Q5T1R4	0	UPI000013CC24	0	0	deleterious_low_confidence	benign	MobiDB_lite:mobidb-lite	0	chr1:g.41510546G>A	0.099	0.2277
chr1	41580942	rs12132697	G	T	3	152	2053	0.019	T	downstream_gene_variant	MODIFIER	AC119676.1	ENSG00000284895	Transcript	ENST00000646142.1	protein_coding	0	0	0	0	0	0	0	0	0	rs12132697&COSM909574	4364	-1	0	SNV	Clone_based_ensembl_gene	0	YES	0	P1	0	ENSP00000494286	0	A0A2R8Y556	UPI000D1936BF	0	0	0	0	0	0	chr1:g.41580942G>T	0.1212	0.0204
chr1	42747432	rs3738498	A	C	3	152	2150	0.019	C	intron_variant	MODIFIER	P3H1	ENSG00000117385	Transcript	ENST00000236040.8	protein_coding	0	13/13	ENST00000236040.8:c.1915-20T>G	0	0	0	0	0	0	rs3738498	0	-1	0	SNV	HGNC	HGNC:19316	YES	2	0	CCDS57986.1	ENSP00000236040	Q32P28	0	UPI000013E32E	0	1	0	0	0	0	chr1:g.42747432A>C	0.0615	0.0227
chr1	42750259	rs11581921	C	T	3	152	2409	0.019	T	missense_variant	MODERATE	P3H1	ENSG00000117385	Transcript	ENST00000236040.8	protein_coding	11/14	0	ENST00000236040.8:c.1647G>A	ENSP00000236040.4:p.Met549Ile	1688/2993	1647/2415	549/804	M/I	atG/atA	rs11581921	0	-1	0	SNV	HGNC	HGNC:19316	YES	2	0	CCDS57986.1	ENSP00000236040	Q32P28	0	UPI000013E32E	0	1	tolerated	benign	hmmpanther:PTHR14049:SF5&hmmpanther:PTHR14049&Gene3D:2.60.120.620&SMART_domains:SM00702	0	chr1:g.42750259C>T	0.0575	0.0106
chr1	42959141	rs3754226	C	G	6	152	1767	0.038	G	5_prime_UTR_variant	MODIFIER	SLC2A1	ENSG00000117394	Transcript	ENST00000426263.8	protein_coding	1/10	0	ENST00000426263.8:c.-490G>C	0	36/3670	0	0	0	0	rs3754226	0	-1	0	SNV	HGNC	HGNC:11005	YES	1	P1	CCDS477.1	ENSP00000416293	P11166	0	UPI00002058B9	0	1	0	0	0	0	chr1:g.42959141C>G	0.1422	0.0567
chr1	43425193	rs140831372	C	T	4	152	2491	0.026	T	synonymous_variant	LOW	SZT2	ENSG00000198198	Transcript	ENST00000562955.2	protein_coding	18/71	0	ENST00000562955.2:c.2631C>T	ENSP00000457168.1:p.Thr877%3D	2704/13968	2631/10128	877/3375	T	acC/acT	rs140831372	0	1	0	SNV	HGNC	HGNC:29040	YES	5	P2	CCDS30694.2	ENSP00000457168	Q5T011	0	UPI0001E24F46	0	1	0	0	hmmpanther:PTHR14918&Low_complexity_(Seg):seg	0	chr1:g.43425193C>T	0.0042	0.0008
chr1	43442432	rs181831231	C	T	2	152	2053	0.013	T	intron_variant	MODIFIER	SZT2	ENSG00000198198	Transcript	ENST00000562955.2	protein_coding	0	56/70	ENST00000562955.2:c.7804-10C>T	0	0	0	0	0	0	rs181831231	0	1	0	SNV	HGNC	HGNC:29040	YES	5	P2	CCDS30694.2	ENSP00000457168	Q5T011	0	UPI0001E24F46	0	1	0	0	0	0	chr1:g.43442432C>T	0.0062	0
chr1	43920773	rs80055718	G	A	5	152	2251	0.032	A	intron_variant&NMD_transcript_variant	MODIFIER	AL451062.3	ENSG00000284989	Transcript	ENST00000645057.1	nonsense_mediated_decay	0	24/25	ENST00000645057.1:c.*2214-9G>A	0	0	0	0	0	0	rs80055718	0	1	0	SNV	Clone_based_ensembl_gene	0	YES	0	P1	0	ENSP00000494063	0	A0A2R8Y4U1	UPI000D197852	0	0	0	0	0	0	chr1:g.43920773G>A	0.0214	0.0015
chr1	45329371	rs3219496	G	T	6	152	2299	0.038	T	downstream_gene_variant	MODIFIER	HPDL	ENSG00000186603	Transcript	ENST00000334815.4	protein_coding	0	0	0	0	0	0	0	0	0	rs3219496	838	1	0	SNV	HGNC	HGNC:28242	YES	0	P1	CCDS519.1	ENSP00000335060	Q96IR7	0	UPI000004E83B	0	0	0	0	0	0	chr1:g.45329371G>T	0.002	0
chr1	45509214	rs201025783	G	T	5	152	1619	0.032	T	stop_lost	HIGH	MMACHC	ENSG00000132763	Transcript	ENST00000401061.9	protein_coding	4/4	0	ENST00000401061.9:c.848G>T	ENSP00000383840.4:p.Ter283LeuextTer14	881/5049	848/849	283/282	*/L	tGa/tTa	rs201025783	0	1	0	SNV	HGNC	HGNC:24525	YES	2	P1	CCDS41324.1	ENSP00000383840	Q9Y4U1	0	UPI00001C1D6D	0	1	0	0	0	0	chr1:g.45509214G>T	0	0
chr1	46192423	rs146097254	G	A	4	152	2379	0.026	A	missense_variant	MODERATE	POMGNT1	ENSG00000085998	Transcript	ENST00000371992.1	protein_coding	16/23	0	ENST00000371992.1:c.1298C>T	ENSP00000361060.1:p.Thr433Met	1949/2934	1298/2247	433/748	T/M	aCg/aTg	rs146097254&COSM3785301&COSM3785302	0	-1	0	SNV	HGNC	HGNC:19139	YES	2	0	CCDS57995.1	ENSP00000361060	Q8WZA1	0	UPI0000458AF4	0	1	0	probably_damaging	Gene3D:3.90.550.10&Pfam_domain:PF03071&hmmpanther:PTHR10468&hmmpanther:PTHR10468:SF4&Superfamily_domains:SSF53448&Conserved_Domains:cd02514	0	chr1:g.46192423G>A	0.0026	0.0015
chr1	46193238	rs2292486	G	A	5	152	2513	0.032	A	intron_variant	MODIFIER	POMGNT1	ENSG00000085998	Transcript	ENST00000371992.1	protein_coding	0	12/22	ENST00000371992.1:c.1111-23C>T	0	0	0	0	0	0	rs2292486	0	-1	0	SNV	HGNC	HGNC:19139	YES	2	0	CCDS57995.1	ENSP00000361060	Q8WZA1	0	UPI0000458AF4	0	1	0	0	0	0	chr1:g.46193238G>A	0.1286	0.0212
chr1	47260415	rs13376679	T	C	2	152	1009	0.013	C	missense_variant	MODERATE	STIL	ENSG00000123473	Transcript	ENST00000371877.7	protein_coding	16/17	0	ENST00000371877.7:c.2954A>G	ENSP00000360944.3:p.His985Arg	3102/5009	2954/3867	985/1288	H/R	cAt/cGt	rs13376679	0	-1	0	SNV	HGNC	HGNC:10879	YES	1	A2	CCDS41329.1	ENSP00000360944	Q15468	0	UPI00002042D5	0	1	tolerated	benign	hmmpanther:PTHR15128	0	chr1:g.47260415T>C	0.1783	0.1831
chr1	47272258	rs2758741	C	T	3	152	1425	0.019	T	intron_variant	MODIFIER	STIL	ENSG00000123473	Transcript	ENST00000371877.7	protein_coding	0	12/16	ENST00000371877.7:c.2218-17G>A	0	0	0	0	0	0	rs2758741	0	-1	0	SNV	HGNC	HGNC:10879	YES	1	A2	CCDS41329.1	ENSP00000360944	Q15468	0	UPI00002042D5	0	1	0	0	0	0	chr1:g.47272258C>T	0.0703	0.0333
chr1	53213557	rs1799822	A	G	3	152	2351	0.019	G	missense_variant	MODERATE	CPT2	ENSG00000157184	Transcript	ENST00000371486.4	protein_coding	5/5	0	ENST00000371486.4:c.1939A>G	ENSP00000360541.3:p.Met647Val	2059/2699	1939/1977	647/658	M/V	Atg/Gtg	rs1799822	0	1	0	SNV	HGNC	HGNC:2330	YES	1	P1	CCDS575.1	ENSP00000360541	P23786	A0A140VK13	UPI0000128303	0	1	deleterious	benign	Pfam_domain:PF00755&hmmpanther:PTHR22589&hmmpanther:PTHR22589:SF51&Superfamily_domains:SSF52777	0	chr1:g.53213557A>G	0.1004	0.0227
chr1	55008589	rs33938617	G	A	2	152	2385	0.013	A	synonymous_variant	LOW	BSND	ENSG00000162399	Transcript	ENST00000371265.6	protein_coding	4/4	0	ENST00000371265.6:c.924G>A	ENSP00000360312.4:p.Pro308%3D	1918/10501	924/963	308/320	P	ccG/ccA	rs33938617	0	1	0	SNV	HGNC	HGNC:16512	YES	1	P1	CCDS602.1	ENSP00000360312	Q8WZ55	Q5VU50	UPI000006DC8D	0	1	0	0	blastprodom:PD968187&hmmpanther:PTHR28399&MobiDB_lite:mobidb-lite	0	chr1:g.55008589G>A	0.116	0.211
chr1	55008652	rs6682884	A	C	5	152	2314	0.032	C	3_prime_UTR_variant	MODIFIER	BSND	ENSG00000162399	Transcript	ENST00000371265.6	protein_coding	4/4	0	ENST00000371265.6:c.*24A>C	0	1981/10501	0	0	0	0	rs6682884	0	1	0	SNV	HGNC	HGNC:16512	YES	1	P1	CCDS602.1	ENSP00000360312	Q8WZ55	Q5VU50	UPI000006DC8D	0	1	0	0	0	0	chr1:g.55008652A>C	0.3624	0.5242
chr1	55008803	rs4339899	C	G	5	152	2360	0.032	G	3_prime_UTR_variant	MODIFIER	BSND	ENSG00000162399	Transcript	ENST00000371265.6	protein_coding	4/4	0	ENST00000371265.6:c.*175C>G	0	2132/10501	0	0	0	0	rs4339899	0	1	0	SNV	HGNC	HGNC:16512	YES	1	P1	CCDS602.1	ENSP00000360312	Q8WZ55	Q5VU50	UPI000006DC8D	0	1	0	0	0	0	chr1:g.55008803C>G	0.4299	0.6271
chr1	55039551	rs72658888	G	A	2	152	1924	0.013	A	5_prime_UTR_variant	MODIFIER	PCSK9	ENSG00000169174	Transcript	ENST00000302118.5	protein_coding	1/12	0	ENST00000302118.5:c.-287G>A	0	4/3637	0	0	0	0	rs72658888	0	1	0	SNV	HGNC	HGNC:20001	YES	1	P1	CCDS603.1	ENSP00000303208	Q8NBP7	0	UPI00001615E1	0	1	0	0	0	0	chr1:g.55039551G>A	0.0052	0.0008
chr1	55039774	rs45448095	C	T	3	152	2091	0.019	T	5_prime_UTR_variant	MODIFIER	PCSK9	ENSG00000169174	Transcript	ENST00000302118.5	protein_coding	1/12	0	ENST00000302118.5:c.-64C>T	0	227/3637	0	0	0	0	rs45448095	0	1	0	SNV	HGNC	HGNC:20001	YES	1	P1	CCDS603.1	ENSP00000303208	Q8NBP7	0	UPI00001615E1	0	1	0	0	0	0	chr1:g.55039774C>T	0.0938	0.0068
chr1	55039995	rs11583680	C	T	2	152	1987	0.013	T	missense_variant	MODERATE	PCSK9	ENSG00000169174	Transcript	ENST00000302118.5	protein_coding	1/12	0	ENST00000302118.5:c.158C>T	ENSP00000303208.5:p.Ala53Val	448/3637	158/2079	53/692	A/V	gCc/gTc	rs11583680&CM102603	0	1	0	SNV	HGNC	HGNC:20001	YES	1	P1	CCDS603.1	ENSP00000303208	Q8NBP7	0	UPI00001615E1	0	1	tolerated_low_confidence	benign	PDB-ENSP_mappings:2p4e.A&PDB-ENSP_mappings:2p4e.P&PDB-ENSP_mappings:2pmw.A&PDB-ENSP_mappings:2qtw.A&PDB-ENSP_mappings:2w2m.P&PDB-ENSP_mappings:2w2n.P&PDB-ENSP_mappings:2w2o.P&PDB-ENSP_mappings:2w2p.P&PDB-ENSP_mappings:2w2q.P&PDB-ENSP_mappings:2xtj.P&PDB-ENSP_mappings:3bps.P&PDB-ENSP_mappings:3gcw.P&PDB-ENSP_mappings:3gcx.P&PDB-ENSP_mappings:3h42.A&PDB-ENSP_mappings:3m0c.A&PDB-ENSP_mappings:3sqo.P…	0	chr1:g.55039995C>T	0.0913	0.0068
chr1	55040253	rs11583723	C	T	3	152	1641	0.019	T	intron_variant	MODIFIER	PCSK9	ENSG00000169174	Transcript	ENST00000302118.5	protein_coding	0	1/11	ENST00000302118.5:c.207+209C>T	0	0	0	0	0	0	rs11583723	0	1	0	SNV	HGNC	HGNC:20001	YES	1	P1	CCDS603.1	ENSP00000303208	Q8NBP7	0	UPI00001615E1	0	1	0	0	0	0	chr1:g.55040253C>T	0.0935	0.0068
chr1	58575905	rs3551	A	G	7	152	2317	0.045	G	3_prime_UTR_variant	MODIFIER	TACSTD2	ENSG00000184292	Transcript	ENST00000371225.3	protein_coding	1/1	0	ENST00000371225.3:c.*280T>C	0	1869/2351	0	0	0	0	rs3551	0	-1	0	SNV	HGNC	HGNC:11530	YES	0	P1	CCDS609.1	ENSP00000360269	P09758	0	UPI000006EBAF	0	1	0	0	0	0	chr1:g.58575905A>G	0.4129	0.8101
chr1	58575983	rs41313363	T	C	7	152	2143	0.045	C	3_prime_UTR_variant	MODIFIER	TACSTD2	ENSG00000184292	Transcript	ENST00000371225.3	protein_coding	1/1	0	ENST00000371225.3:c.*202A>G	0	1791/2351	0	0	0	0	rs41313363	0	-1	0	SNV	HGNC	HGNC:11530	YES	0	P1	CCDS609.1	ENSP00000360269	P09758	0	UPI000006EBAF	0	1	0	0	0	0	chr1:g.58575983T>C	0.1182	0.1218
chr1	58576087	rs72672295	G	A	6	152	2220	0.038	A	3_prime_UTR_variant	MODIFIER	TACSTD2	ENSG00000184292	Transcript	ENST00000371225.3	protein_coding	1/1	0	ENST00000371225.3:c.*98C>T	0	1687/2351	0	0	0	0	rs72672295	0	-1	0	SNV	HGNC	HGNC:11530	YES	0	P1	CCDS609.1	ENSP00000360269	P09758	0	UPI000006EBAF	0	1	0	0	0	0	chr1:g.58576087G>A	0.002	0
chr1	58576091	rs182546579	C	T	3	152	2230	0.019	T	3_prime_UTR_variant	MODIFIER	TACSTD2	ENSG00000184292	Transcript	ENST00000371225.3	protein_coding	1/1	0	ENST00000371225.3:c.*94G>A	0	1683/2351	0	0	0	0	rs182546579	0	-1	0	SNV	HGNC	HGNC:11530	YES	0	P1	CCDS609.1	ENSP00000360269	P09758	0	UPI000006EBAF	0	1	0	0	0	0	chr1:g.58576091C>T	0.0004	0
chr1	62510677	rs17123688	T	C	4	152	948	0.032	C	splice_region_variant&intron_variant	LOW	DOCK7	ENSG00000116641	Transcript	ENST00000251157.10	protein_coding	0	33/49	ENST00000251157.10:c.4256-4A>G	0	0	0	0	0	0	rs17123688	0	-1	0	SNV	HGNC	HGNC:19190	YES	5	A2	CCDS81338.1	ENSP00000251157	Q96N67	0	UPI0000EADF24	0	1	0	0	0	0	chr1:g.62510677T>C	0.0555	0.1248
chr1	65601426	rs1805134	T	C	6	152	1546	0.038	C	synonymous_variant	LOW	LEPR	ENSG00000116678	Transcript	ENST00000349533.10	protein_coding	9/20	0	ENST00000349533.10:c.1029T>C	ENSP00000330393.6:p.Ser343%3D	1214/8227	1029/3498	343/1165	S	agT/agC	rs1805134&CM030473	0	1	0	SNV	HGNC	HGNC:6554	YES	1	P3	CCDS631.1	ENSP00000330393	P48357	0	UPI000014C37B	0	1	0	0	PROSITE_profiles:PS50835&hmmpanther:PTHR23036:SF109&hmmpanther:PTHR23036&Pfam_domain:PF06328	0	chr1:g.65601426T>C	0.254	0.382
chr1	70439671	rs45615634	G	A	2	152	907	0.013	A	downstream_gene_variant	MODIFIER	CTH	ENSG00000116761	Transcript	ENST00000370938.7	protein_coding	0	0	0	0	0	0	0	0	0	rs45615634	101	1	0	SNV	HGNC	HGNC:2501	YES	1	P1	CCDS650.1	ENSP00000359976	P32929	0	UPI00001275DE	0	1	0	0	0	0	chr1:g.70439671G>A	0.0591	0.0371
chr1	75745884	rs2229249	A	G	6	152	973	0.038	G	synonymous_variant	LOW	ACADM	ENSG00000117054	Transcript	ENST00000370834.9	protein_coding	9/13	0	ENST00000370834.9:c.777A>G	ENSP00000359871.5:p.Ala259%3D	856/2172	777/1365	259/454	A	gcA/gcG	rs2229249	0	1	0	SNV	HGNC	HGNC:89	YES	1	0	CCDS72807.1	ENSP00000359871	0	Q5T4U5	UPI0000470C0B	0	1	0	0	Conserved_Domains:cd01157&hmmpanther:PTHR43516:SF5&hmmpanther:PTHR43516&Gene3D:2.40.110.10&Pfam_domain:PF02770&Superfamily_domains:SSF56645	0	chr1:g.75745884A>G	0.0038	0
chr1	92474854	rs41313373	C	T	7	152	1387	0.051	T	3_prime_UTR_variant	MODIFIER	GFI1	ENSG00000162676	Transcript	ENST00000294702.6	protein_coding	7/7	0	ENST00000294702.6:c.*1175G>A	0	2743/4554	0	0	0	0	rs41313373	0	-1	0	SNV	HGNC	HGNC:4237	YES	2	P1	CCDS30773.1	ENSP00000294702	Q99684	0	UPI000006D7FD	0	1	0	0	0	0	chr1:g.92474854C>T	0.0673	0.0053
chr1	94030573	rs56142328	A	G	2	152	2587	0.013	G	intron_variant	MODIFIER	ABCA4	ENSG00000198691	Transcript	ENST00000370225.4	protein_coding	0	28/49	ENST00000370225.4:c.4254-47T>C	0	0	0	0	0	0	rs56142328	0	-1	0	SNV	HGNC	HGNC:34	YES	1	P1	CCDS747.1	ENSP00000359245	P78363	0	UPI000012511C	0	1	0	0	0	0	chr1:g.94030573A>G	0.0038	0
chr1	94098927	rs6657239	C	T	6	152	1913	0.038	T	missense_variant	MODERATE	ABCA4	ENSG00000198691	Transcript	ENST00000370225.4	protein_coding	6/50	0	ENST00000370225.4:c.635G>A	ENSP00000359245.3:p.Arg212His	738/7328	635/6822	212/2273	R/H	cGc/cAc	rs6657239	0	-1	0	SNV	HGNC	HGNC:34	YES	1	P1	CCDS747.1	ENSP00000359245	P78363	0	UPI000012511C	0	1	deleterious	probably_damaging	hmmpanther:PTHR19229&hmmpanther:PTHR19229:SF190&TIGRFAM_domain:TIGR01257	0	chr1:g.94098927C>T	0.0533	0.0832
chr1	97235033	rs12137711	C	T	6	152	1560	0.038	T	intron_variant	MODIFIER	DPYD	ENSG00000188641	Transcript	ENST00000370192.7	protein_coding	0	18/22	ENST00000370192.7:c.2300-39G>A	0	0	0	0	0	0	rs12137711	0	-1	0	SNV	HGNC	HGNC:3012	YES	1	P1	CCDS30777.1	ENSP00000359211	Q12882	0	UPI00000727C7	0	1	0	0	0	0	chr1:g.97235033C>T	0.0881	0.0106
chr1	97382318	rs72728438	T	C	7	150	472	0.045	C	intron_variant	MODIFIER	DPYD	ENSG00000188641	Transcript	ENST00000370192.7	protein_coding	0	15/22	ENST00000370192.7:c.1974+75A>G	0	0	0	0	0	0	rs72728438	0	-1	0	SNV	HGNC	HGNC:3012	YES	1	P1	CCDS30777.1	ENSP00000359211	Q12882	0	UPI00000727C7	0	1	0	0	0	0	chr1:g.97382318T>C	0.2266	0.1611
chr1	99877770	rs1293030648	C	G	2	152	1415	0.013	G	missense_variant	MODERATE	AGL	ENSG00000162688	Transcript	ENST00000294724.8	protein_coding	12/34	0	ENST00000294724.8:c.1553C>G	ENSP00000294724.4:p.Thr518Ser	2031/7446	1553/4599	518/1532	T/S	aCt/aGt	rs1293030648	0	1	0	SNV	HGNC	HGNC:321	YES	1	P1	CCDS759.1	ENSP00000294724	P35573	A0A0S2A4E4	UPI00001694CB	0	1	tolerated	benign	Conserved_Domains:cd11327&hmmpanther:PTHR10569&TIGRFAM_domain:TIGR01531&Gene3D:3.20.20.80&Pfam_domain:PF14701&Superfamily_domains:SSF51445	0	chr1:g.99877770C>G	0	0
chr1	100187173	rs72728160	G	A	2	152	1079	0.013	A	3_prime_UTR_variant	MODIFIER	DBT	ENSG00000137992	Transcript	ENST00000370132.8	protein_coding	11/11	0	ENST00000370132.8:c.*9082C>T	0	10545/10799	0	0	0	0	rs72728160	0	-1	0	SNV	HGNC	HGNC:2698	YES	1	P1	CCDS767.1	ENSP00000359151	P11182	0	UPI000013D0E7	0	1	0	0	0	0	chr1:g.100187173G>A	0.0577	0.0098
chr1	100484304	rs2270694	G	A	6	152	1080	0.038	A	synonymous_variant	LOW	CDC14A	ENSG00000079335	Transcript	ENST00000361544.11	protein_coding	11/15	0	ENST00000361544.11:c.990G>A	ENSP00000354916.6:p.Ser330%3D	1478/2446	990/1872	330/623	S	tcG/tcA	rs2270694	0	1	0	SNV	HGNC	HGNC:1718	YES	1	P4	CCDS770.1	ENSP00000354916	Q9UNH5	0	UPI000006EC22	0	1	0	0	hmmpanther:PTHR23339:SF77&hmmpanther:PTHR23339&Gene3D:3.90.190.10&SMART_domains:SM00404&Superfamily_domains:SSF52799	0	chr1:g.100484304G>A	0.0883	0.059
chr1	102914314	rs28648038	A	C	5	150	567	0.032	C	intron_variant	MODIFIER	COL11A1	ENSG00000060718	Transcript	ENST00000370096.9	protein_coding	0	52/66	ENST00000370096.9:c.3978+38T>G	0	0	0	0	0	0	rs28648038	0	-1	0	SNV	HGNC	HGNC:2186	YES	1	P2	CCDS778.1	ENSP00000359114	P12107	0	UPI00002053EF	0	1	0	0	0	0	chr1:g.102914314A>C	0.0571	0.0446
chr1	102921104	rs115516103	G	A	7	152	1055	0.045	A	intron_variant	MODIFIER	COL11A1	ENSG00000060718	Transcript	ENST00000370096.9	protein_coding	0	48/66	ENST00000370096.9:c.3708+414C>T	0	0	0	0	0	0	rs115516103	0	-1	0	SNV	HGNC	HGNC:2186	YES	1	P2	CCDS778.1	ENSP00000359114	P12107	0	UPI00002053EF	0	1	0	0	0	0	chr1:g.102921104G>A	0.0212	0.0318
chr1	102979414	rs141548164	A	T	6	152	1105	0.051	T	missense_variant	MODERATE	COL11A1	ENSG00000060718	Transcript	ENST00000370096.9	protein_coding	32/67	0	ENST00000370096.9:c.2578T>A	ENSP00000359114.3:p.Phe860Ile	2922/7311	2578/5421	860/1806	F/I	Ttt/Att	rs141548164&CM1310534	0	-1	0	SNV	HGNC	HGNC:2186	YES	1	P2	CCDS778.1	ENSP00000359114	P12107	0	UPI00002053EF	0	1	tolerated	probably_damaging	hmmpanther:PTHR24023&hmmpanther:PTHR24023:SF42	0	chr1:g.102979414A>T	0.006	0
chr1	108877219	rs35520362	C	T	2	152	1399	0.013	T	intron_variant	MODIFIER	AL449266.1	ENSG00000274068	Transcript	ENST00000357393.5	protein_coding	0	1/5	ENST00000357393.5:c.115-27643G>A	0	0	0	0	0	0	rs35520362	0	-1	cds_end_NF	SNV	Clone_based_ensembl_gene	0	YES	4	P1	0	ENSP00000349968	0	F8W8V4	UPI0004620C48	0	0	0	0	0	0	chr1:g.108877219C>T	0.0669	0.115
chr1	109608773	rs3738766	G	T	4	152	2324	0.038	T	missense_variant	MODERATE	GNAT2	ENSG00000134183	Transcript	ENST00000351050.7	protein_coding	4/8	0	ENST00000351050.7:c.319C>A	ENSP00000251337.3:p.Leu107Ile	506/1339	319/1065	107/354	L/I	Ctc/Atc	rs3738766	0	-1	0	SNV	HGNC	HGNC:4394	YES	1	P1	CCDS803.1	ENSP00000251337	P19087	Q5T697	UPI000000124D	0	1	tolerated	probably_damaging	Conserved_Domains:cd00066&hmmpanther:PTHR10218&hmmpanther:PTHR10218:SF68&Pfam_domain:PF00503&Gene3D:3.40.50.300&Gene3D:1.10.400.10&SMART_domains:SM00275&Superfamily_domains:SSF47895&Superfamily_domains:SSF52540	0	chr1:g.109608773G>T	0.0887	0.0015
chr1	110603598	rs78349687	C	T	2	152	2292	0.013	T	synonymous_variant	LOW	KCNA2	ENSG00000177301	Transcript	ENST00000633222.1	protein_coding	3/3	0	ENST00000633222.1:c.1185G>A	ENSP00000487785.1:p.Ala395%3D	1859/11877	1185/1500	395/499	A	gcG/gcA	rs78349687	0	-1	0	SNV	HGNC	HGNC:6220	YES	5	P1	CCDS827.1	ENSP00000487785	P16389	0	UPI00001279A1	0	1	0	0	Gene3D:1.10.287.70&Pfam_domain:PF00520&Prints_domain:PR00169&hmmpanther:PTHR11537&hmmpanther:PTHR11537:SF23&Superfamily_domains:SSF81324&Transmembrane_helices:TMhelix	0	chr1:g.110603598C>T	0	0
chr1	111780753	rs190703406	G	C	2	152	2175	0.019	C	synonymous_variant	LOW	KCND3	ENSG00000171385	Transcript	ENST00000315987.6	protein_coding	4/8	0	ENST00000315987.6:c.1308C>G	ENSP00000319591.2:p.Gly436%3D	1788/2716	1308/1968	436/655	G	ggC/ggG	rs190703406	0	-1	0	SNV	HGNC	HGNC:6239	YES	1	P4	CCDS843.1	ENSP00000319591	Q9UK17	0	UPI000003050A	0	1	0	0	Prints_domain:PR01497&hmmpanther:PTHR11537&hmmpanther:PTHR11537:SF182	0	chr1:g.111780753G>C	0.0002	0
chr1	111982352	rs2289723	C	T	6	152	2014	0.045	T	synonymous_variant	LOW	KCND3	ENSG00000171385	Transcript	ENST00000315987.6	protein_coding	2/8	0	ENST00000315987.6:c.375G>A	ENSP00000319591.2:p.Pro125%3D	855/2716	375/1968	125/655	P	ccG/ccA	rs2289723	0	-1	0	SNV	HGNC	HGNC:6239	YES	1	P4	CCDS843.1	ENSP00000319591	Q9UK17	0	UPI000003050A	0	1	0	0	PDB-ENSP_mappings:1s1g.A&PDB-ENSP_mappings:1s1g.B&PDB-ENSP_mappings:2nz0.B&PDB-ENSP_mappings:2nz0.D&Gene3D:3.30.710.10&Pfam_domain:PF02214&hmmpanther:PTHR11537&hmmpanther:PTHR11537:SF182&SMART_domains:SM00225&Superfamily_domains:SSF54695	0	chr1:g.111982352C>T	0.0451	0.0794
chr1	113901277	rs17464525	G	A	3	152	1342	0.019	A	synonymous_variant	LOW	AP4B1	ENSG00000134262	Transcript	ENST00000369569.6	protein_coding	4/10	0	ENST00000369569.6:c.576C>T	ENSP00000358582.1:p.Gly192%3D	658/3173	576/2220	192/739	G	ggC/ggT	rs17464525	0	-1	0	SNV	HGNC	HGNC:572	YES	1	P1	CCDS865.1	ENSP00000358582	Q9Y6B7	A0A024R0D2	UPI0000072F63	0	1	0	0	Gene3D:1.25.10.10&Pfam_domain:PF01602&PIRSF_domain:PIRSF002291&hmmpanther:PTHR11134&hmmpanther:PTHR11134:SF4&Superfamily_domains:SSF48371	0	chr1:g.113901277G>A	0.1224	0.0605
chr1	114678012	rs138993729	C	T	4	152	1837	0.026	T	synonymous_variant	LOW	AMPD1	ENSG00000116748	Transcript	ENST00000520113.6	protein_coding	9/16	0	ENST00000520113.6:c.1221G>A	ENSP00000430075.2:p.Lys407%3D	1237/2375	1221/2343	407/780	K	aaG/aaA	rs138993729	0	-1	0	SNV	HGNC	HGNC:468	YES	1	P3	CCDS876.2	ENSP00000430075	P23109	0	UPI0000470A27	0	1	0	0	Gene3D:2.30.30.800&Superfamily_domains:SSF51556&Pfam_domain:PF00962&PIRSF_domain:PIRSF001251&Gene3D:3.20.20.140&TIGRFAM_domain:TIGR01429&Conserved_Domains:cd01319&hmmpanther:PTHR11359:SF1&hmmpanther:PTHR11359	0	chr1:g.114678012C>T	0.001	0
chr1	114679616	rs34526199	T	A	2	152	1003	0.013	A	missense_variant	MODERATE	AMPD1	ENSG00000116748	Transcript	ENST00000520113.6	protein_coding	7/16	0	ENST00000520113.6:c.959A>T	ENSP00000430075.2:p.Lys320Ile	975/2375	959/2343	320/780	K/I	aAa/aTa	rs34526199&CM041235	0	-1	0	SNV	HGNC	HGNC:468	YES	1	P3	CCDS876.2	ENSP00000430075	P23109	0	UPI0000470A27	0	1	deleterious	probably_damaging	Superfamily_domains:SSF51556&PIRSF_domain:PIRSF001251&Gene3D:3.20.20.140&TIGRFAM_domain:TIGR01429&Conserved_Domains:cd01319&hmmpanther:PTHR11359:SF1&hmmpanther:PTHR11359	0	chr1:g.114679616T>A	0.011	0
chr1	114705427	rs145382662	A	G	2	152	1540	0.013	G	3_prime_UTR_variant	MODIFIER	NRAS	ENSG00000213281	Transcript	ENST00000369535.5	protein_coding	7/7	0	ENST00000369535.5:c.*2667T>C	0	3368/4326	0	0	0	0	rs145382662	0	-1	0	SNV	HGNC	HGNC:7989	YES	1	P1	CCDS877.1	ENSP00000358548	P01111	Q5U091	UPI0000001254	0	1	0	0	0	0	chr1:g.114705427A>G	0.0108	0
chr1	114705432	rs148827219	C	T	2	152	1571	0.013	T	3_prime_UTR_variant	MODIFIER	NRAS	ENSG00000213281	Transcript	ENST00000369535.5	protein_coding	7/7	0	ENST00000369535.5:c.*2662G>A	0	3363/4326	0	0	0	0	rs148827219	0	-1	0	SNV	HGNC	HGNC:7989	YES	1	P1	CCDS877.1	ENSP00000358548	P01111	Q5U091	UPI0000001254	0	1	0	0	0	0	chr1:g.114705432C>T	0.0108	0
chr1	114707222	rs14804	G	A	2	152	1429	0.013	A	3_prime_UTR_variant	MODIFIER	NRAS	ENSG00000213281	Transcript	ENST00000369535.5	protein_coding	7/7	0	ENST00000369535.5:c.*872C>T	0	1573/4326	0	0	0	0	rs14804	0	-1	0	SNV	HGNC	HGNC:7989	YES	1	P1	CCDS877.1	ENSP00000358548	P01111	Q5U091	UPI0000001254	0	1	0	0	0	0	chr1:g.114707222G>A	0.151	0.1172
chr1	114708854	rs61758221	G	A	2	152	1467	0.013	A	intron_variant	MODIFIER	NRAS	ENSG00000213281	Transcript	ENST00000369535.5	protein_coding	0	4/6	ENST00000369535.5:c.451-200C>T	0	0	0	0	0	0	rs61758221	0	-1	0	SNV	HGNC	HGNC:7989	YES	1	P1	CCDS877.1	ENSP00000358548	P01111	Q5U091	UPI0000001254	0	1	0	0	0	0	chr1:g.114708854G>A	0.011	0
chr1	115738281	rs375598471	C	T	2	152	2433	0.013	T	missense_variant	MODERATE	CASQ2	ENSG00000118729	Transcript	ENST00000261448.5	protein_coding	4/11	0	ENST00000261448.5:c.475G>A	ENSP00000261448.5:p.Glu159Lys	715/2674	475/1200	159/399	E/K	Gaa/Aaa	rs375598471&COSM177354	0	-1	0	SNV	HGNC	HGNC:1513	YES	1	P1	CCDS884.1	ENSP00000261448	O14958	0	UPI0000126F16	0	1	tolerated	benign	Conserved_Domains:cd03066&hmmpanther:PTHR10033&hmmpanther:PTHR10033:SF15&Gene3D:3.40.30.10&Pfam_domain:PF01216&Superfamily_domains:SSF52833&Prints_domain:PR00312&PDB-ENSP_mappings:2vaf.A	0	chr1:g.115738281C>T	0	0
chr1	117623069	rs1630312	C	G	7	152	2459	0.045	G	missense_variant	MODERATE	TENT5C	ENSG00000183508	Transcript	ENST00000369448.4	protein_coding	2/2	0	ENST00000369448.4:c.201C>G	ENSP00000358458.3:p.His67Gln	334/5654	201/1176	67/391	H/Q	caC/caG	rs1630312	0	1	0	SNV	HGNC	HGNC:24712	YES	1	P1	CCDS896.1	ENSP00000358458	Q5VWP2	0	UPI0000070C6C	0	1	tolerated	benign	hmmpanther:PTHR12974&hmmpanther:PTHR12974:SF34&Pfam_domain:PF07984&SMART_domains:SM01153	0	chr1:g.117623069C>G	0	0.2617
chr1	119768855	rs2289459	G	A	4	152	2374	0.026	A	5_prime_UTR_variant	MODIFIER	HMGCS2	ENSG00000134240	Transcript	ENST00000369406.7	protein_coding	1/10	0	ENST00000369406.7:c.-11C>T	0	40/2428	0	0	0	0	rs2289459	0	-1	0	SNV	HGNC	HGNC:5008	YES	1	P1	CCDS905.1	ENSP00000358414	P54868	A0A140VJL2	UPI000000DA7A	0	1	0	0	0	0	chr1:g.119768855G>A	0.0132	0
chr1	119915381	rs6685892	A	T	7	152	2043	0.045	T	synonymous_variant	LOW	NOTCH2	ENSG00000134250	Transcript	ENST00000256646.7	protein_coding	34/34	0	ENST00000256646.7:c.7341T>A	ENSP00000256646.2:p.Gly2447%3D	7597/11425	7341/7416	2447/2471	G	ggT/ggA	rs6685892&COSM5019691	0	-1	0	SNV	HGNC	HGNC:7882	YES	1	P1	CCDS908.1	ENSP00000256646	Q04721	0	UPI000013CF1D	0	1	0	0	hmmpanther:PTHR43959&hmmpanther:PTHR43959:SF5&PIRSF_domain:PIRSF002279&Low_complexity_(Seg):seg&MobiDB_lite:mobidb-lite&MobiDB_lite:mobidb-lite	0	chr1:g.119915381A>T	0.1925	0.3775
chr1	147757554	rs36005900	G	A	2	152	1791	0.013	A	3_prime_UTR_variant	MODIFIER	GJA5	ENSG00000265107	Transcript	ENST00000621517.1	protein_coding	2/2	0	ENST00000621517.1:c.*608C>T	0	1829/3183	0	0	0	0	rs36005900	0	-1	0	SNV	HGNC	HGNC:4279	YES	2	P1	CCDS929.1	ENSP00000484552	P36382	X5D2H9	UPI000013D8D2	0	1	0	0	0	0	chr1:g.147757554G>A	0.0675	0.0053
chr1	150321508	rs3767630	A	G	5	152	1594	0.032	G	upstream_gene_variant	MODIFIER	PRPF3	ENSG00000117360	Transcript	ENST00000324862.7	protein_coding	0	0	0	0	0	0	0	0	0	rs3767630	25	1	0	SNV	HGNC	HGNC:17348	YES	1	P1	CCDS951.1	ENSP00000315379	O43395	0	UPI00000729AA	0	1	0	0	0	0	chr1:g.150321508A>G	0.0074	0
chr1	150498580	rs116476409	C	T	5	152	2171	0.032	T	synonymous_variant	LOW	TARS2	ENSG00000143374	Transcript	ENST00000369064.8	protein_coding	11/18	0	ENST00000369064.8:c.1317C>T	ENSP00000358060.3:p.Ala439%3D	1349/2727	1317/2157	439/718	A	gcC/gcT	rs116476409	0	1	0	SNV	HGNC	HGNC:30740	YES	1	P1	CCDS952.1	ENSP00000358060	Q9BW92	0	UPI00000492D1	0	1	0	0	PROSITE_profiles:PS50862&HAMAP:MF_00184&Conserved_Domains:cd00771&hmmpanther:PTHR11451:SF27&hmmpanther:PTHR11451&TIGRFAM_domain:TIGR00418&Gene3D:3.30.930.10&Pfam_domain:PF00587&Superfamily_domains:SSF55681&Prints_domain:PR01047	0	chr1:g.150498580C>T	0.0062	0
chr1	150554089	rs75477151	G	A	5	152	1938	0.032	A	synonymous_variant	LOW	ADAMTSL4	ENSG00000143382	Transcript	ENST00000369039.9	protein_coding	6/20	0	ENST00000369039.9:c.1098G>A	ENSP00000358035.5:p.Gly366%3D	1387/4319	1098/3294	366/1097	G	ggG/ggA	rs75477151	0	1	0	SNV	HGNC	HGNC:19706	YES	5	A2	CCDS72908.1	ENSP00000358035	Q6UY14	0	UPI0001AE7902	0	1	0	0	PROSITE_profiles:PS50092&hmmpanther:PTHR13723:SF144&hmmpanther:PTHR13723	0	chr1:g.150554089G>A	0.0144	0
chr1	151423452	rs770222629	A	G	2	152	1641	0.013	G	synonymous_variant	LOW	POGZ	ENSG00000143442	Transcript	ENST00000271715.7	protein_coding	10/19	0	ENST00000271715.7:c.1623T>C	ENSP00000271715.2:p.Thr541%3D	1967/6655	1623/4233	541/1410	T	acT/acC	rs770222629	0	-1	0	SNV	HGNC	HGNC:18801	YES	1	P4	CCDS997.1	ENSP00000271715	Q7Z3K3	0	UPI000035895F	0	1	0	0	PROSITE_patterns:PS00028&PROSITE_profiles:PS50157&hmmpanther:PTHR44884&SMART_domains:SM00355	0	chr1:g.151423452A>G	0	0
chr1	154272666	rs11265425	T	G	2	152	2082	0.013	G	5_prime_UTR_variant	MODIFIER	HAX1	ENSG00000143575	Transcript	ENST00000328703.11	protein_coding	1/7	0	ENST00000328703.11:c.-58T>G	0	156/1227	0	0	0	0	rs11265425	0	1	0	SNV	HGNC	HGNC:16915	YES	1	P3	CCDS1064.1	ENSP00000329002	O00165	A0A0S2Z591	UPI000012C0B6	0	1	0	0	0	0	chr1:g.154272666T>G	0.2098	0.0159
chr1	154569843	rs190374968	G	C	6	152	2132	0.038	C	splice_region_variant&intron_variant	LOW	CHRNB2	ENSG00000160716	Transcript	ENST00000368476.3	protein_coding	0	3/5	ENST00000368476.3:c.255+7G>C	0	0	0	0	0	0	rs190374968	0	1	0	SNV	HGNC	HGNC:1962	YES	1	P2	CCDS1070.1	ENSP00000357461	P17787	Q5SXY3	UPI000012526E	0	1	0	0	0	0	chr1:g.154569843G>C	0	0
chr1	154583564	rs1127317	T	G	5	152	2272	0.032	G	downstream_gene_variant	MODIFIER	CHRNB2	ENSG00000160716	Transcript	ENST00000368476.3	protein_coding	0	0	0	0	0	0	0	0	0	rs1127317	3538	1	0	SNV	HGNC	HGNC:1962	YES	1	P2	CCDS1070.1	ENSP00000357461	P17787	Q5SXY3	UPI000012526E	0	1	0	0	0	0	chr1:g.154583564T>G	0.2863	0.3033
chr1	154589449	rs1127309	C	T	5	152	2163	0.032	T	synonymous_variant	LOW	ADAR	ENSG00000160710	Transcript	ENST00000647597.1	protein_coding	9/15	0	ENST00000647597.1:c.2682G>A	ENSP00000497276.1:p.Val894%3D	2924/6667	2682/3681	894/1226	V	gtG/gtA	rs1127309	0	-1	0	SNV	HGNC	HGNC:225	YES	0	P2	CCDS1071.1	ENSP00000497276	P55265	0	UPI000045626B	0	1	0	0	PROSITE_profiles:PS50141&hmmpanther:PTHR10910:SF107&hmmpanther:PTHR10910&Pfam_domain:PF02137&SMART_domains:SM00552	0	chr1:g.154589449C>T	0.2809	0.2927
chr1	156135036	rs11264445	C	T	2	152	2267	0.013	T	intron_variant	MODIFIER	LMNA	ENSG00000160789	Transcript	ENST00000368300.9	protein_coding	0	4/11	ENST00000368300.9:c.810+61C>T	0	0	0	0	0	0	rs11264445	0	1	0	SNV	HGNC	HGNC:6636	YES	1	P1	CCDS1129.1	ENSP00000357283	P02545	A0A384MQX1	UPI000012E20D	0	1	0	0	0	0	chr1:g.156135036C>T	0.0579	0.2148
chr1	156647022	rs115373136	C	G	3	152	2046	0.019	G	missense_variant	MODERATE	BCAN	ENSG00000132692	Transcript	ENST00000329117.10	protein_coding	3/14	0	ENST00000329117.10:c.313C>G	ENSP00000331210.4:p.Arg105Gly	480/3297	313/2736	105/911	R/G	Cgg/Ggg	rs115373136	0	1	0	SNV	HGNC	HGNC:23059	YES	1	P1	CCDS1149.1	ENSP00000331210	Q96GW7	0	UPI000006F0E9	0	0	deleterious	probably_damaging	Gene3D:2.60.40.10&Pfam_domain:PF07686&PROSITE_profiles:PS50835&hmmpanther:PTHR22804&hmmpanther:PTHR22804:SF41&SMART_domains:SM00406&SMART_domains:SM00409&Superfamily_domains:SSF48726	0	chr1:g.156647022C>G	0.0056	0
chr1	156864440	rs202238126	G	A	6	152	1927	0.038	A	intron_variant	MODIFIER	NTRK1	ENSG00000198400	Transcript	ENST00000524377.5	protein_coding	0	2/16	ENST00000524377.5:c.287+12G>A	0	0	0	0	0	0	rs202238126	0	1	0	SNV	HGNC	HGNC:8031	YES	1	P3	CCDS1161.1	ENSP00000431418	P04629	0	UPI000013D5D3	0	1	0	0	0	0	chr1:g.156864440G>A	0.0018	0
chr1	156874911	rs750968694	G	A	2	152	1861	0.013	A	synonymous_variant	LOW	NTRK1	ENSG00000198400	Transcript	ENST00000524377.5	protein_coding	11/17	0	ENST00000524377.5:c.1257G>A	ENSP00000431418.1:p.Ser419%3D	1298/2432	1257/2391	419/796	S	tcG/tcA	rs750968694	0	1	0	SNV	HGNC	HGNC:8031	YES	1	P3	CCDS1161.1	ENSP00000431418	P04629	0	UPI000013D5D3	0	1	0	0	PDB-ENSP_mappings:2n90.A&PDB-ENSP_mappings:2n90.B&Pfam_domain:PF18613&hmmpanther:PTHR24416&hmmpanther:PTHR24416:SF370&Transmembrane_helices:TMhelix	0	chr1:g.156874911G>A	0	0
chr1	160030921	rs138151842	C	T	4	152	2545	0.026	T	synonymous_variant	LOW	PIGM	ENSG00000143315	Transcript	ENST00000368090.4	protein_coding	1/1	0	ENST00000368090.4:c.819G>A	ENSP00000357069.2:p.Pro273%3D	1071/7039	819/1272	273/423	P	ccG/ccA	rs138151842	0	-1	0	SNV	HGNC	HGNC:18858	YES	0	P1	CCDS1192.1	ENSP00000357069	Q9H3S5	0	UPI000006D9D7	0	1	0	0	hmmpanther:PTHR12886&Pfam_domain:PF05007	0	chr1:g.160030921C>T	0.0016	0
chr1	160141911	rs2070702	G	C	4	152	2617	0.026	C	3_prime_UTR_variant	MODIFIER	ATP1A2	ENSG00000018625	Transcript	ENST00000361216.7	protein_coding	23/23	0	ENST00000361216.7:c.*589G>C	0	3741/5421	0	0	0	0	rs2070702	0	1	0	SNV	HGNC	HGNC:800	YES	1	P1	CCDS1196.1	ENSP00000354490	P50993	A0A0S2Z3W6	UPI0000124FC1	0	1	0	0	0	0	chr1:g.160141911G>C	0.2089	0.233
chr1	160142068	rs62620182	C	T	4	152	2631	0.026	T	3_prime_UTR_variant	MODIFIER	ATP1A2	ENSG00000018625	Transcript	ENST00000361216.7	protein_coding	23/23	0	ENST00000361216.7:c.*746C>T	0	3898/5421	0	0	0	0	rs62620182	0	1	0	SNV	HGNC	HGNC:800	YES	1	P1	CCDS1196.1	ENSP00000354490	P50993	A0A0S2Z3W6	UPI0000124FC1	0	1	0	0	0	0	chr1:g.160142068C>T	0.2125	0.2451
chr1	160142070	rs2070703	C	T	4	152	2640	0.026	T	3_prime_UTR_variant	MODIFIER	ATP1A2	ENSG00000018625	Transcript	ENST00000361216.7	protein_coding	23/23	0	ENST00000361216.7:c.*748C>T	0	3900/5421	0	0	0	0	rs2070703	0	1	0	SNV	HGNC	HGNC:800	YES	1	P1	CCDS1196.1	ENSP00000354490	P50993	A0A0S2Z3W6	UPI0000124FC1	0	1	0	0	0	0	chr1:g.160142070C>T	0.2125	0.2451
chr1	160142192	rs886045423	G	A	2	152	2537	0.013	A	3_prime_UTR_variant	MODIFIER	ATP1A2	ENSG00000018625	Transcript	ENST00000361216.7	protein_coding	23/23	0	ENST00000361216.7:c.*870G>A	0	4022/5421	0	0	0	0	rs886045423	0	1	0	SNV	HGNC	HGNC:800	YES	1	P1	CCDS1196.1	ENSP00000354490	P50993	A0A0S2Z3W6	UPI0000124FC1	0	1	0	0	0	0	chr1:g.160142192G>A	0	0
chr1	160142348	rs2070704	A	G	4	152	2231	0.026	G	3_prime_UTR_variant	MODIFIER	ATP1A2	ENSG00000018625	Transcript	ENST00000361216.7	protein_coding	23/23	0	ENST00000361216.7:c.*1026A>G	0	4178/5421	0	0	0	0	rs2070704	0	1	0	SNV	HGNC	HGNC:800	YES	1	P1	CCDS1196.1	ENSP00000354490	P50993	A0A0S2Z3W6	UPI0000124FC1	0	1	0	0	0	0	chr1:g.160142348A>G	0.2125	0.2451
chr1	160142417	rs56199408	T	A	4	152	2268	0.026	A	3_prime_UTR_variant	MODIFIER	ATP1A2	ENSG00000018625	Transcript	ENST00000361216.7	protein_coding	23/23	0	ENST00000361216.7:c.*1095T>A	0	4247/5421	0	0	0	0	rs56199408	0	1	0	SNV	HGNC	HGNC:800	YES	1	P1	CCDS1196.1	ENSP00000354490	P50993	A0A0S2Z3W6	UPI0000124FC1	0	1	0	0	0	0	chr1:g.160142417T>A	0.2125	0.2451
chr1	160142602	rs4656884	G	A	5	152	1621	0.032	A	3_prime_UTR_variant	MODIFIER	ATP1A2	ENSG00000018625	Transcript	ENST00000361216.7	protein_coding	23/23	0	ENST00000361216.7:c.*1280G>A	0	4432/5421	0	0	0	0	rs4656884	0	1	0	SNV	HGNC	HGNC:800	YES	1	P1	CCDS1196.1	ENSP00000354490	P50993	A0A0S2Z3W6	UPI0000124FC1	0	1	0	0	0	0	chr1:g.160142602G>A	0.0695	0.0091
chr1	160142951	rs1046995	T	C	4	152	2057	0.026	C	3_prime_UTR_variant	MODIFIER	ATP1A2	ENSG00000018625	Transcript	ENST00000361216.7	protein_coding	23/23	0	ENST00000361216.7:c.*1629T>C	0	4781/5421	0	0	0	0	rs1046995	0	1	0	SNV	HGNC	HGNC:800	YES	1	P1	CCDS1196.1	ENSP00000354490	P50993	A0A0S2Z3W6	UPI0000124FC1	0	1	0	0	0	0	chr1:g.160142951T>C	0.2129	0.2458
chr1	160143581	rs3747625	T	A	3	152	1244	0.019	A	3_prime_UTR_variant	MODIFIER	ATP1A2	ENSG00000018625	Transcript	ENST00000361216.7	protein_coding	23/23	0	ENST00000361216.7:c.*2259T>A	0	5411/5421	0	0	0	0	rs3747625	0	1	0	SNV	HGNC	HGNC:800	YES	1	P1	CCDS1196.1	ENSP00000354490	P50993	A0A0S2Z3W6	UPI0000124FC1	0	1	0	0	0	0	chr1:g.160143581T>A	0.2179	0.2655
chr1	160276914	rs41265787	C	T	5	152	1499	0.032	T	3_prime_UTR_variant	MODIFIER	PEX19	ENSG00000162735	Transcript	ENST00000368072.9	protein_coding	8/8	0	ENST00000368072.9:c.*2637G>A	0	3559/3661	0	0	0	0	rs41265787	0	-1	0	SNV	HGNC	HGNC:9713	YES	1	P1	CCDS1201.1	ENSP00000357051	P40855	A0A0S2Z497	UPI0000132BAD	0	1	0	0	0	0	chr1:g.160276914C>T	0.0433	0.0227
chr1	160277494	rs56089807	A	C	3	152	1858	0.019	C	3_prime_UTR_variant	MODIFIER	PEX19	ENSG00000162735	Transcript	ENST00000368072.9	protein_coding	8/8	0	ENST00000368072.9:c.*2057T>G	0	2979/3661	0	0	0	0	rs56089807	0	-1	0	SNV	HGNC	HGNC:9713	YES	1	P1	CCDS1201.1	ENSP00000357051	P40855	A0A0S2Z497	UPI0000132BAD	0	1	0	0	0	0	chr1:g.160277494A>C	0.0202	0.0522
chr1	160279572	rs74125561	A	G	3	152	2472	0.019	G	synonymous_variant	LOW	PEX19	ENSG00000162735	Transcript	ENST00000368072.9	protein_coding	8/8	0	ENST00000368072.9:c.879T>C	ENSP00000357051.5:p.Gly293%3D	901/3661	879/900	293/299	G	ggT/ggC	rs74125561	0	-1	0	SNV	HGNC	HGNC:9713	YES	1	P1	CCDS1201.1	ENSP00000357051	P40855	A0A0S2Z497	UPI0000132BAD	0	1	0	0	PDB-ENSP_mappings:5lnf.A&Pfam_domain:PF04614&hmmpanther:PTHR12774	0	chr1:g.160279572A>G	0.02	0.0514
chr1	160285138	rs2301297	A	C	5	152	1763	0.032	C	5_prime_UTR_variant	MODIFIER	PEX19	ENSG00000162735	Transcript	ENST00000368072.9	protein_coding	1/8	0	ENST00000368072.9:c.-14T>G	0	9/3661	0	0	0	0	rs2301297	0	-1	0	SNV	HGNC	HGNC:9713	YES	1	P1	CCDS1201.1	ENSP00000357051	P40855	A0A0S2Z497	UPI0000132BAD	0	1	0	0	0	0	chr1:g.160285138A>C	0.0222	0
chr1	160332508	rs57425682	T	C	4	152	796	0.026	C	missense_variant	MODERATE	COPA	ENSG00000122218	Transcript	ENST00000368069.7	protein_coding	6/33	0	ENST00000368069.7:c.436A>G	ENSP00000357048.3:p.Thr146Ala	514/4664	436/3702	146/1233	T/A	Aca/Gca	rs57425682	0	-1	0	SNV	HGNC	HGNC:2230	YES	1	0	CCDS41424.1	ENSP00000357048	P53621	0	UPI0000074301	0	1	deleterious	benign	Conserved_Domains:cd00200&Gene3D:2.130.10.10&Pfam_domain:PF00400&PIRSF_domain:PIRSF003354&SMART_domains:SM00320&Superfamily_domains:SSF50978&PROSITE_profiles:PS50294&PROSITE_profiles:PS50082&hmmpanther:PTHR19876&hmmpanther:PTHR19876:SF1	0	chr1:g.160332508T>C	0.0549	0.177
chr1	160335254	rs77097084	C	T	3	152	1043	0.019	T	synonymous_variant	LOW	COPA	ENSG00000122218	Transcript	ENST00000368069.7	protein_coding	4/33	0	ENST00000368069.7:c.297G>A	ENSP00000357048.3:p.Thr99%3D	375/4664	297/3702	99/1233	T	acG/acA	rs77097084&COSM3677424&COSM3677425	0	-1	0	SNV	HGNC	HGNC:2230	YES	1	0	CCDS41424.1	ENSP00000357048	P53621	0	UPI0000074301	0	1	0	0	Conserved_Domains:cd00200&Gene3D:2.130.10.10&Pfam_domain:PF00400&PIRSF_domain:PIRSF003354&SMART_domains:SM00320&Superfamily_domains:SSF50978&PROSITE_profiles:PS50294&PROSITE_profiles:PS50082&hmmpanther:PTHR19876&hmmpanther:PTHR19876:SF1	0	chr1:g.160335254C>T	0.0058	0.0008
chr1	160351275	rs12239747	A	G	3	152	2271	0.019	G	synonymous_variant	LOW	NCSTN	ENSG00000162736	Transcript	ENST00000294785.10	protein_coding	6/17	0	ENST00000294785.10:c.636A>G	ENSP00000294785.5:p.Leu212%3D	650/2822	636/2130	212/709	L	ctA/ctG	rs12239747	0	1	0	SNV	HGNC	HGNC:17091	YES	1	P1	CCDS1203.1	ENSP00000294785	Q92542	0	UPI0000042050	0	1	0	0	PDB-ENSP_mappings:4uis.A&PDB-ENSP_mappings:5a63.A&PDB-ENSP_mappings:5fn2.A&PDB-ENSP_mappings:5fn3.A&PDB-ENSP_mappings:5fn4.A&PDB-ENSP_mappings:5fn5.A&Pfam_domain:PF18266&hmmpanther:PTHR21092&Superfamily_domains:SSF53187&Conserved_Domains:cd03881	0	chr1:g.160351275A>G	0.1028	0.261
chr1	161363401	rs4600063	A	G	2	152	1680	0.013	G	3_prime_UTR_variant	MODIFIER	SDHC	ENSG00000143252	Transcript	ENST00000367975.6	protein_coding	6/6	0	ENST00000367975.6:c.*968A>G	0	1627/13566	0	0	0	0	rs4600063	0	1	0	SNV	HGNC	HGNC:10682	YES	1	P1	CCDS1230.1	ENSP00000356953	Q99643	A0A0S2Z4B7	UPI0000001636	0	1	0	0	0	0	chr1:g.161363401A>G	0.1689	0.2481
chr1	161363756	rs72714986	G	A	3	152	1767	0.019	A	3_prime_UTR_variant	MODIFIER	SDHC	ENSG00000143252	Transcript	ENST00000367975.6	protein_coding	6/6	0	ENST00000367975.6:c.*1323G>A	0	1982/13566	0	0	0	0	rs72714986	0	1	0	SNV	HGNC	HGNC:10682	YES	1	P1	CCDS1230.1	ENSP00000356953	Q99643	A0A0S2Z4B7	UPI0000001636	0	1	0	0	0	0	chr1:g.161363756G>A	0.007	0.0008
chr1	161363768	rs3935401	A	G	2	152	1783	0.013	G	3_prime_UTR_variant	MODIFIER	SDHC	ENSG00000143252	Transcript	ENST00000367975.6	protein_coding	6/6	0	ENST00000367975.6:c.*1335A>G	0	1994/13566	0	0	0	0	rs3935401	0	1	0	SNV	HGNC	HGNC:10682	YES	1	P1	CCDS1230.1	ENSP00000356953	Q99643	A0A0S2Z4B7	UPI0000001636	0	1	0	0	0	0	chr1:g.161363768A>G	0.1689	0.2481
chr1	161364485	rs12239492	C	G	2	152	1455	0.013	G	3_prime_UTR_variant	MODIFIER	SDHC	ENSG00000143252	Transcript	ENST00000367975.6	protein_coding	6/6	0	ENST00000367975.6:c.*2052C>G	0	2711/13566	0	0	0	0	rs12239492	0	1	0	SNV	HGNC	HGNC:10682	YES	1	P1	CCDS1230.1	ENSP00000356953	Q99643	A0A0S2Z4B7	UPI0000001636	0	1	0	0	0	0	chr1:g.161364485C>G	0.1691	0.2481
chr1	168313253	rs1000533	T	C	6	152	2431	0.038	C	3_prime_UTR_variant	MODIFIER	TBX19	ENSG00000143178	Transcript	ENST00000367821.8	protein_coding	8/8	0	ENST00000367821.8:c.*251T>C	0	1812/2985	0	0	0	0	rs1000533	0	1	0	SNV	HGNC	HGNC:11596	YES	1	P1	CCDS1272.1	ENSP00000356795	O60806	0	UPI000003176C	0	1	0	0	0	0	chr1:g.168313253T>C	0.1901	0.0431
chr1	169464035	rs12091844	C	T	2	152	580	0.013	T	3_prime_UTR_variant	MODIFIER	SLC19A2	ENSG00000117479	Transcript	ENST00000236137.10	protein_coding	6/6	0	ENST00000236137.10:c.*1814G>A	0	3486/3612	0	0	0	0	rs12091844	0	-1	0	SNV	HGNC	HGNC:10938	YES	1	P1	CCDS1280.1	ENSP00000236137	O60779	A0A024R928	UPI0000036177	0	1	0	0	0	0	chr1:g.169464035C>T	0.0871	0.112
chr1	169468787	rs3737682	A	G	3	152	1151	0.019	G	synonymous_variant	LOW	SLC19A2	ENSG00000117479	Transcript	ENST00000236137.10	protein_coding	4/6	0	ENST00000236137.10:c.1080T>C	ENSP00000236137.5:p.Thr360%3D	1258/3612	1080/1494	360/497	T	acT/acC	rs3737682	0	-1	0	SNV	HGNC	HGNC:10938	YES	1	P1	CCDS1280.1	ENSP00000236137	O60779	A0A024R928	UPI0000036177	0	1	0	0	hmmpanther:PTHR10686:SF19&hmmpanther:PTHR10686&Pfam_domain:PF01770&PIRSF_domain:PIRSF500794&PIRSF_domain:PIRSF028739&Superfamily_domains:SSF103473	0	chr1:g.169468787A>G	0.0236	0.0015
chr1	171114102	rs2266780	A	G	6	152	1821	0.038	G	missense_variant	MODERATE	FMO3	ENSG00000007933	Transcript	ENST00000367755.9	protein_coding	7/9	0	ENST00000367755.9:c.923A>G	ENSP00000356729.4:p.Glu308Gly	1006/2059	923/1599	308/532	E/G	gAg/gGg	rs2266780&CM992885	0	1	0	SNV	HGNC	HGNC:3771	YES	1	P1	CCDS1292.1	ENSP00000356729	P31513	A0A024R8Z4	UPI000016A103	0	1	tolerated	possibly_damaging	Gene3D:3.50.50.60&Pfam_domain:PF00743&PIRSF_domain:PIRSF000332&Prints_domain:PR00370&hmmpanther:PTHR23023&hmmpanther:PTHR23023:SF44	0	chr1:g.171114102A>G	0.0915	0.0189
chr1	171114397	rs909531	T	C	6	152	1518	0.038	C	intron_variant	MODIFIER	FMO3	ENSG00000007933	Transcript	ENST00000367755.9	protein_coding	0	7/8	ENST00000367755.9:c.1183+35T>C	0	0	0	0	0	0	rs909531	0	1	0	SNV	HGNC	HGNC:3771	YES	1	P1	CCDS1292.1	ENSP00000356729	P31513	A0A024R8Z4	UPI000016A103	0	1	0	0	0	0	chr1:g.171114397T>C	0.1933	0.3812
chr1	171117348	rs60306057	T	G	2	152	1963	0.019	G	missense_variant	MODERATE	FMO3	ENSG00000007933	Transcript	ENST00000367755.9	protein_coding	9/9	0	ENST00000367755.9:c.1505T>G	ENSP00000356729.4:p.Val502Gly	1588/2059	1505/1599	502/532	V/G	gTc/gGc	rs60306057	0	1	0	SNV	HGNC	HGNC:3771	YES	1	P1	CCDS1292.1	ENSP00000356729	P31513	A0A024R8Z4	UPI000016A103	0	1	deleterious	probably_damaging	Pfam_domain:PF00743&PIRSF_domain:PIRSF000332&Prints_domain:PR01123&hmmpanther:PTHR23023&hmmpanther:PTHR23023:SF44	0	chr1:g.171117348T>G	0.0034	0
chr1	173831529	rs115051769	T	G	2	152	1310	0.013	G	splice_region_variant&intron_variant	LOW	DARS2	ENSG00000117593	Transcript	ENST00000361951.5	protein_coding	0	4/16	ENST00000361951.5:c.397-6T>G	0	0	0	0	0	0	rs115051769	0	1	0	SNV	HGNC	HGNC:25538	YES	1	P2	CCDS1311.1	ENSP00000355086	Q6PI48	A0A024R8Z9	UPI00001C1D5B	0	1	0	0	0	0	chr1:g.173831529T>G	0.0102	0.0015
chr1	179551287	rs3818587	T	C	2	152	2442	0.013	C	synonymous_variant	LOW	NPHS2	ENSG00000116218	Transcript	ENST00000367615.8	protein_coding	8/8	0	ENST00000367615.8:c.1038A>G	ENSP00000356587.4:p.Leu346%3D	1107/1855	1038/1152	346/383	L	ctA/ctG	rs3818587	0	-1	0	SNV	HGNC	HGNC:13394	YES	1	P1	CCDS1331.1	ENSP00000356587	Q9NP85	0	UPI000003F549	0	1	0	0	hmmpanther:PTHR10264&hmmpanther:PTHR10264:SF23	0	chr1:g.179551287T>C	0.0711	0.0946
chr1	179564780	rs3738423	G	A	2	152	1717	0.013	A	synonymous_variant	LOW	NPHS2	ENSG00000116218	Transcript	ENST00000367615.8	protein_coding	2/8	0	ENST00000367615.8:c.288C>T	ENSP00000356587.4:p.Ser96%3D	357/1855	288/1152	96/383	S	tcC/tcT	rs3738423	0	-1	0	SNV	HGNC	HGNC:13394	YES	1	P1	CCDS1331.1	ENSP00000356587	Q9NP85	0	UPI000003F549	0	1	0	0	hmmpanther:PTHR10264&hmmpanther:PTHR10264:SF23	0	chr1:g.179564780G>A	0.0711	0.0938
chr1	179908645	rs17279712	A	C	2	152	1167	0.013	C	missense_variant	MODERATE	TOR1AIP1	ENSG00000143337	Transcript	ENST00000528443.6	protein_coding	8/10	0	ENST00000528443.6:c.882A>C	ENSP00000435365.2:p.Gln294His	1343/3685	882/1755	294/584	Q/H	caA/caC	rs17279712	0	1	0	SNV	HGNC	HGNC:29456	YES	2	A2	CCDS65737.1	ENSP00000435365	Q5JTV8	0	UPI00004A3A74	0	1	tolerated	benign	hmmpanther:PTHR18843:SF6&hmmpanther:PTHR18843&Pfam_domain:PF05609	0	chr1:g.179908645A>C	0.0377	0.0151
chr1	179914055	rs2274955	G	A	2	152	1215	0.013	A	splice_donor_variant	HIGH	TOR1AIP1	ENSG00000143337	Transcript	ENST00000528443.6	protein_coding	0	9/9	ENST00000528443.6:c.967+1G>A	0	0	0	0	0	0	rs2274955&COSM3997102	0	1	0	SNV	HGNC	HGNC:29456	YES	2	A2	CCDS65737.1	ENSP00000435365	Q5JTV8	0	UPI00004A3A74	0	1	0	0	0	0	chr1:g.179914055G>A	0.011	0
chr1	179914071	rs17370826	A	G	2	152	1182	0.013	G	intron_variant	MODIFIER	TOR1AIP1	ENSG00000143337	Transcript	ENST00000528443.6	protein_coding	0	9/9	ENST00000528443.6:c.967+17A>G	0	0	0	0	0	0	rs17370826	0	1	0	SNV	HGNC	HGNC:29456	YES	2	A2	CCDS65737.1	ENSP00000435365	Q5JTV8	0	UPI00004A3A74	0	1	0	0	0	0	chr1:g.179914071A>G	0.0353	0.0061
chr1	180230592	rs75857235	T	C	2	152	1919	0.013	C	synonymous_variant	LOW	LHX4	ENSG00000121454	Transcript	ENST00000263726.4	protein_coding	1/6	0	ENST00000263726.4:c.63T>C	ENSP00000263726.2:p.Gly21%3D	329/5844	63/1173	21/390	G	ggT/ggC	rs75857235	0	1	0	SNV	HGNC	HGNC:21734	YES	1	P1	CCDS1338.1	ENSP00000263726	Q969G2	A0A0S2Z5S4	UPI000007340D	0	1	0	0	hmmpanther:PTHR24208&hmmpanther:PTHR24208:SF116	0	chr1:g.180230592T>C	0.0288	0
chr1	182585422	rs486907	C	T	3	152	2194	0.019	T	missense_variant	MODERATE	RNASEL	ENSG00000135828	Transcript	ENST00000367559.7	protein_coding	2/7	0	ENST00000367559.7:c.1385G>A	ENSP00000356530.3:p.Arg462Gln	1639/4238	1385/2226	462/741	R/Q	cGa/cAa	rs486907&CM020962	0	-1	0	SNV	HGNC	HGNC:10050	YES	1	P1	CCDS1347.1	ENSP00000356530	Q05823	0	UPI000005339F	0	1	tolerated	possibly_damaging	Gene3D:1.10.510.10&PDB-ENSP_mappings:4oau.C&PDB-ENSP_mappings:4oav.B&PDB-ENSP_mappings:4oav.D&Pfam_domain:PF00069&PROSITE_profiles:PS50011&hmmpanther:PTHR24141&SMART_domains:SM00220&Superfamily_domains:SSF56112	0	chr1:g.182585422C>T	0.2306	0.0666
chr1	183215555	rs11586699	C	T	3	152	2035	0.019	T	missense_variant	MODERATE	LAMC2	ENSG00000058085	Transcript	ENST00000264144.4	protein_coding	3/23	0	ENST00000264144.4:c.371C>T	ENSP00000264144.4:p.Thr124Met	436/5147	371/3582	124/1193	T/M	aCg/aTg	rs11586699	0	1	0	SNV	HGNC	HGNC:6493	YES	1	P3	CCDS1352.1	ENSP00000264144	Q13753	0	UPI000013D4CA	0	1	deleterious	probably_damaging	Gene3D:2.10.25.10&Pfam_domain:PF00053&PROSITE_profiles:PS50027&hmmpanther:PTHR10574&hmmpanther:PTHR10574:SF313&SMART_domains:SM00180&SMART_domains:SM00181&Superfamily_domains:SSF57196&Conserved_Domains:cd00055	0	chr1:g.183215555C>T	0.0409	0.0083
chr1	186190552	rs1056456	C	T	4	150	1018	0.026	T	3_prime_UTR_variant	MODIFIER	HMCN1	ENSG00000143341	Transcript	ENST00000271588.9	protein_coding	107/107	0	ENST00000271588.9:c.*674C>T	0	17971/18368	0	0	0	0	rs1056456	0	1	0	SNV	HGNC	HGNC:19194	YES	1	P1	CCDS30956.1	ENSP00000271588	Q96RW7	0	UPI0000458C0E	0	1	0	0	0	0	chr1:g.186190552C>T	0.1833	0.3631
chr1	197091956	rs36004306	A	C	2	152	1088	0.013	C	missense_variant	MODERATE	ASPM	ENSG00000066279	Transcript	ENST00000367409.9	protein_coding	22/28	0	ENST00000367409.9:c.9395T>G	ENSP00000356379.4:p.Leu3132Arg	9627/10863	9395/10434	3132/3477	L/R	cTg/cGg	rs36004306	0	-1	0	SNV	HGNC	HGNC:19048	YES	1	P1	CCDS1389.1	ENSP00000356379	Q8IZT6	0	UPI0000458904	0	1	tolerated	benign	hmmpanther:PTHR44613&SMART_domains:SM00015&Superfamily_domains:SSF52540	0	chr1:g.197091956A>C	0.015	0.0023
chr1	197104027	rs143733126	A	G	7	152	1942	0.045	G	missense_variant	MODERATE	ASPM	ENSG00000066279	Transcript	ENST00000367409.9	protein_coding	18/28	0	ENST00000367409.9:c.5224T>C	ENSP00000356379.4:p.Tyr1742His	5456/10863	5224/10434	1742/3477	Y/H	Tac/Cac	rs143733126	0	-1	0	SNV	HGNC	HGNC:19048	YES	1	P1	CCDS1389.1	ENSP00000356379	Q8IZT6	0	UPI0000458904	0	1	tolerated	benign	Gene3D:1.20.5.190&Pfam_domain:PF00612&PROSITE_profiles:PS50096&hmmpanther:PTHR44613&SMART_domains:SM00015&Superfamily_domains:SSF52540	0	chr1:g.197104027A>G	0.0006	0
chr1	198752665	rs61757805	C	T	7	152	1447	0.045	T	synonymous_variant	LOW	PTPRC	ENSG00000081237	Transcript	ENST00000442510.8	protein_coding	31/33	0	ENST00000442510.8:c.3402C>T	ENSP00000411355.3:p.Pro1134%3D	3543/5357	3402/3921	1134/1306	P	ccC/ccT	rs61757805	0	1	0	SNV	HGNC	HGNC:9666	YES	1	P4	CCDS1397.2	ENSP00000411355	P08575	0	UPI000046FDB4	0	1	0	0	Conserved_Domains:cd00047&Pfam_domain:PF00102&PIRSF_domain:PIRSF002004&Gene3D:3.90.190.10&SMART_domains:SM00404&SMART_domains:SM00194&Superfamily_domains:SSF52799&PROSITE_profiles:PS50055&hmmpanther:PTHR19134:SF284&hmmpanther:PTHR19134&PDB-ENSP_mappings:1ygu.B&PDB-ENSP_mappings:1ygu.A&PDB-ENSP_mappings:1ygr.B&PDB-ENSP_mappings:1ygr.A	0	chr1:g.198752665C>T	0.0038	0
chr1	201069559	rs7415038	A	G	4	152	1963	0.026	G	synonymous_variant	LOW	CACNA1S	ENSG00000081248	Transcript	ENST00000362061.4	protein_coding	18/44	0	ENST00000362061.4:c.2403T>C	ENSP00000355192.3:p.Phe801%3D	2490/6028	2403/5622	801/1873	F	ttT/ttC	rs7415038	0	-1	0	SNV	HGNC	HGNC:1397	YES	1	P2	CCDS1407.1	ENSP00000355192	Q13698	0	UPI000020471D	0	1	0	0	hmmpanther:PTHR10037&Superfamily_domains:SSF81324&hmmpanther:PTHR10037:SF190&Pfam_domain:PF00520&Gene3D:1.20.120.350&Transmembrane_helices:TMhelix	0	chr1:g.201069559A>G	0.2941	0.5182
chr1	201077077	rs4915212	C	T	2	152	2438	0.013	T	missense_variant	MODERATE	CACNA1S	ENSG00000081248	Transcript	ENST00000362061.4	protein_coding	12/44	0	ENST00000362061.4:c.1670G>A	ENSP00000355192.3:p.Arg557His	1757/6028	1670/5622	557/1873	R/H	cGc/cAc	rs4915212&COSM5081861	0	-1	0	SNV	HGNC	HGNC:1397	YES	1	P2	CCDS1407.1	ENSP00000355192	Q13698	0	UPI000020471D	0	1	deleterious	probably_damaging	hmmpanther:PTHR10037&Pfam_domain:PF00520&hmmpanther:PTHR10037:SF190&Superfamily_domains:SSF81324&Gene3D:1.10.287.70&Low_complexity_(Seg):seg	0	chr1:g.201077077C>T	0.0006	0
chr1	201077983	rs9427714	A	G	3	152	2156	0.019	G	synonymous_variant	LOW	CACNA1S	ENSG00000081248	Transcript	ENST00000362061.4	protein_coding	11/44	0	ENST00000362061.4:c.1515T>C	ENSP00000355192.3:p.Cys505%3D	1602/6028	1515/5622	505/1873	C	tgT/tgC	rs9427714	0	-1	0	SNV	HGNC	HGNC:1397	YES	1	P2	CCDS1407.1	ENSP00000355192	Q13698	0	UPI000020471D	0	1	0	0	hmmpanther:PTHR10037&Pfam_domain:PF00520&Gene3D:1.20.120.350&hmmpanther:PTHR10037:SF190&Superfamily_domains:SSF81324&Prints_domain:PR01630	0	chr1:g.201077983A>G	0.127	0.028
chr1	201083182	rs12742169	A	T	3	152	2322	0.019	T	missense_variant	MODERATE	CACNA1S	ENSG00000081248	Transcript	ENST00000362061.4	protein_coding	10/44	0	ENST00000362061.4:c.1373T>A	ENSP00000355192.3:p.Leu458His	1460/6028	1373/5622	458/1873	L/H	cTc/cAc	rs12742169	0	-1	0	SNV	HGNC	HGNC:1397	YES	1	P2	CCDS1407.1	ENSP00000355192	Q13698	0	UPI000020471D	0	1	tolerated	possibly_damaging	hmmpanther:PTHR10037&Pfam_domain:PF00520&Gene3D:1.20.120.350&hmmpanther:PTHR10037:SF190&Superfamily_domains:SSF81324	0	chr1:g.201083182A>T	0.1272	0.0257
chr1	201083184	rs12742170	A	C	3	152	2317	0.019	C	synonymous_variant	LOW	CACNA1S	ENSG00000081248	Transcript	ENST00000362061.4	protein_coding	10/44	0	ENST00000362061.4:c.1371T>G	ENSP00000355192.3:p.Pro457%3D	1458/6028	1371/5622	457/1873	P	ccT/ccG	rs12742170	0	-1	0	SNV	HGNC	HGNC:1397	YES	1	P2	CCDS1407.1	ENSP00000355192	Q13698	0	UPI000020471D	0	1	0	0	hmmpanther:PTHR10037&Pfam_domain:PF00520&Gene3D:1.20.120.350&hmmpanther:PTHR10037:SF190&Superfamily_domains:SSF81324	0	chr1:g.201083184A>C	0.1272	0.0257
chr1	201359696	rs2275863	G	A	3	152	2131	0.019	A	intron_variant	MODIFIER	TNNT2	ENSG00000118194	Transcript	ENST00000236918.11	protein_coding	0	14/15	ENST00000236918.11:c.811-33C>T	0	0	0	0	0	0	rs2275863	0	-1	0	SNV	HGNC	HGNC:11949	YES	5	A2	CCDS73003.1	ENSP00000236918	P45379	0	UPI0000186843	0	1	0	0	0	0	chr1:g.201359696G>A	0.2772	0.5439
chr1	203229717	rs115551220	C	T	6	152	2034	0.038	T	upstream_gene_variant	MODIFIER	CHIT1	ENSG00000133063	Transcript	ENST00000367229.6	protein_coding	0	0	0	0	0	0	0	0	0	rs115551220	44	-1	0	SNV	HGNC	HGNC:1936	YES	1	P1	CCDS1436.1	ENSP00000356198	Q13231	0	UPI00000399C1	0	1	0	0	0	0	chr1:g.203229717C>T	0.0208	0.0015
chr1	207454348	rs3813946	T	C	4	152	1800	0.026	C	5_prime_UTR_variant	MODIFIER	CR2	ENSG00000117322	Transcript	ENST00000367057.7	protein_coding	1/20	0	ENST00000367057.7:c.-71T>C	0	119/4240	0	0	0	0	rs3813946&CR071279	0	1	0	SNV	HGNC	HGNC:2336	YES	1	A2	CCDS31007.1	ENSP00000356024	P20023	0	UPI0000366600	0	1	0	0	0	0	chr1:g.207454348T>C	0.1308	0.0779
chr1	207473117	rs17615	G	A	5	152	1859	0.032	A	missense_variant	MODERATE	CR2	ENSG00000117322	Transcript	ENST00000367057.7	protein_coding	10/20	0	ENST00000367057.7:c.1916G>A	ENSP00000356024.3:p.Ser639Asn	2105/4240	1916/3279	639/1092	S/N	aGt/aAt	rs17615	0	1	0	SNV	HGNC	HGNC:2336	YES	1	A2	CCDS31007.1	ENSP00000356024	P20023	0	UPI0000366600	0	1	deleterious	probably_damaging	Gene3D:2.10.70.10&Pfam_domain:PF00084&PROSITE_profiles:PS50923&hmmpanther:PTHR19325&hmmpanther:PTHR19325:SF391&SMART_domains:SM00032&Superfamily_domains:SSF57535&Conserved_Domains:cd00033	0	chr1:g.207473117G>A	0.2584	0.4251
chr1	207473553	rs4308977	T	C	5	152	2028	0.032	C	missense_variant	MODERATE	CR2	ENSG00000117322	Transcript	ENST00000367057.7	protein_coding	11/20	0	ENST00000367057.7:c.1987T>C	ENSP00000356024.3:p.Ser663Pro	2176/4240	1987/3279	663/1092	S/P	Tca/Cca	rs4308977	0	1	0	SNV	HGNC	HGNC:2336	YES	1	A2	CCDS31007.1	ENSP00000356024	P20023	0	UPI0000366600	0	1	tolerated	benign	Gene3D:2.10.70.10&Pfam_domain:PF00084&PROSITE_profiles:PS50923&hmmpanther:PTHR19325&hmmpanther:PTHR19325:SF391&SMART_domains:SM00032&Superfamily_domains:SSF57535&Superfamily_domains:SSF57535&Conserved_Domains:cd00033	0	chr1:g.207473553T>C	0.2895	0.5356
chr1	207473578	rs17616	G	A	5	152	2124	0.032	A	missense_variant	MODERATE	CR2	ENSG00000117322	Transcript	ENST00000367057.7	protein_coding	11/20	0	ENST00000367057.7:c.2012G>A	ENSP00000356024.3:p.Arg671His	2201/4240	2012/3279	671/1092	R/H	cGt/cAt	rs17616	0	1	0	SNV	HGNC	HGNC:2336	YES	1	A2	CCDS31007.1	ENSP00000356024	P20023	0	UPI0000366600	0	1	tolerated	possibly_damaging	Gene3D:2.10.70.10&Pfam_domain:PF00084&PROSITE_profiles:PS50923&SMART_domains:SM00032&Superfamily_domains:SSF57535&Conserved_Domains:cd00033	0	chr1:g.207473578G>A	0.2576	0.4228
chr1	207794912	rs14374	T	C	2	152	1791	0.013	C	3_prime_UTR_variant	MODIFIER	CD46	ENSG00000117335	Transcript	ENST00000322875.8	protein_coding	13/13	0	ENST00000322875.8:c.*1321T>C	0	2677/3278	0	0	0	0	rs14374	0	1	0	SNV	HGNC	HGNC:6953	YES	1	P4	CCDS1482.1	ENSP00000313875	P15529	0	UPI000015FF6E	0	1	0	0	0	0	chr1:g.207794912T>C	0.0242	0.0008
chr1	209614869	rs12074071	G	A	2	152	2302	0.013	A	downstream_gene_variant	MODIFIER	LAMB3	ENSG00000196878	Transcript	ENST00000391911.5	protein_coding	0	0	0	0	0	0	0	0	0	rs12074071	6	-1	0	SNV	HGNC	HGNC:6490	YES	1	P1	CCDS1487.1	ENSP00000375778	Q13751	A0A0S2Z3R6	UPI000012E76F	0	1	0	0	0	0	chr1:g.209614869G>A	0.027	0.0008
chr1	215813880	rs4129843	T	C	5	152	1383	0.032	C	missense_variant	MODERATE	USH2A	ENSG00000042781	Transcript	ENST00000307340.8	protein_coding	49/72	0	ENST00000307340.8:c.9595A>G	ENSP00000305941.3:p.Asn3199Asp	10034/18938	9595/15609	3199/5202	N/D	Aac/Gac	rs4129843	0	-1	0	SNV	HGNC	HGNC:12601	YES	1	P1	CCDS31025.1	ENSP00000305941	O75445	0	UPI000034E5B6	0	1	tolerated	benign	PROSITE_profiles:PS50853&SMART_domains:SM00060	0	chr1:g.215813880T>C	0.0871	0.0847
chr1	215838019	rs56032526	T	C	5	152	1349	0.032	C	missense_variant	MODERATE	USH2A	ENSG00000042781	Transcript	ENST00000307340.8	protein_coding	47/72	0	ENST00000307340.8:c.9343A>G	ENSP00000305941.3:p.Thr3115Ala	9782/18938	9343/15609	3115/5202	T/A	Aca/Gca	rs56032526	0	-1	0	SNV	HGNC	HGNC:12601	YES	1	P1	CCDS31025.1	ENSP00000305941	O75445	0	UPI000034E5B6	0	1	tolerated	benign	Gene3D:2.60.40.10&PROSITE_profiles:PS50853&hmmpanther:PTHR10574&hmmpanther:PTHR10574:SF274&SMART_domains:SM00060&Superfamily_domains:SSF49265	0	chr1:g.215838019T>C	0.0647	0.0015
chr1	215877783	rs41277200	G	A	4	152	1845	0.026	A	missense_variant	MODERATE	USH2A	ENSG00000042781	Transcript	ENST00000307340.8	protein_coding	43/72	0	ENST00000307340.8:c.8656C>T	ENSP00000305941.3:p.Leu2886Phe	9095/18938	8656/15609	2886/5202	L/F	Ctt/Ttt	rs41277200	0	-1	0	SNV	HGNC	HGNC:12601	YES	1	P1	CCDS31025.1	ENSP00000305941	O75445	0	UPI000034E5B6	0	1	tolerated	benign	Gene3D:2.60.40.10&PROSITE_profiles:PS50853&hmmpanther:PTHR10574&hmmpanther:PTHR10574:SF274&SMART_domains:SM00060&Superfamily_domains:SSF49265&Conserved_Domains:cd00063	0	chr1:g.215877783G>A	0.0777	0.0582
chr1	215993112	rs41277212	T	G	6	152	1536	0.038	G	missense_variant	MODERATE	USH2A	ENSG00000042781	Transcript	ENST00000307340.8	protein_coding	35/72	0	ENST00000307340.8:c.6713A>C	ENSP00000305941.3:p.Glu2238Ala	7152/18938	6713/15609	2238/5202	E/A	gAg/gCg	rs41277212&CM140482	0	-1	0	SNV	HGNC	HGNC:12601	YES	1	P1	CCDS31025.1	ENSP00000305941	O75445	0	UPI000034E5B6	0	1	deleterious	possibly_damaging	Gene3D:2.60.40.10&PROSITE_profiles:PS50853&hmmpanther:PTHR10574&hmmpanther:PTHR10574:SF274&Superfamily_domains:SSF49265	0	chr1:g.215993112T>G	0.0076	0.0023
chr1	216084852	rs56110889	G	T	5	152	1184	0.032	T	synonymous_variant	LOW	USH2A	ENSG00000042781	Transcript	ENST00000307340.8	protein_coding	25/72	0	ENST00000307340.8:c.5013C>A	ENSP00000305941.3:p.Gly1671%3D	5452/18938	5013/15609	1671/5202	G	ggC/ggA	rs56110889	0	-1	0	SNV	HGNC	HGNC:12601	YES	1	P1	CCDS31025.1	ENSP00000305941	O75445	0	UPI000034E5B6	0	1	0	0	Gene3D:2.60.120.200&Pfam_domain:PF02210&PROSITE_profiles:PS50025&hmmpanther:PTHR10574&hmmpanther:PTHR10574:SF274&SMART_domains:SM00282&Superfamily_domains:SSF49899&Conserved_Domains:cd00110	0	chr1:g.216084852G>T	0.1058	0.1906
chr1	216084871	rs56222536	A	G	4	152	1162	0.026	G	missense_variant	MODERATE	USH2A	ENSG00000042781	Transcript	ENST00000307340.8	protein_coding	25/72	0	ENST00000307340.8:c.4994T>C	ENSP00000305941.3:p.Ile1665Thr	5433/18938	4994/15609	1665/5202	I/T	aTc/aCc	rs56222536	0	-1	0	SNV	HGNC	HGNC:12601	YES	1	P1	CCDS31025.1	ENSP00000305941	O75445	0	UPI000034E5B6	0	1	tolerated	benign	Gene3D:2.60.120.200&Pfam_domain:PF02210&PROSITE_profiles:PS50025&hmmpanther:PTHR10574&hmmpanther:PTHR10574:SF274&SMART_domains:SM00282&Superfamily_domains:SSF49899&Conserved_Domains:cd00110	0	chr1:g.216084871A>G	0.0627	0.003
chr1	216325569	rs3767698	A	C	2	152	1655	0.013	C	synonymous_variant	LOW	USH2A	ENSG00000042781	Transcript	ENST00000307340.8	protein_coding	6/72	0	ENST00000307340.8:c.879T>G	ENSP00000305941.3:p.Leu293%3D	1318/18938	879/15609	293/5202	L	ctT/ctG	rs3767698&COSM7288309&COSM7288310&COSM7288311	0	-1	0	SNV	HGNC	HGNC:12601	YES	1	P1	CCDS31025.1	ENSP00000305941	O75445	0	UPI000034E5B6	0	1	0	0	Gene3D:2.60.120.200&PROSITE_profiles:PS51117&hmmpanther:PTHR10574&hmmpanther:PTHR10574:SF274&SMART_domains:SM00136	0	chr1:g.216325569A>C	0.0108	0
chr1	218442864	rs17500758	T	C	2	152	831	0.013	C	3_prime_UTR_variant	MODIFIER	TGFB2	ENSG00000092969	Transcript	ENST00000366929.4	protein_coding	8/8	0	ENST00000366929.4:c.*1502T>C	0	3298/5053	0	0	0	0	rs17500758	0	1	0	SNV	HGNC	HGNC:11768	YES	1	0	CCDS44318.1	ENSP00000355896	P61812	0	UPI000016B0C1	0	1	0	0	0	0	chr1:g.218442864T>C	0.013	0.0015
chr1	225412611	rs143164834	G	A	4	152	598	0.038	A	synonymous_variant	LOW	LBR	ENSG00000143815	Transcript	ENST00000338179.6	protein_coding	8/14	0	ENST00000338179.6:c.927C>T	ENSP00000339883.2:p.Ile309%3D	1091/3812	927/1848	309/615	I	atC/atT	rs143164834	0	-1	0	SNV	HGNC	HGNC:6518	YES	5	P1	CCDS1545.1	ENSP00000339883	Q14739	0	UPI000012E256	0	1	0	0	Pfam_domain:PF01222&hmmpanther:PTHR21257&hmmpanther:PTHR21257:SF37&Transmembrane_helices:TMhelix	0	chr1:g.225412611G>A	0	0
chr1	225937685	rs2295418	G	A	7	152	2298	0.045	A	missense_variant	MODERATE	LEFTY2	ENSG00000143768	Transcript	ENST00000366820.10	protein_coding	4/4	0	ENST00000366820.10:c.857C>T	ENSP00000355785.5:p.Pro286Leu	937/2019	857/1101	286/366	P/L	cCg/cTg	0	0	-1	0	SNV	HGNC	HGNC:3122	YES	1	P1	CCDS1549.1	ENSP00000355785	O00292	A0A024R3P5	UPI0000136CBB	0	1	deleterious	probably_damaging	Gene3D:2.10.90.10&Pfam_domain:PF00019&PIRSF_domain:PIRSF037402&Prints_domain:PR01427&PROSITE_patterns:PS00250&PROSITE_profiles:PS51362&hmmpanther:PTHR11848&hmmpanther:PTHR11848:SF232&SMART_domains:SM00204&Superfamily_domains:SSF57501	0	chr1:g.225937685G>A	0	0
chr1	230702512	rs2067853	G	A	4	152	2006	0.026	A	downstream_gene_variant	MODIFIER	AGT	ENSG00000135744	Transcript	ENST00000366667.5	protein_coding	0	0	0	0	0	0	0	0	0	rs2067853	11	-1	0	SNV	HGNC	HGNC:333	YES	1	P1	CCDS1585.1	ENSP00000355627	P01019	B0ZBE2	UPI0000125B13	0	1	0	0	0	0	chr1:g.230702512G>A	0.1905	0.0703
chr1	230702585	rs7079	G	T	4	152	1776	0.026	T	3_prime_UTR_variant	MODIFIER	AGT	ENSG00000135744	Transcript	ENST00000366667.5	protein_coding	5/5	0	ENST00000366667.5:c.*556C>A	0	2054/2116	0	0	0	0	rs7079&CR1111766	0	-1	0	SNV	HGNC	HGNC:333	YES	1	P1	CCDS1585.1	ENSP00000355627	P01019	B0ZBE2	UPI0000125B13	0	1	0	0	0	0	chr1:g.230702585G>T	0.1905	0.0703
chr1	231272345	rs11558492	A	G	2	152	2103	0.013	G	missense_variant	MODERATE	GNPAT	ENSG00000116906	Transcript	ENST00000366647.9	protein_coding	11/16	0	ENST00000366647.9:c.1556A>G	ENSP00000355607.4:p.Asp519Gly	1723/2641	1556/2043	519/680	D/G	gAt/gGt	rs11558492&CM150926	0	1	0	SNV	HGNC	HGNC:4416	YES	1	P1	CCDS1592.1	ENSP00000355607	O15228	0	UPI0000000A2A	0	1	deleterious	benign	PIRSF_domain:PIRSF000437&PIRSF_domain:PIRSF500063&hmmpanther:PTHR12563&hmmpanther:PTHR12563:SF9	0	chr1:g.231272345A>G	0.1356	0.0688
chr1	231363813	rs77496832	C	T	2	152	1451	0.013	T	3_prime_UTR_variant	MODIFIER	EGLN1	ENSG00000135766	Transcript	ENST00000366641.3	protein_coding	5/5	0	ENST00000366641.3:c.*2598G>A	0	7035/7097	0	0	0	0	rs77496832	0	-1	0	SNV	HGNC	HGNC:1232	YES	1	P1	CCDS1595.1	ENSP00000355601	Q9GZT9	R4SCQ0	UPI0000050C90	0	1	0	0	0	0	chr1:g.231363813C>T	0.008	0
chr1	231421877	rs186996510	G	C	6	152	1174	0.038	C	missense_variant	MODERATE	EGLN1	ENSG00000135766	Transcript	ENST00000366641.3	protein_coding	1/5	0	ENST00000366641.3:c.12C>G	ENSP00000355601.3:p.Asp4Glu	3168/7097	12/1281	4/426	D/E	gaC/gaG	rs186996510&CM134523	0	-1	0	SNV	HGNC	HGNC:1232	YES	1	P1	CCDS1595.1	ENSP00000355601	Q9GZT9	R4SCQ0	UPI0000050C90	0	1	tolerated_low_confidence	benign	hmmpanther:PTHR12907&hmmpanther:PTHR12907:SF4	0	chr1:g.231421877G>C	0.0066	0
chr1	231422674	rs190966487	C	T	6	152	2069	0.038	T	5_prime_UTR_variant	MODIFIER	EGLN1	ENSG00000135766	Transcript	ENST00000366641.3	protein_coding	1/5	0	ENST00000366641.3:c.-786G>A	0	2371/7097	0	0	0	0	rs190966487	0	-1	0	SNV	HGNC	HGNC:1232	YES	1	P1	CCDS1595.1	ENSP00000355601	Q9GZT9	R4SCQ0	UPI0000050C90	0	1	0	0	0	0	chr1:g.231422674C>T	0.001	0
chr1	231423594	rs7544596	A	G	2	152	1282	0.013	G	5_prime_UTR_variant	MODIFIER	EGLN1	ENSG00000135766	Transcript	ENST00000366641.3	protein_coding	1/5	0	ENST00000366641.3:c.-1706T>C	0	1451/7097	0	0	0	0	rs7544596	0	-1	0	SNV	HGNC	HGNC:1232	YES	1	P1	CCDS1595.1	ENSP00000355601	Q9GZT9	R4SCQ0	UPI0000050C90	0	1	0	0	0	0	chr1:g.231423594A>G	0.0938	0.1876
chr1	231424480	rs1361383	A	C	2	152	1227	0.013	C	5_prime_UTR_variant	MODIFIER	EGLN1	ENSG00000135766	Transcript	ENST00000366641.3	protein_coding	1/5	0	ENST00000366641.3:c.-2592T>G	0	565/7097	0	0	0	0	rs1361383	0	-1	0	SNV	HGNC	HGNC:1232	YES	1	P1	CCDS1595.1	ENSP00000355601	Q9GZT9	R4SCQ0	UPI0000050C90	0	1	0	0	0	0	chr1:g.231424480A>C	0.1402	0.3548
chr1	231424487	rs1361384	A	G	2	152	1214	0.013	G	5_prime_UTR_variant	MODIFIER	EGLN1	ENSG00000135766	Transcript	ENST00000366641.3	protein_coding	1/5	0	ENST00000366641.3:c.-2599T>C	0	558/7097	0	0	0	0	rs1361384	0	-1	0	SNV	HGNC	HGNC:1232	YES	1	P1	CCDS1595.1	ENSP00000355601	Q9GZT9	R4SCQ0	UPI0000050C90	0	1	0	0	0	0	chr1:g.231424487A>G	0.1388	0.3517
chr1	231424811	rs1339894	G	A	2	152	1279	0.013	A	5_prime_UTR_variant	MODIFIER	EGLN1	ENSG00000135766	Transcript	ENST00000366641.3	protein_coding	1/5	0	ENST00000366641.3:c.-2923C>T	0	234/7097	0	0	0	0	rs1339894	0	-1	0	SNV	HGNC	HGNC:1232	YES	1	P1	CCDS1595.1	ENSP00000355601	Q9GZT9	R4SCQ0	UPI0000050C90	0	1	0	0	0	0	chr1:g.231424811G>A	0.138	0.3487
chr1	234373657	rs117011051	C	G	4	152	2072	0.026	G	missense_variant	MODERATE	COA6	ENSG00000168275	Transcript	ENST00000366615.9	protein_coding	1/3	0	ENST00000366615.9:c.191C>G	ENSP00000355574.4:p.Ala64Gly	202/1729	191/468	64/155	A/G	gCc/gGc	rs117011051	0	1	0	SNV	HGNC	HGNC:18025	YES	1	0	CCDS76275.1	ENSP00000355574	Q5JTJ3	X6R5Z6	UPI00001D7D6B	0	1	tolerated_low_confidence	benign	hmmpanther:PTHR11387&hmmpanther:PTHR11387:SF20	0	chr1:g.234373657C>G	0.0056	0.0008
chr1	235489149	rs190977329	A	G	6	152	1444	0.051	G	intron_variant	MODIFIER	B3GALNT2	ENSG00000162885	Transcript	ENST00000366600.8	protein_coding	0	3/11	ENST00000366600.8:c.361+19T>C	0	0	0	0	0	0	rs190977329	0	-1	0	SNV	HGNC	HGNC:28596	YES	1	P1	CCDS1606.1	ENSP00000355559	Q8NCR0	0	UPI0000071B30	0	1	0	0	0	0	chr1:g.235489149A>G	0.0024	0.0008
chr1	235489208	rs291396	C	T	7	152	1758	0.045	T	synonymous_variant	LOW	B3GALNT2	ENSG00000162885	Transcript	ENST00000366600.8	protein_coding	3/12	0	ENST00000366600.8:c.321G>A	ENSP00000355559.3:p.Glu107%3D	521/4719	321/1503	107/500	E	gaG/gaA	rs291396	0	-1	0	SNV	HGNC	HGNC:28596	YES	1	P1	CCDS1606.1	ENSP00000355559	Q8NCR0	0	UPI0000071B30	0	1	0	0	hmmpanther:PTHR11214&hmmpanther:PTHR11214:SF219	0	chr1:g.235489208C>T	0.3213	0.4107
chr1	235686945	rs41308172	C	A	7	152	1146	0.045	A	splice_region_variant&intron_variant	LOW	LYST	ENSG00000143669	Transcript	ENST00000389793.6	protein_coding	0	48/52	ENST00000389793.6:c.10800+4G>T	0	0	0	0	0	0	rs41308172	0	-1	0	SNV	HGNC	HGNC:1968	YES	5	P1	CCDS31062.1	ENSP00000374443	Q99698	0	UPI000020509E	0	1	0	0	0	0	chr1:g.235686945C>A	0.0028	0
chr1	235766296	rs141197189	C	A	2	152	1014	0.013	A	intron_variant	MODIFIER	LYST	ENSG00000143669	Transcript	ENST00000389793.6	protein_coding	0	20/52	ENST00000389793.6:c.5923-19G>T	0	0	0	0	0	0	rs141197189	0	-1	0	SNV	HGNC	HGNC:1968	YES	5	P1	CCDS31062.1	ENSP00000374443	Q99698	0	UPI000020509E	0	1	0	0	0	0	chr1:g.235766296C>A	0.0172	0.0008
chr1	235781886	rs72763416	G	A	3	152	1146	0.019	A	intron_variant	MODIFIER	LYST	ENSG00000143669	Transcript	ENST00000389793.6	protein_coding	0	15/52	ENST00000389793.6:c.5023+41C>T	0	0	0	0	0	0	rs72763416	0	-1	0	SNV	HGNC	HGNC:1968	YES	5	P1	CCDS31062.1	ENSP00000374443	Q99698	0	UPI000020509E	0	1	0	0	0	0	chr1:g.235781886G>A	0.0707	0.056
chr1	235791850	rs11583387	G	A	3	152	1861	0.019	A	synonymous_variant	LOW	LYST	ENSG00000143669	Transcript	ENST00000389793.6	protein_coding	12/53	0	ENST00000389793.6:c.4392C>T	ENSP00000374443.2:p.Asn1464%3D	4567/13480	4392/11406	1464/3801	N	aaC/aaT	rs11583387	0	-1	0	SNV	HGNC	HGNC:1968	YES	5	P1	CCDS31062.1	ENSP00000374443	Q99698	0	UPI000020509E	0	1	0	0	hmmpanther:PTHR13743&hmmpanther:PTHR13743:SF86&Superfamily_domains:SSF48371	0	chr1:g.235791850G>A	0.0643	0.053
chr1	235808463	rs3768066	A	G	3	152	1160	0.019	G	synonymous_variant	LOW	LYST	ENSG00000143669	Transcript	ENST00000389793.6	protein_coding	5/53	0	ENST00000389793.6:c.2355T>C	ENSP00000374443.2:p.Leu785%3D	2530/13480	2355/11406	785/3801	L	ctT/ctC	rs3768066	0	-1	0	SNV	HGNC	HGNC:1968	YES	5	P1	CCDS31062.1	ENSP00000374443	Q99698	0	UPI000020509E	0	1	0	0	hmmpanther:PTHR13743&hmmpanther:PTHR13743:SF86&Superfamily_domains:SSF48371	0	chr1:g.235808463A>G	0.0707	0.056
chr1	236482370	rs604070	C	T	2	152	2141	0.013	T	synonymous_variant	LOW	EDARADD	ENSG00000186197	Transcript	ENST00000334232.8	protein_coding	6/6	0	ENST00000334232.8:c.369C>T	ENSP00000335076.4:p.Asp123%3D	536/858	369/648	123/215	D	gaC/gaT	rs604070	0	1	0	SNV	HGNC	HGNC:14341	YES	1	0	CCDS1610.1	ENSP00000335076	Q8WWZ3	0	UPI0000456324	0	1	0	0	Gene3D:1.10.533.10&hmmpanther:PTHR28469	0	chr1:g.236482370C>T	0.1332	0.0545
chr1	236763659	rs190412319	G	A	3	152	1996	0.019	A	3_prime_UTR_variant	MODIFIER	ACTN2	ENSG00000077522	Transcript	ENST00000366578.6	protein_coding	21/21	0	ENST00000366578.6:c.*1040G>A	0	3900/4872	0	0	0	0	rs190412319	0	1	0	SNV	HGNC	HGNC:164	YES	1	P3	CCDS1613.1	ENSP00000355537	P35609	0	UPI0000125088	0	1	0	0	0	0	chr1:g.236763659G>A	0.0016	0
chr1	236795637	rs3738547	C	T	5	152	2034	0.032	T	5_prime_UTR_variant	MODIFIER	MTR	ENSG00000116984	Transcript	ENST00000366577.10	protein_coding	1/33	0	ENST00000366577.10:c.-67C>T	0	346/10547	0	0	0	0	rs3738547&COSM4143548	0	1	0	SNV	HGNC	HGNC:7468	YES	1	P1	CCDS1614.1	ENSP00000355536	Q99707	0	UPI0000036BC4	0	1	0	0	0	0	chr1:g.236795637C>T	0.0515	0.0499
chr1	236806137	rs184332230	G	A	7	152	2209	0.045	A	splice_region_variant&intron_variant	LOW	MTR	ENSG00000116984	Transcript	ENST00000366577.10	protein_coding	0	2/32	ENST00000366577.10:c.250-7G>A	0	0	0	0	0	0	rs184332230	0	1	0	SNV	HGNC	HGNC:7468	YES	1	P1	CCDS1614.1	ENSP00000355536	Q99707	0	UPI0000036BC4	0	1	0	0	0	0	chr1:g.236806137G>A	0.0026	0
chr1	236808698	rs7526063	C	T	5	152	2340	0.032	T	splice_region_variant&intron_variant	LOW	MTR	ENSG00000116984	Transcript	ENST00000366577.10	protein_coding	0	3/32	ENST00000366577.10:c.340-6C>T	0	0	0	0	0	0	rs7526063&COSM146835	0	1	0	SNV	HGNC	HGNC:7468	YES	1	P1	CCDS1614.1	ENSP00000355536	Q99707	0	UPI0000036BC4	0	1	0	0	0	0	chr1:g.236808698C>T	0.0745	0.1362
chr1	236897550	rs12022937	T	C	4	152	1337	0.026	C	splice_region_variant&intron_variant	LOW	MTR	ENSG00000116984	Transcript	ENST00000366577.10	protein_coding	0	32/32	ENST00000366577.10:c.3712-8T>C	0	0	0	0	0	0	rs12022937	0	1	0	SNV	HGNC	HGNC:7468	YES	1	P1	CCDS1614.1	ENSP00000355536	Q99707	0	UPI0000036BC4	0	1	0	0	0	0	chr1:g.236897550T>C	0.2151	0.4743
chr1	236899027	rs73131123	C	T	4	152	1722	0.026	T	3_prime_UTR_variant	MODIFIER	MTR	ENSG00000116984	Transcript	ENST00000366577.10	protein_coding	33/33	0	ENST00000366577.10:c.*1383C>T	0	5593/10547	0	0	0	0	rs73131123	0	1	0	SNV	HGNC	HGNC:7468	YES	1	P1	CCDS1614.1	ENSP00000355536	Q99707	0	UPI0000036BC4	0	1	0	0	0	0	chr1:g.236899027C>T	0.0729	0.1392
chr1	236899556	rs187377255	G	T	5	152	1444	0.032	T	3_prime_UTR_variant	MODIFIER	MTR	ENSG00000116984	Transcript	ENST00000366577.10	protein_coding	33/33	0	ENST00000366577.10:c.*1912G>T	0	6122/10547	0	0	0	0	rs187377255	0	1	0	SNV	HGNC	HGNC:7468	YES	1	P1	CCDS1614.1	ENSP00000355536	Q99707	0	UPI0000036BC4	0	1	0	0	0	0	chr1:g.236899556G>T	0.0058	0
chr1	236900448	rs10925263	T	C	4	152	528	0.026	C	3_prime_UTR_variant	MODIFIER	MTR	ENSG00000116984	Transcript	ENST00000366577.10	protein_coding	33/33	0	ENST00000366577.10:c.*2804T>C	0	7014/10547	0	0	0	0	rs10925263	0	1	0	SNV	HGNC	HGNC:7468	YES	1	P1	CCDS1614.1	ENSP00000355536	Q99707	0	UPI0000036BC4	0	1	0	0	0	0	chr1:g.236900448T>C	0.1859	0.3631
chr1	236900784	rs3768161	G	A	4	152	1318	0.026	A	3_prime_UTR_variant	MODIFIER	MTR	ENSG00000116984	Transcript	ENST00000366577.10	protein_coding	33/33	0	ENST00000366577.10:c.*3140G>A	0	7350/10547	0	0	0	0	rs3768161	0	1	0	SNV	HGNC	HGNC:7468	YES	1	P1	CCDS1614.1	ENSP00000355536	Q99707	0	UPI0000036BC4	0	1	0	0	0	0	chr1:g.236900784G>A	0.0801	0.1596
chr1	236901108	rs61400757	A	G	4	152	2147	0.026	G	3_prime_UTR_variant	MODIFIER	MTR	ENSG00000116984	Transcript	ENST00000366577.10	protein_coding	33/33	0	ENST00000366577.10:c.*3464A>G	0	7674/10547	0	0	0	0	rs61400757	0	1	0	SNV	HGNC	HGNC:7468	YES	1	P1	CCDS1614.1	ENSP00000355536	Q99707	0	UPI0000036BC4	0	1	0	0	0	0	chr1:g.236901108A>G	0.0747	0.1392
chr1	236901245	rs59514993	G	A	4	152	2295	0.026	A	3_prime_UTR_variant	MODIFIER	MTR	ENSG00000116984	Transcript	ENST00000366577.10	protein_coding	33/33	0	ENST00000366577.10:c.*3601G>A	0	7811/10547	0	0	0	0	rs59514993	0	1	0	SNV	HGNC	HGNC:7468	YES	1	P1	CCDS1614.1	ENSP00000355536	Q99707	0	UPI0000036BC4	0	1	0	0	0	0	chr1:g.236901245G>A	0.0735	0.1354
chr1	236901930	rs6679990	T	C	4	152	2403	0.026	C	3_prime_UTR_variant	MODIFIER	MTR	ENSG00000116984	Transcript	ENST00000366577.10	protein_coding	33/33	0	ENST00000366577.10:c.*4286T>C	0	8496/10547	0	0	0	0	rs6679990	0	1	0	SNV	HGNC	HGNC:7468	YES	1	P1	CCDS1614.1	ENSP00000355536	Q99707	0	UPI0000036BC4	0	1	0	0	0	0	chr1:g.236901930T>C	0.1849	0.3631
chr1	236903179	rs16834541	G	A	4	152	1531	0.026	A	3_prime_UTR_variant	MODIFIER	MTR	ENSG00000116984	Transcript	ENST00000366577.10	protein_coding	33/33	0	ENST00000366577.10:c.*5535G>A	0	9745/10547	0	0	0	0	rs16834541	0	1	0	SNV	HGNC	HGNC:7468	YES	1	P1	CCDS1614.1	ENSP00000355536	Q99707	0	UPI0000036BC4	0	1	0	0	0	0	chr1:g.236903179G>A	0.0741	0.1369
chr1	236903526	rs2282368	G	A	4	152	1534	0.026	A	3_prime_UTR_variant	MODIFIER	MTR	ENSG00000116984	Transcript	ENST00000366577.10	protein_coding	33/33	0	ENST00000366577.10:c.*5882G>A	0	10092/10547	0	0	0	0	rs2282368	0	1	0	SNV	HGNC	HGNC:7468	YES	1	P1	CCDS1614.1	ENSP00000355536	Q99707	0	UPI0000036BC4	0	1	0	0	0	0	chr1:g.236903526G>A	0.2244	0.5098
chr1	236903553	rs14354	C	T	4	152	1647	0.026	T	3_prime_UTR_variant	MODIFIER	MTR	ENSG00000116984	Transcript	ENST00000366577.10	protein_coding	33/33	0	ENST00000366577.10:c.*5909C>T	0	10119/10547	0	0	0	0	rs14354	0	1	0	SNV	HGNC	HGNC:7468	YES	1	P1	CCDS1614.1	ENSP00000355536	Q99707	0	UPI0000036BC4	0	1	0	0	0	0	chr1:g.236903553C>T	0.2244	0.5098
chr1	237788182	rs16835818	G	A	2	152	2065	0.013	A	intron_variant	MODIFIER	RYR2	ENSG00000198626	Transcript	ENST00000366574.7	protein_coding	0	92/104	ENST00000366574.7:c.13476+47G>A	0	0	0	0	0	0	rs16835818	0	1	0	SNV	HGNC	HGNC:10484	YES	1	0	CCDS55691.1	ENSP00000355533	Q92736	0	UPI0000DD0308	0	1	0	0	0	0	chr1:g.237788182G>A	0.2979	0.5772
chr1	240093002	rs556876873	G	A	2	152	1771	0.013	A	missense_variant	MODERATE	FMN2	ENSG00000155816	Transcript	ENST00000319653.14	protein_coding	1/18	0	ENST00000319653.14:c.893G>A	ENSP00000318884.9:p.Gly298Asp	1120/6429	893/5169	298/1722	G/D	gGc/gAc	rs556876873	0	1	0	SNV	HGNC	HGNC:14074	YES	5	P1	CCDS31069.2	ENSP00000318884	Q9NZ56	0	UPI00015FA087	0	1	tolerated_low_confidence	benign	hmmpanther:PTHR13037&hmmpanther:PTHR13037:SF16&MobiDB_lite:mobidb-lite&MobiDB_lite:mobidb-lite	0	chr1:g.240093002G>A	0.002	0
chr1	244842071	rs10927335	A	G	2	152	894	0.013	G	intron_variant	MODIFIER	COX20	ENSG00000203667	Transcript	ENST00000366528.3	protein_coding	0	3/4	ENST00000366528.3:c.193+13A>G	0	0	0	0	0	0	rs10927335	0	1	0	SNV	HGNC	HGNC:26970	YES	2	0	CCDS81434.1	ENSP00000355486	Q5RI15	0	UPI00001D7E54	0	1	0	0	0	0	chr1:g.244842071A>G	0.2099	0.4455
chr2	1662203	rs7588627	G	C	2	152	2057	0.013	C	intron_variant	MODIFIER	PXDN	ENSG00000130508	Transcript	ENST00000252804.9	protein_coding	0	12/22	ENST00000252804.9:c.1568-19C>G	0	0	0	0	0	0	rs7588627	0	-1	0	SNV	HGNC	HGNC:14966	YES	1	P1	CCDS46221.1	ENSP00000252804	Q92626	0	UPI00001C1DC2	0	1	0	0	0	0	chr2:g.1662203G>C	0.1064	0.2806
chr2	3626058	rs10170348	G	A	2	152	2351	0.013	A	intron_variant	MODIFIER	COLEC11	ENSG00000118004	Transcript	ENST00000418971.6	protein_coding	0	4/7	ENST00000418971.6:c.245-11475G>A	0	0	0	0	0	0	rs10170348	0	1	0	SNV	HGNC	HGNC:17213	YES	2	0	CCDS58689.1	ENSP00000411770	Q9BWP8	0	UPI0001AE7699	0	1	0	0	0	0	chr2:g.3626058G>A	0.1192	0.0129
chr2	9492963	rs61754177	C	T	3	152	1683	0.019	T	downstream_gene_variant	MODIFIER	IAH1	ENSG00000134330	Transcript	ENST00000497473.5	protein_coding	0	0	0	0	0	0	0	0	0	rs61754177	4152	1	0	SNV	HGNC	HGNC:27696	YES	1	P1	CCDS42651.1	ENSP00000417580	Q2TAA2	A0A140VJL6	UPI00000382E7	0	0	0	0	0	0	chr2:g.9492963C>T	0.0044	0
chr2	10046292	rs35927125	A	G	7	152	2590	0.045	G	missense_variant	MODERATE	KLF11	ENSG00000172059	Transcript	ENST00000305883.6	protein_coding	2/4	0	ENST00000305883.6:c.185A>G	ENSP00000307023.1:p.Gln62Arg	352/4035	185/1539	62/512	Q/R	cAg/cGg	rs35927125&CM057336	0	1	0	SNV	HGNC	HGNC:11811	YES	1	P3	CCDS1668.1	ENSP00000307023	O14901	Q53QU8	UPI000012DEDA	0	1	tolerated	benign	hmmpanther:PTHR23235&hmmpanther:PTHR23235:SF27	0	chr2:g.10046292A>G	0.0579	0.034
chr2	10053051	rs4444493	C	A	7	152	1560	0.045	A	downstream_gene_variant	MODIFIER	CYS1	ENSG00000205795	Transcript	ENST00000381813.4	protein_coding	0	0	0	0	0	0	0	0	0	rs4444493	3729	-1	0	SNV	HGNC	HGNC:18525	YES	1	P1	CCDS33145.1	ENSP00000371234	Q717R9	0	UPI00001D6281	0	0	0	0	0	0	chr2:g.10053051C>A	0.0545	0.0212
chr2	11826462	rs187684475	C	T	6	152	676	0.038	T	downstream_gene_variant	MODIFIER	LPIN1	ENSG00000134324	Transcript	ENST00000449576.6	protein_coding	0	0	0	0	0	0	0	0	0	rs187684475	1575	1	0	SNV	HGNC	HGNC:13345	YES	2	A2	CCDS58699.1	ENSP00000397908	Q14693	0	UPI0002064F62	0	1	0	0	0	0	chr2:g.11826462C>T	0.0032	0
chr2	19937861	rs144493712	T	C	5	152	1973	0.032	C	missense_variant	MODERATE	WDR35	ENSG00000118965	Transcript	ENST00000345530.7	protein_coding	20/28	0	ENST00000345530.7:c.2182A>G	ENSP00000314444.5:p.Ile728Val	2298/6960	2182/3546	728/1181	I/V	Att/Gtt	rs144493712	0	-1	0	SNV	HGNC	HGNC:29250	YES	1	A1	CCDS33152.1	ENSP00000314444	Q9P2L0	0	UPI000034E5D3	0	1	tolerated	possibly_damaging	hmmpanther:PTHR16517&hmmpanther:PTHR16517:SF1&PIRSF_domain:PIRSF037536	0	chr2:g.19937861T>C	0.0018	0
chr2	21008515	rs2163204	T	G	7	152	2057	0.045	G	missense_variant	MODERATE	APOB	ENSG00000084674	Transcript	ENST00000233242.5	protein_coding	26/29	0	ENST00000233242.5:c.8353A>C	ENSP00000233242.1:p.Asn2785His	8481/14121	8353/13692	2785/4563	N/H	Aac/Cac	rs2163204&COSM4001494	0	-1	0	SNV	HGNC	HGNC:603	YES	1	P1	CCDS1703.1	ENSP00000233242	P04114	0	UPI0004620B75	0	1	tolerated	benign	hmmpanther:PTHR13769&hmmpanther:PTHR13769:SF1	0	chr2:g.21008515T>G	0.0118	0
chr2	21037212	rs13306198	G	A	2	152	2286	0.013	A	missense_variant	MODERATE	APOB	ENSG00000084674	Transcript	ENST00000233242.5	protein_coding	6/29	0	ENST00000233242.5:c.581C>T	ENSP00000233242.1:p.Thr194Met	709/14121	581/13692	194/4563	T/M	aCg/aTg	rs13306198	0	-1	0	SNV	HGNC	HGNC:603	YES	1	P1	CCDS1703.1	ENSP00000233242	P04114	0	UPI0004620B75	0	1	deleterious	probably_damaging	Gene3D:2.30.230.10&Pfam_domain:PF01347&PROSITE_profiles:PS51211&hmmpanther:PTHR13769&hmmpanther:PTHR13769:SF1&SMART_domains:SM00638&Superfamily_domains:SSF56968	0	chr2:g.21037212G>A	0.0142	0
chr2	25234330	rs181757577	T	C	4	152	1733	0.026	C	synonymous_variant	LOW	DNMT3A	ENSG00000119772	Transcript	ENST00000264709.7	protein_coding	23/23	0	ENST00000264709.7:c.2688A>G	ENSP00000264709.3:p.Pro896%3D	3026/9501	2688/2739	896/912	P	ccA/ccG	rs181757577&COSM1235324	0	-1	0	SNV	HGNC	HGNC:2978	YES	1	P1	CCDS33157.1	ENSP00000264709	Q9Y6K1	0	UPI000000DA70	0	1	0	0	PROSITE_profiles:PS51679&hmmpanther:PTHR23068:SF10&hmmpanther:PTHR23068&Gene3D:3.40.50.150&Superfamily_domains:SSF53335&PDB-ENSP_mappings:6f57.D&PDB-ENSP_mappings:6f57.A&PDB-ENSP_mappings:6brr.D&PDB-ENSP_mappings:6brr.A&PDB-ENSP_mappings:5yx2.D&PDB-ENSP_mappings:5yx2.A&PDB-ENSP_mappings:4u7t.C&PDB-ENSP_mappings:4u7t.A&PDB-ENSP_mappings:4u7p.A&PDB-ENSP_mappings:2qrv.H&PDB-ENSP_mappings:2qrv.E&PDB-…	0	chr2:g.25234330T>C	0.0058	0
chr2	26444260	rs78892546	C	T	2	152	2363	0.013	T	missense_variant	MODERATE	DRC1	ENSG00000157856	Transcript	ENST00000288710.7	protein_coding	9/17	0	ENST00000288710.7:c.1067C>T	ENSP00000288710.2:p.Ala356Val	1137/2487	1067/2223	356/740	A/V	gCc/gTc	rs78892546	0	1	0	SNV	HGNC	HGNC:24245	YES	2	P1	CCDS1723.1	ENSP00000288710	Q96MC2	0	UPI000013DF36	0	1	deleterious	benign	Coiled-coils_(Ncoils):Coil&hmmpanther:PTHR21625&hmmpanther:PTHR21625:SF1	0	chr2:g.26444260C>T	0.0331	0.0121
chr2	26444911	rs77226260	C	T	2	152	2306	0.013	T	synonymous_variant	LOW	DRC1	ENSG00000157856	Transcript	ENST00000288710.7	protein_coding	10/17	0	ENST00000288710.7:c.1359C>T	ENSP00000288710.2:p.Ser453%3D	1429/2487	1359/2223	453/740	S	tcC/tcT	rs77226260	0	1	0	SNV	HGNC	HGNC:24245	YES	2	P1	CCDS1723.1	ENSP00000288710	Q96MC2	0	UPI000013DF36	0	1	0	0	hmmpanther:PTHR21625&hmmpanther:PTHR21625:SF1	0	chr2:g.26444911C>T	0.0401	0.0371
chr2	26489693	rs41288779	C	T	4	152	1880	0.026	T	synonymous_variant	LOW	OTOF	ENSG00000115155	Transcript	ENST00000272371.6	protein_coding	10/47	0	ENST00000272371.6:c.945G>A	ENSP00000272371.2:p.Lys315%3D	1072/7156	945/5994	315/1997	K	aaG/aaA	rs41288779	0	-1	0	SNV	HGNC	HGNC:8515	YES	1	P3	CCDS1725.1	ENSP00000272371	Q9HC10	0	UPI000013D94D	0	1	0	0	PROSITE_profiles:PS50004&Conserved_Domains:cd04011&hmmpanther:PTHR12546:SF32&hmmpanther:PTHR12546&Pfam_domain:PF00168&Gene3D:2.60.40.150&SMART_domains:SM00239&Superfamily_domains:SSF49562	0	chr2:g.26489693C>T	0.0559	0.1195
chr2	26527914	rs61746568	G	A	7	152	2173	0.045	A	missense_variant	MODERATE	OTOF	ENSG00000115155	Transcript	ENST00000272371.6	protein_coding	3/47	0	ENST00000272371.6:c.145C>T	ENSP00000272371.2:p.Arg49Trp	272/7156	145/5994	49/1997	R/W	Cgg/Tgg	rs61746568	0	-1	0	SNV	HGNC	HGNC:8515	YES	1	P3	CCDS1725.1	ENSP00000272371	Q9HC10	0	UPI000013D94D	0	1	deleterious	probably_damaging	Conserved_Domains:cd08373&hmmpanther:PTHR12546:SF32&hmmpanther:PTHR12546&Pfam_domain:PF00168&Gene3D:2.60.40.150&SMART_domains:SM00239&Superfamily_domains:SSF49562	0	chr2:g.26527914G>A	0.0094	0.0076
chr2	27498276	rs146175795	G	A	4	152	2091	0.026	A	missense_variant	MODERATE	GCKR	ENSG00000084734	Transcript	ENST00000264717.7	protein_coding	4/19	0	ENST00000264717.7:c.307G>A	ENSP00000264717.2:p.Val103Met	373/2189	307/1878	103/625	V/M	Gtg/Atg	rs146175795&CM120204	0	1	0	SNV	HGNC	HGNC:4196	YES	1	P1	CCDS1757.1	ENSP00000264717	0	A0A0C4DFN2	UPI000013D55B	0	1	deleterious	probably_damaging	Gene3D:1.10.8.1080&Gene3D:3.40.50.12630&PROSITE_profiles:PS51464&hmmpanther:PTHR10088&hmmpanther:PTHR10088:SF4&Superfamily_domains:SSF53697&Low_complexity_(Seg):seg	0	chr2:g.27498276G>A	0.0044	0
chr2	29063498	rs57505815	C	T	2	152	1994	0.013	T	3_prime_UTR_variant	MODIFIER	PCARE	ENSG00000179270	Transcript	ENST00000331664.6	protein_coding	2/2	0	ENST00000331664.6:c.*1371G>A	0	5500/7303	0	0	0	0	rs57505815	0	-1	0	SNV	HGNC	HGNC:34383	YES	2	P1	CCDS42669.1	ENSP00000332809	A6NGG8	0	UPI0000251DD8	0	1	0	0	0	0	chr2:g.29063498C>T	0.133	0.0416
chr2	29064326	rs10495767	G	A	2	152	2411	0.013	A	3_prime_UTR_variant	MODIFIER	PCARE	ENSG00000179270	Transcript	ENST00000331664.6	protein_coding	2/2	0	ENST00000331664.6:c.*543C>T	0	4672/7303	0	0	0	0	rs10495767	0	-1	0	SNV	HGNC	HGNC:34383	YES	2	P1	CCDS42669.1	ENSP00000332809	A6NGG8	0	UPI0000251DD8	0	1	0	0	0	0	chr2:g.29064326G>A	0.1306	0.0408
chr2	29071763	rs34253433	C	T	2	152	2191	0.013	T	synonymous_variant	LOW	PCARE	ENSG00000179270	Transcript	ENST00000331664.6	protein_coding	1/2	0	ENST00000331664.6:c.2499G>A	ENSP00000332809.4:p.Pro833%3D	2761/7303	2499/3867	833/1288	P	ccG/ccA	rs34253433	0	-1	0	SNV	HGNC	HGNC:34383	YES	2	P1	CCDS42669.1	ENSP00000332809	A6NGG8	0	UPI0000251DD8	0	1	0	0	Pfam_domain:PF15449&hmmpanther:PTHR22017	0	chr2:g.29071763C>T	0.1248	0.0287
chr2	29071888	rs17744093	G	C	2	152	2380	0.013	C	missense_variant	MODERATE	PCARE	ENSG00000179270	Transcript	ENST00000331664.6	protein_coding	1/2	0	ENST00000331664.6:c.2374C>G	ENSP00000332809.4:p.Leu792Val	2636/7303	2374/3867	792/1288	L/V	Ctc/Gtc	rs17744093	0	-1	0	SNV	HGNC	HGNC:34383	YES	2	P1	CCDS42669.1	ENSP00000332809	A6NGG8	0	UPI0000251DD8	0	1	tolerated	benign	Pfam_domain:PF15449&hmmpanther:PTHR22017	0	chr2:g.29071888G>C	0.125	0.0303
chr2	29074004	rs62132765	C	T	2	152	2401	0.013	T	synonymous_variant	LOW	PCARE	ENSG00000179270	Transcript	ENST00000331664.6	protein_coding	1/2	0	ENST00000331664.6:c.258G>A	ENSP00000332809.4:p.Arg86%3D	520/7303	258/3867	86/1288	R	agG/agA	rs62132765	0	-1	0	SNV	HGNC	HGNC:34383	YES	2	P1	CCDS42669.1	ENSP00000332809	A6NGG8	0	UPI0000251DD8	0	1	0	0	Pfam_domain:PF15449&hmmpanther:PTHR22017	0	chr2:g.29074004C>T	0.1112	0.0129
chr2	29074160	rs149915190	G	A	4	152	2363	0.026	A	synonymous_variant	LOW	PCARE	ENSG00000179270	Transcript	ENST00000331664.6	protein_coding	1/2	0	ENST00000331664.6:c.102C>T	ENSP00000332809.4:p.Gly34%3D	364/7303	102/3867	34/1288	G	ggC/ggT	rs149915190&COSM1407648	0	-1	0	SNV	HGNC	HGNC:34383	YES	2	P1	CCDS42669.1	ENSP00000332809	A6NGG8	0	UPI0000251DD8	0	1	0	0	Pfam_domain:PF15449&hmmpanther:PTHR22017	0	chr2:g.29074160G>A	0.001	0
chr2	29074202	rs35929540	C	T	2	152	2364	0.013	T	synonymous_variant	LOW	PCARE	ENSG00000179270	Transcript	ENST00000331664.6	protein_coding	1/2	0	ENST00000331664.6:c.60G>A	ENSP00000332809.4:p.Gln20%3D	322/7303	60/3867	20/1288	Q	caG/caA	rs35929540	0	-1	0	SNV	HGNC	HGNC:34383	YES	2	P1	CCDS42669.1	ENSP00000332809	A6NGG8	0	UPI0000251DD8	0	1	0	0	Pfam_domain:PF15449&hmmpanther:PTHR22017	0	chr2:g.29074202C>T	0.1166	0.0303
chr2	29223336	rs4622670	G	A	6	152	1987	0.038	A	splice_region_variant&intron_variant	LOW	ALK	ENSG00000171094	Transcript	ENST00000389048.8	protein_coding	0	20/28	ENST00000389048.8:c.3359+6C>T	0	0	0	0	0	0	rs4622670&COSM6353289	0	-1	0	SNV	HGNC	HGNC:427	YES	1	P2	CCDS33172.1	ENSP00000373700	Q9UM73	0	UPI00001684DA	0	1	0	0	0	0	chr2:g.29223336G>A	0.1765	0.0098
chr2	31524644	rs1042578	C	T	2	152	1613	0.013	T	3_prime_UTR_variant	MODIFIER	SRD5A2	ENSG00000277893	Transcript	ENST00000622030.2	protein_coding	5/5	0	ENST00000622030.2:c.*1552G>A	0	2355/4519	0	0	0	0	rs1042578	0	-1	0	SNV	HGNC	HGNC:11285	YES	1	P1	CCDS74503.1	ENSP00000477587	P31213	0	UPI000017954A	0	1	0	0	0	0	chr2:g.31524644C>T	0.1669	0.2557
chr2	38070604	rs1799885	G	C	6	152	1809	0.038	C	3_prime_UTR_variant	MODIFIER	CYP1B1	ENSG00000138061	Transcript	ENST00000610745.5	protein_coding	3/3	0	ENST00000610745.5:c.*118C>G	0	2123/5218	0	0	0	0	rs1799885	0	-1	0	SNV	HGNC	HGNC:2597	YES	1	P1	CCDS1793.1	ENSP00000478561	Q16678	0	UPI0000169C18	0	1	0	0	0	0	chr2:g.38070604G>C	0.0012	0.0008
chr2	38070996	rs1800440	T	C	4	152	2488	0.032	C	missense_variant	MODERATE	CYP1B1	ENSG00000138061	Transcript	ENST00000610745.5	protein_coding	3/3	0	ENST00000610745.5:c.1358A>G	ENSP00000478561.1:p.Asn453Ser	1731/5218	1358/1632	453/543	N/S	aAc/aGc	rs1800440&CM994676	0	-1	0	SNV	HGNC	HGNC:2597	YES	1	P1	CCDS1793.1	ENSP00000478561	Q16678	0	UPI0000169C18	0	1	deleterious	possibly_damaging	hmmpanther:PTHR24299:SF2&hmmpanther:PTHR24299&Gene3D:1.10.630.10&Pfam_domain:PF00067&Superfamily_domains:SSF48264&PDB-ENSP_mappings:3pm0.A	0	chr2:g.38070996T>C	0.0996	0.0068
chr2	38985019	rs1059313	G	T	4	152	1210	0.026	T	3_prime_UTR_variant	MODIFIER	SOS1	ENSG00000115904	Transcript	ENST00000426016.5	protein_coding	24/24	0	ENST00000426016.5:c.*805C>A	0	4894/8517	0	0	0	0	rs1059313	0	-1	0	SNV	HGNC	HGNC:11187	YES	2	P2	CCDS1802.1	ENSP00000387784	Q07889	0	UPI0000135CF0	0	1	0	0	0	0	chr2:g.38985019G>T	0.1492	0.497
chr2	39067646	rs7609455	T	G	4	152	976	0.026	G	synonymous_variant	LOW	SOS1	ENSG00000115904	Transcript	ENST00000426016.5	protein_coding	3/24	0	ENST00000426016.5:c.195A>C	ENSP00000387784.1:p.Arg65%3D	282/8517	195/4002	65/1333	R	cgA/cgC	rs7609455	0	-1	0	SNV	HGNC	HGNC:11187	YES	2	P2	CCDS1802.1	ENSP00000387784	Q07889	0	UPI0000135CF0	0	1	0	0	hmmpanther:PTHR23113&hmmpanther:PTHR23113:SF168&Gene3D:1.10.20.10&Pfam_domain:PF00125&Superfamily_domains:SSF47113&PDB-ENSP_mappings:3ksy.A&PDB-ENSP_mappings:1q9c.I&PDB-ENSP_mappings:1q9c.H&PDB-ENSP_mappings:1q9c.G&PDB-ENSP_mappings:1q9c.F&PDB-ENSP_mappings:1q9c.E&PDB-ENSP_mappings:1q9c.D&PDB-ENSP_mappings:1q9c.C&PDB-ENSP_mappings:1q9c.B&PDB-ENSP_mappings:1q9c.A	0	chr2:g.39067646T>G	0.0497	0.1286
chr2	43824965	rs539178581	C	T	2	152	2483	0.013	T	synonymous_variant	LOW	ABCG5	ENSG00000138075	Transcript	ENST00000260645.5	protein_coding	7/13	0	ENST00000260645.5:c.828G>A	ENSP00000260645.1:p.Thr276%3D	968/2740	828/1956	276/651	T	acG/acA	rs539178581	0	-1	0	SNV	HGNC	HGNC:13886	YES	1	P1	CCDS1814.1	ENSP00000260645	Q9H222	0	UPI0000046560	0	1	0	0	PROSITE_profiles:PS50893&hmmpanther:PTHR19241&hmmpanther:PTHR19241:SF320&Gene3D:3.40.50.300&Superfamily_domains:SSF52540&PDB-ENSP_mappings:5do7.C&PDB-ENSP_mappings:5do7.A	0	chr2:g.43824965C>T	0	0
chr2	44312727	rs201989712	G	A	2	152	1680	0.013	A	3_prime_UTR_variant&NMD_transcript_variant	MODIFIER	AC013717.1	ENSG00000285542	Transcript	ENST00000649044.1	nonsense_mediated_decay	13/15	0	ENST00000649044.1:c.*1485G>A	0	3078/3333	0	0	0	0	rs201989712&COSM1408185	0	1	0	SNV	Clone_based_ensembl_gene	0	YES	0	P1	0	ENSP00000497083	0	A0A3B3IS24	UPI000E6EC4E7	0	0	0	0	0	0	chr2:g.44312727G>A	0.0002	0
chr2	46384868	rs139675215	T	C	5	152	1562	0.032	C	3_prime_UTR_variant	MODIFIER	EPAS1	ENSG00000116016	Transcript	ENST00000263734.5	protein_coding	16/16	0	ENST00000263734.5:c.*208T>C	0	3326/5155	0	0	0	0	rs139675215	0	1	0	SNV	HGNC	HGNC:3374	YES	1	P1	CCDS1825.1	ENSP00000263734	Q99814	0	UPI000013D44F	0	1	0	0	0	0	chr2:g.46384868T>C	0.0092	0
chr2	46386384	rs114927662	G	A	5	152	1917	0.032	A	3_prime_UTR_variant	MODIFIER	EPAS1	ENSG00000116016	Transcript	ENST00000263734.5	protein_coding	16/16	0	ENST00000263734.5:c.*1724G>A	0	4842/5155	0	0	0	0	rs114927662	0	1	0	SNV	HGNC	HGNC:3374	YES	1	P1	CCDS1825.1	ENSP00000263734	Q99814	0	UPI000013D44F	0	1	0	0	0	0	chr2:g.46386384G>A	0.0044	0
chr2	47024371	rs11885389	G	C	3	152	1783	0.019	C	intron_variant	MODIFIER	TTC7A	ENSG00000068724	Transcript	ENST00000394850.6	protein_coding	0	14/20	ENST00000394850.6:c.1641+12G>C	0	0	0	0	0	0	rs11885389	0	1	0	SNV	HGNC	HGNC:19750	YES	1	A2	CCDS74511.1	ENSP00000378320	Q9ULT0	0	UPI000067CA5D	0	1	0	0	0	0	chr2:g.47024371G>C	0.1524	0.2194
chr2	47060830	rs369839639	G	A	3	152	2077	0.019	A	synonymous_variant	LOW	TTC7A	ENSG00000068724	Transcript	ENST00000394850.6	protein_coding	20/21	0	ENST00000394850.6:c.2286G>A	ENSP00000378320.2:p.Ala762%3D	2542/4306	2286/2649	762/882	A	gcG/gcA	rs369839639	0	1	0	SNV	HGNC	HGNC:19750	YES	1	A2	CCDS74511.1	ENSP00000378320	Q9ULT0	0	UPI000067CA5D	0	1	0	0	PROSITE_profiles:PS50005&PROSITE_profiles:PS50293&hmmpanther:PTHR23083&hmmpanther:PTHR23083:SF475&Gene3D:1.25.40.10&SMART_domains:SM00028&Superfamily_domains:SSF48452	0	chr2:g.47060830G>A	0	0
chr2	47369587	rs774722931	G	T	2	152	1743	0.013	T	splice_region_variant&intron_variant	LOW	EPCAM	ENSG00000119888	Transcript	ENST00000263735.8	protein_coding	0	1/8	ENST00000263735.8:c.76+6G>T	0	0	0	0	0	0	rs774722931	0	1	0	SNV	HGNC	HGNC:11529	YES	1	P1	CCDS1833.1	ENSP00000263735	P16422	0	UPI000013D450	0	1	0	0	0	0	chr2:g.47369587G>T	0	0
chr2	47403214	rs17217716	C	T	2	152	2120	0.013	T	missense_variant	MODERATE	MSH2	ENSG00000095002	Transcript	ENST00000233146.6	protein_coding	1/16	0	ENST00000233146.6:c.23C>T	ENSP00000233146.2:p.Thr8Met	246/3307	23/2805	8/934	T/M	aCg/aTg	rs17217716&CM001245&COSM6023790	0	1	0	SNV	HGNC	HGNC:7325	YES	1	P1	CCDS1834.1	ENSP00000233146	P43246	0	UPI00000405F6	0	1	tolerated	benign	PIRSF_domain:PIRSF005813&Gene3D:3.40.1170.10&PDB-ENSP_mappings:3thz.A&PDB-ENSP_mappings:3thy.A&PDB-ENSP_mappings:3thx.A&PDB-ENSP_mappings:3thw.A&PDB-ENSP_mappings:2o8f.A&PDB-ENSP_mappings:2o8e.A&PDB-ENSP_mappings:2o8d.A&PDB-ENSP_mappings:2o8c.A&PDB-ENSP_mappings:2o8b.A	0	chr2:g.47403214C>T	0.0052	0.0008
chr2	47475228	rs549467183	G	A	2	152	1077	0.013	A	missense_variant	MODERATE	MSH2	ENSG00000095002	Transcript	ENST00000233146.6	protein_coding	12/16	0	ENST00000233146.6:c.1963G>A	ENSP00000233146.2:p.Val655Ile	2186/3307	1963/2805	655/934	V/I	Gta/Ata	rs549467183	0	1	0	SNV	HGNC	HGNC:7325	YES	1	P1	CCDS1834.1	ENSP00000233146	P43246	0	UPI00000405F6	0	1	tolerated	benign	Conserved_Domains:cd03285&hmmpanther:PTHR11361:SF35&hmmpanther:PTHR11361&PIRSF_domain:PIRSF005813&Gene3D:3.40.50.300&Superfamily_domains:SSF52540&PDB-ENSP_mappings:3thz.A&PDB-ENSP_mappings:3thy.A&PDB-ENSP_mappings:3thx.A&PDB-ENSP_mappings:3thw.A&PDB-ENSP_mappings:2o8f.A&PDB-ENSP_mappings:2o8e.A&PDB-ENSP_mappings:2o8d.A&PDB-ENSP_mappings:2o8c.A&PDB-ENSP_mappings:2o8b.A	0	chr2:g.47475228G>A	0.0002	0
chr2	47476845	rs4608577	T	G	5	152	1702	0.032	G	intron_variant	MODIFIER	MSH2	ENSG00000095002	Transcript	ENST00000233146.6	protein_coding	0	13/15	ENST00000233146.6:c.2210+274T>G	0	0	0	0	0	0	rs4608577	0	1	0	SNV	HGNC	HGNC:7325	YES	1	P1	CCDS1834.1	ENSP00000233146	P43246	0	UPI00000405F6	0	1	0	0	0	0	chr2:g.47476845T>G	0.1803	0.2209
chr2	47783024	rs181096360	C	T	4	152	1369	0.026	T	upstream_gene_variant	MODIFIER	MSH6	ENSG00000116062	Transcript	ENST00000234420.9	protein_coding	0	0	0	0	0	0	0	0	0	rs181096360	58	1	0	SNV	HGNC	HGNC:7329	YES	1	P2	CCDS1836.1	ENSP00000234420	P52701	0	UPI00000405F8	0	1	0	0	0	0	chr2:g.47783024C>T	0.0024	0
chr2	47783349	rs1042821	G	A	5	152	1517	0.045	A	missense_variant	MODERATE	MSH6	ENSG00000116062	Transcript	ENST00000234420.9	protein_coding	1/10	0	ENST00000234420.9:c.116G>A	ENSP00000234420.4:p.Gly39Glu	268/7476	116/4083	39/1360	G/E	gGg/gAg	rs1042821&CM092149&COSM3749667	0	1	0	SNV	HGNC	HGNC:7329	YES	1	P2	CCDS1836.1	ENSP00000234420	P52701	0	UPI00000405F8	0	1	tolerated	benign	PIRSF_domain:PIRSF037677&Low_complexity_(Seg):seg&MobiDB_lite:mobidb-lite	0	chr2:g.47783349G>A	0.2009	0.2103
chr2	47790891	rs1800931	A	G	3	152	1483	0.019	G	intron_variant	MODIFIER	MSH6	ENSG00000116062	Transcript	ENST00000234420.9	protein_coding	0	1/9	ENST00000234420.9:c.261-36A>G	0	0	0	0	0	0	rs1800931	0	1	0	SNV	HGNC	HGNC:7329	YES	1	P2	CCDS1836.1	ENSP00000234420	P52701	0	UPI00000405F8	0	1	0	0	0	0	chr2:g.47790891A>G	0.022	0.0038
chr2	47795842	rs1800934	G	T	5	152	1155	0.045	T	intron_variant	MODIFIER	MSH6	ENSG00000116062	Transcript	ENST00000234420.9	protein_coding	0	2/9	ENST00000234420.9:c.458-52G>T	0	0	0	0	0	0	rs1800934	0	1	0	SNV	HGNC	HGNC:7329	YES	1	P2	CCDS1836.1	ENSP00000234420	P52701	0	UPI00000405F8	0	1	0	0	0	0	chr2:g.47795842G>T	0.2244	0.2958
chr2	47802030	rs187192537	A	C	3	152	1444	0.019	C	intron_variant	MODIFIER	MSH6	ENSG00000116062	Transcript	ENST00000234420.9	protein_coding	0	4/9	ENST00000234420.9:c.3172+875A>C	0	0	0	0	0	0	rs187192537	0	1	0	SNV	HGNC	HGNC:7329	YES	1	P2	CCDS1836.1	ENSP00000234420	P52701	0	UPI00000405F8	0	1	0	0	0	0	chr2:g.47802030A>C	0.003	0
chr2	47803553	rs2020910	T	A	3	152	1767	0.032	A	synonymous_variant	LOW	MSH6	ENSG00000116062	Transcript	ENST00000234420.9	protein_coding	5/10	0	ENST00000234420.9:c.3306T>A	ENSP00000234420.4:p.Thr1102%3D	3458/7476	3306/4083	1102/1360	T	acT/acA	rs2020910&COSM5021075&COSM6715812	0	1	0	SNV	HGNC	HGNC:7329	YES	1	P2	CCDS1836.1	ENSP00000234420	P52701	0	UPI00000405F8	0	1	0	0	hmmpanther:PTHR11361&hmmpanther:PTHR11361:SF31&PIRSF_domain:PIRSF037677&Gene3D:3.40.50.300&SMART_domains:SM00533&Superfamily_domains:SSF52540&PDB-ENSP_mappings:2o8f.B&PDB-ENSP_mappings:2o8e.B&PDB-ENSP_mappings:2o8d.B&PDB-ENSP_mappings:2o8c.B&PDB-ENSP_mappings:2o8b.B	0	chr2:g.47803553T>A	0.0493	0.0098
chr2	47806502	rs2229018	G	T	2	152	1449	0.013	T	synonymous_variant	LOW	MSH6	ENSG00000116062	Transcript	ENST00000234420.9	protein_coding	9/10	0	ENST00000234420.9:c.3852G>T	ENSP00000234420.4:p.Thr1284%3D	4004/7476	3852/4083	1284/1360	T	acG/acT	rs2229018&COSM1021311	0	1	0	SNV	HGNC	HGNC:7329	YES	1	P2	CCDS1836.1	ENSP00000234420	P52701	0	UPI00000405F8	0	1	0	0	hmmpanther:PTHR11361&hmmpanther:PTHR11361:SF31&PIRSF_domain:PIRSF037677&Pfam_domain:PF00488&Gene3D:3.40.50.300&SMART_domains:SM00534&Superfamily_domains:SSF52540&PDB-ENSP_mappings:2o8f.B&PDB-ENSP_mappings:2o8e.B&PDB-ENSP_mappings:2o8d.B&PDB-ENSP_mappings:2o8c.B&PDB-ENSP_mappings:2o8b.B	0	chr2:g.47806502G>T	0	0
chr2	54168122	rs1872328	G	A	4	152	1475	0.026	A	intron_variant	MODIFIER	ACYP2	ENSG00000170634	Transcript	ENST00000607452.6	protein_coding	0	6/6	ENST00000607452.6:c.404+29374G>A	0	0	0	0	0	0	rs1872328	0	1	0	SNV	HGNC	HGNC:180	YES	2	0	CCDS82452.1	ENSP00000475986	0	U3KQL2	UPI00038BB0D9	0	0	0	0	0	0	chr2:g.54168122G>A	0.0717	0.1989
chr2	55866047	rs540075808	G	A	2	152	809	0.013	A	3_prime_UTR_variant	MODIFIER	EFEMP1	ENSG00000115380	Transcript	ENST00000394555.6	protein_coding	11/11	0	ENST00000394555.6:c.*1026C>T	0	2944/3024	0	0	0	0	rs540075808	0	-1	0	SNV	HGNC	HGNC:3218	YES	1	P1	CCDS1857.1	ENSP00000378058	Q12805	A0A0S2Z4F1	UPI0000000C12	0	1	0	0	0	0	chr2:g.55866047G>A	0.0004	0
chr2	55924126	rs72811724	G	A	3	152	1608	0.019	A	5_prime_UTR_variant	MODIFIER	EFEMP1	ENSG00000115380	Transcript	ENST00000394555.6	protein_coding	1/11	0	ENST00000394555.6:c.-423C>T	0	14/3024	0	0	0	0	rs72811724	0	-1	0	SNV	HGNC	HGNC:3218	YES	1	P1	CCDS1857.1	ENSP00000378058	Q12805	A0A0S2Z4F1	UPI0000000C12	0	1	0	0	0	0	chr2:g.55924126G>A	0.014	0.0008
chr2	58159432	rs147811379	T	C	2	152	1405	0.013	C	synonymous_variant	LOW	VRK2	ENSG00000028116	Transcript	ENST00000435505.6	protein_coding	16/16	0	ENST00000435505.6:c.1266T>C	ENSP00000408002.2:p.Tyr422%3D	2011/2446	1266/1527	422/508	Y	taT/taC	rs147811379	0	1	0	SNV	HGNC	HGNC:12719	YES	1	P3	CCDS1859.1	ENSP00000408002	Q86Y07	0	UPI000013D498	0	0	0	0	hmmpanther:PTHR11909&hmmpanther:PTHR11909:SF100	0	chr2:g.58159432T>C	0.0022	0
chr2	58226795	rs79588315	A	G	2	152	1053	0.013	G	intron_variant	MODIFIER	FANCL	ENSG00000115392	Transcript	ENST00000402135.7	protein_coding	0	3/13	ENST00000402135.7:c.217-11T>C	0	0	0	0	0	0	rs79588315	0	-1	0	SNV	HGNC	HGNC:20748	YES	2	0	CCDS46294.1	ENSP00000385021	Q9NW38	0	UPI0000D4A2D4	0	1	0	0	0	0	chr2:g.58226795A>G	0.0427	0.025
chr2	61049964	rs75205376	G	A	6	152	795	0.038	A	3_prime_UTR_variant	MODIFIER	PEX13	ENSG00000162928	Transcript	ENST00000295030.6	protein_coding	4/4	0	ENST00000295030.6:c.*1194G>A	0	2446/4472	0	0	0	0	rs75205376	0	1	0	SNV	HGNC	HGNC:8855	YES	1	P1	CCDS1866.1	ENSP00000295030	Q92968	0	UPI0000131707	0	1	0	0	0	0	chr2:g.61049964G>A	0.0763	0.0106
chr2	63588380	rs886056226	C	G	2	152	1962	0.013	G	5_prime_UTR_variant	MODIFIER	WDPCP	ENSG00000143951	Transcript	ENST00000272321.12	protein_coding	1/18	0	ENST00000272321.12:c.-109G>C	0	98/4894	0	0	0	0	rs886056226	0	-1	0	SNV	HGNC	HGNC:28027	YES	1	P3	CCDS42688.1	ENSP00000272321	O95876	0	UPI000013D946	0	1	0	0	0	0	chr2:g.63588380C>G	0	0
chr2	70935921	rs79652147	C	T	6	152	2032	0.038	T	5_prime_UTR_variant	MODIFIER	ATP6V1B1	ENSG00000116039	Transcript	ENST00000234396.10	protein_coding	1/14	0	ENST00000234396.10:c.-34C>T	0	22/1907	0	0	0	0	rs79652147	0	1	0	SNV	HGNC	HGNC:853	YES	1	P1	CCDS1912.1	ENSP00000234396	P15313	0	UPI000013C9A0	0	1	0	0	0	0	chr2:g.70935921C>T	0.1715	0.2103
chr2	70935981	rs17853498	T	C	6	152	1910	0.038	C	synonymous_variant	LOW	ATP6V1B1	ENSG00000116039	Transcript	ENST00000234396.10	protein_coding	1/14	0	ENST00000234396.10:c.27T>C	ENSP00000234396.4:p.Pro9%3D	82/1907	27/1542	9/513	P	ccT/ccC	rs17853498	0	1	0	SNV	HGNC	HGNC:853	YES	1	P1	CCDS1912.1	ENSP00000234396	P15313	0	UPI000013C9A0	0	1	0	0	hmmpanther:PTHR43389:SF1&hmmpanther:PTHR43389	0	chr2:g.70935981T>C	0.1711	0.211
chr2	70965189	rs144725809	C	T	2	152	1471	0.013	T	3_prime_UTR_variant	MODIFIER	ATP6V1B1	ENSG00000116039	Transcript	ENST00000234396.10	protein_coding	14/14	0	ENST00000234396.10:c.*68C>T	0	1665/1907	0	0	0	0	rs144725809	0	1	0	SNV	HGNC	HGNC:853	YES	1	P1	CCDS1912.1	ENSP00000234396	P15313	0	UPI000013C9A0	0	1	0	0	0	0	chr2:g.70965189C>T	0.0068	0
chr2	71511857	rs34603128	C	T	5	152	2073	0.032	T	synonymous_variant	LOW	DYSF	ENSG00000135636	Transcript	ENST00000410020.8	protein_coding	5/56	0	ENST00000410020.8:c.396C>T	ENSP00000386881.3:p.Pro132%3D	540/6775	396/6360	132/2119	P	ccC/ccT	rs34603128	0	1	0	SNV	HGNC	HGNC:3097	YES	1	P4	CCDS46328.1	ENSP00000386881	O75923	0	UPI000171F710	0	1	0	0	hmmpanther:PTHR12546&hmmpanther:PTHR12546:SF44&Superfamily_domains:SSF49562&Conserved_Domains:cd08373&Low_complexity_(Seg):seg	0	chr2:g.71511857C>T	0.1122	0.2065
chr2	71511938	rs115170960	G	C	4	152	1814	0.026	C	intron_variant	MODIFIER	DYSF	ENSG00000135636	Transcript	ENST00000410020.8	protein_coding	0	5/55	ENST00000410020.8:c.460+17G>C	0	0	0	0	0	0	rs115170960	0	1	0	SNV	HGNC	HGNC:3097	YES	1	P4	CCDS46328.1	ENSP00000386881	O75923	0	UPI000171F710	0	1	0	0	0	0	chr2:g.71511938G>C	0.0184	0.0008
chr2	71515762	rs13428076	T	C	4	152	2232	0.026	C	intron_variant	MODIFIER	DYSF	ENSG00000135636	Transcript	ENST00000410020.8	protein_coding	0	8/55	ENST00000410020.8:c.888+11T>C	0	0	0	0	0	0	rs13428076	0	1	0	SNV	HGNC	HGNC:3097	YES	1	P4	CCDS46328.1	ENSP00000386881	O75923	0	UPI000171F710	0	1	0	0	0	0	chr2:g.71515762T>C	0.1002	0.1604
chr2	71516246	rs11903960	T	C	4	152	2411	0.026	C	splice_region_variant&intron_variant	LOW	DYSF	ENSG00000135636	Transcript	ENST00000410020.8	protein_coding	0	9/55	ENST00000410020.8:c.951+4T>C	0	0	0	0	0	0	rs11903960	0	1	0	SNV	HGNC	HGNC:3097	YES	1	P4	CCDS46328.1	ENSP00000386881	O75923	0	UPI000171F710	0	1	0	0	0	0	chr2:g.71516246T>C	0.0775	0.1369
chr2	71516281	rs74384941	T	C	4	152	2449	0.026	C	intron_variant	MODIFIER	DYSF	ENSG00000135636	Transcript	ENST00000410020.8	protein_coding	0	9/55	ENST00000410020.8:c.951+39T>C	0	0	0	0	0	0	rs74384941	0	1	0	SNV	HGNC	HGNC:3097	YES	1	P4	CCDS46328.1	ENSP00000386881	O75923	0	UPI000171F710	0	1	0	0	0	0	chr2:g.71516281T>C	0.0204	0.0023
chr2	71549406	rs76402294	C	G	4	152	1961	0.026	G	intron_variant	MODIFIER	DYSF	ENSG00000135636	Transcript	ENST00000410020.8	protein_coding	0	17/55	ENST00000410020.8:c.1577-1635C>G	0	0	0	0	0	0	rs76402294	0	1	0	SNV	HGNC	HGNC:3097	YES	1	P4	CCDS46328.1	ENSP00000386881	O75923	0	UPI000171F710	0	1	0	0	0	0	chr2:g.71549406C>G	0.024	0.0431
chr2	72891379	rs200845457	C	T	2	152	2303	0.013	T	missense_variant	MODERATE	SPR	ENSG00000116096	Transcript	ENST00000234454.6	protein_coding	3/3	0	ENST00000234454.6:c.628C>T	ENSP00000234454.5:p.Arg210Trp	653/1432	628/786	210/261	R/W	Cgg/Tgg	rs200845457	0	1	0	SNV	HGNC	HGNC:11257	YES	1	P1	CCDS1920.1	ENSP00000234454	P35270	0	UPI000004C79D	0	1	deleterious	probably_damaging	PDB-ENSP_mappings:1z6z.A&PDB-ENSP_mappings:1z6z.B&PDB-ENSP_mappings:1z6z.C&PDB-ENSP_mappings:1z6z.D&PDB-ENSP_mappings:1z6z.E&PDB-ENSP_mappings:1z6z.F&Gene3D:3.40.50.720&PDB-ENSP_mappings:4hwk.A&PDB-ENSP_mappings:4hwk.B&PDB-ENSP_mappings:4hwk.C&PDB-ENSP_mappings:4hwk.D&PDB-ENSP_mappings:4j7u.A&PDB-ENSP_mappings:4j7u.B&PDB-ENSP_mappings:4j7u.C&PDB-ENSP_mappings:4j7u.D&PDB-ENSP_mappings:4j7x.A&PDB-E…	0	chr2:g.72891379C>T	0	0
chr2	73489683	rs3820700	G	A	2	152	1861	0.013	A	missense_variant	MODERATE	ALMS1	ENSG00000116127	Transcript	ENST00000613296.5	protein_coding	10/23	0	ENST00000613296.5:c.7724G>A	ENSP00000482968.1:p.Ser2575Asn	7757/12848	7724/12507	2575/4168	S/N	aGt/aAt	rs3820700	0	1	0	SNV	HGNC	HGNC:428	YES	1	P2	CCDS42697.1	ENSP00000482968	Q8TCU4	0	UPI00046209B2	0	1	tolerated	probably_damaging	hmmpanther:PTHR21553&hmmpanther:PTHR21553:SF22	0	chr2:g.73489683G>A	0.1268	0.087
chr2	73489976	rs2017116	G	C	2	152	2146	0.013	C	missense_variant	MODERATE	ALMS1	ENSG00000116127	Transcript	ENST00000613296.5	protein_coding	10/23	0	ENST00000613296.5:c.8017G>C	ENSP00000482968.1:p.Asp2673His	8050/12848	8017/12507	2673/4168	D/H	Gat/Cat	rs2017116	0	1	0	SNV	HGNC	HGNC:428	YES	1	P2	CCDS42697.1	ENSP00000482968	Q8TCU4	0	UPI00046209B2	0	1	tolerated	benign	hmmpanther:PTHR21553&hmmpanther:PTHR21553:SF22	0	chr2:g.73489976G>C	0.136	0.1135
chr2	73860171	rs2303987	A	G	2	152	2343	0.013	G	intron_variant	MODIFIER	STAMBP	ENSG00000124356	Transcript	ENST00000394070.7	protein_coding	0	9/9	ENST00000394070.7:c.1218+20A>G	0	0	0	0	0	0	rs2303987	0	1	0	SNV	HGNC	HGNC:16950	YES	1	P1	CCDS1929.1	ENSP00000377633	O95630	A0A140VK54	UPI0000038DA0	0	1	0	0	0	0	chr2:g.73860171A>G	0.1595	0.1884
chr2	74367887	rs909177	G	A	4	152	2451	0.026	A	upstream_gene_variant	MODIFIER	AC006030.1	ENSG00000264324	Transcript	ENST00000451608.2	nonsense_mediated_decay	0	0	0	0	0	0	0	0	0	rs909177	4510	-1	cds_start_NF	SNV	Clone_based_ensembl_gene	0	YES	5	P1	0	ENSP00000416453	0	E7EWF7	UPI000268B47C	0	0	0	0	0	0	chr2:g.74367887G>A	0.1997	0.112
chr2	74369400	rs17721059	C	T	2	152	2145	0.013	T	missense_variant	MODERATE	DCTN1	ENSG00000204843	Transcript	ENST00000361874.7	protein_coding	14/32	0	ENST00000361874.7:c.1484G>A	ENSP00000354791.3:p.Arg495Gln	1802/4500	1484/3837	495/1278	R/Q	cGg/cAg	rs17721059	0	-1	0	SNV	HGNC	HGNC:2711	YES	1	P3	CCDS1939.1	ENSP00000354791	Q14203	0	UPI0000129A25	0	1	tolerated	benign	hmmpanther:PTHR18916&hmmpanther:PTHR18916:SF40&Coiled-coils_(Ncoils):Coil	0	chr2:g.74369400C>T	0.0078	0
chr2	74377768	rs3815241	T	C	4	152	2301	0.026	C	intron_variant	MODIFIER	DCTN1	ENSG00000204843	Transcript	ENST00000361874.7	protein_coding	0	2/31	ENST00000361874.7:c.280-42A>G	0	0	0	0	0	0	rs3815241	0	-1	0	SNV	HGNC	HGNC:2711	YES	1	P3	CCDS1939.1	ENSP00000354791	Q14203	0	UPI0000129A25	0	1	0	0	0	0	chr2:g.74377768T>C	0.1937	0.1172
chr2	84459230	rs796052053	T	A	2	152	1821	0.013	A	missense_variant	MODERATE	SUCLG1	ENSG00000163541	Transcript	ENST00000393868.7	protein_coding	1/9	0	ENST00000393868.7:c.40A>T	ENSP00000377446.2:p.Met14Leu	51/1270	40/1041	14/346	M/L	Atg/Ttg	rs796052053&CM104397	0	-1	0	SNV	HGNC	HGNC:11449	YES	1	P1	CCDS1967.2	ENSP00000377446	P53597	0	UPI000014BF59	0	1	tolerated_low_confidence	benign	0	0	chr2:g.84459230T>A	0	0
chr2	84459486	rs72830154	A	G	2	152	1860	0.013	G	upstream_gene_variant	MODIFIER	SUCLG1	ENSG00000163541	Transcript	ENST00000393868.7	protein_coding	0	0	0	0	0	0	0	0	0	rs72830154	206	-1	0	SNV	HGNC	HGNC:11449	YES	1	P1	CCDS1967.2	ENSP00000377446	P53597	0	UPI000014BF59	0	1	0	0	0	0	chr2:g.84459486A>G	0.0715	0.0038
chr2	84588891	rs1006244	A	G	5	152	1386	0.032	G	synonymous_variant	LOW	DNAH6	ENSG00000115423	Transcript	ENST00000389394.7	protein_coding	16/77	0	ENST00000389394.7:c.2547A>G	ENSP00000374045.3:p.Gln849%3D	2684/12795	2547/12477	849/4158	Q	caA/caG	rs1006244	0	1	0	SNV	HGNC	HGNC:2951	YES	5	P1	CCDS46348.1	ENSP00000374045	Q9C0G6	0	UPI000163AC9D	0	0	0	0	hmmpanther:PTHR10676&hmmpanther:PTHR10676:SF339	0	chr2:g.84588891A>G	0.1086	0.3169
chr2	84624887	rs11676670	C	T	6	152	1516	0.038	T	intron_variant	MODIFIER	DNAH6	ENSG00000115423	Transcript	ENST00000389394.7	protein_coding	0	28/76	ENST00000389394.7:c.4354-15C>T	0	0	0	0	0	0	rs11676670	0	1	0	SNV	HGNC	HGNC:2951	YES	5	P1	CCDS46348.1	ENSP00000374045	Q9C0G6	0	UPI000163AC9D	0	0	0	0	0	0	chr2:g.84624887C>T	0.1731	0.4622
chr2	84634599	rs7570005	C	T	6	152	1931	0.038	T	synonymous_variant	LOW	DNAH6	ENSG00000115423	Transcript	ENST00000389394.7	protein_coding	30/77	0	ENST00000389394.7:c.4611C>T	ENSP00000374045.3:p.Ile1537%3D	4748/12795	4611/12477	1537/4158	I	atC/atT	rs7570005	0	1	0	SNV	HGNC	HGNC:2951	YES	5	P1	CCDS46348.1	ENSP00000374045	Q9C0G6	0	UPI000163AC9D	0	0	0	0	Gene3D:3.40.50.300&Pfam_domain:PF12774&hmmpanther:PTHR10676&hmmpanther:PTHR10676:SF339&SMART_domains:SM00382&Superfamily_domains:SSF52540&Conserved_Domains:cd00009	0	chr2:g.84634599C>T	0.1731	0.4622
chr2	84653321	rs28375417	G	C	6	152	1399	0.038	C	missense_variant&splice_region_variant	MODERATE	DNAH6	ENSG00000115423	Transcript	ENST00000389394.7	protein_coding	34/77	0	ENST00000389394.7:c.5081G>C	ENSP00000374045.3:p.Gly1694Ala	5218/12795	5081/12477	1694/4158	G/A	gGa/gCa	rs28375417	0	1	0	SNV	HGNC	HGNC:2951	YES	5	P1	CCDS46348.1	ENSP00000374045	Q9C0G6	0	UPI000163AC9D	0	0	tolerated	benign	Gene3D:1.10.8.710&Pfam_domain:PF12774&hmmpanther:PTHR10676&hmmpanther:PTHR10676:SF339&Superfamily_domains:SSF52540	0	chr2:g.84653321G>C	0.0992	0.0703
chr2	84670377	rs17025409	A	G	5	152	1249	0.032	G	missense_variant	MODERATE	DNAH6	ENSG00000115423	Transcript	ENST00000389394.7	protein_coding	39/77	0	ENST00000389394.7:c.6356A>G	ENSP00000374045.3:p.Tyr2119Cys	6493/12795	6356/12477	2119/4158	Y/C	tAt/tGt	rs17025409	0	1	0	SNV	HGNC	HGNC:2951	YES	5	P1	CCDS46348.1	ENSP00000374045	Q9C0G6	0	UPI000163AC9D	0	0	deleterious	probably_damaging	Gene3D:3.40.50.300&Pfam_domain:PF12775&hmmpanther:PTHR10676&hmmpanther:PTHR10676:SF339&SMART_domains:SM00382&Superfamily_domains:SSF52540&Conserved_Domains:cd00009	0	chr2:g.84670377A>G	0.0236	0.0083
chr2	85390204	rs17850708	C	T	3	152	2516	0.019	T	downstream_gene_variant	MODIFIER	CAPG	ENSG00000042493	Transcript	ENST00000263867.9	protein_coding	0	0	0	0	0	0	0	0	0	rs17850708	4549	-1	0	SNV	HGNC	HGNC:1474	YES	1	P1	CCDS1974.1	ENSP00000263867	P40121	V9HW69	UPI000013D47C	0	0	0	0	0	0	chr2:g.85390204C>T	0.0427	0.0439
chr2	85390456	rs17851663	C	T	3	152	2528	0.019	T	downstream_gene_variant	MODIFIER	CAPG	ENSG00000042493	Transcript	ENST00000263867.9	protein_coding	0	0	0	0	0	0	0	0	0	rs17851663	4297	-1	0	SNV	HGNC	HGNC:1474	YES	1	P1	CCDS1974.1	ENSP00000263867	P40121	V9HW69	UPI000013D47C	0	0	0	0	0	0	chr2:g.85390456C>T	0.0427	0.0439
chr2	85545355	rs138686161	C	T	4	152	2018	0.026	T	3_prime_UTR_variant	MODIFIER	GGCX	ENSG00000115486	Transcript	ENST00000233838.9	protein_coding	15/15	0	ENST00000233838.9:c.*4579G>A	0	6921/7556	0	0	0	0	rs138686161	0	-1	0	SNV	HGNC	HGNC:4247	YES	1	P1	CCDS1978.1	ENSP00000233838	P38435	0	UPI0000000DD6	0	1	0	0	0	0	chr2:g.85545355C>T	0.0108	0
chr2	85546129	rs12470957	T	C	6	152	1654	0.038	C	3_prime_UTR_variant	MODIFIER	GGCX	ENSG00000115486	Transcript	ENST00000233838.9	protein_coding	15/15	0	ENST00000233838.9:c.*3805A>G	0	6147/7556	0	0	0	0	rs12470957	0	-1	0	SNV	HGNC	HGNC:4247	YES	1	P1	CCDS1978.1	ENSP00000233838	P38435	0	UPI0000000DD6	0	1	0	0	0	0	chr2:g.85546129T>C	0.1076	0.2844
chr2	85546518	rs6704863	C	T	2	152	1833	0.013	T	3_prime_UTR_variant	MODIFIER	GGCX	ENSG00000115486	Transcript	ENST00000233838.9	protein_coding	15/15	0	ENST00000233838.9:c.*3416G>A	0	5758/7556	0	0	0	0	rs6704863	0	-1	0	SNV	HGNC	HGNC:4247	YES	1	P1	CCDS1978.1	ENSP00000233838	P38435	0	UPI0000000DD6	0	1	0	0	0	0	chr2:g.85546518C>T	0.0677	0.1853
chr2	85546863	rs72843835	A	G	2	152	2259	0.013	G	3_prime_UTR_variant	MODIFIER	GGCX	ENSG00000115486	Transcript	ENST00000233838.9	protein_coding	15/15	0	ENST00000233838.9:c.*3071T>C	0	5413/7556	0	0	0	0	rs72843835	0	-1	0	SNV	HGNC	HGNC:4247	YES	1	P1	CCDS1978.1	ENSP00000233838	P38435	0	UPI0000000DD6	0	1	0	0	0	0	chr2:g.85546863A>G	0.0691	0.1861
chr2	85546960	rs72843836	C	T	2	152	2127	0.013	T	3_prime_UTR_variant	MODIFIER	GGCX	ENSG00000115486	Transcript	ENST00000233838.9	protein_coding	15/15	0	ENST00000233838.9:c.*2974G>A	0	5316/7556	0	0	0	0	rs72843836	0	-1	0	SNV	HGNC	HGNC:4247	YES	1	P1	CCDS1978.1	ENSP00000233838	P38435	0	UPI0000000DD6	0	1	0	0	0	0	chr2:g.85546960C>T	0.0677	0.1853
chr2	85546985	rs76606353	G	A	2	152	2056	0.013	A	3_prime_UTR_variant	MODIFIER	GGCX	ENSG00000115486	Transcript	ENST00000233838.9	protein_coding	15/15	0	ENST00000233838.9:c.*2949C>T	0	5291/7556	0	0	0	0	rs76606353	0	-1	0	SNV	HGNC	HGNC:4247	YES	1	P1	CCDS1978.1	ENSP00000233838	P38435	0	UPI0000000DD6	0	1	0	0	0	0	chr2:g.85546985G>A	0.026	0.034
chr2	85549709	rs72843839	C	T	2	152	1109	0.013	T	3_prime_UTR_variant	MODIFIER	GGCX	ENSG00000115486	Transcript	ENST00000233838.9	protein_coding	15/15	0	ENST00000233838.9:c.*225G>A	0	2567/7556	0	0	0	0	rs72843839	0	-1	0	SNV	HGNC	HGNC:4247	YES	1	P1	CCDS1978.1	ENSP00000233838	P38435	0	UPI0000000DD6	0	1	0	0	0	0	chr2:g.85549709C>T	0.0481	0.1142
chr2	85558951	rs6751560	G	A	4	152	1956	0.026	A	synonymous_variant	LOW	GGCX	ENSG00000115486	Transcript	ENST00000233838.9	protein_coding	3/15	0	ENST00000233838.9:c.339C>T	ENSP00000233838.3:p.Asp113%3D	404/7556	339/2277	113/758	D	gaC/gaT	rs6751560	0	-1	0	SNV	HGNC	HGNC:4247	YES	1	P1	CCDS1978.1	ENSP00000233838	P38435	0	UPI0000000DD6	0	1	0	0	hmmpanther:PTHR12639&hmmpanther:PTHR12639:SF6&Pfam_domain:PF05090&SMART_domains:SM00752&Low_complexity_(Seg):seg	0	chr2:g.85558951G>A	0.0399	0.0991
chr2	86790560	rs181102668	G	A	6	152	1690	0.038	A	synonymous_variant	LOW	CD8A	ENSG00000153563	Transcript	ENST00000409511.6	protein_coding	5/9	0	ENST00000409511.6:c.171C>T	ENSP00000386559.2:p.Leu57%3D	1202/3048	171/708	57/235	L	ctC/ctT	rs181102668	0	-1	0	SNV	HGNC	HGNC:1706	YES	2	P4	CCDS1992.1	ENSP00000386559	P01732	0	UPI00001273B4	0	1	0	0	PROSITE_profiles:PS50835&Conserved_Domains:cd05720&hmmpanther:PTHR10441&Pfam_domain:PF07686&Gene3D:2.60.40.10&SMART_domains:SM00409&SMART_domains:SM00406&Superfamily_domains:SSF48726&PDB-ENSP_mappings:3qzw.J&PDB-ENSP_mappings:3qzw.I&PDB-ENSP_mappings:3qzw.H&PDB-ENSP_mappings:3qzw.G&PDB-ENSP_mappings:2hp4.B&PDB-ENSP_mappings:2hp4.A&PDB-ENSP_mappings:1cd8.A&PDB-ENSP_mappings:1akj.E&PDB-ENSP_mapping…	0	chr2:g.86790560G>A	0.0066	0
chr2	96250674	rs566067694	G	A	2	152	2183	0.013	A	3_prime_UTR_variant	MODIFIER	TMEM127	ENSG00000135956	Transcript	ENST00000258439.7	protein_coding	4/4	0	ENST00000258439.7:c.*3134C>T	0	4108/6266	0	0	0	0	rs566067694	0	-1	0	SNV	HGNC	HGNC:26038	YES	1	P1	CCDS2018.1	ENSP00000258439	O75204	0	UPI000000D96F	0	1	0	0	0	0	chr2:g.96250674G>A	0.0002	0
chr2	96799647	rs41286594	C	T	7	152	1988	0.045	T	splice_region_variant&synonymous_variant	LOW	CNNM4	ENSG00000158158	Transcript	ENST00000377075.3	protein_coding	5/7	0	ENST00000377075.3:c.1947C>T	ENSP00000366275.2:p.Ser649%3D	2045/4783	1947/2328	649/775	S	tcC/tcT	rs41286594	0	1	0	SNV	HGNC	HGNC:105	YES	1	P1	CCDS2024.2	ENSP00000366275	Q6P4Q7	0	UPI0000207C95	0	1	0	0	PROSITE_profiles:PS50042&hmmpanther:PTHR12064&hmmpanther:PTHR12064:SF26&Superfamily_domains:SSF51206	0	chr2:g.96799647C>T	0.0122	0.0015
chr2	108731491	rs826526	T	G	2	152	901	0.013	G	intron_variant	MODIFIER	RANBP2	ENSG00000153201	Transcript	ENST00000283195.11	protein_coding	0	4/28	ENST00000283195.11:c.405+17T>G	0	0	0	0	0	0	rs826526	0	1	0	SNV	HGNC	HGNC:9848	YES	1	P1	CCDS2079.1	ENSP00000283195	P49792	0	UPI0000207FB9	0	1	0	0	0	0	chr2:g.108731491T>G	0.383	0.7821
chr2	108736086	rs826577	G	A	2	152	1452	0.013	A	intron_variant	MODIFIER	RANBP2	ENSG00000153201	Transcript	ENST00000283195.11	protein_coding	0	5/28	ENST00000283195.11:c.637-18G>A	0	0	0	0	0	0	rs826577	0	1	0	SNV	HGNC	HGNC:9848	YES	1	P1	CCDS2079.1	ENSP00000283195	P49792	0	UPI0000207FB9	0	1	0	0	0	0	chr2:g.108736086G>A	0.383	0.7821
chr2	110201449	rs33958626	G	T	2	152	1258	0.013	T	missense_variant	MODERATE	NPHP1	ENSG00000144061	Transcript	ENST00000316534.8	protein_coding	2/20	0	ENST00000316534.8:c.115C>A	ENSP00000313169.4:p.Pro39Thr	189/3756	115/2202	39/733	P/T	Ccc/Acc	rs33958626	0	-1	0	SNV	HGNC	HGNC:7905	YES	1	P3	CCDS2086.1	ENSP00000313169	O15259	0	UPI0000358960	0	1	tolerated	benign	hmmpanther:PTHR15176	0	chr2:g.110201449G>T	0.0128	0.0023
chr2	111898815	rs115821982	G	A	4	152	1430	0.032	A	intron_variant	MODIFIER	MERTK	ENSG00000153208	Transcript	ENST00000295408.8	protein_coding	0	1/18	ENST00000295408.8:c.61+19G>A	0	0	0	0	0	0	rs115821982	0	1	0	SNV	HGNC	HGNC:7027	YES	1	P2	CCDS2094.1	ENSP00000295408	Q12866	0	UPI000013E252	0	1	0	0	0	0	chr2:g.111898815G>A	0.0345	0.0673
chr2	111929411	rs13027171	G	A	3	152	1228	0.019	A	missense_variant	MODERATE	MERTK	ENSG00000153208	Transcript	ENST00000295408.8	protein_coding	2/19	0	ENST00000295408.8:c.353G>A	ENSP00000295408.4:p.Ser118Asn	610/3954	353/3000	118/999	S/N	aGt/aAt	rs13027171	0	1	0	SNV	HGNC	HGNC:7027	YES	1	P2	CCDS2094.1	ENSP00000295408	Q12866	0	UPI000013E252	0	1	tolerated	benign	Gene3D:2.60.40.10&Pfam_domain:PF00047&PROSITE_profiles:PS50835&hmmpanther:PTHR24416&hmmpanther:PTHR24416:SF257&SMART_domains:SM00409&Superfamily_domains:SSF48726&Conserved_Domains:cd00096	0	chr2:g.111929411G>A	0.1681	0.0219
chr2	111945070	rs11683694	C	T	3	152	1954	0.019	T	intron_variant	MODIFIER	MERTK	ENSG00000153208	Transcript	ENST00000295408.8	protein_coding	0	3/18	ENST00000295408.8:c.583+10C>T	0	0	0	0	0	0	rs11683694	0	1	0	SNV	HGNC	HGNC:7027	YES	1	P2	CCDS2094.1	ENSP00000295408	Q12866	0	UPI000013E252	0	1	0	0	0	0	chr2:g.111945070C>T	0.1907	0.1036
chr2	111997366	rs3811634	C	T	3	152	1894	0.019	T	synonymous_variant	LOW	MERTK	ENSG00000153208	Transcript	ENST00000295408.8	protein_coding	10/19	0	ENST00000295408.8:c.1494C>T	ENSP00000295408.4:p.Asn498%3D	1751/3954	1494/3000	498/999	N	aaC/aaT	rs3811634&COSM4001136	0	1	0	SNV	HGNC	HGNC:7027	YES	1	P2	CCDS2094.1	ENSP00000295408	Q12866	0	UPI000013E252	0	1	0	0	hmmpanther:PTHR24416&hmmpanther:PTHR24416:SF257	0	chr2:g.111997366C>T	0.1905	0.1036
chr2	112028472	rs2230517	G	A	4	152	2365	0.032	A	missense_variant	MODERATE	MERTK	ENSG00000153208	Transcript	ENST00000295408.8	protein_coding	19/19	0	ENST00000295408.8:c.2608G>A	ENSP00000295408.4:p.Val870Ile	2865/3954	2608/3000	870/999	V/I	Gtt/Att	rs2230517&COSM7082766&COSM7082767	0	1	0	SNV	HGNC	HGNC:7027	YES	1	P2	CCDS2094.1	ENSP00000295408	Q12866	0	UPI000013E252	0	1	tolerated	benign	hmmpanther:PTHR24416&hmmpanther:PTHR24416:SF257&Superfamily_domains:SSF56112	0	chr2:g.112028472G>A	0.0721	0.2073
chr2	112028780	rs10205793	G	A	4	152	2064	0.032	A	synonymous_variant	LOW	MERTK	ENSG00000153208	Transcript	ENST00000295408.8	protein_coding	19/19	0	ENST00000295408.8:c.2916G>A	ENSP00000295408.4:p.Ser972%3D	3173/3954	2916/3000	972/999	S	tcG/tcA	rs10205793	0	1	0	SNV	HGNC	HGNC:7027	YES	1	P2	CCDS2094.1	ENSP00000295408	Q12866	0	UPI000013E252	0	1	0	0	hmmpanther:PTHR24416&hmmpanther:PTHR24416:SF257	0	chr2:g.112028780G>A	0.0507	0.1293
chr2	113216619	rs874898	G	C	5	152	2134	0.038	C	3_prime_UTR_variant	MODIFIER	PAX8	ENSG00000125618	Transcript	ENST00000263334.9	protein_coding	12/12	0	ENST00000263334.9:c.*1914C>G	0	3530/4152	0	0	0	0	rs874898	0	-1	0	SNV	HGNC	HGNC:8622	YES	1	P1	CCDS46398.1	ENSP00000263334	Q06710	R9W7C9	UPI0000071DEC	0	1	0	0	0	0	chr2:g.113216619G>C	0.3249	0.4781
chr2	113217489	rs1478	T	G	4	152	2308	0.026	G	3_prime_UTR_variant	MODIFIER	PAX8	ENSG00000125618	Transcript	ENST00000263334.9	protein_coding	12/12	0	ENST00000263334.9:c.*1044A>C	0	2660/4152	0	0	0	0	rs1478	0	-1	0	SNV	HGNC	HGNC:8622	YES	1	P1	CCDS46398.1	ENSP00000263334	Q06710	R9W7C9	UPI0000071DEC	0	1	0	0	0	0	chr2:g.113217489T>G	0.2438	0.4735
chr2	113217527	rs1479	T	G	2	152	2285	0.013	G	3_prime_UTR_variant	MODIFIER	PAX8	ENSG00000125618	Transcript	ENST00000263334.9	protein_coding	12/12	0	ENST00000263334.9:c.*1006A>C	0	2622/4152	0	0	0	0	rs1479	0	-1	0	SNV	HGNC	HGNC:8622	YES	1	P1	CCDS46398.1	ENSP00000263334	Q06710	R9W7C9	UPI0000071DEC	0	1	0	0	0	0	chr2:g.113217527T>G	0.2492	0.5227
chr2	113246816	rs75444177	C	T	2	152	2179	0.019	T	synonymous_variant	LOW	PAX8	ENSG00000125618	Transcript	ENST00000263334.9	protein_coding	3/12	0	ENST00000263334.9:c.129G>A	ENSP00000263334.6:p.Arg43%3D	392/4152	129/1353	43/450	R	agG/agA	rs75444177	0	-1	0	SNV	HGNC	HGNC:8622	YES	1	P1	CCDS46398.1	ENSP00000263334	Q06710	R9W7C9	UPI0000071DEC	0	1	0	0	Gene3D:1.10.10.10&Superfamily_domains:SSF46689&SMART_domains:SM00351&Conserved_Domains:cd00131&PROSITE_patterns:PS00034&hmmpanther:PTHR24329&Pfam_domain:PF00292&Prints_domain:PR00027&hmmpanther:PTHR24329:SF407&PROSITE_profiles:PS51057&PDB-ENSP_mappings:2k27.A	0	chr2:g.113246816C>T	0.0022	0
chr2	120968790	rs142793481	C	T	4	152	1927	0.026	T	synonymous_variant	LOW	GLI2	ENSG00000074047	Transcript	ENST00000452319.5	protein_coding	6/14	0	ENST00000452319.5:c.720C>T	ENSP00000390436.1:p.Asp240%3D	780/6799	720/4761	240/1586	D	gaC/gaT	rs142793481	0	1	0	SNV	HGNC	HGNC:4318	YES	5	P1	CCDS33283.1	ENSP00000390436	P10070	0	UPI000053FCB4	0	1	0	0	hmmpanther:PTHR19818&hmmpanther:PTHR19818:SF73	0	chr2:g.120968790C>T	0.0036	0
chr2	127070589	rs770994335	A	G	2	152	2060	0.013	G	synonymous_variant	LOW	BIN1	ENSG00000136717	Transcript	ENST00000316724.10	protein_coding	4/19	0	ENST00000316724.10:c.279T>C	ENSP00000316779.5:p.Asp93%3D	490/2487	279/1782	93/593	D	gaT/gaC	rs770994335	0	-1	0	SNV	HGNC	HGNC:1052	YES	1	0	CCDS2138.1	ENSP00000316779	O00499	A0A024RAF1	UPI0000001303	0	1	0	0	PROSITE_profiles:PS51021&Conserved_Domains:cd07611&hmmpanther:PTHR45479&Pfam_domain:PF03114&Gene3D:1.20.1270.60&SMART_domains:SM00721&Superfamily_domains:SSF103657&Prints_domain:PR01251&PDB-ENSP_mappings:2fic.B&PDB-ENSP_mappings:2fic.A	0	chr2:g.127070589A>G	0	0
chr2	127257419	rs4150525	T	C	6	152	1469	0.038	C	3_prime_UTR_variant	MODIFIER	ERCC3	ENSG00000163161	Transcript	ENST00000285398.6	protein_coding	15/15	0	ENST00000285398.6:c.*177A>G	0	2621/2750	0	0	0	0	rs4150525	0	-1	0	SNV	HGNC	HGNC:3435	YES	1	P1	CCDS2144.1	ENSP00000285398	P19447	0	UPI000013900E	0	1	0	0	0	0	chr2:g.127257419T>C	0.004	0
chr2	127418464	rs1799810	A	T	4	152	2037	0.032	T	5_prime_UTR_variant	MODIFIER	PROC	ENSG00000115718	Transcript	ENST00000234071.7	protein_coding	1/9	0	ENST00000234071.7:c.-50A>T	0	38/1773	0	0	0	0	rs1799810&CR952208	0	1	0	SNV	HGNC	HGNC:9451	YES	1	P2	CCDS2145.1	ENSP00000234071	P04070	0	UPI0000001646	0	1	0	0	0	0	chr2:g.127418464A>T	0.3932	0.6082
chr2	127419972	rs148490199	C	T	2	152	2191	0.013	T	synonymous_variant	LOW	PROC	ENSG00000115718	Transcript	ENST00000234071.7	protein_coding	2/9	0	ENST00000234071.7:c.30C>T	ENSP00000234071.3:p.Phe10%3D	117/1773	30/1386	10/461	F	ttC/ttT	rs148490199&CM071945&COSM3390912&COSM6868535&COSM6868536	0	1	0	SNV	HGNC	HGNC:9451	YES	1	P2	CCDS2145.1	ENSP00000234071	P04070	0	UPI0000001646	0	1	0	0	PIRSF_domain:PIRSF001143&hmmpanther:PTHR24278&hmmpanther:PTHR24278:SF0&Cleavage_site_(Signalp):SignalP-noTM	0	chr2:g.127419972C>T	0.0006	0
chr2	127427194	rs5937	T	C	4	152	2282	0.032	C	synonymous_variant	LOW	PROC	ENSG00000115718	Transcript	ENST00000234071.7	protein_coding	8/9	0	ENST00000234071.7:c.768T>C	ENSP00000234071.3:p.Asp256%3D	855/1773	768/1386	256/461	D	gaT/gaC	rs5937	0	1	0	SNV	HGNC	HGNC:9451	YES	1	P2	CCDS2145.1	ENSP00000234071	P04070	0	UPI0000001646	0	1	0	0	PDB-ENSP_mappings:1aut.C&Gene3D:2.40.10.10&PDB-ENSP_mappings:3f6u.H&Pfam_domain:PF00089&PIRSF_domain:PIRSF001143&PROSITE_profiles:PS50240&hmmpanther:PTHR24278&hmmpanther:PTHR24278:SF0&SMART_domains:SM00020&Superfamily_domains:SSF50494&Conserved_Domains:cd00190	0	chr2:g.127427194T>C	0.2298	0.3472
chr2	127643076	rs112254310	C	T	2	152	1978	0.013	T	upstream_gene_variant	MODIFIER	GPR17	ENSG00000144230	Transcript	ENST00000544369.5	protein_coding	0	0	0	0	0	0	0	0	0	rs112254310	2788	1	0	SNV	HGNC	HGNC:4471	YES	5	P1	CCDS2148.1	ENSP00000442982	Q13304	0	UPI0000050432	0	0	0	0	0	0	chr2:g.127643076C>T	0.0004	0.0008
chr2	135162538	rs56786863	C	T	3	152	1251	0.019	T	intron_variant	MODIFIER	RAB3GAP1	ENSG00000115839	Transcript	ENST00000442034.5	protein_coding	0	19/24	ENST00000442034.5:c.2290-17C>T	0	0	0	0	0	0	rs56786863	0	1	0	SNV	HGNC	HGNC:17063	YES	1	A1	CCDS54402.1	ENSP00000411418	Q15042	0	UPI0000D4C196	0	1	0	0	0	0	chr2:g.135162538C>T	0.0577	0.1422
chr2	135169858	rs16831395	T	C	3	152	657	0.019	C	3_prime_UTR_variant	MODIFIER	RAB3GAP1	ENSG00000115839	Transcript	ENST00000442034.5	protein_coding	25/25	0	ENST00000442034.5:c.*1077T>C	0	4054/4185	0	0	0	0	rs16831395	0	1	0	SNV	HGNC	HGNC:17063	YES	1	A1	CCDS54402.1	ENSP00000411418	Q15042	0	UPI0000D4C196	0	1	0	0	0	0	chr2:g.135169858T>C	0.0565	0.1422
chr2	135170178	rs147177352	C	T	4	152	1207	0.026	T	downstream_gene_variant	MODIFIER	RAB3GAP1	ENSG00000115839	Transcript	ENST00000442034.5	protein_coding	0	0	0	0	0	0	0	0	0	rs147177352	189	1	0	SNV	HGNC	HGNC:17063	YES	1	A1	CCDS54402.1	ENSP00000411418	Q15042	0	UPI0000D4C196	0	1	0	0	0	0	chr2:g.135170178C>T	0.002	0
chr2	135170722	rs2305247	G	T	4	152	1900	0.026	T	downstream_gene_variant	MODIFIER	RAB3GAP1	ENSG00000115839	Transcript	ENST00000442034.5	protein_coding	0	0	0	0	0	0	0	0	0	rs2305247	733	1	0	SNV	HGNC	HGNC:17063	YES	1	A1	CCDS54402.1	ENSP00000411418	Q15042	0	UPI0000D4C196	0	1	0	0	0	0	chr2:g.135170722G>T	0.0567	0.1422
chr2	135817398	rs35093754	G	C	4	152	1947	0.026	C	synonymous_variant	LOW	LCT	ENSG00000115850	Transcript	ENST00000264162.7	protein_coding	6/17	0	ENST00000264162.7:c.1650C>G	ENSP00000264162.2:p.Gly550%3D	1665/6273	1650/5784	550/1927	G	ggC/ggG	rs35093754	0	-1	0	SNV	HGNC	HGNC:6530	YES	1	P1	CCDS2178.1	ENSP00000264162	P09848	0	UPI000013D4D2	0	1	0	0	hmmpanther:PTHR10353&hmmpanther:PTHR10353:SF38&Gene3D:3.20.20.80&Pfam_domain:PF00232&Superfamily_domains:SSF51445	0	chr2:g.135817398G>C	0.0501	0.1059
chr2	135829668	rs3816088	G	C	4	152	2371	0.026	C	synonymous_variant	LOW	LCT	ENSG00000115850	Transcript	ENST00000264162.7	protein_coding	3/17	0	ENST00000264162.7:c.729C>G	ENSP00000264162.2:p.Val243%3D	744/6273	729/5784	243/1927	V	gtC/gtG	rs3816088	0	-1	0	SNV	HGNC	HGNC:6530	YES	1	P1	CCDS2178.1	ENSP00000264162	P09848	0	UPI000013D4D2	0	1	0	0	Gene3D:3.20.20.80&Superfamily_domains:SSF51445	0	chr2:g.135829668G>C	0.0503	0.1059
chr2	135851076	rs4988235	G	A	2	152	1919	0.013	A	intron_variant	MODIFIER	MCM6	ENSG00000076003	Transcript	ENST00000264156.3	protein_coding	0	13/16	ENST00000264156.3:c.1917+326C>T	0	0	0	0	0	0	rs4988235&CR024269	0	-1	0	SNV	HGNC	HGNC:6949	YES	1	P1	CCDS2179.1	ENSP00000264156	Q14566	0	UPI0000001611	0	1	0	0	0	0	chr2:g.135851076G>A	0.1613	0.0272
chr2	135859184	rs182549	C	T	2	152	1958	0.013	T	intron_variant	MODIFIER	MCM6	ENSG00000076003	Transcript	ENST00000264156.3	protein_coding	0	9/16	ENST00000264156.3:c.1362+117G>A	0	0	0	0	0	0	rs182549&CR024379	0	-1	0	SNV	HGNC	HGNC:6949	YES	1	P1	CCDS2179.1	ENSP00000264156	Q14566	0	UPI0000001611	0	1	0	0	0	0	chr2:g.135859184C>T	0.1633	0.0272
chr2	144387486	rs79710863	T	C	3	152	1199	0.019	C	3_prime_UTR_variant	MODIFIER	ZEB2	ENSG00000169554	Transcript	ENST00000627532.3	protein_coding	10/10	0	ENST00000627532.3:c.*1965A>G	0	5860/9265	0	0	0	0	rs79710863	0	-1	0	SNV	HGNC	HGNC:14881	YES	1	P3	CCDS2186.1	ENSP00000487174	O60315	0	UPI00001359A2	0	1	0	0	0	0	chr2:g.144387486T>C	0.0313	0
chr2	144396596	rs147972125	C	T	5	152	2082	0.032	T	splice_region_variant&intron_variant	LOW	ZEB2	ENSG00000169554	Transcript	ENST00000627532.3	protein_coding	0	8/9	ENST00000627532.3:c.2887-4G>A	0	0	0	0	0	0	rs147972125	0	-1	0	SNV	HGNC	HGNC:14881	YES	1	P3	CCDS2186.1	ENSP00000487174	O60315	0	UPI00001359A2	0	1	0	0	0	0	chr2:g.144396596C>T	0.0012	0
chr2	144401287	rs1161704021	T	C	2	152	1588	0.013	C	synonymous_variant	LOW	ZEB2	ENSG00000169554	Transcript	ENST00000627532.3	protein_coding	7/10	0	ENST00000627532.3:c.828A>G	ENSP00000487174.1:p.Gly276%3D	1078/9265	828/3645	276/1214	G	ggA/ggG	rs1161704021	0	-1	0	SNV	HGNC	HGNC:14881	YES	1	P3	CCDS2186.1	ENSP00000487174	O60315	0	UPI00001359A2	0	1	0	0	Gene3D:3.30.160.60&hmmpanther:PTHR24391&hmmpanther:PTHR24391:SF11	0	chr2:g.144401287T>C	0	0
chr2	148470342	rs201668347	G	A	2	152	1712	0.019	A	missense_variant	MODERATE	MBD5	ENSG00000204406	Transcript	ENST00000407073.5	protein_coding	9/15	0	ENST00000407073.5:c.2399G>A	ENSP00000386049.1:p.Gly800Asp	3396/9512	2399/4485	800/1494	G/D	gGc/gAc	rs201668347	0	1	0	SNV	HGNC	HGNC:20444	YES	1	0	CCDS33302.1	ENSP00000386049	Q9P267	0	UPI0000208C40	0	1	deleterious	probably_damaging	hmmpanther:PTHR16112&hmmpanther:PTHR16112:SF18	0	chr2:g.148470342G>A	0.0002	0
chr2	151508038	rs765789028	C	A	2	152	2137	0.013	A	missense_variant	MODERATE	NEB	ENSG00000183091	Transcript	ENST00000618972.4	protein_coding	163/183	0	ENST00000618972.4:c.23523G>T	ENSP00000484342.1:p.Gln7841His	23726/26307	23523/25683	7841/8560	Q/H	caG/caT	rs765789028	0	-1	0	SNV	HGNC	HGNC:7720	YES	5	A2	CCDS74588.1	ENSP00000484342	0	A0A087X1N7	UPI0004E4CCB0	0	1	tolerated	probably_damaging	PROSITE_profiles:PS51216&hmmpanther:PTHR11039&hmmpanther:PTHR11039:SF37&SMART_domains:SM00227	0	chr2:g.151508038C>A	0	0
chr2	151527483	rs200945025	C	T	3	152	1860	0.019	T	missense_variant&splice_region_variant	MODERATE	NEB	ENSG00000183091	Transcript	ENST00000618972.4	protein_coding	148/183	0	ENST00000618972.4:c.21943G>A	ENSP00000484342.1:p.Asp7315Asn	22146/26307	21943/25683	7315/8560	D/N	Gat/Aat	rs200945025	0	-1	0	SNV	HGNC	HGNC:7720	YES	5	A2	CCDS74588.1	ENSP00000484342	0	A0A087X1N7	UPI0004E4CCB0	0	1	deleterious	probably_damaging	PROSITE_profiles:PS51216&hmmpanther:PTHR11039&hmmpanther:PTHR11039&hmmpanther:PTHR11039:SF37&hmmpanther:PTHR11039:SF37&SMART_domains:SM00227	0	chr2:g.151527483C>T	0.0002	0
chr2	151616057	rs765379397	C	A	2	152	1422	0.013	A	missense_variant	MODERATE	NEB	ENSG00000183091	Transcript	ENST00000618972.4	protein_coding	76/183	0	ENST00000618972.4:c.11234G>T	ENSP00000484342.1:p.Arg3745Leu	11437/26307	11234/25683	3745/8560	R/L	cGt/cTt	rs765379397	0	-1	0	SNV	HGNC	HGNC:7720	YES	5	A2	CCDS74588.1	ENSP00000484342	0	A0A087X1N7	UPI0004E4CCB0	0	1	deleterious	probably_damaging	PROSITE_profiles:PS51216&hmmpanther:PTHR11039&hmmpanther:PTHR11039:SF37&SMART_domains:SM00227	0	chr2:g.151616057C>A	0	0
chr2	151640012	rs6713162	A	G	7	152	1691	0.045	G	missense_variant	MODERATE	NEB	ENSG00000183091	Transcript	ENST00000618972.4	protein_coding	62/183	0	ENST00000618972.4:c.8734T>C	ENSP00000484342.1:p.Ser2912Pro	8937/26307	8734/25683	2912/8560	S/P	Tcc/Ccc	rs6713162	0	-1	0	SNV	HGNC	HGNC:7720	YES	5	A2	CCDS74588.1	ENSP00000484342	0	A0A087X1N7	UPI0004E4CCB0	0	1	tolerated	benign	hmmpanther:PTHR11039&hmmpanther:PTHR11039&hmmpanther:PTHR11039:SF37&hmmpanther:PTHR11039:SF37&SMART_domains:SM00227	0	chr2:g.151640012A>G	0.4453	0.7201
chr2	151659169	rs75807392	G	A	6	152	851	0.038	A	missense_variant&splice_region_variant	MODERATE	NEB	ENSG00000183091	Transcript	ENST00000618972.4	protein_coding	47/183	0	ENST00000618972.4:c.5971C>T	ENSP00000484342.1:p.His1991Tyr	6174/26307	5971/25683	1991/8560	H/Y	Cat/Tat	rs75807392	0	-1	0	SNV	HGNC	HGNC:7720	YES	5	A2	CCDS74588.1	ENSP00000484342	0	A0A087X1N7	UPI0004E4CCB0	0	1	tolerated	benign	PROSITE_profiles:PS51216&hmmpanther:PTHR11039&hmmpanther:PTHR11039:SF37&SMART_domains:SM00227	0	chr2:g.151659169G>A	0.0921	0.0083
chr2	151663513	rs12620077	A	G	7	152	2342	0.045	G	intron_variant	MODIFIER	NEB	ENSG00000183091	Transcript	ENST00000618972.4	protein_coding	0	45/182	ENST00000618972.4:c.5763+35T>C	0	0	0	0	0	0	rs12620077	0	-1	0	SNV	HGNC	HGNC:7720	YES	5	A2	CCDS74588.1	ENSP00000484342	0	A0A087X1N7	UPI0004E4CCB0	0	1	0	0	0	0	chr2:g.151663513A>G	0.4201	0.6354
chr2	151664582	rs10170273	C	T	7	152	2015	0.045	T	synonymous_variant	LOW	NEB	ENSG00000183091	Transcript	ENST00000618972.4	protein_coding	44/183	0	ENST00000618972.4:c.5370G>A	ENSP00000484342.1:p.Glu1790%3D	5573/26307	5370/25683	1790/8560	E	gaG/gaA	rs10170273	0	-1	0	SNV	HGNC	HGNC:7720	YES	5	A2	CCDS74588.1	ENSP00000484342	0	A0A087X1N7	UPI0004E4CCB0	0	1	0	0	Pfam_domain:PF00880&PROSITE_profiles:PS51216&hmmpanther:PTHR11039&hmmpanther:PTHR11039:SF37&SMART_domains:SM00227	0	chr2:g.151664582C>T	0.4349	0.6838
chr2	151666042	rs4664496	T	C	7	152	1803	0.045	C	intron_variant	MODIFIER	NEB	ENSG00000183091	Transcript	ENST00000618972.4	protein_coding	0	41/182	ENST00000618972.4:c.5031+48A>G	0	0	0	0	0	0	rs4664496	0	-1	0	SNV	HGNC	HGNC:7720	YES	5	A2	CCDS74588.1	ENSP00000484342	0	A0A087X1N7	UPI0004E4CCB0	0	1	0	0	0	0	chr2:g.151666042T>C	0.3009	0.3926
chr2	151671094	rs34577613	C	T	7	152	2440	0.045	T	missense_variant	MODERATE	NEB	ENSG00000183091	Transcript	ENST00000618972.4	protein_coding	38/183	0	ENST00000618972.4:c.4435G>A	ENSP00000484342.1:p.Val1479Ile	4638/26307	4435/25683	1479/8560	V/I	Gtc/Atc	rs34577613	0	-1	0	SNV	HGNC	HGNC:7720	YES	5	A2	CCDS74588.1	ENSP00000484342	0	A0A087X1N7	UPI0004E4CCB0	0	1	tolerated	benign	hmmpanther:PTHR11039&hmmpanther:PTHR11039:SF37	0	chr2:g.151671094C>T	0.3353	0.4546
chr2	151675267	rs12618063	C	A	6	152	1612	0.038	A	intron_variant	MODIFIER	NEB	ENSG00000183091	Transcript	ENST00000618972.4	protein_coding	0	35/182	ENST00000618972.4:c.3879+20G>T	0	0	0	0	0	0	rs12618063	0	-1	0	SNV	HGNC	HGNC:7720	YES	5	A2	CCDS74588.1	ENSP00000484342	0	A0A087X1N7	UPI0004E4CCB0	0	1	0	0	0	0	chr2:g.151675267C>A	0.2877	0.351
chr2	151833264	rs118093432	T	G	3	152	846	0.019	G	upstream_gene_variant	MODIFIER	ARL5A	ENSG00000162980	Transcript	ENST00000295087.13	protein_coding	0	0	0	0	0	0	0	0	0	rs118093432	4843	-1	0	SNV	HGNC	HGNC:696	YES	1	P1	CCDS2195.1	ENSP00000295087	Q9Y689	0	UPI0000125EE6	0	0	0	0	0	0	chr2:g.151833264T>G	0.0126	0
chr2	151841966	rs1805028	C	T	7	152	1475	0.045	T	3_prime_UTR_variant&NMD_transcript_variant	MODIFIER	AC068547.1	ENSG00000283228	Transcript	ENST00000637559.1	nonsense_mediated_decay	10/12	0	ENST00000637559.1:c.*269G>A	0	1204/1373	0	0	0	0	rs1805028	0	-1	0	SNV	Clone_based_ensembl_gene	0	YES	5	P5	0	ENSP00000489697	0	A0A1B0GTH0	UPI0007E52B51	0	0	0	0	0	0	chr2:g.151841966C>T	0.1406	0.0915
chr2	161974272	rs779428686	G	A	3	152	1360	0.019	A	missense_variant	MODERATE	SLC4A10	ENSG00000144290	Transcript	ENST00000446997.6	protein_coding	24/27	0	ENST00000446997.6:c.3183G>A	ENSP00000393066.1:p.Met1061Ile	3286/5578	3183/3357	1061/1118	M/I	atG/atA	rs779428686	0	1	0	SNV	HGNC	HGNC:13811	YES	1	A2	CCDS54411.1	ENSP00000393066	Q6U841	0	UPI00001D4707	0	0	tolerated	benign	Coiled-coils_(Ncoils):Coil&hmmpanther:PTHR11453:SF32&hmmpanther:PTHR11453	0	chr2:g.161974272G>A	0	0
chr2	165873877	rs62177807	T	C	5	152	663	0.032	C	3_prime_UTR_variant	MODIFIER	TTC21B	ENSG00000123607	Transcript	ENST00000243344.8	protein_coding	29/29	0	ENST00000243344.8:c.*878A>G	0	4900/5415	0	0	0	0	rs62177807	0	-1	0	SNV	HGNC	HGNC:25660	YES	1	P1	CCDS33315.1	ENSP00000243344	Q7Z4L5	0	UPI000020900A	0	1	0	0	0	0	chr2:g.165873877T>C	0.0911	0.0393
chr2	165991116	rs886055040	A	C	4	152	1952	0.026	C	3_prime_UTR_variant	MODIFIER	SCN1A	ENSG00000144285	Transcript	ENST00000303395.8	protein_coding	28/28	0	ENST00000303395.8:c.*129T>G	0	6577/8533	0	0	0	0	rs886055040	0	-1	0	SNV	HGNC	HGNC:10585	YES	5	A1	CCDS54413.1	ENSP00000303540	P35498	0	UPI000003C71D	0	1	0	0	0	0	chr2:g.165991116A>C	0	0
chr2	165991989	rs150570058	T	C	2	152	2325	0.013	C	synonymous_variant	LOW	SCN1A	ENSG00000144285	Transcript	ENST00000303395.8	protein_coding	28/28	0	ENST00000303395.8:c.5286A>G	ENSP00000303540.4:p.Gly1762%3D	5704/8533	5286/6030	1762/2009	G	ggA/ggG	rs150570058&CM103514	0	-1	0	SNV	HGNC	HGNC:10585	YES	5	A1	CCDS54413.1	ENSP00000303540	P35498	0	UPI000003C71D	0	1	0	0	Gene3D:1.10.287.70&Pfam_domain:PF00520&hmmpanther:PTHR10037&hmmpanther:PTHR10037:SF280&Superfamily_domains:SSF81324&Low_complexity_(Seg):seg	0	chr2:g.165991989T>C	0.0014	0
chr2	169013391	rs4148777	A	G	5	152	1819	0.032	G	synonymous_variant	LOW	ABCB11	ENSG00000073734	Transcript	ENST00000650372.1	protein_coding	5/28	0	ENST00000650372.1:c.270T>C	ENSP00000497931.1:p.Phe90%3D	397/6934	270/3966	90/1321	F	ttT/ttC	rs4148777	0	-1	0	SNV	HGNC	HGNC:42	YES	0	P1	CCDS46444.1	ENSP00000497931	O95342	0	UPI0000163BFA	0	1	0	0	PROSITE_profiles:PS50929&Pfam_domain:PF00664&Gene3D:1.20.1560.10&Superfamily_domains:SSF90123	0	chr2:g.169013391A>G	0.0461	0.0688
chr2	169014372	rs4148776	A	G	5	152	1530	0.032	G	intron_variant	MODIFIER	ABCB11	ENSG00000073734	Transcript	ENST00000650372.1	protein_coding	0	3/27	ENST00000650372.1:c.99-18T>C	0	0	0	0	0	0	rs4148776	0	-1	0	SNV	HGNC	HGNC:42	YES	0	P1	CCDS46444.1	ENSP00000497931	O95342	0	UPI0000163BFA	0	1	0	0	0	0	chr2:g.169014372A>G	0.1376	0.3555
chr2	169137402	rs188918037	T	G	6	152	1905	0.038	G	missense_variant	MODERATE	LRP2	ENSG00000081479	Transcript	ENST00000263816.8	protein_coding	76/79	0	ENST00000263816.8:c.13610A>C	ENSP00000263816.3:p.Gln4537Pro	13745/15657	13610/13968	4537/4655	Q/P	cAg/cCg	rs188918037	0	-1	0	SNV	HGNC	HGNC:6694	YES	1	P1	CCDS2232.1	ENSP00000263816	P98164	0	UPI0000141BA5	0	1	tolerated	benign	hmmpanther:PTHR44025&hmmpanther:PTHR44025:SF5	0	chr2:g.169137402T>G	0.0008	0
chr2	169510430	rs147527225	G	A	3	152	1797	0.019	A	missense_variant	MODERATE	KLHL41	ENSG00000239474	Transcript	ENST00000284669.2	protein_coding	1/6	0	ENST00000284669.2:c.652G>A	ENSP00000284669.1:p.Val218Met	729/2460	652/1821	218/606	V/M	Gtg/Atg	rs147527225	0	1	0	SNV	HGNC	HGNC:16905	YES	1	P1	CCDS2234.1	ENSP00000284669	O60662	0	UPI0000000DC5	0	1	deleterious	possibly_damaging	hmmpanther:PTHR24412:SF146&hmmpanther:PTHR24412&PIRSF_domain:PIRSF037037&Pfam_domain:PF07707&Gene3D:1.25.40.420&SMART_domains:SM00875	0	chr2:g.169510430G>A	0.0014	0
chr2	171435068	rs146556466	C	A	3	152	1438	0.019	A	intron_variant	MODIFIER	DCAF17	ENSG00000115827	Transcript	ENST00000375255.8	protein_coding	0	1/13	ENST00000375255.8:c.127-15C>A	0	0	0	0	0	0	rs146556466	0	1	0	SNV	HGNC	HGNC:25784	YES	1	P1	CCDS2243.2	ENSP00000364404	Q5H9S7	0	UPI00004C429A	0	1	0	0	0	0	chr2:g.171435068C>A	0.0036	0
chr2	171483297	rs73976170	C	G	2	152	2132	0.013	G	3_prime_UTR_variant	MODIFIER	DCAF17	ENSG00000115827	Transcript	ENST00000375255.8	protein_coding	14/14	0	ENST00000375255.8:c.*2183C>G	0	4098/5853	0	0	0	0	rs73976170	0	1	0	SNV	HGNC	HGNC:25784	YES	1	P1	CCDS2243.2	ENSP00000364404	Q5H9S7	0	UPI00004C429A	0	1	0	0	0	0	chr2:g.171483297C>G	0.0248	0.0726
chr2	171484090	rs78561668	A	G	2	152	1620	0.013	G	3_prime_UTR_variant	MODIFIER	DCAF17	ENSG00000115827	Transcript	ENST00000375255.8	protein_coding	14/14	0	ENST00000375255.8:c.*2976A>G	0	4891/5853	0	0	0	0	rs78561668	0	1	0	SNV	HGNC	HGNC:25784	YES	1	P1	CCDS2243.2	ENSP00000364404	Q5H9S7	0	UPI00004C429A	0	1	0	0	0	0	chr2:g.171484090A>G	0.0016	0.0008
chr2	171484943	rs59827170	G	A	2	152	1400	0.013	A	3_prime_UTR_variant	MODIFIER	DCAF17	ENSG00000115827	Transcript	ENST00000375255.8	protein_coding	14/14	0	ENST00000375255.8:c.*3829G>A	0	5744/5853	0	0	0	0	rs59827170	0	1	0	SNV	HGNC	HGNC:25784	YES	1	P1	CCDS2243.2	ENSP00000364404	Q5H9S7	0	UPI00004C429A	0	1	0	0	0	0	chr2:g.171484943G>A	0.0248	0.0726
chr2	176093094	rs2518053	G	A	4	152	1646	0.032	A	synonymous_variant	LOW	HOXD13	ENSG00000128714	Transcript	ENST00000392539.4	protein_coding	1/2	0	ENST00000392539.4:c.204G>A	ENSP00000376322.3:p.Ala68%3D	374/2416	204/1032	68/343	A	gcG/gcA	rs2518053&CS078040	0	1	0	SNV	HGNC	HGNC:5136	YES	1	P1	CCDS2264.2	ENSP00000376322	P35453	0	UPI000020912A	0	1	0	0	hmmpanther:PTHR24326&hmmpanther:PTHR24326:SF182&Low_complexity_(Seg):seg	0	chr2:g.176093094G>A	0.4479	0.8268
chr2	177538058	rs3213945	G	T	2	152	1592	0.013	T	intron_variant	MODIFIER	AGPS	ENSG00000018510	Transcript	ENST00000264167.9	protein_coding	0	19/19	ENST00000264167.9:c.1856-16G>T	0	0	0	0	0	0	rs3213945	0	1	0	SNV	HGNC	HGNC:327	YES	1	P1	CCDS2275.1	ENSP00000264167	O00116	0	UPI00001254E8	0	1	0	0	0	0	chr2:g.177538058G>T	0.136	0.0522
chr2	178461089	rs79399438	G	A	5	152	1449	0.032	A	missense_variant	MODERATE	PJVK	ENSG00000204311	Transcript	ENST00000409117.7	protein_coding	7/7	0	ENST00000409117.7:c.874G>A	ENSP00000386647.3:p.Gly292Arg	1230/1531	874/1059	292/352	G/R	Ggg/Agg	rs79399438	0	1	0	SNV	HGNC	HGNC:29502	YES	1	P1	CCDS42787.1	ENSP00000386647	Q0ZLH3	0	UPI0000DAD718	0	1	deleterious_low_confidence	benign	hmmpanther:PTHR16399&hmmpanther:PTHR16399:SF10	0	chr2:g.178461089G>A	0.0443	0.0227
chr2	178526348	rs72629796	C	A	7	152	2192	0.045	A	3_prime_UTR_variant	MODIFIER	TTN	ENSG00000155657	Transcript	ENST00000589042.5	protein_coding	363/363	0	ENST00000589042.5:c.*664G>T	0	108865/109224	0	0	0	0	rs72629796	0	-1	0	SNV	HGNC	HGNC:12403	YES	5	A2	CCDS59435.1	ENSP00000467141	0	A0A0A0MTS7	UPI00046209C6	0	1	0	0	0	0	chr2:g.178526348C>A	0.0232	0.0008
chr2	178534512	rs144963736	C	T	2	152	2420	0.013	T	missense_variant	MODERATE	TTN	ENSG00000155657	Transcript	ENST00000589042.5	protein_coding	358/363	0	ENST00000589042.5:c.102103G>A	ENSP00000467141.1:p.Asp34035Asn	102328/109224	102103/107976	34035/35991	D/N	Gat/Aat	rs144963736	0	-1	0	SNV	HGNC	HGNC:12403	YES	5	A2	CCDS59435.1	ENSP00000467141	0	A0A0A0MTS7	UPI00046209C6	0	1	0	possibly_damaging	Gene3D:1.10.510.10&Pfam_domain:PF00069&PROSITE_profiles:PS50011&hmmpanther:PTHR13817&hmmpanther:PTHR13817:SF18&Superfamily_domains:SSF56112&Conserved_Domains:cd14104	0	chr2:g.178534512C>T	0.003	0.0098
chr2	178537013	rs55675869	C	T	7	152	2059	0.045	T	missense_variant	MODERATE	TTN	ENSG00000155657	Transcript	ENST00000589042.5	protein_coding	356/363	0	ENST00000589042.5:c.100096G>A	ENSP00000467141.1:p.Val33366Ile	100321/109224	100096/107976	33366/35991	V/I	Gtt/Att	rs55675869	0	-1	0	SNV	HGNC	HGNC:12403	YES	5	A2	CCDS59435.1	ENSP00000467141	0	A0A0A0MTS7	UPI00046209C6	0	1	0	probably_damaging	Pfam_domain:PF00041&PROSITE_profiles:PS50853&hmmpanther:PTHR13817&hmmpanther:PTHR13817:SF18&SMART_domains:SM00060&Superfamily_domains:SSF49265&Conserved_Domains:cd00063	0	chr2:g.178537013C>T	0.0232	0.0008
chr2	178546284	rs72648257	T	C	7	152	2480	0.045	C	missense_variant	MODERATE	TTN	ENSG00000155657	Transcript	ENST00000589042.5	protein_coding	342/363	0	ENST00000589042.5:c.95047A>G	ENSP00000467141.1:p.Ser31683Gly	95272/109224	95047/107976	31683/35991	S/G	Agt/Ggt	rs72648257	0	-1	0	SNV	HGNC	HGNC:12403	YES	5	A2	CCDS59435.1	ENSP00000467141	0	A0A0A0MTS7	UPI00046209C6	0	1	0	possibly_damaging	Pfam_domain:PF07679&PROSITE_profiles:PS50835&hmmpanther:PTHR13817&hmmpanther:PTHR13817:SF18&SMART_domains:SM00408&SMART_domains:SM00409&Superfamily_domains:SSF48726&Superfamily_domains:SSF49265&Conserved_Domains:cd05748	0	chr2:g.178546284T>C	0.0224	0.0008
chr2	178549978	rs56145100	A	T	7	152	1645	0.045	T	splice_region_variant&intron_variant	LOW	TTN	ENSG00000155657	Transcript	ENST00000589042.5	protein_coding	0	337/362	ENST00000589042.5:c.91852+8T>A	0	0	0	0	0	0	rs56145100	0	-1	0	SNV	HGNC	HGNC:12403	YES	5	A2	CCDS59435.1	ENSP00000467141	0	A0A0A0MTS7	UPI00046209C6	0	1	0	0	0	0	chr2:g.178549978A>T	0.0224	0.0008
chr2	178558372	rs12621078	A	G	7	152	1841	0.045	G	synonymous_variant	LOW	TTN	ENSG00000155657	Transcript	ENST00000589042.5	protein_coding	327/363	0	ENST00000589042.5:c.87087T>C	ENSP00000467141.1:p.Leu29029%3D	87312/109224	87087/107976	29029/35991	L	ctT/ctC	rs12621078	0	-1	0	SNV	HGNC	HGNC:12403	YES	5	A2	CCDS59435.1	ENSP00000467141	0	A0A0A0MTS7	UPI00046209C6	0	1	0	0	PROSITE_profiles:PS50853&hmmpanther:PTHR13817&hmmpanther:PTHR13817:SF18&Superfamily_domains:SSF49265	0	chr2:g.178558372A>G	0.0224	0.0008
chr2	178559409	rs377612718	T	C	2	152	1822	0.013	C	missense_variant	MODERATE	TTN	ENSG00000155657	Transcript	ENST00000589042.5	protein_coding	326/363	0	ENST00000589042.5:c.86723A>G	ENSP00000467141.1:p.Asn28908Ser	86948/109224	86723/107976	28908/35991	N/S	aAt/aGt	rs377612718	0	-1	0	SNV	HGNC	HGNC:12403	YES	5	A2	CCDS59435.1	ENSP00000467141	0	A0A0A0MTS7	UPI00046209C6	0	1	0	benign	Pfam_domain:PF00041&PROSITE_profiles:PS50853&hmmpanther:PTHR13817&hmmpanther:PTHR13817:SF18&SMART_domains:SM00060&Superfamily_domains:SSF49265&Conserved_Domains:cd00063	0	chr2:g.178559409T>C	0.0002	0.0008
chr2	178559474	rs760858743	C	T	3	152	1907	0.019	T	synonymous_variant	LOW	TTN	ENSG00000155657	Transcript	ENST00000589042.5	protein_coding	326/363	0	ENST00000589042.5:c.86658G>A	ENSP00000467141.1:p.Glu28886%3D	86883/109224	86658/107976	28886/35991	E	gaG/gaA	rs760858743&COSM3702021&COSM3702022&COSM3702023&COSM3702024	0	-1	0	SNV	HGNC	HGNC:12403	YES	5	A2	CCDS59435.1	ENSP00000467141	0	A0A0A0MTS7	UPI00046209C6	0	1	0	0	Pfam_domain:PF00041&PROSITE_profiles:PS50853&hmmpanther:PTHR13817&hmmpanther:PTHR13817:SF18&SMART_domains:SM00060&Superfamily_domains:SSF49265&Conserved_Domains:cd00063	0	chr2:g.178559474C>T	0	0
chr2	178564029	rs145373396	T	C	3	152	2122	0.019	C	missense_variant	MODERATE	TTN	ENSG00000155657	Transcript	ENST00000589042.5	protein_coding	326/363	0	ENST00000589042.5:c.82103A>G	ENSP00000467141.1:p.Asp27368Gly	82328/109224	82103/107976	27368/35991	D/G	gAc/gGc	rs145373396	0	-1	0	SNV	HGNC	HGNC:12403	YES	5	A2	CCDS59435.1	ENSP00000467141	0	A0A0A0MTS7	UPI00046209C6	0	1	0	probably_damaging	hmmpanther:PTHR13817&hmmpanther:PTHR13817:SF18&Superfamily_domains:SSF48726&Superfamily_domains:SSF49265	0	chr2:g.178564029T>C	0.0004	0
chr2	178564072	rs878854336	C	T	2	152	2113	0.013	T	missense_variant	MODERATE	TTN	ENSG00000155657	Transcript	ENST00000589042.5	protein_coding	326/363	0	ENST00000589042.5:c.82060G>A	ENSP00000467141.1:p.Val27354Ile	82285/109224	82060/107976	27354/35991	V/I	Gtt/Att	rs878854336	0	-1	0	SNV	HGNC	HGNC:12403	YES	5	A2	CCDS59435.1	ENSP00000467141	0	A0A0A0MTS7	UPI00046209C6	0	1	0	probably_damaging	Pfam_domain:PF07679&PROSITE_profiles:PS50835&hmmpanther:PTHR13817&hmmpanther:PTHR13817:SF18&SMART_domains:SM00408&SMART_domains:SM00409&Superfamily_domains:SSF48726&Superfamily_domains:SSF49265	0	chr2:g.178564072C>T	0	0
chr2	178564277	rs56214710	G	A	7	152	2105	0.045	A	synonymous_variant	LOW	TTN	ENSG00000155657	Transcript	ENST00000589042.5	protein_coding	326/363	0	ENST00000589042.5:c.81855C>T	ENSP00000467141.1:p.Ile27285%3D	82080/109224	81855/107976	27285/35991	I	atC/atT	rs56214710	0	-1	0	SNV	HGNC	HGNC:12403	YES	5	A2	CCDS59435.1	ENSP00000467141	0	A0A0A0MTS7	UPI00046209C6	0	1	0	0	Pfam_domain:PF07679&PROSITE_profiles:PS50835&hmmpanther:PTHR13817&hmmpanther:PTHR13817:SF18&SMART_domains:SM00409&Superfamily_domains:SSF48726&Superfamily_domains:SSF49265	0	chr2:g.178564277G>A	0.0222	0.0008
chr2	178565333	rs3813247	G	T	7	152	2158	0.045	T	synonymous_variant	LOW	TTN	ENSG00000155657	Transcript	ENST00000589042.5	protein_coding	326/363	0	ENST00000589042.5:c.80799C>A	ENSP00000467141.1:p.Thr26933%3D	81024/109224	80799/107976	26933/35991	T	acC/acA	rs3813247	0	-1	0	SNV	HGNC	HGNC:12403	YES	5	A2	CCDS59435.1	ENSP00000467141	0	A0A0A0MTS7	UPI00046209C6	0	1	0	0	Pfam_domain:PF07679&PROSITE_profiles:PS50835&hmmpanther:PTHR13817&hmmpanther:PTHR13817:SF18&SMART_domains:SM00408&SMART_domains:SM00409&Superfamily_domains:SSF48726&Conserved_Domains:cd05748	0	chr2:g.178565333G>T	0.0222	0.0008
chr2	178566867	rs3731745	A	G	7	152	2181	0.045	G	missense_variant	MODERATE	TTN	ENSG00000155657	Transcript	ENST00000589042.5	protein_coding	326/363	0	ENST00000589042.5:c.79265T>C	ENSP00000467141.1:p.Ile26422Thr	79490/109224	79265/107976	26422/35991	I/T	aTt/aCt	rs3731745&COSM3961663&COSM3961664&COSM3961665&COSM3961666	0	-1	0	SNV	HGNC	HGNC:12403	YES	5	A2	CCDS59435.1	ENSP00000467141	0	A0A0A0MTS7	UPI00046209C6	0	1	0	possibly_damaging	Gene3D:2.60.40.10&Pfam_domain:PF00041&PROSITE_profiles:PS50853&hmmpanther:PTHR13817&hmmpanther:PTHR13817:SF18&SMART_domains:SM00060&Superfamily_domains:SSF49265&Conserved_Domains:cd00063	0	chr2:g.178566867A>G	0.0224	0.0008
chr2	178568494	rs56018860	T	C	7	152	2348	0.045	C	missense_variant	MODERATE	TTN	ENSG00000155657	Transcript	ENST00000589042.5	protein_coding	326/363	0	ENST00000589042.5:c.77638A>G	ENSP00000467141.1:p.Thr25880Ala	77863/109224	77638/107976	25880/35991	T/A	Aca/Gca	rs56018860	0	-1	0	SNV	HGNC	HGNC:12403	YES	5	A2	CCDS59435.1	ENSP00000467141	0	A0A0A0MTS7	UPI00046209C6	0	1	0	benign	Pfam_domain:PF07679&PROSITE_profiles:PS50835&hmmpanther:PTHR13817&hmmpanther:PTHR13817:SF18&SMART_domains:SM00409&Superfamily_domains:SSF48726&Conserved_Domains:cd05748	0	chr2:g.178568494T>C	0.0224	0.0008
chr2	178568853	rs3813246	T	C	7	152	2243	0.045	C	missense_variant	MODERATE	TTN	ENSG00000155657	Transcript	ENST00000589042.5	protein_coding	326/363	0	ENST00000589042.5:c.77279A>G	ENSP00000467141.1:p.Asn25760Ser	77504/109224	77279/107976	25760/35991	N/S	aAc/aGc	rs3813246	0	-1	0	SNV	HGNC	HGNC:12403	YES	5	A2	CCDS59435.1	ENSP00000467141	0	A0A0A0MTS7	UPI00046209C6	0	1	0	benign	Gene3D:2.60.40.10&Pfam_domain:PF00041&PROSITE_profiles:PS50853&hmmpanther:PTHR13817&hmmpanther:PTHR13817:SF18&SMART_domains:SM00060&Superfamily_domains:SSF49265&Conserved_Domains:cd00063	0	chr2:g.178568853T>C	0.0224	0.0008
chr2	178569412	rs3813245	A	G	7	152	1968	0.045	G	missense_variant	MODERATE	TTN	ENSG00000155657	Transcript	ENST00000589042.5	protein_coding	326/363	0	ENST00000589042.5:c.76720T>C	ENSP00000467141.1:p.Tyr25574His	76945/109224	76720/107976	25574/35991	Y/H	Tat/Cat	rs3813245	0	-1	0	SNV	HGNC	HGNC:12403	YES	5	A2	CCDS59435.1	ENSP00000467141	0	A0A0A0MTS7	UPI00046209C6	0	1	0	possibly_damaging	Pfam_domain:PF07679&PROSITE_profiles:PS50835&hmmpanther:PTHR13817&hmmpanther:PTHR13817:SF18&SMART_domains:SM00408&SMART_domains:SM00409&Superfamily_domains:SSF48726&Conserved_Domains:cd05748	0	chr2:g.178569412A>G	0.0224	0.0008
chr2	178579562	rs2288570	A	G	7	152	2074	0.045	G	splice_region_variant&synonymous_variant	LOW	TTN	ENSG00000155657	Transcript	ENST00000589042.5	protein_coding	319/363	0	ENST00000589042.5:c.67635T>C	ENSP00000467141.1:p.Val22545%3D	67860/109224	67635/107976	22545/35991	V	gtT/gtC	rs2288570	0	-1	0	SNV	HGNC	HGNC:12403	YES	5	A2	CCDS59435.1	ENSP00000467141	0	A0A0A0MTS7	UPI00046209C6	0	1	0	0	Gene3D:2.60.40.10&PROSITE_profiles:PS50853&hmmpanther:PTHR13817&hmmpanther:PTHR13817:SF18	0	chr2:g.178579562A>G	0.0284	0.0008
chr2	178583588	rs72646865	A	C	7	152	1364	0.045	C	intron_variant	MODIFIER	TTN	ENSG00000155657	Transcript	ENST00000589042.5	protein_coding	0	312/362	ENST00000589042.5:c.65575+19T>G	0	0	0	0	0	0	rs72646865	0	-1	0	SNV	HGNC	HGNC:12403	YES	5	A2	CCDS59435.1	ENSP00000467141	0	A0A0A0MTS7	UPI00046209C6	0	1	0	0	0	0	chr2:g.178583588A>C	0.0391	0.0386
chr2	178607427	rs749312983	A	G	2	152	2301	0.013	G	missense_variant	MODERATE	TTN	ENSG00000155657	Transcript	ENST00000589042.5	protein_coding	277/363	0	ENST00000589042.5:c.53261T>C	ENSP00000467141.1:p.Phe17754Ser	53486/109224	53261/107976	17754/35991	F/S	tTt/tCt	rs749312983	0	-1	0	SNV	HGNC	HGNC:12403	YES	5	A2	CCDS59435.1	ENSP00000467141	0	A0A0A0MTS7	UPI00046209C6	0	1	0	benign	Pfam_domain:PF07679&hmmpanther:PTHR13817&hmmpanther:PTHR13817:SF18&SMART_domains:SM00409&Superfamily_domains:SSF48726	0	chr2:g.178607427A>G	0	0
chr2	178607565	rs2303832	T	A	7	152	1896	0.045	A	missense_variant	MODERATE	TTN	ENSG00000155657	Transcript	ENST00000589042.5	protein_coding	277/363	0	ENST00000589042.5:c.53123A>T	ENSP00000467141.1:p.Lys17708Ile	53348/109224	53123/107976	17708/35991	K/I	aAa/aTa	rs2303832	0	-1	0	SNV	HGNC	HGNC:12403	YES	5	A2	CCDS59435.1	ENSP00000467141	0	A0A0A0MTS7	UPI00046209C6	0	1	0	benign	Pfam_domain:PF07679&hmmpanther:PTHR13817&hmmpanther:PTHR13817:SF18&SMART_domains:SM00408&SMART_domains:SM00409&Superfamily_domains:SSF48726	0	chr2:g.178607565T>A	0.0296	0.0008
chr2	178607966	rs2303831	A	G	7	152	2007	0.045	G	synonymous_variant	LOW	TTN	ENSG00000155657	Transcript	ENST00000589042.5	protein_coding	276/363	0	ENST00000589042.5:c.52821T>C	ENSP00000467141.1:p.Asp17607%3D	53046/109224	52821/107976	17607/35991	D	gaT/gaC	rs2303831	0	-1	0	SNV	HGNC	HGNC:12403	YES	5	A2	CCDS59435.1	ENSP00000467141	0	A0A0A0MTS7	UPI00046209C6	0	1	0	0	Gene3D:2.60.40.10&Pfam_domain:PF00041&PROSITE_profiles:PS50853&hmmpanther:PTHR13817&hmmpanther:PTHR13817:SF18&SMART_domains:SM00060&Superfamily_domains:SSF49265&Conserved_Domains:cd00063	0	chr2:g.178607966A>G	0.0306	0.0008
chr2	178609739	rs2288566	C	T	7	152	1945	0.045	T	synonymous_variant	LOW	TTN	ENSG00000155657	Transcript	ENST00000589042.5	protein_coding	272/363	0	ENST00000589042.5:c.51684G>A	ENSP00000467141.1:p.Ala17228%3D	51909/109224	51684/107976	17228/35991	A	gcG/gcA	rs2288566	0	-1	0	SNV	HGNC	HGNC:12403	YES	5	A2	CCDS59435.1	ENSP00000467141	0	A0A0A0MTS7	UPI00046209C6	0	1	0	0	Gene3D:2.60.40.10&Pfam_domain:PF00041&PROSITE_profiles:PS50853&hmmpanther:PTHR13817&hmmpanther:PTHR13817:SF18&SMART_domains:SM00060&Superfamily_domains:SSF49265&Conserved_Domains:cd00063	0	chr2:g.178609739C>T	0.03	0.0008
chr2	178611224	rs878854314	C	G	2	152	1791	0.013	G	missense_variant	MODERATE	TTN	ENSG00000155657	Transcript	ENST00000589042.5	protein_coding	270/363	0	ENST00000589042.5:c.50905G>C	ENSP00000467141.1:p.Gly16969Arg	51130/109224	50905/107976	16969/35991	G/R	Ggt/Cgt	rs878854314	0	-1	0	SNV	HGNC	HGNC:12403	YES	5	A2	CCDS59435.1	ENSP00000467141	0	A0A0A0MTS7	UPI00046209C6	0	1	0	probably_damaging	Pfam_domain:PF07679&PROSITE_profiles:PS50835&hmmpanther:PTHR13817&hmmpanther:PTHR13817:SF18&SMART_domains:SM00408&SMART_domains:SM00409&Superfamily_domains:SSF48726	0	chr2:g.178611224C>G	0	0
chr2	178620872	rs2303829	A	G	7	152	1461	0.045	G	synonymous_variant	LOW	TTN	ENSG00000155657	Transcript	ENST00000589042.5	protein_coding	247/363	0	ENST00000589042.5:c.45738T>C	ENSP00000467141.1:p.Ala15246%3D	45963/109224	45738/107976	15246/35991	A	gcT/gcC	rs2303829	0	-1	0	SNV	HGNC	HGNC:12403	YES	5	A2	CCDS59435.1	ENSP00000467141	0	A0A0A0MTS7	UPI00046209C6	0	1	0	0	Pfam_domain:PF07679&PROSITE_profiles:PS50835&hmmpanther:PTHR13817&hmmpanther:PTHR13817:SF18&SMART_domains:SM00409&Superfamily_domains:SSF48726&Conserved_Domains:cd00096	0	chr2:g.178620872A>G	0.0363	0.0008
chr2	178621869	rs72677221	G	A	3	152	1683	0.019	A	missense_variant	MODERATE	TTN	ENSG00000155657	Transcript	ENST00000589042.5	protein_coding	244/363	0	ENST00000589042.5:c.45053C>T	ENSP00000467141.1:p.Ala15018Val	45278/109224	45053/107976	15018/35991	A/V	gCg/gTg	rs72677221	0	-1	0	SNV	HGNC	HGNC:12403	YES	5	A2	CCDS59435.1	ENSP00000467141	0	A0A0A0MTS7	UPI00046209C6	0	1	0	possibly_damaging	PROSITE_profiles:PS50835&hmmpanther:PTHR13817&hmmpanther:PTHR13817:SF18&SMART_domains:SM00408&SMART_domains:SM00409&Superfamily_domains:SSF48726&Conserved_Domains:cd00096	0	chr2:g.178621869G>A	0.0018	0
chr2	178634803	rs2288563	T	C	7	152	1721	0.045	C	missense_variant	MODERATE	TTN	ENSG00000155657	Transcript	ENST00000589042.5	protein_coding	229/363	0	ENST00000589042.5:c.42071A>G	ENSP00000467141.1:p.His14024Arg	42296/109224	42071/107976	14024/35991	H/R	cAc/cGc	rs2288563	0	-1	0	SNV	HGNC	HGNC:12403	YES	5	A2	CCDS59435.1	ENSP00000467141	0	A0A0A0MTS7	UPI00046209C6	0	1	0	benign	Gene3D:2.60.40.10&hmmpanther:PTHR13817&hmmpanther:PTHR13817:SF18&SMART_domains:SM00409&Superfamily_domains:SSF48726	0	chr2:g.178634803T>C	0.0306	0.0008
chr2	178635295	rs878854306	A	C	2	152	1865	0.013	C	missense_variant	MODERATE	TTN	ENSG00000155657	Transcript	ENST00000589042.5	protein_coding	228/363	0	ENST00000589042.5:c.41894T>G	ENSP00000467141.1:p.Val13965Gly	42119/109224	41894/107976	13965/35991	V/G	gTt/gGt	rs878854306	0	-1	0	SNV	HGNC	HGNC:12403	YES	5	A2	CCDS59435.1	ENSP00000467141	0	A0A0A0MTS7	UPI00046209C6	0	1	0	benign	Gene3D:2.60.40.10&hmmpanther:PTHR13817&hmmpanther:PTHR13817:SF18&SMART_domains:SM00409	0	chr2:g.178635295A>C	0	0
chr2	178636063	rs55847232	A	G	7	152	1882	0.045	G	synonymous_variant	LOW	TTN	ENSG00000155657	Transcript	ENST00000589042.5	protein_coding	226/363	0	ENST00000589042.5:c.41508T>C	ENSP00000467141.1:p.Ala13836%3D	41733/109224	41508/107976	13836/35991	A	gcT/gcC	rs55847232	0	-1	0	SNV	HGNC	HGNC:12403	YES	5	A2	CCDS59435.1	ENSP00000467141	0	A0A0A0MTS7	UPI00046209C6	0	1	0	0	Gene3D:2.60.40.10&PROSITE_profiles:PS50835&hmmpanther:PTHR13817&hmmpanther:PTHR13817:SF18&SMART_domains:SM00408&SMART_domains:SM00409&Superfamily_domains:SSF48726&Conserved_Domains:cd00096	0	chr2:g.178636063A>G	0.0365	0.0008
chr2	178651290	rs190461403	T	C	3	152	1274	0.019	C	missense_variant	MODERATE	TTN	ENSG00000155657	Transcript	ENST00000589042.5	protein_coding	208/363	0	ENST00000589042.5:c.39578A>G	ENSP00000467141.1:p.Glu13193Gly	39803/109224	39578/107976	13193/35991	E/G	gAa/gGa	rs190461403	0	-1	0	SNV	HGNC	HGNC:12403	YES	5	A2	CCDS59435.1	ENSP00000467141	0	A0A0A0MTS7	UPI00046209C6	0	1	0	unknown	MobiDB_lite:mobidb-lite&MobiDB_lite:mobidb-lite&Low_complexity_(Seg):seg	0	chr2:g.178651290T>C	0.0002	0
chr2	178652927	rs2742354	T	C	7	152	1287	0.045	C	synonymous_variant	LOW	TTN	ENSG00000155657	Transcript	ENST00000589042.5	protein_coding	200/363	0	ENST00000589042.5:c.38880A>G	ENSP00000467141.1:p.Pro12960%3D	39105/109224	38880/107976	12960/35991	P	ccA/ccG	rs2742354	0	-1	0	SNV	HGNC	HGNC:12403	YES	5	A2	CCDS59435.1	ENSP00000467141	0	A0A0A0MTS7	UPI00046209C6	0	1	0	0	MobiDB_lite:mobidb-lite&Low_complexity_(Seg):seg	0	chr2:g.178652927T>C	0.0365	0.0008
chr2	178664546	rs2562849	A	G	6	152	1248	0.038	G	intron_variant	MODIFIER	TTN	ENSG00000155657	Transcript	ENST00000589042.5	protein_coding	0	167/362	ENST00000589042.5:c.36203-9T>C	0	0	0	0	0	0	rs2562849	0	-1	0	SNV	HGNC	HGNC:12403	YES	5	A2	CCDS59435.1	ENSP00000467141	0	A0A0A0MTS7	UPI00046209C6	0	1	0	0	0	0	chr2:g.178664546A>G	0.0367	0.0008
chr2	178675909	rs74930148	G	T	2	152	1291	0.013	T	intron_variant	MODIFIER	TTN	ENSG00000155657	Transcript	ENST00000589042.5	protein_coding	0	148/362	ENST00000589042.5:c.34453+12C>A	0	0	0	0	0	0	rs74930148	0	-1	0	SNV	HGNC	HGNC:12403	YES	5	A2	CCDS59435.1	ENSP00000467141	0	A0A0A0MTS7	UPI00046209C6	0	1	0	0	0	0	chr2:g.178675909G>T	0.0076	0
chr2	178689280	rs192002980	G	C	2	152	1608	0.013	C	intron_variant	MODIFIER	TTN	ENSG00000155657	Transcript	ENST00000589042.5	protein_coding	0	124/362	ENST00000589042.5:c.32011+10C>G	0	0	0	0	0	0	rs192002980	0	-1	0	SNV	HGNC	HGNC:12403	YES	5	A2	CCDS59435.1	ENSP00000467141	0	A0A0A0MTS7	UPI00046209C6	0	1	0	0	0	0	chr2:g.178689280G>C	0.0024	0
chr2	178704673	rs2742344	C	T	7	152	1558	0.045	T	synonymous_variant	LOW	TTN	ENSG00000155657	Transcript	ENST00000589042.5	protein_coding	105/363	0	ENST00000589042.5:c.29799G>A	ENSP00000467141.1:p.Ser9933%3D	30024/109224	29799/107976	9933/35991	S	tcG/tcA	rs2742344	0	-1	0	SNV	HGNC	HGNC:12403	YES	5	A2	CCDS59435.1	ENSP00000467141	0	A0A0A0MTS7	UPI00046209C6	0	1	0	0	Gene3D:2.60.40.10&Pfam_domain:PF07679&hmmpanther:PTHR13817&hmmpanther:PTHR13817:SF18&SMART_domains:SM00409&Superfamily_domains:SSF48726&Conserved_Domains:cd00096	0	chr2:g.178704673C>T	0.0843	0.0991
chr2	178704709	rs2742343	A	G	7	152	1494	0.045	G	synonymous_variant	LOW	TTN	ENSG00000155657	Transcript	ENST00000589042.5	protein_coding	105/363	0	ENST00000589042.5:c.29763T>C	ENSP00000467141.1:p.Ile9921%3D	29988/109224	29763/107976	9921/35991	I	atT/atC	rs2742343	0	-1	0	SNV	HGNC	HGNC:12403	YES	5	A2	CCDS59435.1	ENSP00000467141	0	A0A0A0MTS7	UPI00046209C6	0	1	0	0	Gene3D:2.60.40.10&Pfam_domain:PF07679&hmmpanther:PTHR13817&hmmpanther:PTHR13817:SF18&SMART_domains:SM00409&Superfamily_domains:SSF48726	0	chr2:g.178704709A>G	0.0968	0.1445
chr2	178709657	rs2742332	C	T	7	152	1677	0.045	T	synonymous_variant	LOW	TTN	ENSG00000155657	Transcript	ENST00000589042.5	protein_coding	99/363	0	ENST00000589042.5:c.28662G>A	ENSP00000467141.1:p.Arg9554%3D	28887/109224	28662/107976	9554/35991	R	agG/agA	rs2742332	0	-1	0	SNV	HGNC	HGNC:12403	YES	5	A2	CCDS59435.1	ENSP00000467141	0	A0A0A0MTS7	UPI00046209C6	0	1	0	0	Gene3D:2.60.40.10&Pfam_domain:PF07679&PROSITE_profiles:PS50835&hmmpanther:PTHR13817&hmmpanther:PTHR13817:SF18&SMART_domains:SM00408&SMART_domains:SM00409&Superfamily_domains:SSF48726&Conserved_Domains:cd00096	0	chr2:g.178709657C>T	0.0753	0.0643
chr2	178727656	rs747240394	G	T	2	152	1863	0.013	T	missense_variant	MODERATE	TTN	ENSG00000155657	Transcript	ENST00000589042.5	protein_coding	68/363	0	ENST00000589042.5:c.19922C>A	ENSP00000467141.1:p.Thr6641Asn	20147/109224	19922/107976	6641/35991	T/N	aCt/aAt	rs747240394	0	-1	0	SNV	HGNC	HGNC:12403	YES	5	A2	CCDS59435.1	ENSP00000467141	0	A0A0A0MTS7	UPI00046209C6	0	1	0	benign	Gene3D:2.60.40.10&Pfam_domain:PF07679&PROSITE_profiles:PS50835&hmmpanther:PTHR13817&hmmpanther:PTHR13817:SF18&SMART_domains:SM00406&SMART_domains:SM00408&SMART_domains:SM00409&Superfamily_domains:SSF48726&Conserved_Domains:cd00096	0	chr2:g.178727656G>T	0	0
chr2	178776633	rs75686037	G	A	6	152	2459	0.038	A	missense_variant	MODERATE	TTN	ENSG00000155657	Transcript	ENST00000589042.5	protein_coding	28/363	0	ENST00000589042.5:c.5231C>T	ENSP00000467141.1:p.Pro1744Leu	5456/109224	5231/107976	1744/35991	P/L	cCa/cTa	rs75686037	0	-1	0	SNV	HGNC	HGNC:12403	YES	5	A2	CCDS59435.1	ENSP00000467141	0	A0A0A0MTS7	UPI00046209C6	0	1	0	probably_damaging	Gene3D:2.60.40.10&Pfam_domain:PF07679&PROSITE_profiles:PS50835&hmmpanther:PTHR13817&hmmpanther:PTHR13817:SF18&SMART_domains:SM00409&Superfamily_domains:SSF48726&Conserved_Domains:cd00096	0	chr2:g.178776633G>A	0.007	0.0008
chr2	181537854	rs115260661	G	A	2	152	1583	0.013	A	3_prime_UTR_variant	MODIFIER	ITGA4	ENSG00000115232	Transcript	ENST00000397033.7	protein_coding	28/28	0	ENST00000397033.7:c.*2327G>A	0	5695/6781	0	0	0	0	rs115260661	0	1	0	SNV	HGNC	HGNC:6140	YES	1	P1	CCDS42788.1	ENSP00000380227	P13612	0	UPI000052D444	0	0	0	0	0	0	chr2:g.181537854G>A	0.012	0.0416
chr2	181656992	rs762405291	C	T	2	152	2041	0.013	T	synonymous_variant	LOW	CERKL	ENSG00000188452	Transcript	ENST00000339098.9	protein_coding	1/14	0	ENST00000339098.9:c.15G>A	ENSP00000341159.5:p.Arg5%3D	15/1677	15/1677	5/558	R	agG/agA	rs762405291	0	-1	0	SNV	HGNC	HGNC:21699	YES	1	0	CCDS42789.1	ENSP00000341159	Q49MI3	0	UPI000057259A	0	1	0	0	MobiDB_lite:mobidb-lite	0	chr2:g.181656992C>T	0	0
chr2	189032668	rs11186	A	C	3	152	1138	0.019	C	3_prime_UTR_variant	MODIFIER	COL5A2	ENSG00000204262	Transcript	ENST00000374866.9	protein_coding	54/54	0	ENST00000374866.9:c.*1402T>G	0	6059/6829	0	0	0	0	rs11186	0	-1	0	SNV	HGNC	HGNC:2210	YES	1	P1	CCDS33350.1	ENSP00000364000	P05997	0	UPI00006C511C	0	1	0	0	0	0	chr2:g.189032668A>C	0.1106	0.0688
chr2	189033678	rs1131518	A	G	3	152	929	0.019	G	3_prime_UTR_variant	MODIFIER	COL5A2	ENSG00000204262	Transcript	ENST00000374866.9	protein_coding	54/54	0	ENST00000374866.9:c.*392T>C	0	5049/6829	0	0	0	0	rs1131518	0	-1	0	SNV	HGNC	HGNC:2210	YES	1	P1	CCDS33350.1	ENSP00000364000	P05997	0	UPI00006C511C	0	1	0	0	0	0	chr2:g.189033678A>G	0.0911	0.0053
chr2	189039477	rs10208525	A	G	3	152	1685	0.019	G	synonymous_variant	LOW	COL5A2	ENSG00000204262	Transcript	ENST00000374866.9	protein_coding	51/54	0	ENST00000374866.9:c.3720T>C	ENSP00000364000.3:p.Tyr1240%3D	3877/6829	3720/4500	1240/1499	Y	taT/taC	rs10208525	0	-1	0	SNV	HGNC	HGNC:2210	YES	1	P1	CCDS33350.1	ENSP00000364000	P05997	0	UPI00006C511C	0	1	0	0	hmmpanther:PTHR24023&hmmpanther:PTHR24023:SF539	0	chr2:g.189039477A>G	0.1094	0.0673
chr2	189039507	rs10197596	T	G	3	152	1690	0.019	G	synonymous_variant	LOW	COL5A2	ENSG00000204262	Transcript	ENST00000374866.9	protein_coding	51/54	0	ENST00000374866.9:c.3690A>C	ENSP00000364000.3:p.Thr1230%3D	3847/6829	3690/4500	1230/1499	T	acA/acC	rs10197596	0	-1	0	SNV	HGNC	HGNC:2210	YES	1	P1	CCDS33350.1	ENSP00000364000	P05997	0	UPI00006C511C	0	1	0	0	hmmpanther:PTHR24023&hmmpanther:PTHR24023:SF539	0	chr2:g.189039507T>G	0.1112	0.0673
chr2	189083970	rs56310996	G	A	4	152	1227	0.026	A	intron_variant	MODIFIER	COL5A2	ENSG00000204262	Transcript	ENST00000374866.9	protein_coding	0	12/53	ENST00000374866.9:c.852+14C>T	0	0	0	0	0	0	rs56310996	0	-1	0	SNV	HGNC	HGNC:2210	YES	1	P1	CCDS33350.1	ENSP00000364000	P05997	0	UPI00006C511C	0	1	0	0	0	0	chr2:g.189083970G>A	0.1402	0.1203
chr2	189088782	rs58106884	C	T	4	152	1561	0.026	T	intron_variant	MODIFIER	COL5A2	ENSG00000204262	Transcript	ENST00000374866.9	protein_coding	0	7/53	ENST00000374866.9:c.568-10G>A	0	0	0	0	0	0	rs58106884	0	-1	0	SNV	HGNC	HGNC:2210	YES	1	P1	CCDS33350.1	ENSP00000364000	P05997	0	UPI00006C511C	0	1	0	0	0	0	chr2:g.189088782C>T	0.131	0.0885
chr2	189100165	rs56380683	A	G	4	152	939	0.026	G	intron_variant	MODIFIER	COL5A2	ENSG00000204262	Transcript	ENST00000374866.9	protein_coding	0	3/53	ENST00000374866.9:c.337-26T>C	0	0	0	0	0	0	rs56380683	0	-1	0	SNV	HGNC	HGNC:2210	YES	1	P1	CCDS33350.1	ENSP00000364000	P05997	0	UPI00006C511C	0	1	0	0	0	0	chr2:g.189100165A>G	0.131	0.0885
chr2	189784079	rs5742926	G	T	6	152	1745	0.038	T	upstream_gene_variant	MODIFIER	ORMDL1	ENSG00000128699	Transcript	ENST00000325795.7	protein_coding	0	0	0	0	0	0	0	0	0	rs5742926	697	-1	0	SNV	HGNC	HGNC:16036	YES	1	P1	CCDS2301.1	ENSP00000326869	Q9P0S3	0	UPI0000073E90	0	0	0	0	0	0	chr2:g.189784079G>T	0.0881	0.0333
chr2	191009941	rs2066802	A	G	4	152	1725	0.026	G	synonymous_variant	LOW	STAT1	ENSG00000115415	Transcript	ENST00000361099.7	protein_coding	3/25	0	ENST00000361099.7:c.63T>C	ENSP00000354394.3:p.Leu21%3D	451/4310	63/2253	21/750	L	ctT/ctC	rs2066802	0	-1	0	SNV	HGNC	HGNC:11362	YES	1	P1	CCDS2309.1	ENSP00000354394	P42224	0	UPI00000473FB	0	1	0	0	Gene3D:1.10.532.10&PDB-ENSP_mappings:1yvl.A&PDB-ENSP_mappings:1yvl.B&PDB-ENSP_mappings:3wwt.A&Pfam_domain:PF02865&hmmpanther:PTHR11801&hmmpanther:PTHR11801:SF18&SMART_domains:SM00964&Superfamily_domains:SSF48092	0	chr2:g.191009941A>G	0.1146	0.0734
chr2	191013663	rs118149197	C	G	2	152	2316	0.013	G	5_prime_UTR_variant	MODIFIER	STAT1	ENSG00000115415	Transcript	ENST00000361099.7	protein_coding	2/25	0	ENST00000361099.7:c.-140G>C	0	249/4310	0	0	0	0	rs118149197	0	-1	0	SNV	HGNC	HGNC:11362	YES	1	P1	CCDS2309.1	ENSP00000354394	P42224	0	UPI00000473FB	0	1	0	0	0	0	chr2:g.191013663C>G	0.0052	0
chr2	201284973	rs1045487	G	A	2	152	2472	0.019	A	downstream_gene_variant	MODIFIER	ALS2CR12	ENSG00000155749	Transcript	ENST00000405148.6	protein_coding	0	0	0	0	0	0	0	0	0	rs1045487&COSM5010184	3451	-1	0	SNV	HGNC	HGNC:14439	YES	5	P3	CCDS2346.1	ENSP00000385098	Q96Q35	0	UPI00001AEADD	0	0	0	0	0	0	chr2:g.201284973G>A	0.1753	0.2602
chr2	201700649	rs41309068	G	A	7	152	1501	0.045	A	3_prime_UTR_variant	MODIFIER	ALS2	ENSG00000003393	Transcript	ENST00000264276.11	protein_coding	34/34	0	ENST00000264276.11:c.*1202C>T	0	6293/6675	0	0	0	0	rs41309068	0	-1	0	SNV	HGNC	HGNC:443	YES	1	P1	CCDS42800.1	ENSP00000264276	Q96Q42	0	UPI0000231C77	0	1	0	0	0	0	chr2:g.201700649G>A	0.0044	0
chr2	201700847	rs11300	C	T	2	152	1861	0.013	T	3_prime_UTR_variant	MODIFIER	ALS2	ENSG00000003393	Transcript	ENST00000264276.11	protein_coding	34/34	0	ENST00000264276.11:c.*1004G>A	0	6095/6675	0	0	0	0	rs11300	0	-1	0	SNV	HGNC	HGNC:443	YES	1	P1	CCDS42800.1	ENSP00000264276	Q96Q42	0	UPI0000231C77	0	1	0	0	0	0	chr2:g.201700847C>T	0.1024	0.0439
chr2	201700958	rs3219174	G	A	2	152	1992	0.013	A	3_prime_UTR_variant	MODIFIER	ALS2	ENSG00000003393	Transcript	ENST00000264276.11	protein_coding	34/34	0	ENST00000264276.11:c.*893C>T	0	5984/6675	0	0	0	0	rs3219174	0	-1	0	SNV	HGNC	HGNC:443	YES	1	P1	CCDS42800.1	ENSP00000264276	Q96Q42	0	UPI0000231C77	0	1	0	0	0	0	chr2:g.201700958G>A	0.0897	0.0265
chr2	201728557	rs3219161	G	A	2	152	1551	0.013	A	synonymous_variant	LOW	ALS2	ENSG00000003393	Transcript	ENST00000264276.11	protein_coding	15/34	0	ENST00000264276.11:c.2796C>T	ENSP00000264276.6:p.Ser932%3D	2913/6675	2796/4974	932/1657	S	tcC/tcT	rs3219161	0	-1	0	SNV	HGNC	HGNC:443	YES	1	P1	CCDS42800.1	ENSP00000264276	Q96Q42	0	UPI0000231C77	0	1	0	0	Gene3D:2.30.29.30&hmmpanther:PTHR22870&hmmpanther:PTHR22870:SF240&Superfamily_domains:SSF50729&Conserved_Domains:cd13269	0	chr2:g.201728557G>A	0.115	0.0696
chr2	206147759	rs11548670	A	G	2	152	1475	0.013	G	synonymous_variant	LOW	NDUFS1	ENSG00000023228	Transcript	ENST00000455934.6	protein_coding	6/19	0	ENST00000455934.6:c.456T>C	ENSP00000392709.2:p.Asp152%3D	517/3361	456/2226	152/741	D	gaT/gaC	rs11548670	0	-1	0	SNV	HGNC	HGNC:7707	YES	2	0	CCDS56165.1	ENSP00000392709	P28331	0	UPI0000EE3600	0	1	0	0	Gene3D:3.10.20.740&Pfam_domain:PF10588&PROSITE_patterns:PS00642&PROSITE_profiles:PS51839&hmmpanther:PTHR11615&hmmpanther:PTHR11615:SF115&SMART_domains:SM00929&Superfamily_domains:SSF54862&TIGRFAM_domain:TIGR01973	0	chr2:g.206147759A>G	0.0657	0.1067
chr2	206793017	rs111954117	G	A	4	152	1101	0.026	A	3_prime_UTR_variant	MODIFIER	FASTKD2	ENSG00000118246	Transcript	ENST00000402774.8	protein_coding	12/12	0	ENST00000402774.8:c.*1215G>A	0	3540/6712	0	0	0	0	rs111954117	0	1	0	SNV	HGNC	HGNC:29160	YES	1	P1	CCDS2371.1	ENSP00000385990	Q9NYY8	A0A024R419	UPI0000073E9F	0	1	0	0	0	0	chr2:g.206793017G>A	0.1853	0.1702
chr2	206794882	rs77797215	C	A	4	152	1901	0.026	A	3_prime_UTR_variant	MODIFIER	FASTKD2	ENSG00000118246	Transcript	ENST00000402774.8	protein_coding	12/12	0	ENST00000402774.8:c.*3080C>A	0	5405/6712	0	0	0	0	rs77797215	0	1	0	SNV	HGNC	HGNC:29160	YES	1	P1	CCDS2371.1	ENSP00000385990	Q9NYY8	A0A024R419	UPI0000073E9F	0	1	0	0	0	0	chr2:g.206794882C>A	0.0431	0.0635
chr2	208325908	rs999890	T	G	5	152	2443	0.032	G	missense_variant	MODERATE	PIKFYVE	ENSG00000115020	Transcript	ENST00000264380.9	protein_coding	20/42	0	ENST00000264380.9:c.3097T>G	ENSP00000264380.4:p.Ser1033Ala	3267/9908	3097/6297	1033/2098	S/A	Tcc/Gcc	rs999890	0	1	0	SNV	HGNC	HGNC:23785	YES	1	P1	CCDS2382.1	ENSP00000264380	Q9Y2I7	0	UPI0000366FD6	0	1	tolerated	benign	hmmpanther:PTHR11353&hmmpanther:PTHR11353:SF57	0	chr2:g.208325908T>G	0.099	0.1513
chr2	208325925	rs999891	A	G	5	152	2443	0.032	G	synonymous_variant	LOW	PIKFYVE	ENSG00000115020	Transcript	ENST00000264380.9	protein_coding	20/42	0	ENST00000264380.9:c.3114A>G	ENSP00000264380.4:p.Arg1038%3D	3284/9908	3114/6297	1038/2098	R	cgA/cgG	rs999891	0	1	0	SNV	HGNC	HGNC:23785	YES	1	P1	CCDS2382.1	ENSP00000264380	Q9Y2I7	0	UPI0000366FD6	0	1	0	0	hmmpanther:PTHR11353&hmmpanther:PTHR11353:SF57	0	chr2:g.208325925A>G	0.099	0.1513
chr2	208339519	rs148994064	G	A	4	152	1491	0.026	A	missense_variant	MODERATE	PIKFYVE	ENSG00000115020	Transcript	ENST00000264380.9	protein_coding	30/42	0	ENST00000264380.9:c.4774G>A	ENSP00000264380.4:p.Gly1592Arg	4944/9908	4774/6297	1592/2098	G/R	Ggg/Agg	rs148994064&COSM25706	0	1	0	SNV	HGNC	HGNC:23785	YES	1	P1	CCDS2382.1	ENSP00000264380	Q9Y2I7	0	UPI0000366FD6	0	1	deleterious	benign	hmmpanther:PTHR11353&hmmpanther:PTHR11353:SF57&MobiDB_lite:mobidb-lite	0	chr2:g.208339519G>A	0.0034	0
chr2	208356567	rs6725527	T	G	5	152	1587	0.032	G	3_prime_UTR_variant	MODIFIER	PIKFYVE	ENSG00000115020	Transcript	ENST00000264380.9	protein_coding	42/42	0	ENST00000264380.9:c.*1262T>G	0	7729/9908	0	0	0	0	rs6725527	0	1	0	SNV	HGNC	HGNC:23785	YES	1	P1	CCDS2382.1	ENSP00000264380	Q9Y2I7	0	UPI0000366FD6	0	1	0	0	0	0	chr2:g.208356567T>G	0.0711	0.087
chr2	208357478	rs11538998	C	T	5	152	1529	0.032	T	3_prime_UTR_variant	MODIFIER	PIKFYVE	ENSG00000115020	Transcript	ENST00000264380.9	protein_coding	42/42	0	ENST00000264380.9:c.*2173C>T	0	8640/9908	0	0	0	0	rs11538998	0	1	0	SNV	HGNC	HGNC:23785	YES	1	P1	CCDS2382.1	ENSP00000264380	Q9Y2I7	0	UPI0000366FD6	0	1	0	0	0	0	chr2:g.208357478C>T	0.0709	0.087
chr2	210594503	rs565003226	T	C	2	152	1291	0.026	C	splice_region_variant&intron_variant	LOW	CPS1	ENSG00000021826	Transcript	ENST00000430249.6	protein_coding	0	12/38	ENST00000430249.6:c.1183-5T>C	0	0	0	0	0	0	rs565003226	0	1	0	SNV	HGNC	HGNC:2323	YES	1	0	CCDS46505.1	ENSP00000402608	P31327	0	UPI000166C19F	0	1	0	0	0	0	chr2:g.210594503T>C	0.0002	0
chr2	214948607	rs726070	C	T	3	152	1689	0.019	T	missense_variant	MODERATE	ABCA12	ENSG00000144452	Transcript	ENST00000272895.12	protein_coding	47/53	0	ENST00000272895.12:c.7093G>A	ENSP00000272895.7:p.Asp2365Asn	7511/9298	7093/7788	2365/2595	D/N	Gat/Aat	rs726070&CM050963	0	-1	0	SNV	HGNC	HGNC:14637	YES	1	P1	CCDS33372.1	ENSP00000272895	Q86UK0	0	UPI000019AB7A	0	1	tolerated	possibly_damaging	PROSITE_profiles:PS50893&Conserved_Domains:cd03263&hmmpanther:PTHR19229&hmmpanther:PTHR19229:SF29&Gene3D:3.40.50.300&Pfam_domain:PF00005&SMART_domains:SM00382&Superfamily_domains:SSF52540	0	chr2:g.214948607C>T	0.0124	0.0015
chr2	215046000	rs11890512	T	G	5	152	1465	0.032	G	missense_variant	MODERATE	ABCA12	ENSG00000144452	Transcript	ENST00000272895.12	protein_coding	7/53	0	ENST00000272895.12:c.709A>C	ENSP00000272895.7:p.Asn237His	1127/9298	709/7788	237/2595	N/H	Aac/Cac	rs11890512&COSM3695249	0	-1	0	SNV	HGNC	HGNC:14637	YES	1	P1	CCDS33372.1	ENSP00000272895	Q86UK0	0	UPI000019AB7A	0	1	tolerated	benign	hmmpanther:PTHR19229&hmmpanther:PTHR19229:SF29	0	chr2:g.215046000T>G	0.1651	0.5643
chr2	218340005	rs73088163	C	T	2	152	1666	0.013	T	intron_variant	MODIFIER	PNKD	ENSG00000127838	Transcript	ENST00000273077.9	protein_coding	0	3/9	ENST00000273077.9:c.353-24C>T	0	0	0	0	0	0	rs73088163	0	1	0	SNV	HGNC	HGNC:9153	YES	1	P1	CCDS2411.1	ENSP00000273077	Q8N490	A0A024R415	UPI0000246C7E	0	1	0	0	0	0	chr2:g.218340005C>T	0.0907	0.0424
chr2	218345162	rs73088173	G	C	2	152	1866	0.013	C	3_prime_UTR_variant	MODIFIER	PNKD	ENSG00000127838	Transcript	ENST00000273077.9	protein_coding	10/10	0	ENST00000273077.9:c.*181G>C	0	1356/2987	0	0	0	0	rs73088173	0	1	0	SNV	HGNC	HGNC:9153	YES	1	P1	CCDS2411.1	ENSP00000273077	Q8N490	A0A024R415	UPI0000246C7E	0	1	0	0	0	0	chr2:g.218345162G>C	0.23	0.4569
chr2	218346174	rs76752438	C	T	2	152	2234	0.013	T	3_prime_UTR_variant	MODIFIER	PNKD	ENSG00000127838	Transcript	ENST00000273077.9	protein_coding	10/10	0	ENST00000273077.9:c.*1193C>T	0	2368/2987	0	0	0	0	rs76752438	0	1	0	SNV	HGNC	HGNC:9153	YES	1	P1	CCDS2411.1	ENSP00000273077	Q8N490	A0A024R415	UPI0000246C7E	0	1	0	0	0	0	chr2:g.218346174C>T	0.0827	0.0038
chr2	219420551	rs150370918	C	T	7	152	2318	0.045	T	synonymous_variant	LOW	DES	ENSG00000175084	Transcript	ENST00000373960.3	protein_coding	4/9	0	ENST00000373960.3:c.792C>T	ENSP00000363071.3:p.Asp264%3D	878/2248	792/1413	264/470	D	gaC/gaT	rs150370918	0	1	0	SNV	HGNC	HGNC:2770	YES	1	P1	CCDS33383.1	ENSP00000363071	P17661	Q53SB5	UPI0000001603	0	1	0	0	Coiled-coils_(Ncoils):Coil&Pfam_domain:PF00038&PROSITE_profiles:PS51842&hmmpanther:PTHR23239&hmmpanther:PTHR23239:SF28&SMART_domains:SM01391	0	chr2:g.219420551C>T	0.0042	0.0008
chr2	219506313	rs1046474	C	G	2	152	1800	0.013	G	synonymous_variant	LOW	GMPPA	ENSG00000144591	Transcript	ENST00000358215.8	protein_coding	12/13	0	ENST00000358215.8:c.1053C>G	ENSP00000350949.3:p.Ala351%3D	1422/1823	1053/1263	351/420	A	gcC/gcG	rs1046474	0	1	0	SNV	HGNC	HGNC:22923	YES	1	P1	CCDS2441.1	ENSP00000350949	Q96IJ6	A0A024R482	UPI000006D41C	0	1	0	0	Gene3D:2.160.10.10&hmmpanther:PTHR22572&hmmpanther:PTHR22572:SF104	0	chr2:g.219506313C>G	0.0525	0.0129
chr2	223959900	rs11546405	A	G	2	152	2146	0.013	G	synonymous_variant	LOW	MRPL44	ENSG00000135900	Transcript	ENST00000258383.4	protein_coding	2/4	0	ENST00000258383.4:c.546A>G	ENSP00000258383.3:p.Glu182%3D	556/1689	546/999	182/332	E	gaA/gaG	rs11546405	0	1	0	SNV	HGNC	HGNC:16650	YES	1	P1	CCDS2459.1	ENSP00000258383	Q9H9J2	A0A024R473	UPI00000467E7	0	1	0	0	Gene3D:1.10.1520.10&PDB-ENSP_mappings:3j7y.c&PDB-ENSP_mappings:3j9m.c&PDB-ENSP_mappings:5ool.c&PDB-ENSP_mappings:5oom.c&hmmpanther:PTHR11207&hmmpanther:PTHR11207:SF5&Superfamily_domains:SSF69065	0	chr2:g.223959900A>G	0.0485	0.0038
chr2	224472052	rs73993899	C	T	5	152	1549	0.032	T	3_prime_UTR_variant	MODIFIER	CUL3	ENSG00000036257	Transcript	ENST00000264414.9	protein_coding	16/16	0	ENST00000264414.9:c.*2193G>A	0	4854/6756	0	0	0	0	rs73993899	0	-1	0	SNV	HGNC	HGNC:2553	YES	1	P1	CCDS2462.1	ENSP00000264414	Q13618	A0A024R475	UPI0000001C83	0	1	0	0	0	0	chr2:g.224472052C>T	0.0799	0.2005
chr2	227002723	rs1054415	G	C	2	152	1442	0.013	C	3_prime_UTR_variant	MODIFIER	COL4A4	ENSG00000081052	Transcript	ENST00000396625.4	protein_coding	48/48	0	ENST00000396625.4:c.*4602C>G	0	10006/10018	0	0	0	0	rs1054415	0	-1	0	SNV	HGNC	HGNC:2206	YES	5	P1	CCDS42828.1	ENSP00000379866	P53420	0	UPI000013D987	0	1	0	0	0	0	chr2:g.227002723G>C	0.0968	0.0363
chr2	227003686	rs193239835	A	G	2	152	1586	0.013	G	3_prime_UTR_variant	MODIFIER	COL4A4	ENSG00000081052	Transcript	ENST00000396625.4	protein_coding	48/48	0	ENST00000396625.4:c.*3639T>C	0	9043/10018	0	0	0	0	rs193239835	0	-1	0	SNV	HGNC	HGNC:2206	YES	5	P1	CCDS42828.1	ENSP00000379866	P53420	0	UPI000013D987	0	1	0	0	0	0	chr2:g.227003686A>G	0.0012	0.0008
chr2	227007081	rs56196639	G	A	2	152	1712	0.013	A	3_prime_UTR_variant	MODIFIER	COL4A4	ENSG00000081052	Transcript	ENST00000396625.4	protein_coding	48/48	0	ENST00000396625.4:c.*244C>T	0	5648/10018	0	0	0	0	rs56196639	0	-1	0	SNV	HGNC	HGNC:2206	YES	5	P1	CCDS42828.1	ENSP00000379866	P53420	0	UPI000013D987	0	1	0	0	0	0	chr2:g.227007081G>A	0.0976	0.0401
chr2	227008249	rs202109186	G	A	2	152	2253	0.013	A	synonymous_variant	LOW	COL4A4	ENSG00000081052	Transcript	ENST00000396625.4	protein_coding	47/48	0	ENST00000396625.4:c.4578C>T	ENSP00000379866.3:p.Asn1526%3D	4909/10018	4578/5073	1526/1690	N	aaC/aaT	rs202109186	0	-1	0	SNV	HGNC	HGNC:2206	YES	5	P1	CCDS42828.1	ENSP00000379866	P53420	0	UPI000013D987	0	1	0	0	Gene3D:2.170.240.10&PDB-ENSP_mappings:5nb1.A&PDB-ENSP_mappings:5nb1.B&PDB-ENSP_mappings:5nb1.C&PDB-ENSP_mappings:5nb1.D&PDB-ENSP_mappings:5nb1.E&PDB-ENSP_mappings:5nb1.F&Pfam_domain:PF01413&PROSITE_profiles:PS51403&hmmpanther:PTHR24023&hmmpanther:PTHR24023:SF714&SMART_domains:SM00111&Superfamily_domains:SSF56436	0	chr2:g.227008249G>A	0	0
chr2	227057605	rs3769641	A	G	2	152	2186	0.013	G	splice_region_variant&intron_variant	LOW	COL4A4	ENSG00000081052	Transcript	ENST00000396625.4	protein_coding	0	28/47	ENST00000396625.4:c.2384-5T>C	0	0	0	0	0	0	rs3769641	0	-1	0	SNV	HGNC	HGNC:2206	YES	5	P1	CCDS42828.1	ENSP00000379866	P53420	0	UPI000013D987	0	1	0	0	0	0	chr2:g.227057605A>G	0.103	0.0416
chr2	227254194	rs13386404	A	G	3	152	1119	0.019	G	intron_variant	MODIFIER	COL4A3	ENSG00000169031	Transcript	ENST00000396578.7	protein_coding	0	14/51	ENST00000396578.7:c.828+20A>G	0	0	0	0	0	0	rs13386404	0	1	0	SNV	HGNC	HGNC:2204	YES	1	P1	CCDS42829.1	ENSP00000379823	Q01955	0	UPI000013E9F3	0	1	0	0	0	0	chr2:g.227254194A>G	0.1384	0.3986
chr2	227256385	rs55703767	G	T	2	152	1540	0.013	T	missense_variant	MODERATE	COL4A3	ENSG00000169031	Transcript	ENST00000396578.7	protein_coding	17/52	0	ENST00000396578.7:c.976G>T	ENSP00000379823.3:p.Asp326Tyr	1138/8097	976/5013	326/1670	D/Y	Gat/Tat	rs55703767	0	1	0	SNV	HGNC	HGNC:2204	YES	1	P1	CCDS42829.1	ENSP00000379823	Q01955	0	UPI000013E9F3	0	1	tolerated	benign	Pfam_domain:PF01391&hmmpanther:PTHR24023&hmmpanther:PTHR24023:SF435	0	chr2:g.227256385G>T	0.1158	0.0189
chr2	227312465	rs56123646	A	T	4	152	1733	0.026	T	3_prime_UTR_variant	MODIFIER	COL4A3	ENSG00000169031	Transcript	ENST00000396578.7	protein_coding	52/52	0	ENST00000396578.7:c.*595A>T	0	5770/8097	0	0	0	0	rs56123646	0	1	0	SNV	HGNC	HGNC:2204	YES	1	P1	CCDS42829.1	ENSP00000379823	Q01955	0	UPI000013E9F3	0	1	0	0	0	0	chr2:g.227312465A>T	0.0447	0.0068
chr2	227357009	rs4844	A	G	6	152	1236	0.038	G	synonymous_variant	LOW	MFF	ENSG00000168958	Transcript	ENST00000353339.7	protein_coding	11/11	0	ENST00000353339.7:c.921A>G	ENSP00000302037.4:p.Leu307%3D	1362/2186	921/1029	307/342	L	ctA/ctG	rs4844	0	1	0	SNV	HGNC	HGNC:24858	YES	5	P1	CCDS2465.1	ENSP00000302037	Q9GZY8	A0A024R491	UPI0000072C36	0	1	0	0	Coiled-coils_(Ncoils):Coil&Pfam_domain:PF05644&hmmpanther:PTHR16501&hmmpanther:PTHR16501:SF6&Low_complexity_(Seg):seg	0	chr2:g.227357009A>G	0.1306	0.1997
chr2	227685582	rs34020562	T	G	6	152	1553	0.038	G	3_prime_UTR_variant	MODIFIER	SLC19A3	ENSG00000135917	Transcript	ENST00000644224.2	protein_coding	6/6	0	ENST00000644224.2:c.*1815A>C	0	3394/5213	0	0	0	0	rs34020562	0	-1	0	SNV	HGNC	HGNC:16266	YES	0	P2	CCDS2468.1	ENSP00000495385	Q9BZV2	0	UPI000004DAE9	0	1	0	0	0	0	chr2:g.227685582T>G	0.2516	0.292
chr2	227686594	rs186279191	C	T	3	152	1636	0.019	T	3_prime_UTR_variant	MODIFIER	SLC19A3	ENSG00000135917	Transcript	ENST00000644224.2	protein_coding	6/6	0	ENST00000644224.2:c.*803G>A	0	2382/5213	0	0	0	0	rs186279191	0	-1	0	SNV	HGNC	HGNC:16266	YES	0	P2	CCDS2468.1	ENSP00000495385	Q9BZV2	0	UPI000004DAE9	0	1	0	0	0	0	chr2:g.227686594C>T	0.006	0
chr2	230172052	rs34034766	T	C	3	152	2450	0.019	C	intron_variant	MODIFIER	SP110	ENSG00000135899	Transcript	ENST00000258381.10	protein_coding	0	16/18	ENST00000258381.10:c.1815+14A>G	0	0	0	0	0	0	rs34034766	0	-1	0	SNV	HGNC	HGNC:5401	YES	2	0	CCDS2475.1	ENSP00000258381	Q9HB58	0	UPI000013CFC9	0	1	0	0	0	0	chr2:g.230172052T>C	0.0789	0.1225
chr2	230172150	rs13018234	G	A	3	152	2416	0.019	A	synonymous_variant	LOW	SP110	ENSG00000135899	Transcript	ENST00000258381.10	protein_coding	16/19	0	ENST00000258381.10:c.1731C>T	ENSP00000258381.6:p.Cys577%3D	1809/2426	1731/2142	577/713	C	tgC/tgT	rs13018234	0	-1	0	SNV	HGNC	HGNC:5401	YES	2	0	CCDS2475.1	ENSP00000258381	Q9HB58	0	UPI000013CFC9	0	1	0	0	Gene3D:1.20.920.10&PROSITE_patterns:PS01359&PROSITE_profiles:PS50016&hmmpanther:PTHR13711&hmmpanther:PTHR13711:SF46&SMART_domains:SM00249&Superfamily_domains:SSF57903&Conserved_Domains:cd15626	0	chr2:g.230172150G>A	0.0681	0.0832
chr2	230210491	rs2114592	G	A	3	152	1837	0.019	A	intron_variant	MODIFIER	SP110	ENSG00000135899	Transcript	ENST00000258381.10	protein_coding	0	6/18	ENST00000258381.10:c.752-483C>T	0	0	0	0	0	0	rs2114592&CS066652	0	-1	0	SNV	HGNC	HGNC:5401	YES	2	0	CCDS2475.1	ENSP00000258381	Q9HB58	0	UPI000013CFC9	0	1	0	0	0	0	chr2:g.230210491G>A	0.1805	0.1876
chr2	230212395	rs9061	C	T	3	152	2273	0.019	T	missense_variant	MODERATE	SP110	ENSG00000135899	Transcript	ENST00000258381.10	protein_coding	5/19	0	ENST00000258381.10:c.619G>A	ENSP00000258381.6:p.Glu207Lys	697/2426	619/2142	207/713	E/K	Gaa/Aaa	rs9061&CM131316	0	-1	0	SNV	HGNC	HGNC:5401	YES	2	0	CCDS2475.1	ENSP00000258381	Q9HB58	0	UPI000013CFC9	0	1	tolerated	benign	hmmpanther:PTHR13711&hmmpanther:PTHR13711:SF46&MobiDB_lite:mobidb-lite	0	chr2:g.230212395C>T	0.1306	0.0681
chr2	230212961	rs11556887	G	A	3	152	2078	0.019	A	missense_variant	MODERATE	SP110	ENSG00000135899	Transcript	ENST00000258381.10	protein_coding	4/19	0	ENST00000258381.10:c.383C>T	ENSP00000258381.6:p.Ala128Val	461/2426	383/2142	128/713	A/V	gCa/gTa	rs11556887	0	-1	0	SNV	HGNC	HGNC:5401	YES	2	0	CCDS2475.1	ENSP00000258381	Q9HB58	0	UPI000013CFC9	0	1	tolerated	probably_damaging	hmmpanther:PTHR13711&hmmpanther:PTHR13711:SF46	0	chr2:g.230212961G>A	0.0966	0.0166
chr2	230212968	rs41309088	C	T	2	152	2103	0.013	T	missense_variant	MODERATE	SP110	ENSG00000135899	Transcript	ENST00000258381.10	protein_coding	4/19	0	ENST00000258381.10:c.376G>A	ENSP00000258381.6:p.Gly126Ser	454/2426	376/2142	126/713	G/S	Ggc/Agc	rs41309088	0	-1	0	SNV	HGNC	HGNC:5401	YES	2	0	CCDS2475.1	ENSP00000258381	Q9HB58	0	UPI000013CFC9	0	1	tolerated	benign	hmmpanther:PTHR13711&hmmpanther:PTHR13711:SF46	0	chr2:g.230212968C>T	0.008	0
chr2	232484141	rs41265123	C	G	2	152	2092	0.013	G	missense_variant	MODERATE	ECEL1	ENSG00000171551	Transcript	ENST00000304546.6	protein_coding	7/18	0	ENST00000304546.6:c.1267G>C	ENSP00000302051.1:p.Glu423Gln	1484/2871	1267/2328	423/775	E/Q	Gag/Cag	rs41265123&COSM3721599	0	-1	0	SNV	HGNC	HGNC:3147	YES	1	P3	CCDS2493.1	ENSP00000302051	O95672	0	UPI000013E997	0	1	tolerated	possibly_damaging	Conserved_Domains:cd08662&hmmpanther:PTHR11733:SF195&hmmpanther:PTHR11733&Gene3D:3.40.390.10&Gene3D:1.10.1380.10&Pfam_domain:PF05649&Superfamily_domains:SSF55486	0	chr2:g.232484141C>G	0.005	0
chr2	232526593	rs77084550	C	G	2	152	1973	0.013	G	missense_variant	MODERATE	CHRND	ENSG00000135902	Transcript	ENST00000258385.8	protein_coding	2/12	0	ENST00000258385.8:c.117C>G	ENSP00000258385.3:p.Asn39Lys	173/2962	117/1554	39/517	N/K	aaC/aaG	rs77084550	0	1	0	SNV	HGNC	HGNC:1965	YES	1	P1	CCDS2494.1	ENSP00000258385	Q07001	0	UPI000012525E	0	1	deleterious	benign	Gene3D:2.70.170.10&Pfam_domain:PF02931&hmmpanther:PTHR18945&hmmpanther:PTHR18945:SF61&Superfamily_domains:SSF63712&TIGRFAM_domain:TIGR00860	0	chr2:g.232526593C>G	0.007	0
chr2	232526596	rs55921262	G	A	2	152	1987	0.013	A	synonymous_variant	LOW	CHRND	ENSG00000135902	Transcript	ENST00000258385.8	protein_coding	2/12	0	ENST00000258385.8:c.120G>A	ENSP00000258385.3:p.Lys40%3D	176/2962	120/1554	40/517	K	aaG/aaA	rs55921262	0	1	0	SNV	HGNC	HGNC:1965	YES	1	P1	CCDS2494.1	ENSP00000258385	Q07001	0	UPI000012525E	0	1	0	0	Gene3D:2.70.170.10&Pfam_domain:PF02931&hmmpanther:PTHR18945&hmmpanther:PTHR18945:SF61&Superfamily_domains:SSF63712&TIGRFAM_domain:TIGR00860	0	chr2:g.232526596G>A	0.0154	0.0015
chr2	232543615	rs75369104	C	A	6	152	1968	0.045	A	synonymous_variant	LOW	CHRNG	ENSG00000196811	Transcript	ENST00000651502.1	protein_coding	9/12	0	ENST00000651502.1:c.951C>A	ENSP00000498757.1:p.Ile317%3D	1007/4009	951/1554	317/517	I	atC/atA	rs75369104&COSM6278614	0	1	0	SNV	HGNC	HGNC:1967	YES	0	P1	CCDS33400.1	ENSP00000498757	0	0	UPI000022BE9E	0	1	0	0	Transmembrane_helices:TMhelix&hmmpanther:PTHR18945:SF60&hmmpanther:PTHR18945&Gene3D:1.20.58.390&Pfam_domain:PF02932&Superfamily_domains:SSF90112&Low_complexity_(Seg):seg	0	chr2:g.232543615C>A	0.0118	0
chr2	232796136	rs2305138	G	A	6	152	1855	0.038	A	synonymous_variant	LOW	GIGYF2	ENSG00000204120	Transcript	ENST00000409451.7	protein_coding	16/31	0	ENST00000409451.7:c.1617G>A	ENSP00000387170.3:p.Glu539%3D	1843/5937	1617/3963	539/1320	E	gaG/gaA	rs2305138	0	1	0	SNV	HGNC	HGNC:11960	YES	1	A2	CCDS46542.1	ENSP00000387170	Q6Y7W6	0	UPI00003FEC8F	0	1	0	0	hmmpanther:PTHR14445&hmmpanther:PTHR14445:SF38	0	chr2:g.232796136G>A	0.105	0.1422
chr2	233274722	rs2241880	A	G	5	152	2108	0.032	G	missense_variant	MODERATE	ATG16L1	ENSG00000085978	Transcript	ENST00000392018.1	protein_coding	10/19	0	ENST00000392018.1:c.949A>G	ENSP00000375873.1:p.Thr317Ala	1063/3313	949/1875	317/624	T/A	Act/Gct	rs2241880&CM070026	0	1	0	SNV	HGNC	HGNC:21498	YES	5	A1	CCDS86927.1	ENSP00000375873	0	E7EVC7	UPI0000E5A2C8	0	1	tolerated	benign	hmmpanther:PTHR19878&hmmpanther:PTHR19878:SF6&MobiDB_lite:mobidb-lite	0	chr2:g.233274722A>G	0.396	0.3101
chr2	233327103	rs2304774	G	C	4	152	2027	0.026	C	intron_variant	MODIFIER	SAG	ENSG00000130561	Transcript	ENST00000409110.6	protein_coding	0	6/15	ENST00000409110.6:c.436-18G>C	0	0	0	0	0	0	rs2304774	0	1	0	SNV	HGNC	HGNC:10521	YES	5	P1	CCDS46545.1	ENSP00000386444	P10523	0	UPI000013CD8D	0	1	0	0	0	0	chr2:g.233327103G>C	0.3668	0.1392
chr2	233327174	rs2304773	C	T	7	152	1803	0.045	T	synonymous_variant	LOW	SAG	ENSG00000130561	Transcript	ENST00000409110.6	protein_coding	7/16	0	ENST00000409110.6:c.489C>T	ENSP00000386444.1:p.Ala163%3D	724/1596	489/1218	163/405	A	gcC/gcT	rs2304773	0	1	0	SNV	HGNC	HGNC:10521	YES	5	P1	CCDS46545.1	ENSP00000386444	P10523	0	UPI000013CD8D	0	1	0	0	Gene3D:2.60.40.840&Pfam_domain:PF00339&hmmpanther:PTHR11792&hmmpanther:PTHR11792:SF15&Superfamily_domains:SSF81296	0	chr2:g.233327174C>T	0.1062	0.2171
chr2	233760498	rs4148323	G	A	6	152	2152	0.038	A	missense_variant	MODERATE	UGT1A1	ENSG00000241635	Transcript	ENST00000305208.9	protein_coding	1/5	0	ENST00000305208.9:c.211G>A	ENSP00000304845.5:p.Gly71Arg	251/2382	211/1602	71/533	G/R	Gga/Aga	rs4148323&CM930722	0	1	0	SNV	HGNC	HGNC:12530	YES	1	P1	CCDS2510.1	ENSP00000304845	P22309	Q5DT03	UPI00000000C2	0	1	deleterious	possibly_damaging	Conserved_Domains:cd03784&hmmpanther:PTHR11926&hmmpanther:PTHR11926:SF393&Pfam_domain:PF00201&Gene3D:3.40.50.2000&Superfamily_domains:SSF53756	0	chr2:g.233760498G>A	0.0343	0.0008
chr2	237324800	rs568632361	C	T	2	152	1707	0.013	T	missense_variant	MODERATE	COL6A3	ENSG00000163359	Transcript	ENST00000295550.8	protein_coding	44/44	0	ENST00000295550.8:c.9508G>A	ENSP00000295550.4:p.Gly3170Arg	9961/10749	9508/9534	3170/3177	G/R	Gga/Aga	rs568632361	0	-1	0	SNV	HGNC	HGNC:2213	YES	1	P1	CCDS33412.1	ENSP00000295550	P12111	D9ZGF2	UPI0000456F39	0	1	deleterious	benign	hmmpanther:PTHR44105&hmmpanther:PTHR44105:SF2	0	chr2:g.237324800C>T	0.0002	0
chr2	237336138	rs11690358	T	C	2	152	2358	0.013	C	missense_variant	MODERATE	COL6A3	ENSG00000163359	Transcript	ENST00000295550.8	protein_coding	40/44	0	ENST00000295550.8:c.8962A>G	ENSP00000295550.4:p.Met2988Val	9415/10749	8962/9534	2988/3177	M/V	Atg/Gtg	rs11690358	0	-1	0	SNV	HGNC	HGNC:2213	YES	1	P1	CCDS33412.1	ENSP00000295550	P12111	D9ZGF2	UPI0000456F39	0	1	tolerated	benign	Gene3D:2.60.40.10&hmmpanther:PTHR44105&hmmpanther:PTHR44105:SF2	0	chr2:g.237336138T>C	0.0473	0.0151
chr2	237336280	rs11683438	C	T	2	152	2092	0.013	T	synonymous_variant	LOW	COL6A3	ENSG00000163359	Transcript	ENST00000295550.8	protein_coding	40/44	0	ENST00000295550.8:c.8820G>A	ENSP00000295550.4:p.Thr2940%3D	9273/10749	8820/9534	2940/3177	T	acG/acA	rs11683438	0	-1	0	SNV	HGNC	HGNC:2213	YES	1	P1	CCDS33412.1	ENSP00000295550	P12111	D9ZGF2	UPI0000456F39	0	1	0	0	hmmpanther:PTHR44105&hmmpanther:PTHR44105:SF2&Low_complexity_(Seg):seg	0	chr2:g.237336280C>T	0.0431	0.003
chr2	237340465	rs61729844	T	C	2	152	2355	0.013	C	synonymous_variant	LOW	COL6A3	ENSG00000163359	Transcript	ENST00000295550.8	protein_coding	38/44	0	ENST00000295550.8:c.8451A>G	ENSP00000295550.4:p.Pro2817%3D	8904/10749	8451/9534	2817/3177	P	ccA/ccG	rs61729844	0	-1	0	SNV	HGNC	HGNC:2213	YES	1	P1	CCDS33412.1	ENSP00000295550	P12111	D9ZGF2	UPI0000456F39	0	1	0	0	hmmpanther:PTHR44105&hmmpanther:PTHR44105:SF2	0	chr2:g.237340465T>C	0.0435	0.003
chr2	237341074	rs34558385	G	A	2	152	2231	0.013	A	synonymous_variant	LOW	COL6A3	ENSG00000163359	Transcript	ENST00000295550.8	protein_coding	38/44	0	ENST00000295550.8:c.7842C>T	ENSP00000295550.4:p.Ser2614%3D	8295/10749	7842/9534	2614/3177	S	agC/agT	rs34558385	0	-1	0	SNV	HGNC	HGNC:2213	YES	1	P1	CCDS33412.1	ENSP00000295550	P12111	D9ZGF2	UPI0000456F39	0	1	0	0	Gene3D:3.40.50.410&hmmpanther:PTHR44105&hmmpanther:PTHR44105:SF2	0	chr2:g.237341074G>A	0.0435	0.003
chr2	237347829	rs202092407	G	A	7	152	2313	0.045	A	missense_variant	MODERATE	COL6A3	ENSG00000163359	Transcript	ENST00000295550.8	protein_coding	31/44	0	ENST00000295550.8:c.7007C>T	ENSP00000295550.4:p.Pro2336Leu	7460/10749	7007/9534	2336/3177	P/L	cCc/cTc	rs202092407&COSM6853361	0	-1	0	SNV	HGNC	HGNC:2213	YES	1	P1	CCDS33412.1	ENSP00000295550	P12111	D9ZGF2	UPI0000456F39	0	1	deleterious	probably_damaging	hmmpanther:PTHR44105&hmmpanther:PTHR44105:SF2	0	chr2:g.237347829G>A	0.0004	0
chr2	237371833	rs80272723	C	T	5	152	1451	0.032	T	missense_variant	MODERATE	COL6A3	ENSG00000163359	Transcript	ENST00000295550.8	protein_coding	9/44	0	ENST00000295550.8:c.4184G>A	ENSP00000295550.4:p.Arg1395Gln	4637/10749	4184/9534	1395/3177	R/Q	cGg/cAg	rs80272723&CM050231&COSM7286118&COSM7286119	0	-1	0	SNV	HGNC	HGNC:2213	YES	1	P1	CCDS33412.1	ENSP00000295550	P12111	D9ZGF2	UPI0000456F39	0	1	tolerated	benign	Gene3D:3.40.50.410&Pfam_domain:PF00092&PROSITE_profiles:PS50234&hmmpanther:PTHR44105&hmmpanther:PTHR44105:SF2&SMART_domains:SM00327&Superfamily_domains:SSF53300	0	chr2:g.237371833C>T	0.0182	0
chr2	237372011	rs144051775	C	T	2	152	2017	0.013	T	missense_variant	MODERATE	COL6A3	ENSG00000163359	Transcript	ENST00000295550.8	protein_coding	9/44	0	ENST00000295550.8:c.4006G>A	ENSP00000295550.4:p.Val1336Ile	4459/10749	4006/9534	1336/3177	V/I	Gtc/Atc	rs144051775&COSM3051398&COSM3051399	0	-1	0	SNV	HGNC	HGNC:2213	YES	1	P1	CCDS33412.1	ENSP00000295550	P12111	D9ZGF2	UPI0000456F39	0	1	deleterious	possibly_damaging	Gene3D:3.40.50.410&Pfam_domain:PF00092&PROSITE_profiles:PS50234&hmmpanther:PTHR44105&hmmpanther:PTHR44105:SF2&SMART_domains:SM00327&Superfamily_domains:SSF53300&Conserved_Domains:cd01481	0	chr2:g.237372011C>T	0.001	0
chr2	237374900	rs112638391	C	T	4	152	1965	0.032	T	missense_variant	MODERATE	COL6A3	ENSG00000163359	Transcript	ENST00000295550.8	protein_coding	8/44	0	ENST00000295550.8:c.3191G>A	ENSP00000295550.4:p.Arg1064Gln	3644/10749	3191/9534	1064/3177	R/Q	cGg/cAg	rs112638391&CM050229	0	-1	0	SNV	HGNC	HGNC:2213	YES	1	P1	CCDS33412.1	ENSP00000295550	P12111	D9ZGF2	UPI0000456F39	0	1	tolerated	benign	Gene3D:3.40.50.410&Pfam_domain:PF00092&PROSITE_profiles:PS50234&hmmpanther:PTHR44105&hmmpanther:PTHR44105:SF2&SMART_domains:SM00327&Superfamily_domains:SSF53300	0	chr2:g.237374900C>T	0.0048	0.0015
chr2	239958043	rs7588974	A	C	2	152	2360	0.013	C	3_prime_UTR_variant	MODIFIER	NDUFA10	ENSG00000130414	Transcript	ENST00000252711.7	protein_coding	10/10	0	ENST00000252711.7:c.*3075T>G	0	4184/4855	0	0	0	0	rs7588974	0	-1	0	SNV	HGNC	HGNC:7684	YES	1	P2	CCDS2531.1	ENSP00000252711	O95299	A0A024R4B3	UPI000013090A	0	1	0	0	0	0	chr2:g.239958043A>C	0.0292	0.0658
chr2	240713768	rs143001518	G	A	2	152	2188	0.013	A	downstream_gene_variant	MODIFIER	KIF1A	ENSG00000130294	Transcript	ENST00000498729.8	protein_coding	0	0	0	0	0	0	0	0	0	rs143001518	1	-1	0	SNV	HGNC	HGNC:888	YES	5	A1	CCDS58757.1	ENSP00000438388	Q12756	0	UPI0002065B81	0	1	0	0	0	0	chr2:g.240713768G>A	0.0142	0.028
chr2	240719780	rs761974755	C	T	2	152	2038	0.013	T	missense_variant	MODERATE	KIF1A	ENSG00000130294	Transcript	ENST00000498729.8	protein_coding	46/49	0	ENST00000498729.8:c.5015G>A	ENSP00000438388.1:p.Arg1672Gln	5262/9218	5015/5376	1672/1791	R/Q	cGa/cAa	rs761974755	0	-1	0	SNV	HGNC	HGNC:888	YES	5	A1	CCDS58757.1	ENSP00000438388	Q12756	0	UPI0002065B81	0	1	deleterious	probably_damaging	Superfamily_domains:SSF50729&Conserved_Domains:cd01233	0	chr2:g.240719780C>T	0	0
chr2	240868930	rs34885252	A	G	3	152	2018	0.019	G	missense_variant	MODERATE	AGXT	ENSG00000172482	Transcript	ENST00000307503.4	protein_coding	1/11	0	ENST00000307503.4:c.65A>G	ENSP00000302620.3:p.Asn22Ser	107/2900	65/1179	22/392	N/S	aAc/aGc	rs34885252	0	1	0	SNV	HGNC	HGNC:341	YES	1	P1	CCDS2543.1	ENSP00000302620	P21549	0	UPI0000135E9B	0	1	tolerated	benign	PDB-ENSP_mappings:1h0c.A&PDB-ENSP_mappings:1j04.A&PDB-ENSP_mappings:2yob.A&PDB-ENSP_mappings:2yob.B&Gene3D:3.90.1150.10&PDB-ENSP_mappings:3r9a.A&PDB-ENSP_mappings:3r9a.C&PDB-ENSP_mappings:4cbr.A&PDB-ENSP_mappings:4cbs.A&PDB-ENSP_mappings:4i8a.A&PDB-ENSP_mappings:4i8a.B&PDB-ENSP_mappings:4i8a.C&PDB-ENSP_mappings:4i8a.D&PDB-ENSP_mappings:4kxk.A&PDB-ENSP_mappings:4kxk.C&PDB-ENSP_mappings:4kyo.A&PDB-…	0	chr2:g.240868930A>G	0.0521	0.0968
chr2	240869046	rs66494441	A	G	3	152	1896	0.019	G	intron_variant	MODIFIER	AGXT	ENSG00000172482	Transcript	ENST00000307503.4	protein_coding	0	1/10	ENST00000307503.4:c.165+16A>G	0	0	0	0	0	0	rs66494441	0	1	0	SNV	HGNC	HGNC:341	YES	1	P1	CCDS2543.1	ENSP00000302620	P21549	0	UPI0000135E9B	0	1	0	0	0	0	chr2:g.240869046A>G	0	0
chr2	240870737	rs117043148	C	T	3	152	1746	0.019	T	intron_variant	MODIFIER	AGXT	ENSG00000172482	Transcript	ENST00000307503.4	protein_coding	0	3/10	ENST00000307503.4:c.423+29C>T	0	0	0	0	0	0	rs117043148	0	1	0	SNV	HGNC	HGNC:341	YES	1	P1	CCDS2543.1	ENSP00000302620	P21549	0	UPI0000135E9B	0	1	0	0	0	0	chr2:g.240870737C>T	0.0264	0
chr2	240870753	rs117357855	T	G	3	152	1765	0.019	G	intron_variant	MODIFIER	AGXT	ENSG00000172482	Transcript	ENST00000307503.4	protein_coding	0	3/10	ENST00000307503.4:c.423+45T>G	0	0	0	0	0	0	rs117357855	0	1	0	SNV	HGNC	HGNC:341	YES	1	P1	CCDS2543.1	ENSP00000302620	P21549	0	UPI0000135E9B	0	1	0	0	0	0	chr2:g.240870753T>G	0.0262	0
chr2	240871333	rs74895925	G	A	3	152	2151	0.019	A	intron_variant	MODIFIER	AGXT	ENSG00000172482	Transcript	ENST00000307503.4	protein_coding	0	3/10	ENST00000307503.4:c.424-16G>A	0	0	0	0	0	0	rs74895925	0	1	0	SNV	HGNC	HGNC:341	YES	1	P1	CCDS2543.1	ENSP00000302620	P21549	0	UPI0000135E9B	0	1	0	0	0	0	chr2:g.240871333G>A	0.0262	0
chr2	240873011	rs117195882	C	T	3	152	1778	0.019	T	missense_variant	MODERATE	AGXT	ENSG00000172482	Transcript	ENST00000307503.4	protein_coding	5/11	0	ENST00000307503.4:c.557C>T	ENSP00000302620.3:p.Ala186Val	599/2900	557/1179	186/392	A/V	gCa/gTa	rs117195882&COSM249180	0	1	0	SNV	HGNC	HGNC:341	YES	1	P1	CCDS2543.1	ENSP00000302620	P21549	0	UPI0000135E9B	0	1	tolerated	benign	PDB-ENSP_mappings:1h0c.A&PDB-ENSP_mappings:1j04.A&PDB-ENSP_mappings:2yob.A&PDB-ENSP_mappings:2yob.B&Gene3D:3.40.640.10&Gene3D:3.90.1150.10&PDB-ENSP_mappings:3r9a.A&PDB-ENSP_mappings:3r9a.C&PDB-ENSP_mappings:4cbr.A&PDB-ENSP_mappings:4cbs.A&PDB-ENSP_mappings:4i8a.A&PDB-ENSP_mappings:4i8a.B&PDB-ENSP_mappings:4i8a.C&PDB-ENSP_mappings:4i8a.D&PDB-ENSP_mappings:4kxk.A&PDB-ENSP_mappings:4kxk.C&PDB-ENSP_m…	0	chr2:g.240873011C>T	0.0262	0
chr2	240873044	rs34664134	G	A	3	152	1812	0.019	A	missense_variant	MODERATE	AGXT	ENSG00000172482	Transcript	ENST00000307503.4	protein_coding	5/11	0	ENST00000307503.4:c.590G>A	ENSP00000302620.3:p.Arg197Gln	632/2900	590/1179	197/392	R/Q	cGg/cAg	rs34664134&CM087282	0	1	0	SNV	HGNC	HGNC:341	YES	1	P1	CCDS2543.1	ENSP00000302620	P21549	0	UPI0000135E9B	0	1	tolerated	benign	PDB-ENSP_mappings:1h0c.A&PDB-ENSP_mappings:1j04.A&PDB-ENSP_mappings:2yob.A&PDB-ENSP_mappings:2yob.B&Gene3D:3.40.640.10&Gene3D:3.90.1150.10&PDB-ENSP_mappings:3r9a.A&PDB-ENSP_mappings:3r9a.C&PDB-ENSP_mappings:4cbr.A&PDB-ENSP_mappings:4cbs.A&PDB-ENSP_mappings:4i8a.A&PDB-ENSP_mappings:4i8a.B&PDB-ENSP_mappings:4i8a.C&PDB-ENSP_mappings:4i8a.D&PDB-ENSP_mappings:4kxk.A&PDB-ENSP_mappings:4kxk.C&PDB-ENSP_m…	0	chr2:g.240873044G>A	0.026	0
chr2	240874137	rs117619103	G	A	3	152	2106	0.019	A	intron_variant	MODIFIER	AGXT	ENSG00000172482	Transcript	ENST00000307503.4	protein_coding	0	6/10	ENST00000307503.4:c.680+75G>A	0	0	0	0	0	0	rs117619103	0	1	0	SNV	HGNC	HGNC:341	YES	1	P1	CCDS2543.1	ENSP00000302620	P21549	0	UPI0000135E9B	0	1	0	0	0	0	chr2:g.240874137G>A	0.0262	0
chr2	241768223	rs6713318	G	A	3	152	2014	0.019	A	3_prime_UTR_variant	MODIFIER	D2HGDH	ENSG00000180902	Transcript	ENST00000321264.9	protein_coding	10/10	0	ENST00000321264.9:c.*254G>A	0	1978/2566	0	0	0	0	rs6713318	0	1	0	SNV	HGNC	HGNC:28358	YES	1	P1	CCDS33426.1	ENSP00000315351	Q8N465	0	UPI0000456F51	0	1	0	0	0	0	chr2:g.241768223G>A	0.0984	0.1936
chr2	241768657	rs6716743	G	A	3	152	1867	0.019	A	3_prime_UTR_variant	MODIFIER	D2HGDH	ENSG00000180902	Transcript	ENST00000321264.9	protein_coding	10/10	0	ENST00000321264.9:c.*688G>A	0	2412/2566	0	0	0	0	rs6716743	0	1	0	SNV	HGNC	HGNC:28358	YES	1	P1	CCDS33426.1	ENSP00000315351	Q8N465	0	UPI0000456F51	0	1	0	0	0	0	chr2:g.241768657G>A	0.0763	0.2118
chr3	4420051	rs80204284	G	A	3	152	1998	0.019	A	intron_variant	MODIFIER	SUMF1	ENSG00000144455	Transcript	ENST00000272902.10	protein_coding	0	4/8	ENST00000272902.10:c.602+13C>T	0	0	0	0	0	0	rs80204284	0	-1	0	SNV	HGNC	HGNC:20376	YES	1	P1	CCDS2564.1	ENSP00000272902	Q8NBK3	0	UPI0000040734	0	1	0	0	0	0	chr3:g.4420051G>A	0.0377	0.0582
chr3	4847610	rs9875113	A	G	2	152	1173	0.013	G	3_prime_UTR_variant	MODIFIER	ITPR1	ENSG00000150995	Transcript	ENST00000302640.12	protein_coding	61/61	0	ENST00000302640.12:c.*1385A>G	0	9967/10197	0	0	0	0	rs9875113	0	1	0	SNV	HGNC	HGNC:6180	YES	5	0	CCDS54551.1	ENSP00000306253	Q14643	0	UPI0000E5A461	0	1	0	0	0	0	chr3:g.4847610A>G	0.0845	0.1248
chr3	9917948	rs148170215	G	A	2	152	2240	0.013	A	downstream_gene_variant	MODIFIER	IL17RE	ENSG00000163701	Transcript	ENST00000383814.8	protein_coding	0	0	0	0	0	0	0	0	0	rs148170215	1551	1	0	SNV	HGNC	HGNC:18439	YES	1	P2	CCDS2589.1	ENSP00000373325	Q8NFR9	0	UPI000003E87E	0	0	0	0	0	0	chr3:g.9917948G>A	0.0126	0
chr3	9920938	rs139727834	C	T	2	152	1460	0.013	T	downstream_gene_variant	MODIFIER	IL17RE	ENSG00000163701	Transcript	ENST00000383814.8	protein_coding	0	0	0	0	0	0	0	0	0	rs139727834	4541	1	0	SNV	HGNC	HGNC:18439	YES	1	P2	CCDS2589.1	ENSP00000373325	Q8NFR9	0	UPI000003E87E	0	0	0	0	0	0	chr3:g.9920938C>T	0.012	0
chr3	9928404	rs11719981	C	T	2	152	1963	0.013	T	missense_variant	MODERATE	IL17RC	ENSG00000163702	Transcript	ENST00000295981.7	protein_coding	11/19	0	ENST00000295981.7:c.1190C>T	ENSP00000295981.3:p.Ala397Val	1408/2621	1190/2376	397/791	A/V	gCg/gTg	rs11719981	0	1	0	SNV	HGNC	HGNC:18358	YES	2	P4	CCDS2590.1	ENSP00000295981	Q8NAC3	0	UPI000013E2E3	0	1	tolerated	benign	Pfam_domain:PF15037&hmmpanther:PTHR15583&hmmpanther:PTHR15583:SF12	0	chr3:g.9928404C>T	0.0008	0
chr3	9933242	rs181990653	C	G	3	152	1818	0.032	G	synonymous_variant	LOW	IL17RC	ENSG00000163702	Transcript	ENST00000295981.7	protein_coding	19/19	0	ENST00000295981.7:c.2025C>G	ENSP00000295981.3:p.Gly675%3D	2243/2621	2025/2376	675/791	G	ggC/ggG	rs181990653	0	1	0	SNV	HGNC	HGNC:18358	YES	2	P4	CCDS2590.1	ENSP00000295981	Q8NAC3	0	UPI000013E2E3	0	1	0	0	Gene3D:3.40.50.11530&Pfam_domain:PF08357&PROSITE_profiles:PS51534&hmmpanther:PTHR15583&hmmpanther:PTHR15583:SF12	0	chr3:g.9933242C>G	0.0064	0
chr3	9933455	rs189013166	G	A	4	152	1847	0.038	A	synonymous_variant	LOW	IL17RC	ENSG00000163702	Transcript	ENST00000295981.7	protein_coding	19/19	0	ENST00000295981.7:c.2238G>A	ENSP00000295981.3:p.Gly746%3D	2456/2621	2238/2376	746/791	G	ggG/ggA	rs189013166	0	1	0	SNV	HGNC	HGNC:18358	YES	2	P4	CCDS2590.1	ENSP00000295981	Q8NAC3	0	UPI000013E2E3	0	1	0	0	hmmpanther:PTHR15583&hmmpanther:PTHR15583:SF12	0	chr3:g.9933455G>A	0.0188	0
chr3	9941005	rs200024536	G	A	5	152	2294	0.032	A	downstream_gene_variant	MODIFIER	PRRT3	ENSG00000163704	Transcript	ENST00000412055.6	protein_coding	0	0	0	0	0	0	0	0	0	rs200024536&CM1210256&COSM4120907&COSM4120908	4537	-1	0	SNV	HGNC	HGNC:26591	YES	1	P3	CCDS43049.1	ENSP00000392511	Q5FWE3	0	UPI000019962A	0	0	0	0	0	0	chr3:g.9941005G>A	0.0004	0
chr3	9943989	rs73118372	T	C	4	152	2529	0.038	C	downstream_gene_variant	MODIFIER	PRRT3	ENSG00000163704	Transcript	ENST00000412055.6	protein_coding	0	0	0	0	0	0	0	0	0	rs73118372&CM1211028	1553	-1	0	SNV	HGNC	HGNC:26591	YES	1	P3	CCDS43049.1	ENSP00000392511	Q5FWE3	0	UPI000019962A	0	0	0	0	0	0	chr3:g.9943989T>C	0.0845	0.2352
chr3	10043144	rs35625434	G	A	4	152	1574	0.038	A	missense_variant	MODERATE	FANCD2	ENSG00000144554	Transcript	ENST00000287647.7	protein_coding	12/43	0	ENST00000287647.7:c.983G>A	ENSP00000287647.3:p.Arg328Gln	1076/5219	983/4416	328/1471	R/Q	cGa/cAa	0	0	1	0	SNV	HGNC	HGNC:3585	YES	1	P3	CCDS2595.1	ENSP00000287647	Q9BXW9	0	UPI000006F678	0	1	tolerated	benign	Conserved_Domains:cd11721&hmmpanther:PTHR32086&Pfam_domain:PF14631	0	chr3:g.10043144G>A	0	0
chr3	10099072	rs886057694	C	T	3	152	1619	0.019	T	downstream_gene_variant	MODIFIER	FANCD2OS	ENSG00000163705	Transcript	ENST00000450660.2	protein_coding	0	0	0	0	0	0	0	0	0	rs886057694	4865	-1	0	SNV	HGNC	HGNC:28623	YES	1	P1	CCDS2596.1	ENSP00000429608	Q96PS1	0	UPI0000072955	0	0	0	0	0	0	chr3:g.10099072C>T	0	0
chr3	10099500	rs11716842	C	T	3	152	1839	0.019	T	downstream_gene_variant	MODIFIER	FANCD2OS	ENSG00000163705	Transcript	ENST00000450660.2	protein_coding	0	0	0	0	0	0	0	0	0	rs11716842	4437	-1	0	SNV	HGNC	HGNC:28623	YES	1	P1	CCDS2596.1	ENSP00000429608	Q96PS1	0	UPI0000072955	0	0	0	0	0	0	chr3:g.10099500C>T	0.2061	0.0303
chr3	10101265	rs3172417	C	T	3	152	1334	0.019	T	downstream_gene_variant	MODIFIER	FANCD2OS	ENSG00000163705	Transcript	ENST00000450660.2	protein_coding	0	0	0	0	0	0	0	0	0	rs3172417	2672	-1	0	SNV	HGNC	HGNC:28623	YES	1	P1	CCDS2596.1	ENSP00000429608	Q96PS1	0	UPI0000072955	0	0	0	0	0	0	chr3:g.10101265C>T	0.2147	0.0363
chr3	10142192	rs61758376	G	C	4	152	1693	0.038	C	splice_region_variant&intron_variant	LOW	VHL	ENSG00000134086	Transcript	ENST00000256474.2	protein_coding	0	1/2	ENST00000256474.2:c.340+5G>C	0	0	0	0	0	0	rs61758376&CS961703	0	1	0	SNV	HGNC	HGNC:12687	YES	1	P1	CCDS2597.1	ENSP00000256474	P40337	A0A024R2F2	UPI0000035C95	0	1	0	0	0	0	chr3:g.10142192G>C	0.0214	0.0015
chr3	10150539	rs143062510	T	C	4	152	1596	0.038	C	3_prime_UTR_variant	MODIFIER	VHL	ENSG00000134086	Transcript	ENST00000256474.2	protein_coding	3/3	0	ENST00000256474.2:c.*574T>C	0	2056/3737	0	0	0	0	rs143062510	0	1	0	SNV	HGNC	HGNC:12687	YES	1	P1	CCDS2597.1	ENSP00000256474	P40337	A0A024R2F2	UPI0000035C95	0	1	0	0	0	0	chr3:g.10150539T>C	0.0248	0.0008
chr3	10152105	rs140614750	C	T	3	152	789	0.032	T	3_prime_UTR_variant	MODIFIER	VHL	ENSG00000134086	Transcript	ENST00000256474.2	protein_coding	3/3	0	ENST00000256474.2:c.*2140C>T	0	3622/3737	0	0	0	0	rs140614750	0	1	0	SNV	HGNC	HGNC:12687	YES	1	P1	CCDS2597.1	ENSP00000256474	P40337	A0A024R2F2	UPI0000035C95	0	1	0	0	0	0	chr3:g.10152105C>T	0.1468	0.416
chr3	10152559	rs191582744	C	A	4	152	846	0.032	A	downstream_gene_variant	MODIFIER	VHL	ENSG00000134086	Transcript	ENST00000256474.2	protein_coding	0	0	0	0	0	0	0	0	0	rs191582744	339	1	0	SNV	HGNC	HGNC:12687	YES	1	P1	CCDS2597.1	ENSP00000256474	P40337	A0A024R2F2	UPI0000035C95	0	1	0	0	0	0	chr3:g.10152559C>A	0.0264	0.0008
chr3	10289773	rs696217	G	T	2	152	1844	0.013	T	missense_variant	MODERATE	GHRL	ENSG00000157017	Transcript	ENST00000335542.12	protein_coding	4/6	0	ENST00000335542.12:c.214C>A	ENSP00000335074.8:p.Leu72Met	1085/1425	214/354	72/117	L/M	Ctg/Atg	rs696217&CM012815	0	-1	0	SNV	HGNC	HGNC:18129	YES	1	P3	CCDS33700.1	ENSP00000335074	Q9UBU3	0	UPI00000362D3	0	1	tolerated	probably_damaging	Pfam_domain:PF04643&Prints_domain:PR01624&hmmpanther:PTHR14122&Low_complexity_(Seg):seg	0	chr3:g.10289773G>T	0.0833	0.0091
chr3	11018638	rs148429200	C	T	3	152	2152	0.019	T	synonymous_variant	LOW	SLC6A1	ENSG00000157103	Transcript	ENST00000643396.1	protein_coding	5/16	0	ENST00000643396.1:c.411C>T	ENSP00000494136.1:p.Asn137%3D	3152/6767	411/1800	137/599	N	aaC/aaT	rs148429200	0	1	0	SNV	HGNC	HGNC:11042	YES	0	P1	CCDS2603.1	ENSP00000494136	P30531	A0A024R2G0	UPI000013DECF	0	1	0	0	Pfam_domain:PF00209&Prints_domain:PR00176&PROSITE_profiles:PS50267&hmmpanther:PTHR11616&hmmpanther:PTHR11616:SF138&Superfamily_domains:SSF161070&Transmembrane_helices:TMhelix&Conserved_Domains:cd11506	0	chr3:g.11018638C>T	0.0024	0
chr3	12484699	rs41293381	G	T	5	152	2058	0.032	T	5_prime_UTR_variant	MODIFIER	TSEN2	ENSG00000154743	Transcript	ENST00000284995.10	protein_coding	1/12	0	ENST00000284995.10:c.-199G>T	0	189/2381	0	0	0	0	rs41293381	0	1	0	SNV	HGNC	HGNC:28422	YES	1	P3	CCDS2611.1	ENSP00000284995	Q8NCE0	A0A024R2H2	UPI000006CC96	0	1	0	0	0	0	chr3:g.12484699G>T	0.0325	0.0008
chr3	12489922	rs12495784	G	A	5	152	2173	0.032	A	missense_variant	MODERATE	TSEN2	ENSG00000154743	Transcript	ENST00000284995.10	protein_coding	2/12	0	ENST00000284995.10:c.122G>A	ENSP00000284995.6:p.Arg41His	509/2381	122/1398	41/465	R/H	cGt/cAt	rs12495784	0	1	0	SNV	HGNC	HGNC:28422	YES	1	P3	CCDS2611.1	ENSP00000284995	Q8NCE0	A0A024R2H2	UPI000006CC96	0	1	tolerated	benign	PIRSF_domain:PIRSF011789&hmmpanther:PTHR21227	0	chr3:g.12489922G>A	0.0938	0.2118
chr3	12489962	rs78685815	G	A	5	152	2232	0.032	A	synonymous_variant	LOW	TSEN2	ENSG00000154743	Transcript	ENST00000284995.10	protein_coding	2/12	0	ENST00000284995.10:c.162G>A	ENSP00000284995.6:p.Ala54%3D	549/2381	162/1398	54/465	A	gcG/gcA	rs78685815	0	1	0	SNV	HGNC	HGNC:28422	YES	1	P3	CCDS2611.1	ENSP00000284995	Q8NCE0	A0A024R2H2	UPI000006CC96	0	1	0	0	PIRSF_domain:PIRSF011789&hmmpanther:PTHR21227	0	chr3:g.12489962G>A	0.0935	0.2103
chr3	12503280	rs77899976	G	A	5	152	1851	0.032	A	synonymous_variant	LOW	TSEN2	ENSG00000154743	Transcript	ENST00000284995.10	protein_coding	5/12	0	ENST00000284995.10:c.327G>A	ENSP00000284995.6:p.Glu109%3D	714/2381	327/1398	109/465	E	gaG/gaA	rs77899976	0	1	0	SNV	HGNC	HGNC:28422	YES	1	P3	CCDS2611.1	ENSP00000284995	Q8NCE0	A0A024R2H2	UPI000006CC96	0	1	0	0	PIRSF_domain:PIRSF011789&hmmpanther:PTHR21227	0	chr3:g.12503280G>A	0.0447	0.0401
chr3	12503592	rs3796329	T	C	5	152	2372	0.032	C	synonymous_variant	LOW	TSEN2	ENSG00000154743	Transcript	ENST00000284995.10	protein_coding	5/12	0	ENST00000284995.10:c.639T>C	ENSP00000284995.6:p.Asp213%3D	1026/2381	639/1398	213/465	D	gaT/gaC	rs3796329	0	1	0	SNV	HGNC	HGNC:28422	YES	1	P3	CCDS2611.1	ENSP00000284995	Q8NCE0	A0A024R2H2	UPI000006CC96	0	1	0	0	PIRSF_domain:PIRSF011789&hmmpanther:PTHR21227	0	chr3:g.12503592T>C	0.0447	0.0401
chr3	12519061	rs17036879	G	A	5	152	1382	0.032	A	splice_region_variant&synonymous_variant	LOW	TSEN2	ENSG00000154743	Transcript	ENST00000284995.10	protein_coding	8/12	0	ENST00000284995.10:c.963G>A	ENSP00000284995.6:p.Glu321%3D	1350/2381	963/1398	321/465	E	gaG/gaA	rs17036879	0	1	0	SNV	HGNC	HGNC:28422	YES	1	P3	CCDS2611.1	ENSP00000284995	Q8NCE0	A0A024R2H2	UPI000006CC96	0	1	0	0	Pfam_domain:PF02778&PIRSF_domain:PIRSF011789&hmmpanther:PTHR21227	0	chr3:g.12519061G>A	0.0375	0.0129
chr3	12591669	rs2290161	A	G	6	152	2367	0.038	G	intron_variant	MODIFIER	RAF1	ENSG00000132155	Transcript	ENST00000442415.6	protein_coding	0	12/17	ENST00000442415.6:c.1253+39T>C	0	0	0	0	0	0	rs2290161	0	-1	0	SNV	HGNC	HGNC:9829	YES	5	A1	CCDS87047.1	ENSP00000401888	P04049	A0A0S2Z559	UPI000178DE79	0	1	0	0	0	0	chr3:g.12591669A>G	0.0214	0.0008
chr3	12618603	rs192632236	C	T	5	152	2047	0.032	T	missense_variant	MODERATE	RAF1	ENSG00000132155	Transcript	ENST00000442415.6	protein_coding	2/18	0	ENST00000442415.6:c.119G>A	ENSP00000401888.2:p.Arg40His	481/3085	119/2007	40/668	R/H	cGc/cAc	rs192632236	0	-1	0	SNV	HGNC	HGNC:9829	YES	5	A1	CCDS87047.1	ENSP00000401888	P04049	A0A0S2Z559	UPI000178DE79	0	1	deleterious_low_confidence	benign	hmmpanther:PTHR44000:SF1&hmmpanther:PTHR44000	0	chr3:g.12618603C>T	0.0004	0
chr3	14178626	rs573720507	G	A	2	152	2035	0.013	A	5_prime_UTR_variant	MODIFIER	XPC	ENSG00000154767	Transcript	ENST00000285021.11	protein_coding	1/16	0	ENST00000285021.11:c.-58C>T	0	158/3832	0	0	0	0	rs573720507	0	-1	0	SNV	HGNC	HGNC:12816	YES	1	P1	CCDS46763.1	ENSP00000285021	Q01831	X5DRB1	UPI000196375E	0	1	0	0	0	0	chr3:g.14178626G>A	0	0
chr3	24117517	rs2167116	G	A	2	152	2129	0.013	A	3_prime_UTR_variant	MODIFIER	THRB	ENSG00000151090	Transcript	ENST00000396671.7	protein_coding	10/10	0	ENST00000396671.7:c.*5367C>T	0	7038/7402	0	0	0	0	rs2167116	0	-1	0	SNV	HGNC	HGNC:11799	YES	5	0	CCDS2641.1	ENSP00000379904	P10828	F1D8N7	UPI0000136D26	0	1	0	0	0	0	chr3:g.24117517G>A	0.2145	0.5174
chr3	24117532	rs56204436	G	A	2	152	2101	0.013	A	3_prime_UTR_variant	MODIFIER	THRB	ENSG00000151090	Transcript	ENST00000396671.7	protein_coding	10/10	0	ENST00000396671.7:c.*5352C>T	0	7023/7402	0	0	0	0	rs56204436	0	-1	0	SNV	HGNC	HGNC:11799	YES	5	0	CCDS2641.1	ENSP00000379904	P10828	F1D8N7	UPI0000136D26	0	1	0	0	0	0	chr3:g.24117532G>A	0.116	0.2496
chr3	27721936	rs1874198	G	C	2	152	1561	0.013	C	missense_variant	MODERATE	EOMES	ENSG00000163508	Transcript	ENST00000449599.3	protein_coding	1/6	0	ENST00000449599.3:c.359C>G	ENSP00000388620.1:p.Ala120Gly	377/2829	359/2118	120/705	A/G	gCc/gGc	rs1874198	0	-1	0	SNV	HGNC	HGNC:3372	YES	1	A1	CCDS63585.1	ENSP00000388620	O95936	0	UPI00004DEF82	0	1	tolerated_low_confidence	possibly_damaging	hmmpanther:PTHR11267&hmmpanther:PTHR11267:SF13&Low_complexity_(Seg):seg	0	chr3:g.27721936G>C	0	0
chr3	30623179	rs375610471	A	G	2	152	1354	0.013	G	intron_variant	MODIFIER	TGFBR2	ENSG00000163513	Transcript	ENST00000359013.4	protein_coding	0	1/7	ENST00000359013.4:c.95-20A>G	0	0	0	0	0	0	rs375610471	0	1	0	SNV	HGNC	HGNC:11773	YES	1	0	CCDS33727.1	ENSP00000351905	P37173	D2JYI1	UPI000053030E	0	1	0	0	0	0	chr3:g.30623179A>G	0	0
chr3	30672198	rs761991787	C	T	2	152	2284	0.013	T	missense_variant	MODERATE	TGFBR2	ENSG00000163513	Transcript	ENST00000359013.4	protein_coding	5/8	0	ENST00000359013.4:c.1090C>T	ENSP00000351905.4:p.Arg364Trp	1373/4605	1090/1779	364/592	R/W	Cgg/Tgg	rs761991787	0	1	0	SNV	HGNC	HGNC:11773	YES	1	0	CCDS33727.1	ENSP00000351905	P37173	D2JYI1	UPI000053030E	0	1	deleterious	probably_damaging	Conserved_Domains:cd14055&PIRSF_domain:PIRSF037393&Pfam_domain:PF07714&Gene3D:1.10.510.10&SMART_domains:SM00220&Superfamily_domains:SSF56112&PROSITE_profiles:PS50011&hmmpanther:PTHR23255&hmmpanther:PTHR23255:SF55	0	chr3:g.30672198C>T	0	0
chr3	30672350	rs2228048	C	T	3	152	2466	0.019	T	synonymous_variant	LOW	TGFBR2	ENSG00000163513	Transcript	ENST00000359013.4	protein_coding	5/8	0	ENST00000359013.4:c.1242C>T	ENSP00000351905.4:p.Asn414%3D	1525/4605	1242/1779	414/592	N	aaC/aaT	rs2228048&COSM5020534	0	1	0	SNV	HGNC	HGNC:11773	YES	1	0	CCDS33727.1	ENSP00000351905	P37173	D2JYI1	UPI000053030E	0	1	0	0	Conserved_Domains:cd14055&PIRSF_domain:PIRSF037393&Pfam_domain:PF07714&Gene3D:1.10.510.10&SMART_domains:SM00220&Superfamily_domains:SSF56112&PROSITE_profiles:PS50011&hmmpanther:PTHR23255&hmmpanther:PTHR23255:SF55&Prints_domain:PR00653	0	chr3:g.30672350C>T	0.1034	0.0431
chr3	32140269	rs9835387	C	T	4	152	2068	0.026	T	synonymous_variant	LOW	GPD1L	ENSG00000152642	Transcript	ENST00000282541.9	protein_coding	4/8	0	ENST00000282541.9:c.408C>T	ENSP00000282541.5:p.Asp136%3D	609/4060	408/1056	136/351	D	gaC/gaT	rs9835387	0	1	0	SNV	HGNC	HGNC:28956	YES	1	P1	CCDS33729.1	ENSP00000282541	Q8N335	0	UPI000006E26D	0	1	0	0	Gene3D:3.40.50.720&PIRSF_domain:PIRSF000114&TIGRFAM_domain:TIGR03376&Superfamily_domains:SSF51735&Pfam_domain:PF01210&hmmpanther:PTHR11728:SF7&hmmpanther:PTHR11728&PDB-ENSP_mappings:2pla.B&PDB-ENSP_mappings:2pla.A	0	chr3:g.32140269C>T	0.1498	0.2965
chr3	32166316	rs78129605	C	G	2	152	1277	0.013	G	3_prime_UTR_variant	MODIFIER	GPD1L	ENSG00000152642	Transcript	ENST00000282541.9	protein_coding	8/8	0	ENST00000282541.9:c.*406C>G	0	1663/4060	0	0	0	0	rs78129605	0	1	0	SNV	HGNC	HGNC:28956	YES	1	P1	CCDS33729.1	ENSP00000282541	Q8N335	0	UPI000006E26D	0	1	0	0	0	0	chr3:g.32166316C>G	0.0335	0.0522
chr3	32166547	rs11915463	C	T	4	152	1821	0.026	T	3_prime_UTR_variant	MODIFIER	GPD1L	ENSG00000152642	Transcript	ENST00000282541.9	protein_coding	8/8	0	ENST00000282541.9:c.*637C>T	0	1894/4060	0	0	0	0	rs11915463	0	1	0	SNV	HGNC	HGNC:28956	YES	1	P1	CCDS33729.1	ENSP00000282541	Q8N335	0	UPI000006E26D	0	1	0	0	0	0	chr3:g.32166547C>T	0.0937	0.1415
chr3	32166629	rs11923184	A	C	4	152	2236	0.026	C	3_prime_UTR_variant	MODIFIER	GPD1L	ENSG00000152642	Transcript	ENST00000282541.9	protein_coding	8/8	0	ENST00000282541.9:c.*719A>C	0	1976/4060	0	0	0	0	rs11923184	0	1	0	SNV	HGNC	HGNC:28956	YES	1	P1	CCDS33729.1	ENSP00000282541	Q8N335	0	UPI000006E26D	0	1	0	0	0	0	chr3:g.32166629A>C	0.0777	0.0847
chr3	32166860	rs77308668	C	T	4	152	2177	0.026	T	3_prime_UTR_variant	MODIFIER	GPD1L	ENSG00000152642	Transcript	ENST00000282541.9	protein_coding	8/8	0	ENST00000282541.9:c.*950C>T	0	2207/4060	0	0	0	0	rs77308668	0	1	0	SNV	HGNC	HGNC:28956	YES	1	P1	CCDS33729.1	ENSP00000282541	Q8N335	0	UPI000006E26D	0	1	0	0	0	0	chr3:g.32166860C>T	0.0964	0.1884
chr3	33053481	rs79518579	C	A	6	152	2375	0.038	A	intron_variant	MODIFIER	GLB1	ENSG00000170266	Transcript	ENST00000307363.10	protein_coding	0	7/15	ENST00000307363.10:c.792+10G>T	0	0	0	0	0	0	rs79518579	0	-1	0	SNV	HGNC	HGNC:4298	YES	1	P4	CCDS43061.1	ENSP00000306920	P16278	0	UPI0000E5A543	0	1	0	0	0	0	chr3:g.33053481C>A	0.0613	0.1082
chr3	33068891	rs35289681	G	A	2	152	2230	0.013	A	missense_variant	MODERATE	GLB1	ENSG00000170266	Transcript	ENST00000307363.10	protein_coding	3/16	0	ENST00000307363.10:c.325C>T	ENSP00000306920.4:p.Arg109Trp	386/2523	325/2034	109/677	R/W	Cgg/Tgg	rs35289681	0	-1	0	SNV	HGNC	HGNC:4298	YES	1	P4	CCDS43061.1	ENSP00000306920	P16278	0	UPI0000E5A543	0	1	deleterious	possibly_damaging	Gene3D:3.20.20.80&Pfam_domain:PF01301&PIRSF_domain:PIRSF006336&hmmpanther:PTHR23421&hmmpanther:PTHR23421:SF61&Superfamily_domains:SSF51445	0	chr3:g.33068891G>A	0.0092	0.0015
chr3	33132664	rs1135127	T	G	2	152	2250	0.013	G	synonymous_variant	LOW	CRTAP	ENSG00000170275	Transcript	ENST00000320954.10	protein_coding	5/7	0	ENST00000320954.10:c.1032T>G	ENSP00000323696.5:p.Thr344%3D	1131/6630	1032/1206	344/401	T	acT/acG	rs1135127	0	1	0	SNV	HGNC	HGNC:2379	YES	1	P2	CCDS2657.1	ENSP00000323696	O75718	0	UPI000012700A	0	1	0	0	Gene3D:1.25.40.10&hmmpanther:PTHR13986&hmmpanther:PTHR13986:SF3	0	chr3:g.33132664T>G	0.2935	0.2451
chr3	33132676	rs1135128	G	A	2	152	2200	0.013	A	synonymous_variant	LOW	CRTAP	ENSG00000170275	Transcript	ENST00000320954.10	protein_coding	5/7	0	ENST00000320954.10:c.1044G>A	ENSP00000323696.5:p.Ser348%3D	1143/6630	1044/1206	348/401	S	tcG/tcA	rs1135128&COSM4002658	0	1	0	SNV	HGNC	HGNC:2379	YES	1	P2	CCDS2657.1	ENSP00000323696	O75718	0	UPI000012700A	0	1	0	0	hmmpanther:PTHR13986&hmmpanther:PTHR13986:SF3	0	chr3:g.33132676G>A	0.2935	0.2451
chr3	33145933	rs1132392	G	A	2	150	1180	0.013	A	3_prime_UTR_variant	MODIFIER	CRTAP	ENSG00000170275	Transcript	ENST00000320954.10	protein_coding	7/7	0	ENST00000320954.10:c.*3485G>A	0	4790/6630	0	0	0	0	rs1132392	0	1	0	SNV	HGNC	HGNC:2379	YES	1	P2	CCDS2657.1	ENSP00000323696	O75718	0	UPI000012700A	0	1	0	0	0	0	chr3:g.33145933G>A	0.3199	0.205
chr3	37012077	rs1799977	A	G	5	152	1356	0.032	G	missense_variant	MODERATE	MLH1	ENSG00000076242	Transcript	ENST00000231790.6	protein_coding	8/19	0	ENST00000231790.6:c.655A>G	ENSP00000231790.2:p.Ile219Val	871/2752	655/2271	219/756	I/V	Atc/Gtc	rs1799977&CM970958&COSM1131469	0	1	0	SNV	HGNC	HGNC:7127	YES	1	P1	CCDS2663.1	ENSP00000231790	P40692	0	UPI0000000C7E	0	1	tolerated	benign	Conserved_Domains:cd03483&hmmpanther:PTHR10073&hmmpanther:PTHR10073:SF40&Pfam_domain:PF01119&TIGRFAM_domain:TIGR00585&Gene3D:3.30.565.10&SMART_domains:SM01340&Superfamily_domains:SSF55874&Superfamily_domains:SSF54211&PDB-ENSP_mappings:4p7a.A	0	chr3:g.37012077A>G	0.1296	0.0386
chr3	37494565	rs2507941	C	T	5	152	2335	0.032	T	synonymous_variant	LOW	ITGA9	ENSG00000144668	Transcript	ENST00000264741.10	protein_coding	5/28	0	ENST00000264741.10:c.609C>T	ENSP00000264741.5:p.Thr203%3D	843/7860	609/3108	203/1035	T	acC/acT	rs2507941	0	1	0	SNV	HGNC	HGNC:6145	YES	1	P1	CCDS2669.1	ENSP00000264741	Q13797	0	UPI00001AE8BB	0	0	0	0	PROSITE_profiles:PS51470&hmmpanther:PTHR23220&hmmpanther:PTHR23220:SF69&Gene3D:2.130.10.130&Superfamily_domains:SSF69318	0	chr3:g.37494565C>T	0.0469	0.0068
chr3	38630453	rs7627488	G	A	2	152	2107	0.013	A	intron_variant	MODIFIER	SCN5A	ENSG00000183873	Transcript	ENST00000413689.5	protein_coding	0	2/27	ENST00000413689.5:c.274-24C>T	0	0	0	0	0	0	rs7627488&CS994154	0	-1	0	SNV	HGNC	HGNC:10593	YES	5	A2	CCDS46799.1	ENSP00000410257	0	H9KVD2	UPI0001572CC8	0	1	0	0	0	0	chr3:g.38630453G>A	0.0645	0.1944
chr3	38722372	rs6771157	G	C	2	152	2368	0.013	C	synonymous_variant	LOW	SCN10A	ENSG00000185313	Transcript	ENST00000449082.3	protein_coding	20/28	0	ENST00000449082.3:c.3393C>G	ENSP00000390600.2:p.Thr1131%3D	3606/6626	3393/5871	1131/1956	T	acC/acG	rs6771157	0	-1	0	SNV	HGNC	HGNC:10582	YES	1	P3	CCDS33736.1	ENSP00000390600	Q9Y5Y9	0	UPI0000209BDA	0	1	0	0	Pfam_domain:PF06512&hmmpanther:PTHR10037&hmmpanther:PTHR10037:SF208	0	chr3:g.38722372G>C	0.2196	0.121
chr3	38723507	rs12632942	A	G	2	152	2303	0.013	G	missense_variant	MODERATE	SCN10A	ENSG00000185313	Transcript	ENST00000449082.3	protein_coding	19/28	0	ENST00000449082.3:c.3275T>C	ENSP00000390600.2:p.Leu1092Pro	3488/6626	3275/5871	1092/1956	L/P	cTa/cCa	rs12632942&CM108212	0	-1	0	SNV	HGNC	HGNC:10582	YES	1	P3	CCDS33736.1	ENSP00000390600	Q9Y5Y9	0	UPI0000209BDA	0	1	tolerated	benign	Pfam_domain:PF06512&hmmpanther:PTHR10037&hmmpanther:PTHR10037:SF208	0	chr3:g.38723507A>G	0.2196	0.121
chr3	38726809	rs57326399	T	C	2	152	2274	0.013	C	missense_variant	MODERATE	SCN10A	ENSG00000185313	Transcript	ENST00000449082.3	protein_coding	17/28	0	ENST00000449082.3:c.2884A>G	ENSP00000390600.2:p.Ile962Val	3097/6626	2884/5871	962/1956	I/V	Att/Gtt	rs57326399	0	-1	0	SNV	HGNC	HGNC:10582	YES	1	P3	CCDS33736.1	ENSP00000390600	Q9Y5Y9	0	UPI0000209BDA	0	1	tolerated	benign	Pfam_domain:PF06512&hmmpanther:PTHR10037&hmmpanther:PTHR10037:SF208	0	chr3:g.38726809T>C	0.2107	0.0862
chr3	39391546	rs146940902	A	G	5	152	2237	0.032	G	missense_variant	MODERATE	SLC25A38	ENSG00000144659	Transcript	ENST00000273158.9	protein_coding	4/7	0	ENST00000273158.9:c.382A>G	ENSP00000273158.3:p.Met128Val	783/2147	382/915	128/304	M/V	Atg/Gtg	rs146940902	0	1	0	SNV	HGNC	HGNC:26054	YES	1	P1	CCDS2685.1	ENSP00000273158	Q96DW6	A0A024R2L5	UPI0000070F35	0	1	tolerated	benign	Gene3D:1.50.40.10&Pfam_domain:PF00153&PROSITE_profiles:PS50920&hmmpanther:PTHR24089&hmmpanther:PTHR24089:SF107&Superfamily_domains:SSF103506&HAMAP:MF_03064	0	chr3:g.39391546A>G	0.0092	0
chr3	39397108	rs6890	T	A	2	152	1695	0.013	A	3_prime_UTR_variant	MODIFIER	SLC25A38	ENSG00000144659	Transcript	ENST00000273158.9	protein_coding	7/7	0	ENST00000273158.9:c.*588T>A	0	1904/2147	0	0	0	0	rs6890	0	1	0	SNV	HGNC	HGNC:26054	YES	1	P1	CCDS2685.1	ENSP00000273158	Q96DW6	A0A024R2L5	UPI0000070F35	0	1	0	0	0	0	chr3:g.39397108T>A	0.0743	0.0741
chr3	42686490	rs74843241	A	C	3	152	2224	0.019	C	missense_variant	MODERATE	KLHL40	ENSG00000157119	Transcript	ENST00000287777.4	protein_coding	1/6	0	ENST00000287777.4:c.872A>C	ENSP00000287777.4:p.Lys291Thr	972/2517	872/1866	291/621	K/T	aAa/aCa	rs74843241	0	1	0	SNV	HGNC	HGNC:30372	YES	1	P1	CCDS2703.1	ENSP00000287777	Q2TBA0	0	UPI000000D866	0	1	tolerated	benign	hmmpanther:PTHR24412:SF22&hmmpanther:PTHR24412&PIRSF_domain:PIRSF037037&Low_complexity_(Seg):seg&MobiDB_lite:mobidb-lite&MobiDB_lite:mobidb-lite	0	chr3:g.42686490A>C	0.0108	0
chr3	43366727	rs111871863	G	A	2	152	2160	0.013	A	3_prime_UTR_variant	MODIFIER	ANO10	ENSG00000160746	Transcript	ENST00000292246.7	protein_coding	13/13	0	ENST00000292246.7:c.*179C>T	0	2333/3212	0	0	0	0	rs111871863	0	-1	0	SNV	HGNC	HGNC:25519	YES	1	P1	CCDS2710.2	ENSP00000292246	Q9NW15	A0A024R2S0	UPI000020A59A	0	1	0	0	0	0	chr3:g.43366727G>A	0.0042	0.0015
chr3	43690974	rs117630969	C	T	3	152	1256	0.019	T	5_prime_UTR_variant	MODIFIER	ABHD5	ENSG00000011198	Transcript	ENST00000644371.1	protein_coding	1/7	0	ENST00000644371.1:c.-19C>T	0	105/5366	0	0	0	0	rs117630969	0	1	0	SNV	HGNC	HGNC:21396	YES	0	P1	CCDS2711.1	ENSP00000495778	Q8WTS1	A0A0S2Z5D6	UPI00000411E4	0	1	0	0	0	0	chr3:g.43690974C>T	0.0353	0.0053
chr3	43691004	rs141365045	G	A	3	152	1164	0.019	A	synonymous_variant	LOW	ABHD5	ENSG00000011198	Transcript	ENST00000644371.1	protein_coding	1/7	0	ENST00000644371.1:c.12G>A	ENSP00000495778.1:p.Glu4%3D	135/5366	12/1050	4/349	E	gaG/gaA	rs141365045	0	1	0	SNV	HGNC	HGNC:21396	YES	0	P1	CCDS2711.1	ENSP00000495778	Q8WTS1	A0A0S2Z5D6	UPI00000411E4	0	1	0	0	0	0	chr3:g.43691004G>A	0.0367	0.0106
chr3	43720194	rs117110703	A	G	3	152	1506	0.019	G	3_prime_UTR_variant	MODIFIER	ABHD5	ENSG00000011198	Transcript	ENST00000644371.1	protein_coding	7/7	0	ENST00000644371.1:c.*1662A>G	0	2835/5366	0	0	0	0	rs117110703	0	1	0	SNV	HGNC	HGNC:21396	YES	0	P1	CCDS2711.1	ENSP00000495778	Q8WTS1	A0A0S2Z5D6	UPI00000411E4	0	1	0	0	0	0	chr3:g.43720194A>G	0.0349	0.0053
chr3	45391634	rs75054661	G	A	4	152	566	0.026	A	5_prime_UTR_variant	MODIFIER	LARS2	ENSG00000011376	Transcript	ENST00000650792.1	protein_coding	2/22	0	ENST00000650792.1:c.-36G>A	0	227/10170	0	0	0	0	rs75054661	0	1	0	SNV	HGNC	HGNC:17095	YES	0	P1	CCDS2728.1	ENSP00000498867	0	0	UPI0000001297	0	1	0	0	0	0	chr3:g.45391634G>A	0.0657	0.0567
chr3	45516215	rs11549809	G	A	6	152	2411	0.038	A	synonymous_variant	LOW	LARS2	ENSG00000011376	Transcript	ENST00000650792.1	protein_coding	17/22	0	ENST00000650792.1:c.1983G>A	ENSP00000498867.1:p.Thr661%3D	2245/10170	1983/2712	661/903	T	acG/acA	rs11549809	0	1	0	SNV	HGNC	HGNC:17095	YES	0	P1	CCDS2728.1	ENSP00000498867	0	0	UPI0000001297	0	1	0	0	Conserved_Domains:cd00812&hmmpanther:PTHR43740:SF2&hmmpanther:PTHR43740&Pfam_domain:PF00133&TIGRFAM_domain:TIGR00396&Gene3D:1.10.730.10&Superfamily_domains:SSF52374	0	chr3:g.45516215G>A	0.2462	0.1982
chr3	45772602	rs17279437	G	A	5	152	2224	0.032	A	missense_variant	MODERATE	SLC6A20	ENSG00000163817	Transcript	ENST00000358525.9	protein_coding	5/11	0	ENST00000358525.9:c.596C>T	ENSP00000346298.4:p.Thr199Met	713/5425	596/1779	199/592	T/M	aCg/aTg	rs17279437&CM086964	0	-1	0	SNV	HGNC	HGNC:30927	YES	1	P1	CCDS43077.1	ENSP00000346298	Q9NP91	0	UPI0000046064	0	1	deleterious	probably_damaging	PROSITE_profiles:PS50267&Conserved_Domains:cd11518&hmmpanther:PTHR11616:SF44&hmmpanther:PTHR11616&Pfam_domain:PF00209&Superfamily_domains:SSF161070&Prints_domain:PR00176&Transmembrane_helices:TMhelix	0	chr3:g.45772602G>A	0.0331	0.0053
chr3	45921457	rs2291471	T	C	6	152	2179	0.038	C	3_prime_UTR_variant	MODIFIER	FYCO1	ENSG00000163820	Transcript	ENST00000296137.7	protein_coding	18/18	0	ENST00000296137.7:c.*308A>G	0	4960/8514	0	0	0	0	rs2291471	0	-1	0	SNV	HGNC	HGNC:14673	YES	1	P2	CCDS2734.1	ENSP00000296137	Q9BQS8	0	UPI000013E307	0	1	0	0	0	0	chr3:g.45921457T>C	0.098	0.0023
chr3	45962243	rs41289620	C	T	3	152	2537	0.019	T	missense_variant	MODERATE	FYCO1	ENSG00000163820	Transcript	ENST00000296137.7	protein_coding	11/18	0	ENST00000296137.7:c.3419G>A	ENSP00000296137.2:p.Arg1140Gln	3634/8514	3419/4437	1140/1478	R/Q	cGg/cAg	rs41289620	0	-1	0	SNV	HGNC	HGNC:14673	YES	1	P2	CCDS2734.1	ENSP00000296137	Q9BQS8	0	UPI000013E307	0	1	deleterious	probably_damaging	hmmpanther:PTHR11353&hmmpanther:PTHR11353:SF109&Coiled-coils_(Ncoils):Coil	0	chr3:g.45962243C>T	0.006	0.0008
chr3	45966331	rs13079478	G	T	7	152	2485	0.045	T	missense_variant	MODERATE	FYCO1	ENSG00000163820	Transcript	ENST00000296137.7	protein_coding	8/18	0	ENST00000296137.7:c.3003C>A	ENSP00000296137.2:p.Asn1001Lys	3218/8514	3003/4437	1001/1478	N/K	aaC/aaA	rs13079478	0	-1	0	SNV	HGNC	HGNC:14673	YES	1	P2	CCDS2734.1	ENSP00000296137	Q9BQS8	0	UPI000013E307	0	1	tolerated	benign	hmmpanther:PTHR11353&hmmpanther:PTHR11353:SF109&Coiled-coils_(Ncoils):Coil	0	chr3:g.45966331G>T	0.1052	0.0053
chr3	45966333	rs13059238	T	C	7	152	2483	0.045	C	missense_variant	MODERATE	FYCO1	ENSG00000163820	Transcript	ENST00000296137.7	protein_coding	8/18	0	ENST00000296137.7:c.3001A>G	ENSP00000296137.2:p.Asn1001Asp	3216/8514	3001/4437	1001/1478	N/D	Aac/Gac	rs13059238	0	-1	0	SNV	HGNC	HGNC:14673	YES	1	P2	CCDS2734.1	ENSP00000296137	Q9BQS8	0	UPI000013E307	0	1	tolerated	benign	hmmpanther:PTHR11353&hmmpanther:PTHR11353:SF109&Coiled-coils_(Ncoils):Coil	0	chr3:g.45966333T>C	0.1094	0.0189
chr3	45966354	rs34801630	C	T	4	152	2458	0.026	T	missense_variant	MODERATE	FYCO1	ENSG00000163820	Transcript	ENST00000296137.7	protein_coding	8/18	0	ENST00000296137.7:c.2980G>A	ENSP00000296137.2:p.Glu994Lys	3195/8514	2980/4437	994/1478	E/K	Gag/Aag	rs34801630	0	-1	0	SNV	HGNC	HGNC:14673	YES	1	P2	CCDS2734.1	ENSP00000296137	Q9BQS8	0	UPI000013E307	0	1	deleterious	probably_damaging	hmmpanther:PTHR11353&hmmpanther:PTHR11353:SF109&Low_complexity_(Seg):seg&Coiled-coils_(Ncoils):Coil	0	chr3:g.45966354C>T	0.0547	0.174
chr3	45966595	rs13079869	G	A	7	152	2284	0.045	A	synonymous_variant	LOW	FYCO1	ENSG00000163820	Transcript	ENST00000296137.7	protein_coding	8/18	0	ENST00000296137.7:c.2739C>T	ENSP00000296137.2:p.Cys913%3D	2954/8514	2739/4437	913/1478	C	tgC/tgT	rs13079869	0	-1	0	SNV	HGNC	HGNC:14673	YES	1	P2	CCDS2734.1	ENSP00000296137	Q9BQS8	0	UPI000013E307	0	1	0	0	hmmpanther:PTHR11353&hmmpanther:PTHR11353:SF109	0	chr3:g.45966595G>A	0.1056	0.0076
chr3	45967491	rs149507450	G	A	4	152	2177	0.026	A	missense_variant	MODERATE	FYCO1	ENSG00000163820	Transcript	ENST00000296137.7	protein_coding	8/18	0	ENST00000296137.7:c.1843C>T	ENSP00000296137.2:p.Arg615Trp	2058/8514	1843/4437	615/1478	R/W	Cgg/Tgg	rs149507450	0	-1	0	SNV	HGNC	HGNC:14673	YES	1	P2	CCDS2734.1	ENSP00000296137	Q9BQS8	0	UPI000013E307	0	1	deleterious	possibly_damaging	hmmpanther:PTHR11353&hmmpanther:PTHR11353:SF109&Coiled-coils_(Ncoils):Coil	0	chr3:g.45967491G>A	0.0046	0.0008
chr3	45967995	rs33910087	G	A	7	152	2206	0.045	A	missense_variant	MODERATE	FYCO1	ENSG00000163820	Transcript	ENST00000296137.7	protein_coding	8/18	0	ENST00000296137.7:c.1339C>T	ENSP00000296137.2:p.Arg447Cys	1554/8514	1339/4437	447/1478	R/C	Cgc/Tgc	rs33910087	0	-1	0	SNV	HGNC	HGNC:14673	YES	1	P2	CCDS2734.1	ENSP00000296137	Q9BQS8	0	UPI000013E307	0	1	tolerated	benign	hmmpanther:PTHR11353&hmmpanther:PTHR11353:SF109&Coiled-coils_(Ncoils):Coil	0	chr3:g.45967995G>A	0.1082	0.0166
chr3	45967999	rs3796376	C	T	6	152	2214	0.038	T	synonymous_variant	LOW	FYCO1	ENSG00000163820	Transcript	ENST00000296137.7	protein_coding	8/18	0	ENST00000296137.7:c.1335G>A	ENSP00000296137.2:p.Leu445%3D	1550/8514	1335/4437	445/1478	L	ctG/ctA	rs3796376	0	-1	0	SNV	HGNC	HGNC:14673	YES	1	P2	CCDS2734.1	ENSP00000296137	Q9BQS8	0	UPI000013E307	0	1	0	0	hmmpanther:PTHR11353&hmmpanther:PTHR11353:SF109&Coiled-coils_(Ncoils):Coil	0	chr3:g.45967999C>T	0.1613	0.0333
chr3	45968515	rs13071283	T	C	7	152	2467	0.045	C	synonymous_variant	LOW	FYCO1	ENSG00000163820	Transcript	ENST00000296137.7	protein_coding	8/18	0	ENST00000296137.7:c.819A>G	ENSP00000296137.2:p.Gln273%3D	1034/8514	819/4437	273/1478	Q	caA/caG	rs13071283	0	-1	0	SNV	HGNC	HGNC:14673	YES	1	P2	CCDS2734.1	ENSP00000296137	Q9BQS8	0	UPI000013E307	0	1	0	0	hmmpanther:PTHR11353&hmmpanther:PTHR11353:SF109&Coiled-coils_(Ncoils):Coil	0	chr3:g.45968515T>C	0.11	0.0197
chr3	46709739	rs56002857	C	T	2	152	2204	0.013	T	downstream_gene_variant	MODIFIER	PRSS50	ENSG00000283706	Transcript	ENST00000315170.13	protein_coding	0	0	0	0	0	0	0	0	0	rs56002857	2378	-1	0	SNV	EntrezGene	HGNC:17910	YES	1	P1	CCDS2745.1	ENSP00000326598	0	A0A140VJY3	UPI0000037465	0	0	0	0	0	0	chr3:g.46709739C>T	0.0441	0.0045
chr3	46860697	rs772804040	G	A	3	152	2139	0.019	A	synonymous_variant	LOW	MYL3	ENSG00000160808	Transcript	ENST00000395869.5	protein_coding	3/6	0	ENST00000395869.5:c.286C>T	ENSP00000379210.1:p.Leu96%3D	338/1012	286/588	96/195	L	Ctg/Ttg	rs772804040&COSM3594591	0	-1	0	SNV	HGNC	HGNC:7584	YES	1	P1	CCDS2746.1	ENSP00000379210	P08590	A0A024R2Q5	UPI0000000CA2	0	1	0	0	Gene3D:1.10.238.10&PDB-ENSP_mappings:5tby.C&PDB-ENSP_mappings:5tby.D&hmmpanther:PTHR23048&hmmpanther:PTHR23048:SF2&Superfamily_domains:SSF47473	0	chr3:g.46860697G>A	0	0
chr3	46863322	rs2233264	G	A	6	152	2102	0.038	A	synonymous_variant	LOW	MYL3	ENSG00000160808	Transcript	ENST00000395869.5	protein_coding	1/6	0	ENST00000395869.5:c.69C>T	ENSP00000379210.1:p.Pro23%3D	121/1012	69/588	23/195	P	ccC/ccT	rs2233264&COSM3696113	0	-1	0	SNV	HGNC	HGNC:7584	YES	1	P1	CCDS2746.1	ENSP00000379210	P08590	A0A024R2Q5	UPI0000000CA2	0	1	0	0	PDB-ENSP_mappings:5tby.C&PDB-ENSP_mappings:5tby.D&hmmpanther:PTHR23048&hmmpanther:PTHR23048:SF2&MobiDB_lite:mobidb-lite&Low_complexity_(Seg):seg	0	chr3:g.46863322G>A	0.0371	0.0371
chr3	47001896	rs73075647	C	T	3	152	2231	0.019	T	intron_variant	MODIFIER	NBEAL2	ENSG00000160796	Transcript	ENST00000450053.7	protein_coding	0	30/53	ENST00000450053.7:c.4783-24C>T	0	0	0	0	0	0	rs73075647	0	1	0	SNV	HGNC	HGNC:31928	YES	2	P2	CCDS46817.1	ENSP00000415034	Q6ZNJ1	0	UPI000022C020	0	1	0	0	0	0	chr3:g.47001896C>T	0.1068	0.1392
chr3	47009539	rs1048808	A	C	4	152	1792	0.026	C	3_prime_UTR_variant	MODIFIER	NBEAL2	ENSG00000160796	Transcript	ENST00000450053.7	protein_coding	54/54	0	ENST00000450053.7:c.*219A>C	0	8663/8827	0	0	0	0	rs1048808	0	1	0	SNV	HGNC	HGNC:31928	YES	2	P2	CCDS46817.1	ENSP00000415034	Q6ZNJ1	0	UPI000022C020	0	1	0	0	0	0	chr3:g.47009539A>C	0.0202	0.0446
chr3	48585691	rs35761247	G	A	3	152	1927	0.019	A	missense_variant&splice_region_variant	MODERATE	COL7A1	ENSG00000114270	Transcript	ENST00000328333.12	protein_coding	30/118	0	ENST00000328333.12:c.3830C>T	ENSP00000332371.8:p.Pro1277Leu	3938/9276	3830/8835	1277/2944	P/L	cCg/cTg	rs35761247	0	-1	0	SNV	HGNC	HGNC:2214	YES	1	P1	CCDS2773.1	ENSP00000332371	Q02388	0	UPI0000126D20	0	1	deleterious	probably_damaging	Pfam_domain:PF01391&hmmpanther:PTHR24020:SF4&hmmpanther:PTHR24020&Low_complexity_(Seg):seg	0	chr3:g.48585691G>A	0.0228	0.0038
chr3	49104426	rs58012546	G	A	3	152	2168	0.019	A	synonymous_variant	LOW	QARS	ENSG00000172053	Transcript	ENST00000306125.12	protein_coding	2/24	0	ENST00000306125.12:c.163C>T	ENSP00000307567.6:p.Leu55%3D	187/2449	163/2328	55/775	L	Ctg/Ttg	rs58012546	0	-1	0	SNV	HGNC	HGNC:9751	YES	1	P1	CCDS2788.1	ENSP00000307567	P47897	0	UPI000013661E	0	1	0	0	hmmpanther:PTHR43097:SF1&hmmpanther:PTHR43097&Pfam_domain:PF04558&Gene3D:1.10.8.1290&PDB-ENSP_mappings:4ye9.A&PDB-ENSP_mappings:4ye8.A&PDB-ENSP_mappings:4ye6.A&PDB-ENSP_mappings:4r3z.C	0	chr3:g.49104426G>A	0.0076	0
chr3	49124227	rs34290943	T	C	5	152	1973	0.032	C	synonymous_variant	LOW	LAMB2	ENSG00000172037	Transcript	ENST00000305544.9	protein_coding	23/32	0	ENST00000305544.9:c.3387A>G	ENSP00000307156.4:p.Gln1129%3D	3570/5692	3387/5397	1129/1798	Q	caA/caG	rs34290943	0	-1	0	SNV	HGNC	HGNC:6487	YES	1	P1	CCDS2789.1	ENSP00000307156	P55268	A0A024R319	UPI000013EA62	0	1	0	0	Conserved_Domains:cd00055&Gene3D:2.10.25.10&Pfam_domain:PF00053&SMART_domains:SM00180&Superfamily_domains:SSF57196&PROSITE_profiles:PS50027&hmmpanther:PTHR10574&hmmpanther:PTHR10574:SF36&Prints_domain:PR00011	0	chr3:g.49124227T>C	0.0581	0.0053
chr3	49124851	rs34759087	C	T	5	152	2205	0.032	T	missense_variant	MODERATE	LAMB2	ENSG00000172037	Transcript	ENST00000305544.9	protein_coding	21/32	0	ENST00000305544.9:c.2959G>A	ENSP00000307156.4:p.Glu987Lys	3142/5692	2959/5397	987/1798	E/K	Gag/Aag	rs34759087	0	-1	0	SNV	HGNC	HGNC:6487	YES	1	P1	CCDS2789.1	ENSP00000307156	P55268	A0A024R319	UPI000013EA62	0	1	deleterious	benign	Conserved_Domains:cd00055&Pfam_domain:PF00053&Gene3D:2.10.25.10&SMART_domains:SM00180&SMART_domains:SM00181&Superfamily_domains:SSF57196&Superfamily_domains:SSF57196&PROSITE_profiles:PS50027&hmmpanther:PTHR10574&hmmpanther:PTHR10574:SF36	0	chr3:g.49124851C>T	0.0593	0.0091
chr3	49357401	rs1050450	G	A	5	152	1758	0.032	A	downstream_gene_variant	MODIFIER	RHOA	ENSG00000067560	Transcript	ENST00000418115.6	protein_coding	0	0	0	0	0	0	0	0	0	rs1050450&CM061794	1744	-1	0	SNV	HGNC	HGNC:667	YES	1	P1	CCDS2795.1	ENSP00000400175	P61586	A0A024R324	UPI0000046824	0	1	0	0	0	0	chr3:g.49357401G>A	0.2175	0.2716
chr3	49416844	rs10640	G	A	5	152	2004	0.032	A	3_prime_UTR_variant	MODIFIER	AMT	ENSG00000145020	Transcript	ENST00000273588.8	protein_coding	9/9	0	ENST00000273588.8:c.*696C>T	0	2211/2280	0	0	0	0	rs10640	0	-1	0	SNV	HGNC	HGNC:473	YES	1	P1	CCDS2797.1	ENSP00000273588	P48728	A0A024R2U7	UPI000012B35E	0	1	0	0	0	0	chr3:g.49416844G>A	0.2065	0.2322
chr3	49417897	rs11715915	C	T	5	152	1978	0.032	T	synonymous_variant	LOW	AMT	ENSG00000145020	Transcript	ENST00000273588.8	protein_coding	8/9	0	ENST00000273588.8:c.954G>A	ENSP00000273588.3:p.Arg318%3D	1257/2280	954/1212	318/403	R	cgG/cgA	rs11715915	0	-1	0	SNV	HGNC	HGNC:473	YES	1	P1	CCDS2797.1	ENSP00000273588	P48728	A0A024R2U7	UPI000012B35E	0	1	0	0	hmmpanther:PTHR43757:SF2&hmmpanther:PTHR43757&PIRSF_domain:PIRSF006487&TIGRFAM_domain:TIGR00528&Gene3D:2.40.30.110&Pfam_domain:PF08669&Superfamily_domains:SSF101790&PDB-ENSP_mappings:1wsv.B&PDB-ENSP_mappings:1wsv.A&PDB-ENSP_mappings:1wsr.B&PDB-ENSP_mappings:1wsr.A	0	chr3:g.49417897C>T	0.2013	0.2126
chr3	49532767	rs1801143	C	T	5	152	2277	0.032	T	synonymous_variant	LOW	DAG1	ENSG00000173402	Transcript	ENST00000545947.5	protein_coding	6/6	0	ENST00000545947.5:c.2256C>T	ENSP00000442600.1:p.His752%3D	2978/5829	2256/2688	752/895	H	caC/caT	rs1801143	0	1	0	SNV	HGNC	HGNC:2666	YES	5	P1	CCDS2799.1	ENSP00000442600	Q14118	0	UPI000013EDAE	0	1	0	0	hmmpanther:PTHR21559&hmmpanther:PTHR21559:SF19&Pfam_domain:PF05454	0	chr3:g.49532767C>T	0.2159	0.2693
chr3	49534707	rs4625	A	G	5	152	2028	0.032	G	3_prime_UTR_variant	MODIFIER	DAG1	ENSG00000173402	Transcript	ENST00000545947.5	protein_coding	6/6	0	ENST00000545947.5:c.*1508A>G	0	4918/5829	0	0	0	0	rs4625	0	1	0	SNV	HGNC	HGNC:2666	YES	5	P1	CCDS2799.1	ENSP00000442600	Q14118	0	UPI000013EDAE	0	1	0	0	0	0	chr3:g.49534707A>G	0.2171	0.2738
chr3	49721787	rs184127567	C	T	6	152	2287	0.051	T	downstream_gene_variant	MODIFIER	RNF123	ENSG00000164068	Transcript	ENST00000327697.11	protein_coding	0	0	0	0	0	0	0	0	0	rs184127567	258	1	0	SNV	HGNC	HGNC:21148	YES	1	P1	CCDS33758.1	ENSP00000328287	Q5XPI4	0	UPI00001D6A07	0	0	0	0	0	0	chr3:g.49721787C>T	0.0008	0
chr3	49722998	rs34345884	G	C	2	152	2153	0.013	C	downstream_gene_variant	MODIFIER	RNF123	ENSG00000164068	Transcript	ENST00000327697.11	protein_coding	0	0	0	0	0	0	0	0	0	rs34345884	1469	1	0	SNV	HGNC	HGNC:21148	YES	1	P1	CCDS33758.1	ENSP00000328287	Q5XPI4	0	UPI00001D6A07	0	0	0	0	0	0	chr3:g.49722998G>C	0.0088	0
chr3	52357719	rs11714402	A	C	5	152	1916	0.032	C	synonymous_variant	LOW	DNAH1	ENSG00000114841	Transcript	ENST00000420323.6	protein_coding	23/78	0	ENST00000420323.6:c.3964A>C	ENSP00000401514.2:p.Arg1322%3D	4225/13104	3964/12798	1322/4265	R	Agg/Cgg	rs11714402	0	1	0	SNV	HGNC	HGNC:2940	YES	1	P1	CCDS46842.1	ENSP00000401514	Q9P2D7	A0A140VJI6	UPI00017EE9F6	0	1	0	0	Gene3D:1.20.140.100&Pfam_domain:PF08393&hmmpanther:PTHR10676&hmmpanther:PTHR10676:SF358	0	chr3:g.52357719A>C	0.1611	0.3101
chr3	52363082	rs138320093	A	T	4	152	2472	0.026	T	missense_variant	MODERATE	DNAH1	ENSG00000114841	Transcript	ENST00000420323.6	protein_coding	32/78	0	ENST00000420323.6:c.5182A>T	ENSP00000401514.2:p.Ser1728Cys	5443/13104	5182/12798	1728/4265	S/C	Agt/Tgt	rs138320093	0	1	0	SNV	HGNC	HGNC:2940	YES	1	P1	CCDS46842.1	ENSP00000401514	Q9P2D7	A0A140VJI6	UPI00017EE9F6	0	1	deleterious	possibly_damaging	Gene3D:1.10.8.710&Pfam_domain:PF12774&hmmpanther:PTHR10676&hmmpanther:PTHR10676:SF358&Superfamily_domains:SSF52540	0	chr3:g.52363082A>T	0.0006	0
chr3	52366724	rs3752819	G	C	4	152	1742	0.026	C	intron_variant	MODIFIER	DNAH1	ENSG00000114841	Transcript	ENST00000420323.6	protein_coding	0	35/77	ENST00000420323.6:c.5611-9G>C	0	0	0	0	0	0	rs3752819	0	1	0	SNV	HGNC	HGNC:2940	YES	1	P1	CCDS46842.1	ENSP00000401514	Q9P2D7	A0A140VJI6	UPI00017EE9F6	0	1	0	0	0	0	chr3:g.52366724G>C	0.153	0.3109
chr3	52370095	rs746239	G	A	3	152	2485	0.019	A	intron_variant	MODIFIER	DNAH1	ENSG00000114841	Transcript	ENST00000420323.6	protein_coding	0	38/77	ENST00000420323.6:c.6139-15G>A	0	0	0	0	0	0	rs746239	0	1	0	SNV	HGNC	HGNC:2940	YES	1	P1	CCDS46842.1	ENSP00000401514	Q9P2D7	A0A140VJI6	UPI00017EE9F6	0	1	0	0	0	0	chr3:g.52370095G>A	0.0483	0.0265
chr3	52375405	rs56002041	A	G	3	152	2125	0.019	G	missense_variant	MODERATE	DNAH1	ENSG00000114841	Transcript	ENST00000420323.6	protein_coding	45/78	0	ENST00000420323.6:c.7151A>G	ENSP00000401514.2:p.Asn2384Ser	7412/13104	7151/12798	2384/4265	N/S	aAc/aGc	rs56002041	0	1	0	SNV	HGNC	HGNC:2940	YES	1	P1	CCDS46842.1	ENSP00000401514	Q9P2D7	A0A140VJI6	UPI00017EE9F6	0	1	tolerated	benign	Gene3D:1.20.920.30&Gene3D:3.40.50.300&hmmpanther:PTHR10676&hmmpanther:PTHR10676:SF358&Superfamily_domains:SSF52540	0	chr3:g.52375405A>G	0.0423	0.0023
chr3	52394972	rs11708581	C	A	3	152	2300	0.019	A	synonymous_variant	LOW	DNAH1	ENSG00000114841	Transcript	ENST00000420323.6	protein_coding	68/78	0	ENST00000420323.6:c.10881C>A	ENSP00000401514.2:p.Val3627%3D	11142/13104	10881/12798	3627/4265	V	gtC/gtA	rs11708581	0	1	0	SNV	HGNC	HGNC:2940	YES	1	P1	CCDS46842.1	ENSP00000401514	Q9P2D7	A0A140VJI6	UPI00017EE9F6	0	1	0	0	hmmpanther:PTHR10676&hmmpanther:PTHR10676:SF358	0	chr3:g.52394972C>A	0.0413	0.0015
chr3	52396510	rs12163565	G	A	2	152	2183	0.013	A	missense_variant	MODERATE	DNAH1	ENSG00000114841	Transcript	ENST00000420323.6	protein_coding	71/78	0	ENST00000420323.6:c.11402G>A	ENSP00000401514.2:p.Gly3801Asp	11663/13104	11402/12798	3801/4265	G/D	gGt/gAt	rs12163565	0	1	0	SNV	HGNC	HGNC:2940	YES	1	P1	CCDS46842.1	ENSP00000401514	Q9P2D7	A0A140VJI6	UPI00017EE9F6	0	1	tolerated	benign	Gene3D:1.10.8.720&Pfam_domain:PF18198&hmmpanther:PTHR10676&hmmpanther:PTHR10676:SF358	0	chr3:g.52396510G>A	0.1659	0.0219
chr3	52408095	rs1379738285	G	A	2	152	2452	0.013	A	intron_variant	MODIFIER	BAP1	ENSG00000163930	Transcript	ENST00000460680.6	protein_coding	0	4/16	ENST00000460680.6:c.256-18C>T	0	0	0	0	0	0	rs1379738285	0	-1	0	SNV	HGNC	HGNC:950	YES	1	P1	CCDS2853.1	ENSP00000417132	Q92560	A0A024R305	UPI0000071B3D	0	1	0	0	0	0	chr3:g.52408095G>A	0	0
chr3	53089063	rs9875573	A	T	3	152	1588	0.019	T	3_prime_UTR_variant	MODIFIER	RFT1	ENSG00000163933	Transcript	ENST00000296292.8	protein_coding	13/13	0	ENST00000296292.8:c.*2840T>A	0	4501/5081	0	0	0	0	rs9875573	0	-1	0	SNV	HGNC	HGNC:30220	YES	1	P1	CCDS2869.1	ENSP00000296292	Q96AA3	0	UPI000000DA67	0	1	0	0	0	0	chr3:g.53089063A>T	0.1699	0.3729
chr3	53091281	rs7645611	G	C	3	152	2167	0.019	C	3_prime_UTR_variant	MODIFIER	RFT1	ENSG00000163933	Transcript	ENST00000296292.8	protein_coding	13/13	0	ENST00000296292.8:c.*622C>G	0	2283/5081	0	0	0	0	rs7645611	0	-1	0	SNV	HGNC	HGNC:30220	YES	1	P1	CCDS2869.1	ENSP00000296292	Q96AA3	0	UPI000000DA67	0	1	0	0	0	0	chr3:g.53091281G>C	0.1669	0.3442
chr3	53179641	rs2230493	T	C	3	152	2217	0.019	C	synonymous_variant	LOW	PRKCD	ENSG00000163932	Transcript	ENST00000330452.8	protein_coding	4/19	0	ENST00000330452.8:c.180T>C	ENSP00000331602.3:p.Asp60%3D	531/2833	180/2031	60/676	D	gaT/gaC	rs2230493	0	1	0	SNV	HGNC	HGNC:9399	YES	1	P1	CCDS2870.1	ENSP00000331602	Q05655	A0A024R328	UPI000000DA36	0	1	0	0	PIRSF_domain:PIRSF000551&Gene3D:2.60.40.150&PIRSF_domain:PIRSF501104&Superfamily_domains:SSF49562&hmmpanther:PTHR24356&hmmpanther:PTHR24356:SF177&PDB-ENSP_mappings:1yrk.A	0	chr3:g.53179641T>C	0.0819	0.0416
chr3	53770462	rs17053501	C	T	3	152	2219	0.019	T	synonymous_variant	LOW	CACNA1D	ENSG00000157388	Transcript	ENST00000288139.10	protein_coding	33/49	0	ENST00000288139.10:c.4014C>T	ENSP00000288139.3:p.Phe1338%3D	4132/8991	4014/6546	1338/2181	F	ttC/ttT	rs17053501	0	1	0	SNV	HGNC	HGNC:1391	YES	1	P3	CCDS2872.1	ENSP00000288139	Q01668	0	UPI000005031A	0	1	0	0	Gene3D:1.20.120.350&hmmpanther:PTHR10037&hmmpanther:PTHR10037:SF139&Superfamily_domains:SSF81324&Pfam_domain:PF00520	0	chr3:g.53770462C>T	0.0387	0.0734
chr3	57428370	rs17793014	T	A	6	152	1091	0.038	A	intron_variant	MODIFIER	DNAH12	ENSG00000174844	Transcript	ENST00000495027.5	protein_coding	0	34/73	ENST00000495027.5:c.5253+263A>T	0	0	0	0	0	0	rs17793014	0	-1	0	SNV	HGNC	HGNC:2943	0	5	P1	0	ENSP00000418137	0	E9PG32	UPI0004620994	0	0	0	0	0	0	chr3:g.57428370T>A	0.2374	0.1157
chr3	57508411	rs6445902	A	C	4	152	1224	0.026	C	missense_variant	MODERATE	DNAH12	ENSG00000174844	Transcript	ENST00000311202.7	protein_coding	7/12	0	ENST00000311202.7:c.672T>G	ENSP00000312554.6:p.Asp224Glu	853/1555	672/1374	224/457	D/E	gaT/gaG	rs6445902	0	-1	0	SNV	HGNC	HGNC:2943	YES	2	0	CCDS33771.1	ENSP00000312554	Q6ZR08	0	UPI000036716B	0	0	tolerated	benign	hmmpanther:PTHR10676&hmmpanther:PTHR10676:SF310	0	chr3:g.57508411A>C	0.2356	0.4947
chr3	58138511	rs141357606	C	T	7	152	2238	0.045	T	synonymous_variant	LOW	FLNB	ENSG00000136068	Transcript	ENST00000490882.5	protein_coding	30/47	0	ENST00000490882.5:c.5184C>T	ENSP00000420213.1:p.Asn1728%3D	5349/8079	5184/7902	1728/2633	N	aaC/aaT	rs141357606	0	1	0	SNV	HGNC	HGNC:3755	YES	1	A1	CCDS54599.1	ENSP00000420213	O75369	0	UPI0001765F91	0	1	0	0	Gene3D:2.60.40.10&Pfam_domain:PF00630&PROSITE_profiles:PS50194&hmmpanther:PTHR43998&hmmpanther:PTHR43998:SF3&SMART_domains:SM00557&Superfamily_domains:SSF81296	0	chr3:g.58138511C>T	0.002	0
chr3	58145911	rs183917041	G	A	7	152	2415	0.045	A	intron_variant	MODIFIER	FLNB	ENSG00000136068	Transcript	ENST00000490882.5	protein_coding	0	33/46	ENST00000490882.5:c.5519-10G>A	0	0	0	0	0	0	rs183917041	0	1	0	SNV	HGNC	HGNC:3755	YES	1	A1	CCDS54599.1	ENSP00000420213	O75369	0	UPI0001765F91	0	1	0	0	0	0	chr3:g.58145911G>A	0.0026	0.0008
chr3	64094813	rs14056	G	A	7	152	2169	0.045	A	3_prime_UTR_variant	MODIFIER	PRICKLE2	ENSG00000163637	Transcript	ENST00000638394.2	protein_coding	8/8	0	ENST00000638394.2:c.*4238C>T	0	7370/9947	0	0	0	0	rs14056	0	-1	0	SNV	HGNC	HGNC:20340	YES	1	P2	CCDS2902.1	ENSP00000492363	Q7Z3G6	0	UPI0000160A8B	0	1	0	0	0	0	chr3:g.64094813G>A	0.1046	0.0318
chr3	64096327	rs12494731	G	T	2	152	2271	0.013	T	3_prime_UTR_variant	MODIFIER	PRICKLE2	ENSG00000163637	Transcript	ENST00000638394.2	protein_coding	8/8	0	ENST00000638394.2:c.*2724C>A	0	5856/9947	0	0	0	0	rs12494731	0	-1	0	SNV	HGNC	HGNC:20340	YES	1	P2	CCDS2902.1	ENSP00000492363	Q7Z3G6	0	UPI0000160A8B	0	1	0	0	0	0	chr3:g.64096327G>T	0.0948	0.0371
chr3	64157183	rs17720698	C	T	3	152	2232	0.019	T	synonymous_variant	LOW	PRICKLE2	ENSG00000163637	Transcript	ENST00000638394.2	protein_coding	5/8	0	ENST00000638394.2:c.579G>A	ENSP00000492363.1:p.Pro193%3D	1176/9947	579/2535	193/844	P	ccG/ccA	rs17720698	0	-1	0	SNV	HGNC	HGNC:20340	YES	1	P2	CCDS2902.1	ENSP00000492363	Q7Z3G6	0	UPI0000160A8B	0	1	0	0	Gene3D:2.10.110.10&PROSITE_profiles:PS50023&hmmpanther:PTHR24211&hmmpanther:PTHR24211:SF18&Superfamily_domains:SSF57716&Conserved_Domains:cd09418	0	chr3:g.64157183C>T	0.1849	0.295
chr3	64160083	rs2306380	T	C	4	152	2325	0.026	C	splice_region_variant&intron_variant	LOW	PRICKLE2	ENSG00000163637	Transcript	ENST00000638394.2	protein_coding	0	3/7	ENST00000638394.2:c.259-6A>G	0	0	0	0	0	0	rs2306380	0	-1	0	SNV	HGNC	HGNC:20340	YES	1	P2	CCDS2902.1	ENSP00000492363	Q7Z3G6	0	UPI0000160A8B	0	1	0	0	0	0	chr3:g.64160083T>C	0.3023	0.3253
chr3	66380387	rs2279290	T	G	3	152	2253	0.019	G	downstream_gene_variant	MODIFIER	SLC25A26	ENSG00000144741	Transcript	ENST00000354883.10	protein_coding	0	0	0	0	0	0	0	0	0	rs2279290	1460	1	0	SNV	HGNC	HGNC:20661	YES	2	P1	CCDS2905.2	ENSP00000346955	Q70HW3	0	UPI000003615A	0	1	0	0	0	0	chr3:g.66380387T>G	0.108	0.084
chr3	69119713	rs9815992	C	T	6	152	2129	0.045	T	synonymous_variant	LOW	LMOD3	ENSG00000163380	Transcript	ENST00000420581.6	protein_coding	2/3	0	ENST00000420581.6:c.642G>A	ENSP00000414670.2:p.Ser214%3D	822/4086	642/1683	214/560	S	tcG/tcA	rs9815992	0	-1	0	SNV	HGNC	HGNC:6649	YES	1	P1	CCDS46862.1	ENSP00000414670	Q0VAK6	0	UPI00001612AC	0	1	0	0	hmmpanther:PTHR10901&hmmpanther:PTHR10901:SF3&MobiDB_lite:mobidb-lite&MobiDB_lite:mobidb-lite	0	chr3:g.69119713C>T	0.102	0.1218
chr3	69119747	rs775919681	G	C	2	152	2001	0.013	C	missense_variant	MODERATE	LMOD3	ENSG00000163380	Transcript	ENST00000420581.6	protein_coding	2/3	0	ENST00000420581.6:c.608C>G	ENSP00000414670.2:p.Pro203Arg	788/4086	608/1683	203/560	P/R	cCa/cGa	rs775919681	0	-1	0	SNV	HGNC	HGNC:6649	YES	1	P1	CCDS46862.1	ENSP00000414670	Q0VAK6	0	UPI00001612AC	0	1	tolerated	benign	hmmpanther:PTHR10901&hmmpanther:PTHR10901:SF3&MobiDB_lite:mobidb-lite&MobiDB_lite:mobidb-lite	0	chr3:g.69119747G>C	0	0
chr3	69965296	rs9863910	T	C	5	152	1623	0.032	C	3_prime_UTR_variant	MODIFIER	MITF	ENSG00000187098	Transcript	ENST00000448226.7	protein_coding	10/10	0	ENST00000448226.7:c.*48T>C	0	1745/2096	0	0	0	0	rs9863910	0	1	0	SNV	HGNC	HGNC:7105	YES	5	A1	CCDS87108.1	ENSP00000391803	O75030	0	UPI000012F16A	0	1	0	0	0	0	chr3:g.69965296T>C	0.1014	0.2224
chr3	69966496	rs2131025	T	C	6	152	1209	0.038	C	downstream_gene_variant	MODIFIER	MITF	ENSG00000187098	Transcript	ENST00000448226.7	protein_coding	0	0	0	0	0	0	0	0	0	rs2131025	849	1	0	SNV	HGNC	HGNC:7105	YES	5	A1	CCDS87108.1	ENSP00000391803	O75030	0	UPI000012F16A	0	1	0	0	0	0	chr3:g.69966496T>C	0.0449	0.0038
chr3	70972152	rs76145927	T	C	6	152	1925	0.038	C	intron_variant	MODIFIER	AC097634.4	ENSG00000285708	Transcript	ENST00000647725.1	protein_coding	0	23/25	ENST00000647725.1:c.1652+403A>G	0	0	0	0	0	0	rs76145927	0	-1	0	SNV	Clone_based_ensembl_gene	0	YES	0	P1	CCDS2914.1	ENSP00000497585	0	Q548T7	UPI0000001041	0	0	0	0	0	0	chr3:g.70972152T>C	0.0092	0
chr3	81705581	rs28763904	A	G	6	152	711	0.038	G	missense_variant	MODERATE	GBE1	ENSG00000114480	Transcript	ENST00000429644.7	protein_coding	2/16	0	ENST00000429644.7:c.176T>C	ENSP00000410833.2:p.Ile59Thr	304/2941	176/2109	59/702	I/T	aTt/aCt	rs28763904	0	-1	0	SNV	HGNC	HGNC:4180	YES	1	P2	CCDS54612.1	ENSP00000410833	Q04446	0	UPI0000209A24	0	1	deleterious	possibly_damaging	hmmpanther:PTHR43651&Gene3D:3.20.20.80&PIRSF_domain:PIRSF000463&PDB-ENSP_mappings:5clw.C&PDB-ENSP_mappings:5clw.B&PDB-ENSP_mappings:5clw.A&PDB-ENSP_mappings:5clt.C&PDB-ENSP_mappings:5clt.B&PDB-ENSP_mappings:5clt.A&PDB-ENSP_mappings:4bzy.C&PDB-ENSP_mappings:4bzy.B&PDB-ENSP_mappings:4bzy.A	0	chr3:g.81705581A>G	0.0026	0.0008
chr3	81761365	rs9820490	C	A	4	152	1929	0.026	A	intron_variant	MODIFIER	GBE1	ENSG00000114480	Transcript	ENST00000429644.7	protein_coding	0	1/15	ENST00000429644.7:c.143+10G>T	0	0	0	0	0	0	rs9820490	0	-1	0	SNV	HGNC	HGNC:4180	YES	1	P2	CCDS54612.1	ENSP00000410833	Q04446	0	UPI0000209A24	0	1	0	0	0	0	chr3:g.81761365C>A	0.0879	0.056
chr3	94049358	rs78946357	G	A	3	150	647	0.019	A	intron_variant	MODIFIER	ARL13B	ENSG00000169379	Transcript	ENST00000394222.7	protein_coding	0	7/9	ENST00000394222.7:c.1025-48G>A	0	0	0	0	0	0	rs78946357	0	1	0	SNV	HGNC	HGNC:25419	YES	1	P1	CCDS2925.1	ENSP00000377769	Q3SXY8	0	UPI00001B94DF	0	1	0	0	0	0	chr3:g.94049358G>A	0.0146	0
chr3	111650241	rs73230153	C	T	3	152	1721	0.019	T	3_prime_UTR_variant	MODIFIER	CD96	ENSG00000153283	Transcript	ENST00000283285.9	protein_coding	15/15	0	ENST00000283285.9:c.*435C>T	0	2324/4324	0	0	0	0	rs73230153	0	1	0	SNV	HGNC	HGNC:16892	YES	1	P3	CCDS2959.1	ENSP00000283285	P40200	0	UPI000013DD36	0	1	0	0	0	0	chr3:g.111650241C>T	0.0423	0.0053
chr3	111651609	rs184317872	G	A	3	152	1691	0.019	A	3_prime_UTR_variant	MODIFIER	CD96	ENSG00000153283	Transcript	ENST00000283285.9	protein_coding	15/15	0	ENST00000283285.9:c.*1803G>A	0	3692/4324	0	0	0	0	rs184317872	0	1	0	SNV	HGNC	HGNC:16892	YES	1	P3	CCDS2959.1	ENSP00000283285	P40200	0	UPI000013DD36	0	1	0	0	0	0	chr3:g.111651609G>A	0.0052	0
chr3	119390990	rs78837524	G	A	3	152	2278	0.019	A	splice_region_variant&intron_variant	LOW	ARHGAP31	ENSG00000031081	Transcript	ENST00000264245.8	protein_coding	0	7/11	ENST00000264245.8:c.881+7G>A	0	0	0	0	0	0	rs78837524	0	1	0	SNV	HGNC	HGNC:29216	YES	1	P1	CCDS43135.1	ENSP00000264245	Q2M1Z3	0	UPI00001C1DFD	0	1	0	0	0	0	chr3:g.119390990G>A	0.0591	0.0045
chr3	119409551	rs2305249	G	A	7	152	2242	0.058	A	synonymous_variant	LOW	ARHGAP31	ENSG00000031081	Transcript	ENST00000264245.8	protein_coding	11/12	0	ENST00000264245.8:c.1701G>A	ENSP00000264245.4:p.Pro567%3D	2233/9317	1701/4335	567/1444	P	ccG/ccA	rs2305249	0	1	0	SNV	HGNC	HGNC:29216	YES	1	P1	CCDS43135.1	ENSP00000264245	Q2M1Z3	0	UPI00001C1DFD	0	1	0	0	MobiDB_lite:mobidb-lite&hmmpanther:PTHR15729:SF3&hmmpanther:PTHR15729	0	chr3:g.119409551G>A	0.1877	0.09
chr3	119414707	rs61740281	G	A	6	152	2266	0.038	A	synonymous_variant	LOW	ARHGAP31	ENSG00000031081	Transcript	ENST00000264245.8	protein_coding	12/12	0	ENST00000264245.8:c.2778G>A	ENSP00000264245.4:p.Ala926%3D	3310/9317	2778/4335	926/1444	A	gcG/gcA	rs61740281	0	1	0	SNV	HGNC	HGNC:29216	YES	1	P1	CCDS43135.1	ENSP00000264245	Q2M1Z3	0	UPI00001C1DFD	0	1	0	0	MobiDB_lite:mobidb-lite&hmmpanther:PTHR15729:SF3&hmmpanther:PTHR15729	0	chr3:g.119414707G>A	0.1298	0.1263
chr3	119415544	rs3732414	C	T	2	152	2148	0.013	T	synonymous_variant	LOW	ARHGAP31	ENSG00000031081	Transcript	ENST00000264245.8	protein_coding	12/12	0	ENST00000264245.8:c.3615C>T	ENSP00000264245.4:p.Pro1205%3D	4147/9317	3615/4335	1205/1444	P	ccC/ccT	rs3732414	0	1	0	SNV	HGNC	HGNC:29216	YES	1	P1	CCDS43135.1	ENSP00000264245	Q2M1Z3	0	UPI00001C1DFD	0	1	0	0	hmmpanther:PTHR15729:SF3&hmmpanther:PTHR15729	0	chr3:g.119415544C>T	0.1296	0.3911
chr3	119417420	rs115630304	C	G	2	152	1799	0.013	G	3_prime_UTR_variant	MODIFIER	ARHGAP31	ENSG00000031081	Transcript	ENST00000264245.8	protein_coding	12/12	0	ENST00000264245.8:c.*1156C>G	0	6023/9317	0	0	0	0	rs115630304	0	1	0	SNV	HGNC	HGNC:29216	YES	1	P1	CCDS43135.1	ENSP00000264245	Q2M1Z3	0	UPI00001C1DFD	0	1	0	0	0	0	chr3:g.119417420C>G	0.0367	0.0061
chr3	119417440	rs114261128	T	G	2	152	1797	0.013	G	3_prime_UTR_variant	MODIFIER	ARHGAP31	ENSG00000031081	Transcript	ENST00000264245.8	protein_coding	12/12	0	ENST00000264245.8:c.*1176T>G	0	6043/9317	0	0	0	0	rs114261128	0	1	0	SNV	HGNC	HGNC:29216	YES	1	P1	CCDS43135.1	ENSP00000264245	Q2M1Z3	0	UPI00001C1DFD	0	1	0	0	0	0	chr3:g.119417440T>G	0.0367	0.0061
chr3	119418619	rs12631504	A	G	7	152	1579	0.045	G	3_prime_UTR_variant	MODIFIER	ARHGAP31	ENSG00000031081	Transcript	ENST00000264245.8	protein_coding	12/12	0	ENST00000264245.8:c.*2355A>G	0	7222/9317	0	0	0	0	rs12631504	0	1	0	SNV	HGNC	HGNC:29216	YES	1	P1	CCDS43135.1	ENSP00000264245	Q2M1Z3	0	UPI00001C1DFD	0	1	0	0	0	0	chr3:g.119418619A>G	0.1308	0.1271
chr3	119419007	rs78013508	C	A	2	152	1403	0.013	A	3_prime_UTR_variant	MODIFIER	ARHGAP31	ENSG00000031081	Transcript	ENST00000264245.8	protein_coding	12/12	0	ENST00000264245.8:c.*2743C>A	0	7610/9317	0	0	0	0	rs78013508	0	1	0	SNV	HGNC	HGNC:29216	YES	1	P1	CCDS43135.1	ENSP00000264245	Q2M1Z3	0	UPI00001C1DFD	0	1	0	0	0	0	chr3:g.119419007C>A	0.0393	0.0159
chr3	121828680	rs1920320	A	G	2	152	892	0.013	G	intron_variant	MODIFIER	IQCB1	ENSG00000173226	Transcript	ENST00000310864.11	protein_coding	0	3/14	ENST00000310864.11:c.101-48T>C	0	0	0	0	0	0	rs1920320	0	-1	0	SNV	HGNC	HGNC:28949	YES	1	P1	CCDS33837.1	ENSP00000311505	Q15051	0	UPI0000139154	0	1	0	0	0	0	chr3:g.121828680A>G	0.1823	0.2663
chr3	122262320	rs142818334	C	T	5	152	2229	0.038	T	missense_variant	MODERATE	CASR	ENSG00000036828	Transcript	ENST00000498619.4	protein_coding	4/7	0	ENST00000498619.4:c.1285C>T	ENSP00000420194.1:p.His429Tyr	1723/5009	1285/3267	429/1088	H/Y	Cac/Tac	rs142818334&COSM4583847	0	1	0	SNV	HGNC	HGNC:1514	YES	1	A2	CCDS54632.1	ENSP00000420194	P41180	E7ENE0	UPI000020A065	0	1	tolerated	benign	Gene3D:3.40.50.2300&Gene3D:3.40.50.2300&Pfam_domain:PF01094&hmmpanther:PTHR24061&hmmpanther:PTHR24061:SF358&Superfamily_domains:SSF53822&Conserved_Domains:cd06364	0	chr3:g.122262320C>T	0.0004	0
chr3	122282252	rs2270916	T	C	6	152	2119	0.038	C	intron_variant	MODIFIER	CASR	ENSG00000036828	Transcript	ENST00000498619.4	protein_coding	0	6/6	ENST00000498619.4:c.1762+16T>C	0	0	0	0	0	0	rs2270916	0	1	0	SNV	HGNC	HGNC:1514	YES	1	A2	CCDS54632.1	ENSP00000420194	P41180	E7ENE0	UPI000020A065	0	1	0	0	0	0	chr3:g.122282252T>C	0.1432	0.0454
chr3	122286206	rs9740	A	G	2	152	2092	0.013	G	3_prime_UTR_variant	MODIFIER	CASR	ENSG00000036828	Transcript	ENST00000498619.4	protein_coding	7/7	0	ENST00000498619.4:c.*1015A>G	0	4720/5009	0	0	0	0	rs9740	0	1	0	SNV	HGNC	HGNC:1514	YES	1	A2	CCDS54632.1	ENSP00000420194	P41180	E7ENE0	UPI000020A065	0	1	0	0	0	0	chr3:g.122286206A>G	0.1815	0.146
chr3	122286284	rs1802757	C	T	6	152	1846	0.038	T	3_prime_UTR_variant	MODIFIER	CASR	ENSG00000036828	Transcript	ENST00000498619.4	protein_coding	7/7	0	ENST00000498619.4:c.*1093C>T	0	4798/5009	0	0	0	0	rs1802757	0	1	0	SNV	HGNC	HGNC:1514	YES	1	A2	CCDS54632.1	ENSP00000420194	P41180	E7ENE0	UPI000020A065	0	1	0	0	0	0	chr3:g.122286284C>T	0.1983	0.239
chr3	123649038	rs143258617	G	A	2	152	2087	0.013	A	missense_variant	MODERATE	MYLK	ENSG00000065534	Transcript	ENST00000360304.7	protein_coding	25/33	0	ENST00000360304.7:c.4348C>T	ENSP00000353452.3:p.Arg1450Trp	4534/7738	4348/5745	1450/1914	R/W	Cgg/Tgg	rs143258617	0	-1	0	SNV	HGNC	HGNC:7590	YES	5	A2	CCDS46896.1	ENSP00000353452	Q15746	0	UPI000020A0AE	0	1	deleterious	possibly_damaging	Gene3D:3.30.200.20&hmmpanther:PTHR45480&Superfamily_domains:SSF56112	0	chr3:g.123649038G>A	0.0002	0.0008
chr3	123664192	rs149530842	C	T	2	152	1967	0.013	T	missense_variant	MODERATE	MYLK	ENSG00000065534	Transcript	ENST00000360304.7	protein_coding	22/33	0	ENST00000360304.7:c.3898G>A	ENSP00000353452.3:p.Ala1300Thr	4084/7738	3898/5745	1300/1914	A/T	Gcg/Acg	rs149530842&COSM1216275&COSM5736732	0	-1	0	SNV	HGNC	HGNC:7590	YES	5	A2	CCDS46896.1	ENSP00000353452	Q15746	0	UPI000020A0AE	0	1	tolerated	benign	Gene3D:2.60.40.10&PDB-ENSP_mappings:2cqv.A&Pfam_domain:PF07679&PROSITE_profiles:PS50835&hmmpanther:PTHR45480&SMART_domains:SM00408&SMART_domains:SM00409&Superfamily_domains:SSF48726&Conserved_Domains:cd05762	0	chr3:g.123664192C>T	0.0014	0.0038
chr3	123700441	rs12172926	C	T	5	152	2109	0.032	T	synonymous_variant	LOW	MYLK	ENSG00000065534	Transcript	ENST00000360304.7	protein_coding	17/33	0	ENST00000360304.7:c.3027G>A	ENSP00000353452.3:p.Glu1009%3D	3213/7738	3027/5745	1009/1914	E	gaG/gaA	rs12172926	0	-1	0	SNV	HGNC	HGNC:7590	YES	5	A2	CCDS46896.1	ENSP00000353452	Q15746	0	UPI000020A0AE	0	1	0	0	hmmpanther:PTHR45480&MobiDB_lite:mobidb-lite&MobiDB_lite:mobidb-lite	0	chr3:g.123700441C>T	0.1691	0.0825
chr3	123700935	rs3732485	G	A	4	152	1450	0.026	A	missense_variant	MODERATE	MYLK	ENSG00000065534	Transcript	ENST00000360304.7	protein_coding	17/33	0	ENST00000360304.7:c.2533C>T	ENSP00000353452.3:p.Arg845Cys	2719/7738	2533/5745	845/1914	R/C	Cgc/Tgc	rs3732485	0	-1	0	SNV	HGNC	HGNC:7590	YES	5	A2	CCDS46896.1	ENSP00000353452	Q15746	0	UPI000020A0AE	0	1	tolerated	benign	hmmpanther:PTHR45480&Low_complexity_(Seg):seg	0	chr3:g.123700935G>A	0.0451	0.0318
chr3	123725938	rs820329	A	T	2	152	2188	0.013	T	splice_region_variant&intron_variant	LOW	MYLK	ENSG00000065534	Transcript	ENST00000360304.7	protein_coding	0	11/32	ENST00000360304.7:c.1651+6T>A	0	0	0	0	0	0	rs820329	0	-1	0	SNV	HGNC	HGNC:7590	YES	5	A2	CCDS46896.1	ENSP00000353452	Q15746	0	UPI000020A0AE	0	1	0	0	0	0	chr3:g.123725938A>T	0.0923	0.0401
chr3	123793780	rs28497577	G	T	3	152	2196	0.019	T	missense_variant	MODERATE	MYLK	ENSG00000065534	Transcript	ENST00000360304.7	protein_coding	3/33	0	ENST00000360304.7:c.62C>A	ENSP00000353452.3:p.Pro21His	248/7738	62/5745	21/1914	P/H	cCc/cAc	rs28497577&CM088406&COSM4503053	0	-1	0	SNV	HGNC	HGNC:7590	YES	5	A2	CCDS46896.1	ENSP00000353452	Q15746	0	UPI000020A0AE	0	1	tolerated_low_confidence	benign	hmmpanther:PTHR45480	0	chr3:g.123793780G>T	0.1973	0.4183
chr3	123831616	rs2700352	G	A	2	152	2228	0.013	A	5_prime_UTR_variant	MODIFIER	MYLK	ENSG00000065534	Transcript	ENST00000360304.7	protein_coding	2/33	0	ENST00000360304.7:c.-72C>T	0	115/7738	0	0	0	0	rs2700352	0	-1	0	SNV	HGNC	HGNC:7590	YES	5	A2	CCDS46896.1	ENSP00000353452	Q15746	0	UPI000020A0AE	0	1	0	0	0	0	chr3:g.123831616G>A	0.146	0.1014
chr3	124730559	rs17843776	A	G	7	152	2098	0.045	G	missense_variant	MODERATE	UMPS	ENSG00000114491	Transcript	ENST00000232607.7	protein_coding	1/6	0	ENST00000232607.7:c.88A>G	ENSP00000232607.2:p.Ser30Gly	108/6652	88/1443	30/480	S/G	Agc/Ggc	rs17843776	0	1	0	SNV	HGNC	HGNC:12563	YES	1	P1	CCDS3029.1	ENSP00000232607	P11172	A8K5J1	UPI0000001223	0	1	deleterious	possibly_damaging	HAMAP:MF_01208&hmmpanther:PTHR19278&hmmpanther:PTHR19278:SF39&Gene3D:3.40.50.2020&TIGRFAM_domain:TIGR00336&Superfamily_domains:SSF53271&PDB-ENSP_mappings:2wns.B&PDB-ENSP_mappings:2wns.A	0	chr3:g.124730559A>G	0.0036	0
chr3	126500784	rs34025926	G	A	3	152	2263	0.019	A	synonymous_variant	LOW	UROC1	ENSG00000159650	Transcript	ENST00000383579.3	protein_coding	12/21	0	ENST00000383579.3:c.1236C>T	ENSP00000373073.3:p.Gly412%3D	1270/2735	1236/2211	412/736	G	ggC/ggT	rs34025926	0	-1	0	SNV	HGNC	HGNC:26444	YES	1	0	CCDS54636.1	ENSP00000373073	Q96N76	0	UPI0000480109	0	1	0	0	HAMAP:MF_00577&hmmpanther:PTHR12216&Gene3D:3.40.50.10730&Pfam_domain:PF01175&Superfamily_domains:SSF111326	0	chr3:g.126500784G>A	0.2167	0.2602
chr3	128480537	rs3803	G	A	6	152	1746	0.038	A	3_prime_UTR_variant	MODIFIER	GATA2	ENSG00000179348	Transcript	ENST00000341105.6	protein_coding	6/6	0	ENST00000341105.6:c.*482C>T	0	2257/3367	0	0	0	0	rs3803&CR066665	0	-1	0	SNV	HGNC	HGNC:4171	YES	1	P1	CCDS3049.1	ENSP00000345681	P23769	0	UPI00000730CD	0	1	0	0	0	0	chr3:g.128480537G>A	0.1246	0.1634
chr3	128481963	rs11708606	G	A	6	152	1786	0.038	A	intron_variant	MODIFIER	GATA2	ENSG00000179348	Transcript	ENST00000341105.6	protein_coding	0	4/5	ENST00000341105.6:c.1018-19C>T	0	0	0	0	0	0	rs11708606	0	-1	0	SNV	HGNC	HGNC:4171	YES	1	P1	CCDS3049.1	ENSP00000345681	P23769	0	UPI00000730CD	0	1	0	0	0	0	chr3:g.128481963G>A	0.123	0.1634
chr3	128813587	rs886057942	A	T	3	152	1838	0.019	T	3_prime_UTR_variant	MODIFIER	RAB7A	ENSG00000075785	Transcript	ENST00000265062.7	protein_coding	6/6	0	ENST00000265062.7:c.*165A>T	0	1035/2244	0	0	0	0	rs886057942	0	1	0	SNV	HGNC	HGNC:9788	YES	1	P1	CCDS3052.1	ENSP00000265062	P51149	A0A158RFU6	UPI0000001260	0	1	0	0	0	0	chr3:g.128813587A>T	0	0
chr3	128899440	rs1979529	T	C	2	152	1958	0.013	C	synonymous_variant	LOW	ACAD9	ENSG00000177646	Transcript	ENST00000308982.12	protein_coding	7/18	0	ENST00000308982.12:c.787T>C	ENSP00000312618.7:p.Leu263%3D	859/2445	787/1866	263/621	L	Tta/Cta	rs1979529	0	1	0	SNV	HGNC	HGNC:21497	YES	1	P1	CCDS3053.1	ENSP00000312618	Q9H845	0	UPI00000498C3	0	1	0	0	Gene3D:2.40.110.10&Pfam_domain:PF02770&hmmpanther:PTHR43884&hmmpanther:PTHR43884:SF9&Superfamily_domains:SSF56645&Conserved_Domains:cd01161	0	chr3:g.128899440T>C	0.0483	0.056
chr3	129467081	rs56379561	G	A	2	152	2242	0.013	A	intron_variant	MODIFIER	IFT122	ENSG00000163913	Transcript	ENST00000296266.7	protein_coding	0	9/30	ENST00000296266.7:c.893+15G>A	0	0	0	0	0	0	rs56379561	0	1	0	SNV	HGNC	HGNC:13556	YES	1	P4	CCDS3060.1	ENSP00000296266	Q9HBG6	0	UPI0000141042	0	1	0	0	0	0	chr3:g.129467081G>A	0.1689	0.2413
chr3	129476820	rs2301570	C	T	2	152	2085	0.013	T	intron_variant	MODIFIER	IFT122	ENSG00000163913	Transcript	ENST00000296266.7	protein_coding	0	12/30	ENST00000296266.7:c.1300+19C>T	0	0	0	0	0	0	rs2301570	0	1	0	SNV	HGNC	HGNC:13556	YES	1	P4	CCDS3060.1	ENSP00000296266	Q9HBG6	0	UPI0000141042	0	1	0	0	0	0	chr3:g.129476820C>T	0.1228	0.2413
chr3	129483473	rs112066509	C	T	2	152	2223	0.013	T	intron_variant	MODIFIER	IFT122	ENSG00000163913	Transcript	ENST00000296266.7	protein_coding	0	15/30	ENST00000296266.7:c.1807-12C>T	0	0	0	0	0	0	rs112066509	0	1	0	SNV	HGNC	HGNC:13556	YES	1	P4	CCDS3060.1	ENSP00000296266	Q9HBG6	0	UPI0000141042	0	1	0	0	0	0	chr3:g.129483473C>T	0.1665	0.2352
chr3	129500101	rs6799876	G	T	2	152	2436	0.013	T	intron_variant	MODIFIER	IFT122	ENSG00000163913	Transcript	ENST00000296266.7	protein_coding	0	20/30	ENST00000296266.7:c.2528+33G>T	0	0	0	0	0	0	rs6799876	0	1	0	SNV	HGNC	HGNC:13556	YES	1	P4	CCDS3060.1	ENSP00000296266	Q9HBG6	0	UPI0000141042	0	1	0	0	0	0	chr3:g.129500101G>T	0.1667	0.2352
chr3	129532420	rs56340615	C	T	2	152	1619	0.013	T	splice_region_variant&intron_variant	LOW	RHO	ENSG00000163914	Transcript	ENST00000296271.3	protein_coding	0	3/4	ENST00000296271.3:c.696+4C>T	0	0	0	0	0	0	rs56340615	0	1	0	SNV	HGNC	HGNC:10012	YES	1	P1	CCDS3063.1	ENSP00000296271	P08100	0	UPI0000046CE6	0	1	0	0	0	0	chr3:g.129532420C>T	0.0857	0.0666
chr3	129534817	rs3733148	G	A	5	152	2325	0.032	A	3_prime_UTR_variant	MODIFIER	RHO	ENSG00000163914	Transcript	ENST00000296271.3	protein_coding	5/5	0	ENST00000296271.3:c.*1099G>A	0	2240/2592	0	0	0	0	rs3733148	0	1	0	SNV	HGNC	HGNC:10012	YES	1	P1	CCDS3063.1	ENSP00000296271	P08100	0	UPI0000046CE6	0	1	0	0	0	0	chr3:g.129534817G>A	0.0212	0.0008
chr3	132682756	rs6794496	C	T	4	152	1287	0.026	T	synonymous_variant	LOW	NPHP3	ENSG00000113971	Transcript	ENST00000337331.10	protein_coding	26/27	0	ENST00000337331.10:c.3759G>A	ENSP00000338766.5:p.Leu1253%3D	3813/5348	3759/3993	1253/1330	L	ctG/ctA	rs6794496	0	-1	0	SNV	HGNC	HGNC:7907	YES	1	P1	CCDS3078.1	ENSP00000338766	Q7Z494	0	UPI00001B6B30	0	1	0	0	Gene3D:1.25.40.10&PROSITE_profiles:PS50293&Superfamily_domains:SSF48452	0	chr3:g.132682756C>T	0.2232	0.0923
chr3	133757854	rs41295774	A	G	2	152	2355	0.013	G	missense_variant	MODERATE	TF	ENSG00000091513	Transcript	ENST00000402696.9	protein_coding	8/17	0	ENST00000402696.9:c.956A>G	ENSP00000385834.3:p.His319Arg	1004/20166	956/2097	319/698	H/R	cAc/cGc	rs41295774	0	1	0	SNV	HGNC	HGNC:11740	YES	1	P1	CCDS3080.1	ENSP00000385834	P02787	0	UPI000013D5A6	0	1	tolerated	benign	PDB-ENSP_mappings:1a8e.A&PDB-ENSP_mappings:1a8f.A&PDB-ENSP_mappings:1b3e.A&PDB-ENSP_mappings:1bp5.A&PDB-ENSP_mappings:1bp5.B&PDB-ENSP_mappings:1bp5.C&PDB-ENSP_mappings:1bp5.D&PDB-ENSP_mappings:1btj.A&PDB-ENSP_mappings:1btj.B&PDB-ENSP_mappings:1d3k.A&PDB-ENSP_mappings:1d4n.A&PDB-ENSP_mappings:1dtg.A&PDB-ENSP_mappings:1fqe.A&PDB-ENSP_mappings:1fqf.A&PDB-ENSP_mappings:1jqf.A&PDB-ENSP_mappings:1n7w.A…	0	chr3:g.133757854A>G	0.006	0
chr3	133768114	rs8649	G	C	2	152	1917	0.013	C	synonymous_variant	LOW	TF	ENSG00000091513	Transcript	ENST00000402696.9	protein_coding	13/17	0	ENST00000402696.9:c.1572G>C	ENSP00000385834.3:p.Leu524%3D	1620/20166	1572/2097	524/698	L	ctG/ctC	rs8649	0	1	0	SNV	HGNC	HGNC:11740	YES	1	P1	CCDS3080.1	ENSP00000385834	P02787	0	UPI000013D5A6	0	1	0	0	PDB-ENSP_mappings:2hau.A&PDB-ENSP_mappings:2hau.B&PDB-ENSP_mappings:2hav.A&PDB-ENSP_mappings:2hav.B&Gene3D:3.40.190.10&Gene3D:3.40.190.10&PDB-ENSP_mappings:3qyt.A&PDB-ENSP_mappings:3s9l.C&PDB-ENSP_mappings:3s9l.D&PDB-ENSP_mappings:3s9m.C&PDB-ENSP_mappings:3s9m.D&PDB-ENSP_mappings:3s9n.C&PDB-ENSP_mappings:3s9n.D&PDB-ENSP_mappings:3skp.A&PDB-ENSP_mappings:3v83.A&PDB-ENSP_mappings:3v83.B&PDB-ENSP_ma…	0	chr3:g.133768114G>C	0.2125	0.3457
chr3	134537268	rs114108011	G	C	2	152	2472	0.013	C	missense_variant&splice_region_variant	MODERATE	CEP63	ENSG00000182923	Transcript	ENST00000337090.7	protein_coding	5/14	0	ENST00000337090.7:c.555G>C	ENSP00000336524.3:p.Gln185His	582/5632	555/2112	185/703	Q/H	caG/caC	rs114108011	0	1	0	SNV	HGNC	HGNC:25815	YES	5	P3	CCDS3086.1	ENSP00000336524	Q96MT8	0	UPI000006D2FD	0	1	deleterious	benign	hmmpanther:PTHR18875:SF7&hmmpanther:PTHR18875&Pfam_domain:PF17045&Coiled-coils_(Ncoils):Coil	0	chr3:g.134537268G>C	0.0084	0.0023
chr3	134547479	rs11927068	A	G	2	152	946	0.013	G	splice_region_variant&intron_variant	LOW	CEP63	ENSG00000182923	Transcript	ENST00000337090.7	protein_coding	0	8/13	ENST00000337090.7:c.1067+7A>G	0	0	0	0	0	0	rs11927068	0	1	0	SNV	HGNC	HGNC:25815	YES	5	P3	CCDS3086.1	ENSP00000336524	Q96MT8	0	UPI000006D2FD	0	1	0	0	0	0	chr3:g.134547479A>G	0.2768	0.3555
chr3	136316895	rs9833162	A	G	3	152	1951	0.026	G	intron_variant	MODIFIER	PCCB	ENSG00000114054	Transcript	ENST00000469217.5	protein_coding	0	10/15	ENST00000469217.5:c.1027-46A>G	0	0	0	0	0	0	rs9833162	0	1	0	SNV	HGNC	HGNC:8654	YES	2	A2	CCDS54643.1	ENSP00000419027	P05166	0	UPI000020A2DD	0	1	0	0	0	0	chr3:g.136316895A>G	0.2863	0.5287
chr3	142459302	rs2229032	C	T	7	152	1426	0.051	T	missense_variant	MODERATE	ATR	ENSG00000175054	Transcript	ENST00000350721.9	protein_coding	43/47	0	ENST00000350721.9:c.7274G>A	ENSP00000343741.4:p.Arg2425Gln	7303/8158	7274/7935	2425/2644	R/Q	cGa/cAa	rs2229032&COSM149485	0	-1	0	SNV	HGNC	HGNC:882	YES	1	P1	CCDS3124.1	ENSP00000343741	Q13535	0	UPI0000031A31	0	1	tolerated	benign	PDB-ENSP_mappings:5yz0.A&PDB-ENSP_mappings:5yz0.B&Pfam_domain:PF00454&PROSITE_profiles:PS50290&hmmpanther:PTHR11139&hmmpanther:PTHR11139:SF69&SMART_domains:SM00146&Superfamily_domains:SSF56112&Conserved_Domains:cd00892	0	chr3:g.142459302C>T	0.1022	0.0658
chr3	142536248	rs73240314	T	C	7	152	1137	0.045	C	intron_variant	MODIFIER	ATR	ENSG00000175054	Transcript	ENST00000350721.9	protein_coding	0	19/46	ENST00000350721.9:c.3726-47A>G	0	0	0	0	0	0	rs73240314	0	-1	0	SNV	HGNC	HGNC:882	YES	1	P1	CCDS3124.1	ENSP00000343741	Q13535	0	UPI0000031A31	0	1	0	0	0	0	chr3:g.142536248T>C	0.1172	0.1165
chr3	147403964	rs6766244	C	T	2	152	1959	0.013	T	splice_region_variant&synonymous_variant	LOW	ZIC4	ENSG00000174963	Transcript	ENST00000525172.6	protein_coding	1/5	0	ENST00000525172.6:c.135G>A	ENSP00000435509.2:p.Lys45%3D	321/4152	135/1155	45/384	K	aaG/aaA	rs6766244	0	-1	0	SNV	HGNC	HGNC:20393	YES	2	A2	CCDS54652.1	ENSP00000435509	Q8N9L1	0	UPI0001914D88	0	1	0	0	hmmpanther:PTHR19818&hmmpanther:PTHR19818:SF91	0	chr3:g.147403964C>T	0.1426	0.1286
chr3	148698075	rs2307085	C	A	2	152	1885	0.013	A	upstream_gene_variant	MODIFIER	RPL38P1	ENSG00000241993	Transcript	ENST00000460914.1	processed_pseudogene	0	0	0	0	0	0	0	0	0	rs2307085	1871	-1	0	SNV	HGNC	HGNC:17093	YES	0	0	0	0	0	0	0	0	0	0	0	0	0	chr3:g.148698075C>A	0.017	0.0008
chr3	149172350	rs73019023	A	G	5	152	1335	0.032	G	downstream_gene_variant	MODIFIER	CP	ENSG00000047457	Transcript	ENST00000264613.11	protein_coding	0	0	0	0	0	0	0	0	0	rs73019023	147	-1	0	SNV	HGNC	HGNC:2295	YES	1	P1	CCDS3141.1	ENSP00000264613	P00450	0	UPI000045718B	0	1	0	0	0	0	chr3:g.149172350A>G	0.117	0.2065
chr3	149172394	rs34511277	G	A	7	152	1264	0.045	A	downstream_gene_variant	MODIFIER	CP	ENSG00000047457	Transcript	ENST00000264613.11	protein_coding	0	0	0	0	0	0	0	0	0	rs34511277	103	-1	0	SNV	HGNC	HGNC:2295	YES	1	P1	CCDS3141.1	ENSP00000264613	P00450	0	UPI000045718B	0	1	0	0	0	0	chr3:g.149172394G>A	0.1162	0.2042
chr3	149172945	rs1053669	C	T	7	152	1276	0.045	T	3_prime_UTR_variant	MODIFIER	CP	ENSG00000047457	Transcript	ENST00000264613.11	protein_coding	19/19	0	ENST00000264613.11:c.*769G>A	0	4004/4452	0	0	0	0	rs1053669	0	-1	0	SNV	HGNC	HGNC:2295	YES	1	P1	CCDS3141.1	ENSP00000264613	P00450	0	UPI000045718B	0	1	0	0	0	0	chr3:g.149172945C>T	0.1959	0.4864
chr3	155853710	rs200885656	T	G	5	152	2264	0.032	G	synonymous_variant	LOW	SLC33A1	ENSG00000169359	Transcript	ENST00000643144.2	protein_coding	1/6	0	ENST00000643144.2:c.288A>C	ENSP00000496241.1:p.Pro96%3D	718/9266	288/1650	96/549	P	ccA/ccC	rs200885656&COSM7161888	0	-1	0	SNV	HGNC	HGNC:95	YES	0	P1	CCDS3173.1	ENSP00000496241	O00400	0	UPI000006E3FD	0	1	0	0	hmmpanther:PTHR12778&hmmpanther:PTHR12778:SF9&Pfam_domain:PF13000&TIGRFAM_domain:TIGR00901&Superfamily_domains:SSF103473	0	chr3:g.155853710T>G	0.0004	0
chr3	160258483	rs16831149	C	T	3	152	985	0.019	T	3_prime_UTR_variant	MODIFIER	IFT80	ENSG00000068885	Transcript	ENST00000326448.12	protein_coding	20/20	0	ENST00000326448.12:c.*42G>A	0	2502/3999	0	0	0	0	rs16831149	0	-1	0	SNV	HGNC	HGNC:29262	YES	1	P1	CCDS3188.1	ENSP00000312778	Q9P2H3	0	UPI0000160F16	0	1	0	0	0	0	chr3:g.160258483C>T	0.1699	0.5257
chr3	160279273	rs6778728	T	A	3	152	1193	0.019	A	missense_variant	MODERATE	IFT80	ENSG00000068885	Transcript	ENST00000326448.12	protein_coding	16/20	0	ENST00000326448.12:c.1756A>T	ENSP00000312778.7:p.Thr586Ser	1882/3999	1756/2334	586/777	T/S	Aca/Tca	rs6778728	0	-1	0	SNV	HGNC	HGNC:29262	YES	1	P1	CCDS3188.1	ENSP00000312778	Q9P2H3	0	UPI0000160F16	0	1	tolerated	benign	hmmpanther:PTHR24098&hmmpanther:PTHR24098:SF11	0	chr3:g.160279273T>A	0.2614	0.5598
chr3	165773492	rs1803274	C	T	6	152	933	0.038	T	missense_variant	MODERATE	BCHE	ENSG00000114200	Transcript	ENST00000264381.8	protein_coding	4/4	0	ENST00000264381.8:c.1699G>A	ENSP00000264381.3:p.Ala567Thr	1817/2405	1699/1809	567/602	A/T	Gca/Aca	rs1803274&CM920127	0	-1	0	SNV	HGNC	HGNC:983	YES	1	P1	CCDS3198.1	ENSP00000264381	P06276	0	UPI0000127866	0	1	tolerated	benign	hmmpanther:PTHR43918:SF5&hmmpanther:PTHR43918&Pfam_domain:PF08674&blastprodom:PD415333&PDB-ENSP_mappings:5lkr.B&PDB-ENSP_mappings:5lkr.A&PDB-ENSP_mappings:4xii.B&PDB-ENSP_mappings:4xii.A&PDB-ENSP_mappings:4tpk.B&PDB-ENSP_mappings:4tpk.A&PDB-ENSP_mappings:3o9m.B&PDB-ENSP_mappings:3o9m.A&PDB-ENSP_mappings:2pm8.B&PDB-ENSP_mappings:2pm8.A	0	chr3:g.165773492C>T	0.1585	0.1725
chr3	167789205	rs146948408	T	C	6	152	1585	0.038	C	missense_variant	MODERATE	SERPINI1	ENSG00000163536	Transcript	ENST00000295777.9	protein_coding	2/9	0	ENST00000295777.9:c.77T>C	ENSP00000295777.5:p.Ile26Thr	508/1907	77/1233	26/410	I/T	aTt/aCt	rs146948408	0	1	0	SNV	HGNC	HGNC:8943	YES	1	P1	CCDS3203.1	ENSP00000295777	Q99574	A0A0S2Z455	UPI000002FBA4	0	1	tolerated	benign	PDB-ENSP_mappings:3f02.A&PDB-ENSP_mappings:3f02.B&PDB-ENSP_mappings:3f5n.A&PDB-ENSP_mappings:3f5n.B&PDB-ENSP_mappings:3f5n.C&PDB-ENSP_mappings:3f5n.D&PDB-ENSP_mappings:3f5n.E&PDB-ENSP_mappings:3fgq.A&PDB-ENSP_mappings:3fgq.B&Pfam_domain:PF00079&hmmpanther:PTHR11461&hmmpanther:PTHR11461:SF50&Superfamily_domains:SSF56574&Conserved_Domains:cd02048	0	chr3:g.167789205T>C	0.0062	0.0008
chr3	170996646	rs55679742	G	A	7	152	1529	0.045	A	3_prime_UTR_variant	MODIFIER	SLC2A2	ENSG00000163581	Transcript	ENST00000314251.8	protein_coding	11/11	0	ENST00000314251.8:c.*1257C>T	0	2882/3181	0	0	0	0	rs55679742	0	-1	0	SNV	HGNC	HGNC:11006	YES	1	P1	CCDS3215.1	ENSP00000323568	P11168	0	UPI000004EC97	0	1	0	0	0	0	chr3:g.170996646G>A	0.1859	0.3797
chr3	170996681	rs55989805	A	T	7	152	1561	0.045	T	3_prime_UTR_variant	MODIFIER	SLC2A2	ENSG00000163581	Transcript	ENST00000314251.8	protein_coding	11/11	0	ENST00000314251.8:c.*1222T>A	0	2847/3181	0	0	0	0	rs55989805	0	-1	0	SNV	HGNC	HGNC:11006	YES	1	P1	CCDS3215.1	ENSP00000323568	P11168	0	UPI000004EC97	0	1	0	0	0	0	chr3:g.170996681A>T	0.2007	0.4349
chr3	171005487	rs5406	G	A	6	152	1328	0.038	A	intron_variant	MODIFIER	SLC2A2	ENSG00000163581	Transcript	ENST00000314251.8	protein_coding	0	6/10	ENST00000314251.8:c.776-15C>T	0	0	0	0	0	0	rs5406&CS035722	0	-1	0	SNV	HGNC	HGNC:11006	YES	1	P1	CCDS3215.1	ENSP00000323568	P11168	0	UPI000004EC97	0	1	0	0	0	0	chr3:g.171005487G>A	0.1993	0.4281
chr3	171009950	rs5402	T	A	6	152	1434	0.038	A	splice_region_variant&intron_variant	LOW	SLC2A2	ENSG00000163581	Transcript	ENST00000314251.8	protein_coding	0	4/10	ENST00000314251.8:c.496+8A>T	0	0	0	0	0	0	rs5402	0	-1	0	SNV	HGNC	HGNC:11006	YES	1	P1	CCDS3215.1	ENSP00000323568	P11168	0	UPI000004EC97	0	1	0	0	0	0	chr3:g.171009950T>A	0.2179	0.4977
chr3	171014511	rs5400	G	A	6	152	1752	0.038	A	missense_variant	MODERATE	SLC2A2	ENSG00000163581	Transcript	ENST00000314251.8	protein_coding	3/11	0	ENST00000314251.8:c.329C>T	ENSP00000323568.3:p.Thr110Ile	379/3181	329/1575	110/524	T/I	aCt/aTt	rs5400&CM941277	0	-1	0	SNV	HGNC	HGNC:11006	YES	1	P1	CCDS3215.1	ENSP00000323568	P11168	0	UPI000004EC97	0	1	tolerated	benign	Pfam_domain:PF00083&PROSITE_profiles:PS50850&hmmpanther:PTHR23503&hmmpanther:PTHR23503:SF27&Superfamily_domains:SSF103473&TIGRFAM_domain:TIGR00879&Transmembrane_helices:TMhelix&Conserved_Domains:cd06174	0	chr3:g.171014511G>A	0.2153	0.4894
chr3	171014539	rs1800572	C	T	2	152	1845	0.013	T	missense_variant	MODERATE	SLC2A2	ENSG00000163581	Transcript	ENST00000314251.8	protein_coding	3/11	0	ENST00000314251.8:c.301G>A	ENSP00000323568.3:p.Val101Ile	351/3181	301/1575	101/524	V/I	Gta/Ata	rs1800572&CM951160	0	-1	0	SNV	HGNC	HGNC:11006	YES	1	P1	CCDS3215.1	ENSP00000323568	P11168	0	UPI000004EC97	0	1	deleterious	probably_damaging	Pfam_domain:PF00083&PROSITE_profiles:PS50850&hmmpanther:PTHR23503&hmmpanther:PTHR23503:SF27&Superfamily_domains:SSF103473&TIGRFAM_domain:TIGR00879&Transmembrane_helices:TMhelix&Conserved_Domains:cd06174	0	chr3:g.171014539C>T	0.0032	0
chr3	177038442	rs77478951	G	A	2	152	1103	0.013	A	splice_region_variant&intron_variant	LOW	TBL1XR1	ENSG00000177565	Transcript	ENST00000430069.5	protein_coding	0	10/15	ENST00000430069.5:c.926-8C>T	0	0	0	0	0	0	rs77478951	0	-1	0	SNV	HGNC	HGNC:29529	YES	1	P1	CCDS46961.1	ENSP00000405574	Q9BZK7	0	UPI0000136A71	0	1	0	0	0	0	chr3:g.177038442G>A	0.0312	0.0045
chr3	180663863	rs182803063	G	A	3	152	1311	0.019	A	splice_region_variant&intron_variant	LOW	CCDC39	ENSG00000284862	Transcript	ENST00000476379.6	protein_coding	0	2/19	ENST00000476379.6:c.210+4C>T	0	0	0	0	0	0	rs182803063	0	-1	0	SNV	HGNC	HGNC:25244	YES	2	P2	CCDS46964.1	ENSP00000417960	0	F8WBW2	UPI00015D7298	0	1	0	0	0	0	chr3:g.180663863G>A	0.0002	0
chr3	180984452	rs1051411	C	T	7	152	1194	0.045	T	3_prime_UTR_variant	MODIFIER	DNAJC19	ENSG00000205981	Transcript	ENST00000382564.8	protein_coding	6/6	0	ENST00000382564.8:c.*188G>A	0	673/1416	0	0	0	0	rs1051411	0	-1	0	SNV	HGNC	HGNC:30528	YES	1	P1	CCDS33895.1	ENSP00000372005	Q96DA6	A0A0S2Z5X1	UPI000006CD5D	0	1	0	0	0	0	chr3:g.180984452C>T	0.2364	0.3359
chr3	184372454	rs78565404	C	T	2	152	2072	0.013	T	3_prime_UTR_variant	MODIFIER	THPO	ENSG00000090534	Transcript	ENST00000647395.1	protein_coding	6/6	0	ENST00000647395.1:c.*59G>A	0	1399/1918	0	0	0	0	rs78565404	0	-1	0	SNV	HGNC	HGNC:11795	YES	0	P3	CCDS3265.1	ENSP00000494504	P40225	0	UPI000004A8D1	0	1	0	0	0	0	chr3:g.184372454C>T	0.0619	0.0779
chr3	187728423	rs2229362	C	T	4	152	2194	0.026	T	missense_variant	MODERATE	BCL6	ENSG00000113916	Transcript	ENST00000406870.7	protein_coding	6/10	0	ENST00000406870.7:c.1477G>A	ENSP00000384371.2:p.Ala493Thr	1585/3306	1477/2121	493/706	A/T	Gct/Act	rs2229362	0	-1	0	SNV	HGNC	HGNC:1001	YES	1	P1	CCDS3289.1	ENSP00000384371	P41182	0	UPI000012682C	0	1	tolerated	benign	hmmpanther:PTHR44648	0	chr3:g.187728423C>T	0.1851	0.4092
chr3	189864452	rs17514215	T	G	3	152	1579	0.019	G	intron_variant	MODIFIER	TP63	ENSG00000073282	Transcript	ENST00000264731.8	protein_coding	0	5/13	ENST00000264731.8:c.766+34T>G	0	0	0	0	0	0	rs17514215	0	1	0	SNV	HGNC	HGNC:15979	YES	1	P3	CCDS3293.1	ENSP00000264731	Q9H3D4	A0A0S2Z4N5	UPI0000073CF2	0	1	0	0	0	0	chr3:g.189864452T>G	0.0585	0.0068
chr3	190322099	rs72466472	G	A	7	152	1914	0.045	A	synonymous_variant	LOW	CLDN1	ENSG00000163347	Transcript	ENST00000295522.4	protein_coding	1/4	0	ENST00000295522.4:c.108C>T	ENSP00000295522.3:p.Ala36%3D	348/3446	108/636	36/211	A	gcC/gcT	rs72466472	0	-1	0	SNV	HGNC	HGNC:2032	YES	1	P1	CCDS3295.1	ENSP00000295522	O95832	A5JSJ9	UPI0000046D1E	0	1	0	0	Gene3D:1.20.140.150&Pfam_domain:PF00822&hmmpanther:PTHR12002&hmmpanther:PTHR12002:SF92	0	chr3:g.190322099G>A	0.0457	0
chr3	190388374	rs149116671	C	G	7	152	2282	0.051	G	missense_variant	MODERATE	CLDN16	ENSG00000113946	Transcript	ENST00000264734.2	protein_coding	1/5	0	ENST00000264734.2:c.255C>G	ENSP00000264734.2:p.Phe85Leu	503/3273	255/918	85/305	F/L	ttC/ttG	rs149116671	0	1	0	SNV	HGNC	HGNC:2037	YES	1	P1	CCDS3296.1	ENSP00000264734	Q9Y5I7	0	UPI0000127AB8	0	1	tolerated	benign	Gene3D:1.20.140.150&Pfam_domain:PF00822&Prints_domain:PR01447&hmmpanther:PTHR12002&hmmpanther:PTHR12002:SF56&Transmembrane_helices:TMhelix	0	chr3:g.190388374C>G	0.0064	0.0008
chr3	193654898	rs73069703	A	G	2	152	1076	0.013	G	synonymous_variant	LOW	OPA1	ENSG00000198836	Transcript	ENST00000361908.8	protein_coding	21/30	0	ENST00000361908.8:c.1995A>G	ENSP00000354681.3:p.Val665%3D	2187/6397	1995/2994	665/997	V	gtA/gtG	rs73069703	0	1	0	SNV	HGNC	HGNC:8140	YES	1	P3	CCDS33917.1	ENSP00000354681	O60313	0	UPI0000422960	0	1	0	0	hmmpanther:PTHR11566:SF67&hmmpanther:PTHR11566	0	chr3:g.193654898A>G	0.0122	0.0265
chr3	193667258	rs35540805	C	T	3	152	1508	0.019	T	synonymous_variant	LOW	OPA1	ENSG00000198836	Transcript	ENST00000361908.8	protein_coding	28/30	0	ENST00000361908.8:c.2907C>T	ENSP00000354681.3:p.Arg969%3D	3099/6397	2907/2994	969/997	R	cgC/cgT	rs35540805	0	1	0	SNV	HGNC	HGNC:8140	YES	1	P3	CCDS33917.1	ENSP00000354681	O60313	0	UPI0000422960	0	1	0	0	hmmpanther:PTHR11566:SF67&hmmpanther:PTHR11566	0	chr3:g.193667258C>T	0.0124	0.0265
chr3	193697008	rs73069788	A	G	3	152	1266	0.019	G	3_prime_UTR_variant	MODIFIER	OPA1	ENSG00000198836	Transcript	ENST00000361908.8	protein_coding	30/30	0	ENST00000361908.8:c.*2408A>G	0	5594/6397	0	0	0	0	rs73069788	0	1	0	SNV	HGNC	HGNC:8140	YES	1	P3	CCDS33917.1	ENSP00000354681	O60313	0	UPI0000422960	0	1	0	0	0	0	chr3:g.193697008A>G	0.0178	0.0325
chr3	195864185	rs13433937	C	T	6	152	1824	0.038	T	missense_variant&splice_region_variant	MODERATE	TNK2	ENSG00000061938	Transcript	ENST00000381916.7	protein_coding	15/15	0	ENST00000381916.7:c.3257G>A	ENSP00000371341.2:p.Arg1086His	3402/4222	3257/3261	1086/1086	R/H	cGc/cAc	rs13433937	0	-1	0	SNV	HGNC	HGNC:19297	YES	2	0	CCDS33927.1	ENSP00000371341	Q07912	0	UPI00004C9B08	0	1	deleterious_low_confidence	benign	hmmpanther:PTHR14254&hmmpanther:PTHR14254:SF4	0	chr3:g.195864185C>T	0.0162	0.0091
chr4	516069	rs185712951	G	A	3	152	2449	0.019	A	missense_variant	MODERATE	PIGG	ENSG00000174227	Transcript	ENST00000453061.7	protein_coding	6/13	0	ENST00000453061.7:c.998G>A	ENSP00000415203.2:p.Ser333Asn	1124/3909	998/2952	333/983	S/N	aGc/aAc	rs185712951	0	1	0	SNV	HGNC	HGNC:25985	YES	1	A2	CCDS46992.1	ENSP00000415203	Q5H8A4	0	UPI00004C7A82	0	1	tolerated	benign	Conserved_Domains:cd16024&hmmpanther:PTHR23072&Gene3D:3.40.720.10&Superfamily_domains:SSF53649	0	chr4:g.516069G>A	0.0004	0
chr4	1093699	rs60035268	G	A	4	152	1997	0.026	A	intron_variant	MODIFIER	RNF212	ENSG00000178222	Transcript	ENST00000433731.7	protein_coding	0	3/9	ENST00000433731.7:c.247-2861C>T	0	0	0	0	0	0	rs60035268	0	-1	0	SNV	HGNC	HGNC:27729	YES	1	A2	CCDS46996.1	ENSP00000389709	Q495C1	0	UPI00005764E4	0	1	0	0	0	0	chr4:g.1093699G>A	0.0521	0.0068
chr4	2824745	rs62620003	G	T	2	152	1901	0.013	T	intron_variant	MODIFIER	SH3BP2	ENSG00000087266	Transcript	ENST00000511747.6	protein_coding	0	4/12	ENST00000511747.6:c.528+15G>T	0	0	0	0	0	0	rs62620003	0	1	0	SNV	HGNC	HGNC:10825	YES	1	A2	CCDS54716.1	ENSP00000424846	P78314	0	UPI00019638E3	0	1	0	0	0	0	chr4:g.2824745G>T	0.0639	0.0847
chr4	2827631	rs201371505	C	T	3	152	1631	0.019	T	synonymous_variant	LOW	SH3BP2	ENSG00000087266	Transcript	ENST00000511747.6	protein_coding	7/13	0	ENST00000511747.6:c.714C>T	ENSP00000424846.2:p.Asp238%3D	753/2351	714/1857	238/618	D	gaC/gaT	rs201371505	0	1	0	SNV	HGNC	HGNC:10825	YES	1	A2	CCDS54716.1	ENSP00000424846	P78314	0	UPI00019638E3	0	1	0	0	hmmpanther:PTHR15126&Low_complexity_(Seg):seg	0	chr4:g.2827631C>T	0.0008	0
chr4	2836746	rs10924	C	T	3	152	2090	0.019	T	downstream_gene_variant	MODIFIER	SH3BP2	ENSG00000087266	Transcript	ENST00000511747.6	protein_coding	0	0	0	0	0	0	0	0	0	rs10924	2457	1	0	SNV	HGNC	HGNC:10825	YES	1	A2	CCDS54716.1	ENSP00000424846	P78314	0	UPI00019638E3	0	1	0	0	0	0	chr4:g.2836746C>T	0.11	0.087
chr4	2839806	rs75269237	C	T	2	152	940	0.013	T	upstream_gene_variant	MODIFIER	ADD1	ENSG00000087274	Transcript	ENST00000264758.11	protein_coding	0	0	0	0	0	0	0	0	0	rs75269237	4051	1	0	SNV	HGNC	HGNC:243	YES	5	P4	CCDS3363.1	ENSP00000264758	P35611	0	UPI000002A35E	0	1	0	0	0	0	chr4:g.2839806C>T	0.0058	0
chr4	3473380	rs2344208	G	A	2	152	2236	0.013	A	intron_variant	MODIFIER	DOK7	ENSG00000175920	Transcript	ENST00000340083.6	protein_coding	0	2/6	ENST00000340083.6:c.101-26G>A	0	0	0	0	0	0	rs2344208	0	1	0	SNV	HGNC	HGNC:26594	YES	1	P1	CCDS3370.2	ENSP00000344432	Q18PE1	0	UPI0000DA4A17	0	1	0	0	0	0	chr4:g.3473380G>A	0	0.2912
chr4	3473395	rs2344209	G	A	2	152	2139	0.013	A	intron_variant	MODIFIER	DOK7	ENSG00000175920	Transcript	ENST00000340083.6	protein_coding	0	2/6	ENST00000340083.6:c.101-11G>A	0	0	0	0	0	0	rs2344209	0	1	0	SNV	HGNC	HGNC:26594	YES	1	P1	CCDS3370.2	ENSP00000344432	Q18PE1	0	UPI0000DA4A17	0	1	0	0	0	0	chr4:g.3473395G>A	0.097	0.1369
chr4	5622643	rs143491078	C	G	3	152	2005	0.019	G	missense_variant	MODERATE	EVC2	ENSG00000173040	Transcript	ENST00000344408.10	protein_coding	14/22	0	ENST00000344408.10:c.2395G>C	ENSP00000342144.5:p.Asp799His	2441/4382	2395/3927	799/1308	D/H	Gac/Cac	rs143491078	0	-1	0	SNV	HGNC	HGNC:19747	YES	1	P3	CCDS3382.2	ENSP00000342144	Q86UK5	0	UPI00001910B5	0	1	tolerated	benign	hmmpanther:PTHR16795&hmmpanther:PTHR16795:SF14&MobiDB_lite:mobidb-lite	0	chr4:g.5622643C>G	0.004	0
chr4	5622644	rs147173201	C	T	3	152	2011	0.019	T	synonymous_variant	LOW	EVC2	ENSG00000173040	Transcript	ENST00000344408.10	protein_coding	14/22	0	ENST00000344408.10:c.2394G>A	ENSP00000342144.5:p.Arg798%3D	2440/4382	2394/3927	798/1308	R	agG/agA	rs147173201&COSM7125807&COSM7125808	0	-1	0	SNV	HGNC	HGNC:19747	YES	1	P3	CCDS3382.2	ENSP00000342144	Q86UK5	0	UPI00001910B5	0	1	0	0	hmmpanther:PTHR16795&hmmpanther:PTHR16795:SF14&MobiDB_lite:mobidb-lite	0	chr4:g.5622644C>T	0.004	0
chr4	5798767	rs2279252	G	A	6	152	2067	0.038	A	missense_variant	MODERATE	EVC	ENSG00000072840	Transcript	ENST00000264956.11	protein_coding	15/21	0	ENST00000264956.11:c.2279G>A	ENSP00000264956.6:p.Arg760Gln	2459/6427	2279/2979	760/992	R/Q	cGg/cAg	rs2279252	0	1	0	SNV	HGNC	HGNC:3497	YES	1	P3	CCDS3383.1	ENSP00000264956	P57679	0	UPI000012A2A5	0	1	tolerated	benign	hmmpanther:PTHR16795&hmmpanther:PTHR16795:SF13	0	chr4:g.5798767G>A	0.0276	0.0008
chr4	5809541	rs146829332	C	T	2	152	2636	0.013	T	synonymous_variant	LOW	EVC	ENSG00000072840	Transcript	ENST00000264956.11	protein_coding	19/21	0	ENST00000264956.11:c.2712C>T	ENSP00000264956.6:p.Ser904%3D	2892/6427	2712/2979	904/992	S	tcC/tcT	rs146829332	0	1	0	SNV	HGNC	HGNC:3497	YES	1	P3	CCDS3383.1	ENSP00000264956	P57679	0	UPI000012A2A5	0	1	0	0	hmmpanther:PTHR16795&hmmpanther:PTHR16795:SF13	0	chr4:g.5809541C>T	0	0
chr4	6301162	rs1801208	G	A	7	152	2126	0.045	A	missense_variant	MODERATE	WFS1	ENSG00000109501	Transcript	ENST00000226760.5	protein_coding	8/8	0	ENST00000226760.5:c.1367G>A	ENSP00000226760.1:p.Arg456His	1537/3640	1367/2673	456/890	R/H	cGc/cAc	rs1801208&CD011665&CM000446	0	1	0	SNV	HGNC	HGNC:12762	YES	1	P2	CCDS3386.1	ENSP00000226760	O76024	A0A0S2Z4V6	UPI00000715C3	0	1	deleterious	probably_damaging	Prints_domain:PR02061&hmmpanther:PTHR13098&hmmpanther:PTHR13098:SF5	0	chr4:g.6301162G>A	0.0603	0.0333
chr4	6301521	rs1805069	G	A	5	152	1996	0.032	A	missense_variant	MODERATE	WFS1	ENSG00000109501	Transcript	ENST00000226760.5	protein_coding	8/8	0	ENST00000226760.5:c.1726G>A	ENSP00000226760.1:p.Gly576Ser	1896/3640	1726/2673	576/890	G/S	Ggc/Agc	rs1805069&CM032678&COSM3683297	0	1	0	SNV	HGNC	HGNC:12762	YES	1	P2	CCDS3386.1	ENSP00000226760	O76024	A0A0S2Z4V6	UPI00000715C3	0	1	deleterious	benign	hmmpanther:PTHR13098&hmmpanther:PTHR13098:SF5&Transmembrane_helices:TMhelix&Low_complexity_(Seg):seg	0	chr4:g.6301521G>A	0.0224	0.0265
chr4	6302558	rs1802453	G	A	6	152	2400	0.038	A	3_prime_UTR_variant	MODIFIER	WFS1	ENSG00000109501	Transcript	ENST00000226760.5	protein_coding	8/8	0	ENST00000226760.5:c.*90G>A	0	2933/3640	0	0	0	0	rs1802453	0	1	0	SNV	HGNC	HGNC:12762	YES	1	P2	CCDS3386.1	ENSP00000226760	O76024	A0A0S2Z4V6	UPI00000715C3	0	1	0	0	0	0	chr4:g.6302558G>A	0.0789	0.059
chr4	6303035	rs12508118	C	G	6	152	2071	0.038	G	3_prime_UTR_variant	MODIFIER	WFS1	ENSG00000109501	Transcript	ENST00000226760.5	protein_coding	8/8	0	ENST00000226760.5:c.*567C>G	0	3410/3640	0	0	0	0	rs12508118	0	1	0	SNV	HGNC	HGNC:12762	YES	1	P2	CCDS3386.1	ENSP00000226760	O76024	A0A0S2Z4V6	UPI00000715C3	0	1	0	0	0	0	chr4:g.6303035C>G	0.0114	0.0015
chr4	13542053	rs111283169	C	G	2	152	2057	0.013	G	synonymous_variant	LOW	NKX3-2	ENSG00000109705	Transcript	ENST00000382438.5	protein_coding	2/2	0	ENST00000382438.5:c.942G>C	ENSP00000371875.5:p.Pro314%3D	1578/2801	942/1002	314/333	P	ccG/ccC	rs111283169	0	-1	0	SNV	HGNC	HGNC:951	YES	1	P1	CCDS3410.1	ENSP00000371875	P78367	0	UPI00001301F5	0	1	0	0	hmmpanther:PTHR24340&hmmpanther:PTHR24340:SF34&Low_complexity_(Seg):seg	0	chr4:g.13542053C>G	0.0018	0.0045
chr4	15514766	rs2286976	C	T	2	152	1564	0.013	T	synonymous_variant	LOW	CC2D2A	ENSG00000048342	Transcript	ENST00000424120.5	protein_coding	9/37	0	ENST00000424120.5:c.777C>T	ENSP00000403465.1:p.His259%3D	1031/5249	777/4863	259/1620	H	caC/caT	rs2286976	0	1	0	SNV	HGNC	HGNC:29253	YES	5	P1	CCDS47026.1	ENSP00000403465	Q9P2K1	0	UPI000023731A	0	1	0	0	hmmpanther:PTHR20837&hmmpanther:PTHR20837:SF7&Pfam_domain:PF17661	0	chr4:g.15514766C>T	0.096	0.0431
chr4	15516723	rs760839591	C	A	2	152	1359	0.013	A	missense_variant	MODERATE	CC2D2A	ENSG00000048342	Transcript	ENST00000424120.5	protein_coding	11/37	0	ENST00000424120.5:c.1116C>A	ENSP00000403465.1:p.Ser372Arg	1370/5249	1116/4863	372/1620	S/R	agC/agA	rs760839591	0	1	0	SNV	HGNC	HGNC:29253	YES	5	P1	CCDS47026.1	ENSP00000403465	Q9P2K1	0	UPI000023731A	0	1	tolerated	benign	hmmpanther:PTHR20837&hmmpanther:PTHR20837:SF7&Pfam_domain:PF17661	0	chr4:g.15516723C>A	0	0
chr4	15992396	rs55708318	G	A	3	152	1199	0.019	A	splice_region_variant&intron_variant	LOW	PROM1	ENSG00000007062	Transcript	ENST00000510224.5	protein_coding	0	16/27	ENST00000510224.5:c.1768-5C>T	0	0	0	0	0	0	rs55708318	0	-1	0	SNV	HGNC	HGNC:9454	YES	5	P3	CCDS47029.1	ENSP00000426809	O43490	0	UPI000004ECD6	0	1	0	0	0	0	chr4:g.15992396G>A	0.0176	0.0015
chr4	17486509	rs10604	A	G	4	152	1865	0.026	G	3_prime_UTR_variant	MODIFIER	QDPR	ENSG00000151552	Transcript	ENST00000281243.10	protein_coding	7/7	0	ENST00000281243.10:c.*622T>C	0	1393/1507	0	0	0	0	rs10604	0	-1	0	SNV	HGNC	HGNC:9752	YES	1	P1	CCDS3421.1	ENSP00000281243	P09417	A0A140VKA9	UPI0000111B0A	0	1	0	0	0	0	chr4:g.17486509A>G	0.2324	0.2194
chr4	17501759	rs2597775	C	T	4	152	2215	0.026	T	synonymous_variant	LOW	QDPR	ENSG00000151552	Transcript	ENST00000281243.10	protein_coding	4/7	0	ENST00000281243.10:c.396G>A	ENSP00000281243.5:p.Leu132%3D	432/1507	396/735	132/244	L	ctG/ctA	rs2597775	0	-1	0	SNV	HGNC	HGNC:9752	YES	1	P1	CCDS3421.1	ENSP00000281243	P09417	A0A140VKA9	UPI0000111B0A	0	1	0	0	Low_complexity_(Seg):seg&Conserved_Domains:cd05334&hmmpanther:PTHR15104:SF3&hmmpanther:PTHR15104&Pfam_domain:PF00106&Gene3D:3.40.50.720&Superfamily_domains:SSF51735&PDB-ENSP_mappings:1hdr.A	0	chr4:g.17501759C>T	0.2324	0.2201
chr4	17512101	rs2244788	G	C	2	152	1489	0.013	C	upstream_gene_variant	MODIFIER	QDPR	ENSG00000151552	Transcript	ENST00000281243.10	protein_coding	0	0	0	0	0	0	0	0	0	rs2244788	11	-1	0	SNV	HGNC	HGNC:9752	YES	1	P1	CCDS3421.1	ENSP00000281243	P09417	A0A140VKA9	UPI0000111B0A	0	1	0	0	0	0	chr4:g.17512101G>C	0.3756	0.6679
chr4	24800212	rs1799895	C	G	7	152	1828	0.045	G	missense_variant	MODERATE	SOD3	ENSG00000109610	Transcript	ENST00000382120.4	protein_coding	2/2	0	ENST00000382120.4:c.691C>G	ENSP00000371554.3:p.Arg231Gly	786/1416	691/723	231/240	R/G	Cgg/Ggg	rs1799895&CM941295	0	1	0	SNV	HGNC	HGNC:11181	YES	1	P1	CCDS3430.1	ENSP00000371554	P08294	A0A140VJU8	UPI000013C8A8	0	0	deleterious	benign	hmmpanther:PTHR10003:SF59&hmmpanther:PTHR10003&Superfamily_domains:SSF49329&Low_complexity_(Seg):seg&PDB-ENSP_mappings:2jlp.D&PDB-ENSP_mappings:2jlp.C&PDB-ENSP_mappings:2jlp.B&PDB-ENSP_mappings:2jlp.A	0	chr4:g.24800212C>G	0.024	0.003
chr4	26222167	rs114530054	C	T	7	152	2064	0.045	T	intron_variant	MODIFIER	RBPJ	ENSG00000168214	Transcript	ENST00000512351.5	protein_coding	0	1/4	ENST00000512351.5:c.-167+58553C>T	0	0	0	0	0	0	rs114530054	0	1	cds_end_NF	SNV	HGNC	HGNC:5724	0	4	0	0	ENSP00000424789	0	D6RAT2	UPI0001D3B2C5	0	1	0	0	0	0	chr4:g.26222167C>T	0.0036	0
chr4	26365497	rs78672655	T	C	2	152	1320	0.013	C	intron_variant	MODIFIER	RBPJ	ENSG00000168214	Transcript	ENST00000342295.5	protein_coding	0	2/11	ENST00000342295.5:c.60-20856T>C	0	0	0	0	0	0	rs78672655	0	1	0	SNV	HGNC	HGNC:5724	YES	5	0	CCDS3437.1	ENSP00000345206	Q06330	0	UPI000020BDF1	0	1	0	0	0	0	chr4:g.26365497T>C	0.009	0
chr4	26388722	rs186035024	A	C	6	152	1380	0.045	C	intron_variant	MODIFIER	RBPJ	ENSG00000168214	Transcript	ENST00000342295.5	protein_coding	0	3/11	ENST00000342295.5:c.98+2331A>C	0	0	0	0	0	0	rs186035024	0	1	0	SNV	HGNC	HGNC:5724	YES	5	0	CCDS3437.1	ENSP00000345206	Q06330	0	UPI000020BDF1	0	1	0	0	0	0	chr4:g.26388722A>C	0.0006	0
chr4	26453607	rs930109604	G	C	2	152	1110	0.013	C	intergenic_variant	MODIFIER	0	0	0	0	0	0	0	0	0	0	0	0	0	0	rs930109604	0	0	0	SNV	0	0	0	0	0	0	0	0	0	0	0	0	0	0	0	0	chr4:g.26453607G>C	0	0
chr4	39217973	rs16995189	T	C	7	152	1847	0.045	C	intron_variant	MODIFIER	WDR19	ENSG00000157796	Transcript	ENST00000399820.8	protein_coding	0	13/36	ENST00000399820.8:c.1357-10T>C	0	0	0	0	0	0	rs16995189	0	1	0	SNV	HGNC	HGNC:18340	YES	1	P1	CCDS47042.1	ENSP00000382717	Q8NEZ3	0	UPI000004CC24	0	1	0	0	0	0	chr4:g.39217973T>C	0.02	0.0582
chr4	39467659	rs79572060	A	T	3	152	1495	0.019	T	intron_variant	MODIFIER	LIAS	ENSG00000121897	Transcript	ENST00000640888.1	protein_coding	0	7/10	ENST00000640888.1:c.737+13A>T	0	0	0	0	0	0	rs79572060	0	1	0	SNV	HGNC	HGNC:16429	YES	1	P1	CCDS3453.1	ENSP00000492260	O43766	A0A024R9W0	UPI000004EE9F	0	1	0	0	0	0	chr4:g.39467659A>T	0.0357	0.0008
chr4	41744420	rs11723860	G	A	2	152	1562	0.013	A	3_prime_UTR_variant	MODIFIER	PHOX2B	ENSG00000109132	Transcript	ENST00000226382.3	protein_coding	3/3	0	ENST00000226382.3:c.*1387C>T	0	2692/3030	0	0	0	0	rs11723860	0	-1	0	SNV	HGNC	HGNC:9143	YES	1	P1	CCDS3463.1	ENSP00000226382	Q99453	0	UPI000000D936	0	1	0	0	0	0	chr4:g.41744420G>A	0.2518	0.4183
chr4	41745882	rs17885864	G	T	4	152	1672	0.026	T	synonymous_variant	LOW	PHOX2B	ENSG00000109132	Transcript	ENST00000226382.3	protein_coding	3/3	0	ENST00000226382.3:c.870C>A	ENSP00000226382.2:p.Pro290%3D	1230/3030	870/945	290/314	P	ccC/ccA	rs17885864	0	-1	0	SNV	HGNC	HGNC:9143	YES	1	P1	CCDS3463.1	ENSP00000226382	Q99453	0	UPI000000D936	0	1	0	0	hmmpanther:PTHR24329&hmmpanther:PTHR24329:SF301	0	chr4:g.41745882G>T	0.0258	0.0537
chr4	42893291	rs78136490	G	A	6	152	2354	0.038	A	missense_variant	MODERATE	GRXCR1	ENSG00000215203	Transcript	ENST00000399770.2	protein_coding	1/4	0	ENST00000399770.2:c.25G>A	ENSP00000382670.2:p.Glu9Lys	25/991	25/873	9/290	E/K	Gaa/Aaa	rs78136490	0	1	0	SNV	HGNC	HGNC:31673	YES	1	P1	CCDS43225.1	ENSP00000382670	A8MXD5	0	UPI00004191A5	0	1	tolerated_low_confidence	benign	hmmpanther:PTHR10168&hmmpanther:PTHR10168:SF187	0	chr4:g.42893291G>A	0.1232	0.2307
chr4	54263664	rs55947416	C	T	3	152	1736	0.019	T	splice_region_variant&intron_variant	LOW	PDGFRA	ENSG00000134853	Transcript	ENST00000257290.10	protein_coding	0	3/22	ENST00000257290.10:c.368-3C>T	0	0	0	0	0	0	rs55947416&CS102823&COSM5019605	0	1	0	SNV	HGNC	HGNC:8803	YES	1	P1	CCDS3495.1	ENSP00000257290	P16234	0	UPI0000131793	0	1	0	0	0	0	chr4:g.54263664C>T	0.022	0.0008
chr4	54280441	rs148654387	T	G	4	152	1707	0.026	G	missense_variant	MODERATE	PDGFRA	ENSG00000134853	Transcript	ENST00000257290.10	protein_coding	16/23	0	ENST00000257290.10:c.2282T>G	ENSP00000257290.5:p.Leu761Arg	2417/6378	2282/3270	761/1089	L/R	cTc/cGc	rs148654387	0	1	0	SNV	HGNC	HGNC:8803	YES	1	P1	CCDS3495.1	ENSP00000257290	P16234	0	UPI0000131793	0	1	tolerated	benign	Gene3D:1.10.510.10&PDB-ENSP_mappings:5grn.A&PDB-ENSP_mappings:5k5x.A&Pfam_domain:PF07714&PIRSF_domain:PIRSF000615&PIRSF_domain:PIRSF500950&PROSITE_profiles:PS50011&hmmpanther:PTHR24416&hmmpanther:PTHR24416:SF53&SMART_domains:SM00219&SMART_domains:SM00220&Superfamily_domains:SSF56112&Conserved_Domains:cd05105	0	chr4:g.54280441T>G	0.0024	0
chr4	54296409	rs55710909	G	A	2	152	480	0.013	A	3_prime_UTR_variant	MODIFIER	PDGFRA	ENSG00000134853	Transcript	ENST00000257290.10	protein_coding	23/23	0	ENST00000257290.10:c.*1137G>A	0	4542/6378	0	0	0	0	rs55710909	0	1	0	SNV	HGNC	HGNC:8803	YES	1	P1	CCDS3495.1	ENSP00000257290	P16234	0	UPI0000131793	0	1	0	0	0	0	chr4:g.54296409G>A	0.009	0.0015
chr4	55106807	rs1870377	T	A	7	152	1227	0.045	A	missense_variant	MODERATE	KDR	ENSG00000128052	Transcript	ENST00000645273.1	protein_coding	11/30	0	ENST00000645273.1:c.1416A>T	ENSP00000495159.1:p.Gln472His	1718/6055	1416/4071	472/1356	Q/H	caA/caT	rs1870377&CM074306&COSM149673	0	-1	0	SNV	HGNC	HGNC:6307	YES	0	P1	CCDS3497.1	ENSP00000495159	P35968	A0A024RD88	UPI000003AE04	0	1	tolerated	benign	PIRSF_domain:PIRSF000615&Gene3D:2.60.40.10&SMART_domains:SM00409&SMART_domains:SM00408&Superfamily_domains:SSF48726&PROSITE_profiles:PS50835&hmmpanther:PTHR24416&hmmpanther:PTHR24416:SF45&PDB-ENSP_mappings:5oyj.D&PDB-ENSP_mappings:5oyj.C	0	chr4:g.55106807T>A	0.2119	0.09
chr4	55113391	rs2305948	C	T	3	152	1691	0.019	T	missense_variant	MODERATE	KDR	ENSG00000128052	Transcript	ENST00000645273.1	protein_coding	7/30	0	ENST00000645273.1:c.889G>A	ENSP00000495159.1:p.Val297Ile	1191/6055	889/4071	297/1356	V/I	Gta/Ata	rs2305948&CM074307&COSM1131107	0	-1	0	SNV	HGNC	HGNC:6307	YES	0	P1	CCDS3497.1	ENSP00000495159	P35968	A0A024RD88	UPI000003AE04	0	1	deleterious	probably_damaging	Conserved_Domains:cd05862&Gene3D:2.60.40.10&PIRSF_domain:PIRSF000615&Pfam_domain:PF00047&SMART_domains:SM00408&SMART_domains:SM00409&Superfamily_domains:SSF48726&PROSITE_profiles:PS50835&hmmpanther:PTHR24416&hmmpanther:PTHR24416:SF45&PDB-ENSP_mappings:3s37.X&PDB-ENSP_mappings:3s36.X&PDB-ENSP_mappings:3s35.X&PDB-ENSP_mappings:2x1x.R&PDB-ENSP_mappings:2x1w.O&PDB-ENSP_mappings:2x1w.N&PDB-ENSP_mappin…	0	chr4:g.55113391C>T	0.1526	0.2436
chr4	56008351	rs3214045	A	C	7	152	1513	0.045	C	missense_variant	MODERATE	CEP135	ENSG00000174799	Transcript	ENST00000257287.4	protein_coding	18/26	0	ENST00000257287.4:c.2305A>C	ENSP00000257287.3:p.Ile769Leu	2429/5562	2305/3423	769/1140	I/L	Ata/Cta	rs3214045	0	1	0	SNV	HGNC	HGNC:29086	YES	1	P1	CCDS33986.1	ENSP00000257287	Q66GS9	0	UPI00003CE420	0	1	tolerated	benign	hmmpanther:PTHR23159:SF18&hmmpanther:PTHR23159&Coiled-coils_(Ncoils):Coil	0	chr4:g.56008351A>C	0.1392	0.087
chr4	56655968	rs11555052	C	T	4	152	1972	0.026	T	synonymous_variant	LOW	HOPX	ENSG00000171476	Transcript	ENST00000554144.5	protein_coding	3/5	0	ENST00000554144.5:c.87G>A	ENSP00000450527.1:p.Glu29%3D	622/1672	87/339	29/112	E	gaG/gaA	rs11555052	0	-1	0	SNV	HGNC	HGNC:24961	YES	5	0	CCDS54767.1	ENSP00000450527	Q9BPY8	0	UPI000194EC25	0	0	0	0	Conserved_Domains:cd00086&hmmpanther:PTHR21408&Gene3D:1.10.10.60&Superfamily_domains:SSF46689	0	chr4:g.56655968C>T	0.0445	0.0159
chr4	73419575	rs79738788	A	G	2	152	821	0.013	G	missense_variant	MODERATE	ALB	ENSG00000163631	Transcript	ENST00000295897.9	protein_coding	13/15	0	ENST00000295897.9:c.1721A>G	ENSP00000295897.4:p.Asp574Gly	1762/2285	1721/1830	574/609	D/G	gAt/gGt	rs79738788&CM870086&CM921164	0	1	0	SNV	HGNC	HGNC:399	YES	1	P2	CCDS3555.1	ENSP00000295897	P02768	0	UPI000002C1AC	0	1	tolerated	benign	Conserved_Domains:cd00015&PIRSF_domain:PIRSF002520&Pfam_domain:PF00273&Gene3D:1.10.246.10&SMART_domains:SM00103&Superfamily_domains:SSF48552&PROSITE_profiles:PS51438&hmmpanther:PTHR11385&hmmpanther:PTHR11385:SF13&PDB-ENSP_mappings:6ezq.A&PDB-ENSP_mappings:6a7p.B&PDB-ENSP_mappings:6a7p.A&PDB-ENSP_mappings:5yoq.B&PDB-ENSP_mappings:5yoq.A&PDB-ENSP_mappings:5yb1.B&PDB-ENSP_mappings:5yb1.A&PDB-ENSP_ma…	0	chr4:g.73419575A>G	0	0
chr4	75564135	rs2306175	C	T	4	152	1725	0.026	T	missense_variant	MODERATE	ODAPH	ENSG00000174792	Transcript	ENST00000435974.2	protein_coding	3/3	0	ENST00000435974.2:c.133C>T	ENSP00000406925.2:p.Leu45Phe	151/560	133/531	45/176	L/F	Ctc/Ttc	rs2306175&COSM4003138&COSM4003139	0	1	0	SNV	HGNC	HGNC:26300	YES	2	0	CCDS56334.1	ENSP00000406925	Q17RF5	0	UPI0001AE74FF	0	1	tolerated_low_confidence	possibly_damaging	hmmpanther:PTHR40376	0	chr4:g.75564135C>T	0.2436	0.3238
chr4	78519366	rs376096303	C	T	4	152	1688	0.026	T	synonymous_variant	LOW	FRAS1	ENSG00000138759	Transcript	ENST00000512123.4	protein_coding	67/74	0	ENST00000512123.4:c.10425C>T	ENSP00000422834.2:p.His3475%3D	11112/15871	10425/12039	3475/4012	H	caC/caT	rs376096303&COSM3781195&COSM3781196	0	1	0	SNV	HGNC	HGNC:19185	YES	5	P1	CCDS54771.1	ENSP00000422834	Q86XX4	0	UPI000021D4C2	0	1	0	0	hmmpanther:PTHR11878&hmmpanther:PTHR11878:SF29	0	chr4:g.78519366C>T	0	0
chr4	78541157	rs72659058	T	A	7	152	1282	0.045	A	3_prime_UTR_variant	MODIFIER	FRAS1	ENSG00000138759	Transcript	ENST00000512123.4	protein_coding	74/74	0	ENST00000512123.4:c.*33T>A	0	12759/15871	0	0	0	0	rs72659058	0	1	0	SNV	HGNC	HGNC:19185	YES	5	P1	CCDS54771.1	ENSP00000422834	Q86XX4	0	UPI000021D4C2	0	1	0	0	0	0	chr4:g.78541157T>A	0.1056	0.093
chr4	80203188	rs28405693	C	T	2	152	1629	0.013	T	synonymous_variant	LOW	PRDM8	ENSG00000152784	Transcript	ENST00000339711.8	protein_coding	10/10	0	ENST00000339711.8:c.1726C>T	ENSP00000339764.4:p.Leu576%3D	2957/4095	1726/2070	576/689	L	Ctg/Ttg	rs28405693	0	1	0	SNV	HGNC	HGNC:13993	YES	1	P1	CCDS43243.1	ENSP00000339764	Q9NQV8	A0A024RDC4	UPI0000422A1D	0	1	0	0	hmmpanther:PTHR16516&hmmpanther:PTHR16516:SF7	0	chr4:g.80203188C>T	0.0543	0.146
chr4	82429377	rs763175161	G	A	2	152	1578	0.013	A	upstream_gene_variant	MODIFIER	ENOPH1	ENSG00000145293	Transcript	ENST00000273920.8	protein_coding	0	0	0	0	0	0	0	0	0	rs763175161&COSM3373586	1213	1	0	SNV	HGNC	HGNC:24599	YES	1	P1	CCDS3594.1	ENSP00000273920	Q9UHY7	0	UPI000006D6DB	0	0	0	0	0	0	chr4:g.82429377G>A	0	0
chr4	83263862	rs145801680	T	A	2	152	1289	0.013	A	3_prime_UTR_variant	MODIFIER	COQ2	ENSG00000173085	Transcript	ENST00000311469.9	protein_coding	7/7	0	ENST00000311469.9:c.*337A>T	0	1603/1639	0	0	0	0	rs145801680	0	-1	0	SNV	HGNC	HGNC:25223	YES	1	P3	CCDS47090.2	ENSP00000310873	Q96H96	0	UPI0000D6158E	0	1	0	0	0	0	chr4:g.83263862T>A	0.0068	0
chr4	86015189	rs183690138	T	G	7	152	1384	0.045	G	3_prime_UTR_variant	MODIFIER	MAPK10	ENSG00000109339	Transcript	ENST00000641462.2	protein_coding	14/14	0	ENST00000641462.2:c.*2039A>C	0	3951/8735	0	0	0	0	rs183690138	0	-1	0	SNV	HGNC	HGNC:6872	YES	0	P3	CCDS34026.1	ENSP00000493435	P53779	0	UPI0000049042	0	1	0	0	0	0	chr4:g.86015189T>G	0.005	0
chr4	86015315	rs1201	A	G	5	152	1827	0.032	G	3_prime_UTR_variant	MODIFIER	MAPK10	ENSG00000109339	Transcript	ENST00000641462.2	protein_coding	14/14	0	ENST00000641462.2:c.*1913T>C	0	3825/8735	0	0	0	0	rs1201	0	-1	0	SNV	HGNC	HGNC:6872	YES	0	P3	CCDS34026.1	ENSP00000493435	P53779	0	UPI0000049042	0	1	0	0	0	0	chr4:g.86015315A>G	0.1943	0.1853
chr4	86015943	rs2589516	A	C	6	152	697	0.038	C	3_prime_UTR_variant	MODIFIER	MAPK10	ENSG00000109339	Transcript	ENST00000641462.2	protein_coding	14/14	0	ENST00000641462.2:c.*1285T>G	0	3197/8735	0	0	0	0	rs2589516	0	-1	0	SNV	HGNC	HGNC:6872	YES	0	P3	CCDS34026.1	ENSP00000493435	P53779	0	UPI0000049042	0	1	0	0	0	0	chr4:g.86015943A>C	0.4529	0.7776
chr4	86015955	rs7660160	A	T	3	152	707	0.019	T	3_prime_UTR_variant	MODIFIER	MAPK10	ENSG00000109339	Transcript	ENST00000641462.2	protein_coding	14/14	0	ENST00000641462.2:c.*1273T>A	0	3185/8735	0	0	0	0	rs7660160	0	-1	0	SNV	HGNC	HGNC:6872	YES	0	P3	CCDS34026.1	ENSP00000493435	P53779	0	UPI0000049042	0	1	0	0	0	0	chr4:g.86015955A>T	0.2376	0.5893
chr4	86016393	rs2575674	A	T	3	152	1900	0.019	T	3_prime_UTR_variant	MODIFIER	MAPK10	ENSG00000109339	Transcript	ENST00000641462.2	protein_coding	14/14	0	ENST00000641462.2:c.*835T>A	0	2747/8735	0	0	0	0	rs2575674	0	-1	0	SNV	HGNC	HGNC:6872	YES	0	P3	CCDS34026.1	ENSP00000493435	P53779	0	UPI0000049042	0	1	0	0	0	0	chr4:g.86016393A>T	0.2376	0.5893
chr4	86016721	rs958	C	T	5	152	1974	0.032	T	3_prime_UTR_variant	MODIFIER	MAPK10	ENSG00000109339	Transcript	ENST00000641462.2	protein_coding	14/14	0	ENST00000641462.2:c.*507G>A	0	2419/8735	0	0	0	0	rs958	0	-1	0	SNV	HGNC	HGNC:6872	YES	0	P3	CCDS34026.1	ENSP00000493435	P53779	0	UPI0000049042	0	1	0	0	0	0	chr4:g.86016721C>T	0.2155	0.1891
chr4	86031437	rs13103861	G	A	3	152	1109	0.019	A	splice_region_variant&intron_variant	LOW	MAPK10	ENSG00000109339	Transcript	ENST00000641462.2	protein_coding	0	11/13	ENST00000641462.2:c.1111-6C>T	0	0	0	0	0	0	rs13103861	0	-1	0	SNV	HGNC	HGNC:6872	YES	0	P3	CCDS34026.1	ENSP00000493435	P53779	0	UPI0000049042	0	1	0	0	0	0	chr4:g.86031437G>A	0.1422	0.3434
chr4	87612293	rs13131936	T	C	7	152	1552	0.045	C	intron_variant	MODIFIER	DSPP	ENSG00000152591	Transcript	ENST00000399271.6	protein_coding	0	3/4	ENST00000399271.6:c.136-29T>C	0	0	0	0	0	0	rs13131936	0	1	0	SNV	HGNC	HGNC:3054	YES	5	P1	CCDS43248.1	ENSP00000382213	Q9NZW4	0	UPI00006BFF57	0	1	0	0	0	0	chr4:g.87612293T>C	0.2186	0.0703
chr4	87615883	rs202210195	A	G	6	152	1509	0.038	G	missense_variant	MODERATE	DSPP	ENSG00000152591	Transcript	ENST00000399271.6	protein_coding	5/5	0	ENST00000399271.6:c.3221A>G	ENSP00000382213.1:p.Asp1074Gly	3317/4344	3221/3906	1074/1301	D/G	gAc/gGc	rs202210195	0	1	0	SNV	HGNC	HGNC:3054	YES	5	P1	CCDS43248.1	ENSP00000382213	Q9NZW4	0	UPI00006BFF57	0	1	deleterious_low_confidence	possibly_damaging	MobiDB_lite:mobidb-lite&MobiDB_lite:mobidb-lite&Low_complexity_(Seg):seg	0	chr4:g.87615883A>G	0	0
chr4	88008301	rs117078377	G	A	4	152	1699	0.026	A	missense_variant	MODERATE	PKD2	ENSG00000118762	Transcript	ENST00000237596.7	protein_coding	1/15	0	ENST00000237596.7:c.568G>A	ENSP00000237596.2:p.Ala190Thr	667/5089	568/2907	190/968	A/T	Gcg/Acg	rs117078377	0	1	0	SNV	HGNC	HGNC:9009	YES	1	P1	CCDS3627.1	ENSP00000237596	Q13563	0	UPI000013CA1D	0	1	tolerated	benign	PDB-ENSP_mappings:5k47.A&PDB-ENSP_mappings:5k47.B&PDB-ENSP_mappings:5k47.C&PDB-ENSP_mappings:5k47.D&PDB-ENSP_mappings:5mke.A&PDB-ENSP_mappings:5mke.B&PDB-ENSP_mappings:5mke.C&PDB-ENSP_mappings:5mke.D&PDB-ENSP_mappings:5mkf.A&PDB-ENSP_mappings:5mkf.B&PDB-ENSP_mappings:5mkf.C&PDB-ENSP_mappings:5mkf.D&PDB-ENSP_mappings:6a70.A&PDB-ENSP_mappings:6a70.F&PDB-ENSP_mappings:6a70.G&PDB-ENSP_mappings:6d1w.A…	0	chr4:g.88008301G>A	0.1028	0
chr4	88019442	rs62310565	C	T	2	152	988	0.013	T	intron_variant	MODIFIER	PKD2	ENSG00000118762	Transcript	ENST00000237596.7	protein_coding	0	1/14	ENST00000237596.7:c.596-16C>T	0	0	0	0	0	0	rs62310565	0	1	0	SNV	HGNC	HGNC:9009	YES	1	P1	CCDS3627.1	ENSP00000237596	Q13563	0	UPI000013CA1D	0	1	0	0	0	0	chr4:g.88019442C>T	0.0114	0.0015
chr4	88074805	rs199528409	C	T	3	152	2163	0.019	T	splice_region_variant&intron_variant	LOW	PKD2	ENSG00000118762	Transcript	ENST00000237596.7	protein_coding	0	13/14	ENST00000237596.7:c.2523-7C>T	0	0	0	0	0	0	rs199528409	0	1	0	SNV	HGNC	HGNC:9009	YES	1	P1	CCDS3627.1	ENSP00000237596	Q13563	0	UPI000013CA1D	0	1	0	0	0	0	chr4:g.88074805C>T	0.0002	0
chr4	95156894	rs546277742	A	G	2	152	1479	0.013	G	3_prime_UTR_variant	MODIFIER	BMPR1B	ENSG00000138696	Transcript	ENST00000440890.6	protein_coding	11/11	0	ENST00000440890.6:c.*2221A>G	0	3841/5388	0	0	0	0	rs546277742	0	1	0	SNV	HGNC	HGNC:1077	YES	2	P1	CCDS58919.1	ENSP00000401907	O00238	0	UPI00017A7CB9	0	1	0	0	0	0	chr4:g.95156894A>G	0.0002	0
chr4	95157005	rs73839218	T	A	2	152	1154	0.013	A	3_prime_UTR_variant	MODIFIER	BMPR1B	ENSG00000138696	Transcript	ENST00000440890.6	protein_coding	11/11	0	ENST00000440890.6:c.*2332T>A	0	3952/5388	0	0	0	0	rs73839218	0	1	0	SNV	HGNC	HGNC:1077	YES	2	P1	CCDS58919.1	ENSP00000401907	O00238	0	UPI00017A7CB9	0	1	0	0	0	0	chr4:g.95157005T>A	0.113	0.3427
chr4	99564087	rs11944749	G	C	5	152	1952	0.032	C	upstream_gene_variant	MODIFIER	TRMT10A	ENSG00000145331	Transcript	ENST00000273962.7	protein_coding	0	0	0	0	0	0	0	0	0	rs11944749	419	-1	0	SNV	HGNC	HGNC:28403	YES	1	P1	CCDS3650.1	ENSP00000273962	Q8TBZ6	V9HVY8	UPI000006D359	0	1	0	0	0	0	chr4:g.99564087G>C	0.1907	0.1997
chr4	99564098	rs11944752	G	A	6	152	1949	0.038	A	upstream_gene_variant	MODIFIER	TRMT10A	ENSG00000145331	Transcript	ENST00000273962.7	protein_coding	0	0	0	0	0	0	0	0	0	rs11944752	430	-1	0	SNV	HGNC	HGNC:28403	YES	1	P1	CCDS3650.1	ENSP00000273962	Q8TBZ6	V9HVY8	UPI000006D359	0	1	0	0	0	0	chr4:g.99564098G>A	0.25	0.2625
chr4	99583507	rs3816873	T	C	6	152	1412	0.038	C	missense_variant	MODERATE	MTTP	ENSG00000138823	Transcript	ENST00000511045.5	protein_coding	3/18	0	ENST00000511045.5:c.464T>C	ENSP00000427679.1:p.Ile155Thr	477/3154	464/2766	155/921	I/T	aTc/aCc	rs3816873&CM062884	0	1	0	SNV	HGNC	HGNC:7467	YES	2	0	CCDS75169.1	ENSP00000427679	0	E9PBP6	UPI0001D3B6EF	0	1	tolerated	benign	Gene3D:2.30.230.10&Pfam_domain:PF01347&PROSITE_profiles:PS51211&hmmpanther:PTHR13024&hmmpanther:PTHR13024:SF1&SMART_domains:SM00638&Superfamily_domains:SSF56968	0	chr4:g.99583507T>C	0.2498	0.261
chr4	109979991	rs2302135	A	G	2	152	2454	0.013	G	synonymous_variant	LOW	EGF	ENSG00000138798	Transcript	ENST00000265171.9	protein_coding	14/24	0	ENST00000265171.9:c.2073A>G	ENSP00000265171.5:p.Ala691%3D	2518/4880	2073/3624	691/1207	A	gcA/gcG	rs2302135	0	1	0	SNV	HGNC	HGNC:3229	YES	1	P1	CCDS3689.1	ENSP00000265171	P01133	0	UPI000013D5C8	0	1	0	0	PIRSF_domain:PIRSF001778&Pfam_domain:PF00058&Gene3D:2.120.10.30&SMART_domains:SM00135&Superfamily_domains:SSF63825&Superfamily_domains:SSF57184&PROSITE_profiles:PS51120&hmmpanther:PTHR44717	0	chr4:g.109979991A>G	0.106	0.093
chr4	113199128	rs45502093	C	T	5	152	1331	0.032	T	intron_variant	MODIFIER	ANK2	ENSG00000145362	Transcript	ENST00000357077.9	protein_coding	0	4/45	ENST00000357077.9:c.384+19C>T	0	0	0	0	0	0	rs45502093	0	1	0	SNV	HGNC	HGNC:493	YES	1	P3	CCDS3702.1	ENSP00000349588	Q01484	0	UPI0000441EF3	0	1	0	0	0	0	chr4:g.113199128C>T	0.0254	0.0038
chr4	113237118	rs587780852	C	T	2	152	1966	0.013	T	synonymous_variant	LOW	ANK2	ENSG00000145362	Transcript	ENST00000357077.9	protein_coding	6/46	0	ENST00000357077.9:c.615C>T	ENSP00000349588.4:p.Thr205%3D	691/14215	615/11874	205/3957	T	acC/acT	rs587780852	0	1	0	SNV	HGNC	HGNC:493	YES	1	P3	CCDS3702.1	ENSP00000349588	Q01484	0	UPI0000441EF3	0	1	0	0	Gene3D:1.25.40.20&PDB-ENSP_mappings:4rlv.A&PDB-ENSP_mappings:4rly.A&PDB-ENSP_mappings:5y4d.A&Pfam_domain:PF13637&PROSITE_profiles:PS50297&hmmpanther:PTHR45340&SMART_domains:SM00248&Superfamily_domains:SSF48403&Superfamily_domains:SSF48403	0	chr4:g.113237118C>T	0	0
chr4	113258113	rs760073103	G	A	2	152	2400	0.013	A	missense_variant	MODERATE	ANK2	ENSG00000145362	Transcript	ENST00000357077.9	protein_coding	12/46	0	ENST00000357077.9:c.1252G>A	ENSP00000349588.4:p.Val418Met	1328/14215	1252/11874	418/3957	V/M	Gtg/Atg	rs760073103	0	1	0	SNV	HGNC	HGNC:493	YES	1	P3	CCDS3702.1	ENSP00000349588	Q01484	0	UPI0000441EF3	0	1	deleterious	probably_damaging	Gene3D:1.25.40.20&PDB-ENSP_mappings:4rlv.A&PDB-ENSP_mappings:5y4d.A&Pfam_domain:PF12796&PROSITE_profiles:PS50088&PROSITE_profiles:PS50297&hmmpanther:PTHR45340&SMART_domains:SM00248&Superfamily_domains:SSF48403&Conserved_Domains:cd00204&Conserved_Domains:cd00204	0	chr4:g.113258113G>A	0	0
chr4	113367714	rs185569619	C	T	2	152	1500	0.013	T	synonymous_variant	LOW	ANK2	ENSG00000145362	Transcript	ENST00000357077.9	protein_coding	42/46	0	ENST00000357077.9:c.11181C>T	ENSP00000349588.4:p.Gly3727%3D	11257/14215	11181/11874	3727/3957	G	ggC/ggT	rs185569619	0	1	0	SNV	HGNC	HGNC:493	YES	1	P3	CCDS3702.1	ENSP00000349588	Q01484	0	UPI0000441EF3	0	1	0	0	0	0	chr4:g.113367714C>T	0.0002	0
chr4	113381478	rs35446871	C	T	2	152	2468	0.013	T	3_prime_UTR_variant	MODIFIER	ANK2	ENSG00000145362	Transcript	ENST00000357077.9	protein_coding	46/46	0	ENST00000357077.9:c.*7C>T	0	11957/14215	0	0	0	0	rs35446871	0	1	0	SNV	HGNC	HGNC:493	YES	1	P3	CCDS3702.1	ENSP00000349588	Q01484	0	UPI0000441EF3	0	1	0	0	0	0	chr4:g.113381478C>T	0.0178	0.0234
chr4	113383270	rs144480929	G	A	2	152	1680	0.013	A	3_prime_UTR_variant	MODIFIER	ANK2	ENSG00000145362	Transcript	ENST00000357077.9	protein_coding	46/46	0	ENST00000357077.9:c.*1799G>A	0	13749/14215	0	0	0	0	rs144480929	0	1	0	SNV	HGNC	HGNC:493	YES	1	P3	CCDS3702.1	ENSP00000349588	Q01484	0	UPI0000441EF3	0	1	0	0	0	0	chr4:g.113383270G>A	0.0026	0
chr4	118316202	rs2292598	A	C	4	152	1437	0.026	C	synonymous_variant	LOW	PRSS12	ENSG00000164099	Transcript	ENST00000296498.3	protein_coding	6/13	0	ENST00000296498.3:c.1272T>G	ENSP00000296498.3:p.Val424%3D	1555/4809	1272/2628	424/875	V	gtT/gtG	rs2292598&COSM4002913	0	-1	0	SNV	HGNC	HGNC:9477	YES	1	P1	CCDS3709.1	ENSP00000296498	P56730	0	UPI000013E34B	0	1	0	0	Pfam_domain:PF00530&Gene3D:3.10.250.10&SMART_domains:SM00202&Superfamily_domains:SSF56487&PROSITE_profiles:PS50287&hmmpanther:PTHR19331&hmmpanther:PTHR19331:SF315&PROSITE_patterns:PS00420	0	chr4:g.118316202A>C	0.027	0.0303
chr4	119164293	rs7687613	A	G	4	152	1745	0.038	G	synonymous_variant	LOW	MYOZ2	ENSG00000172399	Transcript	ENST00000307128.5	protein_coding	5/6	0	ENST00000307128.5:c.459A>G	ENSP00000306997.5:p.Glu153%3D	672/2597	459/795	153/264	E	gaA/gaG	rs7687613	0	1	0	SNV	HGNC	HGNC:1330	YES	1	P1	CCDS3711.1	ENSP00000306997	Q9NPC6	0	UPI000004665D	0	1	0	0	hmmpanther:PTHR15941:SF9&hmmpanther:PTHR15941&Pfam_domain:PF05556	0	chr4:g.119164293A>G	0.0839	0.1997
chr4	119186367	rs79431637	C	T	4	152	1182	0.038	T	3_prime_UTR_variant	MODIFIER	MYOZ2	ENSG00000172399	Transcript	ENST00000307128.5	protein_coding	6/6	0	ENST00000307128.5:c.*167C>T	0	1175/2597	0	0	0	0	rs79431637	0	1	0	SNV	HGNC	HGNC:1330	YES	1	P1	CCDS3711.1	ENSP00000306997	Q9NPC6	0	UPI000004665D	0	1	0	0	0	0	chr4:g.119186367C>T	0.0449	0.003
chr4	119186581	rs75305592	C	A	4	152	1259	0.038	A	3_prime_UTR_variant	MODIFIER	MYOZ2	ENSG00000172399	Transcript	ENST00000307128.5	protein_coding	6/6	0	ENST00000307128.5:c.*381C>A	0	1389/2597	0	0	0	0	rs75305592	0	1	0	SNV	HGNC	HGNC:1330	YES	1	P1	CCDS3711.1	ENSP00000306997	Q9NPC6	0	UPI000004665D	0	1	0	0	0	0	chr4:g.119186581C>A	0.0443	0.003
chr4	125317242	rs142490028	G	A	2	152	1973	0.026	A	synonymous_variant	LOW	FAT4	ENSG00000196159	Transcript	ENST00000394329.7	protein_coding	1/17	0	ENST00000394329.7:c.831G>A	ENSP00000377862.3:p.Ala277%3D	844/16123	831/14946	277/4981	A	gcG/gcA	rs142490028&COSM5008430	0	1	0	SNV	HGNC	HGNC:23109	YES	5	P1	CCDS3732.3	ENSP00000377862	Q6V0I7	0	UPI000155D6E3	0	1	0	0	Conserved_Domains:cd11304&Gene3D:2.60.40.60&Pfam_domain:PF00028&SMART_domains:SM00112&Superfamily_domains:SSF49313&PROSITE_profiles:PS50268&hmmpanther:PTHR24026&Prints_domain:PR00205	0	chr4:g.125317242G>A	0.0302	0
chr4	125451820	rs76491994	A	C	3	152	2329	0.019	C	missense_variant	MODERATE	FAT4	ENSG00000196159	Transcript	ENST00000394329.7	protein_coding	9/17	0	ENST00000394329.7:c.10804A>C	ENSP00000377862.3:p.Ile3602Leu	10817/16123	10804/14946	3602/4981	I/L	Atc/Ctc	rs76491994&COSM5008355	0	1	0	SNV	HGNC	HGNC:23109	YES	5	P1	CCDS3732.3	ENSP00000377862	Q6V0I7	0	UPI000155D6E3	0	1	deleterious	benign	Conserved_Domains:cd11304&Pfam_domain:PF00028&Gene3D:2.60.40.60&SMART_domains:SM00112&Superfamily_domains:SSF49313&PROSITE_profiles:PS50268&hmmpanther:PTHR24026	0	chr4:g.125451820A>C	0.0096	0
chr4	125491736	rs1014867	C	T	2	152	1684	0.013	T	missense_variant	MODERATE	FAT4	ENSG00000196159	Transcript	ENST00000394329.7	protein_coding	17/17	0	ENST00000394329.7:c.14914C>T	ENSP00000377862.3:p.Pro4972Ser	14927/16123	14914/14946	4972/4981	P/S	Ccc/Tcc	rs1014867&COSM4002933	0	1	0	SNV	HGNC	HGNC:23109	YES	5	P1	CCDS3732.3	ENSP00000377862	Q6V0I7	0	UPI000155D6E3	0	1	tolerated_low_confidence	benign	MobiDB_lite:mobidb-lite	0	chr4:g.125491736C>T	0.0537	0.0719
chr4	139453991	rs13126617	G	C	3	152	1716	0.019	C	5_prime_UTR_variant	MODIFIER	RAB33B	ENSG00000172007	Transcript	ENST00000305626.5	protein_coding	1/2	0	ENST00000305626.5:c.-205G>C	0	185/4562	0	0	0	0	rs13126617	0	1	0	SNV	HGNC	HGNC:16075	YES	1	P1	CCDS3747.1	ENSP00000306496	Q9H082	0	UPI000000123D	0	1	0	0	0	0	chr4:g.139453991G>C	0.1709	0.093
chr4	139454142	rs13128486	C	G	3	152	1831	0.019	G	5_prime_UTR_variant	MODIFIER	RAB33B	ENSG00000172007	Transcript	ENST00000305626.5	protein_coding	1/2	0	ENST00000305626.5:c.-54C>G	0	336/4562	0	0	0	0	rs13128486	0	1	0	SNV	HGNC	HGNC:16075	YES	1	P1	CCDS3747.1	ENSP00000306496	Q9H082	0	UPI000000123D	0	1	0	0	0	0	chr4:g.139454142C>G	0.1713	0.0976
chr4	139474429	rs4074940	C	T	3	152	1313	0.019	T	3_prime_UTR_variant	MODIFIER	RAB33B	ENSG00000172007	Transcript	ENST00000305626.5	protein_coding	2/2	0	ENST00000305626.5:c.*1303C>T	0	2382/4562	0	0	0	0	rs4074940	0	1	0	SNV	HGNC	HGNC:16075	YES	1	P1	CCDS3747.1	ENSP00000306496	Q9H082	0	UPI000000123D	0	1	0	0	0	0	chr4:g.139474429C>T	0.1589	0.0772
chr4	139475777	rs3088313	C	A	4	152	901	0.026	A	3_prime_UTR_variant	MODIFIER	RAB33B	ENSG00000172007	Transcript	ENST00000305626.5	protein_coding	2/2	0	ENST00000305626.5:c.*2651C>A	0	3730/4562	0	0	0	0	rs3088313	0	1	0	SNV	HGNC	HGNC:16075	YES	1	P1	CCDS3747.1	ENSP00000306496	Q9H082	0	UPI000000123D	0	1	0	0	0	0	chr4:g.139475777C>A	0.227	0.3268
chr4	140550384	rs75824346	C	T	6	152	1189	0.038	T	3_prime_UTR_variant	MODIFIER	ELMOD2	ENSG00000179387	Transcript	ENST00000323570.8	protein_coding	9/9	0	ENST00000323570.8:c.*9C>T	0	1013/4399	0	0	0	0	rs75824346	0	1	0	SNV	HGNC	HGNC:28111	YES	1	P1	CCDS3752.1	ENSP00000326342	Q8IZ81	0	UPI0000074163	0	0	0	0	0	0	chr4:g.140550384C>T	0.0032	0.0008
chr4	150277928	rs2290846	G	A	3	152	2087	0.019	A	missense_variant	MODERATE	LRBA	ENSG00000198589	Transcript	ENST00000357115.8	protein_coding	57/58	0	ENST00000357115.8:c.8426C>T	ENSP00000349629.3:p.Ser2809Leu	8900/10129	8426/8592	2809/2863	S/L	tCg/tTg	rs2290846	0	-1	0	SNV	HGNC	HGNC:1742	YES	1	P3	CCDS3773.1	ENSP00000349629	P50851	0	UPI000013E35C	0	1	tolerated	benign	Gene3D:2.130.10.10&hmmpanther:PTHR13743&hmmpanther:PTHR13743:SF64&Superfamily_domains:SSF50978	0	chr4:g.150277928G>A	0.1422	0.0121
chr4	150285975	rs3749574	C	T	3	152	1085	0.019	T	missense_variant	MODERATE	LRBA	ENSG00000198589	Transcript	ENST00000357115.8	protein_coding	55/58	0	ENST00000357115.8:c.8110G>A	ENSP00000349629.3:p.Ala2704Thr	8584/10129	8110/8592	2704/2863	A/T	Gcg/Acg	rs3749574	0	-1	0	SNV	HGNC	HGNC:1742	YES	1	P3	CCDS3773.1	ENSP00000349629	P50851	0	UPI000013E35C	0	1	tolerated	benign	Gene3D:2.130.10.10&hmmpanther:PTHR13743&hmmpanther:PTHR13743:SF64&SMART_domains:SM00320&Superfamily_domains:SSF50978	0	chr4:g.150285975C>T	0.1621	0.0363
chr4	150798111	rs1129998	A	G	6	152	1089	0.038	G	synonymous_variant	LOW	LRBA	ENSG00000198589	Transcript	ENST00000357115.8	protein_coding	34/58	0	ENST00000357115.8:c.5550T>C	ENSP00000349629.3:p.Val1850%3D	6024/10129	5550/8592	1850/2863	V	gtT/gtC	rs1129998	0	-1	0	SNV	HGNC	HGNC:1742	YES	1	P3	CCDS3773.1	ENSP00000349629	P50851	0	UPI000013E35C	0	1	0	0	blastprodom:PD329443&hmmpanther:PTHR13743&hmmpanther:PTHR13743:SF64&Low_complexity_(Seg):seg	0	chr4:g.150798111A>G	0.1208	0.0091
chr4	150852142	rs138173151	T	C	2	152	2057	0.013	C	missense_variant	MODERATE	LRBA	ENSG00000198589	Transcript	ENST00000357115.8	protein_coding	23/58	0	ENST00000357115.8:c.3568A>G	ENSP00000349629.3:p.Met1190Val	4042/10129	3568/8592	1190/2863	M/V	Atg/Gtg	rs138173151	0	-1	0	SNV	HGNC	HGNC:1742	YES	1	P3	CCDS3773.1	ENSP00000349629	P50851	0	UPI000013E35C	0	1	tolerated_low_confidence	benign	hmmpanther:PTHR13743&hmmpanther:PTHR13743:SF64	0	chr4:g.150852142T>C	0.003	0
chr4	153295396	rs35333794	C	T	6	152	1992	0.038	T	synonymous_variant	LOW	TRIM2	ENSG00000109654	Transcript	ENST00000338700.10	protein_coding	6/12	0	ENST00000338700.10:c.870C>T	ENSP00000339659.5:p.Asn290%3D	958/6755	870/2316	290/771	N	aaC/aaT	rs35333794	0	1	0	SNV	HGNC	HGNC:15974	YES	1	P3	CCDS3781.2	ENSP00000339659	Q9C040	0	UPI00005A60C0	0	1	0	0	SMART_domains:SM00502&hmmpanther:PTHR44028&hmmpanther:PTHR44028:SF2	0	chr4:g.153295396C>T	0.0086	0.0023
chr4	154571072	rs2227421	A	C	3	152	1152	0.019	C	3_prime_UTR_variant	MODIFIER	FGB	ENSG00000171564	Transcript	ENST00000302068.8	protein_coding	8/8	0	ENST00000302068.8:c.*422A>C	0	1961/1975	0	0	0	0	rs2227421	0	1	0	SNV	HGNC	HGNC:3662	YES	1	P1	CCDS3786.1	ENSP00000306099	P02675	V9HVY1	UPI000012A778	0	1	0	0	0	0	chr4:g.154571072A>C	0.2137	0.1104
chr4	154572200	rs1044291	C	T	3	152	1130	0.019	T	downstream_gene_variant	MODIFIER	FGB	ENSG00000171564	Transcript	ENST00000302068.8	protein_coding	0	0	0	0	0	0	0	0	0	rs1044291	1114	1	0	SNV	HGNC	HGNC:3662	YES	1	P1	CCDS3786.1	ENSP00000306099	P02675	V9HVY1	UPI000012A778	0	1	0	0	0	0	chr4:g.154572200C>T	0.2133	0.1104
chr4	154750291	rs72683214	T	A	6	152	739	0.038	A	3_prime_UTR_variant	MODIFIER	LRAT	ENSG00000121207	Transcript	ENST00000336356.4	protein_coding	3/3	0	ENST00000336356.4:c.*1155T>A	0	2072/4901	0	0	0	0	rs72683214	0	1	0	SNV	HGNC	HGNC:6685	YES	1	P1	CCDS3789.1	ENSP00000337224	O95237	0	UPI0000072711	0	1	0	0	0	0	chr4:g.154750291T>A	0.0062	0.0008
chr4	157171768	rs11941419	A	G	3	152	641	0.019	G	3_prime_UTR_variant	MODIFIER	GLRB	ENSG00000109738	Transcript	ENST00000264428.9	protein_coding	10/10	0	ENST00000264428.9:c.*1040A>G	0	2711/3033	0	0	0	0	rs11941419	0	1	0	SNV	HGNC	HGNC:4329	YES	1	P1	CCDS3796.1	ENSP00000264428	P48167	0	UPI000000161E	0	1	0	0	0	0	chr4:g.157171768A>G	0.1482	0.3737
chr4	168709053	rs58395080	T	G	5	152	1758	0.032	G	synonymous_variant	LOW	PALLD	ENSG00000129116	Transcript	ENST00000505667.6	protein_coding	9/22	0	ENST00000505667.6:c.1527T>G	ENSP00000425556.1:p.Ala509%3D	1752/5858	1527/3372	509/1123	A	gcT/gcG	rs58395080	0	1	0	SNV	HGNC	HGNC:17068	YES	1	A2	CCDS54818.1	ENSP00000425556	Q8WX93	0	UPI000189A85C	0	1	0	0	Gene3D:2.60.40.10&Pfam_domain:PF07679&PROSITE_profiles:PS50835&hmmpanther:PTHR45304&SMART_domains:SM00408&SMART_domains:SM00409&Superfamily_domains:SSF48726&Conserved_Domains:cd00096	0	chr4:g.168709053T>G	0.0765	0.0477
chr4	168878257	rs535155432	G	C	2	152	1605	0.019	C	intron_variant	MODIFIER	PALLD	ENSG00000129116	Transcript	ENST00000505667.6	protein_coding	0	10/21	ENST00000505667.6:c.1965-12665G>C	0	0	0	0	0	0	rs535155432	0	1	0	SNV	HGNC	HGNC:17068	YES	1	A2	CCDS54818.1	ENSP00000425556	Q8WX93	0	UPI000189A85C	0	1	0	0	0	0	chr4:g.168878257G>C	0.0016	0
chr4	169424742	rs7655924	C	T	4	152	1597	0.026	T	synonymous_variant	LOW	NEK1	ENSG00000137601	Transcript	ENST00000507142.5	protein_coding	31/36	0	ENST00000507142.5:c.3033G>A	ENSP00000424757.1:p.Pro1011%3D	3613/5556	3033/3861	1011/1286	P	ccG/ccA	rs7655924	0	-1	0	SNV	HGNC	HGNC:7744	YES	1	A2	CCDS56351.1	ENSP00000424757	Q96PY6	0	UPI00001D76CA	0	1	0	0	0	0	chr4:g.169424742C>T	0.0994	0.1936
chr4	169508251	rs17544885	T	C	4	152	1251	0.026	C	synonymous_variant	LOW	NEK1	ENSG00000137601	Transcript	ENST00000507142.5	protein_coding	21/36	0	ENST00000507142.5:c.1830A>G	ENSP00000424757.1:p.Glu610%3D	2410/5556	1830/3861	610/1286	E	gaA/gaG	rs17544885	0	-1	0	SNV	HGNC	HGNC:7744	YES	1	A2	CCDS56351.1	ENSP00000424757	Q96PY6	0	UPI00001D76CA	0	1	0	0	hmmpanther:PTHR24361&hmmpanther:PTHR24361:SF613&MobiDB_lite:mobidb-lite	0	chr4:g.169508251T>C	0.0505	0.0779
chr4	177440260	rs34241758	A	C	5	152	1108	0.032	C	intron_variant	MODIFIER	AGA	ENSG00000038002	Transcript	ENST00000264595.7	protein_coding	0	2/8	ENST00000264595.7:c.281+13T>G	0	0	0	0	0	0	rs34241758	0	-1	0	SNV	HGNC	HGNC:318	YES	1	P1	CCDS3829.1	ENSP00000264595	P20933	0	UPI000013D53C	0	1	0	0	0	0	chr4:g.177440260A>C	0.1496	0.0976
chr4	182743369	rs7654255	T	C	4	152	1879	0.026	C	synonymous_variant	LOW	TENM3	ENSG00000218336	Transcript	ENST00000511685.6	protein_coding	19/28	0	ENST00000511685.6:c.3579T>C	ENSP00000424226.1:p.Tyr1193%3D	3729/10923	3579/8100	1193/2699	Y	taT/taC	rs7654255	0	1	0	SNV	HGNC	HGNC:29944	YES	5	P1	CCDS47165.1	ENSP00000424226	Q9P273	A0A140VJW8	UPI00006C0820	0	1	0	0	hmmpanther:PTHR11219&hmmpanther:PTHR11219:SF64&Superfamily_domains:SSF101898	0	chr4:g.182743369T>C	0.233	0.3472
chr4	183693964	rs62358032	A	C	3	152	1667	0.019	C	missense_variant	MODERATE	TRAPPC11	ENSG00000168538	Transcript	ENST00000334690.11	protein_coding	22/30	0	ENST00000334690.11:c.2434A>C	ENSP00000335371.6:p.Thr812Pro	2610/4523	2434/3402	812/1133	T/P	Aca/Cca	rs62358032	0	1	0	SNV	HGNC	HGNC:25751	YES	1	P1	CCDS34112.1	ENSP00000335371	Q7Z392	0	UPI000020B774	0	1	tolerated	benign	hmmpanther:PTHR14374	0	chr4:g.183693964A>C	0.0439	0.0045
chr4	186197589	rs745471184	C	T	2	152	1589	0.013	T	missense_variant	MODERATE	CYP4V2	ENSG00000145476	Transcript	ENST00000378802.5	protein_coding	5/11	0	ENST00000378802.5:c.661C>T	ENSP00000368079.4:p.Arg221Cys	918/4657	661/1578	221/525	R/C	Cgt/Tgt	rs745471184	0	1	0	SNV	HGNC	HGNC:23198	YES	1	P1	CCDS34119.1	ENSP00000368079	Q6ZWL3	0	UPI00002372FE	0	1	deleterious	possibly_damaging	Gene3D:1.10.630.10&Pfam_domain:PF00067&hmmpanther:PTHR24291&hmmpanther:PTHR24291:SF56&Superfamily_domains:SSF48264	0	chr4:g.186197589C>T	0	0
chr4	186211698	rs62348766	T	C	3	152	1015	0.026	C	3_prime_UTR_variant	MODIFIER	CYP4V2	ENSG00000145476	Transcript	ENST00000378802.5	protein_coding	11/11	0	ENST00000378802.5:c.*1057T>C	0	2892/4657	0	0	0	0	rs62348766	0	1	0	SNV	HGNC	HGNC:23198	YES	1	P1	CCDS34119.1	ENSP00000368079	Q6ZWL3	0	UPI00002372FE	0	1	0	0	0	0	chr4:g.186211698T>C	0	0
chr5	223531	rs34635677	A	T	3	152	1987	0.019	T	missense_variant	MODERATE	SDHA	ENSG00000073578	Transcript	ENST00000264932.11	protein_coding	2/15	0	ENST00000264932.11:c.113A>T	ENSP00000264932.6:p.Asp38Val	149/2693	113/1995	38/664	D/V	gAt/gTt	rs34635677	0	1	0	SNV	HGNC	HGNC:10680	YES	1	P1	CCDS3853.1	ENSP00000264932	P31040	A0A024QZ30	UPI0000000C2C	0	1	tolerated_low_confidence	benign	hmmpanther:PTHR11632&hmmpanther:PTHR11632:SF51	0	chr5:g.223531A>T	0.0186	0
chr5	1278788	rs775722062	C	T	2	152	2114	0.013	T	synonymous_variant	LOW	TERT	ENSG00000164362	Transcript	ENST00000310581.9	protein_coding	6/16	0	ENST00000310581.9:c.2139G>A	ENSP00000309572.5:p.Val713%3D	2197/4018	2139/3399	713/1132	V	gtG/gtA	rs775722062	0	-1	0	SNV	HGNC	HGNC:11730	YES	1	P3	CCDS3861.2	ENSP00000309572	O14746	0	UPI0000031309	0	1	0	0	Prints_domain:PR01365&PROSITE_profiles:PS50878&hmmpanther:PTHR12066&Superfamily_domains:SSF56672	0	chr5:g.1278788C>T	0	0
chr5	7878066	rs1532268	C	T	6	152	2299	0.038	T	missense_variant	MODERATE	MTRR	ENSG00000124275	Transcript	ENST00000264668.6	protein_coding	5/15	0	ENST00000264668.6:c.605C>T	ENSP00000264668.2:p.Ser202Leu	635/3274	605/2178	202/725	S/L	tCg/tTg	rs1532268&CM025887	0	1	0	SNV	HGNC	HGNC:7473	YES	1	P3	CCDS3874.1	ENSP00000264668	Q9UBK8	0	UPI000013D550	0	1	tolerated	benign	PDB-ENSP_mappings:2qtl.A&PDB-ENSP_mappings:2qtz.A&hmmpanther:PTHR19384&hmmpanther:PTHR19384:SF84	0	chr5:g.7878066C>T	0.27	0.2708
chr5	7897206	rs1802059	G	A	6	152	1637	0.038	A	synonymous_variant	LOW	MTRR	ENSG00000124275	Transcript	ENST00000264668.6	protein_coding	14/15	0	ENST00000264668.6:c.1992G>A	ENSP00000264668.2:p.Ala664%3D	2022/3274	1992/2178	664/725	A	gcG/gcA	rs1802059&COSM6305760	0	1	0	SNV	HGNC	HGNC:7473	YES	1	P3	CCDS3874.1	ENSP00000264668	Q9UBK8	0	UPI000013D550	0	1	0	0	PDB-ENSP_mappings:2qtl.A&PDB-ENSP_mappings:2qtz.A&Gene3D:3.40.50.80&Pfam_domain:PF00175&hmmpanther:PTHR19384&hmmpanther:PTHR19384:SF84&Superfamily_domains:SSF52343&Conserved_Domains:cd06203	0	chr5:g.7897206G>A	0.2664	0.2557
chr5	7900485	rs9282787	T	C	2	152	1185	0.013	C	3_prime_UTR_variant	MODIFIER	MTRR	ENSG00000124275	Transcript	ENST00000264668.6	protein_coding	15/15	0	ENST00000264668.6:c.*427T>C	0	2635/3274	0	0	0	0	rs9282787	0	1	0	SNV	HGNC	HGNC:7473	YES	1	P3	CCDS3874.1	ENSP00000264668	Q9UBK8	0	UPI000013D550	0	1	0	0	0	0	chr5:g.7900485T>C	0.0831	0.0893
chr5	7901117	rs10520873	T	C	3	150	608	0.026	C	3_prime_UTR_variant	MODIFIER	MTRR	ENSG00000124275	Transcript	ENST00000264668.6	protein_coding	15/15	0	ENST00000264668.6:c.*1059T>C	0	3267/3274	0	0	0	0	rs10520873	0	1	0	SNV	HGNC	HGNC:7473	YES	1	P3	CCDS3874.1	ENSP00000264668	Q9UBK8	0	UPI000013D550	0	1	0	0	0	0	chr5:g.7901117T>C	0.1783	0.0499
chr5	10256060	rs11557652	A	T	6	152	2427	0.051	T	missense_variant	MODERATE	CCT5	ENSG00000150753	Transcript	ENST00000280326.9	protein_coding	4/11	0	ENST00000280326.9:c.437A>T	ENSP00000280326.4:p.Glu146Val	498/3293	437/1626	146/541	E/V	gAa/gTa	rs11557652	0	1	0	SNV	HGNC	HGNC:1618	YES	1	P1	CCDS3877.1	ENSP00000280326	P48643	V9HW37	UPI0000001C34	0	1	tolerated	benign	Conserved_Domains:cd03339&hmmpanther:PTHR11353&hmmpanther:PTHR11353:SF178&Pfam_domain:PF00118&Gene3D:1.10.560.10&TIGRFAM_domain:TIGR02343&Superfamily_domains:SSF48592&PDB-ENSP_mappings:5uyz.D&PDB-ENSP_mappings:5uyz.C&PDB-ENSP_mappings:5uyz.B&PDB-ENSP_mappings:5uyz.A&PDB-ENSP_mappings:5uyx.D&PDB-ENSP_mappings:5uyx.C&PDB-ENSP_mappings:5uyx.B&PDB-ENSP_mappings:5uyx.A	0	chr5:g.10256060A>T	0.0174	0
chr5	10261652	rs141675330	C	G	3	152	2210	0.026	G	missense_variant	MODERATE	CCT5	ENSG00000150753	Transcript	ENST00000280326.9	protein_coding	8/11	0	ENST00000280326.9:c.1086C>G	ENSP00000280326.4:p.Ile362Met	1147/3293	1086/1626	362/541	I/M	atC/atG	rs141675330	0	1	0	SNV	HGNC	HGNC:1618	YES	1	P1	CCDS3877.1	ENSP00000280326	P48643	V9HW37	UPI0000001C34	0	1	tolerated	benign	Conserved_Domains:cd03339&hmmpanther:PTHR11353&hmmpanther:PTHR11353:SF178&Gene3D:3.30.260.10&Pfam_domain:PF00118&Gene3D:3.50.7.10&Gene3D:1.10.560.10&TIGRFAM_domain:TIGR02343&Superfamily_domains:SSF48592&Superfamily_domains:SSF52029&Superfamily_domains:SSF54849&PDB-ENSP_mappings:5uyz.D&PDB-ENSP_mappings:5uyz.C&PDB-ENSP_mappings:5uyz.B&PDB-ENSP_mappings:5uyz.A&PDB-ENSP_mappings:5uyx.D&PDB-ENSP_mapp…	0	chr5:g.10261652C>G	0.003	0.0008
chr5	10265103	rs186512015	T	C	7	152	1239	0.045	C	3_prime_UTR_variant	MODIFIER	CCT5	ENSG00000150753	Transcript	ENST00000280326.9	protein_coding	11/11	0	ENST00000280326.9:c.*320T>C	0	2007/3293	0	0	0	0	rs186512015	0	1	0	SNV	HGNC	HGNC:1618	YES	1	P1	CCDS3877.1	ENSP00000280326	P48643	V9HW37	UPI0000001C34	0	1	0	0	0	0	chr5:g.10265103T>C	0.0048	0
chr5	13721269	rs17203442	A	G	3	152	1825	0.019	G	intron_variant	MODIFIER	DNAH5	ENSG00000039139	Transcript	ENST00000265104.4	protein_coding	0	70/78	ENST00000265104.4:c.12034-24T>C	0	0	0	0	0	0	rs17203442	0	-1	0	SNV	HGNC	HGNC:2950	YES	1	P1	CCDS3882.1	ENSP00000265104	Q8TE73	0	UPI0000110101	0	1	0	0	0	0	chr5:g.13721269A>G	0.0567	0.0182
chr5	13737335	rs17263496	G	A	2	152	1711	0.013	A	missense_variant	MODERATE	DNAH5	ENSG00000039139	Transcript	ENST00000265104.4	protein_coding	66/79	0	ENST00000265104.4:c.11372C>T	ENSP00000265104.4:p.Thr3791Ile	11477/15633	11372/13875	3791/4624	T/I	aCa/aTa	rs17263496	0	-1	0	SNV	HGNC	HGNC:2950	YES	1	P1	CCDS3882.1	ENSP00000265104	Q8TE73	0	UPI0000110101	0	1	deleterious	probably_damaging	Pfam_domain:PF12781&hmmpanther:PTHR10676&hmmpanther:PTHR10676:SF240	0	chr5:g.13737335G>A	0.0657	0.0204
chr5	13754301	rs141651941	A	G	4	152	1683	0.045	G	missense_variant	MODERATE	DNAH5	ENSG00000039139	Transcript	ENST00000265104.4	protein_coding	62/79	0	ENST00000265104.4:c.10457T>C	ENSP00000265104.4:p.Met3486Thr	10562/15633	10457/13875	3486/4624	M/T	aTg/aCg	rs141651941	0	-1	0	SNV	HGNC	HGNC:2950	YES	1	P1	CCDS3882.1	ENSP00000265104	Q8TE73	0	UPI0000110101	0	1	deleterious	possibly_damaging	Gene3D:1.20.920.20&Pfam_domain:PF12777&hmmpanther:PTHR10676&hmmpanther:PTHR10676:SF240	0	chr5:g.13754301A>G	0.005	0
chr5	13817625	rs558294959	C	T	2	152	1735	0.013	T	missense_variant	MODERATE	DNAH5	ENSG00000039139	Transcript	ENST00000265104.4	protein_coding	42/79	0	ENST00000265104.4:c.6911G>A	ENSP00000265104.4:p.Arg2304Gln	7016/15633	6911/13875	2304/4624	R/Q	cGg/cAg	rs558294959&COSM6646639	0	-1	0	SNV	HGNC	HGNC:2950	YES	1	P1	CCDS3882.1	ENSP00000265104	Q8TE73	0	UPI0000110101	0	1	deleterious	probably_damaging	Gene3D:3.40.50.300&hmmpanther:PTHR10676&hmmpanther:PTHR10676:SF240&SMART_domains:SM00382&Superfamily_domains:SSF52540	0	chr5:g.13817625C>T	0	0
chr5	13882788	rs200249508	C	G	3	152	1665	0.019	G	missense_variant	MODERATE	DNAH5	ENSG00000039139	Transcript	ENST00000265104.4	protein_coding	21/79	0	ENST00000265104.4:c.3202G>C	ENSP00000265104.4:p.Ala1068Pro	3307/15633	3202/13875	1068/4624	A/P	Gct/Cct	rs200249508	0	-1	0	SNV	HGNC	HGNC:2950	YES	1	P1	CCDS3882.1	ENSP00000265104	Q8TE73	0	UPI0000110101	0	1	tolerated	benign	hmmpanther:PTHR10676&hmmpanther:PTHR10676:SF240	0	chr5:g.13882788C>G	0.0002	0
chr5	13883057	rs188638970	C	A	6	152	1465	0.038	A	missense_variant	MODERATE	DNAH5	ENSG00000039139	Transcript	ENST00000265104.4	protein_coding	20/79	0	ENST00000265104.4:c.3021G>T	ENSP00000265104.4:p.Leu1007Phe	3126/15633	3021/13875	1007/4624	L/F	ttG/ttT	rs188638970	0	-1	0	SNV	HGNC	HGNC:2950	YES	1	P1	CCDS3882.1	ENSP00000265104	Q8TE73	0	UPI0000110101	0	1	tolerated	benign	hmmpanther:PTHR10676&hmmpanther:PTHR10676:SF240	0	chr5:g.13883057C>A	0.0038	0
chr5	14741812	rs187483	A	C	2	152	2287	0.013	C	intron_variant	MODIFIER	ANKH	ENSG00000154122	Transcript	ENST00000284268.8	protein_coding	0	8/11	ENST00000284268.8:c.1011+15T>G	0	0	0	0	0	0	rs187483	0	-1	0	SNV	HGNC	HGNC:15492	YES	1	P1	CCDS3885.1	ENSP00000284268	Q9HCJ1	0	UPI000003F535	0	1	0	0	0	0	chr5:g.14741812A>C	0.1472	0.2897
chr5	36687291	rs1049524	G	A	7	152	1950	0.064	A	3_prime_UTR_variant	MODIFIER	SLC1A3	ENSG00000079215	Transcript	ENST00000265113.9	protein_coding	10/10	0	ENST00000265113.9:c.*1022G>A	0	2876/3919	0	0	0	0	rs1049524	0	1	0	SNV	HGNC	HGNC:10941	YES	1	P1	CCDS3919.1	ENSP00000265113	P43003	A0A024R050	UPI0000129B0F	0	1	0	0	0	0	chr5:g.36687291G>A	0.3157	0.025
chr5	36985165	rs140100861	A	G	7	152	1932	0.045	G	missense_variant	MODERATE	NIPBL	ENSG00000164190	Transcript	ENST00000282516.13	protein_coding	10/47	0	ENST00000282516.13:c.1985A>G	ENSP00000282516.8:p.Lys662Arg	2474/10425	1985/8415	662/2804	K/R	aAa/aGa	rs140100861	0	1	0	SNV	HGNC	HGNC:28862	YES	1	P1	CCDS3920.1	ENSP00000282516	Q6KC79	0	UPI00003761B5	0	1	tolerated_low_confidence	benign	MobiDB_lite:mobidb-lite&MobiDB_lite:mobidb-lite&hmmpanther:PTHR21704&hmmpanther:PTHR21704:SF18	0	chr5:g.36985165A>G	0.0012	0.0008
chr5	37813211	rs78865769	C	T	6	152	2247	0.038	T	downstream_gene_variant	MODIFIER	GDNF	ENSG00000168621	Transcript	ENST00000427982.5	protein_coding	0	0	0	0	0	0	0	0	0	rs78865769	2440	-1	0	SNV	HGNC	HGNC:4232	YES	1	0	CCDS54845.1	ENSP00000409007	P39905	0	UPI0000E20965	0	1	0	0	0	0	chr5:g.37813211C>T	0.0196	0.0008
chr5	37813489	rs17379771	C	A	7	152	1534	0.045	A	downstream_gene_variant	MODIFIER	GDNF	ENSG00000168621	Transcript	ENST00000427982.5	protein_coding	0	0	0	0	0	0	0	0	0	rs17379771	2162	-1	0	SNV	HGNC	HGNC:4232	YES	1	0	CCDS54845.1	ENSP00000409007	P39905	0	UPI0000E20965	0	1	0	0	0	0	chr5:g.37813489C>A	0.235	0.174
chr5	37814375	rs142426358	T	C	7	152	1785	0.045	C	downstream_gene_variant	MODIFIER	GDNF	ENSG00000168621	Transcript	ENST00000427982.5	protein_coding	0	0	0	0	0	0	0	0	0	rs142426358	1276	-1	0	SNV	HGNC	HGNC:4232	YES	1	0	CCDS54845.1	ENSP00000409007	P39905	0	UPI0000E20965	0	1	0	0	0	0	chr5:g.37814375T>C	0.0052	0
chr5	38477539	rs73077449	C	A	5	152	1549	0.032	A	3_prime_UTR_variant	MODIFIER	LIFR	ENSG00000113594	Transcript	ENST00000453190.7	protein_coding	20/20	0	ENST00000453190.7:c.*4056G>T	0	7682/10553	0	0	0	0	rs73077449	0	-1	0	SNV	HGNC	HGNC:6597	YES	2	P1	CCDS3927.1	ENSP00000398368	P42702	0	UPI000004CAC2	0	1	0	0	0	0	chr5:g.38477539C>A	0.0655	0.0318
chr5	38479725	rs60287085	C	T	5	152	1603	0.032	T	3_prime_UTR_variant	MODIFIER	LIFR	ENSG00000113594	Transcript	ENST00000453190.7	protein_coding	20/20	0	ENST00000453190.7:c.*1870G>A	0	5496/10553	0	0	0	0	rs60287085	0	-1	0	SNV	HGNC	HGNC:6597	YES	2	P1	CCDS3927.1	ENSP00000398368	P42702	0	UPI000004CAC2	0	1	0	0	0	0	chr5:g.38479725C>T	0.0575	0.0008
chr5	38480111	rs75368466	T	C	5	152	977	0.032	C	3_prime_UTR_variant	MODIFIER	LIFR	ENSG00000113594	Transcript	ENST00000453190.7	protein_coding	20/20	0	ENST00000453190.7:c.*1484A>G	0	5110/10553	0	0	0	0	rs75368466	0	-1	0	SNV	HGNC	HGNC:6597	YES	2	P1	CCDS3927.1	ENSP00000398368	P42702	0	UPI000004CAC2	0	1	0	0	0	0	chr5:g.38480111T>C	0.0575	0.0008
chr5	38480136	rs75965322	A	C	5	152	1221	0.032	C	3_prime_UTR_variant	MODIFIER	LIFR	ENSG00000113594	Transcript	ENST00000453190.7	protein_coding	20/20	0	ENST00000453190.7:c.*1459T>G	0	5085/10553	0	0	0	0	rs75965322	0	-1	0	SNV	HGNC	HGNC:6597	YES	2	P1	CCDS3927.1	ENSP00000398368	P42702	0	UPI000004CAC2	0	1	0	0	0	0	chr5:g.38480136A>C	0.0575	0.0008
chr5	38480590	rs3776424	T	C	5	152	1605	0.032	C	3_prime_UTR_variant	MODIFIER	LIFR	ENSG00000113594	Transcript	ENST00000453190.7	protein_coding	20/20	0	ENST00000453190.7:c.*1005A>G	0	4631/10553	0	0	0	0	rs3776424	0	-1	0	SNV	HGNC	HGNC:6597	YES	2	P1	CCDS3927.1	ENSP00000398368	P42702	0	UPI000004CAC2	0	1	0	0	0	0	chr5:g.38480590T>C	0.0527	0.0008
chr5	38480607	rs3776425	C	T	5	152	1584	0.032	T	3_prime_UTR_variant	MODIFIER	LIFR	ENSG00000113594	Transcript	ENST00000453190.7	protein_coding	20/20	0	ENST00000453190.7:c.*988G>A	0	4614/10553	0	0	0	0	rs3776425	0	-1	0	SNV	HGNC	HGNC:6597	YES	2	P1	CCDS3927.1	ENSP00000398368	P42702	0	UPI000004CAC2	0	1	0	0	0	0	chr5:g.38480607C>T	0.0659	0.0318
chr5	38481049	rs3822427	T	G	5	152	1296	0.032	G	3_prime_UTR_variant	MODIFIER	LIFR	ENSG00000113594	Transcript	ENST00000453190.7	protein_coding	20/20	0	ENST00000453190.7:c.*546A>C	0	4172/10553	0	0	0	0	rs3822427	0	-1	0	SNV	HGNC	HGNC:6597	YES	2	P1	CCDS3927.1	ENSP00000398368	P42702	0	UPI000004CAC2	0	1	0	0	0	0	chr5:g.38481049T>G	0.0577	0.0008
chr5	38481271	rs3797156	C	T	5	152	1766	0.032	T	3_prime_UTR_variant	MODIFIER	LIFR	ENSG00000113594	Transcript	ENST00000453190.7	protein_coding	20/20	0	ENST00000453190.7:c.*324G>A	0	3950/10553	0	0	0	0	rs3797156	0	-1	0	SNV	HGNC	HGNC:6597	YES	2	P1	CCDS3927.1	ENSP00000398368	P42702	0	UPI000004CAC2	0	1	0	0	0	0	chr5:g.38481271C>T	0.0533	0.0015
chr5	38496535	rs3729740	C	T	5	152	2187	0.032	T	missense_variant	MODERATE	LIFR	ENSG00000113594	Transcript	ENST00000453190.7	protein_coding	13/20	0	ENST00000453190.7:c.1732G>A	ENSP00000398368.2:p.Asp578Asn	2064/10553	1732/3294	578/1097	D/N	Gat/Aat	rs3729740&COSM162154&COSM4809828	0	-1	0	SNV	HGNC	HGNC:6597	YES	2	P1	CCDS3927.1	ENSP00000398368	P42702	0	UPI000004CAC2	0	1	tolerated	benign	Gene3D:2.60.40.10&PROSITE_profiles:PS50853&hmmpanther:PTHR23036&hmmpanther:PTHR23036:SF105&SMART_domains:SM00060&Superfamily_domains:SSF49265&Conserved_Domains:cd00063	0	chr5:g.38496535C>T	0.0525	0.0008
chr5	55220703	rs181843638	C	T	5	152	2042	0.032	T	missense_variant	MODERATE	MCIDAS	ENSG00000234602	Transcript	ENST00000513312.1	protein_coding	7/7	0	ENST00000513312.1:c.821G>A	ENSP00000426359.1:p.Gly274Glu	998/1736	821/1158	274/385	G/E	gGg/gAg	rs181843638	0	-1	0	SNV	HGNC	HGNC:40050	YES	1	P1	CCDS54853.1	ENSP00000426359	D6RGH6	0	UPI000020C760	0	1	tolerated	possibly_damaging	hmmpanther:PTHR13372&hmmpanther:PTHR13372:SF3	0	chr5:g.55220703C>T	0.0008	0.0008
chr5	58970266	rs74874819	A	C	2	152	936	0.013	C	3_prime_UTR_variant	MODIFIER	PDE4D	ENSG00000113448	Transcript	ENST00000340635.11	protein_coding	15/15	0	ENST00000340635.11:c.*4398T>G	0	6932/8160	0	0	0	0	rs74874819	0	-1	0	SNV	HGNC	HGNC:8783	YES	1	0	CCDS47213.1	ENSP00000345502	Q08499	A0A140VJR0	UPI0000050EB1	0	1	0	0	0	0	chr5:g.58970266A>C	0.023	0
chr5	60904838	rs4647100	A	G	3	152	470	0.019	G	synonymous_variant	LOW	ERCC8	ENSG00000049167	Transcript	ENST00000265038.9	protein_coding	5/12	0	ENST00000265038.9:c.435T>C	ENSP00000265038.5:p.Tyr145%3D	478/2017	435/1191	145/396	Y	taT/taC	rs4647100	0	-1	0	SNV	HGNC	HGNC:3439	YES	1	P1	CCDS3978.1	ENSP00000265038	Q13216	0	UPI000000D8F8	0	1	0	0	PROSITE_profiles:PS50294&hmmpanther:PTHR22850&hmmpanther:PTHR22850:SF130&Gene3D:2.130.10.10&Superfamily_domains:SSF50978&PDB-ENSP_mappings:4a11.B	0	chr5:g.60904838A>G	0.1358	0.0666
chr5	60944916	rs4647039	G	A	5	152	1855	0.032	A	intron_variant	MODIFIER	ERCC8	ENSG00000049167	Transcript	ENST00000265038.9	protein_coding	0	1/11	ENST00000265038.9:c.77+16C>T	0	0	0	0	0	0	rs4647039	0	-1	0	SNV	HGNC	HGNC:3439	YES	1	P1	CCDS3978.1	ENSP00000265038	Q13216	0	UPI000000D8F8	0	1	0	0	0	0	chr5:g.60944916G>A	0.0038	0.0015
chr5	73883847	rs3749645	C	T	7	152	1466	0.045	T	synonymous_variant	LOW	ARHGEF28	ENSG00000214944	Transcript	ENST00000545377.5	protein_coding	24/37	0	ENST00000545377.5:c.3018C>T	ENSP00000441913.1:p.Tyr1006%3D	3194/6351	3018/5196	1006/1731	Y	taC/taT	rs3749645	0	1	0	SNV	HGNC	HGNC:30322	YES	5	P3	CCDS47231.2	ENSP00000441913	Q8N1W1	0	UPI00004DF58E	0	0	0	0	PROSITE_profiles:PS50010&Conserved_Domains:cd00160&hmmpanther:PTHR12673:SF133&hmmpanther:PTHR12673&Pfam_domain:PF00621&Gene3D:1.20.900.10&SMART_domains:SM00325&Superfamily_domains:SSF48065	0	chr5:g.73883847C>T	0.1733	0.1747
chr5	73911547	rs1478453	T	A	2	152	2163	0.013	A	missense_variant	MODERATE	ARHGEF28	ENSG00000214944	Transcript	ENST00000545377.5	protein_coding	35/37	0	ENST00000545377.5:c.4920T>A	ENSP00000441913.1:p.His1640Gln	5096/6351	4920/5196	1640/1731	H/Q	caT/caA	rs1478453	0	1	0	SNV	HGNC	HGNC:30322	YES	5	P3	CCDS47231.2	ENSP00000441913	Q8N1W1	0	UPI00004DF58E	0	0	tolerated	benign	0	0	chr5:g.73911547T>A	0.3023	0.3775
chr5	74721674	rs1048167	C	T	3	152	1450	0.019	T	missense_variant	MODERATE	GFM2	ENSG00000164347	Transcript	ENST00000509430.5	protein_coding	22/22	0	ENST00000509430.5:c.2321G>A	ENSP00000427004.1:p.Arg774Gln	2631/3047	2321/2340	774/779	R/Q	cGg/cAg	rs1048167	0	-1	0	SNV	HGNC	HGNC:29682	YES	1	P1	CCDS4023.1	ENSP00000427004	Q969S9	A0A024RAK1	UPI0000129CA7	0	0	tolerated	benign	HAMAP:MF_03059&hmmpanther:PTHR43261&hmmpanther:PTHR43261:SF1&Superfamily_domains:SSF54980	0	chr5:g.74721674C>T	0.1236	0.2284
chr5	74721765	rs35080306	G	C	3	152	1429	0.019	C	missense_variant	MODERATE	GFM2	ENSG00000164347	Transcript	ENST00000509430.5	protein_coding	22/22	0	ENST00000509430.5:c.2230C>G	ENSP00000427004.1:p.Arg744Gly	2540/3047	2230/2340	744/779	R/G	Cga/Gga	rs35080306	0	-1	0	SNV	HGNC	HGNC:29682	YES	1	P1	CCDS4023.1	ENSP00000427004	Q969S9	A0A024RAK1	UPI0000129CA7	0	0	deleterious	probably_damaging	Gene3D:3.30.230.10&Gene3D:3.30.70.240&HAMAP:MF_03059&Pfam_domain:PF00679&hmmpanther:PTHR43261&hmmpanther:PTHR43261:SF1&SMART_domains:SM00838&Superfamily_domains:SSF54980&Conserved_Domains:cd03713	0	chr5:g.74721765G>C	0.0126	0.0038
chr5	74725648	rs367960522	C	T	2	152	2017	0.013	T	missense_variant	MODERATE	GFM2	ENSG00000164347	Transcript	ENST00000509430.5	protein_coding	20/22	0	ENST00000509430.5:c.2020G>A	ENSP00000427004.1:p.Val674Met	2330/3047	2020/2340	674/779	V/M	Gtg/Atg	rs367960522	0	-1	0	SNV	HGNC	HGNC:29682	YES	1	P1	CCDS4023.1	ENSP00000427004	Q969S9	A0A024RAK1	UPI0000129CA7	0	0	tolerated	benign	Gene3D:3.30.230.10&HAMAP:MF_03059&Pfam_domain:PF03764&hmmpanther:PTHR43261&hmmpanther:PTHR43261:SF1&SMART_domains:SM00889&Superfamily_domains:SSF54211&Conserved_Domains:cd01693	0	chr5:g.74725648C>T	0	0
chr5	74738420	rs7732843	G	A	3	152	1268	0.019	A	splice_region_variant&intron_variant	LOW	GFM2	ENSG00000164347	Transcript	ENST00000509430.5	protein_coding	0	14/21	ENST00000509430.5:c.1221-3C>T	0	0	0	0	0	0	rs7732843	0	-1	0	SNV	HGNC	HGNC:29682	YES	1	P1	CCDS4023.1	ENSP00000427004	Q969S9	A0A024RAK1	UPI0000129CA7	0	0	0	0	0	0	chr5:g.74738420G>A	0.1392	0.2829
chr5	74741561	rs16872235	T	A	2	152	1088	0.013	A	missense_variant	MODERATE	GFM2	ENSG00000164347	Transcript	ENST00000509430.5	protein_coding	12/22	0	ENST00000509430.5:c.898A>T	ENSP00000427004.1:p.Ser300Cys	1208/3047	898/2340	300/779	S/C	Agt/Tgt	rs16872235	0	-1	0	SNV	HGNC	HGNC:29682	YES	1	P1	CCDS4023.1	ENSP00000427004	Q969S9	A0A024RAK1	UPI0000129CA7	0	0	deleterious	possibly_damaging	Gene3D:3.40.50.300&HAMAP:MF_03059&Pfam_domain:PF00009&PROSITE_profiles:PS51722&hmmpanther:PTHR43261&hmmpanther:PTHR43261:SF1&Superfamily_domains:SSF52540&Conserved_Domains:cd01886	0	chr5:g.74741561T>A	0.1084	0.1732
chr5	74759384	rs957680	T	C	3	152	1140	0.019	C	missense_variant	MODERATE	GFM2	ENSG00000164347	Transcript	ENST00000509430.5	protein_coding	5/22	0	ENST00000509430.5:c.191A>G	ENSP00000427004.1:p.Asn64Ser	501/3047	191/2340	64/779	N/S	aAt/aGt	rs957680	0	-1	0	SNV	HGNC	HGNC:29682	YES	1	P1	CCDS4023.1	ENSP00000427004	Q969S9	A0A024RAK1	UPI0000129CA7	0	0	tolerated_low_confidence	benign	Gene3D:3.40.50.300&HAMAP:MF_03059&hmmpanther:PTHR43261&hmmpanther:PTHR43261:SF1	0	chr5:g.74759384T>C	0.1558	0.3427
chr5	75381950	rs756491643	G	A	4	152	1383	0.026	A	missense_variant&splice_region_variant	MODERATE	COL4A3BP	ENSG00000113163	Transcript	ENST00000644072.1	protein_coding	16/19	0	ENST00000644072.1:c.2000C>T	ENSP00000494110.1:p.Pro667Leu	2294/8268	2000/2259	667/752	P/L	cCt/cTt	rs756491643	0	-1	0	SNV	HGNC	HGNC:2205	YES	0	0	CCDS47235.1	ENSP00000494110	Q9Y5P4	0	UPI00003E5FC3	0	1	deleterious	benign	Gene3D:3.30.530.20&Pfam_domain:PF01852&PROSITE_profiles:PS50848&hmmpanther:PTHR10219&hmmpanther:PTHR10219:SF31&SMART_domains:SM00234&Superfamily_domains:SSF55961&Conserved_Domains:cd08872	0	chr5:g.75381950G>A	0	0
chr5	77426617	rs62362531	C	T	6	152	2051	0.038	T	downstream_gene_variant	MODIFIER	WDR41	ENSG00000164253	Transcript	ENST00000296679.9	protein_coding	0	0	0	0	0	0	0	0	0	rs62362531	4316	-1	0	SNV	HGNC	HGNC:25601	YES	1	P1	CCDS4038.1	ENSP00000296679	Q9HAD4	A0A0S2Z5E0	UPI00000744EF	0	0	0	0	0	0	chr5:g.77426617C>T	0.1098	0.0068
chr5	78181507	rs146871001	C	T	3	152	1394	0.019	T	splice_region_variant&synonymous_variant	LOW	AP3B1	ENSG00000132842	Transcript	ENST00000255194.10	protein_coding	8/27	0	ENST00000255194.10:c.942G>A	ENSP00000255194.6:p.Ala314%3D	1118/5838	942/3285	314/1094	A	gcG/gcA	rs146871001&COSM196642	0	-1	0	SNV	HGNC	HGNC:566	YES	1	P3	CCDS4041.1	ENSP00000255194	O00203	A0A0S2Z5J4	UPI00001AE77D	0	1	0	0	Pfam_domain:PF01602&PIRSF_domain:PIRSF037096&hmmpanther:PTHR11134&hmmpanther:PTHR11134:SF10&Superfamily_domains:SSF48371	0	chr5:g.78181507C>T	0.002	0.0008
chr5	78839418	rs25414	C	T	3	152	1836	0.019	T	missense_variant	MODERATE	ARSB	ENSG00000113273	Transcript	ENST00000264914.10	protein_coding	6/8	0	ENST00000264914.10:c.1151G>A	ENSP00000264914.4:p.Ser384Asn	1213/4852	1151/1602	384/533	S/N	aGc/aAc	rs25414&CM003999	0	-1	0	SNV	HGNC	HGNC:714	YES	1	P1	CCDS4043.1	ENSP00000264914	P15848	A0A024RAJ9	UPI00001260A3	0	1	tolerated	benign	Conserved_Domains:cd16029&hmmpanther:PTHR10342&hmmpanther:PTHR10342:SF255&Gene3D:3.40.720.10&Superfamily_domains:SSF53649&PDB-ENSP_mappings:1fsu.A	0	chr5:g.78839418C>T	0.0196	0.0038
chr5	78985812	rs59558132	T	C	6	152	2204	0.038	C	upstream_gene_variant	MODIFIER	ARSB	ENSG00000113273	Transcript	ENST00000264914.10	protein_coding	0	0	0	0	0	0	0	0	0	rs59558132	502	-1	0	SNV	HGNC	HGNC:714	YES	1	P1	CCDS4043.1	ENSP00000264914	P15848	A0A024RAJ9	UPI00001260A3	0	1	0	0	0	0	chr5:g.78985812T>C	0.1719	0.1725
chr5	78986154	rs62377914	G	C	7	152	1854	0.045	C	upstream_gene_variant	MODIFIER	ARSB	ENSG00000113273	Transcript	ENST00000264914.10	protein_coding	0	0	0	0	0	0	0	0	0	rs62377914	844	-1	0	SNV	HGNC	HGNC:714	YES	1	P1	CCDS4043.1	ENSP00000264914	P15848	A0A024RAJ9	UPI00001260A3	0	1	0	0	0	0	chr5:g.78986154G>C	0.1456	0.0749
chr5	78986206	rs57586329	T	C	7	152	1508	0.045	C	upstream_gene_variant	MODIFIER	ARSB	ENSG00000113273	Transcript	ENST00000264914.10	protein_coding	0	0	0	0	0	0	0	0	0	rs57586329	896	-1	0	SNV	HGNC	HGNC:714	YES	1	P1	CCDS4043.1	ENSP00000264914	P15848	A0A024RAJ9	UPI00001260A3	0	1	0	0	0	0	chr5:g.78986206T>C	0.1629	0.1384
chr5	79028529	rs1805074	A	G	2	152	1423	0.013	G	missense_variant	MODERATE	DMGDH	ENSG00000132837	Transcript	ENST00000255189.7	protein_coding	12/16	0	ENST00000255189.7:c.1936T>C	ENSP00000255189.3:p.Ser646Pro	1965/3106	1936/2601	646/866	S/P	Tct/Cct	rs1805074	0	-1	0	SNV	HGNC	HGNC:24475	YES	1	P1	CCDS4044.1	ENSP00000255189	Q9UI17	0	UPI000013CE96	0	1	tolerated	benign	hmmpanther:PTHR13847&hmmpanther:PTHR13847:SF187&Gene3D:3.30.70.1400&Pfam_domain:PF01571&Gene3D:3.30.1360.120&Superfamily_domains:SSF103025&PDB-ENSP_mappings:5l46.B&PDB-ENSP_mappings:5l46.A	0	chr5:g.79028529A>G	0.3041	0.4917
chr5	79028659	rs2303129	T	C	2	152	1696	0.013	C	intron_variant	MODIFIER	DMGDH	ENSG00000132837	Transcript	ENST00000255189.7	protein_coding	0	11/15	ENST00000255189.7:c.1815-9A>G	0	0	0	0	0	0	rs2303129	0	-1	0	SNV	HGNC	HGNC:24475	YES	1	P1	CCDS4044.1	ENSP00000255189	Q9UI17	0	UPI000013CE96	0	1	0	0	0	0	chr5:g.79028659T>C	0.3041	0.4917
chr5	79030927	rs1805073	G	C	2	152	1755	0.013	C	missense_variant	MODERATE	DMGDH	ENSG00000132837	Transcript	ENST00000255189.7	protein_coding	10/16	0	ENST00000255189.7:c.1589C>G	ENSP00000255189.3:p.Ala530Gly	1618/3106	1589/2601	530/866	A/G	gCg/gGg	rs1805073	0	-1	0	SNV	HGNC	HGNC:24475	YES	1	P1	CCDS4044.1	ENSP00000255189	Q9UI17	0	UPI000013CE96	0	1	tolerated	benign	hmmpanther:PTHR13847&hmmpanther:PTHR13847:SF187&Pfam_domain:PF01571&Gene3D:3.30.1360.120&Superfamily_domains:SSF103025&PDB-ENSP_mappings:5l46.B&PDB-ENSP_mappings:5l46.A	0	chr5:g.79030927G>C	0.3059	0.4985
chr5	79032737	rs1805072	G	A	2	152	1994	0.013	A	synonymous_variant	LOW	DMGDH	ENSG00000132837	Transcript	ENST00000255189.7	protein_coding	9/16	0	ENST00000255189.7:c.1467C>T	ENSP00000255189.3:p.Gly489%3D	1496/3106	1467/2601	489/866	G	ggC/ggT	rs1805072	0	-1	0	SNV	HGNC	HGNC:24475	YES	1	P1	CCDS4044.1	ENSP00000255189	Q9UI17	0	UPI000013CE96	0	1	0	0	hmmpanther:PTHR13847&hmmpanther:PTHR13847:SF187&Pfam_domain:PF01571&Gene3D:3.30.1360.120&Superfamily_domains:SSF103025&PDB-ENSP_mappings:5l46.B&PDB-ENSP_mappings:5l46.A	0	chr5:g.79032737G>A	0.1987	0.2398
chr5	88804676	rs773278207	G	A	2	152	1915	0.013	A	synonymous_variant	LOW	MEF2C	ENSG00000081189	Transcript	ENST00000340208.9	protein_coding	4/12	0	ENST00000340208.9:c.180C>T	ENSP00000340874.5:p.Thr60%3D	557/6192	180/1452	60/483	T	acC/acT	rs773278207&COSM1286147&COSM1286148&COSM1286149	0	-1	0	SNV	HGNC	HGNC:6996	YES	1	A2	CCDS54878.1	ENSP00000340874	Q06413	0	UPI0000D9B539	0	1	0	0	Gene3D:3.40.1810.10&PROSITE_profiles:PS50066&hmmpanther:PTHR11945&hmmpanther:PTHR11945:SF25&SMART_domains:SM00432&Superfamily_domains:SSF55455&Conserved_Domains:cd00265	0	chr5:g.88804676G>A	0	0
chr5	90643845	rs200389929	C	T	2	150	1010	0.013	T	missense_variant	MODERATE	ADGRV1	ENSG00000164199	Transcript	ENST00000405460.9	protein_coding	14/90	0	ENST00000405460.9:c.2596C>T	ENSP00000384582.2:p.Arg866Trp	2695/19557	2596/18921	866/6306	R/W	Cgg/Tgg	rs200389929&COSM3140551	0	1	0	SNV	HGNC	HGNC:17416	YES	1	P1	CCDS47246.1	ENSP00000384582	Q8WXG9	0	UPI00002127A7	0	1	tolerated	probably_damaging	Gene3D:2.60.40.2030&hmmpanther:PTHR11878&hmmpanther:PTHR11878:SF20&Superfamily_domains:SSF141072	0	chr5:g.90643845C>T	0.0004	0
chr5	90784003	rs17554631	A	G	3	152	1555	0.019	G	synonymous_variant	LOW	ADGRV1	ENSG00000164199	Transcript	ENST00000405460.9	protein_coding	67/90	0	ENST00000405460.9:c.13599A>G	ENSP00000384582.2:p.Thr4533%3D	13698/19557	13599/18921	4533/6306	T	acA/acG	rs17554631	0	1	0	SNV	HGNC	HGNC:17416	YES	1	P1	CCDS47246.1	ENSP00000384582	Q8WXG9	0	UPI00002127A7	0	1	0	0	Gene3D:2.60.40.2030&hmmpanther:PTHR11878&hmmpanther:PTHR11878:SF20	0	chr5:g.90784003A>G	0.0923	0.0113
chr5	90840807	rs149544995	C	T	4	152	2023	0.026	T	missense_variant	MODERATE	ADGRV1	ENSG00000164199	Transcript	ENST00000405460.9	protein_coding	78/90	0	ENST00000405460.9:c.16841C>T	ENSP00000384582.2:p.Thr5614Ile	16940/19557	16841/18921	5614/6306	T/I	aCt/aTt	rs149544995	0	1	0	SNV	HGNC	HGNC:17416	YES	1	P1	CCDS47246.1	ENSP00000384582	Q8WXG9	0	UPI00002127A7	0	1	tolerated	benign	Gene3D:2.60.40.2030&hmmpanther:PTHR11878&hmmpanther:PTHR11878:SF20&Superfamily_domains:SSF141072	0	chr5:g.90840807C>T	0.001	0.0008
chr5	96391268	rs189919167	C	T	2	152	1814	0.013	T	3_prime_UTR_variant	MODIFIER	PCSK1	ENSG00000175426	Transcript	ENST00000311106.8	protein_coding	14/14	0	ENST00000311106.8:c.*1733G>A	0	4201/5136	0	0	0	0	rs189919167	0	-1	0	SNV	HGNC	HGNC:8743	YES	1	P1	CCDS4081.1	ENSP00000308024	P29120	0	UPI000013F0F5	0	1	0	0	0	0	chr5:g.96391268C>T	0.0026	0
chr5	112741984	rs7706623	C	T	4	152	1596	0.026	T	intron_variant	MODIFIER	APC	ENSG00000134982	Transcript	ENST00000257430.9	protein_coding	0	1/15	ENST00000257430.9:c.-19+4059C>T	0	0	0	0	0	0	rs7706623	0	1	0	SNV	HGNC	HGNC:583	YES	5	P1	CCDS4107.1	ENSP00000257430	P25054	0	UPI000013CF60	0	1	0	0	0	0	chr5:g.112741984C>T	0.1426	0.3306
chr5	112749803	rs75848865	A	G	4	152	945	0.026	G	intron_variant	MODIFIER	APC	ENSG00000134982	Transcript	ENST00000257430.9	protein_coding	0	1/15	ENST00000257430.9:c.-18-5070A>G	0	0	0	0	0	0	rs75848865	0	1	0	SNV	HGNC	HGNC:583	YES	5	P1	CCDS4107.1	ENSP00000257430	P25054	0	UPI000013CF60	0	1	0	0	0	0	chr5:g.112749803A>G	0.0921	0.1467
chr5	112751177	rs11950612	C	T	5	152	603	0.032	T	intron_variant	MODIFIER	APC	ENSG00000134982	Transcript	ENST00000257430.9	protein_coding	0	1/15	ENST00000257430.9:c.-18-3696C>T	0	0	0	0	0	0	rs11950612	0	1	0	SNV	HGNC	HGNC:583	YES	5	P1	CCDS4107.1	ENSP00000257430	P25054	0	UPI000013CF60	0	1	0	0	0	0	chr5:g.112751177C>T	0.1372	0.3116
chr5	112752015	rs76885576	T	C	5	150	742	0.032	C	intron_variant	MODIFIER	APC	ENSG00000134982	Transcript	ENST00000257430.9	protein_coding	0	1/15	ENST00000257430.9:c.-18-2858T>C	0	0	0	0	0	0	rs76885576	0	1	0	SNV	HGNC	HGNC:583	YES	5	P1	CCDS4107.1	ENSP00000257430	P25054	0	UPI000013CF60	0	1	0	0	0	0	chr5:g.112752015T>C	0.1056	0.1967
chr5	112752907	rs6891448	T	G	3	152	1220	0.019	G	intron_variant	MODIFIER	APC	ENSG00000134982	Transcript	ENST00000257430.9	protein_coding	0	1/15	ENST00000257430.9:c.-18-1966T>G	0	0	0	0	0	0	rs6891448	0	1	0	SNV	HGNC	HGNC:583	YES	5	P1	CCDS4107.1	ENSP00000257430	P25054	0	UPI000013CF60	0	1	0	0	0	0	chr5:g.112752907T>G	0.0791	0.1006
chr5	112766273	rs2304793	T	C	4	152	900	0.026	C	intron_variant	MODIFIER	APC	ENSG00000134982	Transcript	ENST00000257430.9	protein_coding	0	2/15	ENST00000257430.9:c.136-53T>C	0	0	0	0	0	0	rs2304793	0	1	0	SNV	HGNC	HGNC:583	YES	5	P1	CCDS4107.1	ENSP00000257430	P25054	0	UPI000013CF60	0	1	0	0	0	0	chr5:g.112766273T>C	0.1114	0.2239
chr5	112783510	rs78971133	A	C	4	152	808	0.026	C	intron_variant	MODIFIER	APC	ENSG00000134982	Transcript	ENST00000257430.9	protein_coding	0	6/15	ENST00000257430.9:c.645+2607A>C	0	0	0	0	0	0	rs78971133	0	1	0	SNV	HGNC	HGNC:583	YES	5	P1	CCDS4107.1	ENSP00000257430	P25054	0	UPI000013CF60	0	1	0	0	0	0	chr5:g.112783510A>C	0.1008	0.1475
chr5	112789722	rs1734242	A	G	3	152	1091	0.019	G	intron_variant	MODIFIER	APC	ENSG00000134982	Transcript	ENST00000257430.9	protein_coding	0	6/15	ENST00000257430.9:c.646-2724A>G	0	0	0	0	0	0	rs1734242	0	1	0	SNV	HGNC	HGNC:583	YES	5	P1	CCDS4107.1	ENSP00000257430	P25054	0	UPI000013CF60	0	1	0	0	0	0	chr5:g.112789722A>G	0.2462	0.5151
chr5	112790648	rs79949837	T	C	4	152	1398	0.026	C	intron_variant	MODIFIER	APC	ENSG00000134982	Transcript	ENST00000257430.9	protein_coding	0	6/15	ENST00000257430.9:c.646-1798T>C	0	0	0	0	0	0	rs79949837	0	1	0	SNV	HGNC	HGNC:583	YES	5	P1	CCDS4107.1	ENSP00000257430	P25054	0	UPI000013CF60	0	1	0	0	0	0	chr5:g.112790648T>C	0.0927	0.146
chr5	112792976	rs75248404	A	G	4	152	1876	0.026	G	intron_variant	MODIFIER	APC	ENSG00000134982	Transcript	ENST00000257430.9	protein_coding	0	7/15	ENST00000257430.9:c.729+447A>G	0	0	0	0	0	0	rs75248404	0	1	0	SNV	HGNC	HGNC:583	YES	5	P1	CCDS4107.1	ENSP00000257430	P25054	0	UPI000013CF60	0	1	0	0	0	0	chr5:g.112792976A>G	0.0927	0.146
chr5	112803727	rs1613148	A	G	4	152	1275	0.026	G	intron_variant	MODIFIER	APC	ENSG00000134982	Transcript	ENST00000257430.9	protein_coding	0	8/15	ENST00000257430.9:c.834+2344A>G	0	0	0	0	0	0	rs1613148	0	1	0	SNV	HGNC	HGNC:583	YES	5	P1	CCDS4107.1	ENSP00000257430	P25054	0	UPI000013CF60	0	1	0	0	0	0	chr5:g.112803727A>G	0.2648	0.5348
chr5	112817223	rs17164132	C	T	4	152	1265	0.026	T	intron_variant	MODIFIER	APC	ENSG00000134982	Transcript	ENST00000257430.9	protein_coding	0	9/15	ENST00000257430.9:c.933+1630C>T	0	0	0	0	0	0	rs17164132	0	1	0	SNV	HGNC	HGNC:583	YES	5	P1	CCDS4107.1	ENSP00000257430	P25054	0	UPI000013CF60	0	1	0	0	0	0	chr5:g.112817223C>T	0.1404	0.2723
chr5	112818060	rs78751466	T	C	4	152	1619	0.026	C	intron_variant	MODIFIER	APC	ENSG00000134982	Transcript	ENST00000257430.9	protein_coding	0	9/15	ENST00000257430.9:c.934-906T>C	0	0	0	0	0	0	rs78751466	0	1	0	SNV	HGNC	HGNC:583	YES	5	P1	CCDS4107.1	ENSP00000257430	P25054	0	UPI000013CF60	0	1	0	0	0	0	chr5:g.112818060T>C	0.0978	0.1467
chr5	112833927	rs918397	A	G	3	152	820	0.019	G	intron_variant&NMD_transcript_variant	MODIFIER	AC008575.1	ENSG00000258864	Transcript	ENST00000520401.1	nonsense_mediated_decay	0	3/7	ENST00000520401.1:c.230+4955A>G	0	0	0	0	0	0	rs918397	0	1	cds_start_NF	SNV	Clone_based_ensembl_gene	0	YES	3	P1	0	ENSP00000454861	0	H3BNH8	UPI000268B493	0	0	0	0	0	0	chr5:g.112833927A>G	0.143	0.2769
chr5	112834193	rs76577654	C	G	2	152	644	0.013	G	intron_variant&NMD_transcript_variant	MODIFIER	AC008575.1	ENSG00000258864	Transcript	ENST00000520401.1	nonsense_mediated_decay	0	3/7	ENST00000520401.1:c.230+5221C>G	0	0	0	0	0	0	rs76577654	0	1	cds_start_NF	SNV	Clone_based_ensembl_gene	0	YES	3	P1	0	ENSP00000454861	0	H3BNH8	UPI000268B493	0	0	0	0	0	0	chr5:g.112834193C>G	0.0982	0.1467
chr5	112835400	rs6899169	A	G	2	150	702	0.013	G	intron_variant&NMD_transcript_variant	MODIFIER	AC008575.1	ENSG00000258864	Transcript	ENST00000520401.1	nonsense_mediated_decay	0	3/7	ENST00000520401.1:c.230+6428A>G	0	0	0	0	0	0	rs6899169	0	1	cds_start_NF	SNV	Clone_based_ensembl_gene	0	YES	3	P1	0	ENSP00000454861	0	H3BNH8	UPI000268B493	0	0	0	0	0	0	chr5:g.112835400A>G	0.0986	0.1475
chr5	122312287	rs886059824	G	A	2	152	1361	0.013	A	splice_region_variant&intron_variant	LOW	SNCAIP	ENSG00000064692	Transcript	ENST00000261367.11	protein_coding	0	1/13	ENST00000261367.11:c.-1351+3G>A	0	0	0	0	0	0	rs886059824	0	1	0	SNV	HGNC	HGNC:11139	YES	1	A2	CCDS78054.1	ENSP00000261367	Q9Y6H5	0	UPI000023272B	0	1	0	0	0	0	chr5:g.122312287G>A	0	0
chr5	126542711	rs76249070	A	T	2	152	1965	0.013	T	3_prime_UTR_variant	MODIFIER	ALDH7A1	ENSG00000164904	Transcript	ENST00000409134.8	protein_coding	18/18	0	ENST00000409134.8:c.*2254T>A	0	3895/4765	0	0	0	0	rs76249070	0	-1	0	SNV	HGNC	HGNC:877	YES	1	P2	CCDS4137.2	ENSP00000387123	P49419	0	UPI0000D4C5DE	0	1	0	0	0	0	chr5:g.126542711A>T	0.025	0.093
chr5	126556014	rs747834606	A	C	2	152	891	0.013	C	missense_variant&splice_region_variant	MODERATE	ALDH7A1	ENSG00000164904	Transcript	ENST00000409134.8	protein_coding	12/18	0	ENST00000409134.8:c.1010T>G	ENSP00000387123.3:p.Phe337Cys	1031/4765	1010/1620	337/539	F/C	tTt/tGt	rs747834606	0	-1	0	SNV	HGNC	HGNC:877	YES	1	P2	CCDS4137.2	ENSP00000387123	P49419	0	UPI0000D4C5DE	0	1	deleterious	possibly_damaging	Conserved_Domains:cd07130&hmmpanther:PTHR43521:SF1&hmmpanther:PTHR43521&Gene3D:3.40.309.10&Pfam_domain:PF00171&Gene3D:3.40.605.10&Superfamily_domains:SSF53720&PDB-ENSP_mappings:4zvy.B&PDB-ENSP_mappings:4zvy.A&PDB-ENSP_mappings:4zvx.B&PDB-ENSP_mappings:4zvx.A&PDB-ENSP_mappings:4zvw.H&PDB-ENSP_mappings:4zvw.G&PDB-ENSP_mappings:4zvw.F&PDB-ENSP_mappings:4zvw.E&PDB-ENSP_mappings:4zvw.D&PDB-ENSP_mappin…	0	chr5:g.126556014A>C	0	0
chr5	126583952	rs117295656	T	C	2	152	1301	0.013	C	missense_variant	MODERATE	ALDH7A1	ENSG00000164904	Transcript	ENST00000409134.8	protein_coding	4/18	0	ENST00000409134.8:c.373A>G	ENSP00000387123.3:p.Ile125Val	394/4765	373/1620	125/539	I/V	Atc/Gtc	rs117295656	0	-1	0	SNV	HGNC	HGNC:877	YES	1	P2	CCDS4137.2	ENSP00000387123	P49419	0	UPI0000D4C5DE	0	1	tolerated	benign	Conserved_Domains:cd07130&hmmpanther:PTHR43521:SF1&hmmpanther:PTHR43521&Pfam_domain:PF00171&Gene3D:3.40.605.10&Superfamily_domains:SSF53720&PDB-ENSP_mappings:4zvy.B&PDB-ENSP_mappings:4zvy.A&PDB-ENSP_mappings:4zvx.B&PDB-ENSP_mappings:4zvx.A&PDB-ENSP_mappings:4zvw.H&PDB-ENSP_mappings:4zvw.G&PDB-ENSP_mappings:4zvw.F&PDB-ENSP_mappings:4zvw.E&PDB-ENSP_mappings:4zvw.D&PDB-ENSP_mappings:4zvw.C&PDB-ENSP_…	0	chr5:g.126583952T>C	0.006	0.0008
chr5	126595330	rs900641	T	G	4	152	1506	0.026	G	upstream_gene_variant	MODIFIER	ALDH7A1	ENSG00000164904	Transcript	ENST00000409134.8	protein_coding	0	0	0	0	0	0	0	0	0	rs900641	111	-1	0	SNV	HGNC	HGNC:877	YES	1	P2	CCDS4137.2	ENSP00000387123	P49419	0	UPI0000D4C5DE	0	1	0	0	0	0	chr5:g.126595330T>G	0.2464	0.6415
chr5	127457482	rs187806833	G	A	2	152	2282	0.013	A	3_prime_UTR_variant	MODIFIER	MEGF10	ENSG00000145794	Transcript	ENST00000503335.7	protein_coding	25/25	0	ENST00000503335.7:c.*164G>A	0	3866/7606	0	0	0	0	rs187806833	0	1	0	SNV	HGNC	HGNC:29634	YES	1	P1	CCDS4142.1	ENSP00000423354	Q96KG7	0	UPI000006F868	0	1	0	0	0	0	chr5:g.127457482G>A	0.0018	0.0008
chr5	128258040	rs1050687	C	T	3	152	1135	0.019	T	3_prime_UTR_variant	MODIFIER	FBN2	ENSG00000138829	Transcript	ENST00000508053.5	protein_coding	71/71	0	ENST00000508053.5:c.*1415G>A	0	11129/11132	0	0	0	0	rs1050687	0	-1	0	SNV	HGNC	HGNC:3604	YES	5	P1	CCDS34222.1	ENSP00000424571	P35556	0	UPI0000519468	0	1	0	0	0	0	chr5:g.128258040C>T	0.2446	0.6717
chr5	128258722	rs13305	A	T	2	152	2250	0.013	T	3_prime_UTR_variant	MODIFIER	FBN2	ENSG00000138829	Transcript	ENST00000508053.5	protein_coding	71/71	0	ENST00000508053.5:c.*733T>A	0	10447/11132	0	0	0	0	rs13305	0	-1	0	SNV	HGNC	HGNC:3604	YES	5	P1	CCDS34222.1	ENSP00000424571	P35556	0	UPI0000519468	0	1	0	0	0	0	chr5:g.128258722A>T	0.2622	0.7352
chr5	128286799	rs32209	T	C	2	152	1853	0.013	C	missense_variant	MODERATE	FBN2	ENSG00000138829	Transcript	ENST00000508053.5	protein_coding	61/71	0	ENST00000508053.5:c.6931A>G	ENSP00000424571.1:p.Met2311Val	7906/11132	6931/8739	2311/2912	M/V	Atg/Gtg	rs32209	0	-1	0	SNV	HGNC	HGNC:3604	YES	5	P1	CCDS34222.1	ENSP00000424571	P35556	0	UPI0000519468	0	1	tolerated	benign	Gene3D:2.10.25.10&Pfam_domain:PF07645&PIRSF_domain:PIRSF036312&PROSITE_profiles:PS50026&hmmpanther:PTHR24039&hmmpanther:PTHR24039:SF26&SMART_domains:SM00179&SMART_domains:SM00181&Superfamily_domains:SSF57184	0	chr5:g.128286799T>C	0.2328	0.2511
chr5	128287478	rs42688	A	G	2	152	1852	0.013	G	intron_variant	MODIFIER	FBN2	ENSG00000138829	Transcript	ENST00000508053.5	protein_coding	0	59/70	ENST00000508053.5:c.6758-48T>C	0	0	0	0	0	0	rs42688	0	-1	0	SNV	HGNC	HGNC:3604	YES	5	P1	CCDS34222.1	ENSP00000424571	P35556	0	UPI0000519468	0	1	0	0	0	0	chr5:g.128287478A>G	0.233	0.2511
chr5	128338991	rs769005512	A	G	2	152	2443	0.013	G	synonymous_variant	LOW	FBN2	ENSG00000138829	Transcript	ENST00000508053.5	protein_coding	32/71	0	ENST00000508053.5:c.3414T>C	ENSP00000424571.1:p.Phe1138%3D	4389/11132	3414/8739	1138/2912	F	ttT/ttC	rs769005512	0	-1	0	SNV	HGNC	HGNC:3604	YES	5	P1	CCDS34222.1	ENSP00000424571	P35556	0	UPI0000519468	0	1	0	0	Gene3D:2.10.25.10&blastprodom:PD968187&Pfam_domain:PF07645&PIRSF_domain:PIRSF036312&PROSITE_patterns:PS00010&PROSITE_patterns:PS01187&PROSITE_profiles:PS50026&hmmpanther:PTHR24039&hmmpanther:PTHR24039:SF26&SMART_domains:SM00179&SMART_domains:SM00181&Superfamily_domains:SSF57184&Conserved_Domains:cd00054	0	chr5:g.128338991A>G	0	0
chr5	128395085	rs28763953	G	C	5	152	2352	0.032	C	intron_variant	MODIFIER	FBN2	ENSG00000138829	Transcript	ENST00000508053.5	protein_coding	0	15/70	ENST00000508053.5:c.1231+37C>G	0	0	0	0	0	0	rs28763953	0	-1	0	SNV	HGNC	HGNC:3604	YES	5	P1	CCDS34222.1	ENSP00000424571	P35556	0	UPI0000519468	0	1	0	0	0	0	chr5:g.128395085G>C	0.0198	0.0023
chr5	128537493	rs55715053	C	T	2	152	1971	0.013	T	synonymous_variant	LOW	FBN2	ENSG00000138829	Transcript	ENST00000508053.5	protein_coding	7/71	0	ENST00000508053.5:c.111G>A	ENSP00000424571.1:p.Pro37%3D	1086/11132	111/8739	37/2912	P	ccG/ccA	rs55715053	0	-1	0	SNV	HGNC	HGNC:3604	YES	5	P1	CCDS34222.1	ENSP00000424571	P35556	0	UPI0000519468	0	1	0	0	PIRSF_domain:PIRSF036312&MobiDB_lite:mobidb-lite&MobiDB_lite:mobidb-lite&Low_complexity_(Seg):seg	0	chr5:g.128537493C>T	0.1378	0.3555
chr5	132340627	rs1050152	C	T	3	152	1796	0.019	T	missense_variant	MODERATE	SLC22A4	ENSG00000197208	Transcript	ENST00000200652.4	protein_coding	9/10	0	ENST00000200652.4:c.1507C>T	ENSP00000200652.3:p.Leu503Phe	1730/2234	1507/1656	503/551	L/F	Ctc/Ttc	rs1050152&CM041074	0	1	0	SNV	HGNC	HGNC:10968	YES	1	P1	CCDS4153.1	ENSP00000200652	Q9H015	0	UPI000006DAB7	0	1	tolerated	benign	Gene3D:1.20.1250.20&Pfam_domain:PF00083&PROSITE_profiles:PS50850&hmmpanther:PTHR24064&hmmpanther:PTHR24064:SF222&Superfamily_domains:SSF103473&TIGRFAM_domain:TIGR00898&Transmembrane_helices:TMhelix&Conserved_Domains:cd06174	0	chr5:g.132340627C>T	0.1344	0.0212
chr5	132868260	rs55767930	G	A	3	152	2003	0.019	A	3_prime_UTR_variant	MODIFIER	UQCRQ	ENSG00000164405	Transcript	ENST00000378670.8	protein_coding	3/3	0	ENST00000378670.8:c.*678G>A	0	986/1573	0	0	0	0	rs55767930	0	1	0	SNV	HGNC	HGNC:29594	YES	1	P1	CCDS34237.1	ENSP00000367939	O14949	0	UPI000015D476	0	1	0	0	0	0	chr5:g.132868260G>A	0.1054	0.0144
chr5	137618092	rs150624383	G	A	5	152	2093	0.032	A	3_prime_UTR_variant	MODIFIER	KLHL3	ENSG00000146021	Transcript	ENST00000309755.9	protein_coding	15/15	0	ENST00000309755.9:c.*4006C>T	0	6213/6805	0	0	0	0	rs150624383	0	-1	0	SNV	HGNC	HGNC:6354	YES	1	P3	CCDS4192.1	ENSP00000312397	Q9UH77	0	UPI000012DE05	0	1	0	0	0	0	chr5:g.137618092G>A	0.0022	0
chr5	138754059	rs62384263	A	C	2	152	1368	0.013	C	intron_variant	MODIFIER	CTNNA1	ENSG00000044115	Transcript	ENST00000302763.12	protein_coding	0	1/17	ENST00000302763.12:c.-3+549A>C	0	0	0	0	0	0	rs62384263	0	1	0	SNV	HGNC	HGNC:2509	YES	1	P1	CCDS34243.1	ENSP00000304669	P35221	A0A384MDY0	UPI000012862C	0	1	0	0	0	0	chr5:g.138754059A>C	0.0078	0
chr5	139329572	rs13698	A	G	3	152	1105	0.019	G	3_prime_UTR_variant	MODIFIER	MATR3	ENSG00000015479	Transcript	ENST00000394805.7	protein_coding	15/15	0	ENST00000394805.7:c.*177A>G	0	3056/4843	0	0	0	0	rs13698	0	1	0	SNV	HGNC	HGNC:6912	YES	1	P1	CCDS4210.1	ENSP00000378284	P43243	0	UPI0000000DEE	0	1	0	0	0	0	chr5:g.139329572A>G	0.0224	0.003
chr5	139330654	rs62381613	G	C	2	152	1474	0.013	C	3_prime_UTR_variant	MODIFIER	MATR3	ENSG00000015479	Transcript	ENST00000394805.7	protein_coding	15/15	0	ENST00000394805.7:c.*1259G>C	0	4138/4843	0	0	0	0	rs62381613	0	1	0	SNV	HGNC	HGNC:6912	YES	1	P1	CCDS4210.1	ENSP00000378284	P43243	0	UPI0000000DEE	0	1	0	0	0	0	chr5:g.139330654G>C	0.0389	0.0817
chr5	141515810	rs6892185	C	T	4	152	1511	0.026	T	downstream_gene_variant	MODIFIER	PCDHGC4	ENSG00000242419	Transcript	ENST00000306593.1	protein_coding	0	0	0	0	0	0	0	0	0	rs6892185	2831	1	0	SNV	HGNC	HGNC:8717	YES	1	P1	CCDS4262.1	ENSP00000306918	Q9Y5F7	0	UPI0000071C3B	0	0	0	0	0	0	chr5:g.141515810C>T	0.1611	0.4713
chr5	141515918	rs55798800	A	T	5	152	1113	0.032	T	downstream_gene_variant	MODIFIER	PCDHGC4	ENSG00000242419	Transcript	ENST00000306593.1	protein_coding	0	0	0	0	0	0	0	0	0	rs55798800	2939	1	0	SNV	HGNC	HGNC:8717	YES	1	P1	CCDS4262.1	ENSP00000306918	Q9Y5F7	0	UPI0000071C3B	0	0	0	0	0	0	chr5:g.141515918A>T	0.12	0.2216
chr5	143278056	rs6198	T	C	3	152	1039	0.019	C	downstream_gene_variant	MODIFIER	NR3C1	ENSG00000113580	Transcript	ENST00000231509.7	protein_coding	0	0	0	0	0	0	0	0	0	rs6198&CR024762	3106	-1	0	SNV	HGNC	HGNC:7978	YES	1	A2	CCDS34258.1	ENSP00000231509	P04150	E5KQF6	UPI000016A246	0	1	0	0	0	0	chr5:g.143278056T>C	0.0839	0.0234
chr5	146114133	rs201583773	G	A	2	152	1767	0.013	A	synonymous_variant	LOW	LARS	ENSG00000133706	Transcript	ENST00000394434.7	protein_coding	32/32	0	ENST00000394434.7:c.3504C>T	ENSP00000377954.2:p.Gly1168%3D	3661/4760	3504/3531	1168/1176	G	ggC/ggT	rs201583773&COSM1434877	0	-1	0	SNV	HGNC	HGNC:6512	YES	1	P1	CCDS34265.1	ENSP00000377954	Q9P2J5	0	UPI0000037316	0	1	0	0	0	0	chr5:g.146114133G>A	0.0002	0
chr5	146126537	rs11540216	G	A	2	152	1841	0.013	A	synonymous_variant	LOW	LARS	ENSG00000133706	Transcript	ENST00000394434.7	protein_coding	28/32	0	ENST00000394434.7:c.2889C>T	ENSP00000377954.2:p.Asn963%3D	3046/4760	2889/3531	963/1176	N	aaC/aaT	rs11540216	0	-1	0	SNV	HGNC	HGNC:6512	YES	1	P1	CCDS34265.1	ENSP00000377954	Q9P2J5	0	UPI0000037316	0	1	0	0	hmmpanther:PTHR11946&hmmpanther:PTHR11946:SF51&TIGRFAM_domain:TIGR00395&Superfamily_domains:SSF47323	0	chr5:g.146126537G>A	0.0425	0.0582
chr5	148070465	rs3752677	C	T	6	152	1277	0.038	T	intron_variant	MODIFIER	SPINK5	ENSG00000133710	Transcript	ENST00000359874.7	protein_coding	0	3/33	ENST00000359874.7:c.209+15C>T	0	0	0	0	0	0	rs3752677	0	1	0	SNV	HGNC	HGNC:15464	YES	1	A2	CCDS47300.1	ENSP00000352936	Q9NQ38	0	UPI000020CF25	0	1	0	0	0	0	chr5:g.148070465C>T	0.0669	0.0545
chr5	148086438	rs17860502	G	A	6	152	1470	0.038	A	missense_variant	MODERATE	SPINK5	ENSG00000133710	Transcript	ENST00000359874.7	protein_coding	5/34	0	ENST00000359874.7:c.316G>A	ENSP00000352936.3:p.Asp106Asn	389/3656	316/3285	106/1094	D/N	Gat/Aat	rs17860502	0	1	0	SNV	HGNC	HGNC:15464	YES	1	A2	CCDS47300.1	ENSP00000352936	Q9NQ38	0	UPI000020CF25	0	1	tolerated	benign	Gene3D:3.30.60.30&Pfam_domain:PF00050&PROSITE_profiles:PS51465&hmmpanther:PTHR10913&SMART_domains:SM00280&Superfamily_domains:SSF100895	0	chr5:g.148086438G>A	0.0523	0.0015
chr5	148112898	rs17718737	T	C	5	152	1549	0.032	C	synonymous_variant	LOW	SPINK5	ENSG00000133710	Transcript	ENST00000359874.7	protein_coding	20/34	0	ENST00000359874.7:c.1851T>C	ENSP00000352936.3:p.Ala617%3D	1924/3656	1851/3285	617/1094	A	gcT/gcC	rs17718737	0	1	0	SNV	HGNC	HGNC:15464	YES	1	A2	CCDS47300.1	ENSP00000352936	Q9NQ38	0	UPI000020CF25	0	1	0	0	Gene3D:3.30.60.30&PROSITE_profiles:PS51465&hmmpanther:PTHR10913&SMART_domains:SM00280&Low_complexity_(Seg):seg	0	chr5:g.148112898T>C	0.0539	0.0174
chr5	148120328	rs2303070	G	T	5	152	843	0.032	T	missense_variant	MODERATE	SPINK5	ENSG00000133710	Transcript	ENST00000359874.7	protein_coding	26/34	0	ENST00000359874.7:c.2475G>T	ENSP00000352936.3:p.Glu825Asp	2548/3656	2475/3285	825/1094	E/D	gaG/gaT	rs2303070	0	1	0	SNV	HGNC	HGNC:15464	YES	1	A2	CCDS47300.1	ENSP00000352936	Q9NQ38	0	UPI000020CF25	0	1	tolerated	benign	Gene3D:3.30.60.30&Coiled-coils_(Ncoils):Coil&PROSITE_profiles:PS51465&hmmpanther:PTHR10913&SMART_domains:SM00280&MobiDB_lite:mobidb-lite&Low_complexity_(Seg):seg	0	chr5:g.148120328G>T	0.1745	0.1195
chr5	148137321	rs72660265	T	C	6	152	1846	0.038	C	downstream_gene_variant	MODIFIER	SPINK5	ENSG00000133710	Transcript	ENST00000359874.7	protein_coding	0	0	0	0	0	0	0	0	0	rs72660265	32	1	0	SNV	HGNC	HGNC:15464	YES	1	A2	CCDS47300.1	ENSP00000352936	Q9NQ38	0	UPI000020CF25	0	1	0	0	0	0	chr5:g.148137321T>C	0.1743	0.118
chr5	148989855	rs891920	G	T	3	152	2130	0.019	T	intron_variant&non_coding_transcript_variant	MODIFIER	SH3TC2	ENSG00000169247	Transcript	ENST00000510350.1	processed_transcript	0	1/1	ENST00000510350.1:n.231+17026C>A	0	0	0	0	0	0	rs891920	0	-1	0	SNV	HGNC	HGNC:29427	0	3	0	0	0	0	0	0	0	1	0	0	0	0	chr5:g.148989855G>T	0.1973	0.3328
chr5	148990149	rs17109198	C	T	3	152	2128	0.019	T	intron_variant&non_coding_transcript_variant	MODIFIER	SH3TC2	ENSG00000169247	Transcript	ENST00000510350.1	processed_transcript	0	1/1	ENST00000510350.1:n.231+16732G>A	0	0	0	0	0	0	rs17109198	0	-1	0	SNV	HGNC	HGNC:29427	0	3	0	0	0	0	0	0	0	1	0	0	0	0	chr5:g.148990149C>T	0.1979	0.3343
chr5	148993743	rs13166730	C	T	2	152	2214	0.013	T	intron_variant&non_coding_transcript_variant	MODIFIER	SH3TC2	ENSG00000169247	Transcript	ENST00000510350.1	processed_transcript	0	1/1	ENST00000510350.1:n.231+13138G>A	0	0	0	0	0	0	rs13166730	0	-1	0	SNV	HGNC	HGNC:29427	0	3	0	0	0	0	0	0	0	1	0	0	0	0	chr5:g.148993743C>T	0.0723	0.0227
chr5	148994165	rs186003687	G	A	2	152	1756	0.013	A	intron_variant&non_coding_transcript_variant	MODIFIER	SH3TC2	ENSG00000169247	Transcript	ENST00000510350.1	processed_transcript	0	1/1	ENST00000510350.1:n.231+12716C>T	0	0	0	0	0	0	rs186003687	0	-1	0	SNV	HGNC	HGNC:29427	0	3	0	0	0	0	0	0	0	1	0	0	0	0	chr5:g.148994165G>A	0	0
chr5	148996463	rs56309414	C	G	3	152	1842	0.019	G	downstream_gene_variant	MODIFIER	SH3TC2	ENSG00000169247	Transcript	ENST00000323829.9	nonsense_mediated_decay	0	0	0	0	0	0	0	0	0	rs56309414	4885	-1	0	SNV	HGNC	HGNC:29427	0	1	0	0	ENSP00000313025	0	D6RA65	UPI0001D3BA53	0	1	0	0	0	0	chr5:g.148996463C>G	0.1983	0.3359
chr5	148996600	rs17109205	T	G	3	152	1963	0.019	G	downstream_gene_variant	MODIFIER	SH3TC2	ENSG00000169247	Transcript	ENST00000323829.9	nonsense_mediated_decay	0	0	0	0	0	0	0	0	0	rs17109205	4748	-1	0	SNV	HGNC	HGNC:29427	0	1	0	0	ENSP00000313025	0	D6RA65	UPI0001D3BA53	0	1	0	0	0	0	chr5:g.148996600T>G	0	0
chr5	148998912	rs17109208	G	A	3	152	2026	0.019	A	downstream_gene_variant	MODIFIER	SH3TC2	ENSG00000169247	Transcript	ENST00000323829.9	nonsense_mediated_decay	0	0	0	0	0	0	0	0	0	rs17109208	2436	-1	0	SNV	HGNC	HGNC:29427	0	1	0	0	ENSP00000313025	0	D6RA65	UPI0001D3BA53	0	1	0	0	0	0	chr5:g.148998912G>A	0.2029	0.354
chr5	149001755	rs3763020	G	A	3	152	1249	0.019	A	downstream_gene_variant	MODIFIER	SH3TC2	ENSG00000169247	Transcript	ENST00000515425.5	protein_coding	0	0	0	0	0	0	0	0	0	rs3763020	2866	-1	0	SNV	HGNC	HGNC:29427	YES	1	P2	CCDS4293.1	ENSP00000423660	Q8TF17	0	UPI00001DFBEE	0	1	0	0	0	0	chr5:g.149001755G>A	0.1973	0.3268
chr5	149002802	rs998304	C	A	3	152	2346	0.019	A	downstream_gene_variant	MODIFIER	SH3TC2	ENSG00000169247	Transcript	ENST00000515425.5	protein_coding	0	0	0	0	0	0	0	0	0	rs998304	1819	-1	0	SNV	HGNC	HGNC:29427	YES	1	P2	CCDS4293.1	ENSP00000423660	Q8TF17	0	UPI00001DFBEE	0	1	0	0	0	0	chr5:g.149002802C>A	0.2035	0.3555
chr5	149003072	rs1007400	A	G	3	152	2210	0.019	G	downstream_gene_variant	MODIFIER	SH3TC2	ENSG00000169247	Transcript	ENST00000515425.5	protein_coding	0	0	0	0	0	0	0	0	0	rs1007400	1549	-1	0	SNV	HGNC	HGNC:29427	YES	1	P2	CCDS4293.1	ENSP00000423660	Q8TF17	0	UPI00001DFBEE	0	1	0	0	0	0	chr5:g.149003072A>G	0.2037	0.3555
chr5	149026635	rs140307699	C	T	2	152	2463	0.013	T	missense_variant	MODERATE	SH3TC2	ENSG00000169247	Transcript	ENST00000515425.5	protein_coding	12/17	0	ENST00000515425.5:c.2990G>A	ENSP00000423660.1:p.Arg997Gln	3092/4059	2990/3867	997/1288	R/Q	cGg/cAg	rs140307699	0	-1	0	SNV	HGNC	HGNC:29427	YES	1	P2	CCDS4293.1	ENSP00000423660	Q8TF17	0	UPI00001DFBEE	0	1	deleterious	benign	hmmpanther:PTHR22647:SF2&hmmpanther:PTHR22647&Gene3D:1.25.40.10	0	chr5:g.149026635C>T	0.001	0
chr5	149028330	rs6875902	C	A	3	152	2518	0.019	A	missense_variant	MODERATE	SH3TC2	ENSG00000169247	Transcript	ENST00000515425.5	protein_coding	11/17	0	ENST00000515425.5:c.1402G>T	ENSP00000423660.1:p.Ala468Ser	1504/4059	1402/3867	468/1288	A/S	Gcc/Tcc	rs6875902	0	-1	0	SNV	HGNC	HGNC:29427	YES	1	P2	CCDS4293.1	ENSP00000423660	Q8TF17	0	UPI00001DFBEE	0	1	tolerated	benign	hmmpanther:PTHR22647:SF2&hmmpanther:PTHR22647	0	chr5:g.149028330C>A	0.1963	0.3351
chr5	149984430	rs188922059	C	T	5	152	1875	0.032	T	3_prime_UTR_variant	MODIFIER	SLC26A2	ENSG00000155850	Transcript	ENST00000286298.4	protein_coding	3/3	0	ENST00000286298.4:c.*2617C>T	0	5105/8080	0	0	0	0	rs188922059	0	1	0	SNV	HGNC	HGNC:10994	YES	1	P1	CCDS4300.1	ENSP00000286298	P50443	0	UPI000013DE3D	0	1	0	0	0	0	chr5:g.149984430C>T	0.0108	0.0008
chr5	150070569	rs10079250	T	C	7	152	2197	0.045	C	missense_variant&splice_region_variant	MODERATE	CSF1R	ENSG00000182578	Transcript	ENST00000286301.7	protein_coding	8/22	0	ENST00000286301.7:c.1085A>G	ENSP00000286301.3:p.His362Arg	1377/3989	1085/2919	362/972	H/R	cAc/cGc	rs10079250&COSM5020476	0	-1	0	SNV	HGNC	HGNC:2433	YES	1	P1	CCDS4302.1	ENSP00000286301	P07333	0	UPI000004984A	0	1	deleterious	benign	SMART_domains:SM00409&PIRSF_domain:PIRSF500947&PIRSF_domain:PIRSF000615&Gene3D:2.60.40.10&Superfamily_domains:SSF48726&hmmpanther:PTHR24416&hmmpanther:PTHR24416:SF47&Conserved_Domains:cd04975&PDB-ENSP_mappings:4wrm.A&PDB-ENSP_mappings:4liq.E	0	chr5:g.150070569T>C	0.1534	0.1074
chr5	150124785	rs56072663	C	T	2	152	1929	0.013	T	synonymous_variant	LOW	PDGFRB	ENSG00000113721	Transcript	ENST00000261799.9	protein_coding	13/23	0	ENST00000261799.9:c.1854G>A	ENSP00000261799.4:p.Thr618%3D	2309/5700	1854/3321	618/1106	T	acG/acA	rs56072663	0	-1	0	SNV	HGNC	HGNC:8804	YES	1	P1	CCDS4303.1	ENSP00000261799	P09619	0	UPI0000131791	0	1	0	0	Conserved_Domains:cd05107&Gene3D:3.30.200.20&PIRSF_domain:PIRSF500948&PIRSF_domain:PIRSF000615&Pfam_domain:PF07714&SMART_domains:SM00219&Superfamily_domains:SSF56112&PROSITE_profiles:PS50011&hmmpanther:PTHR24416&hmmpanther:PTHR24416:SF53&PROSITE_patterns:PS00107	0	chr5:g.150124785C>T	0.0184	0.0015
chr5	150357688	rs151344563	G	A	3	152	1353	0.019	A	5_prime_UTR_variant	MODIFIER	TCOF1	ENSG00000070814	Transcript	ENST00000377797.7	protein_coding	1/27	0	ENST00000377797.7:c.-59G>A	0	50/5095	0	0	0	0	rs151344563	0	1	0	SNV	HGNC	HGNC:11654	YES	5	A2	CCDS54936.1	ENSP00000367028	Q13428	0	UPI0000EE3736	0	1	0	0	0	0	chr5:g.150357688G>A	0.0014	0.0008
chr5	150374425	rs56113366	G	A	4	152	2097	0.026	A	intron_variant	MODIFIER	TCOF1	ENSG00000070814	Transcript	ENST00000377797.7	protein_coding	0	8/26	ENST00000377797.7:c.1083+39G>A	0	0	0	0	0	0	rs56113366	0	1	0	SNV	HGNC	HGNC:11654	YES	5	A2	CCDS54936.1	ENSP00000367028	Q13428	0	UPI0000EE3736	0	1	0	0	0	0	chr5:g.150374425G>A	0.0258	0.0038
chr5	150375428	rs2071238	C	T	5	152	1945	0.032	T	synonymous_variant	LOW	TCOF1	ENSG00000070814	Transcript	ENST00000377797.7	protein_coding	11/27	0	ENST00000377797.7:c.1578C>T	ENSP00000367028.4:p.Pro526%3D	1686/5095	1578/4467	526/1488	P	ccC/ccT	rs2071238	0	1	0	SNV	HGNC	HGNC:11654	YES	5	A2	CCDS54936.1	ENSP00000367028	Q13428	0	UPI0000EE3736	0	1	0	0	Pfam_domain:PF03546&hmmpanther:PTHR20787&MobiDB_lite:mobidb-lite&Low_complexity_(Seg):seg	0	chr5:g.150375428C>T	0.1587	0.2383
chr5	150375858	rs2071239	A	G	5	152	2297	0.032	G	synonymous_variant	LOW	TCOF1	ENSG00000070814	Transcript	ENST00000377797.7	protein_coding	12/27	0	ENST00000377797.7:c.1842A>G	ENSP00000367028.4:p.Ser614%3D	1950/5095	1842/4467	614/1488	S	tcA/tcG	rs2071239	0	1	0	SNV	HGNC	HGNC:11654	YES	5	A2	CCDS54936.1	ENSP00000367028	Q13428	0	UPI0000EE3736	0	1	0	0	Pfam_domain:PF03546&Prints_domain:PR01503&hmmpanther:PTHR20787&MobiDB_lite:mobidb-lite&Low_complexity_(Seg):seg	0	chr5:g.150375858A>G	0.1625	0.2511
chr5	150376181	rs2071240	G	C	4	152	2096	0.026	C	missense_variant	MODERATE	TCOF1	ENSG00000070814	Transcript	ENST00000377797.7	protein_coding	13/27	0	ENST00000377797.7:c.1993G>C	ENSP00000367028.4:p.Ala665Pro	2101/5095	1993/4467	665/1488	A/P	Gcc/Ccc	rs2071240&CD125096	0	1	0	SNV	HGNC	HGNC:11654	YES	5	A2	CCDS54936.1	ENSP00000367028	Q13428	0	UPI0000EE3736	0	1	tolerated	probably_damaging	Pfam_domain:PF03546&hmmpanther:PTHR20787&MobiDB_lite:mobidb-lite	0	chr5:g.150376181G>C	0.0605	0.0045
chr5	150379533	rs7713638	T	C	5	152	2138	0.032	C	missense_variant&splice_region_variant	MODERATE	TCOF1	ENSG00000070814	Transcript	ENST00000377797.7	protein_coding	17/27	0	ENST00000377797.7:c.2660T>C	ENSP00000367028.4:p.Val887Ala	2768/5095	2660/4467	887/1488	V/A	gTg/gCg	rs7713638	0	1	0	SNV	HGNC	HGNC:11654	YES	5	A2	CCDS54936.1	ENSP00000367028	Q13428	0	UPI0000EE3736	0	1	tolerated	benign	Pfam_domain:PF03546&Pfam_domain:PF03546&hmmpanther:PTHR20787&MobiDB_lite:mobidb-lite	0	chr5:g.150379533T>C	0.1627	0.2534
chr5	151267327	rs61740602	T	C	2	152	2255	0.019	C	missense_variant	MODERATE	GM2A	ENSG00000196743	Transcript	ENST00000357164.3	protein_coding	4/4	0	ENST00000357164.3:c.458T>C	ENSP00000349687.3:p.Val153Ala	783/3896	458/582	153/193	V/A	gTt/gCt	rs61740602	0	1	0	SNV	HGNC	HGNC:4367	YES	1	P1	CCDS4313.1	ENSP00000349687	P17900	0	UPI00001AEC37	0	1	tolerated	benign	PDB-ENSP_mappings:1g13.A&PDB-ENSP_mappings:1g13.B&PDB-ENSP_mappings:1g13.C&PDB-ENSP_mappings:1pu5.A&PDB-ENSP_mappings:1pu5.B&PDB-ENSP_mappings:1pu5.C&PDB-ENSP_mappings:1pub.A&PDB-ENSP_mappings:1tjj.A&PDB-ENSP_mappings:1tjj.B&PDB-ENSP_mappings:1tjj.C&Gene3D:2.70.220.10&PDB-ENSP_mappings:2af9.A&PDB-ENSP_mappings:2ag2.A&PDB-ENSP_mappings:2ag2.B&PDB-ENSP_mappings:2ag2.C&PDB-ENSP_mappings:2ag4.A&PDB-E…	0	chr5:g.151267327T>C	0.0563	0.0159
chr5	154477478	rs34198899	C	G	3	152	2188	0.026	G	synonymous_variant	LOW	HAND1	ENSG00000113196	Transcript	ENST00000231121.3	protein_coding	1/2	0	ENST00000231121.3:c.531G>C	ENSP00000231121.2:p.Arg177%3D	750/1701	531/648	177/215	R	cgG/cgC	rs34198899	0	-1	0	SNV	HGNC	HGNC:4807	YES	1	P1	CCDS4327.1	ENSP00000231121	O96004	0	UPI000012C083	0	0	0	0	hmmpanther:PTHR23349&hmmpanther:PTHR23349:SF3&MobiDB_lite:mobidb-lite&MobiDB_lite:mobidb-lite	0	chr5:g.154477478C>G	0.0276	0.0015
chr5	154477541	rs34402828	A	C	2	152	2126	0.013	C	synonymous_variant	LOW	HAND1	ENSG00000113196	Transcript	ENST00000231121.3	protein_coding	1/2	0	ENST00000231121.3:c.468T>G	ENSP00000231121.2:p.Ser156%3D	687/1701	468/648	156/215	S	tcT/tcG	rs34402828	0	-1	0	SNV	HGNC	HGNC:4807	YES	1	P1	CCDS4327.1	ENSP00000231121	O96004	0	UPI000012C083	0	0	0	0	hmmpanther:PTHR23349&hmmpanther:PTHR23349:SF3&Gene3D:4.10.280.10	0	chr5:g.154477541A>C	0.0236	0.003
chr5	156766911	rs150418759	G	A	2	152	2080	0.013	A	3_prime_UTR_variant	MODIFIER	SGCD	ENSG00000170624	Transcript	ENST00000435422.7	protein_coding	8/8	0	ENST00000435422.7:c.*7521G>A	0	8878/9755	0	0	0	0	rs150418759	0	1	0	SNV	HGNC	HGNC:10807	0	1	A1	CCDS47327.1	ENSP00000403003	Q92629	0	UPI000013E845	0	1	0	0	0	0	chr5:g.156766911G>A	0.0026	0
chr5	157474100	rs74580303	G	T	2	152	2559	0.013	T	3_prime_UTR_variant	MODIFIER	NIPAL4	ENSG00000172548	Transcript	ENST00000311946.7	protein_coding	6/6	0	ENST00000311946.7:c.*1140G>T	0	2657/3274	0	0	0	0	rs74580303	0	1	0	SNV	HGNC	HGNC:28018	YES	1	P1	CCDS47328.1	ENSP00000311687	Q0D2K0	0	UPI00001D7EEA	0	1	0	0	0	0	chr5:g.157474100G>T	0.027	0
chr5	159316780	rs3213119	C	A	2	152	2319	0.013	A	missense_variant	MODERATE	IL12B	ENSG00000113302	Transcript	ENST00000231228.2	protein_coding	7/8	0	ENST00000231228.2:c.892G>T	ENSP00000231228.2:p.Val298Phe	1348/2761	892/987	298/328	V/F	Gtc/Ttc	rs3213119	0	-1	0	SNV	HGNC	HGNC:5970	YES	1	P1	CCDS4346.1	ENSP00000231228	P29460	0	UPI00000358B7	0	1	deleterious	possibly_damaging	PDB-ENSP_mappings:1f42.A&PDB-ENSP_mappings:1f45.A&Gene3D:2.60.40.10&PDB-ENSP_mappings:3d85.D&PDB-ENSP_mappings:3d87.B&PDB-ENSP_mappings:3d87.D&PDB-ENSP_mappings:3duh.A&PDB-ENSP_mappings:3duh.B&PDB-ENSP_mappings:3hmx.A&PDB-ENSP_mappings:3qwr.A&PDB-ENSP_mappings:4grw.B&PDB-ENSP_mappings:4grw.D&PDB-ENSP_mappings:5mj3.A&PDB-ENSP_mappings:5mj4.A&PDB-ENSP_mappings:5mxa.A&PDB-ENSP_mappings:5mzv.A&PDB-EN…	0	chr5:g.159316780C>A	0.012	0.0023
chr5	168486454	rs2305725	C	A	2	152	2080	0.013	A	upstream_gene_variant	MODIFIER	RARS	ENSG00000113643	Transcript	ENST00000231572.8	protein_coding	0	0	0	0	0	0	0	0	0	rs2305725	17	1	0	SNV	HGNC	HGNC:9870	YES	1	P1	CCDS4367.1	ENSP00000231572	P54136	0	UPI0000136648	0	1	0	0	0	0	chr5:g.168486454C>A	0.0743	0.0098
chr5	168492721	rs2305727	A	G	2	152	1735	0.013	G	synonymous_variant	LOW	RARS	ENSG00000113643	Transcript	ENST00000231572.8	protein_coding	3/15	0	ENST00000231572.8:c.243A>G	ENSP00000231572.3:p.Gln81%3D	271/2122	243/1983	81/660	Q	caA/caG	rs2305727	0	1	0	SNV	HGNC	HGNC:9870	YES	1	P1	CCDS4367.1	ENSP00000231572	P54136	0	UPI0000136648	0	1	0	0	Gene3D:3.30.1360.70&PDB-ENSP_mappings:4q2t.A&PDB-ENSP_mappings:4q2t.B&PDB-ENSP_mappings:4q2x.A&PDB-ENSP_mappings:4q2x.B&PDB-ENSP_mappings:4q2y.A&PDB-ENSP_mappings:4q2y.B&PDB-ENSP_mappings:4r3z.B&PDB-ENSP_mappings:4zaj.A&HAMAP:MF_00123&Pfam_domain:PF03485&hmmpanther:PTHR11956&hmmpanther:PTHR11956:SF5&SMART_domains:SM01016&Superfamily_domains:SSF55190&TIGRFAM_domain:TIGR00456	0	chr5:g.168492721A>G	0.0743	0.0091
chr5	168492820	rs2305728	G	A	2	152	1521	0.013	A	synonymous_variant	LOW	RARS	ENSG00000113643	Transcript	ENST00000231572.8	protein_coding	3/15	0	ENST00000231572.8:c.342G>A	ENSP00000231572.3:p.Gln114%3D	370/2122	342/1983	114/660	Q	caG/caA	rs2305728	0	1	0	SNV	HGNC	HGNC:9870	YES	1	P1	CCDS4367.1	ENSP00000231572	P54136	0	UPI0000136648	0	1	0	0	Gene3D:3.30.1360.70&PDB-ENSP_mappings:4q2t.A&PDB-ENSP_mappings:4q2t.B&PDB-ENSP_mappings:4q2x.A&PDB-ENSP_mappings:4q2x.B&PDB-ENSP_mappings:4q2y.A&PDB-ENSP_mappings:4q2y.B&PDB-ENSP_mappings:4r3z.B&PDB-ENSP_mappings:4zaj.A&HAMAP:MF_00123&Pfam_domain:PF03485&hmmpanther:PTHR11956&hmmpanther:PTHR11956:SF5&SMART_domains:SM01016&Superfamily_domains:SSF55190&TIGRFAM_domain:TIGR00456	0	chr5:g.168492820G>A	0.0743	0.0091
chr5	168497255	rs11557637	C	A	2	152	1178	0.013	A	synonymous_variant	LOW	RARS	ENSG00000113643	Transcript	ENST00000231572.8	protein_coding	7/15	0	ENST00000231572.8:c.729C>A	ENSP00000231572.3:p.Thr243%3D	757/2122	729/1983	243/660	T	acC/acA	rs11557637	0	1	0	SNV	HGNC	HGNC:9870	YES	1	P1	CCDS4367.1	ENSP00000231572	P54136	0	UPI0000136648	0	1	0	0	Gene3D:3.40.50.620&PDB-ENSP_mappings:4q2t.A&PDB-ENSP_mappings:4q2t.B&PDB-ENSP_mappings:4q2x.A&PDB-ENSP_mappings:4q2x.B&PDB-ENSP_mappings:4q2y.A&PDB-ENSP_mappings:4q2y.B&PDB-ENSP_mappings:4r3z.B&PDB-ENSP_mappings:4zaj.A&HAMAP:MF_00123&Pfam_domain:PF00750&Prints_domain:PR01038&hmmpanther:PTHR11956&hmmpanther:PTHR11956:SF5&Superfamily_domains:SSF52374&TIGRFAM_domain:TIGR00456&Conserved_Domains:cd006…	0	chr5:g.168497255C>A	0.0743	0.0091
chr5	168506055	rs2305733	A	G	2	152	1044	0.013	G	synonymous_variant	LOW	RARS	ENSG00000113643	Transcript	ENST00000231572.8	protein_coding	10/15	0	ENST00000231572.8:c.1092A>G	ENSP00000231572.3:p.Val364%3D	1120/2122	1092/1983	364/660	V	gtA/gtG	rs2305733	0	1	0	SNV	HGNC	HGNC:9870	YES	1	P1	CCDS4367.1	ENSP00000231572	P54136	0	UPI0000136648	0	1	0	0	Gene3D:3.40.50.620&PDB-ENSP_mappings:4q2t.A&PDB-ENSP_mappings:4q2t.B&PDB-ENSP_mappings:4q2x.A&PDB-ENSP_mappings:4q2x.B&PDB-ENSP_mappings:4q2y.A&PDB-ENSP_mappings:4q2y.B&PDB-ENSP_mappings:4r3z.B&PDB-ENSP_mappings:4zaj.A&HAMAP:MF_00123&Pfam_domain:PF00750&hmmpanther:PTHR11956&hmmpanther:PTHR11956:SF5&Superfamily_domains:SSF52374&TIGRFAM_domain:TIGR00456&Conserved_Domains:cd00671	0	chr5:g.168506055A>G	0.0745	0.0098
chr5	168506153	rs2305734	T	A	2	152	1427	0.013	A	missense_variant	MODERATE	RARS	ENSG00000113643	Transcript	ENST00000231572.8	protein_coding	10/15	0	ENST00000231572.8:c.1190T>A	ENSP00000231572.3:p.Phe397Tyr	1218/2122	1190/1983	397/660	F/Y	tTt/tAt	rs2305734	0	1	0	SNV	HGNC	HGNC:9870	YES	1	P1	CCDS4367.1	ENSP00000231572	P54136	0	UPI0000136648	0	1	tolerated	benign	Gene3D:3.40.50.620&PDB-ENSP_mappings:4q2t.A&PDB-ENSP_mappings:4q2t.B&PDB-ENSP_mappings:4q2x.A&PDB-ENSP_mappings:4q2x.B&PDB-ENSP_mappings:4q2y.A&PDB-ENSP_mappings:4q2y.B&PDB-ENSP_mappings:4r3z.B&PDB-ENSP_mappings:4zaj.A&HAMAP:MF_00123&Pfam_domain:PF00750&hmmpanther:PTHR11956&hmmpanther:PTHR11956:SF5&Superfamily_domains:SSF52374&TIGRFAM_domain:TIGR00456&Conserved_Domains:cd00671	0	chr5:g.168506153T>A	0.0439	0.0038
chr5	168506210	rs2305735	A	G	2	152	1776	0.013	G	intron_variant	MODIFIER	RARS	ENSG00000113643	Transcript	ENST00000231572.8	protein_coding	0	10/14	ENST00000231572.8:c.1236+11A>G	0	0	0	0	0	0	rs2305735	0	1	0	SNV	HGNC	HGNC:9870	YES	1	P1	CCDS4367.1	ENSP00000231572	P54136	0	UPI0000136648	0	1	0	0	0	0	chr5:g.168506210A>G	0.0745	0.0098
chr5	172334334	rs17074644	C	T	2	152	2342	0.013	T	3_prime_UTR_variant	MODIFIER	SH3PXD2B	ENSG00000174705	Transcript	ENST00000311601.6	protein_coding	13/13	0	ENST00000311601.6:c.*4035G>A	0	6944/7779	0	0	0	0	rs17074644	0	-1	0	SNV	HGNC	HGNC:29242	YES	1	P1	CCDS34291.1	ENSP00000309714	A1X283	0	UPI000020C12E	0	1	0	0	0	0	chr5:g.172334334C>T	0.1112	0.1505
chr5	172336686	rs573097315	A	G	6	152	1019	0.038	G	3_prime_UTR_variant	MODIFIER	SH3PXD2B	ENSG00000174705	Transcript	ENST00000311601.6	protein_coding	13/13	0	ENST00000311601.6:c.*1683T>C	0	4592/7779	0	0	0	0	rs573097315	0	-1	0	SNV	HGNC	HGNC:29242	YES	1	P1	CCDS34291.1	ENSP00000309714	A1X283	0	UPI000020C12E	0	1	0	0	0	0	chr5:g.172336686A>G	0.0058	0.0008
chr5	172337210	rs7701410	G	A	2	152	2268	0.013	A	3_prime_UTR_variant	MODIFIER	SH3PXD2B	ENSG00000174705	Transcript	ENST00000311601.6	protein_coding	13/13	0	ENST00000311601.6:c.*1159C>T	0	4068/7779	0	0	0	0	rs7701410	0	-1	0	SNV	HGNC	HGNC:29242	YES	1	P1	CCDS34291.1	ENSP00000309714	A1X283	0	UPI000020C12E	0	1	0	0	0	0	chr5:g.172337210G>A	0.1412	0.3495
chr5	172338075	rs76956436	G	T	3	152	2356	0.019	T	3_prime_UTR_variant	MODIFIER	SH3PXD2B	ENSG00000174705	Transcript	ENST00000311601.6	protein_coding	13/13	0	ENST00000311601.6:c.*294C>A	0	3203/7779	0	0	0	0	rs76956436	0	-1	0	SNV	HGNC	HGNC:29242	YES	1	P1	CCDS34291.1	ENSP00000309714	A1X283	0	UPI000020C12E	0	1	0	0	0	0	chr5:g.172338075G>T	0.0272	0.0008
chr5	177135742	rs755931458	C	T	2	152	2038	0.013	T	synonymous_variant	LOW	NSD1	ENSG00000165671	Transcript	ENST00000439151.6	protein_coding	2/23	0	ENST00000439151.6:c.639C>T	ENSP00000395929.2:p.Ser213%3D	684/12892	639/8091	213/2696	S	agC/agT	rs755931458	0	1	0	SNV	HGNC	HGNC:14234	YES	1	P4	CCDS4412.1	ENSP00000395929	Q96L73	0	UPI000006F9C6	0	1	0	0	hmmpanther:PTHR22884:SF312&hmmpanther:PTHR22884&MobiDB_lite:mobidb-lite	0	chr5:g.177135742C>T	0	0
chr5	177246772	rs150920473	G	T	5	152	2002	0.032	T	synonymous_variant	LOW	NSD1	ENSG00000165671	Transcript	ENST00000439151.6	protein_coding	10/23	0	ENST00000439151.6:c.4473G>T	ENSP00000395929.2:p.Ser1491%3D	4518/12892	4473/8091	1491/2696	S	tcG/tcT	rs150920473	0	1	0	SNV	HGNC	HGNC:14234	YES	1	P4	CCDS4412.1	ENSP00000395929	Q96L73	0	UPI000006F9C6	0	1	0	0	hmmpanther:PTHR22884:SF312&hmmpanther:PTHR22884&MobiDB_lite:mobidb-lite&MobiDB_lite:mobidb-lite	0	chr5:g.177246772G>T	0.0008	0
chr5	177260104	rs587784136	C	T	2	152	1183	0.013	T	synonymous_variant	LOW	NSD1	ENSG00000165671	Transcript	ENST00000439151.6	protein_coding	14/23	0	ENST00000439151.6:c.5082C>T	ENSP00000395929.2:p.Thr1694%3D	5127/12892	5082/8091	1694/2696	T	acC/acT	rs587784136	0	1	0	SNV	HGNC	HGNC:14234	YES	1	P4	CCDS4412.1	ENSP00000395929	Q96L73	0	UPI000006F9C6	0	1	0	0	hmmpanther:PTHR22884:SF312&hmmpanther:PTHR22884&Gene3D:3.30.40.10	0	chr5:g.177260104C>T	0	0
chr5	178981860	rs114970739	C	T	6	152	2038	0.038	T	splice_region_variant&intron_variant	LOW	GRM6	ENSG00000113262	Transcript	ENST00000650031.1	protein_coding	0	11/11	ENST00000650031.1:c.2437-6G>A	0	0	0	0	0	0	rs114970739	0	-1	0	SNV	HGNC	HGNC:4598	YES	0	P1	CCDS4442.1	ENSP00000497110	O15303	0	UPI000013C947	0	1	0	0	0	0	chr5:g.178981860C>T	0.0577	0.0008
chr5	178982864	rs17078872	T	G	6	152	2065	0.038	G	intron_variant	MODIFIER	GRM6	ENSG00000113262	Transcript	ENST00000650031.1	protein_coding	0	11/11	ENST00000650031.1:c.2436+46A>C	0	0	0	0	0	0	rs17078872	0	-1	0	SNV	HGNC	HGNC:4598	YES	0	P1	CCDS4442.1	ENSP00000497110	O15303	0	UPI000013C947	0	1	0	0	0	0	chr5:g.178982864T>G	0.0581	0.0008
chr5	178982926	rs17078874	G	A	3	152	2251	0.019	A	missense_variant	MODERATE	GRM6	ENSG00000113262	Transcript	ENST00000650031.1	protein_coding	11/12	0	ENST00000650031.1:c.2420C>T	ENSP00000497110.1:p.Ala807Val	2801/6345	2420/2634	807/877	A/V	gCc/gTc	rs17078874	0	-1	0	SNV	HGNC	HGNC:4598	YES	0	P1	CCDS4442.1	ENSP00000497110	O15303	0	UPI000013C947	0	1	tolerated	benign	Pfam_domain:PF00003&PROSITE_profiles:PS50259&hmmpanther:PTHR24060&hmmpanther:PTHR24060:SF24&Transmembrane_helices:TMhelix&Conserved_Domains:cd15453	0	chr5:g.178982926G>A	0.0397	0.0144
chr5	178983212	rs17078877	T	C	6	152	2090	0.038	C	missense_variant	MODERATE	GRM6	ENSG00000113262	Transcript	ENST00000650031.1	protein_coding	11/12	0	ENST00000650031.1:c.2134A>G	ENSP00000497110.1:p.Met712Val	2515/6345	2134/2634	712/877	M/V	Atg/Gtg	rs17078877	0	-1	0	SNV	HGNC	HGNC:4598	YES	0	P1	CCDS4442.1	ENSP00000497110	O15303	0	UPI000013C947	0	1	tolerated	benign	Pfam_domain:PF00003&Prints_domain:PR00248&PROSITE_profiles:PS50259&hmmpanther:PTHR24060&hmmpanther:PTHR24060:SF24&Conserved_Domains:cd15453	0	chr5:g.178983212T>C	0.0577	0.0008
chr5	178986367	rs62638216	G	A	2	152	1972	0.013	A	synonymous_variant	LOW	GRM6	ENSG00000113262	Transcript	ENST00000650031.1	protein_coding	10/12	0	ENST00000650031.1:c.1887C>T	ENSP00000497110.1:p.Thr629%3D	2268/6345	1887/2634	629/877	T	acC/acT	rs62638216&COSM3011215	0	-1	0	SNV	HGNC	HGNC:4598	YES	0	P1	CCDS4442.1	ENSP00000497110	O15303	0	UPI000013C947	0	1	0	0	Pfam_domain:PF00003&Prints_domain:PR00248&PROSITE_profiles:PS50259&hmmpanther:PTHR24060&hmmpanther:PTHR24060:SF24&Transmembrane_helices:TMhelix&Conserved_Domains:cd15453	0	chr5:g.178986367G>A	0	0
chr5	179111428	rs78886769	G	A	2	152	2609	0.013	A	3_prime_UTR_variant	MODIFIER	ADAMTS2	ENSG00000087116	Transcript	ENST00000251582.12	protein_coding	22/22	0	ENST00000251582.12:c.*2439C>T	0	6208/6783	0	0	0	0	rs78886769	0	-1	0	SNV	HGNC	HGNC:218	YES	1	P2	CCDS4444.1	ENSP00000251582	O95450	0	UPI00001AE729	0	1	0	0	0	0	chr5:g.179111428G>A	0.0202	0.0023
chr5	179207682	rs11750821	C	T	2	152	1966	0.013	T	missense_variant	MODERATE	ADAMTS2	ENSG00000087116	Transcript	ENST00000251582.12	protein_coding	4/22	0	ENST00000251582.12:c.722G>A	ENSP00000251582.7:p.Arg241His	855/6783	722/3636	241/1211	R/H	cGc/cAc	rs11750821	0	-1	0	SNV	HGNC	HGNC:218	YES	1	P2	CCDS4444.1	ENSP00000251582	O95450	0	UPI00001AE729	0	1	tolerated	benign	Prints_domain:PR01859&hmmpanther:PTHR13723&hmmpanther:PTHR13723:SF141&Low_complexity_(Seg):seg	0	chr5:g.179207682C>T	0.0719	0.0106
chr5	179343878	rs755099137	G	A	2	152	2027	0.013	A	synonymous_variant	LOW	ADAMTS2	ENSG00000087116	Transcript	ENST00000251582.12	protein_coding	2/22	0	ENST00000251582.12:c.423C>T	ENSP00000251582.7:p.Gly141%3D	556/6783	423/3636	141/1211	G	ggC/ggT	rs755099137	0	-1	0	SNV	HGNC	HGNC:218	YES	1	P2	CCDS4444.1	ENSP00000251582	O95450	0	UPI00001AE729	0	1	0	0	Pfam_domain:PF01562&hmmpanther:PTHR13723&hmmpanther:PTHR13723:SF141	0	chr5:g.179343878G>A	0	0
chr5	180609871	rs2242219	C	G	4	152	1963	0.038	G	intron_variant	MODIFIER	FLT4	ENSG00000037280	Transcript	ENST00000261937.11	protein_coding	0	28/29	ENST00000261937.11:c.3807+34G>C	0	0	0	0	0	0	rs2242219	0	-1	0	SNV	HGNC	HGNC:3767	YES	1	P3	CCDS4457.1	ENSP00000261937	P35916	0	UPI00001488E7	0	1	0	0	0	0	chr5:g.180609871C>G	0.0869	0.0454
chr5	180621035	rs2242215	T	C	4	152	1914	0.038	C	intron_variant	MODIFIER	FLT4	ENSG00000037280	Transcript	ENST00000261937.11	protein_coding	0	14/29	ENST00000261937.11:c.2168-28A>G	0	0	0	0	0	0	rs2242215	0	-1	0	SNV	HGNC	HGNC:3767	YES	1	P3	CCDS4457.1	ENSP00000261937	P35916	0	UPI00001488E7	0	1	0	0	0	0	chr5:g.180621035T>C	0.0962	0.0454
[truncated: 1,887 more rows]
[truncated: 108 more columns]
