# Supplementary material for: Whole genome variation in 27 Mexican indigenous populations, demographic and biomedical insights
Source: PLoS One. 2021 Apr 8;16(4):e0249773. doi: 10.1371/journal.pone.0249773 (PMC8031408; doi:10.1371/journal.pone.0249773)
Supplement: S3 Data — (ZIP) [file pone.0249773.s005.zip › SNV/lowfreq/76g.snv.low_freq.coding_region.tsv]

CHROM	POS	ID	REF	ALT	AC	AN	DP	AF_mx	Allele	Consequence	IMPACT	SYMBOL	Gene	Feature_type	Feature	BIOTYPE	EXON	INTRON	HGVSc	HGVSp	cDNA_position	CDS_position	Protein_position	Amino_acids	Codons	Existing_variation	DISTANCE	STRAND	FLAGS	VARIANT_CLASS	SYMBOL_SOURCE	HGNC_ID	CANONICAL	TSL	APPRIS	CCDS	ENSP	SWISSPROT	TREMBL	UNIPARC	SOURCE	GENE_PHENO	SIFT	PolyPhen	DOMAINS	HGVS_OFFSET	HGVSg	AF	AFR_AF
chr1	953858	rs3828049	G	A	3	152	2156	0.019	A	missense_variant	MODERATE	NOC2L	ENSG00000188976	Transcript	ENST00000327044.7	protein_coding	8/19	0	ENST00000327044.7:c.812C>T	ENSP00000317992.6:p.Ala271Val	828/2757	812/2250	271/749	A/V	gCg/gTg	rs3828049	0	-1	0	SNV	HGNC	HGNC:24517	YES	1	P1	CCDS3.1	ENSP00000317992	Q9Y3T9	0	UPI000041820C	0	0	tolerated	possibly_damaging	hmmpanther:PTHR12687&hmmpanther:PTHR12687:SF4&Superfamily_domains:SSF48371	0	chr1:g.953858G>A	0.0565	0.0197
chr1	962358	rs6696971	C	T	3	152	1877	0.019	T	synonymous_variant	LOW	KLHL17	ENSG00000187961	Transcript	ENST00000338591.8	protein_coding	5/12	0	ENST00000338591.8:c.715C>T	ENSP00000343930.3:p.Leu239%3D	825/2567	715/1929	239/642	L	Ctg/Ttg	rs6696971	0	1	0	SNV	HGNC	HGNC:24023	YES	1	P1	CCDS30550.1	ENSP00000343930	Q6TDP4	0	UPI00001DFBF0	0	0	0	0	SMART_domains:SM00875&Gene3D:1.25.40.420&hmmpanther:PTHR24412:SF168&hmmpanther:PTHR24412&Conserved_Domains:cd14735&Pfam_domain:PF07707&PIRSF_domain:PIRSF037037	0	chr1:g.962358C>T	0.102	0.18
chr1	976536	rs74045046	C	T	7	152	1931	0.045	T	synonymous_variant	LOW	PERM1	ENSG00000187642	Transcript	ENST00000433179.3	protein_coding	2/3	0	ENST00000433179.3:c.2238G>A	ENSP00000414022.3:p.Arg746%3D	2238/3340	2238/2373	746/790	R	agG/agA	rs74045046	0	-1	0	SNV	HGNC	HGNC:28208	YES	5	P2	CCDS76083.1	ENSP00000414022	Q5SV97	0	UPI0003E30FA7	0	0	0	0	hmmpanther:PTHR21712:SF34&hmmpanther:PTHR21712	0	chr1:g.976536C>T	0.1823	0.27
chr1	979884	rs113243246	G	A	5	152	2281	0.032	A	synonymous_variant	LOW	PERM1	ENSG00000187642	Transcript	ENST00000433179.3	protein_coding	1/3	0	ENST00000433179.3:c.1146C>T	ENSP00000414022.3:p.Ser382%3D	1146/3340	1146/2373	382/790	S	tcC/tcT	rs113243246	0	-1	0	SNV	HGNC	HGNC:28208	YES	5	P2	CCDS76083.1	ENSP00000414022	Q5SV97	0	UPI0003E30FA7	0	0	0	0	MobiDB_lite:mobidb-lite&MobiDB_lite:mobidb-lite&hmmpanther:PTHR21712:SF34&hmmpanther:PTHR21712	0	chr1:g.979884G>A	0.0513	0.0923
chr1	1046519	rs144781935	G	A	4	152	1390	0.026	A	missense_variant	MODERATE	AGRN	ENSG00000188157	Transcript	ENST00000379370.7	protein_coding	18/36	0	ENST00000379370.7:c.3034G>A	ENSP00000368678.2:p.Ala1012Thr	3087/7326	3034/6138	1012/2045	A/T	Gca/Aca	rs144781935	0	1	0	SNV	HGNC	HGNC:329	YES	1	P1	CCDS30551.1	ENSP00000368678	O00468	0	UPI00001D7C8B	0	1	tolerated	benign	hmmpanther:PTHR10574:SF288&hmmpanther:PTHR10574&MobiDB_lite:mobidb-lite&MobiDB_lite:mobidb-lite	0	chr1:g.1046519G>A	0.0002	0
chr1	1085966	rs10907177	A	G	5	152	2127	0.032	G	synonymous_variant	LOW	C1orf159	ENSG00000131591	Transcript	ENST00000379339.5	protein_coding	9/12	0	ENST00000379339.5:c.465T>C	ENSP00000368644.1:p.Ile155%3D	676/2429	465/1143	155/380	I	atT/atC	rs10907177	0	-1	0	SNV	HGNC	HGNC:26062	YES	2	A2	CCDS81250.1	ENSP00000368644	Q96HA4	0	UPI000013EF85	0	0	0	0	hmmpanther:PTHR16247&Pfam_domain:PF14946&Transmembrane_helices:TMhelix	0	chr1:g.1085966A>G	0.1789	0.239
chr1	1181753	rs756418844	C	T	2	152	1892	0.013	T	synonymous_variant	LOW	TTLL10	ENSG00000162571	Transcript	ENST00000379290.5	protein_coding	9/16	0	ENST00000379290.5:c.768C>T	ENSP00000368592.1:p.Asp256%3D	941/2283	768/2022	256/673	D	gaC/gaT	rs756418844	0	1	0	SNV	HGNC	HGNC:26693	YES	1	P1	CCDS44036.1	ENSP00000368592	Q6ZVT0	0	UPI0000205ADB	0	0	0	0	PROSITE_profiles:PS51221&hmmpanther:PTHR12241&hmmpanther:PTHR12241:SF72	0	chr1:g.1181753C>T	0	0
chr1	1185051	rs1320571	G	A	4	152	1762	0.026	A	missense_variant	MODERATE	TTLL10	ENSG00000162571	Transcript	ENST00000379290.5	protein_coding	13/16	0	ENST00000379290.5:c.1343G>A	ENSP00000368592.1:p.Ser448Asn	1516/2283	1343/2022	448/673	S/N	aGt/aAt	rs1320571&COSM1667058&COSM1667059	0	1	0	SNV	HGNC	HGNC:26693	YES	1	P1	CCDS44036.1	ENSP00000368592	Q6ZVT0	0	UPI0000205ADB	0	0	tolerated	benign	PROSITE_profiles:PS51221&hmmpanther:PTHR12241&hmmpanther:PTHR12241:SF72&Pfam_domain:PF03133&Gene3D:3.30.470.20&Superfamily_domains:SSF56059	0	chr1:g.1185051G>A	0.1853	0.3608
chr1	1203883	rs375536617	C	T	2	152	2159	0.013	T	missense_variant	MODERATE	TNFRSF18	ENSG00000186891	Transcript	ENST00000328596.10	protein_coding	4/4	0	ENST00000328596.10:c.476G>A	ENSP00000328207.6:p.Arg159Gln	476/851	476/768	159/255	R/Q	cGg/cAg	rs375536617	0	-1	0	SNV	HGNC	HGNC:11914	YES	1	P4	CCDS9.1	ENSP00000328207	Q9Y5U5	0	UPI000002B5CE	0	0	tolerated_low_confidence	benign	hmmpanther:PTHR23097&hmmpanther:PTHR23097:SF97&Conserved_Domains:cd13417	0	chr1:g.1203883C>T	0	0
chr1	1204416	rs374537135	G	A	2	152	1730	0.013	A	synonymous_variant	LOW	TNFRSF18	ENSG00000186891	Transcript	ENST00000328596.10	protein_coding	3/4	0	ENST00000328596.10:c.381C>T	ENSP00000328207.6:p.His127%3D	381/851	381/768	127/255	H	caC/caT	rs374537135	0	-1	0	SNV	HGNC	HGNC:11914	YES	1	P4	CCDS9.1	ENSP00000328207	Q9Y5U5	0	UPI000002B5CE	0	0	0	0	Gene3D:2.10.50.10&hmmpanther:PTHR23097&hmmpanther:PTHR23097:SF97&Conserved_Domains:cd13417	0	chr1:g.1204416G>A	0	0
chr1	1204482	rs11466691	T	C	5	152	1119	0.032	C	synonymous_variant	LOW	TNFRSF18	ENSG00000186891	Transcript	ENST00000328596.10	protein_coding	3/4	0	ENST00000328596.10:c.315A>G	ENSP00000328207.6:p.Lys105%3D	315/851	315/768	105/255	K	aaA/aaG	rs11466691	0	-1	0	SNV	HGNC	HGNC:11914	YES	1	P4	CCDS9.1	ENSP00000328207	Q9Y5U5	0	UPI000002B5CE	0	0	0	0	Gene3D:2.10.50.10&Prints_domain:PR01968&hmmpanther:PTHR23097&hmmpanther:PTHR23097:SF97&Conserved_Domains:cd13417	0	chr1:g.1204482T>C	0.0156	0.0023
chr1	1228584	rs78548753	G	A	6	152	2039	0.038	A	synonymous_variant	LOW	SDF4	ENSG00000078808	Transcript	ENST00000360001.10	protein_coding	2/7	0	ENST00000360001.10:c.210C>T	ENSP00000353094.6:p.Asp70%3D	473/1956	210/1089	70/362	D	gaC/gaT	rs78548753	0	-1	0	SNV	HGNC	HGNC:24188	YES	1	P1	CCDS30553.1	ENSP00000353094	Q9BRK5	A0A024R084	UPI0000127156	0	0	0	0	Conserved_Domains:cd16225&hmmpanther:PTHR10827:SF51&hmmpanther:PTHR10827	0	chr1:g.1228584G>A	0.0246	0.0053
chr1	1286921	rs766155344	C	G	2	152	1539	0.013	G	missense_variant	MODERATE	SCNN1D	ENSG00000162572	Transcript	ENST00000379116.9	protein_coding	8/18	0	ENST00000379116.9:c.1065C>G	ENSP00000368411.5:p.Ile355Met	1291/3044	1065/2409	355/802	I/M	atC/atG	rs766155344	0	1	0	SNV	HGNC	HGNC:10601	YES	5	0	CCDS44037.2	ENSP00000368411	0	A6NNF7	UPI0001EF94B5	0	0	deleterious	possibly_damaging	Pfam_domain:PF00858&hmmpanther:PTHR11690&hmmpanther:PTHR11690:SF132&TIGRFAM_domain:TIGR00859	0	chr1:g.1286921C>G	0	0
chr1	1296276	rs1749951	G	A	2	152	2053	0.013	A	synonymous_variant	LOW	ACAP3	ENSG00000131584	Transcript	ENST00000354700.10	protein_coding	16/24	0	ENST00000354700.10:c.1342C>T	ENSP00000346733.5:p.Leu448%3D	1457/3793	1342/2505	448/834	L	Ctg/Ttg	rs1749951	0	-1	0	SNV	HGNC	HGNC:16754	YES	1	P2	CCDS19.2	ENSP00000346733	Q96P50	0	UPI0000050F41	0	0	0	0	Gene3D:3.30.40.160&Pfam_domain:PF01412&Prints_domain:PR00405&PROSITE_profiles:PS50115&hmmpanther:PTHR23180&hmmpanther:PTHR23180:SF283&SMART_domains:SM00105&Superfamily_domains:SSF57863	0	chr1:g.1296276G>A	0.0501	0.0219
chr1	1332243	rs377297056	G	A	2	152	1804	0.013	A	missense_variant	MODERATE	TAS1R3	ENSG00000169962	Transcript	ENST00000339381.6	protein_coding	3/6	0	ENST00000339381.6:c.712G>A	ENSP00000344411.5:p.Ala238Thr	778/3475	712/2559	238/852	A/T	Gcg/Acg	rs377297056	0	1	0	SNV	HGNC	HGNC:15661	YES	2	P1	CCDS30556.1	ENSP00000344411	Q7RTX0	0	UPI0000051F47	0	0	deleterious	probably_damaging	Superfamily_domains:SSF53822&Pfam_domain:PF01094&Gene3D:3.40.50.2300&hmmpanther:PTHR24061&hmmpanther:PTHR24061:SF435&Gene3D:3.40.50.2300&Conserved_Domains:cd06363	0	chr1:g.1332243G>A	0.0002	0
chr1	1332244	rs186067621	C	T	4	152	1807	0.026	T	missense_variant	MODERATE	TAS1R3	ENSG00000169962	Transcript	ENST00000339381.6	protein_coding	3/6	0	ENST00000339381.6:c.713C>T	ENSP00000344411.5:p.Ala238Val	779/3475	713/2559	238/852	A/V	gCg/gTg	rs186067621	0	1	0	SNV	HGNC	HGNC:15661	YES	2	P1	CCDS30556.1	ENSP00000344411	Q7RTX0	0	UPI0000051F47	0	0	deleterious	probably_damaging	Superfamily_domains:SSF53822&Pfam_domain:PF01094&Gene3D:3.40.50.2300&hmmpanther:PTHR24061&hmmpanther:PTHR24061:SF435&Gene3D:3.40.50.2300&Conserved_Domains:cd06363	0	chr1:g.1332244C>T	0.0026	0
chr1	1334058	rs536882133	C	T	2	152	2383	0.013	T	missense_variant	MODERATE	TAS1R3	ENSG00000169962	Transcript	ENST00000339381.6	protein_coding	6/6	0	ENST00000339381.6:c.2153C>T	ENSP00000344411.5:p.Ala718Val	2219/3475	2153/2559	718/852	A/V	gCg/gTg	rs536882133	0	1	0	SNV	HGNC	HGNC:15661	YES	2	P1	CCDS30556.1	ENSP00000344411	Q7RTX0	0	UPI0000051F47	0	0	tolerated	benign	Pfam_domain:PF00003&hmmpanther:PTHR24061&hmmpanther:PTHR24061:SF435&Conserved_Domains:cd15290&PROSITE_profiles:PS50259	0	chr1:g.1334058C>T	0.0002	0.0008
chr1	1355705	rs181929025	C	T	4	152	1556	0.026	T	missense_variant	MODERATE	MXRA8	ENSG00000162576	Transcript	ENST00000445648.5	protein_coding	3/10	0	ENST00000445648.5:c.121G>A	ENSP00000399229.2:p.Ala41Thr	160/2001	121/1353	41/450	A/T	Gcg/Acg	rs181929025	0	-1	0	SNV	HGNC	HGNC:7542	YES	2	0	CCDS59951.1	ENSP00000399229	Q9BRK3	0	UPI0000470B85	0	0	tolerated	benign	PROSITE_profiles:PS50835&hmmpanther:PTHR44793&Gene3D:2.60.40.10&Pfam_domain:PF07686&SMART_domains:SM00409&Superfamily_domains:SSF48726&Low_complexity_(Seg):seg	0	chr1:g.1355705C>T	0.0543	0.1513
chr1	1374025	rs150194697	T	C	4	152	2188	0.026	C	missense_variant	MODERATE	AURKAIP1	ENSG00000175756	Transcript	ENST00000338370.7	protein_coding	2/3	0	ENST00000338370.7:c.473A>G	ENSP00000342676.3:p.Gln158Arg	874/1072	473/600	158/199	Q/R	cAg/cGg	rs150194697	0	-1	0	SNV	HGNC	HGNC:24114	YES	1	P1	CCDS25.1	ENSP00000342676	Q9NWT8	A0A024R0F0	UPI00000709CC	0	0	tolerated	benign	hmmpanther:PTHR32035&hmmpanther:PTHR32035:SF3&SMART_domains:SM01155&PDB-ENSP_mappings:3j9m.A3	0	chr1:g.1374025T>C	0.0134	0.0015
chr1	1450709	rs149262155	C	T	5	152	2011	0.045	T	missense_variant	MODERATE	ATAD3C	ENSG00000215915	Transcript	ENST00000378785.6	protein_coding	1/12	0	ENST00000378785.6:c.26C>T	ENSP00000368062.2:p.Ala9Val	1021/3859	26/1236	9/411	A/V	gCg/gTg	rs149262155	0	1	0	SNV	HGNC	HGNC:32151	YES	2	P1	CCDS44039.1	ENSP00000368062	Q5T2N8	0	UPI00001619C0	0	0	tolerated	benign	hmmpanther:PTHR23075&hmmpanther:PTHR23075:SF5&Low_complexity_(Seg):seg	0	chr1:g.1450709C>T	0.016	0.0227
chr1	1455821	rs746823054	G	A	3	152	1942	0.019	A	missense_variant	MODERATE	ATAD3C	ENSG00000215915	Transcript	ENST00000378785.6	protein_coding	6/12	0	ENST00000378785.6:c.469G>A	ENSP00000368062.2:p.Ala157Thr	1464/3859	469/1236	157/411	A/T	Gcc/Acc	rs746823054	0	1	0	SNV	HGNC	HGNC:32151	YES	2	P1	CCDS44039.1	ENSP00000368062	Q5T2N8	0	UPI00001619C0	0	0	deleterious	possibly_damaging	Gene3D:3.40.50.300&hmmpanther:PTHR23075&hmmpanther:PTHR23075:SF5&Superfamily_domains:SSF52540&Conserved_Domains:cd00009	0	chr1:g.1455821G>A	0	0
chr1	1460864	rs150798221	G	A	5	152	1862	0.045	A	synonymous_variant	LOW	ATAD3C	ENSG00000215915	Transcript	ENST00000378785.6	protein_coding	10/12	0	ENST00000378785.6:c.927G>A	ENSP00000368062.2:p.Leu309%3D	1922/3859	927/1236	309/411	L	ctG/ctA	rs150798221	0	1	0	SNV	HGNC	HGNC:32151	YES	2	P1	CCDS44039.1	ENSP00000368062	Q5T2N8	0	UPI00001619C0	0	0	0	0	Gene3D:3.40.50.300&hmmpanther:PTHR23075&hmmpanther:PTHR23075:SF5&Superfamily_domains:SSF52540	0	chr1:g.1460864G>A	0.01	0.0008
chr1	1486199	rs142840431	T	C	6	152	2126	0.051	C	synonymous_variant	LOW	ATAD3B	ENSG00000160072	Transcript	ENST00000308647.7	protein_coding	10/16	0	ENST00000308647.7:c.1053T>C	ENSP00000311766.7:p.Tyr351%3D	1169/2448	1053/1947	351/648	Y	taT/taC	rs142840431	0	1	0	SNV	HGNC	HGNC:24007	YES	1	P1	CCDS30.1	ENSP00000311766	Q5T9A4	0	UPI000013E044	0	0	0	0	Conserved_Domains:cd00009&hmmpanther:PTHR23075:SF2&hmmpanther:PTHR23075&Pfam_domain:PF00004&Gene3D:3.40.50.300&SMART_domains:SM00382&Superfamily_domains:SSF52540	0	chr1:g.1486199T>C	0.022	0.0401
chr1	1655484	rs144413330	A	T	7	152	1126	0.045	T	missense_variant&splice_region_variant	MODERATE	CDK11B	ENSG00000248333	Transcript	ENST00000407249.7	protein_coding	3/20	0	ENST00000407249.7:c.112T>A	ENSP00000464036.2:p.Ser38Thr	224/2677	112/2388	38/795	S/T	Tct/Act	rs144413330	0	-1	0	SNV	HGNC	HGNC:1729	YES	1	P4	CCDS72683.1	ENSP00000464036	P21127	0	UPI0003EAF5FB	0	0	tolerated_low_confidence	possibly_damaging	MobiDB_lite:mobidb-lite&MobiDB_lite:mobidb-lite&Coiled-coils_(Ncoils):Coil&Low_complexity_(Seg):seg	0	chr1:g.1655484A>T	0.0032	0.0015
chr1	1974126	rs77196972	C	T	3	152	2040	0.019	T	synonymous_variant	LOW	CFAP74	ENSG00000142609	Transcript	ENST00000493964.5	protein_coding	7/38	0	ENST00000493964.5:c.573G>A	ENSP00000417061.2:p.Val191%3D	729/5247	573/4755	191/1584	V	gtG/gtA	rs77196972	0	-1	0	SNV	HGNC	HGNC:29368	YES	5	P1	0	ENSP00000417061	Q9C0B2	0	UPI0004620AE2	0	0	0	0	hmmpanther:PTHR22538&hmmpanther:PTHR22538:SF0	0	chr1:g.1974126C>T	0.024	0.0061
chr1	2030027	rs28398772	C	T	3	152	2095	0.019	T	synonymous_variant	LOW	GABRD	ENSG00000187730	Transcript	ENST00000378585.7	protein_coding	9/9	0	ENST00000378585.7:c.1104C>T	ENSP00000367848.4:p.Ala368%3D	1183/1914	1104/1359	368/452	A	gcC/gcT	rs28398772	0	1	0	SNV	HGNC	HGNC:4084	YES	1	P2	CCDS36.1	ENSP00000367848	O14764	0	UPI0000070D0A	0	1	0	0	Prints_domain:PR01722&hmmpanther:PTHR18945&hmmpanther:PTHR18945:SF34&Superfamily_domains:SSF90112	0	chr1:g.2030027C>T	0.0391	0.0008
chr1	3022425	rs3795263	G	A	2	152	2042	0.013	A	missense_variant	MODERATE	ACTRT2	ENSG00000169717	Transcript	ENST00000378404.3	protein_coding	1/1	0	ENST00000378404.3:c.739G>A	ENSP00000367658.2:p.Gly247Arg	943/1421	739/1134	247/377	G/R	Ggg/Agg	rs3795263	0	1	0	SNV	HGNC	HGNC:24026	YES	0	P1	CCDS45.1	ENSP00000367658	Q8TDY3	0	UPI0000070494	0	0	deleterious	probably_damaging	hmmpanther:PTHR11937:SF38&hmmpanther:PTHR11937&Pfam_domain:PF00022&Gene3D:3.90.640.10&Gene3D:3.30.420.40&Gene3D:3.30.420.40&SMART_domains:SM00268&Superfamily_domains:SSF53067&Prints_domain:PR00190	0	chr1:g.3022425G>A	0.122	0.0106
chr1	3411763	rs554705536	G	T	4	152	1583	0.026	T	missense_variant	MODERATE	PRDM16	ENSG00000142611	Transcript	ENST00000270722.10	protein_coding	9/17	0	ENST00000270722.10:c.1566G>T	ENSP00000270722.5:p.Leu522Phe	1623/8698	1566/3831	522/1276	L/F	ttG/ttT	rs554705536	0	1	0	SNV	HGNC	HGNC:14000	YES	1	P3	CCDS41236.2	ENSP00000270722	Q9HAZ2	0	UPI0000458A29	0	1	deleterious	probably_damaging	hmmpanther:PTHR24393&hmmpanther:PTHR24393:SF5&Low_complexity_(Seg):seg	0	chr1:g.3411763G>T	0.0008	0
chr1	3463493	rs3806164	G	A	7	152	2041	0.045	A	missense_variant	MODERATE	ARHGEF16	ENSG00000130762	Transcript	ENST00000378378.9	protein_coding	2/15	0	ENST00000378378.9:c.409G>A	ENSP00000367629.4:p.Val137Met	575/2822	409/2130	137/709	V/M	Gtg/Atg	rs3806164	0	1	0	SNV	HGNC	HGNC:15515	YES	2	P2	CCDS46.2	ENSP00000367629	Q5VV41	0	UPI00002039A3	0	0	tolerated	benign	hmmpanther:PTHR12845&hmmpanther:PTHR12845:SF3&MobiDB_lite:mobidb-lite	0	chr1:g.3463493G>A	0.0873	0.1377
chr1	3477900	rs190407416	G	T	7	152	1658	0.045	T	missense_variant	MODERATE	ARHGEF16	ENSG00000130762	Transcript	ENST00000378378.9	protein_coding	11/15	0	ENST00000378378.9:c.1499G>T	ENSP00000367629.4:p.Arg500Leu	1665/2822	1499/2130	500/709	R/L	cGg/cTg	rs190407416&COSM3488309&COSM3488310&COSM3488311	0	1	0	SNV	HGNC	HGNC:15515	YES	2	P2	CCDS46.2	ENSP00000367629	Q5VV41	0	UPI00002039A3	0	0	deleterious	probably_damaging	Gene3D:2.30.29.30&hmmpanther:PTHR12845&hmmpanther:PTHR12845:SF3&Superfamily_domains:SSF50729&Conserved_Domains:cd01221	0	chr1:g.3477900G>T	0.0016	0
chr1	3477943	rs766182081	C	T	2	152	1782	0.013	T	synonymous_variant	LOW	ARHGEF16	ENSG00000130762	Transcript	ENST00000378378.9	protein_coding	11/15	0	ENST00000378378.9:c.1542C>T	ENSP00000367629.4:p.Thr514%3D	1708/2822	1542/2130	514/709	T	acC/acT	rs766182081&COSM5342335&COSM5342336&COSM5342337	0	1	0	SNV	HGNC	HGNC:15515	YES	2	P2	CCDS46.2	ENSP00000367629	Q5VV41	0	UPI00002039A3	0	0	0	0	Gene3D:2.30.29.30&Pfam_domain:PF00169&PROSITE_profiles:PS50003&hmmpanther:PTHR12845&hmmpanther:PTHR12845:SF3&SMART_domains:SM00233&Superfamily_domains:SSF50729&Conserved_Domains:cd01221	0	chr1:g.3477943C>T	0	0
chr1	3508619	rs61735125	G	A	5	152	2138	0.032	A	synonymous_variant	LOW	MEGF6	ENSG00000162591	Transcript	ENST00000356575.9	protein_coding	13/37	0	ENST00000356575.9:c.1599C>T	ENSP00000348982.4:p.Cys533%3D	1839/7443	1599/4626	533/1541	C	tgC/tgT	rs61735125	0	-1	0	SNV	HGNC	HGNC:3232	YES	1	P1	CCDS41237.1	ENSP00000348982	O75095	0	UPI0000DACACB	0	0	0	0	Gene3D:2.10.25.150&Pfam_domain:PF12661&PROSITE_profiles:PS50026&hmmpanther:PTHR24035&hmmpanther:PTHR24035:SF106&SMART_domains:SM00181&Superfamily_domains:SSF57184&Low_complexity_(Seg):seg	0	chr1:g.3508619G>A	0.0649	0.028
chr1	3512058	rs747500593	C	A	2	152	2101	0.013	A	missense_variant	MODERATE	MEGF6	ENSG00000162591	Transcript	ENST00000356575.9	protein_coding	8/37	0	ENST00000356575.9:c.924G>T	ENSP00000348982.4:p.Lys308Asn	1164/7443	924/4626	308/1541	K/N	aaG/aaT	rs747500593	0	-1	0	SNV	HGNC	HGNC:3232	YES	1	P1	CCDS41237.1	ENSP00000348982	O75095	0	UPI0000DACACB	0	0	deleterious	benign	Gene3D:2.10.25.10&Pfam_domain:PF07645&PROSITE_patterns:PS00010&PROSITE_patterns:PS01187&PROSITE_profiles:PS50026&hmmpanther:PTHR24035&hmmpanther:PTHR24035:SF106&SMART_domains:SM00179&SMART_domains:SM00181&Superfamily_domains:SSF57184	0	chr1:g.3512058C>A	0	0
chr1	3763804	rs140665259	C	T	2	152	2111	0.013	T	missense_variant	MODERATE	CCDC27	ENSG00000162592	Transcript	ENST00000294600.7	protein_coding	8/12	0	ENST00000294600.7:c.1420C>T	ENSP00000294600.2:p.Arg474Trp	1452/2125	1420/1971	474/656	R/W	Cgg/Tgg	rs140665259	0	1	0	SNV	HGNC	HGNC:26546	YES	1	P1	CCDS50.1	ENSP00000294600	Q2M243	0	UPI000013E186	0	0	deleterious	probably_damaging	hmmpanther:PTHR18853:SF9&hmmpanther:PTHR18853&Low_complexity_(Seg):seg&Coiled-coils_(Ncoils):Coil	0	chr1:g.3763804C>T	0.0004	0
chr1	3823231	rs578262183	C	T	2	152	2336	0.013	T	synonymous_variant	LOW	CEP104	ENSG00000116198	Transcript	ENST00000378230.8	protein_coding	20/22	0	ENST00000378230.8:c.2514G>A	ENSP00000367476.3:p.Pro838%3D	2851/6431	2514/2778	838/925	P	ccG/ccA	rs578262183&COSM7090510	0	-1	0	SNV	HGNC	HGNC:24866	YES	5	P1	CCDS30571.1	ENSP00000367476	O60308	0	UPI0000139AA8	0	1	0	0	PDB-ENSP_mappings:5lpi.A&PDB-ENSP_mappings:5lpi.B&PDB-ENSP_mappings:5lpi.C&PDB-ENSP_mappings:5lpi.D&hmmpanther:PTHR13371&hmmpanther:PTHR13371:SF0	0	chr1:g.3823231C>T	0	0
chr1	3865781	rs191694797	C	G	2	152	2034	0.013	G	missense_variant	MODERATE	DFFB	ENSG00000169598	Transcript	ENST00000338895.7	protein_coding	3/7	0	ENST00000338895.7:c.283C>G	ENSP00000339524.4:p.Arg95Gly	620/3105	283/1089	95/362	R/G	Cgg/Ggg	rs191694797	0	1	0	SNV	HGNC	HGNC:2773	YES	2	A2	CCDS72693.1	ENSP00000339524	0	B4DZS0	UPI00017A851D	0	0	tolerated	benign	hmmpanther:PTHR13067	0	chr1:g.3865781C>G	0.0066	0
chr1	3890824	rs4131373	G	A	4	152	2185	0.026	A	synonymous_variant	LOW	C1orf174	ENSG00000198912	Transcript	ENST00000361605.4	protein_coding	3/4	0	ENST00000361605.4:c.363C>T	ENSP00000355306.3:p.Leu121%3D	449/1645	363/732	121/243	L	ctC/ctT	rs4131373	0	-1	0	SNV	HGNC	HGNC:27915	YES	1	P1	CCDS53.1	ENSP00000355306	Q8IYL3	0	UPI00001C1D98	0	0	0	0	hmmpanther:PTHR28491&Pfam_domain:PF15772	0	chr1:g.3890824G>A	0.1462	0.2458
chr1	5863403	rs766613810	G	A	2	152	1895	0.013	A	splice_region_variant&synonymous_variant	LOW	NPHP4	ENSG00000131697	Transcript	ENST00000378156.9	protein_coding	30/30	0	ENST00000378156.9:c.4143C>T	ENSP00000367398.4:p.Val1381%3D	4363/4955	4143/4281	1381/1426	V	gtC/gtT	rs766613810	0	-1	0	SNV	HGNC	HGNC:19104	YES	1	P2	CCDS44052.1	ENSP00000367398	O75161	0	UPI00001303E5	0	1	0	0	hmmpanther:PTHR31043	0	chr1:g.5863403G>A	0	0
chr1	6051641	rs529702052	G	C	3	152	2016	0.019	C	missense_variant	MODERATE	KCNAB2	ENSG00000069424	Transcript	ENST00000378083.7	protein_coding	2/16	0	ENST00000378083.7:c.105G>C	ENSP00000367323.3:p.Gln35His	394/4142	105/1248	35/415	Q/H	caG/caC	rs529702052	0	1	0	SNV	HGNC	HGNC:6229	YES	2	0	CCDS55570.1	ENSP00000367323	Q13303	0	UPI000035E741	0	1	deleterious_low_confidence	benign	hmmpanther:PTHR43150&hmmpanther:PTHR43150:SF1	0	chr1:g.6051641G>C	0.0006	0
chr1	6130255	rs17029184	C	T	2	152	1785	0.026	T	synonymous_variant	LOW	CHD5	ENSG00000116254	Transcript	ENST00000262450.8	protein_coding	22/42	0	ENST00000262450.8:c.3336G>A	ENSP00000262450.3:p.Ala1112%3D	3634/9850	3336/5865	1112/1954	A	gcG/gcA	rs17029184	0	-1	0	SNV	HGNC	HGNC:16816	YES	1	P1	CCDS57.1	ENSP00000262450	Q8TDI0	0	UPI000006CD03	0	0	0	0	PROSITE_profiles:PS51194&Conserved_Domains:cd00079&hmmpanther:PTHR10799:SF583&hmmpanther:PTHR10799&Pfam_domain:PF00271&Gene3D:3.40.50.300&SMART_domains:SM00490&Superfamily_domains:SSF52540	0	chr1:g.6130255C>T	0.1048	0.0038
chr1	6206665	rs1350024016	T	C	2	152	1809	0.013	C	missense_variant	MODERATE	RNF207	ENSG00000158286	Transcript	ENST00000377939.5	protein_coding	2/18	0	ENST00000377939.5:c.130T>C	ENSP00000367173.4:p.Phe44Leu	314/3981	130/1905	44/634	F/L	Ttc/Ctc	rs1350024016	0	1	0	SNV	HGNC	HGNC:32947	YES	5	P1	CCDS59.2	ENSP00000367173	Q6ZRF8	0	UPI0000F0A526	0	0	deleterious	probably_damaging	Gene3D:3.30.40.10&Pfam_domain:PF00097&PROSITE_patterns:PS00518&PROSITE_profiles:PS50089&hmmpanther:PTHR22635&SMART_domains:SM00184&Superfamily_domains:SSF57850&Conserved_Domains:cd16558	0	chr1:g.6206665T>C	0	0
chr1	6440984	rs2311045	C	G	4	152	1702	0.026	G	synonymous_variant	LOW	ESPN	ENSG00000187017	Transcript	ENST00000645284.1	protein_coding	5/13	0	ENST00000645284.1:c.909C>G	ENSP00000496593.1:p.Arg303%3D	1089/3543	909/2565	303/854	R	cgC/cgG	rs2311045	0	1	0	SNV	HGNC	HGNC:13281	YES	0	P2	CCDS70.1	ENSP00000496593	B1AK53	0	UPI000013D2B6	0	1	0	0	PROSITE_profiles:PS50088&PROSITE_profiles:PS50297&hmmpanther:PTHR24153&hmmpanther:PTHR24153:SF14&Gene3D:1.25.40.20&Superfamily_domains:SSF48403	0	chr1:g.6440984C>G	0.1821	0.2799
chr1	6448885	rs527968078	C	T	3	152	1884	0.019	T	missense_variant	MODERATE	ESPN	ENSG00000187017	Transcript	ENST00000645284.1	protein_coding	8/13	0	ENST00000645284.1:c.1709C>T	ENSP00000496593.1:p.Pro570Leu	1889/3543	1709/2565	570/854	P/L	cCc/cTc	rs527968078	0	1	0	SNV	HGNC	HGNC:13281	YES	0	P2	CCDS70.1	ENSP00000496593	B1AK53	0	UPI000013D2B6	0	1	tolerated_low_confidence	benign	MobiDB_lite:mobidb-lite&hmmpanther:PTHR24153&hmmpanther:PTHR24153:SF14	0	chr1:g.6448885C>T	0.0104	0.0023
chr1	6578935	rs150612979	C	T	4	152	2343	0.026	T	missense_variant	MODERATE	TAS1R1	ENSG00000173662	Transcript	ENST00000333172.11	protein_coding	6/6	0	ENST00000333172.11:c.1877C>T	ENSP00000331867.6:p.Pro626Leu	1944/2764	1877/2526	626/841	P/L	cCc/cTc	rs150612979	0	1	0	SNV	HGNC	HGNC:14448	YES	1	P1	CCDS81.1	ENSP00000331867	Q7RTX1	0	UPI000004737B	0	0	deleterious	probably_damaging	Pfam_domain:PF00003&PROSITE_profiles:PS50259&hmmpanther:PTHR24061&hmmpanther:PTHR24061:SF3	0	chr1:g.6578935C>T	0.0032	0
chr1	6599385	rs2232461	C	T	4	152	2072	0.026	T	synonymous_variant	LOW	KLHL21	ENSG00000162413	Transcript	ENST00000377658.8	protein_coding	2/4	0	ENST00000377658.8:c.1089G>A	ENSP00000366886.4:p.Ala363%3D	1141/4487	1089/1794	363/597	A	gcG/gcA	rs2232461	0	-1	0	SNV	HGNC	HGNC:29041	YES	1	P1	CCDS30575.1	ENSP00000366886	Q9UJP4	0	UPI0000070D85	0	0	0	0	hmmpanther:PTHR24412:SF255&hmmpanther:PTHR24412&Gene3D:2.120.10.80&PIRSF_domain:PIRSF037037&Pfam_domain:PF01344&SMART_domains:SM00612&Superfamily_domains:SSF117281	0	chr1:g.6599385C>T	0.0242	0.0219
chr1	7737290	rs41278950	C	T	6	152	2315	0.038	T	synonymous_variant	LOW	CAMTA1	ENSG00000171735	Transcript	ENST00000303635.12	protein_coding	15/23	0	ENST00000303635.12:c.3378C>T	ENSP00000306522.6:p.Ala1126%3D	3455/8314	3378/5022	1126/1673	A	gcC/gcT	rs41278950	0	1	0	SNV	HGNC	HGNC:18806	YES	1	P1	CCDS30576.1	ENSP00000306522	Q9Y6Y1	0	UPI00001C1D72	0	1	0	0	PROSITE_profiles:PS50297&Conserved_Domains:cd00204&hmmpanther:PTHR23335&hmmpanther:PTHR23335:SF11&Gene3D:1.25.40.20&Superfamily_domains:SSF48403	0	chr1:g.7737290C>T	0.015	0.0356
chr1	7738425	rs76980367	G	A	6	152	2546	0.038	A	synonymous_variant	LOW	CAMTA1	ENSG00000171735	Transcript	ENST00000303635.12	protein_coding	16/23	0	ENST00000303635.12:c.4125G>A	ENSP00000306522.6:p.Gly1375%3D	4202/8314	4125/5022	1375/1673	G	ggG/ggA	rs76980367	0	1	0	SNV	HGNC	HGNC:18806	YES	1	P1	CCDS30576.1	ENSP00000306522	Q9Y6Y1	0	UPI00001C1D72	0	1	0	0	hmmpanther:PTHR23335&hmmpanther:PTHR23335:SF11	0	chr1:g.7738425G>A	0.009	0.0144
chr1	7827519	rs228697	C	G	3	152	2140	0.019	G	missense_variant	MODERATE	PER3	ENSG00000049246	Transcript	ENST00000613533.4	protein_coding	18/22	0	ENST00000613533.4:c.2590C>G	ENSP00000482093.1:p.Pro864Ala	2854/6318	2590/3633	864/1210	P/A	Cct/Gct	rs228697&COSM3997670	0	1	0	SNV	HGNC	HGNC:8847	YES	5	A2	CCDS72695.1	ENSP00000482093	P56645	0	UPI00003664CA	0	1	tolerated	benign	hmmpanther:PTHR11269&hmmpanther:PTHR11269:SF13&Low_complexity_(Seg):seg	0	chr1:g.7827519C>G	0.0603	0.0098
chr1	7830004	rs12023156	A	G	5	150	1410	0.032	G	synonymous_variant	LOW	PER3	ENSG00000049246	Transcript	ENST00000613533.4	protein_coding	19/22	0	ENST00000613533.4:c.3057A>G	ENSP00000482093.1:p.Thr1019%3D	3321/6318	3057/3633	1019/1210	T	acA/acG	rs12023156	0	1	0	SNV	HGNC	HGNC:8847	YES	5	A2	CCDS72695.1	ENSP00000482093	P56645	0	UPI00003664CA	0	1	0	0	MobiDB_lite:mobidb-lite	0	chr1:g.7830004A>G	0.2448	0.2421
chr1	8015323	rs770897374	G	A	2	152	2038	0.013	A	missense_variant	MODERATE	ERRFI1	ENSG00000116285	Transcript	ENST00000377482.10	protein_coding	3/4	0	ENST00000377482.10:c.187C>T	ENSP00000366702.5:p.Arg63Cys	412/3097	187/1389	63/462	R/C	Cgc/Tgc	rs770897374	0	-1	0	SNV	HGNC	HGNC:18185	YES	1	P1	CCDS94.1	ENSP00000366702	Q9UJM3	I6S2Y9	UPI000012F0FC	0	0	deleterious	possibly_damaging	hmmpanther:PTHR14254&hmmpanther:PTHR14254:SF5	0	chr1:g.8015323G>A	0	0
chr1	8360165	rs747898114	C	T	2	152	1791	0.013	T	synonymous_variant	LOW	RERE	ENSG00000142599	Transcript	ENST00000337907.7	protein_coding	19/24	0	ENST00000337907.7:c.3342G>A	ENSP00000338629.3:p.Pro1114%3D	3977/8026	3342/4701	1114/1566	P	ccG/ccA	rs747898114&COSM4432876	0	-1	0	SNV	HGNC	HGNC:9965	YES	1	P2	CCDS95.1	ENSP00000338629	Q9P2R6	A0A024R4E9	UPI00001419CC	0	1	0	0	Pfam_domain:PF03154&hmmpanther:PTHR13859&hmmpanther:PTHR13859:SF12&MobiDB_lite:mobidb-lite&Low_complexity_(Seg):seg	0	chr1:g.8360165C>T	0	0
chr1	8541307	rs771502076	T	G	3	152	1274	0.019	G	missense_variant	MODERATE	RERE	ENSG00000142599	Transcript	ENST00000337907.7	protein_coding	8/24	0	ENST00000337907.7:c.737A>C	ENSP00000338629.3:p.Asn246Thr	1372/8026	737/4701	246/1566	N/T	aAc/aCc	rs771502076	0	-1	0	SNV	HGNC	HGNC:9965	YES	1	P2	CCDS95.1	ENSP00000338629	Q9P2R6	A0A024R4E9	UPI00001419CC	0	1	tolerated_low_confidence	possibly_damaging	Pfam_domain:PF01426&PROSITE_profiles:PS51038&hmmpanther:PTHR13859&hmmpanther:PTHR13859:SF12&SMART_domains:SM00439&Conserved_Domains:cd04709	0	chr1:g.8541307T>G	0	0
chr1	8949355	rs58800854	C	T	3	152	2082	0.019	T	missense_variant	MODERATE	CA6	ENSG00000131686	Transcript	ENST00000377436.6	protein_coding	2/8	0	ENST00000377436.6:c.172C>T	ENSP00000366654.3:p.Arg58Trp	172/942	172/942	58/313	R/W	Cgg/Tgg	rs58800854	0	1	0	SNV	HGNC	HGNC:1380	YES	1	A2	CCDS57970.1	ENSP00000366654	P23280	0	UPI00004CA0CB	0	0	deleterious	probably_damaging	PROSITE_profiles:PS51144&Conserved_Domains:cd03125&hmmpanther:PTHR18952:SF110&hmmpanther:PTHR18952&Pfam_domain:PF00194&Gene3D:3.10.200.10&SMART_domains:SM01057&Superfamily_domains:SSF51069	0	chr1:g.8949355C>T	0.0491	0.1778
chr1	9047700	rs146964071	T	C	5	152	2353	0.032	C	missense_variant	MODERATE	SLC2A5	ENSG00000142583	Transcript	ENST00000377424.8	protein_coding	4/12	0	ENST00000377424.8:c.328A>G	ENSP00000366641.4:p.Ile110Val	508/4165	328/1506	110/501	I/V	Atc/Gtc	rs146964071	0	-1	0	SNV	HGNC	HGNC:11010	YES	1	P1	CCDS99.1	ENSP00000366641	P22732	0	UPI00000532AC	0	0	tolerated	possibly_damaging	Gene3D:1.20.1250.20&Pfam_domain:PF00083&PROSITE_profiles:PS50850&hmmpanther:PTHR23503&hmmpanther:PTHR23503:SF32&Superfamily_domains:SSF103473&TIGRFAM_domain:TIGR00879&Transmembrane_helices:TMhelix&Conserved_Domains:cd06174	0	chr1:g.9047700T>C	0.0028	0.0008
chr1	9245386	rs34603401	A	C	2	152	2078	0.013	C	missense_variant	MODERATE	H6PD	ENSG00000049239	Transcript	ENST00000602477.1	protein_coding	2/5	0	ENST00000602477.1:c.485A>C	ENSP00000473348.1:p.Asp162Ala	637/5590	485/2409	162/802	D/A	gAc/gCc	rs34603401&CM123090	0	1	0	SNV	HGNC	HGNC:4795	YES	1	A2	CCDS72697.1	ENSP00000473348	0	R4GMU1	UPI0000D61E40	0	1	deleterious	possibly_damaging	hmmpanther:PTHR23429&hmmpanther:PTHR23429:SF7&Pfam_domain:PF00479&Gene3D:3.40.50.720&Superfamily_domains:SSF51735	0	chr1:g.9245386A>C	0.0761	0.0053
chr1	9247070	rs118005430	C	A	2	152	1922	0.013	A	synonymous_variant	LOW	H6PD	ENSG00000049239	Transcript	ENST00000602477.1	protein_coding	3/5	0	ENST00000602477.1:c.765C>A	ENSP00000473348.1:p.Thr255%3D	917/5590	765/2409	255/802	T	acC/acA	rs118005430&COSM2260113	0	1	0	SNV	HGNC	HGNC:4795	YES	1	A2	CCDS72697.1	ENSP00000473348	0	R4GMU1	UPI0000D61E40	0	1	0	0	hmmpanther:PTHR23429&hmmpanther:PTHR23429:SF7&Gene3D:3.30.360.10&Pfam_domain:PF02781&Gene3D:3.40.50.720&Superfamily_domains:SSF55347	0	chr1:g.9247070C>A	0.004	0
chr1	9356287	rs3795309	C	T	3	152	1926	0.019	T	synonymous_variant	LOW	SPSB1	ENSG00000171621	Transcript	ENST00000328089.11	protein_coding	2/3	0	ENST00000328089.11:c.396C>T	ENSP00000330221.6:p.Leu132%3D	723/3106	396/822	132/273	L	ctC/ctT	rs3795309	0	1	0	SNV	HGNC	HGNC:30628	YES	1	P1	CCDS102.1	ENSP00000330221	Q96BD6	A0A024R4G8	UPI000006D00B	0	0	0	0	PROSITE_profiles:PS50188&Conserved_Domains:cd12906&hmmpanther:PTHR12245:SF8&hmmpanther:PTHR12245&Gene3D:2.60.120.920&Pfam_domain:PF00622&SMART_domains:SM00449&Superfamily_domains:SSF49899&PDB-ENSP_mappings:3f2o.B&PDB-ENSP_mappings:3f2o.A&PDB-ENSP_mappings:2jk9.A	0	chr1:g.9356287C>T	0.1971	0.0651
chr1	9734028	rs769318735	C	T	3	152	2067	0.019	T	missense_variant	MODERATE	CLSTN1	ENSG00000171603	Transcript	ENST00000377298.8	protein_coding	15/19	0	ENST00000377298.8:c.2225G>A	ENSP00000366513.4:p.Arg742His	3018/5221	2225/2946	742/981	R/H	cGc/cAc	rs769318735	0	-1	0	SNV	HGNC	HGNC:17447	YES	1	A2	CCDS30580.1	ENSP00000366513	O94985	0	UPI0000127B95	0	0	tolerated	benign	hmmpanther:PTHR14139:SF4&hmmpanther:PTHR14139&Coiled-coils_(Ncoils):Coil	0	chr1:g.9734028C>T	0	0
chr1	9734045	rs761764990	C	T	2	152	2023	0.013	T	synonymous_variant	LOW	CLSTN1	ENSG00000171603	Transcript	ENST00000377298.8	protein_coding	15/19	0	ENST00000377298.8:c.2208G>A	ENSP00000366513.4:p.Leu736%3D	3001/5221	2208/2946	736/981	L	ctG/ctA	rs761764990	0	-1	0	SNV	HGNC	HGNC:17447	YES	1	A2	CCDS30580.1	ENSP00000366513	O94985	0	UPI0000127B95	0	0	0	0	hmmpanther:PTHR14139:SF4&hmmpanther:PTHR14139&Coiled-coils_(Ncoils):Coil	0	chr1:g.9734045C>T	0	0
chr1	9744500	rs553735504	C	T	2	152	1767	0.013	T	missense_variant	MODERATE	CLSTN1	ENSG00000171603	Transcript	ENST00000377298.8	protein_coding	8/19	0	ENST00000377298.8:c.1129G>A	ENSP00000366513.4:p.Val377Ile	1922/5221	1129/2946	377/981	V/I	Gtc/Atc	rs553735504	0	-1	0	SNV	HGNC	HGNC:17447	YES	1	A2	CCDS30580.1	ENSP00000366513	O94985	0	UPI0000127B95	0	0	tolerated	benign	hmmpanther:PTHR14139:SF4&hmmpanther:PTHR14139&Pfam_domain:PF13385&Gene3D:2.60.120.200&Superfamily_domains:SSF49899	0	chr1:g.9744500C>T	0	0
chr1	10103029	rs770698545	C	T	3	152	1920	0.019	T	missense_variant	MODERATE	UBE4B	ENSG00000130939	Transcript	ENST00000343090.11	protein_coding	5/28	0	ENST00000343090.11:c.517C>T	ENSP00000343001.6:p.Arg173Trp	1230/5905	517/3909	173/1302	R/W	Cgg/Tgg	rs770698545	0	1	0	SNV	HGNC	HGNC:12500	YES	1	0	CCDS41245.1	ENSP00000343001	O95155	0	UPI0000137944	0	0	deleterious	possibly_damaging	0	0	chr1:g.10103029C>T	0	0
chr1	10130517	rs61760196	G	C	5	152	1875	0.032	C	missense_variant	MODERATE	UBE4B	ENSG00000130939	Transcript	ENST00000343090.11	protein_coding	13/28	0	ENST00000343090.11:c.1713G>C	ENSP00000343001.6:p.Leu571Phe	2426/5905	1713/3909	571/1302	L/F	ttG/ttC	rs61760196	0	1	0	SNV	HGNC	HGNC:12500	YES	1	0	CCDS41245.1	ENSP00000343001	O95155	0	UPI0000137944	0	0	tolerated	possibly_damaging	hmmpanther:PTHR13931&hmmpanther:PTHR13931:SF14	0	chr1:g.10130517G>C	0.0437	0.0658
chr1	10158381	rs2273299	T	C	5	152	2201	0.032	C	synonymous_variant	LOW	UBE4B	ENSG00000130939	Transcript	ENST00000343090.11	protein_coding	22/28	0	ENST00000343090.11:c.2952T>C	ENSP00000343001.6:p.Ser984%3D	3665/5905	2952/3909	984/1302	S	agT/agC	rs2273299	0	1	0	SNV	HGNC	HGNC:12500	YES	1	0	CCDS41245.1	ENSP00000343001	O95155	0	UPI0000137944	0	0	0	0	hmmpanther:PTHR13931&hmmpanther:PTHR13931:SF14&Pfam_domain:PF10408	0	chr1:g.10158381T>C	0.3658	0.8033
chr1	10653797	rs139347543	C	T	2	152	2024	0.013	T	missense_variant	MODERATE	CASZ1	ENSG00000130940	Transcript	ENST00000377022.8	protein_coding	11/21	0	ENST00000377022.8:c.2260G>A	ENSP00000366221.3:p.Ala754Thr	2576/7934	2260/5280	754/1759	A/T	Gcc/Acc	rs139347543&COSM2116290&COSM5546747	0	-1	0	SNV	HGNC	HGNC:26002	YES	1	P1	CCDS41246.1	ENSP00000366221	Q86V15	0	UPI0000EBB7D6	0	0	tolerated_low_confidence	benign	MobiDB_lite:mobidb-lite&MobiDB_lite:mobidb-lite&Low_complexity_(Seg):seg	0	chr1:g.10653797C>T	0.0006	0.0008
chr1	10659848	rs184530993	T	A	4	152	1242	0.026	A	synonymous_variant	LOW	CASZ1	ENSG00000130940	Transcript	ENST00000377022.8	protein_coding	6/21	0	ENST00000377022.8:c.1194A>T	ENSP00000366221.3:p.Ala398%3D	1510/7934	1194/5280	398/1759	A	gcA/gcT	rs184530993	0	-1	0	SNV	HGNC	HGNC:26002	YES	1	P1	CCDS41246.1	ENSP00000366221	Q86V15	0	UPI0000EBB7D6	0	0	0	0	Low_complexity_(Seg):seg	0	chr1:g.10659848T>A	0.0008	0
chr1	11027215	rs144471433	T	G	2	152	2193	0.013	G	missense_variant	MODERATE	MASP2	ENSG00000009724	Transcript	ENST00000400897.7	protein_coding	11/11	0	ENST00000400897.7:c.1731A>C	ENSP00000383690.3:p.Gln577His	1747/2439	1731/2061	577/686	Q/H	caA/caC	rs144471433	0	-1	0	SNV	HGNC	HGNC:6902	YES	1	P1	CCDS123.1	ENSP00000383690	O00187	0	UPI0000161FB9	0	1	tolerated	benign	PDB-ENSP_mappings:1q3x.A&PDB-ENSP_mappings:1q3x.B&PDB-ENSP_mappings:1zjk.A&Gene3D:2.40.10.10&Gene3D:2.40.10.10&PDB-ENSP_mappings:3tvj.B&PDB-ENSP_mappings:4fxg.H&PDB-ENSP_mappings:4fxg.J&PDB-ENSP_mappings:5jpm.H&PDB-ENSP_mappings:5jpm.J&Pfam_domain:PF00089&PIRSF_domain:PIRSF001155&PROSITE_profiles:PS50240&hmmpanther:PTHR24255&hmmpanther:PTHR24255:SF10&SMART_domains:SM00020&Superfamily_domains:SSF5…	0	chr1:g.11027215T>G	0.0072	0
chr1	11030840	rs2273346	A	G	3	152	2144	0.019	G	missense_variant	MODERATE	MASP2	ENSG00000009724	Transcript	ENST00000400897.7	protein_coding	9/11	0	ENST00000400897.7:c.1130T>C	ENSP00000383690.3:p.Val377Ala	1146/2439	1130/2061	377/686	V/A	gTg/gCg	rs2273346&CM073193	0	-1	0	SNV	HGNC	HGNC:6902	YES	1	P1	CCDS123.1	ENSP00000383690	O00187	0	UPI0000161FB9	0	1	deleterious	benign	PDB-ENSP_mappings:1q3x.A&PDB-ENSP_mappings:1q3x.B&PDB-ENSP_mappings:1zjk.A&Gene3D:2.10.70.10&PDB-ENSP_mappings:3tvj.A&PDB-ENSP_mappings:4fxg.G&PDB-ENSP_mappings:4fxg.I&PDB-ENSP_mappings:5jpm.G&PDB-ENSP_mappings:5jpm.I&Pfam_domain:PF00084&PIRSF_domain:PIRSF001155&PROSITE_profiles:PS50923&hmmpanther:PTHR24255&hmmpanther:PTHR24255:SF10&SMART_domains:SM00032&Superfamily_domains:SSF57535&Conserved_Dom…	0	chr1:g.11030840A>G	0.1184	0.171
chr1	11046598	rs192007831	C	T	3	152	2262	0.019	T	missense_variant	MODERATE	MASP2	ENSG00000009724	Transcript	ENST00000400897.7	protein_coding	3/11	0	ENST00000400897.7:c.370G>A	ENSP00000383690.3:p.Glu124Lys	386/2439	370/2061	124/686	E/K	Gag/Aag	rs192007831	0	-1	0	SNV	HGNC	HGNC:6902	YES	1	P1	CCDS123.1	ENSP00000383690	O00187	0	UPI0000161FB9	0	1	deleterious	probably_damaging	PDB-ENSP_mappings:1szb.A&PDB-ENSP_mappings:1szb.B&Gene3D:2.60.120.290&Pfam_domain:PF00431&PIRSF_domain:PIRSF001155&PROSITE_profiles:PS01180&hmmpanther:PTHR24255&hmmpanther:PTHR24255:SF10&SMART_domains:SM00042&Superfamily_domains:SSF49854&Conserved_Domains:cd00041	0	chr1:g.11046598C>T	0.0004	0.0008
chr1	11167511	rs191550317	A	G	3	152	2104	0.019	G	synonymous_variant	LOW	MTOR	ENSG00000198793	Transcript	ENST00000361445.8	protein_coding	29/58	0	ENST00000361445.8:c.4260T>C	ENSP00000354558.4:p.Asn1420%3D	4337/8677	4260/7650	1420/2549	N	aaT/aaC	rs191550317	0	-1	0	SNV	HGNC	HGNC:3942	YES	1	P1	CCDS127.1	ENSP00000354558	P42345	0	UPI000012ABD3	0	1	0	0	PROSITE_profiles:PS51189&hmmpanther:PTHR11139:SF9&hmmpanther:PTHR11139&Gene3D:1.25.40.10&Superfamily_domains:SSF48371&PDB-ENSP_mappings:6bcx.B&PDB-ENSP_mappings:6bcx.A&PDB-ENSP_mappings:6bcu.B&PDB-ENSP_mappings:6bcu.A&PDB-ENSP_mappings:5zcs.B&PDB-ENSP_mappings:5zcs.A&PDB-ENSP_mappings:5wby.B&PDB-ENSP_mappings:5wby.A&PDB-ENSP_mappings:5wbu.B&PDB-ENSP_mappings:5wbu.A&PDB-ENSP_mappings:5h64.a&PDB-EN…	0	chr1:g.11167511A>G	0.0006	0
chr1	11501143	rs3738159	C	G	4	152	1868	0.026	G	missense_variant	MODERATE	DISP3	ENSG00000204624	Transcript	ENST00000294484.7	protein_coding	2/21	0	ENST00000294484.7:c.151C>G	ENSP00000294484.6:p.Leu51Val	372/5265	151/4179	51/1392	L/V	Ctg/Gtg	rs3738159&COSM1332880&COSM5130887	0	1	0	SNV	HGNC	HGNC:29251	YES	1	P1	CCDS41247.1	ENSP00000294484	Q9P2K9	0	UPI00001C1D7A	0	0	deleterious_low_confidence	benign	hmmpanther:PTHR10796:SF125&hmmpanther:PTHR10796	0	chr1:g.11501143C>G	0.0048	0
chr1	11536398	rs2594310	C	T	4	152	2097	0.026	T	synonymous_variant	LOW	DISP3	ENSG00000204624	Transcript	ENST00000294484.7	protein_coding	21/21	0	ENST00000294484.7:c.3891C>T	ENSP00000294484.6:p.Ala1297%3D	4112/5265	3891/4179	1297/1392	A	gcC/gcT	rs2594310	0	1	0	SNV	HGNC	HGNC:29251	YES	1	P1	CCDS41247.1	ENSP00000294484	Q9P2K9	0	UPI00001C1D7A	0	0	0	0	hmmpanther:PTHR10796:SF125&hmmpanther:PTHR10796&Gene3D:1.20.1640.10&Pfam_domain:PF02460&Superfamily_domains:SSF82866&Transmembrane_helices:TMhelix	0	chr1:g.11536398C>T	0.2434	0.612
chr1	11668877	rs150942470	C	T	3	152	2153	0.019	T	synonymous_variant	LOW	FBXO6	ENSG00000116663	Transcript	ENST00000376753.9	protein_coding	2/6	0	ENST00000376753.9:c.219C>T	ENSP00000365944.4:p.Ala73%3D	278/1444	219/882	73/293	A	gcC/gcT	rs150942470	0	1	0	SNV	HGNC	HGNC:13585	YES	1	P1	CCDS133.1	ENSP00000365944	Q9NRD1	0	UPI000012A586	0	0	0	0	hmmpanther:PTHR12125:SF10&hmmpanther:PTHR12125&Gene3D:1.20.1280.50&Superfamily_domains:SSF81383	0	chr1:g.11668877C>T	0.001	0
chr1	11784397	rs41275464	A	C	2	152	2062	0.013	C	missense_variant	MODERATE	C1orf167	ENSG00000215910	Transcript	ENST00000433342.5	protein_coding	15/21	0	ENST00000433342.5:c.3301A>C	ENSP00000414909.2:p.Lys1101Gln	3301/4545	3301/4407	1101/1468	K/Q	Aag/Cag	rs41275464	0	1	0	SNV	HGNC	HGNC:25262	YES	5	P1	0	ENSP00000414909	Q5SNV9	0	UPI0000DD7886	0	0	tolerated	benign	hmmpanther:PTHR38493&Pfam_domain:PF15736	0	chr1:g.11784397A>C	0.0595	0.0756
chr1	11794839	rs2066462	G	A	7	152	1917	0.045	A	synonymous_variant	LOW	MTHFR	ENSG00000177000	Transcript	ENST00000376585.6	protein_coding	8/13	0	ENST00000376585.6:c.1179C>T	ENSP00000365770.1:p.Ser393%3D	2231/8094	1179/2094	393/697	S	agC/agT	rs2066462	0	-1	0	SNV	HGNC	HGNC:7436	YES	5	A2	CCDS81262.1	ENSP00000365770	P42898	0	UPI00004206A1	0	1	0	0	hmmpanther:PTHR21091&hmmpanther:PTHR21091:SF31	0	chr1:g.11794839G>A	0.1034	0.0772
chr1	11837025	rs41275500	C	T	7	152	2220	0.045	T	synonymous_variant	LOW	CLCN6	ENSG00000011021	Transcript	ENST00000346436.11	protein_coding	19/23	0	ENST00000346436.11:c.2007C>T	ENSP00000234488.9:p.Gly669%3D	2079/5589	2007/2610	669/869	G	ggC/ggT	rs41275500	0	1	0	SNV	HGNC	HGNC:2024	YES	1	P1	CCDS138.1	ENSP00000234488	P51797	0	UPI000013F2D3	0	0	0	0	hmmpanther:PTHR11689:SF59&hmmpanther:PTHR11689&Superfamily_domains:SSF54631	0	chr1:g.11837025C>T	0.0649	0.0242
chr1	11952720	rs201888323	G	C	2	152	1995	0.013	C	missense_variant	MODERATE	PLOD1	ENSG00000083444	Transcript	ENST00000196061.5	protein_coding	5/19	0	ENST00000196061.5:c.564G>C	ENSP00000196061.4:p.Leu188Phe	627/2976	564/2184	188/727	L/F	ttG/ttC	rs201888323	0	1	0	SNV	HGNC	HGNC:9081	YES	1	P1	CCDS142.1	ENSP00000196061	Q02809	A0A024R4H0	UPI000013C611	0	1	deleterious	benign	hmmpanther:PTHR10730:SF5&hmmpanther:PTHR10730	0	chr1:g.11952720G>C	0.002	0
chr1	12022277	rs11553925	A	T	4	152	1776	0.026	T	missense_variant	MODERATE	MIIP	ENSG00000116691	Transcript	ENST00000235332.6	protein_coding	3/10	0	ENST00000235332.6:c.297A>T	ENSP00000235332.4:p.Lys99Asn	434/1541	297/1167	99/388	K/N	aaA/aaT	rs11553925	0	1	0	SNV	HGNC	HGNC:25715	YES	1	P1	CCDS143.1	ENSP00000235332	Q5JXC2	0	UPI000013C9CB	0	0	tolerated	possibly_damaging	hmmpanther:PTHR34831&Pfam_domain:PF15734&MobiDB_lite:mobidb-lite	0	chr1:g.12022277A>T	0.1621	0.1762
chr1	12022404	rs11588712	C	T	4	152	2289	0.026	T	missense_variant	MODERATE	MIIP	ENSG00000116691	Transcript	ENST00000235332.6	protein_coding	3/10	0	ENST00000235332.6:c.424C>T	ENSP00000235332.4:p.Pro142Ser	561/1541	424/1167	142/388	P/S	Ccg/Tcg	rs11588712	0	1	0	SNV	HGNC	HGNC:25715	YES	1	P1	CCDS143.1	ENSP00000235332	Q5JXC2	0	UPI000013C9CB	0	0	tolerated	benign	hmmpanther:PTHR34831&Pfam_domain:PF15734&MobiDB_lite:mobidb-lite&MobiDB_lite:mobidb-lite	0	chr1:g.12022404C>T	0.0837	0.0242
chr1	12110097	rs151315213	G	A	7	152	2061	0.045	A	missense_variant	MODERATE	TNFRSF8	ENSG00000120949	Transcript	ENST00000263932.7	protein_coding	6/15	0	ENST00000263932.7:c.569G>A	ENSP00000263932.2:p.Ser190Asn	865/3760	569/1788	190/595	S/N	aGc/aAc	rs151315213	0	1	0	SNV	HGNC	HGNC:11923	YES	1	P1	CCDS144.1	ENSP00000263932	P28908	0	UPI0000000971	0	0	tolerated	benign	Low_complexity_(Seg):seg&MobiDB_lite:mobidb-lite&MobiDB_lite:mobidb-lite&Conserved_Domains:cd13409&hmmpanther:PTHR23097:SF85&hmmpanther:PTHR23097	0	chr1:g.12110097G>A	0.0004	0
chr1	12277831	rs79282181	G	A	3	152	2046	0.019	A	missense_variant	MODERATE	VPS13D	ENSG00000048707	Transcript	ENST00000620676.6	protein_coding	19/70	0	ENST00000620676.6:c.4243G>A	ENSP00000478104.1:p.Asp1415Asn	4410/16357	4243/13167	1415/4388	D/N	Gat/Aat	rs79282181&COSM3676683	0	1	0	SNV	HGNC	HGNC:23595	YES	1	P4	CCDS30588.1	ENSP00000478104	Q5THJ4	0	UPI0000451CA9	0	1	deleterious	possibly_damaging	hmmpanther:PTHR16166&hmmpanther:PTHR16166:SF93	0	chr1:g.12277831G>A	0.0026	0
chr1	12345508	rs192469641	C	G	2	152	2100	0.013	G	missense_variant&splice_region_variant	MODERATE	VPS13D	ENSG00000048707	Transcript	ENST00000620676.6	protein_coding	43/70	0	ENST00000620676.6:c.9020C>G	ENSP00000478104.1:p.Thr3007Arg	9187/16357	9020/13167	3007/4388	T/R	aCg/aGg	rs192469641	0	1	0	SNV	HGNC	HGNC:23595	YES	1	P4	CCDS30588.1	ENSP00000478104	Q5THJ4	0	UPI0000451CA9	0	1	deleterious	benign	hmmpanther:PTHR16166&hmmpanther:PTHR16166:SF93&Low_complexity_(Seg):seg	0	chr1:g.12345508C>G	0	0
chr1	12775894	rs543769912	G	A	4	152	2538	0.026	A	synonymous_variant	LOW	PRAMEF12	ENSG00000116726	Transcript	ENST00000357726.4	protein_coding	2/3	0	ENST00000357726.4:c.639G>A	ENSP00000350358.4:p.Pro213%3D	666/1786	639/1452	213/483	P	ccG/ccA	rs543769912	0	1	0	SNV	HGNC	HGNC:22125	YES	2	P1	CCDS41254.1	ENSP00000350358	O95522	0	UPI0000EE6E0A	0	0	0	0	PIRSF_domain:PIRSF038286&hmmpanther:PTHR14224&hmmpanther:PTHR14224:SF30&Superfamily_domains:SSF52047	0	chr1:g.12775894G>A	0.0002	0.0008
chr1	12777320	rs112368379	C	T	2	152	2195	0.013	T	synonymous_variant	LOW	PRAMEF12	ENSG00000116726	Transcript	ENST00000357726.4	protein_coding	3/3	0	ENST00000357726.4:c.1173C>T	ENSP00000350358.4:p.Ala391%3D	1200/1786	1173/1452	391/483	A	gcC/gcT	rs112368379	0	1	0	SNV	HGNC	HGNC:22125	YES	2	P1	CCDS41254.1	ENSP00000350358	O95522	0	UPI0000EE6E0A	0	0	0	0	Gene3D:3.80.10.10&PIRSF_domain:PIRSF038286&hmmpanther:PTHR14224&hmmpanther:PTHR14224:SF30&Superfamily_domains:SSF52047	0	chr1:g.12777320C>T	0.0493	0.0038
chr1	12795748	rs532097770	G	A	2	152	2150	0.013	A	missense_variant	MODERATE	PRAMEF1	ENSG00000116721	Transcript	ENST00000332296.7	protein_coding	4/4	0	ENST00000332296.7:c.1177G>A	ENSP00000332134.7:p.Ala393Thr	1280/2160	1177/1425	393/474	A/T	Gcc/Acc	rs532097770&COSM1491674&COSM1491675&COSM6754763&COSM6754764&COSM6754765	0	1	0	SNV	HGNC	HGNC:28840	YES	1	P1	CCDS148.1	ENSP00000332134	O95521	0	UPI0004620BB8	0	0	tolerated	probably_damaging	Gene3D:3.80.10.10&PIRSF_domain:PIRSF038286&hmmpanther:PTHR14224&hmmpanther:PTHR14224:SF2&Superfamily_domains:SSF52047	0	chr1:g.12795748G>A	0.0002	0
chr1	13389694	rs1443718699	G	A	7	152	2381	0.045	A	missense_variant	MODERATE	PRAMEF17	ENSG00000204479	Transcript	ENST00000376098.4	protein_coding	1/3	0	ENST00000376098.4:c.37G>A	ENSP00000365266.3:p.Ala13Thr	63/1578	37/1425	13/474	A/T	Gca/Aca	rs1443718699	0	1	0	SNV	HGNC	HGNC:29485	YES	1	P1	CCDS41264.1	ENSP00000365266	Q5VTA0	0	UPI0000458AD3	0	0	deleterious	benign	PIRSF_domain:PIRSF038286&hmmpanther:PTHR14224&hmmpanther:PTHR14224:SF32	0	chr1:g.13389694G>A	0	0
chr1	13390382	rs200830320	G	A	2	152	2259	0.013	A	missense_variant	MODERATE	PRAMEF17	ENSG00000204479	Transcript	ENST00000376098.4	protein_coding	2/3	0	ENST00000376098.4:c.329G>A	ENSP00000365266.3:p.Gly110Glu	355/1578	329/1425	110/474	G/E	gGg/gAg	rs200830320	0	1	0	SNV	HGNC	HGNC:29485	YES	1	P1	CCDS41264.1	ENSP00000365266	Q5VTA0	0	UPI0000458AD3	0	0	tolerated	benign	PIRSF_domain:PIRSF038286&hmmpanther:PTHR14224&hmmpanther:PTHR14224:SF32	0	chr1:g.13390382G>A	0	0
chr1	13390443	rs1811632	T	A	7	152	2442	0.045	A	missense_variant	MODERATE	PRAMEF17	ENSG00000204479	Transcript	ENST00000376098.4	protein_coding	2/3	0	ENST00000376098.4:c.390T>A	ENSP00000365266.3:p.Ser130Arg	416/1578	390/1425	130/474	S/R	agT/agA	0	0	1	0	SNV	HGNC	HGNC:29485	YES	1	P1	CCDS41264.1	ENSP00000365266	Q5VTA0	0	UPI0000458AD3	0	0	tolerated	probably_damaging	PIRSF_domain:PIRSF038286&hmmpanther:PTHR14224&hmmpanther:PTHR14224:SF32	0	chr1:g.13390443T>A	0	0
chr1	13390803	rs61997162	C	T	2	152	2310	0.013	T	synonymous_variant	LOW	PRAMEF17	ENSG00000204479	Transcript	ENST00000376098.4	protein_coding	2/3	0	ENST00000376098.4:c.750C>T	ENSP00000365266.3:p.Ser250%3D	776/1578	750/1425	250/474	S	agC/agT	rs61997162	0	1	0	SNV	HGNC	HGNC:29485	YES	1	P1	CCDS41264.1	ENSP00000365266	Q5VTA0	0	UPI0000458AD3	0	0	0	0	PIRSF_domain:PIRSF038286&hmmpanther:PTHR14224&hmmpanther:PTHR14224:SF32&Superfamily_domains:SSF52047	0	chr1:g.13390803C>T	0.0817	0.0068
chr1	13392109	rs201517467	A	G	3	152	2393	0.019	G	synonymous_variant	LOW	PRAMEF17	ENSG00000204479	Transcript	ENST00000376098.4	protein_coding	3/3	0	ENST00000376098.4:c.1032A>G	ENSP00000365266.3:p.Leu344%3D	1058/1578	1032/1425	344/474	L	ctA/ctG	rs201517467	0	1	0	SNV	HGNC	HGNC:29485	YES	1	P1	CCDS41264.1	ENSP00000365266	Q5VTA0	0	UPI0000458AD3	0	0	0	0	PIRSF_domain:PIRSF038286&hmmpanther:PTHR14224&hmmpanther:PTHR14224:SF32&Superfamily_domains:SSF52047	0	chr1:g.13392109A>G	0.0008	0.0015
chr1	13392135	rs200660838	T	C	2	152	2337	0.013	C	missense_variant	MODERATE	PRAMEF17	ENSG00000204479	Transcript	ENST00000376098.4	protein_coding	3/3	0	ENST00000376098.4:c.1058T>C	ENSP00000365266.3:p.Ile353Thr	1084/1578	1058/1425	353/474	I/T	aTc/aCc	rs200660838	0	1	0	SNV	HGNC	HGNC:29485	YES	1	P1	CCDS41264.1	ENSP00000365266	Q5VTA0	0	UPI0000458AD3	0	0	tolerated	benign	PIRSF_domain:PIRSF038286&hmmpanther:PTHR14224&hmmpanther:PTHR14224:SF32&Superfamily_domains:SSF52047	0	chr1:g.13392135T>C	0	0
chr1	13418479	rs1028736685	T	C	2	152	2488	0.013	C	synonymous_variant	LOW	PRAMEF20	ENSG00000204478	Transcript	ENST00000316412.9	protein_coding	3/4	0	ENST00000316412.9:c.645T>C	ENSP00000346275.2:p.Asn215%3D	744/1597	645/1428	215/475	N	aaT/aaC	rs1028736685	0	1	0	SNV	HGNC	HGNC:25224	YES	5	P1	CCDS41265.1	ENSP00000346275	Q5VT98	0	UPI0004423C14	0	0	0	0	Gene3D:3.80.10.10&PIRSF_domain:PIRSF038286&hmmpanther:PTHR14224&hmmpanther:PTHR14224:SF44&Superfamily_domains:SSF52047	0	chr1:g.13418479T>C	0	0
chr1	13780983	rs143840433	C	T	4	152	1647	0.026	T	missense_variant	MODERATE	PRDM2	ENSG00000116731	Transcript	ENST00000235372.11	protein_coding	8/10	0	ENST00000235372.11:c.3188C>T	ENSP00000235372.6:p.Ser1063Leu	4044/7957	3188/5157	1063/1718	S/L	tCg/tTg	rs143840433	0	1	0	SNV	HGNC	HGNC:9347	YES	1	P4	CCDS150.1	ENSP00000235372	Q13029	0	UPI000013C9CD	0	1	tolerated	benign	hmmpanther:PTHR44882&PIRSF_domain:PIRSF002395&Low_complexity_(Seg):seg	0	chr1:g.13780983C>T	0.0026	0
chr1	13781788	rs140013471	C	T	5	152	2097	0.032	T	synonymous_variant	LOW	PRDM2	ENSG00000116731	Transcript	ENST00000235372.11	protein_coding	8/10	0	ENST00000235372.11:c.3993C>T	ENSP00000235372.6:p.Thr1331%3D	4849/7957	3993/5157	1331/1718	T	acC/acT	rs140013471&COSM1333457	0	1	0	SNV	HGNC	HGNC:9347	YES	1	P4	CCDS150.1	ENSP00000235372	Q13029	0	UPI000013C9CD	0	1	0	0	hmmpanther:PTHR44882&PIRSF_domain:PIRSF002395	0	chr1:g.13781788C>T	0.001	0
chr1	15056111	rs79632856	G	A	3	152	1841	0.019	A	synonymous_variant	LOW	KAZN	ENSG00000189337	Transcript	ENST00000376030.7	protein_coding	5/15	0	ENST00000376030.7:c.747G>A	ENSP00000365198.2:p.Thr249%3D	1060/6049	747/2328	249/775	T	acG/acA	rs79632856	0	1	0	SNV	HGNC	HGNC:29173	YES	5	P2	CCDS152.2	ENSP00000365198	Q674X7	0	UPI0000E1E68A	0	0	0	0	hmmpanther:PTHR12776&Coiled-coils_(Ncoils):Coil	0	chr1:g.15056111G>A	0.0449	0.0688
chr1	15114533	rs34135602	T	C	7	152	2266	0.058	C	synonymous_variant	LOW	KAZN	ENSG00000189337	Transcript	ENST00000376030.7	protein_coding	15/15	0	ENST00000376030.7:c.2226T>C	ENSP00000365198.2:p.Tyr742%3D	2539/6049	2226/2328	742/775	Y	taT/taC	rs34135602	0	1	0	SNV	HGNC	HGNC:29173	YES	5	P2	CCDS152.2	ENSP00000365198	Q674X7	0	UPI0000E1E68A	0	0	0	0	hmmpanther:PTHR12776&MobiDB_lite:mobidb-lite&MobiDB_lite:mobidb-lite	0	chr1:g.15114533T>C	0.0284	0.003
chr1	15219737	rs138490339	C	T	5	152	1916	0.032	T	synonymous_variant	LOW	TMEM51	ENSG00000171729	Transcript	ENST00000376008.3	protein_coding	4/4	0	ENST00000376008.3:c.756C>T	ENSP00000365176.1:p.Pro252%3D	1230/1971	756/762	252/253	P	ccC/ccT	rs138490339	0	1	0	SNV	HGNC	HGNC:25488	YES	2	P1	CCDS154.1	ENSP00000365176	Q9NW97	A0A024QZ97	UPI0000073712	0	0	0	0	hmmpanther:PTHR16015&hmmpanther:PTHR16015:SF0&MobiDB_lite:mobidb-lite	0	chr1:g.15219737C>T	0.0016	0
chr1	15272525	rs6679905	C	T	7	152	2235	0.045	T	missense_variant	MODERATE	FHAD1	ENSG00000142621	Transcript	ENST00000358897.8	protein_coding	3/31	0	ENST00000358897.8:c.296C>T	ENSP00000351770.4:p.Pro99Leu	434/5090	296/4239	99/1412	P/L	cCt/cTt	rs6679905	0	1	0	SNV	HGNC	HGNC:29408	YES	5	P1	0	ENSP00000351770	B1AJZ9	0	UPI0001761703	0	0	deleterious	benign	hmmpanther:PTHR18853:SF7&hmmpanther:PTHR18853&Gene3D:2.60.200.20	0	chr1:g.15272525C>T	0.1064	0.2345
chr1	15442501	rs41307798	C	T	4	152	1964	0.026	T	synonymous_variant	LOW	CTRC	ENSG00000162438	Transcript	ENST00000375949.4	protein_coding	4/8	0	ENST00000375949.4:c.285C>T	ENSP00000365116.4:p.Asp95%3D	311/898	285/807	95/268	D	gaC/gaT	rs41307798	0	1	0	SNV	HGNC	HGNC:2523	YES	1	P1	CCDS156.1	ENSP00000365116	Q99895	0	UPI0000000C11	0	1	0	0	Conserved_Domains:cd00190&Gene3D:2.40.10.10&Pfam_domain:PF00089&Gene3D:2.40.10.10&SMART_domains:SM00020&Superfamily_domains:SSF50494&PROSITE_profiles:PS50240&hmmpanther:PTHR24250:SF35&hmmpanther:PTHR24250&PDB-ENSP_mappings:4h4f.A	0	chr1:g.15442501C>T	0.0329	0.003
chr1	15467418	rs1042010	G	A	5	152	2172	0.032	A	synonymous_variant	LOW	CELA2A	ENSG00000142615	Transcript	ENST00000359621.5	protein_coding	7/8	0	ENST00000359621.5:c.672G>A	ENSP00000352639.4:p.Ala224%3D	694/916	672/810	224/269	A	gcG/gcA	rs1042010	0	1	0	SNV	HGNC	HGNC:24609	YES	1	P1	CCDS157.1	ENSP00000352639	P08217	0	UPI0000129E36	0	0	0	0	Gene3D:2.40.10.10&Gene3D:2.40.10.10&Pfam_domain:PF00089&PROSITE_profiles:PS50240&hmmpanther:PTHR24257&hmmpanther:PTHR24257:SF23&SMART_domains:SM00020&Superfamily_domains:SSF50494&Conserved_Domains:cd00190	0	chr1:g.15467418G>A	0.1799	0.2965
chr1	15487348	rs3737703	G	A	7	152	2120	0.051	A	missense_variant	MODERATE	CELA2B	ENSG00000215704	Transcript	ENST00000375910.7	protein_coding	7/8	0	ENST00000375910.7:c.703G>A	ENSP00000365075.3:p.Gly235Ser	728/923	703/810	235/269	G/S	Ggc/Agc	rs3737703	0	1	0	SNV	HGNC	HGNC:29995	YES	1	P1	CCDS30605.1	ENSP00000365075	P08218	0	UPI00000724AA	0	0	tolerated	benign	Gene3D:2.40.10.10&Gene3D:2.40.10.10&Pfam_domain:PF00089&PROSITE_profiles:PS50240&hmmpanther:PTHR24257&hmmpanther:PTHR24257:SF23&SMART_domains:SM00020&Superfamily_domains:SSF50494&Conserved_Domains:cd00190	0	chr1:g.15487348G>A	0.0112	0.0023
chr1	15565920	rs2236215	A	C	5	152	1481	0.032	C	splice_region_variant&synonymous_variant	LOW	DNAJC16	ENSG00000116138	Transcript	ENST00000375847.8	protein_coding	12/15	0	ENST00000375847.8:c.1600A>C	ENSP00000365007.3:p.Arg534%3D	1729/6034	1600/2349	534/782	R	Agg/Cgg	rs2236215	0	1	0	SNV	HGNC	HGNC:29157	YES	1	P1	CCDS30606.1	ENSP00000365007	Q9Y2G8	0	UPI000000DBDB	0	0	0	0	hmmpanther:PTHR44303	0	chr1:g.15565920A>C	0.2881	0.6082
chr1	15567830	rs61750326	C	T	3	152	2177	0.019	T	synonymous_variant	LOW	DNAJC16	ENSG00000116138	Transcript	ENST00000375847.8	protein_coding	15/15	0	ENST00000375847.8:c.2002C>T	ENSP00000365007.3:p.Leu668%3D	2131/6034	2002/2349	668/782	L	Cta/Tta	rs61750326	0	1	0	SNV	HGNC	HGNC:29157	YES	1	P1	CCDS30606.1	ENSP00000365007	Q9Y2G8	0	UPI000000DBDB	0	0	0	0	hmmpanther:PTHR44303	0	chr1:g.15567830C>T	0.0074	0.0008
chr1	15577823	rs11544523	C	T	5	152	2567	0.032	T	synonymous_variant	LOW	AGMAT	ENSG00000116771	Transcript	ENST00000375826.4	protein_coding	5/7	0	ENST00000375826.4:c.762G>A	ENSP00000364986.3:p.Ser254%3D	846/3095	762/1059	254/352	S	tcG/tcA	rs11544523	0	-1	0	SNV	HGNC	HGNC:18407	YES	1	P1	CCDS160.1	ENSP00000364986	Q9BSE5	A0A024QZ78	UPI00000412AC	0	0	0	0	PROSITE_profiles:PS51409&Conserved_Domains:cd11592&hmmpanther:PTHR11358&hmmpanther:PTHR11358:SF26&TIGRFAM_domain:TIGR01230&PIRSF_domain:PIRSF036979&Gene3D:3.40.800.10&Pfam_domain:PF00491&Superfamily_domains:SSF52768	0	chr1:g.15577823C>T	0.2374	0.4493
chr1	15579006	rs41270261	G	A	4	152	2059	0.026	A	synonymous_variant	LOW	AGMAT	ENSG00000116771	Transcript	ENST00000375826.4	protein_coding	4/7	0	ENST00000375826.4:c.573C>T	ENSP00000364986.3:p.Thr191%3D	657/3095	573/1059	191/352	T	acC/acT	rs41270261	0	-1	0	SNV	HGNC	HGNC:18407	YES	1	P1	CCDS160.1	ENSP00000364986	Q9BSE5	A0A024QZ78	UPI00000412AC	0	0	0	0	PROSITE_profiles:PS51409&Conserved_Domains:cd11592&hmmpanther:PTHR11358&hmmpanther:PTHR11358:SF26&TIGRFAM_domain:TIGR01230&PIRSF_domain:PIRSF036979&Gene3D:3.40.800.10&Pfam_domain:PF00491&Superfamily_domains:SSF52768	0	chr1:g.15579006G>A	0.0923	0.087
chr1	15583249	rs11580170	C	T	5	152	2348	0.032	T	missense_variant	MODERATE	AGMAT	ENSG00000116771	Transcript	ENST00000375826.4	protein_coding	2/7	0	ENST00000375826.4:c.419G>A	ENSP00000364986.3:p.Arg140Gln	503/3095	419/1059	140/352	R/Q	cGa/cAa	rs11580170	0	-1	0	SNV	HGNC	HGNC:18407	YES	1	P1	CCDS160.1	ENSP00000364986	Q9BSE5	A0A024QZ78	UPI00000412AC	0	0	tolerated	benign	PROSITE_profiles:PS51409&Conserved_Domains:cd11592&hmmpanther:PTHR11358&hmmpanther:PTHR11358:SF26&TIGRFAM_domain:TIGR01230&PIRSF_domain:PIRSF036979&Gene3D:3.40.800.10&Pfam_domain:PF00491&Superfamily_domains:SSF52768	0	chr1:g.15583249C>T	0.2724	0.5492
chr1	15584785	rs147196657	G	A	6	152	1633	0.045	A	synonymous_variant	LOW	AGMAT	ENSG00000116771	Transcript	ENST00000375826.4	protein_coding	1/7	0	ENST00000375826.4:c.183C>T	ENSP00000364986.3:p.Arg61%3D	267/3095	183/1059	61/352	R	cgC/cgT	rs147196657	0	-1	0	SNV	HGNC	HGNC:18407	YES	1	P1	CCDS160.1	ENSP00000364986	Q9BSE5	A0A024QZ78	UPI00000412AC	0	0	0	0	PROSITE_profiles:PS51409&Conserved_Domains:cd11592&hmmpanther:PTHR11358&hmmpanther:PTHR11358:SF26&PIRSF_domain:PIRSF036979&Gene3D:3.40.800.10&Superfamily_domains:SSF52768	0	chr1:g.15584785G>A	0.01	0.0008
chr1	15633482	rs3795763	C	T	5	152	1624	0.032	T	synonymous_variant	LOW	DDI2	ENSG00000197312	Transcript	ENST00000480945.6	protein_coding	4/10	0	ENST00000480945.6:c.549C>T	ENSP00000417748.1:p.Ala183%3D	762/10667	549/1200	183/399	A	gcC/gcT	rs3795763	0	1	0	SNV	HGNC	HGNC:24578	YES	2	P1	CCDS30607.1	ENSP00000417748	Q5TDH0	0	UPI0000470AD7	0	0	0	0	PDB-ENSP_mappings:5k57.A&hmmpanther:PTHR12917&hmmpanther:PTHR12917:SF13&Low_complexity_(Seg):seg	0	chr1:g.15633482C>T	0.251	0.4493
chr1	15716271	rs12091750	T	C	5	152	1257	0.032	C	missense_variant	MODERATE	PLEKHM2	ENSG00000116786	Transcript	ENST00000375799.8	protein_coding	2/20	0	ENST00000375799.8:c.95T>C	ENSP00000364956.3:p.Ile32Thr	334/4134	95/3060	32/1019	I/T	aTc/aCc	rs12091750	0	1	0	SNV	HGNC	HGNC:29131	YES	1	P2	CCDS44063.1	ENSP00000364956	Q8IWE5	0	UPI00001C1D9C	0	1	tolerated	benign	hmmpanther:PTHR22835:SF155&hmmpanther:PTHR22835&Gene3D:1.20.58.900&Superfamily_domains:SSF140741	0	chr1:g.15716271T>C	0.3231	0.7466
chr1	15717906	rs16851970	G	A	4	152	2543	0.026	A	synonymous_variant	LOW	PLEKHM2	ENSG00000116786	Transcript	ENST00000375799.8	protein_coding	4/20	0	ENST00000375799.8:c.291G>A	ENSP00000364956.3:p.Leu97%3D	530/4134	291/3060	97/1019	L	ctG/ctA	rs16851970	0	1	0	SNV	HGNC	HGNC:29131	YES	1	P2	CCDS44063.1	ENSP00000364956	Q8IWE5	0	UPI00001C1D9C	0	1	0	0	PROSITE_profiles:PS50826&hmmpanther:PTHR22835:SF155&hmmpanther:PTHR22835&Pfam_domain:PF02759&Gene3D:1.20.58.900&SMART_domains:SM00593&Superfamily_domains:SSF140741	0	chr1:g.15717906G>A	0.1861	0.3676
chr1	15736701	rs138969157	G	T	7	152	1694	0.045	T	synonymous_variant	LOW	SLC25A34	ENSG00000162461	Transcript	ENST00000294454.6	protein_coding	1/5	0	ENST00000294454.6:c.216G>T	ENSP00000294454.5:p.Gly72%3D	444/3129	216/915	72/304	G	ggG/ggT	rs138969157	0	1	0	SNV	HGNC	HGNC:27653	YES	1	P1	CCDS162.1	ENSP00000294454	Q6PIV7	0	UPI00001A7D46	0	0	0	0	Gene3D:1.50.40.10&Pfam_domain:PF00153&PROSITE_profiles:PS50920&hmmpanther:PTHR24089&hmmpanther:PTHR24089:SF446&Superfamily_domains:SSF103506	0	chr1:g.15736701G>T	0.0002	0.0008
chr1	15739248	rs534115268	G	T	2	152	1885	0.013	T	missense_variant	MODERATE	SLC25A34	ENSG00000162461	Transcript	ENST00000294454.6	protein_coding	5/5	0	ENST00000294454.6:c.757G>T	ENSP00000294454.5:p.Asp253Tyr	985/3129	757/915	253/304	D/Y	Gac/Tac	rs534115268	0	1	0	SNV	HGNC	HGNC:27653	YES	1	P1	CCDS162.1	ENSP00000294454	Q6PIV7	0	UPI00001A7D46	0	0	deleterious	probably_damaging	Gene3D:1.50.40.10&Pfam_domain:PF00153&PROSITE_profiles:PS50920&hmmpanther:PTHR24089&hmmpanther:PTHR24089:SF446&Superfamily_domains:SSF103506	0	chr1:g.15739248G>T	0	0
chr1	15743149	rs11584945	C	T	4	152	1809	0.026	T	synonymous_variant	LOW	TMEM82	ENSG00000162460	Transcript	ENST00000375782.2	protein_coding	3/6	0	ENST00000375782.2:c.291C>T	ENSP00000364938.1:p.Leu97%3D	352/1443	291/1032	97/343	L	ctC/ctT	rs11584945	0	1	0	SNV	HGNC	HGNC:32350	YES	1	P1	CCDS30608.1	ENSP00000364938	A0PJX8	0	UPI0000458A15	0	0	0	0	Pfam_domain:PF15816&hmmpanther:PTHR35257	0	chr1:g.15743149C>T	0.1853	0.23
chr1	15767545	rs1313597727	G	A	2	152	909	0.013	A	synonymous_variant	LOW	FBLIM1	ENSG00000162458	Transcript	ENST00000441801.6	protein_coding	3/6	0	ENST00000441801.6:c.420G>A	ENSP00000416387.2:p.Pro140%3D	627/1543	420/1125	140/374	P	ccG/ccA	rs1313597727	0	1	0	SNV	HGNC	HGNC:24686	YES	1	0	CCDS44064.1	ENSP00000416387	Q8WUP2	0	UPI0000520D52	0	0	0	0	hmmpanther:PTHR24207&hmmpanther:PTHR24207:SF1&Low_complexity_(Seg):seg	0	chr1:g.15767545G>A	0	0
chr1	15774837	rs114077715	G	A	3	152	1710	0.019	A	missense_variant	MODERATE	FBLIM1	ENSG00000162458	Transcript	ENST00000441801.6	protein_coding	6/6	0	ENST00000441801.6:c.931G>A	ENSP00000416387.2:p.Gly311Arg	1138/1543	931/1125	311/374	G/R	Ggg/Agg	rs114077715	0	1	0	SNV	HGNC	HGNC:24686	YES	1	0	CCDS44064.1	ENSP00000416387	Q8WUP2	0	UPI0000520D52	0	0	deleterious	benign	hmmpanther:PTHR24207&hmmpanther:PTHR24207:SF1	0	chr1:g.15774837G>A	0.0118	0.0015
chr1	15807492	rs7417535	T	C	2	152	2251	0.013	C	missense_variant	MODERATE	UQCRHL	ENSG00000233954	Transcript	ENST00000483273.2	protein_coding	1/1	0	ENST00000483273.2:c.158A>G	ENSP00000485401.1:p.Tyr53Cys	1857/2180	158/276	53/91	Y/C	tAt/tGt	rs7417535	0	-1	0	SNV	HGNC	HGNC:51714	YES	0	P1	CCDS76112.1	ENSP00000485401	A0A096LP55	0	UPI000013E168	0	0	tolerated	benign	hmmpanther:PTHR15336:SF0&hmmpanther:PTHR15336&Pfam_domain:PF02320&Gene3D:1.10.287.20&PIRSF_domain:PIRSF000019&Superfamily_domains:SSF81531	0	chr1:g.15807492T>C	0.1464	0.3646
chr1	15807577	rs61744357	C	T	2	152	2362	0.013	T	missense_variant	MODERATE	UQCRHL	ENSG00000233954	Transcript	ENST00000483273.2	protein_coding	1/1	0	ENST00000483273.2:c.73G>A	ENSP00000485401.1:p.Glu25Lys	1772/2180	73/276	25/91	E/K	Gaa/Aaa	rs61744357	0	-1	0	SNV	HGNC	HGNC:51714	YES	0	P1	CCDS76112.1	ENSP00000485401	A0A096LP55	0	UPI000013E168	0	0	deleterious	probably_damaging	MobiDB_lite:mobidb-lite&MobiDB_lite:mobidb-lite&hmmpanther:PTHR15336:SF0&hmmpanther:PTHR15336&Gene3D:1.10.287.20&PIRSF_domain:PIRSF000019&Superfamily_domains:SSF81531&Low_complexity_(Seg):seg	0	chr1:g.15807577C>T	0.1462	0.3638
chr1	15876415	rs183399708	C	T	2	152	2103	0.013	T	synonymous_variant	LOW	SPEN	ENSG00000065526	Transcript	ENST00000375759.8	protein_coding	3/15	0	ENST00000375759.8:c.618C>T	ENSP00000364912.3:p.Arg206%3D	979/12385	618/10995	206/3664	R	cgC/cgT	rs183399708	0	1	0	SNV	HGNC	HGNC:17575	YES	1	P1	CCDS164.1	ENSP00000364912	Q96T58	0	UPI000006FF0C	0	1	0	0	hmmpanther:PTHR23189&hmmpanther:PTHR23189:SF48&Superfamily_domains:SSF54928&MobiDB_lite:mobidb-lite	0	chr1:g.15876415C>T	0.0002	0
chr1	16015651	rs530970423	T	C	2	152	1947	0.013	C	missense_variant	MODERATE	HSPB7	ENSG00000173641	Transcript	ENST00000375718.4	protein_coding	4/4	0	ENST00000375718.4:c.667A>G	ENSP00000364870.4:p.Thr223Ala	792/2415	667/738	223/245	T/A	Act/Gct	rs530970423	0	-1	0	SNV	HGNC	HGNC:5249	YES	2	0	CCDS85934.1	ENSP00000364870	0	Q8N241	UPI000006FFC8	0	0	deleterious	possibly_damaging	Gene3D:2.60.40.790&Pfam_domain:PF00011&Prints_domain:PR00299&PROSITE_profiles:PS01031&hmmpanther:PTHR11527&hmmpanther:PTHR11527:SF21&Superfamily_domains:SSF49764&Conserved_Domains:cd06479	0	chr1:g.16015651T>C	0	0
chr1	16137944	rs1241087312	G	A	2	152	2197	0.013	A	synonymous_variant	LOW	EPHA2	ENSG00000142627	Transcript	ENST00000358432.8	protein_coding	5/17	0	ENST00000358432.8:c.1221C>T	ENSP00000351209.5:p.Asn407%3D	1358/3946	1221/2931	407/976	N	aaC/aaT	rs1241087312	0	-1	0	SNV	HGNC	HGNC:3386	YES	1	P1	CCDS169.1	ENSP00000351209	P29317	A0A024QZA8	UPI00000731AB	0	1	0	0	Conserved_Domains:cd00063&PIRSF_domain:PIRSF000666&Pfam_domain:PF00041&Gene3D:2.60.40.10&SMART_domains:SM00060&Superfamily_domains:SSF49265&PROSITE_profiles:PS50853&hmmpanther:PTHR24416&hmmpanther:PTHR24416:SF306&PDB-ENSP_mappings:3mx0.C&PDB-ENSP_mappings:3mx0.A&PDB-ENSP_mappings:3fl7.A&PDB-ENSP_mappings:2x11.A&PDB-ENSP_mappings:2x10.A	0	chr1:g.16137944G>A	0	0
chr1	16208971	rs374975968	C	T	6	152	2256	0.045	T	synonymous_variant	LOW	ARHGEF19	ENSG00000142632	Transcript	ENST00000270747.8	protein_coding	2/16	0	ENST00000270747.8:c.84G>A	ENSP00000270747.3:p.Gln28%3D	264/3322	84/2409	28/802	Q	caG/caA	rs374975968	0	-1	0	SNV	HGNC	HGNC:26604	YES	1	P1	CCDS170.1	ENSP00000270747	Q8IW93	0	UPI0000074533	0	0	0	0	hmmpanther:PTHR12845:SF6&hmmpanther:PTHR12845	0	chr1:g.16208971C>T	0.0018	0
chr1	16251413	rs12069239	G	C	7	152	2430	0.045	C	missense_variant	MODERATE	FBXO42	ENSG00000037637	Transcript	ENST00000375592.8	protein_coding	10/10	0	ENST00000375592.8:c.1411C>G	ENSP00000364742.3:p.Pro471Ala	1654/6227	1411/2154	471/717	P/A	Cct/Gct	rs12069239	0	-1	0	SNV	HGNC	HGNC:29249	YES	1	P1	CCDS30613.1	ENSP00000364742	Q6P3S6	A0A024QZB0	UPI0000161A51	0	0	tolerated_low_confidence	benign	hmmpanther:PTHR23244&hmmpanther:PTHR23244:SF316	0	chr1:g.16251413G>C	0.2708	0.4312
chr1	16409637	rs4661746	T	C	6	152	2143	0.038	C	missense_variant	MODERATE	SPATA21	ENSG00000187144	Transcript	ENST00000335496.5	protein_coding	6/13	0	ENST00000335496.5:c.551A>G	ENSP00000335612.1:p.Gln184Arg	1034/2015	551/1410	184/469	Q/R	cAg/cGg	rs4661746	0	-1	0	SNV	HGNC	HGNC:28026	YES	1	P3	CCDS172.1	ENSP00000335612	Q7Z572	0	UPI00001B4B16	0	0	tolerated	benign	hmmpanther:PTHR45410&Gene3D:1.10.238.10	0	chr1:g.16409637T>C	0.1528	0.0159
chr1	16409958	rs771630687	C	T	2	152	2072	0.013	T	missense_variant	MODERATE	SPATA21	ENSG00000187144	Transcript	ENST00000335496.5	protein_coding	6/13	0	ENST00000335496.5:c.230G>A	ENSP00000335612.1:p.Ser77Asn	713/2015	230/1410	77/469	S/N	aGc/aAc	rs771630687&COSM4834210&COSM4834211	0	-1	0	SNV	HGNC	HGNC:28026	YES	1	P3	CCDS172.1	ENSP00000335612	Q7Z572	0	UPI00001B4B16	0	0	tolerated	benign	hmmpanther:PTHR45410	0	chr1:g.16409958C>T	0	0
chr1	16969866	rs79354809	C	G	4	152	2274	0.026	G	missense_variant	MODERATE	CROCC	ENSG00000058453	Transcript	ENST00000375541.10	protein_coding	33/37	0	ENST00000375541.10:c.5383C>G	ENSP00000364691.4:p.Arg1795Gly	5471/6660	5383/6054	1795/2017	R/G	Cga/Gga	rs79354809&COSM3677461	0	1	0	SNV	HGNC	HGNC:21299	YES	5	P1	CCDS30616.1	ENSP00000364691	Q5TZA2	0	UPI000042B0BB	0	0	deleterious	benign	hmmpanther:PTHR23159:SF17&hmmpanther:PTHR23159&Coiled-coils_(Ncoils):Coil	0	chr1:g.16969866C>G	0.0138	0.0015
chr1	17095956	rs185176493	C	T	4	152	2051	0.026	T	missense_variant	MODERATE	PADI2	ENSG00000117115	Transcript	ENST00000375486.9	protein_coding	4/16	0	ENST00000375486.9:c.364G>A	ENSP00000364635.4:p.Val122Met	444/4361	364/1998	122/665	V/M	Gtg/Atg	rs185176493&COSM4861384&COSM677049	0	-1	0	SNV	HGNC	HGNC:18341	YES	1	P1	CCDS177.1	ENSP00000364635	Q9Y2J8	A0A024RA98	UPI00001314AF	0	0	deleterious	probably_damaging	Gene3D:2.60.40.1700&PDB-ENSP_mappings:4n20.A&PDB-ENSP_mappings:4n22.A&PDB-ENSP_mappings:4n24.A&PDB-ENSP_mappings:4n25.A&PDB-ENSP_mappings:4n26.A&PDB-ENSP_mappings:4n28.A&PDB-ENSP_mappings:4n2a.A&PDB-ENSP_mappings:4n2b.A&PDB-ENSP_mappings:4n2c.A&PDB-ENSP_mappings:4n2d.A&PDB-ENSP_mappings:4n2e.A&PDB-ENSP_mappings:4n2f.A&PDB-ENSP_mappings:4n2g.A&PDB-ENSP_mappings:4n2h.A&PDB-ENSP_mappings:4n2i.A&PDB-…	0	chr1:g.17095956C>T	0.0006	0.0008
chr1	17229013	rs2977234	G	T	7	152	2049	0.045	T	synonymous_variant	LOW	PADI1	ENSG00000142623	Transcript	ENST00000375471.5	protein_coding	8/16	0	ENST00000375471.5:c.891G>T	ENSP00000364620.4:p.Thr297%3D	981/3846	891/1992	297/663	T	acG/acT	rs2977234	0	1	0	SNV	HGNC	HGNC:18367	YES	1	P1	CCDS178.1	ENSP00000364620	Q9ULC6	0	UPI000013D8A2	0	0	0	0	hmmpanther:PTHR10837:SF11&hmmpanther:PTHR10837&Gene3D:3.75.10.10&Pfam_domain:PF03068&PIRSF_domain:PIRSF001247&Superfamily_domains:SSF55909&PDB-ENSP_mappings:5hp5.B&PDB-ENSP_mappings:5hp5.A	0	chr1:g.17229013G>T	0.2145	0.1831
chr1	17270243	rs145276833	T	G	5	152	1766	0.032	G	missense_variant	MODERATE	PADI3	ENSG00000142619	Transcript	ENST00000375460.3	protein_coding	7/16	0	ENST00000375460.3:c.663T>G	ENSP00000364609.3:p.Asp221Glu	703/3189	663/1995	221/664	D/E	gaT/gaG	rs145276833	0	1	0	SNV	HGNC	HGNC:18337	YES	1	P1	CCDS179.1	ENSP00000364609	Q9ULW8	0	UPI000013D8A0	0	1	tolerated	benign	hmmpanther:PTHR10837&hmmpanther:PTHR10837:SF21&Pfam_domain:PF08527&Gene3D:2.60.40.1700&PIRSF_domain:PIRSF001247&Superfamily_domains:SSF110083&blastprodom:PD936484	0	chr1:g.17270243T>G	0.0018	0
chr1	17401364	rs78393373	G	A	6	152	2414	0.038	A	missense_variant	MODERATE	PADI6	ENSG00000276747	Transcript	ENST00000619609.1	protein_coding	16/16	0	ENST00000619609.1:c.2011G>A	ENSP00000483125.1:p.Val671Ile	2061/2396	2011/2085	671/694	V/I	Gtc/Atc	rs78393373	0	1	0	SNV	HGNC	HGNC:20449	YES	1	P1	CCDS72715.1	ENSP00000483125	Q6TGC4	0	UPI0000253BE7	0	1	tolerated	benign	Gene3D:3.75.10.10&Pfam_domain:PF03068&PIRSF_domain:PIRSF001247&hmmpanther:PTHR10837&hmmpanther:PTHR10837:SF4&Superfamily_domains:SSF55909	0	chr1:g.17401364G>A	0.0074	0.0023
chr1	17413566	rs549105201	T	C	2	152	2366	0.013	C	missense_variant	MODERATE	RCC2	ENSG00000179051	Transcript	ENST00000375436.9	protein_coding	9/13	0	ENST00000375436.9:c.1178A>G	ENSP00000364585.4:p.Tyr393Cys	1319/4040	1178/1569	393/522	Y/C	tAc/tGc	rs549105201	0	-1	0	SNV	HGNC	HGNC:30297	YES	1	P1	CCDS181.1	ENSP00000364585	Q9P258	A0A024RAC5	UPI0000074608	0	0	tolerated	probably_damaging	PROSITE_profiles:PS50012&hmmpanther:PTHR22870:SF257&hmmpanther:PTHR22870&Pfam_domain:PF00415&Gene3D:2.130.10.30&Superfamily_domains:SSF50985&PDB-ENSP_mappings:5gwn.A	0	chr1:g.17413566T>C	0	0
chr1	17634850	rs34725104	C	T	7	152	1976	0.045	T	synonymous_variant	LOW	ARHGEF10L	ENSG00000074964	Transcript	ENST00000361221.8	protein_coding	18/29	0	ENST00000361221.8:c.1761C>T	ENSP00000355060.3:p.Ile587%3D	2057/4625	1761/3840	587/1279	I	atC/atT	rs34725104	0	1	0	SNV	HGNC	HGNC:25540	YES	1	P3	CCDS182.1	ENSP00000355060	Q9HCE6	0	UPI00004CA9C5	0	1	0	0	hmmpanther:PTHR12877&hmmpanther:PTHR12877:SF16&Gene3D:2.30.29.30&Superfamily_domains:SSF50729	0	chr1:g.17634850C>T	0.0813	0.0061
chr1	17823098	rs12408385	G	A	5	152	2128	0.032	A	synonymous_variant	LOW	ACTL8	ENSG00000117148	Transcript	ENST00000375406.2	protein_coding	2/3	0	ENST00000375406.2:c.90G>A	ENSP00000364555.1:p.Pro30%3D	286/1841	90/1101	30/366	P	ccG/ccA	rs12408385&COSM3997107	0	1	0	SNV	HGNC	HGNC:24018	YES	1	P1	CCDS183.1	ENSP00000364555	Q9H568	0	UPI000007008F	0	0	0	0	hmmpanther:PTHR11937:SF208&hmmpanther:PTHR11937&Gene3D:3.30.420.40&Pfam_domain:PF00022&Gene3D:2.30.36.70&SMART_domains:SM00268&Superfamily_domains:SSF53067&Prints_domain:PR00190	0	chr1:g.17823098G>A	0.004	0.0008
chr1	18840120	rs149975315	G	A	2	152	2151	0.013	A	missense_variant	MODERATE	TAS1R2	ENSG00000179002	Transcript	ENST00000375371.3	protein_coding	6/6	0	ENST00000375371.3:c.1999C>T	ENSP00000364520.3:p.Arg667Cys	2021/2542	1999/2520	667/839	R/C	Cgc/Tgc	rs149975315	0	-1	0	SNV	HGNC	HGNC:14905	YES	2	P1	CCDS187.1	ENSP00000364520	Q8TE23	0	UPI0000456168	0	0	deleterious	probably_damaging	PROSITE_profiles:PS50259&Conserved_Domains:cd15288&hmmpanther:PTHR24061:SF441&hmmpanther:PTHR24061&Pfam_domain:PF00003	0	chr1:g.18840120G>A	0.0002	0
chr1	19173051	rs200845654	G	A	2	152	2295	0.013	A	synonymous_variant	LOW	UBR4	ENSG00000127481	Transcript	ENST00000375254.8	protein_coding	25/106	0	ENST00000375254.8:c.3334C>T	ENSP00000364403.3:p.Leu1112%3D	3352/15892	3334/15552	1112/5183	L	Ctg/Ttg	rs200845654	0	-1	0	SNV	HGNC	HGNC:30313	YES	1	P1	CCDS189.1	ENSP00000364403	Q5T4S7	0	UPI000021276F	0	0	0	0	hmmpanther:PTHR21725&Superfamily_domains:SSF48371	0	chr1:g.19173051G>A	0.0002	0
chr1	19325569	rs11558390	G	A	3	152	1656	0.019	A	synonymous_variant	LOW	PQLC2	ENSG00000040487	Transcript	ENST00000375153.8	protein_coding	4/8	0	ENST00000375153.8:c.369G>A	ENSP00000364295.3:p.Thr123%3D	1011/2175	369/876	123/291	T	acG/acA	rs11558390	0	1	0	SNV	HGNC	HGNC:26001	YES	2	P1	CCDS195.2	ENSP00000364295	Q6ZP29	A0A024RA97	UPI00001C1140	0	0	0	0	Gene3D:1.20.1280.290&hmmpanther:PTHR16201&hmmpanther:PTHR16201:SF36	0	chr1:g.19325569G>A	0.2061	0.1589
chr1	19740898	rs1251686911	C	T	4	152	2222	0.026	T	synonymous_variant	LOW	TMCO4	ENSG00000162542	Transcript	ENST00000294543.10	protein_coding	11/16	0	ENST00000294543.10:c.921G>A	ENSP00000294543.6:p.Glu307%3D	1163/2974	921/1905	307/634	E	gaG/gaA	rs1251686911	0	-1	0	SNV	HGNC	HGNC:27393	YES	1	P2	CCDS198.1	ENSP00000294543	Q5TGY1	0	UPI0000197EC6	0	0	0	0	hmmpanther:PTHR17920&Pfam_domain:PF05277	0	chr1:g.19740898C>T	0	0
chr1	19882687	rs757113780	C	T	2	152	1832	0.013	T	synonymous_variant	LOW	OTUD3	ENSG00000169914	Transcript	ENST00000375120.4	protein_coding	1/8	0	ENST00000375120.4:c.174C>T	ENSP00000364261.3:p.Asn58%3D	293/6515	174/1197	58/398	N	aaC/aaT	rs757113780	0	1	0	SNV	HGNC	HGNC:29038	YES	1	P1	CCDS41279.1	ENSP00000364261	Q5T2D3	0	UPI000004DB04	0	0	0	0	hmmpanther:PTHR12419:SF7&hmmpanther:PTHR12419&Gene3D:3.90.70.80&Superfamily_domains:SSF54001&PDB-ENSP_mappings:4bou.A	0	chr1:g.19882687C>T	0	0
chr1	20143499	rs370472527	G	A	4	152	2119	0.026	A	missense_variant	MODERATE	PLA2G2F	ENSG00000158786	Transcript	ENST00000375102.3	protein_coding	3/5	0	ENST00000375102.3:c.223G>A	ENSP00000364243.3:p.Val75Ile	325/2723	223/636	75/211	V/I	Gtc/Atc	rs370472527&COSM425077	0	1	0	SNV	HGNC	HGNC:30040	YES	1	P1	CCDS204.2	ENSP00000364243	Q9BZM2	0	UPI0000044C9D	0	0	tolerated	benign	Conserved_Domains:cd00125&hmmpanther:PTHR11716&hmmpanther:PTHR11716:SF8&Pfam_domain:PF00068&Gene3D:1.20.90.10&SMART_domains:SM00085&Superfamily_domains:SSF48619&Prints_domain:PR00389	0	chr1:g.20143499G>A	0	0
chr1	20190695	rs779406109	G	A	2	152	2370	0.013	A	missense_variant	MODERATE	UBXN10	ENSG00000162543	Transcript	ENST00000375099.4	protein_coding	2/2	0	ENST00000375099.4:c.134G>A	ENSP00000364240.3:p.Arg45Gln	207/5562	134/843	45/280	R/Q	cGg/cAg	rs779406109&COSM1338220	0	1	0	SNV	HGNC	HGNC:26354	YES	1	P1	CCDS205.1	ENSP00000364240	Q96LJ8	0	UPI000000DBEB	0	0	tolerated	probably_damaging	hmmpanther:PTHR23322&hmmpanther:PTHR23322:SF28	0	chr1:g.20190695G>A	0	0
chr1	20314568	rs184297786	G	A	3	152	1813	0.019	A	missense_variant	MODERATE	VWA5B1	ENSG00000158816	Transcript	ENST00000375079.6	protein_coding	4/22	0	ENST00000375079.6:c.539G>A	ENSP00000364220.1:p.Gly180Asp	735/3859	539/3663	180/1220	G/D	gGc/gAc	rs184297786	0	1	0	SNV	HGNC	HGNC:26538	YES	5	P5	0	ENSP00000364220	Q5TIE3	0	UPI000066D8B8	0	0	tolerated	benign	hmmpanther:PTHR10338&hmmpanther:PTHR10338:SF109	0	chr1:g.20314568G>A	0.0002	0
chr1	20661285	rs17837938	C	T	2	152	1991	0.013	T	synonymous_variant	LOW	DDOST	ENSG00000244038	Transcript	ENST00000415136.6	protein_coding	1/11	0	ENST00000415136.6:c.117G>A	ENSP00000399457.3:p.Ala39%3D	260/2126	117/1371	39/456	A	gcG/gcA	rs17837938	0	-1	0	SNV	HGNC	HGNC:2728	YES	1	P2	CCDS212.1	ENSP00000399457	P39656	0	UPI000013C9E0	0	1	0	0	Transmembrane_helices:TMhelix&hmmpanther:PTHR10830&Low_complexity_(Seg):seg	0	chr1:g.20661285C>T	0.0333	0.053
chr1	20727992	rs151081875	G	T	3	152	2180	0.019	T	missense_variant	MODERATE	SH2D5	ENSG00000189410	Transcript	ENST00000444387.7	protein_coding	2/10	0	ENST00000444387.7:c.53C>A	ENSP00000406026.2:p.Pro18His	618/3898	53/1272	18/423	P/H	cCt/cAt	rs151081875	0	-1	0	SNV	HGNC	HGNC:28819	YES	2	P1	CCDS44080.1	ENSP00000406026	Q6ZV89	0	UPI0000EE70C3	0	0	deleterious	possibly_damaging	Superfamily_domains:SSF50729	0	chr1:g.20727992G>T	0.002	0
chr1	20941897	rs144492835	G	A	7	152	2097	0.045	A	synonymous_variant	LOW	EIF4G3	ENSG00000075151	Transcript	ENST00000400422.6	protein_coding	11/35	0	ENST00000400422.6:c.1086C>T	ENSP00000383274.2:p.Ser362%3D	1667/5762	1086/4866	362/1621	S	agC/agT	rs144492835&COSM146438&COSM146439	0	-1	0	SNV	HGNC	HGNC:3298	YES	1	A2	CCDS72723.1	ENSP00000383274	0	A0A0A0MSA7	UPI0000D4C1EC	0	0	0	0	hmmpanther:PTHR23253&hmmpanther:PTHR23253:SF23	0	chr1:g.20941897G>A	0.0018	0
chr1	21577638	rs34605986	T	C	4	152	1767	0.026	C	missense_variant	MODERATE	ALPL	ENSG00000162551	Transcript	ENST00000374840.8	protein_coding	12/12	0	ENST00000374840.8:c.1565T>C	ENSP00000363973.3:p.Val522Ala	1764/2536	1565/1575	522/524	V/A	gTc/gCc	rs34605986	0	1	0	SNV	HGNC	HGNC:438	YES	1	P3	CCDS217.1	ENSP00000363973	P05186	A0A024RAG0	UPI000013E17C	0	1	tolerated_low_confidence	benign	hmmpanther:PTHR11596&hmmpanther:PTHR11596:SF71	0	chr1:g.21577638T>C	0.0719	0.0287
chr1	21842903	rs747645588	G	C	2	152	1972	0.013	C	missense_variant	MODERATE	HSPG2	ENSG00000142798	Transcript	ENST00000374695.8	protein_coding	67/97	0	ENST00000374695.8:c.8777C>G	ENSP00000363827.3:p.Pro2926Arg	8870/14341	8777/13176	2926/4391	P/R	cCc/cGc	rs747645588	0	-1	0	SNV	HGNC	HGNC:5273	YES	1	P1	CCDS30625.1	ENSP00000363827	P98160	0	UPI0000212778	0	1	deleterious	possibly_damaging	Superfamily_domains:SSF48726&PROSITE_profiles:PS50835&hmmpanther:PTHR10574&hmmpanther:PTHR10574:SF273	0	chr1:g.21842903G>C	0	0
chr1	21855851	rs374865097	G	A	2	152	2125	0.013	A	synonymous_variant	LOW	HSPG2	ENSG00000142798	Transcript	ENST00000374695.8	protein_coding	45/97	0	ENST00000374695.8:c.5637C>T	ENSP00000363827.3:p.Pro1879%3D	5730/14341	5637/13176	1879/4391	P	ccC/ccT	rs374865097	0	-1	0	SNV	HGNC	HGNC:5273	YES	1	P1	CCDS30625.1	ENSP00000363827	P98160	0	UPI0000212778	0	1	0	0	Pfam_domain:PF07679&Gene3D:2.60.40.10&SMART_domains:SM00408&SMART_domains:SM00409&Superfamily_domains:SSF48726&PROSITE_profiles:PS50835&hmmpanther:PTHR10574:SF273&hmmpanther:PTHR10574	0	chr1:g.21855851G>A	0.0002	0
chr1	21874969	rs2228348	G	A	2	152	2103	0.013	A	synonymous_variant	LOW	HSPG2	ENSG00000142798	Transcript	ENST00000374695.8	protein_coding	26/97	0	ENST00000374695.8:c.3336C>T	ENSP00000363827.3:p.Pro1112%3D	3429/14341	3336/13176	1112/4391	P	ccC/ccT	rs2228348	0	-1	0	SNV	HGNC	HGNC:5273	YES	1	P1	CCDS30625.1	ENSP00000363827	P98160	0	UPI0000212778	0	1	0	0	Gene3D:2.170.300.10&Pfam_domain:PF00052&SMART_domains:SM00281&PROSITE_profiles:PS51115&hmmpanther:PTHR10574&hmmpanther:PTHR10574:SF273	0	chr1:g.21874969G>A	0.0028	0.0091
chr1	22512026	rs182939277	C	G	2	152	2378	0.013	G	missense_variant	MODERATE	ZBTB40	ENSG00000184677	Transcript	ENST00000404138.5	protein_coding	12/19	0	ENST00000404138.5:c.2353C>G	ENSP00000384527.1:p.Gln785Glu	2864/8992	2353/3720	785/1239	Q/E	Cag/Gag	rs182939277&COSM5797764	0	1	0	SNV	HGNC	HGNC:29045	YES	5	P3	CCDS224.1	ENSP00000384527	Q9NUA8	0	UPI0000204652	0	1	tolerated	benign	MobiDB_lite:mobidb-lite&hmmpanther:PTHR24394:SF0&hmmpanther:PTHR24394&Gene3D:3.30.160.60&SMART_domains:SM00355	0	chr1:g.22512026C>G	0.0004	0
chr1	22595232	rs139374448	C	G	2	152	1999	0.013	G	missense_variant&splice_region_variant	MODERATE	EPHA8	ENSG00000070886	Transcript	ENST00000166244.8	protein_coding	8/17	0	ENST00000166244.8:c.1606C>G	ENSP00000166244.3:p.Pro536Ala	1753/5019	1606/3018	536/1005	P/A	Ccc/Gcc	rs139374448	0	1	0	SNV	HGNC	HGNC:3391	YES	2	P1	CCDS225.1	ENSP00000166244	P29322	0	UPI000012A07B	0	0	tolerated	benign	PIRSF_domain:PIRSF000666&hmmpanther:PTHR24416&hmmpanther:PTHR24416:SF339	0	chr1:g.22595232C>G	0.0008	0.0008
chr1	23073331	rs75011666	T	C	4	152	1621	0.026	C	synonymous_variant	LOW	KDM1A	ENSG00000004487	Transcript	ENST00000400181.8	protein_coding	15/21	0	ENST00000400181.8:c.1662T>C	ENSP00000383042.4:p.Asp554%3D	1766/3059	1662/2631	554/876	D	gaT/gaC	rs75011666	0	1	0	SNV	HGNC	HGNC:29079	YES	1	A2	CCDS53278.1	ENSP00000383042	O60341	0	UPI0000403137	0	1	0	0	Pfam_domain:PF01593&PIRSF_domain:PIRSF038051&hmmpanther:PTHR10742&hmmpanther:PTHR10742:SF353&Superfamily_domains:SSF51905	0	chr1:g.23073331T>C	0.0088	0
chr1	23193323	rs777746700	G	A	2	152	1993	0.013	A	synonymous_variant	LOW	HTR1D	ENSG00000179546	Transcript	ENST00000374619.1	protein_coding	1/1	0	ENST00000374619.1:c.897C>T	ENSP00000363748.1:p.Ala299%3D	1407/2835	897/1134	299/377	A	gcC/gcT	rs777746700	0	-1	0	SNV	HGNC	HGNC:5289	YES	0	P1	CCDS231.1	ENSP00000363748	P28221	0	UPI00000503DE	0	0	0	0	Gene3D:1.20.1070.10&Pfam_domain:PF00001&Prints_domain:PR00237&PROSITE_profiles:PS50262&hmmpanther:PTHR24247&hmmpanther:PTHR24247:SF17&SMART_domains:SM01381&Superfamily_domains:SSF81321&Conserved_Domains:cd15333	0	chr1:g.23193323G>A	0	0
chr1	23434584	rs188720319	T	G	6	152	2478	0.038	G	missense_variant	MODERATE	ASAP3	ENSG00000088280	Transcript	ENST00000336689.8	protein_coding	18/25	0	ENST00000336689.8:c.1784A>C	ENSP00000338769.3:p.Lys595Thr	1830/4051	1784/2712	595/903	K/T	aAa/aCa	rs188720319	0	-1	0	SNV	HGNC	HGNC:14987	YES	1	P3	CCDS235.1	ENSP00000338769	Q8TDY4	A0A024RAB1	UPI0000071371	0	0	deleterious	benign	Gene3D:1.25.40.950&PDB-ENSP_mappings:2b0o.E&PDB-ENSP_mappings:2b0o.F&PDB-ENSP_mappings:2b0o.G&PDB-ENSP_mappings:2b0o.H&PDB-ENSP_mappings:3lvq.E&PDB-ENSP_mappings:3lvr.E&Pfam_domain:PF12796&PROSITE_profiles:PS50297&hmmpanther:PTHR23180&hmmpanther:PTHR23180:SF271&SMART_domains:SM00248&Superfamily_domains:SSF48403&Conserved_Domains:cd00204	0	chr1:g.23434584T>G	0.001	0
chr1	23750909	rs12401650	C	T	5	152	2017	0.032	T	synonymous_variant	LOW	ELOA	ENSG00000011007	Transcript	ENST00000418390.6	protein_coding	4/11	0	ENST00000418390.6:c.382C>T	ENSP00000395574.2:p.Leu128%3D	653/5154	382/2397	128/798	L	Ctg/Ttg	rs12401650	0	1	0	SNV	HGNC	HGNC:11620	YES	1	P2	CCDS239.2	ENSP00000395574	Q14241	0	UPI000181BA17	0	0	0	0	hmmpanther:PTHR15141&hmmpanther:PTHR15141:SF72&MobiDB_lite:mobidb-lite&MobiDB_lite:mobidb-lite	0	chr1:g.23750909C>T	0.0062	0
chr1	24063510	rs201391923	C	T	6	152	2277	0.038	T	missense_variant	MODERATE	MYOM3	ENSG00000142661	Transcript	ENST00000374434.4	protein_coding	31/37	0	ENST00000374434.4:c.3643G>A	ENSP00000363557.3:p.Glu1215Lys	3766/5760	3643/4314	1215/1437	E/K	Gag/Aag	rs201391923	0	-1	0	SNV	HGNC	HGNC:26679	YES	1	P1	CCDS41281.1	ENSP00000363557	Q5VTT5	0	UPI0000203A5D	0	0	tolerated	benign	hmmpanther:PTHR45585&hmmpanther:PTHR45585:SF1	0	chr1:g.24063510C>T	0.0002	0
chr1	24369821	rs1340220990	T	C	2	152	1792	0.013	C	missense_variant	MODERATE	STPG1	ENSG00000001460	Transcript	ENST00000374409.5	protein_coding	7/9	0	ENST00000374409.5:c.590A>G	ENSP00000363530.1:p.Glu197Gly	845/2804	590/1005	197/334	E/G	gAa/gGa	rs1340220990	0	-1	0	SNV	HGNC	HGNC:28070	YES	2	A2	CCDS55581.1	ENSP00000363530	Q5TH74	0	UPI0000049C6B	0	0	deleterious	probably_damaging	hmmpanther:PTHR21580:SF21&hmmpanther:PTHR21580&Pfam_domain:PF07004	0	chr1:g.24369821T>C	0	0
chr1	24379654	rs145625712	T	C	7	152	1988	0.045	C	missense_variant&splice_region_variant	MODERATE	STPG1	ENSG00000001460	Transcript	ENST00000374409.5	protein_coding	5/9	0	ENST00000374409.5:c.461A>G	ENSP00000363530.1:p.Asn154Ser	716/2804	461/1005	154/334	N/S	aAt/aGt	rs145625712	0	-1	0	SNV	HGNC	HGNC:28070	YES	2	A2	CCDS55581.1	ENSP00000363530	Q5TH74	0	UPI0000049C6B	0	0	tolerated	benign	hmmpanther:PTHR21580:SF21&hmmpanther:PTHR21580	0	chr1:g.24379654T>C	0.0004	0.0008
chr1	25228228	rs35324907	G	A	6	152	1457	0.038	A	missense_variant	MODERATE	SYF2	ENSG00000117614	Transcript	ENST00000236273.9	protein_coding	4/7	0	ENST00000236273.9:c.266C>T	ENSP00000236273.4:p.Ala89Val	301/1757	266/732	89/243	A/V	gCg/gTg	rs35324907	0	-1	0	SNV	HGNC	HGNC:19824	YES	1	P4	CCDS259.1	ENSP00000236273	O95926	0	UPI0000073D39	0	0	tolerated	benign	PDB-ENSP_mappings:5mqf.N&PDB-ENSP_mappings:5xjc.M&PDB-ENSP_mappings:5yzg.M&hmmpanther:PTHR13264&Low_complexity_(Seg):seg	0	chr1:g.25228228G>A	0.0136	0.0008
chr1	25984064	rs201037372	T	C	3	152	2092	0.019	C	missense_variant	MODERATE	PAFAH2	ENSG00000158006	Transcript	ENST00000374282.8	protein_coding	6/11	0	ENST00000374282.8:c.434A>G	ENSP00000363400.3:p.Tyr145Cys	520/3487	434/1179	145/392	Y/C	tAt/tGt	rs201037372	0	-1	0	SNV	HGNC	HGNC:8579	YES	1	P1	CCDS270.1	ENSP00000363400	Q99487	0	UPI00001311EB	0	0	tolerated	benign	Gene3D:3.40.50.1820&Pfam_domain:PF03403&PIRSF_domain:PIRSF018169&hmmpanther:PTHR10272&hmmpanther:PTHR10272:SF6&Superfamily_domains:SSF53474	0	chr1:g.25984064T>C	0.0002	0
chr1	25984083	rs750233992	G	A	2	152	2002	0.013	A	missense_variant	MODERATE	PAFAH2	ENSG00000158006	Transcript	ENST00000374282.8	protein_coding	6/11	0	ENST00000374282.8:c.415C>T	ENSP00000363400.3:p.Arg139Trp	501/3487	415/1179	139/392	R/W	Cgg/Tgg	rs750233992	0	-1	0	SNV	HGNC	HGNC:8579	YES	1	P1	CCDS270.1	ENSP00000363400	Q99487	0	UPI00001311EB	0	0	deleterious	possibly_damaging	Gene3D:3.40.50.1820&Pfam_domain:PF03403&PIRSF_domain:PIRSF018169&hmmpanther:PTHR10272&hmmpanther:PTHR10272:SF6&Superfamily_domains:SSF53474	0	chr1:g.25984083G>A	0	0
chr1	26058512	rs2275950	T	C	3	152	2468	0.019	C	missense_variant	MODERATE	TRIM63	ENSG00000158022	Transcript	ENST00000374272.3	protein_coding	5/9	0	ENST00000374272.3:c.709A>G	ENSP00000363390.3:p.Lys237Glu	848/1770	709/1062	237/353	K/E	Aaa/Gaa	rs2275950	0	-1	0	SNV	HGNC	HGNC:16007	YES	1	P1	CCDS273.1	ENSP00000363390	Q969Q1	0	UPI00000437F6	0	0	tolerated	benign	Gene3D:1.20.5.170&PDB-ENSP_mappings:4m3l.A&PDB-ENSP_mappings:4m3l.B&PDB-ENSP_mappings:4m3l.C&PDB-ENSP_mappings:4m3l.D&Coiled-coils_(Ncoils):Coil&hmmpanther:PTHR44026&hmmpanther:PTHR44026:SF1	0	chr1:g.26058512T>C	0.1823	0.267
chr1	26121956	rs17257107	A	G	3	152	1384	0.019	G	synonymous_variant	LOW	PDIK1L	ENSG00000175087	Transcript	ENST00000374271.8	protein_coding	4/4	0	ENST00000374271.8:c.405A>G	ENSP00000363389.4:p.Lys135%3D	692/4279	405/1026	135/341	K	aaA/aaG	rs17257107	0	1	0	SNV	HGNC	HGNC:18981	YES	1	P1	CCDS274.1	ENSP00000363389	Q8N165	0	UPI0000035B9E	0	0	0	0	Gene3D:1.10.510.10&Pfam_domain:PF00069&PIRSF_domain:PIRSF000654&PROSITE_profiles:PS50011&hmmpanther:PTHR11042&hmmpanther:PTHR11042:SF58&SMART_domains:SM00220&Superfamily_domains:SSF56112&Conserved_Domains:cd13977	0	chr1:g.26121956A>G	0.1172	0.1929
chr1	26122358	rs17356867	T	C	3	152	2143	0.019	C	synonymous_variant	LOW	PDIK1L	ENSG00000175087	Transcript	ENST00000374271.8	protein_coding	4/4	0	ENST00000374271.8:c.807T>C	ENSP00000363389.4:p.Tyr269%3D	1094/4279	807/1026	269/341	Y	taT/taC	rs17356867	0	1	0	SNV	HGNC	HGNC:18981	YES	1	P1	CCDS274.1	ENSP00000363389	Q8N165	0	UPI0000035B9E	0	0	0	0	Gene3D:1.10.510.10&Pfam_domain:PF00069&PIRSF_domain:PIRSF000654&PROSITE_profiles:PS50011&hmmpanther:PTHR11042&hmmpanther:PTHR11042:SF58&SMART_domains:SM00220&Superfamily_domains:SSF56112&Conserved_Domains:cd13977	0	chr1:g.26122358T>C	0.1172	0.1929
chr1	26190776	rs41284333	A	G	3	152	2023	0.019	G	missense_variant	MODERATE	CATSPER4	ENSG00000188782	Transcript	ENST00000456354.6	protein_coding	1/10	0	ENST00000456354.6:c.149A>G	ENSP00000390423.2:p.His50Arg	216/1912	149/1419	50/472	H/R	cAc/cGc	rs41284333	0	1	0	SNV	HGNC	HGNC:23220	YES	1	P1	CCDS30645.1	ENSP00000390423	Q7RTX7	0	UPI00001D9648	0	0	tolerated	benign	hmmpanther:PTHR10037&hmmpanther:PTHR10037:SF225	0	chr1:g.26190776A>G	0.1232	0.2269
chr1	26191303	rs11247866	A	G	3	152	2251	0.019	G	missense_variant	MODERATE	CATSPER4	ENSG00000188782	Transcript	ENST00000456354.6	protein_coding	2/10	0	ENST00000456354.6:c.230A>G	ENSP00000390423.2:p.Gln77Arg	297/1912	230/1419	77/472	Q/R	cAg/cGg	rs11247866	0	1	0	SNV	HGNC	HGNC:23220	YES	1	P1	CCDS30645.1	ENSP00000390423	Q7RTX7	0	UPI00001D9648	0	0	deleterious	benign	hmmpanther:PTHR10037&hmmpanther:PTHR10037:SF225	0	chr1:g.26191303A>G	0.122	0.2216
chr1	26191400	rs11247867	C	T	3	152	2183	0.019	T	synonymous_variant	LOW	CATSPER4	ENSG00000188782	Transcript	ENST00000456354.6	protein_coding	2/10	0	ENST00000456354.6:c.327C>T	ENSP00000390423.2:p.Ile109%3D	394/1912	327/1419	109/472	I	atC/atT	rs11247867	0	1	0	SNV	HGNC	HGNC:23220	YES	1	P1	CCDS30645.1	ENSP00000390423	Q7RTX7	0	UPI00001D9648	0	0	0	0	Gene3D:1.20.120.350&Pfam_domain:PF00520&hmmpanther:PTHR10037&hmmpanther:PTHR10037:SF225&Superfamily_domains:SSF81324&Transmembrane_helices:TMhelix&Low_complexity_(Seg):seg	0	chr1:g.26191400C>T	0.117	0.2042
chr1	26198029	rs61776651	G	A	3	152	2325	0.019	A	synonymous_variant	LOW	CATSPER4	ENSG00000188782	Transcript	ENST00000456354.6	protein_coding	5/10	0	ENST00000456354.6:c.630G>A	ENSP00000390423.2:p.Ser210%3D	697/1912	630/1419	210/472	S	tcG/tcA	rs61776651	0	1	0	SNV	HGNC	HGNC:23220	YES	1	P1	CCDS30645.1	ENSP00000390423	Q7RTX7	0	UPI00001D9648	0	0	0	0	Gene3D:1.10.287.70&Pfam_domain:PF00520&hmmpanther:PTHR10037&hmmpanther:PTHR10037:SF225&Superfamily_domains:SSF81324	0	chr1:g.26198029G>A	0.0359	0.0045
chr1	26199948	rs17257155	A	G	3	152	2339	0.019	G	missense_variant	MODERATE	CATSPER4	ENSG00000188782	Transcript	ENST00000456354.6	protein_coding	7/10	0	ENST00000456354.6:c.877A>G	ENSP00000390423.2:p.Ile293Val	944/1912	877/1419	293/472	I/V	Atc/Gtc	rs17257155	0	1	0	SNV	HGNC	HGNC:23220	YES	1	P1	CCDS30645.1	ENSP00000390423	Q7RTX7	0	UPI00001D9648	0	0	tolerated	benign	Gene3D:1.10.287.70&Pfam_domain:PF00520&hmmpanther:PTHR10037&hmmpanther:PTHR10037:SF225&Superfamily_domains:SSF81324&Transmembrane_helices:TMhelix&Low_complexity_(Seg):seg	0	chr1:g.26199948A>G	0.1326	0.1823
chr1	26201432	0	C	T	2	152	1596	0.013	T	synonymous_variant	LOW	CATSPER4	ENSG00000188782	Transcript	ENST00000456354.6	protein_coding	9/10	0	ENST00000456354.6:c.1278C>T	ENSP00000390423.2:p.Ser426%3D	1345/1912	1278/1419	426/472	S	agC/agT	COSM309872	0	1	0	SNV	HGNC	HGNC:23220	YES	1	P1	CCDS30645.1	ENSP00000390423	Q7RTX7	0	UPI00001D9648	0	0	0	0	hmmpanther:PTHR10037&hmmpanther:PTHR10037:SF225&MobiDB_lite:mobidb-lite&Low_complexity_(Seg):seg	0	chr1:g.26201432C>T	0	0
chr1	26239798	rs185330198	G	C	2	152	1834	0.013	C	missense_variant	MODERATE	CEP85	ENSG00000130695	Transcript	ENST00000252992.8	protein_coding	2/14	0	ENST00000252992.8:c.15G>C	ENSP00000252992.4:p.Glu5Asp	146/3935	15/2289	5/762	E/D	gaG/gaC	rs185330198	0	1	0	SNV	HGNC	HGNC:25309	YES	1	P3	CCDS277.1	ENSP00000252992	Q6P2H3	0	UPI0000231C37	0	0	deleterious_low_confidence	benign	MobiDB_lite:mobidb-lite&hmmpanther:PTHR31075:SF3&hmmpanther:PTHR31075	0	chr1:g.26239798G>C	0.0002	0
chr1	26338477	rs11247919	C	T	3	152	2276	0.019	T	splice_region_variant&synonymous_variant	LOW	CRYBG2	ENSG00000176092	Transcript	ENST00000475866.3	protein_coding	9/22	0	ENST00000475866.3:c.4317G>A	ENSP00000428746.2:p.Leu1439%3D	4348/6259	4317/5958	1439/1985	L	ctG/ctA	rs11247919	0	-1	0	SNV	HGNC	HGNC:17295	YES	4	P5	0	ENSP00000428746	0	E7ET48	UPI000D18D1C8	0	0	0	0	PROSITE_profiles:PS50915&hmmpanther:PTHR11818&hmmpanther:PTHR11818:SF50&Gene3D:2.60.20.10&Pfam_domain:PF00030&SMART_domains:SM00247&Superfamily_domains:SSF49695	0	chr1:g.26338477C>T	0.2861	0.4395
chr1	26354608	rs943241153	G	A	2	152	1921	0.013	A	synonymous_variant	LOW	CRYBG2	ENSG00000176092	Transcript	ENST00000475866.3	protein_coding	3/22	0	ENST00000475866.3:c.355C>T	ENSP00000428746.2:p.Leu119%3D	386/6259	355/5958	119/1985	L	Ctg/Ttg	rs943241153	0	-1	0	SNV	HGNC	HGNC:17295	YES	4	P5	0	ENSP00000428746	0	E7ET48	UPI000D18D1C8	0	0	0	0	hmmpanther:PTHR11818&hmmpanther:PTHR11818:SF50	0	chr1:g.26354608G>A	0	0
chr1	26696869	rs748741391	C	A	3	152	1360	0.019	A	synonymous_variant	LOW	ARID1A	ENSG00000117713	Transcript	ENST00000324856.13	protein_coding	1/20	0	ENST00000324856.13:c.466C>A	ENSP00000320485.7:p.Arg156%3D	855/8595	466/6858	156/2285	R	Cgg/Agg	rs748741391	0	1	0	SNV	HGNC	HGNC:11110	YES	1	P3	CCDS285.1	ENSP00000320485	O14497	0	UPI0000167B91	0	1	0	0	hmmpanther:PTHR12656&hmmpanther:PTHR12656:SF12	0	chr1:g.26696869C>A	0	0
chr1	26731394	rs200806701	G	A	2	152	1584	0.013	A	synonymous_variant	LOW	ARID1A	ENSG00000117713	Transcript	ENST00000324856.13	protein_coding	3/20	0	ENST00000324856.13:c.1593G>A	ENSP00000320485.7:p.Pro531%3D	1982/8595	1593/6858	531/2285	P	ccG/ccA	rs200806701	0	1	0	SNV	HGNC	HGNC:11110	YES	1	P3	CCDS285.1	ENSP00000320485	O14497	0	UPI0000167B91	0	1	0	0	hmmpanther:PTHR12656&hmmpanther:PTHR12656:SF12&MobiDB_lite:mobidb-lite&Low_complexity_(Seg):seg	0	chr1:g.26731394G>A	0	0
chr1	26731395	0	G	A	2	152	1568	0.013	A	missense_variant	MODERATE	ARID1A	ENSG00000117713	Transcript	ENST00000324856.13	protein_coding	3/20	0	ENST00000324856.13:c.1594G>A	ENSP00000320485.7:p.Ala532Thr	1983/8595	1594/6858	532/2285	A/T	Gct/Act	0	0	1	0	SNV	HGNC	HGNC:11110	YES	1	P3	CCDS285.1	ENSP00000320485	O14497	0	UPI0000167B91	0	1	tolerated_low_confidence	benign	hmmpanther:PTHR12656&hmmpanther:PTHR12656:SF12&MobiDB_lite:mobidb-lite&Low_complexity_(Seg):seg	0	chr1:g.26731395G>A	0	0
chr1	26731403	rs781090386	C	T	2	152	1560	0.013	T	synonymous_variant	LOW	ARID1A	ENSG00000117713	Transcript	ENST00000324856.13	protein_coding	3/20	0	ENST00000324856.13:c.1602C>T	ENSP00000320485.7:p.Tyr534%3D	1991/8595	1602/6858	534/2285	Y	taC/taT	rs781090386&COSM5752694	0	1	0	SNV	HGNC	HGNC:11110	YES	1	P3	CCDS285.1	ENSP00000320485	O14497	0	UPI0000167B91	0	1	0	0	hmmpanther:PTHR12656&hmmpanther:PTHR12656:SF12&MobiDB_lite:mobidb-lite&MobiDB_lite:mobidb-lite&Low_complexity_(Seg):seg	0	chr1:g.26731403C>T	0	0
chr1	26731433	rs772448072	C	T	2	152	1420	0.013	T	synonymous_variant	LOW	ARID1A	ENSG00000117713	Transcript	ENST00000324856.13	protein_coding	3/20	0	ENST00000324856.13:c.1632C>T	ENSP00000320485.7:p.His544%3D	2021/8595	1632/6858	544/2285	H	caC/caT	rs772448072&COSM3487575&COSM6854522&COSM6921459	0	1	0	SNV	HGNC	HGNC:11110	YES	1	P3	CCDS285.1	ENSP00000320485	O14497	0	UPI0000167B91	0	1	0	0	hmmpanther:PTHR12656&hmmpanther:PTHR12656:SF12&MobiDB_lite:mobidb-lite&MobiDB_lite:mobidb-lite&Low_complexity_(Seg):seg	0	chr1:g.26731433C>T	0	0
chr1	26731517	rs147554664	G	A	2	152	1831	0.013	A	synonymous_variant	LOW	ARID1A	ENSG00000117713	Transcript	ENST00000324856.13	protein_coding	3/20	0	ENST00000324856.13:c.1716G>A	ENSP00000320485.7:p.Thr572%3D	2105/8595	1716/6858	572/2285	T	acG/acA	rs147554664	0	1	0	SNV	HGNC	HGNC:11110	YES	1	P3	CCDS285.1	ENSP00000320485	O14497	0	UPI0000167B91	0	1	0	0	hmmpanther:PTHR12656&hmmpanther:PTHR12656:SF12&MobiDB_lite:mobidb-lite&MobiDB_lite:mobidb-lite&Low_complexity_(Seg):seg	0	chr1:g.26731517G>A	0.0004	0.0015
chr1	26766324	rs757303650	C	A	2	152	2223	0.013	A	missense_variant	MODERATE	ARID1A	ENSG00000117713	Transcript	ENST00000324856.13	protein_coding	9/20	0	ENST00000324856.13:c.2836C>A	ENSP00000320485.7:p.Pro946Thr	3225/8595	2836/6858	946/2285	P/T	Ccc/Acc	rs757303650&COSM391268	0	1	0	SNV	HGNC	HGNC:11110	YES	1	P3	CCDS285.1	ENSP00000320485	O14497	0	UPI0000167B91	0	1	tolerated	benign	hmmpanther:PTHR12656&hmmpanther:PTHR12656:SF12	0	chr1:g.26766324C>A	0	0
chr1	27296400	rs1179709271	G	A	2	152	2284	0.013	A	splice_region_variant&synonymous_variant	LOW	WDTC1	ENSG00000142784	Transcript	ENST00000319394.8	protein_coding	10/16	0	ENST00000319394.8:c.948G>A	ENSP00000317971.3:p.Gly316%3D	1367/4706	948/2034	316/677	G	ggG/ggA	rs1179709271	0	1	0	SNV	HGNC	HGNC:29175	YES	1	A1	CCDS60044.1	ENSP00000317971	Q8N5D0	0	UPI000004814E	0	0	0	0	hmmpanther:PTHR15574:SF40&hmmpanther:PTHR15574&Superfamily_domains:SSF50978	0	chr1:g.27296400G>A	0	0
chr1	27322242	rs113210734	G	A	7	152	1809	0.045	A	synonymous_variant	LOW	TMEM222	ENSG00000186501	Transcript	ENST00000611517.4	protein_coding	1/6	0	ENST00000611517.4:c.45G>A	ENSP00000483276.1:p.Pro15%3D	98/1613	45/627	15/208	P	ccG/ccA	rs113210734	0	1	0	SNV	HGNC	HGNC:25363	YES	1	P1	CCDS297.2	ENSP00000483276	Q9H0R3	0	UPI0000DB3EE6	0	0	0	0	Low_complexity_(Seg):seg	0	chr1:g.27322242G>A	0.0042	0
chr1	27360975	rs35659744	G	T	3	152	1749	0.019	T	missense_variant	MODERATE	MAP3K6	ENSG00000142733	Transcript	ENST00000357582.3	protein_coding	14/29	0	ENST00000357582.3:c.1866C>A	ENSP00000350195.2:p.Asn622Lys	2230/4438	1866/3867	622/1288	N/K	aaC/aaA	rs35659744&COSM1559294&COSM1559295	0	-1	0	SNV	HGNC	HGNC:6858	YES	1	P3	CCDS299.1	ENSP00000350195	O95382	0	UPI0000205587	0	1	tolerated	benign	hmmpanther:PTHR11584&hmmpanther:PTHR11584:SF391	0	chr1:g.27360975G>T	0.122	0.0182
chr1	27383221	rs943966709	G	A	2	152	2043	0.013	A	missense_variant	MODERATE	CD164L2	ENSG00000174950	Transcript	ENST00000374030.3	protein_coding	1/6	0	ENST00000374030.3:c.19C>T	ENSP00000363142.1:p.Arg7Cys	113/946	19/525	7/174	R/C	Cgc/Tgc	rs943966709	0	-1	0	SNV	HGNC	HGNC:32043	YES	5	A1	CCDS81287.1	ENSP00000363142	Q6UWJ8	0	UPI0003EAEDAB	0	0	deleterious_low_confidence	probably_damaging	hmmpanther:PTHR11337&hmmpanther:PTHR11337:SF11&Cleavage_site_(Signalp):SignalP-noTM&Transmembrane_helices:TMhelix	0	chr1:g.27383221G>A	0	0
chr1	27549563	rs780065241	A	G	3	152	2193	0.019	G	synonymous_variant	LOW	AHDC1	ENSG00000126705	Transcript	ENST00000374011.6	protein_coding	6/7	0	ENST00000374011.6:c.2553T>C	ENSP00000363123.2:p.Asp851%3D	3522/6438	2553/4812	851/1603	D	gaT/gaC	rs780065241	0	-1	0	SNV	HGNC	HGNC:25230	YES	5	P1	CCDS30652.1	ENSP00000363123	Q5TGY3	0	UPI0000418EA1	0	1	0	0	hmmpanther:PTHR15617&Low_complexity_(Seg):seg	0	chr1:g.27549563A>G	0	0
chr1	27734063	rs6670793	A	G	3	152	1602	0.019	G	synonymous_variant	LOW	FAM76A	ENSG00000009780	Transcript	ENST00000010299.10	protein_coding	5/10	0	ENST00000010299.10:c.336A>G	ENSP00000010299.6:p.Ala112%3D	360/1050	336/1026	112/341	A	gcA/gcG	rs6670793	0	1	0	SNV	HGNC	HGNC:28530	YES	1	0	CCDS44092.1	ENSP00000010299	Q8TAV0	0	UPI000006F92A	0	0	0	0	Pfam_domain:PF16046&hmmpanther:PTHR12606&hmmpanther:PTHR12606:SF36	0	chr1:g.27734063A>G	0.253	0.6241
chr1	27945233	rs200259391	G	A	2	152	2125	0.013	A	splice_region_variant&synonymous_variant	LOW	SMPDL3B	ENSG00000130768	Transcript	ENST00000373894.8	protein_coding	2/8	0	ENST00000373894.8:c.63G>A	ENSP00000363001.3:p.Gly21%3D	247/1866	63/1368	21/455	G	ggG/ggA	rs200259391	0	1	0	SNV	HGNC	HGNC:21416	YES	1	P4	CCDS30655.1	ENSP00000363001	Q92485	0	UPI00004700F5	0	0	0	0	PIRSF_domain:PIRSF036767&hmmpanther:PTHR10340&hmmpanther:PTHR10340:SF25	0	chr1:g.27945233G>A	0	0
chr1	28017191	rs142531107	T	C	4	152	1786	0.026	C	missense_variant	MODERATE	EYA3	ENSG00000158161	Transcript	ENST00000373871.8	protein_coding	8/18	0	ENST00000373871.8:c.548A>G	ENSP00000362978.3:p.Asn183Ser	703/5999	548/1722	183/573	N/S	aAt/aGt	rs142531107	0	-1	0	SNV	HGNC	HGNC:3521	YES	1	P3	CCDS316.1	ENSP00000362978	Q99504	0	UPI000015FFE5	0	0	tolerated	benign	hmmpanther:PTHR10190:SF5&hmmpanther:PTHR10190&Low_complexity_(Seg):seg	0	chr1:g.28017191T>C	0.0004	0
chr1	28259865	rs34315986	C	G	2	152	1834	0.013	G	synonymous_variant	LOW	SESN2	ENSG00000130766	Transcript	ENST00000253063.4	protein_coding	1/10	0	ENST00000253063.4:c.18C>G	ENSP00000253063.3:p.Ser6%3D	348/3462	18/1443	6/480	S	tcC/tcG	rs34315986	0	1	0	SNV	HGNC	HGNC:20746	YES	1	P1	CCDS321.1	ENSP00000253063	P58004	0	UPI0000001C01	0	0	0	0	hmmpanther:PTHR12474:SF2&hmmpanther:PTHR12474&PDB-ENSP_mappings:5t0n.E&PDB-ENSP_mappings:5t0n.D&PDB-ENSP_mappings:5t0n.C&PDB-ENSP_mappings:5t0n.B&PDB-ENSP_mappings:5t0n.A&PDB-ENSP_mappings:5dj4.E&PDB-ENSP_mappings:5dj4.D&PDB-ENSP_mappings:5dj4.C&PDB-ENSP_mappings:5dj4.B&PDB-ENSP_mappings:5dj4.A&PDB-ENSP_mappings:5cuf.E&PDB-ENSP_mappings:5cuf.D&PDB-ENSP_mappings:5cuf.C&PDB-ENSP_mappings:5cuf.B&PDB…	0	chr1:g.28259865C>G	0.0341	0.0023
chr1	28459154	rs183265219	C	T	3	152	1156	0.019	T	missense_variant	MODERATE	PHACTR4	ENSG00000204138	Transcript	ENST00000373836.4	protein_coding	2/13	0	ENST00000373836.4:c.116C>T	ENSP00000362942.3:p.Pro39Leu	330/3107	116/2139	39/712	P/L	cCt/cTt	rs183265219	0	1	0	SNV	HGNC	HGNC:25793	YES	5	P4	CCDS41294.1	ENSP00000362942	Q8IZ21	0	UPI0000374EB3	0	0	deleterious	probably_damaging	hmmpanther:PTHR12751&hmmpanther:PTHR12751:SF4&MobiDB_lite:mobidb-lite	0	chr1:g.28459154C>T	0.0002	0
chr1	28473711	rs200094105	G	A	2	152	2152	0.013	A	synonymous_variant	LOW	PHACTR4	ENSG00000204138	Transcript	ENST00000373836.4	protein_coding	6/13	0	ENST00000373836.4:c.1011G>A	ENSP00000362942.3:p.Thr337%3D	1225/3107	1011/2139	337/712	T	acG/acA	rs200094105&COSM2236712	0	1	0	SNV	HGNC	HGNC:25793	YES	5	P4	CCDS41294.1	ENSP00000362942	Q8IZ21	0	UPI0000374EB3	0	0	0	0	hmmpanther:PTHR12751&hmmpanther:PTHR12751:SF4&MobiDB_lite:mobidb-lite	0	chr1:g.28473711G>A	0.0002	0
chr1	28742941	rs180708374	A	G	2	152	2484	0.013	G	missense_variant	MODERATE	YTHDF2	ENSG00000198492	Transcript	ENST00000542507.5	protein_coding	5/6	0	ENST00000542507.5:c.671A>G	ENSP00000444660.1:p.Asn224Ser	934/2825	671/1740	224/579	N/S	aAt/aGt	rs180708374	0	1	0	SNV	HGNC	HGNC:31675	YES	5	P3	CCDS41296.1	ENSP00000444660	Q9Y5A9	0	UPI0000034E25	0	0	tolerated	benign	hmmpanther:PTHR12357&hmmpanther:PTHR12357:SF8	0	chr1:g.28742941A>G	0.0008	0
chr1	29275715	rs35745442	G	T	2	152	2125	0.013	T	missense_variant	MODERATE	PTPRU	ENSG00000060656	Transcript	ENST00000345512.7	protein_coding	8/31	0	ENST00000345512.7:c.1412G>T	ENSP00000334941.5:p.Arg471Leu	1541/4470	1412/4341	471/1446	R/L	cGc/cTc	rs35745442	0	1	0	SNV	HGNC	HGNC:9683	YES	1	P4	CCDS334.1	ENSP00000334941	Q92729	0	UPI000013C57E	0	0	deleterious	benign	Conserved_Domains:cd00063&Gene3D:2.60.40.10&SMART_domains:SM00060&Superfamily_domains:SSF49265&PROSITE_profiles:PS50853&hmmpanther:PTHR19134&hmmpanther:PTHR19134:SF207	0	chr1:g.29275715G>T	0.0064	0
chr1	30874358	rs199581130	C	T	2	152	2241	0.013	T	synonymous_variant	LOW	SDC3	ENSG00000162512	Transcript	ENST00000339394.7	protein_coding	4/5	0	ENST00000339394.7:c.1101G>A	ENSP00000344468.6:p.Ser367%3D	1273/5246	1101/1329	367/442	S	tcG/tcA	rs199581130	0	-1	0	SNV	HGNC	HGNC:10660	YES	1	P2	CCDS30661.1	ENSP00000344468	O75056	0	UPI000045619B	0	1	0	0	hmmpanther:PTHR10915&hmmpanther:PTHR10915:SF7	0	chr1:g.30874358C>T	0.0002	0
chr1	30936654	rs772139393	C	T	4	152	2374	0.026	T	missense_variant	MODERATE	PUM1	ENSG00000134644	Transcript	ENST00000426105.6	protein_coding	21/22	0	ENST00000426105.6:c.3424G>A	ENSP00000391723.2:p.Val1142Ile	3515/4043	3424/3567	1142/1188	V/I	Gtc/Atc	rs772139393	0	-1	0	SNV	HGNC	HGNC:14957	YES	1	A1	CCDS44099.1	ENSP00000391723	Q14671	0	UPI0000203D8E	0	1	tolerated	benign	PROSITE_profiles:PS50303&PROSITE_profiles:PS50302&Conserved_Domains:cd07920&hmmpanther:PTHR12537:SF1&hmmpanther:PTHR12537&Gene3D:1.25.10.10&SMART_domains:SM00025&Superfamily_domains:SSF48371	0	chr1:g.30936654C>T	0	0
chr1	31296713	rs3737752	C	G	3	152	2114	0.019	G	synonymous_variant	LOW	SNRNP40	ENSG00000060688	Transcript	ENST00000263694.9	protein_coding	1/10	0	ENST00000263694.9:c.39G>C	ENSP00000263694.4:p.Pro13%3D	76/1615	39/1074	13/357	P	ccG/ccC	rs3737752	0	-1	0	SNV	HGNC	HGNC:30857	YES	1	P1	CCDS340.1	ENSP00000263694	Q96DI7	A0MNP2	UPI000006FD38	0	0	0	0	PDB-ENSP_mappings:3jcr.D&PDB-ENSP_mappings:5mqf.F&PDB-ENSP_mappings:5o9z.D&PDB-ENSP_mappings:5xjc.E&PDB-ENSP_mappings:5yzg.E&PDB-ENSP_mappings:5z56.E&PDB-ENSP_mappings:5z57.E&PDB-ENSP_mappings:5z58.E&PDB-ENSP_mappings:6ah0.E&PDB-ENSP_mappings:6ahd.E&hmmpanther:PTHR44006	0	chr1:g.31296713C>G	0.0168	0
chr1	31620937	rs1308759789	C	T	2	152	2247	0.013	T	missense_variant	MODERATE	HCRTR1	ENSG00000121764	Transcript	ENST00000403528.6	protein_coding	4/8	0	ENST00000403528.6:c.473C>T	ENSP00000384387.2:p.Ala158Val	860/2003	473/1278	158/425	A/V	gCc/gTc	rs1308759789	0	1	0	SNV	HGNC	HGNC:4848	YES	5	P1	CCDS344.1	ENSP00000384387	O43613	0	UPI0000038135	0	0	tolerated	possibly_damaging	PDB-ENSP_mappings:4zj8.A&PDB-ENSP_mappings:4zjc.A&Pfam_domain:PF00001&Prints_domain:PR01064&PROSITE_profiles:PS50262&hmmpanther:PTHR24241&hmmpanther:PTHR24241:SF30&SMART_domains:SM01381&Superfamily_domains:SSF81321&Conserved_Domains:cd15208	0	chr1:g.31620937C>T	0	0
chr1	31623705	rs35443818	C	T	5	152	2173	0.032	T	synonymous_variant	LOW	HCRTR1	ENSG00000121764	Transcript	ENST00000403528.6	protein_coding	6/8	0	ENST00000403528.6:c.921C>T	ENSP00000384387.2:p.Phe307%3D	1308/2003	921/1278	307/425	F	ttC/ttT	rs35443818	0	1	0	SNV	HGNC	HGNC:4848	YES	5	P1	CCDS344.1	ENSP00000384387	O43613	0	UPI0000038135	0	0	0	0	PDB-ENSP_mappings:4zj8.A&PDB-ENSP_mappings:4zjc.A&Pfam_domain:PF00001&Prints_domain:PR00237&PROSITE_profiles:PS50262&hmmpanther:PTHR24241&hmmpanther:PTHR24241:SF30&SMART_domains:SM01381&Superfamily_domains:SSF81321&Transmembrane_helices:TMhelix&Conserved_Domains:cd15208	0	chr1:g.31623705C>T	0.0002	0
chr1	31739613	rs140390564	G	A	2	152	2111	0.013	A	synonymous_variant	LOW	ADGRB2	ENSG00000121753	Transcript	ENST00000373655.6	protein_coding	15/33	0	ENST00000373655.6:c.2190C>T	ENSP00000362759.2:p.Pro730%3D	2532/5400	2190/4755	730/1584	P	ccC/ccT	rs140390564	0	-1	0	SNV	HGNC	HGNC:944	YES	1	P4	CCDS72747.1	ENSP00000362759	O60241	0	UPI000046FEC7	0	0	0	0	Pfam_domain:PF16489&hmmpanther:PTHR12011&hmmpanther:PTHR12011:SF41	0	chr1:g.31739613G>A	0	0
chr1	31790989	rs35252813	G	A	4	152	1768	0.026	A	missense_variant	MODERATE	SPOCD1	ENSG00000134668	Transcript	ENST00000360482.6	protein_coding	16/16	0	ENST00000360482.6:c.3265C>T	ENSP00000353670.2:p.Pro1089Ser	3395/3960	3265/3651	1089/1216	P/S	Ccc/Tcc	rs35252813	0	-1	0	SNV	HGNC	HGNC:26338	YES	2	P3	CCDS347.1	ENSP00000353670	Q6ZMY3	0	UPI000035E7DD	0	0	tolerated	benign	hmmpanther:PTHR11477&hmmpanther:PTHR11477:SF18&MobiDB_lite:mobidb-lite	0	chr1:g.31790989G>A	0.0206	0.0008
chr1	31793854	rs190194911	G	C	2	152	2309	0.013	C	synonymous_variant	LOW	SPOCD1	ENSG00000134668	Transcript	ENST00000360482.6	protein_coding	12/16	0	ENST00000360482.6:c.2427C>G	ENSP00000353670.2:p.Ala809%3D	2557/3960	2427/3651	809/1216	A	gcC/gcG	rs190194911	0	-1	0	SNV	HGNC	HGNC:26338	YES	2	P3	CCDS347.1	ENSP00000353670	Q6ZMY3	0	UPI000035E7DD	0	0	0	0	hmmpanther:PTHR11477&hmmpanther:PTHR11477:SF18	0	chr1:g.31793854G>C	0.0002	0
chr1	31814768	rs35533335	G	A	2	152	2279	0.013	A	missense_variant	MODERATE	SPOCD1	ENSG00000134668	Transcript	ENST00000360482.6	protein_coding	2/16	0	ENST00000360482.6:c.566C>T	ENSP00000353670.2:p.Pro189Leu	696/3960	566/3651	189/1216	P/L	cCc/cTc	rs35533335	0	-1	0	SNV	HGNC	HGNC:26338	YES	2	P3	CCDS347.1	ENSP00000353670	Q6ZMY3	0	UPI000035E7DD	0	0	tolerated	benign	hmmpanther:PTHR11477&hmmpanther:PTHR11477:SF18&MobiDB_lite:mobidb-lite	0	chr1:g.31814768G>A	0.0168	0
chr1	32102524	rs1168449113	G	A	2	152	2188	0.013	A	missense_variant	MODERATE	TMEM39B	ENSG00000121775	Transcript	ENST00000336294.10	protein_coding	9/9	0	ENST00000336294.10:c.1330G>A	ENSP00000338165.5:p.Glu444Lys	1439/1778	1330/1479	444/492	E/K	Gaa/Aaa	rs1168449113	0	1	0	SNV	HGNC	HGNC:25510	YES	1	P1	CCDS351.2	ENSP00000338165	Q9GZU3	0	UPI0000037B9F	0	0	deleterious	benign	hmmpanther:PTHR12995:SF2&hmmpanther:PTHR12995&Pfam_domain:PF10271	0	chr1:g.32102524G>A	0	0
chr1	32222609	rs775639469	C	T	3	152	2043	0.019	T	synonymous_variant	LOW	EIF3I	ENSG00000084623	Transcript	ENST00000373586.1	protein_coding	2/11	0	ENST00000373586.1:c.75C>T	ENSP00000362688.1:p.Leu25%3D	147/1458	75/978	25/325	L	ctC/ctT	rs775639469	0	1	0	SNV	HGNC	HGNC:3272	YES	1	P1	CCDS357.1	ENSP00000362688	Q13347	Q5U0F4	UPI000012D2FB	0	0	0	0	PROSITE_profiles:PS50294&PROSITE_profiles:PS50082&HAMAP:MF_03008&hmmpanther:PTHR19877&Pfam_domain:PF00400&Gene3D:2.130.10.10&SMART_domains:SM00320&Superfamily_domains:SSF50978	0	chr1:g.32222609C>T	0	0
chr1	32949642	rs750247261	T	A	2	152	1829	0.013	A	missense_variant	MODERATE	RNF19B	ENSG00000116514	Transcript	ENST00000373456.11	protein_coding	2/9	0	ENST00000373456.11:c.768A>T	ENSP00000362555.7:p.Gln256His	768/2560	768/2199	256/732	Q/H	caA/caT	rs750247261	0	-1	0	SNV	HGNC	HGNC:26886	YES	1	P3	CCDS372.2	ENSP00000362555	Q6ZMZ0	0	UPI00015D777B	0	0	deleterious	probably_damaging	Gene3D:2.20.25.20&hmmpanther:PTHR11685&hmmpanther:PTHR11685:SF109&SMART_domains:SM00647	0	chr1:g.32949642T>A	0	0
chr1	33367332	rs10914692	G	A	6	152	1947	0.038	A	missense_variant	MODERATE	PHC2	ENSG00000134686	Transcript	ENST00000257118.5	protein_coding	6/14	0	ENST00000257118.5:c.760C>T	ENSP00000257118.5:p.Pro254Ser	814/3870	760/2577	254/858	P/S	Ccc/Tcc	rs10914692	0	-1	0	SNV	HGNC	HGNC:3183	YES	1	P4	CCDS378.1	ENSP00000257118	Q8IXK0	0	UPI0000074391	0	0	deleterious	benign	hmmpanther:PTHR12247:SF86&hmmpanther:PTHR12247	0	chr1:g.33367332G>A	0.1294	0.3169
chr1	33557880	rs143575896	C	T	2	152	2169	0.013	T	missense_variant	MODERATE	CSMD2	ENSG00000121904	Transcript	ENST00000373381.8	protein_coding	55/71	0	ENST00000373381.8:c.8597G>A	ENSP00000362479.4:p.Arg2866His	8774/13698	8597/10896	2866/3631	R/H	cGt/cAt	rs143575896	0	-1	0	SNV	HGNC	HGNC:19290	YES	1	A2	CCDS60082.1	ENSP00000362479	Q7Z408	0	UPI0000578D0B	0	0	deleterious	probably_damaging	Gene3D:2.10.70.10&PROSITE_profiles:PS50923&SMART_domains:SM00032&Superfamily_domains:SSF57535&Conserved_Domains:cd00033	0	chr1:g.33557880C>T	0.0008	0
chr1	33559328	rs16835591	T	C	7	152	2390	0.045	C	synonymous_variant	LOW	CSMD2	ENSG00000121904	Transcript	ENST00000373381.8	protein_coding	54/71	0	ENST00000373381.8:c.8526A>G	ENSP00000362479.4:p.Gln2842%3D	8703/13698	8526/10896	2842/3631	Q	caA/caG	rs16835591	0	-1	0	SNV	HGNC	HGNC:19290	YES	1	A2	CCDS60082.1	ENSP00000362479	Q7Z408	0	UPI0000578D0B	0	0	0	0	Gene3D:2.10.70.10&Pfam_domain:PF00084&PROSITE_profiles:PS50923&SMART_domains:SM00032&Superfamily_domains:SSF57535&Conserved_Domains:cd00033	0	chr1:g.33559328T>C	0.123	0.0091
chr1	33559430	rs16835593	A	G	7	152	2367	0.045	G	synonymous_variant	LOW	CSMD2	ENSG00000121904	Transcript	ENST00000373381.8	protein_coding	54/71	0	ENST00000373381.8:c.8424T>C	ENSP00000362479.4:p.Thr2808%3D	8601/13698	8424/10896	2808/3631	T	acT/acC	rs16835593	0	-1	0	SNV	HGNC	HGNC:19290	YES	1	A2	CCDS60082.1	ENSP00000362479	Q7Z408	0	UPI0000578D0B	0	0	0	0	Gene3D:2.10.70.10&Pfam_domain:PF00084&PROSITE_profiles:PS50923&hmmpanther:PTHR19325&hmmpanther:PTHR19325:SF371&SMART_domains:SM00032&Superfamily_domains:SSF57535&Conserved_Domains:cd00033	0	chr1:g.33559430A>G	0.12	0.0091
chr1	33605389	rs1168663159	G	A	2	152	2290	0.013	A	missense_variant	MODERATE	CSMD2	ENSG00000121904	Transcript	ENST00000373381.8	protein_coding	42/71	0	ENST00000373381.8:c.6425C>T	ENSP00000362479.4:p.Ser2142Leu	6602/13698	6425/10896	2142/3631	S/L	tCa/tTa	rs1168663159	0	-1	0	SNV	HGNC	HGNC:19290	YES	1	A2	CCDS60082.1	ENSP00000362479	Q7Z408	0	UPI0000578D0B	0	0	deleterious	benign	Gene3D:2.10.70.10&Pfam_domain:PF00084&PROSITE_profiles:PS50923&hmmpanther:PTHR19325&hmmpanther:PTHR19325:SF371&SMART_domains:SM00032&Superfamily_domains:SSF57535&Conserved_Domains:cd00033	0	chr1:g.33605389G>A	0	0
chr1	33625079	rs16835683	T	C	5	152	1611	0.032	C	synonymous_variant	LOW	CSMD2	ENSG00000121904	Transcript	ENST00000373381.8	protein_coding	34/71	0	ENST00000373381.8:c.5472A>G	ENSP00000362479.4:p.Gln1824%3D	5649/13698	5472/10896	1824/3631	Q	caA/caG	rs16835683	0	-1	0	SNV	HGNC	HGNC:19290	YES	1	A2	CCDS60082.1	ENSP00000362479	Q7Z408	0	UPI0000578D0B	0	0	0	0	Gene3D:2.10.70.10&Pfam_domain:PF00084&PROSITE_profiles:PS50923&hmmpanther:PTHR19325&hmmpanther:PTHR19325:SF371&SMART_domains:SM00032&Superfamily_domains:SSF57535&Conserved_Domains:cd00033	0	chr1:g.33625079T>C	0.0948	0.0749
chr1	33625151	rs35761029	T	A	2	152	1372	0.013	A	missense_variant	MODERATE	CSMD2	ENSG00000121904	Transcript	ENST00000373381.8	protein_coding	34/71	0	ENST00000373381.8:c.5400A>T	ENSP00000362479.4:p.Glu1800Asp	5577/13698	5400/10896	1800/3631	E/D	gaA/gaT	rs35761029	0	-1	0	SNV	HGNC	HGNC:19290	YES	1	A2	CCDS60082.1	ENSP00000362479	Q7Z408	0	UPI0000578D0B	0	0	deleterious	benign	Gene3D:2.10.70.10&Pfam_domain:PF00084&PROSITE_profiles:PS50923&hmmpanther:PTHR19325&hmmpanther:PTHR19325:SF371&SMART_domains:SM00032&Superfamily_domains:SSF57535&Conserved_Domains:cd00033	0	chr1:g.33625151T>A	0.0405	0.031
chr1	33646703	rs10798976	G	A	3	152	2484	0.019	A	synonymous_variant	LOW	CSMD2	ENSG00000121904	Transcript	ENST00000373381.8	protein_coding	29/71	0	ENST00000373381.8:c.4719C>T	ENSP00000362479.4:p.Leu1573%3D	4896/13698	4719/10896	1573/3631	L	ctC/ctT	rs10798976	0	-1	0	SNV	HGNC	HGNC:19290	YES	1	A2	CCDS60082.1	ENSP00000362479	Q7Z408	0	UPI0000578D0B	0	0	0	0	Gene3D:2.60.120.290&Pfam_domain:PF00431&PROSITE_profiles:PS01180&hmmpanther:PTHR19325&hmmpanther:PTHR19325:SF371&SMART_domains:SM00042&Superfamily_domains:SSF49854&Conserved_Domains:cd00041	0	chr1:g.33646703G>A	0.1068	0.2716
chr1	33724267	rs35450508	C	T	3	152	2158	0.019	T	synonymous_variant	LOW	CSMD2	ENSG00000121904	Transcript	ENST00000373381.8	protein_coding	19/71	0	ENST00000373381.8:c.2931G>A	ENSP00000362479.4:p.Ser977%3D	3108/13698	2931/10896	977/3631	S	tcG/tcA	rs35450508	0	-1	0	SNV	HGNC	HGNC:19290	YES	1	A2	CCDS60082.1	ENSP00000362479	Q7Z408	0	UPI0000578D0B	0	0	0	0	Gene3D:2.60.120.290&Pfam_domain:PF00431&PROSITE_profiles:PS01180&hmmpanther:PTHR19325&hmmpanther:PTHR19325:SF371&SMART_domains:SM00042&Superfamily_domains:SSF49854&Conserved_Domains:cd00041	0	chr1:g.33724267C>T	0.0439	0.0015
chr1	34794345	rs1764389	G	A	2	152	2016	0.013	A	synonymous_variant	LOW	GJA4	ENSG00000187513	Transcript	ENST00000342280.5	protein_coding	2/2	0	ENST00000342280.5:c.132G>A	ENSP00000343676.4:p.Val44%3D	219/1621	132/1002	44/333	V	gtG/gtA	rs1764389	0	1	0	SNV	HGNC	HGNC:4278	YES	1	P1	CCDS30669.1	ENSP00000343676	P35212	0	UPI000013E8EF	0	0	0	0	Gene3D:1.20.1440.80&Pfam_domain:PF00029&Prints_domain:PR00206&hmmpanther:PTHR11984&hmmpanther:PTHR11984:SF54&SMART_domains:SM00037	0	chr1:g.34794345G>A	0.236	0.4796
chr1	35888584	rs74665168	G	A	5	152	2036	0.032	A	synonymous_variant	LOW	AGO1	ENSG00000092847	Transcript	ENST00000373204.6	protein_coding	2/19	0	ENST00000373204.6:c.183G>A	ENSP00000362300.4:p.Pro61%3D	396/13712	183/2574	61/857	P	ccG/ccA	rs74665168	0	1	0	SNV	HGNC	HGNC:3262	YES	1	P1	CCDS398.1	ENSP00000362300	Q9UL18	0	UPI000012D07D	0	0	0	0	hmmpanther:PTHR22891&hmmpanther:PTHR22891:SF17&Pfam_domain:PF16486&Superfamily_domains:SSF101690&PDB-ENSP_mappings:5w6v.A&PDB-ENSP_mappings:4kxt.A&PDB-ENSP_mappings:4krf.A&PDB-ENSP_mappings:4kre.A	0	chr1:g.35888584G>A	0	0
chr1	36088007	rs144497984	C	T	6	152	2027	0.038	T	missense_variant	MODERATE	TEKT2	ENSG00000092850	Transcript	ENST00000207457.8	protein_coding	10/10	0	ENST00000207457.8:c.1114C>T	ENSP00000207457.3:p.Arg372Trp	1222/1490	1114/1293	372/430	R/W	Cgg/Tgg	rs144497984	0	1	0	SNV	HGNC	HGNC:11725	YES	1	P1	CCDS401.1	ENSP00000207457	Q9UIF3	0	UPI0000001C3D	0	0	deleterious	probably_damaging	hmmpanther:PTHR19960&hmmpanther:PTHR19960:SF7&Pfam_domain:PF03148&Coiled-coils_(Ncoils):Coil	0	chr1:g.36088007C>T	0.002	0
chr1	36149373	rs144086760	C	T	3	152	1647	0.019	T	synonymous_variant	LOW	TRAPPC3	ENSG00000054116	Transcript	ENST00000616395.4	protein_coding	1/5	0	ENST00000616395.4:c.6G>A	ENSP00000480332.1:p.Ser2%3D	142/1336	6/567	2/188	S	tcG/tcA	rs144086760	0	-1	0	SNV	HGNC	HGNC:19942	YES	3	0	CCDS72758.1	ENSP00000480332	0	A0A087WWM0	UPI00027A7713	0	0	0	0	hmmpanther:PTHR13048:SF2&hmmpanther:PTHR13048&Gene3D:3.30.1380.20&PIRSF_domain:PIRSF018293	0	chr1:g.36149373C>T	0.0002	0
chr1	36171070	rs143519132	C	T	2	152	1047	0.013	T	missense_variant	MODERATE	MAP7D1	ENSG00000116871	Transcript	ENST00000373151.6	protein_coding	2/17	0	ENST00000373151.6:c.146C>T	ENSP00000362244.2:p.Pro49Leu	362/3324	146/2526	49/841	P/L	cCg/cTg	rs143519132	0	1	0	SNV	HGNC	HGNC:25514	YES	1	0	CCDS30673.1	ENSP00000362244	Q3KQU3	0	UPI00005C3036	0	0	deleterious_low_confidence	probably_damaging	MobiDB_lite:mobidb-lite&MobiDB_lite:mobidb-lite	0	chr1:g.36171070C>T	0.0002	0
chr1	36341963	rs202225847	G	A	2	152	2029	0.013	A	missense_variant	MODERATE	STK40	ENSG00000196182	Transcript	ENST00000373130.7	protein_coding	11/11	0	ENST00000373130.7:c.1115C>T	ENSP00000362222.3:p.Thr372Met	1289/3628	1115/1323	372/440	T/M	aCg/aTg	rs202225847	0	-1	0	SNV	HGNC	HGNC:21373	YES	1	0	CCDS60089.1	ENSP00000362222	Q8N2I9	0	UPI00003FF919	0	0	deleterious_low_confidence	benign	hmmpanther:PTHR22961:SF16&hmmpanther:PTHR22961	0	chr1:g.36341963G>A	0.0002	0
chr1	36355326	rs11263875	G	A	4	152	2196	0.026	A	synonymous_variant	LOW	STK40	ENSG00000196182	Transcript	ENST00000373130.7	protein_coding	5/11	0	ENST00000373130.7:c.465C>T	ENSP00000362222.3:p.Ser155%3D	639/3628	465/1323	155/440	S	agC/agT	rs11263875	0	-1	0	SNV	HGNC	HGNC:21373	YES	1	0	CCDS60089.1	ENSP00000362222	Q8N2I9	0	UPI00003FF919	0	0	0	0	PROSITE_profiles:PS50011&Conserved_Domains:cd13974&hmmpanther:PTHR22961:SF16&hmmpanther:PTHR22961&Gene3D:1.10.510.10&Pfam_domain:PF00069&SMART_domains:SM00220&Superfamily_domains:SSF56112	0	chr1:g.36355326G>A	0.0845	0.0514
chr1	36420516	rs2275477	C	T	5	152	1402	0.038	T	missense_variant	MODERATE	OSCP1	ENSG00000116885	Transcript	ENST00000356637.9	protein_coding	9/11	0	ENST00000356637.9:c.949G>A	ENSP00000349052.5:p.Gly317Arg	1013/1463	949/1170	317/389	G/R	Gga/Aga	rs2275477&COSM4417331	0	-1	0	SNV	HGNC	HGNC:29971	YES	5	A1	CCDS81301.1	ENSP00000349052	Q8WVF1	0	UPI00003505F8	0	0	tolerated	benign	hmmpanther:PTHR21439	0	chr1:g.36420516C>T	0.253	0.32
chr1	36420593	rs1162993844	A	T	2	152	1681	0.013	T	missense_variant	MODERATE	OSCP1	ENSG00000116885	Transcript	ENST00000356637.9	protein_coding	9/11	0	ENST00000356637.9:c.872T>A	ENSP00000349052.5:p.Leu291His	936/1463	872/1170	291/389	L/H	cTt/cAt	rs1162993844	0	-1	0	SNV	HGNC	HGNC:29971	YES	5	A1	CCDS81301.1	ENSP00000349052	Q8WVF1	0	UPI00003505F8	0	0	deleterious	probably_damaging	hmmpanther:PTHR21439	0	chr1:g.36420593A>T	0	0
chr1	36432466	rs34409118	T	C	5	152	2599	0.038	C	missense_variant	MODERATE	OSCP1	ENSG00000116885	Transcript	ENST00000356637.9	protein_coding	4/11	0	ENST00000356637.9:c.421A>G	ENSP00000349052.5:p.Thr141Ala	485/1463	421/1170	141/389	T/A	Acc/Gcc	rs34409118	0	-1	0	SNV	HGNC	HGNC:29971	YES	5	A1	CCDS81301.1	ENSP00000349052	Q8WVF1	0	UPI00003505F8	0	0	tolerated	benign	hmmpanther:PTHR21439&Pfam_domain:PF10188	0	chr1:g.36432466T>C	0.2081	0.1604
chr1	37683404	rs34250208	G	A	2	152	2135	0.013	A	synonymous_variant	LOW	C1orf109	ENSG00000116922	Transcript	ENST00000358011.8	protein_coding	4/5	0	ENST00000358011.8:c.489C>T	ENSP00000350704.4:p.Ile163%3D	679/2355	489/612	163/203	I	atC/atT	rs34250208	0	-1	0	SNV	HGNC	HGNC:26039	YES	2	P1	CCDS423.1	ENSP00000350704	Q9NX04	0	UPI00000736AB	0	0	0	0	hmmpanther:PTHR16234&Pfam_domain:PF15011	0	chr1:g.37683404G>A	0.0519	0.0061
chr1	37718798	rs610213	C	G	2	152	2172	0.013	G	synonymous_variant	LOW	EPHA10	ENSG00000183317	Transcript	ENST00000373048.9	protein_coding	16/17	0	ENST00000373048.9:c.2775G>C	ENSP00000362139.4:p.Ala925%3D	2829/5477	2775/3027	925/1008	A	gcG/gcC	rs610213	0	-1	0	SNV	HGNC	HGNC:19987	YES	5	P1	CCDS41305.1	ENSP00000362139	Q5JZY3	0	UPI00001A41BD	0	0	0	0	PIRSF_domain:PIRSF000666&Gene3D:1.10.150.50&Superfamily_domains:SSF56112&hmmpanther:PTHR24416&hmmpanther:PTHR24416:SF258	0	chr1:g.37718798C>G	0.112	0.1793
chr1	37720517	rs6671088	C	T	2	152	2204	0.013	T	missense_variant	MODERATE	EPHA10	ENSG00000183317	Transcript	ENST00000373048.9	protein_coding	13/17	0	ENST00000373048.9:c.2246G>A	ENSP00000362139.4:p.Gly749Glu	2300/5477	2246/3027	749/1008	G/E	gGg/gAg	rs6671088	0	-1	0	SNV	HGNC	HGNC:19987	YES	5	P1	CCDS41305.1	ENSP00000362139	Q5JZY3	0	UPI00001A41BD	0	0	deleterious	probably_damaging	Conserved_Domains:cd05064&PIRSF_domain:PIRSF000666&Pfam_domain:PF07714&Gene3D:1.10.510.10&Superfamily_domains:SSF56112&PROSITE_profiles:PS50011&hmmpanther:PTHR24416&hmmpanther:PTHR24416:SF258	0	chr1:g.37720517C>T	0.112	0.1785
chr1	37721775	rs579908	A	G	2	152	2001	0.013	G	synonymous_variant	LOW	EPHA10	ENSG00000183317	Transcript	ENST00000373048.9	protein_coding	11/17	0	ENST00000373048.9:c.2031T>C	ENSP00000362139.4:p.His677%3D	2085/5477	2031/3027	677/1008	H	caT/caC	rs579908	0	-1	0	SNV	HGNC	HGNC:19987	YES	5	P1	CCDS41305.1	ENSP00000362139	Q5JZY3	0	UPI00001A41BD	0	0	0	0	Conserved_Domains:cd05064&PIRSF_domain:PIRSF000666&Gene3D:3.30.200.20&Pfam_domain:PF07714&Superfamily_domains:SSF56112&PROSITE_profiles:PS50011&hmmpanther:PTHR24416&hmmpanther:PTHR24416:SF258	0	chr1:g.37721775A>G	0.1887	0.3048
chr1	37723068	rs12405650	C	T	3	152	2266	0.019	T	missense_variant	MODERATE	EPHA10	ENSG00000183317	Transcript	ENST00000373048.9	protein_coding	10/17	0	ENST00000373048.9:c.1933G>A	ENSP00000362139.4:p.Val645Ile	1987/5477	1933/3027	645/1008	V/I	Gtc/Atc	rs12405650	0	-1	0	SNV	HGNC	HGNC:19987	YES	5	P1	CCDS41305.1	ENSP00000362139	Q5JZY3	0	UPI00001A41BD	0	0	tolerated	benign	Conserved_Domains:cd05064&PIRSF_domain:PIRSF000666&Gene3D:3.30.200.20&Superfamily_domains:SSF56112&PROSITE_profiles:PS50011&hmmpanther:PTHR24416&hmmpanther:PTHR24416:SF258	0	chr1:g.37723068C>T	0.0451	0.0174
chr1	37794398	rs543271543	G	A	5	152	1486	0.032	A	synonymous_variant	LOW	MANEAL	ENSG00000185090	Transcript	ENST00000373045.10	protein_coding	1/4	0	ENST00000373045.10:c.216G>A	ENSP00000362136.6:p.Pro72%3D	597/2685	216/1374	72/457	P	ccG/ccA	rs543271543	0	1	0	SNV	HGNC	HGNC:26452	YES	1	P1	CCDS44110.1	ENSP00000362136	Q5VSG8	0	UPI0000203F8E	0	0	0	0	hmmpanther:PTHR13572:SF2&hmmpanther:PTHR13572&Low_complexity_(Seg):seg&MobiDB_lite:mobidb-lite&MobiDB_lite:mobidb-lite	0	chr1:g.37794398G>A	0.0004	0
chr1	37804373	rs200941239	G	A	3	152	2371	0.019	A	synonymous_variant	LOW	YRDC	ENSG00000196449	Transcript	ENST00000373044.3	protein_coding	4/5	0	ENST00000373044.3:c.696C>T	ENSP00000362135.2:p.Pro232%3D	724/1848	696/840	232/279	P	ccC/ccT	rs200941239	0	-1	0	SNV	HGNC	HGNC:28905	YES	1	P1	CCDS30675.1	ENSP00000362135	Q86U90	0	UPI000019A401	0	0	0	0	Gene3D:3.90.870.10&Pfam_domain:PF01300&PROSITE_profiles:PS51163&hmmpanther:PTHR17490&hmmpanther:PTHR17490:SF10&Superfamily_domains:SSF55821&TIGRFAM_domain:TIGR00057	0	chr1:g.37804373G>A	0.001	0
chr1	37809050	rs144783189	G	A	2	152	1743	0.013	A	missense_variant	MODERATE	C1orf122	ENSG00000197982	Transcript	ENST00000373042.5	protein_coding	3/3	0	ENST00000373042.5:c.310G>A	ENSP00000362133.4:p.Gly104Ser	925/1329	310/333	104/110	G/S	Ggc/Agc	rs144783189	0	1	0	SNV	HGNC	HGNC:24789	YES	1	P1	CCDS427.2	ENSP00000362133	Q6ZSJ8	0	UPI00001D7EAD	0	0	tolerated_low_confidence	probably_damaging	Pfam_domain:PF15855&hmmpanther:PTHR41401&MobiDB_lite:mobidb-lite	0	chr1:g.37809050G>A	0.0016	0
chr1	37940784	rs200111067	C	T	2	152	2471	0.013	T	missense_variant	MODERATE	INPP5B	ENSG00000204084	Transcript	ENST00000373024.8	protein_coding	6/24	0	ENST00000373024.8:c.295G>A	ENSP00000362115.3:p.Val99Ile	385/4450	295/2742	99/913	V/I	Gtc/Atc	rs200111067	0	-1	0	SNV	HGNC	HGNC:6077	YES	1	P2	CCDS41306.1	ENSP00000362115	P32019	0	UPI0000458AD7	0	0	tolerated	benign	Conserved_Domains:cd13383&hmmpanther:PTHR11200&hmmpanther:PTHR11200:SF163&Gene3D:2.30.29.110&Pfam_domain:PF16776	0	chr1:g.37940784C>T	0	0
chr1	39084311	rs3736890	G	A	2	152	1705	0.013	A	synonymous_variant	LOW	MACF1	ENSG00000127603	Transcript	ENST00000361689.6	protein_coding	1/93	0	ENST00000361689.6:c.93G>A	ENSP00000354573.2:p.Ser31%3D	145/17538	93/16293	31/5430	S	tcG/tcA	rs3736890	0	1	0	SNV	HGNC	HGNC:13664	YES	5	0	CCDS435.1	ENSP00000354573	Q9UPN3	0	UPI00001B3DC6	0	0	0	0	MobiDB_lite:mobidb-lite&Low_complexity_(Seg):seg	0	chr1:g.39084311G>A	0.0982	0.0522
chr1	39316391	rs147586507	G	A	4	152	1831	0.032	A	splice_region_variant&synonymous_variant	LOW	MACF1	ENSG00000127603	Transcript	ENST00000361689.6	protein_coding	27/93	0	ENST00000361689.6:c.3465G>A	ENSP00000354573.2:p.Lys1155%3D	3517/17538	3465/16293	1155/5430	K	aaG/aaA	rs147586507	0	1	0	SNV	HGNC	HGNC:13664	YES	5	0	CCDS435.1	ENSP00000354573	Q9UPN3	0	UPI00001B3DC6	0	0	0	0	Gene3D:1.20.58.1940&hmmpanther:PTHR44968	0	chr1:g.39316391G>A	0.0048	0
chr1	39350874	rs41270815	G	A	3	152	2106	0.019	A	synonymous_variant	LOW	MACF1	ENSG00000127603	Transcript	ENST00000361689.6	protein_coding	37/93	0	ENST00000361689.6:c.4869G>A	ENSP00000354573.2:p.Lys1623%3D	4921/17538	4869/16293	1623/5430	K	aaG/aaA	rs41270815	0	1	0	SNV	HGNC	HGNC:13664	YES	5	0	CCDS435.1	ENSP00000354573	Q9UPN3	0	UPI00001B3DC6	0	0	0	0	Gene3D:1.20.58.60&SMART_domains:SM00150&Superfamily_domains:SSF46966&Conserved_Domains:cd00176	0	chr1:g.39350874G>A	0.0547	0.0038
chr1	39491997	rs148153508	C	G	2	152	1578	0.013	G	synonymous_variant	LOW	BMP8A	ENSG00000183682	Transcript	ENST00000331593.6	protein_coding	1/7	0	ENST00000331593.6:c.6C>G	ENSP00000327440.5:p.Ala2%3D	362/5636	6/1209	2/402	A	gcC/gcG	rs148153508	0	1	0	SNV	HGNC	HGNC:21650	YES	1	P1	CCDS437.1	ENSP00000327440	Q7Z5Y6	0	UPI00002057D6	0	0	0	0	Cleavage_site_(Signalp):SignalP-noTM&hmmpanther:PTHR11848:SF173&hmmpanther:PTHR11848	0	chr1:g.39491997C>G	0.1204	0.2746
chr1	39492307	rs76039610	A	G	2	152	1592	0.013	G	missense_variant	MODERATE	BMP8A	ENSG00000183682	Transcript	ENST00000331593.6	protein_coding	1/7	0	ENST00000331593.6:c.316A>G	ENSP00000327440.5:p.Met106Val	672/5636	316/1209	106/402	M/V	Atg/Gtg	rs76039610	0	1	0	SNV	HGNC	HGNC:21650	YES	1	P1	CCDS437.1	ENSP00000327440	Q7Z5Y6	0	UPI00002057D6	0	0	deleterious	benign	hmmpanther:PTHR11848:SF173&hmmpanther:PTHR11848&Gene3D:2.60.120.970&Pfam_domain:PF00688	0	chr1:g.39492307A>G	0.0607	0.1815
chr1	39663394	rs4660340	G	A	5	152	2148	0.032	A	synonymous_variant	LOW	NT5C1A	ENSG00000116981	Transcript	ENST00000235628.1	protein_coding	4/6	0	ENST00000235628.1:c.474C>T	ENSP00000235628.1:p.Ser158%3D	474/1107	474/1107	158/368	S	agC/agT	rs4660340	0	-1	0	SNV	HGNC	HGNC:17819	YES	1	P1	CCDS440.1	ENSP00000235628	Q9BXI3	0	UPI000004978A	0	0	0	0	Pfam_domain:PF06189&hmmpanther:PTHR31367&hmmpanther:PTHR31367:SF2	0	chr1:g.39663394G>A	0.0409	0.003
chr1	39965930	rs142303528	G	A	3	152	2181	0.019	A	synonymous_variant	LOW	MFSD2A	ENSG00000168389	Transcript	ENST00000372809.5	protein_coding	6/14	0	ENST00000372809.5:c.669G>A	ENSP00000361895.5:p.Thr223%3D	812/2173	669/1632	223/543	T	acG/acA	rs142303528	0	1	0	SNV	HGNC	HGNC:25897	YES	2	0	CCDS44118.1	ENSP00000361895	Q8NA29	0	UPI0000072562	0	1	0	0	hmmpanther:PTHR11328&hmmpanther:PTHR11328:SF29&Pfam_domain:PF13347&Superfamily_domains:SSF103473	0	chr1:g.39965930G>A	0.0008	0
chr1	39966013	rs199920612	C	T	3	152	2203	0.019	T	missense_variant&splice_region_variant	MODERATE	MFSD2A	ENSG00000168389	Transcript	ENST00000372809.5	protein_coding	6/14	0	ENST00000372809.5:c.752C>T	ENSP00000361895.5:p.Thr251Met	895/2173	752/1632	251/543	T/M	aCg/aTg	rs199920612&COSM909363	0	1	0	SNV	HGNC	HGNC:25897	YES	2	0	CCDS44118.1	ENSP00000361895	Q8NA29	0	UPI0000072562	0	1	deleterious	probably_damaging	hmmpanther:PTHR11328&hmmpanther:PTHR11328:SF29&Pfam_domain:PF13347&Superfamily_domains:SSF103473	0	chr1:g.39966013C>T	0.0002	0
chr1	40091361	rs1800205	A	G	4	152	1819	0.026	G	missense_variant	MODERATE	PPT1	ENSG00000131238	Transcript	ENST00000642050.1	protein_coding	4/9	0	ENST00000642050.1:c.401T>C	ENSP00000493153.1:p.Ile134Thr	890/4010	401/921	134/306	I/T	aTc/aCc	rs1800205	0	-1	0	SNV	HGNC	HGNC:9325	YES	0	P2	CCDS447.1	ENSP00000493153	P50897	0	UPI0000132113	0	1	tolerated	benign	hmmpanther:PTHR11247&hmmpanther:PTHR11247:SF8&Pfam_domain:PF02089&Gene3D:3.40.50.1820&Superfamily_domains:SSF53474&PDB-ENSP_mappings:3gro.B&PDB-ENSP_mappings:3gro.A	0	chr1:g.40091361A>G	0.0739	0.0068
chr1	40314224	rs200737977	T	G	3	152	2076	0.019	G	missense_variant	MODERATE	COL9A2	ENSG00000049089	Transcript	ENST00000372748.8	protein_coding	4/32	0	ENST00000372748.8:c.230A>C	ENSP00000361834.3:p.Asp77Ala	319/2852	230/2070	77/689	D/A	gAc/gCc	rs200737977	0	-1	0	SNV	HGNC	HGNC:2218	YES	1	P1	CCDS450.1	ENSP00000361834	Q14055	0	UPI0000126D47	0	1	tolerated	benign	hmmpanther:PTHR44706&Pfam_domain:PF01391&Pfam_domain:PF01391&Low_complexity_(Seg):seg	0	chr1:g.40314224T>G	0	0
chr1	40495777	rs3795348	T	C	6	152	2043	0.038	C	synonymous_variant	LOW	ZFP69	ENSG00000187815	Transcript	ENST00000372706.6	protein_coding	6/6	0	ENST00000372706.6:c.1299T>C	ENSP00000361791.1:p.His433%3D	2230/2796	1299/1581	433/526	H	caT/caC	rs3795348	0	1	0	SNV	HGNC	HGNC:24708	YES	1	P1	CCDS30686.1	ENSP00000361791	Q49AA0	0	UPI0000160858	0	0	0	0	PROSITE_profiles:PS50157&hmmpanther:PTHR24381:SF74&hmmpanther:PTHR24381&PROSITE_patterns:PS00028&Gene3D:3.30.160.60&SMART_domains:SM00355&Superfamily_domains:SSF57667	0	chr1:g.40495777T>C	0.0439	0.0598
chr1	40514887	rs1134586	G	A	3	152	2304	0.019	A	missense_variant	MODERATE	EXO5	ENSG00000164002	Transcript	ENST00000372703.1	protein_coding	2/2	0	ENST00000372703.1:c.343G>A	ENSP00000361788.1:p.Asp115Asn	1417/2567	343/1122	115/373	D/N	Gac/Aac	rs1134586	0	1	0	SNV	HGNC	HGNC:26115	YES	2	P1	CCDS453.1	ENSP00000361788	Q9H790	0	UPI00000722CF	0	0	tolerated	benign	hmmpanther:PTHR14464&Pfam_domain:PF09810	0	chr1:g.40514887G>A	0.1066	0.062
chr1	40515558	rs3795344	G	A	6	152	1900	0.038	A	synonymous_variant	LOW	EXO5	ENSG00000164002	Transcript	ENST00000372703.1	protein_coding	2/2	0	ENST00000372703.1:c.1014G>A	ENSP00000361788.1:p.Glu338%3D	2088/2567	1014/1122	338/373	E	gaG/gaA	rs3795344	0	1	0	SNV	HGNC	HGNC:26115	YES	2	P1	CCDS453.1	ENSP00000361788	Q9H790	0	UPI00000722CF	0	0	0	0	hmmpanther:PTHR14464&Pfam_domain:PF09810	0	chr1:g.40515558G>A	0.0431	0.0598
chr1	40628882	rs7556079	G	T	4	152	2365	0.026	T	synonymous_variant	LOW	RIMS3	ENSG00000117016	Transcript	ENST00000372684.8	protein_coding	7/8	0	ENST00000372684.8:c.642C>A	ENSP00000361769.3:p.Thr214%3D	1137/7259	642/927	214/308	T	acC/acA	rs7556079	0	-1	0	SNV	HGNC	HGNC:21292	YES	1	P1	CCDS30687.1	ENSP00000361769	Q9UJD0	0	UPI000006E06A	0	0	0	0	PROSITE_profiles:PS50004&hmmpanther:PTHR12157:SF18&hmmpanther:PTHR12157&Gene3D:2.60.40.150&Pfam_domain:PF00168&SMART_domains:SM00239&Superfamily_domains:SSF49562&Low_complexity_(Seg):seg	0	chr1:g.40628882G>T	0.0018	0
chr1	40819881	rs55737429	T	C	2	152	2127	0.013	C	synonymous_variant	LOW	KCNQ4	ENSG00000117013	Transcript	ENST00000347132.10	protein_coding	6/14	0	ENST00000347132.10:c.841T>C	ENSP00000262916.6:p.Leu281%3D	1148/4324	841/2088	281/695	L	Ttg/Ctg	rs55737429	0	1	0	SNV	HGNC	HGNC:6298	YES	1	P2	CCDS456.1	ENSP00000262916	P56696	0	UPI000013D35B	0	1	0	0	Gene3D:1.10.287.70&Pfam_domain:PF00520&Prints_domain:PR00169&hmmpanther:PTHR11537&hmmpanther:PTHR11537:SF4&Superfamily_domains:SSF81324	0	chr1:g.40819881T>C	0.0381	0.0038
chr1	40819913	rs12117176	G	A	6	152	2260	0.038	A	synonymous_variant	LOW	KCNQ4	ENSG00000117013	Transcript	ENST00000347132.10	protein_coding	6/14	0	ENST00000347132.10:c.873G>A	ENSP00000262916.6:p.Pro291%3D	1180/4324	873/2088	291/695	P	ccG/ccA	rs12117176	0	1	0	SNV	HGNC	HGNC:6298	YES	1	P2	CCDS456.1	ENSP00000262916	P56696	0	UPI000013D35B	0	1	0	0	Gene3D:1.10.287.70&Pfam_domain:PF00520&hmmpanther:PTHR11537&hmmpanther:PTHR11537:SF4&Superfamily_domains:SSF81324	0	chr1:g.40819913G>A	0.1156	0.0159
chr1	40819919	rs12143503	A	G	6	152	2268	0.038	G	synonymous_variant	LOW	KCNQ4	ENSG00000117013	Transcript	ENST00000347132.10	protein_coding	6/14	0	ENST00000347132.10:c.879A>G	ENSP00000262916.6:p.Thr293%3D	1186/4324	879/2088	293/695	T	acA/acG	rs12143503	0	1	0	SNV	HGNC	HGNC:6298	YES	1	P2	CCDS456.1	ENSP00000262916	P56696	0	UPI000013D35B	0	1	0	0	Gene3D:1.10.287.70&Pfam_domain:PF00520&hmmpanther:PTHR11537&hmmpanther:PTHR11537:SF4&Superfamily_domains:SSF81324	0	chr1:g.40819919A>G	0.1162	0.0159
chr1	40861609	rs1057635	C	A	2	152	1254	0.013	A	missense_variant	MODERATE	CITED4	ENSG00000179862	Transcript	ENST00000372638.3	protein_coding	1/1	0	ENST00000372638.3:c.519G>T	ENSP00000361721.2:p.Leu173Phe	758/1316	519/555	173/184	L/F	ttG/ttT	rs1057635	0	-1	0	SNV	HGNC	HGNC:18696	YES	0	P1	CCDS458.1	ENSP00000361721	Q96RK1	0	UPI000004241F	0	0	tolerated	benign	Pfam_domain:PF04487&hmmpanther:PTHR17045&hmmpanther:PTHR17045:SF5	0	chr1:g.40861609C>A	0.0313	0.0484
chr1	41510546	rs72669005	G	A	2	152	1751	0.013	A	missense_variant	MODERATE	HIVEP3	ENSG00000127124	Transcript	ENST00000372583.6	protein_coding	9/9	0	ENST00000372583.6:c.7126C>T	ENSP00000361664.1:p.Pro2376Ser	8436/12617	7126/7221	2376/2406	P/S	Ccc/Tcc	rs72669005	0	-1	0	SNV	HGNC	HGNC:13561	YES	1	P3	CCDS463.1	ENSP00000361664	Q5T1R4	0	UPI000013CC24	0	0	deleterious_low_confidence	benign	MobiDB_lite:mobidb-lite	0	chr1:g.41510546G>A	0.099	0.2277
chr1	41510674	rs140839222	T	C	3	152	2024	0.019	C	missense_variant	MODERATE	HIVEP3	ENSG00000127124	Transcript	ENST00000372583.6	protein_coding	9/9	0	ENST00000372583.6:c.6998A>G	ENSP00000361664.1:p.Glu2333Gly	8308/12617	6998/7221	2333/2406	E/G	gAg/gGg	rs140839222	0	-1	0	SNV	HGNC	HGNC:13561	YES	1	P3	CCDS463.1	ENSP00000361664	Q5T1R4	0	UPI000013CC24	0	0	tolerated_low_confidence	benign	MobiDB_lite:mobidb-lite	0	chr1:g.41510674T>C	0.0397	0.0174
chr1	41510826	rs142695572	G	A	2	152	1778	0.013	A	synonymous_variant	LOW	HIVEP3	ENSG00000127124	Transcript	ENST00000372583.6	protein_coding	9/9	0	ENST00000372583.6:c.6846C>T	ENSP00000361664.1:p.Gly2282%3D	8156/12617	6846/7221	2282/2406	G	ggC/ggT	rs142695572	0	-1	0	SNV	HGNC	HGNC:13561	YES	1	P3	CCDS463.1	ENSP00000361664	Q5T1R4	0	UPI000013CC24	0	0	0	0	hmmpanther:PTHR23233:SF50&hmmpanther:PTHR23233&MobiDB_lite:mobidb-lite&Low_complexity_(Seg):seg	0	chr1:g.41510826G>A	0.0028	0
chr1	42155548	rs373014813	C	T	2	152	2315	0.013	T	synonymous_variant	LOW	GUCA2B	ENSG00000044012	Transcript	ENST00000372581.2	protein_coding	3/3	0	ENST00000372581.2:c.291C>T	ENSP00000361662.1:p.Asn97%3D	332/604	291/339	97/112	N	aaC/aaT	rs373014813	0	1	0	SNV	HGNC	HGNC:4683	YES	1	P1	CCDS464.1	ENSP00000361662	Q16661	0	UPI000002E39E	0	0	0	0	hmmpanther:PTHR11318:SF4&hmmpanther:PTHR11318&PIRSF_domain:PIRSF001849&Pfam_domain:PF02058&Gene3D:3.90.1450.10&Superfamily_domains:SSF89890&blastprodom:PD005588&PDB-ENSP_mappings:1uyb.A&PDB-ENSP_mappings:1uya.A	0	chr1:g.42155548C>T	0	0
chr1	42191525	rs1139978	T	G	3	152	1953	0.019	G	missense_variant	MODERATE	FOXJ3	ENSG00000198815	Transcript	ENST00000372572.5	protein_coding	11/15	0	ENST00000372572.5:c.1129A>C	ENSP00000361653.1:p.Thr377Pro	1441/5352	1129/1869	377/622	T/P	Aca/Cca	rs1139978	0	-1	0	SNV	HGNC	HGNC:29178	YES	1	P1	CCDS30689.1	ENSP00000361653	Q9UPW0	0	UPI000013D359	0	0	tolerated_low_confidence	benign	hmmpanther:PTHR11829&hmmpanther:PTHR11829:SF104&MobiDB_lite:mobidb-lite&MobiDB_lite:mobidb-lite	0	chr1:g.42191525T>G	0.0495	0.0159
chr1	42430770	rs41301052	C	A	2	152	2176	0.013	A	missense_variant	MODERATE	ZMYND12	ENSG00000066185	Transcript	ENST00000372565.8	protein_coding	8/8	0	ENST00000372565.8:c.1064G>T	ENSP00000361646.3:p.Ser355Ile	1089/1530	1064/1098	355/365	S/I	aGt/aTt	rs41301052	0	-1	0	SNV	HGNC	HGNC:21192	YES	1	P1	CCDS467.1	ENSP00000361646	Q9H0C1	0	UPI000020587B	0	0	tolerated	benign	hmmpanther:PTHR12298&hmmpanther:PTHR12298:SF14&Gene3D:1.25.40.10	0	chr1:g.42430770C>A	0.0084	0.0008
chr1	42581386	rs12037518	A	G	7	152	1272	0.045	G	synonymous_variant	LOW	CCDC30	ENSG00000186409	Transcript	ENST00000342022.8	protein_coding	8/16	0	ENST00000342022.8:c.1092A>G	ENSP00000339280.4:p.Glu364%3D	1202/3098	1092/2352	364/783	E	gaA/gaG	rs12037518	0	1	0	SNV	HGNC	HGNC:26103	YES	5	P2	CCDS30690.1	ENSP00000339280	Q5VVM6	0	UPI0000458A0B	0	0	0	0	Coiled-coils_(Ncoils):Coil&Pfam_domain:PF15742&hmmpanther:PTHR34479	0	chr1:g.42581386A>G	0.279	0.1702
chr1	42642517	rs12036818	G	A	6	152	1713	0.038	A	synonymous_variant	LOW	CCDC30	ENSG00000186409	Transcript	ENST00000342022.8	protein_coding	12/16	0	ENST00000342022.8:c.1683G>A	ENSP00000339280.4:p.Leu561%3D	1793/3098	1683/2352	561/783	L	ctG/ctA	rs12036818	0	1	0	SNV	HGNC	HGNC:26103	YES	5	P2	CCDS30690.1	ENSP00000339280	Q5VVM6	0	UPI0000458A0B	0	0	0	0	Coiled-coils_(Ncoils):Coil&Pfam_domain:PF15742&hmmpanther:PTHR34479	0	chr1:g.42642517G>A	0.1448	0.0234
chr1	42665982	rs12244	G	A	6	152	2428	0.038	A	splice_region_variant&synonymous_variant	LOW	PPIH	ENSG00000171960	Transcript	ENST00000304979.8	protein_coding	7/10	0	ENST00000304979.8:c.339G>A	ENSP00000306614.3:p.Ala113%3D	363/754	339/534	113/177	A	gcG/gcA	rs12244	0	1	0	SNV	HGNC	HGNC:14651	YES	1	P1	CCDS469.1	ENSP00000306614	O43447	Q6FH36	UPI0000026830	0	0	0	0	PROSITE_profiles:PS50072&Conserved_Domains:cd01926&hmmpanther:PTHR11071&hmmpanther:PTHR11071:SF58&Gene3D:2.40.100.10&PIRSF_domain:PIRSF001467&Pfam_domain:PF00160&Superfamily_domains:SSF50891&Prints_domain:PR00153&PDB-ENSP_mappings:6ahd.W&PDB-ENSP_mappings:5o9z.M&PDB-ENSP_mappings:1qoi.A&PDB-ENSP_mappings:1mzw.A	0	chr1:g.42665982G>A	0.1504	0.0363
chr1	42750259	rs11581921	C	T	3	152	2409	0.019	T	missense_variant	MODERATE	P3H1	ENSG00000117385	Transcript	ENST00000236040.8	protein_coding	11/14	0	ENST00000236040.8:c.1647G>A	ENSP00000236040.4:p.Met549Ile	1688/2993	1647/2415	549/804	M/I	atG/atA	rs11581921	0	-1	0	SNV	HGNC	HGNC:19316	YES	2	0	CCDS57986.1	ENSP00000236040	Q32P28	0	UPI000013E32E	0	1	tolerated	benign	hmmpanther:PTHR14049:SF5&hmmpanther:PTHR14049&Gene3D:2.60.120.620&SMART_domains:SM00702	0	chr1:g.42750259C>T	0.0575	0.0106
chr1	42842780	rs151336893	A	G	7	152	2453	0.045	G	missense_variant	MODERATE	ERMAP	ENSG00000164010	Transcript	ENST00000372517.8	protein_coding	12/12	0	ENST00000372517.8:c.976A>G	ENSP00000361595.2:p.Asn326Asp	1229/3440	976/1428	326/475	N/D	Aat/Gat	rs151336893&COSM3677693	0	1	0	SNV	HGNC	HGNC:15743	YES	1	P1	CCDS475.1	ENSP00000361595	Q96PL5	A0A1C9HIH9	UPI000007000D	0	1	tolerated	possibly_damaging	PROSITE_profiles:PS50188&Conserved_Domains:cd15813&hmmpanther:PTHR24100&hmmpanther:PTHR24100:SF46&Gene3D:2.60.120.920&Pfam_domain:PF00622&SMART_domains:SM00449&Superfamily_domains:SSF49899	0	chr1:g.42842780A>G	0.007	0.0008
chr1	43234299	rs2484714	G	A	4	152	2122	0.026	A	synonymous_variant	LOW	CFAP57	ENSG00000243710	Transcript	ENST00000610710.4	protein_coding	21/24	0	ENST00000610710.4:c.3246G>A	ENSP00000479773.1:p.Leu1082%3D	3392/4162	3246/3852	1082/1283	L	ctG/ctA	rs2484714	0	1	0	SNV	HGNC	HGNC:26485	YES	5	P2	CCDS72768.1	ENSP00000479773	0	A0A087WVY5	UPI000223C368	0	0	0	0	hmmpanther:PTHR32215:SF0&hmmpanther:PTHR32215&Coiled-coils_(Ncoils):Coil	0	chr1:g.43234299G>A	0.1214	0.1505
chr1	43425193	rs140831372	C	T	4	152	2491	0.026	T	synonymous_variant	LOW	SZT2	ENSG00000198198	Transcript	ENST00000562955.2	protein_coding	18/71	0	ENST00000562955.2:c.2631C>T	ENSP00000457168.1:p.Thr877%3D	2704/13968	2631/10128	877/3375	T	acC/acT	rs140831372	0	1	0	SNV	HGNC	HGNC:29040	YES	5	P2	CCDS30694.2	ENSP00000457168	Q5T011	0	UPI0001E24F46	0	1	0	0	hmmpanther:PTHR14918&Low_complexity_(Seg):seg	0	chr1:g.43425193C>T	0.0042	0.0008
chr1	43619450	rs565372598	G	A	2	152	2182	0.013	A	synonymous_variant	LOW	PTPRF	ENSG00000142949	Transcript	ENST00000359947.9	protein_coding	28/34	0	ENST00000359947.9:c.4809G>A	ENSP00000353030.4:p.Ala1603%3D	5142/7720	4809/5724	1603/1907	A	gcG/gcA	rs565372598&COSM331195	0	1	0	SNV	HGNC	HGNC:9670	YES	1	P4	CCDS489.2	ENSP00000353030	P10586	0	UPI0000470154	0	1	0	0	Conserved_Domains:cd00047&Gene3D:3.90.190.10&Pfam_domain:PF00102&SMART_domains:SM00404&SMART_domains:SM00194&Superfamily_domains:SSF52799&PROSITE_profiles:PS50055&hmmpanther:PTHR19134&hmmpanther:PTHR19134:SF203&PDB-ENSP_mappings:1lar.B&PDB-ENSP_mappings:1lar.A	0	chr1:g.43619450G>A	0.0002	0
chr1	43683715	rs749340762	A	G	2	152	2015	0.013	G	missense_variant	MODERATE	KDM4A	ENSG00000066135	Transcript	ENST00000372396.4	protein_coding	12/22	0	ENST00000372396.4:c.1766A>G	ENSP00000361473.3:p.Glu589Gly	1909/4486	1766/3195	589/1064	E/G	gAg/gGg	rs749340762	0	1	0	SNV	HGNC	HGNC:22978	YES	1	P1	CCDS491.1	ENSP00000361473	O75164	0	UPI000013D35A	0	0	tolerated	benign	hmmpanther:PTHR10694:SF32&hmmpanther:PTHR10694	0	chr1:g.43683715A>G	0	0
chr1	44759229	rs7524294	G	A	6	152	2244	0.038	A	synonymous_variant	LOW	KIF2C	ENSG00000142945	Transcript	ENST00000372224.9	protein_coding	14/21	0	ENST00000372224.9:c.1248G>A	ENSP00000361298.4:p.Lys416%3D	1344/2862	1248/2178	416/725	K	aaG/aaA	rs7524294&COSM3677708	0	1	0	SNV	HGNC	HGNC:6393	YES	1	P1	CCDS512.1	ENSP00000361298	Q99661	A0A140VKF1	UPI000012DDAD	0	0	0	0	Conserved_Domains:cd01367&Pfam_domain:PF00225&Gene3D:3.40.850.10&SMART_domains:SM00129&Superfamily_domains:SSF52540&PROSITE_profiles:PS50067&hmmpanther:PTHR24115:SF454&hmmpanther:PTHR24115&PDB-ENSP_mappings:5mio.C&PDB-ENSP_mappings:4y05.A&PDB-ENSP_mappings:4ubf.D&PDB-ENSP_mappings:4ubf.C&PDB-ENSP_mappings:4ubf.B&PDB-ENSP_mappings:4ubf.A&PDB-ENSP_mappings:2heh.A	0	chr1:g.44759229G>A	0.0258	0.0431
chr1	45345251	rs3893383	G	A	7	152	2227	0.045	A	synonymous_variant	LOW	TESK2	ENSG00000070759	Transcript	ENST00000372086.4	protein_coding	11/11	0	ENST00000372086.4:c.1305C>T	ENSP00000361158.3:p.Pro435%3D	1703/3071	1305/1716	435/571	P	ccC/ccT	rs3893383	0	-1	0	SNV	HGNC	HGNC:11732	YES	1	P1	CCDS41323.1	ENSP00000361158	Q96S53	0	UPI000004073A	0	0	0	0	hmmpanther:PTHR44164:SF1&hmmpanther:PTHR44164	0	chr1:g.45345251G>A	0.1741	0.2852
chr1	45509214	rs201025783	G	T	5	152	1619	0.032	T	stop_lost	HIGH	MMACHC	ENSG00000132763	Transcript	ENST00000401061.9	protein_coding	4/4	0	ENST00000401061.9:c.848G>T	ENSP00000383840.4:p.Ter283LeuextTer14	881/5049	848/849	283/282	*/L	tGa/tTa	rs201025783	0	1	0	SNV	HGNC	HGNC:24525	YES	2	P1	CCDS41324.1	ENSP00000383840	Q9Y4U1	0	UPI00001C1D6D	0	1	0	0	0	0	chr1:g.45509214G>T	0	0
chr1	45714270	rs140212891	A	G	7	152	1889	0.045	G	synonymous_variant	LOW	IPP	ENSG00000197429	Transcript	ENST00000396478.3	protein_coding	8/9	0	ENST00000396478.3:c.1506T>C	ENSP00000379739.3:p.Thr502%3D	1609/3113	1506/1755	502/584	T	acT/acC	rs140212891	0	-1	0	SNV	HGNC	HGNC:6108	YES	2	P1	CCDS30702.1	ENSP00000379739	Q9Y573	0	UPI000012D80B	0	0	0	0	hmmpanther:PTHR24412:SF210&hmmpanther:PTHR24412&hmmpanther:PTHR24412:SF210&hmmpanther:PTHR24412&Pfam_domain:PF01344&Gene3D:2.120.10.80&PIRSF_domain:PIRSF037037&SMART_domains:SM00612&Superfamily_domains:SSF50965	0	chr1:g.45714270A>G	0.001	0.0015
chr1	46033854	rs1052607	A	G	2	152	2210	0.013	G	missense_variant	MODERATE	MAST2	ENSG00000086015	Transcript	ENST00000361297.7	protein_coding	27/29	0	ENST00000361297.7:c.3590A>G	ENSP00000354671.2:p.Lys1197Arg	3874/5737	3590/5397	1197/1798	K/R	aAa/aGa	rs1052607	0	1	0	SNV	HGNC	HGNC:19035	YES	1	P1	CCDS41326.1	ENSP00000354671	Q6P0Q8	0	UPI0000458AEB	0	0	tolerated_low_confidence	benign	Gene3D:2.30.42.10&hmmpanther:PTHR24356&hmmpanther:PTHR24356:SF136&MobiDB_lite:mobidb-lite	0	chr1:g.46033854A>G	0.0244	0.0038
chr1	46034579	rs33931638	G	A	2	152	1872	0.013	A	missense_variant	MODERATE	MAST2	ENSG00000086015	Transcript	ENST00000361297.7	protein_coding	29/29	0	ENST00000361297.7:c.3910G>A	ENSP00000354671.2:p.Val1304Met	4194/5737	3910/5397	1304/1798	V/M	Gtg/Atg	rs33931638	0	1	0	SNV	HGNC	HGNC:19035	YES	1	P1	CCDS41326.1	ENSP00000354671	Q6P0Q8	0	UPI0000458AEB	0	0	deleterious_low_confidence	possibly_damaging	hmmpanther:PTHR24356&hmmpanther:PTHR24356:SF136&MobiDB_lite:mobidb-lite&MobiDB_lite:mobidb-lite&Low_complexity_(Seg):seg	0	chr1:g.46034579G>A	0.0244	0.0038
chr1	46035072	rs3737737	G	C	4	152	1970	0.026	C	missense_variant	MODERATE	MAST2	ENSG00000086015	Transcript	ENST00000361297.7	protein_coding	29/29	0	ENST00000361297.7:c.4403G>C	ENSP00000354671.2:p.Gly1468Ala	4687/5737	4403/5397	1468/1798	G/A	gGg/gCg	rs3737737	0	1	0	SNV	HGNC	HGNC:19035	YES	1	P1	CCDS41326.1	ENSP00000354671	Q6P0Q8	0	UPI0000458AEB	0	0	deleterious_low_confidence	benign	MobiDB_lite:mobidb-lite	0	chr1:g.46035072G>C	0.0789	0.0008
chr1	46192423	rs146097254	G	A	4	152	2379	0.026	A	missense_variant	MODERATE	POMGNT1	ENSG00000085998	Transcript	ENST00000371992.1	protein_coding	16/23	0	ENST00000371992.1:c.1298C>T	ENSP00000361060.1:p.Thr433Met	1949/2934	1298/2247	433/748	T/M	aCg/aTg	rs146097254&COSM3785301&COSM3785302	0	-1	0	SNV	HGNC	HGNC:19139	YES	2	0	CCDS57995.1	ENSP00000361060	Q8WZA1	0	UPI0000458AF4	0	1	0	probably_damaging	Gene3D:3.90.550.10&Pfam_domain:PF03071&hmmpanther:PTHR10468&hmmpanther:PTHR10468:SF4&Superfamily_domains:SSF53448&Conserved_Domains:cd02514	0	chr1:g.46192423G>A	0.0026	0.0015
chr1	46278228	rs1048771	C	T	6	152	1941	0.038	T	synonymous_variant	LOW	RAD54L	ENSG00000085999	Transcript	ENST00000371975.9	protein_coding	18/18	0	ENST00000371975.9:c.2190C>T	ENSP00000361043.4:p.Ala730%3D	2833/3078	2190/2244	730/747	A	gcC/gcT	rs1048771	0	1	0	SNV	HGNC	HGNC:9826	YES	1	P1	CCDS532.1	ENSP00000361043	Q92698	0	UPI0000378007	0	1	0	0	hmmpanther:PTHR10799&hmmpanther:PTHR10799:SF889&Superfamily_domains:SSF52540	0	chr1:g.46278228C>T	0.1857	0.0257
chr1	46280492	rs11542623	C	T	6	152	2265	0.038	T	missense_variant	MODERATE	LRRC41	ENSG00000132128	Transcript	ENST00000617190.4	protein_coding	6/10	0	ENST00000617190.4:c.1825G>A	ENSP00000477792.1:p.Val609Ile	2111/4128	1825/2439	609/812	V/I	Gtt/Att	rs11542623	0	-1	0	SNV	HGNC	HGNC:16917	YES	1	P1	CCDS533.1	ENSP00000477792	Q15345	0	UPI0000225CC7	0	0	deleterious	benign	Gene3D:3.80.10.10&hmmpanther:PTHR15354&Superfamily_domains:SSF52047	0	chr1:g.46280492C>T	0.1859	0.0265
chr1	46340878	rs41293277	C	T	2	152	1930	0.013	T	missense_variant	MODERATE	NSUN4	ENSG00000117481	Transcript	ENST00000474844.5	protein_coding	1/6	0	ENST00000474844.5:c.52C>T	ENSP00000419740.1:p.Leu18Phe	702/2150	52/1155	18/384	L/F	Ctc/Ttc	rs41293277	0	1	0	SNV	HGNC	HGNC:31802	YES	1	P1	CCDS534.1	ENSP00000419740	Q96CB9	0	UPI000013EBC5	0	0	tolerated	benign	hmmpanther:PTHR22808&hmmpanther:PTHR22808:SF3	0	chr1:g.46340878C>T	0.1272	0.115
chr1	46344998	rs17361763	T	C	2	152	2556	0.013	C	synonymous_variant	LOW	NSUN4	ENSG00000117481	Transcript	ENST00000474844.5	protein_coding	2/6	0	ENST00000474844.5:c.291T>C	ENSP00000419740.1:p.Asp97%3D	941/2150	291/1155	97/384	D	gaT/gaC	rs17361763	0	1	0	SNV	HGNC	HGNC:31802	YES	1	P1	CCDS534.1	ENSP00000419740	Q96CB9	0	UPI000013EBC5	0	0	0	0	Gene3D:3.30.70.3470&PDB-ENSP_mappings:4fp9.A&PDB-ENSP_mappings:4fp9.C&PDB-ENSP_mappings:4fp9.D&PDB-ENSP_mappings:4fp9.F&PDB-ENSP_mappings:4fzv.A&PROSITE_profiles:PS51686&hmmpanther:PTHR22808&hmmpanther:PTHR22808:SF3	0	chr1:g.46344998T>C	0.1318	0.1331
chr1	46361813	rs1053624	C	T	2	152	2416	0.013	T	synonymous_variant	LOW	NSUN4	ENSG00000117481	Transcript	ENST00000474844.5	protein_coding	6/6	0	ENST00000474844.5:c.1122C>T	ENSP00000419740.1:p.Pro374%3D	1772/2150	1122/1155	374/384	P	ccC/ccT	rs1053624	0	1	0	SNV	HGNC	HGNC:31802	YES	1	P1	CCDS534.1	ENSP00000419740	Q96CB9	0	UPI000013EBC5	0	0	0	0	Gene3D:3.40.50.150&PDB-ENSP_mappings:4fp9.A&PDB-ENSP_mappings:4fp9.C&PDB-ENSP_mappings:4fp9.D&PDB-ENSP_mappings:4fp9.F&PDB-ENSP_mappings:4fzv.A&PROSITE_profiles:PS51686&hmmpanther:PTHR22808&hmmpanther:PTHR22808:SF3&Superfamily_domains:SSF53335	0	chr1:g.46361813C>T	0	0
chr1	46405032	rs768817925	G	A	2	152	2314	0.013	A	missense_variant	MODERATE	FAAH	ENSG00000117480	Transcript	ENST00000243167.9	protein_coding	3/15	0	ENST00000243167.9:c.328G>A	ENSP00000243167.8:p.Gly110Arg	360/2042	328/1740	110/579	G/R	Ggg/Agg	rs768817925	0	1	0	SNV	HGNC	HGNC:3553	YES	1	P1	CCDS535.1	ENSP00000243167	O00519	0	UPI000013C9E7	0	1	tolerated	benign	Gene3D:3.90.1300.10&Pfam_domain:PF01425&PIRSF_domain:PIRSF001221&hmmpanther:PTHR11895&hmmpanther:PTHR11895:SF91&Superfamily_domains:SSF75304	0	chr1:g.46405032G>A	0	0
chr1	46507022	rs12567122	C	T	3	152	2043	0.019	T	synonymous_variant	LOW	DMBX1	ENSG00000197587	Transcript	ENST00000360032.3	protein_coding	1/4	0	ENST00000360032.3:c.12C>T	ENSP00000353132.3:p.Tyr4%3D	26/2880	12/1134	4/377	Y	taC/taT	rs12567122	0	1	0	SNV	HGNC	HGNC:19026	YES	1	P1	CCDS536.1	ENSP00000353132	Q8NFW5	0	UPI0000070B63	0	0	0	0	hmmpanther:PTHR24329:SF319&hmmpanther:PTHR24329	0	chr1:g.46507022C>T	0.0841	0.0061
chr1	46549939	rs149813307	G	A	6	152	2359	0.045	A	missense_variant	MODERATE	KNCN	ENSG00000162456	Transcript	ENST00000481882.6	protein_coding	2/4	0	ENST00000481882.6:c.215C>T	ENSP00000419705.2:p.Thr72Ile	527/1037	215/375	72/124	T/I	aCc/aTc	rs149813307	0	-1	0	SNV	HGNC	HGNC:26488	YES	5	P1	CCDS81316.1	ENSP00000419705	A6PVL3	0	UPI000155D48B	0	0	tolerated_low_confidence	benign	Pfam_domain:PF15033&hmmpanther:PTHR38497	0	chr1:g.46549939G>A	0.0148	0
chr1	46549966	rs61734408	C	G	6	152	2309	0.045	G	missense_variant	MODERATE	KNCN	ENSG00000162456	Transcript	ENST00000481882.6	protein_coding	2/4	0	ENST00000481882.6:c.188G>C	ENSP00000419705.2:p.Arg63Pro	500/1037	188/375	63/124	R/P	cGg/cCg	rs61734408	0	-1	0	SNV	HGNC	HGNC:26488	YES	5	P1	CCDS81316.1	ENSP00000419705	A6PVL3	0	UPI000155D48B	0	0	tolerated_low_confidence	possibly_damaging	Pfam_domain:PF15033&hmmpanther:PTHR38497	0	chr1:g.46549966C>G	0.0148	0
chr1	46583256	rs56228418	G	A	7	152	1511	0.051	A	synonymous_variant	LOW	MKNK1	ENSG00000079277	Transcript	ENST00000649800.1	protein_coding	3/14	0	ENST00000649800.1:c.108C>T	ENSP00000498083.1:p.Ala36%3D	352/2809	108/1398	36/465	A	gcC/gcT	rs56228418	0	-1	0	SNV	HGNC	HGNC:7110	YES	0	0	CCDS538.1	ENSP00000498083	0	0	UPI0000073749	0	0	0	0	MobiDB_lite:mobidb-lite&hmmpanther:PTHR24349:SF114&hmmpanther:PTHR24349&Gene3D:3.30.200.20	0	chr1:g.46583256G>A	0.019	0
chr1	46635942	rs756317833	T	C	2	152	2450	0.013	C	missense_variant	MODERATE	ATPAF1	ENSG00000123472	Transcript	ENST00000576409.5	protein_coding	9/9	0	ENST00000576409.5:c.890A>G	ENSP00000460964.1:p.Asn297Ser	953/4158	890/1056	297/351	N/S	aAc/aGc	rs756317833&COSM4238993	0	-1	0	SNV	HGNC	HGNC:18803	YES	1	P3	CCDS541.2	ENSP00000460964	0	I3L448	UPI000222BB4E	0	1	tolerated	benign	Pfam_domain:PF06644&hmmpanther:PTHR13126	0	chr1:g.46635942T>C	0	0
chr1	46672965	rs142885686	C	T	6	152	2381	0.038	T	missense_variant	MODERATE	TEX38	ENSG00000186118	Transcript	ENST00000334122.4	protein_coding	2/2	0	ENST00000334122.4:c.130C>T	ENSP00000455854.1:p.Arg44Trp	237/866	130/621	44/206	R/W	Cgg/Tgg	rs142885686&COSM1343158&COSM1343159	0	1	0	SNV	HGNC	HGNC:29589	YES	1	P1	CCDS57999.1	ENSP00000455854	Q6PEX7	C9W8M6	UPI00001D7D06	0	0	deleterious	probably_damaging	Pfam_domain:PF15834&hmmpanther:PTHR37362	0	chr1:g.46672965C>T	0.0026	0.0008
chr1	46930161	rs144175060	C	T	3	152	2478	0.032	T	missense_variant	MODERATE	CYP4A11	ENSG00000187048	Transcript	ENST00000310638.9	protein_coding	12/12	0	ENST00000310638.9:c.1514G>A	ENSP00000311095.4:p.Arg505His	1557/2530	1514/1560	505/519	R/H	cGt/cAt	rs144175060	0	-1	0	SNV	HGNC	HGNC:2642	YES	1	P2	CCDS543.1	ENSP00000311095	Q02928	0	UPI00001281E4	0	0	tolerated	benign	Gene3D:1.10.630.10&hmmpanther:PTHR24291&hmmpanther:PTHR24291:SF39&Superfamily_domains:SSF48264	0	chr1:g.46930161C>T	0.0032	0
chr1	47187365	rs11552561	C	T	2	152	2086	0.013	T	missense_variant	MODERATE	PDZK1IP1	ENSG00000162366	Transcript	ENST00000294338.7	protein_coding	2/4	0	ENST00000294338.7:c.130G>A	ENSP00000294338.2:p.Val44Ile	234/838	130/345	44/114	V/I	Gtt/Att	rs11552561&COSM1343202	0	-1	0	SNV	HGNC	HGNC:16887	YES	1	P1	CCDS546.1	ENSP00000294338	Q13113	0	UPI000004EC8A	0	0	deleterious	probably_damaging	Pfam_domain:PF15807&hmmpanther:PTHR15296&hmmpanther:PTHR15296:SF0&Transmembrane_helices:TMhelix&Low_complexity_(Seg):seg	0	chr1:g.47187365C>T	0.0088	0
chr1	47260415	rs13376679	T	C	2	152	1009	0.013	C	missense_variant	MODERATE	STIL	ENSG00000123473	Transcript	ENST00000371877.7	protein_coding	16/17	0	ENST00000371877.7:c.2954A>G	ENSP00000360944.3:p.His985Arg	3102/5009	2954/3867	985/1288	H/R	cAt/cGt	rs13376679	0	-1	0	SNV	HGNC	HGNC:10879	YES	1	A2	CCDS41329.1	ENSP00000360944	Q15468	0	UPI00002042D5	0	1	tolerated	benign	hmmpanther:PTHR15128	0	chr1:g.47260415T>C	0.1783	0.1831
chr1	47372955	rs72553946	G	A	4	152	621	0.026	A	missense_variant&splice_region_variant	MODERATE	CMPK1	ENSG00000162368	Transcript	ENST00000371873.9	protein_coding	3/6	0	ENST00000371873.9:c.319G>A	ENSP00000360939.5:p.Glu107Lys	468/2930	319/687	107/228	E/K	Gaa/Aaa	rs72553946	0	1	0	SNV	HGNC	HGNC:18170	YES	1	P1	CCDS549.1	ENSP00000360939	P30085	B2R6S5	UPI000013E14C	0	0	tolerated	benign	Gene3D:3.40.50.300&HAMAP:MF_00235&HAMAP:MF_03172&Pfam_domain:PF00406&hmmpanther:PTHR23359&hmmpanther:PTHR23359:SF107&Superfamily_domains:SSF52540&TIGRFAM_domain:TIGR01359&Conserved_Domains:cd01428	0	chr1:g.47372955G>A	0.0046	0
chr1	47372980	rs72553947	A	G	2	152	646	0.013	G	missense_variant	MODERATE	CMPK1	ENSG00000162368	Transcript	ENST00000371873.9	protein_coding	3/6	0	ENST00000371873.9:c.344A>G	ENSP00000360939.5:p.Asn115Ser	493/2930	344/687	115/228	N/S	aAt/aGt	rs72553947&COSM146505	0	1	0	SNV	HGNC	HGNC:18170	YES	1	P1	CCDS549.1	ENSP00000360939	P30085	B2R6S5	UPI000013E14C	0	0	tolerated	benign	Gene3D:3.40.50.300&HAMAP:MF_00235&HAMAP:MF_03172&Pfam_domain:PF00406&hmmpanther:PTHR23359&hmmpanther:PTHR23359:SF107&Superfamily_domains:SSF52540&TIGRFAM_domain:TIGR01359&Conserved_Domains:cd01428	0	chr1:g.47372980A>G	0.0058	0
chr1	47416916	rs530072475	G	A	6	152	1510	0.038	A	missense_variant	MODERATE	FOXE3	ENSG00000186790	Transcript	ENST00000335071.4	protein_coding	1/1	0	ENST00000335071.4:c.601G>A	ENSP00000334472.2:p.Val201Met	632/1768	601/960	201/319	V/M	Gtg/Atg	rs530072475&CM148034	0	1	0	SNV	HGNC	HGNC:3808	YES	0	P1	CCDS550.1	ENSP00000334472	Q13461	A0A0A1EII5	UPI000012ADD3	0	1	tolerated	benign	hmmpanther:PTHR11829&hmmpanther:PTHR11829:SF311&Low_complexity_(Seg):seg	0	chr1:g.47416916G>A	0.0014	0.0023
chr1	47775270	rs571587461	G	C	4	152	1755	0.026	C	missense_variant	MODERATE	TRABD2B	ENSG00000269113	Transcript	ENST00000606738.3	protein_coding	6/7	0	ENST00000606738.3:c.1249C>G	ENSP00000476820.1:p.Gln417Glu	1845/7524	1249/1554	417/517	Q/E	Cag/Gag	rs571587461	0	-1	0	SNV	HGNC	HGNC:44200	YES	1	P1	CCDS58000.1	ENSP00000476820	A6NFA1	0	UPI00017BE8EF	0	0	tolerated_low_confidence	possibly_damaging	Low_complexity_(Seg):seg&hmmpanther:PTHR31120&hmmpanther:PTHR31120:SF8	0	chr1:g.47775270G>C	0.002	0
chr1	48228922	rs61746559	G	A	5	152	2365	0.032	A	missense_variant	MODERATE	SLC5A9	ENSG00000117834	Transcript	ENST00000236495.9	protein_coding	3/15	0	ENST00000236495.9:c.307G>A	ENSP00000236495.5:p.Gly103Arg	357/3272	307/2121	103/706	G/R	Gga/Aga	rs61746559	0	1	0	SNV	HGNC	HGNC:22146	YES	1	0	CCDS44136.1	ENSP00000236495	Q2M3M2	0	UPI0000251D94	0	0	deleterious	probably_damaging	Gene3D:1.20.1730.10&Pfam_domain:PF00474&PROSITE_profiles:PS50283&hmmpanther:PTHR11819&hmmpanther:PTHR11819:SF96&Transmembrane_helices:TMhelix&Conserved_Domains:cd11488&Low_complexity_(Seg):seg	0	chr1:g.48228922G>A	0.0525	0.0053
chr1	48231554	rs12047252	T	C	5	152	2346	0.032	C	missense_variant	MODERATE	SLC5A9	ENSG00000117834	Transcript	ENST00000236495.9	protein_coding	7/15	0	ENST00000236495.9:c.695T>C	ENSP00000236495.5:p.Met232Thr	745/3272	695/2121	232/706	M/T	aTg/aCg	rs12047252	0	1	0	SNV	HGNC	HGNC:22146	YES	1	0	CCDS44136.1	ENSP00000236495	Q2M3M2	0	UPI0000251D94	0	0	tolerated	benign	Gene3D:1.20.1730.10&Pfam_domain:PF00474&PROSITE_patterns:PS00456&PROSITE_profiles:PS50283&hmmpanther:PTHR11819&hmmpanther:PTHR11819:SF96&TIGRFAM_domain:TIGR00813&Transmembrane_helices:TMhelix&Conserved_Domains:cd11488	0	chr1:g.48231554T>C	0.0737	0.0053
chr1	48232109	rs12161316	C	T	6	152	2308	0.038	T	synonymous_variant	LOW	SLC5A9	ENSG00000117834	Transcript	ENST00000236495.9	protein_coding	8/15	0	ENST00000236495.9:c.930C>T	ENSP00000236495.5:p.Phe310%3D	980/3272	930/2121	310/706	F	ttC/ttT	rs12161316	0	1	0	SNV	HGNC	HGNC:22146	YES	1	0	CCDS44136.1	ENSP00000236495	Q2M3M2	0	UPI0000251D94	0	0	0	0	Gene3D:1.20.1730.10&Pfam_domain:PF00474&PROSITE_profiles:PS50283&hmmpanther:PTHR11819&hmmpanther:PTHR11819:SF96&TIGRFAM_domain:TIGR00813&Transmembrane_helices:TMhelix&Conserved_Domains:cd11488	0	chr1:g.48232109C>T	0.0527	0.0053
chr1	48237690	rs148103384	T	G	5	152	2248	0.032	G	missense_variant	MODERATE	SLC5A9	ENSG00000117834	Transcript	ENST00000236495.9	protein_coding	12/15	0	ENST00000236495.9:c.1379T>G	ENSP00000236495.5:p.Val460Gly	1429/3272	1379/2121	460/706	V/G	gTg/gGg	rs148103384	0	1	0	SNV	HGNC	HGNC:22146	YES	1	0	CCDS44136.1	ENSP00000236495	Q2M3M2	0	UPI0000251D94	0	0	deleterious	probably_damaging	Gene3D:1.20.1730.10&Pfam_domain:PF00474&PROSITE_profiles:PS50283&hmmpanther:PTHR11819&hmmpanther:PTHR11819:SF96&TIGRFAM_domain:TIGR00813&Transmembrane_helices:TMhelix&Conserved_Domains:cd11488&Low_complexity_(Seg):seg	0	chr1:g.48237690T>G	0.0036	0
chr1	48242578	rs78427303	C	T	2	152	1788	0.013	T	missense_variant	MODERATE	SLC5A9	ENSG00000117834	Transcript	ENST00000236495.9	protein_coding	14/15	0	ENST00000236495.9:c.1874C>T	ENSP00000236495.5:p.Ala625Val	1924/3272	1874/2121	625/706	A/V	gCg/gTg	rs78427303	0	1	0	SNV	HGNC	HGNC:22146	YES	1	0	CCDS44136.1	ENSP00000236495	Q2M3M2	0	UPI0000251D94	0	0	tolerated	benign	hmmpanther:PTHR11819&hmmpanther:PTHR11819:SF96&Conserved_Domains:cd11488&MobiDB_lite:mobidb-lite&Low_complexity_(Seg):seg	0	chr1:g.48242578C>T	0.0327	0.0045
chr1	48242606	rs75538709	G	A	2	152	1879	0.013	A	synonymous_variant	LOW	SLC5A9	ENSG00000117834	Transcript	ENST00000236495.9	protein_coding	14/15	0	ENST00000236495.9:c.1902G>A	ENSP00000236495.5:p.Glu634%3D	1952/3272	1902/2121	634/706	E	gaG/gaA	rs75538709	0	1	0	SNV	HGNC	HGNC:22146	YES	1	0	CCDS44136.1	ENSP00000236495	Q2M3M2	0	UPI0000251D94	0	0	0	0	hmmpanther:PTHR11819&hmmpanther:PTHR11819:SF96&Conserved_Domains:cd11488&MobiDB_lite:mobidb-lite	0	chr1:g.48242606G>A	0.0505	0.0129
chr1	48247428	rs12040115	C	A	5	152	2431	0.032	A	missense_variant	MODERATE	SLC5A9	ENSG00000117834	Transcript	ENST00000236495.9	protein_coding	15/15	0	ENST00000236495.9:c.2006C>A	ENSP00000236495.5:p.Ala669Glu	2056/3272	2006/2121	669/706	A/E	gCg/gAg	rs12040115	0	1	0	SNV	HGNC	HGNC:22146	YES	1	0	CCDS44136.1	ENSP00000236495	Q2M3M2	0	UPI0000251D94	0	0	tolerated	benign	hmmpanther:PTHR11819&hmmpanther:PTHR11819:SF96&Conserved_Domains:cd11488	0	chr1:g.48247428C>A	0.0527	0.0053
chr1	48355687	rs182451992	G	T	2	150	1075	0.013	T	missense_variant	MODERATE	SPATA6	ENSG00000132122	Transcript	ENST00000371847.8	protein_coding	11/13	0	ENST00000371847.8:c.1177C>A	ENSP00000360913.3:p.His393Asn	1373/5003	1177/1467	393/488	H/N	Cat/Aat	rs182451992	0	-1	0	SNV	HGNC	HGNC:18309	YES	1	P3	CCDS551.1	ENSP00000360913	Q9NWH7	A0A140VJV1	UPI0000049C41	0	0	tolerated	possibly_damaging	hmmpanther:PTHR16435:SF3&hmmpanther:PTHR16435	0	chr1:g.48355687G>T	0.0006	0
chr1	50419112	rs368034286	G	A	4	152	1778	0.026	A	synonymous_variant	LOW	DMRTA2	ENSG00000142700	Transcript	ENST00000404795.4	protein_coding	3/3	0	ENST00000404795.4:c.1182C>T	ENSP00000383909.3:p.Ala394%3D	1518/3080	1182/1629	394/542	A	gcC/gcT	rs368034286&COSM5517278	0	-1	0	SNV	HGNC	HGNC:13908	YES	5	P1	CCDS44141.1	ENSP00000383909	Q96SC8	0	UPI00003D7962	0	0	0	0	hmmpanther:PTHR12322&hmmpanther:PTHR12322:SF76&Low_complexity_(Seg):seg	0	chr1:g.50419112G>A	0	0
chr1	51301680	rs41287290	G	A	2	152	2329	0.013	A	synonymous_variant	LOW	TTC39A	ENSG00000085831	Transcript	ENST00000447632.6	protein_coding	12/18	0	ENST00000447632.6:c.1053C>T	ENSP00000393952.2:p.Phe351%3D	1102/2790	1053/1842	351/613	F	ttC/ttT	rs41287290	0	-1	0	SNV	HGNC	HGNC:18657	YES	1	0	CCDS72790.1	ENSP00000393952	Q5SRH9	0	UPI000046FE6B	0	0	0	0	Gene3D:1.25.40.10&Pfam_domain:PF10300&hmmpanther:PTHR31859&hmmpanther:PTHR31859:SF3&Superfamily_domains:SSF81901	0	chr1:g.51301680G>A	0.0533	0.0106
chr1	51361249	rs17567	T	C	2	152	1799	0.013	C	missense_variant	MODERATE	EPS15	ENSG00000085832	Transcript	ENST00000371733.8	protein_coding	24/25	0	ENST00000371733.8:c.2466A>G	ENSP00000360798.3:p.Ile822Met	2501/5163	2466/2691	822/896	I/M	atA/atG	rs17567	0	-1	0	SNV	HGNC	HGNC:3419	YES	1	P2	CCDS557.1	ENSP00000360798	P42566	0	UPI0000161B29	0	1	tolerated	benign	hmmpanther:PTHR11216&hmmpanther:PTHR11216:SF54&MobiDB_lite:mobidb-lite	0	chr1:g.51361249T>C	0.2334	0.5673
chr1	52687760	rs443751	T	C	4	152	2460	0.026	C	missense_variant	MODERATE	COA7	ENSG00000162377	Transcript	ENST00000371538.5	protein_coding	3/3	0	ENST00000371538.5:c.656A>G	ENSP00000360593.3:p.Lys219Arg	677/3988	656/696	219/231	K/R	aAa/aGa	rs443751	0	-1	0	SNV	HGNC	HGNC:25716	YES	1	P1	CCDS570.1	ENSP00000360593	Q96BR5	0	UPI0000034E0F	0	1	tolerated	benign	Gene3D:1.25.40.10&Coiled-coils_(Ncoils):Coil&hmmpanther:PTHR13891&SMART_domains:SM00671	0	chr1:g.52687760T>C	0.2109	0.1611
chr1	52921647	rs752042052	G	A	2	152	2109	0.013	A	synonymous_variant	LOW	ECHDC2	ENSG00000121310	Transcript	ENST00000371522.9	protein_coding	1/10	0	ENST00000371522.9:c.27C>T	ENSP00000360577.4:p.Arg9%3D	94/1556	27/879	9/292	R	cgC/cgT	rs752042052&COSM5353591&COSM5353592	0	-1	0	SNV	HGNC	HGNC:23408	YES	1	P1	CCDS55600.1	ENSP00000360577	Q86YB7	0	UPI0000204369	0	0	0	0	hmmpanther:PTHR11941:SF44&hmmpanther:PTHR11941	0	chr1:g.52921647G>A	0	0
chr1	53213557	rs1799822	A	G	3	152	2351	0.019	G	missense_variant	MODERATE	CPT2	ENSG00000157184	Transcript	ENST00000371486.4	protein_coding	5/5	0	ENST00000371486.4:c.1939A>G	ENSP00000360541.3:p.Met647Val	2059/2699	1939/1977	647/658	M/V	Atg/Gtg	rs1799822	0	1	0	SNV	HGNC	HGNC:2330	YES	1	P1	CCDS575.1	ENSP00000360541	P23786	A0A140VK13	UPI0000128303	0	1	deleterious	benign	Pfam_domain:PF00755&hmmpanther:PTHR22589&hmmpanther:PTHR22589:SF51&Superfamily_domains:SSF52777	0	chr1:g.53213557A>G	0.1004	0.0227
chr1	53216027	rs1134688	T	G	3	152	2513	0.019	G	synonymous_variant	LOW	CZIB	ENSG00000162384	Transcript	ENST00000294360.5	protein_coding	7/8	0	ENST00000294360.5:c.369A>C	ENSP00000294360.4:p.Ser123%3D	428/1102	369/483	123/160	S	tcA/tcC	rs1134688	0	-1	0	SNV	HGNC	HGNC:26059	YES	1	P1	CCDS576.1	ENSP00000294360	Q9NWV4	0	UPI000006D354	0	0	0	0	PDB-ENSP_mappings:5zlq.A&PDB-ENSP_mappings:5zrt.A&PDB-ENSP_mappings:5zrt.B&Pfam_domain:PF05907&hmmpanther:PTHR12857&Superfamily_domains:SSF141678	0	chr1:g.53216027T>G	0.0998	0.0227
chr1	53514716	rs41313369	C	T	6	152	1815	0.038	T	missense_variant	MODERATE	GLIS1	ENSG00000174332	Transcript	ENST00000312233.4	protein_coding	7/10	0	ENST00000312233.4:c.1267G>A	ENSP00000309653.2:p.Asp423Asn	1834/2812	1267/1863	423/620	D/N	Gac/Aac	rs41313369	0	-1	0	SNV	HGNC	HGNC:29525	YES	2	P2	CCDS582.1	ENSP00000309653	Q8NBF1	0	UPI000013F293	0	0	tolerated	benign	hmmpanther:PTHR19818:SF93&hmmpanther:PTHR19818	0	chr1:g.53514716C>T	0.0399	0.0045
chr1	53594343	rs35227000	G	C	7	152	1978	0.045	C	missense_variant	MODERATE	GLIS1	ENSG00000174332	Transcript	ENST00000312233.4	protein_coding	3/10	0	ENST00000312233.4:c.560C>G	ENSP00000309653.2:p.Ala187Gly	1127/2812	560/1863	187/620	A/G	gCa/gGa	rs35227000	0	-1	0	SNV	HGNC	HGNC:29525	YES	2	P2	CCDS582.1	ENSP00000309653	Q8NBF1	0	UPI000013F293	0	0	tolerated	benign	hmmpanther:PTHR19818:SF93&hmmpanther:PTHR19818&Low_complexity_(Seg):seg	0	chr1:g.53594343G>C	0.2137	0.1104
chr1	53594575	rs4307514	T	C	7	152	1837	0.045	C	missense_variant	MODERATE	GLIS1	ENSG00000174332	Transcript	ENST00000312233.4	protein_coding	3/10	0	ENST00000312233.4:c.328A>G	ENSP00000309653.2:p.Thr110Ala	895/2812	328/1863	110/620	T/A	Acg/Gcg	rs4307514&COSM3677722	0	-1	0	SNV	HGNC	HGNC:29525	YES	2	P2	CCDS582.1	ENSP00000309653	Q8NBF1	0	UPI000013F293	0	0	tolerated_low_confidence	benign	hmmpanther:PTHR19818:SF93&hmmpanther:PTHR19818&MobiDB_lite:mobidb-lite	0	chr1:g.53594575T>C	0.2149	0.1074
chr1	53787193	rs187459137	G	A	3	152	736	0.019	A	missense_variant	MODERATE	NDC1	ENSG00000058804	Transcript	ENST00000371429.4	protein_coding	16/18	0	ENST00000371429.4:c.1765C>T	ENSP00000360483.3:p.Pro589Ser	1800/4552	1765/2025	589/674	P/S	Cca/Tca	rs187459137	0	-1	0	SNV	HGNC	HGNC:25525	YES	1	P1	CCDS583.1	ENSP00000360483	Q9BTX1	0	UPI000006D8F7	0	0	tolerated	possibly_damaging	Pfam_domain:PF09531&hmmpanther:PTHR13269	0	chr1:g.53787193G>A	0.0018	0
chr1	53835551	rs759121257	A	G	5	152	1439	0.032	G	missense_variant	MODERATE	NDC1	ENSG00000058804	Transcript	ENST00000371429.4	protein_coding	2/18	0	ENST00000371429.4:c.127T>C	ENSP00000360483.3:p.Phe43Leu	162/4552	127/2025	43/674	F/L	Ttt/Ctt	rs759121257	0	-1	0	SNV	HGNC	HGNC:25525	YES	1	P1	CCDS583.1	ENSP00000360483	Q9BTX1	0	UPI000006D8F7	0	0	deleterious	possibly_damaging	Pfam_domain:PF09531&hmmpanther:PTHR13269&Transmembrane_helices:TMhelix	0	chr1:g.53835551A>G	0	0
chr1	53860153	rs200922050	C	G	3	152	1789	0.019	G	missense_variant&splice_region_variant	MODERATE	YIPF1	ENSG00000058799	Transcript	ENST00000072644.7	protein_coding	10/11	0	ENST00000072644.7:c.832G>C	ENSP00000072644.1:p.Ala278Pro	1186/1821	832/921	278/306	A/P	Gca/Cca	rs200922050	0	-1	0	SNV	HGNC	HGNC:25231	YES	1	P1	CCDS584.1	ENSP00000072644	Q9Y548	0	UPI000006FF6D	0	0	tolerated	possibly_damaging	hmmpanther:PTHR12822&hmmpanther:PTHR12822:SF4&Transmembrane_helices:TMhelix	0	chr1:g.53860153C>G	0.0002	0
chr1	53966346	rs2294514	G	A	2	152	1718	0.013	A	synonymous_variant	LOW	LRRC42	ENSG00000116212	Transcript	ENST00000371370.8	protein_coding	8/9	0	ENST00000371370.8:c.978G>A	ENSP00000360421.3:p.Glu326%3D	1226/1764	978/1287	326/428	E	gaG/gaA	rs2294514	0	1	0	SNV	HGNC	HGNC:28792	YES	2	P1	CCDS585.1	ENSP00000360421	Q9Y546	0	UPI0000073684	0	0	0	0	hmmpanther:PTHR31994&Gene3D:3.80.10.10	0	chr1:g.53966346G>A	0.2598	0.7163
chr1	54008991	rs148055296	G	A	2	152	1901	0.013	A	synonymous_variant	LOW	LDLRAD1	ENSG00000203985	Transcript	ENST00000371360.2	protein_coding	6/6	0	ENST00000371360.2:c.609C>T	ENSP00000360411.1:p.Pro203%3D	683/2376	609/618	203/205	P	ccC/ccT	rs148055296&COSM3997583&COSM3997584	0	-1	0	SNV	HGNC	HGNC:32069	YES	1	P3	CCDS30725.1	ENSP00000360411	Q5T700	0	UPI00001D7D0D	0	0	0	0	hmmpanther:PTHR22722&hmmpanther:PTHR22722:SF1&Gene3D:4.10.400.10&SMART_domains:SM00192&Superfamily_domains:SSF57424	0	chr1:g.54008991G>A	0.0078	0
chr1	54195589	rs11544199	C	T	3	152	2086	0.019	T	missense_variant	MODERATE	CYB5RL	ENSG00000215883	Transcript	ENST00000534324.5	protein_coding	1/6	0	ENST00000534324.5:c.28G>A	ENSP00000434343.1:p.Asp10Asn	28/1148	28/948	10/315	D/N	Gac/Aac	rs11544199	0	-1	0	SNV	HGNC	HGNC:32220	YES	5	P1	CCDS44151.1	ENSP00000434343	Q6IPT4	0	UPI000019863E	0	0	tolerated	benign	Low_complexity_(Seg):seg	0	chr1:g.54195589C>T	0.0262	0.0424
chr1	54599349	rs200922642	G	A	5	150	813	0.032	A	missense_variant	MODERATE	ACOT11	ENSG00000162390	Transcript	ENST00000371316.3	protein_coding	8/17	0	ENST00000371316.3:c.818G>A	ENSP00000360366.3:p.Arg273Gln	900/6369	818/1824	273/607	R/Q	cGa/cAa	rs200922642	0	1	0	SNV	HGNC	HGNC:18156	YES	1	P4	CCDS592.1	ENSP00000360366	Q8WXI4	0	UPI0000136D55	0	0	deleterious	possibly_damaging	PROSITE_profiles:PS51770&Conserved_Domains:cd03442&hmmpanther:PTHR11049:SF1&hmmpanther:PTHR11049&Gene3D:3.10.129.10&Pfam_domain:PF03061&Superfamily_domains:SSF54637	0	chr1:g.54599349G>A	0.0006	0
chr1	54609345	rs748358204	C	T	2	152	2285	0.019	T	missense_variant	MODERATE	FAM151A	ENSG00000162391	Transcript	ENST00000302250.7	protein_coding	8/8	0	ENST00000302250.7:c.1681G>A	ENSP00000306888.2:p.Val561Met	1811/1975	1681/1758	561/585	V/M	Gtg/Atg	rs748358204	0	-1	0	SNV	HGNC	HGNC:25032	YES	1	P1	CCDS594.1	ENSP00000306888	Q8WW52	0	UPI000003776D	0	0	tolerated	benign	Pfam_domain:PF10223&hmmpanther:PTHR21184&hmmpanther:PTHR21184:SF4	0	chr1:g.54609345C>T	0	0
chr1	54609668	rs41297137	G	A	2	152	1983	0.013	A	missense_variant	MODERATE	FAM151A	ENSG00000162391	Transcript	ENST00000302250.7	protein_coding	8/8	0	ENST00000302250.7:c.1358C>T	ENSP00000306888.2:p.Ser453Leu	1488/1975	1358/1758	453/585	S/L	tCg/tTg	rs41297137	0	-1	0	SNV	HGNC	HGNC:25032	YES	1	P1	CCDS594.1	ENSP00000306888	Q8WW52	0	UPI000003776D	0	0	tolerated	benign	Pfam_domain:PF10223&hmmpanther:PTHR21184&hmmpanther:PTHR21184:SF4	0	chr1:g.54609668G>A	0.0274	0.003
chr1	54653861	rs17399810	C	T	5	152	2514	0.032	T	missense_variant	MODERATE	MROH7	ENSG00000184313	Transcript	ENST00000421030.7	protein_coding	3/24	0	ENST00000421030.7:c.935C>T	ENSP00000396622.2:p.Ser312Phe	1227/4343	935/3972	312/1323	S/F	tCc/tTc	rs17399810	0	1	0	SNV	HGNC	HGNC:24802	YES	2	P2	CCDS41342.2	ENSP00000396622	Q68CQ1	0	UPI000198C4E2	0	0	deleterious_low_confidence	probably_damaging	hmmpanther:PTHR23120&hmmpanther:PTHR23120:SF17	0	chr1:g.54653861C>T	0.1028	0.0855
chr1	54670882	rs376972881	G	A	2	152	1831	0.013	A	missense_variant	MODERATE	MROH7	ENSG00000184313	Transcript	ENST00000421030.7	protein_coding	7/24	0	ENST00000421030.7:c.1552G>A	ENSP00000396622.2:p.Val518Met	1844/4343	1552/3972	518/1323	V/M	Gtg/Atg	rs376972881	0	1	0	SNV	HGNC	HGNC:24802	YES	2	P2	CCDS41342.2	ENSP00000396622	Q68CQ1	0	UPI000198C4E2	0	0	deleterious	possibly_damaging	hmmpanther:PTHR23120&hmmpanther:PTHR23120:SF17&Superfamily_domains:SSF48371	0	chr1:g.54670882G>A	0.0006	0.0008
chr1	54682706	rs768939976	A	T	2	152	2176	0.013	T	missense_variant	MODERATE	MROH7	ENSG00000184313	Transcript	ENST00000421030.7	protein_coding	14/24	0	ENST00000421030.7:c.2432A>T	ENSP00000396622.2:p.Asp811Val	2724/4343	2432/3972	811/1323	D/V	gAt/gTt	rs768939976	0	1	0	SNV	HGNC	HGNC:24802	YES	2	P2	CCDS41342.2	ENSP00000396622	Q68CQ1	0	UPI000198C4E2	0	0	deleterious	benign	hmmpanther:PTHR23120&hmmpanther:PTHR23120:SF17	0	chr1:g.54682706A>T	0	0
chr1	54701169	rs1065173	C	T	7	152	2436	0.045	T	synonymous_variant	LOW	MROH7	ENSG00000184313	Transcript	ENST00000421030.7	protein_coding	19/24	0	ENST00000421030.7:c.3132C>T	ENSP00000396622.2:p.Pro1044%3D	3424/4343	3132/3972	1044/1323	P	ccC/ccT	rs1065173	0	1	0	SNV	HGNC	HGNC:24802	YES	2	P2	CCDS41342.2	ENSP00000396622	Q68CQ1	0	UPI000198C4E2	0	0	0	0	Gene3D:1.25.10.10&hmmpanther:PTHR23120&hmmpanther:PTHR23120:SF17&Superfamily_domains:SSF48371	0	chr1:g.54701169C>T	0.25	0.264
chr1	54722709	rs11550481	C	T	3	152	2109	0.019	T	synonymous_variant	LOW	TTC4	ENSG00000243725	Transcript	ENST00000371281.4	protein_coding	5/10	0	ENST00000371281.4:c.504C>T	ENSP00000360329.3:p.Ala168%3D	552/2356	504/1164	168/387	A	gcC/gcT	rs11550481	0	1	0	SNV	HGNC	HGNC:12394	YES	1	P1	CCDS596.1	ENSP00000360329	O95801	0	UPI000013E156	0	0	0	0	Gene3D:1.25.40.10&PROSITE_profiles:PS50293&hmmpanther:PTHR22904&hmmpanther:PTHR22904:SF365&SMART_domains:SM00028&Superfamily_domains:SSF48452	0	chr1:g.54722709C>T	0.1294	0.1694
chr1	54758008	rs138970961	G	A	4	152	2285	0.026	A	missense_variant	MODERATE	PARS2	ENSG00000162396	Transcript	ENST00000371279.4	protein_coding	2/2	0	ENST00000371279.4:c.1154C>T	ENSP00000360327.3:p.Ala385Val	1246/2356	1154/1428	385/475	A/V	gCg/gTg	rs138970961	0	-1	0	SNV	HGNC	HGNC:30563	YES	1	P1	CCDS597.1	ENSP00000360327	Q7L3T8	0	UPI00000492D2	0	0	tolerated	benign	hmmpanther:PTHR42753:SF2&hmmpanther:PTHR42753&Pfam_domain:PF03129&Gene3D:3.40.50.800&Superfamily_domains:SSF52954	0	chr1:g.54758008G>A	0	0
chr1	54782401	rs12144325	A	G	2	152	2150	0.013	G	missense_variant	MODERATE	TTC22	ENSG00000006555	Transcript	ENST00000371276.9	protein_coding	6/7	0	ENST00000371276.9:c.1097T>C	ENSP00000360323.4:p.Leu366Pro	1257/3401	1097/1710	366/569	L/P	cTg/cCg	rs12144325	0	-1	0	SNV	HGNC	HGNC:26067	YES	5	A2	CCDS44152.1	ENSP00000360323	Q5TAA0	0	UPI0000470B73	0	0	deleterious	probably_damaging	hmmpanther:PTHR16253&Gene3D:1.25.40.10&Superfamily_domains:SSF48452&Superfamily_domains:SSF48452	0	chr1:g.54782401A>G	0.0623	0.0151
chr1	55008589	rs33938617	G	A	2	152	2385	0.013	A	synonymous_variant	LOW	BSND	ENSG00000162399	Transcript	ENST00000371265.6	protein_coding	4/4	0	ENST00000371265.6:c.924G>A	ENSP00000360312.4:p.Pro308%3D	1918/10501	924/963	308/320	P	ccG/ccA	rs33938617	0	1	0	SNV	HGNC	HGNC:16512	YES	1	P1	CCDS602.1	ENSP00000360312	Q8WZ55	Q5VU50	UPI000006DC8D	0	1	0	0	blastprodom:PD968187&hmmpanther:PTHR28399&MobiDB_lite:mobidb-lite	0	chr1:g.55008589G>A	0.116	0.211
chr1	55039995	rs11583680	C	T	2	152	1987	0.013	T	missense_variant	MODERATE	PCSK9	ENSG00000169174	Transcript	ENST00000302118.5	protein_coding	1/12	0	ENST00000302118.5:c.158C>T	ENSP00000303208.5:p.Ala53Val	448/3637	158/2079	53/692	A/V	gCc/gTc	rs11583680&CM102603	0	1	0	SNV	HGNC	HGNC:20001	YES	1	P1	CCDS603.1	ENSP00000303208	Q8NBP7	0	UPI00001615E1	0	1	tolerated_low_confidence	benign	PDB-ENSP_mappings:2p4e.A&PDB-ENSP_mappings:2p4e.P&PDB-ENSP_mappings:2pmw.A&PDB-ENSP_mappings:2qtw.A&PDB-ENSP_mappings:2w2m.P&PDB-ENSP_mappings:2w2n.P&PDB-ENSP_mappings:2w2o.P&PDB-ENSP_mappings:2w2p.P&PDB-ENSP_mappings:2w2q.P&PDB-ENSP_mappings:2xtj.P&PDB-ENSP_mappings:3bps.P&PDB-ENSP_mappings:3gcw.P&PDB-ENSP_mappings:3gcx.P&PDB-ENSP_mappings:3h42.A&PDB-ENSP_mappings:3m0c.A&PDB-ENSP_mappings:3sqo.P…	0	chr1:g.55039995C>T	0.0913	0.0068
chr1	55072789	rs17410294	C	T	3	152	1759	0.019	T	synonymous_variant	LOW	USP24	ENSG00000162402	Transcript	ENST00000294383.7	protein_coding	65/68	0	ENST00000294383.7:c.7599G>A	ENSP00000294383.5:p.Lys2533%3D	7850/10800	7599/7863	2533/2620	K	aaG/aaA	rs17410294	0	-1	0	SNV	HGNC	HGNC:12623	YES	5	P1	CCDS44154.2	ENSP00000294383	Q9UPU5	0	UPI000059CFDE	0	0	0	0	hmmpanther:PTHR44595	0	chr1:g.55072789C>T	0.0651	0.0287
chr1	58506159	rs3087585	G	A	6	152	1049	0.038	A	synonymous_variant	LOW	OMA1	ENSG00000162600	Transcript	ENST00000371226.8	protein_coding	8/9	0	ENST00000371226.8:c.1266C>T	ENSP00000360270.3:p.Phe422%3D	1306/1861	1266/1575	422/524	F	ttC/ttT	rs3087585	0	-1	0	SNV	HGNC	HGNC:29661	YES	1	P1	CCDS608.1	ENSP00000360270	Q96E52	0	UPI000006D0C6	0	0	0	0	Pfam_domain:PF01435&hmmpanther:PTHR22726&hmmpanther:PTHR22726:SF1&Conserved_Domains:cd07331	0	chr1:g.58506159G>A	0.2546	0.4546
chr1	58576967	rs760626617	C	G	2	152	1988	0.013	G	missense_variant	MODERATE	TACSTD2	ENSG00000184292	Transcript	ENST00000371225.3	protein_coding	1/1	0	ENST00000371225.3:c.190G>C	ENSP00000360269.2:p.Val64Leu	807/2351	190/972	64/323	V/L	Gtc/Ctc	rs760626617	0	-1	0	SNV	HGNC	HGNC:11530	YES	0	P1	CCDS609.1	ENSP00000360269	P09758	0	UPI000006EBAF	0	1	deleterious	benign	hmmpanther:PTHR14168&hmmpanther:PTHR14168:SF5&Superfamily_domains:SSF57610	0	chr1:g.58576967C>G	0	0
chr1	60041090	rs74843231	G	A	5	152	2222	0.032	A	synonymous_variant	LOW	C1orf87	ENSG00000162598	Transcript	ENST00000371201.3	protein_coding	4/12	0	ENST00000371201.3:c.384C>T	ENSP00000360244.3:p.Thr128%3D	492/2028	384/1641	128/546	T	acC/acT	rs74843231	0	-1	0	SNV	HGNC	HGNC:28547	YES	1	P2	CCDS614.1	ENSP00000360244	Q8N0U7	0	UPI000006E066	0	0	0	0	Pfam_domain:PF17743&hmmpanther:PTHR34830	0	chr1:g.60041090G>A	0.0533	0.0234
chr1	61908447	rs186943456	G	T	3	152	1618	0.019	T	missense_variant	MODERATE	PATJ	ENSG00000132849	Transcript	ENST00000642238.1	protein_coding	25/44	0	ENST00000642238.1:c.3457G>T	ENSP00000494277.1:p.Val1153Leu	3642/8730	3457/5649	1153/1882	V/L	Gtg/Ttg	rs186943456	0	1	0	SNV	HGNC	HGNC:28881	YES	0	P1	CCDS85980.1	ENSP00000494277	0	A0A2R8Y549	UPI0000204496	0	0	deleterious	benign	PROSITE_profiles:PS50106&Conserved_Domains:cd00992&hmmpanther:PTHR19964&hmmpanther:PTHR19964:SF11&Pfam_domain:PF00595&Gene3D:2.30.42.10&SMART_domains:SM00228&Superfamily_domains:SSF50156	0	chr1:g.61908447G>T	0.0004	0
chr1	62121222	rs751685831	C	T	2	152	1122	0.013	T	synonymous_variant	LOW	PATJ	ENSG00000132849	Transcript	ENST00000642238.1	protein_coding	38/44	0	ENST00000642238.1:c.4932C>T	ENSP00000494277.1:p.Phe1644%3D	5117/8730	4932/5649	1644/1882	F	ttC/ttT	rs751685831&COSM3491550	0	1	0	SNV	HGNC	HGNC:28881	YES	0	P1	CCDS85980.1	ENSP00000494277	0	A0A2R8Y549	UPI0000204496	0	0	0	0	hmmpanther:PTHR19964&hmmpanther:PTHR19964:SF11	0	chr1:g.62121222C>T	0	0
chr1	62160944	rs1428341858	G	T	2	152	1523	0.013	T	missense_variant	MODERATE	PATJ	ENSG00000132849	Transcript	ENST00000642238.1	protein_coding	44/44	0	ENST00000642238.1:c.5539G>T	ENSP00000494277.1:p.Asp1847Tyr	5724/8730	5539/5649	1847/1882	D/Y	Gat/Tat	rs1428341858	0	1	0	SNV	HGNC	HGNC:28881	YES	0	P1	CCDS85980.1	ENSP00000494277	0	A0A2R8Y549	UPI0000204496	0	0	deleterious	probably_damaging	PROSITE_profiles:PS50106&Conserved_Domains:cd00992&hmmpanther:PTHR19964:SF11&hmmpanther:PTHR19964&Pfam_domain:PF00595&Gene3D:2.30.42.10&SMART_domains:SM00228&Superfamily_domains:SSF50156	0	chr1:g.62160944G>T	0	0
chr1	62209852	0	C	T	2	152	1434	0.013	T	missense_variant	MODERATE	L1TD1	ENSG00000240563	Transcript	ENST00000498273.2	protein_coding	4/4	0	ENST00000498273.2:c.1078C>T	ENSP00000419901.1:p.Leu360Phe	1355/3831	1078/2598	360/865	L/F	Ctt/Ttt	0	0	1	0	SNV	HGNC	HGNC:25595	YES	1	P1	CCDS619.1	ENSP00000419901	Q5T7N2	0	UPI000013E18E	0	0	deleterious	benign	hmmpanther:PTHR11505:SF203&hmmpanther:PTHR11505	0	chr1:g.62209852C>T	0	0
chr1	62210612	rs2886644	C	T	2	152	1877	0.013	T	missense_variant	MODERATE	L1TD1	ENSG00000240563	Transcript	ENST00000498273.2	protein_coding	4/4	0	ENST00000498273.2:c.1838C>T	ENSP00000419901.1:p.Thr613Ile	2115/3831	1838/2598	613/865	T/I	aCa/aTa	rs2886644	0	1	0	SNV	HGNC	HGNC:25595	YES	1	P1	CCDS619.1	ENSP00000419901	Q5T7N2	0	UPI000013E18E	0	0	tolerated	benign	hmmpanther:PTHR11505:SF203&hmmpanther:PTHR11505	0	chr1:g.62210612C>T	0.1542	0.1324
chr1	62441505	rs781197970	C	T	2	152	1434	0.013	T	missense_variant	MODERATE	USP1	ENSG00000162607	Transcript	ENST00000339950.5	protein_coding	3/9	0	ENST00000339950.5:c.188C>T	ENSP00000343526.4:p.Ala63Val	609/3602	188/2358	63/785	A/V	gCa/gTa	rs781197970	0	1	0	SNV	HGNC	HGNC:12607	YES	1	P1	CCDS621.1	ENSP00000343526	O94782	0	UPI00001379D4	0	0	tolerated	benign	hmmpanther:PTHR44611	0	chr1:g.62441505C>T	0	0
chr1	62604040	rs12563308	T	C	4	152	1257	0.032	C	synonymous_variant	LOW	ANGPTL3	ENSG00000132855	Transcript	ENST00000371129.3	protein_coding	6/7	0	ENST00000371129.3:c.1003T>C	ENSP00000360170.3:p.Leu335%3D	1083/2805	1003/1383	335/460	L	Ttg/Ctg	rs12563308	0	1	0	SNV	HGNC	HGNC:491	YES	1	P1	CCDS622.1	ENSP00000360170	Q9Y5C1	0	UPI000003722C	0	1	0	0	PROSITE_profiles:PS51406&Conserved_Domains:cd00087&hmmpanther:PTHR19143&hmmpanther:PTHR19143:SF222&Gene3D:3.90.215.20&Pfam_domain:PF00147&SMART_domains:SM00186&Superfamily_domains:SSF56496&PDB-ENSP_mappings:6eua.C&PDB-ENSP_mappings:6eua.B&PDB-ENSP_mappings:6eua.A	0	chr1:g.62604040T>C	0.0559	0.1248
chr1	64807280	rs779529316	A	G	2	152	1472	0.013	G	missense_variant	MODERATE	RAVER2	ENSG00000162437	Transcript	ENST00000371072.8	protein_coding	9/12	0	ENST00000371072.8:c.1447A>G	ENSP00000360112.4:p.Ile483Val	1525/4362	1447/2037	483/678	I/V	Att/Gtt	rs779529316	0	1	0	SNV	HGNC	HGNC:25577	YES	1	P2	CCDS41345.1	ENSP00000360112	Q9HCJ3	0	UPI000043DED2	0	0	tolerated	benign	hmmpanther:PTHR23189&hmmpanther:PTHR23189:SF6	0	chr1:g.64807280A>G	0	0
chr1	65601426	rs1805134	T	C	6	152	1546	0.038	C	synonymous_variant	LOW	LEPR	ENSG00000116678	Transcript	ENST00000349533.10	protein_coding	9/20	0	ENST00000349533.10:c.1029T>C	ENSP00000330393.6:p.Ser343%3D	1214/8227	1029/3498	343/1165	S	agT/agC	rs1805134&CM030473	0	1	0	SNV	HGNC	HGNC:6554	YES	1	P3	CCDS631.1	ENSP00000330393	P48357	0	UPI000014C37B	0	1	0	0	PROSITE_profiles:PS50835&hmmpanther:PTHR23036:SF109&hmmpanther:PTHR23036&Pfam_domain:PF06328	0	chr1:g.65601426T>C	0.254	0.382
chr1	66770414	rs1060575	A	T	5	152	1228	0.032	T	missense_variant	MODERATE	TCTEX1D1	ENSG00000152760	Transcript	ENST00000282670.7	protein_coding	3/5	0	ENST00000282670.7:c.147A>T	ENSP00000282670.2:p.Glu49Asp	276/2262	147/540	49/179	E/D	gaA/gaT	rs1060575	0	1	0	SNV	HGNC	HGNC:26882	YES	1	P1	CCDS633.1	ENSP00000282670	Q8N7M0	0	UPI000013DCF4	0	0	tolerated	benign	hmmpanther:PTHR21255:SF44&hmmpanther:PTHR21255	0	chr1:g.66770414A>T	0.1326	0.0862
chr1	68489573	rs187939587	C	T	3	152	712	0.019	T	missense_variant	MODERATE	DEPDC1	ENSG00000024526	Transcript	ENST00000456315.7	protein_coding	3/12	0	ENST00000456315.7:c.350G>A	ENSP00000412292.2:p.Arg117Gln	433/5299	350/2436	117/811	R/Q	cGa/cAa	rs187939587&COSM2240631&COSM2240632	0	-1	0	SNV	HGNC	HGNC:22949	YES	1	0	CCDS44159.1	ENSP00000412292	Q5TB30	0	UPI0000204557	0	0	tolerated	benign	hmmpanther:PTHR16206&hmmpanther:PTHR16206:SF12&Superfamily_domains:SSF46785	0	chr1:g.68489573C>T	0.0002	0
chr1	68494666	rs78030459	T	C	7	152	1068	0.045	C	synonymous_variant	LOW	DEPDC1	ENSG00000024526	Transcript	ENST00000456315.7	protein_coding	2/12	0	ENST00000456315.7:c.78A>G	ENSP00000412292.2:p.Ala26%3D	161/5299	78/2436	26/811	A	gcA/gcG	rs78030459	0	-1	0	SNV	HGNC	HGNC:22949	YES	1	0	CCDS44159.1	ENSP00000412292	Q5TB30	0	UPI0000204557	0	0	0	0	PROSITE_profiles:PS50186&Conserved_Domains:cd04447&hmmpanther:PTHR16206&hmmpanther:PTHR16206:SF12&Gene3D:1.10.10.10&SMART_domains:SM00049&Superfamily_domains:SSF46785&PDB-ENSP_mappings:2ysr.A	0	chr1:g.68494666T>C	0.0761	0.1445
chr1	69986334	rs17131103	T	C	6	152	1496	0.038	C	synonymous_variant	LOW	LRRC7	ENSG00000033122	Transcript	ENST00000035383.10	protein_coding	8/25	0	ENST00000035383.10:c.765T>C	ENSP00000035383.5:p.Leu255%3D	795/6241	765/4614	255/1537	L	ctT/ctC	rs17131103	0	1	0	SNV	HGNC	HGNC:18531	YES	1	P3	CCDS645.1	ENSP00000035383	Q96NW7	0	UPI000006F29B	0	0	0	0	Gene3D:3.80.10.10&Pfam_domain:PF13855&PROSITE_profiles:PS51450&hmmpanther:PTHR44883&SMART_domains:SM00364&SMART_domains:SM00369&Superfamily_domains:SSF52058	0	chr1:g.69986334T>C	0.0076	0
chr1	70038254	rs12567778	G	A	2	152	2323	0.013	A	synonymous_variant	LOW	LRRC7	ENSG00000033122	Transcript	ENST00000035383.10	protein_coding	19/25	0	ENST00000035383.10:c.2316G>A	ENSP00000035383.5:p.Ser772%3D	2346/6241	2316/4614	772/1537	S	tcG/tcA	rs12567778&COSM146540&COSM6540532	0	1	0	SNV	HGNC	HGNC:18531	YES	1	P3	CCDS645.1	ENSP00000035383	Q96NW7	0	UPI000006F29B	0	0	0	0	hmmpanther:PTHR44883	0	chr1:g.70038254G>A	0.0545	0.0015
chr1	70354325	rs61782675	C	T	3	152	2033	0.019	T	synonymous_variant	LOW	ANKRD13C	ENSG00000118454	Transcript	ENST00000370944.9	protein_coding	1/13	0	ENST00000370944.9:c.84G>A	ENSP00000359982.4:p.Glu28%3D	398/5658	84/1626	28/541	E	gaG/gaA	rs61782675	0	-1	0	SNV	HGNC	HGNC:25374	YES	1	P1	CCDS648.2	ENSP00000359982	Q8N6S4	0	UPI0000140CE0	0	0	0	0	Low_complexity_(Seg):seg	0	chr1:g.70354325C>T	0.094	0.0325
chr1	74182645	rs17591320	G	A	6	152	1178	0.038	A	missense_variant	MODERATE	LRRIQ3	ENSG00000162620	Transcript	ENST00000354431.9	protein_coding	3/8	0	ENST00000354431.9:c.466C>T	ENSP00000346414.4:p.His156Tyr	647/2854	466/1875	156/624	H/Y	Cat/Tat	rs17591320	0	-1	0	SNV	HGNC	HGNC:28318	YES	5	P2	CCDS41350.1	ENSP00000346414	A6PVS8	0	UPI000155D493	0	0	tolerated	benign	hmmpanther:PTHR10552&Gene3D:3.80.10.10&Superfamily_domains:SSF52058	0	chr1:g.74182645G>A	0.0152	0
chr1	74182724	rs17094900	C	T	7	152	1185	0.045	T	missense_variant	MODERATE	LRRIQ3	ENSG00000162620	Transcript	ENST00000354431.9	protein_coding	3/8	0	ENST00000354431.9:c.387G>A	ENSP00000346414.4:p.Met129Ile	568/2854	387/1875	129/624	M/I	atG/atA	rs17094900&COSM6293289	0	-1	0	SNV	HGNC	HGNC:28318	YES	5	P2	CCDS41350.1	ENSP00000346414	A6PVS8	0	UPI000155D493	0	0	deleterious	benign	hmmpanther:PTHR10552&Gene3D:3.80.10.10&Superfamily_domains:SSF52058	0	chr1:g.74182724C>T	0.0695	0.0189
chr1	74631912	rs201399344	A	G	2	152	1676	0.013	G	missense_variant	MODERATE	ERICH3	ENSG00000178965	Transcript	ENST00000326665.10	protein_coding	7/15	0	ENST00000326665.10:c.620T>C	ENSP00000322609.5:p.Met207Thr	893/7201	620/4593	207/1530	M/T	aTg/aCg	rs201399344	0	-1	0	SNV	HGNC	HGNC:25346	YES	5	P2	CCDS30755.1	ENSP00000322609	Q5RHP9	0	UPI0000237200	0	0	deleterious	possibly_damaging	hmmpanther:PTHR23034	0	chr1:g.74631912A>G	0.0002	0
chr1	74724748	rs756778305	C	T	3	152	1263	0.019	T	missense_variant	MODERATE	CRYZ	ENSG00000116791	Transcript	ENST00000417775.5	protein_coding	3/10	0	ENST00000417775.5:c.74G>A	ENSP00000399805.1:p.Arg25Gln	579/2301	74/990	25/329	R/Q	cGa/cAa	rs756778305	0	-1	0	SNV	HGNC	HGNC:2419	YES	1	P1	CCDS665.1	ENSP00000399805	Q08257	0	UPI0000001C81	0	0	tolerated	benign	Conserved_Domains:cd08253&hmmpanther:PTHR44154&Gene3D:3.90.180.10&SMART_domains:SM00829&Superfamily_domains:SSF50129&PDB-ENSP_mappings:1yb5.B&PDB-ENSP_mappings:1yb5.A	0	chr1:g.74724748C>T	0	0
chr1	75745884	rs2229249	A	G	6	152	973	0.038	G	synonymous_variant	LOW	ACADM	ENSG00000117054	Transcript	ENST00000370834.9	protein_coding	9/13	0	ENST00000370834.9:c.777A>G	ENSP00000359871.5:p.Ala259%3D	856/2172	777/1365	259/454	A	gcA/gcG	rs2229249	0	1	0	SNV	HGNC	HGNC:89	YES	1	0	CCDS72807.1	ENSP00000359871	0	Q5T4U5	UPI0000470C0B	0	1	0	0	Conserved_Domains:cd01157&hmmpanther:PTHR43516:SF5&hmmpanther:PTHR43516&Gene3D:2.40.110.10&Pfam_domain:PF02770&Superfamily_domains:SSF56645	0	chr1:g.75745884A>G	0.0038	0
chr1	77293822	rs371926363	C	T	2	152	1265	0.013	T	missense_variant	MODERATE	AK5	ENSG00000154027	Transcript	ENST00000354567.7	protein_coding	3/14	0	ENST00000354567.7:c.277C>T	ENSP00000346577.2:p.Arg93Trp	572/3280	277/1689	93/562	R/W	Cgg/Tgg	rs371926363&COSM170576	0	1	0	SNV	HGNC	HGNC:365	YES	1	P1	CCDS675.1	ENSP00000346577	Q9Y6K8	0	UPI0000167E20	0	0	deleterious	probably_damaging	hmmpanther:PTHR23359&hmmpanther:PTHR23359:SF79	0	chr1:g.77293822C>T	0	0
chr1	81950356	rs112681863	C	T	7	152	1567	0.045	T	missense_variant	MODERATE	ADGRL2	ENSG00000117114	Transcript	ENST00000370730.5	protein_coding	9/24	0	ENST00000370730.5:c.1366C>T	ENSP00000359765.1:p.Pro456Ser	2011/6173	1366/4251	456/1416	P/S	Cca/Tca	rs112681863	0	1	0	SNV	HGNC	HGNC:18582	YES	5	P2	CCDS81345.1	ENSP00000359765	O95490	0	UPI0000458985	0	0	tolerated	probably_damaging	hmmpanther:PTHR12011&hmmpanther:PTHR12011:SF61	0	chr1:g.81950356C>T	0.013	0.0008
chr1	84388299	rs147736198	A	G	3	152	1917	0.019	G	missense_variant	MODERATE	SAMD13	ENSG00000203943	Transcript	ENST00000454967.1	protein_coding	2/3	0	ENST00000454967.1:c.89A>G	ENSP00000391978.1:p.Asp30Gly	89/362	89/153	30/50	D/G	gAt/gGt	rs147736198	0	1	cds_start_NF	SNV	HGNC	HGNC:24582	0	3	0	0	ENSP00000391978	0	H7BZX5	UPI000198C4E4	0	0	deleterious_low_confidence	benign	0	0	chr1:g.84388299A>G	0.0008	0
chr1	84522412	rs377559628	C	T	2	152	809	0.013	T	stop_gained	HIGH	SPATA1	ENSG00000122432	Transcript	ENST00000490879.7	protein_coding	4/13	0	ENST00000490879.7:c.232C>T	ENSP00000492019.1:p.Arg78Ter	325/2888	232/1380	78/459	R/*	Cga/Tga	rs377559628&COSM912578	0	1	0	SNV	HGNC	HGNC:14682	YES	5	P1	CCDS85993.1	ENSP00000492019	Q5VX52	0	UPI0000F1D221	0	0	0	0	hmmpanther:PTHR14421	0	chr1:g.84522412C>T	0	0
chr1	84650399	rs778988859	C	A	2	152	1960	0.013	A	missense_variant	MODERATE	SSX2IP	ENSG00000117155	Transcript	ENST00000342203.7	protein_coding	13/14	0	ENST00000342203.7:c.1633G>T	ENSP00000340279.3:p.Asp545Tyr	1897/5835	1633/1845	545/614	D/Y	Gac/Tac	rs778988859	0	-1	0	SNV	HGNC	HGNC:16509	YES	1	P1	CCDS699.1	ENSP00000340279	Q9Y2D8	0	UPI00000728CA	0	0	deleterious	benign	hmmpanther:PTHR21736:SF12&hmmpanther:PTHR21736	0	chr1:g.84650399C>A	0	0
chr1	85182481	rs1313309283	A	C	2	152	1848	0.013	C	missense_variant	MODERATE	SYDE2	ENSG00000097096	Transcript	ENST00000341460.6	protein_coding	3/7	0	ENST00000341460.6:c.2161T>G	ENSP00000340594.5:p.Cys721Gly	2181/5466	2161/3585	721/1194	C/G	Tgc/Ggc	rs1313309283	0	-1	0	SNV	HGNC	HGNC:25841	YES	5	P1	CCDS44169.1	ENSP00000340594	Q5VT97	0	UPI0001553B04	0	0	tolerated	benign	hmmpanther:PTHR23176:SF47&hmmpanther:PTHR23176&Gene3D:2.60.40.150&Superfamily_domains:SSF49562	0	chr1:g.85182481A>C	0	0
chr1	85190726	rs188708420	A	G	6	152	1115	0.038	G	missense_variant	MODERATE	SYDE2	ENSG00000097096	Transcript	ENST00000341460.6	protein_coding	2/7	0	ENST00000341460.6:c.772T>C	ENSP00000340594.5:p.Ser258Pro	792/5466	772/3585	258/1194	S/P	Tca/Cca	rs188708420	0	-1	0	SNV	HGNC	HGNC:25841	YES	5	P1	CCDS44169.1	ENSP00000340594	Q5VT97	0	UPI0001553B04	0	0	tolerated_low_confidence	benign	hmmpanther:PTHR23176:SF47&hmmpanther:PTHR23176	0	chr1:g.85190726A>G	0.002	0
chr1	86124899	rs80262773	A	G	3	152	880	0.019	G	synonymous_variant	LOW	COL24A1	ENSG00000171502	Transcript	ENST00000370571.7	protein_coding	3/60	0	ENST00000370571.7:c.1437T>C	ENSP00000359603.2:p.Asn479%3D	1813/6834	1437/5145	479/1714	N	aaT/aaC	rs80262773	0	-1	0	SNV	HGNC	HGNC:20821	YES	1	P1	CCDS41353.1	ENSP00000359603	Q17RW2	0	UPI000013E81F	0	0	0	0	hmmpanther:PTHR24023&hmmpanther:PTHR24023:SF590	0	chr1:g.86124899A>G	0.0188	0.0333
chr1	86125353	rs56046090	G	T	3	152	1957	0.019	T	missense_variant	MODERATE	COL24A1	ENSG00000171502	Transcript	ENST00000370571.7	protein_coding	3/60	0	ENST00000370571.7:c.983C>A	ENSP00000359603.2:p.Thr328Lys	1359/6834	983/5145	328/1714	T/K	aCa/aAa	rs56046090	0	-1	0	SNV	HGNC	HGNC:20821	YES	1	P1	CCDS41353.1	ENSP00000359603	Q17RW2	0	UPI000013E81F	0	0	tolerated	benign	hmmpanther:PTHR24023&hmmpanther:PTHR24023:SF590	0	chr1:g.86125353G>T	0.0176	0.0295
chr1	86356548	rs385437	A	G	2	152	1570	0.013	G	synonymous_variant	LOW	ODF2L	ENSG00000122417	Transcript	ENST00000359242.7	protein_coding	14/18	0	ENST00000359242.7:c.1414T>C	ENSP00000359600.2:p.Leu472%3D	1696/7560	1414/1911	472/636	L	Ttg/Ctg	rs385437	0	-1	0	SNV	HGNC	HGNC:29225	YES	1	A2	CCDS41354.2	ENSP00000359600	Q9ULJ1	0	UPI00001C1D6A	0	0	0	0	hmmpanther:PTHR23162:SF7&hmmpanther:PTHR23162	0	chr1:g.86356548A>G	0.1222	0.1104
chr1	86356602	rs753310368	T	G	2	152	1434	0.013	G	missense_variant&splice_region_variant	MODERATE	ODF2L	ENSG00000122417	Transcript	ENST00000359242.7	protein_coding	14/18	0	ENST00000359242.7:c.1360A>C	ENSP00000359600.2:p.Met454Leu	1642/7560	1360/1911	454/636	M/L	Atg/Ctg	rs753310368	0	-1	0	SNV	HGNC	HGNC:29225	YES	1	A2	CCDS41354.2	ENSP00000359600	Q9ULJ1	0	UPI00001C1D6A	0	0	tolerated	benign	hmmpanther:PTHR23162:SF7&hmmpanther:PTHR23162&Coiled-coils_(Ncoils):Coil	0	chr1:g.86356602T>G	0	0
chr1	86360486	rs12758659	G	A	7	152	779	0.045	A	synonymous_variant	LOW	ODF2L	ENSG00000122417	Transcript	ENST00000359242.7	protein_coding	12/18	0	ENST00000359242.7:c.1194C>T	ENSP00000359600.2:p.Leu398%3D	1476/7560	1194/1911	398/636	L	ctC/ctT	rs12758659	0	-1	0	SNV	HGNC	HGNC:29225	YES	1	A2	CCDS41354.2	ENSP00000359600	Q9ULJ1	0	UPI00001C1D6A	0	0	0	0	hmmpanther:PTHR23162:SF7&hmmpanther:PTHR23162&Low_complexity_(Seg):seg&Coiled-coils_(Ncoils):Coil	0	chr1:g.86360486G>A	0.0427	0.0877
chr1	86438905	rs11161830	C	T	7	152	1580	0.045	T	synonymous_variant	LOW	CLCA2	ENSG00000137975	Transcript	ENST00000370565.5	protein_coding	7/14	0	ENST00000370565.5:c.1002C>T	ENSP00000359596.4:p.Ala334%3D	1079/3935	1002/2832	334/943	A	gcC/gcT	rs11161830	0	1	0	SNV	HGNC	HGNC:2016	YES	1	P1	CCDS708.1	ENSP00000359596	Q9UQC9	0	UPI0000035838	0	0	0	0	PROSITE_profiles:PS50234&Conserved_Domains:cd00198&hmmpanther:PTHR10579:SF66&hmmpanther:PTHR10579&Gene3D:3.40.50.410&TIGRFAM_domain:TIGR00868&SMART_domains:SM00327&Superfamily_domains:SSF53300	0	chr1:g.86438905C>T	0.109	0.1679
chr1	86443899	rs1413426	G	A	7	152	1402	0.045	A	missense_variant	MODERATE	CLCA2	ENSG00000137975	Transcript	ENST00000370565.5	protein_coding	10/14	0	ENST00000370565.5:c.1601G>A	ENSP00000359596.4:p.Gly534Asp	1678/3935	1601/2832	534/943	G/D	gGt/gAt	rs1413426	0	1	0	SNV	HGNC	HGNC:2016	YES	1	P1	CCDS708.1	ENSP00000359596	Q9UQC9	0	UPI0000035838	0	0	tolerated	benign	hmmpanther:PTHR10579:SF66&hmmpanther:PTHR10579&TIGRFAM_domain:TIGR00868	0	chr1:g.86443899G>A	0.1024	0.1362
chr1	88684602	rs1225868815	G	A	2	150	680	0.013	A	missense_variant	MODERATE	PKN2	ENSG00000065243	Transcript	ENST00000370521.8	protein_coding	1/22	0	ENST00000370521.8:c.22G>A	ENSP00000359552.3:p.Gly8Arg	330/6070	22/2955	8/984	G/R	Ggg/Agg	rs1225868815	0	1	0	SNV	HGNC	HGNC:9406	YES	1	P1	CCDS714.1	ENSP00000359552	Q16513	0	UPI000004D291	0	0	tolerated_low_confidence	benign	0	0	chr1:g.88684602G>A	0	0
chr1	88805568	rs763753464	A	G	2	152	1386	0.013	G	missense_variant	MODERATE	PKN2	ENSG00000065243	Transcript	ENST00000370521.8	protein_coding	11/22	0	ENST00000370521.8:c.1573A>G	ENSP00000359552.3:p.Ile525Val	1881/6070	1573/2955	525/984	I/V	Att/Gtt	rs763753464	0	1	0	SNV	HGNC	HGNC:9406	YES	1	P1	CCDS714.1	ENSP00000359552	Q16513	0	UPI000004D291	0	0	tolerated	benign	hmmpanther:PTHR24356&hmmpanther:PTHR24356:SF246	0	chr1:g.88805568A>G	0	0
chr1	89009055	rs200179940	C	G	2	152	2278	0.013	G	missense_variant	MODERATE	GBP3	ENSG00000117226	Transcript	ENST00000370481.9	protein_coding	10/11	0	ENST00000370481.9:c.1551G>C	ENSP00000359512.4:p.Glu517Asp	1756/3037	1551/1788	517/595	E/D	gaG/gaC	rs200179940	0	-1	0	SNV	HGNC	HGNC:4184	YES	1	P1	CCDS717.2	ENSP00000359512	Q9H0R5	0	UPI0000204D81	0	0	tolerated	possibly_damaging	Conserved_Domains:cd16269&hmmpanther:PTHR10751:SF85&hmmpanther:PTHR10751&Pfam_domain:PF02841&Gene3D:1.20.1000.10&Superfamily_domains:SSF48340&Coiled-coils_(Ncoils):Coil	0	chr1:g.89009055C>G	0.0004	0
chr1	89011105	rs576261942	G	T	2	150	1706	0.013	T	missense_variant	MODERATE	GBP3	ENSG00000117226	Transcript	ENST00000370481.9	protein_coding	8/11	0	ENST00000370481.9:c.1161C>A	ENSP00000359512.4:p.Asp387Glu	1366/3037	1161/1788	387/595	D/E	gaC/gaA	0	0	-1	0	SNV	HGNC	HGNC:4184	YES	1	P1	CCDS717.2	ENSP00000359512	Q9H0R5	0	UPI0000204D81	0	0	tolerated	benign	Conserved_Domains:cd16269&hmmpanther:PTHR10751:SF85&hmmpanther:PTHR10751&Pfam_domain:PF02841&Gene3D:1.20.1000.10&Superfamily_domains:SSF48340	0	chr1:g.89011105G>T	0	0
chr1	89014264	rs76475726	C	T	2	152	2369	0.013	T	synonymous_variant	LOW	GBP3	ENSG00000117226	Transcript	ENST00000370481.9	protein_coding	5/11	0	ENST00000370481.9:c.444G>A	ENSP00000359512.4:p.Leu148%3D	649/3037	444/1788	148/595	L	ctG/ctA	rs76475726	0	-1	0	SNV	HGNC	HGNC:4184	YES	1	P1	CCDS717.2	ENSP00000359512	Q9H0R5	0	UPI0000204D81	0	0	0	0	PROSITE_profiles:PS51715&Conserved_Domains:cd01851&hmmpanther:PTHR10751:SF85&hmmpanther:PTHR10751&Pfam_domain:PF02263&Gene3D:3.40.50.300&Superfamily_domains:SSF52540	0	chr1:g.89014264C>T	0.013	0
chr1	89133330	rs115671591	G	T	5	152	2085	0.032	T	synonymous_variant	LOW	GBP7	ENSG00000213512	Transcript	ENST00000294671.3	protein_coding	10/11	0	ENST00000294671.3:c.1590C>A	ENSP00000294671.2:p.Leu530%3D	1692/2426	1590/1917	530/638	L	ctC/ctA	rs115671591	0	-1	0	SNV	HGNC	HGNC:29606	YES	2	P1	CCDS720.1	ENSP00000294671	Q8N8V2	0	UPI000013E1A3	0	0	0	0	Conserved_Domains:cd16269&hmmpanther:PTHR10751:SF78&hmmpanther:PTHR10751&Pfam_domain:PF02841&Gene3D:1.20.1000.10&Superfamily_domains:SSF48340&Coiled-coils_(Ncoils):Coil	0	chr1:g.89133330G>T	0.0206	0.0068
chr1	89147597	rs115454072	G	A	5	152	1858	0.032	A	synonymous_variant	LOW	GBP7	ENSG00000213512	Transcript	ENST00000294671.3	protein_coding	8/11	0	ENST00000294671.3:c.1335C>T	ENSP00000294671.2:p.Asp445%3D	1437/2426	1335/1917	445/638	D	gaC/gaT	rs115454072	0	-1	0	SNV	HGNC	HGNC:29606	YES	2	P1	CCDS720.1	ENSP00000294671	Q8N8V2	0	UPI000013E1A3	0	0	0	0	Conserved_Domains:cd16269&hmmpanther:PTHR10751:SF78&hmmpanther:PTHR10751&Pfam_domain:PF02841&Gene3D:1.20.1000.10&Superfamily_domains:SSF48340	0	chr1:g.89147597G>A	0.023	0.0166
chr1	89190104	rs41305862	T	C	5	152	2307	0.032	C	synonymous_variant	LOW	GBP4	ENSG00000162654	Transcript	ENST00000355754.7	protein_coding	7/11	0	ENST00000355754.7:c.1131A>G	ENSP00000359490.5:p.Glu377%3D	1239/6141	1131/1923	377/640	E	gaA/gaG	rs41305862	0	-1	0	SNV	HGNC	HGNC:20480	YES	1	P1	CCDS721.1	ENSP00000359490	Q96PP9	0	UPI000013E1A4	0	0	0	0	Gene3D:1.20.1000.10&Pfam_domain:PF02841&hmmpanther:PTHR10751&hmmpanther:PTHR10751:SF17&Superfamily_domains:SSF48340&Conserved_Domains:cd16269	0	chr1:g.89190104T>C	0.0218	0.0113
chr1	89190311	rs1410871	C	T	6	152	1764	0.038	T	synonymous_variant	LOW	GBP4	ENSG00000162654	Transcript	ENST00000355754.7	protein_coding	7/11	0	ENST00000355754.7:c.924G>A	ENSP00000359490.5:p.Gly308%3D	1032/6141	924/1923	308/640	G	ggG/ggA	rs1410871	0	-1	0	SNV	HGNC	HGNC:20480	YES	1	P1	CCDS721.1	ENSP00000359490	Q96PP9	0	UPI000013E1A4	0	0	0	0	Gene3D:1.20.1000.10&Pfam_domain:PF02841&hmmpanther:PTHR10751&hmmpanther:PTHR10751:SF17&Superfamily_domains:SSF48340&Conserved_Domains:cd16269	0	chr1:g.89190311C>T	0.1072	0.3207
chr1	89266427	rs145007481	G	A	2	152	1679	0.013	A	stop_gained	HIGH	GBP5	ENSG00000154451	Transcript	ENST00000370459.7	protein_coding	6/11	0	ENST00000370459.7:c.787C>T	ENSP00000359488.3:p.Gln263Ter	915/2011	787/1761	263/586	Q/*	Caa/Taa	rs145007481	0	-1	0	SNV	HGNC	HGNC:19895	YES	5	P1	CCDS722.1	ENSP00000359488	Q96PP8	0	UPI000004B6D7	0	0	0	0	Superfamily_domains:SSF52540&Gene3D:3.40.50.300&Pfam_domain:PF02263&hmmpanther:PTHR10751&hmmpanther:PTHR10751:SF40&Conserved_Domains:cd01851&PROSITE_profiles:PS51715	0	chr1:g.89266427G>A	0	0
chr1	89269452	rs3806339	G	A	2	152	2231	0.013	A	missense_variant	MODERATE	GBP5	ENSG00000154451	Transcript	ENST00000370459.7	protein_coding	2/11	0	ENST00000370459.7:c.104C>T	ENSP00000359488.3:p.Thr35Met	232/2011	104/1761	35/586	T/M	aCg/aTg	rs3806339	0	-1	0	SNV	HGNC	HGNC:19895	YES	5	P1	CCDS722.1	ENSP00000359488	Q96PP8	0	UPI000004B6D7	0	0	tolerated	benign	Superfamily_domains:SSF52540&Gene3D:3.40.50.300&Pfam_domain:PF02263&hmmpanther:PTHR10751&hmmpanther:PTHR10751:SF40&Conserved_Domains:cd01851&PROSITE_profiles:PS51715	0	chr1:g.89269452G>A	0.0258	0
chr1	90939035	rs775861438	G	A	3	152	1703	0.019	A	synonymous_variant	LOW	ZNF644	ENSG00000122482	Transcript	ENST00000370440.5	protein_coding	3/6	0	ENST00000370440.5:c.2319C>T	ENSP00000359469.1:p.His773%3D	2537/5702	2319/3984	773/1327	H	caC/caT	rs775861438	0	-1	0	SNV	HGNC	HGNC:29222	YES	5	P1	CCDS731.1	ENSP00000359469	Q9H582	0	UPI000004A010	0	1	0	0	hmmpanther:PTHR44951&Low_complexity_(Seg):seg	0	chr1:g.90939035G>A	0	0
chr1	90940728	rs751575793	C	A	3	152	1714	0.019	A	missense_variant	MODERATE	ZNF644	ENSG00000122482	Transcript	ENST00000370440.5	protein_coding	3/6	0	ENST00000370440.5:c.626G>T	ENSP00000359469.1:p.Gly209Val	844/5702	626/3984	209/1327	G/V	gGg/gTg	rs751575793	0	-1	0	SNV	HGNC	HGNC:29222	YES	5	P1	CCDS731.1	ENSP00000359469	Q9H582	0	UPI000004A010	0	1	tolerated	probably_damaging	hmmpanther:PTHR44951	0	chr1:g.90940728C>A	0	0
chr1	91698091	rs772944696	G	T	3	152	1522	0.019	T	missense_variant&splice_region_variant	MODERATE	TGFBR3	ENSG00000069702	Transcript	ENST00000212355.9	protein_coding	15/17	0	ENST00000212355.9:c.2327C>A	ENSP00000212355.4:p.Pro776Gln	2714/6339	2327/2556	776/851	P/Q	cCa/cAa	rs772944696	0	-1	0	SNV	HGNC	HGNC:11774	YES	1	P3	CCDS30770.1	ENSP00000212355	Q03167	0	UPI000049D997	0	1	tolerated	benign	hmmpanther:PTHR14002:SF7&hmmpanther:PTHR14002	0	chr1:g.91698091G>T	0	0
chr1	91698125	rs17882828	C	G	5	152	1403	0.032	G	missense_variant	MODERATE	TGFBR3	ENSG00000069702	Transcript	ENST00000212355.9	protein_coding	15/17	0	ENST00000212355.9:c.2293G>C	ENSP00000212355.4:p.Gly765Arg	2680/6339	2293/2556	765/851	G/R	Ggt/Cgt	rs17882828	0	-1	0	SNV	HGNC	HGNC:11774	YES	1	P3	CCDS30770.1	ENSP00000212355	Q03167	0	UPI000049D997	0	1	tolerated	benign	hmmpanther:PTHR14002:SF7&hmmpanther:PTHR14002	0	chr1:g.91698125C>G	0.0116	0
chr1	92736547	rs61751191	C	T	2	152	1845	0.013	T	synonymous_variant	LOW	EVI5	ENSG00000067208	Transcript	ENST00000540033.2	protein_coding	2/19	0	ENST00000540033.2:c.132G>A	ENSP00000440826.2:p.Gln44%3D	142/7436	132/2466	44/821	Q	caG/caA	rs61751191	0	-1	0	SNV	HGNC	HGNC:3501	YES	1	A2	CCDS76179.1	ENSP00000440826	O60447	0	UPI0002065028	0	0	0	0	0	0	chr1:g.92736547C>T	0.0014	0
chr1	92843407	rs150751646	T	C	2	152	1540	0.013	C	synonymous_variant	LOW	DIPK1A	ENSG00000154511	Transcript	ENST00000370310.5	protein_coding	5/5	0	ENST00000370310.5:c.1263A>G	ENSP00000359333.4:p.Lys421%3D	1296/2536	1263/1287	421/428	K	aaA/aaG	rs150751646	0	-1	0	SNV	HGNC	HGNC:32213	YES	2	P1	CCDS44173.1	ENSP00000359333	Q5T7M9	0	UPI0000037783	0	0	0	0	hmmpanther:PTHR21093:SF4&hmmpanther:PTHR21093	0	chr1:g.92843407T>C	0.0004	0
chr1	93571710	rs146602562	T	C	4	152	2036	0.026	C	missense_variant	MODERATE	BCAR3	ENSG00000137936	Transcript	ENST00000260502.11	protein_coding	9/12	0	ENST00000260502.11:c.1934A>G	ENSP00000260502.6:p.Tyr645Cys	2185/3229	1934/2478	645/825	Y/C	tAt/tGt	rs146602562	0	-1	0	SNV	HGNC	HGNC:973	YES	1	P3	CCDS745.1	ENSP00000260502	O75815	A0A384MTS3	UPI000000D971	0	0	deleterious	probably_damaging	PROSITE_profiles:PS50009&Conserved_Domains:cd00155&hmmpanther:PTHR14247:SF10&hmmpanther:PTHR14247&Pfam_domain:PF00617&Gene3D:1.10.840.10&SMART_domains:SM00147&Superfamily_domains:SSF48366&PDB-ENSP_mappings:3t6a.D&PDB-ENSP_mappings:3t6a.C&PDB-ENSP_mappings:3t6a.B&PDB-ENSP_mappings:3t6a.A	0	chr1:g.93571710T>C	0.004	0
chr1	94098927	rs6657239	C	T	6	152	1913	0.038	T	missense_variant	MODERATE	ABCA4	ENSG00000198691	Transcript	ENST00000370225.4	protein_coding	6/50	0	ENST00000370225.4:c.635G>A	ENSP00000359245.3:p.Arg212His	738/7328	635/6822	212/2273	R/H	cGc/cAc	rs6657239	0	-1	0	SNV	HGNC	HGNC:34	YES	1	P1	CCDS747.1	ENSP00000359245	P78363	0	UPI000012511C	0	1	deleterious	probably_damaging	hmmpanther:PTHR19229&hmmpanther:PTHR19229:SF190&TIGRFAM_domain:TIGR01257	0	chr1:g.94098927C>T	0.0533	0.0832
chr1	94828533	rs2640065	T	C	7	152	2019	0.058	C	synonymous_variant	LOW	SLC44A3	ENSG00000143036	Transcript	ENST00000271227.11	protein_coding	5/15	0	ENST00000271227.11:c.456T>C	ENSP00000271227.6:p.Tyr152%3D	551/2381	456/1962	152/653	Y	taT/taC	rs2640065&COSM3997714&COSM3997715	0	1	0	SNV	HGNC	HGNC:28689	YES	1	A2	CCDS44176.1	ENSP00000271227	Q8N4M1	0	UPI0000206066	0	0	0	0	hmmpanther:PTHR12385&hmmpanther:PTHR12385:SF13	0	chr1:g.94828533T>C	0.2021	0.2466
chr1	94902217	rs2228344	A	G	2	152	1740	0.013	G	synonymous_variant	LOW	CNN3	ENSG00000117519	Transcript	ENST00000370206.9	protein_coding	4/7	0	ENST00000370206.9:c.288T>C	ENSP00000359225.4:p.Tyr96%3D	504/1991	288/990	96/329	Y	taT/taC	rs2228344	0	-1	0	SNV	HGNC	HGNC:2157	YES	1	P1	CCDS30775.1	ENSP00000359225	Q15417	0	UPI0000127B01	0	0	0	0	Conserved_Domains:cd00014&Gene3D:1.10.418.10&Pfam_domain:PF00307&SMART_domains:SM00033&Superfamily_domains:SSF47576&PROSITE_profiles:PS50021&hmmpanther:PTHR18959&hmmpanther:PTHR18959:SF46&Prints_domain:PR00888	0	chr1:g.94902217A>G	0.0591	0.1104
chr1	97721542	rs200562975	T	C	3	152	1281	0.019	C	missense_variant	MODERATE	DPYD	ENSG00000188641	Transcript	ENST00000370192.7	protein_coding	5/23	0	ENST00000370192.7:c.451A>G	ENSP00000359211.3:p.Asn151Asp	552/4412	451/3078	151/1025	N/D	Aat/Gat	rs200562975	0	-1	0	SNV	HGNC	HGNC:3012	YES	1	P1	CCDS30777.1	ENSP00000359211	Q12882	0	UPI00000727C7	0	1	tolerated	probably_damaging	Gene3D:1.10.1060.10&Gene3D:3.30.70.20&Pfam_domain:PF14691&hmmpanther:PTHR43073&hmmpanther:PTHR43073:SF2&Superfamily_domains:SSF46548	0	chr1:g.97721542T>C	0.0008	0
chr1	99877770	rs1293030648	C	G	2	152	1415	0.013	G	missense_variant	MODERATE	AGL	ENSG00000162688	Transcript	ENST00000294724.8	protein_coding	12/34	0	ENST00000294724.8:c.1553C>G	ENSP00000294724.4:p.Thr518Ser	2031/7446	1553/4599	518/1532	T/S	aCt/aGt	rs1293030648	0	1	0	SNV	HGNC	HGNC:321	YES	1	P1	CCDS759.1	ENSP00000294724	P35573	A0A0S2A4E4	UPI00001694CB	0	1	tolerated	benign	Conserved_Domains:cd11327&hmmpanther:PTHR10569&TIGRFAM_domain:TIGR01531&Gene3D:3.20.20.80&Pfam_domain:PF14701&Superfamily_domains:SSF51445	0	chr1:g.99877770C>G	0	0
chr1	100140934	rs753699072	A	G	2	152	1367	0.013	G	missense_variant	MODERATE	TRMT13	ENSG00000122435	Transcript	ENST00000370141.7	protein_coding	7/11	0	ENST00000370141.7:c.584A>G	ENSP00000359160.2:p.Lys195Arg	590/3130	584/1446	195/481	K/R	aAa/aGa	rs753699072	0	1	0	SNV	HGNC	HGNC:25502	YES	1	P1	CCDS765.1	ENSP00000359160	Q9NUP7	0	UPI000013CAE6	0	0	tolerated	benign	Pfam_domain:PF05206&hmmpanther:PTHR12998&hmmpanther:PTHR12998:SF0	0	chr1:g.100140934A>G	0	0
chr1	100484304	rs2270694	G	A	6	152	1080	0.038	A	synonymous_variant	LOW	CDC14A	ENSG00000079335	Transcript	ENST00000361544.11	protein_coding	11/15	0	ENST00000361544.11:c.990G>A	ENSP00000354916.6:p.Ser330%3D	1478/2446	990/1872	330/623	S	tcG/tcA	rs2270694	0	1	0	SNV	HGNC	HGNC:1718	YES	1	P4	CCDS770.1	ENSP00000354916	Q9UNH5	0	UPI000006EC22	0	1	0	0	hmmpanther:PTHR23339:SF77&hmmpanther:PTHR23339&Gene3D:3.90.190.10&SMART_domains:SM00404&Superfamily_domains:SSF52799	0	chr1:g.100484304G>A	0.0883	0.059
chr1	100724733	rs770478132	C	A	2	152	1700	0.013	A	missense_variant	MODERATE	VCAM1	ENSG00000162692	Transcript	ENST00000294728.7	protein_coding	4/9	0	ENST00000294728.7:c.771C>A	ENSP00000294728.2:p.Phe257Leu	890/3101	771/2220	257/739	F/L	ttC/ttA	rs770478132	0	1	0	SNV	HGNC	HGNC:12663	YES	1	P1	CCDS773.1	ENSP00000294728	P19320	0	UPI0000000E06	0	0	tolerated	benign	Gene3D:2.60.40.10&Pfam_domain:PF00047&PROSITE_profiles:PS50835&hmmpanther:PTHR44644&SMART_domains:SM00406&SMART_domains:SM00408&SMART_domains:SM00409&Superfamily_domains:SSF48726&Conserved_Domains:cd00096	0	chr1:g.100724733C>A	0	0
chr1	101239118	rs148977042	T	C	4	152	2304	0.026	C	missense_variant	MODERATE	S1PR1	ENSG00000170989	Transcript	ENST00000305352.6	protein_coding	2/2	0	ENST00000305352.6:c.134T>C	ENSP00000305416.6:p.Ile45Thr	509/2909	134/1149	45/382	I/T	aTt/aCt	rs148977042&CM1413470	0	1	0	SNV	HGNC	HGNC:3165	YES	1	P1	CCDS777.1	ENSP00000305416	P21453	0	UPI0000050421	0	0	tolerated	benign	Gene3D:1.20.1070.10&PDB-ENSP_mappings:3v2w.A&PDB-ENSP_mappings:3v2y.A&Prints_domain:PR00642&hmmpanther:PTHR22750&hmmpanther:PTHR22750:SF16&Superfamily_domains:SSF81321	0	chr1:g.101239118T>C	0.002	0
chr1	101830723	rs10493973	T	C	2	152	1855	0.013	C	synonymous_variant	LOW	OLFM3	ENSG00000118733	Transcript	ENST00000338858.9	protein_coding	3/6	0	ENST00000338858.9:c.381A>G	ENSP00000345192.5:p.Lys127%3D	381/2189	381/1437	127/478	K	aaA/aaG	rs10493973	0	-1	0	SNV	HGNC	HGNC:17990	YES	1	A1	CCDS72832.1	ENSP00000345192	Q96PB7	Q6IMJ0	UPI000004C626	0	0	0	0	Coiled-coils_(Ncoils):Coil&Pfam_domain:PF12308&hmmpanther:PTHR23192&hmmpanther:PTHR23192:SF36&Superfamily_domains:SSF50969	0	chr1:g.101830723T>C	0.147	0.2852
chr1	102979414	rs141548164	A	T	6	152	1105	0.051	T	missense_variant	MODERATE	COL11A1	ENSG00000060718	Transcript	ENST00000370096.9	protein_coding	32/67	0	ENST00000370096.9:c.2578T>A	ENSP00000359114.3:p.Phe860Ile	2922/7311	2578/5421	860/1806	F/I	Ttt/Att	rs141548164&CM1310534	0	-1	0	SNV	HGNC	HGNC:2186	YES	1	P2	CCDS778.1	ENSP00000359114	P12107	0	UPI00002053EF	0	1	tolerated	probably_damaging	hmmpanther:PTHR24023&hmmpanther:PTHR24023:SF42	0	chr1:g.102979414A>T	0.006	0
chr1	103526250	rs192837663	T	A	2	152	1862	0.013	A	missense_variant	MODERATE	RNPC3	ENSG00000185946	Transcript	ENST00000533099.5	protein_coding	2/16	0	ENST00000533099.5:c.180T>A	ENSP00000432886.1:p.Asp60Glu	416/3641	180/1554	60/517	D/E	gaT/gaA	rs192837663	0	1	0	SNV	HGNC	HGNC:18666	YES	5	P2	CCDS781.1	ENSP00000432886	Q96LT9	0	UPI000006E703	0	1	tolerated	benign	Gene3D:3.30.70.330&Pfam_domain:PF00076&PROSITE_profiles:PS50102&hmmpanther:PTHR16105&hmmpanther:PTHR16105:SF0&SMART_domains:SM00360&Superfamily_domains:SSF54928&Conserved_Domains:cd12238	0	chr1:g.103526250T>A	0.0012	0
chr1	103545015	rs1347836555	A	C	2	152	1130	0.026	C	missense_variant	MODERATE	RNPC3	ENSG00000185946	Transcript	ENST00000533099.5	protein_coding	11/16	0	ENST00000533099.5:c.1120A>C	ENSP00000432886.1:p.Thr374Pro	1356/3641	1120/1554	374/517	T/P	Aca/Cca	rs1347836555	0	1	0	SNV	HGNC	HGNC:18666	YES	5	P2	CCDS781.1	ENSP00000432886	Q96LT9	0	UPI000006E703	0	1	tolerated	benign	hmmpanther:PTHR16105&hmmpanther:PTHR16105:SF0	0	chr1:g.103545015A>C	0	0
chr1	103573776	rs770310222	T	G	2	152	1592	0.013	G	missense_variant	MODERATE	AMY2B	ENSG00000240038	Transcript	ENST00000361355.8	protein_coding	6/12	0	ENST00000361355.8:c.582T>G	ENSP00000354610.4:p.Ile194Met	1198/2181	582/1536	194/511	I/M	atT/atG	rs770310222	0	1	0	SNV	HGNC	HGNC:478	YES	1	P1	CCDS782.1	ENSP00000354610	P19961	0	UPI0000000CB1	0	0	deleterious	benign	Gene3D:3.20.20.80&Pfam_domain:PF00128&hmmpanther:PTHR43447&hmmpanther:PTHR43447:SF3&SMART_domains:SM00642&Superfamily_domains:SSF51445&Conserved_Domains:cd11317	0	chr1:g.103573776T>G	0	0
chr1	107057296	rs2232016	C	T	4	152	2152	0.026	T	missense_variant	MODERATE	PRMT6	ENSG00000198890	Transcript	ENST00000370078.1	protein_coding	1/1	0	ENST00000370078.1:c.581C>T	ENSP00000359095.1:p.Ala194Val	618/2616	581/1128	194/375	A/V	gCc/gTc	rs2232016	0	1	0	SNV	HGNC	HGNC:18241	YES	0	P1	CCDS41360.2	ENSP00000359095	Q96LA8	0	UPI000004B63D	0	0	deleterious	benign	Gene3D:2.70.160.11&PDB-ENSP_mappings:4hc4.A&PDB-ENSP_mappings:4qpp.A&PDB-ENSP_mappings:4qpp.B&PDB-ENSP_mappings:4qpp.C&PDB-ENSP_mappings:4qqk.A&PDB-ENSP_mappings:4y2h.A&PDB-ENSP_mappings:4y2h.B&PDB-ENSP_mappings:4y30.A&PDB-ENSP_mappings:4y30.B&PDB-ENSP_mappings:5e8r.A&PDB-ENSP_mappings:5e8r.B&PDB-ENSP_mappings:5egs.A&PDB-ENSP_mappings:5egs.B&PDB-ENSP_mappings:5egs.C&PDB-ENSP_mappings:5egs.D&PDB-E…	0	chr1:g.107057296C>T	0.1252	0.0098
chr1	107324742	rs182000254	G	A	2	152	2182	0.013	A	missense_variant	MODERATE	NTNG1	ENSG00000162631	Transcript	ENST00000370068.5	protein_coding	3/8	0	ENST00000370068.5:c.707G>A	ENSP00000359085.1:p.Arg236His	1553/4034	707/1620	236/539	R/H	cGc/cAc	rs182000254&COSM393951&COSM393952	0	1	0	SNV	HGNC	HGNC:23319	YES	5	P1	CCDS44180.1	ENSP00000359085	Q9Y2I2	0	UPI0000458A3E	0	1	tolerated	possibly_damaging	Gene3D:2.10.25.10&Gene3D:2.60.120.1490&PDB-ENSP_mappings:3zyj.B&PDB-ENSP_mappings:3zyj.D&Pfam_domain:PF00055&PROSITE_profiles:PS51117&hmmpanther:PTHR10574&hmmpanther:PTHR10574:SF28&SMART_domains:SM00136	0	chr1:g.107324742G>A	0.0002	0
chr1	108725819	rs11582005	G	A	4	152	2043	0.026	A	missense_variant	MODERATE	FNDC7	ENSG00000143107	Transcript	ENST00000370017.8	protein_coding	6/13	0	ENST00000370017.8:c.926G>A	ENSP00000359034.3:p.Ser309Asn	952/3083	926/2202	309/733	S/N	aGt/aAt	rs11582005	0	1	0	SNV	HGNC	HGNC:26668	YES	5	P1	CCDS44185.1	ENSP00000359034	Q5VTL7	0	UPI000187497A	0	0	tolerated	benign	PROSITE_profiles:PS50853&hmmpanther:PTHR19143&hmmpanther:PTHR19143:SF204&SMART_domains:SM00060&Superfamily_domains:SSF49265&Conserved_Domains:cd00063	0	chr1:g.108725819G>A	0.1695	0.3215
chr1	108817097	rs201303409	C	A	4	152	2204	0.026	A	missense_variant	MODERATE	AKNAD1	ENSG00000162641	Transcript	ENST00000370001.8	protein_coding	15/16	0	ENST00000370001.8:c.2330G>T	ENSP00000359018.3:p.Gly777Val	2599/3050	2330/2511	777/836	G/V	gGa/gTa	rs201303409	0	-1	0	SNV	HGNC	HGNC:28398	YES	1	P2	CCDS791.2	ENSP00000359018	Q5T1N1	0	UPI00004700A0	0	0	deleterious	possibly_damaging	hmmpanther:PTHR21510&hmmpanther:PTHR21510:SF16	0	chr1:g.108817097C>A	0.0002	0
chr1	109172013	rs34364548	C	T	5	152	2400	0.032	T	splice_region_variant&synonymous_variant	LOW	KIAA1324	ENSG00000116299	Transcript	ENST00000369939.8	protein_coding	4/22	0	ENST00000369939.8:c.615C>T	ENSP00000358955.3:p.Phe205%3D	684/6880	615/3042	205/1013	F	ttC/ttT	rs34364548	0	1	0	SNV	HGNC	HGNC:29618	YES	5	P1	CCDS794.1	ENSP00000358955	Q6UXG2	0	UPI00002051E0	0	0	0	0	hmmpanther:PTHR22727&hmmpanther:PTHR22727:SF13	0	chr1:g.109172013C>T	0.014	0.0008
chr1	109269805	rs777309202	C	T	2	152	1808	0.013	T	synonymous_variant	LOW	CELSR2	ENSG00000143126	Transcript	ENST00000271332.4	protein_coding	22/34	0	ENST00000271332.4:c.7092C>T	ENSP00000271332.3:p.Asp2364%3D	7633/11015	7092/8772	2364/2923	D	gaC/gaT	rs777309202	0	1	0	SNV	HGNC	HGNC:3231	YES	1	P1	CCDS796.1	ENSP00000271332	Q9HCU4	0	UPI00000015B6	0	0	0	0	Gene3D:1.20.1070.10&PROSITE_profiles:PS50221&hmmpanther:PTHR24026&hmmpanther:PTHR24026:SF32&SMART_domains:SM00303	0	chr1:g.109269805C>T	0	0
chr1	109280952	rs75417653	A	G	3	152	1548	0.032	G	synonymous_variant	LOW	PSRC1	ENSG00000134222	Transcript	ENST00000369909.6	protein_coding	6/8	0	ENST00000369909.6:c.729T>C	ENSP00000358925.2:p.Ser243%3D	873/1742	729/1002	243/333	S	tcT/tcC	rs75417653&COSM3996728	0	-1	0	SNV	HGNC	HGNC:24472	YES	1	P3	CCDS797.1	ENSP00000358925	Q6PGN9	A0A024R099	UPI0000073C97	0	0	0	0	MobiDB_lite:mobidb-lite&MobiDB_lite:mobidb-lite&hmmpanther:PTHR21584&hmmpanther:PTHR21584:SF1	0	chr1:g.109280952A>G	0.0076	0
chr1	109397881	rs72646553	G	C	3	152	1771	0.019	C	synonymous_variant	LOW	SORT1	ENSG00000134243	Transcript	ENST00000256637.8	protein_coding	1/20	0	ENST00000256637.8:c.12C>G	ENSP00000256637.6:p.Pro4%3D	38/6990	12/2496	4/831	P	ccC/ccG	rs72646553	0	-1	0	SNV	HGNC	HGNC:11186	YES	1	P1	CCDS798.1	ENSP00000256637	Q99523	0	UPI0000074182	0	1	0	0	Cleavage_site_(Signalp):SignalP-noTM	0	chr1:g.109397881G>C	0.154	0.1528
chr1	109608773	rs3738766	G	T	4	152	2324	0.038	T	missense_variant	MODERATE	GNAT2	ENSG00000134183	Transcript	ENST00000351050.7	protein_coding	4/8	0	ENST00000351050.7:c.319C>A	ENSP00000251337.3:p.Leu107Ile	506/1339	319/1065	107/354	L/I	Ctc/Atc	rs3738766	0	-1	0	SNV	HGNC	HGNC:4394	YES	1	P1	CCDS803.1	ENSP00000251337	P19087	Q5T697	UPI000000124D	0	1	tolerated	probably_damaging	Conserved_Domains:cd00066&hmmpanther:PTHR10218&hmmpanther:PTHR10218:SF68&Pfam_domain:PF00503&Gene3D:3.40.50.300&Gene3D:1.10.400.10&SMART_domains:SM00275&Superfamily_domains:SSF47895&Superfamily_domains:SSF52540	0	chr1:g.109608773G>T	0.0887	0.0015
chr1	109669334	rs592792	C	T	2	152	2284	0.013	T	synonymous_variant	LOW	GSTM2	ENSG00000213366	Transcript	ENST00000241337.9	protein_coding	4/8	0	ENST00000241337.9:c.222C>T	ENSP00000241337.4:p.Asn74%3D	281/1166	222/657	74/218	N	aaC/aaT	rs592792	0	1	0	SNV	HGNC	HGNC:4634	YES	1	P1	CCDS808.1	ENSP00000241337	P28161	A0A384P5E9	UPI000013CAC9	0	0	0	0	PROSITE_profiles:PS50404&Structure-Function_Linkage_Database:SFLDG00363&Structure-Function_Linkage_Database:SFLDG01205&Conserved_Domains:cd03075&hmmpanther:PTHR11571:SF144&hmmpanther:PTHR11571&Pfam_domain:PF02798&Gene3D:3.40.30.10&Superfamily_domains:SSF52833&PDB-ENSP_mappings:5hwl.B&PDB-ENSP_mappings:5hwl.A&PDB-ENSP_mappings:3gur.D&PDB-ENSP_mappings:3gur.C&PDB-ENSP_mappings:3gur.B&PDB-ENSP_mappi…	0	chr1:g.109669334C>T	0.0938	0.1634
chr1	109714968	rs2229059	T	C	2	152	2373	0.013	C	synonymous_variant	LOW	GSTM5	ENSG00000134201	Transcript	ENST00000256593.8	protein_coding	6/8	0	ENST00000256593.8:c.382T>C	ENSP00000256593.3:p.Leu128%3D	444/1561	382/657	128/218	L	Ttg/Ctg	rs2229059	0	1	0	SNV	HGNC	HGNC:4637	YES	1	P2	CCDS811.1	ENSP00000256593	P46439	Q5T8R2	UPI000013CF16	0	0	0	0	Gene3D:1.20.1050.10&Gene3D:3.40.30.10&Pfam_domain:PF00043&PROSITE_profiles:PS50405&hmmpanther:PTHR11571&hmmpanther:PTHR11571:SF142&Structure-Function_Linkage_Database:SFLDG00363&Structure-Function_Linkage_Database:SFLDG01205&Superfamily_domains:SSF47616&Conserved_Domains:cd03209&Low_complexity_(Seg):seg	0	chr1:g.109714968T>C	0.0286	0.0045
chr1	109759087	rs183852988	C	T	3	152	2018	0.032	T	missense_variant	MODERATE	EPS8L3	ENSG00000198758	Transcript	ENST00000369805.7	protein_coding	6/19	0	ENST00000369805.7:c.436G>A	ENSP00000358820.3:p.Ala146Thr	666/2325	436/1785	146/594	A/T	Gct/Act	rs183852988	0	-1	0	SNV	HGNC	HGNC:21297	YES	1	P4	CCDS815.1	ENSP00000358820	Q8TE67	0	UPI00001613C9	0	1	deleterious	possibly_damaging	Conserved_Domains:cd01210&hmmpanther:PTHR12287&hmmpanther:PTHR12287:SF22&Gene3D:2.30.29.30&Pfam_domain:PF08416&Superfamily_domains:SSF50729	0	chr1:g.109759087C>T	0.0024	0
chr1	110012430	rs752138598	G	A	3	152	1780	0.019	A	missense_variant	MODERATE	AHCYL1	ENSG00000168710	Transcript	ENST00000369799.10	protein_coding	4/17	0	ENST00000369799.10:c.445G>A	ENSP00000358814.5:p.Val149Met	733/3943	445/1593	149/530	V/M	Gtg/Atg	rs752138598	0	1	0	SNV	HGNC	HGNC:344	YES	1	P3	CCDS818.1	ENSP00000358814	O43865	A0A024R0A8	UPI00000022AC	0	0	tolerated	benign	Conserved_Domains:cd00401&hmmpanther:PTHR23420&hmmpanther:PTHR23420:SF3&Gene3D:3.40.50.1480&TIGRFAM_domain:TIGR00936&PIRSF_domain:PIRSF001109&Pfam_domain:PF05221&SMART_domains:SM00996&Superfamily_domains:SSF52283&PDB-ENSP_mappings:3mtg.B&PDB-ENSP_mappings:3mtg.A	0	chr1:g.110012430G>A	0	0
chr1	110167097	rs7527375	T	C	4	152	1873	0.026	C	synonymous_variant	LOW	SLC6A17	ENSG00000197106	Transcript	ENST00000331565.5	protein_coding	2/12	0	ENST00000331565.5:c.168T>C	ENSP00000330199.3:p.Asp56%3D	645/6419	168/2184	56/727	D	gaT/gaC	rs7527375	0	1	0	SNV	HGNC	HGNC:31399	YES	2	P1	CCDS30799.1	ENSP00000330199	Q9H1V8	0	UPI0000470B3D	0	1	0	0	hmmpanther:PTHR11616&hmmpanther:PTHR11616:SF102	0	chr1:g.110167097T>C	0.393	0.4652
chr1	110167098	rs12737742	G	A	4	152	1876	0.026	A	missense_variant	MODERATE	SLC6A17	ENSG00000197106	Transcript	ENST00000331565.5	protein_coding	2/12	0	ENST00000331565.5:c.169G>A	ENSP00000330199.3:p.Ala57Thr	646/6419	169/2184	57/727	A/T	Gca/Aca	rs12737742	0	1	0	SNV	HGNC	HGNC:31399	YES	2	P1	CCDS30799.1	ENSP00000330199	Q9H1V8	0	UPI0000470B3D	0	1	tolerated	benign	hmmpanther:PTHR11616&hmmpanther:PTHR11616:SF102	0	chr1:g.110167098G>A	0.2502	0.0333
chr1	110226056	rs773067084	C	T	3	152	1762	0.019	T	missense_variant	MODERATE	KCNC4	ENSG00000116396	Transcript	ENST00000369787.7	protein_coding	3/4	0	ENST00000369787.7:c.1697C>T	ENSP00000358802.3:p.Pro566Leu	1724/18750	1697/1908	566/635	P/L	cCg/cTg	rs773067084&COSM5505686&COSM5505687	0	1	0	SNV	HGNC	HGNC:6236	YES	1	0	CCDS821.1	ENSP00000358802	Q03721	0	UPI000013CAC8	0	0	tolerated	benign	MobiDB_lite:mobidb-lite&hmmpanther:PTHR11537&hmmpanther:PTHR11537:SF126	0	chr1:g.110226056C>T	0	0
chr1	110341546	rs182719265	G	T	2	152	2310	0.013	T	missense_variant	MODERATE	RBM15	ENSG00000162775	Transcript	ENST00000369784.8	protein_coding	1/3	0	ENST00000369784.8:c.2141G>T	ENSP00000358799.3:p.Gly714Val	3041/4248	2141/2934	714/977	G/V	gGt/gTt	rs182719265	0	1	0	SNV	HGNC	HGNC:14959	YES	1	P3	CCDS822.1	ENSP00000358799	Q96T37	0	UPI000013E1C5	0	1	tolerated	benign	MobiDB_lite:mobidb-lite&MobiDB_lite:mobidb-lite&hmmpanther:PTHR23189&hmmpanther:PTHR23189:SF43	0	chr1:g.110341546G>T	0	0
chr1	110518189	rs755748044	C	T	2	152	2221	0.013	T	missense_variant	MODERATE	KCNA10	ENSG00000143105	Transcript	ENST00000369771.4	protein_coding	1/1	0	ENST00000369771.4:c.599G>A	ENSP00000358786.2:p.Arg200His	987/1959	599/1536	200/511	R/H	cGt/cAt	rs755748044&COSM33068	0	-1	0	SNV	HGNC	HGNC:6219	YES	0	P1	CCDS826.1	ENSP00000358786	Q16322	0	UPI0000071B2B	0	0	deleterious	possibly_damaging	Gene3D:1.20.120.350&hmmpanther:PTHR11537&hmmpanther:PTHR11537:SF44	0	chr1:g.110518189C>T	0	0
chr1	110603598	rs78349687	C	T	2	152	2292	0.013	T	synonymous_variant	LOW	KCNA2	ENSG00000177301	Transcript	ENST00000633222.1	protein_coding	3/3	0	ENST00000633222.1:c.1185G>A	ENSP00000487785.1:p.Ala395%3D	1859/11877	1185/1500	395/499	A	gcG/gcA	rs78349687	0	-1	0	SNV	HGNC	HGNC:6220	YES	5	P1	CCDS827.1	ENSP00000487785	P16389	0	UPI00001279A1	0	1	0	0	Gene3D:1.10.287.70&Pfam_domain:PF00520&Prints_domain:PR00169&hmmpanther:PTHR11537&hmmpanther:PTHR11537:SF23&Superfamily_domains:SSF81324&Transmembrane_helices:TMhelix	0	chr1:g.110603598C>T	0	0
chr1	110948228	rs147205230	G	T	3	152	1562	0.019	T	missense_variant	MODERATE	LRIF1	ENSG00000121931	Transcript	ENST00000369763.5	protein_coding	4/4	0	ENST00000369763.5:c.2041C>A	ENSP00000358778.4:p.Leu681Ile	2275/3313	2041/2310	681/769	L/I	Ctc/Atc	rs147205230	0	-1	0	SNV	HGNC	HGNC:30299	YES	5	P1	CCDS30800.1	ENSP00000358778	Q5T3J3	0	UPI0000205296	0	0	tolerated	benign	Pfam_domain:PF15741&hmmpanther:PTHR16131	0	chr1:g.110948228G>T	0.002	0
chr1	110951572	rs2232041	C	T	3	152	1820	0.019	T	missense_variant	MODERATE	LRIF1	ENSG00000121931	Transcript	ENST00000369763.5	protein_coding	2/4	0	ENST00000369763.5:c.1312G>A	ENSP00000358778.4:p.Ala438Thr	1546/3313	1312/2310	438/769	A/T	Gcc/Acc	rs2232041	0	-1	0	SNV	HGNC	HGNC:30299	YES	5	P1	CCDS30800.1	ENSP00000358778	Q5T3J3	0	UPI0000205296	0	0	tolerated	benign	Pfam_domain:PF15741&hmmpanther:PTHR16131	0	chr1:g.110951572C>T	0.1577	0.1566
chr1	111414623	rs9629	G	A	7	152	2357	0.045	A	synonymous_variant	LOW	OVGP1	ENSG00000085465	Transcript	ENST00000369732.3	protein_coding	11/11	0	ENST00000369732.3:c.1878C>T	ENSP00000358747.3:p.Pro626%3D	1934/2243	1878/2037	626/678	P	ccC/ccT	rs9629	0	-1	0	SNV	HGNC	HGNC:8524	YES	1	P1	CCDS834.1	ENSP00000358747	Q12889	0	UPI0000130C53	0	0	0	0	0	0	chr1:g.111414623G>A	0.1917	0.115
chr1	111415066	rs3767607	T	C	7	152	2605	0.045	C	missense_variant	MODERATE	OVGP1	ENSG00000085465	Transcript	ENST00000369732.3	protein_coding	11/11	0	ENST00000369732.3:c.1435A>G	ENSP00000358747.3:p.Met479Val	1491/2243	1435/2037	479/678	M/V	Atg/Gtg	rs3767607	0	-1	0	SNV	HGNC	HGNC:8524	YES	1	P1	CCDS834.1	ENSP00000358747	Q12889	0	UPI0000130C53	0	0	tolerated_low_confidence	benign	hmmpanther:PTHR11177&hmmpanther:PTHR11177:SF217	0	chr1:g.111415066T>C	0.1358	0.1301
chr1	111415069	rs757275855	T	C	2	152	2616	0.013	C	missense_variant	MODERATE	OVGP1	ENSG00000085465	Transcript	ENST00000369732.3	protein_coding	11/11	0	ENST00000369732.3:c.1432A>G	ENSP00000358747.3:p.Thr478Ala	1488/2243	1432/2037	478/678	T/A	Acc/Gcc	rs757275855	0	-1	0	SNV	HGNC	HGNC:8524	YES	1	P1	CCDS834.1	ENSP00000358747	Q12889	0	UPI0000130C53	0	0	tolerated_low_confidence	benign	hmmpanther:PTHR11177&hmmpanther:PTHR11177:SF217	0	chr1:g.111415069T>C	0	0
chr1	111500165	rs35511654	T	G	2	152	2204	0.013	G	missense_variant	MODERATE	ADORA3	ENSG00000282608	Transcript	ENST00000241356.4	protein_coding	2/2	0	ENST00000241356.4:c.742A>C	ENSP00000241356.4:p.Ile248Leu	1148/1884	742/957	248/318	I/L	Atc/Ctc	rs35511654&CM077860	0	-1	0	SNV	HGNC	HGNC:268	YES	1	P1	CCDS839.1	ENSP00000241356	P0DMS8	0	UPI00000503E4	0	0	deleterious	probably_damaging	Gene3D:1.20.1070.10&Pfam_domain:PF00001&Prints_domain:PR00237&PROSITE_profiles:PS50262&hmmpanther:PTHR24246&hmmpanther:PTHR24246:SF2&SMART_domains:SM01381&Superfamily_domains:SSF81321&Transmembrane_helices:TMhelix	0	chr1:g.111500165T>G	0.0595	0.0628
chr1	111755960	rs197392	A	G	2	152	2054	0.013	G	synonymous_variant	LOW	DDX20	ENSG00000064703	Transcript	ENST00000369702.5	protein_coding	1/11	0	ENST00000369702.5:c.36A>G	ENSP00000358716.4:p.Ala12%3D	60/3600	36/2475	12/824	A	gcA/gcG	rs197392	0	1	0	SNV	HGNC	HGNC:2743	YES	1	P1	CCDS842.1	ENSP00000358716	Q9UHI6	0	UPI0000129080	0	0	0	0	Low_complexity_(Seg):seg	0	chr1:g.111755960A>G	0.2424	0.5666
chr1	111766501	rs197414	C	A	2	152	2255	0.013	A	missense_variant	MODERATE	DDX20	ENSG00000064703	Transcript	ENST00000369702.5	protein_coding	11/11	0	ENST00000369702.5:c.2077C>A	ENSP00000358716.4:p.Arg693Ser	2101/3600	2077/2475	693/824	R/S	Cgt/Agt	rs197414&CM086198	0	1	0	SNV	HGNC	HGNC:2743	YES	1	P1	CCDS842.1	ENSP00000358716	Q9UHI6	0	UPI0000129080	0	0	tolerated	benign	hmmpanther:PTHR24031&hmmpanther:PTHR24031:SF159&MobiDB_lite:mobidb-lite&MobiDB_lite:mobidb-lite	0	chr1:g.111766501C>A	0.1659	0.4274
chr1	111766709	rs85276	T	C	2	152	2243	0.013	C	missense_variant	MODERATE	DDX20	ENSG00000064703	Transcript	ENST00000369702.5	protein_coding	11/11	0	ENST00000369702.5:c.2285T>C	ENSP00000358716.4:p.Ile762Thr	2309/3600	2285/2475	762/824	I/T	aTa/aCa	rs85276	0	1	0	SNV	HGNC	HGNC:2743	YES	1	P1	CCDS842.1	ENSP00000358716	Q9UHI6	0	UPI0000129080	0	0	tolerated_low_confidence	benign	0	0	chr1:g.111766709T>C	0.1659	0.4274
chr1	111780753	rs190703406	G	C	2	152	2175	0.019	C	synonymous_variant	LOW	KCND3	ENSG00000171385	Transcript	ENST00000315987.6	protein_coding	4/8	0	ENST00000315987.6:c.1308C>G	ENSP00000319591.2:p.Gly436%3D	1788/2716	1308/1968	436/655	G	ggC/ggG	rs190703406	0	-1	0	SNV	HGNC	HGNC:6239	YES	1	P4	CCDS843.1	ENSP00000319591	Q9UK17	0	UPI000003050A	0	1	0	0	Prints_domain:PR01497&hmmpanther:PTHR11537&hmmpanther:PTHR11537:SF182	0	chr1:g.111780753G>C	0.0002	0
chr1	111982352	rs2289723	C	T	6	152	2014	0.045	T	synonymous_variant	LOW	KCND3	ENSG00000171385	Transcript	ENST00000315987.6	protein_coding	2/8	0	ENST00000315987.6:c.375G>A	ENSP00000319591.2:p.Pro125%3D	855/2716	375/1968	125/655	P	ccG/ccA	rs2289723	0	-1	0	SNV	HGNC	HGNC:6239	YES	1	P4	CCDS843.1	ENSP00000319591	Q9UK17	0	UPI000003050A	0	1	0	0	PDB-ENSP_mappings:1s1g.A&PDB-ENSP_mappings:1s1g.B&PDB-ENSP_mappings:2nz0.B&PDB-ENSP_mappings:2nz0.D&Gene3D:3.30.710.10&Pfam_domain:PF02214&hmmpanther:PTHR11537&hmmpanther:PTHR11537:SF182&SMART_domains:SM00225&Superfamily_domains:SSF54695	0	chr1:g.111982352C>T	0.0451	0.0794
chr1	112584018	rs778183250	C	T	2	152	1506	0.019	T	synonymous_variant	LOW	ST7L	ENSG00000007341	Transcript	ENST00000358039.9	protein_coding	7/15	0	ENST00000358039.9:c.810G>A	ENSP00000350734.4:p.Gln270%3D	838/4255	810/1728	270/575	Q	caG/caA	rs778183250	0	-1	0	SNV	HGNC	HGNC:18441	YES	1	P4	CCDS848.1	ENSP00000350734	Q8TDW4	0	UPI000006D137	0	0	0	0	Gene3D:1.25.40.10&Pfam_domain:PF04184&hmmpanther:PTHR12745&hmmpanther:PTHR12745:SF4&Conserved_Domains:cd11557&Low_complexity_(Seg):seg	0	chr1:g.112584018C>T	0	0
chr1	112692816	rs1236756258	C	T	4	152	2256	0.026	T	synonymous_variant	LOW	MOV10	ENSG00000155363	Transcript	ENST00000413052.6	protein_coding	7/21	0	ENST00000413052.6:c.1027C>T	ENSP00000399797.2:p.Leu343%3D	1417/3641	1027/3012	343/1003	L	Ctg/Ttg	rs1236756258	0	1	0	SNV	HGNC	HGNC:7200	YES	1	P1	CCDS853.1	ENSP00000399797	Q9HCE1	0	UPI000012FA84	0	0	0	0	hmmpanther:PTHR10887&hmmpanther:PTHR10887:SF322&Low_complexity_(Seg):seg	0	chr1:g.112692816C>T	0	0
chr1	112712442	rs766448214	G	A	6	152	1915	0.038	A	missense_variant	MODERATE	PPM1J	ENSG00000155367	Transcript	ENST00000309276.10	protein_coding	4/10	0	ENST00000309276.10:c.745C>T	ENSP00000308926.6:p.Arg249Trp	921/1863	745/1518	249/505	R/W	Cgg/Tgg	rs766448214&COSM349725	0	-1	0	SNV	HGNC	HGNC:20785	YES	1	P1	CCDS855.2	ENSP00000308926	Q5JR12	0	UPI000013EE69	0	0	deleterious	possibly_damaging	PROSITE_profiles:PS51746&Conserved_Domains:cd00143&hmmpanther:PTHR13832&hmmpanther:PTHR13832:SF305&Pfam_domain:PF00481&SMART_domains:SM00332&Superfamily_domains:SSF81606	0	chr1:g.112712442G>A	0	0
chr1	113706008	rs764311116	C	T	2	152	1409	0.013	T	missense_variant	MODERATE	PHTF1	ENSG00000116793	Transcript	ENST00000369604.6	protein_coding	13/19	0	ENST00000369604.6:c.1553G>A	ENSP00000358617.1:p.Cys518Tyr	2047/3657	1553/2289	518/762	C/Y	tGt/tAt	rs764311116	0	-1	0	SNV	HGNC	HGNC:8939	YES	5	P2	CCDS861.1	ENSP00000358617	Q9UMS5	0	UPI000013C9D0	0	0	tolerated	possibly_damaging	hmmpanther:PTHR12680&hmmpanther:PTHR12680:SF8&Transmembrane_helices:TMhelix	0	chr1:g.113706008C>T	0	0
chr1	113830008	rs183145687	G	C	7	152	1143	0.045	C	missense_variant	MODERATE	PTPN22	ENSG00000134242	Transcript	ENST00000359785.10	protein_coding	17/21	0	ENST00000359785.10:c.2075C>G	ENSP00000352833.5:p.Ser692Cys	2164/3607	2075/2424	692/807	S/C	tCt/tGt	rs183145687	0	-1	0	SNV	HGNC	HGNC:9652	YES	1	P2	CCDS863.1	ENSP00000352833	0	A0A0B4J1S7	UPI000013CF18	0	1	tolerated	probably_damaging	PIRSF_domain:PIRSF000930&hmmpanther:PTHR19134:SF301&hmmpanther:PTHR19134&MobiDB_lite:mobidb-lite	0	chr1:g.113830008G>C	0.0092	0
chr1	113854986	rs558134427	T	C	2	152	1765	0.013	C	missense_variant	MODERATE	PTPN22	ENSG00000134242	Transcript	ENST00000359785.10	protein_coding	8/21	0	ENST00000359785.10:c.604A>G	ENSP00000352833.5:p.Ile202Val	693/3607	604/2424	202/807	I/V	Ata/Gta	rs558134427	0	-1	0	SNV	HGNC	HGNC:9652	YES	1	P2	CCDS863.1	ENSP00000352833	0	A0A0B4J1S7	UPI000013CF18	0	1	tolerated	benign	Conserved_Domains:cd00047&Gene3D:3.90.190.10&Pfam_domain:PF00102&PIRSF_domain:PIRSF000930&SMART_domains:SM00404&SMART_domains:SM00194&Superfamily_domains:SSF52799&PROSITE_profiles:PS50055&hmmpanther:PTHR19134:SF301&hmmpanther:PTHR19134	0	chr1:g.113854986T>C	0	0
chr1	113901277	rs17464525	G	A	3	152	1342	0.019	A	synonymous_variant	LOW	AP4B1	ENSG00000134262	Transcript	ENST00000369569.6	protein_coding	4/10	0	ENST00000369569.6:c.576C>T	ENSP00000358582.1:p.Gly192%3D	658/3173	576/2220	192/739	G	ggC/ggT	rs17464525	0	-1	0	SNV	HGNC	HGNC:572	YES	1	P1	CCDS865.1	ENSP00000358582	Q9Y6B7	A0A024R0D2	UPI0000072F63	0	1	0	0	Gene3D:1.25.10.10&Pfam_domain:PF01602&PIRSF_domain:PIRSF002291&hmmpanther:PTHR11134&hmmpanther:PTHR11134:SF4&Superfamily_domains:SSF48371	0	chr1:g.113901277G>A	0.1224	0.0605
chr1	113911650	rs777529403	T	C	2	152	2389	0.013	C	missense_variant	MODERATE	DCLRE1B	ENSG00000118655	Transcript	ENST00000369563.3	protein_coding	4/4	0	ENST00000369563.3:c.1058T>C	ENSP00000358576.3:p.Val353Ala	1504/3940	1058/1599	353/532	V/A	gTg/gCg	rs777529403	0	1	0	SNV	HGNC	HGNC:17641	YES	1	P1	CCDS866.1	ENSP00000358576	Q9H816	0	UPI000006FBBC	0	0	deleterious	benign	hmmpanther:PTHR23240&hmmpanther:PTHR23240:SF8&MobiDB_lite:mobidb-lite	0	chr1:g.113911650T>C	0	0
chr1	113911940	rs746256010	G	A	2	152	2222	0.013	A	missense_variant	MODERATE	DCLRE1B	ENSG00000118655	Transcript	ENST00000369563.3	protein_coding	4/4	0	ENST00000369563.3:c.1348G>A	ENSP00000358576.3:p.Glu450Lys	1794/3940	1348/1599	450/532	E/K	Gaa/Aaa	rs746256010	0	1	0	SNV	HGNC	HGNC:17641	YES	1	P1	CCDS866.1	ENSP00000358576	Q9H816	0	UPI000006FBBC	0	0	deleterious_low_confidence	benign	0	0	chr1:g.113911940G>A	0	0
chr1	114430807	rs12083584	T	C	2	152	1364	0.013	C	synonymous_variant	LOW	TRIM33	ENSG00000197323	Transcript	ENST00000358465.7	protein_coding	6/20	0	ENST00000358465.7:c.1146A>G	ENSP00000351250.2:p.Gln382%3D	1273/8369	1146/3384	382/1127	Q	caA/caG	rs12083584	0	-1	0	SNV	HGNC	HGNC:16290	YES	1	P4	CCDS872.1	ENSP00000351250	Q9UPN9	0	UPI000013D8CD	0	1	0	0	Coiled-coils_(Ncoils):Coil&hmmpanther:PTHR44184&hmmpanther:PTHR44184:SF3&SMART_domains:SM00502	0	chr1:g.114430807T>C	0.2957	0.4697
chr1	114510877	rs6691166	A	G	2	152	1610	0.013	G	missense_variant	MODERATE	TRIM33	ENSG00000197323	Transcript	ENST00000358465.7	protein_coding	1/20	0	ENST00000358465.7:c.200T>C	ENSP00000351250.2:p.Val67Ala	327/8369	200/3384	67/1127	V/A	gTg/gCg	rs6691166	0	-1	0	SNV	HGNC	HGNC:16290	YES	1	P4	CCDS872.1	ENSP00000351250	Q9UPN9	0	UPI000013D8CD	0	1	tolerated_low_confidence	benign	MobiDB_lite:mobidb-lite&Low_complexity_(Seg):seg	0	chr1:g.114510877A>G	0.0539	0.1195
chr1	114625819	rs61752477	T	G	2	152	1632	0.013	G	missense_variant	MODERATE	DENND2C	ENSG00000175984	Transcript	ENST00000393274.6	protein_coding	4/21	0	ENST00000393274.6:c.166A>C	ENSP00000376955.1:p.Ile56Leu	806/6177	166/2787	56/928	I/L	Atc/Ctc	rs61752477	0	-1	0	SNV	HGNC	HGNC:24748	YES	5	A2	CCDS58018.1	ENSP00000376955	Q68D51	0	UPI000048AF71	0	0	tolerated	benign	hmmpanther:PTHR15288&hmmpanther:PTHR15288:SF6	0	chr1:g.114625819T>G	0.011	0
chr1	114678012	rs138993729	C	T	4	152	1837	0.026	T	synonymous_variant	LOW	AMPD1	ENSG00000116748	Transcript	ENST00000520113.6	protein_coding	9/16	0	ENST00000520113.6:c.1221G>A	ENSP00000430075.2:p.Lys407%3D	1237/2375	1221/2343	407/780	K	aaG/aaA	rs138993729	0	-1	0	SNV	HGNC	HGNC:468	YES	1	P3	CCDS876.2	ENSP00000430075	P23109	0	UPI0000470A27	0	1	0	0	Gene3D:2.30.30.800&Superfamily_domains:SSF51556&Pfam_domain:PF00962&PIRSF_domain:PIRSF001251&Gene3D:3.20.20.140&TIGRFAM_domain:TIGR01429&Conserved_Domains:cd01319&hmmpanther:PTHR11359:SF1&hmmpanther:PTHR11359	0	chr1:g.114678012C>T	0.001	0
chr1	114679616	rs34526199	T	A	2	152	1003	0.013	A	missense_variant	MODERATE	AMPD1	ENSG00000116748	Transcript	ENST00000520113.6	protein_coding	7/16	0	ENST00000520113.6:c.959A>T	ENSP00000430075.2:p.Lys320Ile	975/2375	959/2343	320/780	K/I	aAa/aTa	rs34526199&CM041235	0	-1	0	SNV	HGNC	HGNC:468	YES	1	P3	CCDS876.2	ENSP00000430075	P23109	0	UPI0000470A27	0	1	deleterious	probably_damaging	Superfamily_domains:SSF51556&PIRSF_domain:PIRSF001251&Gene3D:3.20.20.140&TIGRFAM_domain:TIGR01429&Conserved_Domains:cd01319&hmmpanther:PTHR11359:SF1&hmmpanther:PTHR11359	0	chr1:g.114679616T>A	0.011	0
chr1	114737984	rs61752481	A	C	2	152	1387	0.013	C	synonymous_variant	LOW	CSDE1	ENSG00000009307	Transcript	ENST00000610726.4	protein_coding	5/21	0	ENST00000610726.4:c.426T>G	ENSP00000481762.1:p.Pro142%3D	948/4312	426/2535	142/844	P	ccT/ccG	rs61752481	0	-1	0	SNV	HGNC	HGNC:29905	YES	5	A1	CCDS55626.1	ENSP00000481762	O75534	0	UPI0000D99B0F	0	0	0	0	hmmpanther:PTHR12913	0	chr1:g.114737984A>C	0.0535	0.056
chr1	114994746	rs61730058	A	C	3	150	534	0.019	C	missense_variant	MODERATE	SYCP1	ENSG00000198765	Transcript	ENST00000369522.8	protein_coding	31/32	0	ENST00000369522.8:c.2752A>C	ENSP00000358535.3:p.Asn918His	2932/3462	2752/2931	918/976	N/H	Aat/Cat	rs61730058	0	1	0	SNV	HGNC	HGNC:11487	YES	1	P1	CCDS879.1	ENSP00000358535	Q15431	A0A024R0I2	UPI00001CE3B9	0	0	tolerated	benign	hmmpanther:PTHR15607&hmmpanther:PTHR15607:SF15	0	chr1:g.114994746A>C	0.0132	0
chr1	115738281	rs375598471	C	T	2	152	2433	0.013	T	missense_variant	MODERATE	CASQ2	ENSG00000118729	Transcript	ENST00000261448.5	protein_coding	4/11	0	ENST00000261448.5:c.475G>A	ENSP00000261448.5:p.Glu159Lys	715/2674	475/1200	159/399	E/K	Gaa/Aaa	rs375598471&COSM177354	0	-1	0	SNV	HGNC	HGNC:1513	YES	1	P1	CCDS884.1	ENSP00000261448	O14958	0	UPI0000126F16	0	1	tolerated	benign	Conserved_Domains:cd03066&hmmpanther:PTHR10033&hmmpanther:PTHR10033:SF15&Gene3D:3.40.30.10&Pfam_domain:PF01216&Superfamily_domains:SSF52833&Prints_domain:PR00312&PDB-ENSP_mappings:2vaf.A	0	chr1:g.115738281C>T	0	0
chr1	116961318	rs34625170	G	A	2	152	1774	0.013	A	missense_variant	MODERATE	PTGFRN	ENSG00000134247	Transcript	ENST00000393203.3	protein_coding	5/9	0	ENST00000393203.3:c.1289G>A	ENSP00000376899.2:p.Arg430Gln	1577/6314	1289/2640	430/879	R/Q	cGg/cAg	rs34625170	0	1	0	SNV	HGNC	HGNC:9601	YES	1	P1	CCDS890.1	ENSP00000376899	Q9P2B2	0	UPI000012ABC4	0	0	tolerated	benign	Gene3D:2.60.40.10&PROSITE_profiles:PS50835&hmmpanther:PTHR12207&hmmpanther:PTHR12207:SF3&SMART_domains:SM00406&SMART_domains:SM00409&Superfamily_domains:SSF48726	0	chr1:g.116961318G>A	0.1222	0.0136
chr1	117076705	rs759789310	C	G	2	152	2195	0.013	G	synonymous_variant	LOW	TTF2	ENSG00000116830	Transcript	ENST00000369466.9	protein_coding	7/23	0	ENST00000369466.9:c.1455C>G	ENSP00000358478.3:p.Gly485%3D	1476/9439	1455/3489	485/1162	G	ggC/ggG	rs759789310	0	1	0	SNV	HGNC	HGNC:12398	YES	1	P1	CCDS892.1	ENSP00000358478	Q9UNY4	A0A024R0F1	UPI000013CCE7	0	0	0	0	hmmpanther:PTHR10799:SF834&hmmpanther:PTHR10799&MobiDB_lite:mobidb-lite&MobiDB_lite:mobidb-lite	0	chr1:g.117076705C>G	0	0
chr1	117153301	rs748959440	G	A	2	152	1744	0.013	A	stop_gained	HIGH	VTCN1	ENSG00000134258	Transcript	ENST00000369458.8	protein_coding	4/6	0	ENST00000369458.8:c.514C>T	ENSP00000358470.3:p.Arg172Ter	586/2605	514/849	172/282	R/*	Cga/Tga	rs748959440&COSM5843203&COSM5843204	0	-1	0	SNV	HGNC	HGNC:28873	YES	1	P1	CCDS894.1	ENSP00000358470	Q7Z7D3	0	UPI00000389E3	0	0	0	0	Gene3D:2.60.40.10&PROSITE_profiles:PS50835&hmmpanther:PTHR24100&hmmpanther:PTHR24100:SF0&Superfamily_domains:SSF48726	0	chr1:g.117153301G>A	0	0
chr1	117622955	rs865443	C	G	7	152	2434	0.051	G	synonymous_variant	LOW	TENT5C	ENSG00000183508	Transcript	ENST00000369448.4	protein_coding	2/2	0	ENST00000369448.4:c.87C>G	ENSP00000358458.3:p.Leu29%3D	220/5654	87/1176	29/391	L	ctC/ctG	rs865443	0	1	0	SNV	HGNC	HGNC:24712	YES	1	P1	CCDS896.1	ENSP00000358458	Q5VWP2	0	UPI0000070C6C	0	1	0	0	hmmpanther:PTHR12974&hmmpanther:PTHR12974:SF34&Pfam_domain:PF07984&SMART_domains:SM01153	0	chr1:g.117622955C>G	0.1268	0.2617
chr1	117623069	rs1630312	C	G	7	152	2459	0.045	G	missense_variant	MODERATE	TENT5C	ENSG00000183508	Transcript	ENST00000369448.4	protein_coding	2/2	0	ENST00000369448.4:c.201C>G	ENSP00000358458.3:p.His67Gln	334/5654	201/1176	67/391	H/Q	caC/caG	rs1630312	0	1	0	SNV	HGNC	HGNC:24712	YES	1	P1	CCDS896.1	ENSP00000358458	Q5VWP2	0	UPI0000070C6C	0	1	tolerated	benign	hmmpanther:PTHR12974&hmmpanther:PTHR12974:SF34&Pfam_domain:PF07984&SMART_domains:SM01153	0	chr1:g.117623069C>G	0	0.2617
chr1	117940851	rs3738420	C	G	3	152	1658	0.019	G	missense_variant	MODERATE	WDR3	ENSG00000065183	Transcript	ENST00000349139.6	protein_coding	7/27	0	ENST00000349139.6:c.700C>G	ENSP00000308179.4:p.Pro234Ala	776/10004	700/2832	234/943	P/A	Ccc/Gcc	rs3738420&COSM3996773	0	1	0	SNV	HGNC	HGNC:12755	YES	1	P1	CCDS898.1	ENSP00000308179	Q9UNX4	Q5TDG3	UPI0000138EDC	0	0	tolerated	benign	Superfamily_domains:SSF50978&PROSITE_profiles:PS50294&hmmpanther:PTHR19853&hmmpanther:PTHR19853:SF0&Low_complexity_(Seg):seg	0	chr1:g.117940851C>G	0.0387	0.0061
chr1	117948479	rs34411361	G	A	3	152	1636	0.019	A	synonymous_variant	LOW	WDR3	ENSG00000065183	Transcript	ENST00000349139.6	protein_coding	13/27	0	ENST00000349139.6:c.1497G>A	ENSP00000308179.4:p.Leu499%3D	1573/10004	1497/2832	499/943	L	ttG/ttA	rs34411361	0	1	0	SNV	HGNC	HGNC:12755	YES	1	P1	CCDS898.1	ENSP00000308179	Q9UNX4	Q5TDG3	UPI0000138EDC	0	0	0	0	Conserved_Domains:cd00200&Gene3D:2.130.10.10&Pfam_domain:PF00400&SMART_domains:SM00320&Superfamily_domains:SSF117289&PROSITE_profiles:PS50294&PROSITE_profiles:PS50082&hmmpanther:PTHR19853&hmmpanther:PTHR19853:SF0	0	chr1:g.117948479G>A	0.1004	0.1861
chr1	117952530	rs2295630	T	G	3	152	1034	0.019	G	splice_region_variant&synonymous_variant	LOW	WDR3	ENSG00000065183	Transcript	ENST00000349139.6	protein_coding	19/27	0	ENST00000349139.6:c.2019T>G	ENSP00000308179.4:p.Gly673%3D	2095/10004	2019/2832	673/943	G	ggT/ggG	rs2295630	0	1	0	SNV	HGNC	HGNC:12755	YES	1	P1	CCDS898.1	ENSP00000308179	Q9UNX4	Q5TDG3	UPI0000138EDC	0	0	0	0	Conserved_Domains:cd00200&Pfam_domain:PF00400&Gene3D:2.130.10.10&SMART_domains:SM00320&Superfamily_domains:SSF117289&PROSITE_profiles:PS50294&PROSITE_profiles:PS50082&hmmpanther:PTHR19853&hmmpanther:PTHR19853:SF0	0	chr1:g.117952530T>G	0.0857	0.1324
chr1	117966655	rs3738422	G	A	3	152	1522	0.019	A	synonymous_variant	LOW	SPAG17	ENSG00000155761	Transcript	ENST00000336338.9	protein_coding	47/49	0	ENST00000336338.9:c.6486C>T	ENSP00000337804.5:p.Ile2162%3D	6552/6924	6486/6672	2162/2223	I	atC/atT	rs3738422	0	-1	0	SNV	HGNC	HGNC:26620	YES	1	P1	CCDS899.1	ENSP00000337804	Q6Q759	0	UPI00001601FD	0	1	0	0	hmmpanther:PTHR21963	0	chr1:g.117966655G>A	0.0387	0.0008
chr1	117966661	rs61729969	G	T	3	152	1524	0.019	T	missense_variant	MODERATE	SPAG17	ENSG00000155761	Transcript	ENST00000336338.9	protein_coding	47/49	0	ENST00000336338.9:c.6480C>A	ENSP00000337804.5:p.His2160Gln	6546/6924	6480/6672	2160/2223	H/Q	caC/caA	rs61729969	0	-1	0	SNV	HGNC	HGNC:26620	YES	1	P1	CCDS899.1	ENSP00000337804	Q6Q759	0	UPI00001601FD	0	1	deleterious	probably_damaging	hmmpanther:PTHR21963	0	chr1:g.117966661G>T	0.0555	0.0204
chr1	117973459	rs61729968	A	T	3	152	1601	0.019	T	missense_variant	MODERATE	SPAG17	ENSG00000155761	Transcript	ENST00000336338.9	protein_coding	44/49	0	ENST00000336338.9:c.6107T>A	ENSP00000337804.5:p.Leu2036Gln	6173/6924	6107/6672	2036/2223	L/Q	cTg/cAg	rs61729968	0	-1	0	SNV	HGNC	HGNC:26620	YES	1	P1	CCDS899.1	ENSP00000337804	Q6Q759	0	UPI00001601FD	0	1	tolerated	benign	hmmpanther:PTHR21963	0	chr1:g.117973459A>T	0.0879	0.1362
chr1	118926565	rs10494217	G	T	6	152	2105	0.038	T	missense_variant	MODERATE	TBX15	ENSG00000092607	Transcript	ENST00000369429.5	protein_coding	3/8	0	ENST00000369429.5:c.466C>A	ENSP00000358437.3:p.His156Asn	1014/4042	466/1809	156/602	H/N	Cat/Aat	rs10494217	0	-1	0	SNV	HGNC	HGNC:11594	YES	5	A1	CCDS81360.1	ENSP00000358437	Q96SF7	0	UPI0000470B9B	0	1	tolerated	benign	Gene3D:2.60.40.820&Pfam_domain:PF00907&PROSITE_profiles:PS50252&hmmpanther:PTHR11267&hmmpanther:PTHR11267:SF98&SMART_domains:SM00425&Superfamily_domains:SSF49417&Conserved_Domains:cd00182	0	chr1:g.118926565G>T	0.0845	0.0076
chr1	119723381	rs182600362	C	G	2	152	2405	0.013	G	missense_variant	MODERATE	PHGDH	ENSG00000092621	Transcript	ENST00000641597.1	protein_coding	6/15	0	ENST00000641597.1:c.296C>G	ENSP00000493382.1:p.Pro99Arg	1129/2585	296/1602	99/533	P/R	cCc/cGc	rs182600362	0	1	0	SNV	HGNC	HGNC:8923	YES	0	P1	CCDS904.1	ENSP00000493382	O43175	0	UPI000013586A	0	1	deleterious	probably_damaging	Conserved_Domains:cd12173&hmmpanther:PTHR42938:SF5&hmmpanther:PTHR42938&TIGRFAM_domain:TIGR01327&Gene3D:3.40.50.720&Gene3D:3.40.50.720&Pfam_domain:PF00389&Superfamily_domains:SSF52283&PDB-ENSP_mappings:5ofw.B&PDB-ENSP_mappings:5ofw.A&PDB-ENSP_mappings:5ofv.B&PDB-ENSP_mappings:5ofv.A&PDB-ENSP_mappings:5ofm.B&PDB-ENSP_mappings:5ofm.A&PDB-ENSP_mappings:5nzq.B&PDB-ENSP_mappings:5nzq.A&PDB-ENSP_mappin…	0	chr1:g.119723381C>G	0.0006	0
chr1	119894491	rs374077889	G	A	2	152	1928	0.013	A	missense_variant	MODERATE	ADAM30	ENSG00000134249	Transcript	ENST00000369400.1	protein_coding	1/1	0	ENST00000369400.1:c.1846C>T	ENSP00000358407.1:p.Arg616Trp	2005/2963	1846/2373	616/790	R/W	Cgg/Tgg	rs374077889	0	-1	0	SNV	HGNC	HGNC:208	YES	0	P1	CCDS907.1	ENSP00000358407	Q9UKF2	0	UPI000004C638	0	0	tolerated	possibly_damaging	SMART_domains:SM00608&hmmpanther:PTHR11905&hmmpanther:PTHR11905:SF148	0	chr1:g.119894491G>A	0	0
chr1	119915381	rs6685892	A	T	7	152	2043	0.045	T	synonymous_variant	LOW	NOTCH2	ENSG00000134250	Transcript	ENST00000256646.7	protein_coding	34/34	0	ENST00000256646.7:c.7341T>A	ENSP00000256646.2:p.Gly2447%3D	7597/11425	7341/7416	2447/2471	G	ggT/ggA	rs6685892&COSM5019691	0	-1	0	SNV	HGNC	HGNC:7882	YES	1	P1	CCDS908.1	ENSP00000256646	Q04721	0	UPI000013CF1D	0	1	0	0	hmmpanther:PTHR43959&hmmpanther:PTHR43959:SF5&PIRSF_domain:PIRSF002279&Low_complexity_(Seg):seg&MobiDB_lite:mobidb-lite&MobiDB_lite:mobidb-lite	0	chr1:g.119915381A>T	0.1925	0.3775
chr1	144424760	rs1263737722	G	T	2	152	948	0.013	T	synonymous_variant	LOW	NBPF15	ENSG00000266338	Transcript	ENST00000577412.5	protein_coding	19/21	0	ENST00000577412.5:c.1593C>A	ENSP00000462600.1:p.Ser531%3D	2660/4707	1593/2013	531/670	S	tcC/tcA	rs1263737722	0	-1	0	SNV	HGNC	HGNC:28791	YES	5	P1	CCDS72852.1	ENSP00000462600	Q8N660	0	UPI000013D89F	0	0	0	0	Pfam_domain:PF06758&PROSITE_profiles:PS51316&hmmpanther:PTHR14199&hmmpanther:PTHR14199:SF28&SMART_domains:SM01148	0	chr1:g.144424760G>T	0	0
chr1	145291741	rs587758812	C	T	4	152	1955	0.026	T	missense_variant	MODERATE	NBPF20	ENSG00000162825	Transcript	ENST00000392971.6	protein_coding	138/138	0	ENST00000392971.6:c.15409G>A	ENSP00000479291.1:p.Glu5137Lys	16609/18450	15409/15624	5137/5207	E/K	Gag/Aag	rs587758812	0	-1	0	SNV	HGNC	HGNC:32000	YES	5	P2	CCDS72856.1	ENSP00000479291	P0DPF2	0	UPI0003318A4A	0	0	deleterious	possibly_damaging	Pfam_domain:PF06758&PROSITE_profiles:PS51316&hmmpanther:PTHR14199&hmmpanther:PTHR14199:SF28&SMART_domains:SM01148	0	chr1:g.145291741C>T	0.0004	0
chr1	146121669	rs1553788644	G	A	3	152	1337	0.019	A	missense_variant&splice_region_variant	MODERATE	NBPF10	ENSG00000271425	Transcript	ENST00000583866.8	protein_coding	20/90	0	ENST00000583866.8:c.2587C>T	ENSP00000463957.6:p.Leu863Phe	2622/13042	2587/11388	863/3795	L/F	Ctc/Ttc	0	0	-1	0	SNV	HGNC	HGNC:31992	YES	5	P1	CCDS76206.1	ENSP00000463957	0	A0A075B762	UPI00051EF319	0	0	tolerated	possibly_damaging	Pfam_domain:PF06758&PROSITE_profiles:PS51316&hmmpanther:PTHR14199&hmmpanther:PTHR14199&hmmpanther:PTHR14199:SF28&hmmpanther:PTHR14199:SF28&SMART_domains:SM01148&MobiDB_lite:mobidb-lite&MobiDB_lite:mobidb-lite	0	chr1:g.146121669G>A	0	0
chr1	147264451	rs145790163	C	T	2	152	1487	0.013	T	synonymous_variant	LOW	CHD1L	ENSG00000131778	Transcript	ENST00000369258.8	protein_coding	7/23	0	ENST00000369258.8:c.606C>T	ENSP00000358262.4:p.Thr202%3D	626/2967	606/2694	202/897	T	acC/acT	rs145790163	0	1	0	SNV	HGNC	HGNC:1916	YES	1	P1	CCDS927.1	ENSP00000358262	Q86WJ1	0	UPI000000D7F1	0	0	0	0	Gene3D:3.40.50.10810&Pfam_domain:PF00176&PROSITE_profiles:PS51192&hmmpanther:PTHR10799&hmmpanther:PTHR10799:SF813&SMART_domains:SM00487&Superfamily_domains:SSF52540&Conserved_Domains:cd00046	0	chr1:g.147264451C>T	0.001	0.003
chr1	147620166	rs3820129	C	T	2	152	2355	0.013	T	missense_variant	MODERATE	BCL9	ENSG00000116128	Transcript	ENST00000234739.8	protein_coding	8/10	0	ENST00000234739.8:c.2011C>T	ENSP00000234739.3:p.Pro671Ser	2662/6189	2011/4281	671/1426	P/S	Cct/Tct	rs3820129	0	1	0	SNV	HGNC	HGNC:1008	YES	1	P1	CCDS30833.1	ENSP00000234739	O00512	A0A024QYY4	UPI000013C9B9	0	1	deleterious	benign	hmmpanther:PTHR15185&hmmpanther:PTHR15185:SF5	0	chr1:g.147620166C>T	0.1819	0.0227
chr1	147620306	rs61754125	G	A	6	152	2357	0.038	A	synonymous_variant	LOW	BCL9	ENSG00000116128	Transcript	ENST00000234739.8	protein_coding	8/10	0	ENST00000234739.8:c.2151G>A	ENSP00000234739.3:p.Lys717%3D	2802/6189	2151/4281	717/1426	K	aaG/aaA	rs61754125	0	1	0	SNV	HGNC	HGNC:1008	YES	1	P1	CCDS30833.1	ENSP00000234739	O00512	A0A024QYY4	UPI000013C9B9	0	1	0	0	hmmpanther:PTHR15185&hmmpanther:PTHR15185:SF5	0	chr1:g.147620306G>A	0.0182	0
chr1	148572586	rs1430421905	T	C	2	152	1135	0.013	C	missense_variant	MODERATE	NBPF14	ENSG00000270629	Transcript	ENST00000619423.4	protein_coding	21/71	0	ENST00000619423.4:c.2615A>G	ENSP00000479693.1:p.Glu872Gly	2807/10779	2615/8967	872/2988	E/G	gAg/gGg	rs1430421905	0	-1	0	SNV	HGNC	HGNC:25232	YES	5	P5	0	ENSP00000479693	0	A0A087WVU4	UPI000387D10E	0	0	tolerated	benign	Pfam_domain:PF06758&PROSITE_profiles:PS51316&hmmpanther:PTHR14199&hmmpanther:PTHR14199:SF28&SMART_domains:SM01148	0	chr1:g.148572586T>C	0	0
chr1	149554661	rs1166207238	T	G	2	152	2359	0.013	G	missense_variant	MODERATE	AC242842.3	ENSG00000286185	Transcript	ENST00000621744.4	protein_coding	97/97	0	ENST00000621744.4:c.11455T>G	ENSP00000478752.1:p.Leu3819Val	12725/14425	11455/11532	3819/3843	L/V	Ttg/Gtg	rs1166207238	0	1	0	SNV	Clone_based_ensembl_gene	0	YES	5	P1	CCDS86016.1	ENSP00000478752	A0A087WUL8	0	UPI000387BE73	0	0	tolerated	benign	PROSITE_profiles:PS51316&hmmpanther:PTHR14199&hmmpanther:PTHR14199:SF28&SMART_domains:SM01148	0	chr1:g.149554661T>G	0	0
chr1	150471550	rs117341696	G	A	5	152	2430	0.038	A	missense_variant	MODERATE	RPRD2	ENSG00000163125	Transcript	ENST00000369068.4	protein_coding	11/11	0	ENST00000369068.4:c.2602G>A	ENSP00000358064.4:p.Glu868Lys	2606/4612	2602/4386	868/1461	E/K	Gag/Aag	rs117341696	0	1	0	SNV	HGNC	HGNC:29039	YES	1	P3	CCDS44216.1	ENSP00000358064	Q5VT52	0	UPI00001D7CA8	0	0	deleterious_low_confidence	benign	hmmpanther:PTHR12460:SF0&hmmpanther:PTHR12460	0	chr1:g.150471550G>A	0.0294	0
chr1	150498580	rs116476409	C	T	5	152	2171	0.032	T	synonymous_variant	LOW	TARS2	ENSG00000143374	Transcript	ENST00000369064.8	protein_coding	11/18	0	ENST00000369064.8:c.1317C>T	ENSP00000358060.3:p.Ala439%3D	1349/2727	1317/2157	439/718	A	gcC/gcT	rs116476409	0	1	0	SNV	HGNC	HGNC:30740	YES	1	P1	CCDS952.1	ENSP00000358060	Q9BW92	0	UPI00000492D1	0	1	0	0	PROSITE_profiles:PS50862&HAMAP:MF_00184&Conserved_Domains:cd00771&hmmpanther:PTHR11451:SF27&hmmpanther:PTHR11451&TIGRFAM_domain:TIGR00418&Gene3D:3.30.930.10&Pfam_domain:PF00587&Superfamily_domains:SSF55681&Prints_domain:PR01047	0	chr1:g.150498580C>T	0.0062	0
chr1	150554089	rs75477151	G	A	5	152	1938	0.032	A	synonymous_variant	LOW	ADAMTSL4	ENSG00000143382	Transcript	ENST00000369039.9	protein_coding	6/20	0	ENST00000369039.9:c.1098G>A	ENSP00000358035.5:p.Gly366%3D	1387/4319	1098/3294	366/1097	G	ggG/ggA	rs75477151	0	1	0	SNV	HGNC	HGNC:19706	YES	5	A2	CCDS72908.1	ENSP00000358035	Q6UY14	0	UPI0001AE7902	0	1	0	0	PROSITE_profiles:PS50092&hmmpanther:PTHR13723:SF144&hmmpanther:PTHR13723	0	chr1:g.150554089G>A	0.0144	0
chr1	150816395	rs776420303	A	G	2	152	1756	0.013	G	missense_variant	MODERATE	ARNT	ENSG00000143437	Transcript	ENST00000358595.10	protein_coding	19/22	0	ENST00000358595.10:c.1814T>C	ENSP00000351407.5:p.Leu605Pro	1846/4710	1814/2370	605/789	L/P	cTa/cCa	rs776420303	0	-1	0	SNV	HGNC	HGNC:700	YES	1	P4	CCDS970.1	ENSP00000351407	P27540	0	UPI0000030984	0	1	deleterious_low_confidence	possibly_damaging	hmmpanther:PTHR23042&hmmpanther:PTHR23042:SF50&Superfamily_domains:SSF88633	0	chr1:g.150816395A>G	0	0
chr1	150831831	rs773382299	G	A	2	152	659	0.013	A	synonymous_variant	LOW	ARNT	ENSG00000143437	Transcript	ENST00000358595.10	protein_coding	10/22	0	ENST00000358595.10:c.942C>T	ENSP00000351407.5:p.Ala314%3D	974/4710	942/2370	314/789	A	gcC/gcT	rs773382299	0	-1	0	SNV	HGNC	HGNC:700	YES	1	P4	CCDS970.1	ENSP00000351407	P27540	0	UPI0000030984	0	1	0	0	Gene3D:3.30.450.20&PDB-ENSP_mappings:5nj8.B&PDB-ENSP_mappings:5nj8.D&PDB-ENSP_mappings:5v0l.A&Prints_domain:PR00785&hmmpanther:PTHR23042&hmmpanther:PTHR23042:SF50&Superfamily_domains:SSF55785	0	chr1:g.150831831G>A	0	0
chr1	150968149	rs267738	T	G	3	152	2025	0.019	G	missense_variant	MODERATE	CERS2	ENSG00000143418	Transcript	ENST00000271688.10	protein_coding	4/11	0	ENST00000271688.10:c.344A>C	ENSP00000271688.6:p.Glu115Ala	770/2544	344/1143	115/380	E/A	gAg/gCg	rs267738&CM139281	0	-1	0	SNV	HGNC	HGNC:14076	YES	5	P1	CCDS973.1	ENSP00000271688	Q96G23	0	UPI0000001237	0	0	deleterious	possibly_damaging	Gene3D:1.10.10.60&Pfam_domain:PF00046&PIRSF_domain:PIRSF005225&PROSITE_profiles:PS50071&hmmpanther:PTHR12560&hmmpanther:PTHR12560:SF7&Superfamily_domains:SSF46689&Conserved_Domains:cd00086	0	chr1:g.150968149T>G	0.0681	0.0061
chr1	150986360	rs267733	A	G	2	152	2491	0.013	G	missense_variant	MODERATE	ANXA9	ENSG00000143412	Transcript	ENST00000368947.9	protein_coding	8/14	0	ENST00000368947.9:c.497A>G	ENSP00000357943.4:p.Asp166Gly	698/1551	497/1038	166/345	D/G	gAc/gGc	rs267733	0	1	0	SNV	HGNC	HGNC:547	YES	1	P1	CCDS975.2	ENSP00000357943	O76027	0	UPI0000035D92	0	0	deleterious	probably_damaging	hmmpanther:PTHR10502&hmmpanther:PTHR10502:SF122&Pfam_domain:PF00191&Gene3D:1.10.220.10&SMART_domains:SM00335&Superfamily_domains:SSF47874	0	chr1:g.150986360A>G	0.0635	0.0424
chr1	151423452	rs770222629	A	G	2	152	1641	0.013	G	synonymous_variant	LOW	POGZ	ENSG00000143442	Transcript	ENST00000271715.7	protein_coding	10/19	0	ENST00000271715.7:c.1623T>C	ENSP00000271715.2:p.Thr541%3D	1967/6655	1623/4233	541/1410	T	acT/acC	rs770222629	0	-1	0	SNV	HGNC	HGNC:18801	YES	1	P4	CCDS997.1	ENSP00000271715	Q7Z3K3	0	UPI000035895F	0	1	0	0	PROSITE_patterns:PS00028&PROSITE_profiles:PS50157&hmmpanther:PTHR44884&SMART_domains:SM00355	0	chr1:g.151423452A>G	0	0
chr1	151802062	rs201927588	C	T	3	152	2176	0.019	T	missense_variant	MODERATE	LINGO4	ENSG00000213171	Transcript	ENST00000368820.3	protein_coding	2/2	0	ENST00000368820.3:c.643G>A	ENSP00000357810.3:p.Asp215Asn	1581/3379	643/1782	215/593	D/N	Gat/Aat	rs201927588	0	-1	0	SNV	HGNC	HGNC:31814	YES	1	P1	CCDS30855.1	ENSP00000357810	Q6UY18	0	UPI000019993B	0	0	tolerated	benign	Gene3D:3.80.10.10&hmmpanther:PTHR24373&hmmpanther:PTHR24373:SF156&SMART_domains:SM00369&Superfamily_domains:SSF52058	0	chr1:g.151802062C>T	0.0002	0
chr1	151838459	rs528233012	G	C	6	152	1460	0.045	C	synonymous_variant	LOW	C2CD4D	ENSG00000225556	Transcript	ENST00000454109.1	protein_coding	2/2	0	ENST00000454109.1:c.531C>G	ENSP00000389554.1:p.Ala177%3D	1117/1757	531/1062	177/353	A	gcC/gcG	rs528233012	0	-1	0	SNV	HGNC	HGNC:37210	YES	2	P1	CCDS44224.1	ENSP00000389554	B7Z1M9	0	UPI0001747AE2	0	0	0	0	MobiDB_lite:mobidb-lite&hmmpanther:PTHR10024&hmmpanther:PTHR10024:SF179	0	chr1:g.151838459G>C	0.0014	0
chr1	152108640	rs185664717	C	G	7	152	1376	0.045	G	missense_variant	MODERATE	TCHH	ENSG00000159450	Transcript	ENST00000614923.1	protein_coding	3/3	0	ENST00000614923.1:c.4577G>C	ENSP00000480484.1:p.Arg1526Pro	4672/6995	4577/5832	1526/1943	R/P	cGc/cCc	rs185664717	0	-1	0	SNV	HGNC	HGNC:11791	YES	5	P1	CCDS41396.1	ENSP00000480484	Q07283	0	UPI0000458A5E	0	1	deleterious_low_confidence	benign	Coiled-coils_(Ncoils):Coil&hmmpanther:PTHR34855&MobiDB_lite:mobidb-lite&Low_complexity_(Seg):seg	0	chr1:g.152108640C>G	0.0086	0
chr1	152155513	rs184733131	T	C	4	152	1649	0.026	C	missense_variant	MODERATE	RPTN	ENSG00000215853	Transcript	ENST00000316073.3	protein_coding	3/3	0	ENST00000316073.3:c.1586A>G	ENSP00000317895.3:p.Gln529Arg	1651/3569	1586/2355	529/784	Q/R	cAa/cGa	rs184733131	0	-1	0	SNV	HGNC	HGNC:26809	YES	1	P1	CCDS41397.1	ENSP00000317895	Q6XPR3	0	UPI00002371E2	0	0	deleterious	probably_damaging	hmmpanther:PTHR22571&hmmpanther:PTHR22571:SF29&hmmpanther:PTHR22571:SF29&hmmpanther:PTHR22571&MobiDB_lite:mobidb-lite	0	chr1:g.152155513T>C	0.0014	0.0008
chr1	152155645	rs72696940	G	A	7	152	1559	0.045	A	missense_variant	MODERATE	RPTN	ENSG00000215853	Transcript	ENST00000316073.3	protein_coding	3/3	0	ENST00000316073.3:c.1454C>T	ENSP00000317895.3:p.Ser485Phe	1519/3569	1454/2355	485/784	S/F	tCc/tTc	rs72696940	0	-1	0	SNV	HGNC	HGNC:26809	YES	1	P1	CCDS41397.1	ENSP00000317895	Q6XPR3	0	UPI00002371E2	0	0	tolerated	probably_damaging	hmmpanther:PTHR22571:SF29&hmmpanther:PTHR22571&MobiDB_lite:mobidb-lite	0	chr1:g.152155645G>A	0.0515	0.0023
chr1	152218993	rs150298716	C	T	6	152	2003	0.038	T	missense_variant	MODERATE	HRNR	ENSG00000197915	Transcript	ENST00000368801.3	protein_coding	3/3	0	ENST00000368801.3:c.2636G>A	ENSP00000357791.2:p.Gly879Asp	2712/9629	2636/8553	879/2850	G/D	gGc/gAc	rs150298716	0	-1	0	SNV	HGNC	HGNC:20846	YES	1	P1	CCDS30859.1	ENSP00000357791	Q86YZ3	0	UPI00001D7CAD	0	0	tolerated	benign	hmmpanther:PTHR22571&hmmpanther:PTHR22571:SF25&MobiDB_lite:mobidb-lite&Low_complexity_(Seg):seg	0	chr1:g.152218993C>T	0.0078	0
chr1	152219324	rs773991174	C	T	2	152	2110	0.013	T	missense_variant	MODERATE	HRNR	ENSG00000197915	Transcript	ENST00000368801.3	protein_coding	3/3	0	ENST00000368801.3:c.2305G>A	ENSP00000357791.2:p.Gly769Arg	2381/9629	2305/8553	769/2850	G/R	Ggg/Agg	rs773991174	0	-1	0	SNV	HGNC	HGNC:20846	YES	1	P1	CCDS30859.1	ENSP00000357791	Q86YZ3	0	UPI00001D7CAD	0	0	tolerated	probably_damaging	hmmpanther:PTHR22571&hmmpanther:PTHR22571:SF25&MobiDB_lite:mobidb-lite&MobiDB_lite:mobidb-lite&Low_complexity_(Seg):seg	0	chr1:g.152219324C>T	0	0
chr1	152219766	rs191905873	C	T	4	152	2611	0.026	T	synonymous_variant	LOW	HRNR	ENSG00000197915	Transcript	ENST00000368801.3	protein_coding	3/3	0	ENST00000368801.3:c.1863G>A	ENSP00000357791.2:p.Ser621%3D	1939/9629	1863/8553	621/2850	S	tcG/tcA	rs191905873	0	-1	0	SNV	HGNC	HGNC:20846	YES	1	P1	CCDS30859.1	ENSP00000357791	Q86YZ3	0	UPI00001D7CAD	0	0	0	0	hmmpanther:PTHR22571&hmmpanther:PTHR22571:SF25&MobiDB_lite:mobidb-lite&MobiDB_lite:mobidb-lite&Low_complexity_(Seg):seg	0	chr1:g.152219766C>T	0.0006	0
chr1	152306930	rs192116923	T	G	3	152	957	0.019	G	missense_variant	MODERATE	FLG	ENSG00000143631	Transcript	ENST00000368799.1	protein_coding	3/3	0	ENST00000368799.1:c.7956A>C	ENSP00000357789.1:p.Glu2652Asp	7992/12747	7956/12186	2652/4061	E/D	gaA/gaC	rs192116923	0	-1	0	SNV	HGNC	HGNC:3748	YES	1	P1	CCDS30860.1	ENSP00000357789	P20930	0	UPI0000470CB3	0	1	tolerated	benign	Pfam_domain:PF03516&hmmpanther:PTHR22571&hmmpanther:PTHR22571:SF45&MobiDB_lite:mobidb-lite&MobiDB_lite:mobidb-lite	0	chr1:g.152306930T>G	0.1927	0.0507
chr1	152312714	rs756276659	G	A	2	152	2462	0.013	A	synonymous_variant	LOW	FLG	ENSG00000143631	Transcript	ENST00000368799.1	protein_coding	3/3	0	ENST00000368799.1:c.2172C>T	ENSP00000357789.1:p.Gly724%3D	2208/12747	2172/12186	724/4061	G	ggC/ggT	rs756276659	0	-1	0	SNV	HGNC	HGNC:3748	YES	1	P1	CCDS30860.1	ENSP00000357789	P20930	0	UPI0000470CB3	0	1	0	0	Pfam_domain:PF03516&hmmpanther:PTHR22571&hmmpanther:PTHR22571:SF45&MobiDB_lite:mobidb-lite&MobiDB_lite:mobidb-lite	0	chr1:g.152312714G>A	0	0
chr1	152353376	rs776687970	T	C	2	152	1978	0.013	C	synonymous_variant	LOW	FLG2	ENSG00000143520	Transcript	ENST00000388718.5	protein_coding	3/3	0	ENST00000388718.5:c.4410A>G	ENSP00000373370.4:p.Gly1470%3D	4483/9124	4410/7176	1470/2391	G	ggA/ggG	rs776687970	0	-1	0	SNV	HGNC	HGNC:33276	YES	5	P1	CCDS30861.1	ENSP00000373370	Q5D862	0	UPI00004E1DE5	0	1	0	0	Pfam_domain:PF03516&hmmpanther:PTHR22571&hmmpanther:PTHR22571:SF24&MobiDB_lite:mobidb-lite&MobiDB_lite:mobidb-lite&Low_complexity_(Seg):seg	0	chr1:g.152353376T>C	0	0
chr1	152664367	rs9793541	A	T	2	152	1869	0.013	T	missense_variant	MODERATE	LCE2D	ENSG00000187223	Transcript	ENST00000368784.1	protein_coding	2/2	0	ENST00000368784.1:c.262A>T	ENSP00000357773.1:p.Ser88Cys	317/609	262/333	88/110	S/C	Agc/Tgc	rs9793541	0	1	0	SNV	HGNC	HGNC:16518	YES	1	P1	CCDS1018.1	ENSP00000357773	Q5TA82	0	UPI00001927D4	0	0	tolerated_low_confidence	benign	Pfam_domain:PF14672&hmmpanther:PTHR23263&hmmpanther:PTHR23263:SF51	0	chr1:g.152664367A>T	0.1246	0.0159
chr1	152720036	rs41268474	G	A	3	152	2570	0.019	A	missense_variant	MODERATE	C1orf68	ENSG00000198854	Transcript	ENST00000368775.3	protein_coding	1/1	0	ENST00000368775.3:c.515G>A	ENSP00000357764.2:p.Cys172Tyr	515/949	515/753	172/250	C/Y	tGt/tAt	rs41268474&CM152569	0	1	0	SNV	HGNC	HGNC:29468	YES	0	P1	CCDS44226.1	ENSP00000357764	Q5T750	0	UPI00001C1D9F	0	0	tolerated_low_confidence	benign	hmmpanther:PTHR23263:SF4&hmmpanther:PTHR23263	0	chr1:g.152720036G>A	0.0998	0.1104
chr1	152805392	rs36107483	A	G	2	152	1227	0.013	G	synonymous_variant	LOW	LCE1C	ENSG00000197084	Transcript	ENST00000607093.1	protein_coding	1/1	0	ENST00000607093.1:c.87T>C	ENSP00000475270.1:p.Cys29%3D	87/644	87/357	29/118	C	tgT/tgC	rs36107483	0	-1	0	SNV	HGNC	HGNC:29464	YES	0	P1	CCDS1026.1	ENSP00000475270	Q5T751	0	UPI0000140B0A	0	0	0	0	Pfam_domain:PF14672&Prints_domain:PR00021&hmmpanther:PTHR23263&hmmpanther:PTHR23263:SF103&Low_complexity_(Seg):seg	0	chr1:g.152805392A>G	0.1869	0.1672
chr1	152911026	rs1001758745	A	T	2	152	1744	0.013	T	missense_variant	MODERATE	IVL	ENSG00000163207	Transcript	ENST00000368764.4	protein_coding	2/2	0	ENST00000368764.4:c.1229A>T	ENSP00000357753.3:p.Glu410Val	1292/2152	1229/1758	410/585	E/V	gAg/gTg	rs1001758745	0	1	0	SNV	HGNC	HGNC:6187	YES	2	P1	CCDS1030.1	ENSP00000357753	P07476	0	UPI000013E24A	0	0	deleterious	possibly_damaging	Pfam_domain:PF00904&Low_complexity_(Seg):seg&MobiDB_lite:mobidb-lite&Coiled-coils_(Ncoils):Coil	0	chr1:g.152911026A>T	0	0
chr1	153261819	rs12043009	G	A	4	152	1778	0.026	A	synonymous_variant	LOW	LOR	ENSG00000203782	Transcript	ENST00000368742.4	protein_coding	2/2	0	ENST00000368742.4:c.870G>A	ENSP00000357731.3:p.Gly290%3D	940/1245	870/939	290/312	G	ggG/ggA	rs12043009	0	1	0	SNV	HGNC	HGNC:6663	YES	1	P1	CCDS30870.1	ENSP00000357731	P23490	0	UPI0000470BBD	0	1	0	0	hmmpanther:PTHR39228&Pfam_domain:PF15847&Low_complexity_(Seg):seg&MobiDB_lite:mobidb-lite	0	chr1:g.153261819G>A	0.1943	0.3828
chr1	153304975	rs770065786	C	T	2	152	2362	0.013	T	synonymous_variant	LOW	PGLYRP3	ENSG00000159527	Transcript	ENST00000290722.1	protein_coding	3/7	0	ENST00000290722.1:c.348G>A	ENSP00000290722.1:p.Leu116%3D	401/1173	348/1026	116/341	L	ctG/ctA	rs770065786&COSM5377713	0	-1	0	SNV	HGNC	HGNC:30014	YES	1	P1	CCDS1035.1	ENSP00000290722	Q96LB9	0	UPI000006F12B	0	0	0	0	Conserved_Domains:cd06583&hmmpanther:PTHR11022&hmmpanther:PTHR11022:SF12&Pfam_domain:PF01510&Gene3D:3.40.80.10&SMART_domains:SM00701&SMART_domains:SM00644&Superfamily_domains:SSF55846	0	chr1:g.153304975C>T	0	0
chr1	153330776	rs41310915	G	A	2	152	2365	0.013	A	synonymous_variant	LOW	PGLYRP4	ENSG00000163218	Transcript	ENST00000359650.10	protein_coding	9/9	0	ENST00000359650.10:c.1113C>T	ENSP00000352672.5:p.Phe371%3D	1473/2129	1113/1122	371/373	F	ttC/ttT	rs41310915	0	-1	0	SNV	HGNC	HGNC:30015	YES	1	P2	CCDS30871.1	ENSP00000352672	Q96LB8	0	UPI000013F78A	0	0	0	0	hmmpanther:PTHR11022:SF40&hmmpanther:PTHR11022&Gene3D:3.40.80.10&Superfamily_domains:SSF55846&PDB-ENSP_mappings:2eax.C&PDB-ENSP_mappings:2eax.B&PDB-ENSP_mappings:2eax.A&PDB-ENSP_mappings:2eav.B&PDB-ENSP_mappings:2eav.A	0	chr1:g.153330776G>A	0.0094	0
chr1	153679113	rs13305995	C	T	3	152	1844	0.019	T	missense_variant	MODERATE	NPR1	ENSG00000169418	Transcript	ENST00000368680.4	protein_coding	1/22	0	ENST00000368680.4:c.5C>T	ENSP00000357669.3:p.Pro2Leu	426/4185	5/3186	2/1061	P/L	cCg/cTg	rs13305995&COSM6391381	0	1	0	SNV	HGNC	HGNC:7943	YES	1	P1	CCDS1051.1	ENSP00000357669	P16066	A0A140VJE6	UPI0000125B3D	0	0	deleterious_low_confidence	benign	Low_complexity_(Seg):seg&Cleavage_site_(Signalp):SignalP-noTM	0	chr1:g.153679113C>T	0.0377	0.0825
chr1	153679124	rs13305996	C	A	3	152	1899	0.019	A	missense_variant	MODERATE	NPR1	ENSG00000169418	Transcript	ENST00000368680.4	protein_coding	1/22	0	ENST00000368680.4:c.16C>A	ENSP00000357669.3:p.Arg6Ser	437/4185	16/3186	6/1061	R/S	Cgc/Agc	rs13305996&COSM6367710	0	1	0	SNV	HGNC	HGNC:7943	YES	1	P1	CCDS1051.1	ENSP00000357669	P16066	A0A140VJE6	UPI0000125B3D	0	0	tolerated_low_confidence	benign	Low_complexity_(Seg):seg&Cleavage_site_(Signalp):SignalP-noTM	0	chr1:g.153679124C>A	0.0341	0.0703
chr1	153681281	rs28730726	G	C	3	152	2218	0.019	C	missense_variant	MODERATE	NPR1	ENSG00000169418	Transcript	ENST00000368680.4	protein_coding	3/22	0	ENST00000368680.4:c.1023G>C	ENSP00000357669.3:p.Met341Ile	1444/4185	1023/3186	341/1061	M/I	atG/atC	rs28730726&CM023662	0	1	0	SNV	HGNC	HGNC:7943	YES	1	P1	CCDS1051.1	ENSP00000357669	P16066	A0A140VJE6	UPI0000125B3D	0	0	tolerated	benign	Conserved_Domains:cd06385&Gene3D:3.40.50.2300&Pfam_domain:PF01094&Gene3D:3.40.50.2300&Superfamily_domains:SSF53822&hmmpanther:PTHR11920&hmmpanther:PTHR11920:SF305	0	chr1:g.153681281G>C	0.0172	0
chr1	153930573	rs2297897	T	C	2	152	2391	0.013	C	synonymous_variant	LOW	DENND4B	ENSG00000198837	Transcript	ENST00000361217.9	protein_coding	27/28	0	ENST00000361217.9:c.4311A>G	ENSP00000354597.4:p.Thr1437%3D	4752/5728	4311/4491	1437/1496	T	acA/acG	rs2297897	0	-1	0	SNV	HGNC	HGNC:29044	YES	1	P1	CCDS44228.1	ENSP00000354597	O75064	0	UPI000047EA3E	0	0	0	0	hmmpanther:PTHR12296:SF18&hmmpanther:PTHR12296	0	chr1:g.153930573T>C	0.0074	0
chr1	154257106	rs746198640	G	A	2	152	2141	0.013	A	missense_variant	MODERATE	UBAP2L	ENSG00000143569	Transcript	ENST00000428931.6	protein_coding	19/27	0	ENST00000428931.6:c.2201G>A	ENSP00000389445.1:p.Ser734Asn	2262/3877	2201/3264	734/1087	S/N	aGc/aAc	rs746198640	0	1	0	SNV	HGNC	HGNC:29877	YES	5	P3	CCDS1063.1	ENSP00000389445	Q14157	0	UPI000013E257	0	0	tolerated	benign	hmmpanther:PTHR16308&hmmpanther:PTHR16308:SF18&Low_complexity_(Seg):seg	0	chr1:g.154257106G>A	0	0
chr1	154429203	rs2228144	G	A	5	152	2275	0.032	A	synonymous_variant	LOW	IL6R	ENSG00000160712	Transcript	ENST00000368485.8	protein_coding	2/10	0	ENST00000368485.8:c.93G>A	ENSP00000357470.3:p.Ala31%3D	380/5764	93/1407	31/468	A	gcG/gcA	rs2228144	0	1	0	SNV	HGNC	HGNC:6019	YES	1	P4	CCDS1067.1	ENSP00000357470	P08887	A0N0L5	UPI00000358BA	0	1	0	0	PROSITE_profiles:PS50835&hmmpanther:PTHR23036&hmmpanther:PTHR23036:SF98&Superfamily_domains:SSF48726&PDB-ENSP_mappings:1n26.A	0	chr1:g.154429203G>A	0.1178	0.0484
chr1	154501437	rs144880846	G	A	4	152	2009	0.026	A	missense_variant&splice_region_variant	MODERATE	SHE	ENSG00000169291	Transcript	ENST00000304760.3	protein_coding	1/6	0	ENST00000304760.3:c.590C>T	ENSP00000307369.2:p.Thr197Met	976/6542	590/1488	197/495	T/M	aCg/aTg	rs144880846	0	-1	0	SNV	HGNC	HGNC:27004	YES	1	P1	CCDS30877.1	ENSP00000307369	Q5VZ18	0	UPI00004588E0	0	0	deleterious	probably_damaging	hmmpanther:PTHR15127&hmmpanther:PTHR15127:SF29	0	chr1:g.154501437G>A	0.0008	0
chr1	154589449	rs1127309	C	T	5	152	2163	0.032	T	synonymous_variant	LOW	ADAR	ENSG00000160710	Transcript	ENST00000647597.1	protein_coding	9/15	0	ENST00000647597.1:c.2682G>A	ENSP00000497276.1:p.Val894%3D	2924/6667	2682/3681	894/1226	V	gtG/gtA	rs1127309	0	-1	0	SNV	HGNC	HGNC:225	YES	0	P2	CCDS1071.1	ENSP00000497276	P55265	0	UPI000045626B	0	1	0	0	PROSITE_profiles:PS50141&hmmpanther:PTHR10910:SF107&hmmpanther:PTHR10910&Pfam_domain:PF02137&SMART_domains:SM00552	0	chr1:g.154589449C>T	0.2809	0.2927
chr1	154869782	rs763583178	A	C	2	152	1620	0.013	C	synonymous_variant	LOW	KCNN3	ENSG00000143603	Transcript	ENST00000618040.4	protein_coding	1/9	0	ENST00000618040.4:c.183T>G	ENSP00000481848.1:p.Pro61%3D	497/13057	183/2241	61/746	P	ccT/ccG	rs763583178	0	-1	0	SNV	HGNC	HGNC:6292	YES	5	0	CCDS72928.1	ENSP00000481848	0	A0A087WYJ0	UPI0001F936D2	0	0	0	0	hmmpanther:PTHR10153&hmmpanther:PTHR10153:SF40&MobiDB_lite:mobidb-lite&MobiDB_lite:mobidb-lite&Low_complexity_(Seg):seg	0	chr1:g.154869782A>C	0	0
chr1	154869783	rs766732370	G	T	2	152	1625	0.013	T	missense_variant	MODERATE	KCNN3	ENSG00000143603	Transcript	ENST00000618040.4	protein_coding	1/9	0	ENST00000618040.4:c.182C>A	ENSP00000481848.1:p.Pro61His	496/13057	182/2241	61/746	P/H	cCt/cAt	rs766732370	0	-1	0	SNV	HGNC	HGNC:6292	YES	5	0	CCDS72928.1	ENSP00000481848	0	A0A087WYJ0	UPI0001F936D2	0	0	deleterious_low_confidence	benign	hmmpanther:PTHR10153&hmmpanther:PTHR10153:SF40&MobiDB_lite:mobidb-lite&MobiDB_lite:mobidb-lite&Low_complexity_(Seg):seg	0	chr1:g.154869783G>T	0	0
chr1	155023417	rs771522005	G	C	2	152	2293	0.013	C	synonymous_variant	LOW	DCST2	ENSG00000163354	Transcript	ENST00000368424.4	protein_coding	13/15	0	ENST00000368424.4:c.1911C>G	ENSP00000357409.3:p.Thr637%3D	1991/2419	1911/2322	637/773	T	acC/acG	rs771522005&COSM463081	0	-1	0	SNV	HGNC	HGNC:26562	YES	1	P1	CCDS1082.2	ENSP00000357409	Q5T1A1	0	UPI0000D959B3	0	0	0	0	hmmpanther:PTHR21041&hmmpanther:PTHR21041:SF6	0	chr1:g.155023417G>C	0	0
chr1	155046486	rs1039600123	A	G	2	152	1871	0.013	G	missense_variant&splice_region_variant	MODERATE	DCST1	ENSG00000163357	Transcript	ENST00000295542.5	protein_coding	13/17	0	ENST00000295542.5:c.1495A>G	ENSP00000295542.1:p.Ser499Gly	1591/2279	1495/2121	499/706	S/G	Agc/Ggc	rs1039600123	0	1	0	SNV	HGNC	HGNC:26539	YES	2	P3	CCDS1083.1	ENSP00000295542	Q5T197	0	UPI000013E269	0	0	tolerated	benign	Pfam_domain:PF07782&hmmpanther:PTHR21041&hmmpanther:PTHR21041:SF7	0	chr1:g.155046486A>G	0	0
chr1	155057294	rs116408150	C	G	2	152	2342	0.013	G	missense_variant	MODERATE	ADAM15	ENSG00000143537	Transcript	ENST00000356955.6	protein_coding	12/23	0	ENST00000356955.6:c.1255C>G	ENSP00000349436.2:p.Pro419Ala	1356/2949	1255/2592	419/863	P/A	Cct/Gct	rs116408150	0	1	0	SNV	HGNC	HGNC:193	YES	1	P4	CCDS1087.1	ENSP00000349436	Q13444	0	UPI000035CC78	0	0	tolerated	benign	hmmpanther:PTHR11905&hmmpanther:PTHR11905:SF130	0	chr1:g.155057294C>G	0	0
chr1	155478269	rs776962103	T	C	2	152	1804	0.013	C	missense_variant	MODERATE	ASH1L	ENSG00000116539	Transcript	ENST00000392403.8	protein_coding	3/28	0	ENST00000392403.8:c.4601A>G	ENSP00000376204.3:p.His1534Arg	5351/12037	4601/8895	1534/2964	H/R	cAc/cGc	rs776962103	0	-1	0	SNV	HGNC	HGNC:19088	YES	5	P2	CCDS1113.2	ENSP00000376204	Q9NR48	0	UPI0000DACAC8	0	1	deleterious_low_confidence	probably_damaging	hmmpanther:PTHR22884&hmmpanther:PTHR22884:SF347	0	chr1:g.155478269T>C	0	0
chr1	155478613	rs200364469	C	T	2	152	2110	0.013	T	synonymous_variant	LOW	ASH1L	ENSG00000116539	Transcript	ENST00000392403.8	protein_coding	3/28	0	ENST00000392403.8:c.4257G>A	ENSP00000376204.3:p.Thr1419%3D	5007/12037	4257/8895	1419/2964	T	acG/acA	rs200364469	0	-1	0	SNV	HGNC	HGNC:19088	YES	5	P2	CCDS1113.2	ENSP00000376204	Q9NR48	0	UPI0000DACAC8	0	1	0	0	hmmpanther:PTHR22884&hmmpanther:PTHR22884:SF347&Low_complexity_(Seg):seg	0	chr1:g.155478613C>T	0.0006	0.0015
chr1	155766187	rs574583931	G	A	2	152	2340	0.013	A	missense_variant	MODERATE	GON4L	ENSG00000116580	Transcript	ENST00000368331.5	protein_coding	21/32	0	ENST00000368331.5:c.3286C>T	ENSP00000357315.1:p.Pro1096Ser	3461/7823	3286/6726	1096/2241	P/S	Cct/Tct	rs574583931&COSM3475025&COSM3475026&COSM3475027	0	-1	0	SNV	HGNC	HGNC:25973	YES	1	A2	CCDS60296.1	ENSP00000357315	Q3T8J9	0	UPI0000351551	0	1	tolerated_low_confidence	benign	hmmpanther:PTHR16088:SF11&hmmpanther:PTHR16088	0	chr1:g.155766187G>A	0.0002	0
chr1	155766483	rs759286454	C	T	2	152	2464	0.013	T	missense_variant	MODERATE	GON4L	ENSG00000116580	Transcript	ENST00000368331.5	protein_coding	21/32	0	ENST00000368331.5:c.2990G>A	ENSP00000357315.1:p.Arg997His	3165/7823	2990/6726	997/2241	R/H	cGt/cAt	rs759286454	0	-1	0	SNV	HGNC	HGNC:25973	YES	1	A2	CCDS60296.1	ENSP00000357315	Q3T8J9	0	UPI0000351551	0	1	deleterious	probably_damaging	hmmpanther:PTHR16088:SF11&hmmpanther:PTHR16088	0	chr1:g.155766483C>T	0	0
chr1	155776438	rs181638451	T	G	3	152	1720	0.019	G	missense_variant	MODERATE	GON4L	ENSG00000116580	Transcript	ENST00000368331.5	protein_coding	16/32	0	ENST00000368331.5:c.2135A>C	ENSP00000357315.1:p.Asn712Thr	2310/7823	2135/6726	712/2241	N/T	aAc/aCc	rs181638451	0	-1	0	SNV	HGNC	HGNC:25973	YES	1	A2	CCDS60296.1	ENSP00000357315	Q3T8J9	0	UPI0000351551	0	1	deleterious	probably_damaging	hmmpanther:PTHR16088:SF11&hmmpanther:PTHR16088	0	chr1:g.155776438T>G	0.0002	0
chr1	155853333	rs3738586	G	A	3	152	2326	0.019	A	missense_variant	MODERATE	GON4L	ENSG00000116580	Transcript	ENST00000368331.5	protein_coding	2/32	0	ENST00000368331.5:c.448C>T	ENSP00000357315.1:p.Leu150Phe	623/7823	448/6726	150/2241	L/F	Ctt/Ttt	rs3738586	0	-1	0	SNV	HGNC	HGNC:25973	YES	1	A2	CCDS60296.1	ENSP00000357315	Q3T8J9	0	UPI0000351551	0	1	deleterious_low_confidence	benign	hmmpanther:PTHR16088:SF11&hmmpanther:PTHR16088&MobiDB_lite:mobidb-lite&MobiDB_lite:mobidb-lite	0	chr1:g.155853333G>A	0.007	0
chr1	155941985	rs775306235	C	A	2	152	2148	0.013	A	synonymous_variant	LOW	RXFP4	ENSG00000173080	Transcript	ENST00000368318.4	protein_coding	1/1	0	ENST00000368318.4:c.276C>A	ENSP00000357301.3:p.Leu92%3D	276/1240	276/1125	92/374	L	ctC/ctA	rs775306235	0	1	0	SNV	HGNC	HGNC:14666	YES	0	P1	CCDS1124.1	ENSP00000357301	Q8TDU9	0	UPI0000048F6E	0	0	0	0	Gene3D:1.20.1070.10&Pfam_domain:PF00001&Prints_domain:PR00237&PROSITE_profiles:PS50262&hmmpanther:PTHR24230&hmmpanther:PTHR24230:SF32&Superfamily_domains:SSF81321&Transmembrane_helices:TMhelix&Conserved_Domains:cd15925&Low_complexity_(Seg):seg	0	chr1:g.155941985C>A	0	0
chr1	155942546	rs762644934	G	A	2	152	1965	0.013	A	stop_gained	HIGH	RXFP4	ENSG00000173080	Transcript	ENST00000368318.4	protein_coding	1/1	0	ENST00000368318.4:c.837G>A	ENSP00000357301.3:p.Trp279Ter	837/1240	837/1125	279/374	W/*	tgG/tgA	rs762644934	0	1	0	SNV	HGNC	HGNC:14666	YES	0	P1	CCDS1124.1	ENSP00000357301	Q8TDU9	0	UPI0000048F6E	0	0	0	0	Gene3D:1.20.1070.10&Pfam_domain:PF00001&PROSITE_profiles:PS50262&hmmpanther:PTHR24230&hmmpanther:PTHR24230:SF32&Superfamily_domains:SSF81321&Conserved_Domains:cd15925	0	chr1:g.155942546G>A	0	0
chr1	156378057	rs575652633	G	A	2	152	1762	0.013	A	missense_variant	MODERATE	RHBG	ENSG00000132677	Transcript	ENST00000537040.6	protein_coding	3/10	0	ENST00000537040.6:c.442G>A	ENSP00000441197.2:p.Gly148Arg	481/1790	442/1377	148/458	G/R	Ggg/Agg	rs575652633	0	1	0	SNV	HGNC	HGNC:14572	YES	1	P1	CCDS41414.2	ENSP00000441197	Q9H310	0	UPI000004F267	0	0	deleterious	probably_damaging	Gene3D:1.10.3430.10&Pfam_domain:PF00909&hmmpanther:PTHR11730&hmmpanther:PTHR11730:SF42&Superfamily_domains:SSF111352	0	chr1:g.156378057G>A	0.0002	0
chr1	156582431	rs553508060	C	T	4	152	2235	0.026	T	missense_variant	MODERATE	TTC24	ENSG00000187862	Transcript	ENST00000368236.7	protein_coding	3/11	0	ENST00000368236.7:c.907C>T	ENSP00000357219.3:p.His303Tyr	943/2005	907/1749	303/582	H/Y	Cac/Tac	rs553508060	0	1	0	SNV	HGNC	HGNC:32348	YES	5	P1	CCDS53379.1	ENSP00000357219	A2A3L6	0	UPI0000418EC1	0	0	tolerated	benign	Gene3D:1.25.40.10&Pfam_domain:PF13424&PROSITE_profiles:PS50005&PROSITE_profiles:PS50293&hmmpanther:PTHR10098&hmmpanther:PTHR10098:SF112&SMART_domains:SM00028&Superfamily_domains:SSF48452	0	chr1:g.156582431C>T	0.0002	0
chr1	156623874	rs748111743	C	T	2	152	1903	0.013	T	synonymous_variant	LOW	HAPLN2	ENSG00000132702	Transcript	ENST00000255039.6	protein_coding	4/7	0	ENST00000255039.6:c.153C>T	ENSP00000255039.1:p.Ala51%3D	439/1650	153/1023	51/340	A	gcC/gcT	rs748111743	0	1	0	SNV	HGNC	HGNC:17410	YES	1	P1	CCDS1148.1	ENSP00000255039	Q9GZV7	0	UPI00000012E0	0	0	0	0	Gene3D:2.60.40.10&Pfam_domain:PF07686&PROSITE_profiles:PS50835&hmmpanther:PTHR22804&hmmpanther:PTHR22804:SF40&SMART_domains:SM00409&Superfamily_domains:SSF48726	0	chr1:g.156623874C>T	0	0
chr1	156647022	rs115373136	C	G	3	152	2046	0.019	G	missense_variant	MODERATE	BCAN	ENSG00000132692	Transcript	ENST00000329117.10	protein_coding	3/14	0	ENST00000329117.10:c.313C>G	ENSP00000331210.4:p.Arg105Gly	480/3297	313/2736	105/911	R/G	Cgg/Ggg	rs115373136	0	1	0	SNV	HGNC	HGNC:23059	YES	1	P1	CCDS1149.1	ENSP00000331210	Q96GW7	0	UPI000006F0E9	0	0	deleterious	probably_damaging	Gene3D:2.60.40.10&Pfam_domain:PF07686&PROSITE_profiles:PS50835&hmmpanther:PTHR22804&hmmpanther:PTHR22804:SF41&SMART_domains:SM00406&SMART_domains:SM00409&Superfamily_domains:SSF48726	0	chr1:g.156647022C>G	0.0056	0
chr1	156673163	rs200295324	C	T	2	152	2008	0.013	T	missense_variant	MODERATE	NES	ENSG00000132688	Transcript	ENST00000368223.4	protein_coding	4/4	0	ENST00000368223.4:c.1025G>A	ENSP00000357206.3:p.Arg342Gln	1168/5568	1025/4866	342/1621	R/Q	cGg/cAg	rs200295324	0	-1	0	SNV	HGNC	HGNC:7756	YES	1	P1	CCDS1151.1	ENSP00000357206	P48681	0	UPI0000213DC0	0	0	tolerated	benign	hmmpanther:PTHR23239&hmmpanther:PTHR23239:SF131	0	chr1:g.156673163C>T	0.0004	0
chr1	156874911	rs750968694	G	A	2	152	1861	0.013	A	synonymous_variant	LOW	NTRK1	ENSG00000198400	Transcript	ENST00000524377.5	protein_coding	11/17	0	ENST00000524377.5:c.1257G>A	ENSP00000431418.1:p.Ser419%3D	1298/2432	1257/2391	419/796	S	tcG/tcA	rs750968694	0	1	0	SNV	HGNC	HGNC:8031	YES	1	P3	CCDS1161.1	ENSP00000431418	P04629	0	UPI000013D5D3	0	1	0	0	PDB-ENSP_mappings:2n90.A&PDB-ENSP_mappings:2n90.B&Pfam_domain:PF18613&hmmpanther:PTHR24416&hmmpanther:PTHR24416:SF370&Transmembrane_helices:TMhelix	0	chr1:g.156874911G>A	0	0
chr1	156876405	rs747000102	G	A	2	152	2194	0.013	A	synonymous_variant	LOW	NTRK1	ENSG00000198400	Transcript	ENST00000524377.5	protein_coding	14/17	0	ENST00000524377.5:c.1638G>A	ENSP00000431418.1:p.Leu546%3D	1679/2432	1638/2391	546/796	L	ctG/ctA	rs747000102&COSM6058582&COSM6058583	0	1	0	SNV	HGNC	HGNC:8031	YES	1	P3	CCDS1161.1	ENSP00000431418	P04629	0	UPI000013D5D3	0	1	0	0	Gene3D:3.30.200.20&PDB-ENSP_mappings:4aoj.A&PDB-ENSP_mappings:4aoj.B&PDB-ENSP_mappings:4aoj.C&PDB-ENSP_mappings:4f0i.A&PDB-ENSP_mappings:4f0i.B&PDB-ENSP_mappings:4gt5.A&PDB-ENSP_mappings:4pmm.A&PDB-ENSP_mappings:4pmp.A&PDB-ENSP_mappings:4pms.A&PDB-ENSP_mappings:4pmt.A&PDB-ENSP_mappings:4yne.A&PDB-ENSP_mappings:4yps.A&PDB-ENSP_mappings:5h3q.A&PDB-ENSP_mappings:5i8a.A&PDB-ENSP_mappings:5jfs.A&PDB-E…	0	chr1:g.156876405G>A	0	0
chr1	157092947	rs12136960	C	G	6	152	2034	0.045	G	missense_variant	MODERATE	ETV3L	ENSG00000253831	Transcript	ENST00000454449.3	protein_coding	5/5	0	ENST00000454449.3:c.788G>C	ENSP00000430271.1:p.Gly263Ala	1073/1977	788/1086	263/361	G/A	gGg/gCg	rs12136960	0	-1	0	SNV	HGNC	HGNC:33834	YES	2	P1	CCDS30893.1	ENSP00000430271	Q6ZN32	0	UPI000035E7AE	0	0	deleterious	benign	hmmpanther:PTHR11849&hmmpanther:PTHR11849:SF261	0	chr1:g.157092947C>G	0.1532	0.1044
chr1	157527807	rs73011545	C	T	3	152	1772	0.019	T	synonymous_variant	LOW	FCRL5	ENSG00000143297	Transcript	ENST00000361835.8	protein_coding	9/17	0	ENST00000361835.8:c.1770G>A	ENSP00000354691.3:p.Pro590%3D	1923/5385	1770/2934	590/977	P	ccG/ccA	rs73011545	0	-1	0	SNV	HGNC	HGNC:18508	YES	1	P2	CCDS1165.1	ENSP00000354691	Q96RD9	0	UPI0000458907	0	0	0	0	Gene3D:2.60.40.10&Pfam_domain:PF13895&PROSITE_profiles:PS50835&hmmpanther:PTHR11481&hmmpanther:PTHR11481:SF68&SMART_domains:SM00408&SMART_domains:SM00409&Superfamily_domains:SSF48726&Conserved_Domains:cd00096	0	chr1:g.157527807C>T	0.0419	0.0514
chr1	157544301	rs12036228	C	T	4	152	2481	0.038	T	missense_variant	MODERATE	FCRL5	ENSG00000143297	Transcript	ENST00000361835.8	protein_coding	5/17	0	ENST00000361835.8:c.805G>A	ENSP00000354691.3:p.Val269Ile	958/5385	805/2934	269/977	V/I	Gtc/Atc	rs12036228	0	-1	0	SNV	HGNC	HGNC:18508	YES	1	P2	CCDS1165.1	ENSP00000354691	Q96RD9	0	UPI0000458907	0	0	tolerated	benign	Gene3D:2.60.40.10&PROSITE_profiles:PS50835&hmmpanther:PTHR11481&hmmpanther:PTHR11481:SF68&SMART_domains:SM00409&Superfamily_domains:SSF48726	0	chr1:g.157544301C>T	0.1977	0.295
chr1	157678753	rs2282284	T	C	6	152	2119	0.038	C	missense_variant	MODERATE	FCRL3	ENSG00000160856	Transcript	ENST00000368186.9	protein_coding	15/16	0	ENST00000368186.9:c.2162A>G	ENSP00000357169.5:p.Asn721Ser	2335/2633	2162/2229	721/742	N/S	aAc/aGc	rs2282284	0	-1	0	SNV	HGNC	HGNC:18506	YES	1	A2	CCDS81385.1	ENSP00000357169	Q96P31	0	UPI000007250C	0	0	tolerated	benign	MobiDB_lite:mobidb-lite&MobiDB_lite:mobidb-lite	0	chr1:g.157678753T>C	0.0573	0.0635
chr1	157834470	rs141546266	G	A	7	152	1928	0.045	A	missense_variant	MODERATE	CD5L	ENSG00000073754	Transcript	ENST00000368174.5	protein_coding	4/6	0	ENST00000368174.5:c.655C>T	ENSP00000357156.4:p.Pro219Ser	762/2204	655/1044	219/347	P/S	Cct/Tct	rs141546266	0	-1	0	SNV	HGNC	HGNC:1690	YES	1	P1	CCDS1171.1	ENSP00000357156	O43866	0	UPI000012738C	0	0	tolerated	benign	PROSITE_profiles:PS50287&hmmpanther:PTHR19331&hmmpanther:PTHR19331:SF246&Gene3D:3.10.250.10&Pfam_domain:PF00530&SMART_domains:SM00202&Superfamily_domains:SSF56487	0	chr1:g.157834470G>A	0.0098	0.0008
chr1	158420558	rs191673533	G	A	3	152	2607	0.026	A	synonymous_variant	LOW	OR10K2	ENSG00000180708	Transcript	ENST00000641042.1	protein_coding	2/2	0	ENST00000641042.1:c.309C>T	ENSP00000493297.1:p.Ser103%3D	675/3023	309/939	103/312	S	tcC/tcT	rs191673533&COSM1986131&COSM897729	0	-1	0	SNV	HGNC	HGNC:14826	YES	0	P1	CCDS30896.1	ENSP00000493297	Q6IF99	A0A126GV65	UPI0000041BC2	0	0	0	0	PROSITE_profiles:PS50262&Conserved_Domains:cd15225&hmmpanther:PTHR26451:SF839&hmmpanther:PTHR26451&Gene3D:1.20.1070.10&Pfam_domain:PF13853&Superfamily_domains:SSF81321&Prints_domain:PR00245&Transmembrane_helices:TMhelix	0	chr1:g.158420558G>A	0.0014	0
chr1	158420571	rs200034190	A	G	4	152	2572	0.026	G	missense_variant	MODERATE	OR10K2	ENSG00000180708	Transcript	ENST00000641042.1	protein_coding	2/2	0	ENST00000641042.1:c.296T>C	ENSP00000493297.1:p.Ile99Thr	662/3023	296/939	99/312	I/T	aTc/aCc	rs200034190	0	-1	0	SNV	HGNC	HGNC:14826	YES	0	P1	CCDS30896.1	ENSP00000493297	Q6IF99	A0A126GV65	UPI0000041BC2	0	0	tolerated	benign	PROSITE_profiles:PS50262&Conserved_Domains:cd15225&hmmpanther:PTHR26451:SF839&hmmpanther:PTHR26451&Gene3D:1.20.1070.10&Pfam_domain:PF13853&Superfamily_domains:SSF81321&Prints_domain:PR00245&Transmembrane_helices:TMhelix	0	chr1:g.158420571A>G	0.0002	0
chr1	158479881	rs773738991	C	A	2	152	1953	0.013	A	missense_variant	MODERATE	OR10R2	ENSG00000198965	Transcript	ENST00000368152.1	protein_coding	1/1	0	ENST00000368152.1:c.4C>A	ENSP00000357134.1:p.Pro2Thr	4/1008	4/1008	2/335	P/T	Ccc/Acc	rs773738991	0	1	0	SNV	HGNC	HGNC:14820	YES	0	P2	CCDS30898.1	ENSP00000357134	Q8NGX6	0	UPI000004CA1C	0	0	deleterious_low_confidence	benign	0	0	chr1:g.158479881C>A	0	0
chr1	158700592	rs191323437	A	G	2	152	2416	0.019	G	missense_variant	MODERATE	OR6K2	ENSG00000196171	Transcript	ENST00000359610.3	protein_coding	1/1	0	ENST00000359610.3:c.61T>C	ENSP00000352626.2:p.Trp21Arg	61/975	61/975	21/324	W/R	Tgg/Cgg	rs191323437&COSM146653	0	-1	0	SNV	HGNC	HGNC:15029	YES	0	P1	CCDS30902.1	ENSP00000352626	Q8NGY2	A0A126GV58	UPI000004B208	0	0	tolerated	benign	Gene3D:1.20.1070.10&hmmpanther:PTHR26451&hmmpanther:PTHR26451:SF68&Superfamily_domains:SSF81321	0	chr1:g.158700592A>G	0.0004	0
chr1	158777057	rs16841094	A	G	2	152	2371	0.013	G	synonymous_variant	LOW	OR6N2	ENSG00000188340	Transcript	ENST00000641131.1	protein_coding	2/2	0	ENST00000641131.1:c.579T>C	ENSP00000493148.1:p.Ser193%3D	620/3455	579/954	193/317	S	tcT/tcC	rs16841094	0	-1	0	SNV	HGNC	HGNC:15035	YES	0	P1	CCDS30906.1	ENSP00000493148	Q8NGY6	A0A126GV57	UPI0000041C8E	0	0	0	0	Gene3D:1.20.1070.10&Pfam_domain:PF13853&Prints_domain:PR00237&PROSITE_profiles:PS50262&hmmpanther:PTHR26451&hmmpanther:PTHR26451:SF345&Superfamily_domains:SSF81321&Conserved_Domains:cd15914	0	chr1:g.158777057A>G	0.1881	0.2254
chr1	159020457	rs1057024	A	G	4	152	1553	0.026	G	synonymous_variant	LOW	IFI16	ENSG00000163565	Transcript	ENST00000368131.8	protein_coding	6/11	0	ENST00000368131.8:c.1089A>G	ENSP00000357113.4:p.Gln363%3D	1379/2734	1089/2190	363/729	Q	caA/caG	rs1057024	0	1	0	SNV	HGNC	HGNC:5395	YES	1	P3	CCDS1180.3	ENSP00000357113	Q16666	0	UPI00001412C9	0	0	0	0	PROSITE_profiles:PS50834&hmmpanther:PTHR12200&hmmpanther:PTHR12200:SF5&Gene3D:2.40.50.140&Pfam_domain:PF02760&Superfamily_domains:SSF159141	0	chr1:g.159020457A>G	0.4091	0.7776
chr1	159054878	rs6940	A	T	3	152	1504	0.019	T	missense_variant	MODERATE	IFI16	ENSG00000163565	Transcript	ENST00000368131.8	protein_coding	11/11	0	ENST00000368131.8:c.2167A>T	ENSP00000357113.4:p.Thr723Ser	2457/2734	2167/2190	723/729	T/S	Act/Tct	rs6940	0	1	0	SNV	HGNC	HGNC:5395	YES	1	P3	CCDS1180.3	ENSP00000357113	Q16666	0	UPI00001412C9	0	0	tolerated	probably_damaging	0	0	chr1:g.159054878A>T	0.2258	0.2595
chr1	159054886	rs1433693340	A	C	2	152	1485	0.013	C	synonymous_variant	LOW	IFI16	ENSG00000163565	Transcript	ENST00000368131.8	protein_coding	11/11	0	ENST00000368131.8:c.2175A>C	ENSP00000357113.4:p.Pro725%3D	2465/2734	2175/2190	725/729	P	ccA/ccC	rs1433693340	0	1	0	SNV	HGNC	HGNC:5395	YES	1	P3	CCDS1180.3	ENSP00000357113	Q16666	0	UPI00001412C9	0	0	0	0	0	0	chr1:g.159054886A>C	0	0
chr1	159054887	rs1297756816	G	T	2	152	1483	0.013	T	missense_variant	MODERATE	IFI16	ENSG00000163565	Transcript	ENST00000368131.8	protein_coding	11/11	0	ENST00000368131.8:c.2176G>T	ENSP00000357113.4:p.Asp726Tyr	2466/2734	2176/2190	726/729	D/Y	Gac/Tac	rs1297756816	0	1	0	SNV	HGNC	HGNC:5395	YES	1	P3	CCDS1180.3	ENSP00000357113	Q16666	0	UPI00001412C9	0	0	deleterious_low_confidence	benign	0	0	chr1:g.159054887G>T	0	0
chr1	159073406	rs2276405	C	T	3	152	1752	0.019	T	missense_variant	MODERATE	AIM2	ENSG00000163568	Transcript	ENST00000368130.9	protein_coding	2/6	0	ENST00000368130.9:c.94G>A	ENSP00000357112.4:p.Glu32Lys	248/1394	94/1032	32/343	E/K	Gag/Aag	rs2276405&CM152571&COSM6019586&COSM675999	0	-1	0	SNV	HGNC	HGNC:357	YES	1	P1	CCDS1181.1	ENSP00000357112	O14862	0	UPI000012573B	0	0	tolerated	benign	PROSITE_profiles:PS50824&Conserved_Domains:cd08305&hmmpanther:PTHR12200:SF17&hmmpanther:PTHR12200&Pfam_domain:PF02758&Gene3D:1.10.533.10&SMART_domains:SM01289&Superfamily_domains:SSF47986&PDB-ENSP_mappings:6mb2.O&PDB-ENSP_mappings:6mb2.N&PDB-ENSP_mappings:6mb2.M&PDB-ENSP_mappings:6mb2.L&PDB-ENSP_mappings:6mb2.K&PDB-ENSP_mappings:6mb2.J&PDB-ENSP_mappings:6mb2.I&PDB-ENSP_mappings:6mb2.H&PDB-ENSP_ma…	0	chr1:g.159073406C>T	0.0262	0.0295
chr1	159191967	rs575100592	G	A	4	152	2405	0.026	A	synonymous_variant	LOW	CADM3	ENSG00000162706	Transcript	ENST00000368124.8	protein_coding	3/10	0	ENST00000368124.8:c.222G>A	ENSP00000357106.4:p.Val74%3D	379/2546	222/1299	74/432	V	gtG/gtA	rs575100592	0	1	0	SNV	HGNC	HGNC:17601	YES	1	P3	CCDS1182.1	ENSP00000357106	Q8N126	0	UPI000006E8A2	0	0	0	0	PROSITE_profiles:PS50835&Conserved_Domains:cd05882&hmmpanther:PTHR23277:SF57&hmmpanther:PTHR23277&Pfam_domain:PF07686&Gene3D:2.60.40.10&SMART_domains:SM00409&Superfamily_domains:SSF48726	0	chr1:g.159191967G>A	0	0
chr1	159829920	rs767605564	C	T	2	152	2238	0.013	T	missense_variant	MODERATE	SLAMF8	ENSG00000158714	Transcript	ENST00000289707.10	protein_coding	2/5	0	ENST00000289707.10:c.95C>T	ENSP00000289707.5:p.Ser32Leu	121/3116	95/858	32/285	S/L	tCg/tTg	rs767605564	0	1	0	SNV	HGNC	HGNC:21391	YES	1	P3	CCDS1188.1	ENSP00000289707	Q9P0V8	0	UPI000003E841	0	0	deleterious	benign	Gene3D:2.60.40.10&hmmpanther:PTHR12080&hmmpanther:PTHR12080:SF55&Superfamily_domains:SSF48726&Low_complexity_(Seg):seg	0	chr1:g.159829920C>T	0	0
chr1	159855926	rs775643553	C	T	2	152	1991	0.013	T	missense_variant	MODERATE	VSIG8	ENSG00000243284	Transcript	ENST00000368100.1	protein_coding	6/7	0	ENST00000368100.1:c.928G>A	ENSP00000357080.1:p.Gly310Arg	1064/1818	928/1245	310/414	G/R	Ggg/Agg	rs775643553	0	-1	0	SNV	HGNC	HGNC:32063	YES	1	P1	CCDS30913.1	ENSP00000357080	P0DPA2	0	UPI0000458A8F	0	0	tolerated_low_confidence	benign	hmmpanther:PTHR45166&Low_complexity_(Seg):seg	0	chr1:g.159855926C>T	0	0
chr1	159884461	rs16842789	T	C	6	152	2356	0.045	C	missense_variant	MODERATE	CFAP45	ENSG00000213085	Transcript	ENST00000368099.9	protein_coding	7/12	0	ENST00000368099.9:c.872A>G	ENSP00000357079.4:p.Glu291Gly	939/1844	872/1656	291/551	E/G	gAa/gGa	rs16842789	0	-1	0	SNV	HGNC	HGNC:17229	YES	1	P2	CCDS30914.1	ENSP00000357079	Q9UL16	0	UPI000006F653	0	0	deleterious	possibly_damaging	Coiled-coils_(Ncoils):Coil&Pfam_domain:PF13868&hmmpanther:PTHR15504&Low_complexity_(Seg):seg	0	chr1:g.159884461T>C	0.1044	0.2284
chr1	159888476	rs369574256	G	A	2	152	2320	0.013	A	missense_variant	MODERATE	CFAP45	ENSG00000213085	Transcript	ENST00000368099.9	protein_coding	4/12	0	ENST00000368099.9:c.293C>T	ENSP00000357079.4:p.Ser98Phe	360/1844	293/1656	98/551	S/F	tCc/tTc	rs369574256	0	-1	0	SNV	HGNC	HGNC:17229	YES	1	P2	CCDS30914.1	ENSP00000357079	Q9UL16	0	UPI000006F653	0	0	deleterious	probably_damaging	hmmpanther:PTHR15504	0	chr1:g.159888476G>A	0	0
chr1	160030921	rs138151842	C	T	4	152	2545	0.026	T	synonymous_variant	LOW	PIGM	ENSG00000143315	Transcript	ENST00000368090.4	protein_coding	1/1	0	ENST00000368090.4:c.819G>A	ENSP00000357069.2:p.Pro273%3D	1071/7039	819/1272	273/423	P	ccG/ccA	rs138151842	0	-1	0	SNV	HGNC	HGNC:18858	YES	0	P1	CCDS1192.1	ENSP00000357069	Q9H3S5	0	UPI000006D9D7	0	1	0	0	hmmpanther:PTHR12886&Pfam_domain:PF05007	0	chr1:g.160030921C>T	0.0016	0
chr1	160094136	rs191687874	G	C	2	152	2002	0.013	C	missense_variant	MODERATE	IGSF8	ENSG00000162729	Transcript	ENST00000368086.5	protein_coding	3/7	0	ENST00000368086.5:c.478C>G	ENSP00000357065.1:p.Pro160Ala	695/2366	478/1842	160/613	P/A	Cca/Gca	rs191687874	0	-1	0	SNV	HGNC	HGNC:17813	YES	1	P1	CCDS1195.1	ENSP00000357065	Q969P0	0	UPI0000073CBA	0	0	tolerated	benign	hmmpanther:PTHR12207&hmmpanther:PTHR12207:SF22&Low_complexity_(Seg):seg	0	chr1:g.160094136G>C	0.0006	0
chr1	160171735	rs79938119	A	G	5	152	2122	0.032	G	missense_variant	MODERATE	ATP1A4	ENSG00000132681	Transcript	ENST00000368081.8	protein_coding	12/22	0	ENST00000368081.8:c.1832A>G	ENSP00000357060.4:p.Lys611Arg	2303/3839	1832/3090	611/1029	K/R	aAg/aGg	rs79938119	0	1	0	SNV	HGNC	HGNC:14073	YES	1	P1	CCDS1197.1	ENSP00000357060	Q13733	0	UPI0000124FC5	0	0	tolerated	probably_damaging	Structure-Function_Linkage_Database:SFLDF00027&Structure-Function_Linkage_Database:SFLDS00003&Conserved_Domains:cd02608&Gene3D:1.20.1110.10&TIGRFAM_domain:TIGR01106&Gene3D:3.40.50.1000&Superfamily_domains:SSF56784&Superfamily_domains:SSF81665&hmmpanther:PTHR43294:SF3&hmmpanther:PTHR43294	0	chr1:g.160171735A>G	0.0062	0
chr1	160195989	rs371888819	C	T	2	152	2121	0.013	T	synonymous_variant	LOW	CASQ1	ENSG00000143318	Transcript	ENST00000368078.8	protein_coding	6/11	0	ENST00000368078.8:c.744C>T	ENSP00000357057.3:p.Ser248%3D	921/1878	744/1191	248/396	S	agC/agT	rs371888819&COSM898223	0	1	0	SNV	HGNC	HGNC:1512	YES	1	P1	CCDS1198.2	ENSP00000357057	P31415	0	UPI0000204B81	0	1	0	0	Conserved_Domains:cd03066&hmmpanther:PTHR10033&hmmpanther:PTHR10033:SF14&Pfam_domain:PF01216&Gene3D:3.40.30.10&Superfamily_domains:SSF52833&Prints_domain:PR00312&PDB-ENSP_mappings:5crh.B&PDB-ENSP_mappings:5crh.A&PDB-ENSP_mappings:5crg.D&PDB-ENSP_mappings:5crg.C&PDB-ENSP_mappings:5crg.B&PDB-ENSP_mappings:5crg.A&PDB-ENSP_mappings:5cre.A&PDB-ENSP_mappings:5crd.A&PDB-ENSP_mappings:3uom.F&PDB-ENSP_map…	0	chr1:g.160195989C>T	0.0002	0
chr1	160238649	rs2275702	C	T	3	152	2148	0.019	T	synonymous_variant	LOW	DCAF8	ENSG00000132716	Transcript	ENST00000368073.7	protein_coding	5/14	0	ENST00000368073.7:c.822G>A	ENSP00000357052.3:p.Lys274%3D	1257/4106	822/1794	274/597	K	aaG/aaA	rs2275702	0	-1	0	SNV	HGNC	HGNC:24891	YES	1	P1	CCDS1200.1	ENSP00000357052	Q5TAQ9	0	UPI0000141A39	0	1	0	0	Gene3D:2.130.10.10&PROSITE_profiles:PS50294&hmmpanther:PTHR15574&hmmpanther:PTHR15574:SF57&SMART_domains:SM00320&Superfamily_domains:SSF50978	0	chr1:g.160238649C>T	0.0226	0.059
chr1	160238682	rs16831675	T	C	3	152	1924	0.019	C	synonymous_variant	LOW	DCAF8	ENSG00000132716	Transcript	ENST00000368073.7	protein_coding	5/14	0	ENST00000368073.7:c.789A>G	ENSP00000357052.3:p.Arg263%3D	1224/4106	789/1794	263/597	R	cgA/cgG	rs16831675	0	-1	0	SNV	HGNC	HGNC:24891	YES	1	P1	CCDS1200.1	ENSP00000357052	Q5TAQ9	0	UPI0000141A39	0	1	0	0	Gene3D:2.130.10.10&PROSITE_profiles:PS50294&hmmpanther:PTHR15574&hmmpanther:PTHR15574:SF57&SMART_domains:SM00320&Superfamily_domains:SSF50978	0	chr1:g.160238682T>C	0.0226	0.059
chr1	160279572	rs74125561	A	G	3	152	2472	0.019	G	synonymous_variant	LOW	PEX19	ENSG00000162735	Transcript	ENST00000368072.9	protein_coding	8/8	0	ENST00000368072.9:c.879T>C	ENSP00000357051.5:p.Gly293%3D	901/3661	879/900	293/299	G	ggT/ggC	rs74125561	0	-1	0	SNV	HGNC	HGNC:9713	YES	1	P1	CCDS1201.1	ENSP00000357051	P40855	A0A0S2Z497	UPI0000132BAD	0	1	0	0	PDB-ENSP_mappings:5lnf.A&Pfam_domain:PF04614&hmmpanther:PTHR12774	0	chr1:g.160279572A>G	0.02	0.0514
chr1	160332508	rs57425682	T	C	4	152	796	0.026	C	missense_variant	MODERATE	COPA	ENSG00000122218	Transcript	ENST00000368069.7	protein_coding	6/33	0	ENST00000368069.7:c.436A>G	ENSP00000357048.3:p.Thr146Ala	514/4664	436/3702	146/1233	T/A	Aca/Gca	rs57425682	0	-1	0	SNV	HGNC	HGNC:2230	YES	1	0	CCDS41424.1	ENSP00000357048	P53621	0	UPI0000074301	0	1	deleterious	benign	Conserved_Domains:cd00200&Gene3D:2.130.10.10&Pfam_domain:PF00400&PIRSF_domain:PIRSF003354&SMART_domains:SM00320&Superfamily_domains:SSF50978&PROSITE_profiles:PS50294&PROSITE_profiles:PS50082&hmmpanther:PTHR19876&hmmpanther:PTHR19876:SF1	0	chr1:g.160332508T>C	0.0549	0.177
chr1	160335254	rs77097084	C	T	3	152	1043	0.019	T	synonymous_variant	LOW	COPA	ENSG00000122218	Transcript	ENST00000368069.7	protein_coding	4/33	0	ENST00000368069.7:c.297G>A	ENSP00000357048.3:p.Thr99%3D	375/4664	297/3702	99/1233	T	acG/acA	rs77097084&COSM3677424&COSM3677425	0	-1	0	SNV	HGNC	HGNC:2230	YES	1	0	CCDS41424.1	ENSP00000357048	P53621	0	UPI0000074301	0	1	0	0	Conserved_Domains:cd00200&Gene3D:2.130.10.10&Pfam_domain:PF00400&PIRSF_domain:PIRSF003354&SMART_domains:SM00320&Superfamily_domains:SSF50978&PROSITE_profiles:PS50294&PROSITE_profiles:PS50082&hmmpanther:PTHR19876&hmmpanther:PTHR19876:SF1	0	chr1:g.160335254C>T	0.0058	0.0008
chr1	160351275	rs12239747	A	G	3	152	2271	0.019	G	synonymous_variant	LOW	NCSTN	ENSG00000162736	Transcript	ENST00000294785.10	protein_coding	6/17	0	ENST00000294785.10:c.636A>G	ENSP00000294785.5:p.Leu212%3D	650/2822	636/2130	212/709	L	ctA/ctG	rs12239747	0	1	0	SNV	HGNC	HGNC:17091	YES	1	P1	CCDS1203.1	ENSP00000294785	Q92542	0	UPI0000042050	0	1	0	0	PDB-ENSP_mappings:4uis.A&PDB-ENSP_mappings:5a63.A&PDB-ENSP_mappings:5fn2.A&PDB-ENSP_mappings:5fn3.A&PDB-ENSP_mappings:5fn4.A&PDB-ENSP_mappings:5fn5.A&Pfam_domain:PF18266&hmmpanther:PTHR21092&Superfamily_domains:SSF53187&Conserved_Domains:cd03881	0	chr1:g.160351275A>G	0.1028	0.261
chr1	160351709	rs6664627	C	T	3	152	2310	0.019	T	synonymous_variant	LOW	NCSTN	ENSG00000162736	Transcript	ENST00000294785.10	protein_coding	7/17	0	ENST00000294785.10:c.747C>T	ENSP00000294785.5:p.Asp249%3D	761/2822	747/2130	249/709	D	gaC/gaT	rs6664627	0	1	0	SNV	HGNC	HGNC:17091	YES	1	P1	CCDS1203.1	ENSP00000294785	Q92542	0	UPI0000042050	0	1	0	0	Gene3D:3.40.630.10&PDB-ENSP_mappings:4uis.A&PDB-ENSP_mappings:5a63.A&PDB-ENSP_mappings:5fn2.A&PDB-ENSP_mappings:5fn3.A&PDB-ENSP_mappings:5fn4.A&PDB-ENSP_mappings:5fn5.A&hmmpanther:PTHR21092&Superfamily_domains:SSF53187&Conserved_Domains:cd03881	0	chr1:g.160351709C>T	0.0467	0.059
chr1	160352973	rs2296270	A	G	3	152	2401	0.019	G	synonymous_variant	LOW	NCSTN	ENSG00000162736	Transcript	ENST00000294785.10	protein_coding	9/17	0	ENST00000294785.10:c.1083A>G	ENSP00000294785.5:p.Ser361%3D	1097/2822	1083/2130	361/709	S	tcA/tcG	rs2296270&COSM3677426&COSM3677427	0	1	0	SNV	HGNC	HGNC:17091	YES	1	P1	CCDS1203.1	ENSP00000294785	Q92542	0	UPI0000042050	0	1	0	0	Gene3D:3.40.630.10&PDB-ENSP_mappings:4uis.A&PDB-ENSP_mappings:5a63.A&PDB-ENSP_mappings:5fn2.A&PDB-ENSP_mappings:5fn3.A&PDB-ENSP_mappings:5fn4.A&PDB-ENSP_mappings:5fn5.A&Pfam_domain:PF05450&hmmpanther:PTHR21092&Superfamily_domains:SSF53187&Conserved_Domains:cd03881	0	chr1:g.160352973A>G	0.0202	0.0363
chr1	160634683	rs164288	G	A	7	152	1953	0.045	A	synonymous_variant	LOW	SLAMF1	ENSG00000117090	Transcript	ENST00000538290.2	protein_coding	3/8	0	ENST00000538290.2:c.630C>T	ENSP00000438406.2:p.Thr210%3D	643/1087	630/1074	210/357	T	acC/acT	rs164288	0	-1	0	SNV	HGNC	HGNC:10903	YES	1	A2	CCDS81389.1	ENSP00000438406	Q13291	0	UPI0003E1547F	0	0	0	0	Gene3D:2.60.40.10&PROSITE_profiles:PS50835&hmmpanther:PTHR12080&hmmpanther:PTHR12080:SF49&Superfamily_domains:SSF48726	0	chr1:g.160634683G>A	0.0467	0.0189
chr1	160750053	rs117009784	A	C	3	152	2471	0.019	C	missense_variant	MODERATE	SLAMF7	ENSG00000026751	Transcript	ENST00000368043.8	protein_coding	3/7	0	ENST00000368043.8:c.609A>C	ENSP00000357022.3:p.Arg203Ser	664/2707	609/1008	203/335	R/S	agA/agC	rs117009784	0	1	0	SNV	HGNC	HGNC:21394	YES	1	P3	CCDS1209.1	ENSP00000357022	Q9NQ25	0	UPI00000389DC	0	0	tolerated	benign	Gene3D:2.60.40.10&PROSITE_profiles:PS50835&hmmpanther:PTHR12080&hmmpanther:PTHR12080:SF46&Superfamily_domains:SSF48726	0	chr1:g.160750053A>C	0.0238	0.0045
chr1	160816759	rs141800928	A	G	3	152	2475	0.019	G	missense_variant	MODERATE	LY9	ENSG00000122224	Transcript	ENST00000263285.11	protein_coding	5/10	0	ENST00000263285.11:c.1238A>G	ENSP00000263285.5:p.Asn413Ser	1252/2421	1238/1968	413/655	N/S	aAt/aGt	rs141800928&COSM4576468	0	1	0	SNV	HGNC	HGNC:6730	YES	1	P3	CCDS30916.1	ENSP00000263285	Q9HBG7	0	UPI00001416AF	0	0	tolerated	benign	Gene3D:2.60.40.10&PROSITE_profiles:PS50835&hmmpanther:PTHR12080&hmmpanther:PTHR12080:SF44&Superfamily_domains:SSF48726	0	chr1:g.160816759A>G	0.0112	0.0008
chr1	160882140	rs200007610	A	G	4	152	2090	0.026	G	synonymous_variant	LOW	ITLN1	ENSG00000179914	Transcript	ENST00000326245.4	protein_coding	4/8	0	ENST00000326245.4:c.222T>C	ENSP00000323587.3:p.Ser74%3D	348/1192	222/942	74/313	S	tcT/tcC	rs200007610	0	-1	0	SNV	HGNC	HGNC:18259	YES	1	P1	CCDS1211.1	ENSP00000323587	Q8WWA0	0	UPI0000032AA3	0	0	0	0	Gene3D:3.90.215.10&PDB-ENSP_mappings:4wmq.A&PDB-ENSP_mappings:4wmq.B&PDB-ENSP_mappings:4wmy.A&PDB-ENSP_mappings:4wmy.B&PROSITE_profiles:PS51406&hmmpanther:PTHR16146&hmmpanther:PTHR16146:SF38&Superfamily_domains:SSF56496	0	chr1:g.160882140A>G	0.0004	0
chr1	161072856	rs141513567	G	A	3	152	2106	0.019	A	synonymous_variant	LOW	NECTIN4	ENSG00000143217	Transcript	ENST00000368012.4	protein_coding	9/9	0	ENST00000368012.4:c.1338C>T	ENSP00000356991.3:p.Ser446%3D	1600/3458	1338/1533	446/510	S	tcC/tcT	rs141513567	0	-1	0	SNV	HGNC	HGNC:19688	YES	1	P1	CCDS1216.1	ENSP00000356991	Q96NY8	K4PZ75	UPI000006F072	0	1	0	0	hmmpanther:PTHR23277&hmmpanther:PTHR23277:SF11&MobiDB_lite:mobidb-lite&MobiDB_lite:mobidb-lite	0	chr1:g.161072856G>A	0.0008	0
chr1	161198479	rs773546873	C	T	2	152	1955	0.013	T	missense_variant	MODERATE	ADAMTS4	ENSG00000158859	Transcript	ENST00000367996.6	protein_coding	1/9	0	ENST00000367996.6:c.149G>A	ENSP00000356975.4:p.Arg50Gln	576/9777	149/2514	50/837	R/Q	cGg/cAg	rs773546873	0	-1	0	SNV	HGNC	HGNC:220	YES	1	P1	CCDS1223.1	ENSP00000356975	O75173	0	UPI000014194C	0	0	tolerated	benign	hmmpanther:PTHR13723&hmmpanther:PTHR13723:SF38&Low_complexity_(Seg):seg	0	chr1:g.161198479C>T	0	0
chr1	161525673	rs142859332	G	A	2	152	2267	0.013	A	missense_variant	MODERATE	HSPA6	ENSG00000173110	Transcript	ENST00000309758.6	protein_coding	1/1	0	ENST00000309758.6:c.1015G>A	ENSP00000310219.4:p.Val339Met	1134/2355	1015/1932	339/643	V/M	Gtg/Atg	rs142859332	0	1	0	SNV	HGNC	HGNC:5239	YES	0	P1	CCDS1231.1	ENSP00000310219	P17066	A0A384NKX5	UPI0000074238	0	0	deleterious_low_confidence	probably_damaging	Gene3D:3.30.420.40&Gene3D:3.30.420.40&PDB-ENSP_mappings:3fe1.A&PDB-ENSP_mappings:3fe1.B&PDB-ENSP_mappings:3fe1.C&Pfam_domain:PF00012&Prints_domain:PR00301&PROSITE_patterns:PS01036&hmmpanther:PTHR19375&hmmpanther:PTHR19375:SF168&Superfamily_domains:SSF53067&Conserved_Domains:cd10233	0	chr1:g.161525673G>A	0.0026	0
chr1	161671594	rs6665610	G	A	5	152	2025	0.032	A	synonymous_variant	LOW	FCGR2B	ENSG00000072694	Transcript	ENST00000358671.9	protein_coding	3/8	0	ENST00000358671.9:c.336G>A	ENSP00000351497.5:p.Thr112%3D	417/2115	336/933	112/310	T	acG/acA	rs6665610	0	1	0	SNV	HGNC	HGNC:3618	YES	1	P4	CCDS30924.1	ENSP00000351497	P31994	0	UPI0000001600	0	1	0	0	Gene3D:2.60.40.10&PDB-ENSP_mappings:2fcb.A&PDB-ENSP_mappings:3wjj.C&PDB-ENSP_mappings:5occ.A&Pfam_domain:PF13895&PROSITE_profiles:PS50835&hmmpanther:PTHR11481&hmmpanther:PTHR11481:SF51&SMART_domains:SM00408&SMART_domains:SM00409&Superfamily_domains:SSF48726&Conserved_Domains:cd05752	0	chr1:g.161671594G>A	0.1382	0.1815
chr1	166860285	rs2272792	C	T	7	152	1572	0.045	T	missense_variant	MODERATE	TADA1	ENSG00000152382	Transcript	ENST00000367874.5	protein_coding	6/8	0	ENST00000367874.5:c.593G>A	ENSP00000356848.4:p.Arg198Gln	624/2096	593/1008	198/335	R/Q	cGg/cAg	rs2272792	0	-1	0	SNV	HGNC	HGNC:30631	YES	1	P1	CCDS1255.1	ENSP00000356848	Q96BN2	0	UPI00000709B6	0	0	deleterious	possibly_damaging	hmmpanther:PTHR21277:SF5&hmmpanther:PTHR21277	0	chr1:g.166860285C>T	0.0351	0
chr1	166922633	rs201078405	T	C	2	152	2202	0.013	C	missense_variant	MODERATE	ILDR2	ENSG00000143195	Transcript	ENST00000271417.8	protein_coding	8/10	0	ENST00000271417.8:c.1171A>G	ENSP00000271417.2:p.Met391Val	1443/13360	1171/1920	391/639	M/V	Atg/Gtg	rs201078405	0	-1	0	SNV	HGNC	HGNC:18131	YES	1	P2	CCDS1256.1	ENSP00000271417	Q71H61	0	UPI00002317DF	0	0	tolerated	benign	hmmpanther:PTHR15923&hmmpanther:PTHR15923:SF0&MobiDB_lite:mobidb-lite&MobiDB_lite:mobidb-lite	0	chr1:g.166922633T>C	0.0014	0
chr1	167063611	rs200961071	A	G	2	152	2208	0.013	G	missense_variant	MODERATE	GPA33	ENSG00000143167	Transcript	ENST00000367868.4	protein_coding	4/7	0	ENST00000367868.4:c.542T>C	ENSP00000356842.3:p.Leu181Pro	632/2548	542/960	181/319	L/P	cTg/cCg	rs200961071	0	-1	0	SNV	HGNC	HGNC:4445	YES	1	P1	CCDS1258.1	ENSP00000356842	Q99795	0	UPI000012502D	0	0	tolerated	possibly_damaging	Gene3D:2.60.40.10&Pfam_domain:PF13927&PROSITE_profiles:PS50835&hmmpanther:PTHR44969&SMART_domains:SM00408&SMART_domains:SM00409&Superfamily_domains:SSF48726&Conserved_Domains:cd00096	0	chr1:g.167063611A>G	0.0002	0
chr1	167128370	rs776645377	C	A	3	152	2206	0.019	A	missense_variant	MODERATE	DUSP27	ENSG00000198842	Transcript	ENST00000361200.6	protein_coding	6/6	0	ENST00000361200.6:c.3239C>A	ENSP00000354483.2:p.Ser1080Tyr	3405/4164	3239/3477	1080/1158	S/Y	tCt/tAt	rs776645377	0	1	0	SNV	HGNC	HGNC:25034	YES	5	P1	CCDS30932.1	ENSP00000354483	Q5VZP5	0	UPI000040DFF5	0	0	deleterious	possibly_damaging	MobiDB_lite:mobidb-lite&MobiDB_lite:mobidb-lite	0	chr1:g.167128370C>A	0	0
chr1	168044612	rs11558511	T	C	2	152	1574	0.013	C	missense_variant	MODERATE	DCAF6	ENSG00000143164	Transcript	ENST00000367840.3	protein_coding	15/22	0	ENST00000367840.3:c.1871T>C	ENSP00000356814.3:p.Val624Ala	1965/3349	1871/2856	624/951	V/A	gTg/gCg	rs11558511	0	1	0	SNV	HGNC	HGNC:30002	YES	1	0	CCDS55657.1	ENSP00000356814	Q58WW2	0	UPI00000743AB	0	0	tolerated_low_confidence	benign	hmmpanther:PTHR15574&hmmpanther:PTHR15574:SF39&Superfamily_domains:SSF50978&MobiDB_lite:mobidb-lite	0	chr1:g.168044612T>C	0.1845	0.0545
chr1	168729170	rs183286520	T	G	2	152	2519	0.013	G	missense_variant	MODERATE	DPT	ENSG00000143196	Transcript	ENST00000367817.4	protein_coding	1/4	0	ENST00000367817.4:c.5A>C	ENSP00000356791.3:p.Asp2Ala	37/1719	5/606	2/201	D/A	gAc/gCc	rs183286520	0	-1	0	SNV	HGNC	HGNC:3011	YES	1	P1	CCDS1275.1	ENSP00000356791	Q07507	0	UPI0000032C11	0	0	deleterious_low_confidence	benign	hmmpanther:PTHR15040&hmmpanther:PTHR15040:SF2&Cleavage_site_(Signalp):SignalP-noTM	0	chr1:g.168729170T>G	0.0002	0
chr1	169421418	rs185164065	C	T	3	152	1544	0.019	T	missense_variant	MODERATE	CCDC181	ENSG00000117477	Transcript	ENST00000367806.7	protein_coding	3/6	0	ENST00000367806.7:c.1013G>A	ENSP00000356780.3:p.Arg338Gln	1166/1860	1013/1530	338/509	R/Q	cGa/cAa	rs185164065	0	-1	0	SNV	HGNC	HGNC:28051	YES	1	A1	CCDS72979.1	ENSP00000356780	Q5TID7	0	UPI0000204D36	0	0	tolerated	benign	Low_complexity_(Seg):seg&MobiDB_lite:mobidb-lite&MobiDB_lite:mobidb-lite&Coiled-coils_(Ncoils):Coil&hmmpanther:PTHR14320	0	chr1:g.169421418C>T	0.002	0.0015
chr1	169468774	rs150049339	T	A	4	152	1197	0.026	A	missense_variant	MODERATE	SLC19A2	ENSG00000117479	Transcript	ENST00000236137.10	protein_coding	4/6	0	ENST00000236137.10:c.1093A>T	ENSP00000236137.5:p.Thr365Ser	1271/3612	1093/1494	365/497	T/S	Aca/Tca	rs150049339	0	-1	0	SNV	HGNC	HGNC:10938	YES	1	P1	CCDS1280.1	ENSP00000236137	O60779	A0A024R928	UPI0000036177	0	1	tolerated	benign	hmmpanther:PTHR10686:SF19&hmmpanther:PTHR10686&Pfam_domain:PF01770&PIRSF_domain:PIRSF500794&PIRSF_domain:PIRSF028739&Superfamily_domains:SSF103473	0	chr1:g.169468774T>A	0.0028	0
chr1	169468787	rs3737682	A	G	3	152	1151	0.019	G	synonymous_variant	LOW	SLC19A2	ENSG00000117479	Transcript	ENST00000236137.10	protein_coding	4/6	0	ENST00000236137.10:c.1080T>C	ENSP00000236137.5:p.Thr360%3D	1258/3612	1080/1494	360/497	T	acT/acC	rs3737682	0	-1	0	SNV	HGNC	HGNC:10938	YES	1	P1	CCDS1280.1	ENSP00000236137	O60779	A0A024R928	UPI0000036177	0	1	0	0	hmmpanther:PTHR10686:SF19&hmmpanther:PTHR10686&Pfam_domain:PF01770&PIRSF_domain:PIRSF500794&PIRSF_domain:PIRSF028739&Superfamily_domains:SSF103473	0	chr1:g.169468787A>G	0.0236	0.0015
chr1	169572338	rs774205060	G	A	2	152	1497	0.013	A	missense_variant	MODERATE	F5	ENSG00000198734	Transcript	ENST00000367797.7	protein_coding	3/25	0	ENST00000367797.7:c.256C>T	ENSP00000356771.3:p.Leu86Phe	458/7024	256/6675	86/2224	L/F	Ctt/Ttt	rs774205060&COSM899305	0	-1	0	SNV	HGNC	HGNC:3542	YES	1	P2	CCDS1281.1	ENSP00000356771	P12259	0	UPI000016A8CE	0	1	deleterious	probably_damaging	Gene3D:2.60.40.420&Pfam_domain:PF07732&PIRSF_domain:PIRSF000354&hmmpanther:PTHR45199&Superfamily_domains:SSF49503	0	chr1:g.169572338G>A	0	0
chr1	169707345	rs1131498	A	G	6	152	1521	0.038	G	missense_variant	MODERATE	SELL	ENSG00000188404	Transcript	ENST00000650983.1	protein_coding	4/9	0	ENST00000650983.1:c.616T>C	ENSP00000498227.1:p.Phe206Leu	781/2442	616/1158	206/385	F/L	Ttt/Ctt	rs1131498&CM004878	0	-1	0	SNV	HGNC	HGNC:10720	YES	0	0	CCDS53427.1	ENSP00000498227	0	0	UPI000007083D	0	0	tolerated	benign	Gene3D:2.10.25.10&PIRSF_domain:PIRSF002421&hmmpanther:PTHR45120&Superfamily_domains:SSF57196	0	chr1:g.169707345A>G	0.133	0.1278
chr1	169793362	rs138671877	T	A	3	152	2096	0.019	A	missense_variant	MODERATE	METTL18	ENSG00000171806	Transcript	ENST00000310392.5	protein_coding	2/2	0	ENST00000310392.5:c.334A>T	ENSP00000307975.4:p.Met112Leu	629/1462	334/1119	112/372	M/L	Atg/Ttg	rs138671877	0	-1	0	SNV	HGNC	HGNC:28793	YES	1	P1	CCDS1284.1	ENSP00000307975	O95568	A0A024R8Y7	UPI000006EC5C	0	0	tolerated	benign	PDB-ENSP_mappings:4rfq.A&hmmpanther:PTHR14614&hmmpanther:PTHR14614:SF39	0	chr1:g.169793362T>A	0.0002	0
chr1	169859186	rs17602701	G	A	3	152	1760	0.019	A	synonymous_variant	LOW	SCYL3	ENSG00000000457	Transcript	ENST00000367772.8	protein_coding	11/14	0	ENST00000367772.8:c.1167C>T	ENSP00000356746.4:p.Ser389%3D	1389/3090	1167/2229	389/742	S	agC/agT	rs17602701	0	-1	0	SNV	HGNC	HGNC:19285	YES	2	P4	CCDS1287.1	ENSP00000356746	Q8IZE3	0	UPI00001AE580	0	0	0	0	hmmpanther:PTHR12984&hmmpanther:PTHR12984:SF15&Gene3D:1.25.10.10&Superfamily_domains:SSF48371	0	chr1:g.169859186G>A	0.0447	0.0076
chr1	170539227	rs770355472	C	G	3	152	1395	0.019	G	missense_variant	MODERATE	GORAB	ENSG00000120370	Transcript	ENST00000367763.7	protein_coding	2/5	0	ENST00000367763.7:c.154C>G	ENSP00000356737.3:p.Arg52Gly	174/2189	154/1185	52/394	R/G	Cga/Gga	rs770355472	0	1	0	SNV	HGNC	HGNC:25676	YES	2	P3	CCDS1289.1	ENSP00000356737	Q5T7V8	0	UPI000013FDCA	0	1	tolerated	possibly_damaging	hmmpanther:PTHR21470&hmmpanther:PTHR21470:SF2&MobiDB_lite:mobidb-lite&MobiDB_lite:mobidb-lite	0	chr1:g.170539227C>G	0	0
chr1	171114102	rs2266780	A	G	6	152	1821	0.038	G	missense_variant	MODERATE	FMO3	ENSG00000007933	Transcript	ENST00000367755.9	protein_coding	7/9	0	ENST00000367755.9:c.923A>G	ENSP00000356729.4:p.Glu308Gly	1006/2059	923/1599	308/532	E/G	gAg/gGg	rs2266780&CM992885	0	1	0	SNV	HGNC	HGNC:3771	YES	1	P1	CCDS1292.1	ENSP00000356729	P31513	A0A024R8Z4	UPI000016A103	0	1	tolerated	possibly_damaging	Gene3D:3.50.50.60&Pfam_domain:PF00743&PIRSF_domain:PIRSF000332&Prints_domain:PR00370&hmmpanther:PTHR23023&hmmpanther:PTHR23023:SF44	0	chr1:g.171114102A>G	0.0915	0.0189
chr1	171117348	rs60306057	T	G	2	152	1963	0.019	G	missense_variant	MODERATE	FMO3	ENSG00000007933	Transcript	ENST00000367755.9	protein_coding	9/9	0	ENST00000367755.9:c.1505T>G	ENSP00000356729.4:p.Val502Gly	1588/2059	1505/1599	502/532	V/G	gTc/gGc	rs60306057	0	1	0	SNV	HGNC	HGNC:3771	YES	1	P1	CCDS1292.1	ENSP00000356729	P31513	A0A024R8Z4	UPI000016A103	0	1	deleterious	probably_damaging	Pfam_domain:PF00743&PIRSF_domain:PIRSF000332&Prints_domain:PR01123&hmmpanther:PTHR23023&hmmpanther:PTHR23023:SF44	0	chr1:g.171117348T>G	0.0034	0
chr1	171185820	rs2020870	A	G	3	152	2012	0.019	G	missense_variant	MODERATE	FMO2	ENSG00000094963	Transcript	ENST00000209929.10	protein_coding	2/9	0	ENST00000209929.10:c.107A>G	ENSP00000209929.8:p.Asp36Gly	173/5215	107/1608	36/535	D/G	gAt/gGt	rs2020870&CM033897	0	1	0	SNV	HGNC	HGNC:3770	YES	1	P1	CCDS1293.2	ENSP00000209929	Q99518	0	UPI0000ED9123	0	0	deleterious	probably_damaging	Gene3D:3.50.50.60&Pfam_domain:PF00743&PIRSF_domain:PIRSF000332&Prints_domain:PR00370&hmmpanther:PTHR23023&hmmpanther:PTHR23023:SF84&Superfamily_domains:SSF51905	0	chr1:g.171185820A>G	0.0921	0.0628
chr1	171208800	rs28369912	A	G	4	152	2140	0.026	G	synonymous_variant	LOW	FMO2	ENSG00000094963	Transcript	ENST00000209929.10	protein_coding	9/9	0	ENST00000209929.10:c.1263A>G	ENSP00000209929.8:p.Gly421%3D	1329/5215	1263/1608	421/535	G	ggA/ggG	rs28369912	0	1	0	SNV	HGNC	HGNC:3770	YES	1	P1	CCDS1293.2	ENSP00000209929	Q99518	0	UPI0000ED9123	0	0	0	0	Gene3D:3.50.50.60&Pfam_domain:PF00743&PIRSF_domain:PIRSF000332&Prints_domain:PR01122&hmmpanther:PTHR23023&hmmpanther:PTHR23023:SF84&Superfamily_domains:SSF51905	0	chr1:g.171208800A>G	0.0006	0
chr1	171786042	rs2232819	G	A	4	152	2458	0.026	A	missense_variant	MODERATE	EEF1AKNMT	ENSG00000010165	Transcript	ENST00000361735.4	protein_coding	3/8	0	ENST00000361735.4:c.1077G>A	ENSP00000354920.3:p.Met359Ile	1385/3368	1077/2100	359/699	M/I	atG/atA	rs2232819	0	1	0	SNV	HGNC	HGNC:24248	YES	1	P1	CCDS1299.1	ENSP00000354920	Q8N6R0	C4B4C6	UPI000006DE3D	0	1	deleterious	benign	0	0	chr1:g.171786042G>A	0.105	0.0212
chr1	173557370	rs761843503	G	A	5	152	1053	0.032	A	synonymous_variant	LOW	SLC9C2	ENSG00000162753	Transcript	ENST00000367714.4	protein_coding	10/28	0	ENST00000367714.4:c.1185C>T	ENSP00000356687.3:p.Leu395%3D	1586/4410	1185/3375	395/1124	L	ctC/ctT	rs761843503&COSM4937361&COSM530940	0	-1	0	SNV	HGNC	HGNC:28664	YES	1	P1	CCDS1308.1	ENSP00000356687	Q5TAH2	0	UPI0000197379	0	0	0	0	hmmpanther:PTHR10110&hmmpanther:PTHR10110:SF91	0	chr1:g.173557370G>A	0	0
chr1	173646957	rs191985325	G	C	2	152	1956	0.013	C	missense_variant	MODERATE	ANKRD45	ENSG00000183831	Transcript	ENST00000333279.2	protein_coding	3/6	0	ENST00000333279.2:c.385C>G	ENSP00000331268.2:p.Leu129Val	446/1446	385/801	129/266	L/V	Ctg/Gtg	rs191985325	0	-1	0	SNV	HGNC	HGNC:24786	YES	1	P1	CCDS1309.1	ENSP00000331268	Q5TZF3	0	UPI000019851A	0	0	deleterious	probably_damaging	Gene3D:1.25.40.20&Pfam_domain:PF12796&PROSITE_profiles:PS50088&PROSITE_profiles:PS50297&hmmpanther:PTHR24180&hmmpanther:PTHR24180:SF14&SMART_domains:SM00248&Superfamily_domains:SSF48403&Conserved_Domains:cd00204	0	chr1:g.173646957G>C	0.002	0
chr1	173946771	rs61741479	G	C	2	152	1570	0.013	C	missense_variant	MODERATE	RC3H1	ENSG00000135870	Transcript	ENST00000367696.6	protein_coding	16/20	0	ENST00000367696.6:c.2803C>G	ENSP00000356669.2:p.Pro935Ala	3155/11261	2803/3402	935/1133	P/A	Cct/Gct	rs61741479&COSM4143045	0	-1	0	SNV	HGNC	HGNC:29434	YES	5	P3	CCDS30940.1	ENSP00000356669	Q5TC82	0	UPI00001D7DA8	0	0	tolerated	benign	hmmpanther:PTHR13139&hmmpanther:PTHR13139:SF6	0	chr1:g.173946771G>C	0.028	0.0348
chr1	175362686	rs61731107	C	G	5	152	2396	0.045	G	missense_variant	MODERATE	TNR	ENSG00000116147	Transcript	ENST00000367674.7	protein_coding	14/23	0	ENST00000367674.7:c.2831G>C	ENSP00000356646.1:p.Arg944Pro	3365/12774	2831/4077	944/1358	R/P	cGc/cCc	rs61731107	0	-1	0	SNV	HGNC	HGNC:11953	YES	5	P1	CCDS1318.1	ENSP00000356646	Q92752	0	UPI000013D41C	0	0	tolerated	benign	PROSITE_profiles:PS50853&hmmpanther:PTHR19143&hmmpanther:PTHR19143:SF254&Gene3D:2.60.40.10	0	chr1:g.175362686C>G	0.0016	0
chr1	176594956	rs34698817	C	T	2	152	2470	0.013	T	missense_variant	MODERATE	PAPPA2	ENSG00000116183	Transcript	ENST00000367662.5	protein_coding	3/23	0	ENST00000367662.5:c.1352C>T	ENSP00000356634.3:p.Ala451Val	2512/9683	1352/5376	451/1791	A/V	gCg/gTg	rs34698817	0	1	0	SNV	HGNC	HGNC:14615	YES	1	P1	CCDS41438.1	ENSP00000356634	Q9BXP8	0	UPI000004A835	0	0	tolerated	benign	hmmpanther:PTHR19325:SF1&hmmpanther:PTHR19325&Gene3D:2.60.120.200	0	chr1:g.176594956C>T	0.0034	0.0113
chr1	176791432	rs34602579	C	G	6	152	1081	0.038	G	missense_variant	MODERATE	PAPPA2	ENSG00000116183	Transcript	ENST00000367662.5	protein_coding	19/23	0	ENST00000367662.5:c.4970C>G	ENSP00000356634.3:p.Pro1657Arg	6130/9683	4970/5376	1657/1791	P/R	cCc/cGc	rs34602579&COSM3689158	0	1	0	SNV	HGNC	HGNC:14615	YES	1	P1	CCDS41438.1	ENSP00000356634	Q9BXP8	0	UPI000004A835	0	0	tolerated	benign	hmmpanther:PTHR19325:SF1&hmmpanther:PTHR19325	0	chr1:g.176791432C>G	0.0102	0.0023
chr1	177023540	rs10798496	C	T	4	152	2065	0.026	T	synonymous_variant	LOW	ASTN1	ENSG00000152092	Transcript	ENST00000361833.7	protein_coding	7/23	0	ENST00000361833.7:c.1302G>A	ENSP00000354536.2:p.Gln434%3D	1338/7138	1302/3885	434/1294	Q	caG/caA	rs10798496	0	-1	0	SNV	HGNC	HGNC:773	YES	1	P1	CCDS1319.1	ENSP00000354536	O14525	0	UPI0000160388	0	0	0	0	hmmpanther:PTHR16592&hmmpanther:PTHR16592:SF8	0	chr1:g.177023540C>T	0.237	0.264
chr1	177960805	rs7413442	G	A	7	152	2423	0.045	A	synonymous_variant	LOW	SEC16B	ENSG00000120341	Transcript	ENST00000308284.10	protein_coding	7/26	0	ENST00000308284.10:c.922C>T	ENSP00000308339.6:p.Leu308%3D	1012/3985	922/3183	308/1060	L	Ctg/Ttg	rs7413442	0	-1	0	SNV	HGNC	HGNC:30301	YES	1	P3	CCDS44281.1	ENSP00000308339	Q96JE7	0	UPI0000203C4D	0	0	0	0	hmmpanther:PTHR13402:SF11&hmmpanther:PTHR13402&Gene3D:1.25.40.1030&Pfam_domain:PF12932	0	chr1:g.177960805G>A	0.278	0.5719
chr1	178488543	rs577291909	G	A	7	152	2281	0.045	A	missense_variant	MODERATE	CLEC20A	ENSG00000188585	Transcript	ENST00000623247.2	protein_coding	5/8	0	ENST00000623247.2:c.886C>T	ENSP00000490899.1:p.Pro296Ser	886/1491	886/1203	296/400	P/S	Ccc/Tcc	rs577291909	0	-1	0	SNV	HGNC	HGNC:34521	YES	5	P1	0	ENSP00000490899	Q6ZU45	0	UPI0007E52AC8	0	0	tolerated	benign	MobiDB_lite:mobidb-lite&Low_complexity_(Seg):seg	0	chr1:g.178488543G>A	0.0002	0
chr1	178865136	rs144366166	G	T	2	152	2236	0.013	T	missense_variant	MODERATE	ANGPTL1	ENSG00000116194	Transcript	ENST00000234816.7	protein_coding	3/6	0	ENST00000234816.7:c.641C>A	ENSP00000234816.2:p.Pro214Gln	1114/3543	641/1476	214/491	P/Q	cCa/cAa	rs144366166	0	-1	0	SNV	HGNC	HGNC:489	YES	1	P1	CCDS1327.1	ENSP00000234816	O95841	A0A024R908	UPI000004C64E	0	0	tolerated	probably_damaging	hmmpanther:PTHR19143:SF25&hmmpanther:PTHR19143	0	chr1:g.178865136G>T	0	0
chr1	179085885	rs2296376	C	T	6	152	2299	0.051	T	synonymous_variant	LOW	TOR3A	ENSG00000186283	Transcript	ENST00000367627.8	protein_coding	3/6	0	ENST00000367627.8:c.631C>T	ENSP00000356599.3:p.Leu211%3D	690/2031	631/1194	211/397	L	Ctg/Ttg	rs2296376	0	1	0	SNV	HGNC	HGNC:11997	YES	1	P1	CCDS1329.1	ENSP00000356599	Q9H497	0	UPI000006F204	0	0	0	0	Gene3D:3.40.50.300&Pfam_domain:PF06309&hmmpanther:PTHR10760&hmmpanther:PTHR10760:SF3&Superfamily_domains:SSF52540&Conserved_Domains:cd00009	0	chr1:g.179085885C>T	0.1324	0.1112
chr1	179341304	rs7547733	C	T	3	152	1463	0.019	T	synonymous_variant	LOW	SOAT1	ENSG00000057252	Transcript	ENST00000367619.8	protein_coding	7/16	0	ENST00000367619.8:c.774C>T	ENSP00000356591.3:p.Phe258%3D	922/6840	774/1653	258/550	F	ttC/ttT	rs7547733	0	1	0	SNV	HGNC	HGNC:11177	YES	1	P1	CCDS1330.1	ENSP00000356591	P35610	0	UPI0000071233	0	0	0	0	Pfam_domain:PF03062&PIRSF_domain:PIRSF000439&PIRSF_domain:PIRSF500230&hmmpanther:PTHR10408&hmmpanther:PTHR10408:SF6	0	chr1:g.179341304C>T	0.0661	0.0061
chr1	179551287	rs3818587	T	C	2	152	2442	0.013	C	synonymous_variant	LOW	NPHS2	ENSG00000116218	Transcript	ENST00000367615.8	protein_coding	8/8	0	ENST00000367615.8:c.1038A>G	ENSP00000356587.4:p.Leu346%3D	1107/1855	1038/1152	346/383	L	ctA/ctG	rs3818587	0	-1	0	SNV	HGNC	HGNC:13394	YES	1	P1	CCDS1331.1	ENSP00000356587	Q9NP85	0	UPI000003F549	0	1	0	0	hmmpanther:PTHR10264&hmmpanther:PTHR10264:SF23	0	chr1:g.179551287T>C	0.0711	0.0946
chr1	179564780	rs3738423	G	A	2	152	1717	0.013	A	synonymous_variant	LOW	NPHS2	ENSG00000116218	Transcript	ENST00000367615.8	protein_coding	2/8	0	ENST00000367615.8:c.288C>T	ENSP00000356587.4:p.Ser96%3D	357/1855	288/1152	96/383	S	tcC/tcT	rs3738423	0	-1	0	SNV	HGNC	HGNC:13394	YES	1	P1	CCDS1331.1	ENSP00000356587	Q9NP85	0	UPI000003F549	0	1	0	0	hmmpanther:PTHR10264&hmmpanther:PTHR10264:SF23	0	chr1:g.179564780G>A	0.0711	0.0938
chr1	179662107	rs35448215	G	A	6	152	1504	0.038	A	missense_variant	MODERATE	TDRD5	ENSG00000162782	Transcript	ENST00000444136.6	protein_coding	15/18	0	ENST00000444136.6:c.2326G>A	ENSP00000406052.1:p.Glu776Lys	2634/3745	2326/3108	776/1035	E/K	Gag/Aag	rs35448215	0	1	0	SNV	HGNC	HGNC:20614	YES	1	A2	CCDS55663.1	ENSP00000406052	Q8NAT2	0	UPI000022AC96	0	0	deleterious	benign	hmmpanther:PTHR22948&hmmpanther:PTHR22948:SF19	0	chr1:g.179662107G>A	0.1018	0.0129
chr1	179908645	rs17279712	A	C	2	152	1167	0.013	C	missense_variant	MODERATE	TOR1AIP1	ENSG00000143337	Transcript	ENST00000528443.6	protein_coding	8/10	0	ENST00000528443.6:c.882A>C	ENSP00000435365.2:p.Gln294His	1343/3685	882/1755	294/584	Q/H	caA/caC	rs17279712	0	1	0	SNV	HGNC	HGNC:29456	YES	2	A2	CCDS65737.1	ENSP00000435365	Q5JTV8	0	UPI00004A3A74	0	1	tolerated	benign	hmmpanther:PTHR18843:SF6&hmmpanther:PTHR18843&Pfam_domain:PF05609	0	chr1:g.179908645A>C	0.0377	0.0151
chr1	180041776	rs16855164	A	G	3	152	1412	0.019	G	missense_variant	MODERATE	CEP350	ENSG00000135837	Transcript	ENST00000367607.8	protein_coding	19/38	0	ENST00000367607.8:c.4336A>G	ENSP00000356579.3:p.Thr1446Ala	4682/13414	4336/9354	1446/3117	T/A	Aca/Gca	rs16855164&COSM3677476&COSM3677477	0	1	0	SNV	HGNC	HGNC:24238	YES	1	P1	CCDS1336.1	ENSP00000356579	Q5VT06	0	UPI000013CFC5	0	0	tolerated	benign	hmmpanther:PTHR13958&hmmpanther:PTHR13958:SF4	0	chr1:g.180041776A>G	0.1102	0.0923
chr1	180084077	rs370144436	C	T	2	152	1076	0.013	T	missense_variant	MODERATE	CEP350	ENSG00000135837	Transcript	ENST00000367607.8	protein_coding	31/38	0	ENST00000367607.8:c.6184C>T	ENSP00000356579.3:p.Arg2062Trp	6530/13414	6184/9354	2062/3117	R/W	Cgg/Tgg	rs370144436	0	1	0	SNV	HGNC	HGNC:24238	YES	1	P1	CCDS1336.1	ENSP00000356579	Q5VT06	0	UPI000013CFC5	0	0	deleterious	probably_damaging	Coiled-coils_(Ncoils):Coil&hmmpanther:PTHR13958&hmmpanther:PTHR13958:SF4	0	chr1:g.180084077C>T	0	0
chr1	180095906	rs776118922	C	G	2	152	1754	0.013	G	missense_variant	MODERATE	CEP350	ENSG00000135837	Transcript	ENST00000367607.8	protein_coding	35/38	0	ENST00000367607.8:c.8895C>G	ENSP00000356579.3:p.Ser2965Arg	9241/13414	8895/9354	2965/3117	S/R	agC/agG	rs776118922	0	1	0	SNV	HGNC	HGNC:24238	YES	1	P1	CCDS1336.1	ENSP00000356579	Q5VT06	0	UPI000013CFC5	0	0	deleterious	benign	Pfam_domain:PF14309&hmmpanther:PTHR13958&hmmpanther:PTHR13958:SF4	0	chr1:g.180095906C>G	0	0
chr1	180175350	rs10913939	G	A	2	152	1731	0.013	A	synonymous_variant	LOW	QSOX1	ENSG00000116260	Transcript	ENST00000367602.8	protein_coding	3/12	0	ENST00000367602.8:c.396G>A	ENSP00000356574.3:p.Ser132%3D	435/9276	396/2244	132/747	S	tcG/tcA	rs10913939	0	1	0	SNV	HGNC	HGNC:9756	YES	1	P3	CCDS1337.1	ENSP00000356574	O00391	0	UPI000004C63C	0	0	0	0	PROSITE_profiles:PS51352&Conserved_Domains:cd02992&hmmpanther:PTHR22897&hmmpanther:PTHR22897:SF6&Gene3D:3.40.30.10&Superfamily_domains:SSF52833&PDB-ENSP_mappings:4ij3.A&PDB-ENSP_mappings:3q6o.A	0	chr1:g.180175350G>A	0.0984	0.0946
chr1	180178877	rs17855475	G	C	2	152	2430	0.013	C	missense_variant	MODERATE	QSOX1	ENSG00000116260	Transcript	ENST00000367602.8	protein_coding	5/12	0	ENST00000367602.8:c.599G>C	ENSP00000356574.3:p.Gly200Ala	638/9276	599/2244	200/747	G/A	gGt/gCt	rs17855475	0	1	0	SNV	HGNC	HGNC:9756	YES	1	P3	CCDS1337.1	ENSP00000356574	O00391	0	UPI000004C63C	0	0	deleterious	probably_damaging	hmmpanther:PTHR22897&hmmpanther:PTHR22897:SF6&Gene3D:3.40.30.10&Pfam_domain:PF18108&PDB-ENSP_mappings:4ij3.A&PDB-ENSP_mappings:3q6o.A	0	chr1:g.180178877G>C	0.0992	0.0968
chr1	180196812	rs3738114	C	A	4	152	2269	0.026	A	synonymous_variant	LOW	QSOX1	ENSG00000116260	Transcript	ENST00000367602.8	protein_coding	12/12	0	ENST00000367602.8:c.2019C>A	ENSP00000356574.3:p.Arg673%3D	2058/9276	2019/2244	673/747	R	cgC/cgA	rs3738114	0	1	0	SNV	HGNC	HGNC:9756	YES	1	P3	CCDS1337.1	ENSP00000356574	O00391	0	UPI000004C63C	0	0	0	0	hmmpanther:PTHR22897&hmmpanther:PTHR22897:SF6	0	chr1:g.180196812C>A	0.007	0
chr1	180230592	rs75857235	T	C	2	152	1919	0.013	C	synonymous_variant	LOW	LHX4	ENSG00000121454	Transcript	ENST00000263726.4	protein_coding	1/6	0	ENST00000263726.4:c.63T>C	ENSP00000263726.2:p.Gly21%3D	329/5844	63/1173	21/390	G	ggT/ggC	rs75857235	0	1	0	SNV	HGNC	HGNC:21734	YES	1	P1	CCDS1338.1	ENSP00000263726	Q969G2	A0A0S2Z5S4	UPI000007340D	0	1	0	0	hmmpanther:PTHR24208&hmmpanther:PTHR24208:SF116	0	chr1:g.180230592T>C	0.0288	0
chr1	180916530	rs765893092	C	T	3	152	2098	0.019	T	missense_variant	MODERATE	KIAA1614	ENSG00000135835	Transcript	ENST00000367588.9	protein_coding	2/9	0	ENST00000367588.9:c.427C>T	ENSP00000356560.4:p.Arg143Cys	774/9946	427/3573	143/1190	R/C	Cgt/Tgt	rs765893092	0	1	0	SNV	HGNC	HGNC:29327	YES	1	P1	CCDS41442.1	ENSP00000356560	Q5VZ46	0	UPI00001C1D75	0	0	deleterious	benign	hmmpanther:PTHR45150	0	chr1:g.180916530C>T	0	0
chr1	180936416	rs1232042209	A	G	2	152	2175	0.013	G	missense_variant	MODERATE	KIAA1614	ENSG00000135835	Transcript	ENST00000367588.9	protein_coding	5/9	0	ENST00000367588.9:c.2507A>G	ENSP00000356560.4:p.Gln836Arg	2854/9946	2507/3573	836/1190	Q/R	cAg/cGg	rs1232042209	0	1	0	SNV	HGNC	HGNC:29327	YES	1	P1	CCDS41442.1	ENSP00000356560	Q5VZ46	0	UPI00001C1D75	0	0	tolerated	possibly_damaging	hmmpanther:PTHR45150	0	chr1:g.180936416A>G	0	0
chr1	181785743	rs149629433	C	A	6	152	2257	0.038	A	missense_variant	MODERATE	CACNA1E	ENSG00000198216	Transcript	ENST00000367573.7	protein_coding	43/48	0	ENST00000367573.7:c.5710C>A	ENSP00000356545.2:p.Pro1904Thr	5938/16420	5710/6942	1904/2313	P/T	Cct/Act	rs149629433	0	1	0	SNV	HGNC	HGNC:1392	YES	1	A2	CCDS55664.1	ENSP00000356545	Q15878	0	UPI00004588C2	0	1	deleterious	benign	hmmpanther:PTHR10037:SF57&hmmpanther:PTHR10037	0	chr1:g.181785743C>A	0.0006	0
chr1	182057160	rs1179547313	C	T	2	152	1815	0.013	T	missense_variant	MODERATE	ZNF648	ENSG00000179930	Transcript	ENST00000339948.3	protein_coding	2/2	0	ENST00000339948.3:c.851G>A	ENSP00000344129.3:p.Cys284Tyr	1059/3649	851/1707	284/568	C/Y	tGc/tAc	rs1179547313	0	-1	0	SNV	HGNC	HGNC:18190	YES	1	P1	CCDS30952.1	ENSP00000344129	Q5T619	0	UPI0000161414	0	0	deleterious	possibly_damaging	hmmpanther:PTHR45320&SMART_domains:SM00355&Superfamily_domains:SSF57667&Pfam_domain:PF00096&PROSITE_profiles:PS50157&Gene3D:3.30.160.60&PROSITE_patterns:PS00028	0	chr1:g.182057160C>T	0	0
chr1	182454011	rs41299607	G	A	2	152	1324	0.013	A	missense_variant	MODERATE	RGSL1	ENSG00000121446	Transcript	ENST00000294854.13	protein_coding	2/22	0	ENST00000294854.13:c.67G>A	ENSP00000457748.1:p.Asp23Asn	87/3735	67/3231	23/1076	D/N	Gat/Aat	rs41299607	0	1	0	SNV	HGNC	HGNC:18636	YES	1	P1	CCDS58049.1	ENSP00000457748	A5PLK6	0	UPI000156571A	0	0	deleterious	probably_damaging	0	0	chr1:g.182454011G>A	0.0178	0.003
chr1	182540349	rs565665542	G	A	4	152	2005	0.026	A	missense_variant	MODERATE	RGSL1	ENSG00000121446	Transcript	ENST00000294854.13	protein_coding	15/22	0	ENST00000294854.13:c.2597G>A	ENSP00000457748.1:p.Arg866His	2617/3735	2597/3231	866/1076	R/H	cGt/cAt	rs565665542	0	1	0	SNV	HGNC	HGNC:18636	YES	1	P1	CCDS58049.1	ENSP00000457748	A5PLK6	0	UPI000156571A	0	0	tolerated	probably_damaging	hmmpanther:PTHR10845&hmmpanther:PTHR10845:SF173	0	chr1:g.182540349G>A	0.0002	0
chr1	182581356	rs534960363	G	A	2	152	1248	0.013	A	missense_variant&splice_region_variant	MODERATE	RNASEL	ENSG00000135828	Transcript	ENST00000367559.7	protein_coding	5/7	0	ENST00000367559.7:c.1774C>T	ENSP00000356530.3:p.Arg592Cys	2028/4238	1774/2226	592/741	R/C	Cgc/Tgc	rs534960363	0	-1	0	SNV	HGNC	HGNC:10050	YES	1	P1	CCDS1347.1	ENSP00000356530	Q05823	0	UPI000005339F	0	1	deleterious	probably_damaging	Gene3D:1.20.1440.180&PDB-ENSP_mappings:4oau.C&PDB-ENSP_mappings:4oav.B&PDB-ENSP_mappings:4oav.D&Pfam_domain:PF06479&PROSITE_profiles:PS51392&hmmpanther:PTHR24141&Conserved_Domains:cd10423	0	chr1:g.182581356G>A	0	0
chr1	182585422	rs486907	C	T	3	152	2194	0.019	T	missense_variant	MODERATE	RNASEL	ENSG00000135828	Transcript	ENST00000367559.7	protein_coding	2/7	0	ENST00000367559.7:c.1385G>A	ENSP00000356530.3:p.Arg462Gln	1639/4238	1385/2226	462/741	R/Q	cGa/cAa	rs486907&CM020962	0	-1	0	SNV	HGNC	HGNC:10050	YES	1	P1	CCDS1347.1	ENSP00000356530	Q05823	0	UPI000005339F	0	1	tolerated	possibly_damaging	Gene3D:1.10.510.10&PDB-ENSP_mappings:4oau.C&PDB-ENSP_mappings:4oav.B&PDB-ENSP_mappings:4oav.D&Pfam_domain:PF00069&PROSITE_profiles:PS50011&hmmpanther:PTHR24141&SMART_domains:SM00220&Superfamily_domains:SSF56112	0	chr1:g.182585422C>T	0.2306	0.0666
chr1	182904324	rs777007097	T	C	2	152	1759	0.013	C	synonymous_variant	LOW	SHCBP1L	ENSG00000157060	Transcript	ENST00000367547.8	protein_coding	8/10	0	ENST00000367547.8:c.1443A>G	ENSP00000356518.3:p.Gln481%3D	1476/2113	1443/1962	481/653	Q	caA/caG	rs777007097	0	-1	0	SNV	HGNC	HGNC:16788	YES	1	P1	CCDS30955.1	ENSP00000356518	Q9BZQ2	0	UPI000006F7B9	0	0	0	0	Gene3D:2.160.20.10&hmmpanther:PTHR14695&hmmpanther:PTHR14695:SF7&SMART_domains:SM00722&Superfamily_domains:SSF51126	0	chr1:g.182904324T>C	0	0
chr1	183215555	rs11586699	C	T	3	152	2035	0.019	T	missense_variant	MODERATE	LAMC2	ENSG00000058085	Transcript	ENST00000264144.4	protein_coding	3/23	0	ENST00000264144.4:c.371C>T	ENSP00000264144.4:p.Thr124Met	436/5147	371/3582	124/1193	T/M	aCg/aTg	rs11586699	0	1	0	SNV	HGNC	HGNC:6493	YES	1	P3	CCDS1352.1	ENSP00000264144	Q13753	0	UPI000013D4CA	0	1	deleterious	probably_damaging	Gene3D:2.10.25.10&Pfam_domain:PF00053&PROSITE_profiles:PS50027&hmmpanther:PTHR10574&hmmpanther:PTHR10574:SF313&SMART_domains:SM00180&SMART_domains:SM00181&Superfamily_domains:SSF57196&Conserved_Domains:cd00055	0	chr1:g.183215555C>T	0.0409	0.0083
chr1	183546263	rs773686652	A	G	2	152	2157	0.013	G	missense_variant	MODERATE	SMG7	ENSG00000116698	Transcript	ENST00000507469.5	protein_coding	17/23	0	ENST00000507469.5:c.2530A>G	ENSP00000425133.1:p.Ile844Val	2648/4642	2530/3537	844/1178	I/V	Ata/Gta	rs773686652	0	1	0	SNV	HGNC	HGNC:16792	YES	1	0	CCDS41445.2	ENSP00000425133	Q92540	0	UPI0000D6205B	0	0	tolerated_low_confidence	benign	hmmpanther:PTHR15696&hmmpanther:PTHR15696:SF5&MobiDB_lite:mobidb-lite	0	chr1:g.183546263A>G	0	0
chr1	183648131	rs17436878	C	G	3	152	2434	0.019	G	synonymous_variant	LOW	APOBEC4	ENSG00000173627	Transcript	ENST00000308641.6	protein_coding	2/2	0	ENST00000308641.6:c.651G>C	ENSP00000310622.4:p.Gly217%3D	926/2782	651/1104	217/367	G	ggG/ggC	rs17436878	0	-1	0	SNV	HGNC	HGNC:32152	YES	1	P1	CCDS1358.1	ENSP00000310622	Q8WW27	0	UPI0000071339	0	0	0	0	hmmpanther:PTHR35672	0	chr1:g.183648131C>G	0.1398	0.0113
chr1	184823298	rs80112693	T	A	2	152	2330	0.013	A	missense_variant	MODERATE	FAM129A	ENSG00000135842	Transcript	ENST00000367511.4	protein_coding	8/14	0	ENST00000367511.4:c.854A>T	ENSP00000356481.3:p.His285Leu	1006/6884	854/2787	285/928	H/L	cAt/cTt	rs80112693	0	-1	0	SNV	HGNC	HGNC:16784	YES	1	P1	CCDS1364.1	ENSP00000356481	Q9BZQ8	A0A024R978	UPI00000375B3	0	0	tolerated	benign	hmmpanther:PTHR14392&hmmpanther:PTHR14392:SF3	0	chr1:g.184823298T>A	0.0024	0
chr1	186296882	rs190597799	T	C	4	152	1136	0.026	C	missense_variant	MODERATE	PRG4	ENSG00000116690	Transcript	ENST00000445192.6	protein_coding	2/13	0	ENST00000445192.6:c.7T>C	ENSP00000399679.2:p.Trp3Arg	52/5044	7/4215	3/1404	W/R	Tgg/Cgg	rs190597799	0	1	0	SNV	HGNC	HGNC:9364	YES	5	0	CCDS1369.1	ENSP00000399679	Q92954	0	UPI0004620CBB	0	1	tolerated	probably_damaging	hmmpanther:PTHR22917&hmmpanther:PTHR22917:SF1&Cleavage_site_(Signalp):SignalP-noTM	0	chr1:g.186296882T>C	0.0006	0
chr1	186352110	rs61744267	C	T	2	152	949	0.013	T	missense_variant&splice_region_variant	MODERATE	TPR	ENSG00000047410	Transcript	ENST00000367478.9	protein_coding	19/51	0	ENST00000367478.9:c.2335G>A	ENSP00000356448.3:p.Val779Ile	2560/9636	2335/7092	779/2363	V/I	Gta/Ata	rs61744267	0	-1	0	SNV	HGNC	HGNC:12017	YES	1	P1	CCDS41446.1	ENSP00000356448	P12270	0	UPI000046FCF4	0	1	tolerated	benign	Coiled-coils_(Ncoils):Coil&hmmpanther:PTHR18898	0	chr1:g.186352110C>T	0.0871	0.0234
chr1	186419016	rs1294807893	T	A	2	152	1721	0.013	A	synonymous_variant	LOW	ODR4	ENSG00000157181	Transcript	ENST00000287859.11	protein_coding	14/14	0	ENST00000287859.11:c.1305T>A	ENSP00000287859.6:p.Ile435%3D	1461/3820	1305/1365	435/454	I	atT/atA	rs1294807893	0	1	0	SNV	HGNC	HGNC:24299	YES	1	P1	CCDS53448.1	ENSP00000287859	Q5SWX8	0	UPI00003744FF	0	0	0	0	hmmpanther:PTHR33966&Transmembrane_helices:TMhelix	0	chr1:g.186419016T>A	0	0
chr1	186679065	rs5277	C	G	2	152	1632	0.013	G	synonymous_variant	LOW	PTGS2	ENSG00000073756	Transcript	ENST00000367468.10	protein_coding	3/10	0	ENST00000367468.10:c.306G>C	ENSP00000356438.5:p.Val102%3D	439/4510	306/1815	102/604	V	gtG/gtC	rs5277	0	-1	0	SNV	HGNC	HGNC:9605	YES	1	P1	CCDS1371.1	ENSP00000356438	P35354	0	UPI000000D926	0	0	0	0	Gene3D:1.10.640.10&PDB-ENSP_mappings:5f19.A&PDB-ENSP_mappings:5f19.B&PDB-ENSP_mappings:5f1a.A&PDB-ENSP_mappings:5f1a.B&PDB-ENSP_mappings:5ikq.A&PDB-ENSP_mappings:5ikq.B&PDB-ENSP_mappings:5ikr.A&PDB-ENSP_mappings:5ikr.B&PDB-ENSP_mappings:5ikt.A&PDB-ENSP_mappings:5ikt.B&PDB-ENSP_mappings:5ikv.A&PDB-ENSP_mappings:5ikv.B&PDB-ENSP_mappings:5kir.A&PDB-ENSP_mappings:5kir.B&PROSITE_profiles:PS50292&hmmpa…	0	chr1:g.186679065C>G	0.0759	0.0129
chr1	192579229	rs118185025	T	C	3	152	1544	0.019	C	synonymous_variant	LOW	RGS1	ENSG00000090104	Transcript	ENST00000367459.8	protein_coding	5/5	0	ENST00000367459.8:c.537T>C	ENSP00000356429.3:p.Tyr179%3D	557/1352	537/630	179/209	Y	taT/taC	rs118185025	0	1	0	SNV	HGNC	HGNC:9991	YES	1	P1	CCDS1375.2	ENSP00000356429	Q08116	A0A024R945	UPI0000169CF2	0	0	0	0	Gene3D:1.10.167.10&PDB-ENSP_mappings:2bv1.A&PDB-ENSP_mappings:2bv1.B&PDB-ENSP_mappings:2gtp.C&PDB-ENSP_mappings:2gtp.D&Pfam_domain:PF00615&Prints_domain:PR01301&PROSITE_profiles:PS50132&hmmpanther:PTHR10845&hmmpanther:PTHR10845:SF34&SMART_domains:SM00315&Superfamily_domains:SSF48097&Conserved_Domains:cd08715	0	chr1:g.192579229T>C	0.0036	0
chr1	193082626	rs555897065	C	T	2	152	1043	0.013	T	missense_variant	MODERATE	RO60	ENSG00000116747	Transcript	ENST00000367446.7	protein_coding	8/9	0	ENST00000367446.7:c.1382C>T	ENSP00000356416.3:p.Ala461Val	1592/3081	1382/1617	461/538	A/V	gCt/gTt	rs555897065	0	1	0	SNV	HGNC	HGNC:11313	YES	1	P1	CCDS1379.1	ENSP00000356416	P10155	A0A024R983	UPI0000072E7F	0	0	tolerated	benign	Gene3D:3.40.50.410&hmmpanther:PTHR14202&Superfamily_domains:SSF53300&Conserved_Domains:cd00198	0	chr1:g.193082626C>T	0.0002	0
chr1	193142048	0	C	T	2	152	1555	0.013	T	synonymous_variant	LOW	CDC73	ENSG00000134371	Transcript	ENST00000650099.1	protein_coding	7/17	0	ENST00000650099.1:c.711C>T	ENSP00000498073.1:p.Ile237%3D	1112/6100	711/1596	237/531	I	atC/atT	0	0	1	0	SNV	HGNC	HGNC:16783	YES	0	P1	CCDS1382.1	ENSP00000498073	Q6P1J9	0	UPI0000021592	0	1	0	0	hmmpanther:PTHR12466&Pfam_domain:PF16050	0	chr1:g.193142048C>T	0	0
chr1	193142054	0	A	G	2	152	1555	0.013	G	synonymous_variant	LOW	CDC73	ENSG00000134371	Transcript	ENST00000650099.1	protein_coding	7/17	0	ENST00000650099.1:c.717A>G	ENSP00000498073.1:p.Gln239%3D	1118/6100	717/1596	239/531	Q	caA/caG	COSM346560&COSM4026319	0	1	0	SNV	HGNC	HGNC:16783	YES	0	P1	CCDS1382.1	ENSP00000498073	Q6P1J9	0	UPI0000021592	0	1	0	0	hmmpanther:PTHR12466&Pfam_domain:PF16050	0	chr1:g.193142054A>G	0	0
chr1	196340393	rs142546287	C	T	3	150	625	0.019	T	synonymous_variant	LOW	KCNT2	ENSG00000162687	Transcript	ENST00000294725.13	protein_coding	16/28	0	ENST00000294725.13:c.1731G>A	ENSP00000294725.8:p.Ser577%3D	2647/4409	1731/3408	577/1135	S	tcG/tcA	rs142546287	0	-1	0	SNV	HGNC	HGNC:18866	YES	1	P3	CCDS1384.1	ENSP00000294725	Q6UVM3	A9LNM6	UPI00001E0966	0	1	0	0	hmmpanther:PTHR10027&hmmpanther:PTHR10027:SF9	0	chr1:g.196340393C>T	0.0226	0.0008
chr1	196713909	rs377008918	C	T	2	152	917	0.013	T	missense_variant	MODERATE	CFH	ENSG00000000971	Transcript	ENST00000367429.8	protein_coding	10/22	0	ENST00000367429.8:c.1511C>T	ENSP00000356399.4:p.Thr504Met	1751/4127	1511/3696	504/1231	T/M	aCg/aTg	rs377008918	0	1	0	SNV	HGNC	HGNC:4883	YES	1	P1	CCDS1385.1	ENSP00000356399	P08603	A0A024R962	UPI000013C4D1	0	1	deleterious	possibly_damaging	PROSITE_profiles:PS50923&Conserved_Domains:cd00033&hmmpanther:PTHR19325:SF373&hmmpanther:PTHR19325&Gene3D:2.10.70.10&Pfam_domain:PF00084&SMART_domains:SM00032&Superfamily_domains:SSF57535	0	chr1:g.196713909C>T	0	0
chr1	196830561	rs12406079	G	A	5	152	1528	0.032	A	synonymous_variant	LOW	CFHR1	ENSG00000244414	Transcript	ENST00000320493.9	protein_coding	5/6	0	ENST00000320493.9:c.669G>A	ENSP00000314299.5:p.Pro223%3D	757/1271	669/993	223/330	P	ccG/ccA	rs12406079	0	1	0	SNV	HGNC	HGNC:4888	YES	1	P1	CCDS1386.1	ENSP00000314299	Q03591	0	UPI000013CCFE	0	1	0	0	Gene3D:2.10.70.10&PDB-ENSP_mappings:4muc.A&PDB-ENSP_mappings:4muc.B&Pfam_domain:PF00084&PROSITE_profiles:PS50923&hmmpanther:PTHR19325&hmmpanther:PTHR19325:SF488&SMART_domains:SM00032&Superfamily_domains:SSF57535&Conserved_Domains:cd00033	0	chr1:g.196830561G>A	0.0952	0.053
chr1	197091956	rs36004306	A	C	2	152	1088	0.013	C	missense_variant	MODERATE	ASPM	ENSG00000066279	Transcript	ENST00000367409.9	protein_coding	22/28	0	ENST00000367409.9:c.9395T>G	ENSP00000356379.4:p.Leu3132Arg	9627/10863	9395/10434	3132/3477	L/R	cTg/cGg	rs36004306	0	-1	0	SNV	HGNC	HGNC:19048	YES	1	P1	CCDS1389.1	ENSP00000356379	Q8IZT6	0	UPI0000458904	0	1	tolerated	benign	hmmpanther:PTHR44613&SMART_domains:SM00015&Superfamily_domains:SSF52540	0	chr1:g.197091956A>C	0.015	0.0023
chr1	197102218	rs761572391	A	G	2	152	2168	0.013	G	missense_variant	MODERATE	ASPM	ENSG00000066279	Transcript	ENST00000367409.9	protein_coding	18/28	0	ENST00000367409.9:c.7033T>C	ENSP00000356379.4:p.Phe2345Leu	7265/10863	7033/10434	2345/3477	F/L	Ttc/Ctc	rs761572391	0	-1	0	SNV	HGNC	HGNC:19048	YES	1	P1	CCDS1389.1	ENSP00000356379	Q8IZT6	0	UPI0000458904	0	1	tolerated	possibly_damaging	Gene3D:1.20.5.190&Pfam_domain:PF00612&PROSITE_profiles:PS50096&hmmpanther:PTHR44613&SMART_domains:SM00015	0	chr1:g.197102218A>G	0	0
chr1	197104027	rs143733126	A	G	7	152	1942	0.045	G	missense_variant	MODERATE	ASPM	ENSG00000066279	Transcript	ENST00000367409.9	protein_coding	18/28	0	ENST00000367409.9:c.5224T>C	ENSP00000356379.4:p.Tyr1742His	5456/10863	5224/10434	1742/3477	Y/H	Tac/Cac	rs143733126	0	-1	0	SNV	HGNC	HGNC:19048	YES	1	P1	CCDS1389.1	ENSP00000356379	Q8IZT6	0	UPI0000458904	0	1	tolerated	benign	Gene3D:1.20.5.190&Pfam_domain:PF00612&PROSITE_profiles:PS50096&hmmpanther:PTHR44613&SMART_domains:SM00015&Superfamily_domains:SSF52540	0	chr1:g.197104027A>G	0.0006	0
chr1	197143131	rs904657596	T	C	2	152	1378	0.013	C	missense_variant	MODERATE	ASPM	ENSG00000066279	Transcript	ENST00000367409.9	protein_coding	3/28	0	ENST00000367409.9:c.1121A>G	ENSP00000356379.4:p.Asp374Gly	1353/10863	1121/10434	374/3477	D/G	gAt/gGt	rs904657596	0	-1	0	SNV	HGNC	HGNC:19048	YES	1	P1	CCDS1389.1	ENSP00000356379	Q8IZT6	0	UPI0000458904	0	1	tolerated	benign	hmmpanther:PTHR44613	0	chr1:g.197143131T>C	0	0
chr1	197435565	rs747978870	T	C	2	152	2315	0.013	C	synonymous_variant	LOW	CRB1	ENSG00000134376	Transcript	ENST00000367400.8	protein_coding	9/12	0	ENST00000367400.8:c.3702T>C	ENSP00000356370.3:p.Asn1234%3D	3863/4958	3702/4221	1234/1406	N	aaT/aaC	rs747978870	0	1	0	SNV	HGNC	HGNC:2343	YES	1	P3	CCDS1390.1	ENSP00000356370	P82279	0	UPI0000073345	0	1	0	0	Conserved_Domains:cd00054&Pfam_domain:PF12661&Gene3D:2.10.25.10&SMART_domains:SM00181&SMART_domains:SM00179&Superfamily_domains:SSF57196&PROSITE_profiles:PS50026&hmmpanther:PTHR24043&hmmpanther:PTHR24043:SF10	0	chr1:g.197435565T>C	0	0
chr1	197902889	rs4539165	G	T	2	152	1897	0.013	T	synonymous_variant	LOW	C1orf53	ENSG00000203724	Transcript	ENST00000367393.8	protein_coding	1/3	0	ENST00000367393.8:c.240G>T	ENSP00000356363.3:p.Ala80%3D	260/600	240/438	80/145	A	gcG/gcT	rs4539165	0	1	0	SNV	HGNC	HGNC:30003	YES	1	P1	CCDS44290.1	ENSP00000356363	Q5VUE5	0	UPI00001AFA8A	0	0	0	0	hmmpanther:PTHR21037&hmmpanther:PTHR21037:SF2	0	chr1:g.197902889G>T	0.1412	0.0287
chr1	198752665	rs61757805	C	T	7	152	1447	0.045	T	synonymous_variant	LOW	PTPRC	ENSG00000081237	Transcript	ENST00000442510.8	protein_coding	31/33	0	ENST00000442510.8:c.3402C>T	ENSP00000411355.3:p.Pro1134%3D	3543/5357	3402/3921	1134/1306	P	ccC/ccT	rs61757805	0	1	0	SNV	HGNC	HGNC:9666	YES	1	P4	CCDS1397.2	ENSP00000411355	P08575	0	UPI000046FDB4	0	1	0	0	Conserved_Domains:cd00047&Pfam_domain:PF00102&PIRSF_domain:PIRSF002004&Gene3D:3.90.190.10&SMART_domains:SM00404&SMART_domains:SM00194&Superfamily_domains:SSF52799&PROSITE_profiles:PS50055&hmmpanther:PTHR19134:SF284&hmmpanther:PTHR19134&PDB-ENSP_mappings:1ygu.B&PDB-ENSP_mappings:1ygu.A&PDB-ENSP_mappings:1ygr.B&PDB-ENSP_mappings:1ygr.A	0	chr1:g.198752665C>T	0.0038	0
chr1	200409433	rs561151390	G	C	2	152	1129	0.013	C	synonymous_variant	LOW	ZNF281	ENSG00000162702	Transcript	ENST00000294740.3	protein_coding	2/2	0	ENST00000294740.3:c.273C>G	ENSP00000294740.2:p.Pro91%3D	398/4891	273/2688	91/895	P	ccC/ccG	rs561151390	0	-1	0	SNV	HGNC	HGNC:13075	YES	1	P3	CCDS1402.1	ENSP00000294740	Q9Y2X9	0	UPI000013C345	0	0	0	0	hmmpanther:PTHR44247&hmmpanther:PTHR44247:SF2&Low_complexity_(Seg):seg&MobiDB_lite:mobidb-lite	0	chr1:g.200409433G>C	0	0
chr1	200409446	rs763534335	G	T	2	152	1129	0.013	T	missense_variant	MODERATE	ZNF281	ENSG00000162702	Transcript	ENST00000294740.3	protein_coding	2/2	0	ENST00000294740.3:c.260C>A	ENSP00000294740.2:p.Ala87Asp	385/4891	260/2688	87/895	A/D	gCc/gAc	rs763534335	0	-1	0	SNV	HGNC	HGNC:13075	YES	1	P3	CCDS1402.1	ENSP00000294740	Q9Y2X9	0	UPI000013C345	0	0	tolerated_low_confidence	benign	hmmpanther:PTHR44247&hmmpanther:PTHR44247:SF2&Low_complexity_(Seg):seg&MobiDB_lite:mobidb-lite	0	chr1:g.200409446G>T	0	0
chr1	200553438	rs12120084	G	C	2	152	1691	0.013	C	missense_variant	MODERATE	KIF14	ENSG00000118193	Transcript	ENST00000367350.5	protein_coding	30/30	0	ENST00000367350.5:c.4897C>G	ENSP00000356319.4:p.Pro1633Ala	5353/7291	4897/4947	1633/1648	P/A	Cca/Gca	rs12120084	0	-1	0	SNV	HGNC	HGNC:19181	YES	2	P1	CCDS30963.1	ENSP00000356319	Q15058	0	UPI000012DDA3	0	1	tolerated	benign	MobiDB_lite:mobidb-lite	0	chr1:g.200553438G>C	0.2196	0.0424
chr1	200974733	rs139376570	G	A	5	152	2331	0.032	A	missense_variant	MODERATE	KIF21B	ENSG00000116852	Transcript	ENST00000422435.2	protein_coding	34/35	0	ENST00000422435.2:c.4795C>T	ENSP00000411831.2:p.His1599Tyr	5112/5519	4795/4914	1599/1637	H/Y	Cat/Tat	rs139376570	0	-1	0	SNV	HGNC	HGNC:29442	YES	1	A2	CCDS58056.1	ENSP00000411831	O75037	0	UPI0000153E7C	0	0	tolerated	possibly_damaging	Conserved_Domains:cd00200&Pfam_domain:PF00400&Gene3D:2.130.10.10&SMART_domains:SM00320&Superfamily_domains:SSF50978&PROSITE_profiles:PS50082&PROSITE_profiles:PS50294	0	chr1:g.200974733G>A	0.0012	0
chr1	201069559	rs7415038	A	G	4	152	1963	0.026	G	synonymous_variant	LOW	CACNA1S	ENSG00000081248	Transcript	ENST00000362061.4	protein_coding	18/44	0	ENST00000362061.4:c.2403T>C	ENSP00000355192.3:p.Phe801%3D	2490/6028	2403/5622	801/1873	F	ttT/ttC	rs7415038	0	-1	0	SNV	HGNC	HGNC:1397	YES	1	P2	CCDS1407.1	ENSP00000355192	Q13698	0	UPI000020471D	0	1	0	0	hmmpanther:PTHR10037&Superfamily_domains:SSF81324&hmmpanther:PTHR10037:SF190&Pfam_domain:PF00520&Gene3D:1.20.120.350&Transmembrane_helices:TMhelix	0	chr1:g.201069559A>G	0.2941	0.5182
chr1	201077077	rs4915212	C	T	2	152	2438	0.013	T	missense_variant	MODERATE	CACNA1S	ENSG00000081248	Transcript	ENST00000362061.4	protein_coding	12/44	0	ENST00000362061.4:c.1670G>A	ENSP00000355192.3:p.Arg557His	1757/6028	1670/5622	557/1873	R/H	cGc/cAc	rs4915212&COSM5081861	0	-1	0	SNV	HGNC	HGNC:1397	YES	1	P2	CCDS1407.1	ENSP00000355192	Q13698	0	UPI000020471D	0	1	deleterious	probably_damaging	hmmpanther:PTHR10037&Pfam_domain:PF00520&hmmpanther:PTHR10037:SF190&Superfamily_domains:SSF81324&Gene3D:1.10.287.70&Low_complexity_(Seg):seg	0	chr1:g.201077077C>T	0.0006	0
chr1	201077983	rs9427714	A	G	3	152	2156	0.019	G	synonymous_variant	LOW	CACNA1S	ENSG00000081248	Transcript	ENST00000362061.4	protein_coding	11/44	0	ENST00000362061.4:c.1515T>C	ENSP00000355192.3:p.Cys505%3D	1602/6028	1515/5622	505/1873	C	tgT/tgC	rs9427714	0	-1	0	SNV	HGNC	HGNC:1397	YES	1	P2	CCDS1407.1	ENSP00000355192	Q13698	0	UPI000020471D	0	1	0	0	hmmpanther:PTHR10037&Pfam_domain:PF00520&Gene3D:1.20.120.350&hmmpanther:PTHR10037:SF190&Superfamily_domains:SSF81324&Prints_domain:PR01630	0	chr1:g.201077983A>G	0.127	0.028
chr1	201083182	rs12742169	A	T	3	152	2322	0.019	T	missense_variant	MODERATE	CACNA1S	ENSG00000081248	Transcript	ENST00000362061.4	protein_coding	10/44	0	ENST00000362061.4:c.1373T>A	ENSP00000355192.3:p.Leu458His	1460/6028	1373/5622	458/1873	L/H	cTc/cAc	rs12742169	0	-1	0	SNV	HGNC	HGNC:1397	YES	1	P2	CCDS1407.1	ENSP00000355192	Q13698	0	UPI000020471D	0	1	tolerated	possibly_damaging	hmmpanther:PTHR10037&Pfam_domain:PF00520&Gene3D:1.20.120.350&hmmpanther:PTHR10037:SF190&Superfamily_domains:SSF81324	0	chr1:g.201083182A>T	0.1272	0.0257
chr1	201083184	rs12742170	A	C	3	152	2317	0.019	C	synonymous_variant	LOW	CACNA1S	ENSG00000081248	Transcript	ENST00000362061.4	protein_coding	10/44	0	ENST00000362061.4:c.1371T>G	ENSP00000355192.3:p.Pro457%3D	1458/6028	1371/5622	457/1873	P	ccT/ccG	rs12742170	0	-1	0	SNV	HGNC	HGNC:1397	YES	1	P2	CCDS1407.1	ENSP00000355192	Q13698	0	UPI000020471D	0	1	0	0	hmmpanther:PTHR10037&Pfam_domain:PF00520&Gene3D:1.20.120.350&hmmpanther:PTHR10037:SF190&Superfamily_domains:SSF81324	0	chr1:g.201083184A>C	0.1272	0.0257
chr1	201207523	rs11804558	C	T	4	152	2078	0.026	T	missense_variant	MODERATE	IGFN1	ENSG00000163395	Transcript	ENST00000335211.8	protein_coding	12/24	0	ENST00000335211.8:c.2630C>T	ENSP00000334714.4:p.Thr877Met	2760/11810	2630/11127	877/3708	T/M	aCg/aTg	rs11804558	0	1	0	SNV	HGNC	HGNC:24607	YES	5	P2	CCDS53455.1	ENSP00000334714	Q86VF2	0	UPI0001B300F4	0	0	tolerated	unknown	0	0	chr1:g.201207523C>T	0.1727	0.5439
chr1	201207814	rs139541005	G	T	4	152	2190	0.026	T	missense_variant	MODERATE	IGFN1	ENSG00000163395	Transcript	ENST00000335211.8	protein_coding	12/24	0	ENST00000335211.8:c.2921G>T	ENSP00000334714.4:p.Ser974Ile	3051/11810	2921/11127	974/3708	S/I	aGc/aTc	rs139541005	0	1	0	SNV	HGNC	HGNC:24607	YES	5	P2	CCDS53455.1	ENSP00000334714	Q86VF2	0	UPI0001B300F4	0	0	deleterious	possibly_damaging	Low_complexity_(Seg):seg	0	chr1:g.201207814G>T	0.002	0
chr1	201211807	rs187298021	G	A	2	152	2321	0.013	A	missense_variant	MODERATE	IGFN1	ENSG00000163395	Transcript	ENST00000335211.8	protein_coding	12/24	0	ENST00000335211.8:c.6914G>A	ENSP00000334714.4:p.Arg2305Lys	7044/11810	6914/11127	2305/3708	R/K	aGg/aAg	rs187298021	0	1	0	SNV	HGNC	HGNC:24607	YES	5	P2	CCDS53455.1	ENSP00000334714	Q86VF2	0	UPI0001B300F4	0	0	tolerated	benign	0	0	chr1:g.201211807G>A	0.0002	0
chr1	201212866	rs6688782	A	G	4	152	2216	0.026	G	missense_variant	MODERATE	IGFN1	ENSG00000163395	Transcript	ENST00000335211.8	protein_coding	12/24	0	ENST00000335211.8:c.7973A>G	ENSP00000334714.4:p.Asp2658Gly	8103/11810	7973/11127	2658/3708	D/G	gAt/gGt	rs6688782	0	1	0	SNV	HGNC	HGNC:24607	YES	5	P2	CCDS53455.1	ENSP00000334714	Q86VF2	0	UPI0001B300F4	0	0	tolerated	benign	MobiDB_lite:mobidb-lite	0	chr1:g.201212866A>G	0.1571	0.3608
chr1	201213524	rs77327584	C	T	6	152	2494	0.038	T	synonymous_variant	LOW	IGFN1	ENSG00000163395	Transcript	ENST00000335211.8	protein_coding	12/24	0	ENST00000335211.8:c.8631C>T	ENSP00000334714.4:p.Asp2877%3D	8761/11810	8631/11127	2877/3708	D	gaC/gaT	rs77327584	0	1	0	SNV	HGNC	HGNC:24607	YES	5	P2	CCDS53455.1	ENSP00000334714	Q86VF2	0	UPI0001B300F4	0	0	0	0	MobiDB_lite:mobidb-lite&MobiDB_lite:mobidb-lite	0	chr1:g.201213524C>T	0.0082	0
chr1	201221699	rs138889052	G	A	5	152	2187	0.032	A	missense_variant	MODERATE	IGFN1	ENSG00000163395	Transcript	ENST00000335211.8	protein_coding	19/24	0	ENST00000335211.8:c.10154G>A	ENSP00000334714.4:p.Ser3385Asn	10284/11810	10154/11127	3385/3708	S/N	aGc/aAc	rs138889052	0	1	0	SNV	HGNC	HGNC:24607	YES	5	P2	CCDS53455.1	ENSP00000334714	Q86VF2	0	UPI0001B300F4	0	0	deleterious	probably_damaging	PROSITE_profiles:PS50853&Conserved_Domains:cd00063&hmmpanther:PTHR13817:SF29&hmmpanther:PTHR13817&Pfam_domain:PF00041&Gene3D:2.60.40.10&SMART_domains:SM00060&Superfamily_domains:SSF49265	0	chr1:g.201221699G>A	0.0016	0
chr1	201414544	rs545684730	G	A	2	152	2042	0.026	A	missense_variant	MODERATE	TNNI1	ENSG00000159173	Transcript	ENST00000361379.9	protein_coding	5/9	0	ENST00000361379.9:c.163C>T	ENSP00000354488.4:p.Arg55Cys	240/6110	163/564	55/187	R/C	Cgt/Tgt	rs545684730	0	-1	0	SNV	HGNC	HGNC:11945	YES	5	P2	CCDS1411.1	ENSP00000354488	P19237	0	UPI0000000CCA	0	0	deleterious	benign	hmmpanther:PTHR13738:SF9&hmmpanther:PTHR13738&Gene3D:1.20.5.350&Pfam_domain:PF00992&Superfamily_domains:SSF90250	0	chr1:g.201414544G>A	0	0
chr1	202123563	rs375170865	C	T	2	152	2164	0.013	T	synonymous_variant	LOW	GPR37L1	ENSG00000170075	Transcript	ENST00000367282.6	protein_coding	1/2	0	ENST00000367282.6:c.600C>T	ENSP00000356251.4:p.Asp200%3D	647/6529	600/1446	200/481	D	gaC/gaT	rs375170865	0	1	0	SNV	HGNC	HGNC:14923	YES	1	P1	CCDS1420.1	ENSP00000356251	O60883	0	UPI000013E92C	0	0	0	0	PROSITE_profiles:PS50262&Conserved_Domains:cd15126&hmmpanther:PTHR24243:SF33&hmmpanther:PTHR24243&Pfam_domain:PF00001&Gene3D:1.20.1070.10&Superfamily_domains:SSF81321&Prints_domain:PR01421	0	chr1:g.202123563C>T	0	0
chr1	202159325	rs139480693	C	T	2	152	2145	0.013	T	synonymous_variant	LOW	PTPN7	ENSG00000143851	Transcript	ENST00000309017.7	protein_coding	2/10	0	ENST00000309017.7:c.393G>A	ENSP00000309116.3:p.Pro131%3D	1167/3765	393/1398	131/465	P	ccG/ccA	rs139480693	0	-1	0	SNV	HGNC	HGNC:9659	YES	1	P4	CCDS1423.2	ENSP00000309116	P35236	0	UPI00004701F6	0	0	0	0	hmmpanther:PTHR19134&hmmpanther:PTHR19134:SF41	0	chr1:g.202159325C>T	0.0012	0.0038
chr1	202194200	rs749289718	C	T	2	152	1840	0.013	T	splice_region_variant&synonymous_variant	LOW	LGR6	ENSG00000133067	Transcript	ENST00000367278.7	protein_coding	1/18	0	ENST00000367278.7:c.211C>T	ENSP00000356247.3:p.Leu71%3D	300/3567	211/2904	71/967	L	Ctg/Ttg	rs749289718	0	1	0	SNV	HGNC	HGNC:19719	YES	1	A2	CCDS30971.1	ENSP00000356247	Q9HBX8	0	UPI0000161221	0	0	0	0	Gene3D:3.80.10.10&PROSITE_profiles:PS51450&hmmpanther:PTHR44052&hmmpanther:PTHR44052:SF2&SMART_domains:SM00369&Superfamily_domains:SSF52058	0	chr1:g.202194200C>T	0	0
chr1	202740782	rs541148080	C	G	2	152	1585	0.013	G	synonymous_variant	LOW	KDM5B	ENSG00000117139	Transcript	ENST00000367264.7	protein_coding	21/28	0	ENST00000367264.7:c.3084G>C	ENSP00000356233.2:p.Thr1028%3D	3260/6520	3084/4743	1028/1580	T	acG/acC	rs541148080	0	-1	0	SNV	HGNC	HGNC:18039	YES	1	0	CCDS81417.1	ENSP00000356233	Q9UGL1	0	UPI00001AE68F	0	1	0	0	Pfam_domain:PF08429&hmmpanther:PTHR10694&hmmpanther:PTHR10694:SF3	0	chr1:g.202740782C>G	0	0
chr1	203053860	rs199717167	G	T	2	152	1959	0.013	T	missense_variant&splice_region_variant	MODERATE	PPFIA4	ENSG00000143847	Transcript	ENST00000447715.6	protein_coding	19/35	0	ENST00000447715.6:c.1697G>T	ENSP00000402576.1:p.Cys566Phe	2138/6349	1697/3558	566/1185	C/F	tGc/tTc	rs199717167	0	1	0	SNV	HGNC	HGNC:9248	YES	1	0	0	ENSP00000402576	O75335	0	UPI0001661778	0	0	tolerated	benign	hmmpanther:PTHR12587:SF5&hmmpanther:PTHR12587	0	chr1:g.203053860G>T	0.0006	0
chr1	203216964	rs186594769	C	T	2	152	2398	0.013	T	synonymous_variant	LOW	CHIT1	ENSG00000133063	Transcript	ENST00000367229.6	protein_coding	11/11	0	ENST00000367229.6:c.1326G>A	ENSP00000356198.1:p.Ala442%3D	1363/2248	1326/1401	442/466	A	gcG/gcA	rs186594769	0	-1	0	SNV	HGNC	HGNC:1936	YES	1	P1	CCDS1436.1	ENSP00000356198	Q13231	0	UPI00000399C1	0	1	0	0	PDB-ENSP_mappings:1waw.A&PDB-ENSP_mappings:1wb0.A&Gene3D:2.170.140.10&PDB-ENSP_mappings:5hbf.A&PDB-ENSP_mappings:5hbf.B&Pfam_domain:PF01607&PROSITE_profiles:PS50940&hmmpanther:PTHR11177&hmmpanther:PTHR11177:SF248&SMART_domains:SM00494&Superfamily_domains:SSF57625	0	chr1:g.203216964C>T	0.0004	0
chr1	203483281	rs41313926	G	A	7	152	1444	0.045	A	missense_variant	MODERATE	PRELP	ENSG00000188783	Transcript	ENST00000343110.3	protein_coding	2/3	0	ENST00000343110.3:c.97G>A	ENSP00000343924.2:p.Gly33Arg	246/5769	97/1149	33/382	G/R	Ggg/Agg	rs41313926	0	1	0	SNV	HGNC	HGNC:9357	YES	1	P1	CCDS1438.1	ENSP00000343924	P51888	0	UPI000013222E	0	0	tolerated_low_confidence	benign	MobiDB_lite:mobidb-lite&MobiDB_lite:mobidb-lite&Low_complexity_(Seg):seg	0	chr1:g.203483281G>A	0.0106	0.0008
chr1	203483592	rs2233725	C	T	7	152	2112	0.045	T	synonymous_variant	LOW	PRELP	ENSG00000188783	Transcript	ENST00000343110.3	protein_coding	2/3	0	ENST00000343110.3:c.408C>T	ENSP00000343924.2:p.Asn136%3D	557/5769	408/1149	136/382	N	aaC/aaT	rs2233725	0	1	0	SNV	HGNC	HGNC:9357	YES	1	P1	CCDS1438.1	ENSP00000343924	P51888	0	UPI000013222E	0	0	0	0	Gene3D:3.80.10.10&Pfam_domain:PF13855&PROSITE_profiles:PS51450&hmmpanther:PTHR24373&hmmpanther:PTHR24373:SF152&SMART_domains:SM00369&Superfamily_domains:SSF52058	0	chr1:g.203483592C>T	0.019	0.0008
chr1	203486872	rs1442976156	G	A	2	152	2038	0.013	A	synonymous_variant	LOW	PRELP	ENSG00000188783	Transcript	ENST00000343110.3	protein_coding	3/3	0	ENST00000343110.3:c.1140G>A	ENSP00000343924.2:p.Val380%3D	1289/5769	1140/1149	380/382	V	gtG/gtA	rs1442976156	0	1	0	SNV	HGNC	HGNC:9357	YES	1	P1	CCDS1438.1	ENSP00000343924	P51888	0	UPI000013222E	0	0	0	0	Gene3D:3.80.10.10&hmmpanther:PTHR24373&hmmpanther:PTHR24373:SF152	0	chr1:g.203486872G>A	0	0
chr1	203497062	rs61731863	C	T	7	152	2141	0.045	T	missense_variant	MODERATE	OPTC	ENSG00000188770	Transcript	ENST00000367222.6	protein_coding	3/8	0	ENST00000367222.6:c.317C>T	ENSP00000356191.2:p.Thr106Met	433/1359	317/999	106/332	T/M	aCg/aTg	rs61731863	0	1	0	SNV	HGNC	HGNC:8158	YES	1	P1	CCDS1439.1	ENSP00000356191	Q9UBM4	0	UPI00000015D9	0	0	tolerated	benign	hmmpanther:PTHR24370&hmmpanther:PTHR24370:SF11	0	chr1:g.203497062C>T	0.0042	0
chr1	203502991	rs72743637	G	A	7	152	2521	0.045	A	synonymous_variant	LOW	OPTC	ENSG00000188770	Transcript	ENST00000367222.6	protein_coding	6/8	0	ENST00000367222.6:c.810G>A	ENSP00000356191.2:p.Leu270%3D	926/1359	810/999	270/332	L	ctG/ctA	rs72743637	0	1	0	SNV	HGNC	HGNC:8158	YES	1	P1	CCDS1439.1	ENSP00000356191	Q9UBM4	0	UPI00000015D9	0	0	0	0	Gene3D:3.80.10.10&PROSITE_profiles:PS51450&hmmpanther:PTHR24370&hmmpanther:PTHR24370:SF11&SMART_domains:SM00369&Superfamily_domains:SSF52058	0	chr1:g.203502991G>A	0.018	0.0008
chr1	203503615	rs753445608	C	T	2	152	2115	0.013	T	synonymous_variant	LOW	OPTC	ENSG00000188770	Transcript	ENST00000367222.6	protein_coding	7/8	0	ENST00000367222.6:c.894C>T	ENSP00000356191.2:p.Arg298%3D	1010/1359	894/999	298/332	R	cgC/cgT	rs753445608&COSM5483703	0	1	0	SNV	HGNC	HGNC:8158	YES	1	P1	CCDS1439.1	ENSP00000356191	Q9UBM4	0	UPI00000015D9	0	0	0	0	Gene3D:3.80.10.10&hmmpanther:PTHR24370&hmmpanther:PTHR24370:SF11&Superfamily_domains:SSF52058	0	chr1:g.203503615C>T	0	0
chr1	203770858	rs150803152	C	T	2	152	2222	0.013	T	synonymous_variant	LOW	LAX1	ENSG00000122188	Transcript	ENST00000442561.6	protein_coding	2/5	0	ENST00000442561.6:c.120C>T	ENSP00000406970.2:p.Ser40%3D	510/3023	120/1197	40/398	S	tcC/tcT	rs150803152	0	1	0	SNV	HGNC	HGNC:26005	YES	1	P3	CCDS1441.2	ENSP00000406970	Q8IWV1	0	UPI000007446D	0	0	0	0	blastprodom:PD319679&Pfam_domain:PF15681&hmmpanther:PTHR24091&Transmembrane_helices:TMhelix	0	chr1:g.203770858C>T	0.0002	0
chr1	203773994	rs3820194	G	A	4	152	1762	0.026	A	synonymous_variant	LOW	LAX1	ENSG00000122188	Transcript	ENST00000442561.6	protein_coding	5/5	0	ENST00000442561.6:c.510G>A	ENSP00000406970.2:p.Ser170%3D	900/3023	510/1197	170/398	S	tcG/tcA	rs3820194	0	1	0	SNV	HGNC	HGNC:26005	YES	1	P3	CCDS1441.2	ENSP00000406970	Q8IWV1	0	UPI000007446D	0	0	0	0	blastprodom:PD319679&Pfam_domain:PF15681&hmmpanther:PTHR24091	0	chr1:g.203773994G>A	0.2943	0.3222
chr1	203774362	rs542335047	A	G	3	152	2538	0.019	G	missense_variant	MODERATE	LAX1	ENSG00000122188	Transcript	ENST00000442561.6	protein_coding	5/5	0	ENST00000442561.6:c.878A>G	ENSP00000406970.2:p.Asp293Gly	1268/3023	878/1197	293/398	D/G	gAc/gGc	rs542335047	0	1	0	SNV	HGNC	HGNC:26005	YES	1	P3	CCDS1441.2	ENSP00000406970	Q8IWV1	0	UPI000007446D	0	0	deleterious	benign	blastprodom:PD319679&Pfam_domain:PF15681&hmmpanther:PTHR24091	0	chr1:g.203774362A>G	0.0004	0
chr1	203774525	rs3766748	C	T	4	152	2505	0.026	T	synonymous_variant	LOW	LAX1	ENSG00000122188	Transcript	ENST00000442561.6	protein_coding	5/5	0	ENST00000442561.6:c.1041C>T	ENSP00000406970.2:p.Asp347%3D	1431/3023	1041/1197	347/398	D	gaC/gaT	rs3766748	0	1	0	SNV	HGNC	HGNC:26005	YES	1	P3	CCDS1441.2	ENSP00000406970	Q8IWV1	0	UPI000007446D	0	0	0	0	blastprodom:PD319679&Pfam_domain:PF15681&hmmpanther:PTHR24091&MobiDB_lite:mobidb-lite	0	chr1:g.203774525C>T	0.2851	0.289
chr1	204124642	rs561576246	A	T	2	152	1998	0.013	T	splice_region_variant&synonymous_variant	LOW	SOX13	ENSG00000143842	Transcript	ENST00000367204.6	protein_coding	13/14	0	ENST00000367204.6:c.1377A>T	ENSP00000356172.1:p.Gly459%3D	1975/4076	1377/1869	459/622	G	ggA/ggT	rs561576246	0	1	0	SNV	HGNC	HGNC:11192	YES	1	P1	CCDS44299.1	ENSP00000356172	Q9UN79	0	UPI000034ECAB	0	0	0	0	PROSITE_profiles:PS50118&Conserved_Domains:cd01388&hmmpanther:PTHR10270&hmmpanther:PTHR10270:SF233&Pfam_domain:PF00505&Gene3D:1.10.30.10&SMART_domains:SM00398&Superfamily_domains:SSF47095	0	chr1:g.204124642A>T	0.0002	0
chr1	204410324	rs2089891	T	C	2	152	1945	0.013	C	missense_variant	MODERATE	PPP1R15B	ENSG00000158615	Transcript	ENST00000367188.5	protein_coding	1/2	0	ENST00000367188.5:c.1088A>G	ENSP00000356156.4:p.Glu363Gly	1494/5259	1088/2142	363/713	E/G	gAa/gGa	rs2089891	0	-1	0	SNV	HGNC	HGNC:14951	YES	1	P1	CCDS1445.1	ENSP00000356156	Q5SWA1	0	UPI0000EE3EB3	0	1	tolerated	benign	hmmpanther:PTHR16489&hmmpanther:PTHR16489:SF11&Pfam_domain:PF10472	0	chr1:g.204410324T>C	0.0463	0.0575
chr1	204454683	rs61762608	G	A	2	152	1988	0.026	A	synonymous_variant	LOW	PIK3C2B	ENSG00000133056	Transcript	ENST00000367187.7	protein_coding	13/34	0	ENST00000367187.7:c.2052C>T	ENSP00000356155.3:p.Ile684%3D	2609/7686	2052/4905	684/1634	I	atC/atT	rs61762608	0	-1	0	SNV	HGNC	HGNC:8972	YES	1	P1	CCDS1446.1	ENSP00000356155	O00750	A2RUF7	UPI00002056D1	0	0	0	0	PROSITE_profiles:PS51547&Conserved_Domains:cd04012&hmmpanther:PTHR10048&hmmpanther:PTHR10048:SF30&Pfam_domain:PF00792&Gene3D:2.60.40.150&SMART_domains:SM00142&Superfamily_domains:SSF49562	0	chr1:g.204454683G>A	0.0222	0.0015
chr1	204455900	rs3765156	G	A	2	152	2146	0.013	A	synonymous_variant	LOW	PIK3C2B	ENSG00000133056	Transcript	ENST00000367187.7	protein_coding	12/34	0	ENST00000367187.7:c.1899C>T	ENSP00000356155.3:p.Phe633%3D	2456/7686	1899/4905	633/1634	F	ttC/ttT	rs3765156	0	-1	0	SNV	HGNC	HGNC:8972	YES	1	P1	CCDS1446.1	ENSP00000356155	O00750	A2RUF7	UPI00002056D1	0	0	0	0	Conserved_Domains:cd04012&hmmpanther:PTHR10048&hmmpanther:PTHR10048:SF30&Gene3D:2.60.40.150&SMART_domains:SM00142	0	chr1:g.204455900G>A	0.2033	0.0582
chr1	204469647	rs116752498	G	A	7	152	2262	0.045	A	synonymous_variant	LOW	PIK3C2B	ENSG00000133056	Transcript	ENST00000367187.7	protein_coding	3/34	0	ENST00000367187.7:c.156C>T	ENSP00000356155.3:p.Asn52%3D	713/7686	156/4905	52/1634	N	aaC/aaT	rs116752498	0	-1	0	SNV	HGNC	HGNC:8972	YES	1	P1	CCDS1446.1	ENSP00000356155	O00750	A2RUF7	UPI00002056D1	0	0	0	0	MobiDB_lite:mobidb-lite&hmmpanther:PTHR10048&hmmpanther:PTHR10048:SF30	0	chr1:g.204469647G>A	0.0026	0
chr1	204617919	rs11588857	G	A	2	152	2107	0.013	A	missense_variant	MODERATE	LRRN2	ENSG00000170382	Transcript	ENST00000367175.1	protein_coding	1/1	0	ENST00000367175.1:c.2074C>T	ENSP00000356143.1:p.Pro692Ser	4287/5036	2074/2142	692/713	P/S	Cca/Tca	rs11588857	0	-1	0	SNV	HGNC	HGNC:16914	YES	0	P1	CCDS1448.1	ENSP00000356143	O75325	A0A024R993	UPI000013E8AC	0	0	tolerated	benign	hmmpanther:PTHR24373&hmmpanther:PTHR24373:SF162	0	chr1:g.204617919G>A	0.1843	0.0575
chr1	204618441	rs3747631	G	C	2	152	2083	0.013	C	missense_variant	MODERATE	LRRN2	ENSG00000170382	Transcript	ENST00000367175.1	protein_coding	1/1	0	ENST00000367175.1:c.1552C>G	ENSP00000356143.1:p.Leu518Val	3765/5036	1552/2142	518/713	L/V	Ctc/Gtc	rs3747631	0	-1	0	SNV	HGNC	HGNC:16914	YES	0	P1	CCDS1448.1	ENSP00000356143	O75325	A0A024R993	UPI000013E8AC	0	0	tolerated	benign	hmmpanther:PTHR24373&hmmpanther:PTHR24373:SF162	0	chr1:g.204618441G>C	0.1847	0.0575
chr1	204619973	rs3789044	G	A	2	152	2205	0.013	A	missense_variant	MODERATE	LRRN2	ENSG00000170382	Transcript	ENST00000367175.1	protein_coding	1/1	0	ENST00000367175.1:c.20C>T	ENSP00000356143.1:p.Pro7Leu	2233/5036	20/2142	7/713	P/L	cCa/cTa	rs3789044	0	-1	0	SNV	HGNC	HGNC:16914	YES	0	P1	CCDS1448.1	ENSP00000356143	O75325	A0A024R993	UPI000013E8AC	0	0	tolerated	benign	hmmpanther:PTHR24373&hmmpanther:PTHR24373:SF162&Cleavage_site_(Signalp):SignalP-noTM&Low_complexity_(Seg):seg	0	chr1:g.204619973G>A	0.1787	0.0446
chr1	205009576	rs55678495	G	A	5	152	2046	0.032	A	synonymous_variant	LOW	NFASC	ENSG00000163531	Transcript	ENST00000339876.10	protein_coding	28/30	0	ENST00000339876.10:c.3309G>A	ENSP00000344786.6:p.Ala1103%3D	3637/10333	3309/3723	1103/1240	A	gcG/gcA	rs55678495&COSM3997166&COSM3997167&COSM3997168&COSM3997169	0	1	0	SNV	HGNC	HGNC:29866	YES	5	A2	CCDS53460.1	ENSP00000344786	O94856	0	UPI0000237208	0	0	0	0	hmmpanther:PTHR43951&hmmpanther:PTHR43951:SF4	0	chr1:g.205009576G>A	0.0565	0.0045
chr1	205065851	rs188155444	G	A	2	152	2001	0.013	A	synonymous_variant	LOW	CNTN2	ENSG00000184144	Transcript	ENST00000331830.7	protein_coding	14/23	0	ENST00000331830.7:c.1758G>A	ENSP00000330633.4:p.Thr586%3D	2027/7916	1758/3123	586/1040	T	acG/acA	rs188155444	0	1	0	SNV	HGNC	HGNC:2172	YES	1	P2	CCDS1449.1	ENSP00000330633	Q02246	A0A024R9B4	UPI00001266A5	0	1	0	0	PROSITE_profiles:PS50835&Conserved_Domains:cd05854&hmmpanther:PTHR43905:SF1&hmmpanther:PTHR43905&Gene3D:2.60.40.10&Pfam_domain:PF13927&SMART_domains:SM00409&SMART_domains:SM00408&Superfamily_domains:SSF48726	0	chr1:g.205065851G>A	0	0
chr1	205159569	rs369367865	C	T	3	152	2134	0.019	T	missense_variant	MODERATE	DSTYK	ENSG00000133059	Transcript	ENST00000367162.8	protein_coding	9/13	0	ENST00000367162.8:c.2216G>A	ENSP00000356130.3:p.Arg739Gln	2383/8010	2216/2790	739/929	R/Q	cGg/cAg	rs369367865	0	-1	0	SNV	HGNC	HGNC:29043	YES	1	P1	CCDS1451.1	ENSP00000356130	Q6XUX3	0	UPI00001D7D39	0	1	deleterious	probably_damaging	PROSITE_profiles:PS50011&Conserved_Domains:cd13975&hmmpanther:PTHR13902&hmmpanther:PTHR13902:SF61&Pfam_domain:PF07714&Gene3D:1.10.510.10&SMART_domains:SM00220&Superfamily_domains:SSF56112	0	chr1:g.205159569C>T	0.0002	0
chr1	205211346	rs78212113	G	A	3	152	1818	0.019	A	missense_variant	MODERATE	DSTYK	ENSG00000133059	Transcript	ENST00000367162.8	protein_coding	1/13	0	ENST00000367162.8:c.190C>T	ENSP00000356130.3:p.Leu64Phe	357/8010	190/2790	64/929	L/F	Ctc/Ttc	rs78212113	0	-1	0	SNV	HGNC	HGNC:29043	YES	1	P1	CCDS1451.1	ENSP00000356130	Q6XUX3	0	UPI00001D7D39	0	1	tolerated_low_confidence	benign	0	0	chr1:g.205211346G>A	0.0347	0.0295
chr1	205228680	rs112979653	C	T	3	152	1646	0.019	T	missense_variant	MODERATE	TMCC2	ENSG00000133069	Transcript	ENST00000358024.8	protein_coding	1/5	0	ENST00000358024.8:c.116C>T	ENSP00000350718.3:p.Thr39Met	735/3968	116/2130	39/709	T/M	aCg/aTg	rs112979653	0	1	0	SNV	HGNC	HGNC:24239	YES	1	0	CCDS30984.1	ENSP00000350718	O75069	0	UPI00002056FC	0	0	tolerated_low_confidence	benign	hmmpanther:PTHR17613&hmmpanther:PTHR17613:SF9&MobiDB_lite:mobidb-lite	0	chr1:g.205228680C>T	0.0351	0.0303
chr1	205303790	rs35070935	G	A	4	152	1786	0.026	A	missense_variant	MODERATE	NUAK2	ENSG00000163545	Transcript	ENST00000367157.4	protein_coding	7/7	0	ENST00000367157.4:c.1679C>T	ENSP00000356125.4:p.Ala560Val	1710/3441	1679/2019	560/672	A/V	gCg/gTg	rs35070935	0	-1	0	SNV	HGNC	HGNC:29558	YES	1	P1	CCDS1453.2	ENSP00000356125	Q9H093	B4E0Y5	UPI00017A84A8	0	0	tolerated	benign	hmmpanther:PTHR24343&hmmpanther:PTHR24343:SF133	0	chr1:g.205303790G>A	0.1004	0.1914
chr1	205308653	rs2275868	C	T	4	152	2411	0.026	T	synonymous_variant	LOW	NUAK2	ENSG00000163545	Transcript	ENST00000367157.4	protein_coding	3/7	0	ENST00000367157.4:c.564G>A	ENSP00000356125.4:p.Arg188%3D	595/3441	564/2019	188/672	R	cgG/cgA	rs2275868	0	-1	0	SNV	HGNC	HGNC:29558	YES	1	P1	CCDS1453.2	ENSP00000356125	Q9H093	B4E0Y5	UPI00017A84A8	0	0	0	0	Gene3D:1.10.510.10&Pfam_domain:PF00069&Pfam_domain:PF12330&PROSITE_profiles:PS50011&hmmpanther:PTHR24343&hmmpanther:PTHR24343:SF133&SMART_domains:SM00220&Superfamily_domains:SSF56112&Conserved_Domains:cd14161	0	chr1:g.205308653C>T	0.0547	0.034
chr1	205321666	rs3738746	G	A	7	152	2032	0.045	A	missense_variant	MODERATE	NUAK2	ENSG00000163545	Transcript	ENST00000367157.4	protein_coding	1/7	0	ENST00000367157.4:c.95C>T	ENSP00000356125.4:p.Thr32Ile	126/3441	95/2019	32/672	T/I	aCt/aTt	rs3738746	0	-1	0	SNV	HGNC	HGNC:29558	YES	1	P1	CCDS1453.2	ENSP00000356125	Q9H093	B4E0Y5	UPI00017A84A8	0	0	tolerated_low_confidence	benign	0	0	chr1:g.205321666G>A	0.2899	0.4879
chr1	205339207	rs1105385	G	A	2	152	2281	0.013	A	synonymous_variant	LOW	KLHDC8A	ENSG00000162873	Transcript	ENST00000367156.7	protein_coding	7/9	0	ENST00000367156.7:c.744C>T	ENSP00000356124.3:p.Phe248%3D	1561/3177	744/1053	248/350	F	ttC/ttT	rs1105385	0	-1	0	SNV	HGNC	HGNC:25573	YES	2	P1	CCDS30985.1	ENSP00000356124	Q8IYD2	A0A024R981	UPI00000728EF	0	0	0	0	Gene3D:2.120.10.80&hmmpanther:PTHR24412&hmmpanther:PTHR24412:SF123&Superfamily_domains:SSF50965	0	chr1:g.205339207G>A	0.1833	0.2247
chr1	205339240	rs1105387	C	T	2	152	2262	0.013	T	synonymous_variant	LOW	KLHDC8A	ENSG00000162873	Transcript	ENST00000367156.7	protein_coding	7/9	0	ENST00000367156.7:c.711G>A	ENSP00000356124.3:p.Arg237%3D	1528/3177	711/1053	237/350	R	cgG/cgA	rs1105387	0	-1	0	SNV	HGNC	HGNC:25573	YES	2	P1	CCDS30985.1	ENSP00000356124	Q8IYD2	A0A024R981	UPI00000728EF	0	0	0	0	Gene3D:2.120.10.80&hmmpanther:PTHR24412&hmmpanther:PTHR24412:SF123&Superfamily_domains:SSF50965	0	chr1:g.205339240C>T	0.1801	0.2247
chr1	205384364	rs2274702	A	C	6	152	1413	0.051	C	missense_variant&splice_region_variant	MODERATE	LEMD1	ENSG00000186007	Transcript	ENST00000367153.9	protein_coding	5/6	0	ENST00000367153.9:c.271T>G	ENSP00000356121.4:p.Trp91Gly	376/931	271/546	91/181	W/G	Tgg/Ggg	rs2274702	0	-1	0	SNV	HGNC	HGNC:18725	YES	1	A2	CCDS55679.1	ENSP00000356121	Q68G75	0	UPI00001D7D3A	0	0	tolerated	benign	hmmpanther:PTHR12019&hmmpanther:PTHR12019:SF12	0	chr1:g.205384364A>C	0.0721	0.0038
chr1	205592244	rs7529077	C	T	2	152	1151	0.013	T	synonymous_variant	LOW	MFSD4A	ENSG00000174514	Transcript	ENST00000367147.9	protein_coding	7/10	0	ENST00000367147.9:c.1254C>T	ENSP00000356115.4:p.Phe418%3D	1310/4058	1254/1545	418/514	F	ttC/ttT	rs7529077	0	1	0	SNV	HGNC	HGNC:25433	YES	1	P1	CCDS1455.1	ENSP00000356115	Q8N468	0	UPI000019855C	0	0	0	0	Gene3D:1.20.1250.20&Pfam_domain:PF07690&hmmpanther:PTHR23121&hmmpanther:PTHR23121:SF10&Superfamily_domains:SSF103473&Transmembrane_helices:TMhelix&Conserved_Domains:cd06174	0	chr1:g.205592244C>T	0.134	0.2171
chr1	205662038	rs149949780	G	A	6	152	2108	0.038	A	synonymous_variant	LOW	SLC45A3	ENSG00000158715	Transcript	ENST00000367145.4	protein_coding	4/5	0	ENST00000367145.4:c.1047C>T	ENSP00000356113.3:p.Phe349%3D	1393/3391	1047/1662	349/553	F	ttC/ttT	rs149949780	0	-1	0	SNV	HGNC	HGNC:8642	YES	1	P1	CCDS1458.1	ENSP00000356113	Q96JT2	0	UPI0000039836	0	1	0	0	hmmpanther:PTHR19432&hmmpanther:PTHR19432:SF37&Gene3D:1.20.1250.20&Superfamily_domains:SSF103473	0	chr1:g.205662038G>A	0.0022	0
chr1	205798757	rs708727	G	A	5	152	2103	0.032	A	synonymous_variant	LOW	SLC41A1	ENSG00000133065	Transcript	ENST00000367137.4	protein_coding	6/11	0	ENST00000367137.4:c.756C>T	ENSP00000356105.3:p.Asn252%3D	1793/5017	756/1542	252/513	N	aaC/aaT	rs708727	0	-1	0	SNV	HGNC	HGNC:19429	YES	1	P1	CCDS30988.1	ENSP00000356105	Q8IVJ1	B2RMP2	UPI000013E1E6	0	0	0	0	Pfam_domain:PF01769&hmmpanther:PTHR16228&hmmpanther:PTHR16228:SF23&Superfamily_domains:SSF161093	0	chr1:g.205798757G>A	0.1414	0.0227
chr1	205832744	rs1361754	A	G	5	152	2220	0.032	G	missense_variant	MODERATE	PM20D1	ENSG00000162877	Transcript	ENST00000367136.5	protein_coding	11/13	0	ENST00000367136.5:c.1139T>C	ENSP00000356104.4:p.Ile380Thr	1199/2164	1139/1509	380/502	I/T	aTt/aCt	rs1361754	0	-1	0	SNV	HGNC	HGNC:26518	YES	1	P1	CCDS1460.1	ENSP00000356104	Q6GTS8	0	UPI00003665FD	0	0	tolerated	benign	Gene3D:3.30.70.360&Pfam_domain:PF01546&Pfam_domain:PF07687&hmmpanther:PTHR11014&hmmpanther:PTHR11014:SF16&Superfamily_domains:SSF53187&Superfamily_domains:SSF55031&Conserved_Domains:cd05674	0	chr1:g.205832744A>G	0.2817	0.3487
chr1	205842715	rs527489092	G	A	2	152	2537	0.013	A	synonymous_variant	LOW	PM20D1	ENSG00000162877	Transcript	ENST00000367136.5	protein_coding	7/13	0	ENST00000367136.5:c.864C>T	ENSP00000356104.4:p.Ser288%3D	924/2164	864/1509	288/502	S	agC/agT	rs527489092&COSM314286	0	-1	0	SNV	HGNC	HGNC:26518	YES	1	P1	CCDS1460.1	ENSP00000356104	Q6GTS8	0	UPI00003665FD	0	0	0	0	Gene3D:3.40.630.10&Pfam_domain:PF01546&Pfam_domain:PF07687&hmmpanther:PTHR11014&hmmpanther:PTHR11014:SF16&Superfamily_domains:SSF53187&Superfamily_domains:SSF55031&Conserved_Domains:cd05674	0	chr1:g.205842715G>A	0.0002	0
chr1	205845342	rs139168724	C	T	2	152	2387	0.013	T	missense_variant	MODERATE	PM20D1	ENSG00000162877	Transcript	ENST00000367136.5	protein_coding	3/13	0	ENST00000367136.5:c.472G>A	ENSP00000356104.4:p.Asp158Asn	532/2164	472/1509	158/502	D/N	Gac/Aac	rs139168724	0	-1	0	SNV	HGNC	HGNC:26518	YES	1	P1	CCDS1460.1	ENSP00000356104	Q6GTS8	0	UPI00003665FD	0	0	tolerated	benign	Gene3D:3.40.630.10&Pfam_domain:PF01546&hmmpanther:PTHR11014&hmmpanther:PTHR11014:SF16&Superfamily_domains:SSF53187&Conserved_Domains:cd05674	0	chr1:g.205845342C>T	0	0
chr1	205847890	rs11540015	T	C	7	152	1762	0.045	C	missense_variant	MODERATE	PM20D1	ENSG00000162877	Transcript	ENST00000367136.5	protein_coding	2/13	0	ENST00000367136.5:c.251A>G	ENSP00000356104.4:p.His84Arg	311/2164	251/1509	84/502	H/R	cAt/cGt	rs11540015	0	-1	0	SNV	HGNC	HGNC:26518	YES	1	P1	CCDS1460.1	ENSP00000356104	Q6GTS8	0	UPI00003665FD	0	0	tolerated	benign	Gene3D:3.40.630.10&hmmpanther:PTHR11014&hmmpanther:PTHR11014:SF16&Superfamily_domains:SSF53187&Conserved_Domains:cd05674	0	chr1:g.205847890T>C	0.1556	0.0545
chr1	205849911	rs11540016	C	T	7	152	2105	0.045	T	synonymous_variant	LOW	PM20D1	ENSG00000162877	Transcript	ENST00000367136.5	protein_coding	1/13	0	ENST00000367136.5:c.162G>A	ENSP00000356104.4:p.Ala54%3D	222/2164	162/1509	54/502	A	gcG/gcA	rs11540016	0	-1	0	SNV	HGNC	HGNC:26518	YES	1	P1	CCDS1460.1	ENSP00000356104	Q6GTS8	0	UPI00003665FD	0	0	0	0	Gene3D:3.40.630.10&hmmpanther:PTHR11014&hmmpanther:PTHR11014:SF16&Superfamily_domains:SSF53187&Conserved_Domains:cd05674	0	chr1:g.205849911C>T	0.1601	0.053
chr1	205849976	rs11540014	G	A	7	152	2150	0.045	A	missense_variant	MODERATE	PM20D1	ENSG00000162877	Transcript	ENST00000367136.5	protein_coding	1/13	0	ENST00000367136.5:c.97C>T	ENSP00000356104.4:p.His33Tyr	157/2164	97/1509	33/502	H/Y	Cat/Tat	rs11540014	0	-1	0	SNV	HGNC	HGNC:26518	YES	1	P1	CCDS1460.1	ENSP00000356104	Q6GTS8	0	UPI00003665FD	0	0	tolerated	benign	Gene3D:3.40.630.10&hmmpanther:PTHR11014&hmmpanther:PTHR11014:SF16	0	chr1:g.205849976G>A	0.1609	0.053
chr1	205921767	rs35339136	G	A	3	152	1713	0.019	A	synonymous_variant	LOW	SLC26A9	ENSG00000174502	Transcript	ENST00000367134.2	protein_coding	17/22	0	ENST00000367134.2:c.1854C>T	ENSP00000356102.2:p.Asn618%3D	1968/4616	1854/2664	618/887	N	aaC/aaT	rs35339136	0	-1	0	SNV	HGNC	HGNC:14469	YES	5	P4	CCDS30989.1	ENSP00000356102	Q7LBE3	0	UPI000013DF98	0	0	0	0	Pfam_domain:PF01740&PROSITE_profiles:PS50801&hmmpanther:PTHR11814&hmmpanther:PTHR11814:SF17&Superfamily_domains:SSF52091&TIGRFAM_domain:TIGR00815	0	chr1:g.205921767G>A	0.0126	0.0008
chr1	206012565	rs41302235	A	G	3	152	2408	0.019	G	synonymous_variant	LOW	CTSE	ENSG00000196188	Transcript	ENST00000358184.7	protein_coding	7/9	0	ENST00000358184.7:c.870T>C	ENSP00000350911.2:p.Pro290%3D	974/2214	870/1191	290/396	P	ccT/ccC	rs41302235	0	-1	0	SNV	HGNC	HGNC:2530	YES	1	P1	CCDS73013.1	ENSP00000350911	P14091	0	UPI000000D9E4	0	0	0	0	PDB-ENSP_mappings:1tzs.A&Gene3D:2.40.70.10&Pfam_domain:PF00026&PROSITE_profiles:PS51767&hmmpanther:PTHR13683&hmmpanther:PTHR13683:SF81&Superfamily_domains:SSF50630&Conserved_Domains:cd05486	0	chr1:g.206012565A>G	0	0.3911
chr1	206013858	rs61742539	A	G	3	152	2377	0.019	G	synonymous_variant	LOW	CTSE	ENSG00000196188	Transcript	ENST00000358184.7	protein_coding	6/9	0	ENST00000358184.7:c.699T>C	ENSP00000350911.2:p.Phe233%3D	803/2214	699/1191	233/396	F	ttT/ttC	rs61742539	0	-1	0	SNV	HGNC	HGNC:2530	YES	1	P1	CCDS73013.1	ENSP00000350911	P14091	0	UPI000000D9E4	0	0	0	0	PDB-ENSP_mappings:1tzs.A&Gene3D:2.40.70.10&Pfam_domain:PF00026&Prints_domain:PR00792&PROSITE_profiles:PS51767&hmmpanther:PTHR13683&hmmpanther:PTHR13683:SF81&Superfamily_domains:SSF50630&Conserved_Domains:cd05486	0	chr1:g.206013858A>G	0	0.3744
chr1	206477836	rs782310244	C	G	3	152	2202	0.019	G	synonymous_variant	LOW	IKBKE	ENSG00000263528	Transcript	ENST00000581977.7	protein_coding	8/22	0	ENST00000581977.7:c.789C>G	ENSP00000464030.1:p.Leu263%3D	1134/3240	789/2151	263/716	L	ctC/ctG	rs782310244&COSM5609132	0	1	0	SNV	HGNC	HGNC:14552	YES	1	P1	CCDS30996.1	ENSP00000464030	Q14164	0	UPI0000033727	0	0	0	0	PROSITE_profiles:PS50011&hmmpanther:PTHR22969&hmmpanther:PTHR22969:SF10&Gene3D:1.10.510.10&SMART_domains:SM00220&Superfamily_domains:SSF56112	0	chr1:g.206477836C>G	0	0
chr1	206584517	rs149067883	C	T	6	152	2240	0.038	T	missense_variant	MODERATE	RASSF5	ENSG00000266094	Transcript	ENST00000579436.6	protein_coding	4/6	0	ENST00000579436.6:c.821C>T	ENSP00000462099.1:p.Thr274Met	894/2064	821/1257	274/418	T/M	aCg/aTg	rs149067883	0	1	0	SNV	HGNC	HGNC:17609	YES	1	P1	CCDS30998.1	ENSP00000462099	Q8WWW0	0	UPI0000072CF5	0	0	tolerated	benign	PROSITE_profiles:PS50200&hmmpanther:PTHR22738&hmmpanther:PTHR22738:SF9&Gene3D:3.10.20.90&SMART_domains:SM00314	0	chr1:g.206584517C>T	0.0022	0
chr1	207065074	rs72741390	C	T	2	152	1741	0.013	T	synonymous_variant	LOW	PFKFB2	ENSG00000123836	Transcript	ENST00000367080.8	protein_coding	8/15	0	ENST00000367080.8:c.546C>T	ENSP00000356047.3:p.Asn182%3D	655/7073	546/1518	182/505	N	aaC/aaT	rs72741390	0	1	0	SNV	HGNC	HGNC:8873	YES	1	P4	CCDS31004.1	ENSP00000356047	O60825	0	UPI000012A3F0	0	0	0	0	Gene3D:3.40.50.300&PDB-ENSP_mappings:5htk.A&PDB-ENSP_mappings:5htk.B&Pfam_domain:PF01591&PIRSF_domain:PIRSF000709&Prints_domain:PR00991&hmmpanther:PTHR10606&hmmpanther:PTHR10606:SF48&Superfamily_domains:SSF52540	0	chr1:g.207065074C>T	0.1108	0.0257
chr1	207141179	rs201262669	G	T	2	152	1547	0.013	T	missense_variant	MODERATE	C4BPA	ENSG00000123838	Transcript	ENST00000367070.8	protein_coding	10/12	0	ENST00000367070.8:c.1347G>T	ENSP00000356037.3:p.Glu449Asp	1570/2272	1347/1794	449/597	E/D	gaG/gaT	rs201262669&COSM1176682	0	1	0	SNV	HGNC	HGNC:1325	YES	1	P1	CCDS1477.1	ENSP00000356037	P04003	0	UPI0000126C28	0	0	tolerated	benign	Gene3D:2.10.70.10&Pfam_domain:PF00084&PROSITE_profiles:PS50923&hmmpanther:PTHR19325&hmmpanther:PTHR19325:SF341&SMART_domains:SM00032&Superfamily_domains:SSF57535&Conserved_Domains:cd00033	0	chr1:g.207141179G>T	0	0
chr1	207359555	rs1265276011	G	T	2	150	468	0.013	T	missense_variant	MODERATE	CD55	ENSG00000196352	Transcript	ENST00000367064.8	protein_coding	10/10	0	ENST00000367064.8:c.1091G>T	ENSP00000356031.3:p.Cys364Phe	1481/2892	1091/1146	364/381	C/F	tGt/tTt	rs1265276011	0	1	0	SNV	HGNC	HGNC:2665	0	1	P3	CCDS31006.1	ENSP00000356031	P08174	0	UPI0000032E67	0	1	tolerated	benign	PDB-ENSP_mappings:3iyp.F&Low_complexity_(Seg):seg	0	chr1:g.207359555G>T	0	0
chr1	207469920	rs759786703	C	T	3	152	2300	0.019	T	missense_variant	MODERATE	CR2	ENSG00000117322	Transcript	ENST00000367057.7	protein_coding	6/20	0	ENST00000367057.7:c.1043C>T	ENSP00000356024.3:p.Ala348Val	1232/4240	1043/3279	348/1092	A/V	gCg/gTg	rs759786703&COSM903116	0	1	0	SNV	HGNC	HGNC:2336	YES	1	A2	CCDS31007.1	ENSP00000356024	P20023	0	UPI0000366600	0	1	tolerated	probably_damaging	hmmpanther:PTHR19325&hmmpanther:PTHR19325:SF391	0	chr1:g.207469920C>T	0	0
chr1	207473117	rs17615	G	A	5	152	1859	0.032	A	missense_variant	MODERATE	CR2	ENSG00000117322	Transcript	ENST00000367057.7	protein_coding	10/20	0	ENST00000367057.7:c.1916G>A	ENSP00000356024.3:p.Ser639Asn	2105/4240	1916/3279	639/1092	S/N	aGt/aAt	rs17615	0	1	0	SNV	HGNC	HGNC:2336	YES	1	A2	CCDS31007.1	ENSP00000356024	P20023	0	UPI0000366600	0	1	deleterious	probably_damaging	Gene3D:2.10.70.10&Pfam_domain:PF00084&PROSITE_profiles:PS50923&hmmpanther:PTHR19325&hmmpanther:PTHR19325:SF391&SMART_domains:SM00032&Superfamily_domains:SSF57535&Conserved_Domains:cd00033	0	chr1:g.207473117G>A	0.2584	0.4251
chr1	207473553	rs4308977	T	C	5	152	2028	0.032	C	missense_variant	MODERATE	CR2	ENSG00000117322	Transcript	ENST00000367057.7	protein_coding	11/20	0	ENST00000367057.7:c.1987T>C	ENSP00000356024.3:p.Ser663Pro	2176/4240	1987/3279	663/1092	S/P	Tca/Cca	rs4308977	0	1	0	SNV	HGNC	HGNC:2336	YES	1	A2	CCDS31007.1	ENSP00000356024	P20023	0	UPI0000366600	0	1	tolerated	benign	Gene3D:2.10.70.10&Pfam_domain:PF00084&PROSITE_profiles:PS50923&hmmpanther:PTHR19325&hmmpanther:PTHR19325:SF391&SMART_domains:SM00032&Superfamily_domains:SSF57535&Superfamily_domains:SSF57535&Conserved_Domains:cd00033	0	chr1:g.207473553T>C	0.2895	0.5356
chr1	207473578	rs17616	G	A	5	152	2124	0.032	A	missense_variant	MODERATE	CR2	ENSG00000117322	Transcript	ENST00000367057.7	protein_coding	11/20	0	ENST00000367057.7:c.2012G>A	ENSP00000356024.3:p.Arg671His	2201/4240	2012/3279	671/1092	R/H	cGt/cAt	rs17616	0	1	0	SNV	HGNC	HGNC:2336	YES	1	A2	CCDS31007.1	ENSP00000356024	P20023	0	UPI0000366600	0	1	tolerated	possibly_damaging	Gene3D:2.10.70.10&Pfam_domain:PF00084&PROSITE_profiles:PS50923&SMART_domains:SM00032&Superfamily_domains:SSF57535&Conserved_Domains:cd00033	0	chr1:g.207473578G>A	0.2576	0.4228
chr1	207473712	rs144014118	C	T	3	152	2251	0.019	T	missense_variant	MODERATE	CR2	ENSG00000117322	Transcript	ENST00000367057.7	protein_coding	11/20	0	ENST00000367057.7:c.2146C>T	ENSP00000356024.3:p.Arg716Trp	2335/4240	2146/3279	716/1092	R/W	Cgg/Tgg	rs144014118&COSM903125	0	1	0	SNV	HGNC	HGNC:2336	YES	1	A2	CCDS31007.1	ENSP00000356024	P20023	0	UPI0000366600	0	1	tolerated	probably_damaging	Gene3D:2.10.70.10&Pfam_domain:PF00084&PROSITE_profiles:PS50923&hmmpanther:PTHR19325&hmmpanther:PTHR19325:SF391&SMART_domains:SM00032&Superfamily_domains:SSF57535&Conserved_Domains:cd00033	0	chr1:g.207473712C>T	0.0004	0.0008
chr1	207677534	rs34509370	C	T	5	152	1618	0.032	T	synonymous_variant	LOW	CR1L	ENSG00000197721	Transcript	ENST00000508064.6	protein_coding	2/12	0	ENST00000508064.6:c.243C>T	ENSP00000421736.2:p.Asn81%3D	303/1788	243/1710	81/569	N	aaC/aaT	rs34509370	0	1	0	SNV	HGNC	HGNC:2335	YES	1	P1	CCDS44310.1	ENSP00000421736	Q2VPA4	0	UPI0000DD792A	0	0	0	0	Gene3D:2.10.70.10&Pfam_domain:PF00084&PROSITE_profiles:PS50923&SMART_domains:SM00032&Superfamily_domains:SSF57535&Conserved_Domains:cd00033	0	chr1:g.207677534C>T	0.1068	0.034
chr1	207683909	rs3085	A	G	2	152	1634	0.013	G	missense_variant	MODERATE	CR1L	ENSG00000197721	Transcript	ENST00000508064.6	protein_coding	4/12	0	ENST00000508064.6:c.415A>G	ENSP00000421736.2:p.Ile139Val	475/1788	415/1710	139/569	I/V	Atc/Gtc	rs3085	0	1	0	SNV	HGNC	HGNC:2335	YES	1	P1	CCDS44310.1	ENSP00000421736	Q2VPA4	0	UPI0000DD792A	0	0	tolerated	benign	Gene3D:2.10.70.10&Pfam_domain:PF00084&PROSITE_profiles:PS50923&hmmpanther:PTHR19325&hmmpanther:PTHR19325:SF430&SMART_domains:SM00032&Superfamily_domains:SSF57535&Conserved_Domains:cd00033	0	chr1:g.207683909A>G	0.1611	0.0189
chr1	207699250	rs12729569	A	G	5	152	2039	0.032	G	missense_variant	MODERATE	CR1L	ENSG00000197721	Transcript	ENST00000508064.6	protein_coding	8/12	0	ENST00000508064.6:c.1204A>G	ENSP00000421736.2:p.Asn402Asp	1264/1788	1204/1710	402/569	N/D	Aat/Gat	rs12729569	0	1	0	SNV	HGNC	HGNC:2335	YES	1	P1	CCDS44310.1	ENSP00000421736	Q2VPA4	0	UPI0000DD792A	0	0	tolerated	probably_damaging	Gene3D:2.10.70.10&Pfam_domain:PF00084&PROSITE_profiles:PS50923&hmmpanther:PTHR19325&hmmpanther:PTHR19325:SF430&SMART_domains:SM00032&Superfamily_domains:SSF57535&Conserved_Domains:cd00033	0	chr1:g.207699250A>G	0.1116	0.053
chr1	207701583	rs142755507	T	G	7	152	2391	0.045	G	missense_variant	MODERATE	CR1L	ENSG00000197721	Transcript	ENST00000508064.6	protein_coding	9/12	0	ENST00000508064.6:c.1293T>G	ENSP00000421736.2:p.His431Gln	1353/1788	1293/1710	431/569	H/Q	caT/caG	0	0	1	0	SNV	HGNC	HGNC:2335	YES	1	P1	CCDS44310.1	ENSP00000421736	Q2VPA4	0	UPI0000DD792A	0	0	tolerated	benign	Gene3D:2.10.70.10&Pfam_domain:PF00084&PROSITE_profiles:PS50923&SMART_domains:SM00032&Superfamily_domains:SSF57535&Conserved_Domains:cd00033	0	chr1:g.207701583T>G	0	0
chr1	207717547	rs116455739	G	A	2	152	1583	0.013	A	missense_variant	MODERATE	CR1L	ENSG00000197721	Transcript	ENST00000508064.6	protein_coding	11/12	0	ENST00000508064.6:c.1498G>A	ENSP00000421736.2:p.Val500Ile	1558/1788	1498/1710	500/569	V/I	Gta/Ata	rs116455739	0	1	0	SNV	HGNC	HGNC:2335	YES	1	P1	CCDS44310.1	ENSP00000421736	Q2VPA4	0	UPI0000DD792A	0	0	tolerated	benign	Gene3D:2.10.70.10&Pfam_domain:PF00084&PROSITE_profiles:PS50923&hmmpanther:PTHR19325&hmmpanther:PTHR19325:SF430&SMART_domains:SM00032&Superfamily_domains:SSF57535&Conserved_Domains:cd00033	0	chr1:g.207717547G>A	0.0298	0.003
chr1	208033423	rs146570184	C	T	5	152	2000	0.032	T	missense_variant	MODERATE	PLXNA2	ENSG00000076356	Transcript	ENST00000367033.4	protein_coding	28/32	0	ENST00000367033.4:c.4951G>A	ENSP00000356000.3:p.Val1651Met	5773/11508	4951/5685	1651/1894	V/M	Gtg/Atg	rs146570184	0	-1	0	SNV	HGNC	HGNC:9100	YES	1	P1	CCDS31013.1	ENSP00000356000	O75051	0	UPI000022B239	0	0	tolerated	possibly_damaging	Pfam_domain:PF08337&hmmpanther:PTHR22625&hmmpanther:PTHR22625:SF37&Superfamily_domains:SSF48350&Conserved_Domains:cd12790	0	chr1:g.208033423C>T	0.0016	0
chr1	209609013	rs147278175	G	A	4	152	2507	0.026	A	synonymous_variant	LOW	CAMK1G	ENSG00000008118	Transcript	ENST00000009105.5	protein_coding	8/13	0	ENST00000009105.5:c.669G>A	ENSP00000009105.1:p.Thr223%3D	914/2612	669/1431	223/476	T	acG/acA	rs147278175	0	1	0	SNV	HGNC	HGNC:14585	YES	2	P1	CCDS1486.1	ENSP00000009105	Q96NX5	0	UPI0000049BF8	0	0	0	0	Gene3D:1.10.510.10&PDB-ENSP_mappings:2jam.A&PDB-ENSP_mappings:2jam.B&Pfam_domain:PF00069&PROSITE_profiles:PS50011&hmmpanther:PTHR24347&hmmpanther:PTHR24347:SF116&SMART_domains:SM00220&Superfamily_domains:SSF56112&Conserved_Domains:cd14166	0	chr1:g.209609013G>A	0.0006	0
chr1	209617413	rs1404411461	T	C	2	152	2237	0.013	C	synonymous_variant	LOW	LAMB3	ENSG00000196878	Transcript	ENST00000391911.5	protein_coding	20/22	0	ENST00000391911.5:c.3225A>G	ENSP00000375778.1:p.Gln1075%3D	3615/4305	3225/3519	1075/1172	Q	caA/caG	rs1404411461	0	-1	0	SNV	HGNC	HGNC:6490	YES	1	P1	CCDS1487.1	ENSP00000375778	Q13751	A0A0S2Z3R6	UPI000012E76F	0	1	0	0	hmmpanther:PTHR10574&hmmpanther:PTHR10574:SF268	0	chr1:g.209617413T>C	0	0
chr1	210238127	rs201550045	C	A	2	152	1081	0.013	A	missense_variant	MODERATE	SERTAD4	ENSG00000082497	Transcript	ENST00000367012.4	protein_coding	2/4	0	ENST00000367012.4:c.167C>A	ENSP00000355979.3:p.Pro56Gln	400/5222	167/1071	56/356	P/Q	cCa/cAa	rs201550045	0	1	0	SNV	HGNC	HGNC:25236	YES	1	P1	CCDS1494.1	ENSP00000355979	Q9NUC0	0	UPI0000070BBE	0	0	tolerated	benign	hmmpanther:PTHR14272&hmmpanther:PTHR14272:SF4	0	chr1:g.210238127C>A	0.0002	0
chr1	210387575	rs145344074	A	G	2	152	1911	0.013	G	synonymous_variant	LOW	HHAT	ENSG00000054392	Transcript	ENST00000545154.5	protein_coding	3/11	0	ENST00000545154.5:c.270A>G	ENSP00000438468.1:p.Ala90%3D	375/3507	270/1485	90/494	A	gcA/gcG	rs145344074	0	1	0	SNV	HGNC	HGNC:18270	YES	2	A2	CCDS53471.1	ENSP00000438468	Q5VTY9	0	UPI0001C0B381	0	1	0	0	hmmpanther:PTHR13285&hmmpanther:PTHR13285:SF20&Transmembrane_helices:TMhelix	0	chr1:g.210387575A>G	0.0006	0
chr1	210404487	rs34772809	C	T	3	152	2363	0.019	T	synonymous_variant	LOW	HHAT	ENSG00000054392	Transcript	ENST00000545154.5	protein_coding	5/11	0	ENST00000545154.5:c.495C>T	ENSP00000438468.1:p.Asn165%3D	600/3507	495/1485	165/494	N	aaC/aaT	rs34772809&COSM6385044&COSM6385045&COSM6385046	0	1	0	SNV	HGNC	HGNC:18270	YES	2	A2	CCDS53471.1	ENSP00000438468	Q5VTY9	0	UPI0001C0B381	0	1	0	0	Pfam_domain:PF03062&hmmpanther:PTHR13285&hmmpanther:PTHR13285:SF20	0	chr1:g.210404487C>T	0.0811	0.0348
chr1	210404557	rs34228541	T	C	3	152	2430	0.019	C	missense_variant	MODERATE	HHAT	ENSG00000054392	Transcript	ENST00000545154.5	protein_coding	5/11	0	ENST00000545154.5:c.565T>C	ENSP00000438468.1:p.Cys189Arg	670/3507	565/1485	189/494	C/R	Tgc/Cgc	rs34228541	0	1	0	SNV	HGNC	HGNC:18270	YES	2	A2	CCDS53471.1	ENSP00000438468	Q5VTY9	0	UPI0001C0B381	0	1	deleterious	probably_damaging	Pfam_domain:PF03062&hmmpanther:PTHR13285&hmmpanther:PTHR13285:SF20	0	chr1:g.210404557T>C	0.0809	0.034
chr1	210919809	rs756450195	C	T	2	152	2468	0.013	T	synonymous_variant	LOW	KCNH1	ENSG00000143473	Transcript	ENST00000271751.10	protein_coding	7/11	0	ENST00000271751.10:c.1293G>A	ENSP00000271751.4:p.Gln431%3D	1496/8140	1293/2970	431/989	Q	caG/caA	rs756450195	0	-1	0	SNV	HGNC	HGNC:6250	YES	2	P3	CCDS1496.1	ENSP00000271751	O95259	0	UPI000003230D	0	1	0	0	Pfam_domain:PF00520&hmmpanther:PTHR10217&hmmpanther:PTHR10217:SF530&Superfamily_domains:SSF81324	0	chr1:g.210919809C>T	0	0
chr1	211354411	rs1051278632	G	T	2	152	1995	0.013	T	stop_gained&splice_region_variant	HIGH	TRAF5	ENSG00000082512	Transcript	ENST00000261464.10	protein_coding	3/11	0	ENST00000261464.10:c.220G>T	ENSP00000261464.5:p.Glu74Ter	278/3976	220/1674	74/557	E/*	Gaa/Taa	rs1051278632	0	1	0	SNV	HGNC	HGNC:12035	YES	1	P1	CCDS1497.1	ENSP00000261464	O00463	0	UPI0000070955	0	0	0	0	Gene3D:3.30.40.10&Pfam_domain:PF00097&PIRSF_domain:PIRSF015614&PROSITE_profiles:PS50089&hmmpanther:PTHR10131&hmmpanther:PTHR10131:SF83&SMART_domains:SM00184&Superfamily_domains:SSF57850&Conserved_Domains:cd16642	0	chr1:g.211354411G>T	0	0
chr1	211669235	rs181112920	C	T	2	152	1702	0.013	T	missense_variant	MODERATE	NEK2	ENSG00000117650	Transcript	ENST00000366999.9	protein_coding	6/8	0	ENST00000366999.9:c.863G>A	ENSP00000355966.4:p.Arg288Gln	1005/2134	863/1338	288/445	R/Q	cGa/cAa	rs181112920	0	-1	0	SNV	HGNC	HGNC:7745	YES	1	P1	CCDS1500.1	ENSP00000355966	P51955	0	UPI000012FF27	0	1	tolerated	benign	hmmpanther:PTHR43671	0	chr1:g.211669235C>T	0.0004	0
chr1	211978317	rs760951473	G	A	3	152	2032	0.019	A	synonymous_variant	LOW	INTS7	ENSG00000143493	Transcript	ENST00000366994.8	protein_coding	11/20	0	ENST00000366994.8:c.1425C>T	ENSP00000355961.3:p.Tyr475%3D	1545/4430	1425/2889	475/962	Y	taC/taT	rs760951473	0	-1	0	SNV	HGNC	HGNC:24484	YES	1	P1	CCDS1501.1	ENSP00000355961	Q9NVH2	0	UPI000006FE2E	0	0	0	0	hmmpanther:PTHR13322&Superfamily_domains:SSF48371	0	chr1:g.211978317G>A	0	0
chr1	212042994	rs767139532	A	T	3	152	1401	0.019	T	splice_region_variant&synonymous_variant	LOW	DTL	ENSG00000143476	Transcript	ENST00000366991.5	protein_coding	2/15	0	ENST00000366991.5:c.54A>T	ENSP00000355958.4:p.Gly18%3D	197/4409	54/2193	18/730	G	ggA/ggT	rs767139532	0	1	0	SNV	HGNC	HGNC:30288	YES	1	P1	CCDS1502.1	ENSP00000355958	Q9NZJ0	0	UPI000013E1C1	0	0	0	0	hmmpanther:PTHR22852	0	chr1:g.212042994A>T	0	0
chr1	212626607	rs3795842	C	T	5	152	2357	0.032	T	missense_variant	MODERATE	FAM71A	ENSG00000162771	Transcript	ENST00000294829.4	protein_coding	1/1	0	ENST00000294829.4:c.1730C>T	ENSP00000294829.3:p.Thr577Met	2134/2305	1730/1785	577/594	T/M	aCg/aTg	rs3795842	0	1	0	SNV	HGNC	HGNC:26541	YES	0	P1	CCDS1507.1	ENSP00000294829	Q8IYT1	0	UPI000013E1C2	0	0	tolerated	benign	hmmpanther:PTHR22574&hmmpanther:PTHR22574:SF9	0	chr1:g.212626607C>T	0.485	0.3359
chr1	214383803	rs749206332	G	A	2	152	1703	0.013	A	synonymous_variant	LOW	PTPN14	ENSG00000152104	Transcript	ENST00000366956.10	protein_coding	13/19	0	ENST00000366956.10:c.2052C>T	ENSP00000355923.4:p.His684%3D	2626/13360	2052/3564	684/1187	H	caC/caT	rs749206332	0	-1	0	SNV	HGNC	HGNC:9647	YES	1	P1	CCDS1514.1	ENSP00000355923	Q15678	0	UPI000013DCA6	0	1	0	0	PIRSF_domain:PIRSF000934&hmmpanther:PTHR19134&hmmpanther:PTHR19134:SF77&MobiDB_lite:mobidb-lite	0	chr1:g.214383803G>A	0	0
chr1	214386893	rs138976528	G	A	2	152	2019	0.013	A	synonymous_variant	LOW	PTPN14	ENSG00000152104	Transcript	ENST00000366956.10	protein_coding	12/19	0	ENST00000366956.10:c.1017C>T	ENSP00000355923.4:p.Pro339%3D	1591/13360	1017/3564	339/1187	P	ccC/ccT	rs138976528	0	-1	0	SNV	HGNC	HGNC:9647	YES	1	P1	CCDS1514.1	ENSP00000355923	Q15678	0	UPI000013DCA6	0	1	0	0	PIRSF_domain:PIRSF000934&hmmpanther:PTHR19134&hmmpanther:PTHR19134:SF77&Superfamily_domains:SSF50729	0	chr1:g.214386893G>A	0	0
chr1	215124668	rs760882301	G	A	2	152	1264	0.013	A	synonymous_variant	LOW	KCNK2	ENSG00000082482	Transcript	ENST00000444842.6	protein_coding	3/7	0	ENST00000444842.6:c.393G>A	ENSP00000394033.2:p.Pro131%3D	543/3379	393/1281	131/426	P	ccG/ccA	rs760882301	0	1	0	SNV	HGNC	HGNC:6277	YES	1	A1	CCDS41467.1	ENSP00000394033	O95069	0	UPI000013D4B8	0	0	0	0	hmmpanther:PTHR11003:SF21&hmmpanther:PTHR11003&Gene3D:1.10.287.70&Superfamily_domains:SSF81324&Prints_domain:PR01499&PDB-ENSP_mappings:4twk.B&PDB-ENSP_mappings:4twk.A	0	chr1:g.215124668G>A	0	0
chr1	215640702	rs759844511	T	C	4	152	903	0.026	C	missense_variant	MODERATE	USH2A	ENSG00000042781	Transcript	ENST00000307340.8	protein_coding	68/72	0	ENST00000307340.8:c.14824A>G	ENSP00000305941.3:p.Ser4942Gly	15263/18938	14824/15609	4942/5202	S/G	Agc/Ggc	rs759844511	0	-1	0	SNV	HGNC	HGNC:12601	YES	1	P1	CCDS31025.1	ENSP00000305941	O75445	0	UPI000034E5B6	0	1	tolerated	benign	0	0	chr1:g.215640702T>C	0	0
chr1	215813880	rs4129843	T	C	5	152	1383	0.032	C	missense_variant	MODERATE	USH2A	ENSG00000042781	Transcript	ENST00000307340.8	protein_coding	49/72	0	ENST00000307340.8:c.9595A>G	ENSP00000305941.3:p.Asn3199Asp	10034/18938	9595/15609	3199/5202	N/D	Aac/Gac	rs4129843	0	-1	0	SNV	HGNC	HGNC:12601	YES	1	P1	CCDS31025.1	ENSP00000305941	O75445	0	UPI000034E5B6	0	1	tolerated	benign	PROSITE_profiles:PS50853&SMART_domains:SM00060	0	chr1:g.215813880T>C	0.0871	0.0847
chr1	215838019	rs56032526	T	C	5	152	1349	0.032	C	missense_variant	MODERATE	USH2A	ENSG00000042781	Transcript	ENST00000307340.8	protein_coding	47/72	0	ENST00000307340.8:c.9343A>G	ENSP00000305941.3:p.Thr3115Ala	9782/18938	9343/15609	3115/5202	T/A	Aca/Gca	rs56032526	0	-1	0	SNV	HGNC	HGNC:12601	YES	1	P1	CCDS31025.1	ENSP00000305941	O75445	0	UPI000034E5B6	0	1	tolerated	benign	Gene3D:2.60.40.10&PROSITE_profiles:PS50853&hmmpanther:PTHR10574&hmmpanther:PTHR10574:SF274&SMART_domains:SM00060&Superfamily_domains:SSF49265	0	chr1:g.215838019T>C	0.0647	0.0015
chr1	215877783	rs41277200	G	A	4	152	1845	0.026	A	missense_variant	MODERATE	USH2A	ENSG00000042781	Transcript	ENST00000307340.8	protein_coding	43/72	0	ENST00000307340.8:c.8656C>T	ENSP00000305941.3:p.Leu2886Phe	9095/18938	8656/15609	2886/5202	L/F	Ctt/Ttt	rs41277200	0	-1	0	SNV	HGNC	HGNC:12601	YES	1	P1	CCDS31025.1	ENSP00000305941	O75445	0	UPI000034E5B6	0	1	tolerated	benign	Gene3D:2.60.40.10&PROSITE_profiles:PS50853&hmmpanther:PTHR10574&hmmpanther:PTHR10574:SF274&SMART_domains:SM00060&Superfamily_domains:SSF49265&Conserved_Domains:cd00063	0	chr1:g.215877783G>A	0.0777	0.0582
chr1	215879088	rs753212183	T	C	2	152	2222	0.013	C	missense_variant	MODERATE	USH2A	ENSG00000042781	Transcript	ENST00000307340.8	protein_coding	42/72	0	ENST00000307340.8:c.8234A>G	ENSP00000305941.3:p.Lys2745Arg	8673/18938	8234/15609	2745/5202	K/R	aAa/aGa	rs753212183	0	-1	0	SNV	HGNC	HGNC:12601	YES	1	P1	CCDS31025.1	ENSP00000305941	O75445	0	UPI000034E5B6	0	1	tolerated	benign	Gene3D:2.60.40.10&Pfam_domain:PF00041&PROSITE_profiles:PS50853&hmmpanther:PTHR10574&hmmpanther:PTHR10574:SF274&SMART_domains:SM00060&Superfamily_domains:SSF49265&Conserved_Domains:cd00063	0	chr1:g.215879088T>C	0	0
chr1	215993112	rs41277212	T	G	6	152	1536	0.038	G	missense_variant	MODERATE	USH2A	ENSG00000042781	Transcript	ENST00000307340.8	protein_coding	35/72	0	ENST00000307340.8:c.6713A>C	ENSP00000305941.3:p.Glu2238Ala	7152/18938	6713/15609	2238/5202	E/A	gAg/gCg	rs41277212&CM140482	0	-1	0	SNV	HGNC	HGNC:12601	YES	1	P1	CCDS31025.1	ENSP00000305941	O75445	0	UPI000034E5B6	0	1	deleterious	possibly_damaging	Gene3D:2.60.40.10&PROSITE_profiles:PS50853&hmmpanther:PTHR10574&hmmpanther:PTHR10574:SF274&Superfamily_domains:SSF49265	0	chr1:g.215993112T>G	0.0076	0.0023
chr1	216084852	rs56110889	G	T	5	152	1184	0.032	T	synonymous_variant	LOW	USH2A	ENSG00000042781	Transcript	ENST00000307340.8	protein_coding	25/72	0	ENST00000307340.8:c.5013C>A	ENSP00000305941.3:p.Gly1671%3D	5452/18938	5013/15609	1671/5202	G	ggC/ggA	rs56110889	0	-1	0	SNV	HGNC	HGNC:12601	YES	1	P1	CCDS31025.1	ENSP00000305941	O75445	0	UPI000034E5B6	0	1	0	0	Gene3D:2.60.120.200&Pfam_domain:PF02210&PROSITE_profiles:PS50025&hmmpanther:PTHR10574&hmmpanther:PTHR10574:SF274&SMART_domains:SM00282&Superfamily_domains:SSF49899&Conserved_Domains:cd00110	0	chr1:g.216084852G>T	0.1058	0.1906
chr1	216084871	rs56222536	A	G	4	152	1162	0.026	G	missense_variant	MODERATE	USH2A	ENSG00000042781	Transcript	ENST00000307340.8	protein_coding	25/72	0	ENST00000307340.8:c.4994T>C	ENSP00000305941.3:p.Ile1665Thr	5433/18938	4994/15609	1665/5202	I/T	aTc/aCc	rs56222536	0	-1	0	SNV	HGNC	HGNC:12601	YES	1	P1	CCDS31025.1	ENSP00000305941	O75445	0	UPI000034E5B6	0	1	tolerated	benign	Gene3D:2.60.120.200&Pfam_domain:PF02210&PROSITE_profiles:PS50025&hmmpanther:PTHR10574&hmmpanther:PTHR10574:SF274&SMART_domains:SM00282&Superfamily_domains:SSF49899&Conserved_Domains:cd00110	0	chr1:g.216084871A>G	0.0627	0.003
chr1	216325569	rs3767698	A	C	2	152	1655	0.013	C	synonymous_variant	LOW	USH2A	ENSG00000042781	Transcript	ENST00000307340.8	protein_coding	6/72	0	ENST00000307340.8:c.879T>G	ENSP00000305941.3:p.Leu293%3D	1318/18938	879/15609	293/5202	L	ctT/ctG	rs3767698&COSM7288309&COSM7288310&COSM7288311	0	-1	0	SNV	HGNC	HGNC:12601	YES	1	P1	CCDS31025.1	ENSP00000305941	O75445	0	UPI000034E5B6	0	1	0	0	Gene3D:2.60.120.200&PROSITE_profiles:PS51117&hmmpanther:PTHR10574&hmmpanther:PTHR10574:SF274&SMART_domains:SM00136	0	chr1:g.216325569A>C	0.0108	0
chr1	216418599	rs747767544	C	A	3	152	1415	0.019	A	missense_variant	MODERATE	USH2A	ENSG00000042781	Transcript	ENST00000307340.8	protein_coding	3/72	0	ENST00000307340.8:c.566G>T	ENSP00000305941.3:p.Arg189Leu	1005/18938	566/15609	189/5202	R/L	cGc/cTc	rs747767544&COSM1473408&COSM4813480&COSM4813481	0	-1	0	SNV	HGNC	HGNC:12601	YES	1	P1	CCDS31025.1	ENSP00000305941	O75445	0	UPI000034E5B6	0	1	tolerated	probably_damaging	Gene3D:2.60.120.200&Pfam_domain:PF13385&hmmpanther:PTHR10574&hmmpanther:PTHR10574:SF274&SMART_domains:SM00560&Superfamily_domains:SSF49899	0	chr1:g.216418599C>A	0	0
chr1	217683284	rs12068167	G	A	2	152	874	0.013	A	synonymous_variant	LOW	SPATA17	ENSG00000162814	Transcript	ENST00000366933.5	protein_coding	5/11	0	ENST00000366933.5:c.318G>A	ENSP00000355900.4:p.Arg106%3D	353/5798	318/1086	106/361	R	agG/agA	rs12068167	0	1	0	SNV	HGNC	HGNC:25184	YES	1	P1	CCDS1519.1	ENSP00000355900	Q96L03	0	UPI00000717C2	0	0	0	0	PROSITE_profiles:PS50096&hmmpanther:PTHR22706&Gene3D:1.20.5.190&Pfam_domain:PF00612&SMART_domains:SM00015&Superfamily_domains:SSF52540	0	chr1:g.217683284G>A	0.1751	0.3011
chr1	217741982	rs34347452	C	T	2	152	1670	0.013	T	synonymous_variant	LOW	SPATA17	ENSG00000162814	Transcript	ENST00000366933.5	protein_coding	6/11	0	ENST00000366933.5:c.403C>T	ENSP00000355900.4:p.Leu135%3D	438/5798	403/1086	135/361	L	Ctg/Ttg	rs34347452	0	1	0	SNV	HGNC	HGNC:25184	YES	1	P1	CCDS1519.1	ENSP00000355900	Q96L03	0	UPI00000717C2	0	0	0	0	Low_complexity_(Seg):seg&Coiled-coils_(Ncoils):Coil&hmmpanther:PTHR22706	0	chr1:g.217741982C>T	0.1262	0.0817
chr1	220094353	rs772530946	C	T	2	152	1629	0.013	T	missense_variant	MODERATE	IARS2	ENSG00000067704	Transcript	ENST00000366922.3	protein_coding	1/23	0	ENST00000366922.3:c.137C>T	ENSP00000355889.2:p.Ser46Phe	222/3530	137/3039	46/1012	S/F	tCc/tTc	rs772530946	0	1	0	SNV	HGNC	HGNC:29685	YES	1	P1	CCDS1523.1	ENSP00000355889	Q9NSE4	0	UPI000035B256	0	1	deleterious_low_confidence	benign	0	0	chr1:g.220094353C>T	0	0
chr1	220882237	rs767935851	G	T	2	152	1994	0.013	T	synonymous_variant	LOW	HLX	ENSG00000136630	Transcript	ENST00000366903.8	protein_coding	3/4	0	ENST00000366903.8:c.846G>T	ENSP00000355870.5:p.Val282%3D	1261/2237	846/1467	282/488	V	gtG/gtT	rs767935851	0	1	0	SNV	HGNC	HGNC:4978	YES	1	P1	CCDS1527.1	ENSP00000355870	Q14774	0	UPI000006D76F	0	1	0	0	Gene3D:1.10.10.60&Pfam_domain:PF00046&PROSITE_profiles:PS50071&hmmpanther:PTHR24331&hmmpanther:PTHR24331:SF7&SMART_domains:SM00389&Superfamily_domains:SSF46689&Conserved_Domains:cd00086	0	chr1:g.220882237G>T	0	0
chr1	220884397	rs11578466	C	G	7	152	2003	0.045	G	missense_variant	MODERATE	HLX	ENSG00000136630	Transcript	ENST00000366903.8	protein_coding	4/4	0	ENST00000366903.8:c.1160C>G	ENSP00000355870.5:p.Ala387Gly	1575/2237	1160/1467	387/488	A/G	gCc/gGc	rs11578466&COSM5352504	0	1	0	SNV	HGNC	HGNC:4978	YES	1	P1	CCDS1527.1	ENSP00000355870	Q14774	0	UPI000006D76F	0	1	deleterious	benign	hmmpanther:PTHR24331&hmmpanther:PTHR24331:SF7&MobiDB_lite:mobidb-lite	0	chr1:g.220884397C>G	0.0747	0.0719
chr1	223223496	rs76683056	G	T	2	152	1925	0.013	T	synonymous_variant	LOW	SUSD4	ENSG00000143502	Transcript	ENST00000343846.7	protein_coding	7/8	0	ENST00000343846.7:c.1197C>A	ENSP00000344219.3:p.Gly399%3D	1831/3480	1197/1473	399/490	G	ggC/ggA	rs76683056	0	-1	0	SNV	HGNC	HGNC:25470	YES	2	P1	CCDS41471.1	ENSP00000344219	Q5VX71	0	UPI0000205CB5	0	0	0	0	hmmpanther:PTHR19325&hmmpanther:PTHR19325:SF207	0	chr1:g.223223496G>T	0.0252	0
chr1	223395318	rs112123353	C	T	3	152	2272	0.032	T	missense_variant	MODERATE	CCDC185	ENSG00000178395	Transcript	ENST00000366875.4	protein_coding	1/1	0	ENST00000366875.4:c.1843C>T	ENSP00000355840.3:p.Arg615Cys	1902/2054	1843/1872	615/623	R/C	Cgt/Tgt	rs112123353	0	1	0	SNV	HGNC	HGNC:26654	YES	0	P1	CCDS1537.1	ENSP00000355840	Q8N715	0	UPI000006F948	0	0	tolerated	benign	Pfam_domain:PF15558&hmmpanther:PTHR33663&hmmpanther:PTHR33663:SF3	0	chr1:g.223395318C>T	0.0022	0.0015
chr1	223545259	rs187267148	G	A	2	152	2363	0.013	A	missense_variant	MODERATE	CAPN8	ENSG00000203697	Transcript	ENST00000366872.9	protein_coding	17/21	0	ENST00000366872.9:c.1805C>T	ENSP00000355837.6:p.Thr602Met	1893/2427	1805/2112	602/703	T/M	aCg/aTg	rs187267148	0	-1	0	SNV	HGNC	HGNC:1485	YES	1	P1	CCDS73038.1	ENSP00000355837	A6NHC0	0	UPI0000157E1A	0	0	tolerated	benign	Conserved_Domains:cd16191&Gene3D:1.10.238.10&Superfamily_domains:SSF47473&PROSITE_profiles:PS50222&hmmpanther:PTHR10183&hmmpanther:PTHR10183:SF374	0	chr1:g.223545259G>A	0	0
chr1	223712842	rs2230083	A	G	7	152	1832	0.045	G	missense_variant	MODERATE	CAPN2	ENSG00000162909	Transcript	ENST00000295006.6	protein_coding	1/21	0	ENST00000295006.6:c.202A>G	ENSP00000295006.5:p.Ser68Gly	304/3366	202/2103	68/700	S/G	Agc/Ggc	rs2230083	0	1	0	SNV	HGNC	HGNC:1479	YES	1	P1	CCDS31035.1	ENSP00000295006	P17655	0	UPI000059D0B9	0	0	tolerated	benign	PDB-ENSP_mappings:1kfu.L&PDB-ENSP_mappings:1kfx.L&PDB-ENSP_mappings:2nqa.A&Pfam_domain:PF00648&PROSITE_profiles:PS50203&hmmpanther:PTHR10183&hmmpanther:PTHR10183:SF268&SMART_domains:SM00230&Superfamily_domains:SSF54001&Conserved_Domains:cd00044	0	chr1:g.223712842A>G	0.0527	0
chr1	223745359	rs17597	C	T	3	152	2093	0.019	T	synonymous_variant	LOW	CAPN2	ENSG00000162909	Transcript	ENST00000295006.6	protein_coding	4/21	0	ENST00000295006.6:c.480C>T	ENSP00000295006.5:p.Thr160%3D	582/3366	480/2103	160/700	T	acC/acT	rs17597	0	1	0	SNV	HGNC	HGNC:1479	YES	1	P1	CCDS31035.1	ENSP00000295006	P17655	0	UPI000059D0B9	0	0	0	0	PDB-ENSP_mappings:1kfu.L&PDB-ENSP_mappings:1kfx.L&PDB-ENSP_mappings:2nqa.A&Pfam_domain:PF00648&Prints_domain:PR00704&PROSITE_profiles:PS50203&hmmpanther:PTHR10183&hmmpanther:PTHR10183:SF268&SMART_domains:SM00230&Superfamily_domains:SSF54001&Conserved_Domains:cd00044	0	chr1:g.223745359C>T	0.0403	0.028
chr1	223745392	rs3738377	C	T	5	152	2109	0.032	T	synonymous_variant	LOW	CAPN2	ENSG00000162909	Transcript	ENST00000295006.6	protein_coding	4/21	0	ENST00000295006.6:c.513C>T	ENSP00000295006.5:p.Ala171%3D	615/3366	513/2103	171/700	A	gcC/gcT	rs3738377&COSM146790	0	1	0	SNV	HGNC	HGNC:1479	YES	1	P1	CCDS31035.1	ENSP00000295006	P17655	0	UPI000059D0B9	0	0	0	0	PDB-ENSP_mappings:1kfu.L&PDB-ENSP_mappings:1kfx.L&PDB-ENSP_mappings:2nqa.A&Pfam_domain:PF00648&Prints_domain:PR00704&PROSITE_profiles:PS50203&hmmpanther:PTHR10183&hmmpanther:PTHR10183:SF268&SMART_domains:SM00230&Superfamily_domains:SSF54001&Conserved_Domains:cd00044	0	chr1:g.223745392C>T	0.0315	0
chr1	223798456	rs146508776	G	A	6	152	2360	0.051	A	synonymous_variant	LOW	TP53BP2	ENSG00000143514	Transcript	ENST00000343537.12	protein_coding	12/18	0	ENST00000343537.12:c.1707C>T	ENSP00000341957.7:p.Gly569%3D	1974/4632	1707/3405	569/1134	G	ggC/ggT	rs146508776	0	-1	0	SNV	HGNC	HGNC:12000	YES	1	P1	CCDS44319.1	ENSP00000341957	Q13625	0	UPI0000D4B5F2	0	0	0	0	hmmpanther:PTHR24131&hmmpanther:PTHR24131:SF8&MobiDB_lite:mobidb-lite&MobiDB_lite:mobidb-lite	0	chr1:g.223798456G>A	0.0038	0.0008
chr1	223803417	rs34683843	G	T	4	152	1847	0.026	T	missense_variant	MODERATE	TP53BP2	ENSG00000143514	Transcript	ENST00000343537.12	protein_coding	7/18	0	ENST00000343537.12:c.685C>A	ENSP00000341957.7:p.Gln229Lys	952/4632	685/3405	229/1134	Q/K	Caa/Aaa	rs34683843	0	-1	0	SNV	HGNC	HGNC:12000	YES	1	P1	CCDS44319.1	ENSP00000341957	Q13625	0	UPI0000D4B5F2	0	0	deleterious	probably_damaging	hmmpanther:PTHR24131&hmmpanther:PTHR24131:SF8&Coiled-coils_(Ncoils):Coil	0	chr1:g.223803417G>T	0.0353	0.003
chr1	225412611	rs143164834	G	A	4	152	598	0.038	A	synonymous_variant	LOW	LBR	ENSG00000143815	Transcript	ENST00000338179.6	protein_coding	8/14	0	ENST00000338179.6:c.927C>T	ENSP00000339883.2:p.Ile309%3D	1091/3812	927/1848	309/615	I	atC/atT	rs143164834	0	-1	0	SNV	HGNC	HGNC:6518	YES	5	P1	CCDS1545.1	ENSP00000339883	Q14739	0	UPI000012E256	0	1	0	0	Pfam_domain:PF01222&hmmpanther:PTHR21257&hmmpanther:PTHR21257:SF37&Transmembrane_helices:TMhelix	0	chr1:g.225412611G>A	0	0
chr1	225920494	rs181648767	G	C	3	152	2166	0.019	C	synonymous_variant	LOW	PYCR2	ENSG00000143811	Transcript	ENST00000343818.11	protein_coding	7/7	0	ENST00000343818.11:c.924C>G	ENSP00000342502.6:p.Leu308%3D	1064/1680	924/963	308/320	L	ctC/ctG	rs181648767	0	-1	0	SNV	HGNC	HGNC:30262	YES	1	P1	CCDS31043.1	ENSP00000342502	Q96C36	A0A0S2Z5U6	UPI000006F2BB	0	1	0	0	0	0	chr1:g.225920494G>C	0.0038	0
chr1	225937685	rs2295418	G	A	7	152	2298	0.045	A	missense_variant	MODERATE	LEFTY2	ENSG00000143768	Transcript	ENST00000366820.10	protein_coding	4/4	0	ENST00000366820.10:c.857C>T	ENSP00000355785.5:p.Pro286Leu	937/2019	857/1101	286/366	P/L	cCg/cTg	0	0	-1	0	SNV	HGNC	HGNC:3122	YES	1	P1	CCDS1549.1	ENSP00000355785	O00292	A0A024R3P5	UPI0000136CBB	0	1	deleterious	probably_damaging	Gene3D:2.10.90.10&Pfam_domain:PF00019&PIRSF_domain:PIRSF037402&Prints_domain:PR01427&PROSITE_patterns:PS00250&PROSITE_profiles:PS51362&hmmpanther:PTHR11848&hmmpanther:PTHR11848:SF232&SMART_domains:SM00204&Superfamily_domains:SSF57501	0	chr1:g.225937685G>A	0	0
chr1	226223923	rs1181191494	C	T	2	152	1889	0.013	T	missense_variant	MODERATE	MIXL1	ENSG00000185155	Transcript	ENST00000542034.5	protein_coding	1/2	0	ENST00000542034.5:c.242C>T	ENSP00000442439.1:p.Ala81Val	306/839	242/723	81/240	A/V	gCc/gTc	rs1181191494	0	1	0	SNV	HGNC	HGNC:13363	YES	1	0	CCDS60432.1	ENSP00000442439	Q9H2W2	0	UPI000189A780	0	0	tolerated	benign	Gene3D:1.10.10.60&hmmpanther:PTHR24329&hmmpanther:PTHR24329:SF276&Superfamily_domains:SSF46689&MobiDB_lite:mobidb-lite&Low_complexity_(Seg):seg	0	chr1:g.226223923C>T	0	0
chr1	226224041	rs763437724	C	A	2	152	1842	0.013	A	synonymous_variant	LOW	MIXL1	ENSG00000185155	Transcript	ENST00000542034.5	protein_coding	1/2	0	ENST00000542034.5:c.360C>A	ENSP00000442439.1:p.Ala120%3D	424/839	360/723	120/240	A	gcC/gcA	rs763437724	0	1	0	SNV	HGNC	HGNC:13363	YES	1	0	CCDS60432.1	ENSP00000442439	Q9H2W2	0	UPI000189A780	0	0	0	0	Gene3D:1.10.10.60&Pfam_domain:PF00046&PROSITE_profiles:PS50071&hmmpanther:PTHR24329&hmmpanther:PTHR24329:SF276&SMART_domains:SM00389&Superfamily_domains:SSF46689&Conserved_Domains:cd00086	0	chr1:g.226224041C>A	0	0
chr1	226224042	rs769184138	G	T	2	152	1846	0.013	T	missense_variant	MODERATE	MIXL1	ENSG00000185155	Transcript	ENST00000542034.5	protein_coding	1/2	0	ENST00000542034.5:c.361G>T	ENSP00000442439.1:p.Ala121Ser	425/839	361/723	121/240	A/S	Gcg/Tcg	rs769184138	0	1	0	SNV	HGNC	HGNC:13363	YES	1	0	CCDS60432.1	ENSP00000442439	Q9H2W2	0	UPI000189A780	0	0	tolerated	benign	Gene3D:1.10.10.60&Pfam_domain:PF00046&PROSITE_profiles:PS50071&hmmpanther:PTHR24329&hmmpanther:PTHR24329:SF276&SMART_domains:SM00389&Superfamily_domains:SSF46689&Conserved_Domains:cd00086	0	chr1:g.226224042G>T	0	0
chr1	226736022	rs778538440	C	T	2	152	2016	0.013	T	synonymous_variant	LOW	ITPKB	ENSG00000143772	Transcript	ENST00000429204.5	protein_coding	2/8	0	ENST00000429204.5:c.1437G>A	ENSP00000411152.1:p.Leu479%3D	1777/6162	1437/2841	479/946	L	ttG/ttA	rs778538440	0	-1	0	SNV	HGNC	HGNC:6179	YES	5	P1	CCDS1555.1	ENSP00000411152	P27987	0	UPI000013D92B	0	0	0	0	hmmpanther:PTHR12400&hmmpanther:PTHR12400:SF4	0	chr1:g.226736022C>T	0	0
chr1	226736089	rs1191023981	G	A	2	152	1825	0.013	A	missense_variant	MODERATE	ITPKB	ENSG00000143772	Transcript	ENST00000429204.5	protein_coding	2/8	0	ENST00000429204.5:c.1370C>T	ENSP00000411152.1:p.Pro457Leu	1710/6162	1370/2841	457/946	P/L	cCc/cTc	rs1191023981	0	-1	0	SNV	HGNC	HGNC:6179	YES	5	P1	CCDS1555.1	ENSP00000411152	P27987	0	UPI000013D92B	0	0	tolerated_low_confidence	benign	hmmpanther:PTHR12400&hmmpanther:PTHR12400:SF4&Low_complexity_(Seg):seg	0	chr1:g.226736089G>A	0	0
chr1	227654810	rs199951474	A	G	3	150	1383	0.019	G	missense_variant	MODERATE	ZNF678	ENSG00000181450	Transcript	ENST00000343776.9	protein_coding	4/4	0	ENST00000343776.9:c.560A>G	ENSP00000344828.4:p.Asp187Gly	905/8556	560/1578	187/525	D/G	gAc/gGc	rs199951474&COSM1668530&COSM1668531	0	1	0	SNV	HGNC	HGNC:28652	YES	1	P1	0	ENSP00000344828	Q5SXM1	0	UPI000019862A	0	0	tolerated	benign	Gene3D:3.30.160.60&Pfam_domain:PF00096&PROSITE_patterns:PS00028&PROSITE_profiles:PS50157&hmmpanther:PTHR24377&hmmpanther:PTHR24377&hmmpanther:PTHR24377:SF714&hmmpanther:PTHR24377:SF714&SMART_domains:SM00355&Superfamily_domains:SSF57667	0	chr1:g.227654810A>G	0	0
chr1	227654815	rs61744724	G	C	2	150	1330	0.013	C	missense_variant	MODERATE	ZNF678	ENSG00000181450	Transcript	ENST00000343776.9	protein_coding	4/4	0	ENST00000343776.9:c.565G>C	ENSP00000344828.4:p.Val189Leu	910/8556	565/1578	189/525	V/L	Gtt/Ctt	rs61744724	0	1	0	SNV	HGNC	HGNC:28652	YES	1	P1	0	ENSP00000344828	Q5SXM1	0	UPI000019862A	0	0	deleterious	benign	Gene3D:3.30.160.60&Pfam_domain:PF00096&PROSITE_patterns:PS00028&PROSITE_profiles:PS50157&hmmpanther:PTHR24377&hmmpanther:PTHR24377&hmmpanther:PTHR24377:SF714&hmmpanther:PTHR24377:SF714&SMART_domains:SM00355&Superfamily_domains:SSF57667&Superfamily_domains:SSF57667	0	chr1:g.227654815G>C	0.0164	0.059
chr1	227654816	rs769604206	T	C	2	150	1327	0.013	C	missense_variant	MODERATE	ZNF678	ENSG00000181450	Transcript	ENST00000343776.9	protein_coding	4/4	0	ENST00000343776.9:c.566T>C	ENSP00000344828.4:p.Val189Ala	911/8556	566/1578	189/525	V/A	gTt/gCt	rs769604206	0	1	0	SNV	HGNC	HGNC:28652	YES	1	P1	0	ENSP00000344828	Q5SXM1	0	UPI000019862A	0	0	tolerated	benign	Gene3D:3.30.160.60&Pfam_domain:PF00096&PROSITE_patterns:PS00028&PROSITE_profiles:PS50157&hmmpanther:PTHR24377&hmmpanther:PTHR24377&hmmpanther:PTHR24377:SF714&hmmpanther:PTHR24377:SF714&SMART_domains:SM00355&Superfamily_domains:SSF57667&Superfamily_domains:SSF57667	0	chr1:g.227654816T>C	0	0
chr1	228279404	rs186479858	C	T	2	152	2057	0.013	T	synonymous_variant	LOW	OBSCN	ENSG00000154358	Transcript	ENST00000570156.6	protein_coding	32/116	0	ENST00000570156.6:c.8643C>T	ENSP00000455507.2:p.Thr2881%3D	8717/26925	8643/26772	2881/8923	T	acC/acT	rs186479858	0	1	0	SNV	HGNC	HGNC:15719	YES	5	P1	CCDS59204.1	ENSP00000455507	0	A6NGQ3	UPI00027FCDB5	0	0	0	0	Gene3D:2.60.40.10&hmmpanther:PTHR13817&hmmpanther:PTHR13817:SF30&Superfamily_domains:SSF48726	0	chr1:g.228279404C>T	0.0004	0
chr1	228287919	rs756101239	C	G	2	152	2239	0.013	G	missense_variant	MODERATE	OBSCN	ENSG00000154358	Transcript	ENST00000570156.6	protein_coding	41/116	0	ENST00000570156.6:c.11057C>G	ENSP00000455507.2:p.Ser3686Cys	11131/26925	11057/26772	3686/8923	S/C	tCc/tGc	rs756101239&COSM5523325&COSM5523326&COSM5523327&COSM5523328	0	1	0	SNV	HGNC	HGNC:15719	YES	5	P1	CCDS59204.1	ENSP00000455507	0	A6NGQ3	UPI00027FCDB5	0	0	tolerated	benign	Gene3D:2.60.40.10&Pfam_domain:PF07679&PROSITE_profiles:PS50835&hmmpanther:PTHR13817&hmmpanther:PTHR13817:SF30&SMART_domains:SM00406&SMART_domains:SM00408&SMART_domains:SM00409&Superfamily_domains:SSF48726&Conserved_Domains:cd00096	0	chr1:g.228287919C>G	0	0
chr1	228350935	rs372931114	G	T	5	152	1830	0.032	T	synonymous_variant	LOW	OBSCN	ENSG00000154358	Transcript	ENST00000570156.6	protein_coding	88/116	0	ENST00000570156.6:c.21282G>T	ENSP00000455507.2:p.Pro7094%3D	21356/26925	21282/26772	7094/8923	P	ccG/ccT	rs372931114&COSM4914982&COSM4914983&COSM4914984	0	1	0	SNV	HGNC	HGNC:15719	YES	5	P1	CCDS59204.1	ENSP00000455507	0	A6NGQ3	UPI00027FCDB5	0	0	0	0	Gene3D:2.60.40.10&Pfam_domain:PF07679&PROSITE_profiles:PS50835&hmmpanther:PTHR13817&hmmpanther:PTHR13817:SF30&SMART_domains:SM00406&SMART_domains:SM00408&SMART_domains:SM00409&Superfamily_domains:SSF48726&Conserved_Domains:cd00096	0	chr1:g.228350935G>T	0.0008	0
chr1	228372362	rs771752818	C	T	2	152	2009	0.013	T	missense_variant	MODERATE	OBSCN	ENSG00000154358	Transcript	ENST00000570156.6	protein_coding	105/116	0	ENST00000570156.6:c.24455C>T	ENSP00000455507.2:p.Ala8152Val	24529/26925	24455/26772	8152/8923	A/V	gCc/gTc	rs771752818	0	1	0	SNV	HGNC	HGNC:15719	YES	5	P1	CCDS59204.1	ENSP00000455507	0	A6NGQ3	UPI00027FCDB5	0	0	deleterious	probably_damaging	Low_complexity_(Seg):seg	0	chr1:g.228372362C>T	0	0
chr1	228394765	rs768928070	C	T	2	152	1816	0.013	T	synonymous_variant	LOW	TRIM11	ENSG00000154370	Transcript	ENST00000284551.11	protein_coding	6/6	0	ENST00000284551.11:c.1347G>A	ENSP00000284551.6:p.Pro449%3D	1621/2710	1347/1407	449/468	P	ccG/ccA	rs768928070	0	-1	0	SNV	HGNC	HGNC:16281	YES	1	P1	CCDS31048.1	ENSP00000284551	Q96F44	0	UPI000005340A	0	0	0	0	Low_complexity_(Seg):seg&Conserved_Domains:cd15811&Gene3D:2.60.120.920&SMART_domains:SM00449&Superfamily_domains:SSF49899&PROSITE_profiles:PS50188	0	chr1:g.228394765C>T	0	0
chr1	229295900	rs199897325	G	A	2	152	1966	0.013	A	missense_variant	MODERATE	RAB4A	ENSG00000168118	Transcript	ENST00000366690.4	protein_coding	4/8	0	ENST00000366690.4:c.280G>A	ENSP00000355651.4:p.Asp94Asn	488/2966	280/657	94/218	D/N	Gat/Aat	rs199897325	0	1	0	SNV	HGNC	HGNC:9781	YES	1	P1	CCDS31050.1	ENSP00000355651	P20338	A0A024R3U9	UPI0000161F4E	0	0	deleterious	benign	PDB-ENSP_mappings:1yu9.A&PDB-ENSP_mappings:1z0k.A&PDB-ENSP_mappings:1z0k.C&PDB-ENSP_mappings:2bmd.A&PDB-ENSP_mappings:2bme.A&PDB-ENSP_mappings:2bme.B&PDB-ENSP_mappings:2bme.C&PDB-ENSP_mappings:2bme.D&Gene3D:3.40.50.300&Pfam_domain:PF00071&PROSITE_profiles:PS51419&hmmpanther:PTHR24073&hmmpanther:PTHR24073:SF439&SMART_domains:SM00173&SMART_domains:SM00174&SMART_domains:SM00175&SMART_domains:SM00176…	0	chr1:g.229295900G>A	0.0002	0
chr1	229518306	rs115488729	T	C	2	152	1832	0.013	C	missense_variant	MODERATE	ABCB10	ENSG00000135776	Transcript	ENST00000344517.5	protein_coding	13/13	0	ENST00000344517.5:c.2090A>G	ENSP00000355637.3:p.Asn697Ser	2145/3869	2090/2217	697/738	N/S	aAt/aGt	rs115488729	0	-1	0	SNV	HGNC	HGNC:41	YES	1	P1	CCDS1580.1	ENSP00000355637	Q9NRK6	0	UPI000013CFBF	0	0	tolerated	benign	Gene3D:3.40.50.300&PDB-ENSP_mappings:3zdq.A&PDB-ENSP_mappings:4ayt.A&PDB-ENSP_mappings:4ayw.A&PDB-ENSP_mappings:4ayx.A&PIRSF_domain:PIRSF002773&PROSITE_profiles:PS50893&hmmpanther:PTHR24221&hmmpanther:PTHR24221:SF392&SMART_domains:SM00382&Superfamily_domains:SSF52540&Conserved_Domains:cd03249	0	chr1:g.229518306T>C	0.0146	0.0023
chr1	229518351	rs201773661	C	T	3	152	1987	0.019	T	missense_variant	MODERATE	ABCB10	ENSG00000135776	Transcript	ENST00000344517.5	protein_coding	13/13	0	ENST00000344517.5:c.2045G>A	ENSP00000355637.3:p.Gly682Glu	2100/3869	2045/2217	682/738	G/E	gGa/gAa	rs201773661	0	-1	0	SNV	HGNC	HGNC:41	YES	1	P1	CCDS1580.1	ENSP00000355637	Q9NRK6	0	UPI000013CFBF	0	0	deleterious	benign	Gene3D:3.40.50.300&PDB-ENSP_mappings:3zdq.A&PDB-ENSP_mappings:4ayt.A&PDB-ENSP_mappings:4ayw.A&PDB-ENSP_mappings:4ayx.A&PIRSF_domain:PIRSF002773&PROSITE_profiles:PS50893&hmmpanther:PTHR24221&hmmpanther:PTHR24221:SF392&SMART_domains:SM00382&Superfamily_domains:SSF52540&Conserved_Domains:cd03249	0	chr1:g.229518351C>T	0.0002	0
chr1	229530287	rs780403595	T	C	2	152	2365	0.013	C	synonymous_variant	LOW	ABCB10	ENSG00000135776	Transcript	ENST00000344517.5	protein_coding	8/13	0	ENST00000344517.5:c.1557A>G	ENSP00000355637.3:p.Ser519%3D	1612/3869	1557/2217	519/738	S	tcA/tcG	rs780403595	0	-1	0	SNV	HGNC	HGNC:41	YES	1	P1	CCDS1580.1	ENSP00000355637	Q9NRK6	0	UPI000013CFBF	0	0	0	0	Gene3D:3.40.50.300&PDB-ENSP_mappings:3zdq.A&PDB-ENSP_mappings:4ayt.A&PDB-ENSP_mappings:4ayw.A&PDB-ENSP_mappings:4ayx.A&Pfam_domain:PF00005&PIRSF_domain:PIRSF002773&PROSITE_profiles:PS50893&hmmpanther:PTHR24221&hmmpanther:PTHR24221:SF392&SMART_domains:SM00382&Superfamily_domains:SSF52540&Conserved_Domains:cd03249	0	chr1:g.229530287T>C	0	0
chr1	230249224	rs1923950	G	A	4	152	1913	0.026	A	synonymous_variant	LOW	GALNT2	ENSG00000143641	Transcript	ENST00000366672.5	protein_coding	9/16	0	ENST00000366672.5:c.858G>A	ENSP00000355632.4:p.Thr286%3D	901/4423	858/1716	286/571	T	acG/acA	rs1923950	0	1	0	SNV	HGNC	HGNC:4124	YES	1	P1	CCDS1582.1	ENSP00000355632	Q10471	A0A1L7NY50	UPI0000074053	0	0	0	0	PDB-ENSP_mappings:2ffu.A&PDB-ENSP_mappings:2ffv.A&PDB-ENSP_mappings:2ffv.B&Gene3D:3.90.550.10&PDB-ENSP_mappings:4d0t.A&PDB-ENSP_mappings:4d0t.B&PDB-ENSP_mappings:4d0t.C&PDB-ENSP_mappings:4d0t.D&PDB-ENSP_mappings:4d0t.E&PDB-ENSP_mappings:4d0t.F&PDB-ENSP_mappings:4d0z.A&PDB-ENSP_mappings:4d0z.B&PDB-ENSP_mappings:4d0z.C&PDB-ENSP_mappings:4d0z.D&PDB-ENSP_mappings:4d0z.E&PDB-ENSP_mappings:4d0z.F&PDB-E…	0	chr1:g.230249224G>A	0.11	0.0961
chr1	231272345	rs11558492	A	G	2	152	2103	0.013	G	missense_variant	MODERATE	GNPAT	ENSG00000116906	Transcript	ENST00000366647.9	protein_coding	11/16	0	ENST00000366647.9:c.1556A>G	ENSP00000355607.4:p.Asp519Gly	1723/2641	1556/2043	519/680	D/G	gAt/gGt	rs11558492&CM150926	0	1	0	SNV	HGNC	HGNC:4416	YES	1	P1	CCDS1592.1	ENSP00000355607	O15228	0	UPI0000000A2A	0	1	deleterious	benign	PIRSF_domain:PIRSF000437&PIRSF_domain:PIRSF500063&hmmpanther:PTHR12563&hmmpanther:PTHR12563:SF9	0	chr1:g.231272345A>G	0.1356	0.0688
chr1	231421046	rs143108243	G	A	3	152	2253	0.019	A	synonymous_variant	LOW	EGLN1	ENSG00000135766	Transcript	ENST00000366641.3	protein_coding	1/5	0	ENST00000366641.3:c.843C>T	ENSP00000355601.3:p.Arg281%3D	3999/7097	843/1281	281/426	R	cgC/cgT	rs143108243	0	-1	0	SNV	HGNC	HGNC:1232	YES	1	P1	CCDS1595.1	ENSP00000355601	Q9GZT9	R4SCQ0	UPI0000050C90	0	1	0	0	Gene3D:2.60.120.620&PDB-ENSP_mappings:2g19.A&PDB-ENSP_mappings:2g1m.A&PDB-ENSP_mappings:2hbt.A&PDB-ENSP_mappings:2hbu.A&PDB-ENSP_mappings:2y33.A&PDB-ENSP_mappings:2y34.A&PDB-ENSP_mappings:3hqr.A&PDB-ENSP_mappings:3hqu.A&PDB-ENSP_mappings:3ouh.A&PDB-ENSP_mappings:3oui.A&PDB-ENSP_mappings:3ouj.A&PDB-ENSP_mappings:4bqw.A&PDB-ENSP_mappings:4bqx.A&PDB-ENSP_mappings:4bqy.A&PDB-ENSP_mappings:4jzr.A&PDB-…	0	chr1:g.231421046G>A	0	0
chr1	231421877	rs186996510	G	C	6	152	1174	0.038	C	missense_variant	MODERATE	EGLN1	ENSG00000135766	Transcript	ENST00000366641.3	protein_coding	1/5	0	ENST00000366641.3:c.12C>G	ENSP00000355601.3:p.Asp4Glu	3168/7097	12/1281	4/426	D/E	gaC/gaG	rs186996510&CM134523	0	-1	0	SNV	HGNC	HGNC:1232	YES	1	P1	CCDS1595.1	ENSP00000355601	Q9GZT9	R4SCQ0	UPI0000050C90	0	1	tolerated_low_confidence	benign	hmmpanther:PTHR12907&hmmpanther:PTHR12907:SF4	0	chr1:g.231421877G>C	0.0066	0
chr1	231561210	rs748533440	A	G	2	152	931	0.013	G	synonymous_variant	LOW	TSNAX	ENSG00000116918	Transcript	ENST00000366639.9	protein_coding	5/6	0	ENST00000366639.9:c.450A>G	ENSP00000355599.3:p.Lys150%3D	592/2634	450/873	150/290	K	aaA/aaG	rs748533440	0	1	0	SNV	HGNC	HGNC:12380	YES	1	P1	CCDS1596.1	ENSP00000355599	Q99598	A0A024R3V8	UPI0000137768	0	0	0	0	Gene3D:1.20.58.190&PDB-ENSP_mappings:3pja.J&PDB-ENSP_mappings:3pja.K&PDB-ENSP_mappings:3pja.L&PDB-ENSP_mappings:3qb5.K&Pfam_domain:PF01997&hmmpanther:PTHR10741&hmmpanther:PTHR10741:SF5&Superfamily_domains:SSF74784&Conserved_Domains:cd14805	0	chr1:g.231561210A>G	0	0
chr1	232008852	rs821616	A	T	2	152	2330	0.013	T	missense_variant	MODERATE	DISC1	ENSG00000162946	Transcript	ENST00000439617.7	protein_coding	11/13	0	ENST00000439617.7:c.2110A>T	ENSP00000403888.3:p.Ser704Cys	2163/7059	2110/2565	704/854	S/C	Agc/Tgc	rs821616&CM051907	0	1	0	SNV	HGNC	HGNC:2888	YES	5	A2	CCDS86059.1	ENSP00000403888	Q9NRI5	A0A075B6Q7	UPI00004EC28F	0	1	deleterious	possibly_damaging	hmmpanther:PTHR14332	0	chr1:g.232008852A>T	0.2502	0.3782
[truncated: 8,342 more rows]
[truncated: 108 more columns]
