# Supplementary material for: Whole genome variation in 27 Mexican indigenous populations, demographic and biomedical insights
Source: PLoS One. 2021 Apr 8;16(4):e0249773. doi: 10.1371/journal.pone.0249773 (PMC8031408; doi:10.1371/journal.pone.0249773)
Supplement: S3 Data — (ZIP) [file pone.0249773.s005.zip › SNV/lowfreq/76g.snv.low_freq.dbSNPnovel.tsv]

CHROM	POS	ID	REF	ALT	AC	AN	DP	AF_mx	Allele	Consequence	IMPACT	SYMBOL	Gene	Feature_type	Feature	BIOTYPE	EXON	INTRON	HGVSc	HGVSp	cDNA_position	CDS_position	Protein_position	Amino_acids	Codons	Existing_variation	DISTANCE	STRAND	FLAGS	VARIANT_CLASS	SYMBOL_SOURCE	HGNC_ID	CANONICAL	TSL	APPRIS	CCDS	ENSP	SWISSPROT	TREMBL	UNIPARC	SOURCE	GENE_PHENO	SIFT	PolyPhen	DOMAINS	HGVS_OFFSET	HGVSg	AF	AFR_AF
chr1	806855	0	G	A	2	152	1623	0.013	A	intron_variant&non_coding_transcript_variant	MODIFIER	AL669831.4	ENSG00000230092	Transcript	ENST00000447500.4	processed_transcript	0	3/4	ENST00000447500.4:n.495-964C>T	0	0	0	0	0	0	0	0	-1	0	SNV	Clone_based_ensembl_gene	0	YES	5	0	0	0	0	0	0	0	0	0	0	0	0	chr1:g.806855G>A	0	0
chr1	907876	0	C	G	2	150	1419	0.013	G	upstream_gene_variant	MODIFIER	AL645608.2	ENSG00000230699	Transcript	ENST00000448179.1	lincRNA	0	0	0	0	0	0	0	0	0	0	3559	1	0	SNV	Clone_based_ensembl_gene	0	YES	2	0	0	0	0	0	0	0	0	0	0	0	0	chr1:g.907876C>G	0	0
chr1	912972	0	G	T	3	152	2275	0.019	T	non_coding_transcript_exon_variant	MODIFIER	AL645608.2	ENSG00000230699	Transcript	ENST00000448179.1	lincRNA	2/2	0	ENST00000448179.1:n.1067G>T	0	1067/3043	0	0	0	0	0	0	1	0	SNV	Clone_based_ensembl_gene	0	YES	2	0	0	0	0	0	0	0	0	0	0	0	0	chr1:g.912972G>T	0	0
chr1	937311	0	G	T	2	152	1850	0.013	T	intron_variant	MODIFIER	SAMD11	ENSG00000187634	Transcript	ENST00000342066.8	protein_coding	0	5/13	ENST00000342066.8:c.430+1415G>T	0	0	0	0	0	0	0	0	1	0	SNV	HGNC	HGNC:28706	YES	5	P2	CCDS2.2	ENSP00000342313	Q96NU1	0	UPI0000D61E04	0	0	0	0	0	0	chr1:g.937311G>T	0	0
chr1	1085193	0	G	A	2	152	1860	0.013	A	intron_variant	MODIFIER	C1orf159	ENSG00000131591	Transcript	ENST00000379339.5	protein_coding	0	9/11	ENST00000379339.5:c.553+685C>T	0	0	0	0	0	0	0	0	-1	0	SNV	HGNC	HGNC:26062	YES	2	A2	CCDS81250.1	ENSP00000368644	Q96HA4	0	UPI000013EF85	0	0	0	0	0	0	chr1:g.1085193G>A	0	0
chr1	1179598	0	C	A	2	152	2064	0.013	A	intron_variant	MODIFIER	TTLL10	ENSG00000162571	Transcript	ENST00000379290.5	protein_coding	0	4/15	ENST00000379290.5:c.119-59C>A	0	0	0	0	0	0	0	0	1	0	SNV	HGNC	HGNC:26693	YES	1	P1	CCDS44036.1	ENSP00000368592	Q6ZVT0	0	UPI0000205ADB	0	0	0	0	0	0	chr1:g.1179598C>A	0	0
chr1	1216342	0	A	C	4	152	1786	0.026	C	upstream_gene_variant	MODIFIER	TNFRSF4	ENSG00000186827	Transcript	ENST00000379236.4	protein_coding	0	0	0	0	0	0	0	0	0	0	2189	-1	0	SNV	HGNC	HGNC:11918	YES	1	P1	CCDS11.1	ENSP00000368538	P43489	0	UPI00001370E5	0	1	0	0	0	0	chr1:g.1216342A>C	0	0
chr1	1351714	0	C	G	4	152	2434	0.026	G	upstream_gene_variant	MODIFIER	DVL1	ENSG00000107404	Transcript	ENST00000378888.10	protein_coding	0	0	0	0	0	0	0	0	0	0	2296	-1	0	SNV	HGNC	HGNC:3084	YES	5	A2	CCDS81252.1	ENSP00000368166	O14640	0	UPI00001AF922	0	1	0	0	0	0	chr1:g.1351714C>G	0	0
chr1	1407730	0	C	T	4	152	1977	0.026	T	upstream_gene_variant	MODIFIER	MRPL20	ENSG00000242485	Transcript	ENST00000344843.12	protein_coding	0	0	0	0	0	0	0	0	0	0	437	-1	0	SNV	HGNC	HGNC:14478	YES	1	P1	CCDS26.1	ENSP00000341082	Q9BYC9	0	UPI000006F0A8	0	0	0	0	0	0	chr1:g.1407730C>T	0	0
chr1	1464210	0	A	C	2	150	507	0.019	C	intron_variant	MODIFIER	ATAD3C	ENSG00000215915	Transcript	ENST00000378785.6	protein_coding	0	11/11	ENST00000378785.6:c.1089+1502A>C	0	0	0	0	0	0	0	0	1	0	SNV	HGNC	HGNC:32151	YES	2	P1	CCDS44039.1	ENSP00000368062	Q5T2N8	0	UPI00001619C0	0	0	0	0	0	0	chr1:g.1464210A>C	0	0
chr1	1505618	0	A	G	4	152	1852	0.026	G	intron_variant&non_coding_transcript_variant	MODIFIER	AL645728.2	ENSG00000284740	Transcript	ENST00000641974.1	processed_transcript	0	1/1	ENST00000641974.1:n.412+1957A>G	0	0	0	0	0	0	0	0	1	0	SNV	Clone_based_ensembl_gene	0	YES	0	0	0	0	0	0	0	0	0	0	0	0	0	chr1:g.1505618A>G	0	0
chr1	1621466	0	C	G	2	152	2030	0.013	G	intron_variant	MODIFIER	MIB2	ENSG00000197530	Transcript	ENST00000505820.6	protein_coding	0	2/19	ENST00000505820.6:c.282-1923C>G	0	0	0	0	0	0	0	0	1	0	SNV	HGNC	HGNC:30577	YES	1	P3	CCDS41224.2	ENSP00000426103	Q96AX9	0	UPI0001C0B37A	0	1	0	0	0	0	chr1:g.1621466C>G	0	0
chr1	1948078	0	G	C	2	152	1369	0.013	C	intron_variant	MODIFIER	CFAP74	ENSG00000142609	Transcript	ENST00000493964.5	protein_coding	0	18/37	ENST00000493964.5:c.2177-1024C>G	0	0	0	0	0	0	0	0	-1	0	SNV	HGNC	HGNC:29368	YES	5	P1	0	ENSP00000417061	Q9C0B2	0	UPI0004620AE2	0	0	0	0	0	0	chr1:g.1948078G>C	0	0
chr1	2081691	0	T	C	2	152	2084	0.013	C	intron_variant	MODIFIER	PRKCZ	ENSG00000067606	Transcript	ENST00000378567.8	protein_coding	0	4/17	ENST00000378567.8:c.334+22100T>C	0	0	0	0	0	0	0	0	1	0	SNV	HGNC	HGNC:9412	YES	1	P1	CCDS37.1	ENSP00000367830	Q05513	0	UPI0000169EB7	0	0	0	0	0	0	chr1:g.2081691T>C	0	0
chr1	2121189	0	A	G	2	152	1964	0.013	G	intron_variant	MODIFIER	PRKCZ	ENSG00000067606	Transcript	ENST00000378567.8	protein_coding	0	4/17	ENST00000378567.8:c.335-14073A>G	0	0	0	0	0	0	0	0	1	0	SNV	HGNC	HGNC:9412	YES	1	P1	CCDS37.1	ENSP00000367830	Q05513	0	UPI0000169EB7	0	0	0	0	0	0	chr1:g.2121189A>G	0	0
chr1	2156320	0	G	T	2	152	1770	0.013	T	intron_variant	MODIFIER	PRKCZ	ENSG00000067606	Transcript	ENST00000378567.8	protein_coding	0	10/17	ENST00000378567.8:c.974+228G>T	0	0	0	0	0	0	0	0	1	0	SNV	HGNC	HGNC:9412	YES	1	P1	CCDS37.1	ENSP00000367830	Q05513	0	UPI0000169EB7	0	0	0	0	0	0	chr1:g.2156320G>T	0	0
chr1	2220773	0	A	C	2	152	1869	0.013	C	downstream_gene_variant	MODIFIER	AL590822.1	ENSG00000234396	Transcript	ENST00000442483.2	lincRNA	0	0	0	0	0	0	0	0	0	0	35	1	0	SNV	Clone_based_ensembl_gene	0	YES	3	0	0	0	0	0	0	0	0	0	0	0	0	chr1:g.2220773A>C	0	0
chr1	2222282	0	T	A	2	150	425	0.013	A	downstream_gene_variant	MODIFIER	AL590822.1	ENSG00000234396	Transcript	ENST00000442483.2	lincRNA	0	0	0	0	0	0	0	0	0	0	1544	1	0	SNV	Clone_based_ensembl_gene	0	YES	3	0	0	0	0	0	0	0	0	0	0	0	0	chr1:g.2222282T>A	0	0
chr1	2242227	0	G	C	2	152	2034	0.013	C	intron_variant	MODIFIER	SKI	ENSG00000157933	Transcript	ENST00000378536.5	protein_coding	0	1/6	ENST00000378536.5:c.969+12492G>C	0	0	0	0	0	0	0	0	1	0	SNV	HGNC	HGNC:10896	YES	1	P1	CCDS39.1	ENSP00000367797	P12755	0	UPI00001359DE	0	1	0	0	0	0	chr1:g.2242227G>C	0	0
chr1	2290102	0	G	A	2	152	1491	0.013	A	intron_variant	MODIFIER	SKI	ENSG00000157933	Transcript	ENST00000378536.5	protein_coding	0	1/6	ENST00000378536.5:c.970-12876G>A	0	0	0	0	0	0	0	0	1	0	SNV	HGNC	HGNC:10896	YES	1	P1	CCDS39.1	ENSP00000367797	P12755	0	UPI00001359DE	0	1	0	0	0	0	chr1:g.2290102G>A	0	0
chr1	2325183	0	C	T	4	150	942	0.026	T	intron_variant	MODIFIER	MORN1	ENSG00000116151	Transcript	ENST00000378531.8	protein_coding	0	12/13	ENST00000378531.8:c.1251-1040G>A	0	0	0	0	0	0	0	0	-1	0	SNV	HGNC	HGNC:25852	YES	2	P3	CCDS40.1	ENSP00000367792	Q5T089	0	UPI000007293C	0	0	0	0	0	0	chr1:g.2325183C>T	0	0
chr1	2428759	0	C	G	2	152	2182	0.013	G	intron_variant	MODIFIER	PLCH2	ENSG00000149527	Transcript	ENST00000609981.5	protein_coding	0	1/3	ENST00000609981.5:c.-177-1579C>G	0	0	0	0	0	0	0	0	1	cds_end_NF	SNV	HGNC	HGNC:29037	0	5	0	0	ENSP00000476436	0	V9GY64	UPI0003B92842	0	0	0	0	0	0	chr1:g.2428759C>G	0	0
chr1	2864056	0	C	A	2	152	1211	0.013	A	regulatory_region_variant	MODIFIER	0	0	RegulatoryFeature	ENSR00000345035	promoter_flanking_region	0	0	0	0	0	0	0	0	0	0	0	0	0	SNV	0	0	0	0	0	0	0	0	0	0	0	0	0	0	0	0	chr1:g.2864056C>A	0	0
chr1	2941528	0	T	G	2	152	2346	0.013	G	intergenic_variant	MODIFIER	0	0	0	0	0	0	0	0	0	0	0	0	0	0	0	0	0	0	SNV	0	0	0	0	0	0	0	0	0	0	0	0	0	0	0	0	chr1:g.2941528T>G	0	0
chr1	3027178	0	C	T	2	152	2546	0.013	T	downstream_gene_variant	MODIFIER	ACTRT2	ENSG00000169717	Transcript	ENST00000378404.3	protein_coding	0	0	0	0	0	0	0	0	0	0	4275	1	0	SNV	HGNC	HGNC:24026	YES	0	P1	CCDS45.1	ENSP00000367658	Q8TDY3	0	UPI0000070494	0	0	0	0	0	0	chr1:g.3027178C>T	0	0
chr1	3103987	0	C	A	2	152	1831	0.013	A	intron_variant	MODIFIER	PRDM16	ENSG00000142611	Transcript	ENST00000270722.10	protein_coding	0	1/16	ENST00000270722.10:c.37+34691C>A	0	0	0	0	0	0	0	0	1	0	SNV	HGNC	HGNC:14000	YES	1	P3	CCDS41236.2	ENSP00000270722	Q9HAZ2	0	UPI0000458A29	0	1	0	0	0	0	chr1:g.3103987C>A	0	0
chr1	3190829	0	A	G	2	152	1821	0.013	G	intron_variant	MODIFIER	PRDM16	ENSG00000142611	Transcript	ENST00000270722.10	protein_coding	0	2/16	ENST00000270722.10:c.387+4355A>G	0	0	0	0	0	0	0	0	1	0	SNV	HGNC	HGNC:14000	YES	1	P3	CCDS41236.2	ENSP00000270722	Q9HAZ2	0	UPI0000458A29	0	1	0	0	0	0	chr1:g.3190829A>G	0	0
chr1	3245873	0	C	T	3	152	2250	0.019	T	intron_variant	MODIFIER	PRDM16	ENSG00000142611	Transcript	ENST00000270722.10	protein_coding	0	3/16	ENST00000270722.10:c.438+1736C>T	0	0	0	0	0	0	0	0	1	0	SNV	HGNC	HGNC:14000	YES	1	P3	CCDS41236.2	ENSP00000270722	Q9HAZ2	0	UPI0000458A29	0	1	0	0	0	0	chr1:g.3245873C>T	0	0
chr1	3294155	0	A	G	2	152	2243	0.013	G	intron_variant	MODIFIER	PRDM16	ENSG00000142611	Transcript	ENST00000270722.10	protein_coding	0	3/16	ENST00000270722.10:c.438+50018A>G	0	0	0	0	0	0	0	0	1	0	SNV	HGNC	HGNC:14000	YES	1	P3	CCDS41236.2	ENSP00000270722	Q9HAZ2	0	UPI0000458A29	0	1	0	0	0	0	chr1:g.3294155A>G	0	0
chr1	3300876	0	C	T	2	152	2311	0.013	T	intron_variant	MODIFIER	PRDM16	ENSG00000142611	Transcript	ENST00000270722.10	protein_coding	0	3/16	ENST00000270722.10:c.438+56739C>T	0	0	0	0	0	0	0	0	1	0	SNV	HGNC	HGNC:14000	YES	1	P3	CCDS41236.2	ENSP00000270722	Q9HAZ2	0	UPI0000458A29	0	1	0	0	0	0	chr1:g.3300876C>T	0	0
chr1	3387690	0	C	T	4	152	1847	0.026	T	intron_variant	MODIFIER	PRDM16	ENSG00000142611	Transcript	ENST00000270722.10	protein_coding	0	4/16	ENST00000270722.10:c.573+2404C>T	0	0	0	0	0	0	0	0	1	0	SNV	HGNC	HGNC:14000	YES	1	P3	CCDS41236.2	ENSP00000270722	Q9HAZ2	0	UPI0000458A29	0	1	0	0	0	0	chr1:g.3387690C>T	0	0
chr1	3419086	0	T	A	2	152	2000	0.013	A	intron_variant	MODIFIER	PRDM16	ENSG00000142611	Transcript	ENST00000270722.10	protein_coding	0	12/16	ENST00000270722.10:c.2939+342T>A	0	0	0	0	0	0	0	0	1	0	SNV	HGNC	HGNC:14000	YES	1	P3	CCDS41236.2	ENSP00000270722	Q9HAZ2	0	UPI0000458A29	0	1	0	0	0	0	chr1:g.3419086T>A	0	0
chr1	3419087	0	G	T	2	152	2005	0.013	T	intron_variant	MODIFIER	PRDM16	ENSG00000142611	Transcript	ENST00000270722.10	protein_coding	0	12/16	ENST00000270722.10:c.2939+343G>T	0	0	0	0	0	0	0	0	1	0	SNV	HGNC	HGNC:14000	YES	1	P3	CCDS41236.2	ENSP00000270722	Q9HAZ2	0	UPI0000458A29	0	1	0	0	0	0	chr1:g.3419087G>T	0	0
chr1	3421783	0	G	A	2	152	2476	0.013	A	intron_variant	MODIFIER	PRDM16	ENSG00000142611	Transcript	ENST00000270722.10	protein_coding	0	12/16	ENST00000270722.10:c.2939+3039G>A	0	0	0	0	0	0	0	0	1	0	SNV	HGNC	HGNC:14000	YES	1	P3	CCDS41236.2	ENSP00000270722	Q9HAZ2	0	UPI0000458A29	0	1	0	0	0	0	chr1:g.3421783G>A	0	0
chr1	3552851	0	G	A	2	152	1937	0.013	A	intron_variant	MODIFIER	MEGF6	ENSG00000162591	Transcript	ENST00000356575.9	protein_coding	0	4/36	ENST00000356575.9:c.481+26974C>T	0	0	0	0	0	0	0	0	-1	0	SNV	HGNC	HGNC:3232	YES	1	P1	CCDS41237.1	ENSP00000348982	O75095	0	UPI0000DACACB	0	0	0	0	0	0	chr1:g.3552851G>A	0	0
chr1	3564894	0	C	G	2	152	2010	0.013	G	intron_variant	MODIFIER	MEGF6	ENSG00000162591	Transcript	ENST00000356575.9	protein_coding	0	4/36	ENST00000356575.9:c.481+14931G>C	0	0	0	0	0	0	0	0	-1	0	SNV	HGNC	HGNC:3232	YES	1	P1	CCDS41237.1	ENSP00000348982	O75095	0	UPI0000DACACB	0	0	0	0	0	0	chr1:g.3564894C>G	0	0
chr1	3688116	0	C	A	2	152	1918	0.013	A	intron_variant	MODIFIER	TP73	ENSG00000078900	Transcript	ENST00000378295.9	protein_coding	0	3/13	ENST00000378295.9:c.186+4936C>A	0	0	0	0	0	0	0	0	1	0	SNV	HGNC	HGNC:12003	YES	1	P3	CCDS49.1	ENSP00000367545	O15350	A0A024R4C3	UPI000002E988	0	1	0	0	0	0	chr1:g.3688116C>A	0	0
chr1	3960017	0	C	G	2	152	1857	0.013	G	downstream_gene_variant	MODIFIER	LINC01346	ENSG00000233304	Transcript	ENST00000412674.1	lincRNA	0	0	0	0	0	0	0	0	0	0	4755	1	0	SNV	HGNC	HGNC:50563	YES	2	0	0	0	0	0	0	0	0	0	0	0	0	chr1:g.3960017C>G	0	0
chr1	3977881	0	G	T	2	152	1152	0.013	T	intron_variant&non_coding_transcript_variant	MODIFIER	AL805961.1	ENSG00000284668	Transcript	ENST00000641078.1	lincRNA	0	2/3	ENST00000641078.1:n.332+724G>T	0	0	0	0	0	0	0	0	1	0	SNV	Clone_based_ensembl_gene	0	YES	0	0	0	0	0	0	0	0	0	0	0	0	0	chr1:g.3977881G>T	0	0
chr1	4401370	0	C	A	2	152	2158	0.013	A	intergenic_variant	MODIFIER	0	0	0	0	0	0	0	0	0	0	0	0	0	0	0	0	0	0	SNV	0	0	0	0	0	0	0	0	0	0	0	0	0	0	0	0	chr1:g.4401370C>A	0	0
chr1	4486986	0	C	T	2	152	2288	0.013	T	upstream_gene_variant	MODIFIER	AL355602.1	ENSG00000284694	Transcript	ENST00000641472.1	lincRNA	0	0	0	0	0	0	0	0	0	0	2611	-1	0	SNV	Clone_based_ensembl_gene	0	YES	0	0	0	0	0	0	0	0	0	0	0	0	0	chr1:g.4486986C>T	0	0
chr1	4539100	0	G	A	2	152	1565	0.013	A	intergenic_variant	MODIFIER	0	0	0	0	0	0	0	0	0	0	0	0	0	0	0	0	0	0	SNV	0	0	0	0	0	0	0	0	0	0	0	0	0	0	0	0	chr1:g.4539100G>A	0	0
chr1	4770209	0	G	A	2	152	1983	0.013	A	intron_variant	MODIFIER	AJAP1	ENSG00000196581	Transcript	ENST00000378191.4	protein_coding	0	3/5	ENST00000378191.4:c.917+269G>A	0	0	0	0	0	0	0	0	1	0	SNV	HGNC	HGNC:30801	YES	1	P1	CCDS54.1	ENSP00000367433	Q9UKB5	0	UPI00000728B8	0	0	0	0	0	0	chr1:g.4770209G>A	0	0
chr1	4904735	0	T	C	2	152	1515	0.013	C	intergenic_variant	MODIFIER	0	0	0	0	0	0	0	0	0	0	0	0	0	0	0	0	0	0	SNV	0	0	0	0	0	0	0	0	0	0	0	0	0	0	0	0	chr1:g.4904735T>C	0	0
chr1	4918526	0	G	C	2	152	2091	0.013	C	intergenic_variant	MODIFIER	0	0	0	0	0	0	0	0	0	0	0	0	0	0	0	0	0	0	SNV	0	0	0	0	0	0	0	0	0	0	0	0	0	0	0	0	chr1:g.4918526G>C	0	0
chr1	5059890	0	A	T	2	152	1332	0.013	T	intergenic_variant	MODIFIER	0	0	0	0	0	0	0	0	0	0	0	0	0	0	0	0	0	0	SNV	0	0	0	0	0	0	0	0	0	0	0	0	0	0	0	0	chr1:g.5059890A>T	0	0
chr1	5136701	0	A	T	2	152	1931	0.013	T	intergenic_variant	MODIFIER	0	0	0	0	0	0	0	0	0	0	0	0	0	0	0	0	0	0	SNV	0	0	0	0	0	0	0	0	0	0	0	0	0	0	0	0	chr1:g.5136701A>T	0	0
chr1	5179269	0	C	G	2	152	1710	0.013	G	intergenic_variant	MODIFIER	0	0	0	0	0	0	0	0	0	0	0	0	0	0	0	0	0	0	SNV	0	0	0	0	0	0	0	0	0	0	0	0	0	0	0	0	chr1:g.5179269C>G	0	0
chr1	5272570	0	G	A	2	152	2399	0.013	A	intergenic_variant	MODIFIER	0	0	0	0	0	0	0	0	0	0	0	0	0	0	0	0	0	0	SNV	0	0	0	0	0	0	0	0	0	0	0	0	0	0	0	0	chr1:g.5272570G>A	0	0
chr1	5365761	0	T	C	4	152	2201	0.026	C	intergenic_variant	MODIFIER	0	0	0	0	0	0	0	0	0	0	0	0	0	0	0	0	0	0	SNV	0	0	0	0	0	0	0	0	0	0	0	0	0	0	0	0	chr1:g.5365761T>C	0	0
chr1	5670092	0	G	A	2	152	1335	0.013	A	upstream_gene_variant	MODIFIER	AL365255.1	ENSG00000236948	Transcript	ENST00000637702.1	lincRNA	0	0	0	0	0	0	0	0	0	0	1837	-1	0	SNV	Clone_based_ensembl_gene	0	YES	2	0	0	0	0	0	0	0	0	0	0	0	0	chr1:g.5670092G>A	0	0
chr1	5740365	0	C	G	2	152	2328	0.013	G	regulatory_region_variant	MODIFIER	0	0	RegulatoryFeature	ENSR00000345645	enhancer	0	0	0	0	0	0	0	0	0	0	0	0	0	SNV	0	0	0	0	0	0	0	0	0	0	0	0	0	0	0	0	chr1:g.5740365C>G	0	0
chr1	5777271	0	A	G	2	152	951	0.019	G	regulatory_region_variant	MODIFIER	0	0	RegulatoryFeature	ENSR00000345655	CTCF_binding_site	0	0	0	0	0	0	0	0	0	0	0	0	0	SNV	0	0	0	0	0	0	0	0	0	0	0	0	0	0	0	0	chr1:g.5777271A>G	0	0
chr1	5911887	0	C	T	2	152	1906	0.013	T	intron_variant	MODIFIER	NPHP4	ENSG00000131697	Transcript	ENST00000378156.9	protein_coding	0	11/29	ENST00000378156.9:c.1442-2674G>A	0	0	0	0	0	0	0	0	-1	0	SNV	HGNC	HGNC:19104	YES	1	P2	CCDS44052.1	ENSP00000367398	O75161	0	UPI00001303E5	0	1	0	0	0	0	chr1:g.5911887C>T	0	0
chr1	5942401	0	G	A	2	152	772	0.013	A	intron_variant	MODIFIER	NPHP4	ENSG00000131697	Transcript	ENST00000378156.9	protein_coding	0	9/29	ENST00000378156.9:c.1119+4703C>T	0	0	0	0	0	0	0	0	-1	0	SNV	HGNC	HGNC:19104	YES	1	P2	CCDS44052.1	ENSP00000367398	O75161	0	UPI00001303E5	0	1	0	0	0	0	chr1:g.5942401G>A	0	0
chr1	5991938	0	G	A	2	152	830	0.013	A	intron_variant	MODIFIER	NPHP4	ENSG00000131697	Transcript	ENST00000378156.9	protein_coding	0	1/29	ENST00000378156.9:c.-39+306C>T	0	0	0	0	0	0	0	0	-1	0	SNV	HGNC	HGNC:19104	YES	1	P2	CCDS44052.1	ENSP00000367398	O75161	0	UPI00001303E5	0	1	0	0	0	0	chr1:g.5991938G>A	0	0
chr1	6002412	0	C	T	2	152	2257	0.019	T	intron_variant	MODIFIER	KCNAB2	ENSG00000069424	Transcript	ENST00000378097.5	protein_coding	0	1/15	ENST00000378097.5:c.-53+9624C>T	0	0	0	0	0	0	0	0	1	0	SNV	HGNC	HGNC:6229	0	1	P4	CCDS55.1	ENSP00000367337	Q13303	A0A024R4E3	UPI000012E16D	0	1	0	0	0	0	chr1:g.6002412C>T	0	0
chr1	6075781	0	C	T	2	152	1355	0.013	T	intron_variant	MODIFIER	KCNAB2	ENSG00000069424	Transcript	ENST00000378083.7	protein_coding	0	4/15	ENST00000378083.7:c.300+2011C>T	0	0	0	0	0	0	0	0	1	0	SNV	HGNC	HGNC:6229	YES	2	0	CCDS55570.1	ENSP00000367323	Q13303	0	UPI000035E741	0	1	0	0	0	0	chr1:g.6075781C>T	0	0
chr1	6218081	0	T	C	2	152	2159	0.019	C	downstream_gene_variant	MODIFIER	ICMT	ENSG00000116237	Transcript	ENST00000343813.10	protein_coding	0	0	0	0	0	0	0	0	0	0	3112	-1	0	SNV	HGNC	HGNC:5350	YES	1	P1	CCDS61.1	ENSP00000343552	O60725	A0A024R4F6	UPI00000012C2	0	0	0	0	0	0	chr1:g.6218081T>C	0	0
chr1	6247382	0	C	T	2	152	2127	0.013	T	3_prime_UTR_variant	MODIFIER	GPR153	ENSG00000158292	Transcript	ENST00000377893.3	protein_coding	6/6	0	ENST00000377893.3:c.*1956G>A	0	4169/4198	0	0	0	0	0	0	-1	0	SNV	HGNC	HGNC:23618	YES	1	P1	CCDS64.1	ENSP00000367125	Q6NV75	A0A0I9QQ03	UPI000040E9D7	0	0	0	0	0	0	chr1:g.6247382C>T	0	0
chr1	6348864	0	A	G	2	152	2364	0.019	G	intron_variant	MODIFIER	ACOT7	ENSG00000097021	Transcript	ENST00000377855.6	protein_coding	0	2/8	ENST00000377855.6:c.291+885T>C	0	0	0	0	0	0	0	0	-1	0	SNV	HGNC	HGNC:24157	YES	1	P4	CCDS65.1	ENSP00000367086	O00154	0	UPI000012674F	0	0	0	0	0	0	chr1:g.6348864A>G	0	0
chr1	6379992	0	G	A	2	152	1771	0.013	A	intron_variant	MODIFIER	ACOT7	ENSG00000097021	Transcript	ENST00000377855.6	protein_coding	0	1/8	ENST00000377855.6:c.173+5502C>T	0	0	0	0	0	0	0	0	-1	0	SNV	HGNC	HGNC:24157	YES	1	P4	CCDS65.1	ENSP00000367086	O00154	0	UPI000012674F	0	0	0	0	0	0	chr1:g.6379992G>A	0	0
chr1	6555322	0	G	T	2	152	2243	0.013	T	5_prime_UTR_variant	MODIFIER	TAS1R1	ENSG00000173662	Transcript	ENST00000333172.11	protein_coding	1/6	0	ENST00000333172.11:c.-52G>T	0	16/2764	0	0	0	0	0	0	1	0	SNV	HGNC	HGNC:14448	YES	1	P1	CCDS81.1	ENSP00000331867	Q7RTX1	0	UPI000004737B	0	0	0	0	0	0	chr1:g.6555322G>T	0	0
chr1	6584615	0	G	A	2	152	2268	0.013	A	intron_variant	MODIFIER	ZBTB48	ENSG00000204859	Transcript	ENST00000377674.9	protein_coding	0	3/10	ENST00000377674.9:c.933-1304G>A	0	0	0	0	0	0	0	0	1	0	SNV	HGNC	HGNC:4930	YES	1	P1	CCDS84.1	ENSP00000366902	P10074	0	UPI000012C932	0	0	0	0	0	0	chr1:g.6584615G>A	0	0
chr1	6804012	0	C	T	2	152	956	0.013	T	intron_variant	MODIFIER	CAMTA1	ENSG00000171735	Transcript	ENST00000303635.12	protein_coding	0	1/22	ENST00000303635.12:c.46-16169C>T	0	0	0	0	0	0	0	0	1	0	SNV	HGNC	HGNC:18806	YES	1	P1	CCDS30576.1	ENSP00000306522	Q9Y6Y1	0	UPI00001C1D72	0	1	0	0	0	0	chr1:g.6804012C>T	0	0
chr1	6810479	0	C	G	2	152	2034	0.013	G	intron_variant	MODIFIER	CAMTA1	ENSG00000171735	Transcript	ENST00000303635.12	protein_coding	0	1/22	ENST00000303635.12:c.46-9702C>G	0	0	0	0	0	0	0	0	1	0	SNV	HGNC	HGNC:18806	YES	1	P1	CCDS30576.1	ENSP00000306522	Q9Y6Y1	0	UPI00001C1D72	0	1	0	0	0	0	chr1:g.6810479C>G	0	0
chr1	6812653	0	C	T	2	152	842	0.013	T	intron_variant	MODIFIER	CAMTA1	ENSG00000171735	Transcript	ENST00000303635.12	protein_coding	0	1/22	ENST00000303635.12:c.46-7528C>T	0	0	0	0	0	0	0	0	1	0	SNV	HGNC	HGNC:18806	YES	1	P1	CCDS30576.1	ENSP00000306522	Q9Y6Y1	0	UPI00001C1D72	0	1	0	0	0	0	chr1:g.6812653C>T	0	0
chr1	6943639	0	A	C	2	152	1181	0.019	C	intron_variant	MODIFIER	CAMTA1	ENSG00000171735	Transcript	ENST00000303635.12	protein_coding	0	3/22	ENST00000303635.12:c.234+118429A>C	0	0	0	0	0	0	0	0	1	0	SNV	HGNC	HGNC:18806	YES	1	P1	CCDS30576.1	ENSP00000306522	Q9Y6Y1	0	UPI00001C1D72	0	1	0	0	0	0	chr1:g.6943639A>C	0	0
chr1	6977369	0	G	A	2	150	606	0.013	A	intron_variant	MODIFIER	CAMTA1	ENSG00000171735	Transcript	ENST00000303635.12	protein_coding	0	3/22	ENST00000303635.12:c.235-113935G>A	0	0	0	0	0	0	0	0	1	0	SNV	HGNC	HGNC:18806	YES	1	P1	CCDS30576.1	ENSP00000306522	Q9Y6Y1	0	UPI00001C1D72	0	1	0	0	0	0	chr1:g.6977369G>A	0	0
chr1	6993220	0	A	T	2	152	1125	0.013	T	intron_variant	MODIFIER	CAMTA1	ENSG00000171735	Transcript	ENST00000303635.12	protein_coding	0	3/22	ENST00000303635.12:c.235-98084A>T	0	0	0	0	0	0	0	0	1	0	SNV	HGNC	HGNC:18806	YES	1	P1	CCDS30576.1	ENSP00000306522	Q9Y6Y1	0	UPI00001C1D72	0	1	0	0	0	0	chr1:g.6993220A>T	0	0
chr1	7000181	0	G	A	2	152	2047	0.013	A	intron_variant	MODIFIER	CAMTA1	ENSG00000171735	Transcript	ENST00000303635.12	protein_coding	0	3/22	ENST00000303635.12:c.235-91123G>A	0	0	0	0	0	0	0	0	1	0	SNV	HGNC	HGNC:18806	YES	1	P1	CCDS30576.1	ENSP00000306522	Q9Y6Y1	0	UPI00001C1D72	0	1	0	0	0	0	chr1:g.7000181G>A	0	0
chr1	7003229	0	G	T	2	152	2230	0.019	T	intron_variant	MODIFIER	CAMTA1	ENSG00000171735	Transcript	ENST00000303635.12	protein_coding	0	3/22	ENST00000303635.12:c.235-88075G>T	0	0	0	0	0	0	0	0	1	0	SNV	HGNC	HGNC:18806	YES	1	P1	CCDS30576.1	ENSP00000306522	Q9Y6Y1	0	UPI00001C1D72	0	1	0	0	0	0	chr1:g.7003229G>T	0	0
chr1	7066523	0	C	T	2	152	2122	0.013	T	intron_variant	MODIFIER	CAMTA1	ENSG00000171735	Transcript	ENST00000303635.12	protein_coding	0	3/22	ENST00000303635.12:c.235-24781C>T	0	0	0	0	0	0	0	0	1	0	SNV	HGNC	HGNC:18806	YES	1	P1	CCDS30576.1	ENSP00000306522	Q9Y6Y1	0	UPI00001C1D72	0	1	0	0	0	0	chr1:g.7066523C>T	0	0
chr1	7067034	0	G	A	2	152	2429	0.013	A	intron_variant	MODIFIER	CAMTA1	ENSG00000171735	Transcript	ENST00000303635.12	protein_coding	0	3/22	ENST00000303635.12:c.235-24270G>A	0	0	0	0	0	0	0	0	1	0	SNV	HGNC	HGNC:18806	YES	1	P1	CCDS30576.1	ENSP00000306522	Q9Y6Y1	0	UPI00001C1D72	0	1	0	0	0	0	chr1:g.7067034G>A	0	0
chr1	7072943	0	G	C	2	152	2318	0.013	C	intron_variant	MODIFIER	CAMTA1	ENSG00000171735	Transcript	ENST00000303635.12	protein_coding	0	3/22	ENST00000303635.12:c.235-18361G>C	0	0	0	0	0	0	0	0	1	0	SNV	HGNC	HGNC:18806	YES	1	P1	CCDS30576.1	ENSP00000306522	Q9Y6Y1	0	UPI00001C1D72	0	1	0	0	0	0	chr1:g.7072943G>C	0	0
chr1	7118763	0	T	C	2	152	1805	0.013	C	intron_variant	MODIFIER	CAMTA1	ENSG00000171735	Transcript	ENST00000303635.12	protein_coding	0	4/22	ENST00000303635.12:c.302+27392T>C	0	0	0	0	0	0	0	0	1	0	SNV	HGNC	HGNC:18806	YES	1	P1	CCDS30576.1	ENSP00000306522	Q9Y6Y1	0	UPI00001C1D72	0	1	0	0	0	0	chr1:g.7118763T>C	0	0
chr1	7225612	0	A	G	2	152	2333	0.013	G	intron_variant	MODIFIER	CAMTA1	ENSG00000171735	Transcript	ENST00000303635.12	protein_coding	0	4/22	ENST00000303635.12:c.303-23879A>G	0	0	0	0	0	0	0	0	1	0	SNV	HGNC	HGNC:18806	YES	1	P1	CCDS30576.1	ENSP00000306522	Q9Y6Y1	0	UPI00001C1D72	0	1	0	0	0	0	chr1:g.7225612A>G	0	0
chr1	7273521	0	G	A	2	152	1590	0.013	A	intron_variant	MODIFIER	CAMTA1	ENSG00000171735	Transcript	ENST00000303635.12	protein_coding	0	5/22	ENST00000303635.12:c.438+23895G>A	0	0	0	0	0	0	0	0	1	0	SNV	HGNC	HGNC:18806	YES	1	P1	CCDS30576.1	ENSP00000306522	Q9Y6Y1	0	UPI00001C1D72	0	1	0	0	0	0	chr1:g.7273521G>A	0	0
chr1	7278464	0	A	C	2	152	1814	0.013	C	intron_variant	MODIFIER	CAMTA1	ENSG00000171735	Transcript	ENST00000303635.12	protein_coding	0	5/22	ENST00000303635.12:c.438+28838A>C	0	0	0	0	0	0	0	0	1	0	SNV	HGNC	HGNC:18806	YES	1	P1	CCDS30576.1	ENSP00000306522	Q9Y6Y1	0	UPI00001C1D72	0	1	0	0	0	0	chr1:g.7278464A>C	0	0
chr1	7313469	0	G	A	2	152	1922	0.013	A	intron_variant	MODIFIER	CAMTA1	ENSG00000171735	Transcript	ENST00000303635.12	protein_coding	0	5/22	ENST00000303635.12:c.438+63843G>A	0	0	0	0	0	0	0	0	1	0	SNV	HGNC	HGNC:18806	YES	1	P1	CCDS30576.1	ENSP00000306522	Q9Y6Y1	0	UPI00001C1D72	0	1	0	0	0	0	chr1:g.7313469G>A	0	0
chr1	7342542	0	C	G	2	152	2256	0.019	G	intron_variant	MODIFIER	CAMTA1	ENSG00000171735	Transcript	ENST00000303635.12	protein_coding	0	5/22	ENST00000303635.12:c.438+92916C>G	0	0	0	0	0	0	0	0	1	0	SNV	HGNC	HGNC:18806	YES	1	P1	CCDS30576.1	ENSP00000306522	Q9Y6Y1	0	UPI00001C1D72	0	1	0	0	0	0	chr1:g.7342542C>G	0	0
chr1	7509141	0	G	A	2	152	2213	0.013	A	intron_variant	MODIFIER	CAMTA1	ENSG00000171735	Transcript	ENST00000303635.12	protein_coding	0	6/22	ENST00000303635.12:c.510+41240G>A	0	0	0	0	0	0	0	0	1	0	SNV	HGNC	HGNC:18806	YES	1	P1	CCDS30576.1	ENSP00000306522	Q9Y6Y1	0	UPI00001C1D72	0	1	0	0	0	0	chr1:g.7509141G>A	0	0
chr1	7636915	0	A	T	2	152	2026	0.013	T	intron_variant	MODIFIER	CAMTA1	ENSG00000171735	Transcript	ENST00000303635.12	protein_coding	0	6/22	ENST00000303635.12:c.511-3485A>T	0	0	0	0	0	0	0	0	1	0	SNV	HGNC	HGNC:18806	YES	1	P1	CCDS30576.1	ENSP00000306522	Q9Y6Y1	0	UPI00001C1D72	0	1	0	0	0	0	chr1:g.7636915A>T	0	0
chr1	7705281	0	G	C	2	152	849	0.019	C	intron_variant	MODIFIER	CAMTA1	ENSG00000171735	Transcript	ENST00000303635.12	protein_coding	0	11/22	ENST00000303635.12:c.2915-27167G>C	0	0	0	0	0	0	0	0	1	0	SNV	HGNC	HGNC:18806	YES	1	P1	CCDS30576.1	ENSP00000306522	Q9Y6Y1	0	UPI00001C1D72	0	1	0	0	0	0	chr1:g.7705281G>C	0	0
chr1	7724550	0	G	C	2	152	1620	0.019	C	intron_variant	MODIFIER	CAMTA1	ENSG00000171735	Transcript	ENST00000303635.12	protein_coding	0	11/22	ENST00000303635.12:c.2915-7898G>C	0	0	0	0	0	0	0	0	1	0	SNV	HGNC	HGNC:18806	YES	1	P1	CCDS30576.1	ENSP00000306522	Q9Y6Y1	0	UPI00001C1D72	0	1	0	0	0	0	chr1:g.7724550G>C	0	0
chr1	7737681	0	G	C	2	152	2055	0.013	C	intron_variant	MODIFIER	CAMTA1	ENSG00000171735	Transcript	ENST00000303635.12	protein_coding	0	15/22	ENST00000303635.12:c.3658+111G>C	0	0	0	0	0	0	0	0	1	0	SNV	HGNC	HGNC:18806	YES	1	P1	CCDS30576.1	ENSP00000306522	Q9Y6Y1	0	UPI00001C1D72	0	1	0	0	0	0	chr1:g.7737681G>C	0	0
chr1	7773184	0	C	A	2	152	1890	0.013	A	intron_variant	MODIFIER	VAMP3	ENSG00000049245	Transcript	ENST00000054666.11	protein_coding	0	1/4	ENST00000054666.11:c.3-258C>A	0	0	0	0	0	0	0	0	1	0	SNV	HGNC	HGNC:12644	YES	1	P1	CCDS88.1	ENSP00000054666	Q15836	Q6FGG2	UPI00001380F2	0	0	0	0	0	0	chr1:g.7773184C>A	0	0
chr1	7869660	0	A	C	2	152	2205	0.013	C	regulatory_region_variant	MODIFIER	0	0	RegulatoryFeature	ENSR00000000837	open_chromatin_region	0	0	0	0	0	0	0	0	0	0	0	0	0	SNV	0	0	0	0	0	0	0	0	0	0	0	0	0	0	0	0	chr1:g.7869660A>C	0	0
chr1	7879325	0	C	G	2	152	1546	0.013	G	regulatory_region_variant	MODIFIER	0	0	RegulatoryFeature	ENSR00000346291	CTCF_binding_site	0	0	0	0	0	0	0	0	0	0	0	0	0	SNV	0	0	0	0	0	0	0	0	0	0	0	0	0	0	0	0	chr1:g.7879325C>G	0	0
chr1	7902836	0	A	G	2	152	2188	0.019	G	regulatory_region_variant	MODIFIER	0	0	RegulatoryFeature	ENSR00000250137	CTCF_binding_site	0	0	0	0	0	0	0	0	0	0	0	0	0	SNV	0	0	0	0	0	0	0	0	0	0	0	0	0	0	0	0	chr1:g.7902836A>G	0	0
chr1	8030661	0	A	G	2	152	1631	0.013	G	upstream_gene_variant	MODIFIER	ERRFI1	ENSG00000116285	Transcript	ENST00000377482.10	protein_coding	0	0	0	0	0	0	0	0	0	0	4352	-1	0	SNV	HGNC	HGNC:18185	YES	1	P1	CCDS94.1	ENSP00000366702	Q9UJM3	I6S2Y9	UPI000012F0FC	0	0	0	0	0	0	chr1:g.8030661A>G	0	0
chr1	8077193	0	G	C	2	152	1894	0.013	C	intron_variant&non_coding_transcript_variant	MODIFIER	AL034417.2	ENSG00000238290	Transcript	ENST00000445300.1	lincRNA	0	2/2	ENST00000445300.1:n.816-44281G>C	0	0	0	0	0	0	0	0	1	0	SNV	Clone_based_ensembl_gene	0	YES	2	0	0	0	0	0	0	0	0	0	0	0	0	chr1:g.8077193G>C	0	0
chr1	8083696	0	C	T	2	152	2144	0.013	T	intron_variant&non_coding_transcript_variant	MODIFIER	AL034417.2	ENSG00000238290	Transcript	ENST00000445300.1	lincRNA	0	2/2	ENST00000445300.1:n.816-37778C>T	0	0	0	0	0	0	0	0	1	0	SNV	Clone_based_ensembl_gene	0	YES	2	0	0	0	0	0	0	0	0	0	0	0	0	chr1:g.8083696C>T	0	0
chr1	8091571	0	G	A	3	152	2019	0.019	A	intron_variant&non_coding_transcript_variant	MODIFIER	AL034417.2	ENSG00000238290	Transcript	ENST00000445300.1	lincRNA	0	2/2	ENST00000445300.1:n.816-29903G>A	0	0	0	0	0	0	0	0	1	0	SNV	Clone_based_ensembl_gene	0	YES	2	0	0	0	0	0	0	0	0	0	0	0	0	chr1:g.8091571G>A	0	0
chr1	8101274	0	A	C	2	152	845	0.013	C	intron_variant&non_coding_transcript_variant	MODIFIER	AL034417.2	ENSG00000238290	Transcript	ENST00000445300.1	lincRNA	0	2/2	ENST00000445300.1:n.816-20200A>C	0	0	0	0	0	0	0	0	1	0	SNV	Clone_based_ensembl_gene	0	YES	2	0	0	0	0	0	0	0	0	0	0	0	0	chr1:g.8101274A>C	0	0
chr1	8107624	0	T	C	2	150	596	0.013	C	intron_variant&non_coding_transcript_variant	MODIFIER	AL034417.2	ENSG00000238290	Transcript	ENST00000445300.1	lincRNA	0	2/2	ENST00000445300.1:n.816-13850T>C	0	0	0	0	0	0	0	0	1	0	SNV	Clone_based_ensembl_gene	0	YES	2	0	0	0	0	0	0	0	0	0	0	0	0	chr1:g.8107624T>C	0	0
chr1	8136917	0	T	C	3	152	1735	0.019	C	intergenic_variant	MODIFIER	0	0	0	0	0	0	0	0	0	0	0	0	0	0	0	0	0	0	SNV	0	0	0	0	0	0	0	0	0	0	0	0	0	0	0	0	chr1:g.8136917T>C	0	0
chr1	8206140	0	A	T	2	152	577	0.013	T	intron_variant&non_coding_transcript_variant	MODIFIER	LINC01714	ENSG00000227634	Transcript	ENST00000635451.1	lincRNA	0	1/3	ENST00000635451.1:n.449-2527A>T	0	0	0	0	0	0	0	0	1	0	SNV	HGNC	HGNC:52501	YES	5	0	0	0	0	0	0	0	0	0	0	0	0	chr1:g.8206140A>T	0	0
chr1	8221224	0	G	C	2	152	1405	0.019	C	upstream_gene_variant	MODIFIER	AL358876.2	ENSG00000233645	Transcript	ENST00000424689.1	lincRNA	0	0	0	0	0	0	0	0	0	0	695	-1	0	SNV	Clone_based_ensembl_gene	0	YES	3	0	0	0	0	0	0	0	0	0	0	0	0	chr1:g.8221224G>C	0	0
chr1	8455597	0	G	A	2	152	2011	0.013	A	intron_variant	MODIFIER	RERE	ENSG00000142599	Transcript	ENST00000337907.7	protein_coding	0	12/23	ENST00000337907.7:c.1203+10328C>T	0	0	0	0	0	0	0	0	-1	0	SNV	HGNC	HGNC:9965	YES	1	P2	CCDS95.1	ENSP00000338629	Q9P2R6	A0A024R4E9	UPI00001419CC	0	1	0	0	0	0	chr1:g.8455597G>A	0	0
chr1	8504908	0	T	C	2	152	1265	0.013	C	intron_variant	MODIFIER	RERE	ENSG00000142599	Transcript	ENST00000337907.7	protein_coding	0	9/23	ENST00000337907.7:c.879+3719A>G	0	0	0	0	0	0	0	0	-1	0	SNV	HGNC	HGNC:9965	YES	1	P2	CCDS95.1	ENSP00000338629	Q9P2R6	A0A024R4E9	UPI00001419CC	0	1	0	0	0	0	chr1:g.8504908T>C	0	0
chr1	8520501	0	A	C	3	152	1325	0.019	C	intron_variant	MODIFIER	RERE	ENSG00000142599	Transcript	ENST00000337907.7	protein_coding	0	8/23	ENST00000337907.7:c.831-11826T>G	0	0	0	0	0	0	0	0	-1	0	SNV	HGNC	HGNC:9965	YES	1	P2	CCDS95.1	ENSP00000338629	Q9P2R6	A0A024R4E9	UPI00001419CC	0	1	0	0	0	0	chr1:g.8520501A>C	0	0
chr1	8794593	0	T	G	2	152	949	0.013	G	intron_variant	MODIFIER	RERE	ENSG00000142599	Transcript	ENST00000337907.7	protein_coding	0	1/23	ENST00000337907.7:c.-329-2005A>C	0	0	0	0	0	0	0	0	-1	0	SNV	HGNC	HGNC:9965	YES	1	P2	CCDS95.1	ENSP00000338629	Q9P2R6	A0A024R4E9	UPI00001419CC	0	1	0	0	0	0	chr1:g.8794593T>G	0	0
chr1	8955011	0	G	C	3	152	1466	0.019	C	intron_variant	MODIFIER	CA6	ENSG00000131686	Transcript	ENST00000377436.6	protein_coding	0	2/7	ENST00000377436.6:c.260-2126G>C	0	0	0	0	0	0	0	0	1	0	SNV	HGNC	HGNC:1380	YES	1	A2	CCDS57970.1	ENSP00000366654	P23280	0	UPI00004CA0CB	0	0	0	0	0	0	chr1:g.8955011G>C	0	0
chr1	9103537	0	G	A	2	152	2033	0.013	A	3_prime_UTR_variant	MODIFIER	GPR157	ENSG00000180758	Transcript	ENST00000377411.5	protein_coding	4/4	0	ENST00000377411.5:c.*882C>T	0	1965/5197	0	0	0	0	0	0	-1	0	SNV	HGNC	HGNC:23687	YES	1	P1	CCDS100.2	ENSP00000366628	Q5UAW9	0	UPI0000044DD4	0	0	0	0	0	0	chr1:g.9103537G>A	0	0
chr1	9124637	0	C	T	3	152	2361	0.019	T	intron_variant	MODIFIER	GPR157	ENSG00000180758	Transcript	ENST00000377411.5	protein_coding	0	1/3	ENST00000377411.5:c.383+4008G>A	0	0	0	0	0	0	0	0	-1	0	SNV	HGNC	HGNC:23687	YES	1	P1	CCDS100.2	ENSP00000366628	Q5UAW9	0	UPI0000044DD4	0	0	0	0	0	0	chr1:g.9124637C>T	0	0
chr1	9212320	0	T	C	3	152	814	0.019	C	regulatory_region_variant	MODIFIER	0	0	RegulatoryFeature	ENSR00000346656	enhancer	0	0	0	0	0	0	0	0	0	0	0	0	0	SNV	0	0	0	0	0	0	0	0	0	0	0	0	0	0	0	0	chr1:g.9212320T>C	0	0
chr1	9229148	0	A	G	2	152	1713	0.013	G	intergenic_variant	MODIFIER	0	0	0	0	0	0	0	0	0	0	0	0	0	0	0	0	0	0	SNV	0	0	0	0	0	0	0	0	0	0	0	0	0	0	0	0	chr1:g.9229148A>G	0	0
chr1	9297551	0	G	A	2	152	2254	0.019	A	intron_variant	MODIFIER	SPSB1	ENSG00000171621	Transcript	ENST00000328089.11	protein_coding	0	1/2	ENST00000328089.11:c.-150+4480G>A	0	0	0	0	0	0	0	0	1	0	SNV	HGNC	HGNC:30628	YES	1	P1	CCDS102.1	ENSP00000330221	Q96BD6	A0A024R4G8	UPI000006D00B	0	0	0	0	0	0	chr1:g.9297551G>A	0	0
chr1	9315842	0	G	A	2	152	1857	0.019	A	intron_variant	MODIFIER	SPSB1	ENSG00000171621	Transcript	ENST00000328089.11	protein_coding	0	1/2	ENST00000328089.11:c.-150+22771G>A	0	0	0	0	0	0	0	0	1	0	SNV	HGNC	HGNC:30628	YES	1	P1	CCDS102.1	ENSP00000330221	Q96BD6	A0A024R4G8	UPI000006D00B	0	0	0	0	0	0	chr1:g.9315842G>A	0	0
chr1	9439229	0	G	C	3	152	2529	0.019	C	upstream_gene_variant	MODIFIER	RNA5SP40	ENSG00000252956	Transcript	ENST00000517147.1	rRNA_pseudogene	0	0	0	0	0	0	0	0	0	0	1451	-1	0	SNV	HGNC	HGNC:42816	YES	0	0	0	0	0	0	0	0	0	0	0	0	0	chr1:g.9439229G>C	0	0
chr1	9459140	0	A	G	2	152	1291	0.013	G	intergenic_variant	MODIFIER	0	0	0	0	0	0	0	0	0	0	0	0	0	0	0	0	0	0	SNV	0	0	0	0	0	0	0	0	0	0	0	0	0	0	0	0	chr1:g.9459140A>G	0	0
chr1	9466000	0	C	A	2	152	1937	0.013	A	regulatory_region_variant	MODIFIER	0	0	RegulatoryFeature	ENSR00000346752	CTCF_binding_site	0	0	0	0	0	0	0	0	0	0	0	0	0	SNV	0	0	0	0	0	0	0	0	0	0	0	0	0	0	0	0	chr1:g.9466000C>A	0	0
chr1	9468359	0	A	G	2	152	2340	0.013	G	intergenic_variant	MODIFIER	0	0	0	0	0	0	0	0	0	0	0	0	0	0	0	0	0	0	SNV	0	0	0	0	0	0	0	0	0	0	0	0	0	0	0	0	chr1:g.9468359A>G	0	0
chr1	9506691	0	G	A	3	152	2070	0.019	A	upstream_gene_variant	MODIFIER	AL928921.1	ENSG00000235263	Transcript	ENST00000441033.1	lincRNA	0	0	0	0	0	0	0	0	0	0	3220	-1	0	SNV	Clone_based_ensembl_gene	0	YES	3	0	0	0	0	0	0	0	0	0	0	0	0	chr1:g.9506691G>A	0	0
chr1	9535839	0	G	C	2	152	1035	0.013	C	upstream_gene_variant	MODIFIER	SLC25A33	ENSG00000171612	Transcript	ENST00000302692.7	protein_coding	0	0	0	0	0	0	0	0	0	0	3626	1	0	SNV	HGNC	HGNC:29681	YES	1	P1	CCDS103.1	ENSP00000306328	Q9BSK2	0	UPI000004D33B	0	0	0	0	0	0	chr1:g.9535839G>C	0	0
chr1	9547462	0	A	G	3	152	780	0.019	G	intron_variant	MODIFIER	SLC25A33	ENSG00000171612	Transcript	ENST00000302692.7	protein_coding	0	1/6	ENST00000302692.7:c.57-6164A>G	0	0	0	0	0	0	0	0	1	0	SNV	HGNC	HGNC:29681	YES	1	P1	CCDS103.1	ENSP00000306328	Q9BSK2	0	UPI000004D33B	0	0	0	0	0	0	chr1:g.9547462A>G	0	0
chr1	9635077	0	A	G	3	152	1385	0.019	G	intergenic_variant	MODIFIER	0	0	0	0	0	0	0	0	0	0	0	0	0	0	0	0	0	0	SNV	0	0	0	0	0	0	0	0	0	0	0	0	0	0	0	0	chr1:g.9635077A>G	0	0
chr1	9657662	0	T	C	2	152	1557	0.013	C	intron_variant	MODIFIER	PIK3CD	ENSG00000171608	Transcript	ENST00000377346.8	protein_coding	0	1/23	ENST00000377346.8:c.-138+5860T>C	0	0	0	0	0	0	0	0	1	0	SNV	HGNC	HGNC:8977	YES	1	P1	CCDS104.1	ENSP00000366563	O00329	A0A2K8FKV1	UPI000013E807	0	1	0	0	0	0	chr1:g.9657662T>C	0	0
chr1	9662889	0	A	T	2	152	1344	0.013	T	intron_variant	MODIFIER	PIK3CD	ENSG00000171608	Transcript	ENST00000377346.8	protein_coding	0	1/23	ENST00000377346.8:c.-138+11087A>T	0	0	0	0	0	0	0	0	1	0	SNV	HGNC	HGNC:8977	YES	1	P1	CCDS104.1	ENSP00000366563	O00329	A0A2K8FKV1	UPI000013E807	0	1	0	0	0	0	chr1:g.9662889A>T	0	0
chr1	9859850	0	A	G	2	152	2484	0.013	G	intron_variant	MODIFIER	CTNNBIP1	ENSG00000178585	Transcript	ENST00000377263.6	protein_coding	0	5/5	ENST00000377263.6:c.188-9074T>C	0	0	0	0	0	0	0	0	-1	0	SNV	HGNC	HGNC:16913	YES	1	P1	CCDS106.1	ENSP00000366474	Q9NSA3	A0A024R4D7	UPI0000073A39	0	0	0	0	0	0	chr1:g.9859850A>G	0	0
chr1	9866392	0	A	C	2	152	2069	0.013	C	intron_variant	MODIFIER	CTNNBIP1	ENSG00000178585	Transcript	ENST00000377263.6	protein_coding	0	5/5	ENST00000377263.6:c.187+4795T>G	0	0	0	0	0	0	0	0	-1	0	SNV	HGNC	HGNC:16913	YES	1	P1	CCDS106.1	ENSP00000366474	Q9NSA3	A0A024R4D7	UPI0000073A39	0	0	0	0	0	0	chr1:g.9866392A>C	0	0
chr1	9992436	0	T	G	3	152	1730	0.019	G	upstream_gene_variant	MODIFIER	RBP7	ENSG00000162444	Transcript	ENST00000294435.8	protein_coding	0	0	0	0	0	0	0	0	0	0	4792	1	0	SNV	HGNC	HGNC:30316	YES	1	P1	CCDS109.1	ENSP00000294435	Q96R05	0	UPI00001336D9	0	0	0	0	0	0	chr1:g.9992436T>G	0	0
chr1	10005486	0	G	A	3	152	1049	0.019	A	intron_variant	MODIFIER	RBP7	ENSG00000162444	Transcript	ENST00000294435.8	protein_coding	0	1/3	ENST00000294435.8:c.74-2084G>A	0	0	0	0	0	0	0	0	1	0	SNV	HGNC	HGNC:30316	YES	1	P1	CCDS109.1	ENSP00000294435	Q96R05	0	UPI00001336D9	0	0	0	0	0	0	chr1:g.10005486G>A	0	0
chr1	10019929	0	A	G	2	152	1436	0.013	G	downstream_gene_variant	MODIFIER	RBP7	ENSG00000162444	Transcript	ENST00000294435.8	protein_coding	0	0	0	0	0	0	0	0	0	0	3908	1	0	SNV	HGNC	HGNC:30316	YES	1	P1	CCDS109.1	ENSP00000294435	Q96R05	0	UPI00001336D9	0	0	0	0	0	0	chr1:g.10019929A>G	0	0
chr1	10097787	0	G	A	2	152	1479	0.013	A	intron_variant	MODIFIER	UBE4B	ENSG00000130939	Transcript	ENST00000343090.11	protein_coding	0	3/27	ENST00000343090.11:c.347+2191G>A	0	0	0	0	0	0	0	0	1	0	SNV	HGNC	HGNC:12500	YES	1	0	CCDS41245.1	ENSP00000343001	O95155	0	UPI0000137944	0	0	0	0	0	0	chr1:g.10097787G>A	0	0
chr1	10097788	0	C	A	2	152	1484	0.013	A	intron_variant	MODIFIER	UBE4B	ENSG00000130939	Transcript	ENST00000343090.11	protein_coding	0	3/27	ENST00000343090.11:c.347+2192C>A	0	0	0	0	0	0	0	0	1	0	SNV	HGNC	HGNC:12500	YES	1	0	CCDS41245.1	ENSP00000343001	O95155	0	UPI0000137944	0	0	0	0	0	0	chr1:g.10097788C>A	0	0
chr1	10155651	0	T	C	2	152	2277	0.013	C	intron_variant	MODIFIER	UBE4B	ENSG00000130939	Transcript	ENST00000343090.11	protein_coding	0	21/27	ENST00000343090.11:c.2927-2705T>C	0	0	0	0	0	0	0	0	1	0	SNV	HGNC	HGNC:12500	YES	1	0	CCDS41245.1	ENSP00000343001	O95155	0	UPI0000137944	0	0	0	0	0	0	chr1:g.10155651T>C	0	0
chr1	10231222	0	A	G	2	152	1273	0.013	G	intron_variant	MODIFIER	KIF1B	ENSG00000054523	Transcript	ENST00000263934.10	protein_coding	0	1/46	ENST00000263934.10:c.-79-1028A>G	0	0	0	0	0	0	0	0	1	0	SNV	HGNC	HGNC:16636	YES	1	0	CCDS111.1	ENSP00000263934	O60333	0	UPI000013EE7E	0	1	0	0	0	0	chr1:g.10231222A>G	0	0
chr1	10241254	0	C	G	2	152	1571	0.013	G	intron_variant	MODIFIER	KIF1B	ENSG00000054523	Transcript	ENST00000263934.10	protein_coding	0	2/46	ENST00000263934.10:c.106+8820C>G	0	0	0	0	0	0	0	0	1	0	SNV	HGNC	HGNC:16636	YES	1	0	CCDS111.1	ENSP00000263934	O60333	0	UPI000013EE7E	0	1	0	0	0	0	chr1:g.10241254C>G	0	0
chr1	10602943	0	C	G	2	152	1770	0.013	G	intron_variant	MODIFIER	PEX14	ENSG00000142655	Transcript	ENST00000356607.9	protein_coding	0	4/8	ENST00000356607.9:c.298+3577C>G	0	0	0	0	0	0	0	0	1	0	SNV	HGNC	HGNC:8856	YES	1	P1	CCDS30582.1	ENSP00000349016	O75381	0	UPI000013170A	0	1	0	0	0	0	chr1:g.10602943C>G	0	0
chr1	10610740	0	G	A	2	152	1753	0.013	A	intron_variant	MODIFIER	PEX14	ENSG00000142655	Transcript	ENST00000356607.9	protein_coding	0	4/8	ENST00000356607.9:c.299-7592G>A	0	0	0	0	0	0	0	0	1	0	SNV	HGNC	HGNC:8856	YES	1	P1	CCDS30582.1	ENSP00000349016	O75381	0	UPI000013170A	0	1	0	0	0	0	chr1:g.10610740G>A	0	0
chr1	10690065	0	G	T	2	152	2427	0.013	T	intron_variant	MODIFIER	CASZ1	ENSG00000130940	Transcript	ENST00000377022.8	protein_coding	0	4/20	ENST00000377022.8:c.16+3809C>A	0	0	0	0	0	0	0	0	-1	0	SNV	HGNC	HGNC:26002	YES	1	P1	CCDS41246.1	ENSP00000366221	Q86V15	0	UPI0000EBB7D6	0	0	0	0	0	0	chr1:g.10690065G>T	0	0
chr1	10799265	0	C	T	2	152	1958	0.013	T	upstream_gene_variant	MODIFIER	CASZ1	ENSG00000130940	Transcript	ENST00000377022.8	protein_coding	0	0	0	0	0	0	0	0	0	0	2619	-1	0	SNV	HGNC	HGNC:26002	YES	1	P1	CCDS41246.1	ENSP00000366221	Q86V15	0	UPI0000EBB7D6	0	0	0	0	0	0	chr1:g.10799265C>T	0	0
chr1	10816946	0	G	A	2	152	2337	0.013	A	intergenic_variant	MODIFIER	0	0	0	0	0	0	0	0	0	0	0	0	0	0	0	0	0	0	SNV	0	0	0	0	0	0	0	0	0	0	0	0	0	0	0	0	chr1:g.10816946G>A	0	0
chr1	10888182	0	T	C	3	150	609	0.019	C	regulatory_region_variant	MODIFIER	0	0	RegulatoryFeature	ENSR00000347159	CTCF_binding_site	0	0	0	0	0	0	0	0	0	0	0	0	0	SNV	0	0	0	0	0	0	0	0	0	0	0	0	0	0	0	0	chr1:g.10888182T>C	0	0
chr1	10898262	0	T	C	3	152	1692	0.019	C	downstream_gene_variant	MODIFIER	HSPE1P24	ENSG00000225158	Transcript	ENST00000450782.2	processed_pseudogene	0	0	0	0	0	0	0	0	0	0	2264	1	0	SNV	HGNC	HGNC:49343	YES	0	0	0	0	0	0	0	0	0	0	0	0	0	chr1:g.10898262T>C	0	0
chr1	11184013	0	T	C	2	152	1316	0.013	C	intron_variant	MODIFIER	MTOR	ENSG00000198793	Transcript	ENST00000361445.8	protein_coding	0	28/57	ENST00000361445.8:c.4253+15245A>G	0	0	0	0	0	0	0	0	-1	0	SNV	HGNC	HGNC:3942	YES	1	P1	CCDS127.1	ENSP00000354558	P42345	0	UPI000012ABD3	0	1	0	0	0	0	chr1:g.11184013T>C	0	0
chr1	11371640	0	T	G	2	152	739	0.013	G	intergenic_variant	MODIFIER	0	0	0	0	0	0	0	0	0	0	0	0	0	0	0	0	0	0	SNV	0	0	0	0	0	0	0	0	0	0	0	0	0	0	0	0	chr1:g.11371640T>G	0	0
chr1	11491724	0	C	G	2	152	2050	0.013	G	intron_variant	MODIFIER	DISP3	ENSG00000204624	Transcript	ENST00000294484.7	protein_coding	0	1/20	ENST00000294484.7:c.-3-9266C>G	0	0	0	0	0	0	0	0	1	0	SNV	HGNC	HGNC:29251	YES	1	P1	CCDS41247.1	ENSP00000294484	Q9P2K9	0	UPI00001C1D7A	0	0	0	0	0	0	chr1:g.11491724C>G	0	0
chr1	11494022	0	T	C	2	152	2465	0.013	C	intron_variant	MODIFIER	DISP3	ENSG00000204624	Transcript	ENST00000294484.7	protein_coding	0	1/20	ENST00000294484.7:c.-3-6968T>C	0	0	0	0	0	0	0	0	1	0	SNV	HGNC	HGNC:29251	YES	1	P1	CCDS41247.1	ENSP00000294484	Q9P2K9	0	UPI00001C1D7A	0	0	0	0	0	0	chr1:g.11494022T>C	0	0
chr1	11617858	0	A	G	2	152	2523	0.013	G	downstream_gene_variant	MODIFIER	LINC01647	ENSG00000235643	Transcript	ENST00000453135.1	lincRNA	0	0	0	0	0	0	0	0	0	0	4503	1	0	SNV	HGNC	HGNC:52434	YES	1	0	0	0	0	0	0	0	0	0	0	0	0	chr1:g.11617858A>G	0	0
chr1	11698200	0	A	G	2	152	2196	0.013	G	intron_variant	MODIFIER	DRAXIN	ENSG00000162490	Transcript	ENST00000294485.6	protein_coding	0	1/6	ENST00000294485.6:c.-11+6347A>G	0	0	0	0	0	0	0	0	1	0	SNV	HGNC	HGNC:25054	YES	1	P1	CCDS135.1	ENSP00000294485	Q8NBI3	0	UPI000013E16C	0	0	0	0	0	0	chr1:g.11698200A>G	0	0
chr1	11830206	0	G	C	2	152	1656	0.013	C	intron_variant	MODIFIER	CLCN6	ENSG00000011021	Transcript	ENST00000346436.11	protein_coding	0	13/22	ENST00000346436.11:c.1248+884G>C	0	0	0	0	0	0	0	0	1	0	SNV	HGNC	HGNC:2024	YES	1	P1	CCDS138.1	ENSP00000234488	P51797	0	UPI000013F2D3	0	0	0	0	0	0	chr1:g.11830206G>C	0	0
chr1	11932539	0	G	A	2	152	1179	0.013	A	upstream_gene_variant	MODIFIER	PLOD1	ENSG00000083444	Transcript	ENST00000196061.5	protein_coding	0	0	0	0	0	0	0	0	0	0	2178	1	0	SNV	HGNC	HGNC:9081	YES	1	P1	CCDS142.1	ENSP00000196061	Q02809	A0A024R4H0	UPI000013C611	0	1	0	0	0	0	chr1:g.11932539G>A	0	0
chr1	11946272	0	G	C	3	152	2502	0.019	C	intron_variant	MODIFIER	PLOD1	ENSG00000083444	Transcript	ENST00000196061.5	protein_coding	0	1/18	ENST00000196061.5:c.77-1704G>C	0	0	0	0	0	0	0	0	1	0	SNV	HGNC	HGNC:9081	YES	1	P1	CCDS142.1	ENSP00000196061	Q02809	A0A024R4H0	UPI000013C611	0	1	0	0	0	0	chr1:g.11946272G>C	0	0
chr1	11970331	0	G	A	2	152	1526	0.013	A	intron_variant	MODIFIER	PLOD1	ENSG00000083444	Transcript	ENST00000196061.5	protein_coding	0	16/18	ENST00000196061.5:c.1756-339G>A	0	0	0	0	0	0	0	0	1	0	SNV	HGNC	HGNC:9081	YES	1	P1	CCDS142.1	ENSP00000196061	Q02809	A0A024R4H0	UPI000013C611	0	1	0	0	0	0	chr1:g.11970331G>A	0	0
chr1	12046503	0	G	A	3	152	2518	0.019	A	intergenic_variant	MODIFIER	0	0	0	0	0	0	0	0	0	0	0	0	0	0	0	0	0	0	SNV	0	0	0	0	0	0	0	0	0	0	0	0	0	0	0	0	chr1:g.12046503G>A	0	0
chr1	12072245	0	G	A	3	152	2496	0.019	A	intron_variant	MODIFIER	TNFRSF8	ENSG00000120949	Transcript	ENST00000263932.7	protein_coding	0	1/14	ENST00000263932.7:c.63+8584G>A	0	0	0	0	0	0	0	0	1	0	SNV	HGNC	HGNC:11923	YES	1	P1	CCDS144.1	ENSP00000263932	P28908	0	UPI0000000971	0	0	0	0	0	0	chr1:g.12072245G>A	0	0
chr1	12233351	0	C	T	3	152	1820	0.019	T	intron_variant	MODIFIER	VPS13D	ENSG00000048707	Transcript	ENST00000620676.6	protein_coding	0	1/69	ENST00000620676.6:c.-76-840C>T	0	0	0	0	0	0	0	0	1	0	SNV	HGNC	HGNC:23595	YES	1	P4	CCDS30588.1	ENSP00000478104	Q5THJ4	0	UPI0000451CA9	0	1	0	0	0	0	chr1:g.12233351C>T	0	0
chr1	12244156	0	G	T	2	152	1590	0.013	T	intron_variant	MODIFIER	VPS13D	ENSG00000048707	Transcript	ENST00000620676.6	protein_coding	0	3/69	ENST00000620676.6:c.176-90G>T	0	0	0	0	0	0	0	0	1	0	SNV	HGNC	HGNC:23595	YES	1	P4	CCDS30588.1	ENSP00000478104	Q5THJ4	0	UPI0000451CA9	0	1	0	0	0	0	chr1:g.12244156G>T	0	0
chr1	12325063	0	G	C	3	152	1818	0.019	C	intron_variant	MODIFIER	VPS13D	ENSG00000048707	Transcript	ENST00000620676.6	protein_coding	0	35/69	ENST00000620676.6:c.7990+1283G>C	0	0	0	0	0	0	0	0	1	0	SNV	HGNC	HGNC:23595	YES	1	P4	CCDS30588.1	ENSP00000478104	Q5THJ4	0	UPI0000451CA9	0	1	0	0	0	0	chr1:g.12325063G>C	0	0
chr1	12398289	0	A	C	3	152	1484	0.019	C	intron_variant	MODIFIER	VPS13D	ENSG00000048707	Transcript	ENST00000620676.6	protein_coding	0	60/69	ENST00000620676.6:c.11635-1892A>C	0	0	0	0	0	0	0	0	1	0	SNV	HGNC	HGNC:23595	YES	1	P4	CCDS30588.1	ENSP00000478104	Q5THJ4	0	UPI0000451CA9	0	1	0	0	0	0	chr1:g.12398289A>C	0	0
chr1	12454435	0	G	A	3	152	1980	0.019	A	intron_variant	MODIFIER	VPS13D	ENSG00000048707	Transcript	ENST00000620676.6	protein_coding	0	65/69	ENST00000620676.6:c.12334-1563G>A	0	0	0	0	0	0	0	0	1	0	SNV	HGNC	HGNC:23595	YES	1	P4	CCDS30588.1	ENSP00000478104	Q5THJ4	0	UPI0000451CA9	0	1	0	0	0	0	chr1:g.12454435G>A	0	0
chr1	12461204	0	T	C	3	152	2314	0.019	C	intron_variant	MODIFIER	VPS13D	ENSG00000048707	Transcript	ENST00000620676.6	protein_coding	0	67/69	ENST00000620676.6:c.12662+808T>C	0	0	0	0	0	0	0	0	1	0	SNV	HGNC	HGNC:23595	YES	1	P4	CCDS30588.1	ENSP00000478104	Q5THJ4	0	UPI0000451CA9	0	1	0	0	0	0	chr1:g.12461204T>C	0	0
chr1	12463637	0	C	A	2	152	1176	0.013	A	intron_variant	MODIFIER	VPS13D	ENSG00000048707	Transcript	ENST00000620676.6	protein_coding	0	67/69	ENST00000620676.6:c.12662+3241C>A	0	0	0	0	0	0	0	0	1	0	SNV	HGNC	HGNC:23595	YES	1	P4	CCDS30588.1	ENSP00000478104	Q5THJ4	0	UPI0000451CA9	0	1	0	0	0	0	chr1:g.12463637C>A	0	0
chr1	12463638	0	C	A	2	152	1181	0.013	A	intron_variant	MODIFIER	VPS13D	ENSG00000048707	Transcript	ENST00000620676.6	protein_coding	0	67/69	ENST00000620676.6:c.12662+3242C>A	0	0	0	0	0	0	0	0	1	0	SNV	HGNC	HGNC:23595	YES	1	P4	CCDS30588.1	ENSP00000478104	Q5THJ4	0	UPI0000451CA9	0	1	0	0	0	0	chr1:g.12463638C>A	0	0
chr1	12552563	0	C	T	2	152	1770	0.013	T	regulatory_region_variant	MODIFIER	0	0	RegulatoryFeature	ENSR00000001578	promoter_flanking_region	0	0	0	0	0	0	0	0	0	0	0	0	0	SNV	0	0	0	0	0	0	0	0	0	0	0	0	0	0	0	0	chr1:g.12552563C>T	0	0
chr1	12559551	0	A	G	2	152	2137	0.013	G	intergenic_variant	MODIFIER	0	0	0	0	0	0	0	0	0	0	0	0	0	0	0	0	0	0	SNV	0	0	0	0	0	0	0	0	0	0	0	0	0	0	0	0	chr1:g.12559551A>G	0	0
chr1	12618230	0	C	T	2	152	1507	0.013	T	upstream_gene_variant	MODIFIER	DHRS3	ENSG00000162496	Transcript	ENST00000616661.5	protein_coding	0	0	0	0	0	0	0	0	0	0	20	-1	0	SNV	HGNC	HGNC:17693	YES	1	P1	CCDS146.1	ENSP00000480439	O75911	0	UPI000006EE74	0	1	0	0	0	0	chr1:g.12618230C>T	0	0
chr1	12630997	0	G	C	3	152	2441	0.019	C	intergenic_variant	MODIFIER	0	0	0	0	0	0	0	0	0	0	0	0	0	0	0	0	0	0	SNV	0	0	0	0	0	0	0	0	0	0	0	0	0	0	0	0	chr1:g.12630997G>C	0	0
chr1	12638208	0	G	A	3	152	2451	0.019	A	intergenic_variant	MODIFIER	0	0	0	0	0	0	0	0	0	0	0	0	0	0	0	0	0	0	SNV	0	0	0	0	0	0	0	0	0	0	0	0	0	0	0	0	chr1:g.12638208G>A	0	0
chr1	12655260	0	G	A	3	152	1375	0.019	A	intron_variant	MODIFIER	AADACL4	ENSG00000204518	Transcript	ENST00000376221.1	protein_coding	0	2/3	ENST00000376221.1:c.385+3921G>A	0	0	0	0	0	0	0	0	1	0	SNV	HGNC	HGNC:32038	YES	5	P1	CCDS30590.1	ENSP00000365395	Q5VUY2	0	UPI0000160609	0	0	0	0	0	0	chr1:g.12655260G>A	0	0
chr1	12657000	0	G	A	2	152	1285	0.013	A	intron_variant	MODIFIER	AADACL4	ENSG00000204518	Transcript	ENST00000376221.1	protein_coding	0	2/3	ENST00000376221.1:c.386-4791G>A	0	0	0	0	0	0	0	0	1	0	SNV	HGNC	HGNC:32038	YES	5	P1	CCDS30590.1	ENSP00000365395	Q5VUY2	0	UPI0000160609	0	0	0	0	0	0	chr1:g.12657000G>A	0	0
chr1	12678555	0	A	G	3	152	2329	0.019	G	intergenic_variant	MODIFIER	0	0	0	0	0	0	0	0	0	0	0	0	0	0	0	0	0	0	SNV	0	0	0	0	0	0	0	0	0	0	0	0	0	0	0	0	chr1:g.12678555A>G	0	0
chr1	13377662	0	G	C	4	152	1061	0.026	C	intergenic_variant	MODIFIER	0	0	0	0	0	0	0	0	0	0	0	0	0	0	0	0	0	0	SNV	0	0	0	0	0	0	0	0	0	0	0	0	0	0	0	0	chr1:g.13377662G>C	0	0
chr1	13379988	0	T	A	2	150	498	0.013	A	intergenic_variant	MODIFIER	0	0	0	0	0	0	0	0	0	0	0	0	0	0	0	0	0	0	SNV	0	0	0	0	0	0	0	0	0	0	0	0	0	0	0	0	chr1:g.13379988T>A	0	0
chr1	13379989	0	C	A	2	150	508	0.013	A	intergenic_variant	MODIFIER	0	0	0	0	0	0	0	0	0	0	0	0	0	0	0	0	0	0	SNV	0	0	0	0	0	0	0	0	0	0	0	0	0	0	0	0	chr1:g.13379989C>A	0	0
chr1	13443912	0	G	C	2	152	2153	0.013	C	intergenic_variant	MODIFIER	0	0	0	0	0	0	0	0	0	0	0	0	0	0	0	0	0	0	SNV	0	0	0	0	0	0	0	0	0	0	0	0	0	0	0	0	chr1:g.13443912G>C	0	0
chr1	13469049	0	C	G	2	152	2032	0.013	G	regulatory_region_variant	MODIFIER	0	0	RegulatoryFeature	ENSR00000250334	CTCF_binding_site	0	0	0	0	0	0	0	0	0	0	0	0	0	SNV	0	0	0	0	0	0	0	0	0	0	0	0	0	0	0	0	chr1:g.13469049C>G	0	0
chr1	13469050	0	T	A	2	152	2031	0.013	A	regulatory_region_variant	MODIFIER	0	0	RegulatoryFeature	ENSR00000250334	CTCF_binding_site	0	0	0	0	0	0	0	0	0	0	0	0	0	SNV	0	0	0	0	0	0	0	0	0	0	0	0	0	0	0	0	chr1:g.13469050T>A	0	0
chr1	13587544	0	C	T	2	152	2120	0.013	T	intron_variant	MODIFIER	PDPN	ENSG00000162493	Transcript	ENST00000294489.10	protein_coding	0	1/5	ENST00000294489.10:c.295+3444C>T	0	0	0	0	0	0	0	0	1	0	SNV	HGNC	HGNC:29602	YES	1	P3	CCDS30602.1	ENSP00000294489	Q86YL7	0	UPI000013E16D	0	0	0	0	0	0	chr1:g.13587544C>T	0	0
chr1	13612367	0	T	G	2	152	1786	0.013	G	intron_variant	MODIFIER	PDPN	ENSG00000162493	Transcript	ENST00000294489.10	protein_coding	0	3/5	ENST00000294489.10:c.560-1320T>G	0	0	0	0	0	0	0	0	1	0	SNV	HGNC	HGNC:29602	YES	1	P3	CCDS30602.1	ENSP00000294489	Q86YL7	0	UPI000013E16D	0	0	0	0	0	0	chr1:g.13612367T>G	0	0
chr1	13766038	0	A	G	2	152	1796	0.013	G	intron_variant	MODIFIER	PRDM2	ENSG00000116731	Transcript	ENST00000235372.11	protein_coding	0	6/9	ENST00000235372.11:c.512-7040A>G	0	0	0	0	0	0	0	0	1	0	SNV	HGNC	HGNC:9347	YES	1	P4	CCDS150.1	ENSP00000235372	Q13029	0	UPI000013C9CD	0	1	0	0	0	0	chr1:g.13766038A>G	0	0
chr1	13807229	0	T	A	2	152	2278	0.013	A	intron_variant	MODIFIER	PRDM2	ENSG00000116731	Transcript	ENST00000235372.11	protein_coding	0	8/9	ENST00000235372.11:c.5037-9198T>A	0	0	0	0	0	0	0	0	1	0	SNV	HGNC	HGNC:9347	YES	1	P4	CCDS150.1	ENSP00000235372	Q13029	0	UPI000013C9CD	0	1	0	0	0	0	chr1:g.13807229T>A	0	0
chr1	13875072	0	G	A	2	152	2107	0.013	A	intergenic_variant	MODIFIER	0	0	0	0	0	0	0	0	0	0	0	0	0	0	0	0	0	0	SNV	0	0	0	0	0	0	0	0	0	0	0	0	0	0	0	0	chr1:g.13875072G>A	0	0
chr1	14051026	0	G	A	2	152	1677	0.013	A	intron_variant	MODIFIER	KAZN	ENSG00000189337	Transcript	ENST00000636203.1	protein_coding	0	1/16	ENST00000636203.1:c.92-129409G>A	0	0	0	0	0	0	0	0	1	0	SNV	HGNC	HGNC:29173	0	5	A2	0	ENSP00000490958	0	A0A1B0GWK2	UPI0007E52CA6	0	0	0	0	0	0	chr1:g.14051026G>A	0	0
chr1	14299378	0	C	A	2	152	1806	0.013	A	intron_variant	MODIFIER	KAZN	ENSG00000189337	Transcript	ENST00000636203.1	protein_coding	0	2/16	ENST00000636203.1:c.249+118786C>A	0	0	0	0	0	0	0	0	1	0	SNV	HGNC	HGNC:29173	0	5	A2	0	ENSP00000490958	0	A0A1B0GWK2	UPI0007E52CA6	0	0	0	0	0	0	chr1:g.14299378C>A	0	0
chr1	14360340	0	C	A	2	152	1632	0.013	A	intron_variant&non_coding_transcript_variant	MODIFIER	KAZN-AS1	ENSG00000234593	Transcript	ENST00000447908.2	lincRNA	0	2/3	ENST00000447908.2:n.184-9315G>T	0	0	0	0	0	0	0	0	-1	0	SNV	HGNC	HGNC:53610	YES	3	0	0	0	0	0	0	0	0	0	0	0	0	chr1:g.14360340C>A	0	0
chr1	14405375	0	A	G	2	152	1898	0.013	G	intron_variant	MODIFIER	KAZN	ENSG00000189337	Transcript	ENST00000636203.1	protein_coding	0	2/16	ENST00000636203.1:c.250-193608A>G	0	0	0	0	0	0	0	0	1	0	SNV	HGNC	HGNC:29173	0	5	A2	0	ENSP00000490958	0	A0A1B0GWK2	UPI0007E52CA6	0	0	0	0	0	0	chr1:g.14405375A>G	0	0
chr1	14459261	0	G	T	2	152	1416	0.013	T	intron_variant	MODIFIER	KAZN	ENSG00000189337	Transcript	ENST00000636203.1	protein_coding	0	2/16	ENST00000636203.1:c.250-139722G>T	0	0	0	0	0	0	0	0	1	0	SNV	HGNC	HGNC:29173	0	5	A2	0	ENSP00000490958	0	A0A1B0GWK2	UPI0007E52CA6	0	0	0	0	0	0	chr1:g.14459261G>T	0	0
chr1	14568724	0	G	A	2	152	2381	0.013	A	intron_variant	MODIFIER	KAZN	ENSG00000189337	Transcript	ENST00000636203.1	protein_coding	0	2/16	ENST00000636203.1:c.250-30259G>A	0	0	0	0	0	0	0	0	1	0	SNV	HGNC	HGNC:29173	0	5	A2	0	ENSP00000490958	0	A0A1B0GWK2	UPI0007E52CA6	0	0	0	0	0	0	chr1:g.14568724G>A	0	0
chr1	14573509	0	T	C	2	152	1565	0.013	C	intron_variant	MODIFIER	KAZN	ENSG00000189337	Transcript	ENST00000636203.1	protein_coding	0	2/16	ENST00000636203.1:c.250-25474T>C	0	0	0	0	0	0	0	0	1	0	SNV	HGNC	HGNC:29173	0	5	A2	0	ENSP00000490958	0	A0A1B0GWK2	UPI0007E52CA6	0	0	0	0	0	0	chr1:g.14573509T>C	0	0
chr1	14615496	0	C	G	2	152	1488	0.013	G	intron_variant	MODIFIER	KAZN	ENSG00000189337	Transcript	ENST00000376030.7	protein_coding	0	1/14	ENST00000376030.7:c.226+16273C>G	0	0	0	0	0	0	0	0	1	0	SNV	HGNC	HGNC:29173	YES	5	P2	CCDS152.2	ENSP00000365198	Q674X7	0	UPI0000E1E68A	0	0	0	0	0	0	chr1:g.14615496C>G	0	0
chr1	14750023	0	G	A	2	152	1581	0.013	A	intron_variant	MODIFIER	KAZN	ENSG00000189337	Transcript	ENST00000376030.7	protein_coding	0	1/14	ENST00000376030.7:c.226+150800G>A	0	0	0	0	0	0	0	0	1	0	SNV	HGNC	HGNC:29173	YES	5	P2	CCDS152.2	ENSP00000365198	Q674X7	0	UPI0000E1E68A	0	0	0	0	0	0	chr1:g.14750023G>A	0	0
chr1	14981130	0	G	A	2	152	2175	0.013	A	intron_variant	MODIFIER	KAZN	ENSG00000189337	Transcript	ENST00000376030.7	protein_coding	0	2/14	ENST00000376030.7:c.418+20255G>A	0	0	0	0	0	0	0	0	1	0	SNV	HGNC	HGNC:29173	YES	5	P2	CCDS152.2	ENSP00000365198	Q674X7	0	UPI0000E1E68A	0	0	0	0	0	0	chr1:g.14981130G>A	0	0
chr1	14996800	0	C	G	2	152	2023	0.013	G	intron_variant	MODIFIER	KAZN	ENSG00000189337	Transcript	ENST00000376030.7	protein_coding	0	2/14	ENST00000376030.7:c.418+35925C>G	0	0	0	0	0	0	0	0	1	0	SNV	HGNC	HGNC:29173	YES	5	P2	CCDS152.2	ENSP00000365198	Q674X7	0	UPI0000E1E68A	0	0	0	0	0	0	chr1:g.14996800C>G	0	0
chr1	15043086	0	A	G	2	152	2199	0.013	G	intron_variant	MODIFIER	KAZN	ENSG00000189337	Transcript	ENST00000376030.7	protein_coding	0	3/14	ENST00000376030.7:c.556-903A>G	0	0	0	0	0	0	0	0	1	0	SNV	HGNC	HGNC:29173	YES	5	P2	CCDS152.2	ENSP00000365198	Q674X7	0	UPI0000E1E68A	0	0	0	0	0	0	chr1:g.15043086A>G	0	0
chr1	15071202	0	G	T	2	152	1245	0.013	T	intron_variant	MODIFIER	KAZN	ENSG00000189337	Transcript	ENST00000376030.7	protein_coding	0	8/14	ENST00000376030.7:c.1222+5449G>T	0	0	0	0	0	0	0	0	1	0	SNV	HGNC	HGNC:29173	YES	5	P2	CCDS152.2	ENSP00000365198	Q674X7	0	UPI0000E1E68A	0	0	0	0	0	0	chr1:g.15071202G>T	0	0
chr1	15106319	0	G	A	2	152	2110	0.013	A	intron_variant	MODIFIER	KAZN	ENSG00000189337	Transcript	ENST00000376030.7	protein_coding	0	13/14	ENST00000376030.7:c.2048+2130G>A	0	0	0	0	0	0	0	0	1	0	SNV	HGNC	HGNC:29173	YES	5	P2	CCDS152.2	ENSP00000365198	Q674X7	0	UPI0000E1E68A	0	0	0	0	0	0	chr1:g.15106319G>A	0	0
chr1	15176578	0	C	T	3	152	2475	0.019	T	intron_variant	MODIFIER	TMEM51	ENSG00000171729	Transcript	ENST00000376008.3	protein_coding	0	1/3	ENST00000376008.3:c.-267+22624C>T	0	0	0	0	0	0	0	0	1	0	SNV	HGNC	HGNC:25488	YES	2	P1	CCDS154.1	ENSP00000365176	Q9NW97	A0A024QZ97	UPI0000073712	0	0	0	0	0	0	chr1:g.15176578C>T	0	0
chr1	15411336	0	C	T	2	152	1277	0.013	T	intron_variant	MODIFIER	EFHD2	ENSG00000142634	Transcript	ENST00000375980.9	protein_coding	0	1/3	ENST00000375980.9:c.308+1057C>T	0	0	0	0	0	0	0	0	1	0	SNV	HGNC	HGNC:28670	YES	1	P1	CCDS155.1	ENSP00000365147	Q96C19	A0A024QZ77	UPI00001362A6	0	0	0	0	0	0	chr1:g.15411336C>T	0	0
chr1	15499530	0	T	C	2	152	1570	0.013	C	intron_variant	MODIFIER	CASP9	ENSG00000132906	Transcript	ENST00000333868.10	protein_coding	0	6/8	ENST00000333868.10:c.869-4078A>G	0	0	0	0	0	0	0	0	-1	0	SNV	HGNC	HGNC:1511	YES	1	P2	CCDS158.1	ENSP00000330237	P55211	0	UPI000012D14F	0	1	0	0	0	0	chr1:g.15499530T>C	0	0
chr1	15748468	0	G	A	2	152	1560	0.013	A	downstream_gene_variant	MODIFIER	TMEM82	ENSG00000162460	Transcript	ENST00000375782.2	protein_coding	0	0	0	0	0	0	0	0	0	0	486	1	0	SNV	HGNC	HGNC:32350	YES	1	P1	CCDS30608.1	ENSP00000364938	A0PJX8	0	UPI0000458A15	0	0	0	0	0	0	chr1:g.15748468G>A	0	0
chr1	15772235	0	G	A	2	152	2206	0.013	A	intron_variant	MODIFIER	FBLIM1	ENSG00000162458	Transcript	ENST00000441801.6	protein_coding	0	5/5	ENST00000441801.6:c.711+1657G>A	0	0	0	0	0	0	0	0	1	0	SNV	HGNC	HGNC:24686	YES	1	0	CCDS44064.1	ENSP00000416387	Q8WUP2	0	UPI0000520D52	0	0	0	0	0	0	chr1:g.15772235G>A	0	0
chr1	15945482	0	G	C	2	152	2185	0.013	C	intron_variant	MODIFIER	ZBTB17	ENSG00000116809	Transcript	ENST00000375733.6	protein_coding	0	6/15	ENST00000375733.6:c.661+233C>G	0	0	0	0	0	0	0	0	-1	0	SNV	HGNC	HGNC:12936	YES	1	A2	CCDS72712.1	ENSP00000364885	Q13105	0	UPI00005054F0	0	0	0	0	0	0	chr1:g.15945482G>C	0	0
chr1	15981984	0	C	G	2	152	1624	0.013	G	intergenic_variant	MODIFIER	0	0	0	0	0	0	0	0	0	0	0	0	0	0	0	0	0	0	SNV	0	0	0	0	0	0	0	0	0	0	0	0	0	0	0	0	chr1:g.15981984C>G	0	0
chr1	16037036	0	C	G	2	152	2057	0.013	G	downstream_gene_variant	MODIFIER	CLCNKA	ENSG00000186510	Transcript	ENST00000331433.5	protein_coding	0	0	0	0	0	0	0	0	0	0	2986	1	0	SNV	HGNC	HGNC:2026	YES	1	P3	CCDS167.1	ENSP00000332771	P51800	0	UPI0000127993	0	1	0	0	0	0	chr1:g.16037036C>G	0	0
chr1	16179997	0	A	C	3	152	1700	0.019	C	regulatory_region_variant	MODIFIER	0	0	RegulatoryFeature	ENSR00000002026	promoter_flanking_region	0	0	0	0	0	0	0	0	0	0	0	0	0	SNV	0	0	0	0	0	0	0	0	0	0	0	0	0	0	0	0	chr1:g.16179997A>C	0	0
chr1	16247802	0	C	T	2	152	1747	0.013	T	3_prime_UTR_variant	MODIFIER	FBXO42	ENSG00000037637	Transcript	ENST00000375592.8	protein_coding	10/10	0	ENST00000375592.8:c.*2868G>A	0	5265/6227	0	0	0	0	0	0	-1	0	SNV	HGNC	HGNC:29249	YES	1	P1	CCDS30613.1	ENSP00000364742	Q6P3S6	A0A024QZB0	UPI0000161A51	0	0	0	0	0	0	chr1:g.16247802C>T	0	0
chr1	16363434	0	C	T	2	152	1965	0.013	T	upstream_gene_variant	MODIFIER	SZRD1	ENSG00000055070	Transcript	ENST00000401088.9	protein_coding	0	0	0	0	0	0	0	0	0	0	3808	1	0	SNV	HGNC	HGNC:30232	YES	1	P3	CCDS44065.1	ENSP00000383866	Q7Z422	0	UPI00001A92CC	0	0	0	0	0	0	chr1:g.16363434C>T	0	0
chr1	16364961	0	C	T	3	152	1003	0.019	T	upstream_gene_variant	MODIFIER	SZRD1	ENSG00000055070	Transcript	ENST00000401088.9	protein_coding	0	0	0	0	0	0	0	0	0	0	2281	1	0	SNV	HGNC	HGNC:30232	YES	1	P3	CCDS44065.1	ENSP00000383866	Q7Z422	0	UPI00001A92CC	0	0	0	0	0	0	chr1:g.16364961C>T	0	0
chr1	16436037	0	G	A	3	152	1239	0.019	A	intron_variant	MODIFIER	SPATA21	ENSG00000187144	Transcript	ENST00000335496.5	protein_coding	0	1/12	ENST00000335496.5:c.-187+1091C>T	0	0	0	0	0	0	0	0	-1	0	SNV	HGNC	HGNC:28026	YES	1	P3	CCDS172.1	ENSP00000335612	Q7Z572	0	UPI00001B4B16	0	0	0	0	0	0	chr1:g.16436037G>A	0	0
chr1	16473106	0	C	T	2	152	2080	0.013	T	intron_variant&non_coding_transcript_variant	MODIFIER	CROCCP3	ENSG00000080947	Transcript	ENST00000263511.8	processed_transcript	0	14/14	ENST00000263511.8:n.2676+2719G>A	0	0	0	0	0	0	0	0	-1	0	SNV	HGNC	HGNC:29405	YES	1	0	0	0	0	0	0	0	0	0	0	0	0	chr1:g.16473106C>T	0	0
chr1	16482892	0	G	C	2	152	846	0.013	C	intron_variant&non_coding_transcript_variant	MODIFIER	CROCCP3	ENSG00000080947	Transcript	ENST00000263511.8	processed_transcript	0	10/14	ENST00000263511.8:n.2004+395C>G	0	0	0	0	0	0	0	0	-1	0	SNV	HGNC	HGNC:29405	YES	1	0	0	0	0	0	0	0	0	0	0	0	0	chr1:g.16482892G>C	0	0
chr1	16628391	0	C	G	2	152	3498	0.013	G	intron_variant&non_coding_transcript_variant	MODIFIER	CROCCP2	ENSG00000215908	Transcript	ENST00000412962.4	transcribed_unprocessed_pseudogene	0	10/17	ENST00000412962.4:n.1442+77G>C	0	0	0	0	0	0	0	0	-1	0	SNV	HGNC	HGNC:28170	YES	0	0	0	0	0	0	0	0	0	0	0	0	0	chr1:g.16628391C>G	0	0
chr1	16856402	0	G	A	2	152	1925	0.013	A	intron_variant&non_coding_transcript_variant	MODIFIER	BX284668.3	ENSG00000230239	Transcript	ENST00000414128.1	unprocessed_pseudogene	0	1/2	ENST00000414128.1:n.118-310G>A	0	0	0	0	0	0	0	0	1	0	SNV	Clone_based_ensembl_gene	0	YES	5	0	0	0	0	0	0	0	0	0	0	0	0	chr1:g.16856402G>A	0	0
chr1	16858776	0	C	A	2	152	1760	0.013	A	intron_variant&non_coding_transcript_variant	MODIFIER	BX284668.3	ENSG00000230239	Transcript	ENST00000414128.1	unprocessed_pseudogene	0	2/2	ENST00000414128.1:n.647-273C>A	0	0	0	0	0	0	0	0	1	0	SNV	Clone_based_ensembl_gene	0	YES	5	0	0	0	0	0	0	0	0	0	0	0	0	chr1:g.16858776C>A	0	0
chr1	16888099	0	T	C	2	152	1419	0.013	C	downstream_gene_variant	MODIFIER	BX284668.5	ENSG00000238142	Transcript	ENST00000422124.1	lincRNA	0	0	0	0	0	0	0	0	0	0	439	-1	0	SNV	Clone_based_ensembl_gene	0	YES	2	0	0	0	0	0	0	0	0	0	0	0	0	chr1:g.16888099T>C	0	0
chr1	17242317	0	T	C	2	152	2344	0.013	C	intron_variant	MODIFIER	PADI1	ENSG00000142623	Transcript	ENST00000375471.5	protein_coding	0	15/15	ENST00000375471.5:c.1758+1557T>C	0	0	0	0	0	0	0	0	1	0	SNV	HGNC	HGNC:18367	YES	1	P1	CCDS178.1	ENSP00000364620	Q9ULC6	0	UPI000013D8A2	0	0	0	0	0	0	chr1:g.17242317T>C	0	0
chr1	17260074	0	C	A	2	152	2416	0.013	A	intron_variant	MODIFIER	PADI3	ENSG00000142619	Transcript	ENST00000375460.3	protein_coding	0	2/15	ENST00000375460.3:c.273+316C>A	0	0	0	0	0	0	0	0	1	0	SNV	HGNC	HGNC:18337	YES	1	P1	CCDS179.1	ENSP00000364609	Q9ULW8	0	UPI000013D8A0	0	1	0	0	0	0	chr1:g.17260074C>A	0	0
chr1	17268181	0	T	G	3	152	1719	0.019	G	intron_variant	MODIFIER	PADI3	ENSG00000142619	Transcript	ENST00000375460.3	protein_coding	0	6/15	ENST00000375460.3:c.652+219T>G	0	0	0	0	0	0	0	0	1	0	SNV	HGNC	HGNC:18337	YES	1	P1	CCDS179.1	ENSP00000364609	Q9ULW8	0	UPI000013D8A0	0	1	0	0	0	0	chr1:g.17268181T>G	0	0
chr1	17285299	0	A	G	2	152	2297	0.013	G	downstream_gene_variant	MODIFIER	PADI3	ENSG00000142619	Transcript	ENST00000375460.3	protein_coding	0	0	0	0	0	0	0	0	0	0	1066	1	0	SNV	HGNC	HGNC:18337	YES	1	P1	CCDS179.1	ENSP00000364609	Q9ULW8	0	UPI000013D8A0	0	1	0	0	0	0	chr1:g.17285299A>G	0	0
chr1	17314904	0	G	T	2	152	2443	0.013	T	intron_variant	MODIFIER	PADI4	ENSG00000159339	Transcript	ENST00000375448.4	protein_coding	0	1/15	ENST00000375448.4:c.92+6590G>T	0	0	0	0	0	0	0	0	1	0	SNV	HGNC	HGNC:18368	YES	1	P1	CCDS180.1	ENSP00000364597	Q9UM07	0	UPI000013DFF1	0	1	0	0	0	0	chr1:g.17314904G>T	0	0
chr1	17326768	0	C	T	2	152	1132	0.013	T	intron_variant	MODIFIER	PADI4	ENSG00000159339	Transcript	ENST00000375448.4	protein_coding	0	1/15	ENST00000375448.4:c.93-4201C>T	0	0	0	0	0	0	0	0	1	0	SNV	HGNC	HGNC:18368	YES	1	P1	CCDS180.1	ENSP00000364597	Q9UM07	0	UPI000013DFF1	0	1	0	0	0	0	chr1:g.17326768C>T	0	0
chr1	17329379	0	T	C	3	152	971	0.019	C	intron_variant	MODIFIER	PADI4	ENSG00000159339	Transcript	ENST00000375448.4	protein_coding	0	1/15	ENST00000375448.4:c.93-1590T>C	0	0	0	0	0	0	0	0	1	0	SNV	HGNC	HGNC:18368	YES	1	P1	CCDS180.1	ENSP00000364597	Q9UM07	0	UPI000013DFF1	0	1	0	0	0	0	chr1:g.17329379T>C	0	0
chr1	17407866	0	C	G	2	152	1628	0.013	G	3_prime_UTR_variant	MODIFIER	RCC2	ENSG00000179051	Transcript	ENST00000375436.9	protein_coding	13/13	0	ENST00000375436.9:c.*1224G>C	0	2934/4040	0	0	0	0	0	0	-1	0	SNV	HGNC	HGNC:30297	YES	1	P1	CCDS181.1	ENSP00000364585	Q9P258	A0A024RAC5	UPI0000074608	0	0	0	0	0	0	chr1:g.17407866C>G	0	0
chr1	17428494	0	T	C	2	152	2509	0.013	C	intron_variant	MODIFIER	RCC2	ENSG00000179051	Transcript	ENST00000375436.9	protein_coding	0	3/12	ENST00000375436.9:c.379+612A>G	0	0	0	0	0	0	0	0	-1	0	SNV	HGNC	HGNC:30297	YES	1	P1	CCDS181.1	ENSP00000364585	Q9P258	A0A024RAC5	UPI0000074608	0	0	0	0	0	0	chr1:g.17428494T>C	0	0
chr1	17505074	0	G	C	2	152	1782	0.013	C	intergenic_variant	MODIFIER	0	0	0	0	0	0	0	0	0	0	0	0	0	0	0	0	0	0	SNV	0	0	0	0	0	0	0	0	0	0	0	0	0	0	0	0	chr1:g.17505074G>C	0	0
chr1	17731539	0	G	C	2	152	2430	0.013	C	intron_variant&non_coding_transcript_variant	MODIFIER	AL136529.1	ENSG00000236648	Transcript	ENST00000430540.1	lincRNA	0	3/3	ENST00000430540.1:n.308+9771G>C	0	0	0	0	0	0	0	0	1	0	SNV	Clone_based_ensembl_gene	0	YES	3	0	0	0	0	0	0	0	0	0	0	0	0	chr1:g.17731539G>C	0	0
chr1	17832412	0	T	C	2	152	2139	0.013	C	regulatory_region_variant	MODIFIER	0	0	RegulatoryFeature	ENSR00000349046	CTCF_binding_site	0	0	0	0	0	0	0	0	0	0	0	0	0	SNV	0	0	0	0	0	0	0	0	0	0	0	0	0	0	0	0	chr1:g.17832412T>C	0	0
chr1	17850966	0	G	T	2	152	2330	0.013	T	intergenic_variant	MODIFIER	0	0	0	0	0	0	0	0	0	0	0	0	0	0	0	0	0	0	SNV	0	0	0	0	0	0	0	0	0	0	0	0	0	0	0	0	chr1:g.17850966G>T	0	0
chr1	17958080	0	T	C	5	152	2422	0.032	C	TF_binding_site_variant	MODIFIER	0	0	MotifFeature	ENSM00020326410	0	0	0	0	0	0	0	0	0	0	0	0	-1	0	SNV	0	0	0	0	0	0	0	0	0	0	0	0	0	0	0	0	chr1:g.17958080T>C	0	0
chr1	17977009	0	A	G	2	152	1758	0.013	G	regulatory_region_variant	MODIFIER	0	0	RegulatoryFeature	ENSR00000349074	open_chromatin_region	0	0	0	0	0	0	0	0	0	0	0	0	0	SNV	0	0	0	0	0	0	0	0	0	0	0	0	0	0	0	0	chr1:g.17977009A>G	0	0
chr1	18005588	0	C	T	5	152	2511	0.032	T	intergenic_variant	MODIFIER	0	0	0	0	0	0	0	0	0	0	0	0	0	0	0	0	0	0	SNV	0	0	0	0	0	0	0	0	0	0	0	0	0	0	0	0	chr1:g.18005588C>T	0	0
chr1	18024035	0	A	T	5	152	1181	0.032	T	intron_variant&non_coding_transcript_variant	MODIFIER	AL357509.1	ENSG00000284653	Transcript	ENST00000641892.1	lincRNA	0	1/3	ENST00000641892.1:n.660+7664A>T	0	0	0	0	0	0	0	0	1	0	SNV	Clone_based_ensembl_gene	0	YES	0	0	0	0	0	0	0	0	0	0	0	0	0	chr1:g.18024035A>T	0	0
chr1	18113383	0	G	A	2	152	2222	0.013	A	intron_variant	MODIFIER	IGSF21	ENSG00000117154	Transcript	ENST00000251296.4	protein_coding	0	1/9	ENST00000251296.4:c.70+5185G>A	0	0	0	0	0	0	0	0	1	0	SNV	HGNC	HGNC:28246	YES	1	P1	CCDS184.1	ENSP00000251296	Q96ID5	0	UPI000006FCF2	0	0	0	0	0	0	chr1:g.18113383G>A	0	0
chr1	18147901	0	G	A	2	152	1561	0.013	A	intron_variant	MODIFIER	IGSF21	ENSG00000117154	Transcript	ENST00000251296.4	protein_coding	0	1/9	ENST00000251296.4:c.70+39703G>A	0	0	0	0	0	0	0	0	1	0	SNV	HGNC	HGNC:28246	YES	1	P1	CCDS184.1	ENSP00000251296	Q96ID5	0	UPI000006FCF2	0	0	0	0	0	0	chr1:g.18147901G>A	0	0
chr1	18204642	0	C	T	2	152	2367	0.013	T	intron_variant	MODIFIER	IGSF21	ENSG00000117154	Transcript	ENST00000251296.4	protein_coding	0	1/9	ENST00000251296.4:c.71-23256C>T	0	0	0	0	0	0	0	0	1	0	SNV	HGNC	HGNC:28246	YES	1	P1	CCDS184.1	ENSP00000251296	Q96ID5	0	UPI000006FCF2	0	0	0	0	0	0	chr1:g.18204642C>T	0	0
chr1	18629409	0	C	T	5	152	1858	0.032	T	upstream_gene_variant	MODIFIER	PAX7	ENSG00000009709	Transcript	ENST00000375375.7	protein_coding	0	0	0	0	0	0	0	0	0	0	1597	1	0	SNV	HGNC	HGNC:8621	YES	1	0	CCDS186.1	ENSP00000364524	P23759	0	UPI000004A132	0	1	0	0	0	0	chr1:g.18629409C>T	0	0
chr1	18633028	0	C	G	5	152	1897	0.032	G	intron_variant	MODIFIER	PAX7	ENSG00000009709	Transcript	ENST00000375375.7	protein_coding	0	1/7	ENST00000375375.7:c.86-1275C>G	0	0	0	0	0	0	0	0	1	0	SNV	HGNC	HGNC:8621	YES	1	0	CCDS186.1	ENSP00000364524	P23759	0	UPI000004A132	0	1	0	0	0	0	chr1:g.18633028C>G	0	0
chr1	18786669	0	A	C	2	152	1685	0.013	C	intergenic_variant	MODIFIER	0	0	0	0	0	0	0	0	0	0	0	0	0	0	0	0	0	0	SNV	0	0	0	0	0	0	0	0	0	0	0	0	0	0	0	0	chr1:g.18786669A>C	0	0
chr1	18804610	0	A	G	2	152	2329	0.013	G	regulatory_region_variant	MODIFIER	0	0	RegulatoryFeature	ENSR00000349283	promoter_flanking_region	0	0	0	0	0	0	0	0	0	0	0	0	0	SNV	0	0	0	0	0	0	0	0	0	0	0	0	0	0	0	0	chr1:g.18804610A>G	0	0
chr1	18808439	0	G	A	5	152	2549	0.032	A	intergenic_variant	MODIFIER	0	0	0	0	0	0	0	0	0	0	0	0	0	0	0	0	0	0	SNV	0	0	0	0	0	0	0	0	0	0	0	0	0	0	0	0	chr1:g.18808439G>A	0	0
chr1	18850585	0	G	A	2	152	2467	0.013	A	intron_variant	MODIFIER	TAS1R2	ENSG00000179002	Transcript	ENST00000375371.3	protein_coding	0	3/5	ENST00000375371.3:c.1258-1035C>T	0	0	0	0	0	0	0	0	-1	0	SNV	HGNC	HGNC:14905	YES	2	P1	CCDS187.1	ENSP00000364520	Q8TE23	0	UPI0000456168	0	0	0	0	0	0	chr1:g.18850585G>A	0	0
chr1	18901486	0	C	A	2	152	2158	0.013	A	intron_variant	MODIFIER	ALDH4A1	ENSG00000159423	Transcript	ENST00000375341.8	protein_coding	0	1/14	ENST00000375341.8:c.62+976G>T	0	0	0	0	0	0	0	0	-1	0	SNV	HGNC	HGNC:406	YES	1	P1	CCDS188.1	ENSP00000364490	P30038	A0A024RAD8	UPI000007418C	0	1	0	0	0	0	chr1:g.18901486C>A	0	0
chr1	19054036	0	G	A	2	152	2140	0.013	A	regulatory_region_variant	MODIFIER	0	0	RegulatoryFeature	ENSR00000349377	promoter_flanking_region	0	0	0	0	0	0	0	0	0	0	0	0	0	SNV	0	0	0	0	0	0	0	0	0	0	0	0	0	0	0	0	chr1:g.19054036G>A	0	0
chr1	19152579	0	T	C	2	152	2131	0.013	C	intron_variant	MODIFIER	UBR4	ENSG00000127481	Transcript	ENST00000375254.8	protein_coding	0	46/105	ENST00000375254.8:c.6833-103A>G	0	0	0	0	0	0	0	0	-1	0	SNV	HGNC	HGNC:30313	YES	1	P1	CCDS189.1	ENSP00000364403	Q5T4S7	0	UPI000021276F	0	0	0	0	0	0	chr1:g.19152579T>C	0	0
chr1	19160497	0	A	T	2	152	1662	0.013	T	intron_variant	MODIFIER	UBR4	ENSG00000127481	Transcript	ENST00000375254.8	protein_coding	0	38/105	ENST00000375254.8:c.5407-216T>A	0	0	0	0	0	0	0	0	-1	0	SNV	HGNC	HGNC:30313	YES	1	P1	CCDS189.1	ENSP00000364403	Q5T4S7	0	UPI000021276F	0	0	0	0	0	0	chr1:g.19160497A>T	0	0
chr1	19218540	0	T	C	2	152	1400	0.013	C	3_prime_UTR_variant	MODIFIER	EMC1	ENSG00000127463	Transcript	ENST00000477853.6	protein_coding	23/23	0	ENST00000477853.6:c.*763A>G	0	3760/6640	0	0	0	0	0	0	-1	0	SNV	HGNC	HGNC:28957	YES	1	P3	CCDS190.1	ENSP00000420608	Q8N766	0	UPI0000070A23	0	1	0	0	0	0	chr1:g.19218540T>C	0	0
chr1	19287218	0	G	A	2	152	1116	0.013	A	intron_variant	MODIFIER	AKR7A3	ENSG00000162482	Transcript	ENST00000361640.5	protein_coding	0	1/6	ENST00000361640.5:c.215-846C>T	0	0	0	0	0	0	0	0	-1	0	SNV	HGNC	HGNC:390	YES	1	P1	CCDS193.1	ENSP00000355377	O95154	A0A384MDN8	UPI0000125D48	0	0	0	0	0	0	chr1:g.19287218G>A	0	0
chr1	19294765	0	C	T	2	152	2397	0.013	T	upstream_gene_variant	MODIFIER	AL035413.1	ENSG00000270728	Transcript	ENST00000604801.1	processed_pseudogene	0	0	0	0	0	0	0	0	0	0	2315	1	0	SNV	Clone_based_ensembl_gene	0	YES	0	0	0	0	0	0	0	0	0	0	0	0	0	chr1:g.19294765C>T	0	0
chr1	19349334	0	G	A	4	152	1808	0.026	A	intron_variant	MODIFIER	CAPZB	ENSG00000077549	Transcript	ENST00000433834.5	protein_coding	0	6/8	ENST00000433834.5:c.676-4082C>T	0	0	0	0	0	0	0	0	-1	0	SNV	HGNC	HGNC:1491	YES	2	A1	CCDS72718.1	ENSP00000401010	0	B1AK88	UPI0000458978	0	0	0	0	0	0	chr1:g.19349334G>A	0	0
chr1	19357356	0	C	T	2	152	2081	0.013	T	intron_variant	MODIFIER	CAPZB	ENSG00000077549	Transcript	ENST00000433834.5	protein_coding	0	5/8	ENST00000433834.5:c.558+66G>A	0	0	0	0	0	0	0	0	-1	0	SNV	HGNC	HGNC:1491	YES	2	A1	CCDS72718.1	ENSP00000401010	0	B1AK88	UPI0000458978	0	0	0	0	0	0	chr1:g.19357356C>T	0	0
chr1	19373305	0	C	T	2	152	2112	0.013	T	intron_variant	MODIFIER	CAPZB	ENSG00000077549	Transcript	ENST00000433834.5	protein_coding	0	4/8	ENST00000433834.5:c.416+5235G>A	0	0	0	0	0	0	0	0	-1	0	SNV	HGNC	HGNC:1491	YES	2	A1	CCDS72718.1	ENSP00000401010	0	B1AK88	UPI0000458978	0	0	0	0	0	0	chr1:g.19373305C>T	0	0
chr1	19495937	0	T	C	2	152	1374	0.013	C	intron_variant	MODIFIER	MICOS10	ENSG00000173436	Transcript	ENST00000648702.1	protein_coding	0	1/3	ENST00000648702.1:c.-54+11282T>C	0	0	0	0	0	0	0	0	1	0	SNV	HGNC	HGNC:32068	0	0	0	0	ENSP00000497006	0	A0A3B3IRY5	UPI00073273AF	0	0	0	0	0	0	chr1:g.19495937T>C	0	0
chr1	19561400	0	A	C	2	152	1086	0.013	C	intron_variant	MODIFIER	MICOS10	ENSG00000173436	Transcript	ENST00000648702.1	protein_coding	0	1/3	ENST00000648702.1:c.-53-60700A>C	0	0	0	0	0	0	0	0	1	0	SNV	HGNC	HGNC:32068	0	0	0	0	ENSP00000497006	0	A0A3B3IRY5	UPI00073273AF	0	0	0	0	0	0	chr1:g.19561400A>C	0	0
chr1	19590838	0	C	G	2	152	1106	0.013	G	downstream_gene_variant	MODIFIER	AL031727.2	ENSG00000235185	Transcript	ENST00000416470.1	antisense	0	0	0	0	0	0	0	0	0	0	964	-1	0	SNV	Clone_based_ensembl_gene	0	YES	2	0	0	0	0	0	0	0	0	0	0	0	0	chr1:g.19590838C>G	0	0
chr1	19726866	0	T	G	2	152	2337	0.013	G	intron_variant	MODIFIER	TMCO4	ENSG00000162542	Transcript	ENST00000294543.10	protein_coding	0	13/15	ENST00000294543.10:c.1264+10506A>C	0	0	0	0	0	0	0	0	-1	0	SNV	HGNC	HGNC:27393	YES	1	P2	CCDS198.1	ENSP00000294543	Q5TGY1	0	UPI0000197EC6	0	0	0	0	0	0	chr1:g.19726866T>G	0	0
chr1	19967823	0	A	C	4	152	2433	0.026	C	upstream_gene_variant	MODIFIER	RN7SL304P	ENSG00000242688	Transcript	ENST00000488028.3	misc_RNA	0	0	0	0	0	0	0	0	0	0	3146	1	0	SNV	HGNC	HGNC:46320	YES	0	0	0	0	0	0	0	0	0	0	0	0	0	chr1:g.19967823A>C	0	0
chr1	20094938	0	G	A	2	152	1739	0.013	A	downstream_gene_variant	MODIFIER	PLA2G5	ENSG00000127472	Transcript	ENST00000375108.4	protein_coding	0	0	0	0	0	0	0	0	0	0	3027	1	0	SNV	HGNC	HGNC:9038	YES	1	P1	CCDS202.1	ENSP00000364249	P39877	0	UPI00001310E7	0	1	0	0	0	0	chr1:g.20094938G>A	0	0
chr1	20125017	0	G	A	2	152	2238	0.013	A	regulatory_region_variant	MODIFIER	0	0	RegulatoryFeature	ENSR00000349667	promoter_flanking_region	0	0	0	0	0	0	0	0	0	0	0	0	0	SNV	0	0	0	0	0	0	0	0	0	0	0	0	0	0	0	0	chr1:g.20125017G>A	0	0
chr1	20134459	0	T	C	2	152	1461	0.013	C	upstream_gene_variant	MODIFIER	PLA2G2F	ENSG00000158786	Transcript	ENST00000375102.3	protein_coding	0	0	0	0	0	0	0	0	0	0	4867	1	0	SNV	HGNC	HGNC:30040	YES	1	P1	CCDS204.2	ENSP00000364243	Q9BZM2	0	UPI0000044C9D	0	0	0	0	0	0	chr1:g.20134459T>C	0	0
chr1	20141147	0	A	T	2	152	2530	0.013	T	intron_variant	MODIFIER	PLA2G2F	ENSG00000158786	Transcript	ENST00000375102.3	protein_coding	0	2/4	ENST00000375102.3:c.169+929A>T	0	0	0	0	0	0	0	0	1	0	SNV	HGNC	HGNC:30040	YES	1	P1	CCDS204.2	ENSP00000364243	Q9BZM2	0	UPI0000044C9D	0	0	0	0	0	0	chr1:g.20141147A>T	0	0
chr1	20224972	0	A	G	3	152	1895	0.019	G	regulatory_region_variant	MODIFIER	0	0	RegulatoryFeature	ENSR00000349698	promoter_flanking_region	0	0	0	0	0	0	0	0	0	0	0	0	0	SNV	0	0	0	0	0	0	0	0	0	0	0	0	0	0	0	0	chr1:g.20224972A>G	0	0
chr1	20229091	0	T	C	2	152	2273	0.013	C	regulatory_region_variant	MODIFIER	0	0	RegulatoryFeature	ENSR00000349698	promoter_flanking_region	0	0	0	0	0	0	0	0	0	0	0	0	0	SNV	0	0	0	0	0	0	0	0	0	0	0	0	0	0	0	0	chr1:g.20229091T>C	0	0
chr1	20282716	0	G	T	2	152	2149	0.013	T	regulatory_region_variant	MODIFIER	0	0	RegulatoryFeature	ENSR00000349716	enhancer	0	0	0	0	0	0	0	0	0	0	0	0	0	SNV	0	0	0	0	0	0	0	0	0	0	0	0	0	0	0	0	chr1:g.20282716G>T	0	0
chr1	20402819	0	T	C	2	152	2417	0.013	C	intron_variant&non_coding_transcript_variant	MODIFIER	LINC01141	ENSG00000236963	Transcript	ENST00000426428.5	lincRNA	0	3/11	ENST00000426428.5:n.403-1832A>G	0	0	0	0	0	0	0	0	-1	0	SNV	HGNC	HGNC:49455	YES	1	0	0	0	0	0	0	0	0	0	0	0	0	chr1:g.20402819T>C	0	0
chr1	20404127	0	A	G	2	152	2387	0.013	G	intron_variant&non_coding_transcript_variant	MODIFIER	LINC01141	ENSG00000236963	Transcript	ENST00000426428.5	lincRNA	0	3/11	ENST00000426428.5:n.402+1448T>C	0	0	0	0	0	0	0	0	-1	0	SNV	HGNC	HGNC:49455	YES	1	0	0	0	0	0	0	0	0	0	0	0	0	chr1:g.20404127A>G	0	0
chr1	20534397	0	G	C	2	152	2298	0.013	C	regulatory_region_variant	MODIFIER	0	0	RegulatoryFeature	ENSR00000349792	promoter_flanking_region	0	0	0	0	0	0	0	0	0	0	0	0	0	SNV	0	0	0	0	0	0	0	0	0	0	0	0	0	0	0	0	chr1:g.20534397G>C	0	0
chr1	20641421	0	A	G	2	152	2422	0.013	G	intron_variant	MODIFIER	PINK1	ENSG00000158828	Transcript	ENST00000321556.5	protein_coding	0	3/7	ENST00000321556.5:c.776+1429A>G	0	0	0	0	0	0	0	0	1	0	SNV	HGNC	HGNC:14581	YES	1	P1	CCDS211.1	ENSP00000364204	Q9BXM7	0	UPI0000035BA9	0	1	0	0	0	0	chr1:g.20641421A>G	0	0
chr1	20776858	0	C	A	2	152	1424	0.013	A	intron_variant	MODIFIER	HP1BP3	ENSG00000127483	Transcript	ENST00000312239.10	protein_coding	0	3/12	ENST00000312239.10:c.197-108G>T	0	0	0	0	0	0	0	0	-1	0	SNV	HGNC	HGNC:24973	YES	2	P1	CCDS30621.1	ENSP00000312625	Q5SSJ5	0	UPI0000036038	0	0	0	0	0	0	chr1:g.20776858C>A	0	0
chr1	20788192	0	C	G	2	152	2374	0.013	G	upstream_gene_variant	MODIFIER	HP1BP3	ENSG00000127483	Transcript	ENST00000312239.10	protein_coding	0	0	0	0	0	0	0	0	0	0	1540	-1	0	SNV	HGNC	HGNC:24973	YES	2	P1	CCDS30621.1	ENSP00000312625	Q5SSJ5	0	UPI0000036038	0	0	0	0	0	0	chr1:g.20788192C>G	0	0
chr1	20824059	0	C	T	4	152	1778	0.026	T	intron_variant	MODIFIER	EIF4G3	ENSG00000075151	Transcript	ENST00000400422.6	protein_coding	0	31/34	ENST00000400422.6:c.4308+1041G>A	0	0	0	0	0	0	0	0	-1	0	SNV	HGNC	HGNC:3298	YES	1	A2	CCDS72723.1	ENSP00000383274	0	A0A0A0MSA7	UPI0000D4C1EC	0	0	0	0	0	0	chr1:g.20824059C>T	0	0
chr1	20902335	0	T	A	2	152	1145	0.013	A	intron_variant	MODIFIER	EIF4G3	ENSG00000075151	Transcript	ENST00000400422.6	protein_coding	0	12/34	ENST00000400422.6:c.1582-2392A>T	0	0	0	0	0	0	0	0	-1	0	SNV	HGNC	HGNC:3298	YES	1	A2	CCDS72723.1	ENSP00000383274	0	A0A0A0MSA7	UPI0000D4C1EC	0	0	0	0	0	0	chr1:g.20902335T>A	0	0
chr1	20990693	0	A	G	2	152	1278	0.013	G	intron_variant	MODIFIER	EIF4G3	ENSG00000075151	Transcript	ENST00000400422.6	protein_coding	0	5/34	ENST00000400422.6:c.31-9466T>C	0	0	0	0	0	0	0	0	-1	0	SNV	HGNC	HGNC:3298	YES	1	A2	CCDS72723.1	ENSP00000383274	0	A0A0A0MSA7	UPI0000D4C1EC	0	0	0	0	0	0	chr1:g.20990693A>G	0	0
chr1	21125556	0	T	C	2	152	639	0.013	C	intron_variant	MODIFIER	EIF4G3	ENSG00000075151	Transcript	ENST00000400422.6	protein_coding	0	2/34	ENST00000400422.6:c.-271-36343A>G	0	0	0	0	0	0	0	0	-1	0	SNV	HGNC	HGNC:3298	YES	1	A2	CCDS72723.1	ENSP00000383274	0	A0A0A0MSA7	UPI0000D4C1EC	0	0	0	0	0	0	chr1:g.21125556T>C	0	0
chr1	21129777	0	C	T	3	152	2067	0.019	T	intron_variant	MODIFIER	EIF4G3	ENSG00000075151	Transcript	ENST00000400422.6	protein_coding	0	2/34	ENST00000400422.6:c.-271-40564G>A	0	0	0	0	0	0	0	0	-1	0	SNV	HGNC	HGNC:3298	YES	1	A2	CCDS72723.1	ENSP00000383274	0	A0A0A0MSA7	UPI0000D4C1EC	0	0	0	0	0	0	chr1:g.21129777C>T	0	0
chr1	21253381	0	A	G	2	152	1233	0.013	G	intron_variant	MODIFIER	ECE1	ENSG00000117298	Transcript	ENST00000374893.11	protein_coding	0	8/18	ENST00000374893.11:c.1020+2566T>C	0	0	0	0	0	0	0	0	-1	0	SNV	HGNC	HGNC:3146	YES	1	P3	CCDS215.1	ENSP00000364028	P42892	A0A024RAF7	UPI0000129B5E	0	1	0	0	0	0	chr1:g.21253381A>G	0	0
chr1	21331479	0	G	C	2	152	1005	0.013	C	intron_variant	MODIFIER	ECE1	ENSG00000117298	Transcript	ENST00000415912.6	protein_coding	0	1/18	ENST00000415912.6:c.3+13897C>G	0	0	0	0	0	0	0	0	-1	0	SNV	HGNC	HGNC:3146	0	1	A1	CCDS44081.1	ENSP00000405088	P42892	0	UPI000002A89E	0	1	0	0	0	0	chr1:g.21331479G>C	0	0
chr1	21348681	0	A	C	3	152	496	0.019	C	upstream_gene_variant	MODIFIER	ECE1	ENSG00000117298	Transcript	ENST00000415912.6	protein_coding	0	0	0	0	0	0	0	0	0	0	3177	-1	0	SNV	HGNC	HGNC:3146	0	1	A1	CCDS44081.1	ENSP00000405088	P42892	0	UPI000002A89E	0	1	0	0	0	0	chr1:g.21348681A>C	0	0
chr1	21453454	0	G	T	2	152	2410	0.013	T	intron_variant	MODIFIER	NBPF3	ENSG00000142794	Transcript	ENST00000318249.9	protein_coding	0	2/14	ENST00000318249.9:c.133+8235G>T	0	0	0	0	0	0	0	0	1	0	SNV	HGNC	HGNC:25076	YES	1	P3	CCDS216.1	ENSP00000316782	Q9H094	0	UPI0000037D6C	0	0	0	0	0	0	chr1:g.21453454G>T	0	0
chr1	21463460	0	A	G	2	152	1888	0.013	G	intron_variant	MODIFIER	NBPF3	ENSG00000142794	Transcript	ENST00000318249.9	protein_coding	0	2/14	ENST00000318249.9:c.134-5228A>G	0	0	0	0	0	0	0	0	1	0	SNV	HGNC	HGNC:25076	YES	1	P3	CCDS216.1	ENSP00000316782	Q9H094	0	UPI0000037D6C	0	0	0	0	0	0	chr1:g.21463460A>G	0	0
chr1	21473974	0	T	C	2	152	2310	0.013	C	intron_variant	MODIFIER	NBPF3	ENSG00000142794	Transcript	ENST00000318249.9	protein_coding	0	7/14	ENST00000318249.9:c.940+389T>C	0	0	0	0	0	0	0	0	1	0	SNV	HGNC	HGNC:25076	YES	1	P3	CCDS216.1	ENSP00000316782	Q9H094	0	UPI0000037D6C	0	0	0	0	0	0	chr1:g.21473974T>C	0	0
chr1	21487953	0	G	A	2	152	813	0.013	A	downstream_gene_variant	MODIFIER	NBPF3	ENSG00000142794	Transcript	ENST00000318249.9	protein_coding	0	0	0	0	0	0	0	0	0	0	3053	1	0	SNV	HGNC	HGNC:25076	YES	1	P3	CCDS216.1	ENSP00000316782	Q9H094	0	UPI0000037D6C	0	0	0	0	0	0	chr1:g.21487953G>A	0	0
chr1	21542858	0	A	T	2	152	1586	0.013	T	intron_variant	MODIFIER	ALPL	ENSG00000162551	Transcript	ENST00000374840.8	protein_coding	0	1/11	ENST00000374840.8:c.-104-11120A>T	0	0	0	0	0	0	0	0	1	0	SNV	HGNC	HGNC:438	YES	1	P3	CCDS217.1	ENSP00000363973	P05186	A0A024RAG0	UPI000013E17C	0	1	0	0	0	0	chr1:g.21542858A>T	0	0
chr1	21595669	0	C	T	2	152	2055	0.013	T	downstream_gene_variant	MODIFIER	RAP1GAP	ENSG00000076864	Transcript	ENST00000374763.6	protein_coding	0	0	0	0	0	0	0	0	0	0	552	-1	0	SNV	HGNC	HGNC:9858	YES	1	0	CCDS81276.1	ENSP00000363895	0	X6R8W7	UPI0002A47535	0	0	0	0	0	0	chr1:g.21595669C>T	0	0
chr1	21600302	0	A	C	2	152	2407	0.013	C	intron_variant	MODIFIER	RAP1GAP	ENSG00000076864	Transcript	ENST00000374763.6	protein_coding	0	18/22	ENST00000374763.6:c.1908-685T>G	0	0	0	0	0	0	0	0	-1	0	SNV	HGNC	HGNC:9858	YES	1	0	CCDS81276.1	ENSP00000363895	0	X6R8W7	UPI0002A47535	0	0	0	0	0	0	chr1:g.21600302A>C	0	0
chr1	21939452	0	G	A	2	152	1741	0.013	A	upstream_gene_variant	MODIFIER	HSPG2	ENSG00000142798	Transcript	ENST00000374695.8	protein_coding	0	0	0	0	0	0	0	0	0	0	2142	-1	0	SNV	HGNC	HGNC:5273	YES	1	P1	CCDS30625.1	ENSP00000363827	P98160	0	UPI0000212778	0	1	0	0	0	0	chr1:g.21939452G>A	0	0
chr1	22032990	0	G	A	2	152	1929	0.013	A	intron_variant	MODIFIER	CDC42	ENSG00000070831	Transcript	ENST00000648594.1	protein_coding	0	1/5	ENST00000648594.1:c.-51+7351G>A	0	0	0	0	0	0	0	0	1	0	SNV	HGNC	HGNC:1736	YES	0	A1	CCDS221.1	ENSP00000497733	0	A0A024RAE4	UPI0000000356	0	1	0	0	0	0	chr1:g.22032990G>A	0	0
chr1	22101313	0	C	A	2	152	1967	0.013	A	3_prime_UTR_variant	MODIFIER	CDC42	ENSG00000070831	Transcript	ENST00000648594.1	protein_coding	6/6	0	ENST00000648594.1:c.*9796C>A	0	10551/10598	0	0	0	0	0	0	1	0	SNV	HGNC	HGNC:1736	YES	0	A1	CCDS221.1	ENSP00000497733	0	A0A024RAE4	UPI0000000356	0	1	0	0	0	0	chr1:g.22101313C>A	0	0
chr1	22194228	0	A	G	2	152	1557	0.013	G	intergenic_variant	MODIFIER	0	0	0	0	0	0	0	0	0	0	0	0	0	0	0	0	0	0	SNV	0	0	0	0	0	0	0	0	0	0	0	0	0	0	0	0	chr1:g.22194228A>G	0	0
chr1	22223221	0	T	C	4	152	2503	0.026	C	intergenic_variant	MODIFIER	0	0	0	0	0	0	0	0	0	0	0	0	0	0	0	0	0	0	SNV	0	0	0	0	0	0	0	0	0	0	0	0	0	0	0	0	chr1:g.22223221T>C	0	0
chr1	22332600	0	G	T	2	152	2340	0.013	T	regulatory_region_variant	MODIFIER	0	0	RegulatoryFeature	ENSR00000350277	enhancer	0	0	0	0	0	0	0	0	0	0	0	0	0	SNV	0	0	0	0	0	0	0	0	0	0	0	0	0	0	0	0	chr1:g.22332600G>T	0	0
chr1	22384974	0	G	T	2	152	2347	0.013	T	intergenic_variant	MODIFIER	0	0	0	0	0	0	0	0	0	0	0	0	0	0	0	0	0	0	SNV	0	0	0	0	0	0	0	0	0	0	0	0	0	0	0	0	chr1:g.22384974G>T	0	0
chr1	22509884	0	C	G	2	152	2097	0.013	G	intron_variant	MODIFIER	ZBTB40	ENSG00000184677	Transcript	ENST00000404138.5	protein_coding	0	10/18	ENST00000404138.5:c.1833+651C>G	0	0	0	0	0	0	0	0	1	0	SNV	HGNC	HGNC:29045	YES	5	P3	CCDS224.1	ENSP00000384527	Q9NUA8	0	UPI0000204652	0	1	0	0	0	0	chr1:g.22509884C>G	0	0
chr1	22512744	0	G	C	2	152	2262	0.013	C	intron_variant	MODIFIER	ZBTB40	ENSG00000184677	Transcript	ENST00000404138.5	protein_coding	0	12/18	ENST00000404138.5:c.2462-180G>C	0	0	0	0	0	0	0	0	1	0	SNV	HGNC	HGNC:29045	YES	5	P3	CCDS224.1	ENSP00000384527	Q9NUA8	0	UPI0000204652	0	1	0	0	0	0	chr1:g.22512744G>C	0	0
chr1	22632181	0	C	T	2	152	1426	0.013	T	upstream_gene_variant	MODIFIER	C1QA	ENSG00000173372	Transcript	ENST00000374642.8	protein_coding	0	0	0	0	0	0	0	0	0	0	4447	1	0	SNV	HGNC	HGNC:1241	YES	1	P1	CCDS226.1	ENSP00000363773	P02745	A0A024RAG6	UPI00000012E3	0	1	0	0	0	0	chr1:g.22632181C>T	0	0
chr1	22660059	0	G	A	2	152	1999	0.013	A	intron_variant	MODIFIER	C1QB	ENSG00000173369	Transcript	ENST00000314933.6	protein_coding	0	2/2	ENST00000314933.6:c.187+416G>A	0	0	0	0	0	0	0	0	1	0	SNV	HGNC	HGNC:1242	YES	1	P2	CCDS228.1	ENSP00000313967	P02746	A0A024RAB9	UPI000013F024	0	1	0	0	0	0	chr1:g.22660059G>A	0	0
chr1	22854403	0	T	G	2	152	2261	0.013	G	intron_variant	MODIFIER	EPHB2	ENSG00000133216	Transcript	ENST00000400191.7	protein_coding	0	3/16	ENST00000400191.7:c.812-8634T>G	0	0	0	0	0	0	0	0	1	0	SNV	HGNC	HGNC:3393	YES	1	0	CCDS81279.1	ENSP00000383053	P29323	0	UPI0000033EC3	0	1	0	0	0	0	chr1:g.22854403T>G	0	0
chr1	22927221	0	T	A	2	152	1524	0.013	A	intergenic_variant	MODIFIER	0	0	0	0	0	0	0	0	0	0	0	0	0	0	0	0	0	0	SNV	0	0	0	0	0	0	0	0	0	0	0	0	0	0	0	0	chr1:g.22927221T>A	0	0
chr1	22959794	0	C	T	2	152	2308	0.013	T	intron_variant	MODIFIER	LACTBL1	ENSG00000215906	Transcript	ENST00000426928.6	protein_coding	0	3/5	ENST00000426928.6:c.317+148G>A	0	0	0	0	0	0	0	0	-1	0	SNV	HGNC	HGNC:35445	YES	5	P1	0	ENSP00000402297	0	H0Y608	UPI0002A47099	0	0	0	0	0	0	chr1:g.22959794C>T	0	0
chr1	22986808	0	G	A	3	152	1766	0.019	A	intergenic_variant	MODIFIER	0	0	0	0	0	0	0	0	0	0	0	0	0	0	0	0	0	0	SNV	0	0	0	0	0	0	0	0	0	0	0	0	0	0	0	0	chr1:g.22986808G>A	0	0
chr1	23273741	0	A	G	2	152	1587	0.013	G	regulatory_region_variant	MODIFIER	0	0	RegulatoryFeature	ENSR00000350543	enhancer	0	0	0	0	0	0	0	0	0	0	0	0	0	SNV	0	0	0	0	0	0	0	0	0	0	0	0	0	0	0	0	chr1:g.23273741A>G	0	0
chr1	23363991	0	G	T	2	152	1047	0.013	T	intron_variant	MODIFIER	ZNF436	ENSG00000125945	Transcript	ENST00000314011.9	protein_coding	0	3/3	ENST00000314011.9:c.161-770C>A	0	0	0	0	0	0	0	0	-1	0	SNV	HGNC	HGNC:20814	YES	1	P1	CCDS233.1	ENSP00000313582	Q9C0F3	A0A024RAF3	UPI0000001669	0	0	0	0	0	0	chr1:g.23363991G>T	0	0
chr1	23741585	0	C	A	4	152	1054	0.026	A	upstream_gene_variant	MODIFIER	ELOA	ENSG00000011007	Transcript	ENST00000418390.6	protein_coding	0	0	0	0	0	0	0	0	0	0	1570	1	0	SNV	HGNC	HGNC:11620	YES	1	P2	CCDS239.2	ENSP00000395574	Q14241	0	UPI000181BA17	0	0	0	0	0	0	chr1:g.23741585C>A	0	0
chr1	23788738	0	A	G	2	152	1332	0.013	G	upstream_gene_variant	MODIFIER	LYPLA2	ENSG00000011009	Transcript	ENST00000374514.8	protein_coding	0	0	0	0	0	0	0	0	0	0	2407	1	0	SNV	HGNC	HGNC:6738	YES	1	P1	CCDS241.1	ENSP00000363638	O95372	A0A140VJC9	UPI0000073F0B	0	0	0	0	0	0	chr1:g.23788738A>G	0	0
chr1	23834082	0	G	A	2	152	733	0.013	A	intron_variant&NMD_transcript_variant	MODIFIER	HMGCL	ENSG00000117305	Transcript	ENST00000374487.6	nonsense_mediated_decay	0	1/9	ENST00000374487.6:c.*1+3982C>T	0	0	0	0	0	0	0	0	-1	0	SNV	HGNC	HGNC:5005	0	2	0	0	ENSP00000363611	0	D6REN8	UPI0001D3BD31	0	1	0	0	0	0	chr1:g.23834082G>A	0	0
chr1	23941474	0	C	T	2	152	555	0.013	T	regulatory_region_variant	MODIFIER	0	0	RegulatoryFeature	ENSR00000350725	promoter_flanking_region	0	0	0	0	0	0	0	0	0	0	0	0	0	SNV	0	0	0	0	0	0	0	0	0	0	0	0	0	0	0	0	chr1:g.23941474C>T	0	0
chr1	24356376	0	A	G	2	152	1126	0.013	G	downstream_gene_variant	MODIFIER	STPG1	ENSG00000001460	Transcript	ENST00000374409.5	protein_coding	0	0	0	0	0	0	0	0	0	0	623	-1	0	SNV	HGNC	HGNC:28070	YES	2	A2	CCDS55581.1	ENSP00000363530	Q5TH74	0	UPI0000049C6B	0	0	0	0	0	0	chr1:g.24356376A>G	0	0
chr1	24405631	0	T	C	2	152	1103	0.013	C	intron_variant	MODIFIER	STPG1	ENSG00000001460	Transcript	ENST00000374409.5	protein_coding	0	1/8	ENST00000374409.5:c.-68-4175A>G	0	0	0	0	0	0	0	0	-1	0	SNV	HGNC	HGNC:28070	YES	2	A2	CCDS55581.1	ENSP00000363530	Q5TH74	0	UPI0000049C6B	0	0	0	0	0	0	chr1:g.24405631T>C	0	0
chr1	24870225	0	T	A	2	152	909	0.013	A	intergenic_variant	MODIFIER	0	0	0	0	0	0	0	0	0	0	0	0	0	0	0	0	0	0	SNV	0	0	0	0	0	0	0	0	0	0	0	0	0	0	0	0	chr1:g.24870225T>A	0	0
chr1	24904711	0	C	T	2	152	1938	0.013	T	intron_variant	MODIFIER	RUNX3	ENSG00000020633	Transcript	ENST00000399916.5	protein_coding	0	5/5	ENST00000399916.5:c.746-2045G>A	0	0	0	0	0	0	0	0	-1	0	SNV	HGNC	HGNC:10473	YES	2	A2	CCDS30633.1	ENSP00000382800	Q13761	A0A024RAH4	UPI000002B2FF	0	0	0	0	0	0	chr1:g.24904711C>T	0	0
chr1	25071412	0	G	T	3	152	2617	0.019	T	intron_variant&non_coding_transcript_variant	MODIFIER	AL050344.1	ENSG00000233755	Transcript	ENST00000424084.1	lincRNA	0	2/2	ENST00000424084.1:n.361-27576C>A	0	0	0	0	0	0	0	0	-1	0	SNV	Clone_based_ensembl_gene	0	0	3	0	0	0	0	0	0	0	0	0	0	0	0	chr1:g.25071412G>T	0	0
chr1	25126777	0	G	A	3	152	2230	0.019	A	upstream_gene_variant	MODIFIER	AL121994.1	ENSG00000233419	Transcript	ENST00000413189.1	processed_pseudogene	0	0	0	0	0	0	0	0	0	0	1323	-1	0	SNV	Clone_based_ensembl_gene	0	YES	0	0	0	0	0	0	0	0	0	0	0	0	0	chr1:g.25126777G>A	0	0
chr1	25304469	0	G	C	3	152	1256	0.019	C	intron_variant	MODIFIER	RHD	ENSG00000187010	Transcript	ENST00000342055.9	protein_coding	0	6/8	ENST00000342055.9:c.939+1010G>C	0	0	0	0	0	0	0	0	1	0	SNV	HGNC	HGNC:10009	YES	1	0	CCDS60028.1	ENSP00000339577	Q02161	0	UPI000044EEEF	0	1	0	0	0	0	chr1:g.25304469G>C	0	0
chr1	25318257	0	G	A	3	152	1066	0.019	A	intron_variant	MODIFIER	RHD	ENSG00000187010	Transcript	ENST00000342055.9	protein_coding	0	8/8	ENST00000342055.9:c.1243+10441G>A	0	0	0	0	0	0	0	0	1	0	SNV	HGNC	HGNC:10009	YES	1	0	CCDS60028.1	ENSP00000339577	Q02161	0	UPI000044EEEF	0	1	0	0	0	0	chr1:g.25318257G>A	0	0
chr1	25436316	0	T	A	2	152	1317	0.013	A	intron_variant	MODIFIER	MACO1	ENSG00000204178	Transcript	ENST00000374343.5	protein_coding	0	1/10	ENST00000374343.5:c.80+5138T>A	0	0	0	0	0	0	0	0	1	0	SNV	HGNC	HGNC:25572	YES	1	P1	CCDS30638.1	ENSP00000363463	Q8N5G2	0	UPI000004A074	0	0	0	0	0	0	chr1:g.25436316T>A	0	0
chr1	25459790	0	A	G	3	152	1391	0.019	G	intron_variant	MODIFIER	MACO1	ENSG00000204178	Transcript	ENST00000374343.5	protein_coding	0	6/10	ENST00000374343.5:c.1154+898A>G	0	0	0	0	0	0	0	0	1	0	SNV	HGNC	HGNC:25572	YES	1	P1	CCDS30638.1	ENSP00000363463	Q8N5G2	0	UPI000004A074	0	0	0	0	0	0	chr1:g.25459790A>G	0	0
chr1	25970894	0	C	A	2	152	1722	0.013	A	intron_variant	MODIFIER	PAFAH2	ENSG00000158006	Transcript	ENST00000374282.8	protein_coding	0	10/10	ENST00000374282.8:c.1084+1664G>T	0	0	0	0	0	0	0	0	-1	0	SNV	HGNC	HGNC:8579	YES	1	P1	CCDS270.1	ENSP00000363400	Q99487	0	UPI00001311EB	0	0	0	0	0	0	chr1:g.25970894C>A	0	0
chr1	26018634	0	C	G	2	152	1694	0.013	G	upstream_gene_variant	MODIFIER	EXTL1	ENSG00000158008	Transcript	ENST00000374280.3	protein_coding	0	0	0	0	0	0	0	0	0	0	3146	1	0	SNV	HGNC	HGNC:3515	YES	1	P1	CCDS271.1	ENSP00000363398	Q92935	0	UPI000013DF48	0	0	0	0	0	0	chr1:g.26018634C>G	0	0
chr1	26119214	0	C	T	2	152	1915	0.013	T	intron_variant	MODIFIER	PDIK1L	ENSG00000175087	Transcript	ENST00000374271.8	protein_coding	0	3/3	ENST00000374271.8:c.286-2623C>T	0	0	0	0	0	0	0	0	1	0	SNV	HGNC	HGNC:18981	YES	1	P1	CCDS274.1	ENSP00000363389	Q8N165	0	UPI0000035B9E	0	0	0	0	0	0	chr1:g.26119214C>T	0	0
chr1	26201432	0	C	T	2	152	1596	0.013	T	synonymous_variant	LOW	CATSPER4	ENSG00000188782	Transcript	ENST00000456354.6	protein_coding	9/10	0	ENST00000456354.6:c.1278C>T	ENSP00000390423.2:p.Ser426%3D	1345/1912	1278/1419	426/472	S	agC/agT	COSM309872	0	1	0	SNV	HGNC	HGNC:23220	YES	1	P1	CCDS30645.1	ENSP00000390423	Q7RTX7	0	UPI00001D9648	0	0	0	0	hmmpanther:PTHR10037&hmmpanther:PTHR10037:SF225&MobiDB_lite:mobidb-lite&Low_complexity_(Seg):seg	0	chr1:g.26201432C>T	0	0
chr1	26282236	0	C	T	2	152	1734	0.013	T	downstream_gene_variant	MODIFIER	SH3BGRL3	ENSG00000142669	Transcript	ENST00000270792.10	protein_coding	0	0	0	0	0	0	0	0	0	0	714	1	0	SNV	HGNC	HGNC:15568	YES	1	P1	CCDS278.1	ENSP00000270792	Q9H299	0	UPI0000135939	0	0	0	0	0	0	chr1:g.26282236C>T	0	0
chr1	26471558	0	G	A	2	152	1949	0.013	A	upstream_gene_variant	MODIFIER	HMGN2	ENSG00000198830	Transcript	ENST00000361427.6	protein_coding	0	0	0	0	0	0	0	0	0	0	882	1	0	SNV	HGNC	HGNC:4986	YES	1	P1	CCDS283.1	ENSP00000355228	P05204	0	UPI000013EBD7	0	0	0	0	0	0	chr1:g.26471558G>A	0	0
chr1	26700691	0	C	T	2	152	1624	0.013	T	intron_variant	MODIFIER	ARID1A	ENSG00000117713	Transcript	ENST00000324856.13	protein_coding	0	1/19	ENST00000324856.13:c.1137+3151C>T	0	0	0	0	0	0	0	0	1	0	SNV	HGNC	HGNC:11110	YES	1	P3	CCDS285.1	ENSP00000320485	O14497	0	UPI0000167B91	0	1	0	0	0	0	chr1:g.26700691C>T	0	0
chr1	26731395	0	G	A	2	152	1568	0.013	A	missense_variant	MODERATE	ARID1A	ENSG00000117713	Transcript	ENST00000324856.13	protein_coding	3/20	0	ENST00000324856.13:c.1594G>A	ENSP00000320485.7:p.Ala532Thr	1983/8595	1594/6858	532/2285	A/T	Gct/Act	0	0	1	0	SNV	HGNC	HGNC:11110	YES	1	P3	CCDS285.1	ENSP00000320485	O14497	0	UPI0000167B91	0	1	tolerated_low_confidence	benign	hmmpanther:PTHR12656&hmmpanther:PTHR12656:SF12&MobiDB_lite:mobidb-lite&Low_complexity_(Seg):seg	0	chr1:g.26731395G>A	0	0
chr1	26734398	0	G	T	2	152	609	0.013	T	intron_variant	MODIFIER	ARID1A	ENSG00000117713	Transcript	ENST00000324856.13	protein_coding	0	4/19	ENST00000324856.13:c.1920+1606G>T	0	0	0	0	0	0	0	0	1	0	SNV	HGNC	HGNC:11110	YES	1	P3	CCDS285.1	ENSP00000320485	O14497	0	UPI0000167B91	0	1	0	0	0	0	chr1:g.26734398G>T	0	0
chr1	26790984	0	G	C	2	152	2488	0.013	C	intron_variant	MODIFIER	PIGV	ENSG00000060642	Transcript	ENST00000374145.5	protein_coding	0	2/3	ENST00000374145.5:c.78+91G>C	0	0	0	0	0	0	0	0	1	0	SNV	HGNC	HGNC:26031	YES	2	P1	CCDS287.1	ENSP00000363260	Q9NUD9	0	UPI000004A060	0	1	0	0	0	0	chr1:g.26790984G>C	0	0
chr1	26841278	0	C	T	2	152	1309	0.019	T	intron_variant	MODIFIER	ZDHHC18	ENSG00000204160	Transcript	ENST00000374142.9	protein_coding	0	2/7	ENST00000374142.9:c.497-7330C>T	0	0	0	0	0	0	0	0	1	0	SNV	HGNC	HGNC:20712	YES	1	P2	CCDS30650.1	ENSP00000363257	Q9NUE0	0	UPI00001C0437	0	0	0	0	0	0	chr1:g.26841278C>T	0	0
chr1	26905653	0	T	G	2	152	1614	0.013	G	intron_variant	MODIFIER	NUDC	ENSG00000090273	Transcript	ENST00000435827.6	protein_coding	0	2/6	ENST00000435827.6:c.-16+3287T>G	0	0	0	0	0	0	0	0	1	cds_end_NF	SNV	HGNC	HGNC:8045	0	5	0	0	ENSP00000404020	0	A0A0A0MSU9	UPI0002A475AB	0	0	0	0	0	0	chr1:g.26905653T>G	0	0
chr1	26906064	0	C	T	2	152	1550	0.013	T	intron_variant	MODIFIER	NUDC	ENSG00000090273	Transcript	ENST00000435827.6	protein_coding	0	2/6	ENST00000435827.6:c.-16+3698C>T	0	0	0	0	0	0	0	0	1	cds_end_NF	SNV	HGNC	HGNC:8045	0	5	0	0	ENSP00000404020	0	A0A0A0MSU9	UPI0002A475AB	0	0	0	0	0	0	chr1:g.26906064C>T	0	0
chr1	26959295	0	C	G	2	152	2144	0.013	G	intron_variant	MODIFIER	KDF1	ENSG00000175707	Transcript	ENST00000320567.6	protein_coding	0	1/3	ENST00000320567.6:c.-33+1055G>C	0	0	0	0	0	0	0	0	-1	0	SNV	HGNC	HGNC:26624	YES	2	P1	CCDS293.1	ENSP00000319179	Q8NAX2	0	UPI00001408F3	0	1	0	0	0	0	chr1:g.26959295C>G	0	0
chr1	27004630	0	C	A	2	152	2208	0.013	A	downstream_gene_variant	MODIFIER	TENT5B	ENSG00000158246	Transcript	ENST00000289166.6	protein_coding	0	0	0	0	0	0	0	0	0	0	390	-1	0	SNV	HGNC	HGNC:28273	YES	1	P1	CCDS294.2	ENSP00000289166	Q96A09	0	UPI0000374A6A	0	0	0	0	0	0	chr1:g.27004630C>A	0	0
chr1	27060726	0	C	G	2	152	1734	0.013	G	intergenic_variant	MODIFIER	0	0	0	0	0	0	0	0	0	0	0	0	0	0	0	0	0	0	SNV	0	0	0	0	0	0	0	0	0	0	0	0	0	0	0	0	chr1:g.27060726C>G	0	0
chr1	27067016	0	G	C	2	152	1868	0.013	C	regulatory_region_variant	MODIFIER	0	0	RegulatoryFeature	ENSR00000351703	promoter_flanking_region	0	0	0	0	0	0	0	0	0	0	0	0	0	SNV	0	0	0	0	0	0	0	0	0	0	0	0	0	0	0	0	chr1:g.27067016G>C	0	0
chr1	27090210	0	C	T	2	152	1958	0.013	T	regulatory_region_variant	MODIFIER	0	0	RegulatoryFeature	ENSR00000351709	open_chromatin_region	0	0	0	0	0	0	0	0	0	0	0	0	0	SNV	0	0	0	0	0	0	0	0	0	0	0	0	0	0	0	0	chr1:g.27090210C>T	0	0
chr1	27381112	0	C	T	2	152	2245	0.013	T	intron_variant	MODIFIER	CD164L2	ENSG00000174950	Transcript	ENST00000374030.3	protein_coding	0	4/5	ENST00000374030.3:c.373+668G>A	0	0	0	0	0	0	0	0	-1	0	SNV	HGNC	HGNC:32043	YES	5	A1	CCDS81287.1	ENSP00000363142	Q6UWJ8	0	UPI0003EAEDAB	0	0	0	0	0	0	chr1:g.27381112C>T	0	0
chr1	27400057	0	C	T	2	152	2589	0.013	T	downstream_gene_variant	MODIFIER	WASF2	ENSG00000158195	Transcript	ENST00000618852.5	protein_coding	0	0	0	0	0	0	0	0	0	0	4173	-1	0	SNV	HGNC	HGNC:12733	YES	1	P1	CCDS304.1	ENSP00000483313	Q9Y6W5	0	UPI0000000D74	0	0	0	0	0	0	chr1:g.27400057C>T	0	0
chr1	27428437	0	C	A	2	152	2274	0.013	A	intron_variant	MODIFIER	WASF2	ENSG00000158195	Transcript	ENST00000618852.5	protein_coding	0	2/8	ENST00000618852.5:c.130+324G>T	0	0	0	0	0	0	0	0	-1	0	SNV	HGNC	HGNC:12733	YES	1	P1	CCDS304.1	ENSP00000483313	Q9Y6W5	0	UPI0000000D74	0	0	0	0	0	0	chr1:g.27428437C>A	0	0
chr1	27433013	0	T	C	2	152	1387	0.013	C	intron_variant	MODIFIER	WASF2	ENSG00000158195	Transcript	ENST00000618852.5	protein_coding	0	1/8	ENST00000618852.5:c.-43-4080A>G	0	0	0	0	0	0	0	0	-1	0	SNV	HGNC	HGNC:12733	YES	1	P1	CCDS304.1	ENSP00000483313	Q9Y6W5	0	UPI0000000D74	0	0	0	0	0	0	chr1:g.27433013T>C	0	0
chr1	27466092	0	A	G	2	152	1512	0.013	G	intron_variant	MODIFIER	WASF2	ENSG00000158195	Transcript	ENST00000618852.5	protein_coding	0	1/8	ENST00000618852.5:c.-44+23894T>C	0	0	0	0	0	0	0	0	-1	0	SNV	HGNC	HGNC:12733	YES	1	P1	CCDS304.1	ENSP00000483313	Q9Y6W5	0	UPI0000000D74	0	0	0	0	0	0	chr1:g.27466092A>G	0	0
chr1	27676685	0	C	T	2	152	1830	0.013	T	upstream_gene_variant	MODIFIER	IFI6	ENSG00000126709	Transcript	ENST00000339145.8	protein_coding	0	0	0	0	0	0	0	0	0	0	4507	-1	0	SNV	HGNC	HGNC:4054	YES	2	P4	CCDS308.1	ENSP00000342513	P09912	0	UPI000002ABE5	0	0	0	0	0	0	chr1:g.27676685C>T	0	0
chr1	27688375	0	A	G	2	152	1801	0.013	G	intron_variant&non_coding_transcript_variant	MODIFIER	AL445490.1	ENSG00000225886	Transcript	ENST00000625232.2	antisense	0	4/4	ENST00000625232.2:n.467+12516A>G	0	0	0	0	0	0	0	0	1	0	SNV	Clone_based_ensembl_gene	0	YES	5	0	0	0	0	0	0	0	0	0	0	0	0	chr1:g.27688375A>G	0	0
chr1	27858376	0	T	C	2	152	2310	0.013	C	regulatory_region_variant	MODIFIER	0	0	RegulatoryFeature	ENSR00000351897	CTCF_binding_site	0	0	0	0	0	0	0	0	0	0	0	0	0	SNV	0	0	0	0	0	0	0	0	0	0	0	0	0	0	0	0	chr1:g.27858376T>C	0	0
chr1	27873806	0	A	T	2	152	1959	0.013	T	intron_variant	MODIFIER	THEMIS2	ENSG00000130775	Transcript	ENST00000373921.8	protein_coding	0	1/5	ENST00000373921.8:c.94+1141A>T	0	0	0	0	0	0	0	0	1	0	SNV	HGNC	HGNC:16839	YES	5	P1	CCDS41290.1	ENSP00000363031	Q5TEJ8	0	UPI00001A796C	0	0	0	0	0	0	chr1:g.27873806A>T	0	0
chr1	27950302	0	C	T	2	152	2423	0.013	T	intron_variant	MODIFIER	SMPDL3B	ENSG00000130768	Transcript	ENST00000373894.8	protein_coding	0	3/7	ENST00000373894.8:c.373+1140C>T	0	0	0	0	0	0	0	0	1	0	SNV	HGNC	HGNC:21416	YES	1	P4	CCDS30655.1	ENSP00000363001	Q92485	0	UPI00004700F5	0	0	0	0	0	0	chr1:g.27950302C>T	0	0
chr1	28005137	0	A	C	2	152	1584	0.013	C	intron_variant	MODIFIER	EYA3	ENSG00000158161	Transcript	ENST00000373871.8	protein_coding	0	10/17	ENST00000373871.8:c.910-718T>G	0	0	0	0	0	0	0	0	-1	0	SNV	HGNC	HGNC:3521	YES	1	P3	CCDS316.1	ENSP00000362978	Q99504	0	UPI000015FFE5	0	0	0	0	0	0	chr1:g.28005137A>C	0	0
chr1	28052047	0	C	G	2	152	984	0.013	G	intron_variant	MODIFIER	EYA3	ENSG00000158161	Transcript	ENST00000373871.8	protein_coding	0	2/17	ENST00000373871.8:c.34-3621G>C	0	0	0	0	0	0	0	0	-1	0	SNV	HGNC	HGNC:3521	YES	1	P3	CCDS316.1	ENSP00000362978	Q99504	0	UPI000015FFE5	0	0	0	0	0	0	chr1:g.28052047C>G	0	0
chr1	28071815	0	C	T	2	152	1239	0.013	T	intron_variant	MODIFIER	EYA3	ENSG00000158161	Transcript	ENST00000373871.8	protein_coding	0	1/17	ENST00000373871.8:c.-68-13721G>A	0	0	0	0	0	0	0	0	-1	0	SNV	HGNC	HGNC:3521	YES	1	P3	CCDS316.1	ENSP00000362978	Q99504	0	UPI000015FFE5	0	0	0	0	0	0	chr1:g.28071815C>T	0	0
chr1	28388674	0	A	G	2	152	1407	0.013	G	intron_variant	MODIFIER	PHACTR4	ENSG00000204138	Transcript	ENST00000373839.8	protein_coding	0	1/13	ENST00000373839.8:c.-38-18736A>G	0	0	0	0	0	0	0	0	1	0	SNV	HGNC	HGNC:25793	0	1	A2	CCDS41293.1	ENSP00000362945	Q8IZ21	0	UPI000007419C	0	0	0	0	0	0	chr1:g.28388674A>G	0	0
chr1	28414057	0	T	C	2	152	1174	0.013	C	intron_variant	MODIFIER	PHACTR4	ENSG00000204138	Transcript	ENST00000373839.8	protein_coding	0	2/13	ENST00000373839.8:c.16+6594T>C	0	0	0	0	0	0	0	0	1	0	SNV	HGNC	HGNC:25793	0	1	A2	CCDS41293.1	ENSP00000362945	Q8IZ21	0	UPI000007419C	0	0	0	0	0	0	chr1:g.28414057T>C	0	0
chr1	28445991	0	A	G	2	152	1168	0.013	G	intron_variant	MODIFIER	PHACTR4	ENSG00000204138	Transcript	ENST00000373836.4	protein_coding	0	1/12	ENST00000373836.4:c.46+7561A>G	0	0	0	0	0	0	0	0	1	0	SNV	HGNC	HGNC:25793	YES	5	P4	CCDS41294.1	ENSP00000362942	Q8IZ21	0	UPI0000374EB3	0	0	0	0	0	0	chr1:g.28445991A>G	0	0
chr1	28454895	0	G	A	2	152	1998	0.013	A	intron_variant	MODIFIER	PHACTR4	ENSG00000204138	Transcript	ENST00000373836.4	protein_coding	0	1/12	ENST00000373836.4:c.47-4190G>A	0	0	0	0	0	0	0	0	1	0	SNV	HGNC	HGNC:25793	YES	5	P4	CCDS41294.1	ENSP00000362942	Q8IZ21	0	UPI0000374EB3	0	0	0	0	0	0	chr1:g.28454895G>A	0	0
chr1	28858697	0	C	A	2	152	1276	0.013	A	intron_variant	MODIFIER	OPRD1	ENSG00000116329	Transcript	ENST00000234961.7	protein_coding	0	1/2	ENST00000234961.7:c.228-257C>A	0	0	0	0	0	0	0	0	1	0	SNV	HGNC	HGNC:8153	YES	1	P1	CCDS329.1	ENSP00000234961	P41143	0	UPI0000130D94	0	0	0	0	0	0	chr1:g.28858697C>A	0	0
chr1	28955739	0	A	G	2	152	1654	0.013	G	intron_variant	MODIFIER	EPB41	ENSG00000159023	Transcript	ENST00000343067.8	protein_coding	0	1/20	ENST00000343067.8:c.-7-31692A>G	0	0	0	0	0	0	0	0	1	0	SNV	HGNC	HGNC:3377	YES	5	A2	CCDS53288.1	ENSP00000345259	P11171	0	UPI000014177D	0	1	0	0	0	0	chr1:g.28955739A>G	0	0
chr1	29496259	0	T	C	2	152	1524	0.013	C	intron_variant&non_coding_transcript_variant	MODIFIER	AL671862.1	ENSG00000225011	Transcript	ENST00000515851.1	unprocessed_pseudogene	0	1/1	ENST00000515851.1:n.156+479A>G	0	0	0	0	0	0	0	0	-1	0	SNV	Clone_based_ensembl_gene	0	YES	0	0	0	0	0	0	0	0	0	0	0	0	0	chr1:g.29496259T>C	0	0
chr1	29539332	0	C	G	3	152	2484	0.019	G	regulatory_region_variant	MODIFIER	0	0	RegulatoryFeature	ENSR00000352282	open_chromatin_region	0	0	0	0	0	0	0	0	0	0	0	0	0	SNV	0	0	0	0	0	0	0	0	0	0	0	0	0	0	0	0	chr1:g.29539332C>G	0	0
chr1	29587755	0	C	T	3	152	2179	0.019	T	regulatory_region_variant	MODIFIER	0	0	RegulatoryFeature	ENSR00000352300	promoter_flanking_region	0	0	0	0	0	0	0	0	0	0	0	0	0	SNV	0	0	0	0	0	0	0	0	0	0	0	0	0	0	0	0	chr1:g.29587755C>T	0	0
chr1	29682945	0	T	C	2	152	1815	0.013	C	regulatory_region_variant	MODIFIER	0	0	RegulatoryFeature	ENSR00000352327	enhancer	0	0	0	0	0	0	0	0	0	0	0	0	0	SNV	0	0	0	0	0	0	0	0	0	0	0	0	0	0	0	0	chr1:g.29682945T>C	0	0
chr1	29687746	0	C	T	2	152	587	0.013	T	regulatory_region_variant	MODIFIER	0	0	RegulatoryFeature	ENSR00000004003	promoter_flanking_region	0	0	0	0	0	0	0	0	0	0	0	0	0	SNV	0	0	0	0	0	0	0	0	0	0	0	0	0	0	0	0	chr1:g.29687746C>T	0	0
chr1	29827312	0	G	T	3	152	1629	0.019	T	intergenic_variant	MODIFIER	0	0	0	0	0	0	0	0	0	0	0	0	0	0	0	0	0	0	SNV	0	0	0	0	0	0	0	0	0	0	0	0	0	0	0	0	chr1:g.29827312G>T	0	0
chr1	30035281	0	T	C	3	152	2414	0.019	C	intron_variant&non_coding_transcript_variant	MODIFIER	LINC01648	ENSG00000233399	Transcript	ENST00000445180.2	lincRNA	0	2/6	ENST00000445180.2:n.347+1491A>G	0	0	0	0	0	0	0	0	-1	0	SNV	HGNC	HGNC:52435	YES	1	0	0	0	0	0	0	0	0	0	0	0	0	chr1:g.30035281T>C	0	0
chr1	30173644	0	A	T	2	152	2180	0.013	T	intergenic_variant	MODIFIER	0	0	0	0	0	0	0	0	0	0	0	0	0	0	0	0	0	0	SNV	0	0	0	0	0	0	0	0	0	0	0	0	0	0	0	0	chr1:g.30173644A>T	0	0
chr1	30177965	0	G	A	2	152	781	0.013	A	intergenic_variant	MODIFIER	0	0	0	0	0	0	0	0	0	0	0	0	0	0	0	0	0	0	SNV	0	0	0	0	0	0	0	0	0	0	0	0	0	0	0	0	chr1:g.30177965G>A	0	0
chr1	30283896	0	C	A	2	152	1774	0.013	A	intergenic_variant	MODIFIER	0	0	0	0	0	0	0	0	0	0	0	0	0	0	0	0	0	0	SNV	0	0	0	0	0	0	0	0	0	0	0	0	0	0	0	0	chr1:g.30283896C>A	0	0
chr1	30314421	0	G	A	3	152	2278	0.019	A	intergenic_variant	MODIFIER	0	0	0	0	0	0	0	0	0	0	0	0	0	0	0	0	0	0	SNV	0	0	0	0	0	0	0	0	0	0	0	0	0	0	0	0	chr1:g.30314421G>A	0	0
chr1	30318986	0	C	T	2	152	1906	0.013	T	intergenic_variant	MODIFIER	0	0	0	0	0	0	0	0	0	0	0	0	0	0	0	0	0	0	SNV	0	0	0	0	0	0	0	0	0	0	0	0	0	0	0	0	chr1:g.30318986C>T	0	0
chr1	30471601	0	C	G	2	152	2077	0.013	G	intergenic_variant	MODIFIER	0	0	0	0	0	0	0	0	0	0	0	0	0	0	0	0	0	0	SNV	0	0	0	0	0	0	0	0	0	0	0	0	0	0	0	0	chr1:g.30471601C>G	0	0
chr1	30539109	0	C	T	2	152	1980	0.013	T	intergenic_variant	MODIFIER	0	0	0	0	0	0	0	0	0	0	0	0	0	0	0	0	0	0	SNV	0	0	0	0	0	0	0	0	0	0	0	0	0	0	0	0	chr1:g.30539109C>T	0	0
chr1	30826176	0	T	C	4	152	2206	0.026	C	intron_variant&non_coding_transcript_variant	MODIFIER	LINC01778	ENSG00000223382	Transcript	ENST00000635009.1	lincRNA	0	1/3	ENST00000635009.1:n.77-379T>C	0	0	0	0	0	0	0	0	1	0	SNV	HGNC	HGNC:52568	YES	5	0	0	0	0	0	0	0	0	0	0	0	0	chr1:g.30826176T>C	0	0
chr1	30842113	0	T	C	2	152	2103	0.013	C	upstream_gene_variant	MODIFIER	RN7SKP91	ENSG00000222784	Transcript	ENST00000410852.1	misc_RNA	0	0	0	0	0	0	0	0	0	0	1710	1	0	SNV	HGNC	HGNC:45815	YES	0	0	0	0	0	0	0	0	0	0	0	0	0	chr1:g.30842113T>C	0	0
chr1	30879972	0	C	T	2	152	2427	0.013	T	intron_variant	MODIFIER	SDC3	ENSG00000162512	Transcript	ENST00000339394.7	protein_coding	0	1/4	ENST00000339394.7:c.139-1232G>A	0	0	0	0	0	0	0	0	-1	0	SNV	HGNC	HGNC:10660	YES	1	P2	CCDS30661.1	ENSP00000344468	O75056	0	UPI000045619B	0	1	0	0	0	0	chr1:g.30879972C>T	0	0
chr1	30993685	0	C	T	2	152	1276	0.013	T	intron_variant	MODIFIER	PUM1	ENSG00000134644	Transcript	ENST00000426105.6	protein_coding	0	6/21	ENST00000426105.6:c.888-1025G>A	0	0	0	0	0	0	0	0	-1	0	SNV	HGNC	HGNC:14957	YES	1	A1	CCDS44099.1	ENSP00000391723	Q14671	0	UPI0000203D8E	0	1	0	0	0	0	chr1:g.30993685C>T	0	0
chr1	31027017	0	G	C	2	152	850	0.013	C	intron_variant	MODIFIER	PUM1	ENSG00000134644	Transcript	ENST00000426105.6	protein_coding	0	3/21	ENST00000426105.6:c.432+1779C>G	0	0	0	0	0	0	0	0	-1	0	SNV	HGNC	HGNC:14957	YES	1	A1	CCDS44099.1	ENSP00000391723	Q14671	0	UPI0000203D8E	0	1	0	0	0	0	chr1:g.31027017G>C	0	0
chr1	31108795	0	C	T	2	152	1222	0.013	T	upstream_gene_variant	MODIFIER	AC114495.1	ENSG00000225142	Transcript	ENST00000441274.2	processed_pseudogene	0	0	0	0	0	0	0	0	0	0	172	-1	0	SNV	Clone_based_ensembl_gene	0	YES	0	0	0	0	0	0	0	0	0	0	0	0	0	chr1:g.31108795C>T	0	0
chr1	31118911	0	G	A	2	152	1253	0.013	A	intergenic_variant	MODIFIER	0	0	0	0	0	0	0	0	0	0	0	0	0	0	0	0	0	0	SNV	0	0	0	0	0	0	0	0	0	0	0	0	0	0	0	0	chr1:g.31118911G>A	0	0
chr1	31200156	0	G	C	2	152	1883	0.013	C	intron_variant	MODIFIER	NKAIN1	ENSG00000084628	Transcript	ENST00000373736.7	protein_coding	0	1/6	ENST00000373736.7:c.55-11969C>G	0	0	0	0	0	0	0	0	-1	0	SNV	HGNC	HGNC:25743	YES	2	P1	CCDS339.2	ENSP00000362841	Q4KMZ8	0	UPI000004A116	0	0	0	0	0	0	chr1:g.31200156G>C	0	0
chr1	31224664	0	T	A	2	152	2304	0.013	A	intron_variant	MODIFIER	NKAIN1	ENSG00000084628	Transcript	ENST00000373736.7	protein_coding	0	1/6	ENST00000373736.7:c.54+14830A>T	0	0	0	0	0	0	0	0	-1	0	SNV	HGNC	HGNC:25743	YES	2	P1	CCDS339.2	ENSP00000362841	Q4KMZ8	0	UPI000004A116	0	0	0	0	0	0	chr1:g.31224664T>A	0	0
chr1	31228780	0	G	C	2	152	1637	0.013	C	intron_variant	MODIFIER	NKAIN1	ENSG00000084628	Transcript	ENST00000373736.7	protein_coding	0	1/6	ENST00000373736.7:c.54+10714C>G	0	0	0	0	0	0	0	0	-1	0	SNV	HGNC	HGNC:25743	YES	2	P1	CCDS339.2	ENSP00000362841	Q4KMZ8	0	UPI000004A116	0	0	0	0	0	0	chr1:g.31228780G>C	0	0
chr1	31232630	0	C	T	2	152	781	0.013	T	intron_variant	MODIFIER	NKAIN1	ENSG00000084628	Transcript	ENST00000373736.7	protein_coding	0	1/6	ENST00000373736.7:c.54+6864G>A	0	0	0	0	0	0	0	0	-1	0	SNV	HGNC	HGNC:25743	YES	2	P1	CCDS339.2	ENSP00000362841	Q4KMZ8	0	UPI000004A116	0	0	0	0	0	0	chr1:g.31232630C>T	0	0
chr1	31240864	0	C	G	2	152	1737	0.013	G	upstream_gene_variant	MODIFIER	NKAIN1	ENSG00000084628	Transcript	ENST00000373736.7	protein_coding	0	0	0	0	0	0	0	0	0	0	977	-1	0	SNV	HGNC	HGNC:25743	YES	2	P1	CCDS339.2	ENSP00000362841	Q4KMZ8	0	UPI000004A116	0	0	0	0	0	0	chr1:g.31240864C>G	0	0
chr1	31337779	0	C	T	2	152	1715	0.013	T	intron_variant	MODIFIER	ZCCHC17	ENSG00000121766	Transcript	ENST00000615916.4	protein_coding	0	3/6	ENST00000615916.4:c.291+504C>T	0	0	0	0	0	0	0	0	1	0	SNV	HGNC	HGNC:30246	YES	1	0	CCDS72741.1	ENSP00000480986	0	A0A087WXF8	UPI0003940499	0	0	0	0	0	0	chr1:g.31337779C>T	0	0
chr1	31384233	0	G	C	2	152	2088	0.013	C	regulatory_region_variant	MODIFIER	0	0	RegulatoryFeature	ENSR00000352751	promoter_flanking_region	0	0	0	0	0	0	0	0	0	0	0	0	0	SNV	0	0	0	0	0	0	0	0	0	0	0	0	0	0	0	0	chr1:g.31384233G>C	0	0
chr1	31401330	0	A	T	2	152	1105	0.013	T	regulatory_region_variant	MODIFIER	0	0	RegulatoryFeature	ENSR00000251051	CTCF_binding_site	0	0	0	0	0	0	0	0	0	0	0	0	0	SNV	0	0	0	0	0	0	0	0	0	0	0	0	0	0	0	0	chr1:g.31401330A>T	0	0
chr1	31437310	0	C	T	2	152	2226	0.013	T	downstream_gene_variant	MODIFIER	SERINC2	ENSG00000168528	Transcript	ENST00000373710.5	protein_coding	0	0	0	0	0	0	0	0	0	0	2633	1	0	SNV	HGNC	HGNC:23231	YES	2	A2	CCDS55583.1	ENSP00000362814	Q96SA4	0	UPI000059CF90	0	0	0	0	0	0	chr1:g.31437310C>T	0	0
chr1	31471434	0	T	C	2	152	2033	0.013	C	intergenic_variant	MODIFIER	0	0	0	0	0	0	0	0	0	0	0	0	0	0	0	0	0	0	SNV	0	0	0	0	0	0	0	0	0	0	0	0	0	0	0	0	chr1:g.31471434T>C	0	0
chr1	31708857	0	C	T	2	152	2217	0.013	T	upstream_gene_variant	MODIFIER	COL16A1	ENSG00000084636	Transcript	ENST00000373672.8	protein_coding	0	0	0	0	0	0	0	0	0	0	4840	-1	0	SNV	HGNC	HGNC:2193	YES	5	P1	CCDS41297.1	ENSP00000362776	Q07092	0	UPI0000203DD1	0	0	0	0	0	0	chr1:g.31708857C>T	0	0
chr1	31772801	0	C	T	2	152	2051	0.013	T	intergenic_variant	MODIFIER	0	0	0	0	0	0	0	0	0	0	0	0	0	0	0	0	0	0	SNV	0	0	0	0	0	0	0	0	0	0	0	0	0	0	0	0	chr1:g.31772801C>T	0	0
chr1	31819676	0	C	T	2	152	1312	0.013	T	upstream_gene_variant	MODIFIER	SPOCD1	ENSG00000134668	Transcript	ENST00000360482.6	protein_coding	0	0	0	0	0	0	0	0	0	0	3625	-1	0	SNV	HGNC	HGNC:26338	YES	2	P3	CCDS347.1	ENSP00000353670	Q6ZMY3	0	UPI000035E7DD	0	0	0	0	0	0	chr1:g.31819676C>T	0	0
chr1	31912059	0	A	T	2	152	1472	0.013	T	intron_variant	MODIFIER	PTP4A2	ENSG00000184007	Transcript	ENST00000647444.2	protein_coding	0	3/5	ENST00000647444.2:c.190-233T>A	0	0	0	0	0	0	0	0	-1	0	SNV	HGNC	HGNC:9635	YES	0	P1	CCDS348.1	ENSP00000493688	Q12974	0	UPI0000022FCA	0	0	0	0	0	0	chr1:g.31912059A>T	0	0
chr1	31929528	0	G	A	2	152	1016	0.013	A	intron_variant	MODIFIER	PTP4A2	ENSG00000184007	Transcript	ENST00000647444.2	protein_coding	0	1/5	ENST00000647444.2:c.-594+8459C>T	0	0	0	0	0	0	0	0	-1	0	SNV	HGNC	HGNC:9635	YES	0	P1	CCDS348.1	ENSP00000493688	Q12974	0	UPI0000022FCA	0	0	0	0	0	0	chr1:g.31929528G>A	0	0
chr1	32078001	0	G	T	2	152	2192	0.013	T	intron_variant	MODIFIER	TMEM39B	ENSG00000121775	Transcript	ENST00000336294.10	protein_coding	0	5/8	ENST00000336294.10:c.590+683G>T	0	0	0	0	0	0	0	0	1	0	SNV	HGNC	HGNC:25510	YES	1	P1	CCDS351.2	ENSP00000338165	Q9GZU3	0	UPI0000037B9F	0	0	0	0	0	0	chr1:g.32078001G>T	0	0
chr1	32125217	0	A	T	2	152	1102	0.013	T	intron_variant	MODIFIER	KPNA6	ENSG00000025800	Transcript	ENST00000373625.8	protein_coding	0	1/13	ENST00000373625.8:c.4+17083A>T	0	0	0	0	0	0	0	0	1	0	SNV	HGNC	HGNC:6399	YES	1	P1	CCDS352.1	ENSP00000362728	O60684	0	UPI000006D3B6	0	0	0	0	0	0	chr1:g.32125217A>T	0	0
chr1	32137362	0	A	T	2	152	1214	0.013	T	intron_variant	MODIFIER	KPNA6	ENSG00000025800	Transcript	ENST00000373625.8	protein_coding	0	1/13	ENST00000373625.8:c.5-17226A>T	0	0	0	0	0	0	0	0	1	0	SNV	HGNC	HGNC:6399	YES	1	P1	CCDS352.1	ENSP00000362728	O60684	0	UPI000006D3B6	0	0	0	0	0	0	chr1:g.32137362A>T	0	0
chr1	32199512	0	A	G	3	152	2208	0.019	G	downstream_gene_variant	MODIFIER	TXLNA	ENSG00000084652	Transcript	ENST00000373609.1	protein_coding	0	0	0	0	0	0	0	0	0	0	1227	1	0	SNV	HGNC	HGNC:30685	YES	1	P1	CCDS353.1	ENSP00000362711	P40222	0	UPI000000D7D9	0	0	0	0	0	0	chr1:g.32199512A>G	0	0
chr1	32336742	0	C	A	2	152	2014	0.013	A	upstream_gene_variant	MODIFIER	MARCKSL1	ENSG00000175130	Transcript	ENST00000329421.8	protein_coding	0	0	0	0	0	0	0	0	0	0	509	-1	0	SNV	HGNC	HGNC:7142	YES	1	P1	CCDS361.1	ENSP00000362638	P49006	0	UPI0000001300	0	0	0	0	0	0	chr1:g.32336742C>A	0	0
chr1	32342260	0	G	T	2	152	2426	0.013	T	intergenic_variant	MODIFIER	0	0	0	0	0	0	0	0	0	0	0	0	0	0	0	0	0	0	SNV	0	0	0	0	0	0	0	0	0	0	0	0	0	0	0	0	chr1:g.32342260G>T	0	0
chr1	32437164	0	A	G	2	152	2040	0.013	G	intergenic_variant	MODIFIER	0	0	0	0	0	0	0	0	0	0	0	0	0	0	0	0	0	0	SNV	0	0	0	0	0	0	0	0	0	0	0	0	0	0	0	0	chr1:g.32437164A>G	0	0
chr1	32502483	0	T	C	2	152	1465	0.013	C	intron_variant&NMD_transcript_variant	MODIFIER	AL033529.1	ENSG00000254553	Transcript	ENST00000480336.1	nonsense_mediated_decay	0	4/9	ENST00000480336.1:c.1402+17151T>C	0	0	0	0	0	0	0	0	1	0	SNV	Clone_based_ensembl_gene	0	YES	2	P1	0	ENSP00000455300	0	0	UPI00000717BC	0	0	0	0	0	0	chr1:g.32502483T>C	0	0
chr1	32587852	0	C	T	2	152	1512	0.013	T	intron_variant	MODIFIER	ZBTB8A	ENSG00000160062	Transcript	ENST00000373510.9	protein_coding	0	2/4	ENST00000373510.9:c.-1-5079C>T	0	0	0	0	0	0	0	0	1	0	SNV	HGNC	HGNC:24172	YES	1	P1	CCDS30664.1	ENSP00000362609	Q96BR9	0	UPI000006EA53	0	0	0	0	0	0	chr1:g.32587852C>T	0	0
chr1	32619214	0	A	G	2	152	2112	0.013	G	downstream_gene_variant	MODIFIER	ZBTB8OS	ENSG00000176261	Transcript	ENST00000468695.5	protein_coding	0	0	0	0	0	0	0	0	0	0	1606	-1	0	SNV	HGNC	HGNC:24094	YES	1	P1	CCDS365.1	ENSP00000417677	0	A8K0B5	UPI000007447D	0	0	0	0	0	0	chr1:g.32619214A>G	0	0
chr1	32764452	0	A	G	2	152	829	0.013	G	intron_variant	MODIFIER	KIAA1522	ENSG00000162522	Transcript	ENST00000401073.7	protein_coding	0	1/6	ENST00000401073.7:c.236-3335A>G	0	0	0	0	0	0	0	0	1	0	SNV	HGNC	HGNC:29301	YES	2	P3	CCDS41298.1	ENSP00000383851	Q9P206	0	UPI000022ACD0	0	0	0	0	0	0	chr1:g.32764452A>G	0	0
chr1	33121464	0	G	A	2	152	1881	0.013	A	downstream_gene_variant	MODIFIER	AZIN2	ENSG00000142920	Transcript	ENST00000373441.1	protein_coding	0	0	0	0	0	0	0	0	0	0	1282	1	0	SNV	HGNC	HGNC:29957	YES	1	0	CCDS76138.1	ENSP00000362540	Q96A70	0	UPI000002A7C5	0	0	0	0	0	0	chr1:g.33121464G>A	0	0
chr1	33373227	0	C	G	2	152	1917	0.013	G	intron_variant	MODIFIER	PHC2	ENSG00000134686	Transcript	ENST00000257118.5	protein_coding	0	1/13	ENST00000257118.5:c.175-780G>C	0	0	0	0	0	0	0	0	-1	0	SNV	HGNC	HGNC:3183	YES	1	P4	CCDS378.1	ENSP00000257118	Q8IXK0	0	UPI0000074391	0	0	0	0	0	0	chr1:g.33373227C>G	0	0
chr1	33393729	0	C	A	2	152	1418	0.013	A	intron_variant&non_coding_transcript_variant	MODIFIER	PHC2	ENSG00000134686	Transcript	ENST00000484692.1	processed_transcript	0	1/2	ENST00000484692.1:n.78-18136G>T	0	0	0	0	0	0	0	0	-1	0	SNV	HGNC	HGNC:3183	0	3	0	0	0	0	0	0	0	0	0	0	0	0	chr1:g.33393729C>A	0	0
chr1	33420542	0	C	T	2	152	1702	0.013	T	intron_variant&non_coding_transcript_variant	MODIFIER	PHC2	ENSG00000134686	Transcript	ENST00000484692.1	processed_transcript	0	1/2	ENST00000484692.1:n.77+10434G>A	0	0	0	0	0	0	0	0	-1	0	SNV	HGNC	HGNC:3183	0	3	0	0	0	0	0	0	0	0	0	0	0	0	chr1:g.33420542C>T	0	0
chr1	33542186	0	A	G	2	152	2265	0.013	G	intron_variant	MODIFIER	CSMD2	ENSG00000121904	Transcript	ENST00000373381.8	protein_coding	0	58/70	ENST00000373381.8:c.9277+534T>C	0	0	0	0	0	0	0	0	-1	0	SNV	HGNC	HGNC:19290	YES	1	A2	CCDS60082.1	ENSP00000362479	Q7Z408	0	UPI0000578D0B	0	0	0	0	0	0	chr1:g.33542186A>G	0	0
chr1	33547272	0	T	C	2	152	2103	0.013	C	intron_variant	MODIFIER	CSMD2	ENSG00000121904	Transcript	ENST00000373381.8	protein_coding	0	56/70	ENST00000373381.8:c.8918-1053A>G	0	0	0	0	0	0	0	0	-1	0	SNV	HGNC	HGNC:19290	YES	1	A2	CCDS60082.1	ENSP00000362479	Q7Z408	0	UPI0000578D0B	0	0	0	0	0	0	chr1:g.33547272T>C	0	0
chr1	33892973	0	G	T	2	152	1724	0.013	T	intron_variant	MODIFIER	CSMD2	ENSG00000121904	Transcript	ENST00000373381.8	protein_coding	0	5/70	ENST00000373381.8:c.920+25121C>A	0	0	0	0	0	0	0	0	-1	0	SNV	HGNC	HGNC:19290	YES	1	A2	CCDS60082.1	ENSP00000362479	Q7Z408	0	UPI0000578D0B	0	0	0	0	0	0	chr1:g.33892973G>T	0	0
chr1	33927064	0	A	G	2	152	2360	0.013	G	intron_variant	MODIFIER	CSMD2	ENSG00000121904	Transcript	ENST00000373381.8	protein_coding	0	4/70	ENST00000373381.8:c.712+8696T>C	0	0	0	0	0	0	0	0	-1	0	SNV	HGNC	HGNC:19290	YES	1	A2	CCDS60082.1	ENSP00000362479	Q7Z408	0	UPI0000578D0B	0	0	0	0	0	0	chr1:g.33927064A>G	0	0
chr1	34220790	0	C	T	2	152	2196	0.013	T	downstream_gene_variant	MODIFIER	C1orf94	ENSG00000142698	Transcript	ENST00000488417.2	protein_coding	0	0	0	0	0	0	0	0	0	0	1659	1	0	SNV	HGNC	HGNC:28250	YES	1	A2	CCDS44108.1	ENSP00000435634	Q6P1W5	0	UPI0000D4BFB0	0	0	0	0	0	0	chr1:g.34220790C>T	0	0
chr1	34261688	0	G	A	2	152	2151	0.013	A	intergenic_variant	MODIFIER	0	0	0	0	0	0	0	0	0	0	0	0	0	0	0	0	0	0	SNV	0	0	0	0	0	0	0	0	0	0	0	0	0	0	0	0	chr1:g.34261688G>A	0	0
chr1	34276003	0	C	T	2	152	2439	0.013	T	downstream_gene_variant	MODIFIER	AC115286.1	ENSG00000270241	Transcript	ENST00000604298.1	processed_pseudogene	0	0	0	0	0	0	0	0	0	0	856	-1	0	SNV	Clone_based_ensembl_gene	0	YES	0	0	0	0	0	0	0	0	0	0	0	0	0	chr1:g.34276003C>T	0	0
chr1	34429153	0	C	T	2	152	2354	0.013	T	intergenic_variant	MODIFIER	0	0	0	0	0	0	0	0	0	0	0	0	0	0	0	0	0	0	SNV	0	0	0	0	0	0	0	0	0	0	0	0	0	0	0	0	chr1:g.34429153C>T	0	0
chr1	34438567	0	C	A	2	152	2291	0.013	A	intergenic_variant	MODIFIER	0	0	0	0	0	0	0	0	0	0	0	0	0	0	0	0	0	0	SNV	0	0	0	0	0	0	0	0	0	0	0	0	0	0	0	0	chr1:g.34438567C>A	0	0
chr1	34496892	0	A	C	2	152	1515	0.013	C	intergenic_variant	MODIFIER	0	0	0	0	0	0	0	0	0	0	0	0	0	0	0	0	0	0	SNV	0	0	0	0	0	0	0	0	0	0	0	0	0	0	0	0	chr1:g.34496892A>C	0	0
chr1	34703464	0	G	A	2	152	2452	0.013	A	intergenic_variant	MODIFIER	0	0	0	0	0	0	0	0	0	0	0	0	0	0	0	0	0	0	SNV	0	0	0	0	0	0	0	0	0	0	0	0	0	0	0	0	chr1:g.34703464G>A	0	0
chr1	34731148	0	C	A	2	152	1989	0.013	A	intron_variant&NMD_transcript_variant	MODIFIER	SMIM12	ENSG00000163866	Transcript	ENST00000426886.1	nonsense_mediated_decay	0	2/4	ENST00000426886.1:c.208-12739G>T	0	0	0	0	0	0	0	0	-1	0	SNV	HGNC	HGNC:25154	0	1	0	0	ENSP00000429902	0	E5RH51	UPI000047EC36	0	0	0	0	0	0	chr1:g.34731148C>A	0	0
chr1	34783122	0	C	T	2	152	929	0.013	T	intron_variant	MODIFIER	GJB3	ENSG00000188910	Transcript	ENST00000373366.3	protein_coding	0	1/1	ENST00000373366.3:c.-26+1344C>T	0	0	0	0	0	0	0	0	1	0	SNV	HGNC	HGNC:4285	YES	1	P1	CCDS384.1	ENSP00000362464	O75712	0	UPI00001287EC	0	1	0	0	0	0	chr1:g.34783122C>T	0	0
chr1	35062538	0	T	C	2	152	1646	0.013	C	intron_variant	MODIFIER	ZMYM1	ENSG00000197056	Transcript	ENST00000650449.1	protein_coding	0	2/12	ENST00000650449.1:c.-422-16456T>C	0	0	0	0	0	0	0	0	1	0	SNV	HGNC	HGNC:26253	YES	0	P1	CCDS41302.1	ENSP00000496876	Q5SVZ6	0	UPI0000203ED6	0	0	0	0	0	0	chr1:g.35062538T>C	0	0
chr1	35130544	0	C	T	2	152	1914	0.013	T	intergenic_variant	MODIFIER	0	0	0	0	0	0	0	0	0	0	0	0	0	0	0	0	0	0	SNV	0	0	0	0	0	0	0	0	0	0	0	0	0	0	0	0	chr1:g.35130544C>T	0	0
chr1	35238574	0	G	A	2	152	915	0.013	A	intergenic_variant	MODIFIER	0	0	0	0	0	0	0	0	0	0	0	0	0	0	0	0	0	0	SNV	0	0	0	0	0	0	0	0	0	0	0	0	0	0	0	0	chr1:g.35238574G>A	0	0
chr1	35277995	0	G	A	2	152	1860	0.013	A	intron_variant	MODIFIER	ZMYM4	ENSG00000146463	Transcript	ENST00000314607.10	protein_coding	0	1/29	ENST00000314607.10:c.39+8910G>A	0	0	0	0	0	0	0	0	1	0	SNV	HGNC	HGNC:13055	YES	2	P1	CCDS389.1	ENSP00000322915	Q5VZL5	0	UPI0000203EE6	0	0	0	0	0	0	chr1:g.35277995G>A	0	0
chr1	35315574	0	T	G	2	152	1120	0.019	G	intron_variant	MODIFIER	ZMYM4	ENSG00000146463	Transcript	ENST00000314607.10	protein_coding	0	1/29	ENST00000314607.10:c.40-9786T>G	0	0	0	0	0	0	0	0	1	0	SNV	HGNC	HGNC:13055	YES	2	P1	CCDS389.1	ENSP00000322915	Q5VZL5	0	UPI0000203EE6	0	0	0	0	0	0	chr1:g.35315574T>G	0	0
chr1	35338276	0	G	A	2	152	1983	0.013	A	intron_variant	MODIFIER	ZMYM4	ENSG00000146463	Transcript	ENST00000314607.10	protein_coding	0	2/29	ENST00000314607.10:c.85+12871G>A	0	0	0	0	0	0	0	0	1	0	SNV	HGNC	HGNC:13055	YES	2	P1	CCDS389.1	ENSP00000322915	Q5VZL5	0	UPI0000203EE6	0	0	0	0	0	0	chr1:g.35338276G>A	0	0
chr1	35441199	0	G	C	2	152	2272	0.013	C	intron_variant	MODIFIER	KIAA0319L	ENSG00000142687	Transcript	ENST00000325722.8	protein_coding	0	19/20	ENST00000325722.8:c.2871-61C>G	0	0	0	0	0	0	0	0	-1	0	SNV	HGNC	HGNC:30071	YES	1	P1	CCDS390.1	ENSP00000318406	Q8IZA0	0	UPI000003F081	0	1	0	0	0	0	chr1:g.35441199G>C	0	0
chr1	35650608	0	A	G	7	152	2005	0.045	G	regulatory_region_variant	MODIFIER	0	0	RegulatoryFeature	ENSR00000004697	open_chromatin_region	0	0	0	0	0	0	0	0	0	0	0	0	0	SNV	0	0	0	0	0	0	0	0	0	0	0	0	0	0	0	0	chr1:g.35650608A>G	0	0
chr1	35843397	0	G	C	3	152	1298	0.019	C	intron_variant	MODIFIER	AGO4	ENSG00000134698	Transcript	ENST00000373210.4	protein_coding	0	15/17	ENST00000373210.4:c.2175+1647G>C	0	0	0	0	0	0	0	0	1	0	SNV	HGNC	HGNC:18424	YES	1	P1	CCDS397.1	ENSP00000362306	Q9HCK5	0	UPI00001684D9	0	0	0	0	0	0	chr1:g.35843397G>C	0	0
chr1	35875453	0	G	T	2	152	988	0.013	T	upstream_gene_variant	MODIFIER	AL139286.1	ENSG00000271164	Transcript	ENST00000604465.1	processed_pseudogene	0	0	0	0	0	0	0	0	0	0	1701	-1	0	SNV	Clone_based_ensembl_gene	0	YES	0	0	0	0	0	0	0	0	0	0	0	0	0	chr1:g.35875453G>T	0	0
chr1	36383516	0	C	A	2	152	2402	0.013	A	intron_variant	MODIFIER	STK40	ENSG00000196182	Transcript	ENST00000373130.7	protein_coding	0	1/10	ENST00000373130.7:c.-9+2207G>T	0	0	0	0	0	0	0	0	-1	0	SNV	HGNC	HGNC:21373	YES	1	0	CCDS60089.1	ENSP00000362222	Q8N2I9	0	UPI00003FF919	0	0	0	0	0	0	chr1:g.36383516C>A	0	0
chr1	36393297	0	T	C	2	152	1976	0.013	C	downstream_gene_variant	MODIFIER	LSM10	ENSG00000181817	Transcript	ENST00000315732.3	protein_coding	0	0	0	0	0	0	0	0	0	0	139	-1	0	SNV	HGNC	HGNC:17562	YES	1	P1	CCDS408.1	ENSP00000319341	Q969L4	0	UPI000012E96D	0	0	0	0	0	0	chr1:g.36393297T>C	0	0
chr1	36510846	0	G	C	2	152	1078	0.013	C	regulatory_region_variant	MODIFIER	0	0	RegulatoryFeature	ENSR00000353937	promoter_flanking_region	0	0	0	0	0	0	0	0	0	0	0	0	0	SNV	0	0	0	0	0	0	0	0	0	0	0	0	0	0	0	0	chr1:g.36510846G>C	0	0
chr1	36586012	0	A	G	2	152	2113	0.019	G	regulatory_region_variant	MODIFIER	0	0	RegulatoryFeature	ENSR00000353959	promoter_flanking_region	0	0	0	0	0	0	0	0	0	0	0	0	0	SNV	0	0	0	0	0	0	0	0	0	0	0	0	0	0	0	0	chr1:g.36586012A>G	0	0
chr1	36606170	0	C	T	4	152	2387	0.026	T	intergenic_variant	MODIFIER	0	0	0	0	0	0	0	0	0	0	0	0	0	0	0	0	0	0	SNV	0	0	0	0	0	0	0	0	0	0	0	0	0	0	0	0	chr1:g.36606170C>T	0	0
chr1	36732618	0	C	T	2	152	2512	0.019	T	intergenic_variant	MODIFIER	0	0	0	0	0	0	0	0	0	0	0	0	0	0	0	0	0	0	SNV	0	0	0	0	0	0	0	0	0	0	0	0	0	0	0	0	chr1:g.36732618C>T	0	0
chr1	36826224	0	A	G	2	152	1943	0.013	G	intron_variant	MODIFIER	GRIK3	ENSG00000163873	Transcript	ENST00000373091.8	protein_coding	0	10/15	ENST00000373091.8:c.1531-398T>C	0	0	0	0	0	0	0	0	-1	0	SNV	HGNC	HGNC:4581	YES	1	P1	CCDS416.1	ENSP00000362183	Q13003	0	UPI000013E311	0	0	0	0	0	0	chr1:g.36826224A>G	0	0
chr1	36868778	0	C	T	2	152	2488	0.013	T	intron_variant	MODIFIER	GRIK3	ENSG00000163873	Transcript	ENST00000373091.8	protein_coding	0	5/15	ENST00000373091.8:c.786+970G>A	0	0	0	0	0	0	0	0	-1	0	SNV	HGNC	HGNC:4581	YES	1	P1	CCDS416.1	ENSP00000362183	Q13003	0	UPI000013E311	0	0	0	0	0	0	chr1:g.36868778C>T	0	0
chr1	36895867	0	C	T	4	152	1184	0.026	T	intron_variant	MODIFIER	GRIK3	ENSG00000163873	Transcript	ENST00000373091.8	protein_coding	0	1/15	ENST00000373091.8:c.116-4771G>A	0	0	0	0	0	0	0	0	-1	0	SNV	HGNC	HGNC:4581	YES	1	P1	CCDS416.1	ENSP00000362183	Q13003	0	UPI000013E311	0	0	0	0	0	0	chr1:g.36895867C>T	0	0
chr1	36939346	0	G	C	4	152	2353	0.026	C	intron_variant	MODIFIER	GRIK3	ENSG00000163873	Transcript	ENST00000373091.8	protein_coding	0	1/15	ENST00000373091.8:c.116-48250C>G	0	0	0	0	0	0	0	0	-1	0	SNV	HGNC	HGNC:4581	YES	1	P1	CCDS416.1	ENSP00000362183	Q13003	0	UPI000013E311	0	0	0	0	0	0	chr1:g.36939346G>C	0	0
chr1	37034313	0	T	C	2	152	1592	0.013	C	5_prime_UTR_variant	MODIFIER	GRIK3	ENSG00000163873	Transcript	ENST00000373091.8	protein_coding	1/16	0	ENST00000373091.8:c.-205A>G	0	203/9491	0	0	0	0	0	0	-1	0	SNV	HGNC	HGNC:4581	YES	1	P1	CCDS416.1	ENSP00000362183	Q13003	0	UPI000013E311	0	0	0	0	0	0	chr1:g.37034313T>C	0	0
chr1	37042825	0	T	C	2	152	2426	0.013	C	intergenic_variant	MODIFIER	0	0	0	0	0	0	0	0	0	0	0	0	0	0	0	0	0	0	SNV	0	0	0	0	0	0	0	0	0	0	0	0	0	0	0	0	chr1:g.37042825T>C	0	0
chr1	37084364	0	G	A	2	152	1812	0.019	A	intergenic_variant	MODIFIER	0	0	0	0	0	0	0	0	0	0	0	0	0	0	0	0	0	0	SNV	0	0	0	0	0	0	0	0	0	0	0	0	0	0	0	0	chr1:g.37084364G>A	0	0
chr1	37166703	0	C	G	4	152	1264	0.026	G	intergenic_variant	MODIFIER	0	0	0	0	0	0	0	0	0	0	0	0	0	0	0	0	0	0	SNV	0	0	0	0	0	0	0	0	0	0	0	0	0	0	0	0	chr1:g.37166703C>G	0	0
chr1	37207942	0	G	A	3	152	2163	0.019	A	downstream_gene_variant	MODIFIER	RNU6-636P	ENSG00000207328	Transcript	ENST00000384598.1	snRNA	0	0	0	0	0	0	0	0	0	0	4226	1	0	SNV	HGNC	HGNC:47599	YES	0	0	0	0	0	0	0	0	0	0	0	0	0	chr1:g.37207942G>A	0	0
chr1	37244315	0	A	G	3	152	2110	0.019	G	intergenic_variant	MODIFIER	0	0	0	0	0	0	0	0	0	0	0	0	0	0	0	0	0	0	SNV	0	0	0	0	0	0	0	0	0	0	0	0	0	0	0	0	chr1:g.37244315A>G	0	0
chr1	37272021	0	C	T	2	152	2270	0.013	T	intron_variant&non_coding_transcript_variant	MODIFIER	AL353604.1	ENSG00000223944	Transcript	ENST00000413901.1	lincRNA	0	2/3	ENST00000413901.1:n.234-1419G>A	0	0	0	0	0	0	0	0	-1	0	SNV	Clone_based_ensembl_gene	0	YES	3	0	0	0	0	0	0	0	0	0	0	0	0	chr1:g.37272021C>T	0	0
chr1	37281326	0	T	C	4	152	999	0.026	C	intron_variant&non_coding_transcript_variant	MODIFIER	AL353604.1	ENSG00000223944	Transcript	ENST00000413901.1	lincRNA	0	1/3	ENST00000413901.1:n.112-5067A>G	0	0	0	0	0	0	0	0	-1	0	SNV	Clone_based_ensembl_gene	0	YES	3	0	0	0	0	0	0	0	0	0	0	0	0	chr1:g.37281326T>C	0	0
chr1	37553306	0	T	C	4	152	1896	0.026	C	intron_variant	MODIFIER	SNIP1	ENSG00000163877	Transcript	ENST00000296215.8	protein_coding	0	1/3	ENST00000296215.8:c.225-559A>G	0	0	0	0	0	0	0	0	-1	0	SNV	HGNC	HGNC:30587	YES	1	P1	CCDS419.1	ENSP00000296215	Q8TAD8	B1AK66	UPI000003603D	0	1	0	0	0	0	chr1:g.37553306T>C	0	0
chr1	37566051	0	G	A	2	152	2439	0.013	A	downstream_gene_variant	MODIFIER	GNL2	ENSG00000134697	Transcript	ENST00000373062.8	protein_coding	0	0	0	0	0	0	0	0	0	0	765	-1	0	SNV	HGNC	HGNC:29925	YES	1	P1	CCDS421.1	ENSP00000362153	Q13823	Q5T0F3	UPI0000000C9E	0	0	0	0	0	0	chr1:g.37566051G>A	0	0
chr1	37650724	0	C	T	4	152	2248	0.026	T	intergenic_variant	MODIFIER	0	0	0	0	0	0	0	0	0	0	0	0	0	0	0	0	0	0	SNV	0	0	0	0	0	0	0	0	0	0	0	0	0	0	0	0	chr1:g.37650724C>T	0	0
chr1	37674303	0	C	T	3	152	2044	0.019	T	regulatory_region_variant	MODIFIER	0	0	RegulatoryFeature	ENSR00000354207	CTCF_binding_site	0	0	0	0	0	0	0	0	0	0	0	0	0	SNV	0	0	0	0	0	0	0	0	0	0	0	0	0	0	0	0	chr1:g.37674303C>T	0	0
chr1	37674407	0	C	A	3	152	2078	0.019	A	regulatory_region_variant	MODIFIER	0	0	RegulatoryFeature	ENSR00000354207	CTCF_binding_site	0	0	0	0	0	0	0	0	0	0	0	0	0	SNV	0	0	0	0	0	0	0	0	0	0	0	0	0	0	0	0	chr1:g.37674407C>A	0	0
chr1	37677283	0	G	C	2	152	2356	0.013	C	downstream_gene_variant	MODIFIER	C1orf109	ENSG00000116922	Transcript	ENST00000358011.8	protein_coding	0	0	0	0	0	0	0	0	0	0	4287	-1	0	SNV	HGNC	HGNC:26039	YES	2	P1	CCDS423.1	ENSP00000350704	Q9NX04	0	UPI00000736AB	0	0	0	0	0	0	chr1:g.37677283G>C	0	0
chr1	37937343	0	A	G	2	152	990	0.019	G	intron_variant	MODIFIER	INPP5B	ENSG00000204084	Transcript	ENST00000373024.8	protein_coding	0	6/23	ENST00000373024.8:c.391+3345T>C	0	0	0	0	0	0	0	0	-1	0	SNV	HGNC	HGNC:6077	YES	1	P2	CCDS41306.1	ENSP00000362115	P32019	0	UPI0000458AD7	0	0	0	0	0	0	chr1:g.37937343A>G	0	0
chr1	37972491	0	A	G	2	152	1998	0.013	G	intron_variant	MODIFIER	SF3A3	ENSG00000183431	Transcript	ENST00000373019.5	protein_coding	0	12/16	ENST00000373019.5:c.1006-2756T>C	0	0	0	0	0	0	0	0	-1	0	SNV	HGNC	HGNC:10767	YES	1	P1	CCDS428.1	ENSP00000362110	Q12874	0	UPI0000135469	0	0	0	0	0	0	chr1:g.37972491A>G	0	0
chr1	38022580	0	C	G	4	152	1415	0.026	G	intron_variant	MODIFIER	UTP11	ENSG00000183520	Transcript	ENST00000373014.5	protein_coding	0	6/7	ENST00000373014.5:c.568-119C>G	0	0	0	0	0	0	0	0	1	0	SNV	HGNC	HGNC:24329	YES	1	P1	CCDS429.1	ENSP00000362105	Q9Y3A2	0	UPI000006FDFC	0	0	0	0	0	0	chr1:g.38022580C>G	0	0
chr1	38285198	0	A	G	2	152	1897	0.019	G	regulatory_region_variant	MODIFIER	0	0	RegulatoryFeature	ENSR00000354340	promoter_flanking_region	0	0	0	0	0	0	0	0	0	0	0	0	0	SNV	0	0	0	0	0	0	0	0	0	0	0	0	0	0	0	0	chr1:g.38285198A>G	0	0
chr1	38343047	0	G	T	4	152	1680	0.026	T	intergenic_variant	MODIFIER	0	0	0	0	0	0	0	0	0	0	0	0	0	0	0	0	0	0	SNV	0	0	0	0	0	0	0	0	0	0	0	0	0	0	0	0	chr1:g.38343047G>T	0	0
chr1	38692694	0	G	A	2	152	1489	0.019	A	intergenic_variant	MODIFIER	0	0	0	0	0	0	0	0	0	0	0	0	0	0	0	0	0	0	SNV	0	0	0	0	0	0	0	0	0	0	0	0	0	0	0	0	chr1:g.38692694G>A	0	0
chr1	38819042	0	C	A	2	152	1908	0.013	A	upstream_gene_variant	MODIFIER	AL354702.2	ENSG00000284632	Transcript	ENST00000641481.1	lincRNA	0	0	0	0	0	0	0	0	0	0	3063	-1	0	SNV	Clone_based_ensembl_gene	0	YES	0	0	0	0	0	0	0	0	0	0	0	0	0	chr1:g.38819042C>A	0	0
chr1	38853562	0	A	G	4	152	1056	0.026	G	intron_variant	MODIFIER	RRAGC	ENSG00000116954	Transcript	ENST00000373001.4	protein_coding	0	3/6	ENST00000373001.4:c.642-1074T>C	0	0	0	0	0	0	0	0	-1	0	SNV	HGNC	HGNC:19902	YES	1	P1	CCDS430.1	ENSP00000362092	Q9HB90	0	UPI00000372EF	0	0	0	0	0	0	chr1:g.38853562A>G	0	0
chr1	38965616	0	A	G	2	152	971	0.013	G	intergenic_variant	MODIFIER	0	0	0	0	0	0	0	0	0	0	0	0	0	0	0	0	0	0	SNV	0	0	0	0	0	0	0	0	0	0	0	0	0	0	0	0	chr1:g.38965616A>G	0	0
chr1	39015778	0	C	T	2	152	1468	0.013	T	intergenic_variant	MODIFIER	0	0	0	0	0	0	0	0	0	0	0	0	0	0	0	0	0	0	SNV	0	0	0	0	0	0	0	0	0	0	0	0	0	0	0	0	chr1:g.39015778C>T	0	0
chr1	39169263	0	C	A	2	152	1659	0.013	A	intron_variant	MODIFIER	MACF1	ENSG00000127603	Transcript	ENST00000361689.6	protein_coding	0	1/92	ENST00000361689.6:c.221-61919C>A	0	0	0	0	0	0	0	0	1	0	SNV	HGNC	HGNC:13664	YES	5	0	CCDS435.1	ENSP00000354573	Q9UPN3	0	UPI00001B3DC6	0	0	0	0	0	0	chr1:g.39169263C>A	0	0
chr1	39214028	0	T	C	4	152	2311	0.026	C	intron_variant	MODIFIER	MACF1	ENSG00000127603	Transcript	ENST00000361689.6	protein_coding	0	1/92	ENST00000361689.6:c.221-17154T>C	0	0	0	0	0	0	0	0	1	0	SNV	HGNC	HGNC:13664	YES	5	0	CCDS435.1	ENSP00000354573	Q9UPN3	0	UPI00001B3DC6	0	0	0	0	0	0	chr1:g.39214028T>C	0	0
chr1	39302533	0	G	A	4	152	1239	0.026	A	intron_variant	MODIFIER	MACF1	ENSG00000127603	Transcript	ENST00000361689.6	protein_coding	0	21/92	ENST00000361689.6:c.2650-391G>A	0	0	0	0	0	0	0	0	1	0	SNV	HGNC	HGNC:13664	YES	5	0	CCDS435.1	ENSP00000354573	Q9UPN3	0	UPI00001B3DC6	0	0	0	0	0	0	chr1:g.39302533G>A	0	0
chr1	39388776	0	C	T	4	152	1146	0.026	T	intron_variant	MODIFIER	MACF1	ENSG00000127603	Transcript	ENST00000361689.6	protein_coding	0	52/92	ENST00000361689.6:c.9630+118C>T	0	0	0	0	0	0	0	0	1	0	SNV	HGNC	HGNC:13664	YES	5	0	CCDS435.1	ENSP00000354573	Q9UPN3	0	UPI00001B3DC6	0	0	0	0	0	0	chr1:g.39388776C>T	0	0
chr1	39406668	0	A	C	2	152	912	0.013	C	intron_variant	MODIFIER	MACF1	ENSG00000127603	Transcript	ENST00000361689.6	protein_coding	0	52/92	ENST00000361689.6:c.9631-15706A>C	0	0	0	0	0	0	0	0	1	0	SNV	HGNC	HGNC:13664	YES	5	0	CCDS435.1	ENSP00000354573	Q9UPN3	0	UPI00001B3DC6	0	0	0	0	0	0	chr1:g.39406668A>C	0	0
chr1	39717025	0	G	A	2	152	1889	0.013	A	upstream_gene_variant	MODIFIER	AL035404.1	ENSG00000225333	Transcript	ENST00000497982.2	processed_pseudogene	0	0	0	0	0	0	0	0	0	0	1003	1	0	SNV	Clone_based_ensembl_gene	0	YES	0	0	0	0	0	0	0	0	0	0	0	0	0	chr1:g.39717025G>A	0	0
chr1	39960046	0	A	G	2	152	2381	0.013	G	intron_variant	MODIFIER	MFSD2A	ENSG00000168389	Transcript	ENST00000372809.5	protein_coding	0	3/13	ENST00000372809.5:c.392+1221A>G	0	0	0	0	0	0	0	0	1	0	SNV	HGNC	HGNC:25897	YES	2	0	CCDS44118.1	ENSP00000361895	Q8NA29	0	UPI0000072562	0	1	0	0	0	0	chr1:g.39960046A>G	0	0
chr1	40245016	0	G	A	4	152	1525	0.026	A	upstream_gene_variant	MODIFIER	TMCO2	ENSG00000188800	Transcript	ENST00000372766.4	protein_coding	0	0	0	0	0	0	0	0	0	0	2921	1	0	SNV	HGNC	HGNC:23312	YES	1	P1	CCDS30684.1	ENSP00000361852	Q7Z6W1	A0A140VKB8	UPI000007156B	0	0	0	0	0	0	chr1:g.40245016G>A	0	0
chr1	40246065	0	T	C	2	152	1888	0.013	C	upstream_gene_variant	MODIFIER	TMCO2	ENSG00000188800	Transcript	ENST00000372766.4	protein_coding	0	0	0	0	0	0	0	0	0	0	1872	1	0	SNV	HGNC	HGNC:23312	YES	1	P1	CCDS30684.1	ENSP00000361852	Q7Z6W1	A0A140VKB8	UPI000007156B	0	0	0	0	0	0	chr1:g.40246065T>C	0	0
chr1	40362371	0	G	T	2	152	2469	0.019	T	upstream_gene_variant	MODIFIER	AL031985.1	ENSG00000213172	Transcript	ENST00000392713.3	processed_pseudogene	0	0	0	0	0	0	0	0	0	0	2395	1	0	SNV	Clone_based_ensembl_gene	0	YES	0	0	0	0	0	0	0	0	0	0	0	0	0	chr1:g.40362371G>T	0	0
chr1	40397370	0	A	T	2	152	1910	0.013	T	intron_variant	MODIFIER	SMAP2	ENSG00000084070	Transcript	ENST00000372718.8	protein_coding	0	1/9	ENST00000372718.8:c.104-9366A>T	0	0	0	0	0	0	0	0	1	0	SNV	HGNC	HGNC:25082	YES	1	P1	CCDS451.1	ENSP00000361803	Q8WU79	0	UPI000006DD04	0	0	0	0	0	0	chr1:g.40397370A>T	0	0
chr1	40904451	0	A	G	2	152	882	0.013	G	intergenic_variant	MODIFIER	0	0	0	0	0	0	0	0	0	0	0	0	0	0	0	0	0	0	SNV	0	0	0	0	0	0	0	0	0	0	0	0	0	0	0	0	chr1:g.40904451A>G	0	0
chr1	41648299	0	C	T	2	152	2403	0.013	T	intron_variant	MODIFIER	HIVEP3	ENSG00000127124	Transcript	ENST00000372583.6	protein_coding	0	2/8	ENST00000372583.6:c.-720-19352G>A	0	0	0	0	0	0	0	0	-1	0	SNV	HGNC	HGNC:13561	YES	1	P3	CCDS463.1	ENSP00000361664	Q5T1R4	0	UPI000013CC24	0	0	0	0	0	0	chr1:g.41648299C>T	0	0
chr1	41699787	0	G	T	2	152	1863	0.013	T	intron_variant	MODIFIER	HIVEP3	ENSG00000127124	Transcript	ENST00000372583.6	protein_coding	0	2/8	ENST00000372583.6:c.-721+1129C>A	0	0	0	0	0	0	0	0	-1	0	SNV	HGNC	HGNC:13561	YES	1	P3	CCDS463.1	ENSP00000361664	Q5T1R4	0	UPI000013CC24	0	0	0	0	0	0	chr1:g.41699787G>T	0	0
chr1	41879537	0	G	A	2	152	2253	0.013	A	intron_variant	MODIFIER	HIVEP3	ENSG00000127124	Transcript	ENST00000372583.6	protein_coding	0	1/8	ENST00000372583.6:c.-801+38876C>T	0	0	0	0	0	0	0	0	-1	0	SNV	HGNC	HGNC:13561	YES	1	P3	CCDS463.1	ENSP00000361664	Q5T1R4	0	UPI000013CC24	0	0	0	0	0	0	chr1:g.41879537G>A	0	0
chr1	41887733	0	C	T	2	152	1749	0.013	T	intron_variant	MODIFIER	HIVEP3	ENSG00000127124	Transcript	ENST00000372583.6	protein_coding	0	1/8	ENST00000372583.6:c.-801+30680G>A	0	0	0	0	0	0	0	0	-1	0	SNV	HGNC	HGNC:13561	YES	1	P3	CCDS463.1	ENSP00000361664	Q5T1R4	0	UPI000013CC24	0	0	0	0	0	0	chr1:g.41887733C>T	0	0
chr1	41926347	0	T	C	2	152	1908	0.013	C	intron_variant&non_coding_transcript_variant	MODIFIER	HIVEP3	ENSG00000127124	Transcript	ENST00000489103.5	processed_transcript	0	1/3	ENST00000489103.5:n.120-7823A>G	0	0	0	0	0	0	0	0	-1	0	SNV	HGNC	HGNC:13561	0	1	0	0	0	0	0	0	0	0	0	0	0	0	chr1:g.41926347T>C	0	0
chr1	42069570	0	A	G	2	152	1263	0.013	G	intergenic_variant	MODIFIER	0	0	0	0	0	0	0	0	0	0	0	0	0	0	0	0	0	0	SNV	0	0	0	0	0	0	0	0	0	0	0	0	0	0	0	0	chr1:g.42069570A>G	0	0
chr1	42131346	0	C	A	2	152	2114	0.013	A	intergenic_variant	MODIFIER	0	0	0	0	0	0	0	0	0	0	0	0	0	0	0	0	0	0	SNV	0	0	0	0	0	0	0	0	0	0	0	0	0	0	0	0	chr1:g.42131346C>A	0	0
chr1	42164788	0	T	G	2	152	1839	0.013	G	upstream_gene_variant	MODIFIER	GUCA2A	ENSG00000197273	Transcript	ENST00000357001.3	protein_coding	0	0	0	0	0	0	0	0	0	0	43	-1	0	SNV	HGNC	HGNC:4682	YES	1	P1	CCDS465.1	ENSP00000349493	Q02747	0	UPI000013CC23	0	0	0	0	0	0	chr1:g.42164788T>G	0	0
chr1	42201163	0	T	C	2	152	1161	0.013	C	intron_variant	MODIFIER	FOXJ3	ENSG00000198815	Transcript	ENST00000372572.5	protein_coding	0	8/14	ENST00000372572.5:c.631-1933A>G	0	0	0	0	0	0	0	0	-1	0	SNV	HGNC	HGNC:29178	YES	1	P1	CCDS30689.1	ENSP00000361653	Q9UPW0	0	UPI000013D359	0	0	0	0	0	0	chr1:g.42201163T>C	0	0
chr1	42209833	0	T	C	2	152	2414	0.013	C	intron_variant	MODIFIER	FOXJ3	ENSG00000198815	Transcript	ENST00000372572.5	protein_coding	0	7/14	ENST00000372572.5:c.529-3970A>G	0	0	0	0	0	0	0	0	-1	0	SNV	HGNC	HGNC:29178	YES	1	P1	CCDS30689.1	ENSP00000361653	Q9UPW0	0	UPI000013D359	0	0	0	0	0	0	chr1:g.42209833T>C	0	0
chr1	42348801	0	C	A	2	152	1996	0.013	A	intergenic_variant	MODIFIER	0	0	0	0	0	0	0	0	0	0	0	0	0	0	0	0	0	0	SNV	0	0	0	0	0	0	0	0	0	0	0	0	0	0	0	0	chr1:g.42348801C>A	0	0
chr1	42412832	0	T	C	2	152	2058	0.013	C	intron_variant	MODIFIER	RIMKLA	ENSG00000177181	Transcript	ENST00000431473.4	protein_coding	0	4/4	ENST00000431473.4:c.686-1652T>C	0	0	0	0	0	0	0	0	1	0	SNV	HGNC	HGNC:28725	YES	1	P1	CCDS466.2	ENSP00000414330	Q8IXN7	0	UPI0000160ABF	0	0	0	0	0	0	chr1:g.42412832T>C	0	0
chr1	42559338	0	C	T	2	152	1749	0.013	T	intron_variant	MODIFIER	CCDC30	ENSG00000186409	Transcript	ENST00000342022.8	protein_coding	0	5/15	ENST00000342022.8:c.675+2933C>T	0	0	0	0	0	0	0	0	1	0	SNV	HGNC	HGNC:26103	YES	5	P2	CCDS30690.1	ENSP00000339280	Q5VVM6	0	UPI0000458A0B	0	0	0	0	0	0	chr1:g.42559338C>T	0	0
chr1	42560724	0	G	T	2	152	1287	0.013	T	intron_variant	MODIFIER	CCDC30	ENSG00000186409	Transcript	ENST00000342022.8	protein_coding	0	5/15	ENST00000342022.8:c.675+4319G>T	0	0	0	0	0	0	0	0	1	0	SNV	HGNC	HGNC:26103	YES	5	P2	CCDS30690.1	ENSP00000339280	Q5VVM6	0	UPI0000458A0B	0	0	0	0	0	0	chr1:g.42560724G>T	0	0
chr1	42564373	0	C	T	2	152	1718	0.013	T	intron_variant	MODIFIER	CCDC30	ENSG00000186409	Transcript	ENST00000342022.8	protein_coding	0	5/15	ENST00000342022.8:c.676-1923C>T	0	0	0	0	0	0	0	0	1	0	SNV	HGNC	HGNC:26103	YES	5	P2	CCDS30690.1	ENSP00000339280	Q5VVM6	0	UPI0000458A0B	0	0	0	0	0	0	chr1:g.42564373C>T	0	0
chr1	42580040	0	A	G	3	152	1554	0.019	G	intron_variant	MODIFIER	CCDC30	ENSG00000186409	Transcript	ENST00000342022.8	protein_coding	0	7/15	ENST00000342022.8:c.1066-1320A>G	0	0	0	0	0	0	0	0	1	0	SNV	HGNC	HGNC:26103	YES	5	P2	CCDS30690.1	ENSP00000339280	Q5VVM6	0	UPI0000458A0B	0	0	0	0	0	0	chr1:g.42580040A>G	0	0
chr1	42816007	0	C	T	2	152	1741	0.013	T	intron_variant	MODIFIER	SVBP	ENSG00000177868	Transcript	ENST00000372521.9	protein_coding	0	2/2	ENST00000372521.9:c.114+424G>A	0	0	0	0	0	0	0	0	-1	0	SNV	HGNC	HGNC:29204	YES	1	P1	CCDS474.1	ENSP00000361599	Q8N300	0	UPI000006CFBA	0	0	0	0	0	0	chr1:g.42816007C>T	0	0
chr1	42857303	0	C	T	2	152	2442	0.013	T	downstream_gene_variant	MODIFIER	ZNF691	ENSG00000164011	Transcript	ENST00000372502.5	protein_coding	0	0	0	0	0	0	0	0	0	0	4830	1	0	SNV	HGNC	HGNC:28028	YES	2	A2	CCDS55595.1	ENSP00000361580	Q5VV52	0	UPI0000EE2FE8	0	0	0	0	0	0	chr1:g.42857303C>T	0	0
chr1	42862865	0	G	T	4	152	2091	0.026	T	intergenic_variant	MODIFIER	0	0	0	0	0	0	0	0	0	0	0	0	0	0	0	0	0	0	SNV	0	0	0	0	0	0	0	0	0	0	0	0	0	0	0	0	chr1:g.42862865G>T	0	0
chr1	42951407	0	G	A	2	152	1910	0.013	A	intron_variant	MODIFIER	SLC2A1	ENSG00000117394	Transcript	ENST00000426263.8	protein_coding	0	1/9	ENST00000426263.8:c.18+7227C>T	0	0	0	0	0	0	0	0	-1	0	SNV	HGNC	HGNC:11005	YES	1	P1	CCDS477.1	ENSP00000416293	P11166	0	UPI00002058B9	0	1	0	0	0	0	chr1:g.42951407G>A	0	0
chr1	42967406	0	C	A	2	152	2438	0.013	A	intron_variant&non_coding_transcript_variant	MODIFIER	SLC2A1-AS1	ENSG00000227533	Transcript	ENST00000416689.1	retained_intron	0	1/2	ENST00000416689.1:n.475-2843C>A	0	0	0	0	0	0	0	0	1	0	SNV	HGNC	HGNC:44187	YES	2	0	0	0	0	0	0	0	0	0	0	0	0	chr1:g.42967406C>A	0	0
chr1	43068870	0	T	G	2	152	2161	0.019	G	regulatory_region_variant	MODIFIER	0	0	RegulatoryFeature	ENSR00000355506	CTCF_binding_site	0	0	0	0	0	0	0	0	0	0	0	0	0	SNV	0	0	0	0	0	0	0	0	0	0	0	0	0	0	0	0	chr1:g.43068870T>G	0	0
chr1	43093425	0	C	A	2	152	1207	0.013	A	intergenic_variant	MODIFIER	0	0	0	0	0	0	0	0	0	0	0	0	0	0	0	0	0	0	SNV	0	0	0	0	0	0	0	0	0	0	0	0	0	0	0	0	chr1:g.43093425C>A	0	0
chr1	43184352	0	G	A	2	152	1558	0.013	A	intron_variant	MODIFIER	CFAP57	ENSG00000243710	Transcript	ENST00000610710.4	protein_coding	0	4/23	ENST00000610710.4:c.761+475G>A	0	0	0	0	0	0	0	0	1	0	SNV	HGNC	HGNC:26485	YES	5	P2	CCDS72768.1	ENSP00000479773	0	A0A087WVY5	UPI000223C368	0	0	0	0	0	0	chr1:g.43184352G>A	0	0
chr1	43345843	0	T	C	2	152	1582	0.013	C	intron_variant	MODIFIER	MPL	ENSG00000117400	Transcript	ENST00000372470.8	protein_coding	0	6/11	ENST00000372470.8:c.981-602T>C	0	0	0	0	0	0	0	0	1	0	SNV	HGNC	HGNC:7217	YES	1	P2	CCDS483.1	ENSP00000361548	P40238	0	UPI000002DB88	0	1	0	0	0	0	chr1:g.43345843T>C	0	0
chr1	43367641	0	G	C	2	152	1035	0.013	C	downstream_gene_variant	MODIFIER	CDC20	ENSG00000117399	Transcript	ENST00000372462.1	protein_coding	0	0	0	0	0	0	0	0	0	0	4438	1	0	SNV	HGNC	HGNC:1723	YES	1	P1	CCDS484.1	ENSP00000361540	Q12834	0	UPI0000072C04	0	0	0	0	0	0	chr1:g.43367641G>C	0	0
chr1	43454542	0	T	C	2	152	2227	0.013	C	downstream_gene_variant	MODIFIER	SZT2	ENSG00000198198	Transcript	ENST00000562955.2	protein_coding	0	0	0	0	0	0	0	0	0	0	295	1	0	SNV	HGNC	HGNC:29040	YES	5	P2	CCDS30694.2	ENSP00000457168	Q5T011	0	UPI0001E24F46	0	1	0	0	0	0	chr1:g.43454542T>C	0	0
chr1	43486574	0	A	G	2	152	1409	0.013	G	intergenic_variant	MODIFIER	0	0	0	0	0	0	0	0	0	0	0	0	0	0	0	0	0	0	SNV	0	0	0	0	0	0	0	0	0	0	0	0	0	0	0	0	chr1:g.43486574A>G	0	0
chr1	43513368	0	C	T	2	152	2449	0.019	T	intergenic_variant	MODIFIER	0	0	0	0	0	0	0	0	0	0	0	0	0	0	0	0	0	0	SNV	0	0	0	0	0	0	0	0	0	0	0	0	0	0	0	0	chr1:g.43513368C>T	0	0
chr1	43602462	0	G	C	2	152	2152	0.013	C	intron_variant	MODIFIER	PTPRF	ENSG00000142949	Transcript	ENST00000359947.9	protein_coding	0	14/33	ENST00000359947.9:c.2340+365G>C	0	0	0	0	0	0	0	0	1	0	SNV	HGNC	HGNC:9670	YES	1	P4	CCDS489.2	ENSP00000353030	P10586	0	UPI0000470154	0	1	0	0	0	0	chr1:g.43602462G>C	0	0
chr1	43618347	0	A	G	2	152	2189	0.013	G	intron_variant	MODIFIER	PTPRF	ENSG00000142949	Transcript	ENST00000359947.9	protein_coding	0	25/33	ENST00000359947.9:c.4372-283A>G	0	0	0	0	0	0	0	0	1	0	SNV	HGNC	HGNC:9670	YES	1	P4	CCDS489.2	ENSP00000353030	P10586	0	UPI0000470154	0	1	0	0	0	0	chr1:g.43618347A>G	0	0
chr1	43735892	0	G	A	2	152	2086	0.013	A	intron_variant&NMD_transcript_variant	MODIFIER	AL451062.3	ENSG00000284989	Transcript	ENST00000645057.1	nonsense_mediated_decay	0	15/25	ENST00000645057.1:c.*1293-341G>A	0	0	0	0	0	0	0	0	1	0	SNV	Clone_based_ensembl_gene	0	YES	0	P1	0	ENSP00000494063	0	A0A2R8Y4U1	UPI000D197852	0	0	0	0	0	0	chr1:g.43735892G>A	0	0
chr1	43738145	0	G	C	2	152	1151	0.013	C	intron_variant&NMD_transcript_variant	MODIFIER	AL451062.3	ENSG00000284989	Transcript	ENST00000645057.1	nonsense_mediated_decay	0	16/25	ENST00000645057.1:c.*1440+1765G>C	0	0	0	0	0	0	0	0	1	0	SNV	Clone_based_ensembl_gene	0	YES	0	P1	0	ENSP00000494063	0	A0A2R8Y4U1	UPI000D197852	0	0	0	0	0	0	chr1:g.43738145G>C	0	0
chr1	43744117	0	T	C	2	152	1229	0.013	C	intron_variant&NMD_transcript_variant	MODIFIER	AL451062.3	ENSG00000284989	Transcript	ENST00000645057.1	nonsense_mediated_decay	0	16/25	ENST00000645057.1:c.*1440+7737T>C	0	0	0	0	0	0	0	0	1	0	SNV	Clone_based_ensembl_gene	0	YES	0	P1	0	ENSP00000494063	0	A0A2R8Y4U1	UPI000D197852	0	0	0	0	0	0	chr1:g.43744117T>C	0	0
chr1	43788896	0	A	G	2	152	949	0.019	G	intron_variant&NMD_transcript_variant	MODIFIER	AL451062.3	ENSG00000284989	Transcript	ENST00000645057.1	nonsense_mediated_decay	0	16/25	ENST00000645057.1:c.*1441-3206A>G	0	0	0	0	0	0	0	0	1	0	SNV	Clone_based_ensembl_gene	0	YES	0	P1	0	ENSP00000494063	0	A0A2R8Y4U1	UPI000D197852	0	0	0	0	0	0	chr1:g.43788896A>G	0	0
chr1	43827754	0	C	T	2	152	1191	0.013	T	intron_variant&NMD_transcript_variant	MODIFIER	AL451062.3	ENSG00000284989	Transcript	ENST00000645057.1	nonsense_mediated_decay	0	18/25	ENST00000645057.1:c.*1532-10465C>T	0	0	0	0	0	0	0	0	1	0	SNV	Clone_based_ensembl_gene	0	YES	0	P1	0	ENSP00000494063	0	A0A2R8Y4U1	UPI000D197852	0	0	0	0	0	0	chr1:g.43827754C>T	0	0
chr1	43897783	0	G	A	2	152	2449	0.013	A	intron_variant&NMD_transcript_variant	MODIFIER	AL451062.3	ENSG00000284989	Transcript	ENST00000645057.1	nonsense_mediated_decay	0	20/25	ENST00000645057.1:c.*1720-452G>A	0	0	0	0	0	0	0	0	1	0	SNV	Clone_based_ensembl_gene	0	YES	0	P1	0	ENSP00000494063	0	A0A2R8Y4U1	UPI000D197852	0	0	0	0	0	0	chr1:g.43897783G>A	0	0
chr1	44114967	0	C	A	2	152	1564	0.013	A	upstream_gene_variant	MODIFIER	KLF17	ENSG00000171872	Transcript	ENST00000372299.3	protein_coding	0	0	0	0	0	0	0	0	0	0	3883	1	0	SNV	HGNC	HGNC:18830	YES	1	P1	CCDS508.1	ENSP00000361373	Q5JT82	0	UPI000013E95E	0	0	0	0	0	0	chr1:g.44114967C>A	0	0
chr1	44122947	0	G	A	2	152	1323	0.013	A	intron_variant	MODIFIER	KLF17	ENSG00000171872	Transcript	ENST00000372299.3	protein_coding	0	1/3	ENST00000372299.3:c.81+3959G>A	0	0	0	0	0	0	0	0	1	0	SNV	HGNC	HGNC:18830	YES	1	P1	CCDS508.1	ENSP00000361373	Q5JT82	0	UPI000013E95E	0	0	0	0	0	0	chr1:g.44122947G>A	0	0
chr1	44295018	0	C	T	2	152	2375	0.019	T	intron_variant	MODIFIER	ERI3	ENSG00000117419	Transcript	ENST00000372257.6	protein_coding	0	6/8	ENST00000372257.6:c.759-10111G>A	0	0	0	0	0	0	0	0	-1	0	SNV	HGNC	HGNC:17276	YES	1	P1	CCDS30696.1	ENSP00000361331	O43414	0	UPI00001C1D9B	0	0	0	0	0	0	chr1:g.44295018C>T	0	0
chr1	44579936	0	G	T	2	152	887	0.019	T	intron_variant	MODIFIER	RNF220	ENSG00000187147	Transcript	ENST00000355387.6	protein_coding	0	2/14	ENST00000355387.6:c.626-34229G>T	0	0	0	0	0	0	0	0	1	0	SNV	HGNC	HGNC:25552	YES	1	P1	CCDS510.1	ENSP00000347548	Q5VTB9	0	UPI000035895E	0	0	0	0	0	0	chr1:g.44579936G>T	0	0
chr1	44776440	0	T	C	2	152	1924	0.019	C	intron_variant	MODIFIER	RPS8	ENSG00000142937	Transcript	ENST00000396651.8	protein_coding	0	2/5	ENST00000396651.8:c.112-235T>C	0	0	0	0	0	0	0	0	1	0	SNV	HGNC	HGNC:10441	YES	1	P1	CCDS513.1	ENSP00000379888	P62241	Q5JR94	UPI000015D557	0	0	0	0	0	0	chr1:g.44776440T>C	0	0
chr1	44825149	0	T	C	2	152	1245	0.013	C	intron_variant	MODIFIER	PTCH2	ENSG00000117425	Transcript	ENST00000372192.4	protein_coding	0	19/21	ENST00000372192.4:c.3114+1101A>G	0	0	0	0	0	0	0	0	-1	0	SNV	HGNC	HGNC:9586	YES	1	P3	CCDS516.1	ENSP00000361266	Q9Y6C5	0	UPI00001328B8	0	1	0	0	0	0	chr1:g.44825149T>C	0	0
chr1	44878029	0	A	T	3	152	2607	0.026	T	intron_variant	MODIFIER	EIF2B3	ENSG00000070785	Transcript	ENST00000360403.6	protein_coding	0	8/11	ENST00000360403.6:c.975+1789T>A	0	0	0	0	0	0	0	0	-1	0	SNV	HGNC	HGNC:3259	YES	1	P1	CCDS517.1	ENSP00000353575	Q9NR50	0	UPI0000046983	0	1	0	0	0	0	chr1:g.44878029A>T	0	0
chr1	44892427	0	A	T	3	152	1194	0.026	T	intron_variant	MODIFIER	EIF2B3	ENSG00000070785	Transcript	ENST00000360403.6	protein_coding	0	6/11	ENST00000360403.6:c.656+4928T>A	0	0	0	0	0	0	0	0	-1	0	SNV	HGNC	HGNC:3259	YES	1	P1	CCDS517.1	ENSP00000353575	Q9NR50	0	UPI0000046983	0	1	0	0	0	0	chr1:g.44892427A>T	0	0
chr1	45002012	0	C	T	2	152	2259	0.013	T	downstream_gene_variant	MODIFIER	HECTD3	ENSG00000126107	Transcript	ENST00000372172.5	protein_coding	0	0	0	0	0	0	0	0	0	0	536	-1	0	SNV	HGNC	HGNC:26117	YES	5	P1	CCDS41318.1	ENSP00000361245	Q5T447	0	UPI0000204F79	0	0	0	0	0	0	chr1:g.45002012C>T	0	0
chr1	45186144	0	C	T	2	152	956	0.019	T	intron_variant	MODIFIER	ZSWIM5	ENSG00000162415	Transcript	ENST00000359600.6	protein_coding	0	1/13	ENST00000359600.6:c.595+19612G>A	0	0	0	0	0	0	0	0	-1	0	SNV	HGNC	HGNC:29299	YES	1	P1	CCDS41319.1	ENSP00000352614	Q9P217	0	UPI00001C1D76	0	0	0	0	0	0	chr1:g.45186144C>T	0	0
chr1	45258634	0	T	G	2	152	2502	0.013	G	intron_variant&non_coding_transcript_variant	MODIFIER	ZSWIM5	ENSG00000162415	Transcript	ENST00000464588.1	processed_transcript	0	2/2	ENST00000464588.1:n.227+45293A>C	0	0	0	0	0	0	0	0	-1	0	SNV	HGNC	HGNC:29299	0	3	0	0	0	0	0	0	0	0	0	0	0	0	chr1:g.45258634T>G	0	0
chr1	45374119	0	C	T	2	152	2010	0.013	T	intron_variant	MODIFIER	TESK2	ENSG00000070759	Transcript	ENST00000372086.4	protein_coding	0	4/10	ENST00000372086.4:c.393+11793G>A	0	0	0	0	0	0	0	0	-1	0	SNV	HGNC	HGNC:11732	YES	1	P1	CCDS41323.1	ENSP00000361158	Q96S53	0	UPI000004073A	0	0	0	0	0	0	chr1:g.45374119C>T	0	0
chr1	45504718	0	A	G	2	152	1427	0.019	G	intron_variant	MODIFIER	MMACHC	ENSG00000132763	Transcript	ENST00000401061.9	protein_coding	0	1/3	ENST00000401061.9:c.82-2638A>G	0	0	0	0	0	0	0	0	1	0	SNV	HGNC	HGNC:24525	YES	2	P1	CCDS41324.1	ENSP00000383840	Q9Y4U1	0	UPI00001C1D6D	0	1	0	0	0	0	chr1:g.45504718A>G	0	0
chr1	45773238	0	G	A	2	152	1100	0.013	A	intergenic_variant	MODIFIER	0	0	0	0	0	0	0	0	0	0	0	0	0	0	0	0	0	0	SNV	0	0	0	0	0	0	0	0	0	0	0	0	0	0	0	0	chr1:g.45773238G>A	0	0
chr1	45926766	0	A	T	2	150	595	0.013	T	intron_variant	MODIFIER	MAST2	ENSG00000086015	Transcript	ENST00000361297.7	protein_coding	0	4/28	ENST00000361297.7:c.501-32620A>T	0	0	0	0	0	0	0	0	1	0	SNV	HGNC	HGNC:19035	YES	1	P1	CCDS41326.1	ENSP00000354671	Q6P0Q8	0	UPI0000458AEB	0	0	0	0	0	0	chr1:g.45926766A>T	0	0
chr1	46403319	0	G	A	2	152	1233	0.013	A	intron_variant	MODIFIER	FAAH	ENSG00000117480	Transcript	ENST00000243167.9	protein_coding	0	2/14	ENST00000243167.9:c.309+1115G>A	0	0	0	0	0	0	0	0	1	0	SNV	HGNC	HGNC:3553	YES	1	P1	CCDS535.1	ENSP00000243167	O00519	0	UPI000013C9E7	0	1	0	0	0	0	chr1:g.46403319G>A	0	0
chr1	46482918	0	G	T	2	152	2405	0.013	T	downstream_gene_variant	MODIFIER	FAAHP1	ENSG00000232022	Transcript	ENST00000635606.1	processed_transcript	0	0	0	0	0	0	0	0	0	0	425	1	0	SNV	HGNC	HGNC:50679	0	3	0	0	0	0	0	0	0	0	0	0	0	0	chr1:g.46482918G>T	0	0
chr1	46750596	0	C	A	2	152	2144	0.019	A	intergenic_variant	MODIFIER	0	0	0	0	0	0	0	0	0	0	0	0	0	0	0	0	0	0	SNV	0	0	0	0	0	0	0	0	0	0	0	0	0	0	0	0	chr1:g.46750596C>A	0	0
chr1	46915678	0	G	A	2	152	1364	0.013	A	intergenic_variant	MODIFIER	0	0	0	0	0	0	0	0	0	0	0	0	0	0	0	0	0	0	SNV	0	0	0	0	0	0	0	0	0	0	0	0	0	0	0	0	chr1:g.46915678G>A	0	0
chr1	47279529	0	G	T	2	152	912	0.013	T	intron_variant	MODIFIER	STIL	ENSG00000123473	Transcript	ENST00000371877.7	protein_coding	0	12/16	ENST00000371877.7:c.2217+712C>A	0	0	0	0	0	0	0	0	-1	0	SNV	HGNC	HGNC:10879	YES	1	A2	CCDS41329.1	ENSP00000360944	Q15468	0	UPI00002042D5	0	1	0	0	0	0	chr1:g.47279529G>T	0	0
chr1	47383726	0	C	T	2	152	1951	0.013	T	downstream_gene_variant	MODIFIER	CMPK1	ENSG00000162368	Transcript	ENST00000371873.9	protein_coding	0	0	0	0	0	0	0	0	0	0	4887	1	0	SNV	HGNC	HGNC:18170	YES	1	P1	CCDS549.1	ENSP00000360939	P30085	B2R6S5	UPI000013E14C	0	0	0	0	0	0	chr1:g.47383726C>T	0	0
chr1	47447459	0	A	G	2	152	2319	0.013	G	regulatory_region_variant	MODIFIER	0	0	RegulatoryFeature	ENSR00000356621	promoter_flanking_region	0	0	0	0	0	0	0	0	0	0	0	0	0	SNV	0	0	0	0	0	0	0	0	0	0	0	0	0	0	0	0	chr1:g.47447459A>G	0	0
chr1	47774254	0	G	C	2	152	2319	0.013	C	intron_variant	MODIFIER	TRABD2B	ENSG00000269113	Transcript	ENST00000606738.3	protein_coding	0	6/6	ENST00000606738.3:c.1349+916C>G	0	0	0	0	0	0	0	0	-1	0	SNV	HGNC	HGNC:44200	YES	1	P1	CCDS58000.1	ENSP00000476820	A6NFA1	0	UPI00017BE8EF	0	0	0	0	0	0	chr1:g.47774254G>C	0	0
chr1	48545079	0	G	A	3	152	2272	0.019	A	intron_variant	MODIFIER	AGBL4	ENSG00000186094	Transcript	ENST00000371839.6	protein_coding	0	11/13	ENST00000371839.6:c.1268-5341C>T	0	0	0	0	0	0	0	0	-1	0	SNV	HGNC	HGNC:25892	YES	2	P2	CCDS44137.1	ENSP00000360905	Q5VU57	0	UPI00002042F9	0	0	0	0	0	0	chr1:g.48545079G>A	0	0
chr1	48585645	0	G	A	3	152	2395	0.019	A	intron_variant	MODIFIER	AGBL4	ENSG00000186094	Transcript	ENST00000371839.6	protein_coding	0	11/13	ENST00000371839.6:c.1267+1359C>T	0	0	0	0	0	0	0	0	-1	0	SNV	HGNC	HGNC:25892	YES	2	P2	CCDS44137.1	ENSP00000360905	Q5VU57	0	UPI00002042F9	0	0	0	0	0	0	chr1:g.48585645G>A	0	0
chr1	48659518	0	A	G	2	152	2417	0.013	G	intron_variant	MODIFIER	AGBL4	ENSG00000186094	Transcript	ENST00000371839.6	protein_coding	0	7/13	ENST00000371839.6:c.724+3634T>C	0	0	0	0	0	0	0	0	-1	0	SNV	HGNC	HGNC:25892	YES	2	P2	CCDS44137.1	ENSP00000360905	Q5VU57	0	UPI00002042F9	0	0	0	0	0	0	chr1:g.48659518A>G	0	0
chr1	49074302	0	G	T	3	152	2244	0.019	T	intron_variant	MODIFIER	AGBL4	ENSG00000186094	Transcript	ENST00000371839.6	protein_coding	0	4/13	ENST00000371839.6:c.378-28502C>A	0	0	0	0	0	0	0	0	-1	0	SNV	HGNC	HGNC:25892	YES	2	P2	CCDS44137.1	ENSP00000360905	Q5VU57	0	UPI00002042F9	0	0	0	0	0	0	chr1:g.49074302G>T	0	0
chr1	49217642	0	C	T	2	152	1550	0.019	T	intron_variant	MODIFIER	AGBL4	ENSG00000186094	Transcript	ENST00000371839.6	protein_coding	0	4/13	ENST00000371839.6:c.377+28128G>A	0	0	0	0	0	0	0	0	-1	0	SNV	HGNC	HGNC:25892	YES	2	P2	CCDS44137.1	ENSP00000360905	Q5VU57	0	UPI00002042F9	0	0	0	0	0	0	chr1:g.49217642C>T	0	0
chr1	49385514	0	G	A	2	152	890	0.019	A	intron_variant	MODIFIER	AGBL4	ENSG00000186094	Transcript	ENST00000371839.6	protein_coding	0	3/13	ENST00000371839.6:c.283-139650C>T	0	0	0	0	0	0	0	0	-1	0	SNV	HGNC	HGNC:25892	YES	2	P2	CCDS44137.1	ENSP00000360905	Q5VU57	0	UPI00002042F9	0	0	0	0	0	0	chr1:g.49385514G>A	0	0
chr1	49404486	0	G	C	3	152	1865	0.019	C	intron_variant	MODIFIER	AGBL4	ENSG00000186094	Transcript	ENST00000371839.6	protein_coding	0	3/13	ENST00000371839.6:c.283-158622C>G	0	0	0	0	0	0	0	0	-1	0	SNV	HGNC	HGNC:25892	YES	2	P2	CCDS44137.1	ENSP00000360905	Q5VU57	0	UPI00002042F9	0	0	0	0	0	0	chr1:g.49404486G>C	0	0
chr1	49585834	0	G	C	2	152	1073	0.013	C	intron_variant	MODIFIER	AGBL4	ENSG00000186094	Transcript	ENST00000371839.6	protein_coding	0	3/13	ENST00000371839.6:c.282+111479C>G	0	0	0	0	0	0	0	0	-1	0	SNV	HGNC	HGNC:25892	YES	2	P2	CCDS44137.1	ENSP00000360905	Q5VU57	0	UPI00002042F9	0	0	0	0	0	0	chr1:g.49585834G>C	0	0
chr1	49657184	0	A	G	2	152	1886	0.013	G	intron_variant	MODIFIER	AGBL4	ENSG00000186094	Transcript	ENST00000371839.6	protein_coding	0	3/13	ENST00000371839.6:c.282+40129T>C	0	0	0	0	0	0	0	0	-1	0	SNV	HGNC	HGNC:25892	YES	2	P2	CCDS44137.1	ENSP00000360905	Q5VU57	0	UPI00002042F9	0	0	0	0	0	0	chr1:g.49657184A>G	0	0
chr1	49866812	0	C	T	3	152	614	0.019	T	intron_variant	MODIFIER	AGBL4	ENSG00000186094	Transcript	ENST00000371839.6	protein_coding	0	1/13	ENST00000371839.6:c.35-15294G>A	0	0	0	0	0	0	0	0	-1	0	SNV	HGNC	HGNC:25892	YES	2	P2	CCDS44137.1	ENSP00000360905	Q5VU57	0	UPI00002042F9	0	0	0	0	0	0	chr1:g.49866812C>T	0	0
chr1	49899058	0	T	G	3	152	1160	0.019	G	intron_variant	MODIFIER	AGBL4	ENSG00000186094	Transcript	ENST00000371839.6	protein_coding	0	1/13	ENST00000371839.6:c.35-47540A>C	0	0	0	0	0	0	0	0	-1	0	SNV	HGNC	HGNC:25892	YES	2	P2	CCDS44137.1	ENSP00000360905	Q5VU57	0	UPI00002042F9	0	0	0	0	0	0	chr1:g.49899058T>G	0	0
chr1	50325921	0	G	C	2	152	1748	0.013	C	upstream_gene_variant	MODIFIER	AL596275.2	ENSG00000284696	Transcript	ENST00000641749.1	lincRNA	0	0	0	0	0	0	0	0	0	0	4760	-1	0	SNV	Clone_based_ensembl_gene	0	YES	0	0	0	0	0	0	0	0	0	0	0	0	0	chr1:g.50325921G>C	0	0
chr1	50344108	0	C	A	2	152	2624	0.013	A	intergenic_variant	MODIFIER	0	0	0	0	0	0	0	0	0	0	0	0	0	0	0	0	0	0	SNV	0	0	0	0	0	0	0	0	0	0	0	0	0	0	0	0	chr1:g.50344108C>A	0	0
chr1	50344558	0	C	T	2	152	2452	0.013	T	intergenic_variant	MODIFIER	0	0	0	0	0	0	0	0	0	0	0	0	0	0	0	0	0	0	SNV	0	0	0	0	0	0	0	0	0	0	0	0	0	0	0	0	chr1:g.50344558C>T	0	0
chr1	50369578	0	G	A	2	152	2193	0.019	A	regulatory_region_variant	MODIFIER	0	0	RegulatoryFeature	ENSR00000357127	promoter_flanking_region	0	0	0	0	0	0	0	0	0	0	0	0	0	SNV	0	0	0	0	0	0	0	0	0	0	0	0	0	0	0	0	chr1:g.50369578G>A	0	0
chr1	50493117	0	C	T	2	152	831	0.013	T	intron_variant	MODIFIER	FAF1	ENSG00000185104	Transcript	ENST00000396153.7	protein_coding	0	15/18	ENST00000396153.7:c.1495-1316G>A	0	0	0	0	0	0	0	0	-1	0	SNV	HGNC	HGNC:3578	YES	1	P1	CCDS554.1	ENSP00000379457	Q9UNN5	0	UPI0000032C67	0	0	0	0	0	0	chr1:g.50493117C>T	0	0
chr1	50595500	0	T	A	2	152	1713	0.013	A	intron_variant	MODIFIER	FAF1	ENSG00000185104	Transcript	ENST00000396153.7	protein_coding	0	9/18	ENST00000396153.7:c.840+621A>T	0	0	0	0	0	0	0	0	-1	0	SNV	HGNC	HGNC:3578	YES	1	P1	CCDS554.1	ENSP00000379457	Q9UNN5	0	UPI0000032C67	0	0	0	0	0	0	chr1:g.50595500T>A	0	0
chr1	50706683	0	A	C	2	150	772	0.019	C	intron_variant	MODIFIER	FAF1	ENSG00000185104	Transcript	ENST00000396153.7	protein_coding	0	6/18	ENST00000396153.7:c.552-792T>G	0	0	0	0	0	0	0	0	-1	0	SNV	HGNC	HGNC:3578	YES	1	P1	CCDS554.1	ENSP00000379457	Q9UNN5	0	UPI0000032C67	0	0	0	0	0	0	chr1:g.50706683A>C	0	0
chr1	51004717	0	C	G	2	152	1581	0.013	G	intergenic_variant	MODIFIER	0	0	0	0	0	0	0	0	0	0	0	0	0	0	0	0	0	0	SNV	0	0	0	0	0	0	0	0	0	0	0	0	0	0	0	0	chr1:g.51004717C>G	0	0
chr1	51562340	0	G	A	3	152	2051	0.019	A	downstream_gene_variant	MODIFIER	AC104170.1	ENSG00000227070	Transcript	ENST00000426017.1	antisense	0	0	0	0	0	0	0	0	0	0	711	1	0	SNV	Clone_based_ensembl_gene	0	YES	3	0	0	0	0	0	0	0	0	0	0	0	0	chr1:g.51562340G>A	0	0
chr1	51606882	0	C	T	2	152	530	0.013	T	intron_variant	MODIFIER	OSBPL9	ENSG00000117859	Transcript	ENST00000371714.5	protein_coding	0	2/25	ENST00000371714.5:c.-352-7423C>T	0	0	0	0	0	0	0	0	1	0	SNV	HGNC	HGNC:16386	0	2	A1	CCDS55598.1	ENSP00000360779	Q96SU4	0	UPI000002B02C	0	0	0	0	0	0	chr1:g.51606882C>T	0	0
chr1	51719947	0	C	T	2	152	1574	0.013	T	intron_variant	MODIFIER	OSBPL9	ENSG00000117859	Transcript	ENST00000447887.5	protein_coding	0	4/23	ENST00000447887.5:c.318+5868C>T	0	0	0	0	0	0	0	0	1	0	SNV	HGNC	HGNC:16386	YES	2	A1	CCDS44145.1	ENSP00000412733	Q96SU4	0	UPI0000167BAD	0	0	0	0	0	0	chr1:g.51719947C>T	0	0
chr1	52235198	0	T	C	2	152	1002	0.013	C	intron_variant	MODIFIER	ZFYVE9	ENSG00000157077	Transcript	ENST00000287727.7	protein_coding	0	3/18	ENST00000287727.7:c.70+1922T>C	0	0	0	0	0	0	0	0	1	0	SNV	HGNC	HGNC:6775	YES	5	P4	CCDS563.1	ENSP00000287727	O95405	0	UPI0000001620	0	0	0	0	0	0	chr1:g.52235198T>C	0	0
chr1	52427381	0	A	G	2	152	2001	0.013	G	intron_variant	MODIFIER	TUT4	ENSG00000134744	Transcript	ENST00000257177.9	protein_coding	0	28/29	ENST00000257177.9:c.4712-1874T>C	0	0	0	0	0	0	0	0	-1	0	SNV	HGNC	HGNC:28981	YES	1	P4	CCDS30715.1	ENSP00000257177	0	A0A0C4DFM7	UPI00001D7D0C	0	0	0	0	0	0	chr1:g.52427381A>G	0	0
chr1	52538274	0	T	C	2	152	895	0.013	C	intron_variant	MODIFIER	TUT4	ENSG00000134744	Transcript	ENST00000257177.9	protein_coding	0	1/29	ENST00000257177.9:c.-93-11901A>G	0	0	0	0	0	0	0	0	-1	0	SNV	HGNC	HGNC:28981	YES	1	P4	CCDS30715.1	ENSP00000257177	0	A0A0C4DFM7	UPI00001D7D0C	0	0	0	0	0	0	chr1:g.52538274T>C	0	0
chr1	52570894	0	C	T	3	152	1203	0.019	T	upstream_gene_variant	MODIFIER	EEF1GP7	ENSG00000236290	Transcript	ENST00000422983.1	processed_pseudogene	0	0	0	0	0	0	0	0	0	0	2220	1	0	SNV	HGNC	HGNC:44562	YES	0	0	0	0	0	0	0	0	0	0	0	0	0	chr1:g.52570894C>T	0	0
chr1	52782544	0	A	G	2	152	680	0.013	G	intron_variant	MODIFIER	ZYG11B	ENSG00000162378	Transcript	ENST00000294353.7	protein_coding	0	4/13	ENST00000294353.7:c.1093-2333A>G	0	0	0	0	0	0	0	0	1	0	SNV	HGNC	HGNC:25820	YES	1	P1	CCDS30717.1	ENSP00000294353	Q9C0D3	0	UPI00001C1D70	0	0	0	0	0	0	chr1:g.52782544A>G	0	0
chr1	53302490	0	G	C	2	152	2135	0.013	C	intron_variant	MODIFIER	LRP8	ENSG00000157193	Transcript	ENST00000306052.10	protein_coding	0	2/18	ENST00000306052.10:c.245-12801C>G	0	0	0	0	0	0	0	0	-1	0	SNV	HGNC	HGNC:6700	YES	1	P3	CCDS578.1	ENSP00000303634	Q14114	0	UPI00001AF338	0	1	0	0	0	0	chr1:g.53302490G>C	0	0
chr1	53340803	0	C	T	2	152	2466	0.013	T	downstream_gene_variant	MODIFIER	LINC01771	ENSG00000225675	Transcript	ENST00000445039.2	lincRNA	0	0	0	0	0	0	0	0	0	0	4294	1	0	SNV	HGNC	HGNC:52561	YES	4	0	0	0	0	0	0	0	0	0	0	0	0	chr1:g.53340803C>T	0	0
chr1	53650109	0	A	C	3	152	1808	0.019	C	intron_variant	MODIFIER	GLIS1	ENSG00000174332	Transcript	ENST00000312233.4	protein_coding	0	1/9	ENST00000312233.4:c.-266-49831T>G	0	0	0	0	0	0	0	0	-1	0	SNV	HGNC	HGNC:29525	YES	2	P2	CCDS582.1	ENSP00000309653	Q8NBF1	0	UPI000013F293	0	0	0	0	0	0	chr1:g.53650109A>C	0	0
chr1	54318061	0	C	T	2	152	1937	0.013	T	intron_variant	MODIFIER	SSBP3	ENSG00000157216	Transcript	ENST00000371320.7	protein_coding	0	4/17	ENST00000371320.7:c.277-36534G>A	0	0	0	0	0	0	0	0	-1	0	SNV	HGNC	HGNC:15674	YES	1	P1	CCDS591.1	ENSP00000360371	Q9BWW4	0	UPI0000135F96	0	0	0	0	0	0	chr1:g.54318061C>T	0	0
chr1	54383891	0	G	C	2	152	902	0.013	C	intron_variant	MODIFIER	SSBP3	ENSG00000157216	Transcript	ENST00000371320.7	protein_coding	0	4/17	ENST00000371320.7:c.276+17970C>G	0	0	0	0	0	0	0	0	-1	0	SNV	HGNC	HGNC:15674	YES	1	P1	CCDS591.1	ENSP00000360371	Q9BWW4	0	UPI0000135F96	0	0	0	0	0	0	chr1:g.54383891G>C	0	0
chr1	54601847	0	T	A	3	152	2300	0.019	A	intron_variant	MODIFIER	ACOT11	ENSG00000162390	Transcript	ENST00000371316.3	protein_coding	0	9/16	ENST00000371316.3:c.1029+434T>A	0	0	0	0	0	0	0	0	1	0	SNV	HGNC	HGNC:18156	YES	1	P4	CCDS592.1	ENSP00000360366	Q8WXI4	0	UPI0000136D55	0	0	0	0	0	0	chr1:g.54601847T>A	0	0
chr1	54793823	0	G	T	2	152	2320	0.019	T	intron_variant	MODIFIER	TTC22	ENSG00000006555	Transcript	ENST00000371276.9	protein_coding	0	1/6	ENST00000371276.9:c.568-5726C>A	0	0	0	0	0	0	0	0	-1	0	SNV	HGNC	HGNC:26067	YES	5	A2	CCDS44152.1	ENSP00000360323	Q5TAA0	0	UPI0000470B73	0	0	0	0	0	0	chr1:g.54793823G>T	0	0
chr1	54796579	0	C	T	3	152	1404	0.019	T	intron_variant	MODIFIER	TTC22	ENSG00000006555	Transcript	ENST00000371276.9	protein_coding	0	1/6	ENST00000371276.9:c.567+4018G>A	0	0	0	0	0	0	0	0	-1	0	SNV	HGNC	HGNC:26067	YES	5	A2	CCDS44152.1	ENSP00000360323	Q5TAA0	0	UPI0000470B73	0	0	0	0	0	0	chr1:g.54796579C>T	0	0
chr1	54896199	0	G	T	2	150	546	0.013	T	intergenic_variant	MODIFIER	0	0	0	0	0	0	0	0	0	0	0	0	0	0	0	0	0	0	SNV	0	0	0	0	0	0	0	0	0	0	0	0	0	0	0	0	chr1:g.54896199G>T	0	0
chr1	54918708	0	T	G	3	152	2300	0.019	G	intergenic_variant	MODIFIER	0	0	0	0	0	0	0	0	0	0	0	0	0	0	0	0	0	0	SNV	0	0	0	0	0	0	0	0	0	0	0	0	0	0	0	0	chr1:g.54918708T>G	0	0
chr1	55157494	0	A	C	2	152	983	0.019	C	intron_variant	MODIFIER	USP24	ENSG00000162402	Transcript	ENST00000294383.7	protein_coding	0	10/67	ENST00000294383.7:c.1228-124T>G	0	0	0	0	0	0	0	0	-1	0	SNV	HGNC	HGNC:12623	YES	5	P1	CCDS44154.2	ENSP00000294383	Q9UPU5	0	UPI000059CFDE	0	0	0	0	0	0	chr1:g.55157494A>C	0	0
chr1	55259289	0	C	T	2	152	2022	0.013	T	intron_variant&non_coding_transcript_variant	MODIFIER	MIR4422HG	ENSG00000231090	Transcript	ENST00000643232.1	lincRNA	0	1/1	ENST00000643232.1:n.288+41357C>T	0	0	0	0	0	0	0	0	1	0	SNV	HGNC	HGNC:53113	YES	0	0	0	0	0	0	0	0	0	0	0	0	0	chr1:g.55259289C>T	0	0
chr1	55271017	0	G	T	2	152	2043	0.019	T	intron_variant&non_coding_transcript_variant	MODIFIER	MIR4422HG	ENSG00000231090	Transcript	ENST00000643232.1	lincRNA	0	1/1	ENST00000643232.1:n.289-51961G>T	0	0	0	0	0	0	0	0	1	0	SNV	HGNC	HGNC:53113	YES	0	0	0	0	0	0	0	0	0	0	0	0	0	chr1:g.55271017G>T	0	0
chr1	55420062	0	C	T	2	152	511	0.019	T	intron_variant&non_coding_transcript_variant	MODIFIER	AL603840.1	ENSG00000234810	Transcript	ENST00000646341.1	lincRNA	0	1/3	ENST00000646341.1:n.158+58497C>T	0	0	0	0	0	0	0	0	1	0	SNV	Clone_based_ensembl_gene	0	0	0	0	0	0	0	0	0	0	0	0	0	0	0	chr1:g.55420062C>T	0	0
chr1	55611013	0	C	G	2	152	2083	0.013	G	intron_variant&non_coding_transcript_variant	MODIFIER	AL603840.1	ENSG00000234810	Transcript	ENST00000422374.1	lincRNA	0	1/2	ENST00000422374.1:n.159-3908C>G	0	0	0	0	0	0	0	0	1	0	SNV	Clone_based_ensembl_gene	0	YES	2	0	0	0	0	0	0	0	0	0	0	0	0	chr1:g.55611013C>G	0	0
chr1	55623879	0	G	C	2	152	1284	0.013	C	intron_variant&non_coding_transcript_variant	MODIFIER	AL603840.1	ENSG00000234810	Transcript	ENST00000422374.1	lincRNA	0	2/2	ENST00000422374.1:n.240+8877G>C	0	0	0	0	0	0	0	0	1	0	SNV	Clone_based_ensembl_gene	0	YES	2	0	0	0	0	0	0	0	0	0	0	0	0	chr1:g.55623879G>C	0	0
chr1	55805183	0	G	C	2	152	2394	0.019	C	intron_variant&non_coding_transcript_variant	MODIFIER	AL603840.1	ENSG00000234810	Transcript	ENST00000634769.1	lincRNA	0	3/3	ENST00000634769.1:n.275-27081G>C	0	0	0	0	0	0	0	0	1	0	SNV	Clone_based_ensembl_gene	0	0	5	0	0	0	0	0	0	0	0	0	0	0	0	chr1:g.55805183G>C	0	0
chr1	55943562	0	T	C	2	152	889	0.019	C	intron_variant&non_coding_transcript_variant	MODIFIER	LINC01753	ENSG00000230250	Transcript	ENST00000458145.1	lincRNA	0	1/2	ENST00000458145.1:n.48+1354A>G	0	0	0	0	0	0	0	0	-1	0	SNV	HGNC	HGNC:52541	YES	3	0	0	0	0	0	0	0	0	0	0	0	0	chr1:g.55943562T>C	0	0
chr1	56019991	0	G	C	2	152	837	0.013	C	intron_variant&non_coding_transcript_variant	MODIFIER	AL603840.1	ENSG00000234810	Transcript	ENST00000646266.1	lincRNA	0	7/11	ENST00000646266.1:n.825+2136G>C	0	0	0	0	0	0	0	0	1	0	SNV	Clone_based_ensembl_gene	0	0	0	0	0	0	0	0	0	0	0	0	0	0	0	chr1:g.56019991G>C	0	0
chr1	56247959	0	C	T	2	152	735	0.013	T	downstream_gene_variant	MODIFIER	AC119674.2	ENSG00000284686	Transcript	ENST00000642129.1	nonsense_mediated_decay	0	0	0	0	0	0	0	0	0	0	335	-1	cds_start_NF	SNV	Clone_based_ensembl_gene	0	YES	0	P5	0	ENSP00000492927	0	A0A286YES4	UPI000BAD596E	0	0	0	0	0	0	chr1:g.56247959C>T	0	0
chr1	56286672	0	C	T	2	152	2330	0.013	T	intron_variant&NMD_transcript_variant	MODIFIER	AC119674.2	ENSG00000284686	Transcript	ENST00000642129.1	nonsense_mediated_decay	0	5/5	ENST00000642129.1:c.*96-37472G>A	0	0	0	0	0	0	0	0	-1	cds_start_NF	SNV	Clone_based_ensembl_gene	0	YES	0	P5	0	ENSP00000492927	0	A0A286YES4	UPI000BAD596E	0	0	0	0	0	0	chr1:g.56286672C>T	0	0
chr1	56287739	0	G	A	2	152	2073	0.013	A	intron_variant&NMD_transcript_variant	MODIFIER	AC119674.2	ENSG00000284686	Transcript	ENST00000642129.1	nonsense_mediated_decay	0	5/5	ENST00000642129.1:c.*96-38539C>T	0	0	0	0	0	0	0	0	-1	cds_start_NF	SNV	Clone_based_ensembl_gene	0	YES	0	P5	0	ENSP00000492927	0	A0A286YES4	UPI000BAD596E	0	0	0	0	0	0	chr1:g.56287739G>A	0	0
chr1	56364926	0	G	T	2	152	1556	0.013	T	intron_variant&NMD_transcript_variant	MODIFIER	AC119674.2	ENSG00000284686	Transcript	ENST00000642129.1	nonsense_mediated_decay	0	5/5	ENST00000642129.1:c.*96-115726C>A	0	0	0	0	0	0	0	0	-1	cds_start_NF	SNV	Clone_based_ensembl_gene	0	YES	0	P5	0	ENSP00000492927	0	A0A286YES4	UPI000BAD596E	0	0	0	0	0	0	chr1:g.56364926G>T	0	0
chr1	56416372	0	G	A	2	152	1799	0.013	A	intron_variant&NMD_transcript_variant	MODIFIER	AC119674.2	ENSG00000284686	Transcript	ENST00000642129.1	nonsense_mediated_decay	0	5/5	ENST00000642129.1:c.*95+66891C>T	0	0	0	0	0	0	0	0	-1	cds_start_NF	SNV	Clone_based_ensembl_gene	0	YES	0	P5	0	ENSP00000492927	0	A0A286YES4	UPI000BAD596E	0	0	0	0	0	0	chr1:g.56416372G>A	0	0
chr1	56538330	0	G	C	2	152	2171	0.013	C	intron_variant	MODIFIER	PLPP3	ENSG00000162407	Transcript	ENST00000371250.4	protein_coding	0	1/5	ENST00000371250.4:c.140-1218C>G	0	0	0	0	0	0	0	0	-1	0	SNV	HGNC	HGNC:9229	YES	1	P1	CCDS604.1	ENSP00000360296	O14495	0	UPI000006F261	0	0	0	0	0	0	chr1:g.56538330G>C	0	0
chr1	56551326	0	G	C	2	152	1648	0.013	C	intron_variant	MODIFIER	PLPP3	ENSG00000162407	Transcript	ENST00000371250.4	protein_coding	0	1/5	ENST00000371250.4:c.140-14214C>G	0	0	0	0	0	0	0	0	-1	0	SNV	HGNC	HGNC:9229	YES	1	P1	CCDS604.1	ENSP00000360296	O14495	0	UPI000006F261	0	0	0	0	0	0	chr1:g.56551326G>C	0	0
chr1	56742439	0	T	G	3	152	1154	0.019	G	intron_variant	MODIFIER	FYB2	ENSG00000187889	Transcript	ENST00000343433.7	protein_coding	0	11/19	ENST00000343433.7:c.1544-218A>C	0	0	0	0	0	0	0	0	-1	0	SNV	HGNC	HGNC:27295	YES	1	P1	CCDS30729.1	ENSP00000345972	Q5VWT5	0	UPI000022AE5B	0	0	0	0	0	0	chr1:g.56742439T>G	0	0
chr1	56812029	0	G	C	2	152	1099	0.013	C	intron_variant	MODIFIER	FYB2	ENSG00000187889	Transcript	ENST00000343433.7	protein_coding	0	1/19	ENST00000343433.7:c.9+7253C>G	0	0	0	0	0	0	0	0	-1	0	SNV	HGNC	HGNC:27295	YES	1	P1	CCDS30729.1	ENSP00000345972	Q5VWT5	0	UPI000022AE5B	0	0	0	0	0	0	chr1:g.56812029G>C	0	0
chr1	56954631	0	A	G	2	152	2456	0.019	G	intron_variant	MODIFIER	C8B	ENSG00000021852	Transcript	ENST00000371237.9	protein_coding	0	4/11	ENST00000371237.9:c.533+55T>C	0	0	0	0	0	0	0	0	-1	0	SNV	HGNC	HGNC:1353	YES	1	P3	CCDS30730.1	ENSP00000360281	P07358	0	UPI000013C9B2	0	1	0	0	0	0	chr1:g.56954631A>G	0	0
chr1	56955422	0	A	G	2	152	1652	0.013	G	intron_variant	MODIFIER	C8B	ENSG00000021852	Transcript	ENST00000371237.9	protein_coding	0	3/11	ENST00000371237.9:c.392-595T>C	0	0	0	0	0	0	0	0	-1	0	SNV	HGNC	HGNC:1353	YES	1	P3	CCDS30730.1	ENSP00000360281	P07358	0	UPI000013C9B2	0	1	0	0	0	0	chr1:g.56955422A>G	0	0
chr1	57008991	0	C	A	2	152	2108	0.013	A	intron_variant	MODIFIER	DAB1	ENSG00000173406	Transcript	ENST00000371236.6	protein_coding	0	14/14	ENST00000371236.6:c.*15+1689G>T	0	0	0	0	0	0	0	0	-1	0	SNV	HGNC	HGNC:2661	YES	5	P2	CCDS607.1	ENSP00000360280	O75553	0	UPI000013EE33	0	1	0	0	0	0	chr1:g.57008991C>A	0	0
chr1	57153418	0	C	T	2	152	1058	0.013	T	intron_variant	MODIFIER	DAB1	ENSG00000173406	Transcript	ENST00000371236.6	protein_coding	0	2/14	ENST00000371236.6:c.68-7989G>A	0	0	0	0	0	0	0	0	-1	0	SNV	HGNC	HGNC:2661	YES	5	P2	CCDS607.1	ENSP00000360280	O75553	0	UPI000013EE33	0	1	0	0	0	0	chr1:g.57153418C>T	0	0
chr1	57641007	0	A	C	2	152	1808	0.019	C	intron_variant&non_coding_transcript_variant	MODIFIER	DAB1	ENSG00000173406	Transcript	ENST00000485760.5	processed_transcript	0	7/20	ENST00000485760.5:n.625+8585T>G	0	0	0	0	0	0	0	0	-1	0	SNV	HGNC	HGNC:2661	0	2	0	0	0	0	0	0	0	1	0	0	0	0	chr1:g.57641007A>C	0	0
chr1	57719947	0	C	T	2	152	1722	0.019	T	intron_variant&non_coding_transcript_variant	MODIFIER	DAB1	ENSG00000173406	Transcript	ENST00000485760.5	processed_transcript	0	6/20	ENST00000485760.5:n.552-70282G>A	0	0	0	0	0	0	0	0	-1	0	SNV	HGNC	HGNC:2661	0	2	0	0	0	0	0	0	0	1	0	0	0	0	chr1:g.57719947C>T	0	0
chr1	57722167	0	C	A	2	152	2153	0.013	A	intron_variant&non_coding_transcript_variant	MODIFIER	DAB1	ENSG00000173406	Transcript	ENST00000485760.5	processed_transcript	0	6/20	ENST00000485760.5:n.552-72502G>T	0	0	0	0	0	0	0	0	-1	0	SNV	HGNC	HGNC:2661	0	2	0	0	0	0	0	0	0	1	0	0	0	0	chr1:g.57722167C>A	0	0
chr1	57747548	0	G	A	2	152	1464	0.013	A	intron_variant&non_coding_transcript_variant	MODIFIER	DAB1	ENSG00000173406	Transcript	ENST00000485760.5	processed_transcript	0	6/20	ENST00000485760.5:n.552-97883C>T	0	0	0	0	0	0	0	0	-1	0	SNV	HGNC	HGNC:2661	0	2	0	0	0	0	0	0	0	1	0	0	0	0	chr1:g.57747548G>A	0	0
chr1	57862282	0	A	G	2	152	1564	0.013	G	intron_variant&non_coding_transcript_variant	MODIFIER	DAB1-AS1	ENSG00000226759	Transcript	ENST00000416598.2	antisense	0	1/1	ENST00000416598.2:n.503-174A>G	0	0	0	0	0	0	0	0	1	0	SNV	HGNC	HGNC:49443	YES	1	0	0	0	0	0	0	0	0	0	0	0	0	chr1:g.57862282A>G	0	0
chr1	57912078	0	T	C	2	152	1718	0.013	C	intron_variant&non_coding_transcript_variant	MODIFIER	DAB1	ENSG00000173406	Transcript	ENST00000485760.5	processed_transcript	0	5/20	ENST00000485760.5:n.388-27916A>G	0	0	0	0	0	0	0	0	-1	0	SNV	HGNC	HGNC:2661	0	2	0	0	0	0	0	0	0	1	0	0	0	0	chr1:g.57912078T>C	0	0
chr1	57948838	0	G	T	2	152	1967	0.013	T	intron_variant&non_coding_transcript_variant	MODIFIER	DAB1	ENSG00000173406	Transcript	ENST00000485760.5	processed_transcript	0	5/20	ENST00000485760.5:n.388-64676C>A	0	0	0	0	0	0	0	0	-1	0	SNV	HGNC	HGNC:2661	0	2	0	0	0	0	0	0	0	1	0	0	0	0	chr1:g.57948838G>T	0	0
chr1	58061555	0	G	T	2	152	2125	0.013	T	intron_variant&non_coding_transcript_variant	MODIFIER	AL445193.2	ENSG00000235038	Transcript	ENST00000419596.1	lincRNA	0	1/4	ENST00000419596.1:n.169+1248G>T	0	0	0	0	0	0	0	0	1	0	SNV	Clone_based_ensembl_gene	0	YES	3	0	0	0	0	0	0	0	0	0	0	0	0	chr1:g.58061555G>T	0	0
chr1	58154755	0	A	G	2	152	1594	0.013	G	intron_variant&non_coding_transcript_variant	MODIFIER	DAB1	ENSG00000173406	Transcript	ENST00000485760.5	processed_transcript	0	4/20	ENST00000485760.5:n.310-4167T>C	0	0	0	0	0	0	0	0	-1	0	SNV	HGNC	HGNC:2661	0	2	0	0	0	0	0	0	0	1	0	0	0	0	chr1:g.58154755A>G	0	0
chr1	58273010	0	T	A	2	150	471	0.013	A	intron_variant&non_coding_transcript_variant	MODIFIER	DAB1	ENSG00000173406	Transcript	ENST00000485760.5	processed_transcript	0	4/20	ENST00000485760.5:n.309+70342A>T	0	0	0	0	0	0	0	0	-1	0	SNV	HGNC	HGNC:2661	0	2	0	0	0	0	0	0	0	1	0	0	0	0	chr1:g.58273010T>A	0	0
chr1	59052151	0	A	G	3	152	1628	0.019	G	downstream_gene_variant	MODIFIER	AL592431.1	ENSG00000235215	Transcript	ENST00000451090.1	lincRNA	0	0	0	0	0	0	0	0	0	0	3848	-1	0	SNV	Clone_based_ensembl_gene	0	YES	3	0	0	0	0	0	0	0	0	0	0	0	0	chr1:g.59052151A>G	0	0
chr1	59106315	0	G	A	3	152	2027	0.019	A	downstream_gene_variant	MODIFIER	LINC01358	ENSG00000237352	Transcript	ENST00000634502.1	lincRNA	0	0	0	0	0	0	0	0	0	0	2495	1	0	SNV	HGNC	HGNC:50589	YES	5	0	0	0	0	0	0	0	0	0	0	0	0	chr1:g.59106315G>A	0	0
chr1	59110353	0	T	C	2	152	2233	0.013	C	intron_variant&non_coding_transcript_variant	MODIFIER	LINC01358	ENSG00000237352	Transcript	ENST00000634569.1	lincRNA	0	4/5	ENST00000634569.1:n.503-16631T>C	0	0	0	0	0	0	0	0	1	0	SNV	HGNC	HGNC:50589	0	5	0	0	0	0	0	0	0	0	0	0	0	0	chr1:g.59110353T>C	0	0
chr1	59118306	0	C	T	2	152	921	0.013	T	intron_variant&non_coding_transcript_variant	MODIFIER	LINC01358	ENSG00000237352	Transcript	ENST00000634569.1	lincRNA	0	4/5	ENST00000634569.1:n.503-8678C>T	0	0	0	0	0	0	0	0	1	0	SNV	HGNC	HGNC:50589	0	5	0	0	0	0	0	0	0	0	0	0	0	0	chr1:g.59118306C>T	0	0
chr1	59390793	0	C	G	2	152	1714	0.013	G	intron_variant	MODIFIER	FGGY	ENSG00000172456	Transcript	ENST00000371218.8	protein_coding	0	5/16	ENST00000371218.8:c.554+11956C>G	0	0	0	0	0	0	0	0	1	0	SNV	HGNC	HGNC:25610	YES	1	0	CCDS44155.1	ENSP00000360262	Q96C11	0	UPI0000458AF6	0	0	0	0	0	0	chr1:g.59390793C>G	0	0
chr1	59427420	0	C	T	2	152	2469	0.013	T	intron_variant	MODIFIER	FGGY	ENSG00000172456	Transcript	ENST00000371218.8	protein_coding	0	5/16	ENST00000371218.8:c.555-29541C>T	0	0	0	0	0	0	0	0	1	0	SNV	HGNC	HGNC:25610	YES	1	0	CCDS44155.1	ENSP00000360262	Q96C11	0	UPI0000458AF6	0	0	0	0	0	0	chr1:g.59427420C>T	0	0
chr1	59515557	0	C	T	2	152	1802	0.013	T	intron_variant	MODIFIER	FGGY	ENSG00000172456	Transcript	ENST00000371218.8	protein_coding	0	7/16	ENST00000371218.8:c.799+3118C>T	0	0	0	0	0	0	0	0	1	0	SNV	HGNC	HGNC:25610	YES	1	0	CCDS44155.1	ENSP00000360262	Q96C11	0	UPI0000458AF6	0	0	0	0	0	0	chr1:g.59515557C>T	0	0
chr1	60047184	0	C	T	2	152	1048	0.013	T	intron_variant	MODIFIER	C1orf87	ENSG00000162598	Transcript	ENST00000371201.3	protein_coding	0	3/11	ENST00000371201.3:c.343-6053G>A	0	0	0	0	0	0	0	0	-1	0	SNV	HGNC	HGNC:28547	YES	1	P2	CCDS614.1	ENSP00000360244	Q8N0U7	0	UPI000006E066	0	0	0	0	0	0	chr1:g.60047184C>T	0	0
chr1	60069804	0	C	T	2	152	1819	0.013	T	intron_variant	MODIFIER	C1orf87	ENSG00000162598	Transcript	ENST00000371201.3	protein_coding	0	2/11	ENST00000371201.3:c.107+2733G>A	0	0	0	0	0	0	0	0	-1	0	SNV	HGNC	HGNC:28547	YES	1	P2	CCDS614.1	ENSP00000360244	Q8N0U7	0	UPI000006E066	0	0	0	0	0	0	chr1:g.60069804C>T	0	0
chr1	60222714	0	G	C	2	152	899	0.013	C	intergenic_variant	MODIFIER	0	0	0	0	0	0	0	0	0	0	0	0	0	0	0	0	0	0	SNV	0	0	0	0	0	0	0	0	0	0	0	0	0	0	0	0	chr1:g.60222714G>C	0	0
chr1	60284872	0	A	T	3	152	983	0.019	T	intergenic_variant	MODIFIER	0	0	0	0	0	0	0	0	0	0	0	0	0	0	0	0	0	0	SNV	0	0	0	0	0	0	0	0	0	0	0	0	0	0	0	0	chr1:g.60284872A>T	0	0
chr1	60432340	0	T	C	2	152	1535	0.013	C	intergenic_variant	MODIFIER	0	0	0	0	0	0	0	0	0	0	0	0	0	0	0	0	0	0	SNV	0	0	0	0	0	0	0	0	0	0	0	0	0	0	0	0	chr1:g.60432340T>C	0	0
chr1	60435512	0	C	T	2	152	2014	0.013	T	intergenic_variant	MODIFIER	0	0	0	0	0	0	0	0	0	0	0	0	0	0	0	0	0	0	SNV	0	0	0	0	0	0	0	0	0	0	0	0	0	0	0	0	chr1:g.60435512C>T	0	0
chr1	60514530	0	A	C	2	152	1203	0.013	C	downstream_gene_variant	MODIFIER	LINC01748	ENSG00000226476	Transcript	ENST00000634836.1	lincRNA	0	0	0	0	0	0	0	0	0	0	1186	-1	0	SNV	HGNC	HGNC:52535	0	5	0	0	0	0	0	0	0	0	0	0	0	0	chr1:g.60514530A>C	0	0
chr1	60655072	0	A	T	2	152	1035	0.013	T	downstream_gene_variant	MODIFIER	AC099792.1	ENSG00000231252	Transcript	ENST00000423403.1	lincRNA	0	0	0	0	0	0	0	0	0	0	4559	-1	0	SNV	Clone_based_ensembl_gene	0	YES	2	0	0	0	0	0	0	0	0	0	0	0	0	chr1:g.60655072A>T	0	0
chr1	60856541	0	A	G	2	152	2072	0.013	G	intron_variant&non_coding_transcript_variant	MODIFIER	AC099792.1	ENSG00000231252	Transcript	ENST00000634701.1	lincRNA	0	1/9	ENST00000634701.1:n.60+11376T>C	0	0	0	0	0	0	0	0	-1	0	SNV	Clone_based_ensembl_gene	0	0	5	0	0	0	0	0	0	0	0	0	0	0	0	chr1:g.60856541A>G	0	0
chr1	60955361	0	T	C	2	152	2056	0.013	C	intron_variant&non_coding_transcript_variant	MODIFIER	NFIA-AS2	ENSG00000237928	Transcript	ENST00000438559.5	antisense	0	2/6	ENST00000438559.5:n.469-759A>G	0	0	0	0	0	0	0	0	-1	0	SNV	HGNC	HGNC:40401	YES	1	0	0	0	0	0	0	0	0	0	0	0	0	chr1:g.60955361T>C	0	0
chr1	60969787	0	A	G	2	152	1519	0.013	G	intron_variant&non_coding_transcript_variant	MODIFIER	NFIA-AS2	ENSG00000237928	Transcript	ENST00000438559.5	antisense	0	1/6	ENST00000438559.5:n.229+761T>C	0	0	0	0	0	0	0	0	-1	0	SNV	HGNC	HGNC:40401	YES	1	0	0	0	0	0	0	0	0	0	0	0	0	chr1:g.60969787A>G	0	0
chr1	61136501	0	A	G	2	152	1286	0.013	G	intron_variant	MODIFIER	NFIA	ENSG00000162599	Transcript	ENST00000371189.8	protein_coding	0	3/11	ENST00000371189.8:c.694+47821A>G	0	0	0	0	0	0	0	0	1	0	SNV	HGNC	HGNC:7784	YES	2	0	CCDS53322.1	ENSP00000360231	Q12857	0	UPI000194EC2E	0	1	0	0	0	0	chr1:g.61136501A>G	0	0
chr1	61164653	0	G	A	2	152	1165	0.013	A	intron_variant	MODIFIER	NFIA	ENSG00000162599	Transcript	ENST00000371189.8	protein_coding	0	3/11	ENST00000371189.8:c.694+75973G>A	0	0	0	0	0	0	0	0	1	0	SNV	HGNC	HGNC:7784	YES	2	0	CCDS53322.1	ENSP00000360231	Q12857	0	UPI000194EC2E	0	1	0	0	0	0	chr1:g.61164653G>A	0	0
chr1	61286525	0	A	T	2	152	1283	0.013	T	intron_variant	MODIFIER	NFIA	ENSG00000162599	Transcript	ENST00000371189.8	protein_coding	0	4/11	ENST00000371189.8:c.760+8940A>T	0	0	0	0	0	0	0	0	1	0	SNV	HGNC	HGNC:7784	YES	2	0	CCDS53322.1	ENSP00000360231	Q12857	0	UPI000194EC2E	0	1	0	0	0	0	chr1:g.61286525A>T	0	0
chr1	61298469	0	G	T	2	152	1707	0.013	T	intron_variant	MODIFIER	NFIA	ENSG00000162599	Transcript	ENST00000371189.8	protein_coding	0	4/11	ENST00000371189.8:c.760+20884G>T	0	0	0	0	0	0	0	0	1	0	SNV	HGNC	HGNC:7784	YES	2	0	CCDS53322.1	ENSP00000360231	Q12857	0	UPI000194EC2E	0	1	0	0	0	0	chr1:g.61298469G>T	0	0
chr1	61299557	0	G	T	2	152	1594	0.013	T	intron_variant	MODIFIER	NFIA	ENSG00000162599	Transcript	ENST00000371189.8	protein_coding	0	4/11	ENST00000371189.8:c.760+21972G>T	0	0	0	0	0	0	0	0	1	0	SNV	HGNC	HGNC:7784	YES	2	0	CCDS53322.1	ENSP00000360231	Q12857	0	UPI000194EC2E	0	1	0	0	0	0	chr1:g.61299557G>T	0	0
chr1	61387381	0	T	C	2	152	1413	0.013	C	intron_variant	MODIFIER	NFIA	ENSG00000162599	Transcript	ENST00000371189.8	protein_coding	0	8/11	ENST00000371189.8:c.1210+4016T>C	0	0	0	0	0	0	0	0	1	0	SNV	HGNC	HGNC:7784	YES	2	0	CCDS53322.1	ENSP00000360231	Q12857	0	UPI000194EC2E	0	1	0	0	0	0	chr1:g.61387381T>C	0	0
chr1	61698239	0	A	G	2	152	1429	0.013	G	intron_variant	MODIFIER	TM2D1	ENSG00000162604	Transcript	ENST00000606498.5	protein_coding	0	4/6	ENST00000606498.5:c.439+2695T>C	0	0	0	0	0	0	0	0	-1	0	SNV	HGNC	HGNC:24142	YES	5	P2	CCDS65554.1	ENSP00000475700	Q9BX74	0	UPI000006D36C	0	0	0	0	0	0	chr1:g.61698239A>G	0	0
chr1	61718914	0	T	C	3	152	1018	0.019	C	intron_variant	MODIFIER	TM2D1	ENSG00000162604	Transcript	ENST00000606498.5	protein_coding	0	2/6	ENST00000606498.5:c.238+4799A>G	0	0	0	0	0	0	0	0	-1	0	SNV	HGNC	HGNC:24142	YES	5	P2	CCDS65554.1	ENSP00000475700	Q9BX74	0	UPI000006D36C	0	0	0	0	0	0	chr1:g.61718914T>C	0	0
chr1	61832450	0	T	G	2	152	684	0.013	G	intron_variant	MODIFIER	PATJ	ENSG00000132849	Transcript	ENST00000642238.1	protein_coding	0	16/43	ENST00000642238.1:c.1981-1204T>G	0	0	0	0	0	0	0	0	1	0	SNV	HGNC	HGNC:28881	YES	0	P1	CCDS85980.1	ENSP00000494277	0	A0A2R8Y549	UPI0000204496	0	0	0	0	0	0	chr1:g.61832450T>G	0	0
chr1	61981646	0	A	T	2	152	947	0.013	T	intron_variant	MODIFIER	PATJ	ENSG00000132849	Transcript	ENST00000642238.1	protein_coding	0	27/43	ENST00000642238.1:c.3671-8522A>T	0	0	0	0	0	0	0	0	1	0	SNV	HGNC	HGNC:28881	YES	0	P1	CCDS85980.1	ENSP00000494277	0	A0A2R8Y549	UPI0000204496	0	0	0	0	0	0	chr1:g.61981646A>T	0	0
chr1	62002776	0	G	A	2	152	1128	0.013	A	intron_variant	MODIFIER	PATJ	ENSG00000132849	Transcript	ENST00000642238.1	protein_coding	0	28/43	ENST00000642238.1:c.3867+12412G>A	0	0	0	0	0	0	0	0	1	0	SNV	HGNC	HGNC:28881	YES	0	P1	CCDS85980.1	ENSP00000494277	0	A0A2R8Y549	UPI0000204496	0	0	0	0	0	0	chr1:g.62002776G>A	0	0
chr1	62170264	0	A	G	2	152	1695	0.013	G	intron_variant	MODIFIER	PATJ	ENSG00000132849	Transcript	ENST00000635137.1	protein_coding	0	16/16	ENST00000635137.1:c.1731-8159A>G	0	0	0	0	0	0	0	0	1	0	SNV	HGNC	HGNC:28881	0	1	0	0	ENSP00000489159	0	A0A0U1RQT2	UPI000719A1BE	0	0	0	0	0	0	chr1:g.62170264A>G	0	0
chr1	62171128	0	C	G	3	152	1497	0.019	G	intron_variant	MODIFIER	PATJ	ENSG00000132849	Transcript	ENST00000635137.1	protein_coding	0	16/16	ENST00000635137.1:c.1731-7295C>G	0	0	0	0	0	0	0	0	1	0	SNV	HGNC	HGNC:28881	0	1	0	0	ENSP00000489159	0	A0A0U1RQT2	UPI000719A1BE	0	0	0	0	0	0	chr1:g.62171128C>G	0	0
chr1	62172504	0	A	C	2	152	2499	0.013	C	intron_variant	MODIFIER	PATJ	ENSG00000132849	Transcript	ENST00000635137.1	protein_coding	0	16/16	ENST00000635137.1:c.1731-5919A>C	0	0	0	0	0	0	0	0	1	0	SNV	HGNC	HGNC:28881	0	1	0	0	ENSP00000489159	0	A0A0U1RQT2	UPI000719A1BE	0	0	0	0	0	0	chr1:g.62172504A>C	0	0
chr1	62199749	0	A	G	2	152	1379	0.013	G	intron_variant	MODIFIER	L1TD1	ENSG00000240563	Transcript	ENST00000498273.2	protein_coding	0	2/3	ENST00000498273.2:c.-111+3221A>G	0	0	0	0	0	0	0	0	1	0	SNV	HGNC	HGNC:25595	YES	1	P1	CCDS619.1	ENSP00000419901	Q5T7N2	0	UPI000013E18E	0	0	0	0	0	0	chr1:g.62199749A>G	0	0
chr1	62209852	0	C	T	2	152	1434	0.013	T	missense_variant	MODERATE	L1TD1	ENSG00000240563	Transcript	ENST00000498273.2	protein_coding	4/4	0	ENST00000498273.2:c.1078C>T	ENSP00000419901.1:p.Leu360Phe	1355/3831	1078/2598	360/865	L/F	Ctt/Ttt	0	0	1	0	SNV	HGNC	HGNC:25595	YES	1	P1	CCDS619.1	ENSP00000419901	Q5T7N2	0	UPI000013E18E	0	0	deleterious	benign	hmmpanther:PTHR11505:SF203&hmmpanther:PTHR11505	0	chr1:g.62209852C>T	0	0
chr1	62213817	0	C	A	2	152	2335	0.013	A	downstream_gene_variant	MODIFIER	L1TD1	ENSG00000240563	Transcript	ENST00000498273.2	protein_coding	0	0	0	0	0	0	0	0	0	0	1489	1	0	SNV	HGNC	HGNC:25595	YES	1	P1	CCDS619.1	ENSP00000419901	Q5T7N2	0	UPI000013E18E	0	0	0	0	0	0	chr1:g.62213817C>A	0	0
chr1	62335064	0	G	T	2	152	2012	0.013	T	intergenic_variant	MODIFIER	0	0	0	0	0	0	0	0	0	0	0	0	0	0	0	0	0	0	SNV	0	0	0	0	0	0	0	0	0	0	0	0	0	0	0	0	chr1:g.62335064G>T	0	0
chr1	62457234	0	A	G	2	152	1508	0.013	G	intron_variant	MODIFIER	DOCK7	ENSG00000116641	Transcript	ENST00000251157.10	protein_coding	0	49/49	ENST00000251157.10:c.6353+304T>C	0	0	0	0	0	0	0	0	-1	0	SNV	HGNC	HGNC:19190	YES	5	A2	CCDS81338.1	ENSP00000251157	Q96N67	0	UPI0000EADF24	0	1	0	0	0	0	chr1:g.62457234A>G	0	0
chr1	62481621	0	C	A	2	152	1024	0.013	A	intron_variant	MODIFIER	DOCK7	ENSG00000116641	Transcript	ENST00000251157.10	protein_coding	0	43/49	ENST00000251157.10:c.5482-3796G>T	0	0	0	0	0	0	0	0	-1	0	SNV	HGNC	HGNC:19190	YES	5	A2	CCDS81338.1	ENSP00000251157	Q96N67	0	UPI0000EADF24	0	1	0	0	0	0	chr1:g.62481621C>A	0	0
chr1	62511694	0	T	A	2	152	812	0.013	A	intron_variant	MODIFIER	DOCK7	ENSG00000116641	Transcript	ENST00000251157.10	protein_coding	0	33/49	ENST00000251157.10:c.4256-1021A>T	0	0	0	0	0	0	0	0	-1	0	SNV	HGNC	HGNC:19190	YES	5	A2	CCDS81338.1	ENSP00000251157	Q96N67	0	UPI0000EADF24	0	1	0	0	0	0	chr1:g.62511694T>A	0	0
chr1	62519379	0	C	T	2	152	1415	0.013	T	intron_variant	MODIFIER	DOCK7	ENSG00000116641	Transcript	ENST00000251157.10	protein_coding	0	31/49	ENST00000251157.10:c.3937-5481G>A	0	0	0	0	0	0	0	0	-1	0	SNV	HGNC	HGNC:19190	YES	5	A2	CCDS81338.1	ENSP00000251157	Q96N67	0	UPI0000EADF24	0	1	0	0	0	0	chr1:g.62519379C>T	0	0
chr1	62536707	0	C	T	2	152	1040	0.013	T	intron_variant	MODIFIER	DOCK7	ENSG00000116641	Transcript	ENST00000251157.10	protein_coding	0	28/49	ENST00000251157.10:c.3472-1075G>A	0	0	0	0	0	0	0	0	-1	0	SNV	HGNC	HGNC:19190	YES	5	A2	CCDS81338.1	ENSP00000251157	Q96N67	0	UPI0000EADF24	0	1	0	0	0	0	chr1:g.62536707C>T	0	0
chr1	62872008	0	G	A	2	150	611	0.013	A	intergenic_variant	MODIFIER	0	0	0	0	0	0	0	0	0	0	0	0	0	0	0	0	0	0	SNV	0	0	0	0	0	0	0	0	0	0	0	0	0	0	0	0	chr1:g.62872008G>A	0	0
chr1	62941981	0	C	A	2	152	1627	0.013	A	intergenic_variant	MODIFIER	0	0	0	0	0	0	0	0	0	0	0	0	0	0	0	0	0	0	SNV	0	0	0	0	0	0	0	0	0	0	0	0	0	0	0	0	chr1:g.62941981C>A	0	0
chr1	62976872	0	C	T	2	152	1012	0.013	T	intron_variant&non_coding_transcript_variant	MODIFIER	LINC01739	ENSG00000229537	Transcript	ENST00000641890.1	lincRNA	0	1/1	ENST00000641890.1:n.113-661G>A	0	0	0	0	0	0	0	0	-1	0	SNV	HGNC	HGNC:52527	0	0	0	0	0	0	0	0	0	0	0	0	0	0	chr1:g.62976872C>T	0	0
chr1	63059628	0	C	T	2	152	1998	0.013	T	intergenic_variant	MODIFIER	0	0	0	0	0	0	0	0	0	0	0	0	0	0	0	0	0	0	SNV	0	0	0	0	0	0	0	0	0	0	0	0	0	0	0	0	chr1:g.63059628C>T	0	0
chr1	63105535	0	A	C	2	152	1366	0.013	C	regulatory_region_variant	MODIFIER	0	0	RegulatoryFeature	ENSR00000360111	promoter_flanking_region	0	0	0	0	0	0	0	0	0	0	0	0	0	SNV	0	0	0	0	0	0	0	0	0	0	0	0	0	0	0	0	chr1:g.63105535A>C	0	0
chr1	63251607	0	G	A	2	152	1533	0.013	A	non_coding_transcript_exon_variant	MODIFIER	AC096543.2	ENSG00000228734	Transcript	ENST00000449140.2	lincRNA	2/2	0	ENST00000449140.2:n.695G>A	0	695/859	0	0	0	0	0	0	1	0	SNV	Clone_based_ensembl_gene	0	YES	3	0	0	0	0	0	0	0	0	0	0	0	0	chr1:g.63251607G>A	0	0
chr1	63271473	0	A	T	2	152	1352	0.013	T	intron_variant&non_coding_transcript_variant	MODIFIER	LINC00466	ENSG00000224209	Transcript	ENST00000634725.1	lincRNA	0	3/10	ENST00000634725.1:n.371+33222T>A	0	0	0	0	0	0	0	0	-1	0	SNV	HGNC	HGNC:27294	YES	5	0	0	0	0	0	0	0	0	0	0	0	0	chr1:g.63271473A>T	0	0
chr1	63343594	0	T	C	2	152	1837	0.013	C	regulatory_region_variant	MODIFIER	0	0	RegulatoryFeature	ENSR00000360153	promoter_flanking_region	0	0	0	0	0	0	0	0	0	0	0	0	0	SNV	0	0	0	0	0	0	0	0	0	0	0	0	0	0	0	0	chr1:g.63343594T>C	0	0
chr1	63419734	0	T	A	2	152	1223	0.013	A	intron_variant	MODIFIER	ALG6	ENSG00000088035	Transcript	ENST00000371108.8	protein_coding	0	12/14	ENST00000371108.8:c.1058+294T>A	0	0	0	0	0	0	0	0	1	0	SNV	HGNC	HGNC:23157	YES	1	P1	CCDS30735.1	ENSP00000360149	Q9Y672	0	UPI00001E057D	0	1	0	0	0	0	chr1:g.63419734T>A	0	0
chr1	63441461	0	C	T	2	152	1595	0.013	T	downstream_gene_variant	MODIFIER	ALG6	ENSG00000088035	Transcript	ENST00000371108.8	protein_coding	0	0	0	0	0	0	0	0	0	0	2899	1	0	SNV	HGNC	HGNC:23157	YES	1	P1	CCDS30735.1	ENSP00000360149	Q9Y672	0	UPI00001E057D	0	1	0	0	0	0	chr1:g.63441461C>T	0	0
chr1	63784189	0	A	G	2	152	1120	0.013	G	intron_variant	MODIFIER	ROR1	ENSG00000185483	Transcript	ENST00000371079.6	protein_coding	0	1/8	ENST00000371079.6:c.91+9681A>G	0	0	0	0	0	0	0	0	1	0	SNV	HGNC	HGNC:10256	YES	1	P1	CCDS626.1	ENSP00000360120	Q01973	0	UPI00001AF82C	0	1	0	0	0	0	chr1:g.63784189A>G	0	0
chr1	63854757	0	A	G	3	152	1387	0.019	G	intron_variant	MODIFIER	ROR1	ENSG00000185483	Transcript	ENST00000371079.6	protein_coding	0	1/8	ENST00000371079.6:c.91+80249A>G	0	0	0	0	0	0	0	0	1	0	SNV	HGNC	HGNC:10256	YES	1	P1	CCDS626.1	ENSP00000360120	Q01973	0	UPI00001AF82C	0	1	0	0	0	0	chr1:g.63854757A>G	0	0
chr1	64247966	0	A	G	2	152	1518	0.013	G	downstream_gene_variant	MODIFIER	UBE2U	ENSG00000177414	Transcript	ENST00000371076.7	protein_coding	0	0	0	0	0	0	0	0	0	0	3622	1	0	SNV	HGNC	HGNC:28559	YES	1	P2	CCDS627.1	ENSP00000360116	Q5VVX9	A0A140VJY9	UPI000006E065	0	0	0	0	0	0	chr1:g.64247966A>G	0	0
chr1	64260813	0	T	C	2	152	1177	0.013	C	intron_variant	MODIFIER	UBE2U	ENSG00000177414	Transcript	ENST00000611228.4	protein_coding	0	9/9	ENST00000611228.4:c.769+119T>C	0	0	0	0	0	0	0	0	1	0	SNV	HGNC	HGNC:28559	0	5	A2	0	ENSP00000481174	Q5VVX9	0	UPI00004589F0	0	0	0	0	0	0	chr1:g.64260813T>C	0	0
chr1	64354905	0	C	A	2	152	2379	0.013	A	intergenic_variant	MODIFIER	0	0	0	0	0	0	0	0	0	0	0	0	0	0	0	0	0	0	SNV	0	0	0	0	0	0	0	0	0	0	0	0	0	0	0	0	chr1:g.64354905C>A	0	0
chr1	64354922	0	C	G	2	152	2397	0.013	G	intergenic_variant	MODIFIER	0	0	0	0	0	0	0	0	0	0	0	0	0	0	0	0	0	0	SNV	0	0	0	0	0	0	0	0	0	0	0	0	0	0	0	0	chr1:g.64354922C>G	0	0
chr1	64398754	0	T	A	2	152	1328	0.013	A	intergenic_variant	MODIFIER	0	0	0	0	0	0	0	0	0	0	0	0	0	0	0	0	0	0	SNV	0	0	0	0	0	0	0	0	0	0	0	0	0	0	0	0	chr1:g.64398754T>A	0	0
chr1	64411868	0	A	G	3	152	1124	0.019	G	intergenic_variant	MODIFIER	0	0	0	0	0	0	0	0	0	0	0	0	0	0	0	0	0	0	SNV	0	0	0	0	0	0	0	0	0	0	0	0	0	0	0	0	chr1:g.64411868A>G	0	0
chr1	64726347	0	A	T	2	152	1567	0.013	T	intergenic_variant	MODIFIER	0	0	0	0	0	0	0	0	0	0	0	0	0	0	0	0	0	0	SNV	0	0	0	0	0	0	0	0	0	0	0	0	0	0	0	0	chr1:g.64726347A>T	0	0
chr1	64818774	0	A	G	2	152	2019	0.013	G	intron_variant	MODIFIER	RAVER2	ENSG00000162437	Transcript	ENST00000371072.8	protein_coding	0	11/11	ENST00000371072.8:c.1890+3934A>G	0	0	0	0	0	0	0	0	1	0	SNV	HGNC	HGNC:25577	YES	1	P2	CCDS41345.1	ENSP00000360112	Q9HCJ3	0	UPI000043DED2	0	0	0	0	0	0	chr1:g.64818774A>G	0	0
chr1	65070763	0	G	A	2	152	1226	0.013	A	upstream_gene_variant	MODIFIER	AL357078.1	ENSG00000231485	Transcript	ENST00000448344.1	lincRNA	0	0	0	0	0	0	0	0	0	0	3026	-1	0	SNV	Clone_based_ensembl_gene	0	YES	4	0	0	0	0	0	0	0	0	0	0	0	0	chr1:g.65070763G>A	0	0
chr1	65075250	0	A	T	3	152	2482	0.019	T	downstream_gene_variant	MODIFIER	AL357078.2	ENSG00000235804	Transcript	ENST00000416486.2	processed_pseudogene	0	0	0	0	0	0	0	0	0	0	2163	-1	0	SNV	Clone_based_ensembl_gene	0	YES	0	0	0	0	0	0	0	0	0	0	0	0	0	chr1:g.65075250A>T	0	0
chr1	65123601	0	T	C	2	152	1859	0.013	C	intergenic_variant	MODIFIER	0	0	0	0	0	0	0	0	0	0	0	0	0	0	0	0	0	0	SNV	0	0	0	0	0	0	0	0	0	0	0	0	0	0	0	0	chr1:g.65123601T>C	0	0
chr1	65161259	0	A	G	2	152	1779	0.013	G	intron_variant	MODIFIER	AK4	ENSG00000162433	Transcript	ENST00000395334.6	protein_coding	0	2/5	ENST00000395334.6:c.145+12707A>G	0	0	0	0	0	0	0	0	1	0	SNV	HGNC	HGNC:363	YES	1	P1	CCDS629.1	ENSP00000378743	P27144	0	UPI000011E13C	0	0	0	0	0	0	chr1:g.65161259A>G	0	0
chr1	65180734	0	A	G	2	152	1347	0.013	G	intron_variant	MODIFIER	AK4	ENSG00000162433	Transcript	ENST00000395334.6	protein_coding	0	2/5	ENST00000395334.6:c.146-9976A>G	0	0	0	0	0	0	0	0	1	0	SNV	HGNC	HGNC:363	YES	1	P1	CCDS629.1	ENSP00000378743	P27144	0	UPI000011E13C	0	0	0	0	0	0	chr1:g.65180734A>G	0	0
chr1	65270931	0	G	A	3	152	1209	0.019	A	intron_variant	MODIFIER	DNAJC6	ENSG00000116675	Transcript	ENST00000395325.7	protein_coding	0	1/18	ENST00000395325.7:c.22+5999G>A	0	0	0	0	0	0	0	0	1	0	SNV	HGNC	HGNC:15469	0	1	P3	CCDS30739.1	ENSP00000378735	O75061	0	UPI000007355D	0	1	0	0	0	0	chr1:g.65270931G>A	0	0
chr1	65364115	0	T	A	2	152	1287	0.013	A	intron_variant	MODIFIER	DNAJC6	ENSG00000116675	Transcript	ENST00000371069.5	protein_coding	0	1/18	ENST00000371069.5:c.194-520T>A	0	0	0	0	0	0	0	0	1	0	SNV	HGNC	HGNC:15469	YES	1	A1	CCDS58004.1	ENSP00000360108	O75061	0	UPI000022AE8A	0	1	0	0	0	0	chr1:g.65364115T>A	0	0
chr1	65470353	0	A	T	3	152	1779	0.019	T	intron_variant	MODIFIER	LEPR	ENSG00000116678	Transcript	ENST00000349533.10	protein_coding	0	2/19	ENST00000349533.10:c.-21+44975A>T	0	0	0	0	0	0	0	0	1	0	SNV	HGNC	HGNC:6554	YES	1	P3	CCDS631.1	ENSP00000330393	P48357	0	UPI000014C37B	0	1	0	0	0	0	chr1:g.65470353A>T	0	0
chr1	65525590	0	C	T	2	152	1642	0.013	T	intron_variant	MODIFIER	LEPR	ENSG00000116678	Transcript	ENST00000349533.10	protein_coding	0	2/19	ENST00000349533.10:c.-20-39956C>T	0	0	0	0	0	0	0	0	1	0	SNV	HGNC	HGNC:6554	YES	1	P3	CCDS631.1	ENSP00000330393	P48357	0	UPI000014C37B	0	1	0	0	0	0	chr1:g.65525590C>T	0	0
chr1	65540395	0	C	G	2	152	2178	0.013	G	intron_variant	MODIFIER	LEPR	ENSG00000116678	Transcript	ENST00000349533.10	protein_coding	0	2/19	ENST00000349533.10:c.-20-25151C>G	0	0	0	0	0	0	0	0	1	0	SNV	HGNC	HGNC:6554	YES	1	P3	CCDS631.1	ENSP00000330393	P48357	0	UPI000014C37B	0	1	0	0	0	0	chr1:g.65540395C>G	0	0
chr1	65627231	0	T	C	3	152	1275	0.019	C	intron_variant	MODIFIER	LEPR	ENSG00000116678	Transcript	ENST00000349533.10	protein_coding	0	19/19	ENST00000349533.10:c.2673+4250T>C	0	0	0	0	0	0	0	0	1	0	SNV	HGNC	HGNC:6554	YES	1	P3	CCDS631.1	ENSP00000330393	P48357	0	UPI000014C37B	0	1	0	0	0	0	chr1:g.65627231T>C	0	0
chr1	65790114	0	G	C	2	152	2453	0.013	C	upstream_gene_variant	MODIFIER	PDE4B	ENSG00000184588	Transcript	ENST00000341517.9	protein_coding	0	0	0	0	0	0	0	0	0	0	2781	1	0	SNV	HGNC	HGNC:8781	YES	1	P3	CCDS632.1	ENSP00000342637	Q07343	X5DNX5	UPI0000127BF6	0	0	0	0	0	0	chr1:g.65790114G>C	0	0
chr1	65942452	0	T	C	2	152	983	0.013	C	intron_variant	MODIFIER	PDE4B	ENSG00000184588	Transcript	ENST00000341517.9	protein_coding	0	3/16	ENST00000341517.9:c.281+23617T>C	0	0	0	0	0	0	0	0	1	0	SNV	HGNC	HGNC:8781	YES	1	P3	CCDS632.1	ENSP00000342637	Q07343	X5DNX5	UPI0000127BF6	0	0	0	0	0	0	chr1:g.65942452T>C	0	0
chr1	66056655	0	A	G	2	152	1518	0.013	G	intron_variant	MODIFIER	PDE4B	ENSG00000184588	Transcript	ENST00000341517.9	protein_coding	0	3/16	ENST00000341517.9:c.281+137820A>G	0	0	0	0	0	0	0	0	1	0	SNV	HGNC	HGNC:8781	YES	1	P3	CCDS632.1	ENSP00000342637	Q07343	X5DNX5	UPI0000127BF6	0	0	0	0	0	0	chr1:g.66056655A>G	0	0
chr1	66213891	0	A	G	2	152	1236	0.013	G	intron_variant	MODIFIER	PDE4B	ENSG00000184588	Transcript	ENST00000341517.9	protein_coding	0	3/16	ENST00000341517.9:c.282-33569A>G	0	0	0	0	0	0	0	0	1	0	SNV	HGNC	HGNC:8781	YES	1	P3	CCDS632.1	ENSP00000342637	Q07343	X5DNX5	UPI0000127BF6	0	0	0	0	0	0	chr1:g.66213891A>G	0	0
chr1	66218304	0	G	C	2	152	2490	0.013	C	intron_variant	MODIFIER	PDE4B	ENSG00000184588	Transcript	ENST00000341517.9	protein_coding	0	3/16	ENST00000341517.9:c.282-29156G>C	0	0	0	0	0	0	0	0	1	0	SNV	HGNC	HGNC:8781	YES	1	P3	CCDS632.1	ENSP00000342637	Q07343	X5DNX5	UPI0000127BF6	0	0	0	0	0	0	chr1:g.66218304G>C	0	0
chr1	66432045	0	C	T	2	152	2592	0.013	T	regulatory_region_variant	MODIFIER	0	0	RegulatoryFeature	ENSR00000360821	open_chromatin_region	0	0	0	0	0	0	0	0	0	0	0	0	0	SNV	0	0	0	0	0	0	0	0	0	0	0	0	0	0	0	0	chr1:g.66432045C>T	0	0
chr1	66542839	0	G	T	2	152	1761	0.013	T	intron_variant	MODIFIER	SGIP1	ENSG00000118473	Transcript	ENST00000371037.9	protein_coding	0	1/24	ENST00000371037.9:c.10+8471G>T	0	0	0	0	0	0	0	0	1	0	SNV	HGNC	HGNC:25412	YES	1	P3	CCDS30744.1	ENSP00000360076	Q9BQI5	0	UPI000045891B	0	0	0	0	0	0	chr1:g.66542839G>T	0	0
chr1	66594435	0	T	C	2	152	1350	0.013	C	intron_variant	MODIFIER	SGIP1	ENSG00000118473	Transcript	ENST00000371037.9	protein_coding	0	1/24	ENST00000371037.9:c.11-31412T>C	0	0	0	0	0	0	0	0	1	0	SNV	HGNC	HGNC:25412	YES	1	P3	CCDS30744.1	ENSP00000360076	Q9BQI5	0	UPI000045891B	0	0	0	0	0	0	chr1:g.66594435T>C	0	0
chr1	66597710	0	C	A	2	152	1901	0.013	A	intron_variant	MODIFIER	SGIP1	ENSG00000118473	Transcript	ENST00000371037.9	protein_coding	0	1/24	ENST00000371037.9:c.11-28137C>A	0	0	0	0	0	0	0	0	1	0	SNV	HGNC	HGNC:25412	YES	1	P3	CCDS30744.1	ENSP00000360076	Q9BQI5	0	UPI000045891B	0	0	0	0	0	0	chr1:g.66597710C>A	0	0
chr1	66705244	0	C	T	2	152	1801	0.013	T	intron_variant	MODIFIER	SGIP1	ENSG00000118473	Transcript	ENST00000371037.9	protein_coding	0	18/24	ENST00000371037.9:c.1630+9751C>T	0	0	0	0	0	0	0	0	1	0	SNV	HGNC	HGNC:25412	YES	1	P3	CCDS30744.1	ENSP00000360076	Q9BQI5	0	UPI000045891B	0	0	0	0	0	0	chr1:g.66705244C>T	0	0
chr1	66737803	0	T	C	2	152	1648	0.013	C	intron_variant	MODIFIER	SGIP1	ENSG00000118473	Transcript	ENST00000371037.9	protein_coding	0	21/24	ENST00000371037.9:c.2032-1532T>C	0	0	0	0	0	0	0	0	1	0	SNV	HGNC	HGNC:25412	YES	1	P3	CCDS30744.1	ENSP00000360076	Q9BQI5	0	UPI000045891B	0	0	0	0	0	0	chr1:g.66737803T>C	0	0
chr1	66808439	0	A	G	2	152	1036	0.013	G	downstream_gene_variant	MODIFIER	WDR78	ENSG00000152763	Transcript	ENST00000371026.8	protein_coding	0	0	0	0	0	0	0	0	0	0	4446	-1	0	SNV	HGNC	HGNC:26252	YES	1	P1	CCDS635.1	ENSP00000360065	Q5VTH9	0	UPI00004561EF	0	0	0	0	0	0	chr1:g.66808439A>G	0	0
chr1	66953499	0	T	A	3	152	1051	0.019	A	intron_variant	MODIFIER	MIER1	ENSG00000198160	Transcript	ENST00000401041.5	protein_coding	0	4/13	ENST00000401041.5:c.340-4560T>A	0	0	0	0	0	0	0	0	1	0	SNV	HGNC	HGNC:29657	YES	2	A2	CCDS53326.1	ENSP00000383820	Q8N108	0	UPI0000204526	0	0	0	0	0	0	chr1:g.66953499T>A	0	0
chr1	67024689	0	C	T	2	152	1903	0.013	T	intron_variant	MODIFIER	SLC35D1	ENSG00000116704	Transcript	ENST00000235345.6	protein_coding	0	8/11	ENST00000235345.6:c.730-3087G>A	0	0	0	0	0	0	0	0	-1	0	SNV	HGNC	HGNC:20800	YES	1	P1	CCDS636.1	ENSP00000235345	Q9NTN3	0	UPI0000137AF8	0	1	0	0	0	0	chr1:g.67024689C>T	0	0
chr1	67100586	0	C	T	2	152	1171	0.013	T	intron_variant	MODIFIER	C1orf141	ENSG00000203963	Transcript	ENST00000371007.6	protein_coding	0	5/7	ENST00000371007.6:c.347-4265G>A	0	0	0	0	0	0	0	0	-1	0	SNV	HGNC	HGNC:32044	YES	5	P1	CCDS30745.1	ENSP00000360046	Q5JVX7	0	UPI0000470AFA	0	0	0	0	0	0	chr1:g.67100586C>T	0	0
chr1	67216180	0	C	A	2	152	1570	0.013	A	intron_variant	MODIFIER	IL23R	ENSG00000162594	Transcript	ENST00000347310.9	protein_coding	0	6/10	ENST00000347310.9:c.799-3394C>A	0	0	0	0	0	0	0	0	1	0	SNV	HGNC	HGNC:19100	YES	1	P1	CCDS637.1	ENSP00000321345	Q5VWK5	0	UPI000004CACD	0	1	0	0	0	0	chr1:g.67216180C>A	0	0
chr1	67260527	0	C	T	2	152	1451	0.013	T	downstream_gene_variant	MODIFIER	IL23R	ENSG00000162594	Transcript	ENST00000347310.9	protein_coding	0	0	0	0	0	0	0	0	0	0	548	1	0	SNV	HGNC	HGNC:19100	YES	1	P1	CCDS637.1	ENSP00000321345	Q5VWK5	0	UPI000004CACD	0	1	0	0	0	0	chr1:g.67260527C>T	0	0
chr1	67368153	0	A	G	2	152	2256	0.013	G	intron_variant	MODIFIER	IL12RB2	ENSG00000081985	Transcript	ENST00000262345.5	protein_coding	0	10/15	ENST00000262345.5:c.1459+128A>G	0	0	0	0	0	0	0	0	1	0	SNV	HGNC	HGNC:5972	YES	1	P3	CCDS638.1	ENSP00000262345	Q99665	0	UPI0000046B13	0	0	0	0	0	0	chr1:g.67368153A>G	0	0
chr1	67421303	0	C	T	2	152	1290	0.013	T	intron_variant	MODIFIER	SERBP1	ENSG00000142864	Transcript	ENST00000370995.6	protein_coding	0	5/7	ENST00000370995.6:c.819-1117G>A	0	0	0	0	0	0	0	0	-1	0	SNV	HGNC	HGNC:17860	YES	1	A1	CCDS30746.1	ENSP00000360034	Q8NC51	0	UPI0000036970	0	0	0	0	0	0	chr1:g.67421303C>T	0	0
chr1	67496046	0	T	G	2	152	2097	0.013	G	intergenic_variant	MODIFIER	0	0	0	0	0	0	0	0	0	0	0	0	0	0	0	0	0	0	SNV	0	0	0	0	0	0	0	0	0	0	0	0	0	0	0	0	chr1:g.67496046T>G	0	0
chr1	67497442	0	T	A	2	152	1229	0.013	A	regulatory_region_variant	MODIFIER	0	0	RegulatoryFeature	ENSR00000361026	CTCF_binding_site	0	0	0	0	0	0	0	0	0	0	0	0	0	SNV	0	0	0	0	0	0	0	0	0	0	0	0	0	0	0	0	chr1:g.67497442T>A	0	0
chr1	67568695	0	G	A	2	152	2085	0.013	A	intergenic_variant	MODIFIER	0	0	0	0	0	0	0	0	0	0	0	0	0	0	0	0	0	0	SNV	0	0	0	0	0	0	0	0	0	0	0	0	0	0	0	0	chr1:g.67568695G>A	0	0
chr1	67572274	0	A	C	2	152	1933	0.013	C	intergenic_variant	MODIFIER	0	0	0	0	0	0	0	0	0	0	0	0	0	0	0	0	0	0	SNV	0	0	0	0	0	0	0	0	0	0	0	0	0	0	0	0	chr1:g.67572274A>C	0	0
chr1	67588365	0	T	C	2	152	1684	0.013	C	intergenic_variant	MODIFIER	0	0	0	0	0	0	0	0	0	0	0	0	0	0	0	0	0	0	SNV	0	0	0	0	0	0	0	0	0	0	0	0	0	0	0	0	chr1:g.67588365T>C	0	0
chr1	67788725	0	C	A	2	152	1202	0.013	A	intron_variant	MODIFIER	GNG12	ENSG00000172380	Transcript	ENST00000370982.4	protein_coding	0	1/3	ENST00000370982.4:c.-76-11218G>T	0	0	0	0	0	0	0	0	-1	0	SNV	HGNC	HGNC:19663	YES	1	P1	CCDS30749.1	ENSP00000360021	Q9UBI6	0	UPI000004247A	0	0	0	0	0	0	chr1:g.67788725C>A	0	0
chr1	67798340	0	T	C	2	152	2038	0.013	C	intron_variant	MODIFIER	GNG12	ENSG00000172380	Transcript	ENST00000370982.4	protein_coding	0	1/3	ENST00000370982.4:c.-76-20833A>G	0	0	0	0	0	0	0	0	-1	0	SNV	HGNC	HGNC:19663	YES	1	P1	CCDS30749.1	ENSP00000360021	Q9UBI6	0	UPI000004247A	0	0	0	0	0	0	chr1:g.67798340T>C	0	0
chr1	67827240	0	T	G	2	152	1827	0.013	G	intron_variant	MODIFIER	GNG12	ENSG00000172380	Transcript	ENST00000370982.4	protein_coding	0	1/3	ENST00000370982.4:c.-77+6104A>C	0	0	0	0	0	0	0	0	-1	0	SNV	HGNC	HGNC:19663	YES	1	P1	CCDS30749.1	ENSP00000360021	Q9UBI6	0	UPI000004247A	0	0	0	0	0	0	chr1:g.67827240T>G	0	0
chr1	68001916	0	A	C	2	152	1396	0.013	C	intron_variant&non_coding_transcript_variant	MODIFIER	GNG12-AS1	ENSG00000232284	Transcript	ENST00000420587.5	antisense	0	1/9	ENST00000420587.5:n.135-32731A>C	0	0	0	0	0	0	0	0	1	0	SNV	HGNC	HGNC:43938	YES	2	0	0	0	0	0	0	0	0	0	0	0	0	chr1:g.68001916A>C	0	0
chr1	68018418	0	G	A	2	152	2100	0.013	A	intron_variant&non_coding_transcript_variant	MODIFIER	GNG12-AS1	ENSG00000232284	Transcript	ENST00000420587.5	antisense	0	1/9	ENST00000420587.5:n.135-16229G>A	0	0	0	0	0	0	0	0	1	0	SNV	HGNC	HGNC:43938	YES	2	0	0	0	0	0	0	0	0	0	0	0	0	chr1:g.68018418G>A	0	0
chr1	68060750	0	C	T	2	152	1413	0.013	T	intron_variant&non_coding_transcript_variant	MODIFIER	GNG12-AS1	ENSG00000232284	Transcript	ENST00000420587.5	antisense	0	2/9	ENST00000420587.5:n.252-11050C>T	0	0	0	0	0	0	0	0	1	0	SNV	HGNC	HGNC:43938	YES	2	0	0	0	0	0	0	0	0	0	0	0	0	chr1:g.68060750C>T	0	0
chr1	68105019	0	G	T	2	152	2180	0.013	T	intron_variant	MODIFIER	WLS	ENSG00000116729	Transcript	ENST00000354777.6	protein_coding	0	11/11	ENST00000354777.6:c.1511-6266C>A	0	0	0	0	0	0	0	0	-1	0	SNV	HGNC	HGNC:30238	YES	1	0	CCDS30750.1	ENSP00000346829	Q5T9L3	0	UPI00003FE524	0	0	0	0	0	0	chr1:g.68105019G>T	0	0
chr1	68106307	0	C	T	2	152	1852	0.013	T	intron_variant	MODIFIER	WLS	ENSG00000116729	Transcript	ENST00000354777.6	protein_coding	0	11/11	ENST00000354777.6:c.1511-7554G>A	0	0	0	0	0	0	0	0	-1	0	SNV	HGNC	HGNC:30238	YES	1	0	CCDS30750.1	ENSP00000346829	Q5T9L3	0	UPI00003FE524	0	0	0	0	0	0	chr1:g.68106307C>T	0	0
chr1	68214344	0	C	T	2	150	928	0.013	T	intron_variant	MODIFIER	WLS	ENSG00000116729	Transcript	ENST00000354777.6	protein_coding	0	1/11	ENST00000354777.6:c.106+17850G>A	0	0	0	0	0	0	0	0	-1	0	SNV	HGNC	HGNC:30238	YES	1	0	CCDS30750.1	ENSP00000346829	Q5T9L3	0	UPI00003FE524	0	0	0	0	0	0	chr1:g.68214344C>T	0	0
chr1	68281921	0	G	T	2	152	1695	0.013	T	upstream_gene_variant	MODIFIER	COX6B1P7	ENSG00000225242	Transcript	ENST00000430845.2	processed_pseudogene	0	0	0	0	0	0	0	0	0	0	467	1	0	SNV	HGNC	HGNC:37677	YES	0	0	0	0	0	0	0	0	0	0	0	0	0	chr1:g.68281921G>T	0	0
chr1	68473725	0	A	G	2	152	1058	0.013	G	downstream_gene_variant	MODIFIER	DEPDC1	ENSG00000024526	Transcript	ENST00000456315.7	protein_coding	0	0	0	0	0	0	0	0	0	0	427	-1	0	SNV	HGNC	HGNC:22949	YES	1	0	CCDS44159.1	ENSP00000412292	Q5TB30	0	UPI0000204557	0	0	0	0	0	0	chr1:g.68473725A>G	0	0
chr1	68666304	0	C	A	2	152	1016	0.013	A	intergenic_variant	MODIFIER	0	0	0	0	0	0	0	0	0	0	0	0	0	0	0	0	0	0	SNV	0	0	0	0	0	0	0	0	0	0	0	0	0	0	0	0	chr1:g.68666304C>A	0	0
chr1	68694649	0	G	A	2	152	1669	0.013	A	intron_variant&non_coding_transcript_variant	MODIFIER	AL033530.1	ENSG00000285407	Transcript	ENST00000643361.1	lincRNA	0	1/6	ENST00000643361.1:n.294-3677G>A	0	0	0	0	0	0	0	0	1	0	SNV	Clone_based_ensembl_gene	0	YES	0	0	0	0	0	0	0	0	0	0	0	0	0	chr1:g.68694649G>A	0	0
chr1	68821734	0	A	T	2	152	1001	0.013	T	intron_variant&non_coding_transcript_variant	MODIFIER	AL033530.1	ENSG00000285407	Transcript	ENST00000643361.1	lincRNA	0	2/6	ENST00000643361.1:n.419-42090A>T	0	0	0	0	0	0	0	0	1	0	SNV	Clone_based_ensembl_gene	0	YES	0	0	0	0	0	0	0	0	0	0	0	0	0	chr1:g.68821734A>T	0	0
chr1	68835038	0	C	G	2	152	2044	0.013	G	intron_variant&non_coding_transcript_variant	MODIFIER	AL033530.1	ENSG00000285407	Transcript	ENST00000643361.1	lincRNA	0	2/6	ENST00000643361.1:n.419-28786C>G	0	0	0	0	0	0	0	0	1	0	SNV	Clone_based_ensembl_gene	0	YES	0	0	0	0	0	0	0	0	0	0	0	0	0	chr1:g.68835038C>G	0	0
chr1	68848433	0	A	G	2	152	1549	0.013	G	intron_variant&non_coding_transcript_variant	MODIFIER	AL033530.1	ENSG00000285407	Transcript	ENST00000643361.1	lincRNA	0	2/6	ENST00000643361.1:n.419-15391A>G	0	0	0	0	0	0	0	0	1	0	SNV	Clone_based_ensembl_gene	0	YES	0	0	0	0	0	0	0	0	0	0	0	0	0	chr1:g.68848433A>G	0	0
chr1	68982866	0	A	G	2	152	1974	0.013	G	intron_variant&non_coding_transcript_variant	MODIFIER	AL691520.1	ENSG00000285473	Transcript	ENST00000644104.1	lincRNA	0	1/3	ENST00000644104.1:n.76+8781A>G	0	0	0	0	0	0	0	0	1	0	SNV	Clone_based_ensembl_gene	0	YES	0	0	0	0	0	0	0	0	0	0	0	0	0	chr1:g.68982866A>G	0	0
chr1	68986363	0	T	G	4	152	1619	0.026	G	intron_variant&non_coding_transcript_variant	MODIFIER	AL691520.1	ENSG00000285473	Transcript	ENST00000644104.1	lincRNA	0	1/3	ENST00000644104.1:n.76+12278T>G	0	0	0	0	0	0	0	0	1	0	SNV	Clone_based_ensembl_gene	0	YES	0	0	0	0	0	0	0	0	0	0	0	0	0	chr1:g.68986363T>G	0	0
chr1	69108521	0	A	G	2	152	1619	0.013	G	intron_variant&non_coding_transcript_variant	MODIFIER	LINC01707	ENSG00000223883	Transcript	ENST00000425517.1	lincRNA	0	3/4	ENST00000425517.1:n.317+19959A>G	0	0	0	0	0	0	0	0	1	0	SNV	HGNC	HGNC:52495	YES	3	0	0	0	0	0	0	0	0	0	0	0	0	chr1:g.69108521A>G	0	0
chr1	69121925	0	C	T	2	152	1417	0.013	T	intron_variant&non_coding_transcript_variant	MODIFIER	LINC01707	ENSG00000223883	Transcript	ENST00000425517.1	lincRNA	0	3/4	ENST00000425517.1:n.317+33363C>T	0	0	0	0	0	0	0	0	1	0	SNV	HGNC	HGNC:52495	YES	3	0	0	0	0	0	0	0	0	0	0	0	0	chr1:g.69121925C>T	0	0
chr1	69214331	0	T	C	2	152	1199	0.013	C	downstream_gene_variant	MODIFIER	AL512271.1	ENSG00000235446	Transcript	ENST00000650525.1	lincRNA	0	0	0	0	0	0	0	0	0	0	1504	-1	0	SNV	Clone_based_ensembl_gene	0	YES	0	0	0	0	0	0	0	0	0	0	0	0	0	chr1:g.69214331T>C	0	0
chr1	69235496	0	A	C	2	152	754	0.013	C	intron_variant&non_coding_transcript_variant	MODIFIER	AL512271.1	ENSG00000235446	Transcript	ENST00000650525.1	lincRNA	0	1/3	ENST00000650525.1:n.263+13719T>G	0	0	0	0	0	0	0	0	-1	0	SNV	Clone_based_ensembl_gene	0	YES	0	0	0	0	0	0	0	0	0	0	0	0	0	chr1:g.69235496A>C	0	0
chr1	69346925	0	G	T	2	152	1355	0.013	T	intergenic_variant	MODIFIER	0	0	0	0	0	0	0	0	0	0	0	0	0	0	0	0	0	0	SNV	0	0	0	0	0	0	0	0	0	0	0	0	0	0	0	0	chr1:g.69346925G>T	0	0
chr1	69390390	0	C	A	2	152	1676	0.013	A	intergenic_variant	MODIFIER	0	0	0	0	0	0	0	0	0	0	0	0	0	0	0	0	0	0	SNV	0	0	0	0	0	0	0	0	0	0	0	0	0	0	0	0	chr1:g.69390390C>A	0	0
chr1	69528038	0	A	G	2	152	1904	0.013	G	intergenic_variant	MODIFIER	0	0	0	0	0	0	0	0	0	0	0	0	0	0	0	0	0	0	SNV	0	0	0	0	0	0	0	0	0	0	0	0	0	0	0	0	chr1:g.69528038A>G	0	0
chr1	69599769	0	T	A	2	152	1457	0.013	A	intron_variant	MODIFIER	LRRC7	ENSG00000033122	Transcript	ENST00000310961.9	protein_coding	0	1/26	ENST00000310961.9:c.-175+31128T>A	0	0	0	0	0	0	0	0	1	0	SNV	HGNC	HGNC:18531	0	5	A2	CCDS81341.1	ENSP00000309245	0	A0A075B6E9	UPI00004588A5	0	0	0	0	0	0	chr1:g.69599769T>A	0	0
chr1	69611467	0	G	T	2	152	1459	0.013	T	upstream_gene_variant	MODIFIER	SGO1P1	ENSG00000270615	Transcript	ENST00000603525.1	processed_pseudogene	0	0	0	0	0	0	0	0	0	0	3166	-1	0	SNV	HGNC	HGNC:50776	YES	0	0	0	0	0	0	0	0	0	0	0	0	0	chr1:g.69611467G>T	0	0
chr1	69751580	0	G	T	2	152	1662	0.013	T	intron_variant	MODIFIER	LRRC7	ENSG00000033122	Transcript	ENST00000310961.9	protein_coding	0	3/26	ENST00000310961.9:c.2-8611G>T	0	0	0	0	0	0	0	0	1	0	SNV	HGNC	HGNC:18531	0	5	A2	CCDS81341.1	ENSP00000309245	0	A0A075B6E9	UPI00004588A5	0	0	0	0	0	0	chr1:g.69751580G>T	0	0
chr1	69827447	0	C	T	2	152	852	0.013	T	intron_variant	MODIFIER	LRRC7	ENSG00000033122	Transcript	ENST00000035383.10	protein_coding	0	3/24	ENST00000035383.10:c.386+1621C>T	0	0	0	0	0	0	0	0	1	0	SNV	HGNC	HGNC:18531	YES	1	P3	CCDS645.1	ENSP00000035383	Q96NW7	0	UPI000006F29B	0	0	0	0	0	0	chr1:g.69827447C>T	0	0
chr1	69962387	0	G	C	2	152	1711	0.013	C	intron_variant	MODIFIER	LRRC7	ENSG00000033122	Transcript	ENST00000035383.10	protein_coding	0	6/24	ENST00000035383.10:c.598-17992G>C	0	0	0	0	0	0	0	0	1	0	SNV	HGNC	HGNC:18531	YES	1	P3	CCDS645.1	ENSP00000035383	Q96NW7	0	UPI000006F29B	0	0	0	0	0	0	chr1:g.69962387G>C	0	0
chr1	70202050	0	T	C	2	152	1261	0.013	C	intron_variant	MODIFIER	LRRC40	ENSG00000066557	Transcript	ENST00000370952.4	protein_coding	0	1/14	ENST00000370952.4:c.151+3340A>G	0	0	0	0	0	0	0	0	-1	0	SNV	HGNC	HGNC:26004	YES	1	P1	CCDS646.1	ENSP00000359990	Q9H9A6	A0A140VJN3	UPI000004A0A0	0	0	0	0	0	0	chr1:g.70202050T>C	0	0
chr1	70265120	0	C	G	2	152	1710	0.013	G	intron_variant	MODIFIER	ANKRD13C	ENSG00000118454	Transcript	ENST00000370944.9	protein_coding	0	12/12	ENST00000370944.9:c.1496-2273G>C	0	0	0	0	0	0	0	0	-1	0	SNV	HGNC	HGNC:25374	YES	1	P1	CCDS648.2	ENSP00000359982	Q8N6S4	0	UPI0000140CE0	0	0	0	0	0	0	chr1:g.70265120C>G	0	0
chr1	70602503	0	G	T	2	152	1145	0.013	T	intergenic_variant	MODIFIER	0	0	0	0	0	0	0	0	0	0	0	0	0	0	0	0	0	0	SNV	0	0	0	0	0	0	0	0	0	0	0	0	0	0	0	0	chr1:g.70602503G>T	0	0
chr1	70645942	0	A	G	2	152	2231	0.013	G	intergenic_variant	MODIFIER	0	0	0	0	0	0	0	0	0	0	0	0	0	0	0	0	0	0	SNV	0	0	0	0	0	0	0	0	0	0	0	0	0	0	0	0	chr1:g.70645942A>G	0	0
chr1	70664821	0	G	A	2	152	827	0.013	A	upstream_gene_variant	MODIFIER	CASP3P1	ENSG00000237033	Transcript	ENST00000446037.2	processed_pseudogene	0	0	0	0	0	0	0	0	0	0	3556	-1	0	SNV	HGNC	HGNC:43596	YES	0	0	0	0	0	0	0	0	0	0	0	0	0	chr1:g.70664821G>A	0	0
chr1	70718664	0	T	C	2	152	1440	0.013	C	intron_variant&non_coding_transcript_variant	MODIFIER	LINC01788	ENSG00000229051	Transcript	ENST00000419450.1	lincRNA	0	5/6	ENST00000419450.1:n.637+5357T>C	0	0	0	0	0	0	0	0	1	0	SNV	HGNC	HGNC:52577	YES	1	0	0	0	0	0	0	0	0	0	0	0	0	chr1:g.70718664T>C	0	0
chr1	70720925	0	G	A	3	152	2066	0.019	A	intron_variant&non_coding_transcript_variant	MODIFIER	LINC01788	ENSG00000229051	Transcript	ENST00000419450.1	lincRNA	0	5/6	ENST00000419450.1:n.637+7618G>A	0	0	0	0	0	0	0	0	1	0	SNV	HGNC	HGNC:52577	YES	1	0	0	0	0	0	0	0	0	0	0	0	0	chr1:g.70720925G>A	0	0
chr1	70720927	0	T	A	3	152	2082	0.019	A	intron_variant&non_coding_transcript_variant	MODIFIER	LINC01788	ENSG00000229051	Transcript	ENST00000419450.1	lincRNA	0	5/6	ENST00000419450.1:n.637+7620T>A	0	0	0	0	0	0	0	0	1	0	SNV	HGNC	HGNC:52577	YES	1	0	0	0	0	0	0	0	0	0	0	0	0	chr1:g.70720927T>A	0	0
chr1	70722689	0	T	C	3	152	1836	0.019	C	intron_variant&non_coding_transcript_variant	MODIFIER	LINC01788	ENSG00000229051	Transcript	ENST00000419450.1	lincRNA	0	5/6	ENST00000419450.1:n.637+9382T>C	0	0	0	0	0	0	0	0	1	0	SNV	HGNC	HGNC:52577	YES	1	0	0	0	0	0	0	0	0	0	0	0	0	chr1:g.70722689T>C	0	0
chr1	70771902	0	A	G	2	152	1657	0.013	G	intron_variant&non_coding_transcript_variant	MODIFIER	LINC01788	ENSG00000229051	Transcript	ENST00000419450.1	lincRNA	0	5/6	ENST00000419450.1:n.638-5628A>G	0	0	0	0	0	0	0	0	1	0	SNV	HGNC	HGNC:52577	YES	1	0	0	0	0	0	0	0	0	0	0	0	0	chr1:g.70771902A>G	0	0
chr1	71226098	0	G	A	2	152	1069	0.013	A	intron_variant&non_coding_transcript_variant	MODIFIER	ZRANB2-AS2	ENSG00000229956	Transcript	ENST00000455406.5	antisense	0	3/3	ENST00000455406.5:n.189+2984G>A	0	0	0	0	0	0	0	0	1	0	SNV	HGNC	HGNC:43595	0	1	0	0	0	0	0	0	0	0	0	0	0	0	chr1:g.71226098G>A	0	0
chr1	71228712	0	A	G	2	152	2194	0.013	G	intron_variant&non_coding_transcript_variant	MODIFIER	ZRANB2-AS2	ENSG00000229956	Transcript	ENST00000455406.5	antisense	0	3/3	ENST00000455406.5:n.189+5598A>G	0	0	0	0	0	0	0	0	1	0	SNV	HGNC	HGNC:43595	0	1	0	0	0	0	0	0	0	0	0	0	0	0	chr1:g.71228712A>G	0	0
chr1	71235875	0	C	A	2	152	1745	0.013	A	intron_variant&non_coding_transcript_variant	MODIFIER	ZRANB2-AS2	ENSG00000229956	Transcript	ENST00000455406.5	antisense	0	3/3	ENST00000455406.5:n.190-1255C>A	0	0	0	0	0	0	0	0	1	0	SNV	HGNC	HGNC:43595	0	1	0	0	0	0	0	0	0	0	0	0	0	0	chr1:g.71235875C>A	0	0
chr1	71374962	0	G	A	2	152	1298	0.013	A	intron_variant&non_coding_transcript_variant	MODIFIER	ZRANB2-AS2	ENSG00000229956	Transcript	ENST00000583678.5	lincRNA	0	4/5	ENST00000583678.5:n.223+6874G>A	0	0	0	0	0	0	0	0	1	0	SNV	HGNC	HGNC:43595	0	4	0	0	0	0	0	0	0	0	0	0	0	0	chr1:g.71374962G>A	0	0
chr1	71558005	0	T	C	2	152	1450	0.013	C	intron_variant	MODIFIER	NEGR1	ENSG00000172260	Transcript	ENST00000357731.10	protein_coding	0	6/6	ENST00000357731.10:c.940+34812A>G	0	0	0	0	0	0	0	0	-1	0	SNV	HGNC	HGNC:17302	YES	1	P1	CCDS661.1	ENSP00000350364	Q7Z3B1	0	UPI00000477EE	0	0	0	0	0	0	chr1:g.71558005T>C	0	0
chr1	71679097	0	A	G	2	152	1838	0.013	G	intron_variant	MODIFIER	NEGR1	ENSG00000172260	Transcript	ENST00000357731.10	protein_coding	0	4/6	ENST00000357731.10:c.667+18911T>C	0	0	0	0	0	0	0	0	-1	0	SNV	HGNC	HGNC:17302	YES	1	P1	CCDS661.1	ENSP00000350364	Q7Z3B1	0	UPI00000477EE	0	0	0	0	0	0	chr1:g.71679097A>G	0	0
chr1	71790641	0	A	T	2	152	1420	0.013	T	intron_variant	MODIFIER	NEGR1	ENSG00000172260	Transcript	ENST00000357731.10	protein_coding	0	2/6	ENST00000357731.10:c.410-14344T>A	0	0	0	0	0	0	0	0	-1	0	SNV	HGNC	HGNC:17302	YES	1	P1	CCDS661.1	ENSP00000350364	Q7Z3B1	0	UPI00000477EE	0	0	0	0	0	0	chr1:g.71790641A>T	0	0
chr1	71809219	0	G	A	2	152	1585	0.013	A	intron_variant	MODIFIER	NEGR1	ENSG00000172260	Transcript	ENST00000357731.10	protein_coding	0	2/6	ENST00000357731.10:c.410-32922C>T	0	0	0	0	0	0	0	0	-1	0	SNV	HGNC	HGNC:17302	YES	1	P1	CCDS661.1	ENSP00000350364	Q7Z3B1	0	UPI00000477EE	0	0	0	0	0	0	chr1:g.71809219G>A	0	0
chr1	71863049	0	A	C	2	152	2096	0.013	C	intron_variant	MODIFIER	NEGR1	ENSG00000172260	Transcript	ENST00000357731.10	protein_coding	0	2/6	ENST00000357731.10:c.409+72030T>G	0	0	0	0	0	0	0	0	-1	0	SNV	HGNC	HGNC:17302	YES	1	P1	CCDS661.1	ENSP00000350364	Q7Z3B1	0	UPI00000477EE	0	0	0	0	0	0	chr1:g.71863049A>C	0	0
chr1	71914046	0	A	G	2	152	1470	0.013	G	intron_variant	MODIFIER	NEGR1	ENSG00000172260	Transcript	ENST00000357731.10	protein_coding	0	2/6	ENST00000357731.10:c.409+21033T>C	0	0	0	0	0	0	0	0	-1	0	SNV	HGNC	HGNC:17302	YES	1	P1	CCDS661.1	ENSP00000350364	Q7Z3B1	0	UPI00000477EE	0	0	0	0	0	0	chr1:g.71914046A>G	0	0
chr1	72157121	0	T	C	2	152	1653	0.013	C	intron_variant	MODIFIER	NEGR1	ENSG00000172260	Transcript	ENST00000357731.10	protein_coding	0	1/6	ENST00000357731.10:c.176+125198A>G	0	0	0	0	0	0	0	0	-1	0	SNV	HGNC	HGNC:17302	YES	1	P1	CCDS661.1	ENSP00000350364	Q7Z3B1	0	UPI00000477EE	0	0	0	0	0	0	chr1:g.72157121T>C	0	0
chr1	72286185	0	G	A	3	152	1186	0.019	A	upstream_gene_variant	MODIFIER	NEGR1	ENSG00000172260	Transcript	ENST00000357731.10	protein_coding	0	0	0	0	0	0	0	0	0	0	3646	-1	0	SNV	HGNC	HGNC:17302	YES	1	P1	CCDS661.1	ENSP00000350364	Q7Z3B1	0	UPI00000477EE	0	0	0	0	0	0	chr1:g.72286185G>A	0	0
chr1	72353220	0	T	C	2	152	1546	0.013	C	intergenic_variant	MODIFIER	0	0	0	0	0	0	0	0	0	0	0	0	0	0	0	0	0	0	SNV	0	0	0	0	0	0	0	0	0	0	0	0	0	0	0	0	chr1:g.72353220T>C	0	0
chr1	72572369	0	A	G	2	152	2069	0.013	G	intergenic_variant	MODIFIER	0	0	0	0	0	0	0	0	0	0	0	0	0	0	0	0	0	0	SNV	0	0	0	0	0	0	0	0	0	0	0	0	0	0	0	0	chr1:g.72572369A>G	0	0
chr1	72779444	0	T	G	2	152	1306	0.013	G	intron_variant&non_coding_transcript_variant	MODIFIER	AL583808.1	ENSG00000225087	Transcript	ENST00000445976.1	lincRNA	0	3/4	ENST00000445976.1:n.281-30168A>C	0	0	0	0	0	0	0	0	-1	0	SNV	Clone_based_ensembl_gene	0	YES	3	0	0	0	0	0	0	0	0	0	0	0	0	chr1:g.72779444T>G	0	0
chr1	72855352	0	T	A	2	152	1694	0.013	A	intron_variant&non_coding_transcript_variant	MODIFIER	AL583808.1	ENSG00000225087	Transcript	ENST00000445976.1	lincRNA	0	2/4	ENST00000445976.1:n.230-4552A>T	0	0	0	0	0	0	0	0	-1	0	SNV	Clone_based_ensembl_gene	0	YES	3	0	0	0	0	0	0	0	0	0	0	0	0	chr1:g.72855352T>A	0	0
chr1	73169877	0	C	T	2	150	945	0.013	T	intergenic_variant	MODIFIER	0	0	0	0	0	0	0	0	0	0	0	0	0	0	0	0	0	0	SNV	0	0	0	0	0	0	0	0	0	0	0	0	0	0	0	0	chr1:g.73169877C>T	0	0
chr1	73288450	0	T	C	2	152	909	0.013	C	intergenic_variant	MODIFIER	0	0	0	0	0	0	0	0	0	0	0	0	0	0	0	0	0	0	SNV	0	0	0	0	0	0	0	0	0	0	0	0	0	0	0	0	chr1:g.73288450T>C	0	0
chr1	73457454	0	C	T	2	152	1583	0.013	T	intergenic_variant	MODIFIER	0	0	0	0	0	0	0	0	0	0	0	0	0	0	0	0	0	0	SNV	0	0	0	0	0	0	0	0	0	0	0	0	0	0	0	0	chr1:g.73457454C>T	0	0
chr1	73549547	0	T	A	5	150	1342	0.032	A	intergenic_variant	MODIFIER	0	0	0	0	0	0	0	0	0	0	0	0	0	0	0	0	0	0	SNV	0	0	0	0	0	0	0	0	0	0	0	0	0	0	0	0	chr1:g.73549547T>A	0	0
chr1	74022980	0	C	T	2	152	1266	0.013	T	downstream_gene_variant	MODIFIER	LRRIQ3	ENSG00000162620	Transcript	ENST00000354431.9	protein_coding	0	0	0	0	0	0	0	0	0	0	3035	-1	0	SNV	HGNC	HGNC:28318	YES	5	P2	CCDS41350.1	ENSP00000346414	A6PVS8	0	UPI000155D493	0	0	0	0	0	0	chr1:g.74022980C>T	0	0
chr1	74193028	0	C	T	2	152	1437	0.013	T	intron_variant	MODIFIER	LRRIQ3	ENSG00000162620	Transcript	ENST00000354431.9	protein_coding	0	1/7	ENST00000354431.9:c.-1+4968G>A	0	0	0	0	0	0	0	0	-1	0	SNV	HGNC	HGNC:28318	YES	5	P2	CCDS41350.1	ENSP00000346414	A6PVS8	0	UPI000155D493	0	0	0	0	0	0	chr1:g.74193028C>T	0	0
chr1	74423684	0	G	C	2	152	1513	0.013	C	intron_variant	MODIFIER	TNNI3K	ENSG00000116783	Transcript	ENST00000326637.8	protein_coding	0	17/24	ENST00000326637.8:c.1773-12396G>C	0	0	0	0	0	0	0	0	1	0	SNV	HGNC	HGNC:19661	YES	1	P1	CCDS664.1	ENSP00000322251	Q59H18	0	UPI0000035B8F	0	1	0	0	0	0	chr1:g.74423684G>C	0	0
chr1	74459880	0	G	C	2	152	1024	0.013	C	intron_variant	MODIFIER	TNNI3K	ENSG00000116783	Transcript	ENST00000326637.8	protein_coding	0	20/24	ENST00000326637.8:c.2012-3561G>C	0	0	0	0	0	0	0	0	1	0	SNV	HGNC	HGNC:19661	YES	1	P1	CCDS664.1	ENSP00000322251	Q59H18	0	UPI0000035B8F	0	1	0	0	0	0	chr1:g.74459880G>C	0	0
chr1	74590582	0	T	C	2	152	1903	0.013	C	intron_variant	MODIFIER	ERICH3	ENSG00000178965	Transcript	ENST00000326665.10	protein_coding	0	11/14	ENST00000326665.10:c.1727-502A>G	0	0	0	0	0	0	0	0	-1	0	SNV	HGNC	HGNC:25346	YES	5	P2	CCDS30755.1	ENSP00000322609	Q5RHP9	0	UPI0000237200	0	0	0	0	0	0	chr1:g.74590582T>C	0	0
chr1	74724995	0	A	T	2	152	1572	0.013	T	intron_variant	MODIFIER	CRYZ	ENSG00000116791	Transcript	ENST00000417775.5	protein_coding	0	2/9	ENST00000417775.5:c.-13-161T>A	0	0	0	0	0	0	0	0	-1	0	SNV	HGNC	HGNC:2419	YES	1	P1	CCDS665.1	ENSP00000399805	Q08257	0	UPI0000001C81	0	0	0	0	0	0	chr1:g.74724995A>T	0	0
chr1	74805569	0	A	G	2	152	743	0.013	G	intergenic_variant	MODIFIER	0	0	0	0	0	0	0	0	0	0	0	0	0	0	0	0	0	0	SNV	0	0	0	0	0	0	0	0	0	0	0	0	0	0	0	0	chr1:g.74805569A>G	0	0
chr1	74834993	0	C	T	3	152	1794	0.019	T	regulatory_region_variant	MODIFIER	0	0	RegulatoryFeature	ENSR00000362122	promoter_flanking_region	0	0	0	0	0	0	0	0	0	0	0	0	0	SNV	0	0	0	0	0	0	0	0	0	0	0	0	0	0	0	0	chr1:g.74834993C>T	0	0
chr1	74845349	0	G	A	2	152	1388	0.013	A	intergenic_variant	MODIFIER	0	0	0	0	0	0	0	0	0	0	0	0	0	0	0	0	0	0	SNV	0	0	0	0	0	0	0	0	0	0	0	0	0	0	0	0	chr1:g.74845349G>A	0	0
chr1	74856541	0	A	T	2	152	1520	0.013	T	regulatory_region_variant	MODIFIER	0	0	RegulatoryFeature	ENSR00000362124	enhancer	0	0	0	0	0	0	0	0	0	0	0	0	0	SNV	0	0	0	0	0	0	0	0	0	0	0	0	0	0	0	0	chr1:g.74856541A>T	0	0
chr1	74858357	0	T	A	2	152	2030	0.013	A	intergenic_variant	MODIFIER	0	0	0	0	0	0	0	0	0	0	0	0	0	0	0	0	0	0	SNV	0	0	0	0	0	0	0	0	0	0	0	0	0	0	0	0	chr1:g.74858357T>A	0	0
chr1	74917129	0	G	C	2	152	1971	0.013	C	intergenic_variant	MODIFIER	0	0	0	0	0	0	0	0	0	0	0	0	0	0	0	0	0	0	SNV	0	0	0	0	0	0	0	0	0	0	0	0	0	0	0	0	chr1:g.74917129G>C	0	0
chr1	74966545	0	T	A	2	152	1089	0.013	A	downstream_gene_variant	MODIFIER	AC133865.1	ENSG00000229943	Transcript	ENST00000438619.1	lincRNA	0	0	0	0	0	0	0	0	0	0	1427	1	0	SNV	Clone_based_ensembl_gene	0	YES	3	0	0	0	0	0	0	0	0	0	0	0	0	chr1:g.74966545T>A	0	0
chr1	75002066	0	A	T	2	152	1644	0.013	T	intergenic_variant	MODIFIER	0	0	0	0	0	0	0	0	0	0	0	0	0	0	0	0	0	0	SNV	0	0	0	0	0	0	0	0	0	0	0	0	0	0	0	0	chr1:g.75002066A>T	0	0
chr1	75031710	0	A	G	2	152	1243	0.013	G	intergenic_variant	MODIFIER	0	0	0	0	0	0	0	0	0	0	0	0	0	0	0	0	0	0	SNV	0	0	0	0	0	0	0	0	0	0	0	0	0	0	0	0	chr1:g.75031710A>G	0	0
chr1	75059307	0	A	G	2	152	1417	0.013	G	intergenic_variant	MODIFIER	0	0	0	0	0	0	0	0	0	0	0	0	0	0	0	0	0	0	SNV	0	0	0	0	0	0	0	0	0	0	0	0	0	0	0	0	chr1:g.75059307A>G	0	0
chr1	75133034	0	T	C	2	152	1815	0.013	C	intron_variant	MODIFIER	LHX8	ENSG00000162624	Transcript	ENST00000294638.9	protein_coding	0	2/9	ENST00000294638.9:c.18+2302T>C	0	0	0	0	0	0	0	0	1	0	SNV	HGNC	HGNC:28838	YES	1	0	CCDS30756.1	ENSP00000294638	Q68G74	0	UPI00001972E8	0	0	0	0	0	0	chr1:g.75133034T>C	0	0
chr1	75300920	0	T	G	2	150	956	0.013	G	intron_variant	MODIFIER	SLC44A5	ENSG00000137968	Transcript	ENST00000370855.5	protein_coding	0	4/23	ENST00000370855.5:c.102-235A>C	0	0	0	0	0	0	0	0	-1	0	SNV	HGNC	HGNC:28524	YES	1	P3	CCDS667.1	ENSP00000359892	Q8NCS7	0	UPI000013E195	0	0	0	0	0	0	chr1:g.75300920T>G	0	0
chr1	75341274	0	G	A	2	152	1973	0.013	A	intron_variant	MODIFIER	SLC44A5	ENSG00000137968	Transcript	ENST00000370855.5	protein_coding	0	3/23	ENST00000370855.5:c.53-1644C>T	0	0	0	0	0	0	0	0	-1	0	SNV	HGNC	HGNC:28524	YES	1	P3	CCDS667.1	ENSP00000359892	Q8NCS7	0	UPI000013E195	0	0	0	0	0	0	chr1:g.75341274G>A	0	0
chr1	75352025	0	T	A	4	152	1002	0.026	A	intron_variant	MODIFIER	SLC44A5	ENSG00000137968	Transcript	ENST00000370855.5	protein_coding	0	3/23	ENST00000370855.5:c.53-12395A>T	0	0	0	0	0	0	0	0	-1	0	SNV	HGNC	HGNC:28524	YES	1	P3	CCDS667.1	ENSP00000359892	Q8NCS7	0	UPI000013E195	0	0	0	0	0	0	chr1:g.75352025T>A	0	0
chr1	75448378	0	G	A	2	152	2048	0.013	A	intron_variant	MODIFIER	SLC44A5	ENSG00000137968	Transcript	ENST00000370855.5	protein_coding	0	2/23	ENST00000370855.5:c.14-51757C>T	0	0	0	0	0	0	0	0	-1	0	SNV	HGNC	HGNC:28524	YES	1	P3	CCDS667.1	ENSP00000359892	Q8NCS7	0	UPI000013E195	0	0	0	0	0	0	chr1:g.75448378G>A	0	0
chr1	75550686	0	G	A	2	152	1561	0.013	A	intron_variant	MODIFIER	SLC44A5	ENSG00000137968	Transcript	ENST00000370855.5	protein_coding	0	1/23	ENST00000370855.5:c.-69-9170C>T	0	0	0	0	0	0	0	0	-1	0	SNV	HGNC	HGNC:28524	YES	1	P3	CCDS667.1	ENSP00000359892	Q8NCS7	0	UPI000013E195	0	0	0	0	0	0	chr1:g.75550686G>A	0	0
chr1	75645610	0	G	T	2	152	1570	0.013	T	intron_variant&non_coding_transcript_variant	MODIFIER	AL137803.1	ENSG00000230863	Transcript	ENST00000648424.1	processed_transcript	0	2/2	ENST00000648424.1:n.166-3118C>A	0	0	0	0	0	0	0	0	-1	0	SNV	Clone_based_ensembl_gene	0	YES	0	0	0	0	0	0	0	0	0	0	0	0	0	chr1:g.75645610G>T	0	0
chr1	76057079	0	T	C	2	152	1234	0.013	C	intron_variant&non_coding_transcript_variant	MODIFIER	AC092813.2	ENSG00000230027	Transcript	ENST00000434540.1	lincRNA	0	1/1	ENST00000434540.1:n.209-8959T>C	0	0	0	0	0	0	0	0	1	0	SNV	Clone_based_ensembl_gene	0	YES	3	0	0	0	0	0	0	0	0	0	0	0	0	chr1:g.76057079T>C	0	0
chr1	76084460	0	G	A	2	152	2279	0.013	A	intron_variant	MODIFIER	ST6GALNAC3	ENSG00000184005	Transcript	ENST00000328299.4	protein_coding	0	1/4	ENST00000328299.4:c.18+9576G>A	0	0	0	0	0	0	0	0	1	0	SNV	HGNC	HGNC:19343	YES	1	P1	CCDS672.1	ENSP00000329214	Q8NDV1	0	UPI000006F75A	0	0	0	0	0	0	chr1:g.76084460G>A	0	0
chr1	76127011	0	C	T	2	152	2117	0.013	T	intron_variant	MODIFIER	ST6GALNAC3	ENSG00000184005	Transcript	ENST00000328299.4	protein_coding	0	1/4	ENST00000328299.4:c.18+52127C>T	0	0	0	0	0	0	0	0	1	0	SNV	HGNC	HGNC:19343	YES	1	P1	CCDS672.1	ENSP00000329214	Q8NDV1	0	UPI000006F75A	0	0	0	0	0	0	chr1:g.76127011C>T	0	0
chr1	76133572	0	C	G	2	152	2399	0.013	G	intron_variant	MODIFIER	ST6GALNAC3	ENSG00000184005	Transcript	ENST00000328299.4	protein_coding	0	1/4	ENST00000328299.4:c.18+58688C>G	0	0	0	0	0	0	0	0	1	0	SNV	HGNC	HGNC:19343	YES	1	P1	CCDS672.1	ENSP00000329214	Q8NDV1	0	UPI000006F75A	0	0	0	0	0	0	chr1:g.76133572C>G	0	0
chr1	76267400	0	C	T	2	152	1743	0.013	T	intron_variant	MODIFIER	ST6GALNAC3	ENSG00000184005	Transcript	ENST00000328299.4	protein_coding	0	1/4	ENST00000328299.4:c.19-46405C>T	0	0	0	0	0	0	0	0	1	0	SNV	HGNC	HGNC:19343	YES	1	P1	CCDS672.1	ENSP00000329214	Q8NDV1	0	UPI000006F75A	0	0	0	0	0	0	chr1:g.76267400C>T	0	0
chr1	76396709	0	A	G	2	152	1577	0.013	G	intron_variant	MODIFIER	ST6GALNAC3	ENSG00000184005	Transcript	ENST00000328299.4	protein_coding	0	2/4	ENST00000328299.4:c.214-15299A>G	0	0	0	0	0	0	0	0	1	0	SNV	HGNC	HGNC:19343	YES	1	P1	CCDS672.1	ENSP00000329214	Q8NDV1	0	UPI000006F75A	0	0	0	0	0	0	chr1:g.76396709A>G	0	0
chr1	76432164	0	G	A	2	152	1295	0.013	A	intron_variant	MODIFIER	ST6GALNAC3	ENSG00000184005	Transcript	ENST00000328299.4	protein_coding	0	3/4	ENST00000328299.4:c.623+19747G>A	0	0	0	0	0	0	0	0	1	0	SNV	HGNC	HGNC:19343	YES	1	P1	CCDS672.1	ENSP00000329214	Q8NDV1	0	UPI000006F75A	0	0	0	0	0	0	chr1:g.76432164G>A	0	0
chr1	76522431	0	T	A	2	152	1057	0.013	A	intron_variant	MODIFIER	ST6GALNAC3	ENSG00000184005	Transcript	ENST00000328299.4	protein_coding	0	3/4	ENST00000328299.4:c.624-105021T>A	0	0	0	0	0	0	0	0	1	0	SNV	HGNC	HGNC:19343	YES	1	P1	CCDS672.1	ENSP00000329214	Q8NDV1	0	UPI000006F75A	0	0	0	0	0	0	chr1:g.76522431T>A	0	0
chr1	76546435	0	T	A	2	152	1492	0.013	A	intron_variant	MODIFIER	ST6GALNAC3	ENSG00000184005	Transcript	ENST00000328299.4	protein_coding	0	3/4	ENST00000328299.4:c.624-81017T>A	0	0	0	0	0	0	0	0	1	0	SNV	HGNC	HGNC:19343	YES	1	P1	CCDS672.1	ENSP00000329214	Q8NDV1	0	UPI000006F75A	0	0	0	0	0	0	chr1:g.76546435T>A	0	0
chr1	76591933	0	A	T	2	152	1746	0.013	T	intron_variant	MODIFIER	ST6GALNAC3	ENSG00000184005	Transcript	ENST00000328299.4	protein_coding	0	3/4	ENST00000328299.4:c.624-35519A>T	0	0	0	0	0	0	0	0	1	0	SNV	HGNC	HGNC:19343	YES	1	P1	CCDS672.1	ENSP00000329214	Q8NDV1	0	UPI000006F75A	0	0	0	0	0	0	chr1:g.76591933A>T	0	0
chr1	76906953	0	G	A	2	152	1894	0.013	A	intron_variant	MODIFIER	ST6GALNAC5	ENSG00000117069	Transcript	ENST00000477717.6	protein_coding	0	2/4	ENST00000477717.6:c.261+38211G>A	0	0	0	0	0	0	0	0	1	0	SNV	HGNC	HGNC:19342	YES	1	P1	CCDS673.1	ENSP00000417583	Q9BVH7	0	UPI0000001C9F	0	0	0	0	0	0	chr1:g.76906953G>A	0	0
chr1	76959100	0	C	T	2	152	1899	0.013	T	intron_variant	MODIFIER	ST6GALNAC5	ENSG00000117069	Transcript	ENST00000477717.6	protein_coding	0	2/4	ENST00000477717.6:c.262-85104C>T	0	0	0	0	0	0	0	0	1	0	SNV	HGNC	HGNC:19342	YES	1	P1	CCDS673.1	ENSP00000417583	Q9BVH7	0	UPI0000001C9F	0	0	0	0	0	0	chr1:g.76959100C>T	0	0
chr1	77025611	0	T	G	2	152	1502	0.013	G	intron_variant	MODIFIER	ST6GALNAC5	ENSG00000117069	Transcript	ENST00000477717.6	protein_coding	0	2/4	ENST00000477717.6:c.262-18593T>G	0	0	0	0	0	0	0	0	1	0	SNV	HGNC	HGNC:19342	YES	1	P1	CCDS673.1	ENSP00000417583	Q9BVH7	0	UPI0000001C9F	0	0	0	0	0	0	chr1:g.77025611T>G	0	0
chr1	77050733	0	T	C	2	152	1213	0.013	C	intron_variant	MODIFIER	ST6GALNAC5	ENSG00000117069	Transcript	ENST00000477717.6	protein_coding	0	4/4	ENST00000477717.6:c.779+368T>C	0	0	0	0	0	0	0	0	1	0	SNV	HGNC	HGNC:19342	YES	1	P1	CCDS673.1	ENSP00000417583	Q9BVH7	0	UPI0000001C9F	0	0	0	0	0	0	chr1:g.77050733T>C	0	0
chr1	77097444	0	G	A	2	152	1881	0.013	A	intron_variant	MODIFIER	PIGK	ENSG00000142892	Transcript	ENST00000370812.8	protein_coding	0	10/10	ENST00000370812.8:c.1072-4954C>T	0	0	0	0	0	0	0	0	-1	0	SNV	HGNC	HGNC:8965	YES	1	P2	CCDS674.1	ENSP00000359848	Q92643	0	UPI000012B9D1	0	0	0	0	0	0	chr1:g.77097444G>A	0	0
chr1	77107091	0	A	C	2	152	1461	0.013	C	intron_variant	MODIFIER	PIGK	ENSG00000142892	Transcript	ENST00000370812.8	protein_coding	0	10/10	ENST00000370812.8:c.1072-14601T>G	0	0	0	0	0	0	0	0	-1	0	SNV	HGNC	HGNC:8965	YES	1	P2	CCDS674.1	ENSP00000359848	Q92643	0	UPI000012B9D1	0	0	0	0	0	0	chr1:g.77107091A>C	0	0
chr1	77213614	0	A	G	2	152	886	0.013	G	intron_variant	MODIFIER	PIGK	ENSG00000142892	Transcript	ENST00000370812.8	protein_coding	0	1/10	ENST00000370812.8:c.94-3125T>C	0	0	0	0	0	0	0	0	-1	0	SNV	HGNC	HGNC:8965	YES	1	P2	CCDS674.1	ENSP00000359848	Q92643	0	UPI000012B9D1	0	0	0	0	0	0	chr1:g.77213614A>G	0	0
chr1	77266329	0	T	C	2	152	1755	0.026	C	intergenic_variant	MODIFIER	0	0	0	0	0	0	0	0	0	0	0	0	0	0	0	0	0	0	SNV	0	0	0	0	0	0	0	0	0	0	0	0	0	0	0	0	chr1:g.77266329T>C	0	0
chr1	77271906	0	G	T	2	152	2110	0.013	T	regulatory_region_variant	MODIFIER	0	0	RegulatoryFeature	ENSR00000362520	promoter_flanking_region	0	0	0	0	0	0	0	0	0	0	0	0	0	SNV	0	0	0	0	0	0	0	0	0	0	0	0	0	0	0	0	chr1:g.77271906G>T	0	0
chr1	77331942	0	T	A	2	152	1056	0.013	A	intron_variant	MODIFIER	AK5	ENSG00000154027	Transcript	ENST00000354567.7	protein_coding	0	5/13	ENST00000354567.7:c.700-8435T>A	0	0	0	0	0	0	0	0	1	0	SNV	HGNC	HGNC:365	YES	1	P1	CCDS675.1	ENSP00000346577	Q9Y6K8	0	UPI0000167E20	0	0	0	0	0	0	chr1:g.77331942T>A	0	0
chr1	77341369	0	C	T	2	152	1997	0.013	T	intron_variant	MODIFIER	AK5	ENSG00000154027	Transcript	ENST00000354567.7	protein_coding	0	6/13	ENST00000354567.7:c.891+801C>T	0	0	0	0	0	0	0	0	1	0	SNV	HGNC	HGNC:365	YES	1	P1	CCDS675.1	ENSP00000346577	Q9Y6K8	0	UPI0000167E20	0	0	0	0	0	0	chr1:g.77341369C>T	0	0
chr1	77414583	0	G	T	2	152	1404	0.013	T	intron_variant	MODIFIER	AK5	ENSG00000154027	Transcript	ENST00000354567.7	protein_coding	0	7/13	ENST00000354567.7:c.983-3056G>T	0	0	0	0	0	0	0	0	1	0	SNV	HGNC	HGNC:365	YES	1	P1	CCDS675.1	ENSP00000346577	Q9Y6K8	0	UPI0000167E20	0	0	0	0	0	0	chr1:g.77414583G>T	0	0
chr1	77602954	0	C	G	2	152	726	0.013	G	intron_variant	MODIFIER	AC118549.1	ENSG00000036549	Transcript	ENST00000370801.8	protein_coding	0	5/14	ENST00000370801.8:c.1506-18299G>C	0	0	0	0	0	0	0	0	-1	0	SNV	Clone_based_ensembl_gene	0	YES	1	P1	CCDS677.1	ENSP00000359837	Q8IYH5	0	UPI0000074256	0	0	0	0	0	0	chr1:g.77602954C>G	0	0
chr1	77629528	0	G	A	2	152	1716	0.013	A	intron_variant	MODIFIER	AC118549.1	ENSG00000036549	Transcript	ENST00000370801.8	protein_coding	0	5/14	ENST00000370801.8:c.1505+2322C>T	0	0	0	0	0	0	0	0	-1	0	SNV	Clone_based_ensembl_gene	0	YES	1	P1	CCDS677.1	ENSP00000359837	Q8IYH5	0	UPI0000074256	0	0	0	0	0	0	chr1:g.77629528G>A	0	0
chr1	77697651	0	A	C	2	152	1265	0.013	C	intron_variant	MODIFIER	USP33	ENSG00000077254	Transcript	ENST00000370793.5	protein_coding	0	24/24	ENST00000370793.5:c.2672-177T>G	0	0	0	0	0	0	0	0	-1	0	SNV	HGNC	HGNC:20059	YES	1	0	CCDS678.1	ENSP00000359829	Q8TEY7	0	UPI000022ABDA	0	0	0	0	0	0	chr1:g.77697651A>C	0	0
chr1	77790689	0	C	T	2	152	809	0.013	T	intron_variant	MODIFIER	MIGA1	ENSG00000180488	Transcript	ENST00000443751.3	protein_coding	0	2/15	ENST00000443751.3:c.195+7338C>T	0	0	0	0	0	0	0	0	1	0	SNV	HGNC	HGNC:24741	YES	1	0	CCDS72809.1	ENSP00000393675	0	F8W7S1	UPI000040D195	0	0	0	0	0	0	chr1:g.77790689C>T	0	0
chr1	77826794	0	G	T	2	152	809	0.013	T	intron_variant	MODIFIER	MIGA1	ENSG00000180488	Transcript	ENST00000443751.3	protein_coding	0	7/15	ENST00000443751.3:c.895+11563G>T	0	0	0	0	0	0	0	0	1	0	SNV	HGNC	HGNC:24741	YES	1	0	CCDS72809.1	ENSP00000393675	0	F8W7S1	UPI000040D195	0	0	0	0	0	0	chr1:g.77826794G>T	0	0
chr1	77880644	0	T	C	2	152	699	0.013	C	downstream_gene_variant	MODIFIER	MIGA1	ENSG00000180488	Transcript	ENST00000443751.3	protein_coding	0	0	0	0	0	0	0	0	0	0	1105	1	0	SNV	HGNC	HGNC:24741	YES	1	0	CCDS72809.1	ENSP00000393675	0	F8W7S1	UPI000040D195	0	0	0	0	0	0	chr1:g.77880644T>C	0	0
chr1	77932587	0	T	A	2	152	1161	0.013	A	intron_variant	MODIFIER	NEXN	ENSG00000162614	Transcript	ENST00000334785.11	protein_coding	0	9/12	ENST00000334785.11:c.1054-695T>A	0	0	0	0	0	0	0	0	1	0	SNV	HGNC	HGNC:29557	YES	1	P3	CCDS41351.1	ENSP00000333938	Q0ZGT2	0	UPI000022ABDC	0	1	0	0	0	0	chr1:g.77932587T>A	0	0
chr1	77948885	0	G	A	2	152	1056	0.013	A	intron_variant	MODIFIER	FUBP1	ENSG00000162613	Transcript	ENST00000370768.6	protein_coding	0	19/19	ENST00000370768.6:c.1927-111C>T	0	0	0	0	0	0	0	0	-1	0	SNV	HGNC	HGNC:4004	YES	1	P2	CCDS683.1	ENSP00000359804	Q96AE4	0	UPI0000070218	0	1	0	0	0	0	chr1:g.77948885G>A	0	0
chr1	78052813	0	T	C	2	152	1402	0.013	C	intron_variant	MODIFIER	GIPC2	ENSG00000137960	Transcript	ENST00000370759.4	protein_coding	0	1/5	ENST00000370759.4:c.240+6479T>C	0	0	0	0	0	0	0	0	1	0	SNV	HGNC	HGNC:18177	YES	1	P1	CCDS685.1	ENSP00000359795	Q8TF65	A0A384P5H2	UPI000006EB65	0	0	0	0	0	0	chr1:g.78052813T>C	0	0
chr1	78077958	0	G	T	2	152	945	0.013	T	intron_variant	MODIFIER	GIPC2	ENSG00000137960	Transcript	ENST00000370759.4	protein_coding	0	1/5	ENST00000370759.4:c.241-2717G>T	0	0	0	0	0	0	0	0	1	0	SNV	HGNC	HGNC:18177	YES	1	P1	CCDS685.1	ENSP00000359795	Q8TF65	A0A384P5H2	UPI000006EB65	0	0	0	0	0	0	chr1:g.78077958G>T	0	0
chr1	78198757	0	A	G	2	152	1582	0.013	G	intergenic_variant	MODIFIER	0	0	0	0	0	0	0	0	0	0	0	0	0	0	0	0	0	0	SNV	0	0	0	0	0	0	0	0	0	0	0	0	0	0	0	0	chr1:g.78198757A>G	0	0
chr1	78210340	0	C	G	2	152	1518	0.013	G	regulatory_region_variant	MODIFIER	0	0	RegulatoryFeature	ENSR00000362706	open_chromatin_region	0	0	0	0	0	0	0	0	0	0	0	0	0	SNV	0	0	0	0	0	0	0	0	0	0	0	0	0	0	0	0	chr1:g.78210340C>G	0	0
chr1	78233354	0	A	G	2	152	1659	0.013	G	intron_variant&non_coding_transcript_variant	MODIFIER	AC096531.2	ENSG00000237413	Transcript	ENST00000436742.5	lincRNA	0	1/5	ENST00000436742.5:n.131+3625A>G	0	0	0	0	0	0	0	0	1	0	SNV	Clone_based_ensembl_gene	0	YES	2	0	0	0	0	0	0	0	0	0	0	0	0	chr1:g.78233354A>G	0	0
chr1	78312210	0	C	T	2	152	1855	0.013	T	downstream_gene_variant	MODIFIER	AC096531.1	ENSG00000227556	Transcript	ENST00000419107.1	unprocessed_pseudogene	0	0	0	0	0	0	0	0	0	0	4947	-1	0	SNV	Clone_based_ensembl_gene	0	YES	0	0	0	0	0	0	0	0	0	0	0	0	0	chr1:g.78312210C>T	0	0
chr1	78358234	0	A	G	2	152	1658	0.013	G	intron_variant	MODIFIER	PTGFR	ENSG00000122420	Transcript	ENST00000370758.5	protein_coding	0	1/3	ENST00000370758.5:c.-147-40717A>G	0	0	0	0	0	0	0	0	1	0	SNV	HGNC	HGNC:9600	0	1	P3	CCDS686.1	ENSP00000359794	P43088	0	UPI0000001C40	0	0	0	0	0	0	chr1:g.78358234A>G	0	0
chr1	78435531	0	A	G	2	152	1356	0.013	G	intron_variant	MODIFIER	PTGFR	ENSG00000122420	Transcript	ENST00000370758.5	protein_coding	0	2/3	ENST00000370758.5:c.-73+36506A>G	0	0	0	0	0	0	0	0	1	0	SNV	HGNC	HGNC:9600	0	1	P3	CCDS686.1	ENSP00000359794	P43088	0	UPI0000001C40	0	0	0	0	0	0	chr1:g.78435531A>G	0	0
chr1	78491018	0	C	T	2	152	1958	0.013	T	5_prime_UTR_variant	MODIFIER	PTGFR	ENSG00000122420	Transcript	ENST00000370757.8	protein_coding	1/3	0	ENST00000370757.8:c.-291C>T	0	45/5429	0	0	0	0	0	0	1	0	SNV	HGNC	HGNC:9600	YES	1	P3	CCDS686.1	ENSP00000359793	P43088	0	UPI0000001C40	0	0	0	0	0	0	chr1:g.78491018C>T	0	0
chr1	78526464	0	A	G	2	152	1965	0.013	G	intron_variant	MODIFIER	PTGFR	ENSG00000122420	Transcript	ENST00000370757.8	protein_coding	0	2/2	ENST00000370757.8:c.799-9942A>G	0	0	0	0	0	0	0	0	1	0	SNV	HGNC	HGNC:9600	YES	1	P3	CCDS686.1	ENSP00000359793	P43088	0	UPI0000001C40	0	0	0	0	0	0	chr1:g.78526464A>G	0	0
chr1	78660042	0	A	G	3	152	1968	0.019	G	intron_variant	MODIFIER	IFI44	ENSG00000137965	Transcript	ENST00000370747.9	protein_coding	0	6/8	ENST00000370747.9:c.1013-512A>G	0	0	0	0	0	0	0	0	1	0	SNV	HGNC	HGNC:16938	YES	1	P1	CCDS688.1	ENSP00000359783	Q8TCB0	0	UPI000013D0E5	0	0	0	0	0	0	chr1:g.78660042A>G	0	0
chr1	78692577	0	G	T	2	152	2158	0.013	T	intergenic_variant	MODIFIER	0	0	0	0	0	0	0	0	0	0	0	0	0	0	0	0	0	0	SNV	0	0	0	0	0	0	0	0	0	0	0	0	0	0	0	0	chr1:g.78692577G>T	0	0
chr1	78702780	0	G	A	2	152	2618	0.013	A	intergenic_variant	MODIFIER	0	0	0	0	0	0	0	0	0	0	0	0	0	0	0	0	0	0	SNV	0	0	0	0	0	0	0	0	0	0	0	0	0	0	0	0	chr1:g.78702780G>A	0	0
chr1	78771894	0	A	G	2	152	1062	0.013	G	intergenic_variant	MODIFIER	0	0	0	0	0	0	0	0	0	0	0	0	0	0	0	0	0	0	SNV	0	0	0	0	0	0	0	0	0	0	0	0	0	0	0	0	chr1:g.78771894A>G	0	0
chr1	78943613	0	G	A	2	152	1206	0.013	A	intron_variant	MODIFIER	ADGRL4	ENSG00000162618	Transcript	ENST00000370742.4	protein_coding	0	3/14	ENST00000370742.4:c.325+2661C>T	0	0	0	0	0	0	0	0	-1	0	SNV	HGNC	HGNC:20822	YES	1	P1	CCDS41352.1	ENSP00000359778	Q9HBW9	0	UPI00004561FF	0	0	0	0	0	0	chr1:g.78943613G>A	0	0
chr1	78953307	0	G	A	2	152	1047	0.013	A	intron_variant	MODIFIER	ADGRL4	ENSG00000162618	Transcript	ENST00000370742.4	protein_coding	0	2/14	ENST00000370742.4:c.173-6881C>T	0	0	0	0	0	0	0	0	-1	0	SNV	HGNC	HGNC:20822	YES	1	P1	CCDS41352.1	ENSP00000359778	Q9HBW9	0	UPI00004561FF	0	0	0	0	0	0	chr1:g.78953307G>A	0	0
chr1	79033237	0	A	C	2	152	1193	0.013	C	intergenic_variant	MODIFIER	0	0	0	0	0	0	0	0	0	0	0	0	0	0	0	0	0	0	SNV	0	0	0	0	0	0	0	0	0	0	0	0	0	0	0	0	chr1:g.79033237A>C	0	0
chr1	79111472	0	T	C	2	152	933	0.013	C	intergenic_variant	MODIFIER	0	0	0	0	0	0	0	0	0	0	0	0	0	0	0	0	0	0	SNV	0	0	0	0	0	0	0	0	0	0	0	0	0	0	0	0	chr1:g.79111472T>C	0	0
chr1	79118237	0	C	T	2	152	1181	0.026	T	intergenic_variant	MODIFIER	0	0	0	0	0	0	0	0	0	0	0	0	0	0	0	0	0	0	SNV	0	0	0	0	0	0	0	0	0	0	0	0	0	0	0	0	chr1:g.79118237C>T	0	0
chr1	79139700	0	G	C	2	152	1176	0.013	C	intergenic_variant	MODIFIER	0	0	0	0	0	0	0	0	0	0	0	0	0	0	0	0	0	0	SNV	0	0	0	0	0	0	0	0	0	0	0	0	0	0	0	0	chr1:g.79139700G>C	0	0
chr1	79229805	0	A	G	2	152	1869	0.013	G	intergenic_variant	MODIFIER	0	0	0	0	0	0	0	0	0	0	0	0	0	0	0	0	0	0	SNV	0	0	0	0	0	0	0	0	0	0	0	0	0	0	0	0	chr1:g.79229805A>G	0	0
chr1	79363728	0	A	T	2	152	1692	0.013	T	intergenic_variant	MODIFIER	0	0	0	0	0	0	0	0	0	0	0	0	0	0	0	0	0	0	SNV	0	0	0	0	0	0	0	0	0	0	0	0	0	0	0	0	chr1:g.79363728A>T	0	0
chr1	79540306	0	A	G	2	152	1370	0.013	G	intergenic_variant	MODIFIER	0	0	0	0	0	0	0	0	0	0	0	0	0	0	0	0	0	0	SNV	0	0	0	0	0	0	0	0	0	0	0	0	0	0	0	0	chr1:g.79540306A>G	0	0
chr1	79549391	0	C	G	2	152	2233	0.013	G	intergenic_variant	MODIFIER	0	0	0	0	0	0	0	0	0	0	0	0	0	0	0	0	0	0	SNV	0	0	0	0	0	0	0	0	0	0	0	0	0	0	0	0	chr1:g.79549391C>G	0	0
chr1	79594211	0	C	G	2	152	1898	0.013	G	intergenic_variant	MODIFIER	0	0	0	0	0	0	0	0	0	0	0	0	0	0	0	0	0	0	SNV	0	0	0	0	0	0	0	0	0	0	0	0	0	0	0	0	chr1:g.79594211C>G	0	0
chr1	79619965	0	C	T	2	152	1678	0.013	T	intergenic_variant	MODIFIER	0	0	0	0	0	0	0	0	0	0	0	0	0	0	0	0	0	0	SNV	0	0	0	0	0	0	0	0	0	0	0	0	0	0	0	0	chr1:g.79619965C>T	0	0
chr1	79764773	0	C	T	2	152	1426	0.013	T	intergenic_variant	MODIFIER	0	0	0	0	0	0	0	0	0	0	0	0	0	0	0	0	0	0	SNV	0	0	0	0	0	0	0	0	0	0	0	0	0	0	0	0	chr1:g.79764773C>T	0	0
chr1	79874355	0	T	G	2	152	1987	0.013	G	intergenic_variant	MODIFIER	0	0	0	0	0	0	0	0	0	0	0	0	0	0	0	0	0	0	SNV	0	0	0	0	0	0	0	0	0	0	0	0	0	0	0	0	chr1:g.79874355T>G	0	0
chr1	79876392	0	C	T	2	152	2476	0.013	T	intergenic_variant	MODIFIER	0	0	0	0	0	0	0	0	0	0	0	0	0	0	0	0	0	0	SNV	0	0	0	0	0	0	0	0	0	0	0	0	0	0	0	0	chr1:g.79876392C>T	0	0
chr1	79973283	0	A	T	2	152	976	0.013	T	intron_variant&non_coding_transcript_variant	MODIFIER	AC099671.1	ENSG00000285409	Transcript	ENST00000644002.1	lincRNA	0	2/2	ENST00000644002.1:n.460-5413T>A	0	0	0	0	0	0	0	0	-1	0	SNV	Clone_based_ensembl_gene	0	YES	0	0	0	0	0	0	0	0	0	0	0	0	0	chr1:g.79973283A>T	0	0
chr1	80039550	0	T	C	2	152	1048	0.013	C	intron_variant&non_coding_transcript_variant	MODIFIER	AC099671.1	ENSG00000285409	Transcript	ENST00000644002.1	lincRNA	0	2/2	ENST00000644002.1:n.459+10996A>G	0	0	0	0	0	0	0	0	-1	0	SNV	Clone_based_ensembl_gene	0	YES	0	0	0	0	0	0	0	0	0	0	0	0	0	chr1:g.80039550T>C	0	0
chr1	80113893	0	C	G	2	152	1955	0.013	G	upstream_gene_variant	MODIFIER	AC098657.2	ENSG00000260322	Transcript	ENST00000567886.1	lincRNA	0	0	0	0	0	0	0	0	0	0	1050	1	0	SNV	Clone_based_ensembl_gene	0	YES	0	0	0	0	0	0	0	0	0	0	0	0	0	chr1:g.80113893C>G	0	0
chr1	80126558	0	C	T	2	152	1905	0.013	T	downstream_gene_variant	MODIFIER	AC098657.3	ENSG00000277670	Transcript	ENST00000620434.1	unprocessed_pseudogene	0	0	0	0	0	0	0	0	0	0	2197	1	0	SNV	Clone_based_ensembl_gene	0	YES	0	0	0	0	0	0	0	0	0	0	0	0	0	chr1:g.80126558C>T	0	0
chr1	80280750	0	G	A	2	152	1655	0.013	A	upstream_gene_variant	MODIFIER	HMGB1P18	ENSG00000236407	Transcript	ENST00000438801.1	processed_pseudogene	0	0	0	0	0	0	0	0	0	0	2602	1	0	SNV	HGNC	HGNC:39100	YES	0	0	0	0	0	0	0	0	0	0	0	0	0	chr1:g.80280750G>A	0	0
chr1	80302325	0	T	C	2	152	1643	0.013	C	intergenic_variant	MODIFIER	0	0	0	0	0	0	0	0	0	0	0	0	0	0	0	0	0	0	SNV	0	0	0	0	0	0	0	0	0	0	0	0	0	0	0	0	chr1:g.80302325T>C	0	0
chr1	80370856	0	G	C	2	152	1420	0.013	C	downstream_gene_variant	MODIFIER	AL606519.1	ENSG00000225598	Transcript	ENST00000458146.1	lincRNA	0	0	0	0	0	0	0	0	0	0	2508	-1	0	SNV	Clone_based_ensembl_gene	0	YES	2	0	0	0	0	0	0	0	0	0	0	0	0	chr1:g.80370856G>C	0	0
chr1	80519853	0	A	G	2	152	1043	0.013	G	intergenic_variant	MODIFIER	0	0	0	0	0	0	0	0	0	0	0	0	0	0	0	0	0	0	SNV	0	0	0	0	0	0	0	0	0	0	0	0	0	0	0	0	chr1:g.80519853A>G	0	0
chr1	80530866	0	T	C	2	152	1134	0.013	C	upstream_gene_variant	MODIFIER	LINC01781	ENSG00000234184	Transcript	ENST00000443104.5	lincRNA	0	0	0	0	0	0	0	0	0	0	4889	1	0	SNV	HGNC	HGNC:52571	YES	2	0	0	0	0	0	0	0	0	0	0	0	0	chr1:g.80530866T>C	0	0
chr1	80590728	0	A	G	2	152	799	0.013	G	intron_variant&non_coding_transcript_variant	MODIFIER	LINC01781	ENSG00000234184	Transcript	ENST00000443104.5	lincRNA	0	2/3	ENST00000443104.5:n.236+50092A>G	0	0	0	0	0	0	0	0	1	0	SNV	HGNC	HGNC:52571	YES	2	0	0	0	0	0	0	0	0	0	0	0	0	chr1:g.80590728A>G	0	0
chr1	80630850	0	C	A	2	152	1775	0.013	A	intron_variant&non_coding_transcript_variant	MODIFIER	LINC01781	ENSG00000234184	Transcript	ENST00000443104.5	lincRNA	0	2/3	ENST00000443104.5:n.237-13375C>A	0	0	0	0	0	0	0	0	1	0	SNV	HGNC	HGNC:52571	YES	2	0	0	0	0	0	0	0	0	0	0	0	0	chr1:g.80630850C>A	0	0
chr1	80698597	0	A	G	2	152	1205	0.013	G	intergenic_variant	MODIFIER	0	0	0	0	0	0	0	0	0	0	0	0	0	0	0	0	0	0	SNV	0	0	0	0	0	0	0	0	0	0	0	0	0	0	0	0	chr1:g.80698597A>G	0	0
chr1	80705789	0	G	C	2	152	1331	0.013	C	intergenic_variant	MODIFIER	0	0	0	0	0	0	0	0	0	0	0	0	0	0	0	0	0	0	SNV	0	0	0	0	0	0	0	0	0	0	0	0	0	0	0	0	chr1:g.80705789G>C	0	0
chr1	80732802	0	G	A	2	152	1855	0.013	A	intergenic_variant	MODIFIER	0	0	0	0	0	0	0	0	0	0	0	0	0	0	0	0	0	0	SNV	0	0	0	0	0	0	0	0	0	0	0	0	0	0	0	0	chr1:g.80732802G>A	0	0
chr1	80763717	0	A	G	2	152	1849	0.013	G	intergenic_variant	MODIFIER	0	0	0	0	0	0	0	0	0	0	0	0	0	0	0	0	0	0	SNV	0	0	0	0	0	0	0	0	0	0	0	0	0	0	0	0	chr1:g.80763717A>G	0	0
chr1	80786339	0	C	A	2	152	1745	0.013	A	intergenic_variant	MODIFIER	0	0	0	0	0	0	0	0	0	0	0	0	0	0	0	0	0	0	SNV	0	0	0	0	0	0	0	0	0	0	0	0	0	0	0	0	chr1:g.80786339C>A	0	0
chr1	80822768	0	T	C	2	152	1088	0.013	C	intergenic_variant	MODIFIER	0	0	0	0	0	0	0	0	0	0	0	0	0	0	0	0	0	0	SNV	0	0	0	0	0	0	0	0	0	0	0	0	0	0	0	0	chr1:g.80822768T>C	0	0
chr1	80852125	0	C	T	2	152	891	0.013	T	intergenic_variant	MODIFIER	0	0	0	0	0	0	0	0	0	0	0	0	0	0	0	0	0	0	SNV	0	0	0	0	0	0	0	0	0	0	0	0	0	0	0	0	chr1:g.80852125C>T	0	0
chr1	80988473	0	A	C	2	152	816	0.013	C	intergenic_variant	MODIFIER	0	0	0	0	0	0	0	0	0	0	0	0	0	0	0	0	0	0	SNV	0	0	0	0	0	0	0	0	0	0	0	0	0	0	0	0	chr1:g.80988473A>C	0	0
chr1	81284275	0	G	T	2	152	1451	0.013	T	intergenic_variant	MODIFIER	0	0	0	0	0	0	0	0	0	0	0	0	0	0	0	0	0	0	SNV	0	0	0	0	0	0	0	0	0	0	0	0	0	0	0	0	chr1:g.81284275G>T	0	0
chr1	81400309	0	G	C	3	152	2402	0.019	C	intron_variant	MODIFIER	ADGRL2	ENSG00000117114	Transcript	ENST00000370730.5	protein_coding	0	1/23	ENST00000370730.5:c.-301-44727G>C	0	0	0	0	0	0	0	0	1	0	SNV	HGNC	HGNC:18582	YES	5	P2	CCDS81345.1	ENSP00000359765	O95490	0	UPI0000458985	0	0	0	0	0	0	chr1:g.81400309G>C	0	0
chr1	81446507	0	T	C	2	152	1914	0.013	C	intron_variant	MODIFIER	ADGRL2	ENSG00000117114	Transcript	ENST00000370730.5	protein_coding	0	2/23	ENST00000370730.5:c.-248+1418T>C	0	0	0	0	0	0	0	0	1	0	SNV	HGNC	HGNC:18582	YES	5	P2	CCDS81345.1	ENSP00000359765	O95490	0	UPI0000458985	0	0	0	0	0	0	chr1:g.81446507T>C	0	0
chr1	81456367	0	T	A	2	152	778	0.013	A	intron_variant	MODIFIER	ADGRL2	ENSG00000117114	Transcript	ENST00000370730.5	protein_coding	0	2/23	ENST00000370730.5:c.-248+11278T>A	0	0	0	0	0	0	0	0	1	0	SNV	HGNC	HGNC:18582	YES	5	P2	CCDS81345.1	ENSP00000359765	O95490	0	UPI0000458985	0	0	0	0	0	0	chr1:g.81456367T>A	0	0
chr1	81532722	0	C	A	2	152	1107	0.013	A	intron_variant	MODIFIER	ADGRL2	ENSG00000117114	Transcript	ENST00000370730.5	protein_coding	0	2/23	ENST00000370730.5:c.-247-48154C>A	0	0	0	0	0	0	0	0	1	0	SNV	HGNC	HGNC:18582	YES	5	P2	CCDS81345.1	ENSP00000359765	O95490	0	UPI0000458985	0	0	0	0	0	0	chr1:g.81532722C>A	0	0
chr1	81542394	0	C	G	2	152	2196	0.013	G	intron_variant	MODIFIER	ADGRL2	ENSG00000117114	Transcript	ENST00000370730.5	protein_coding	0	2/23	ENST00000370730.5:c.-247-38482C>G	0	0	0	0	0	0	0	0	1	0	SNV	HGNC	HGNC:18582	YES	5	P2	CCDS81345.1	ENSP00000359765	O95490	0	UPI0000458985	0	0	0	0	0	0	chr1:g.81542394C>G	0	0
chr1	81560663	0	G	A	2	152	1757	0.013	A	intron_variant	MODIFIER	ADGRL2	ENSG00000117114	Transcript	ENST00000370730.5	protein_coding	0	2/23	ENST00000370730.5:c.-247-20213G>A	0	0	0	0	0	0	0	0	1	0	SNV	HGNC	HGNC:18582	YES	5	P2	CCDS81345.1	ENSP00000359765	O95490	0	UPI0000458985	0	0	0	0	0	0	chr1:g.81560663G>A	0	0
chr1	81604264	0	C	T	2	152	1717	0.013	T	intron_variant	MODIFIER	ADGRL2	ENSG00000117114	Transcript	ENST00000370730.5	protein_coding	0	3/23	ENST00000370730.5:c.-143+23284C>T	0	0	0	0	0	0	0	0	1	0	SNV	HGNC	HGNC:18582	YES	5	P2	CCDS81345.1	ENSP00000359765	O95490	0	UPI0000458985	0	0	0	0	0	0	chr1:g.81604264C>T	0	0
chr1	81614122	0	C	A	2	152	1762	0.013	A	intron_variant	MODIFIER	ADGRL2	ENSG00000117114	Transcript	ENST00000370730.5	protein_coding	0	3/23	ENST00000370730.5:c.-143+33142C>A	0	0	0	0	0	0	0	0	1	0	SNV	HGNC	HGNC:18582	YES	5	P2	CCDS81345.1	ENSP00000359765	O95490	0	UPI0000458985	0	0	0	0	0	0	chr1:g.81614122C>A	0	0
chr1	81616340	0	C	T	2	152	2233	0.013	T	intron_variant	MODIFIER	ADGRL2	ENSG00000117114	Transcript	ENST00000370730.5	protein_coding	0	3/23	ENST00000370730.5:c.-143+35360C>T	0	0	0	0	0	0	0	0	1	0	SNV	HGNC	HGNC:18582	YES	5	P2	CCDS81345.1	ENSP00000359765	O95490	0	UPI0000458985	0	0	0	0	0	0	chr1:g.81616340C>T	0	0
chr1	81698584	0	A	G	2	152	1095	0.013	G	intron_variant	MODIFIER	ADGRL2	ENSG00000117114	Transcript	ENST00000370730.5	protein_coding	0	3/23	ENST00000370730.5:c.-142-63227A>G	0	0	0	0	0	0	0	0	1	0	SNV	HGNC	HGNC:18582	YES	5	P2	CCDS81345.1	ENSP00000359765	O95490	0	UPI0000458985	0	0	0	0	0	0	chr1:g.81698584A>G	0	0
chr1	81889137	0	A	G	2	152	1459	0.013	G	intron_variant	MODIFIER	ADGRL2	ENSG00000117114	Transcript	ENST00000370730.5	protein_coding	0	5/23	ENST00000370730.5:c.74-17880A>G	0	0	0	0	0	0	0	0	1	0	SNV	HGNC	HGNC:18582	YES	5	P2	CCDS81345.1	ENSP00000359765	O95490	0	UPI0000458985	0	0	0	0	0	0	chr1:g.81889137A>G	0	0
chr1	82001568	0	C	G	2	152	1732	0.013	G	intergenic_variant	MODIFIER	0	0	0	0	0	0	0	0	0	0	0	0	0	0	0	0	0	0	SNV	0	0	0	0	0	0	0	0	0	0	0	0	0	0	0	0	chr1:g.82001568C>G	0	0
chr1	82056129	0	C	T	2	150	458	0.013	T	intergenic_variant	MODIFIER	0	0	0	0	0	0	0	0	0	0	0	0	0	0	0	0	0	0	SNV	0	0	0	0	0	0	0	0	0	0	0	0	0	0	0	0	chr1:g.82056129C>T	0	0
chr1	82088210	0	T	A	2	152	1028	0.013	A	intergenic_variant	MODIFIER	0	0	0	0	0	0	0	0	0	0	0	0	0	0	0	0	0	0	SNV	0	0	0	0	0	0	0	0	0	0	0	0	0	0	0	0	chr1:g.82088210T>A	0	0
chr1	82112682	0	G	C	2	152	1418	0.013	C	intergenic_variant	MODIFIER	0	0	0	0	0	0	0	0	0	0	0	0	0	0	0	0	0	0	SNV	0	0	0	0	0	0	0	0	0	0	0	0	0	0	0	0	chr1:g.82112682G>C	0	0
chr1	82127207	0	A	G	2	152	1385	0.013	G	regulatory_region_variant	MODIFIER	0	0	RegulatoryFeature	ENSR00000363329	enhancer	0	0	0	0	0	0	0	0	0	0	0	0	0	SNV	0	0	0	0	0	0	0	0	0	0	0	0	0	0	0	0	chr1:g.82127207A>G	0	0
chr1	82208334	0	A	T	2	152	1368	0.013	T	downstream_gene_variant	MODIFIER	AL157944.1	ENSG00000233290	Transcript	ENST00000650063.1	lincRNA	0	0	0	0	0	0	0	0	0	0	4079	-1	0	SNV	Clone_based_ensembl_gene	0	YES	0	0	0	0	0	0	0	0	0	0	0	0	0	chr1:g.82208334A>T	0	0
chr1	82265225	0	C	T	2	152	1476	0.013	T	intron_variant&non_coding_transcript_variant	MODIFIER	AL157944.1	ENSG00000233290	Transcript	ENST00000650063.1	lincRNA	0	6/6	ENST00000650063.1:n.888-49453G>A	0	0	0	0	0	0	0	0	-1	0	SNV	Clone_based_ensembl_gene	0	YES	0	0	0	0	0	0	0	0	0	0	0	0	0	chr1:g.82265225C>T	0	0
chr1	82323764	0	C	T	2	152	1466	0.013	T	intron_variant&non_coding_transcript_variant	MODIFIER	AL157944.1	ENSG00000233290	Transcript	ENST00000650063.1	lincRNA	0	6/6	ENST00000650063.1:n.888-107992G>A	0	0	0	0	0	0	0	0	-1	0	SNV	Clone_based_ensembl_gene	0	YES	0	0	0	0	0	0	0	0	0	0	0	0	0	chr1:g.82323764C>T	0	0
chr1	82345434	0	T	A	2	152	1595	0.013	A	intron_variant&non_coding_transcript_variant	MODIFIER	AL157944.1	ENSG00000233290	Transcript	ENST00000650063.1	lincRNA	0	6/6	ENST00000650063.1:n.888-129662A>T	0	0	0	0	0	0	0	0	-1	0	SNV	Clone_based_ensembl_gene	0	YES	0	0	0	0	0	0	0	0	0	0	0	0	0	chr1:g.82345434T>A	0	0
chr1	82350440	0	C	A	2	152	2410	0.013	A	intron_variant&non_coding_transcript_variant	MODIFIER	AL157944.1	ENSG00000233290	Transcript	ENST00000650063.1	lincRNA	0	6/6	ENST00000650063.1:n.888-134668G>T	0	0	0	0	0	0	0	0	-1	0	SNV	Clone_based_ensembl_gene	0	YES	0	0	0	0	0	0	0	0	0	0	0	0	0	chr1:g.82350440C>A	0	0
chr1	82377923	0	T	C	2	152	1519	0.013	C	intron_variant&non_coding_transcript_variant	MODIFIER	AL157944.1	ENSG00000233290	Transcript	ENST00000650063.1	lincRNA	0	6/6	ENST00000650063.1:n.888-162151A>G	0	0	0	0	0	0	0	0	-1	0	SNV	Clone_based_ensembl_gene	0	YES	0	0	0	0	0	0	0	0	0	0	0	0	0	chr1:g.82377923T>C	0	0
chr1	82461192	0	T	C	2	152	1378	0.013	C	intron_variant&non_coding_transcript_variant	MODIFIER	AL157944.1	ENSG00000233290	Transcript	ENST00000650063.1	lincRNA	0	6/6	ENST00000650063.1:n.887+93957A>G	0	0	0	0	0	0	0	0	-1	0	SNV	Clone_based_ensembl_gene	0	YES	0	0	0	0	0	0	0	0	0	0	0	0	0	chr1:g.82461192T>C	0	0
chr1	82491102	0	A	T	2	152	2327	0.013	T	intron_variant&non_coding_transcript_variant	MODIFIER	AL157944.1	ENSG00000233290	Transcript	ENST00000650063.1	lincRNA	0	6/6	ENST00000650063.1:n.887+64047T>A	0	0	0	0	0	0	0	0	-1	0	SNV	Clone_based_ensembl_gene	0	YES	0	0	0	0	0	0	0	0	0	0	0	0	0	chr1:g.82491102A>T	0	0
chr1	82556123	0	C	T	2	152	1925	0.013	T	intron_variant&non_coding_transcript_variant	MODIFIER	AL157944.1	ENSG00000233290	Transcript	ENST00000650063.1	lincRNA	0	5/6	ENST00000650063.1:n.475-562G>A	0	0	0	0	0	0	0	0	-1	0	SNV	Clone_based_ensembl_gene	0	YES	0	0	0	0	0	0	0	0	0	0	0	0	0	chr1:g.82556123C>T	0	0
chr1	82614255	0	T	C	3	152	1930	0.019	C	intron_variant&non_coding_transcript_variant	MODIFIER	AL157944.1	ENSG00000233290	Transcript	ENST00000650063.1	lincRNA	0	5/6	ENST00000650063.1:n.474+41761A>G	0	0	0	0	0	0	0	0	-1	0	SNV	Clone_based_ensembl_gene	0	YES	0	0	0	0	0	0	0	0	0	0	0	0	0	chr1:g.82614255T>C	0	0
chr1	82697556	0	A	G	2	152	1005	0.013	G	intron_variant&non_coding_transcript_variant	MODIFIER	AL157944.1	ENSG00000233290	Transcript	ENST00000650063.1	lincRNA	0	3/6	ENST00000650063.1:n.266-12983T>C	0	0	0	0	0	0	0	0	-1	0	SNV	Clone_based_ensembl_gene	0	YES	0	0	0	0	0	0	0	0	0	0	0	0	0	chr1:g.82697556A>G	0	0
chr1	82724781	0	C	G	2	152	1425	0.013	G	intron_variant&non_coding_transcript_variant	MODIFIER	AL157944.1	ENSG00000233290	Transcript	ENST00000650063.1	lincRNA	0	3/6	ENST00000650063.1:n.266-40208G>C	0	0	0	0	0	0	0	0	-1	0	SNV	Clone_based_ensembl_gene	0	YES	0	0	0	0	0	0	0	0	0	0	0	0	0	chr1:g.82724781C>G	0	0
chr1	82735787	0	G	A	2	152	1073	0.013	A	intron_variant&non_coding_transcript_variant	MODIFIER	AL157944.1	ENSG00000233290	Transcript	ENST00000650063.1	lincRNA	0	3/6	ENST00000650063.1:n.266-51214C>T	0	0	0	0	0	0	0	0	-1	0	SNV	Clone_based_ensembl_gene	0	YES	0	0	0	0	0	0	0	0	0	0	0	0	0	chr1:g.82735787G>A	0	0
chr1	82797574	0	T	C	2	152	1314	0.013	C	intron_variant&non_coding_transcript_variant	MODIFIER	AL157944.1	ENSG00000233290	Transcript	ENST00000650063.1	lincRNA	0	3/6	ENST00000650063.1:n.265+16540A>G	0	0	0	0	0	0	0	0	-1	0	SNV	Clone_based_ensembl_gene	0	YES	0	0	0	0	0	0	0	0	0	0	0	0	0	chr1:g.82797574T>C	0	0
chr1	82843740	0	C	T	2	152	1711	0.013	T	intron_variant&non_coding_transcript_variant	MODIFIER	AL157944.1	ENSG00000233290	Transcript	ENST00000650063.1	lincRNA	0	1/6	ENST00000650063.1:n.62+4404G>A	0	0	0	0	0	0	0	0	-1	0	SNV	Clone_based_ensembl_gene	0	YES	0	0	0	0	0	0	0	0	0	0	0	0	0	chr1:g.82843740C>T	0	0
chr1	82853292	0	G	A	2	152	1495	0.013	A	intergenic_variant	MODIFIER	0	0	0	0	0	0	0	0	0	0	0	0	0	0	0	0	0	0	SNV	0	0	0	0	0	0	0	0	0	0	0	0	0	0	0	0	chr1:g.82853292G>A	0	0
chr1	83119450	0	G	A	2	152	1443	0.013	A	intron_variant&non_coding_transcript_variant	MODIFIER	LINC01362	ENSG00000230817	Transcript	ENST00000452901.5	lincRNA	0	9/10	ENST00000452901.5:n.1539+22473G>A	0	0	0	0	0	0	0	0	1	0	SNV	HGNC	HGNC:50596	YES	1	0	0	0	0	0	0	0	0	0	0	0	0	chr1:g.83119450G>A	0	0
chr1	83129130	0	A	G	2	152	1168	0.013	G	intron_variant&non_coding_transcript_variant	MODIFIER	LINC01362	ENSG00000230817	Transcript	ENST00000452901.5	lincRNA	0	9/10	ENST00000452901.5:n.1540-31476A>G	0	0	0	0	0	0	0	0	1	0	SNV	HGNC	HGNC:50596	YES	1	0	0	0	0	0	0	0	0	0	0	0	0	chr1:g.83129130A>G	0	0
chr1	83449793	0	T	C	2	152	1971	0.013	C	intron_variant&non_coding_transcript_variant	MODIFIER	LINC01712	ENSG00000231364	Transcript	ENST00000446227.2	lincRNA	0	1/2	ENST00000446227.2:n.708+3119T>C	0	0	0	0	0	0	0	0	1	0	SNV	HGNC	HGNC:52499	YES	5	0	0	0	0	0	0	0	0	0	0	0	0	chr1:g.83449793T>C	0	0
chr1	83495146	0	G	A	2	152	1130	0.013	A	intergenic_variant	MODIFIER	0	0	0	0	0	0	0	0	0	0	0	0	0	0	0	0	0	0	SNV	0	0	0	0	0	0	0	0	0	0	0	0	0	0	0	0	chr1:g.83495146G>A	0	0
chr1	83557753	0	T	C	2	152	1943	0.013	C	regulatory_region_variant	MODIFIER	0	0	RegulatoryFeature	ENSR00000363559	enhancer	0	0	0	0	0	0	0	0	0	0	0	0	0	SNV	0	0	0	0	0	0	0	0	0	0	0	0	0	0	0	0	chr1:g.83557753T>C	0	0
chr1	83578689	0	A	T	2	152	1597	0.013	T	intron_variant&non_coding_transcript_variant	MODIFIER	LINC01725	ENSG00000233008	Transcript	ENST00000417975.1	lincRNA	0	2/2	ENST00000417975.1:n.281-17T>A	0	0	0	0	0	0	0	0	-1	0	SNV	HGNC	HGNC:52513	YES	1	0	0	0	0	0	0	0	0	0	0	0	0	chr1:g.83578689A>T	0	0
chr1	83743478	0	A	G	2	152	1477	0.013	G	intron_variant&non_coding_transcript_variant	MODIFIER	LINC01725	ENSG00000233008	Transcript	ENST00000417975.1	lincRNA	0	2/2	ENST00000417975.1:n.280+6720T>C	0	0	0	0	0	0	0	0	-1	0	SNV	HGNC	HGNC:52513	YES	1	0	0	0	0	0	0	0	0	0	0	0	0	chr1:g.83743478A>G	0	0
chr1	83861789	0	C	T	2	152	1653	0.013	T	downstream_gene_variant	MODIFIER	TTLL7	ENSG00000137941	Transcript	ENST00000260505.13	protein_coding	0	0	0	0	0	0	0	0	0	0	3235	-1	0	SNV	HGNC	HGNC:26242	YES	2	P1	CCDS690.2	ENSP00000260505	Q6ZT98	0	UPI000020391D	0	0	0	0	0	0	chr1:g.83861789C>T	0	0
chr1	83866345	0	G	C	2	152	921	0.013	C	3_prime_UTR_variant	MODIFIER	TTLL7	ENSG00000137941	Transcript	ENST00000260505.13	protein_coding	21/21	0	ENST00000260505.13:c.*3617C>G	0	6659/7980	0	0	0	0	0	0	-1	0	SNV	HGNC	HGNC:26242	YES	2	P1	CCDS690.2	ENSP00000260505	Q6ZT98	0	UPI000020391D	0	0	0	0	0	0	chr1:g.83866345G>C	0	0
chr1	84044934	0	T	C	2	152	1213	0.013	C	intron_variant&non_coding_transcript_variant	MODIFIER	AC104454.2	ENSG00000285201	Transcript	ENST00000646678.1	lincRNA	0	1/1	ENST00000646678.1:n.101+6305T>C	0	0	0	0	0	0	0	0	1	0	SNV	Clone_based_ensembl_gene	0	YES	0	0	0	0	0	0	0	0	0	0	0	0	0	chr1:g.84044934T>C	0	0
chr1	84107525	0	A	G	2	152	1444	0.013	G	intron_variant	MODIFIER	PRKACB	ENSG00000142875	Transcript	ENST00000370689.6	protein_coding	0	1/9	ENST00000370689.6:c.46+29154A>G	0	0	0	0	0	0	0	0	1	0	SNV	HGNC	HGNC:9381	0	1	A1	CCDS691.1	ENSP00000359723	P22694	B2RB89	UPI000013D8BB	0	0	0	0	0	0	chr1:g.84107525A>G	0	0
chr1	84120101	0	T	A	2	152	1616	0.013	A	intron_variant	MODIFIER	PRKACB	ENSG00000142875	Transcript	ENST00000370689.6	protein_coding	0	1/9	ENST00000370689.6:c.46+41730T>A	0	0	0	0	0	0	0	0	1	0	SNV	HGNC	HGNC:9381	0	1	A1	CCDS691.1	ENSP00000359723	P22694	B2RB89	UPI000013D8BB	0	0	0	0	0	0	chr1:g.84120101T>A	0	0
chr1	84254708	0	T	C	2	152	2025	0.013	C	regulatory_region_variant	MODIFIER	0	0	RegulatoryFeature	ENSR00000363700	promoter_flanking_region	0	0	0	0	0	0	0	0	0	0	0	0	0	SNV	0	0	0	0	0	0	0	0	0	0	0	0	0	0	0	0	chr1:g.84254708T>C	0	0
chr1	84338672	0	A	C	3	152	1420	0.019	C	intron_variant	MODIFIER	SAMD13	ENSG00000203943	Transcript	ENST00000370673.7	protein_coding	0	3/3	ENST00000370673.7:c.208-10959A>C	0	0	0	0	0	0	0	0	1	0	SNV	HGNC	HGNC:24582	YES	2	0	CCDS30760.1	ENSP00000359707	Q5VXD3	0	UPI00001A83BF	0	0	0	0	0	0	chr1:g.84338672A>C	0	0
chr1	84461717	0	A	T	4	152	1796	0.026	T	intergenic_variant	MODIFIER	0	0	0	0	0	0	0	0	0	0	0	0	0	0	0	0	0	0	SNV	0	0	0	0	0	0	0	0	0	0	0	0	0	0	0	0	chr1:g.84461717A>T	0	0
chr1	84552197	0	A	C	3	152	1457	0.019	C	3_prime_UTR_variant	MODIFIER	CTBS	ENSG00000117151	Transcript	ENST00000370630.6	protein_coding	7/7	0	ENST00000370630.6:c.*2802T>G	0	3985/6571	0	0	0	0	0	0	-1	0	SNV	HGNC	HGNC:2496	YES	1	P1	CCDS698.1	ENSP00000359664	Q01459	0	UPI00001293CB	0	0	0	0	0	0	chr1:g.84552197A>C	0	0
chr1	84566536	0	C	G	2	152	1558	0.013	G	intron_variant	MODIFIER	CTBS	ENSG00000117151	Transcript	ENST00000370630.6	protein_coding	0	3/6	ENST00000370630.6:c.526-524G>C	0	0	0	0	0	0	0	0	-1	0	SNV	HGNC	HGNC:2496	YES	1	P1	CCDS698.1	ENSP00000359664	Q01459	0	UPI00001293CB	0	0	0	0	0	0	chr1:g.84566536C>G	0	0
chr1	84667755	0	T	C	4	152	2146	0.026	C	intron_variant	MODIFIER	SSX2IP	ENSG00000117155	Transcript	ENST00000342203.7	protein_coding	0	4/13	ENST00000342203.7:c.427-1523A>G	0	0	0	0	0	0	0	0	-1	0	SNV	HGNC	HGNC:16509	YES	1	P1	CCDS699.1	ENSP00000340279	Q9Y2D8	0	UPI00000728CA	0	0	0	0	0	0	chr1:g.84667755T>C	0	0
chr1	84685918	0	A	T	2	152	1440	0.013	T	intron_variant	MODIFIER	SSX2IP	ENSG00000117155	Transcript	ENST00000342203.7	protein_coding	0	1/13	ENST00000342203.7:c.-90+4453T>A	0	0	0	0	0	0	0	0	-1	0	SNV	HGNC	HGNC:16509	YES	1	P1	CCDS699.1	ENSP00000340279	Q9Y2D8	0	UPI00000728CA	0	0	0	0	0	0	chr1:g.84685918A>T	0	0
chr1	84694495	0	G	C	2	152	2057	0.013	C	upstream_gene_variant	MODIFIER	SSX2IP	ENSG00000117155	Transcript	ENST00000342203.7	protein_coding	0	0	0	0	0	0	0	0	0	0	3950	-1	0	SNV	HGNC	HGNC:16509	YES	1	P1	CCDS699.1	ENSP00000340279	Q9Y2D8	0	UPI00000728CA	0	0	0	0	0	0	chr1:g.84694495G>C	0	0
chr1	84698309	0	G	A	2	152	1757	0.013	A	intergenic_variant	MODIFIER	0	0	0	0	0	0	0	0	0	0	0	0	0	0	0	0	0	0	SNV	0	0	0	0	0	0	0	0	0	0	0	0	0	0	0	0	chr1:g.84698309G>A	0	0
chr1	84732467	0	G	T	2	152	1308	0.013	T	intergenic_variant	MODIFIER	0	0	0	0	0	0	0	0	0	0	0	0	0	0	0	0	0	0	SNV	0	0	0	0	0	0	0	0	0	0	0	0	0	0	0	0	chr1:g.84732467G>T	0	0
chr1	84805057	0	G	A	2	152	1952	0.013	A	intergenic_variant	MODIFIER	0	0	0	0	0	0	0	0	0	0	0	0	0	0	0	0	0	0	SNV	0	0	0	0	0	0	0	0	0	0	0	0	0	0	0	0	chr1:g.84805057G>A	0	0
chr1	84833051	0	G	T	4	152	1294	0.026	T	intron_variant	MODIFIER	LPAR3	ENSG00000171517	Transcript	ENST00000370611.4	protein_coding	0	2/2	ENST00000370611.4:c.737-18880C>A	0	0	0	0	0	0	0	0	-1	0	SNV	HGNC	HGNC:14298	YES	1	P1	CCDS700.1	ENSP00000359643	Q9UBY5	0	UPI000003CAC0	0	0	0	0	0	0	chr1:g.84833051G>T	0	0
chr1	84836760	0	A	G	4	152	863	0.026	G	intron_variant	MODIFIER	LPAR3	ENSG00000171517	Transcript	ENST00000370611.4	protein_coding	0	2/2	ENST00000370611.4:c.737-22589T>C	0	0	0	0	0	0	0	0	-1	0	SNV	HGNC	HGNC:14298	YES	1	P1	CCDS700.1	ENSP00000359643	Q9UBY5	0	UPI000003CAC0	0	0	0	0	0	0	chr1:g.84836760A>G	0	0
chr1	84875450	0	T	C	2	152	1504	0.013	C	intron_variant	MODIFIER	LPAR3	ENSG00000171517	Transcript	ENST00000370611.4	protein_coding	0	1/2	ENST00000370611.4:c.-18-9312A>G	0	0	0	0	0	0	0	0	-1	0	SNV	HGNC	HGNC:14298	YES	1	P1	CCDS700.1	ENSP00000359643	Q9UBY5	0	UPI000003CAC0	0	0	0	0	0	0	chr1:g.84875450T>C	0	0
chr1	84943769	0	A	G	2	152	2484	0.013	G	intron_variant	MODIFIER	MCOLN2	ENSG00000153898	Transcript	ENST00000370608.8	protein_coding	0	7/13	ENST00000370608.8:c.848-2778T>C	0	0	0	0	0	0	0	0	-1	0	SNV	HGNC	HGNC:13357	YES	1	0	CCDS30762.1	ENSP00000359640	Q8IZK6	0	UPI00001D7674	0	0	0	0	0	0	chr1:g.84943769A>G	0	0
chr1	84994547	0	T	C	2	152	2237	0.013	C	intron_variant	MODIFIER	MCOLN2	ENSG00000153898	Transcript	ENST00000370608.8	protein_coding	0	1/13	ENST00000370608.8:c.77+2249A>G	0	0	0	0	0	0	0	0	-1	0	SNV	HGNC	HGNC:13357	YES	1	0	CCDS30762.1	ENSP00000359640	Q8IZK6	0	UPI00001D7674	0	0	0	0	0	0	chr1:g.84994547T>C	0	0
chr1	85091049	0	A	G	2	152	1079	0.013	G	intron_variant	MODIFIER	WDR63	ENSG00000162643	Transcript	ENST00000294664.11	protein_coding	0	8/22	ENST00000294664.11:c.857+817A>G	0	0	0	0	0	0	0	0	1	0	SNV	HGNC	HGNC:30711	YES	1	P3	CCDS702.1	ENSP00000294664	Q8IWG1	A0A140VJZ8	UPI00000744F1	0	0	0	0	0	0	chr1:g.85091049A>G	0	0
chr1	85167426	0	A	G	2	152	1235	0.013	G	intron_variant	MODIFIER	SYDE2	ENSG00000097096	Transcript	ENST00000341460.6	protein_coding	0	5/6	ENST00000341460.6:c.2853+1618T>C	0	0	0	0	0	0	0	0	-1	0	SNV	HGNC	HGNC:25841	YES	5	P1	CCDS44169.1	ENSP00000340594	Q5VT97	0	UPI0001553B04	0	0	0	0	0	0	chr1:g.85167426A>G	0	0
chr1	85217614	0	A	G	2	152	1355	0.013	G	intergenic_variant	MODIFIER	0	0	0	0	0	0	0	0	0	0	0	0	0	0	0	0	0	0	SNV	0	0	0	0	0	0	0	0	0	0	0	0	0	0	0	0	chr1:g.85217614A>G	0	0
chr1	85236484	0	T	C	2	152	1603	0.013	C	intergenic_variant	MODIFIER	0	0	0	0	0	0	0	0	0	0	0	0	0	0	0	0	0	0	SNV	0	0	0	0	0	0	0	0	0	0	0	0	0	0	0	0	chr1:g.85236484T>C	0	0
chr1	85417328	0	T	C	2	152	2137	0.013	C	intron_variant	MODIFIER	DDAH1	ENSG00000153904	Transcript	ENST00000284031.13	protein_coding	0	1/5	ENST00000284031.13:c.303+47415A>G	0	0	0	0	0	0	0	0	-1	0	SNV	HGNC	HGNC:2715	YES	1	P1	CCDS705.1	ENSP00000284031	O94760	B1AKK2	UPI000015C44E	0	0	0	0	0	0	chr1:g.85417328T>C	0	0
chr1	85439916	0	T	G	2	152	1260	0.013	G	intron_variant	MODIFIER	DDAH1	ENSG00000153904	Transcript	ENST00000284031.13	protein_coding	0	1/5	ENST00000284031.13:c.303+24827A>C	0	0	0	0	0	0	0	0	-1	0	SNV	HGNC	HGNC:2715	YES	1	P1	CCDS705.1	ENSP00000284031	O94760	B1AKK2	UPI000015C44E	0	0	0	0	0	0	chr1:g.85439916T>G	0	0
chr1	85453339	0	G	C	2	152	2104	0.013	C	intron_variant	MODIFIER	DDAH1	ENSG00000153904	Transcript	ENST00000284031.13	protein_coding	0	1/5	ENST00000284031.13:c.303+11404C>G	0	0	0	0	0	0	0	0	-1	0	SNV	HGNC	HGNC:2715	YES	1	P1	CCDS705.1	ENSP00000284031	O94760	B1AKK2	UPI000015C44E	0	0	0	0	0	0	chr1:g.85453339G>C	0	0
chr1	85457639	0	C	T	2	152	1909	0.013	T	intron_variant	MODIFIER	DDAH1	ENSG00000153904	Transcript	ENST00000284031.13	protein_coding	0	1/5	ENST00000284031.13:c.303+7104G>A	0	0	0	0	0	0	0	0	-1	0	SNV	HGNC	HGNC:2715	YES	1	P1	CCDS705.1	ENSP00000284031	O94760	B1AKK2	UPI000015C44E	0	0	0	0	0	0	chr1:g.85457639C>T	0	0
chr1	85463691	0	G	A	4	152	1614	0.026	A	intron_variant	MODIFIER	DDAH1	ENSG00000153904	Transcript	ENST00000284031.13	protein_coding	0	1/5	ENST00000284031.13:c.303+1052C>T	0	0	0	0	0	0	0	0	-1	0	SNV	HGNC	HGNC:2715	YES	1	P1	CCDS705.1	ENSP00000284031	O94760	B1AKK2	UPI000015C44E	0	0	0	0	0	0	chr1:g.85463691G>A	0	0
chr1	85476926	0	C	T	4	152	1640	0.026	T	intron_variant	MODIFIER	DDAH1	ENSG00000153904	Transcript	ENST00000426972.7	protein_coding	0	2/6	ENST00000426972.7:c.-7+19240G>A	0	0	0	0	0	0	0	0	-1	0	SNV	HGNC	HGNC:2715	0	1	0	CCDS44170.1	ENSP00000411189	O94760	0	UPI000022ABF8	0	0	0	0	0	0	chr1:g.85476926C>T	0	0
chr1	85485632	0	C	T	2	152	1661	0.013	T	intron_variant	MODIFIER	DDAH1	ENSG00000153904	Transcript	ENST00000426972.7	protein_coding	0	2/6	ENST00000426972.7:c.-7+10534G>A	0	0	0	0	0	0	0	0	-1	0	SNV	HGNC	HGNC:2715	0	1	0	CCDS44170.1	ENSP00000411189	O94760	0	UPI000022ABF8	0	0	0	0	0	0	chr1:g.85485632C>T	0	0
chr1	85613959	0	C	A	2	152	793	0.013	A	intergenic_variant	MODIFIER	0	0	0	0	0	0	0	0	0	0	0	0	0	0	0	0	0	0	SNV	0	0	0	0	0	0	0	0	0	0	0	0	0	0	0	0	chr1:g.85613959C>A	0	0
chr1	85638532	0	C	T	2	152	1704	0.026	T	intergenic_variant	MODIFIER	0	0	0	0	0	0	0	0	0	0	0	0	0	0	0	0	0	0	SNV	0	0	0	0	0	0	0	0	0	0	0	0	0	0	0	0	chr1:g.85638532C>T	0	0
chr1	85713556	0	A	T	2	152	2125	0.026	T	intergenic_variant	MODIFIER	0	0	0	0	0	0	0	0	0	0	0	0	0	0	0	0	0	0	SNV	0	0	0	0	0	0	0	0	0	0	0	0	0	0	0	0	chr1:g.85713556A>T	0	0
chr1	85873950	0	A	G	2	152	847	0.013	G	intron_variant	MODIFIER	COL24A1	ENSG00000171502	Transcript	ENST00000370571.7	protein_coding	0	35/59	ENST00000370571.7:c.3138+699T>C	0	0	0	0	0	0	0	0	-1	0	SNV	HGNC	HGNC:20821	YES	1	P1	CCDS41353.1	ENSP00000359603	Q17RW2	0	UPI000013E81F	0	0	0	0	0	0	chr1:g.85873950A>G	0	0
chr1	86039872	0	C	A	2	152	1739	0.013	A	intron_variant	MODIFIER	COL24A1	ENSG00000171502	Transcript	ENST00000370571.7	protein_coding	0	12/59	ENST00000370571.7:c.1951-5949G>T	0	0	0	0	0	0	0	0	-1	0	SNV	HGNC	HGNC:20821	YES	1	P1	CCDS41353.1	ENSP00000359603	Q17RW2	0	UPI000013E81F	0	0	0	0	0	0	chr1:g.86039872C>A	0	0
chr1	86069611	0	A	G	2	152	1883	0.013	G	intron_variant	MODIFIER	COL24A1	ENSG00000171502	Transcript	ENST00000370571.7	protein_coding	0	7/59	ENST00000370571.7:c.1708-5852T>C	0	0	0	0	0	0	0	0	-1	0	SNV	HGNC	HGNC:20821	YES	1	P1	CCDS41353.1	ENSP00000359603	Q17RW2	0	UPI000013E81F	0	0	0	0	0	0	chr1:g.86069611A>G	0	0
chr1	86185412	0	T	C	3	152	1531	0.019	C	intergenic_variant	MODIFIER	0	0	0	0	0	0	0	0	0	0	0	0	0	0	0	0	0	0	SNV	0	0	0	0	0	0	0	0	0	0	0	0	0	0	0	0	chr1:g.86185412T>C	0	0
chr1	86189797	0	A	T	2	152	2230	0.013	T	intergenic_variant	MODIFIER	0	0	0	0	0	0	0	0	0	0	0	0	0	0	0	0	0	0	SNV	0	0	0	0	0	0	0	0	0	0	0	0	0	0	0	0	chr1:g.86189797A>T	0	0
chr1	86337324	0	T	A	2	152	1410	0.013	A	regulatory_region_variant	MODIFIER	0	0	RegulatoryFeature	ENSR00000364108	enhancer	0	0	0	0	0	0	0	0	0	0	0	0	0	SNV	0	0	0	0	0	0	0	0	0	0	0	0	0	0	0	0	chr1:g.86337324T>A	0	0
chr1	86411693	0	G	C	2	152	2502	0.013	C	intergenic_variant	MODIFIER	0	0	0	0	0	0	0	0	0	0	0	0	0	0	0	0	0	0	SNV	0	0	0	0	0	0	0	0	0	0	0	0	0	0	0	0	chr1:g.86411693G>C	0	0
chr1	86640438	0	C	G	2	152	1524	0.013	G	intron_variant&non_coding_transcript_variant	MODIFIER	CLCA3P	ENSG00000153923	Transcript	ENST00000466454.1	processed_transcript	0	5/14	ENST00000466454.1:n.753+1403C>G	0	0	0	0	0	0	0	0	1	0	SNV	HGNC	HGNC:2017	YES	1	0	0	0	0	0	0	0	0	0	0	0	0	chr1:g.86640438C>G	0	0
chr1	86678438	0	A	G	3	152	799	0.019	G	intron_variant&non_coding_transcript_variant	MODIFIER	CLCA4-AS1	ENSG00000236915	Transcript	ENST00000650379.1	antisense	0	2/4	ENST00000650379.1:n.2136+14725T>C	0	0	0	0	0	0	0	0	-1	0	SNV	HGNC	HGNC:54055	YES	0	0	0	0	0	0	0	0	0	0	0	0	0	chr1:g.86678438A>G	0	0
chr1	86715612	0	G	A	2	152	1438	0.013	A	intron_variant	MODIFIER	SH3GLB1	ENSG00000097033	Transcript	ENST00000616170.4	protein_coding	0	1/9	ENST00000616170.4:c.73-112G>A	0	0	0	0	0	0	0	0	1	0	SNV	HGNC	HGNC:10833	YES	1	0	CCDS72819.1	ENSP00000479919	0	A0A087WW40	UPI0000E05641	0	0	0	0	0	0	chr1:g.86715612G>A	0	0
chr1	86877790	0	G	C	2	152	1518	0.013	C	intron_variant	MODIFIER	SELENOF	ENSG00000183291	Transcript	ENST00000331835.10	protein_coding	0	3/4	ENST00000331835.10:c.316+2872C>G	0	0	0	0	0	0	0	0	-1	0	SNV	HGNC	HGNC:17705	YES	1	P2	CCDS76178.1	ENSP00000328729	O60613	0	UPI000034ECC1	0	0	0	0	0	0	chr1:g.86877790G>C	0	0
chr1	86887434	0	A	C	2	152	1194	0.013	C	intron_variant	MODIFIER	SELENOF	ENSG00000183291	Transcript	ENST00000331835.10	protein_coding	0	2/4	ENST00000331835.10:c.253-6709T>G	0	0	0	0	0	0	0	0	-1	0	SNV	HGNC	HGNC:17705	YES	1	P2	CCDS76178.1	ENSP00000328729	O60613	0	UPI000034ECC1	0	0	0	0	0	0	chr1:g.86887434A>C	0	0
chr1	86901866	0	A	G	3	152	1552	0.019	G	intron_variant	MODIFIER	SELENOF	ENSG00000183291	Transcript	ENST00000331835.10	protein_coding	0	2/4	ENST00000331835.10:c.252+1415T>C	0	0	0	0	0	0	0	0	-1	0	SNV	HGNC	HGNC:17705	YES	1	P2	CCDS76178.1	ENSP00000328729	O60613	0	UPI000034ECC1	0	0	0	0	0	0	chr1:g.86901866A>G	0	0
chr1	86924680	0	T	G	2	152	2301	0.013	G	intron_variant	MODIFIER	HS2ST1	ENSG00000153936	Transcript	ENST00000370550.10	protein_coding	0	1/6	ENST00000370550.10:c.124+9520T>G	0	0	0	0	0	0	0	0	1	0	SNV	HGNC	HGNC:5193	YES	1	P1	CCDS711.1	ENSP00000359581	Q7LGA3	0	UPI0000073F43	0	0	0	0	0	0	chr1:g.86924680T>G	0	0
chr1	86943127	0	G	T	2	152	867	0.026	T	intron_variant	MODIFIER	HS2ST1	ENSG00000153936	Transcript	ENST00000370550.10	protein_coding	0	1/6	ENST00000370550.10:c.124+27967G>T	0	0	0	0	0	0	0	0	1	0	SNV	HGNC	HGNC:5193	YES	1	P1	CCDS711.1	ENSP00000359581	Q7LGA3	0	UPI0000073F43	0	0	0	0	0	0	chr1:g.86943127G>T	0	0
chr1	87039279	0	T	A	2	152	2267	0.013	A	intron_variant	MODIFIER	HS2ST1	ENSG00000153936	Transcript	ENST00000370550.10	protein_coding	0	1/6	ENST00000370550.10:c.125-33655T>A	0	0	0	0	0	0	0	0	1	0	SNV	HGNC	HGNC:5193	YES	1	P1	CCDS711.1	ENSP00000359581	Q7LGA3	0	UPI0000073F43	0	0	0	0	0	0	chr1:g.87039279T>A	0	0
chr1	87180519	0	G	C	2	152	2491	0.013	C	TF_binding_site_variant	MODIFIER	0	0	MotifFeature	ENSM00210711969	0	0	0	0	0	0	0	0	0	0	0	0	-1	0	SNV	0	0	0	0	0	0	0	0	0	0	0	0	0	0	0	0	chr1:g.87180519G>C	0	0
chr1	87285891	0	T	C	2	152	1423	0.013	C	intergenic_variant	MODIFIER	0	0	0	0	0	0	0	0	0	0	0	0	0	0	0	0	0	0	SNV	0	0	0	0	0	0	0	0	0	0	0	0	0	0	0	0	chr1:g.87285891T>C	0	0
chr1	87476282	0	G	T	2	152	2313	0.013	T	intergenic_variant	MODIFIER	0	0	0	0	0	0	0	0	0	0	0	0	0	0	0	0	0	0	SNV	0	0	0	0	0	0	0	0	0	0	0	0	0	0	0	0	chr1:g.87476282G>T	0	0
chr1	87541581	0	A	G	2	152	1500	0.013	G	intergenic_variant	MODIFIER	0	0	0	0	0	0	0	0	0	0	0	0	0	0	0	0	0	0	SNV	0	0	0	0	0	0	0	0	0	0	0	0	0	0	0	0	chr1:g.87541581A>G	0	0
chr1	87742716	0	G	A	2	152	1618	0.026	A	intron_variant&non_coding_transcript_variant	MODIFIER	PKN2-AS1	ENSG00000237505	Transcript	ENST00000645056.1	antisense	0	5/5	ENST00000645056.1:n.662-53988C>T	0	0	0	0	0	0	0	0	-1	0	SNV	HGNC	HGNC:50597	0	0	0	0	0	0	0	0	0	0	0	0	0	0	chr1:g.87742716G>A	0	0
chr1	87788530	0	C	T	2	152	1490	0.013	T	intron_variant&non_coding_transcript_variant	MODIFIER	PKN2-AS1	ENSG00000237505	Transcript	ENST00000645056.1	antisense	0	5/5	ENST00000645056.1:n.661+14334G>A	0	0	0	0	0	0	0	0	-1	0	SNV	HGNC	HGNC:50597	0	0	0	0	0	0	0	0	0	0	0	0	0	0	chr1:g.87788530C>T	0	0
chr1	87798160	0	G	A	2	152	2027	0.026	A	intron_variant&non_coding_transcript_variant	MODIFIER	PKN2-AS1	ENSG00000237505	Transcript	ENST00000645056.1	antisense	0	5/5	ENST00000645056.1:n.661+4704C>T	0	0	0	0	0	0	0	0	-1	0	SNV	HGNC	HGNC:50597	0	0	0	0	0	0	0	0	0	0	0	0	0	0	chr1:g.87798160G>A	0	0
chr1	87820624	0	G	A	3	152	1764	0.019	A	intron_variant&non_coding_transcript_variant	MODIFIER	PKN2-AS1	ENSG00000237505	Transcript	ENST00000645056.1	antisense	0	4/5	ENST00000645056.1:n.520-17619C>T	0	0	0	0	0	0	0	0	-1	0	SNV	HGNC	HGNC:50597	0	0	0	0	0	0	0	0	0	0	0	0	0	0	chr1:g.87820624G>A	0	0
chr1	87849564	0	T	G	2	152	916	0.013	G	intron_variant&non_coding_transcript_variant	MODIFIER	PKN2-AS1	ENSG00000237505	Transcript	ENST00000645056.1	antisense	0	4/5	ENST00000645056.1:n.520-46559A>C	0	0	0	0	0	0	0	0	-1	0	SNV	HGNC	HGNC:50597	0	0	0	0	0	0	0	0	0	0	0	0	0	0	chr1:g.87849564T>G	0	0
chr1	87898844	0	C	T	2	152	1787	0.013	T	downstream_gene_variant	MODIFIER	PKN2-AS1	ENSG00000237505	Transcript	ENST00000437598.1	antisense	0	0	0	0	0	0	0	0	0	0	1065	-1	0	SNV	HGNC	HGNC:50597	0	2	0	0	0	0	0	0	0	0	0	0	0	0	chr1:g.87898844C>T	0	0
chr1	88055390	0	G	A	2	152	1270	0.013	A	intron_variant&non_coding_transcript_variant	MODIFIER	PKN2-AS1	ENSG00000237505	Transcript	ENST00000645056.1	antisense	0	3/5	ENST00000645056.1:n.471-20491C>T	0	0	0	0	0	0	0	0	-1	0	SNV	HGNC	HGNC:50597	0	0	0	0	0	0	0	0	0	0	0	0	0	0	chr1:g.88055390G>A	0	0
chr1	88076967	0	A	C	3	152	1832	0.019	C	intron_variant&non_coding_transcript_variant	MODIFIER	PKN2-AS1	ENSG00000237505	Transcript	ENST00000645056.1	antisense	0	3/5	ENST00000645056.1:n.471-42068T>G	0	0	0	0	0	0	0	0	-1	0	SNV	HGNC	HGNC:50597	0	0	0	0	0	0	0	0	0	0	0	0	0	0	chr1:g.88076967A>C	0	0
chr1	88087174	0	G	A	2	152	1722	0.013	A	intron_variant&non_coding_transcript_variant	MODIFIER	PKN2-AS1	ENSG00000237505	Transcript	ENST00000645056.1	antisense	0	3/5	ENST00000645056.1:n.471-52275C>T	0	0	0	0	0	0	0	0	-1	0	SNV	HGNC	HGNC:50597	0	0	0	0	0	0	0	0	0	0	0	0	0	0	chr1:g.88087174G>A	0	0
chr1	88108507	0	T	C	2	152	896	0.013	C	intron_variant&non_coding_transcript_variant	MODIFIER	PKN2-AS1	ENSG00000237505	Transcript	ENST00000645056.1	antisense	0	3/5	ENST00000645056.1:n.471-73608A>G	0	0	0	0	0	0	0	0	-1	0	SNV	HGNC	HGNC:50597	0	0	0	0	0	0	0	0	0	0	0	0	0	0	chr1:g.88108507T>C	0	0
chr1	88324268	0	C	T	2	152	1803	0.026	T	intron_variant&non_coding_transcript_variant	MODIFIER	PKN2-AS1	ENSG00000237505	Transcript	ENST00000645056.1	antisense	0	3/5	ENST00000645056.1:n.470+204568G>A	0	0	0	0	0	0	0	0	-1	0	SNV	HGNC	HGNC:50597	0	0	0	0	0	0	0	0	0	0	0	0	0	0	chr1:g.88324268C>T	0	0
chr1	88404362	0	C	T	2	152	1417	0.026	T	intron_variant&non_coding_transcript_variant	MODIFIER	PKN2-AS1	ENSG00000237505	Transcript	ENST00000645056.1	antisense	0	3/5	ENST00000645056.1:n.470+124474G>A	0	0	0	0	0	0	0	0	-1	0	SNV	HGNC	HGNC:50597	0	0	0	0	0	0	0	0	0	0	0	0	0	0	chr1:g.88404362C>T	0	0
chr1	88450099	0	G	A	2	152	2239	0.013	A	intron_variant&non_coding_transcript_variant	MODIFIER	PKN2-AS1	ENSG00000237505	Transcript	ENST00000645056.1	antisense	0	3/5	ENST00000645056.1:n.470+78737C>T	0	0	0	0	0	0	0	0	-1	0	SNV	HGNC	HGNC:50597	0	0	0	0	0	0	0	0	0	0	0	0	0	0	chr1:g.88450099G>A	0	0
chr1	88497553	0	G	A	2	152	977	0.013	A	downstream_gene_variant	MODIFIER	AC093578.1	ENSG00000230053	Transcript	ENST00000415219.2	processed_pseudogene	0	0	0	0	0	0	0	0	0	0	756	-1	0	SNV	Clone_based_ensembl_gene	0	YES	0	0	0	0	0	0	0	0	0	0	0	0	0	chr1:g.88497553G>A	0	0
chr1	88558445	0	A	C	2	152	1698	0.013	C	intron_variant&non_coding_transcript_variant	MODIFIER	PKN2-AS1	ENSG00000237505	Transcript	ENST00000458097.5	antisense	0	2/3	ENST00000458097.5:n.251-1397T>G	0	0	0	0	0	0	0	0	-1	0	SNV	HGNC	HGNC:50597	YES	2	0	0	0	0	0	0	0	0	0	0	0	0	chr1:g.88558445A>C	0	0
chr1	88613450	0	C	T	2	152	1442	0.013	T	intron_variant&non_coding_transcript_variant	MODIFIER	PKN2-AS1	ENSG00000237505	Transcript	ENST00000458097.5	antisense	0	1/3	ENST00000458097.5:n.42-43255G>A	0	0	0	0	0	0	0	0	-1	0	SNV	HGNC	HGNC:50597	YES	2	0	0	0	0	0	0	0	0	0	0	0	0	chr1:g.88613450C>T	0	0
chr1	88746152	0	G	A	2	152	1112	0.013	A	intron_variant	MODIFIER	PKN2	ENSG00000065243	Transcript	ENST00000370521.8	protein_coding	0	2/21	ENST00000370521.8:c.349+4864G>A	0	0	0	0	0	0	0	0	1	0	SNV	HGNC	HGNC:9406	YES	1	P1	CCDS714.1	ENSP00000359552	Q16513	0	UPI000004D291	0	0	0	0	0	0	chr1:g.88746152G>A	0	0
chr1	88776824	0	C	T	2	152	1288	0.013	T	intron_variant	MODIFIER	PKN2	ENSG00000065243	Transcript	ENST00000370521.8	protein_coding	0	6/21	ENST00000370521.8:c.985+4945C>T	0	0	0	0	0	0	0	0	1	0	SNV	HGNC	HGNC:9406	YES	1	P1	CCDS714.1	ENSP00000359552	Q16513	0	UPI000004D291	0	0	0	0	0	0	chr1:g.88776824C>T	0	0
chr1	88794297	0	G	A	2	152	933	0.026	A	intron_variant	MODIFIER	PKN2	ENSG00000065243	Transcript	ENST00000370521.8	protein_coding	0	8/21	ENST00000370521.8:c.1281+8084G>A	0	0	0	0	0	0	0	0	1	0	SNV	HGNC	HGNC:9406	YES	1	P1	CCDS714.1	ENSP00000359552	Q16513	0	UPI000004D291	0	0	0	0	0	0	chr1:g.88794297G>A	0	0
chr1	88992431	0	C	T	2	152	1812	0.013	T	intron_variant	MODIFIER	KYAT3	ENSG00000137944	Transcript	ENST00000260508.9	protein_coding	0	1/13	ENST00000260508.9:c.-2+154G>A	0	0	0	0	0	0	0	0	-1	0	SNV	HGNC	HGNC:33238	YES	1	P1	CCDS30766.1	ENSP00000260508	Q6YP21	B4DW13	UPI0000155712	0	0	0	0	0	0	chr1:g.88992431C>T	0	0
chr1	89001882	0	C	T	2	152	2033	0.026	T	downstream_gene_variant	MODIFIER	GBP3	ENSG00000117226	Transcript	ENST00000370481.9	protein_coding	0	0	0	0	0	0	0	0	0	0	4798	-1	0	SNV	HGNC	HGNC:4184	YES	1	P1	CCDS717.2	ENSP00000359512	Q9H0R5	0	UPI0000204D81	0	0	0	0	0	0	chr1:g.89001882C>T	0	0
chr1	89019854	0	T	C	2	152	1036	0.013	C	intron_variant	MODIFIER	GBP3	ENSG00000117226	Transcript	ENST00000370481.9	protein_coding	0	2/10	ENST00000370481.9:c.190+678A>G	0	0	0	0	0	0	0	0	-1	0	SNV	HGNC	HGNC:4184	YES	1	P1	CCDS717.2	ENSP00000359512	Q9H0R5	0	UPI0000204D81	0	0	0	0	0	0	chr1:g.89019854T>C	0	0
chr1	89041472	0	G	A	2	152	1881	0.013	A	regulatory_region_variant	MODIFIER	0	0	RegulatoryFeature	ENSR00000009519	promoter_flanking_region	0	0	0	0	0	0	0	0	0	0	0	0	0	SNV	0	0	0	0	0	0	0	0	0	0	0	0	0	0	0	0	chr1:g.89041472G>A	0	0
chr1	89052827	0	C	G	2	152	1814	0.013	G	3_prime_UTR_variant	MODIFIER	GBP1	ENSG00000117228	Transcript	ENST00000370473.5	protein_coding	11/11	0	ENST00000370473.5:c.*528G>C	0	2375/2883	0	0	0	0	0	0	-1	0	SNV	HGNC	HGNC:4182	YES	1	P1	CCDS718.1	ENSP00000359504	P32455	0	UPI000013C9DF	0	0	0	0	0	0	chr1:g.89052827C>G	0	0
chr1	89087707	0	C	A	2	152	1360	0.013	A	intergenic_variant	MODIFIER	0	0	0	0	0	0	0	0	0	0	0	0	0	0	0	0	0	0	SNV	0	0	0	0	0	0	0	0	0	0	0	0	0	0	0	0	chr1:g.89087707C>A	0	0
chr1	89111289	0	T	C	2	152	1477	0.013	C	intron_variant	MODIFIER	GBP2	ENSG00000162645	Transcript	ENST00000370466.4	protein_coding	0	8/10	ENST00000370466.4:c.1363-1023A>G	0	0	0	0	0	0	0	0	-1	0	SNV	HGNC	HGNC:4183	YES	1	P1	CCDS719.1	ENSP00000359497	P32456	0	UPI000013E19F	0	0	0	0	0	0	chr1:g.89111289T>C	0	0
chr1	89335961	0	G	C	2	152	1904	0.013	C	downstream_gene_variant	MODIFIER	BX119321.1	ENSG00000233235	Transcript	ENST00000428912.1	unprocessed_pseudogene	0	0	0	0	0	0	0	0	0	0	1081	1	0	SNV	Clone_based_ensembl_gene	0	YES	0	0	0	0	0	0	0	0	0	0	0	0	0	chr1:g.89335961G>C	0	0
chr1	89380230	0	A	G	2	152	1577	0.013	G	intron_variant	MODIFIER	GBP6	ENSG00000183347	Transcript	ENST00000370456.4	protein_coding	0	5/10	ENST00000370456.4:c.626-156A>G	0	0	0	0	0	0	0	0	1	0	SNV	HGNC	HGNC:25395	YES	1	P1	CCDS723.1	ENSP00000359485	Q6ZN66	0	UPI00001D7DF5	0	0	0	0	0	0	chr1:g.89380230A>G	0	0
chr1	89398106	0	T	C	2	152	1283	0.013	C	downstream_gene_variant	MODIFIER	CAPNS1P1	ENSG00000215874	Transcript	ENST00000401029.3	processed_pseudogene	0	0	0	0	0	0	0	0	0	0	3441	1	0	SNV	HGNC	HGNC:39562	YES	0	0	0	0	0	0	0	0	0	0	0	0	0	chr1:g.89398106T>C	0	0
chr1	89406370	0	G	A	2	152	1327	0.013	A	upstream_gene_variant	MODIFIER	GBP1P1	ENSG00000225492	Transcript	ENST00000394662.2	transcribed_unprocessed_pseudogene	0	0	0	0	0	0	0	0	0	0	3949	1	0	SNV	HGNC	HGNC:39561	YES	0	0	0	0	0	0	0	0	0	0	0	0	0	chr1:g.89406370G>A	0	0
chr1	89441970	0	T	A	2	152	1966	0.013	A	intergenic_variant	MODIFIER	0	0	0	0	0	0	0	0	0	0	0	0	0	0	0	0	0	0	SNV	0	0	0	0	0	0	0	0	0	0	0	0	0	0	0	0	chr1:g.89441970T>A	0	0
chr1	89538989	0	T	G	3	152	1484	0.019	G	intron_variant	MODIFIER	LRRC8B	ENSG00000197147	Transcript	ENST00000640258.1	protein_coding	0	2/8	ENST00000640258.1:c.-623-10926T>G	0	0	0	0	0	0	0	0	1	0	SNV	HGNC	HGNC:30692	YES	5	P1	CCDS724.1	ENSP00000491377	Q6P9F7	A0A384N5V6	UPI00000739FF	0	0	0	0	0	0	chr1:g.89538989T>G	0	0
chr1	89543687	0	G	T	2	150	424	0.013	T	intron_variant	MODIFIER	LRRC8B	ENSG00000197147	Transcript	ENST00000640258.1	protein_coding	0	2/8	ENST00000640258.1:c.-623-6228G>T	0	0	0	0	0	0	0	0	1	0	SNV	HGNC	HGNC:30692	YES	5	P1	CCDS724.1	ENSP00000491377	Q6P9F7	A0A384N5V6	UPI00000739FF	0	0	0	0	0	0	chr1:g.89543687G>T	0	0
chr1	89578310	0	G	A	2	152	1142	0.013	A	intron_variant	MODIFIER	LRRC8B	ENSG00000197147	Transcript	ENST00000640258.1	protein_coding	0	6/8	ENST00000640258.1:c.-124-1281G>A	0	0	0	0	0	0	0	0	1	0	SNV	HGNC	HGNC:30692	YES	5	P1	CCDS724.1	ENSP00000491377	Q6P9F7	A0A384N5V6	UPI00000739FF	0	0	0	0	0	0	chr1:g.89578310G>A	0	0
chr1	89723595	0	T	A	2	152	1668	0.013	A	downstream_gene_variant	MODIFIER	LRRC8C	ENSG00000171488	Transcript	ENST00000370454.9	protein_coding	0	0	0	0	0	0	0	0	0	0	4062	1	0	SNV	HGNC	HGNC:25075	YES	1	P1	CCDS725.1	ENSP00000359483	Q8TDW0	0	UPI000013E814	0	0	0	0	0	0	chr1:g.89723595T>A	0	0
chr1	89897998	0	A	G	2	152	2261	0.013	G	intron_variant	MODIFIER	LRRC8D	ENSG00000171492	Transcript	ENST00000337338.9	protein_coding	0	2/2	ENST00000337338.9:c.-2-35069A>G	0	0	0	0	0	0	0	0	1	0	SNV	HGNC	HGNC:16992	YES	2	P1	CCDS726.1	ENSP00000338887	Q7L1W4	0	UPI00001BBFBA	0	0	0	0	0	0	chr1:g.89897998A>G	0	0
chr1	89948797	0	A	G	2	152	1718	0.013	G	intergenic_variant	MODIFIER	0	0	0	0	0	0	0	0	0	0	0	0	0	0	0	0	0	0	SNV	0	0	0	0	0	0	0	0	0	0	0	0	0	0	0	0	chr1:g.89948797A>G	0	0
chr1	90031922	0	C	A	2	152	1784	0.013	A	3_prime_UTR_variant	MODIFIER	ZNF326	ENSG00000162664	Transcript	ENST00000340281.9	protein_coding	12/12	0	ENST00000340281.9:c.*4221C>A	0	6118/9729	0	0	0	0	0	0	1	0	SNV	HGNC	HGNC:14104	YES	1	P3	CCDS727.1	ENSP00000340796	Q5BKZ1	0	UPI0000160AB2	0	0	0	0	0	0	chr1:g.90031922C>A	0	0
chr1	90070808	0	A	T	2	152	1853	0.013	T	intergenic_variant	MODIFIER	0	0	0	0	0	0	0	0	0	0	0	0	0	0	0	0	0	0	SNV	0	0	0	0	0	0	0	0	0	0	0	0	0	0	0	0	chr1:g.90070808A>T	0	0
chr1	90132457	0	T	G	2	152	1517	0.013	G	intergenic_variant	MODIFIER	0	0	0	0	0	0	0	0	0	0	0	0	0	0	0	0	0	0	SNV	0	0	0	0	0	0	0	0	0	0	0	0	0	0	0	0	chr1:g.90132457T>G	0	0
chr1	90133480	0	C	T	2	152	2220	0.013	T	regulatory_region_variant	MODIFIER	0	0	RegulatoryFeature	ENSR00000252959	CTCF_binding_site	0	0	0	0	0	0	0	0	0	0	0	0	0	SNV	0	0	0	0	0	0	0	0	0	0	0	0	0	0	0	0	chr1:g.90133480C>T	0	0
chr1	90152412	0	A	T	2	152	1633	0.013	T	intergenic_variant	MODIFIER	0	0	0	0	0	0	0	0	0	0	0	0	0	0	0	0	0	0	SNV	0	0	0	0	0	0	0	0	0	0	0	0	0	0	0	0	chr1:g.90152412A>T	0	0
chr1	90238176	0	G	T	2	152	1477	0.013	T	intergenic_variant	MODIFIER	0	0	0	0	0	0	0	0	0	0	0	0	0	0	0	0	0	0	SNV	0	0	0	0	0	0	0	0	0	0	0	0	0	0	0	0	chr1:g.90238176G>T	0	0
chr1	90275291	0	T	A	2	152	2353	0.013	A	regulatory_region_variant	MODIFIER	0	0	RegulatoryFeature	ENSR00000364847	enhancer	0	0	0	0	0	0	0	0	0	0	0	0	0	SNV	0	0	0	0	0	0	0	0	0	0	0	0	0	0	0	0	chr1:g.90275291T>A	0	0
chr1	90365336	0	C	T	2	152	2032	0.013	T	regulatory_region_variant	MODIFIER	0	0	RegulatoryFeature	ENSR00000364869	promoter_flanking_region	0	0	0	0	0	0	0	0	0	0	0	0	0	SNV	0	0	0	0	0	0	0	0	0	0	0	0	0	0	0	0	chr1:g.90365336C>T	0	0
chr1	90466013	0	T	C	2	152	1693	0.013	C	intergenic_variant	MODIFIER	0	0	0	0	0	0	0	0	0	0	0	0	0	0	0	0	0	0	SNV	0	0	0	0	0	0	0	0	0	0	0	0	0	0	0	0	chr1:g.90466013T>C	0	0
chr1	90471003	0	T	C	2	152	1592	0.013	C	intergenic_variant	MODIFIER	0	0	0	0	0	0	0	0	0	0	0	0	0	0	0	0	0	0	SNV	0	0	0	0	0	0	0	0	0	0	0	0	0	0	0	0	chr1:g.90471003T>C	0	0
chr1	90530413	0	C	A	2	152	1796	0.013	A	intron_variant&non_coding_transcript_variant	MODIFIER	AC092783.1	ENSG00000229201	Transcript	ENST00000435832.1	lincRNA	0	1/3	ENST00000435832.1:n.105+2955G>T	0	0	0	0	0	0	0	0	-1	0	SNV	Clone_based_ensembl_gene	0	YES	3	0	0	0	0	0	0	0	0	0	0	0	0	chr1:g.90530413C>A	0	0
chr1	90580636	0	C	T	2	152	2356	0.013	T	intergenic_variant	MODIFIER	0	0	0	0	0	0	0	0	0	0	0	0	0	0	0	0	0	0	SNV	0	0	0	0	0	0	0	0	0	0	0	0	0	0	0	0	chr1:g.90580636C>T	0	0
chr1	90583009	0	A	C	2	152	2104	0.013	C	intergenic_variant	MODIFIER	0	0	0	0	0	0	0	0	0	0	0	0	0	0	0	0	0	0	SNV	0	0	0	0	0	0	0	0	0	0	0	0	0	0	0	0	chr1:g.90583009A>C	0	0
chr1	90595859	0	C	T	2	152	1833	0.013	T	intergenic_variant	MODIFIER	0	0	0	0	0	0	0	0	0	0	0	0	0	0	0	0	0	0	SNV	0	0	0	0	0	0	0	0	0	0	0	0	0	0	0	0	chr1:g.90595859C>T	0	0
chr1	90596970	0	G	A	2	152	785	0.013	A	intergenic_variant	MODIFIER	0	0	0	0	0	0	0	0	0	0	0	0	0	0	0	0	0	0	SNV	0	0	0	0	0	0	0	0	0	0	0	0	0	0	0	0	chr1:g.90596970G>A	0	0
chr1	90619253	0	C	T	2	152	1610	0.013	T	intergenic_variant	MODIFIER	0	0	0	0	0	0	0	0	0	0	0	0	0	0	0	0	0	0	SNV	0	0	0	0	0	0	0	0	0	0	0	0	0	0	0	0	chr1:g.90619253C>T	0	0
chr1	90651525	0	A	G	2	152	1720	0.013	G	intergenic_variant	MODIFIER	0	0	0	0	0	0	0	0	0	0	0	0	0	0	0	0	0	0	SNV	0	0	0	0	0	0	0	0	0	0	0	0	0	0	0	0	chr1:g.90651525A>G	0	0
chr1	90948371	0	A	C	2	152	2167	0.013	C	intron_variant	MODIFIER	ZNF644	ENSG00000122482	Transcript	ENST00000370440.5	protein_coding	0	2/5	ENST00000370440.5:c.45-7062T>G	0	0	0	0	0	0	0	0	-1	0	SNV	HGNC	HGNC:29222	YES	5	P1	CCDS731.1	ENSP00000359469	Q9H582	0	UPI000004A010	0	1	0	0	0	0	chr1:g.90948371A>C	0	0
chr1	90986863	0	A	G	2	152	672	0.013	G	intron_variant	MODIFIER	ZNF644	ENSG00000122482	Transcript	ENST00000370440.5	protein_coding	0	1/5	ENST00000370440.5:c.-17-4493T>C	0	0	0	0	0	0	0	0	-1	0	SNV	HGNC	HGNC:29222	YES	5	P1	CCDS731.1	ENSP00000359469	Q9H582	0	UPI000004A010	0	1	0	0	0	0	chr1:g.90986863A>G	0	0
chr1	91033613	0	G	A	2	152	1811	0.013	A	intergenic_variant	MODIFIER	0	0	0	0	0	0	0	0	0	0	0	0	0	0	0	0	0	0	SNV	0	0	0	0	0	0	0	0	0	0	0	0	0	0	0	0	chr1:g.91033613G>A	0	0
chr1	91075951	0	A	G	2	152	2320	0.013	G	regulatory_region_variant	MODIFIER	0	0	RegulatoryFeature	ENSR00000365011	enhancer	0	0	0	0	0	0	0	0	0	0	0	0	0	SNV	0	0	0	0	0	0	0	0	0	0	0	0	0	0	0	0	chr1:g.91075951A>G	0	0
chr1	91095578	0	C	G	2	150	863	0.013	G	intergenic_variant	MODIFIER	0	0	0	0	0	0	0	0	0	0	0	0	0	0	0	0	0	0	SNV	0	0	0	0	0	0	0	0	0	0	0	0	0	0	0	0	chr1:g.91095578C>G	0	0
chr1	91219946	0	G	T	2	152	1492	0.026	T	intergenic_variant	MODIFIER	0	0	0	0	0	0	0	0	0	0	0	0	0	0	0	0	0	0	SNV	0	0	0	0	0	0	0	0	0	0	0	0	0	0	0	0	chr1:g.91219946G>T	0	0
chr1	91237046	0	T	C	2	152	1515	0.013	C	intergenic_variant	MODIFIER	0	0	0	0	0	0	0	0	0	0	0	0	0	0	0	0	0	0	SNV	0	0	0	0	0	0	0	0	0	0	0	0	0	0	0	0	chr1:g.91237046T>C	0	0
chr1	91243980	0	G	A	2	152	1332	0.013	A	intergenic_variant	MODIFIER	0	0	0	0	0	0	0	0	0	0	0	0	0	0	0	0	0	0	SNV	0	0	0	0	0	0	0	0	0	0	0	0	0	0	0	0	chr1:g.91243980G>A	0	0
chr1	91246079	0	C	A	2	152	1101	0.013	A	intergenic_variant	MODIFIER	0	0	0	0	0	0	0	0	0	0	0	0	0	0	0	0	0	0	SNV	0	0	0	0	0	0	0	0	0	0	0	0	0	0	0	0	chr1:g.91246079C>A	0	0
chr1	91416759	0	C	A	2	152	2142	0.013	A	regulatory_region_variant	MODIFIER	0	0	RegulatoryFeature	ENSR00000365059	CTCF_binding_site	0	0	0	0	0	0	0	0	0	0	0	0	0	SNV	0	0	0	0	0	0	0	0	0	0	0	0	0	0	0	0	chr1:g.91416759C>A	0	0
chr1	91469867	0	C	T	2	152	1599	0.013	T	intergenic_variant	MODIFIER	0	0	0	0	0	0	0	0	0	0	0	0	0	0	0	0	0	0	SNV	0	0	0	0	0	0	0	0	0	0	0	0	0	0	0	0	chr1:g.91469867C>T	0	0
chr1	91489624	0	T	A	2	152	1320	0.013	A	intergenic_variant	MODIFIER	0	0	0	0	0	0	0	0	0	0	0	0	0	0	0	0	0	0	SNV	0	0	0	0	0	0	0	0	0	0	0	0	0	0	0	0	chr1:g.91489624T>A	0	0
chr1	91584045	0	A	G	2	152	1681	0.013	G	regulatory_region_variant	MODIFIER	0	0	RegulatoryFeature	ENSR00000365094	promoter_flanking_region	0	0	0	0	0	0	0	0	0	0	0	0	0	SNV	0	0	0	0	0	0	0	0	0	0	0	0	0	0	0	0	chr1:g.91584045A>G	0	0
chr1	91747281	0	C	G	2	152	2442	0.013	G	intron_variant	MODIFIER	TGFBR3	ENSG00000069702	Transcript	ENST00000212355.9	protein_coding	0	4/16	ENST00000212355.9:c.384+11332G>C	0	0	0	0	0	0	0	0	-1	0	SNV	HGNC	HGNC:11774	YES	1	P3	CCDS30770.1	ENSP00000212355	Q03167	0	UPI000049D997	0	1	0	0	0	0	chr1:g.91747281C>G	0	0
chr1	91805033	0	T	C	2	152	2563	0.013	C	intron_variant	MODIFIER	TGFBR3	ENSG00000069702	Transcript	ENST00000212355.9	protein_coding	0	2/16	ENST00000212355.9:c.62-7562A>G	0	0	0	0	0	0	0	0	-1	0	SNV	HGNC	HGNC:11774	YES	1	P3	CCDS30770.1	ENSP00000212355	Q03167	0	UPI000049D997	0	1	0	0	0	0	chr1:g.91805033T>C	0	0
chr1	91851600	0	A	G	3	152	2172	0.019	G	intron_variant	MODIFIER	TGFBR3	ENSG00000069702	Transcript	ENST00000212355.9	protein_coding	0	2/16	ENST00000212355.9:c.61+9871T>C	0	0	0	0	0	0	0	0	-1	0	SNV	HGNC	HGNC:11774	YES	1	P3	CCDS30770.1	ENSP00000212355	Q03167	0	UPI000049D997	0	1	0	0	0	0	chr1:g.91851600A>G	0	0
chr1	91897825	0	C	A	2	152	1024	0.013	A	intron_variant	MODIFIER	TGFBR3	ENSG00000069702	Transcript	ENST00000370399.6	protein_coding	0	2/17	ENST00000370399.6:c.-114+1812G>T	0	0	0	0	0	0	0	0	-1	0	SNV	HGNC	HGNC:11774	0	1	A2	CCDS55614.1	ENSP00000359426	Q03167	A0A0A8KWK3	UPI0000205B27	0	1	0	0	0	0	chr1:g.91897825C>A	0	0
chr1	91913556	0	G	T	2	152	1292	0.013	T	intergenic_variant	MODIFIER	0	0	0	0	0	0	0	0	0	0	0	0	0	0	0	0	0	0	SNV	0	0	0	0	0	0	0	0	0	0	0	0	0	0	0	0	chr1:g.91913556G>T	0	0
chr1	91967823	0	A	G	2	152	1734	0.013	G	intron_variant	MODIFIER	BRDT	ENSG00000137948	Transcript	ENST00000399546.6	protein_coding	0	3/18	ENST00000399546.6:c.331-323A>G	0	0	0	0	0	0	0	0	1	0	SNV	HGNC	HGNC:1105	YES	2	A2	CCDS72820.1	ENSP00000387822	Q58F21	0	UPI000292A27D	0	1	0	0	0	0	chr1:g.91967823A>G	0	0
chr1	91980092	0	G	A	2	152	1179	0.013	A	intron_variant	MODIFIER	BRDT	ENSG00000137948	Transcript	ENST00000399546.6	protein_coding	0	8/18	ENST00000399546.6:c.1299+335G>A	0	0	0	0	0	0	0	0	1	0	SNV	HGNC	HGNC:1105	YES	2	A2	CCDS72820.1	ENSP00000387822	Q58F21	0	UPI000292A27D	0	1	0	0	0	0	chr1:g.91980092G>A	0	0
chr1	92029710	0	T	C	2	152	1966	0.026	C	upstream_gene_variant	MODIFIER	EPHX4	ENSG00000172031	Transcript	ENST00000370383.5	protein_coding	0	0	0	0	0	0	0	0	0	0	275	1	0	SNV	HGNC	HGNC:23758	YES	1	P1	CCDS736.1	ENSP00000359410	Q8IUS5	0	UPI000013E9F5	0	0	0	0	0	0	chr1:g.92029710T>C	0	0
chr1	92066082	0	A	G	4	152	1178	0.026	G	downstream_gene_variant	MODIFIER	EPHX4	ENSG00000172031	Transcript	ENST00000370383.5	protein_coding	0	0	0	0	0	0	0	0	0	0	2544	1	0	SNV	HGNC	HGNC:23758	YES	1	P1	CCDS736.1	ENSP00000359410	Q8IUS5	0	UPI000013E9F5	0	0	0	0	0	0	chr1:g.92066082A>G	0	0
chr1	92130263	0	C	T	2	152	1382	0.013	T	downstream_gene_variant	MODIFIER	PRKAR1AP1	ENSG00000233401	Transcript	ENST00000441422.1	processed_pseudogene	0	0	0	0	0	0	0	0	0	0	3801	1	0	SNV	HGNC	HGNC:9389	YES	0	0	0	0	0	0	0	0	0	0	0	0	0	chr1:g.92130263C>T	0	0
chr1	92232071	0	G	C	2	152	728	0.013	C	intron_variant	MODIFIER	C1orf146	ENSG00000203910	Transcript	ENST00000370375.8	protein_coding	0	2/5	ENST00000370375.8:c.66+585G>C	0	0	0	0	0	0	0	0	1	0	SNV	HGNC	HGNC:24032	YES	1	P1	CCDS30772.1	ENSP00000359401	Q5VVC0	0	UPI0000185FBA	0	0	0	0	0	0	chr1:g.92232071G>C	0	0
chr1	92547231	0	C	T	2	152	1744	0.013	T	intron_variant	MODIFIER	EVI5	ENSG00000067208	Transcript	ENST00000540033.2	protein_coding	0	18/18	ENST00000540033.2:c.2151+16411G>A	0	0	0	0	0	0	0	0	-1	0	SNV	HGNC	HGNC:3501	YES	1	A2	CCDS76179.1	ENSP00000440826	O60447	0	UPI0002065028	0	0	0	0	0	0	chr1:g.92547231C>T	0	0
chr1	92569310	0	G	C	2	152	1221	0.013	C	intron_variant	MODIFIER	EVI5	ENSG00000067208	Transcript	ENST00000540033.2	protein_coding	0	17/18	ENST00000540033.2:c.2056-5573C>G	0	0	0	0	0	0	0	0	-1	0	SNV	HGNC	HGNC:3501	YES	1	A2	CCDS76179.1	ENSP00000440826	O60447	0	UPI0002065028	0	0	0	0	0	0	chr1:g.92569310G>C	0	0
chr1	92650901	0	T	C	2	152	1154	0.013	C	intron_variant	MODIFIER	EVI5	ENSG00000067208	Transcript	ENST00000540033.2	protein_coding	0	12/18	ENST00000540033.2:c.1377+12519A>G	0	0	0	0	0	0	0	0	-1	0	SNV	HGNC	HGNC:3501	YES	1	A2	CCDS76179.1	ENSP00000440826	O60447	0	UPI0002065028	0	0	0	0	0	0	chr1:g.92650901T>C	0	0
chr1	92658542	0	C	T	2	152	1301	0.013	T	intron_variant	MODIFIER	EVI5	ENSG00000067208	Transcript	ENST00000540033.2	protein_coding	0	12/18	ENST00000540033.2:c.1377+4878G>A	0	0	0	0	0	0	0	0	-1	0	SNV	HGNC	HGNC:3501	YES	1	A2	CCDS76179.1	ENSP00000440826	O60447	0	UPI0002065028	0	0	0	0	0	0	chr1:g.92658542C>T	0	0
chr1	92763147	0	T	C	2	152	1010	0.013	C	intron_variant	MODIFIER	EVI5	ENSG00000067208	Transcript	ENST00000540033.2	protein_coding	0	1/18	ENST00000540033.2:c.52-26520A>G	0	0	0	0	0	0	0	0	-1	0	SNV	HGNC	HGNC:3501	YES	1	A2	CCDS76179.1	ENSP00000440826	O60447	0	UPI0002065028	0	0	0	0	0	0	chr1:g.92763147T>C	0	0
chr1	92793447	0	A	G	2	152	1541	0.013	G	upstream_gene_variant	MODIFIER	EVI5	ENSG00000067208	Transcript	ENST00000540033.2	protein_coding	0	0	0	0	0	0	0	0	0	0	1043	-1	0	SNV	HGNC	HGNC:3501	YES	1	A2	CCDS76179.1	ENSP00000440826	O60447	0	UPI0002065028	0	0	0	0	0	0	chr1:g.92793447A>G	0	0
chr1	92800702	0	T	C	2	150	746	0.013	C	intergenic_variant	MODIFIER	0	0	0	0	0	0	0	0	0	0	0	0	0	0	0	0	0	0	SNV	0	0	0	0	0	0	0	0	0	0	0	0	0	0	0	0	chr1:g.92800702T>C	0	0
chr1	92868078	0	C	T	2	152	2001	0.013	T	intron_variant	MODIFIER	DIPK1A	ENSG00000154511	Transcript	ENST00000370310.5	protein_coding	0	2/4	ENST00000370310.5:c.189+8218G>A	0	0	0	0	0	0	0	0	-1	0	SNV	HGNC	HGNC:32213	YES	2	P1	CCDS44173.1	ENSP00000359333	Q5T7M9	0	UPI0000037783	0	0	0	0	0	0	chr1:g.92868078C>T	0	0
chr1	92979845	0	T	G	2	152	1306	0.013	G	upstream_gene_variant	MODIFIER	RN7SL692P	ENSG00000239710	Transcript	ENST00000464677.3	misc_RNA	0	0	0	0	0	0	0	0	0	0	4731	-1	0	SNV	HGNC	HGNC:46708	YES	0	0	0	0	0	0	0	0	0	0	0	0	0	chr1:g.92979845T>G	0	0
chr1	93086616	0	T	A	2	152	1255	0.013	A	intron_variant	MODIFIER	MTF2	ENSG00000143033	Transcript	ENST00000370298.9	protein_coding	0	1/14	ENST00000370298.9:c.5+7085T>A	0	0	0	0	0	0	0	0	1	0	SNV	HGNC	HGNC:29535	YES	1	P1	CCDS742.1	ENSP00000359321	Q9Y483	0	UPI0000000A1D	0	0	0	0	0	0	chr1:g.93086616T>A	0	0
chr1	93243843	0	T	A	2	152	2195	0.013	A	intron_variant	MODIFIER	CCDC18	ENSG00000122483	Transcript	ENST00000343253.11	protein_coding	0	21/28	ENST00000343253.11:c.2979-2262T>A	0	0	0	0	0	0	0	0	1	0	SNV	HGNC	HGNC:30370	YES	5	A2	CCDS76180.1	ENSP00000343377	Q5T9S5	0	UPI0000470B9C	0	0	0	0	0	0	chr1:g.93243843T>A	0	0
chr1	93295742	0	A	C	2	152	948	0.013	C	intron_variant&non_coding_transcript_variant	MODIFIER	CCDC18-AS1	ENSG00000223745	Transcript	ENST00000451302.6	antisense	0	9/10	ENST00000451302.6:n.1008+9646T>G	0	0	0	0	0	0	0	0	-1	0	SNV	HGNC	HGNC:52262	0	3	0	0	0	0	0	0	0	0	0	0	0	0	chr1:g.93295742A>C	0	0
chr1	93464252	0	A	T	2	152	1544	0.013	T	intron_variant	MODIFIER	FNBP1L	ENSG00000137942	Transcript	ENST00000271234.11	protein_coding	0	1/16	ENST00000271234.11:c.24+15947A>T	0	0	0	0	0	0	0	0	1	0	SNV	HGNC	HGNC:20851	YES	5	P4	CCDS53343.1	ENSP00000271234	Q5T0N5	0	UPI0001B25604	0	0	0	0	0	0	chr1:g.93464252A>T	0	0
chr1	93492660	0	C	A	2	152	1104	0.013	A	intron_variant	MODIFIER	FNBP1L	ENSG00000137942	Transcript	ENST00000271234.11	protein_coding	0	1/16	ENST00000271234.11:c.25-6808C>A	0	0	0	0	0	0	0	0	1	0	SNV	HGNC	HGNC:20851	YES	5	P4	CCDS53343.1	ENSP00000271234	Q5T0N5	0	UPI0001B25604	0	0	0	0	0	0	chr1:g.93492660C>A	0	0
chr1	93493413	0	G	A	2	152	1627	0.013	A	intron_variant	MODIFIER	FNBP1L	ENSG00000137942	Transcript	ENST00000271234.11	protein_coding	0	1/16	ENST00000271234.11:c.25-6055G>A	0	0	0	0	0	0	0	0	1	0	SNV	HGNC	HGNC:20851	YES	5	P4	CCDS53343.1	ENSP00000271234	Q5T0N5	0	UPI0001B25604	0	0	0	0	0	0	chr1:g.93493413G>A	0	0
chr1	93517630	0	C	T	2	152	1690	0.013	T	intron_variant	MODIFIER	FNBP1L	ENSG00000137942	Transcript	ENST00000271234.11	protein_coding	0	2/16	ENST00000271234.11:c.141-4452C>T	0	0	0	0	0	0	0	0	1	0	SNV	HGNC	HGNC:20851	YES	5	P4	CCDS53343.1	ENSP00000271234	Q5T0N5	0	UPI0001B25604	0	0	0	0	0	0	chr1:g.93517630C>T	0	0
chr1	93652374	0	G	A	2	152	1285	0.013	A	intron_variant	MODIFIER	BCAR3	ENSG00000137936	Transcript	ENST00000260502.11	protein_coding	0	2/11	ENST00000260502.11:c.318-10031C>T	0	0	0	0	0	0	0	0	-1	0	SNV	HGNC	HGNC:973	YES	1	P3	CCDS745.1	ENSP00000260502	O75815	A0A384MTS3	UPI000000D971	0	0	0	0	0	0	chr1:g.93652374G>A	0	0
chr1	93761434	0	G	C	2	152	2362	0.013	C	intron_variant	MODIFIER	BCAR3	ENSG00000137936	Transcript	ENST00000370244.5	protein_coding	0	2/13	ENST00000370244.5:c.-62-55292C>G	0	0	0	0	0	0	0	0	-1	0	SNV	HGNC	HGNC:973	0	1	P3	CCDS745.1	ENSP00000359264	O75815	A0A384MTS3	UPI000000D971	0	0	0	0	0	0	chr1:g.93761434G>C	0	0
chr1	93779253	0	G	A	2	152	1882	0.013	A	intron_variant	MODIFIER	BCAR3	ENSG00000137936	Transcript	ENST00000370244.5	protein_coding	0	2/13	ENST00000370244.5:c.-63+66314C>T	0	0	0	0	0	0	0	0	-1	0	SNV	HGNC	HGNC:973	0	1	P3	CCDS745.1	ENSP00000359264	O75815	A0A384MTS3	UPI000000D971	0	0	0	0	0	0	chr1:g.93779253G>A	0	0
chr1	93780202	0	A	G	2	152	2276	0.013	G	intron_variant	MODIFIER	BCAR3	ENSG00000137936	Transcript	ENST00000370244.5	protein_coding	0	2/13	ENST00000370244.5:c.-63+65365T>C	0	0	0	0	0	0	0	0	-1	0	SNV	HGNC	HGNC:973	0	1	P3	CCDS745.1	ENSP00000359264	O75815	A0A384MTS3	UPI000000D971	0	0	0	0	0	0	chr1:g.93780202A>G	0	0
chr1	93964460	0	G	A	2	152	2157	0.013	A	regulatory_region_variant	MODIFIER	0	0	RegulatoryFeature	ENSR00000365619	promoter_flanking_region	0	0	0	0	0	0	0	0	0	0	0	0	0	SNV	0	0	0	0	0	0	0	0	0	0	0	0	0	0	0	0	chr1:g.93964460G>A	0	0
chr1	94071157	0	T	C	2	152	2025	0.013	C	intron_variant	MODIFIER	ABCA4	ENSG00000198691	Transcript	ENST00000370225.4	protein_coding	0	11/49	ENST00000370225.4:c.1554+6533A>G	0	0	0	0	0	0	0	0	-1	0	SNV	HGNC	HGNC:34	YES	1	P1	CCDS747.1	ENSP00000359245	P78363	0	UPI000012511C	0	1	0	0	0	0	chr1:g.94071157T>C	0	0
chr1	94148108	0	C	T	2	150	492	0.013	T	downstream_gene_variant	MODIFIER	AC093579.1	ENSG00000233482	Transcript	ENST00000439455.1	antisense	0	0	0	0	0	0	0	0	0	0	2489	1	0	SNV	Clone_based_ensembl_gene	0	YES	2	0	0	0	0	0	0	0	0	0	0	0	0	chr1:g.94148108C>T	0	0
chr1	94165188	0	T	C	2	152	2468	0.013	C	downstream_gene_variant	MODIFIER	ARHGAP29	ENSG00000137962	Transcript	ENST00000260526.11	protein_coding	0	0	0	0	0	0	0	0	0	0	3717	-1	0	SNV	HGNC	HGNC:30207	YES	1	P1	CCDS748.1	ENSP00000260526	Q52LW3	0	UPI000013D0E4	0	1	0	0	0	0	chr1:g.94165188T>C	0	0
chr1	94248708	0	T	G	2	152	1374	0.013	G	intron_variant&non_coding_transcript_variant	MODIFIER	AC097059.1	ENSG00000226835	Transcript	ENST00000413103.2	lincRNA	0	1/4	ENST00000413103.2:n.174+669T>G	0	0	0	0	0	0	0	0	1	0	SNV	Clone_based_ensembl_gene	0	YES	5	0	0	0	0	0	0	0	0	0	0	0	0	chr1:g.94248708T>G	0	0
chr1	94301731	0	G	T	2	152	2435	0.013	T	intron_variant&non_coding_transcript_variant	MODIFIER	AC097059.1	ENSG00000226835	Transcript	ENST00000413103.2	lincRNA	0	3/4	ENST00000413103.2:n.448-31578G>T	0	0	0	0	0	0	0	0	1	0	SNV	Clone_based_ensembl_gene	0	YES	5	0	0	0	0	0	0	0	0	0	0	0	0	chr1:g.94301731G>T	0	0
chr1	94303543	0	T	C	4	152	1423	0.026	C	intron_variant&non_coding_transcript_variant	MODIFIER	AC097059.1	ENSG00000226835	Transcript	ENST00000413103.2	lincRNA	0	3/4	ENST00000413103.2:n.448-29766T>C	0	0	0	0	0	0	0	0	1	0	SNV	Clone_based_ensembl_gene	0	YES	5	0	0	0	0	0	0	0	0	0	0	0	0	chr1:g.94303543T>C	0	0
chr1	94558617	0	G	A	2	152	1754	0.026	A	intergenic_variant	MODIFIER	0	0	0	0	0	0	0	0	0	0	0	0	0	0	0	0	0	0	SNV	0	0	0	0	0	0	0	0	0	0	0	0	0	0	0	0	chr1:g.94558617G>A	0	0
chr1	94659723	0	T	G	2	152	1809	0.013	G	intron_variant&non_coding_transcript_variant	MODIFIER	SLC44A3-AS1	ENSG00000224081	Transcript	ENST00000634870.1	processed_transcript	0	3/5	ENST00000634870.1:n.685+19702A>C	0	0	0	0	0	0	0	0	-1	0	SNV	HGNC	HGNC:49057	YES	5	0	0	0	0	0	0	0	0	0	0	0	0	chr1:g.94659723T>G	0	0
chr1	94752413	0	A	G	2	152	1499	0.013	G	intron_variant&non_coding_transcript_variant	MODIFIER	SLC44A3-AS1	ENSG00000224081	Transcript	ENST00000634870.1	processed_transcript	0	1/5	ENST00000634870.1:n.323-19976T>C	0	0	0	0	0	0	0	0	-1	0	SNV	HGNC	HGNC:49057	YES	5	0	0	0	0	0	0	0	0	0	0	0	0	chr1:g.94752413A>G	0	0
chr1	94855092	0	G	A	2	152	2333	0.013	A	intron_variant	MODIFIER	SLC44A3	ENSG00000143036	Transcript	ENST00000271227.11	protein_coding	0	9/14	ENST00000271227.11:c.1073-2243G>A	0	0	0	0	0	0	0	0	1	0	SNV	HGNC	HGNC:28689	YES	1	A2	CCDS44176.1	ENSP00000271227	Q8N4M1	0	UPI0000206066	0	0	0	0	0	0	chr1:g.94855092G>A	0	0
chr1	94882562	0	C	T	2	152	2531	0.013	T	intron_variant	MODIFIER	SLC44A3	ENSG00000143036	Transcript	ENST00000271227.11	protein_coding	0	12/14	ENST00000271227.11:c.1483-8568C>T	0	0	0	0	0	0	0	0	1	0	SNV	HGNC	HGNC:28689	YES	1	A2	CCDS44176.1	ENSP00000271227	Q8N4M1	0	UPI0000206066	0	0	0	0	0	0	chr1:g.94882562C>T	0	0
chr1	95113280	0	G	C	2	152	1338	0.013	C	upstream_gene_variant	MODIFIER	TMEM56	ENSG00000152078	Transcript	ENST00000370203.9	protein_coding	0	0	0	0	0	0	0	0	0	0	4075	1	0	SNV	HGNC	HGNC:26477	YES	1	P1	CCDS753.1	ENSP00000359222	Q96MV1	0	UPI00000700A5	0	0	0	0	0	0	chr1:g.95113280G>C	0	0
chr1	95128325	0	G	A	2	152	952	0.013	A	intron_variant	MODIFIER	TMEM56	ENSG00000152078	Transcript	ENST00000370203.9	protein_coding	0	1/6	ENST00000370203.9:c.-12+10708G>A	0	0	0	0	0	0	0	0	1	0	SNV	HGNC	HGNC:26477	YES	1	P1	CCDS753.1	ENSP00000359222	Q96MV1	0	UPI00000700A5	0	0	0	0	0	0	chr1:g.95128325G>A	0	0
chr1	95274274	0	A	C	2	152	1430	0.013	C	intron_variant&non_coding_transcript_variant	MODIFIER	AC092802.2	ENSG00000228852	Transcript	ENST00000630835.1	antisense	0	2/3	ENST00000630835.1:n.100+3771T>G	0	0	0	0	0	0	0	0	-1	0	SNV	Clone_based_ensembl_gene	0	0	5	0	0	0	0	0	0	0	0	0	0	0	0	chr1:g.95274274A>C	0	0
chr1	95304318	0	A	G	2	152	1994	0.013	G	intergenic_variant	MODIFIER	0	0	0	0	0	0	0	0	0	0	0	0	0	0	0	0	0	0	SNV	0	0	0	0	0	0	0	0	0	0	0	0	0	0	0	0	chr1:g.95304318A>G	0	0
chr1	95413947	0	C	A	2	152	1137	0.013	A	intergenic_variant	MODIFIER	0	0	0	0	0	0	0	0	0	0	0	0	0	0	0	0	0	0	SNV	0	0	0	0	0	0	0	0	0	0	0	0	0	0	0	0	chr1:g.95413947C>A	0	0
chr1	95482792	0	C	T	2	152	1929	0.013	T	downstream_gene_variant	MODIFIER	LINC01761	ENSG00000233907	Transcript	ENST00000424943.1	lincRNA	0	0	0	0	0	0	0	0	0	0	3436	1	0	SNV	HGNC	HGNC:52551	YES	2	0	0	0	0	0	0	0	0	0	0	0	0	chr1:g.95482792C>T	0	0
chr1	95496090	0	G	A	2	152	1882	0.013	A	intergenic_variant	MODIFIER	0	0	0	0	0	0	0	0	0	0	0	0	0	0	0	0	0	0	SNV	0	0	0	0	0	0	0	0	0	0	0	0	0	0	0	0	chr1:g.95496090G>A	0	0
chr1	95699356	0	A	G	2	152	1714	0.013	G	intron_variant&non_coding_transcript_variant	MODIFIER	LINC02607	ENSG00000228971	Transcript	ENST00000456933.1	lincRNA	0	2/3	ENST00000456933.1:n.308-77791A>G	0	0	0	0	0	0	0	0	1	0	SNV	HGNC	HGNC:54049	0	3	0	0	0	0	0	0	0	0	0	0	0	0	chr1:g.95699356A>G	0	0
chr1	95897144	0	C	T	2	152	1623	0.013	T	intergenic_variant	MODIFIER	0	0	0	0	0	0	0	0	0	0	0	0	0	0	0	0	0	0	SNV	0	0	0	0	0	0	0	0	0	0	0	0	0	0	0	0	chr1:g.95897144C>T	0	0
chr1	95897669	0	C	T	2	152	1479	0.013	T	regulatory_region_variant	MODIFIER	0	0	RegulatoryFeature	ENSR00000366038	open_chromatin_region	0	0	0	0	0	0	0	0	0	0	0	0	0	SNV	0	0	0	0	0	0	0	0	0	0	0	0	0	0	0	0	chr1:g.95897669C>T	0	0
chr1	96003648	0	A	G	2	152	1741	0.013	G	intron_variant&non_coding_transcript_variant	MODIFIER	AC099566.1	ENSG00000237435	Transcript	ENST00000412513.3	lincRNA	0	1/2	ENST00000412513.3:n.75-2545A>G	0	0	0	0	0	0	0	0	1	0	SNV	Clone_based_ensembl_gene	0	0	2	0	0	0	0	0	0	0	0	0	0	0	0	chr1:g.96003648A>G	0	0
chr1	96010888	0	A	G	2	152	1902	0.013	G	intron_variant&non_coding_transcript_variant	MODIFIER	AC099566.1	ENSG00000237435	Transcript	ENST00000412513.3	lincRNA	0	2/2	ENST00000412513.3:n.303+4467A>G	0	0	0	0	0	0	0	0	1	0	SNV	Clone_based_ensembl_gene	0	0	2	0	0	0	0	0	0	0	0	0	0	0	0	chr1:g.96010888A>G	0	0
chr1	96116247	0	A	T	2	152	1074	0.013	T	regulatory_region_variant	MODIFIER	0	0	RegulatoryFeature	ENSR00000366068	promoter_flanking_region	0	0	0	0	0	0	0	0	0	0	0	0	0	SNV	0	0	0	0	0	0	0	0	0	0	0	0	0	0	0	0	chr1:g.96116247A>T	0	0
chr1	96189192	0	T	A	2	152	1053	0.013	A	intergenic_variant	MODIFIER	0	0	0	0	0	0	0	0	0	0	0	0	0	0	0	0	0	0	SNV	0	0	0	0	0	0	0	0	0	0	0	0	0	0	0	0	chr1:g.96189192T>A	0	0
chr1	96221846	0	A	G	2	152	1525	0.013	G	upstream_gene_variant	MODIFIER	RNU1-130P	ENSG00000200800	Transcript	ENST00000363930.1	snRNA	0	0	0	0	0	0	0	0	0	0	4055	1	0	SNV	HGNC	HGNC:48472	YES	0	0	0	0	0	0	0	0	0	0	0	0	0	chr1:g.96221846A>G	0	0
chr1	96258264	0	A	G	2	152	928	0.013	G	intron_variant&non_coding_transcript_variant	MODIFIER	LINC01787	ENSG00000231987	Transcript	ENST00000435311.1	lincRNA	0	5/5	ENST00000435311.1:n.313-2514T>C	0	0	0	0	0	0	0	0	-1	0	SNV	HGNC	HGNC:52576	YES	2	0	0	0	0	0	0	0	0	0	0	0	0	chr1:g.96258264A>G	0	0
chr1	96321446	0	T	G	2	152	1240	0.013	G	intron_variant&non_coding_transcript_variant	MODIFIER	LINC01787	ENSG00000231987	Transcript	ENST00000435311.1	lincRNA	0	3/5	ENST00000435311.1:n.166-17108A>C	0	0	0	0	0	0	0	0	-1	0	SNV	HGNC	HGNC:52576	YES	2	0	0	0	0	0	0	0	0	0	0	0	0	chr1:g.96321446T>G	0	0
chr1	96322601	0	A	G	2	152	1193	0.013	G	intron_variant&non_coding_transcript_variant	MODIFIER	LINC01787	ENSG00000231987	Transcript	ENST00000435311.1	lincRNA	0	3/5	ENST00000435311.1:n.166-18263T>C	0	0	0	0	0	0	0	0	-1	0	SNV	HGNC	HGNC:52576	YES	2	0	0	0	0	0	0	0	0	0	0	0	0	chr1:g.96322601A>G	0	0
chr1	96350359	0	C	T	2	152	990	0.013	T	intron_variant&non_coding_transcript_variant	MODIFIER	LINC01787	ENSG00000231987	Transcript	ENST00000435311.1	lincRNA	0	3/5	ENST00000435311.1:n.165+2795G>A	0	0	0	0	0	0	0	0	-1	0	SNV	HGNC	HGNC:52576	YES	2	0	0	0	0	0	0	0	0	0	0	0	0	chr1:g.96350359C>T	0	0
chr1	96736420	0	C	A	2	152	1523	0.013	A	intron_variant	MODIFIER	PTBP2	ENSG00000117569	Transcript	ENST00000370197.5	protein_coding	0	2/13	ENST00000370197.5:c.39+12826C>A	0	0	0	0	0	0	0	0	1	0	SNV	HGNC	HGNC:17662	YES	1	A1	CCDS72828.1	ENSP00000359216	Q9UKA9	0	UPI0000072708	0	0	0	0	0	0	chr1:g.96736420C>A	0	0
chr1	96737914	0	C	A	2	152	974	0.013	A	intron_variant	MODIFIER	PTBP2	ENSG00000117569	Transcript	ENST00000370197.5	protein_coding	0	2/13	ENST00000370197.5:c.40-13511C>A	0	0	0	0	0	0	0	0	1	0	SNV	HGNC	HGNC:17662	YES	1	A1	CCDS72828.1	ENSP00000359216	Q9UKA9	0	UPI0000072708	0	0	0	0	0	0	chr1:g.96737914C>A	0	0
chr1	96744690	0	G	A	2	152	1266	0.013	A	intron_variant	MODIFIER	PTBP2	ENSG00000117569	Transcript	ENST00000370197.5	protein_coding	0	2/13	ENST00000370197.5:c.40-6735G>A	0	0	0	0	0	0	0	0	1	0	SNV	HGNC	HGNC:17662	YES	1	A1	CCDS72828.1	ENSP00000359216	Q9UKA9	0	UPI0000072708	0	0	0	0	0	0	chr1:g.96744690G>A	0	0
chr1	96753483	0	A	G	2	152	1529	0.013	G	intron_variant	MODIFIER	PTBP2	ENSG00000117569	Transcript	ENST00000370197.5	protein_coding	0	3/13	ENST00000370197.5:c.115+1983A>G	0	0	0	0	0	0	0	0	1	0	SNV	HGNC	HGNC:17662	YES	1	A1	CCDS72828.1	ENSP00000359216	Q9UKA9	0	UPI0000072708	0	0	0	0	0	0	chr1:g.96753483A>G	0	0
chr1	96790593	0	T	C	2	152	1350	0.013	C	intron_variant	MODIFIER	PTBP2	ENSG00000117569	Transcript	ENST00000370197.5	protein_coding	0	8/13	ENST00000370197.5:c.904+5339T>C	0	0	0	0	0	0	0	0	1	0	SNV	HGNC	HGNC:17662	YES	1	A1	CCDS72828.1	ENSP00000359216	Q9UKA9	0	UPI0000072708	0	0	0	0	0	0	chr1:g.96790593T>C	0	0
chr1	96826220	0	A	G	2	152	1633	0.013	G	downstream_gene_variant	MODIFIER	PTBP2	ENSG00000117569	Transcript	ENST00000609116.5	protein_coding	0	0	0	0	0	0	0	0	0	0	2482	1	0	SNV	HGNC	HGNC:17662	0	1	A1	CCDS72830.1	ENSP00000477024	Q9UKA9	0	UPI0000070E3E	0	0	0	0	0	0	chr1:g.96826220A>G	0	0
chr1	96852570	0	A	G	2	152	1005	0.013	G	intergenic_variant	MODIFIER	0	0	0	0	0	0	0	0	0	0	0	0	0	0	0	0	0	0	SNV	0	0	0	0	0	0	0	0	0	0	0	0	0	0	0	0	chr1:g.96852570A>G	0	0
chr1	97014800	0	G	A	2	152	2363	0.013	A	regulatory_region_variant	MODIFIER	0	0	RegulatoryFeature	ENSR00000366225	enhancer	0	0	0	0	0	0	0	0	0	0	0	0	0	SNV	0	0	0	0	0	0	0	0	0	0	0	0	0	0	0	0	chr1:g.97014800G>A	0	0
chr1	97049657	0	G	T	2	152	1112	0.013	T	intergenic_variant	MODIFIER	0	0	0	0	0	0	0	0	0	0	0	0	0	0	0	0	0	0	SNV	0	0	0	0	0	0	0	0	0	0	0	0	0	0	0	0	chr1:g.97049657G>T	0	0
chr1	97103616	0	T	C	2	152	1586	0.013	C	intron_variant	MODIFIER	DPYD	ENSG00000188641	Transcript	ENST00000370192.7	protein_coding	0	20/22	ENST00000370192.7:c.2623-4984A>G	0	0	0	0	0	0	0	0	-1	0	SNV	HGNC	HGNC:3012	YES	1	P1	CCDS30777.1	ENSP00000359211	Q12882	0	UPI00000727C7	0	1	0	0	0	0	chr1:g.97103616T>C	0	0
chr1	97161860	0	T	C	2	152	1161	0.013	C	intron_variant	MODIFIER	DPYD	ENSG00000188641	Transcript	ENST00000370192.7	protein_coding	0	20/22	ENST00000370192.7:c.2622+31209A>G	0	0	0	0	0	0	0	0	-1	0	SNV	HGNC	HGNC:3012	YES	1	P1	CCDS30777.1	ENSP00000359211	Q12882	0	UPI00000727C7	0	1	0	0	0	0	chr1:g.97161860T>C	0	0
chr1	97161887	0	C	A	2	152	1368	0.013	A	intron_variant	MODIFIER	DPYD	ENSG00000188641	Transcript	ENST00000370192.7	protein_coding	0	20/22	ENST00000370192.7:c.2622+31182G>T	0	0	0	0	0	0	0	0	-1	0	SNV	HGNC	HGNC:3012	YES	1	P1	CCDS30777.1	ENSP00000359211	Q12882	0	UPI00000727C7	0	1	0	0	0	0	chr1:g.97161887C>A	0	0
chr1	97161900	0	C	T	2	152	1496	0.013	T	intron_variant	MODIFIER	DPYD	ENSG00000188641	Transcript	ENST00000370192.7	protein_coding	0	20/22	ENST00000370192.7:c.2622+31169G>A	0	0	0	0	0	0	0	0	-1	0	SNV	HGNC	HGNC:3012	YES	1	P1	CCDS30777.1	ENSP00000359211	Q12882	0	UPI00000727C7	0	1	0	0	0	0	chr1:g.97161900C>T	0	0
chr1	97161901	0	T	G	2	152	1488	0.013	G	intron_variant	MODIFIER	DPYD	ENSG00000188641	Transcript	ENST00000370192.7	protein_coding	0	20/22	ENST00000370192.7:c.2622+31168A>C	0	0	0	0	0	0	0	0	-1	0	SNV	HGNC	HGNC:3012	YES	1	P1	CCDS30777.1	ENSP00000359211	Q12882	0	UPI00000727C7	0	1	0	0	0	0	chr1:g.97161901T>G	0	0
chr1	97181330	0	C	A	2	152	2133	0.013	A	intron_variant	MODIFIER	DPYD	ENSG00000188641	Transcript	ENST00000370192.7	protein_coding	0	20/22	ENST00000370192.7:c.2622+11739G>T	0	0	0	0	0	0	0	0	-1	0	SNV	HGNC	HGNC:3012	YES	1	P1	CCDS30777.1	ENSP00000359211	Q12882	0	UPI00000727C7	0	1	0	0	0	0	chr1:g.97181330C>A	0	0
chr1	97220275	0	A	G	2	152	1936	0.013	G	intron_variant	MODIFIER	DPYD	ENSG00000188641	Transcript	ENST00000370192.7	protein_coding	0	19/22	ENST00000370192.7:c.2442+14577T>C	0	0	0	0	0	0	0	0	-1	0	SNV	HGNC	HGNC:3012	YES	1	P1	CCDS30777.1	ENSP00000359211	Q12882	0	UPI00000727C7	0	1	0	0	0	0	chr1:g.97220275A>G	0	0
chr1	97241380	0	C	T	2	152	1710	0.013	T	intron_variant	MODIFIER	DPYD	ENSG00000188641	Transcript	ENST00000370192.7	protein_coding	0	18/22	ENST00000370192.7:c.2300-6386G>A	0	0	0	0	0	0	0	0	-1	0	SNV	HGNC	HGNC:3012	YES	1	P1	CCDS30777.1	ENSP00000359211	Q12882	0	UPI00000727C7	0	1	0	0	0	0	chr1:g.97241380C>T	0	0
chr1	97315636	0	A	C	2	152	1947	0.013	C	intron_variant	MODIFIER	DPYD	ENSG00000188641	Transcript	ENST00000370192.7	protein_coding	0	16/22	ENST00000370192.7:c.2059-9339T>G	0	0	0	0	0	0	0	0	-1	0	SNV	HGNC	HGNC:3012	YES	1	P1	CCDS30777.1	ENSP00000359211	Q12882	0	UPI00000727C7	0	1	0	0	0	0	chr1:g.97315636A>C	0	0
chr1	97343737	0	G	C	2	152	978	0.013	C	intron_variant	MODIFIER	DPYD	ENSG00000188641	Transcript	ENST00000370192.7	protein_coding	0	16/22	ENST00000370192.7:c.2058+29824C>G	0	0	0	0	0	0	0	0	-1	0	SNV	HGNC	HGNC:3012	YES	1	P1	CCDS30777.1	ENSP00000359211	Q12882	0	UPI00000727C7	0	1	0	0	0	0	chr1:g.97343737G>C	0	0
chr1	97370021	0	C	A	2	152	1677	0.013	A	intron_variant	MODIFIER	DPYD	ENSG00000188641	Transcript	ENST00000370192.7	protein_coding	0	16/22	ENST00000370192.7:c.2058+3540G>T	0	0	0	0	0	0	0	0	-1	0	SNV	HGNC	HGNC:3012	YES	1	P1	CCDS30777.1	ENSP00000359211	Q12882	0	UPI00000727C7	0	1	0	0	0	0	chr1:g.97370021C>A	0	0
chr1	97370273	0	G	T	2	152	1886	0.013	T	intron_variant	MODIFIER	DPYD	ENSG00000188641	Transcript	ENST00000370192.7	protein_coding	0	16/22	ENST00000370192.7:c.2058+3288C>A	0	0	0	0	0	0	0	0	-1	0	SNV	HGNC	HGNC:3012	YES	1	P1	CCDS30777.1	ENSP00000359211	Q12882	0	UPI00000727C7	0	1	0	0	0	0	chr1:g.97370273G>T	0	0
chr1	97383541	0	C	T	2	152	1080	0.013	T	intron_variant	MODIFIER	DPYD	ENSG00000188641	Transcript	ENST00000370192.7	protein_coding	0	14/22	ENST00000370192.7:c.1906-1080G>A	0	0	0	0	0	0	0	0	-1	0	SNV	HGNC	HGNC:3012	YES	1	P1	CCDS30777.1	ENSP00000359211	Q12882	0	UPI00000727C7	0	1	0	0	0	0	chr1:g.97383541C>T	0	0
chr1	97384768	0	T	A	2	152	1493	0.013	A	intron_variant	MODIFIER	DPYD	ENSG00000188641	Transcript	ENST00000370192.7	protein_coding	0	14/22	ENST00000370192.7:c.1906-2307A>T	0	0	0	0	0	0	0	0	-1	0	SNV	HGNC	HGNC:3012	YES	1	P1	CCDS30777.1	ENSP00000359211	Q12882	0	UPI00000727C7	0	1	0	0	0	0	chr1:g.97384768T>A	0	0
chr1	97448203	0	C	T	2	152	1163	0.013	T	intron_variant	MODIFIER	DPYD	ENSG00000188641	Transcript	ENST00000370192.7	protein_coding	0	14/22	ENST00000370192.7:c.1905+1856G>A	0	0	0	0	0	0	0	0	-1	0	SNV	HGNC	HGNC:3012	YES	1	P1	CCDS30777.1	ENSP00000359211	Q12882	0	UPI00000727C7	0	1	0	0	0	0	chr1:g.97448203C>T	0	0
chr1	97484170	0	C	A	2	152	1480	0.013	A	intron_variant	MODIFIER	DPYD	ENSG00000188641	Transcript	ENST00000370192.7	protein_coding	0	13/22	ENST00000370192.7:c.1740+31556G>T	0	0	0	0	0	0	0	0	-1	0	SNV	HGNC	HGNC:3012	YES	1	P1	CCDS30777.1	ENSP00000359211	Q12882	0	UPI00000727C7	0	1	0	0	0	0	chr1:g.97484170C>A	0	0
chr1	97544178	0	G	A	2	152	2071	0.013	A	intron_variant	MODIFIER	DPYD	ENSG00000188641	Transcript	ENST00000370192.7	protein_coding	0	12/22	ENST00000370192.7:c.1524+5382C>T	0	0	0	0	0	0	0	0	-1	0	SNV	HGNC	HGNC:3012	YES	1	P1	CCDS30777.1	ENSP00000359211	Q12882	0	UPI00000727C7	0	1	0	0	0	0	chr1:g.97544178G>A	0	0
chr1	97556675	0	A	G	2	152	1180	0.013	G	intron_variant	MODIFIER	DPYD	ENSG00000188641	Transcript	ENST00000370192.7	protein_coding	0	11/22	ENST00000370192.7:c.1340-6931T>C	0	0	0	0	0	0	0	0	-1	0	SNV	HGNC	HGNC:3012	YES	1	P1	CCDS30777.1	ENSP00000359211	Q12882	0	UPI00000727C7	0	1	0	0	0	0	chr1:g.97556675A>G	0	0
chr1	97556679	0	A	C	2	152	1187	0.013	C	intron_variant	MODIFIER	DPYD	ENSG00000188641	Transcript	ENST00000370192.7	protein_coding	0	11/22	ENST00000370192.7:c.1340-6935T>G	0	0	0	0	0	0	0	0	-1	0	SNV	HGNC	HGNC:3012	YES	1	P1	CCDS30777.1	ENSP00000359211	Q12882	0	UPI00000727C7	0	1	0	0	0	0	chr1:g.97556679A>C	0	0
chr1	97593471	0	G	C	2	152	1972	0.013	C	intron_variant	MODIFIER	DPYD	ENSG00000188641	Transcript	ENST00000370192.7	protein_coding	0	9/22	ENST00000370192.7:c.959-84C>G	0	0	0	0	0	0	0	0	-1	0	SNV	HGNC	HGNC:3012	YES	1	P1	CCDS30777.1	ENSP00000359211	Q12882	0	UPI00000727C7	0	1	0	0	0	0	chr1:g.97593471G>C	0	0
chr1	97605510	0	T	C	2	152	1589	0.013	C	intron_variant	MODIFIER	DPYD	ENSG00000188641	Transcript	ENST00000370192.7	protein_coding	0	8/22	ENST00000370192.7:c.851-10344A>G	0	0	0	0	0	0	0	0	-1	0	SNV	HGNC	HGNC:3012	YES	1	P1	CCDS30777.1	ENSP00000359211	Q12882	0	UPI00000727C7	0	1	0	0	0	0	chr1:g.97605510T>C	0	0
chr1	97821128	0	C	T	2	152	774	0.013	T	intron_variant	MODIFIER	DPYD	ENSG00000188641	Transcript	ENST00000370192.7	protein_coding	0	3/22	ENST00000370192.7:c.233+6986G>A	0	0	0	0	0	0	0	0	-1	0	SNV	HGNC	HGNC:3012	YES	1	P1	CCDS30777.1	ENSP00000359211	Q12882	0	UPI00000727C7	0	1	0	0	0	0	chr1:g.97821128C>T	0	0
chr1	97822780	0	A	T	2	152	1404	0.013	T	intron_variant	MODIFIER	DPYD	ENSG00000188641	Transcript	ENST00000370192.7	protein_coding	0	3/22	ENST00000370192.7:c.233+5334T>A	0	0	0	0	0	0	0	0	-1	0	SNV	HGNC	HGNC:3012	YES	1	P1	CCDS30777.1	ENSP00000359211	Q12882	0	UPI00000727C7	0	1	0	0	0	0	chr1:g.97822780A>T	0	0
chr1	97835731	0	A	T	2	152	985	0.013	T	intron_variant	MODIFIER	DPYD	ENSG00000188641	Transcript	ENST00000370192.7	protein_coding	0	2/22	ENST00000370192.7:c.151-7535T>A	0	0	0	0	0	0	0	0	-1	0	SNV	HGNC	HGNC:3012	YES	1	P1	CCDS30777.1	ENSP00000359211	Q12882	0	UPI00000727C7	0	1	0	0	0	0	chr1:g.97835731A>T	0	0
chr1	97859251	0	C	T	2	152	1195	0.013	T	intron_variant	MODIFIER	DPYD	ENSG00000188641	Transcript	ENST00000370192.7	protein_coding	0	2/22	ENST00000370192.7:c.150+24013G>A	0	0	0	0	0	0	0	0	-1	0	SNV	HGNC	HGNC:3012	YES	1	P1	CCDS30777.1	ENSP00000359211	Q12882	0	UPI00000727C7	0	1	0	0	0	0	chr1:g.97859251C>T	0	0
chr1	97922475	0	C	T	2	152	1947	0.013	T	upstream_gene_variant	MODIFIER	DPYD	ENSG00000188641	Transcript	ENST00000370192.7	protein_coding	0	0	0	0	0	0	0	0	0	0	1452	-1	0	SNV	HGNC	HGNC:3012	YES	1	P1	CCDS30777.1	ENSP00000359211	Q12882	0	UPI00000727C7	0	1	0	0	0	0	chr1:g.97922475C>T	0	0
chr1	97927884	0	C	T	2	152	1561	0.013	T	intron_variant&non_coding_transcript_variant	MODIFIER	DPYD	ENSG00000188641	Transcript	ENST00000646851.1	processed_transcript	0	5/5	ENST00000646851.1:n.688+13689G>A	0	0	0	0	0	0	0	0	-1	0	SNV	HGNC	HGNC:3012	0	0	0	0	0	0	0	0	0	1	0	0	0	0	chr1:g.97927884C>T	0	0
chr1	97943796	0	C	T	2	152	2003	0.013	T	intron_variant&non_coding_transcript_variant	MODIFIER	MIR137HG	ENSG00000225206	Transcript	ENST00000602672.2	lincRNA	0	4/5	ENST00000602672.2:n.443-2056G>A	0	0	0	0	0	0	0	0	-1	0	SNV	HGNC	HGNC:42871	0	5	0	0	0	0	0	0	0	0	0	0	0	0	chr1:g.97943796C>T	0	0
chr1	97963854	0	G	T	2	152	1022	0.013	T	downstream_gene_variant	MODIFIER	BX005019.1	ENSG00000259946	Transcript	ENST00000561881.1	lincRNA	0	0	0	0	0	0	0	0	0	0	3151	-1	0	SNV	Clone_based_ensembl_gene	0	YES	0	0	0	0	0	0	0	0	0	0	0	0	0	chr1:g.97963854G>T	0	0
chr1	98046210	0	G	C	2	152	1961	0.013	C	upstream_gene_variant	MODIFIER	MIR137HG	ENSG00000225206	Transcript	ENST00000634594.1	lincRNA	0	0	0	0	0	0	0	0	0	0	905	-1	0	SNV	HGNC	HGNC:42871	YES	5	0	0	0	0	0	0	0	0	0	0	0	0	chr1:g.98046210G>C	0	0
chr1	98048842	0	G	C	2	152	2035	0.013	C	upstream_gene_variant	MODIFIER	MIR137HG	ENSG00000225206	Transcript	ENST00000634594.1	lincRNA	0	0	0	0	0	0	0	0	0	0	3537	-1	0	SNV	HGNC	HGNC:42871	YES	5	0	0	0	0	0	0	0	0	0	0	0	0	chr1:g.98048842G>C	0	0
chr1	98083139	0	G	A	2	152	866	0.013	A	intergenic_variant	MODIFIER	0	0	0	0	0	0	0	0	0	0	0	0	0	0	0	0	0	0	SNV	0	0	0	0	0	0	0	0	0	0	0	0	0	0	0	0	chr1:g.98083139G>A	0	0
chr1	98127546	0	T	A	2	152	1121	0.013	A	intergenic_variant	MODIFIER	0	0	0	0	0	0	0	0	0	0	0	0	0	0	0	0	0	0	SNV	0	0	0	0	0	0	0	0	0	0	0	0	0	0	0	0	chr1:g.98127546T>A	0	0
chr1	98134157	0	C	T	3	152	1284	0.019	T	intergenic_variant	MODIFIER	0	0	0	0	0	0	0	0	0	0	0	0	0	0	0	0	0	0	SNV	0	0	0	0	0	0	0	0	0	0	0	0	0	0	0	0	chr1:g.98134157C>T	0	0
chr1	98151098	0	G	A	2	152	1123	0.013	A	intergenic_variant	MODIFIER	0	0	0	0	0	0	0	0	0	0	0	0	0	0	0	0	0	0	SNV	0	0	0	0	0	0	0	0	0	0	0	0	0	0	0	0	chr1:g.98151098G>A	0	0
chr1	98164383	0	A	G	2	152	1098	0.013	G	intergenic_variant	MODIFIER	0	0	0	0	0	0	0	0	0	0	0	0	0	0	0	0	0	0	SNV	0	0	0	0	0	0	0	0	0	0	0	0	0	0	0	0	chr1:g.98164383A>G	0	0
chr1	98173199	0	C	T	2	152	1962	0.013	T	intergenic_variant	MODIFIER	0	0	0	0	0	0	0	0	0	0	0	0	0	0	0	0	0	0	SNV	0	0	0	0	0	0	0	0	0	0	0	0	0	0	0	0	chr1:g.98173199C>T	0	0
chr1	98274645	0	C	T	2	152	1834	0.013	T	downstream_gene_variant	MODIFIER	LINC01776	ENSG00000226053	Transcript	ENST00000418344.1	lincRNA	0	0	0	0	0	0	0	0	0	0	1987	1	0	SNV	HGNC	HGNC:52566	YES	2	0	0	0	0	0	0	0	0	0	0	0	0	chr1:g.98274645C>T	0	0
chr1	98340321	0	C	T	2	152	2324	0.013	T	intergenic_variant	MODIFIER	0	0	0	0	0	0	0	0	0	0	0	0	0	0	0	0	0	0	SNV	0	0	0	0	0	0	0	0	0	0	0	0	0	0	0	0	chr1:g.98340321C>T	0	0
chr1	98545338	0	A	G	2	152	1510	0.013	G	intergenic_variant	MODIFIER	0	0	0	0	0	0	0	0	0	0	0	0	0	0	0	0	0	0	SNV	0	0	0	0	0	0	0	0	0	0	0	0	0	0	0	0	chr1:g.98545338A>G	0	0
chr1	98548822	0	A	T	2	152	1507	0.013	T	intergenic_variant	MODIFIER	0	0	0	0	0	0	0	0	0	0	0	0	0	0	0	0	0	0	SNV	0	0	0	0	0	0	0	0	0	0	0	0	0	0	0	0	chr1:g.98548822A>T	0	0
chr1	98564283	0	C	T	2	152	1695	0.013	T	intergenic_variant	MODIFIER	0	0	0	0	0	0	0	0	0	0	0	0	0	0	0	0	0	0	SNV	0	0	0	0	0	0	0	0	0	0	0	0	0	0	0	0	chr1:g.98564283C>T	0	0
chr1	98684068	0	C	T	2	152	2007	0.013	T	intron_variant	MODIFIER	SNX7	ENSG00000162627	Transcript	ENST00000306121.8	protein_coding	0	1/8	ENST00000306121.8:c.181-817C>T	0	0	0	0	0	0	0	0	1	0	SNV	HGNC	HGNC:14971	YES	1	P1	CCDS755.2	ENSP00000304429	Q9UNH6	0	UPI0000205396	0	0	0	0	0	0	chr1:g.98684068C>T	0	0
chr1	98707836	0	C	T	3	152	1603	0.019	T	intron_variant	MODIFIER	SNX7	ENSG00000162627	Transcript	ENST00000306121.8	protein_coding	0	7/8	ENST00000306121.8:c.1125+5933C>T	0	0	0	0	0	0	0	0	1	0	SNV	HGNC	HGNC:14971	YES	1	P1	CCDS755.2	ENSP00000304429	Q9UNH6	0	UPI0000205396	0	0	0	0	0	0	chr1:g.98707836C>T	0	0
chr1	98727026	0	C	G	2	152	1690	0.013	G	intron_variant	MODIFIER	SNX7	ENSG00000162627	Transcript	ENST00000306121.8	protein_coding	0	7/8	ENST00000306121.8:c.1126-11211C>G	0	0	0	0	0	0	0	0	1	0	SNV	HGNC	HGNC:14971	YES	1	P1	CCDS755.2	ENSP00000304429	Q9UNH6	0	UPI0000205396	0	0	0	0	0	0	chr1:g.98727026C>G	0	0
chr1	98731135	0	C	A	4	150	368	0.026	A	intron_variant	MODIFIER	SNX7	ENSG00000162627	Transcript	ENST00000306121.8	protein_coding	0	7/8	ENST00000306121.8:c.1126-7102C>A	0	0	0	0	0	0	0	0	1	0	SNV	HGNC	HGNC:14971	YES	1	P1	CCDS755.2	ENSP00000304429	Q9UNH6	0	UPI0000205396	0	0	0	0	0	0	chr1:g.98731135C>A	0	0
chr1	98808545	0	A	G	2	152	2238	0.013	G	intergenic_variant	MODIFIER	0	0	0	0	0	0	0	0	0	0	0	0	0	0	0	0	0	0	SNV	0	0	0	0	0	0	0	0	0	0	0	0	0	0	0	0	chr1:g.98808545A>G	0	0
chr1	98988018	0	T	G	2	152	1190	0.013	G	intron_variant	MODIFIER	PLPPR5	ENSG00000117598	Transcript	ENST00000263177.5	protein_coding	0	1/5	ENST00000263177.5:c.237+16417A>C	0	0	0	0	0	0	0	0	-1	0	SNV	HGNC	HGNC:31703	YES	1	P4	CCDS30778.1	ENSP00000263177	Q32ZL2	0	UPI0000048D53	0	0	0	0	0	0	chr1:g.98988018T>G	0	0
chr1	99051849	0	C	T	2	152	2300	0.013	T	intron_variant&non_coding_transcript_variant	MODIFIER	AL445433.2	ENSG00000232825	Transcript	ENST00000425113.1	antisense	0	1/2	ENST00000425113.1:n.370+47204C>T	0	0	0	0	0	0	0	0	1	0	SNV	Clone_based_ensembl_gene	0	YES	2	0	0	0	0	0	0	0	0	0	0	0	0	chr1:g.99051849C>T	0	0
chr1	99249305	0	T	G	2	152	957	0.013	G	intergenic_variant	MODIFIER	0	0	0	0	0	0	0	0	0	0	0	0	0	0	0	0	0	0	SNV	0	0	0	0	0	0	0	0	0	0	0	0	0	0	0	0	chr1:g.99249305T>G	0	0
chr1	99270921	0	A	G	2	152	1386	0.013	G	intron_variant	MODIFIER	PLPPR4	ENSG00000117600	Transcript	ENST00000370185.7	protein_coding	0	1/6	ENST00000370185.7:c.222+6250A>G	0	0	0	0	0	0	0	0	1	0	SNV	HGNC	HGNC:23496	YES	1	P1	CCDS757.1	ENSP00000359204	Q7Z2D5	0	UPI0000161229	0	0	0	0	0	0	chr1:g.99270921A>G	0	0
chr1	99308009	0	T	G	2	152	1228	0.013	G	3_prime_UTR_variant	MODIFIER	PLPPR4	ENSG00000117600	Transcript	ENST00000370185.7	protein_coding	7/7	0	ENST00000370185.7:c.*999T>G	0	3788/5369	0	0	0	0	0	0	1	0	SNV	HGNC	HGNC:23496	YES	1	P1	CCDS757.1	ENSP00000359204	Q7Z2D5	0	UPI0000161229	0	0	0	0	0	0	chr1:g.99308009T>G	0	0
chr1	99400991	0	A	G	3	152	1472	0.019	G	intergenic_variant	MODIFIER	0	0	0	0	0	0	0	0	0	0	0	0	0	0	0	0	0	0	SNV	0	0	0	0	0	0	0	0	0	0	0	0	0	0	0	0	chr1:g.99400991A>G	0	0
chr1	99424628	0	A	C	2	152	1862	0.013	C	intergenic_variant	MODIFIER	0	0	0	0	0	0	0	0	0	0	0	0	0	0	0	0	0	0	SNV	0	0	0	0	0	0	0	0	0	0	0	0	0	0	0	0	chr1:g.99424628A>C	0	0
chr1	99463775	0	C	T	2	152	1675	0.013	T	upstream_gene_variant	MODIFIER	AL365220.1	ENSG00000233983	Transcript	ENST00000432923.2	processed_pseudogene	0	0	0	0	0	0	0	0	0	0	603	1	0	SNV	Clone_based_ensembl_gene	0	YES	0	0	0	0	0	0	0	0	0	0	0	0	0	chr1:g.99463775C>T	0	0
chr1	99478035	0	G	A	2	152	1068	0.013	A	intron_variant&non_coding_transcript_variant	MODIFIER	LINC01708	ENSG00000224445	Transcript	ENST00000634316.1	lincRNA	0	4/4	ENST00000634316.1:n.541+2079C>T	0	0	0	0	0	0	0	0	-1	0	SNV	HGNC	HGNC:52496	YES	5	0	0	0	0	0	0	0	0	0	0	0	0	chr1:g.99478035G>A	0	0
chr1	99760076	0	A	C	2	152	1593	0.013	C	intron_variant	MODIFIER	FRRS1	ENSG00000156869	Transcript	ENST00000287474.9	protein_coding	0	1/16	ENST00000287474.9:c.-106+5221T>G	0	0	0	0	0	0	0	0	-1	0	SNV	HGNC	HGNC:27622	YES	2	0	CCDS30780.1	ENSP00000287474	Q6ZNA5	0	UPI000042037B	0	0	0	0	0	0	chr1:g.99760076A>C	0	0
chr1	99840052	0	G	A	2	152	1237	0.013	A	upstream_gene_variant	MODIFIER	AC096949.1	ENSG00000231996	Transcript	ENST00000412047.1	processed_pseudogene	0	0	0	0	0	0	0	0	0	0	2558	1	0	SNV	Clone_based_ensembl_gene	0	YES	0	0	0	0	0	0	0	0	0	0	0	0	0	chr1:g.99840052G>A	0	0
chr1	99866935	0	C	T	2	152	798	0.013	T	intron_variant	MODIFIER	AGL	ENSG00000162688	Transcript	ENST00000294724.8	protein_coding	0	5/33	ENST00000294724.8:c.664+2346C>T	0	0	0	0	0	0	0	0	1	0	SNV	HGNC	HGNC:321	YES	1	P1	CCDS759.1	ENSP00000294724	P35573	A0A0S2A4E4	UPI00001694CB	0	1	0	0	0	0	chr1:g.99866935C>T	0	0
chr1	99901863	0	G	C	2	150	518	0.013	C	intron_variant	MODIFIER	AGL	ENSG00000162688	Transcript	ENST00000294724.8	protein_coding	0	26/33	ENST00000294724.8:c.3589-820G>C	0	0	0	0	0	0	0	0	1	0	SNV	HGNC	HGNC:321	YES	1	P1	CCDS759.1	ENSP00000294724	P35573	A0A0S2A4E4	UPI00001694CB	0	1	0	0	0	0	chr1:g.99901863G>C	0	0
chr1	99909693	0	C	T	2	152	779	0.013	T	intron_variant	MODIFIER	AGL	ENSG00000162688	Transcript	ENST00000294724.8	protein_coding	0	27/33	ENST00000294724.8:c.3701-1019C>T	0	0	0	0	0	0	0	0	1	0	SNV	HGNC	HGNC:321	YES	1	P1	CCDS759.1	ENSP00000294724	P35573	A0A0S2A4E4	UPI00001694CB	0	1	0	0	0	0	chr1:g.99909693C>T	0	0
chr1	99924791	0	A	C	2	152	1448	0.013	C	downstream_gene_variant	MODIFIER	AGL	ENSG00000162688	Transcript	ENST00000294724.8	protein_coding	0	0	0	0	0	0	0	0	0	0	771	1	0	SNV	HGNC	HGNC:321	YES	1	P1	CCDS759.1	ENSP00000294724	P35573	A0A0S2A4E4	UPI00001694CB	0	1	0	0	0	0	chr1:g.99924791A>C	0	0
chr1	99995683	0	T	C	2	152	1365	0.013	C	intron_variant	MODIFIER	AC118553.2	ENSG00000283761	Transcript	ENST00000639037.1	protein_coding	0	2/16	ENST00000639037.1:c.187+1942T>C	0	0	0	0	0	0	0	0	1	0	SNV	Clone_based_ensembl_gene	0	YES	5	P5	0	ENSP00000492745	0	A0A1W2PSA9	UPI00097BA7BC	0	0	0	0	0	0	chr1:g.99995683T>C	0	0
chr1	99996244	0	T	C	4	152	1283	0.026	C	intron_variant	MODIFIER	AC118553.2	ENSG00000283761	Transcript	ENST00000639037.1	protein_coding	0	2/16	ENST00000639037.1:c.187+2503T>C	0	0	0	0	0	0	0	0	1	0	SNV	Clone_based_ensembl_gene	0	YES	5	P5	0	ENSP00000492745	0	A0A1W2PSA9	UPI00097BA7BC	0	0	0	0	0	0	chr1:g.99996244T>C	0	0
chr1	99997107	0	C	T	4	152	1342	0.026	T	intron_variant	MODIFIER	AC118553.2	ENSG00000283761	Transcript	ENST00000639037.1	protein_coding	0	2/16	ENST00000639037.1:c.188-2154C>T	0	0	0	0	0	0	0	0	1	0	SNV	Clone_based_ensembl_gene	0	YES	5	P5	0	ENSP00000492745	0	A0A1W2PSA9	UPI00097BA7BC	0	0	0	0	0	0	chr1:g.99997107C>T	0	0
chr1	100016699	0	G	C	2	152	908	0.013	C	intron_variant	MODIFIER	AC118553.2	ENSG00000283761	Transcript	ENST00000639037.1	protein_coding	0	6/16	ENST00000639037.1:c.753+1279G>C	0	0	0	0	0	0	0	0	1	0	SNV	Clone_based_ensembl_gene	0	YES	5	P5	0	ENSP00000492745	0	A0A1W2PSA9	UPI00097BA7BC	0	0	0	0	0	0	chr1:g.100016699G>C	0	0
chr1	100020342	0	G	A	2	152	1201	0.013	A	intron_variant	MODIFIER	AC118553.2	ENSG00000283761	Transcript	ENST00000639037.1	protein_coding	0	6/16	ENST00000639037.1:c.753+4922G>A	0	0	0	0	0	0	0	0	1	0	SNV	Clone_based_ensembl_gene	0	YES	5	P5	0	ENSP00000492745	0	A0A1W2PSA9	UPI00097BA7BC	0	0	0	0	0	0	chr1:g.100020342G>A	0	0
chr1	100045168	0	T	G	2	152	1654	0.013	G	intron_variant	MODIFIER	MFSD14A	ENSG00000156875	Transcript	ENST00000370152.8	protein_coding	0	1/11	ENST00000370152.8:c.85-4741T>G	0	0	0	0	0	0	0	0	1	0	SNV	HGNC	HGNC:23363	YES	1	P1	CCDS763.1	ENSP00000359171	Q96MC6	0	UPI0000049F99	0	0	0	0	0	0	chr1:g.100045168T>G	0	0
chr1	100279671	0	C	T	2	152	1073	0.013	T	intron_variant	MODIFIER	RTCA	ENSG00000137996	Transcript	ENST00000260563.4	protein_coding	0	9/11	ENST00000260563.4:c.838+2355C>T	0	0	0	0	0	0	0	0	1	0	SNV	HGNC	HGNC:17981	YES	1	0	CCDS44178.1	ENSP00000260563	O00442	0	UPI000002B2DC	0	0	0	0	0	0	chr1:g.100279671C>T	0	0
chr1	100343937	0	C	T	2	152	1674	0.013	T	upstream_gene_variant	MODIFIER	AC104457.2	ENSG00000223906	Transcript	ENST00000446055.1	lincRNA	0	0	0	0	0	0	0	0	0	0	540	1	0	SNV	Clone_based_ensembl_gene	0	YES	2	0	0	0	0	0	0	0	0	0	0	0	0	chr1:g.100343937C>T	0	0
chr1	100358722	0	T	A	2	152	1094	0.013	A	intron_variant	MODIFIER	CDC14A	ENSG00000079335	Transcript	ENST00000361544.11	protein_coding	0	2/14	ENST00000361544.11:c.140+4870T>A	0	0	0	0	0	0	0	0	1	0	SNV	HGNC	HGNC:1718	YES	1	P4	CCDS770.1	ENSP00000354916	Q9UNH5	0	UPI000006EC22	0	1	0	0	0	0	chr1:g.100358722T>A	0	0
chr1	100540628	0	T	A	2	152	1358	0.013	A	3_prime_UTR_variant	MODIFIER	GPR88	ENSG00000181656	Transcript	ENST00000315033.5	protein_coding	2/2	0	ENST00000315033.5:c.*507T>A	0	2099/3492	0	0	0	0	0	0	1	0	SNV	HGNC	HGNC:4539	YES	1	P1	CCDS772.1	ENSP00000314223	Q9GZN0	0	UPI00001403B3	0	1	0	0	0	0	chr1:g.100540628T>A	0	0
chr1	100594001	0	G	A	2	152	1735	0.013	A	intergenic_variant	MODIFIER	0	0	0	0	0	0	0	0	0	0	0	0	0	0	0	0	0	0	SNV	0	0	0	0	0	0	0	0	0	0	0	0	0	0	0	0	chr1:g.100594001G>A	0	0
chr1	100616585	0	G	C	2	152	1747	0.013	C	intergenic_variant	MODIFIER	0	0	0	0	0	0	0	0	0	0	0	0	0	0	0	0	0	0	SNV	0	0	0	0	0	0	0	0	0	0	0	0	0	0	0	0	chr1:g.100616585G>C	0	0
chr1	100616775	0	T	A	2	152	1347	0.013	A	intergenic_variant	MODIFIER	0	0	0	0	0	0	0	0	0	0	0	0	0	0	0	0	0	0	SNV	0	0	0	0	0	0	0	0	0	0	0	0	0	0	0	0	chr1:g.100616775T>A	0	0
chr1	100620870	0	A	T	2	152	2110	0.013	T	intergenic_variant	MODIFIER	0	0	0	0	0	0	0	0	0	0	0	0	0	0	0	0	0	0	SNV	0	0	0	0	0	0	0	0	0	0	0	0	0	0	0	0	chr1:g.100620870A>T	0	0
chr1	100847658	0	C	T	2	152	1520	0.013	T	intergenic_variant	MODIFIER	0	0	0	0	0	0	0	0	0	0	0	0	0	0	0	0	0	0	SNV	0	0	0	0	0	0	0	0	0	0	0	0	0	0	0	0	chr1:g.100847658C>T	0	0
chr1	100967841	0	A	C	2	152	1343	0.013	C	intron_variant	MODIFIER	SLC30A7	ENSG00000162695	Transcript	ENST00000357650.9	protein_coding	0	10/10	ENST00000357650.9:c.1083+1923A>C	0	0	0	0	0	0	0	0	1	0	SNV	HGNC	HGNC:19306	YES	1	P1	CCDS776.1	ENSP00000350278	Q8NEW0	0	UPI0000050F45	0	0	0	0	0	0	chr1:g.100967841A>C	0	0
chr1	100971937	0	A	G	2	152	1357	0.013	G	intron_variant	MODIFIER	SLC30A7	ENSG00000162695	Transcript	ENST00000357650.9	protein_coding	0	10/10	ENST00000357650.9:c.1084-2873A>G	0	0	0	0	0	0	0	0	1	0	SNV	HGNC	HGNC:19306	YES	1	P1	CCDS776.1	ENSP00000350278	Q8NEW0	0	UPI0000050F45	0	0	0	0	0	0	chr1:g.100971937A>G	0	0
chr1	101166225	0	C	A	2	152	1608	0.013	A	regulatory_region_variant	MODIFIER	0	0	RegulatoryFeature	ENSR00000366991	enhancer	0	0	0	0	0	0	0	0	0	0	0	0	0	SNV	0	0	0	0	0	0	0	0	0	0	0	0	0	0	0	0	chr1:g.101166225C>A	0	0
chr1	101306616	0	C	T	2	152	2361	0.013	T	intergenic_variant	MODIFIER	0	0	0	0	0	0	0	0	0	0	0	0	0	0	0	0	0	0	SNV	0	0	0	0	0	0	0	0	0	0	0	0	0	0	0	0	chr1:g.101306616C>T	0	0
chr1	101326978	0	T	C	2	152	1680	0.013	C	intron_variant&non_coding_transcript_variant	MODIFIER	LINC01307	ENSG00000231671	Transcript	ENST00000439146.1	lincRNA	0	1/4	ENST00000439146.1:n.39+3103T>C	0	0	0	0	0	0	0	0	1	0	SNV	HGNC	HGNC:50494	0	3	0	0	0	0	0	0	0	0	0	0	0	0	chr1:g.101326978T>C	0	0
chr1	101416281	0	T	C	2	152	1204	0.013	C	intergenic_variant	MODIFIER	0	0	0	0	0	0	0	0	0	0	0	0	0	0	0	0	0	0	SNV	0	0	0	0	0	0	0	0	0	0	0	0	0	0	0	0	chr1:g.101416281T>C	0	0
chr1	101449425	0	T	C	2	152	1447	0.013	C	intergenic_variant	MODIFIER	0	0	0	0	0	0	0	0	0	0	0	0	0	0	0	0	0	0	SNV	0	0	0	0	0	0	0	0	0	0	0	0	0	0	0	0	chr1:g.101449425T>C	0	0
chr1	101482269	0	C	T	2	152	1106	0.013	T	intergenic_variant	MODIFIER	0	0	0	0	0	0	0	0	0	0	0	0	0	0	0	0	0	0	SNV	0	0	0	0	0	0	0	0	0	0	0	0	0	0	0	0	chr1:g.101482269C>T	0	0
chr1	101497229	0	C	T	2	152	930	0.013	T	intergenic_variant	MODIFIER	0	0	0	0	0	0	0	0	0	0	0	0	0	0	0	0	0	0	SNV	0	0	0	0	0	0	0	0	0	0	0	0	0	0	0	0	chr1:g.101497229C>T	0	0
chr1	101556484	0	T	G	2	152	1777	0.013	G	intergenic_variant	MODIFIER	0	0	0	0	0	0	0	0	0	0	0	0	0	0	0	0	0	0	SNV	0	0	0	0	0	0	0	0	0	0	0	0	0	0	0	0	chr1:g.101556484T>G	0	0
chr1	101646477	0	G	A	2	152	1375	0.013	A	intron_variant&non_coding_transcript_variant	MODIFIER	LINC01709	ENSG00000226715	Transcript	ENST00000648951.1	lincRNA	0	1/9	ENST00000648951.1:n.156+6774G>A	0	0	0	0	0	0	0	0	1	0	SNV	HGNC	HGNC:52497	YES	0	0	0	0	0	0	0	0	0	0	0	0	0	chr1:g.101646477G>A	0	0
chr1	101646480	0	A	C	2	152	1380	0.013	C	intron_variant&non_coding_transcript_variant	MODIFIER	LINC01709	ENSG00000226715	Transcript	ENST00000648951.1	lincRNA	0	1/9	ENST00000648951.1:n.156+6777A>C	0	0	0	0	0	0	0	0	1	0	SNV	HGNC	HGNC:52497	YES	0	0	0	0	0	0	0	0	0	0	0	0	0	chr1:g.101646480A>C	0	0
chr1	101661233	0	C	T	2	152	1120	0.013	T	intron_variant&non_coding_transcript_variant	MODIFIER	LINC01709	ENSG00000226715	Transcript	ENST00000648951.1	lincRNA	0	1/9	ENST00000648951.1:n.156+21530C>T	0	0	0	0	0	0	0	0	1	0	SNV	HGNC	HGNC:52497	YES	0	0	0	0	0	0	0	0	0	0	0	0	0	chr1:g.101661233C>T	0	0
chr1	101934625	0	A	G	2	152	1165	0.026	G	intron_variant	MODIFIER	OLFM3	ENSG00000118733	Transcript	ENST00000370103.8	protein_coding	0	1/5	ENST00000370103.8:c.69+62123T>C	0	0	0	0	0	0	0	0	-1	0	SNV	HGNC	HGNC:17990	0	1	P3	CCDS30781.1	ENSP00000359121	Q96PB7	0	UPI000002AF6A	0	0	0	0	0	0	chr1:g.101934625A>G	0	0
chr1	101966467	0	C	A	2	152	1929	0.013	A	intron_variant	MODIFIER	OLFM3	ENSG00000118733	Transcript	ENST00000370103.8	protein_coding	0	1/5	ENST00000370103.8:c.69+30281G>T	0	0	0	0	0	0	0	0	-1	0	SNV	HGNC	HGNC:17990	0	1	P3	CCDS30781.1	ENSP00000359121	Q96PB7	0	UPI000002AF6A	0	0	0	0	0	0	chr1:g.101966467C>A	0	0
chr1	102059946	0	T	C	3	152	1686	0.019	C	intergenic_variant	MODIFIER	0	0	0	0	0	0	0	0	0	0	0	0	0	0	0	0	0	0	SNV	0	0	0	0	0	0	0	0	0	0	0	0	0	0	0	0	chr1:g.102059946T>C	0	0
chr1	102062348	0	C	T	3	152	1265	0.019	T	intergenic_variant	MODIFIER	0	0	0	0	0	0	0	0	0	0	0	0	0	0	0	0	0	0	SNV	0	0	0	0	0	0	0	0	0	0	0	0	0	0	0	0	chr1:g.102062348C>T	0	0
chr1	102131788	0	T	C	2	152	1127	0.013	C	intergenic_variant	MODIFIER	0	0	0	0	0	0	0	0	0	0	0	0	0	0	0	0	0	0	SNV	0	0	0	0	0	0	0	0	0	0	0	0	0	0	0	0	chr1:g.102131788T>C	0	0
chr1	102131914	0	A	C	2	152	1109	0.013	C	intergenic_variant	MODIFIER	0	0	0	0	0	0	0	0	0	0	0	0	0	0	0	0	0	0	SNV	0	0	0	0	0	0	0	0	0	0	0	0	0	0	0	0	chr1:g.102131914A>C	0	0
chr1	102190674	0	C	T	2	152	1582	0.013	T	intergenic_variant	MODIFIER	0	0	0	0	0	0	0	0	0	0	0	0	0	0	0	0	0	0	SNV	0	0	0	0	0	0	0	0	0	0	0	0	0	0	0	0	chr1:g.102190674C>T	0	0
chr1	102250950	0	G	A	2	152	1333	0.013	A	intron_variant&non_coding_transcript_variant	MODIFIER	AC114485.1	ENSG00000233359	Transcript	ENST00000447916.1	lincRNA	0	5/5	ENST00000447916.1:n.399-50953C>T	0	0	0	0	0	0	0	0	-1	0	SNV	Clone_based_ensembl_gene	0	YES	3	0	0	0	0	0	0	0	0	0	0	0	0	chr1:g.102250950G>A	0	0
chr1	102343895	0	G	T	3	152	1298	0.019	T	intron_variant&non_coding_transcript_variant	MODIFIER	AC114485.1	ENSG00000233359	Transcript	ENST00000447916.1	lincRNA	0	4/5	ENST00000447916.1:n.340-33567C>A	0	0	0	0	0	0	0	0	-1	0	SNV	Clone_based_ensembl_gene	0	YES	3	0	0	0	0	0	0	0	0	0	0	0	0	chr1:g.102343895G>T	0	0
chr1	102461162	0	G	T	2	152	1384	0.026	T	intergenic_variant	MODIFIER	0	0	0	0	0	0	0	0	0	0	0	0	0	0	0	0	0	0	SNV	0	0	0	0	0	0	0	0	0	0	0	0	0	0	0	0	chr1:g.102461162G>T	0	0
chr1	102530617	0	G	T	2	152	1483	0.013	T	intergenic_variant	MODIFIER	0	0	0	0	0	0	0	0	0	0	0	0	0	0	0	0	0	0	SNV	0	0	0	0	0	0	0	0	0	0	0	0	0	0	0	0	chr1:g.102530617G>T	0	0
chr1	102540215	0	T	A	2	152	1280	0.013	A	intergenic_variant	MODIFIER	0	0	0	0	0	0	0	0	0	0	0	0	0	0	0	0	0	0	SNV	0	0	0	0	0	0	0	0	0	0	0	0	0	0	0	0	chr1:g.102540215T>A	0	0
chr1	102773388	0	A	T	2	152	1547	0.013	T	intron_variant&non_coding_transcript_variant	MODIFIER	AC099567.1	ENSG00000230864	Transcript	ENST00000414418.1	lincRNA	0	2/6	ENST00000414418.1:n.377-296T>A	0	0	0	0	0	0	0	0	-1	0	SNV	Clone_based_ensembl_gene	0	YES	5	0	0	0	0	0	0	0	0	0	0	0	0	chr1:g.102773388A>T	0	0
chr1	102801350	0	G	A	2	152	1227	0.013	A	intron_variant&non_coding_transcript_variant	MODIFIER	AC099567.1	ENSG00000230864	Transcript	ENST00000414418.1	lincRNA	0	1/6	ENST00000414418.1:n.252-1422C>T	0	0	0	0	0	0	0	0	-1	0	SNV	Clone_based_ensembl_gene	0	YES	5	0	0	0	0	0	0	0	0	0	0	0	0	chr1:g.102801350G>A	0	0
chr1	102811144	0	A	G	3	152	1849	0.019	G	intron_variant&non_coding_transcript_variant	MODIFIER	AC099567.1	ENSG00000230864	Transcript	ENST00000414418.1	lincRNA	0	1/6	ENST00000414418.1:n.252-11216T>C	0	0	0	0	0	0	0	0	-1	0	SNV	Clone_based_ensembl_gene	0	YES	5	0	0	0	0	0	0	0	0	0	0	0	0	chr1:g.102811144A>G	0	0
chr1	102849915	0	G	A	2	152	1149	0.013	A	intron_variant&non_coding_transcript_variant	MODIFIER	AC099567.1	ENSG00000230864	Transcript	ENST00000414418.1	lincRNA	0	1/6	ENST00000414418.1:n.251+3677C>T	0	0	0	0	0	0	0	0	-1	0	SNV	Clone_based_ensembl_gene	0	YES	5	0	0	0	0	0	0	0	0	0	0	0	0	chr1:g.102849915G>A	0	0
chr1	102864825	0	G	C	2	152	1296	0.013	C	regulatory_region_variant	MODIFIER	0	0	RegulatoryFeature	ENSR00000367227	enhancer	0	0	0	0	0	0	0	0	0	0	0	0	0	SNV	0	0	0	0	0	0	0	0	0	0	0	0	0	0	0	0	chr1:g.102864825G>C	0	0
chr1	102892001	0	A	T	2	152	1888	0.013	T	intron_variant	MODIFIER	COL11A1	ENSG00000060718	Transcript	ENST00000370096.9	protein_coding	0	57/66	ENST00000370096.9:c.4303-1497T>A	0	0	0	0	0	0	0	0	-1	0	SNV	HGNC	HGNC:2186	YES	1	P2	CCDS778.1	ENSP00000359114	P12107	0	UPI00002053EF	0	1	0	0	0	0	chr1:g.102892001A>T	0	0
chr1	102945679	0	G	C	2	152	800	0.013	C	intron_variant	MODIFIER	COL11A1	ENSG00000060718	Transcript	ENST00000370096.9	protein_coding	0	42/66	ENST00000370096.9:c.3276+1170C>G	0	0	0	0	0	0	0	0	-1	0	SNV	HGNC	HGNC:2186	YES	1	P2	CCDS778.1	ENSP00000359114	P12107	0	UPI00002053EF	0	1	0	0	0	0	chr1:g.102945679G>C	0	0
chr1	102970651	0	G	A	2	152	1051	0.013	A	intron_variant	MODIFIER	COL11A1	ENSG00000060718	Transcript	ENST00000370096.9	protein_coding	0	36/66	ENST00000370096.9:c.2809-379C>T	0	0	0	0	0	0	0	0	-1	0	SNV	HGNC	HGNC:2186	YES	1	P2	CCDS778.1	ENSP00000359114	P12107	0	UPI00002053EF	0	1	0	0	0	0	chr1:g.102970651G>A	0	0
chr1	102986676	0	A	G	2	152	1043	0.013	G	intron_variant	MODIFIER	COL11A1	ENSG00000060718	Transcript	ENST00000370096.9	protein_coding	0	30/66	ENST00000370096.9:c.2502+957T>C	0	0	0	0	0	0	0	0	-1	0	SNV	HGNC	HGNC:2186	YES	1	P2	CCDS778.1	ENSP00000359114	P12107	0	UPI00002053EF	0	1	0	0	0	0	chr1:g.102986676A>G	0	0
chr1	103074428	0	A	G	2	152	1689	0.013	G	intron_variant	MODIFIER	COL11A1	ENSG00000060718	Transcript	ENST00000370096.9	protein_coding	0	4/66	ENST00000370096.9:c.651+190T>C	0	0	0	0	0	0	0	0	-1	0	SNV	HGNC	HGNC:2186	YES	1	P2	CCDS778.1	ENSP00000359114	P12107	0	UPI00002053EF	0	1	0	0	0	0	chr1:g.103074428A>G	0	0
chr1	103088037	0	C	T	3	152	1672	0.019	T	intron_variant	MODIFIER	COL11A1	ENSG00000060718	Transcript	ENST00000370096.9	protein_coding	0	1/66	ENST00000370096.9:c.107-5065G>A	0	0	0	0	0	0	0	0	-1	0	SNV	HGNC	HGNC:2186	YES	1	P2	CCDS778.1	ENSP00000359114	P12107	0	UPI00002053EF	0	1	0	0	0	0	chr1:g.103088037C>T	0	0
chr1	103129668	0	A	T	2	152	1531	0.013	T	regulatory_region_variant	MODIFIER	0	0	RegulatoryFeature	ENSR00000367257	enhancer	0	0	0	0	0	0	0	0	0	0	0	0	0	SNV	0	0	0	0	0	0	0	0	0	0	0	0	0	0	0	0	chr1:g.103129668A>T	0	0
chr1	103287302	0	C	T	2	152	1848	0.013	T	intergenic_variant	MODIFIER	0	0	0	0	0	0	0	0	0	0	0	0	0	0	0	0	0	0	SNV	0	0	0	0	0	0	0	0	0	0	0	0	0	0	0	0	chr1:g.103287302C>T	0	0
chr1	103399678	0	C	A	2	152	1371	0.013	A	intergenic_variant	MODIFIER	0	0	0	0	0	0	0	0	0	0	0	0	0	0	0	0	0	0	SNV	0	0	0	0	0	0	0	0	0	0	0	0	0	0	0	0	chr1:g.103399678C>A	0	0
chr1	103455865	0	T	G	2	152	2017	0.013	G	intron_variant&non_coding_transcript_variant	MODIFIER	AC095032.1	ENSG00000224613	Transcript	ENST00000444810.5	bidirectional_promoter_lncRNA	0	1/3	ENST00000444810.5:n.89-22769A>C	0	0	0	0	0	0	0	0	-1	0	SNV	Clone_based_ensembl_gene	0	YES	3	0	0	0	0	0	0	0	0	0	0	0	0	chr1:g.103455865T>G	0	0
chr1	103470889	0	A	C	3	152	1653	0.019	C	intron_variant&non_coding_transcript_variant	MODIFIER	AC095032.1	ENSG00000224613	Transcript	ENST00000444810.5	bidirectional_promoter_lncRNA	0	1/3	ENST00000444810.5:n.89-37793T>G	0	0	0	0	0	0	0	0	-1	0	SNV	Clone_based_ensembl_gene	0	YES	3	0	0	0	0	0	0	0	0	0	0	0	0	chr1:g.103470889A>C	0	0
chr1	103515082	0	T	C	2	152	1160	0.013	C	intron_variant&non_coding_transcript_variant	MODIFIER	AC095032.1	ENSG00000224613	Transcript	ENST00000444810.5	bidirectional_promoter_lncRNA	0	1/3	ENST00000444810.5:n.88+10314A>G	0	0	0	0	0	0	0	0	-1	0	SNV	Clone_based_ensembl_gene	0	YES	3	0	0	0	0	0	0	0	0	0	0	0	0	chr1:g.103515082T>C	0	0
chr1	103568181	0	A	T	2	152	1076	0.013	T	intron_variant	MODIFIER	AMY2B	ENSG00000240038	Transcript	ENST00000361355.8	protein_coding	0	2/11	ENST00000361355.8:c.-47+2587A>T	0	0	0	0	0	0	0	0	1	0	SNV	HGNC	HGNC:478	YES	1	P1	CCDS782.1	ENSP00000354610	P19961	0	UPI0000000CB1	0	0	0	0	0	0	chr1:g.103568181A>T	0	0
chr1	103612793	0	C	T	4	152	1165	0.026	T	upstream_gene_variant	MODIFIER	AMY2A	ENSG00000243480	Transcript	ENST00000622339.4	protein_coding	0	0	0	0	0	0	0	0	0	0	4018	1	0	SNV	HGNC	HGNC:477	YES	5	P1	CCDS783.1	ENSP00000481450	P04746	0	UPI0000000C80	0	0	0	0	0	0	chr1:g.103612793C>T	0	0
chr1	103795558	0	C	T	2	152	1588	0.013	T	intergenic_variant	MODIFIER	0	0	0	0	0	0	0	0	0	0	0	0	0	0	0	0	0	0	SNV	0	0	0	0	0	0	0	0	0	0	0	0	0	0	0	0	chr1:g.103795558C>T	0	0
chr1	103932958	0	A	G	2	152	2018	0.013	G	intergenic_variant	MODIFIER	0	0	0	0	0	0	0	0	0	0	0	0	0	0	0	0	0	0	SNV	0	0	0	0	0	0	0	0	0	0	0	0	0	0	0	0	chr1:g.103932958A>G	0	0
chr1	103968071	0	C	T	2	152	1078	0.013	T	intergenic_variant	MODIFIER	0	0	0	0	0	0	0	0	0	0	0	0	0	0	0	0	0	0	SNV	0	0	0	0	0	0	0	0	0	0	0	0	0	0	0	0	chr1:g.103968071C>T	0	0
chr1	103989631	0	T	C	2	152	602	0.013	C	intergenic_variant	MODIFIER	0	0	0	0	0	0	0	0	0	0	0	0	0	0	0	0	0	0	SNV	0	0	0	0	0	0	0	0	0	0	0	0	0	0	0	0	chr1:g.103989631T>C	0	0
chr1	104044948	0	G	A	3	152	2160	0.019	A	intergenic_variant	MODIFIER	0	0	0	0	0	0	0	0	0	0	0	0	0	0	0	0	0	0	SNV	0	0	0	0	0	0	0	0	0	0	0	0	0	0	0	0	chr1:g.104044948G>A	0	0
chr1	104169578	0	G	A	3	152	921	0.019	A	intron_variant&non_coding_transcript_variant	MODIFIER	AC092506.1	ENSG00000215869	Transcript	ENST00000634888.1	processed_transcript	0	1/3	ENST00000634888.1:n.736-38717G>A	0	0	0	0	0	0	0	0	1	0	SNV	Clone_based_ensembl_gene	0	0	5	0	0	0	0	0	0	0	0	0	0	0	0	chr1:g.104169578G>A	0	0
chr1	104210169	0	T	A	2	152	558	0.026	A	intron_variant&non_coding_transcript_variant	MODIFIER	AC092506.1	ENSG00000215869	Transcript	ENST00000634888.1	processed_transcript	0	2/3	ENST00000634888.1:n.852-1392T>A	0	0	0	0	0	0	0	0	1	0	SNV	Clone_based_ensembl_gene	0	0	5	0	0	0	0	0	0	0	0	0	0	0	0	chr1:g.104210169T>A	0	0
chr1	104236963	0	T	C	2	152	2130	0.013	C	intergenic_variant	MODIFIER	0	0	0	0	0	0	0	0	0	0	0	0	0	0	0	0	0	0	SNV	0	0	0	0	0	0	0	0	0	0	0	0	0	0	0	0	chr1:g.104236963T>C	0	0
chr1	104807984	0	C	G	2	152	679	0.013	G	intergenic_variant	MODIFIER	0	0	0	0	0	0	0	0	0	0	0	0	0	0	0	0	0	0	SNV	0	0	0	0	0	0	0	0	0	0	0	0	0	0	0	0	chr1:g.104807984C>G	0	0
chr1	104840215	0	G	A	2	152	1093	0.013	A	intergenic_variant	MODIFIER	0	0	0	0	0	0	0	0	0	0	0	0	0	0	0	0	0	0	SNV	0	0	0	0	0	0	0	0	0	0	0	0	0	0	0	0	chr1:g.104840215G>A	0	0
chr1	104954751	0	C	T	2	152	948	0.013	T	intergenic_variant	MODIFIER	0	0	0	0	0	0	0	0	0	0	0	0	0	0	0	0	0	0	SNV	0	0	0	0	0	0	0	0	0	0	0	0	0	0	0	0	chr1:g.104954751C>T	0	0
chr1	105091958	0	C	T	2	152	831	0.013	T	regulatory_region_variant	MODIFIER	0	0	RegulatoryFeature	ENSR00000367412	enhancer	0	0	0	0	0	0	0	0	0	0	0	0	0	SNV	0	0	0	0	0	0	0	0	0	0	0	0	0	0	0	0	chr1:g.105091958C>T	0	0
chr1	105171767	0	T	A	2	152	1347	0.013	A	intergenic_variant	MODIFIER	0	0	0	0	0	0	0	0	0	0	0	0	0	0	0	0	0	0	SNV	0	0	0	0	0	0	0	0	0	0	0	0	0	0	0	0	chr1:g.105171767T>A	0	0
chr1	105270465	0	C	T	2	152	1420	0.026	T	intergenic_variant	MODIFIER	0	0	0	0	0	0	0	0	0	0	0	0	0	0	0	0	0	0	SNV	0	0	0	0	0	0	0	0	0	0	0	0	0	0	0	0	chr1:g.105270465C>T	0	0
chr1	105402211	0	C	A	3	152	1106	0.019	A	intergenic_variant	MODIFIER	0	0	0	0	0	0	0	0	0	0	0	0	0	0	0	0	0	0	SNV	0	0	0	0	0	0	0	0	0	0	0	0	0	0	0	0	chr1:g.105402211C>A	0	0
chr1	105458855	0	A	C	2	152	1329	0.026	C	intergenic_variant	MODIFIER	0	0	0	0	0	0	0	0	0	0	0	0	0	0	0	0	0	0	SNV	0	0	0	0	0	0	0	0	0	0	0	0	0	0	0	0	chr1:g.105458855A>C	0	0
chr1	105586005	0	C	T	3	152	1418	0.019	T	downstream_gene_variant	MODIFIER	LINC01676	ENSG00000230768	Transcript	ENST00000420901.5	lincRNA	0	0	0	0	0	0	0	0	0	0	3689	-1	0	SNV	HGNC	HGNC:52464	0	3	0	0	0	0	0	0	0	0	0	0	0	0	chr1:g.105586005C>T	0	0
chr1	105771942	0	A	G	2	152	745	0.013	G	intergenic_variant	MODIFIER	0	0	0	0	0	0	0	0	0	0	0	0	0	0	0	0	0	0	SNV	0	0	0	0	0	0	0	0	0	0	0	0	0	0	0	0	chr1:g.105771942A>G	0	0
chr1	105779504	0	G	A	2	152	2389	0.013	A	intergenic_variant	MODIFIER	0	0	0	0	0	0	0	0	0	0	0	0	0	0	0	0	0	0	SNV	0	0	0	0	0	0	0	0	0	0	0	0	0	0	0	0	chr1:g.105779504G>A	0	0
chr1	105823082	0	G	T	2	152	2053	0.013	T	intergenic_variant	MODIFIER	0	0	0	0	0	0	0	0	0	0	0	0	0	0	0	0	0	0	SNV	0	0	0	0	0	0	0	0	0	0	0	0	0	0	0	0	chr1:g.105823082G>T	0	0
chr1	105850074	0	A	G	2	152	1724	0.013	G	intergenic_variant	MODIFIER	0	0	0	0	0	0	0	0	0	0	0	0	0	0	0	0	0	0	SNV	0	0	0	0	0	0	0	0	0	0	0	0	0	0	0	0	chr1:g.105850074A>G	0	0
chr1	105860727	0	G	A	2	152	1774	0.013	A	intergenic_variant	MODIFIER	0	0	0	0	0	0	0	0	0	0	0	0	0	0	0	0	0	0	SNV	0	0	0	0	0	0	0	0	0	0	0	0	0	0	0	0	chr1:g.105860727G>A	0	0
chr1	105875225	0	T	A	3	152	968	0.019	A	regulatory_region_variant	MODIFIER	0	0	RegulatoryFeature	ENSR00000367474	promoter_flanking_region	0	0	0	0	0	0	0	0	0	0	0	0	0	SNV	0	0	0	0	0	0	0	0	0	0	0	0	0	0	0	0	chr1:g.105875225T>A	0	0
chr1	105976945	0	C	G	2	152	2522	0.013	G	intron_variant&non_coding_transcript_variant	MODIFIER	LINC01677	ENSG00000233047	Transcript	ENST00000635636.1	lincRNA	0	3/6	ENST00000635636.1:n.684-20100G>C	0	0	0	0	0	0	0	0	-1	0	SNV	HGNC	HGNC:52465	YES	5	0	0	0	0	0	0	0	0	0	0	0	0	chr1:g.105976945C>G	0	0
chr1	106027100	0	A	G	2	152	1178	0.026	G	intron_variant&non_coding_transcript_variant	MODIFIER	LINC01677	ENSG00000233047	Transcript	ENST00000635636.1	lincRNA	0	2/6	ENST00000635636.1:n.552+103T>C	0	0	0	0	0	0	0	0	-1	0	SNV	HGNC	HGNC:52465	YES	5	0	0	0	0	0	0	0	0	0	0	0	0	chr1:g.106027100A>G	0	0
chr1	106045893	0	G	A	2	152	1106	0.013	A	intron_variant&non_coding_transcript_variant	MODIFIER	AL355306.2	ENSG00000237480	Transcript	ENST00000634380.1	lincRNA	0	4/7	ENST00000634380.1:n.554-661G>A	0	0	0	0	0	0	0	0	1	0	SNV	Clone_based_ensembl_gene	0	YES	5	0	0	0	0	0	0	0	0	0	0	0	0	chr1:g.106045893G>A	0	0
chr1	106082702	0	A	G	2	152	1105	0.013	G	intron_variant&non_coding_transcript_variant	MODIFIER	AL355306.2	ENSG00000237480	Transcript	ENST00000634380.1	lincRNA	0	7/7	ENST00000634380.1:n.942-263A>G	0	0	0	0	0	0	0	0	1	0	SNV	Clone_based_ensembl_gene	0	YES	5	0	0	0	0	0	0	0	0	0	0	0	0	chr1:g.106082702A>G	0	0
chr1	106097504	0	C	T	3	152	1189	0.019	T	intron_variant&non_coding_transcript_variant	MODIFIER	AL355306.2	ENSG00000237480	Transcript	ENST00000634868.1	lincRNA	0	5/5	ENST00000634868.1:n.463-26272C>T	0	0	0	0	0	0	0	0	1	0	SNV	Clone_based_ensembl_gene	0	0	5	0	0	0	0	0	0	0	0	0	0	0	0	chr1:g.106097504C>T	0	0
chr1	106162945	0	C	G	2	152	1282	0.013	G	intergenic_variant	MODIFIER	0	0	0	0	0	0	0	0	0	0	0	0	0	0	0	0	0	0	SNV	0	0	0	0	0	0	0	0	0	0	0	0	0	0	0	0	chr1:g.106162945C>G	0	0
chr1	106217376	0	A	G	2	152	1017	0.013	G	intergenic_variant	MODIFIER	0	0	0	0	0	0	0	0	0	0	0	0	0	0	0	0	0	0	SNV	0	0	0	0	0	0	0	0	0	0	0	0	0	0	0	0	chr1:g.106217376A>G	0	0
chr1	106247857	0	C	A	2	152	1361	0.013	A	intergenic_variant	MODIFIER	0	0	0	0	0	0	0	0	0	0	0	0	0	0	0	0	0	0	SNV	0	0	0	0	0	0	0	0	0	0	0	0	0	0	0	0	chr1:g.106247857C>A	0	0
chr1	106247998	0	A	C	2	152	1161	0.013	C	intergenic_variant	MODIFIER	0	0	0	0	0	0	0	0	0	0	0	0	0	0	0	0	0	0	SNV	0	0	0	0	0	0	0	0	0	0	0	0	0	0	0	0	chr1:g.106247998A>C	0	0
chr1	106494778	0	C	T	2	152	759	0.013	T	intergenic_variant	MODIFIER	0	0	0	0	0	0	0	0	0	0	0	0	0	0	0	0	0	0	SNV	0	0	0	0	0	0	0	0	0	0	0	0	0	0	0	0	chr1:g.106494778C>T	0	0
chr1	106501279	0	G	C	2	152	1706	0.026	C	regulatory_region_variant	MODIFIER	0	0	RegulatoryFeature	ENSR00000367537	promoter_flanking_region	0	0	0	0	0	0	0	0	0	0	0	0	0	SNV	0	0	0	0	0	0	0	0	0	0	0	0	0	0	0	0	chr1:g.106501279G>C	0	0
chr1	106559802	0	C	A	2	152	1333	0.013	A	intergenic_variant	MODIFIER	0	0	0	0	0	0	0	0	0	0	0	0	0	0	0	0	0	0	SNV	0	0	0	0	0	0	0	0	0	0	0	0	0	0	0	0	chr1:g.106559802C>A	0	0
chr1	106621601	0	A	G	2	152	1623	0.013	G	regulatory_region_variant	MODIFIER	0	0	RegulatoryFeature	ENSR00000367567	CTCF_binding_site	0	0	0	0	0	0	0	0	0	0	0	0	0	SNV	0	0	0	0	0	0	0	0	0	0	0	0	0	0	0	0	chr1:g.106621601A>G	0	0
chr1	106754683	0	A	T	3	152	1847	0.019	T	intergenic_variant	MODIFIER	0	0	0	0	0	0	0	0	0	0	0	0	0	0	0	0	0	0	SNV	0	0	0	0	0	0	0	0	0	0	0	0	0	0	0	0	chr1:g.106754683A>T	0	0
chr1	106770869	0	T	A	2	150	925	0.013	A	intergenic_variant	MODIFIER	0	0	0	0	0	0	0	0	0	0	0	0	0	0	0	0	0	0	SNV	0	0	0	0	0	0	0	0	0	0	0	0	0	0	0	0	chr1:g.106770869T>A	0	0
chr1	106892508	0	T	C	2	152	2457	0.013	C	intergenic_variant	MODIFIER	0	0	0	0	0	0	0	0	0	0	0	0	0	0	0	0	0	0	SNV	0	0	0	0	0	0	0	0	0	0	0	0	0	0	0	0	chr1:g.106892508T>C	0	0
chr1	106933705	0	A	G	2	152	1618	0.013	G	intergenic_variant	MODIFIER	0	0	0	0	0	0	0	0	0	0	0	0	0	0	0	0	0	0	SNV	0	0	0	0	0	0	0	0	0	0	0	0	0	0	0	0	chr1:g.106933705A>G	0	0
chr1	106965843	0	C	T	2	152	1771	0.013	T	intergenic_variant	MODIFIER	0	0	0	0	0	0	0	0	0	0	0	0	0	0	0	0	0	0	SNV	0	0	0	0	0	0	0	0	0	0	0	0	0	0	0	0	chr1:g.106965843C>T	0	0
chr1	106987721	0	G	A	2	152	1719	0.013	A	intergenic_variant	MODIFIER	0	0	0	0	0	0	0	0	0	0	0	0	0	0	0	0	0	0	SNV	0	0	0	0	0	0	0	0	0	0	0	0	0	0	0	0	chr1:g.106987721G>A	0	0
chr1	106990028	0	A	T	2	152	1397	0.013	T	intergenic_variant	MODIFIER	0	0	0	0	0	0	0	0	0	0	0	0	0	0	0	0	0	0	SNV	0	0	0	0	0	0	0	0	0	0	0	0	0	0	0	0	chr1:g.106990028A>T	0	0
chr1	107003695	0	A	G	2	152	1294	0.013	G	intergenic_variant	MODIFIER	0	0	0	0	0	0	0	0	0	0	0	0	0	0	0	0	0	0	SNV	0	0	0	0	0	0	0	0	0	0	0	0	0	0	0	0	chr1:g.107003695A>G	0	0
chr1	107181558	0	T	G	5	152	940	0.032	G	intron_variant	MODIFIER	NTNG1	ENSG00000162631	Transcript	ENST00000370068.5	protein_coding	0	2/7	ENST00000370068.5:c.246+32719T>G	0	0	0	0	0	0	0	0	1	0	SNV	HGNC	HGNC:23319	YES	5	P1	CCDS44180.1	ENSP00000359085	Q9Y2I2	0	UPI0000458A3E	0	1	0	0	0	0	chr1:g.107181558T>G	0	0
chr1	107241545	0	A	G	2	152	1775	0.013	G	intron_variant	MODIFIER	NTNG1	ENSG00000162631	Transcript	ENST00000370068.5	protein_coding	0	2/7	ENST00000370068.5:c.247-82737A>G	0	0	0	0	0	0	0	0	1	0	SNV	HGNC	HGNC:23319	YES	5	P1	CCDS44180.1	ENSP00000359085	Q9Y2I2	0	UPI0000458A3E	0	1	0	0	0	0	chr1:g.107241545A>G	0	0
chr1	107255777	0	A	G	2	152	1317	0.013	G	intron_variant	MODIFIER	NTNG1	ENSG00000162631	Transcript	ENST00000370068.5	protein_coding	0	2/7	ENST00000370068.5:c.247-68505A>G	0	0	0	0	0	0	0	0	1	0	SNV	HGNC	HGNC:23319	YES	5	P1	CCDS44180.1	ENSP00000359085	Q9Y2I2	0	UPI0000458A3E	0	1	0	0	0	0	chr1:g.107255777A>G	0	0
chr1	107343283	0	T	C	2	152	1831	0.013	C	intron_variant	MODIFIER	NTNG1	ENSG00000162631	Transcript	ENST00000370068.5	protein_coding	0	3/7	ENST00000370068.5:c.887+18361T>C	0	0	0	0	0	0	0	0	1	0	SNV	HGNC	HGNC:23319	YES	5	P1	CCDS44180.1	ENSP00000359085	Q9Y2I2	0	UPI0000458A3E	0	1	0	0	0	0	chr1:g.107343283T>C	0	0
chr1	107354195	0	G	A	2	152	1506	0.013	A	intron_variant	MODIFIER	NTNG1	ENSG00000162631	Transcript	ENST00000370068.5	protein_coding	0	3/7	ENST00000370068.5:c.887+29273G>A	0	0	0	0	0	0	0	0	1	0	SNV	HGNC	HGNC:23319	YES	5	P1	CCDS44180.1	ENSP00000359085	Q9Y2I2	0	UPI0000458A3E	0	1	0	0	0	0	chr1:g.107354195G>A	0	0
chr1	107507051	0	A	C	2	152	1384	0.026	C	downstream_gene_variant	MODIFIER	AC114491.1	ENSG00000224550	Transcript	ENST00000416095.1	processed_pseudogene	0	0	0	0	0	0	0	0	0	0	1603	1	0	SNV	Clone_based_ensembl_gene	0	YES	0	0	0	0	0	0	0	0	0	0	0	0	0	chr1:g.107507051A>C	0	0
chr1	107547468	0	G	T	2	152	2078	0.013	T	intergenic_variant	MODIFIER	0	0	0	0	0	0	0	0	0	0	0	0	0	0	0	0	0	0	SNV	0	0	0	0	0	0	0	0	0	0	0	0	0	0	0	0	chr1:g.107547468G>T	0	0
chr1	107550612	0	G	A	2	152	2223	0.013	A	intergenic_variant	MODIFIER	0	0	0	0	0	0	0	0	0	0	0	0	0	0	0	0	0	0	SNV	0	0	0	0	0	0	0	0	0	0	0	0	0	0	0	0	chr1:g.107550612G>A	0	0
chr1	107563183	0	T	C	2	152	1788	0.013	C	intergenic_variant	MODIFIER	0	0	0	0	0	0	0	0	0	0	0	0	0	0	0	0	0	0	SNV	0	0	0	0	0	0	0	0	0	0	0	0	0	0	0	0	chr1:g.107563183T>C	0	0
chr1	107571742	0	T	C	2	152	1432	0.013	C	3_prime_UTR_variant	MODIFIER	VAV3	ENSG00000134215	Transcript	ENST00000370056.9	protein_coding	27/27	0	ENST00000370056.9:c.*1589A>G	0	4444/5025	0	0	0	0	0	0	-1	0	SNV	HGNC	HGNC:12659	YES	1	P1	CCDS785.1	ENSP00000359073	Q9UKW4	0	UPI0000138212	0	0	0	0	0	0	chr1:g.107571742T>C	0	0
chr1	107649397	0	T	A	2	152	1996	0.013	A	intron_variant	MODIFIER	VAV3	ENSG00000134215	Transcript	ENST00000370056.9	protein_coding	0	19/26	ENST00000370056.9:c.1778-6642A>T	0	0	0	0	0	0	0	0	-1	0	SNV	HGNC	HGNC:12659	YES	1	P1	CCDS785.1	ENSP00000359073	Q9UKW4	0	UPI0000138212	0	0	0	0	0	0	chr1:g.107649397T>A	0	0
chr1	107754849	0	C	T	2	152	2068	0.013	T	intron_variant	MODIFIER	VAV3	ENSG00000134215	Transcript	ENST00000370056.9	protein_coding	0	12/26	ENST00000370056.9:c.1173+578G>A	0	0	0	0	0	0	0	0	-1	0	SNV	HGNC	HGNC:12659	YES	1	P1	CCDS785.1	ENSP00000359073	Q9UKW4	0	UPI0000138212	0	0	0	0	0	0	chr1:g.107754849C>T	0	0
chr1	107768674	0	C	T	2	152	821	0.013	T	intron_variant	MODIFIER	VAV3	ENSG00000134215	Transcript	ENST00000370056.9	protein_coding	0	6/26	ENST00000370056.9:c.649-165G>A	0	0	0	0	0	0	0	0	-1	0	SNV	HGNC	HGNC:12659	YES	1	P1	CCDS785.1	ENSP00000359073	Q9UKW4	0	UPI0000138212	0	0	0	0	0	0	chr1:g.107768674C>T	0	0
chr1	107810122	0	C	T	2	152	1657	0.013	T	intron_variant	MODIFIER	VAV3	ENSG00000134215	Transcript	ENST00000370056.9	protein_coding	0	2/26	ENST00000370056.9:c.322-30630G>A	0	0	0	0	0	0	0	0	-1	0	SNV	HGNC	HGNC:12659	YES	1	P1	CCDS785.1	ENSP00000359073	Q9UKW4	0	UPI0000138212	0	0	0	0	0	0	chr1:g.107810122C>T	0	0
chr1	107845247	0	C	T	2	152	2080	0.013	T	intron_variant	MODIFIER	VAV3	ENSG00000134215	Transcript	ENST00000370056.9	protein_coding	0	2/26	ENST00000370056.9:c.321+29654G>A	0	0	0	0	0	0	0	0	-1	0	SNV	HGNC	HGNC:12659	YES	1	P1	CCDS785.1	ENSP00000359073	Q9UKW4	0	UPI0000138212	0	0	0	0	0	0	chr1:g.107845247C>T	0	0
chr1	107847673	0	A	C	2	152	1494	0.013	C	intron_variant	MODIFIER	VAV3	ENSG00000134215	Transcript	ENST00000370056.9	protein_coding	0	2/26	ENST00000370056.9:c.321+27228T>G	0	0	0	0	0	0	0	0	-1	0	SNV	HGNC	HGNC:12659	YES	1	P1	CCDS785.1	ENSP00000359073	Q9UKW4	0	UPI0000138212	0	0	0	0	0	0	chr1:g.107847673A>C	0	0
chr1	108326854	0	A	G	3	152	1560	0.019	G	intron_variant&non_coding_transcript_variant	MODIFIER	SLC25A24P1	ENSG00000241361	Transcript	ENST00000411846.6	processed_transcript	0	2/5	ENST00000411846.6:n.492-4317A>G	0	0	0	0	0	0	0	0	1	0	SNV	HGNC	HGNC:48933	YES	5	0	0	0	0	0	0	0	0	0	0	0	0	chr1:g.108326854A>G	0	0
chr1	108330823	0	A	G	2	152	1118	0.026	G	intron_variant&non_coding_transcript_variant	MODIFIER	SLC25A24P1	ENSG00000241361	Transcript	ENST00000411846.6	processed_transcript	0	2/5	ENST00000411846.6:n.492-348A>G	0	0	0	0	0	0	0	0	1	0	SNV	HGNC	HGNC:48933	YES	5	0	0	0	0	0	0	0	0	0	0	0	0	chr1:g.108330823A>G	0	0
chr1	108525930	0	A	G	3	152	1882	0.019	G	intergenic_variant	MODIFIER	0	0	0	0	0	0	0	0	0	0	0	0	0	0	0	0	0	0	SNV	0	0	0	0	0	0	0	0	0	0	0	0	0	0	0	0	chr1:g.108525930A>G	0	0
chr1	108543468	0	T	C	2	152	1799	0.013	C	intergenic_variant	MODIFIER	0	0	0	0	0	0	0	0	0	0	0	0	0	0	0	0	0	0	SNV	0	0	0	0	0	0	0	0	0	0	0	0	0	0	0	0	chr1:g.108543468T>C	0	0
chr1	108650735	0	G	C	2	152	2104	0.013	C	intron_variant	MODIFIER	HENMT1	ENSG00000162639	Transcript	ENST00000370032.9	protein_coding	0	6/7	ENST00000370032.9:c.578+295C>G	0	0	0	0	0	0	0	0	-1	0	SNV	HGNC	HGNC:26400	YES	1	P1	CCDS787.1	ENSP00000359049	Q5T8I9	0	UPI000013E19C	0	0	0	0	0	0	chr1:g.108650735G>C	0	0
chr1	108782334	0	T	G	2	152	1100	0.013	G	intron_variant	MODIFIER	STXBP3	ENSG00000116266	Transcript	ENST00000370008.4	protein_coding	0	9/18	ENST00000370008.4:c.810-88T>G	0	0	0	0	0	0	0	0	1	0	SNV	HGNC	HGNC:11446	YES	1	P1	CCDS790.1	ENSP00000359025	O00186	0	UPI000000DC53	0	0	0	0	0	0	chr1:g.108782334T>G	0	0
chr1	108834193	0	T	G	3	152	1680	0.019	G	downstream_gene_variant	MODIFIER	AL449266.1	ENSG00000274068	Transcript	ENST00000357393.5	protein_coding	0	0	0	0	0	0	0	0	0	0	3467	-1	cds_end_NF	SNV	Clone_based_ensembl_gene	0	YES	4	P1	0	ENSP00000349968	0	F8W8V4	UPI0004620C48	0	0	0	0	0	0	chr1:g.108834193T>G	0	0
chr1	108910599	0	T	C	3	152	1179	0.019	C	intron_variant	MODIFIER	AL449266.1	ENSG00000274068	Transcript	ENST00000357393.5	protein_coding	0	1/5	ENST00000357393.5:c.114+52762A>G	0	0	0	0	0	0	0	0	-1	cds_end_NF	SNV	Clone_based_ensembl_gene	0	YES	4	P1	0	ENSP00000349968	0	F8W8V4	UPI0004620C48	0	0	0	0	0	0	chr1:g.108910599T>C	0	0
chr1	108958735	0	C	A	3	152	1715	0.019	A	intron_variant	MODIFIER	AL449266.1	ENSG00000274068	Transcript	ENST00000357393.5	protein_coding	0	1/5	ENST00000357393.5:c.114+4626G>T	0	0	0	0	0	0	0	0	-1	cds_end_NF	SNV	Clone_based_ensembl_gene	0	YES	4	P1	0	ENSP00000349968	0	F8W8V4	UPI0004620C48	0	0	0	0	0	0	chr1:g.108958735C>A	0	0
chr1	109025097	0	G	A	2	152	1754	0.013	A	intron_variant	MODIFIER	WDR47	ENSG00000085433	Transcript	ENST00000400794.7	protein_coding	0	1/14	ENST00000400794.7:c.-9-1576C>T	0	0	0	0	0	0	0	0	-1	0	SNV	HGNC	HGNC:29141	YES	1	A2	CCDS44186.1	ENSP00000383599	O94967	0	UPI0001639B05	0	0	0	0	0	0	chr1:g.109025097G>A	0	0
chr1	109110203	0	C	G	2	152	2522	0.013	G	upstream_gene_variant	MODIFIER	KIAA1324	ENSG00000116299	Transcript	ENST00000369939.8	protein_coding	0	0	0	0	0	0	0	0	0	0	3912	1	0	SNV	HGNC	HGNC:29618	YES	5	P1	CCDS794.1	ENSP00000358955	Q6UXG2	0	UPI00002051E0	0	0	0	0	0	0	chr1:g.109110203C>G	0	0
chr1	109114848	0	C	G	2	152	2353	0.013	G	intron_variant	MODIFIER	KIAA1324	ENSG00000116299	Transcript	ENST00000369939.8	protein_coding	0	1/21	ENST00000369939.8:c.153+512C>G	0	0	0	0	0	0	0	0	1	0	SNV	HGNC	HGNC:29618	YES	5	P1	CCDS794.1	ENSP00000358955	Q6UXG2	0	UPI00002051E0	0	0	0	0	0	0	chr1:g.109114848C>G	0	0
chr1	109186547	0	A	G	2	152	2401	0.013	G	intron_variant	MODIFIER	KIAA1324	ENSG00000116299	Transcript	ENST00000369939.8	protein_coding	0	8/21	ENST00000369939.8:c.1041+1414A>G	0	0	0	0	0	0	0	0	1	0	SNV	HGNC	HGNC:29618	YES	5	P1	CCDS794.1	ENSP00000358955	Q6UXG2	0	UPI00002051E0	0	0	0	0	0	0	chr1:g.109186547A>G	0	0
chr1	109329826	0	G	C	2	152	1872	0.013	C	intron_variant	MODIFIER	SORT1	ENSG00000134243	Transcript	ENST00000256637.8	protein_coding	0	11/19	ENST00000256637.8:c.1372-2225C>G	0	0	0	0	0	0	0	0	-1	0	SNV	HGNC	HGNC:11186	YES	1	P1	CCDS798.1	ENSP00000256637	Q99523	0	UPI0000074182	0	1	0	0	0	0	chr1:g.109329826G>C	0	0
chr1	109462893	0	T	C	2	152	1095	0.013	C	upstream_gene_variant	MODIFIER	SYPL2	ENSG00000143028	Transcript	ENST00000369872.4	protein_coding	0	0	0	0	0	0	0	0	0	0	3653	1	0	SNV	HGNC	HGNC:27638	YES	1	P1	CCDS41365.1	ENSP00000358888	Q5VXT5	0	UPI0000047AE5	0	0	0	0	0	0	chr1:g.109462893T>C	0	0
chr1	109466755	0	C	T	2	152	1877	0.026	T	5_prime_UTR_variant	MODIFIER	SYPL2	ENSG00000143028	Transcript	ENST00000369872.4	protein_coding	1/6	0	ENST00000369872.4:c.-89C>T	0	210/3703	0	0	0	0	0	0	1	0	SNV	HGNC	HGNC:27638	YES	1	P1	CCDS41365.1	ENSP00000358888	Q5VXT5	0	UPI0000047AE5	0	0	0	0	0	0	chr1:g.109466755C>T	0	0
chr1	109506455	0	G	T	2	152	2506	0.026	T	3_prime_UTR_variant	MODIFIER	AMIGO1	ENSG00000181754	Transcript	ENST00000369864.5	protein_coding	2/2	0	ENST00000369864.5:c.*976C>A	0	2853/5130	0	0	0	0	0	0	-1	0	SNV	HGNC	HGNC:20824	YES	1	P1	CCDS30795.1	ENSP00000358880	Q86WK6	0	UPI0000035067	0	0	0	0	0	0	chr1:g.109506455G>T	0	0
chr1	109528270	0	C	T	2	152	2574	0.013	T	regulatory_region_variant	MODIFIER	0	0	RegulatoryFeature	ENSR00000368226	open_chromatin_region	0	0	0	0	0	0	0	0	0	0	0	0	0	SNV	0	0	0	0	0	0	0	0	0	0	0	0	0	0	0	0	chr1:g.109528270C>T	0	0
chr1	109572866	0	G	A	3	152	1837	0.019	A	intron_variant	MODIFIER	GNAI3	ENSG00000065135	Transcript	ENST00000369851.6	protein_coding	0	1/8	ENST00000369851.6:c.119-871G>A	0	0	0	0	0	0	0	0	1	0	SNV	HGNC	HGNC:4387	YES	1	P1	CCDS802.1	ENSP00000358867	P08754	0	UPI000004D205	0	1	0	0	0	0	chr1:g.109572866G>A	0	0
chr1	109577417	0	C	T	2	152	898	0.026	T	intron_variant	MODIFIER	GNAI3	ENSG00000065135	Transcript	ENST00000369851.6	protein_coding	0	3/8	ENST00000369851.6:c.304-1787C>T	0	0	0	0	0	0	0	0	1	0	SNV	HGNC	HGNC:4387	YES	1	P1	CCDS802.1	ENSP00000358867	P08754	0	UPI000004D205	0	1	0	0	0	0	chr1:g.109577417C>T	0	0
chr1	109600925	0	T	C	3	152	1650	0.019	C	3_prime_UTR_variant	MODIFIER	GNAI3	ENSG00000065135	Transcript	ENST00000369851.6	protein_coding	9/9	0	ENST00000369851.6:c.*8603T>C	0	9774/27173	0	0	0	0	0	0	1	0	SNV	HGNC	HGNC:4387	YES	1	P1	CCDS802.1	ENSP00000358867	P08754	0	UPI000004D205	0	1	0	0	0	0	chr1:g.109600925T>C	0	0
chr1	109612587	0	T	C	2	152	2443	0.013	C	3_prime_UTR_variant	MODIFIER	GNAI3	ENSG00000065135	Transcript	ENST00000369851.6	protein_coding	9/9	0	ENST00000369851.6:c.*20265T>C	0	21436/27173	0	0	0	0	0	0	1	0	SNV	HGNC	HGNC:4387	YES	1	P1	CCDS802.1	ENSP00000358867	P08754	0	UPI000004D205	0	1	0	0	0	0	chr1:g.109612587T>C	0	0
chr1	109628551	0	G	A	2	152	2072	0.013	A	intron_variant	MODIFIER	AMPD2	ENSG00000116337	Transcript	ENST00000528667.6	protein_coding	0	12/18	ENST00000528667.6:c.1569+56G>A	0	0	0	0	0	0	0	0	1	0	SNV	HGNC	HGNC:469	YES	1	P4	CCDS805.1	ENSP00000436541	Q01433	A0A024R098	UPI0000125956	0	1	0	0	0	0	chr1:g.109628551G>A	0	0
chr1	109840036	0	G	T	3	152	1750	0.019	T	intron_variant&non_coding_transcript_variant	MODIFIER	LINC01768	ENSG00000228420	Transcript	ENST00000453347.1	lincRNA	0	3/3	ENST00000453347.1:n.407+6621G>T	0	0	0	0	0	0	0	0	1	0	SNV	HGNC	HGNC:52558	YES	3	0	0	0	0	0	0	0	0	0	0	0	0	chr1:g.109840036G>T	0	0
chr1	109864930	0	G	C	2	152	2456	0.013	C	intron_variant&non_coding_transcript_variant	MODIFIER	LINC01768	ENSG00000228420	Transcript	ENST00000453347.1	lincRNA	0	3/3	ENST00000453347.1:n.408-6438G>C	0	0	0	0	0	0	0	0	1	0	SNV	HGNC	HGNC:52558	YES	3	0	0	0	0	0	0	0	0	0	0	0	0	chr1:g.109864930G>C	0	0
chr1	109938442	0	T	C	2	152	984	0.026	C	intergenic_variant	MODIFIER	0	0	0	0	0	0	0	0	0	0	0	0	0	0	0	0	0	0	SNV	0	0	0	0	0	0	0	0	0	0	0	0	0	0	0	0	chr1:g.109938442T>C	0	0
chr1	110020196	0	T	A	2	152	1474	0.013	A	intron_variant	MODIFIER	AHCYL1	ENSG00000168710	Transcript	ENST00000369799.10	protein_coding	0	15/16	ENST00000369799.10:c.1466-535T>A	0	0	0	0	0	0	0	0	1	0	SNV	HGNC	HGNC:344	YES	1	P3	CCDS818.1	ENSP00000358814	O43865	A0A024R0A8	UPI00000022AC	0	0	0	0	0	0	chr1:g.110020196T>A	0	0
chr1	110197731	0	C	G	3	152	2185	0.019	G	intron_variant	MODIFIER	SLC6A17	ENSG00000197106	Transcript	ENST00000331565.5	protein_coding	0	11/11	ENST00000331565.5:c.1815+132C>G	0	0	0	0	0	0	0	0	1	0	SNV	HGNC	HGNC:31399	YES	2	P1	CCDS30799.1	ENSP00000330199	Q9H1V8	0	UPI0000470B3D	0	1	0	0	0	0	chr1:g.110197731C>G	0	0
chr1	110208204	0	G	C	2	152	2514	0.013	C	upstream_gene_variant	MODIFIER	KCNC4	ENSG00000116396	Transcript	ENST00000369787.7	protein_coding	0	0	0	0	0	0	0	0	0	0	3269	1	0	SNV	HGNC	HGNC:6236	YES	1	0	CCDS821.1	ENSP00000358802	Q03721	0	UPI000013CAC8	0	0	0	0	0	0	chr1:g.110208204G>C	0	0
chr1	110455640	0	G	A	2	152	2194	0.013	A	intron_variant	MODIFIER	PROK1	ENSG00000143125	Transcript	ENST00000271331.4	protein_coding	0	2/2	ENST00000271331.4:c.199-592G>A	0	0	0	0	0	0	0	0	1	0	SNV	HGNC	HGNC:18454	YES	1	P1	CCDS825.1	ENSP00000271331	P58294	A0A024R0B1	UPI0000034E3F	0	0	0	0	0	0	chr1:g.110455640G>A	0	0
chr1	110470276	0	T	A	2	152	1762	0.013	A	upstream_gene_variant	MODIFIER	AL358215.3	ENSG00000283999	Transcript	ENST00000640695.1	processed_transcript	0	0	0	0	0	0	0	0	0	0	3480	1	0	SNV	Clone_based_ensembl_gene	0	YES	1	0	0	0	0	0	0	0	0	0	0	0	0	chr1:g.110470276T>A	0	0
chr1	110554131	0	A	G	6	152	586	0.038	G	intron_variant&non_coding_transcript_variant	MODIFIER	KCNA2	ENSG00000177301	Transcript	ENST00000640680.1	processed_transcript	0	3/8	ENST00000640680.1:n.545-14601T>C	0	0	0	0	0	0	0	0	-1	0	SNV	HGNC	HGNC:6220	0	5	0	0	0	0	0	0	0	1	0	0	0	0	chr1:g.110554131A>G	0	0
chr1	110607325	0	C	T	2	152	1411	0.013	T	5_prime_UTR_variant	MODIFIER	KCNA2	ENSG00000177301	Transcript	ENST00000633222.1	protein_coding	1/3	0	ENST00000633222.1:c.-570G>A	0	105/11877	0	0	0	0	0	0	-1	0	SNV	HGNC	HGNC:6220	YES	5	P1	CCDS827.1	ENSP00000487785	P16389	0	UPI00001279A1	0	1	0	0	0	0	chr1:g.110607325C>T	0	0
chr1	110642870	0	C	T	2	152	2092	0.013	T	intergenic_variant	MODIFIER	0	0	0	0	0	0	0	0	0	0	0	0	0	0	0	0	0	0	SNV	0	0	0	0	0	0	0	0	0	0	0	0	0	0	0	0	chr1:g.110642870C>T	0	0
chr1	110646174	0	T	C	2	152	1702	0.013	C	intergenic_variant	MODIFIER	0	0	0	0	0	0	0	0	0	0	0	0	0	0	0	0	0	0	SNV	0	0	0	0	0	0	0	0	0	0	0	0	0	0	0	0	chr1:g.110646174T>C	0	0
chr1	110664996	0	C	A	2	152	1836	0.013	A	intergenic_variant	MODIFIER	0	0	0	0	0	0	0	0	0	0	0	0	0	0	0	0	0	0	SNV	0	0	0	0	0	0	0	0	0	0	0	0	0	0	0	0	chr1:g.110664996C>A	0	0
chr1	110711808	0	A	G	2	152	1089	0.013	G	regulatory_region_variant	MODIFIER	0	0	RegulatoryFeature	ENSR00000368580	promoter_flanking_region	0	0	0	0	0	0	0	0	0	0	0	0	0	SNV	0	0	0	0	0	0	0	0	0	0	0	0	0	0	0	0	chr1:g.110711808A>G	0	0
chr1	110748045	0	C	T	2	152	1562	0.013	T	regulatory_region_variant	MODIFIER	0	0	RegulatoryFeature	ENSR00000368587	promoter_flanking_region	0	0	0	0	0	0	0	0	0	0	0	0	0	SNV	0	0	0	0	0	0	0	0	0	0	0	0	0	0	0	0	chr1:g.110748045C>T	0	0
chr1	110772301	0	T	C	6	152	2228	0.038	C	intergenic_variant	MODIFIER	0	0	0	0	0	0	0	0	0	0	0	0	0	0	0	0	0	0	SNV	0	0	0	0	0	0	0	0	0	0	0	0	0	0	0	0	chr1:g.110772301T>C	0	0
chr1	110817584	0	T	C	2	152	1443	0.013	C	intergenic_variant	MODIFIER	0	0	0	0	0	0	0	0	0	0	0	0	0	0	0	0	0	0	SNV	0	0	0	0	0	0	0	0	0	0	0	0	0	0	0	0	chr1:g.110817584T>C	0	0
chr1	110942614	0	T	A	2	152	1607	0.013	A	downstream_gene_variant	MODIFIER	LRIF1	ENSG00000121931	Transcript	ENST00000369763.5	protein_coding	0	0	0	0	0	0	0	0	0	0	4576	-1	0	SNV	HGNC	HGNC:30299	YES	5	P1	CCDS30800.1	ENSP00000358778	Q5T3J3	0	UPI0000205296	0	0	0	0	0	0	chr1:g.110942614T>A	0	0
chr1	110974224	0	C	A	2	152	1323	0.013	A	regulatory_region_variant	MODIFIER	0	0	RegulatoryFeature	ENSR00000368621	promoter_flanking_region	0	0	0	0	0	0	0	0	0	0	0	0	0	SNV	0	0	0	0	0	0	0	0	0	0	0	0	0	0	0	0	chr1:g.110974224C>A	0	0
chr1	111123991	0	C	T	2	152	1986	0.013	T	intron_variant	MODIFIER	DRAM2	ENSG00000156171	Transcript	ENST00000286692.8	protein_coding	0	5/8	ENST00000286692.8:c.339+751G>A	0	0	0	0	0	0	0	0	-1	0	SNV	HGNC	HGNC:28769	YES	1	P1	CCDS30801.1	ENSP00000286692	Q6UX65	A0A024R0B7	UPI000000DBA1	0	1	0	0	0	0	chr1:g.111123991C>T	0	0
chr1	111221718	0	T	C	5	152	2392	0.032	C	intron_variant	MODIFIER	CHI3L2	ENSG00000064886	Transcript	ENST00000445067.6	protein_coding	0	1/12	ENST00000445067.6:c.-156-4226T>C	0	0	0	0	0	0	0	0	1	0	SNV	HGNC	HGNC:1933	YES	5	P4	CCDS30802.1	ENSP00000437082	Q15782	0	UPI0000126C1A	0	0	0	0	0	0	chr1:g.111221718T>C	0	0
chr1	111252179	0	G	A	2	152	2342	0.013	A	intron_variant&non_coding_transcript_variant	MODIFIER	CHIAP1	ENSG00000236040	Transcript	ENST00000456220.1	unprocessed_pseudogene	0	3/7	ENST00000456220.1:n.339-241G>A	0	0	0	0	0	0	0	0	1	0	SNV	HGNC	HGNC:44462	YES	0	0	0	0	0	0	0	0	0	0	0	0	0	chr1:g.111252179G>A	0	0
chr1	111289990	0	G	C	5	152	1815	0.032	C	upstream_gene_variant	MODIFIER	CHIA	ENSG00000134216	Transcript	ENST00000369740.6	protein_coding	0	0	0	0	0	0	0	0	0	0	861	1	0	SNV	HGNC	HGNC:17432	YES	1	P1	CCDS41368.1	ENSP00000358755	Q9BZP6	0	UPI00000727DC	0	0	0	0	0	0	chr1:g.111289990G>C	0	0
chr1	111331508	0	T	A	2	152	932	0.013	A	intergenic_variant	MODIFIER	0	0	0	0	0	0	0	0	0	0	0	0	0	0	0	0	0	0	SNV	0	0	0	0	0	0	0	0	0	0	0	0	0	0	0	0	chr1:g.111331508T>A	0	0
chr1	111576547	0	C	A	2	152	1858	0.026	A	intron_variant	MODIFIER	RAP1A	ENSG00000116473	Transcript	ENST00000356415.5	protein_coding	0	1/7	ENST00000356415.5:c.-28+34038C>A	0	0	0	0	0	0	0	0	1	0	SNV	HGNC	HGNC:9855	0	1	P1	CCDS840.1	ENSP00000348786	P62834	A8KAH9	UPI0000001250	0	1	0	0	0	0	chr1:g.111576547C>A	0	0
chr1	111580657	0	G	A	2	152	1137	0.013	A	intron_variant	MODIFIER	RAP1A	ENSG00000116473	Transcript	ENST00000356415.5	protein_coding	0	1/7	ENST00000356415.5:c.-28+38148G>A	0	0	0	0	0	0	0	0	1	0	SNV	HGNC	HGNC:9855	0	1	P1	CCDS840.1	ENSP00000348786	P62834	A8KAH9	UPI0000001250	0	1	0	0	0	0	chr1:g.111580657G>A	0	0
chr1	111955281	0	G	A	2	152	1856	0.026	A	intron_variant	MODIFIER	KCND3	ENSG00000171385	Transcript	ENST00000315987.6	protein_coding	0	2/7	ENST00000315987.6:c.1106+26340C>T	0	0	0	0	0	0	0	0	-1	0	SNV	HGNC	HGNC:6239	YES	1	P4	CCDS843.1	ENSP00000319591	Q9UK17	0	UPI000003050A	0	1	0	0	0	0	chr1:g.111955281G>A	0	0
chr1	111961060	0	C	T	2	152	2080	0.013	T	intron_variant	MODIFIER	KCND3	ENSG00000171385	Transcript	ENST00000315987.6	protein_coding	0	2/7	ENST00000315987.6:c.1106+20561G>A	0	0	0	0	0	0	0	0	-1	0	SNV	HGNC	HGNC:6239	YES	1	P4	CCDS843.1	ENSP00000319591	Q9UK17	0	UPI000003050A	0	1	0	0	0	0	chr1:g.111961060C>T	0	0
chr1	111973438	0	A	G	4	152	2097	0.026	G	intron_variant	MODIFIER	KCND3	ENSG00000171385	Transcript	ENST00000315987.6	protein_coding	0	2/7	ENST00000315987.6:c.1106+8183T>C	0	0	0	0	0	0	0	0	-1	0	SNV	HGNC	HGNC:6239	YES	1	P4	CCDS843.1	ENSP00000319591	Q9UK17	0	UPI000003050A	0	1	0	0	0	0	chr1:g.111973438A>G	0	0
chr1	112008034	0	A	G	2	152	1782	0.013	G	intergenic_variant	MODIFIER	0	0	0	0	0	0	0	0	0	0	0	0	0	0	0	0	0	0	SNV	0	0	0	0	0	0	0	0	0	0	0	0	0	0	0	0	chr1:g.112008034A>G	0	0
chr1	112023105	0	C	T	2	152	1284	0.013	T	intergenic_variant	MODIFIER	0	0	0	0	0	0	0	0	0	0	0	0	0	0	0	0	0	0	SNV	0	0	0	0	0	0	0	0	0	0	0	0	0	0	0	0	chr1:g.112023105C>T	0	0
chr1	112030405	0	A	G	2	152	2185	0.026	G	intergenic_variant	MODIFIER	0	0	0	0	0	0	0	0	0	0	0	0	0	0	0	0	0	0	SNV	0	0	0	0	0	0	0	0	0	0	0	0	0	0	0	0	chr1:g.112030405A>G	0	0
chr1	112117159	0	G	C	2	152	1233	0.013	C	regulatory_region_variant	MODIFIER	0	0	RegulatoryFeature	ENSR00000368894	promoter_flanking_region	0	0	0	0	0	0	0	0	0	0	0	0	0	SNV	0	0	0	0	0	0	0	0	0	0	0	0	0	0	0	0	chr1:g.112117159G>C	0	0
chr1	112162862	0	C	T	2	152	1247	0.013	T	intergenic_variant	MODIFIER	0	0	0	0	0	0	0	0	0	0	0	0	0	0	0	0	0	0	SNV	0	0	0	0	0	0	0	0	0	0	0	0	0	0	0	0	chr1:g.112162862C>T	0	0
chr1	112194444	0	A	T	2	152	880	0.013	T	intron_variant&non_coding_transcript_variant	MODIFIER	AL445426.1	ENSG00000231246	Transcript	ENST00000427290.1	lincRNA	0	1/1	ENST00000427290.1:n.168-16831T>A	0	0	0	0	0	0	0	0	-1	0	SNV	Clone_based_ensembl_gene	0	YES	3	0	0	0	0	0	0	0	0	0	0	0	0	chr1:g.112194444A>T	0	0
chr1	112246569	0	C	A	2	152	1682	0.013	A	intron_variant&non_coding_transcript_variant	MODIFIER	AL445426.1	ENSG00000231246	Transcript	ENST00000427290.1	lincRNA	0	1/1	ENST00000427290.1:n.168-68956G>T	0	0	0	0	0	0	0	0	-1	0	SNV	Clone_based_ensembl_gene	0	YES	3	0	0	0	0	0	0	0	0	0	0	0	0	chr1:g.112246569C>A	0	0
chr1	112247443	0	G	A	2	152	2288	0.013	A	intron_variant&non_coding_transcript_variant	MODIFIER	AL445426.1	ENSG00000231246	Transcript	ENST00000427290.1	lincRNA	0	1/1	ENST00000427290.1:n.168-69830C>T	0	0	0	0	0	0	0	0	-1	0	SNV	Clone_based_ensembl_gene	0	YES	3	0	0	0	0	0	0	0	0	0	0	0	0	chr1:g.112247443G>A	0	0
chr1	112347522	0	T	C	2	152	2128	0.013	C	intron_variant&non_coding_transcript_variant	MODIFIER	AL445426.1	ENSG00000231246	Transcript	ENST00000427290.1	lincRNA	0	1/1	ENST00000427290.1:n.167+12840A>G	0	0	0	0	0	0	0	0	-1	0	SNV	Clone_based_ensembl_gene	0	YES	3	0	0	0	0	0	0	0	0	0	0	0	0	chr1:g.112347522T>C	0	0
chr1	112366372	0	G	A	2	152	1579	0.013	A	upstream_gene_variant	MODIFIER	RF01210	ENSG00000238761	Transcript	ENST00000459350.1	snoRNA	0	0	0	0	0	0	0	0	0	0	4632	1	0	SNV	RFAM	0	YES	0	0	0	0	0	0	0	0	0	0	0	0	0	chr1:g.112366372G>A	0	0
chr1	112386968	0	C	T	2	152	1802	0.013	T	regulatory_region_variant	MODIFIER	0	0	RegulatoryFeature	ENSR00000368946	promoter_flanking_region	0	0	0	0	0	0	0	0	0	0	0	0	0	SNV	0	0	0	0	0	0	0	0	0	0	0	0	0	0	0	0	chr1:g.112386968C>T	0	0
chr1	112404087	0	A	C	3	152	1993	0.019	C	intron_variant	MODIFIER	CTTNBP2NL	ENSG00000143079	Transcript	ENST00000271277.11	protein_coding	0	1/5	ENST00000271277.11:c.-134+7815A>C	0	0	0	0	0	0	0	0	1	0	SNV	HGNC	HGNC:25330	YES	1	P1	CCDS845.1	ENSP00000271277	Q9P2B4	A0A024R0C7	UPI000006ED23	0	0	0	0	0	0	chr1:g.112404087A>C	0	0
chr1	112479599	0	A	G	4	152	1363	0.026	G	intron_variant	MODIFIER	WNT2B	ENSG00000134245	Transcript	ENST00000369686.9	protein_coding	0	1/5	ENST00000369686.9:c.55-11412A>G	0	0	0	0	0	0	0	0	1	0	SNV	HGNC	HGNC:12781	0	1	0	CCDS846.1	ENSP00000358700	Q93097	0	UPI000002B6E0	0	1	0	0	0	0	chr1:g.112479599A>G	0	0
chr1	112497434	0	G	T	2	152	2265	0.013	T	intron_variant	MODIFIER	WNT2B	ENSG00000134245	Transcript	ENST00000369686.9	protein_coding	0	2/5	ENST00000369686.9:c.125+6353G>T	0	0	0	0	0	0	0	0	1	0	SNV	HGNC	HGNC:12781	0	1	0	CCDS846.1	ENSP00000358700	Q93097	0	UPI000002B6E0	0	1	0	0	0	0	chr1:g.112497434G>T	0	0
chr1	112522579	0	A	G	2	152	2121	0.013	G	3_prime_UTR_variant	MODIFIER	WNT2B	ENSG00000134245	Transcript	ENST00000369684.5	protein_coding	5/5	0	ENST00000369684.5:c.*2070A>G	0	3544/11130	0	0	0	0	0	0	1	0	SNV	HGNC	HGNC:12781	YES	1	P1	CCDS847.1	ENSP00000358698	Q93097	0	UPI0000138F23	0	1	0	0	0	0	chr1:g.112522579A>G	0	0
chr1	112670566	0	A	G	2	152	1222	0.013	G	3_prime_UTR_variant	MODIFIER	CAPZA1	ENSG00000116489	Transcript	ENST00000263168.4	protein_coding	10/10	0	ENST00000263168.4:c.*434A>G	0	1308/2358	0	0	0	0	0	0	1	0	SNV	HGNC	HGNC:1488	YES	1	P1	CCDS30805.1	ENSP00000263168	P52907	A0A024R0E5	UPI00001270FA	0	0	0	0	0	0	chr1:g.112670566A>G	0	0
chr1	112674789	0	G	A	2	152	2010	0.013	A	intron_variant	MODIFIER	MOV10	ENSG00000155363	Transcript	ENST00000413052.6	protein_coding	0	1/20	ENST00000413052.6:c.-81-43G>A	0	0	0	0	0	0	0	0	1	0	SNV	HGNC	HGNC:7200	YES	1	P1	CCDS853.1	ENSP00000399797	Q9HCE1	0	UPI000012FA84	0	0	0	0	0	0	chr1:g.112674789G>A	0	0
chr1	112766041	0	C	T	2	152	2067	0.026	T	regulatory_region_variant	MODIFIER	0	0	RegulatoryFeature	ENSR00000369031	promoter_flanking_region	0	0	0	0	0	0	0	0	0	0	0	0	0	SNV	0	0	0	0	0	0	0	0	0	0	0	0	0	0	0	0	chr1:g.112766041C>T	0	0
chr1	112775579	0	A	G	2	152	2129	0.026	G	intergenic_variant	MODIFIER	0	0	0	0	0	0	0	0	0	0	0	0	0	0	0	0	0	0	SNV	0	0	0	0	0	0	0	0	0	0	0	0	0	0	0	0	chr1:g.112775579A>G	0	0
chr1	112813782	0	C	T	2	152	2370	0.013	T	intergenic_variant	MODIFIER	0	0	0	0	0	0	0	0	0	0	0	0	0	0	0	0	0	0	SNV	0	0	0	0	0	0	0	0	0	0	0	0	0	0	0	0	chr1:g.112813782C>T	0	0
chr1	112846738	0	G	A	2	152	1453	0.013	A	intron_variant&non_coding_transcript_variant	MODIFIER	LINC01356	ENSG00000215866	Transcript	ENST00000401018.5	lincRNA	0	2/6	ENST00000401018.5:n.1061+2216C>T	0	0	0	0	0	0	0	0	-1	0	SNV	HGNC	HGNC:50587	YES	2	0	0	0	0	0	0	0	0	0	0	0	0	chr1:g.112846738G>A	0	0
chr1	112922559	0	A	G	2	152	1779	0.013	G	intron_variant	MODIFIER	SLC16A1	ENSG00000155380	Transcript	ENST00000538576.5	protein_coding	0	2/4	ENST00000538576.5:c.218-426T>C	0	0	0	0	0	0	0	0	-1	0	SNV	HGNC	HGNC:10922	YES	2	P1	CCDS858.1	ENSP00000441065	P53985	A0A024R0H1	UPI00000012F5	0	1	0	0	0	0	chr1:g.112922559A>G	0	0
chr1	113024676	0	A	G	2	152	1444	0.013	G	intron_variant&non_coding_transcript_variant	MODIFIER	AL357055.3	ENSG00000238198	Transcript	ENST00000421157.1	lincRNA	0	2/2	ENST00000421157.1:n.307-10837T>C	0	0	0	0	0	0	0	0	-1	0	SNV	Clone_based_ensembl_gene	0	YES	1	0	0	0	0	0	0	0	0	0	0	0	0	chr1:g.113024676A>G	0	0
chr1	113028889	0	C	T	2	152	1367	0.013	T	intron_variant&non_coding_transcript_variant	MODIFIER	AL357055.3	ENSG00000238198	Transcript	ENST00000421157.1	lincRNA	0	2/2	ENST00000421157.1:n.307-15050G>A	0	0	0	0	0	0	0	0	-1	0	SNV	Clone_based_ensembl_gene	0	YES	1	0	0	0	0	0	0	0	0	0	0	0	0	chr1:g.113028889C>T	0	0
chr1	113142716	0	C	G	2	152	2414	0.013	G	intergenic_variant	MODIFIER	0	0	0	0	0	0	0	0	0	0	0	0	0	0	0	0	0	0	SNV	0	0	0	0	0	0	0	0	0	0	0	0	0	0	0	0	chr1:g.113142716C>G	0	0
chr1	113170872	0	T	C	2	152	2194	0.013	C	downstream_gene_variant	MODIFIER	AL357055.1	ENSG00000233839	Transcript	ENST00000457967.1	processed_pseudogene	0	0	0	0	0	0	0	0	0	0	1469	1	0	SNV	Clone_based_ensembl_gene	0	YES	0	0	0	0	0	0	0	0	0	0	0	0	0	chr1:g.113170872T>C	0	0
chr1	113189247	0	A	G	2	152	1247	0.013	G	intergenic_variant	MODIFIER	0	0	0	0	0	0	0	0	0	0	0	0	0	0	0	0	0	0	SNV	0	0	0	0	0	0	0	0	0	0	0	0	0	0	0	0	chr1:g.113189247A>G	0	0
chr1	113234519	0	G	A	2	152	2082	0.013	A	intergenic_variant	MODIFIER	0	0	0	0	0	0	0	0	0	0	0	0	0	0	0	0	0	0	SNV	0	0	0	0	0	0	0	0	0	0	0	0	0	0	0	0	chr1:g.113234519G>A	0	0
chr1	113332880	0	C	A	2	152	2235	0.013	A	intergenic_variant	MODIFIER	0	0	0	0	0	0	0	0	0	0	0	0	0	0	0	0	0	0	SNV	0	0	0	0	0	0	0	0	0	0	0	0	0	0	0	0	chr1:g.113332880C>A	0	0
chr1	113578793	0	T	C	3	152	700	0.019	C	intron_variant	MODIFIER	MAGI3	ENSG00000081026	Transcript	ENST00000307546.14	protein_coding	0	2/20	ENST00000307546.14:c.434-1749T>C	0	0	0	0	0	0	0	0	1	0	SNV	HGNC	HGNC:29647	YES	5	0	CCDS44196.1	ENSP00000304604	Q5TCQ9	0	UPI00004589AE	0	0	0	0	0	0	chr1:g.113578793T>C	0	0
chr1	113598707	0	G	C	3	152	1363	0.019	C	intron_variant	MODIFIER	MAGI3	ENSG00000081026	Transcript	ENST00000307546.14	protein_coding	0	6/20	ENST00000307546.14:c.1018+4147G>C	0	0	0	0	0	0	0	0	1	0	SNV	HGNC	HGNC:29647	YES	5	0	CCDS44196.1	ENSP00000304604	Q5TCQ9	0	UPI00004589AE	0	0	0	0	0	0	chr1:g.113598707G>C	0	0
chr1	113658074	0	T	C	2	152	1566	0.013	C	intron_variant	MODIFIER	MAGI3	ENSG00000081026	Transcript	ENST00000307546.14	protein_coding	0	15/20	ENST00000307546.14:c.2630-1006T>C	0	0	0	0	0	0	0	0	1	0	SNV	HGNC	HGNC:29647	YES	5	0	CCDS44196.1	ENSP00000304604	Q5TCQ9	0	UPI00004589AE	0	0	0	0	0	0	chr1:g.113658074T>C	0	0
chr1	113976422	0	T	C	3	152	1532	0.019	C	upstream_gene_variant	MODIFIER	OLFML3	ENSG00000116774	Transcript	ENST00000320334.5	protein_coding	0	0	0	0	0	0	0	0	0	0	3052	1	0	SNV	HGNC	HGNC:24956	YES	1	P1	CCDS870.1	ENSP00000322273	Q9NRN5	M1LAK4	UPI000003B091	0	0	0	0	0	0	chr1:g.113976422T>C	0	0
chr1	114037277	0	C	T	3	152	2266	0.019	T	downstream_gene_variant	MODIFIER	AL591742.2	ENSG00000282048	Transcript	ENST00000632517.1	sense_intronic	0	0	0	0	0	0	0	0	0	0	2766	1	0	SNV	Clone_based_ensembl_gene	0	YES	0	0	0	0	0	0	0	0	0	0	0	0	0	chr1:g.114037277C>T	0	0
chr1	114146734	0	A	G	2	152	2120	0.013	G	intron_variant	MODIFIER	SYT6	ENSG00000134207	Transcript	ENST00000609117.5	protein_coding	0	1/7	ENST00000609117.5:c.-10+5889T>C	0	0	0	0	0	0	0	0	-1	0	SNV	HGNC	HGNC:18638	YES	5	P2	CCDS871.1	ENSP00000477344	Q5T7P8	I6L9C3	UPI000000DACA	0	0	0	0	0	0	chr1:g.114146734A>G	0	0
chr1	114230594	0	T	G	3	152	1693	0.019	G	intron_variant&non_coding_transcript_variant	MODIFIER	AL121999.1	ENSG00000232895	Transcript	ENST00000420156.2	lincRNA	0	1/1	ENST00000420156.2:n.74-23909A>C	0	0	0	0	0	0	0	0	-1	0	SNV	Clone_based_ensembl_gene	0	YES	3	0	0	0	0	0	0	0	0	0	0	0	0	chr1:g.114230594T>G	0	0
chr1	114263010	0	G	T	2	152	2018	0.026	T	upstream_gene_variant	MODIFIER	AL121999.1	ENSG00000232895	Transcript	ENST00000420156.2	lincRNA	0	0	0	0	0	0	0	0	0	0	732	-1	0	SNV	Clone_based_ensembl_gene	0	YES	3	0	0	0	0	0	0	0	0	0	0	0	0	chr1:g.114263010G>T	0	0
chr1	114786825	0	T	C	3	152	1750	0.019	C	intergenic_variant	MODIFIER	0	0	0	0	0	0	0	0	0	0	0	0	0	0	0	0	0	0	SNV	0	0	0	0	0	0	0	0	0	0	0	0	0	0	0	0	chr1:g.114786825T>C	0	0
chr1	114797202	0	A	G	2	152	1050	0.013	G	intergenic_variant	MODIFIER	0	0	0	0	0	0	0	0	0	0	0	0	0	0	0	0	0	0	SNV	0	0	0	0	0	0	0	0	0	0	0	0	0	0	0	0	chr1:g.114797202A>G	0	0
chr1	114820144	0	G	A	2	152	2175	0.013	A	regulatory_region_variant	MODIFIER	0	0	RegulatoryFeature	ENSR00000369535	promoter_flanking_region	0	0	0	0	0	0	0	0	0	0	0	0	0	SNV	0	0	0	0	0	0	0	0	0	0	0	0	0	0	0	0	chr1:g.114820144G>A	0	0
chr1	114900166	0	T	C	3	152	1097	0.019	C	intron_variant	MODIFIER	SYCP1	ENSG00000198765	Transcript	ENST00000369522.8	protein_coding	0	16/31	ENST00000369522.8:c.1320+4657T>C	0	0	0	0	0	0	0	0	1	0	SNV	HGNC	HGNC:11487	YES	1	P1	CCDS879.1	ENSP00000358535	Q15431	A0A024R0I2	UPI00001CE3B9	0	0	0	0	0	0	chr1:g.114900166T>C	0	0
chr1	115118576	0	A	G	3	152	1877	0.019	G	intergenic_variant	MODIFIER	0	0	0	0	0	0	0	0	0	0	0	0	0	0	0	0	0	0	SNV	0	0	0	0	0	0	0	0	0	0	0	0	0	0	0	0	chr1:g.115118576A>G	0	0
chr1	115121551	0	C	A	3	152	1333	0.019	A	intergenic_variant	MODIFIER	0	0	0	0	0	0	0	0	0	0	0	0	0	0	0	0	0	0	SNV	0	0	0	0	0	0	0	0	0	0	0	0	0	0	0	0	chr1:g.115121551C>A	0	0
chr1	115243814	0	G	A	4	152	1694	0.026	A	regulatory_region_variant	MODIFIER	0	0	RegulatoryFeature	ENSR00000369625	promoter_flanking_region	0	0	0	0	0	0	0	0	0	0	0	0	0	SNV	0	0	0	0	0	0	0	0	0	0	0	0	0	0	0	0	chr1:g.115243814G>A	0	0
chr1	115362603	0	A	G	2	152	1949	0.026	G	intron_variant&non_coding_transcript_variant	MODIFIER	NGF-AS1	ENSG00000228035	Transcript	ENST00000425449.1	antisense	0	1/1	ENST00000425449.1:n.208-3067A>G	0	0	0	0	0	0	0	0	1	0	SNV	HGNC	HGNC:53922	YES	2	0	0	0	0	0	0	0	0	0	0	0	0	chr1:g.115362603A>G	0	0
chr1	115550279	0	G	T	4	152	2410	0.026	T	intergenic_variant	MODIFIER	0	0	0	0	0	0	0	0	0	0	0	0	0	0	0	0	0	0	SNV	0	0	0	0	0	0	0	0	0	0	0	0	0	0	0	0	chr1:g.115550279G>T	0	0
chr1	115664954	0	A	G	2	152	1703	0.013	G	intron_variant	MODIFIER	VANGL1	ENSG00000173218	Transcript	ENST00000355485.7	protein_coding	0	4/7	ENST00000355485.7:c.812+686A>G	0	0	0	0	0	0	0	0	1	0	SNV	HGNC	HGNC:15512	YES	1	P3	CCDS883.1	ENSP00000347672	Q8TAA9	A0A024R0E3	UPI0000070B72	0	1	0	0	0	0	chr1:g.115664954A>G	0	0
chr1	115738140	0	C	T	2	152	2344	0.013	T	intron_variant	MODIFIER	CASQ2	ENSG00000118729	Transcript	ENST00000261448.5	protein_coding	0	4/10	ENST00000261448.5:c.532+84G>A	0	0	0	0	0	0	0	0	-1	0	SNV	HGNC	HGNC:1513	YES	1	P1	CCDS884.1	ENSP00000261448	O14958	0	UPI0000126F16	0	1	0	0	0	0	chr1:g.115738140C>T	0	0
chr1	115865000	0	T	G	3	152	1647	0.019	G	regulatory_region_variant	MODIFIER	0	0	RegulatoryFeature	ENSR00000369774	open_chromatin_region	0	0	0	0	0	0	0	0	0	0	0	0	0	SNV	0	0	0	0	0	0	0	0	0	0	0	0	0	0	0	0	chr1:g.115865000T>G	0	0
chr1	115910962	0	T	C	2	152	1866	0.013	C	intergenic_variant	MODIFIER	0	0	0	0	0	0	0	0	0	0	0	0	0	0	0	0	0	0	SNV	0	0	0	0	0	0	0	0	0	0	0	0	0	0	0	0	chr1:g.115910962T>C	0	0
chr1	115984897	0	A	T	2	152	858	0.013	T	intron_variant	MODIFIER	SLC22A15	ENSG00000163393	Transcript	ENST00000369503.9	protein_coding	0	1/11	ENST00000369503.9:c.88-7134A>T	0	0	0	0	0	0	0	0	1	0	SNV	HGNC	HGNC:20301	YES	1	P1	CCDS44198.1	ENSP00000358515	Q8IZD6	0	UPI000007412F	0	0	0	0	0	0	chr1:g.115984897A>T	0	0
chr1	116059108	0	T	C	2	152	1298	0.013	C	intron_variant	MODIFIER	SLC22A15	ENSG00000163393	Transcript	ENST00000369503.9	protein_coding	0	8/11	ENST00000369503.9:c.1172-3654T>C	0	0	0	0	0	0	0	0	1	0	SNV	HGNC	HGNC:20301	YES	1	P1	CCDS44198.1	ENSP00000358515	Q8IZD6	0	UPI000007412F	0	0	0	0	0	0	chr1:g.116059108T>C	0	0
chr1	116075286	0	C	T	3	152	1852	0.019	T	intergenic_variant	MODIFIER	0	0	0	0	0	0	0	0	0	0	0	0	0	0	0	0	0	0	SNV	0	0	0	0	0	0	0	0	0	0	0	0	0	0	0	0	chr1:g.116075286C>T	0	0
chr1	116136590	0	C	T	3	152	1777	0.019	T	downstream_gene_variant	MODIFIER	MAB21L3	ENSG00000173212	Transcript	ENST00000369500.3	protein_coding	0	0	0	0	0	0	0	0	0	0	1350	1	0	SNV	HGNC	HGNC:26787	YES	2	P1	CCDS886.1	ENSP00000358512	Q8N8X9	0	UPI000013EFA5	0	0	0	0	0	0	chr1:g.116136590C>T	0	0
chr1	116167564	0	T	C	3	152	1689	0.019	C	downstream_gene_variant	MODIFIER	LINC01779	ENSG00000235933	Transcript	ENST00000426515.1	lincRNA	0	0	0	0	0	0	0	0	0	0	1323	1	0	SNV	HGNC	HGNC:52569	YES	3	0	0	0	0	0	0	0	0	0	0	0	0	chr1:g.116167564T>C	0	0
chr1	116379082	0	G	A	2	152	1638	0.013	A	intron_variant	MODIFIER	ATP1A1	ENSG00000163399	Transcript	ENST00000537345.5	protein_coding	0	1/22	ENST00000537345.5:c.12+4841G>A	0	0	0	0	0	0	0	0	1	0	SNV	HGNC	HGNC:799	YES	2	A1	CCDS53351.1	ENSP00000445306	P05023	0	UPI0001A471A4	0	1	0	0	0	0	chr1:g.116379082G>A	0	0
chr1	116431868	0	A	G	2	152	1137	0.026	G	intron_variant&non_coding_transcript_variant	MODIFIER	AL136376.1	ENSG00000230381	Transcript	ENST00000449303.2	lincRNA	0	1/1	ENST00000449303.2:n.283+1218T>C	0	0	0	0	0	0	0	0	-1	0	SNV	Clone_based_ensembl_gene	0	YES	3	0	0	0	0	0	0	0	0	0	0	0	0	chr1:g.116431868A>G	0	0
chr1	116493821	0	T	C	2	152	2103	0.026	C	non_coding_transcript_exon_variant	MODIFIER	AL390066.1	ENSG00000224950	Transcript	ENST00000456414.2	lincRNA	2/2	0	ENST00000456414.2:n.1497A>G	0	1497/2302	0	0	0	0	0	0	-1	0	SNV	Clone_based_ensembl_gene	0	YES	2	0	0	0	0	0	0	0	0	0	0	0	0	chr1:g.116493821T>C	0	0
chr1	116556370	0	A	C	3	152	425	0.019	C	intron_variant	MODIFIER	CD58	ENSG00000116815	Transcript	ENST00000369489.10	protein_coding	0	1/5	ENST00000369489.10:c.71-11766T>G	0	0	0	0	0	0	0	0	-1	0	SNV	HGNC	HGNC:1688	YES	1	P3	CCDS888.1	ENSP00000358501	P19256	0	UPI000004D166	0	0	0	0	0	0	chr1:g.116556370A>C	0	0
chr1	116667709	0	C	G	3	152	1281	0.019	G	5_prime_UTR_variant	MODIFIER	IGSF3	ENSG00000143061	Transcript	ENST00000369483.5	protein_coding	1/12	0	ENST00000369483.5:c.-722G>C	0	47/7326	0	0	0	0	0	0	-1	0	SNV	HGNC	HGNC:5950	YES	5	P4	CCDS30814.1	ENSP00000358495	O75054	0	UPI0000140437	0	1	0	0	0	0	chr1:g.116667709C>G	0	0
chr1	116685485	0	C	T	3	152	2074	0.019	T	intergenic_variant	MODIFIER	0	0	0	0	0	0	0	0	0	0	0	0	0	0	0	0	0	0	SNV	0	0	0	0	0	0	0	0	0	0	0	0	0	0	0	0	chr1:g.116685485C>T	0	0
chr1	116725745	0	C	T	3	152	646	0.032	T	regulatory_region_variant	MODIFIER	0	0	RegulatoryFeature	ENSR00000253788	CTCF_binding_site	0	0	0	0	0	0	0	0	0	0	0	0	0	SNV	0	0	0	0	0	0	0	0	0	0	0	0	0	0	0	0	chr1:g.116725745C>T	0	0
chr1	116740778	0	A	T	5	152	2051	0.032	T	non_coding_transcript_exon_variant	MODIFIER	NEFHP1	ENSG00000223489	Transcript	ENST00000412845.1	processed_pseudogene	1/1	0	ENST00000412845.1:n.1832T>A	0	1832/2629	0	0	0	0	0	0	-1	0	SNV	HGNC	HGNC:7738	YES	0	0	0	0	0	0	0	0	0	0	0	0	0	chr1:g.116740778A>T	0	0
chr1	116740787	0	T	G	5	152	2056	0.032	G	non_coding_transcript_exon_variant	MODIFIER	NEFHP1	ENSG00000223489	Transcript	ENST00000412845.1	processed_pseudogene	1/1	0	ENST00000412845.1:n.1823A>C	0	1823/2629	0	0	0	0	0	0	-1	0	SNV	HGNC	HGNC:7738	YES	0	0	0	0	0	0	0	0	0	0	0	0	0	chr1:g.116740787T>G	0	0
chr1	116750824	0	A	G	3	152	1108	0.019	G	upstream_gene_variant	MODIFIER	CD2	ENSG00000116824	Transcript	ENST00000369478.4	protein_coding	0	0	0	0	0	0	0	0	0	0	3606	1	0	SNV	HGNC	HGNC:1639	YES	1	P1	CCDS889.1	ENSP00000358490	P06729	Q53F96	UPI0000062209	0	0	0	0	0	0	chr1:g.116750824A>G	0	0
chr1	116782808	0	A	C	2	152	1852	0.013	C	intergenic_variant	MODIFIER	0	0	0	0	0	0	0	0	0	0	0	0	0	0	0	0	0	0	SNV	0	0	0	0	0	0	0	0	0	0	0	0	0	0	0	0	chr1:g.116782808A>C	0	0
chr1	116829242	0	C	A	2	152	2021	0.013	A	intergenic_variant	MODIFIER	0	0	0	0	0	0	0	0	0	0	0	0	0	0	0	0	0	0	SNV	0	0	0	0	0	0	0	0	0	0	0	0	0	0	0	0	chr1:g.116829242C>A	0	0
chr1	116875515	0	C	T	2	152	1940	0.013	T	regulatory_region_variant	MODIFIER	0	0	RegulatoryFeature	ENSR00000370073	CTCF_binding_site	0	0	0	0	0	0	0	0	0	0	0	0	0	SNV	0	0	0	0	0	0	0	0	0	0	0	0	0	0	0	0	chr1:g.116875515C>T	0	0
chr1	117030140	0	C	A	2	152	1625	0.013	A	intron_variant	MODIFIER	CD101	ENSG00000134256	Transcript	ENST00000369470.1	protein_coding	0	8/9	ENST00000369470.1:c.2825-3720C>A	0	0	0	0	0	0	0	0	1	0	SNV	HGNC	HGNC:5949	YES	1	P1	CCDS891.1	ENSP00000358482	Q93033	0	UPI000013CF1F	0	0	0	0	0	0	chr1:g.117030140C>A	0	0
chr1	117137018	0	T	A	3	152	2125	0.019	A	upstream_gene_variant	MODIFIER	RPS15AP9	ENSG00000228453	Transcript	ENST00000439856.1	processed_pseudogene	0	0	0	0	0	0	0	0	0	0	1211	1	0	SNV	HGNC	HGNC:36164	YES	0	0	0	0	0	0	0	0	0	0	0	0	0	chr1:g.117137018T>A	0	0
chr1	117140279	0	G	A	2	152	1788	0.013	A	downstream_gene_variant	MODIFIER	VTCN1	ENSG00000134258	Transcript	ENST00000369458.8	protein_coding	0	0	0	0	0	0	0	0	0	0	3308	-1	0	SNV	HGNC	HGNC:28873	YES	1	P1	CCDS894.1	ENSP00000358470	Q7Z7D3	0	UPI00000389E3	0	0	0	0	0	0	chr1:g.117140279G>A	0	0
chr1	117358420	0	C	A	2	152	2024	0.013	A	intergenic_variant	MODIFIER	0	0	0	0	0	0	0	0	0	0	0	0	0	0	0	0	0	0	SNV	0	0	0	0	0	0	0	0	0	0	0	0	0	0	0	0	chr1:g.117358420C>A	0	0
chr1	117487334	0	A	T	2	152	1653	0.013	T	intron_variant	MODIFIER	MAN1A2	ENSG00000198162	Transcript	ENST00000356554.7	protein_coding	0	8/12	ENST00000356554.7:c.1169-5813A>T	0	0	0	0	0	0	0	0	1	0	SNV	HGNC	HGNC:6822	YES	1	P1	CCDS895.1	ENSP00000348959	O60476	0	UPI0000052B45	0	0	0	0	0	0	chr1:g.117487334A>T	0	0
chr1	117534940	0	C	A	2	152	2073	0.013	A	regulatory_region_variant	MODIFIER	0	0	RegulatoryFeature	ENSR00000253828	CTCF_binding_site	0	0	0	0	0	0	0	0	0	0	0	0	0	SNV	0	0	0	0	0	0	0	0	0	0	0	0	0	0	0	0	chr1:g.117534940C>A	0	0
chr1	117588981	0	A	G	2	152	2515	0.013	G	intergenic_variant	MODIFIER	0	0	0	0	0	0	0	0	0	0	0	0	0	0	0	0	0	0	SNV	0	0	0	0	0	0	0	0	0	0	0	0	0	0	0	0	chr1:g.117588981A>G	0	0
chr1	117601128	0	C	G	4	152	2432	0.026	G	upstream_gene_variant	MODIFIER	TENT5C	ENSG00000183508	Transcript	ENST00000369448.4	protein_coding	0	0	0	0	0	0	0	0	0	0	4920	1	0	SNV	HGNC	HGNC:24712	YES	1	P1	CCDS896.1	ENSP00000358458	Q5VWP2	0	UPI0000070C6C	0	1	0	0	0	0	chr1:g.117601128C>G	0	0
chr1	117657177	0	A	G	2	152	2404	0.013	G	intergenic_variant	MODIFIER	0	0	0	0	0	0	0	0	0	0	0	0	0	0	0	0	0	0	SNV	0	0	0	0	0	0	0	0	0	0	0	0	0	0	0	0	chr1:g.117657177A>G	0	0
chr1	117747185	0	C	G	2	152	2278	0.013	G	regulatory_region_variant	MODIFIER	0	0	RegulatoryFeature	ENSR00000370309	promoter_flanking_region	0	0	0	0	0	0	0	0	0	0	0	0	0	SNV	0	0	0	0	0	0	0	0	0	0	0	0	0	0	0	0	chr1:g.117747185C>G	0	0
chr1	117835746	0	T	C	2	152	1587	0.013	C	intergenic_variant	MODIFIER	0	0	0	0	0	0	0	0	0	0	0	0	0	0	0	0	0	0	SNV	0	0	0	0	0	0	0	0	0	0	0	0	0	0	0	0	chr1:g.117835746T>C	0	0
chr1	117917705	0	G	C	3	152	1354	0.019	C	intron_variant	MODIFIER	GDAP2	ENSG00000196505	Transcript	ENST00000369443.10	protein_coding	0	3/13	ENST00000369443.10:c.316+892C>G	0	0	0	0	0	0	0	0	-1	0	SNV	HGNC	HGNC:18010	YES	2	P1	CCDS897.1	ENSP00000358451	Q9NXN4	0	UPI0000071019	0	0	0	0	0	0	chr1:g.117917705G>C	0	0
chr1	117935462	0	A	G	4	152	908	0.026	G	intron_variant	MODIFIER	WDR3	ENSG00000065183	Transcript	ENST00000349139.6	protein_coding	0	3/26	ENST00000349139.6:c.381+780A>G	0	0	0	0	0	0	0	0	1	0	SNV	HGNC	HGNC:12755	YES	1	P1	CCDS898.1	ENSP00000308179	Q9UNX4	Q5TDG3	UPI0000138EDC	0	0	0	0	0	0	chr1:g.117935462A>G	0	0
chr1	117975965	0	C	G	2	152	1313	0.013	G	intron_variant	MODIFIER	SPAG17	ENSG00000155761	Transcript	ENST00000336338.9	protein_coding	0	43/48	ENST00000336338.9:c.6005-2404G>C	0	0	0	0	0	0	0	0	-1	0	SNV	HGNC	HGNC:26620	YES	1	P1	CCDS899.1	ENSP00000337804	Q6Q759	0	UPI00001601FD	0	1	0	0	0	0	chr1:g.117975965C>G	0	0
chr1	118210708	0	A	G	2	152	2329	0.013	G	regulatory_region_variant	MODIFIER	0	0	RegulatoryFeature	ENSR00000012167	open_chromatin_region	0	0	0	0	0	0	0	0	0	0	0	0	0	SNV	0	0	0	0	0	0	0	0	0	0	0	0	0	0	0	0	chr1:g.118210708A>G	0	0
chr1	118248409	0	T	G	2	152	1224	0.013	G	intergenic_variant	MODIFIER	0	0	0	0	0	0	0	0	0	0	0	0	0	0	0	0	0	0	SNV	0	0	0	0	0	0	0	0	0	0	0	0	0	0	0	0	chr1:g.118248409T>G	0	0
chr1	118650020	0	A	G	2	152	1717	0.013	G	intergenic_variant	MODIFIER	0	0	0	0	0	0	0	0	0	0	0	0	0	0	0	0	0	0	SNV	0	0	0	0	0	0	0	0	0	0	0	0	0	0	0	0	chr1:g.118650020A>G	0	0
chr1	118741951	0	A	G	2	152	1432	0.013	G	intergenic_variant	MODIFIER	0	0	0	0	0	0	0	0	0	0	0	0	0	0	0	0	0	0	SNV	0	0	0	0	0	0	0	0	0	0	0	0	0	0	0	0	chr1:g.118741951A>G	0	0
chr1	118768895	0	A	G	2	152	1010	0.013	G	intergenic_variant	MODIFIER	0	0	0	0	0	0	0	0	0	0	0	0	0	0	0	0	0	0	SNV	0	0	0	0	0	0	0	0	0	0	0	0	0	0	0	0	chr1:g.118768895A>G	0	0
chr1	118773387	0	C	T	3	152	1690	0.019	T	intergenic_variant	MODIFIER	0	0	0	0	0	0	0	0	0	0	0	0	0	0	0	0	0	0	SNV	0	0	0	0	0	0	0	0	0	0	0	0	0	0	0	0	chr1:g.118773387C>T	0	0
chr1	118836422	0	C	A	2	152	1348	0.013	A	intergenic_variant	MODIFIER	0	0	0	0	0	0	0	0	0	0	0	0	0	0	0	0	0	0	SNV	0	0	0	0	0	0	0	0	0	0	0	0	0	0	0	0	chr1:g.118836422C>A	0	0
chr1	118906167	0	T	C	3	152	1624	0.019	C	intron_variant	MODIFIER	TBX15	ENSG00000092607	Transcript	ENST00000369429.5	protein_coding	0	6/7	ENST00000369429.5:c.927-7042A>G	0	0	0	0	0	0	0	0	-1	0	SNV	HGNC	HGNC:11594	YES	5	A1	CCDS81360.1	ENSP00000358437	Q96SF7	0	UPI0000470B9B	0	1	0	0	0	0	chr1:g.118906167T>C	0	0
chr1	118973748	0	C	G	3	152	1945	0.019	G	intron_variant	MODIFIER	TBX15	ENSG00000092607	Transcript	ENST00000369429.5	protein_coding	0	1/7	ENST00000369429.5:c.205+13843G>C	0	0	0	0	0	0	0	0	-1	0	SNV	HGNC	HGNC:11594	YES	5	A1	CCDS81360.1	ENSP00000358437	Q96SF7	0	UPI0000470B9B	0	1	0	0	0	0	chr1:g.118973748C>G	0	0
chr1	118973749	0	G	C	3	152	1951	0.019	C	intron_variant	MODIFIER	TBX15	ENSG00000092607	Transcript	ENST00000369429.5	protein_coding	0	1/7	ENST00000369429.5:c.205+13842C>G	0	0	0	0	0	0	0	0	-1	0	SNV	HGNC	HGNC:11594	YES	5	A1	CCDS81360.1	ENSP00000358437	Q96SF7	0	UPI0000470B9B	0	1	0	0	0	0	chr1:g.118973749G>C	0	0
chr1	119097469	0	A	T	2	152	1546	0.013	T	intron_variant	MODIFIER	WARS2	ENSG00000116874	Transcript	ENST00000235521.4	protein_coding	0	1/5	ENST00000235521.4:c.91-20862T>A	0	0	0	0	0	0	0	0	-1	0	SNV	HGNC	HGNC:12730	YES	1	P1	CCDS900.1	ENSP00000235521	Q9UGM6	0	UPI000004A002	0	1	0	0	0	0	chr1:g.119097469A>T	0	0
chr1	119114447	0	G	A	3	152	1831	0.019	A	intron_variant	MODIFIER	WARS2	ENSG00000116874	Transcript	ENST00000235521.4	protein_coding	0	1/5	ENST00000235521.4:c.90+26108C>T	0	0	0	0	0	0	0	0	-1	0	SNV	HGNC	HGNC:12730	YES	1	P1	CCDS900.1	ENSP00000235521	Q9UGM6	0	UPI000004A002	0	1	0	0	0	0	chr1:g.119114447G>A	0	0
chr1	119501086	0	C	T	3	152	1425	0.019	T	upstream_gene_variant	MODIFIER	GAPDHP58	ENSG00000229570	Transcript	ENST00000438477.2	processed_pseudogene	0	0	0	0	0	0	0	0	0	0	4245	-1	0	SNV	HGNC	HGNC:4142	YES	0	0	0	0	0	0	0	0	0	0	0	0	0	chr1:g.119501086C>T	0	0
chr1	119528149	0	T	C	2	152	1797	0.013	C	intergenic_variant	MODIFIER	0	0	0	0	0	0	0	0	0	0	0	0	0	0	0	0	0	0	SNV	0	0	0	0	0	0	0	0	0	0	0	0	0	0	0	0	chr1:g.119528149T>C	0	0
chr1	119691050	0	G	T	2	152	735	0.013	T	intron_variant	MODIFIER	PHGDH	ENSG00000092621	Transcript	ENST00000641597.1	protein_coding	0	3/14	ENST00000641597.1:c.-287+20387G>T	0	0	0	0	0	0	0	0	1	0	SNV	HGNC	HGNC:8923	YES	0	P1	CCDS904.1	ENSP00000493382	O43175	0	UPI000013586A	0	1	0	0	0	0	chr1:g.119691050G>T	0	0
chr1	119717056	0	A	G	3	150	466	0.019	G	intron_variant	MODIFIER	PHGDH	ENSG00000092621	Transcript	ENST00000641597.1	protein_coding	0	4/14	ENST00000641597.1:c.139-4114A>G	0	0	0	0	0	0	0	0	1	0	SNV	HGNC	HGNC:8923	YES	0	P1	CCDS904.1	ENSP00000493382	O43175	0	UPI000013586A	0	1	0	0	0	0	chr1:g.119717056A>G	0	0
chr1	119765816	0	C	T	2	152	1445	0.013	T	intron_variant	MODIFIER	HMGCS2	ENSG00000134240	Transcript	ENST00000369406.7	protein_coding	0	1/9	ENST00000369406.7:c.105-1190G>A	0	0	0	0	0	0	0	0	-1	0	SNV	HGNC	HGNC:5008	YES	1	P1	CCDS905.1	ENSP00000358414	P54868	A0A140VJL2	UPI000000DA7A	0	1	0	0	0	0	chr1:g.119765816C>T	0	0
chr1	120116910	0	C	T	2	150	419	0.013	T	intergenic_variant	MODIFIER	0	0	0	0	0	0	0	0	0	0	0	0	0	0	0	0	0	0	SNV	0	0	0	0	0	0	0	0	0	0	0	0	0	0	0	0	chr1:g.120116910C>T	0	0
chr1	120812409	0	A	G	4	150	602	0.026	G	intron_variant	MODIFIER	NBPF26	ENSG00000273136	Transcript	ENST00000620612.5	protein_coding	0	10/29	ENST00000620612.5:c.1774+314A>G	0	0	0	0	0	0	0	0	1	0	SNV	HGNC	HGNC:49571	YES	5	P1	0	ENSP00000481542	0	A0A087WY62	UPI0007E52D3F	0	0	0	0	0	0	chr1:g.120812409A>G	0	0
chr1	120833933	0	A	C	3	150	2058	0.019	C	intron_variant	MODIFIER	NBPF26	ENSG00000273136	Transcript	ENST00000620612.5	protein_coding	0	24/29	ENST00000620612.5:c.3544+158A>C	0	0	0	0	0	0	0	0	1	0	SNV	HGNC	HGNC:49571	YES	5	P1	0	ENSP00000481542	0	A0A087WY62	UPI0007E52D3F	0	0	0	0	0	0	chr1:g.120833933A>C	0	0
chr1	121020836	0	G	A	2	152	1407	0.013	A	intron_variant&non_coding_transcript_variant	MODIFIER	AC241377.2	ENSG00000275585	Transcript	ENST00000612313.1	processed_transcript	0	2/2	ENST00000612313.1:n.378+16726C>T	0	0	0	0	0	0	0	0	-1	0	SNV	Clone_based_ensembl_gene	0	0	4	0	0	0	0	0	0	0	0	0	0	0	0	chr1:g.121020836G>A	0	0
chr1	121738474	0	T	A	2	152	1681	0.013	A	intergenic_variant	MODIFIER	0	0	0	0	0	0	0	0	0	0	0	0	0	0	0	0	0	0	SNV	0	0	0	0	0	0	0	0	0	0	0	0	0	0	0	0	chr1:g.121738474T>A	0	0
chr1	121754344	0	G	C	3	152	1502	0.019	C	intergenic_variant	MODIFIER	0	0	0	0	0	0	0	0	0	0	0	0	0	0	0	0	0	0	SNV	0	0	0	0	0	0	0	0	0	0	0	0	0	0	0	0	chr1:g.121754344G>C	0	0
chr1	121768690	0	C	T	2	152	2830	0.013	T	intergenic_variant	MODIFIER	0	0	0	0	0	0	0	0	0	0	0	0	0	0	0	0	0	0	SNV	0	0	0	0	0	0	0	0	0	0	0	0	0	0	0	0	chr1:g.121768690C>T	0	0
chr1	121774601	0	C	A	2	152	1672	0.013	A	intergenic_variant	MODIFIER	0	0	0	0	0	0	0	0	0	0	0	0	0	0	0	0	0	0	SNV	0	0	0	0	0	0	0	0	0	0	0	0	0	0	0	0	chr1:g.121774601C>A	0	0
chr1	122262786	0	G	C	2	152	1446	0.013	C	intergenic_variant	MODIFIER	0	0	0	0	0	0	0	0	0	0	0	0	0	0	0	0	0	0	SNV	0	0	0	0	0	0	0	0	0	0	0	0	0	0	0	0	chr1:g.122262786G>C	0	0
chr1	122386961	0	A	G	4	152	1560	0.026	G	intergenic_variant	MODIFIER	0	0	0	0	0	0	0	0	0	0	0	0	0	0	0	0	0	0	SNV	0	0	0	0	0	0	0	0	0	0	0	0	0	0	0	0	chr1:g.122386961A>G	0	0
chr1	122397964	0	T	A	2	150	688	0.013	A	intergenic_variant	MODIFIER	0	0	0	0	0	0	0	0	0	0	0	0	0	0	0	0	0	0	SNV	0	0	0	0	0	0	0	0	0	0	0	0	0	0	0	0	chr1:g.122397964T>A	0	0
chr1	122397967	0	T	A	2	150	686	0.013	A	intergenic_variant	MODIFIER	0	0	0	0	0	0	0	0	0	0	0	0	0	0	0	0	0	0	SNV	0	0	0	0	0	0	0	0	0	0	0	0	0	0	0	0	chr1:g.122397967T>A	0	0
chr1	122541174	0	A	T	6	152	1729	0.038	T	intergenic_variant	MODIFIER	0	0	0	0	0	0	0	0	0	0	0	0	0	0	0	0	0	0	SNV	0	0	0	0	0	0	0	0	0	0	0	0	0	0	0	0	chr1:g.122541174A>T	0	0
chr1	122541189	0	T	C	6	152	1971	0.038	C	intergenic_variant	MODIFIER	0	0	0	0	0	0	0	0	0	0	0	0	0	0	0	0	0	0	SNV	0	0	0	0	0	0	0	0	0	0	0	0	0	0	0	0	chr1:g.122541189T>C	0	0
chr1	122546471	0	T	A	4	152	2389	0.026	A	intergenic_variant	MODIFIER	0	0	0	0	0	0	0	0	0	0	0	0	0	0	0	0	0	0	SNV	0	0	0	0	0	0	0	0	0	0	0	0	0	0	0	0	chr1:g.122546471T>A	0	0
chr1	122553358	0	T	G	2	152	2742	0.013	G	intergenic_variant	MODIFIER	0	0	0	0	0	0	0	0	0	0	0	0	0	0	0	0	0	0	SNV	0	0	0	0	0	0	0	0	0	0	0	0	0	0	0	0	chr1:g.122553358T>G	0	0
chr1	122558676	0	T	C	2	152	2428	0.013	C	intergenic_variant	MODIFIER	0	0	0	0	0	0	0	0	0	0	0	0	0	0	0	0	0	0	SNV	0	0	0	0	0	0	0	0	0	0	0	0	0	0	0	0	chr1:g.122558676T>C	0	0
chr1	122560693	0	C	A	2	152	2917	0.013	A	intergenic_variant	MODIFIER	0	0	0	0	0	0	0	0	0	0	0	0	0	0	0	0	0	0	SNV	0	0	0	0	0	0	0	0	0	0	0	0	0	0	0	0	chr1:g.122560693C>A	0	0
chr1	122577901	0	G	A	7	150	954	0.045	A	intergenic_variant	MODIFIER	0	0	0	0	0	0	0	0	0	0	0	0	0	0	0	0	0	0	SNV	0	0	0	0	0	0	0	0	0	0	0	0	0	0	0	0	chr1:g.122577901G>A	0	0
chr1	122577907	0	T	A	2	150	1008	0.013	A	intergenic_variant	MODIFIER	0	0	0	0	0	0	0	0	0	0	0	0	0	0	0	0	0	0	SNV	0	0	0	0	0	0	0	0	0	0	0	0	0	0	0	0	chr1:g.122577907T>A	0	0
chr1	122577933	0	C	G	7	150	1003	0.045	G	intergenic_variant	MODIFIER	0	0	0	0	0	0	0	0	0	0	0	0	0	0	0	0	0	0	SNV	0	0	0	0	0	0	0	0	0	0	0	0	0	0	0	0	chr1:g.122577933C>G	0	0
chr1	122672881	0	G	C	2	152	2361	0.013	C	intergenic_variant	MODIFIER	0	0	0	0	0	0	0	0	0	0	0	0	0	0	0	0	0	0	SNV	0	0	0	0	0	0	0	0	0	0	0	0	0	0	0	0	chr1:g.122672881G>C	0	0
chr1	122678757	0	T	C	2	152	2498	0.013	C	intergenic_variant	MODIFIER	0	0	0	0	0	0	0	0	0	0	0	0	0	0	0	0	0	0	SNV	0	0	0	0	0	0	0	0	0	0	0	0	0	0	0	0	chr1:g.122678757T>C	0	0
chr1	122684765	0	T	G	2	152	2317	0.013	G	intergenic_variant	MODIFIER	0	0	0	0	0	0	0	0	0	0	0	0	0	0	0	0	0	0	SNV	0	0	0	0	0	0	0	0	0	0	0	0	0	0	0	0	chr1:g.122684765T>G	0	0
chr1	122686500	0	A	T	5	152	947	0.032	T	intergenic_variant	MODIFIER	0	0	0	0	0	0	0	0	0	0	0	0	0	0	0	0	0	0	SNV	0	0	0	0	0	0	0	0	0	0	0	0	0	0	0	0	chr1:g.122686500A>T	0	0
chr1	122686502	0	A	C	5	152	941	0.032	C	intergenic_variant	MODIFIER	0	0	0	0	0	0	0	0	0	0	0	0	0	0	0	0	0	0	SNV	0	0	0	0	0	0	0	0	0	0	0	0	0	0	0	0	chr1:g.122686502A>C	0	0
chr1	122709747	0	A	C	2	152	2405	0.013	C	intergenic_variant	MODIFIER	0	0	0	0	0	0	0	0	0	0	0	0	0	0	0	0	0	0	SNV	0	0	0	0	0	0	0	0	0	0	0	0	0	0	0	0	chr1:g.122709747A>C	0	0
chr1	122714136	0	G	T	2	152	2884	0.026	T	intergenic_variant	MODIFIER	0	0	0	0	0	0	0	0	0	0	0	0	0	0	0	0	0	0	SNV	0	0	0	0	0	0	0	0	0	0	0	0	0	0	0	0	chr1:g.122714136G>T	0	0
chr1	122765514	0	G	T	2	150	1780	0.013	T	intergenic_variant	MODIFIER	0	0	0	0	0	0	0	0	0	0	0	0	0	0	0	0	0	0	SNV	0	0	0	0	0	0	0	0	0	0	0	0	0	0	0	0	chr1:g.122765514G>T	0	0
chr1	122808677	0	G	A	2	150	800	0.013	A	intergenic_variant	MODIFIER	0	0	0	0	0	0	0	0	0	0	0	0	0	0	0	0	0	0	SNV	0	0	0	0	0	0	0	0	0	0	0	0	0	0	0	0	chr1:g.122808677G>A	0	0
chr1	122823403	0	G	A	3	152	3394	0.019	A	intergenic_variant	MODIFIER	0	0	0	0	0	0	0	0	0	0	0	0	0	0	0	0	0	0	SNV	0	0	0	0	0	0	0	0	0	0	0	0	0	0	0	0	chr1:g.122823403G>A	0	0
chr1	122830816	0	G	T	3	152	1817	0.026	T	intergenic_variant	MODIFIER	0	0	0	0	0	0	0	0	0	0	0	0	0	0	0	0	0	0	SNV	0	0	0	0	0	0	0	0	0	0	0	0	0	0	0	0	chr1:g.122830816G>T	0	0
chr1	122834655	0	A	T	2	152	861	0.013	T	intergenic_variant	MODIFIER	0	0	0	0	0	0	0	0	0	0	0	0	0	0	0	0	0	0	SNV	0	0	0	0	0	0	0	0	0	0	0	0	0	0	0	0	chr1:g.122834655A>T	0	0
chr1	122842085	0	G	T	3	152	3566	0.019	T	intergenic_variant	MODIFIER	0	0	0	0	0	0	0	0	0	0	0	0	0	0	0	0	0	0	SNV	0	0	0	0	0	0	0	0	0	0	0	0	0	0	0	0	chr1:g.122842085G>T	0	0
chr1	122861529	0	G	A	3	152	1913	0.019	A	intergenic_variant	MODIFIER	0	0	0	0	0	0	0	0	0	0	0	0	0	0	0	0	0	0	SNV	0	0	0	0	0	0	0	0	0	0	0	0	0	0	0	0	chr1:g.122861529G>A	0	0
chr1	122867047	0	T	C	2	152	3542	0.013	C	intergenic_variant	MODIFIER	0	0	0	0	0	0	0	0	0	0	0	0	0	0	0	0	0	0	SNV	0	0	0	0	0	0	0	0	0	0	0	0	0	0	0	0	chr1:g.122867047T>C	0	0
chr1	122867047	0	T	G	2	152	3542	0.013	G	intergenic_variant	MODIFIER	0	0	0	0	0	0	0	0	0	0	0	0	0	0	0	0	0	0	SNV	0	0	0	0	0	0	0	0	0	0	0	0	0	0	0	0	chr1:g.122867047T>G	0	0
chr1	122906703	0	T	G	2	152	798	0.013	G	intergenic_variant	MODIFIER	0	0	0	0	0	0	0	0	0	0	0	0	0	0	0	0	0	0	SNV	0	0	0	0	0	0	0	0	0	0	0	0	0	0	0	0	chr1:g.122906703T>G	0	0
chr1	122906704	0	T	A	2	152	793	0.013	A	intergenic_variant	MODIFIER	0	0	0	0	0	0	0	0	0	0	0	0	0	0	0	0	0	0	SNV	0	0	0	0	0	0	0	0	0	0	0	0	0	0	0	0	chr1:g.122906704T>A	0	0
chr1	122906707	0	A	C	2	152	759	0.013	C	intergenic_variant	MODIFIER	0	0	0	0	0	0	0	0	0	0	0	0	0	0	0	0	0	0	SNV	0	0	0	0	0	0	0	0	0	0	0	0	0	0	0	0	chr1:g.122906707A>C	0	0
chr1	122908185	0	T	A	2	152	1286	0.013	A	intergenic_variant	MODIFIER	0	0	0	0	0	0	0	0	0	0	0	0	0	0	0	0	0	0	SNV	0	0	0	0	0	0	0	0	0	0	0	0	0	0	0	0	chr1:g.122908185T>A	0	0
chr1	122923717	0	C	T	2	150	747	0.013	T	intergenic_variant	MODIFIER	0	0	0	0	0	0	0	0	0	0	0	0	0	0	0	0	0	0	SNV	0	0	0	0	0	0	0	0	0	0	0	0	0	0	0	0	chr1:g.122923717C>T	0	0
chr1	122927677	0	G	A	5	150	1102	0.033	A	intergenic_variant	MODIFIER	0	0	0	0	0	0	0	0	0	0	0	0	0	0	0	0	0	0	SNV	0	0	0	0	0	0	0	0	0	0	0	0	0	0	0	0	chr1:g.122927677G>A	0	0
chr1	122933028	0	C	A	2	152	2951	0.013	A	intergenic_variant	MODIFIER	0	0	0	0	0	0	0	0	0	0	0	0	0	0	0	0	0	0	SNV	0	0	0	0	0	0	0	0	0	0	0	0	0	0	0	0	chr1:g.122933028C>A	0	0
chr1	122947264	0	A	G	2	152	2495	0.013	G	intergenic_variant	MODIFIER	0	0	0	0	0	0	0	0	0	0	0	0	0	0	0	0	0	0	SNV	0	0	0	0	0	0	0	0	0	0	0	0	0	0	0	0	chr1:g.122947264A>G	0	0
chr1	122949193	0	A	C	2	152	2143	0.013	C	intergenic_variant	MODIFIER	0	0	0	0	0	0	0	0	0	0	0	0	0	0	0	0	0	0	SNV	0	0	0	0	0	0	0	0	0	0	0	0	0	0	0	0	chr1:g.122949193A>C	0	0
chr1	122949287	0	A	G	3	152	1862	0.019	G	intergenic_variant	MODIFIER	0	0	0	0	0	0	0	0	0	0	0	0	0	0	0	0	0	0	SNV	0	0	0	0	0	0	0	0	0	0	0	0	0	0	0	0	chr1:g.122949287A>G	0	0
chr1	122990043	0	C	G	2	152	1211	0.013	G	intergenic_variant	MODIFIER	0	0	0	0	0	0	0	0	0	0	0	0	0	0	0	0	0	0	SNV	0	0	0	0	0	0	0	0	0	0	0	0	0	0	0	0	chr1:g.122990043C>G	0	0
chr1	122998454	0	C	G	2	152	1248	0.013	G	intergenic_variant	MODIFIER	0	0	0	0	0	0	0	0	0	0	0	0	0	0	0	0	0	0	SNV	0	0	0	0	0	0	0	0	0	0	0	0	0	0	0	0	chr1:g.122998454C>G	0	0
chr1	123006167	0	G	T	3	152	2279	0.019	T	intergenic_variant	MODIFIER	0	0	0	0	0	0	0	0	0	0	0	0	0	0	0	0	0	0	SNV	0	0	0	0	0	0	0	0	0	0	0	0	0	0	0	0	chr1:g.123006167G>T	0	0
chr1	123009098	0	A	G	4	152	675	0.026	G	intergenic_variant	MODIFIER	0	0	0	0	0	0	0	0	0	0	0	0	0	0	0	0	0	0	SNV	0	0	0	0	0	0	0	0	0	0	0	0	0	0	0	0	chr1:g.123009098A>G	0	0
chr1	123037208	0	G	A	4	152	2582	0.026	A	intergenic_variant	MODIFIER	0	0	0	0	0	0	0	0	0	0	0	0	0	0	0	0	0	0	SNV	0	0	0	0	0	0	0	0	0	0	0	0	0	0	0	0	chr1:g.123037208G>A	0	0
chr1	123066741	0	A	C	2	150	778	0.013	C	intergenic_variant	MODIFIER	0	0	0	0	0	0	0	0	0	0	0	0	0	0	0	0	0	0	SNV	0	0	0	0	0	0	0	0	0	0	0	0	0	0	0	0	chr1:g.123066741A>C	0	0
chr1	123099454	0	A	T	3	152	3687	0.019	T	intergenic_variant	MODIFIER	0	0	0	0	0	0	0	0	0	0	0	0	0	0	0	0	0	0	SNV	0	0	0	0	0	0	0	0	0	0	0	0	0	0	0	0	chr1:g.123099454A>T	0	0
chr1	123142242	0	C	A	3	152	1325	0.019	A	intergenic_variant	MODIFIER	0	0	0	0	0	0	0	0	0	0	0	0	0	0	0	0	0	0	SNV	0	0	0	0	0	0	0	0	0	0	0	0	0	0	0	0	chr1:g.123142242C>A	0	0
chr1	123185708	0	C	T	2	152	2457	0.013	T	intergenic_variant	MODIFIER	0	0	0	0	0	0	0	0	0	0	0	0	0	0	0	0	0	0	SNV	0	0	0	0	0	0	0	0	0	0	0	0	0	0	0	0	chr1:g.123185708C>T	0	0
chr1	123248162	0	T	G	3	152	2990	0.019	G	intergenic_variant	MODIFIER	0	0	0	0	0	0	0	0	0	0	0	0	0	0	0	0	0	0	SNV	0	0	0	0	0	0	0	0	0	0	0	0	0	0	0	0	chr1:g.123248162T>G	0	0
chr1	123264149	0	C	A	3	152	1429	0.019	A	intergenic_variant	MODIFIER	0	0	0	0	0	0	0	0	0	0	0	0	0	0	0	0	0	0	SNV	0	0	0	0	0	0	0	0	0	0	0	0	0	0	0	0	chr1:g.123264149C>A	0	0
chr1	123297710	0	G	C	2	152	1022	0.013	C	intergenic_variant	MODIFIER	0	0	0	0	0	0	0	0	0	0	0	0	0	0	0	0	0	0	SNV	0	0	0	0	0	0	0	0	0	0	0	0	0	0	0	0	chr1:g.123297710G>C	0	0
chr1	123322505	0	G	A	7	152	1867	0.045	A	intergenic_variant	MODIFIER	0	0	0	0	0	0	0	0	0	0	0	0	0	0	0	0	0	0	SNV	0	0	0	0	0	0	0	0	0	0	0	0	0	0	0	0	chr1:g.123322505G>A	0	0
chr1	123335086	0	T	C	2	150	1789	0.013	C	intergenic_variant	MODIFIER	0	0	0	0	0	0	0	0	0	0	0	0	0	0	0	0	0	0	SNV	0	0	0	0	0	0	0	0	0	0	0	0	0	0	0	0	chr1:g.123335086T>C	0	0
chr1	123357937	0	T	G	2	152	1283	0.013	G	intergenic_variant	MODIFIER	0	0	0	0	0	0	0	0	0	0	0	0	0	0	0	0	0	0	SNV	0	0	0	0	0	0	0	0	0	0	0	0	0	0	0	0	chr1:g.123357937T>G	0	0
chr1	123410149	0	T	A	2	152	2451	0.013	A	intergenic_variant	MODIFIER	0	0	0	0	0	0	0	0	0	0	0	0	0	0	0	0	0	0	SNV	0	0	0	0	0	0	0	0	0	0	0	0	0	0	0	0	chr1:g.123410149T>A	0	0
chr1	123416584	0	G	T	2	152	2789	0.013	T	intergenic_variant	MODIFIER	0	0	0	0	0	0	0	0	0	0	0	0	0	0	0	0	0	0	SNV	0	0	0	0	0	0	0	0	0	0	0	0	0	0	0	0	chr1:g.123416584G>T	0	0
chr1	123433954	0	T	C	4	150	1590	0.026	C	intergenic_variant	MODIFIER	0	0	0	0	0	0	0	0	0	0	0	0	0	0	0	0	0	0	SNV	0	0	0	0	0	0	0	0	0	0	0	0	0	0	0	0	chr1:g.123433954T>C	0	0
chr1	123436631	0	T	A	3	152	1936	0.019	A	intergenic_variant	MODIFIER	0	0	0	0	0	0	0	0	0	0	0	0	0	0	0	0	0	0	SNV	0	0	0	0	0	0	0	0	0	0	0	0	0	0	0	0	chr1:g.123436631T>A	0	0
chr1	123436864	0	C	G	2	152	2321	0.013	G	intergenic_variant	MODIFIER	0	0	0	0	0	0	0	0	0	0	0	0	0	0	0	0	0	0	SNV	0	0	0	0	0	0	0	0	0	0	0	0	0	0	0	0	chr1:g.123436864C>G	0	0
chr1	123438600	0	C	G	3	152	3425	0.019	G	intergenic_variant	MODIFIER	0	0	0	0	0	0	0	0	0	0	0	0	0	0	0	0	0	0	SNV	0	0	0	0	0	0	0	0	0	0	0	0	0	0	0	0	chr1:g.123438600C>G	0	0
chr1	123460877	0	A	G	6	152	2329	0.038	G	intergenic_variant	MODIFIER	0	0	0	0	0	0	0	0	0	0	0	0	0	0	0	0	0	0	SNV	0	0	0	0	0	0	0	0	0	0	0	0	0	0	0	0	chr1:g.123460877A>G	0	0
chr1	123548975	0	C	A	4	152	915	0.026	A	intergenic_variant	MODIFIER	0	0	0	0	0	0	0	0	0	0	0	0	0	0	0	0	0	0	SNV	0	0	0	0	0	0	0	0	0	0	0	0	0	0	0	0	chr1:g.123548975C>A	0	0
chr1	123591807	0	T	G	3	152	881	0.019	G	intergenic_variant	MODIFIER	0	0	0	0	0	0	0	0	0	0	0	0	0	0	0	0	0	0	SNV	0	0	0	0	0	0	0	0	0	0	0	0	0	0	0	0	chr1:g.123591807T>G	0	0
chr1	123631511	0	T	G	5	152	1566	0.032	G	intergenic_variant	MODIFIER	0	0	0	0	0	0	0	0	0	0	0	0	0	0	0	0	0	0	SNV	0	0	0	0	0	0	0	0	0	0	0	0	0	0	0	0	chr1:g.123631511T>G	0	0
chr1	123631522	0	A	T	7	152	1457	0.045	T	intergenic_variant	MODIFIER	0	0	0	0	0	0	0	0	0	0	0	0	0	0	0	0	0	0	SNV	0	0	0	0	0	0	0	0	0	0	0	0	0	0	0	0	chr1:g.123631522A>T	0	0
chr1	123655715	0	A	T	2	152	2856	0.013	T	intergenic_variant	MODIFIER	0	0	0	0	0	0	0	0	0	0	0	0	0	0	0	0	0	0	SNV	0	0	0	0	0	0	0	0	0	0	0	0	0	0	0	0	chr1:g.123655715A>T	0	0
chr1	123659208	0	C	T	2	152	1023	0.013	T	intergenic_variant	MODIFIER	0	0	0	0	0	0	0	0	0	0	0	0	0	0	0	0	0	0	SNV	0	0	0	0	0	0	0	0	0	0	0	0	0	0	0	0	chr1:g.123659208C>T	0	0
chr1	123693595	0	G	T	4	152	1966	0.026	T	intergenic_variant	MODIFIER	0	0	0	0	0	0	0	0	0	0	0	0	0	0	0	0	0	0	SNV	0	0	0	0	0	0	0	0	0	0	0	0	0	0	0	0	chr1:g.123693595G>T	0	0
chr1	123698074	0	C	G	2	152	3303	0.013	G	intergenic_variant	MODIFIER	0	0	0	0	0	0	0	0	0	0	0	0	0	0	0	0	0	0	SNV	0	0	0	0	0	0	0	0	0	0	0	0	0	0	0	0	chr1:g.123698074C>G	0	0
chr1	123734408	0	A	G	2	150	968	0.013	G	intergenic_variant	MODIFIER	0	0	0	0	0	0	0	0	0	0	0	0	0	0	0	0	0	0	SNV	0	0	0	0	0	0	0	0	0	0	0	0	0	0	0	0	chr1:g.123734408A>G	0	0
chr1	123750464	0	C	G	3	150	693	0.019	G	intergenic_variant	MODIFIER	0	0	0	0	0	0	0	0	0	0	0	0	0	0	0	0	0	0	SNV	0	0	0	0	0	0	0	0	0	0	0	0	0	0	0	0	chr1:g.123750464C>G	0	0
chr1	123759538	0	T	G	4	152	3465	0.026	G	intergenic_variant	MODIFIER	0	0	0	0	0	0	0	0	0	0	0	0	0	0	0	0	0	0	SNV	0	0	0	0	0	0	0	0	0	0	0	0	0	0	0	0	chr1:g.123759538T>G	0	0
chr1	123767775	0	C	A	4	152	3294	0.026	A	intergenic_variant	MODIFIER	0	0	0	0	0	0	0	0	0	0	0	0	0	0	0	0	0	0	SNV	0	0	0	0	0	0	0	0	0	0	0	0	0	0	0	0	chr1:g.123767775C>A	0	0
chr1	123777500	0	G	T	2	150	1830	0.013	T	intergenic_variant	MODIFIER	0	0	0	0	0	0	0	0	0	0	0	0	0	0	0	0	0	0	SNV	0	0	0	0	0	0	0	0	0	0	0	0	0	0	0	0	chr1:g.123777500G>T	0	0
chr1	123782507	0	T	C	4	152	2311	0.026	C	intergenic_variant	MODIFIER	0	0	0	0	0	0	0	0	0	0	0	0	0	0	0	0	0	0	SNV	0	0	0	0	0	0	0	0	0	0	0	0	0	0	0	0	chr1:g.123782507T>C	0	0
chr1	123814928	0	A	C	3	152	1320	0.019	C	intergenic_variant	MODIFIER	0	0	0	0	0	0	0	0	0	0	0	0	0	0	0	0	0	0	SNV	0	0	0	0	0	0	0	0	0	0	0	0	0	0	0	0	chr1:g.123814928A>C	0	0
chr1	123819247	0	T	G	7	152	897	0.045	G	intergenic_variant	MODIFIER	0	0	0	0	0	0	0	0	0	0	0	0	0	0	0	0	0	0	SNV	0	0	0	0	0	0	0	0	0	0	0	0	0	0	0	0	chr1:g.123819247T>G	0	0
chr1	123819248	0	T	C	7	152	901	0.045	C	intergenic_variant	MODIFIER	0	0	0	0	0	0	0	0	0	0	0	0	0	0	0	0	0	0	SNV	0	0	0	0	0	0	0	0	0	0	0	0	0	0	0	0	chr1:g.123819248T>C	0	0
chr1	123835086	0	C	G	2	152	1940	0.013	G	intergenic_variant	MODIFIER	0	0	0	0	0	0	0	0	0	0	0	0	0	0	0	0	0	0	SNV	0	0	0	0	0	0	0	0	0	0	0	0	0	0	0	0	chr1:g.123835086C>G	0	0
chr1	123835162	0	G	A	2	150	1705	0.013	A	intergenic_variant	MODIFIER	0	0	0	0	0	0	0	0	0	0	0	0	0	0	0	0	0	0	SNV	0	0	0	0	0	0	0	0	0	0	0	0	0	0	0	0	chr1:g.123835162G>A	0	0
chr1	123837404	0	A	G	2	152	2329	0.013	G	intergenic_variant	MODIFIER	0	0	0	0	0	0	0	0	0	0	0	0	0	0	0	0	0	0	SNV	0	0	0	0	0	0	0	0	0	0	0	0	0	0	0	0	chr1:g.123837404A>G	0	0
chr1	123850936	0	A	C	2	152	1826	0.013	C	intergenic_variant	MODIFIER	0	0	0	0	0	0	0	0	0	0	0	0	0	0	0	0	0	0	SNV	0	0	0	0	0	0	0	0	0	0	0	0	0	0	0	0	chr1:g.123850936A>C	0	0
chr1	123853464	0	T	A	4	152	1670	0.026	A	intergenic_variant	MODIFIER	0	0	0	0	0	0	0	0	0	0	0	0	0	0	0	0	0	0	SNV	0	0	0	0	0	0	0	0	0	0	0	0	0	0	0	0	chr1:g.123853464T>A	0	0
chr1	123862743	0	G	T	3	152	1122	0.019	T	intergenic_variant	MODIFIER	0	0	0	0	0	0	0	0	0	0	0	0	0	0	0	0	0	0	SNV	0	0	0	0	0	0	0	0	0	0	0	0	0	0	0	0	chr1:g.123862743G>T	0	0
chr1	123871671	0	C	G	3	152	1380	0.019	G	intergenic_variant	MODIFIER	0	0	0	0	0	0	0	0	0	0	0	0	0	0	0	0	0	0	SNV	0	0	0	0	0	0	0	0	0	0	0	0	0	0	0	0	chr1:g.123871671C>G	0	0
chr1	123871700	0	T	C	5	152	1411	0.032	C	intergenic_variant	MODIFIER	0	0	0	0	0	0	0	0	0	0	0	0	0	0	0	0	0	0	SNV	0	0	0	0	0	0	0	0	0	0	0	0	0	0	0	0	chr1:g.123871700T>C	0	0
chr1	123881018	0	T	C	5	150	790	0.032	C	intergenic_variant	MODIFIER	0	0	0	0	0	0	0	0	0	0	0	0	0	0	0	0	0	0	SNV	0	0	0	0	0	0	0	0	0	0	0	0	0	0	0	0	chr1:g.123881018T>C	0	0
chr1	123881530	0	G	T	2	152	1844	0.013	T	intergenic_variant	MODIFIER	0	0	0	0	0	0	0	0	0	0	0	0	0	0	0	0	0	0	SNV	0	0	0	0	0	0	0	0	0	0	0	0	0	0	0	0	chr1:g.123881530G>T	0	0
chr1	123881541	0	T	G	2	152	2004	0.013	G	intergenic_variant	MODIFIER	0	0	0	0	0	0	0	0	0	0	0	0	0	0	0	0	0	0	SNV	0	0	0	0	0	0	0	0	0	0	0	0	0	0	0	0	chr1:g.123881541T>G	0	0
chr1	123914013	0	G	T	2	152	1342	0.019	T	intergenic_variant	MODIFIER	0	0	0	0	0	0	0	0	0	0	0	0	0	0	0	0	0	0	SNV	0	0	0	0	0	0	0	0	0	0	0	0	0	0	0	0	chr1:g.123914013G>T	0	0
chr1	123926928	0	C	T	2	152	1598	0.013	T	intergenic_variant	MODIFIER	0	0	0	0	0	0	0	0	0	0	0	0	0	0	0	0	0	0	SNV	0	0	0	0	0	0	0	0	0	0	0	0	0	0	0	0	chr1:g.123926928C>T	0	0
chr1	123926948	0	C	G	2	152	2310	0.013	G	intergenic_variant	MODIFIER	0	0	0	0	0	0	0	0	0	0	0	0	0	0	0	0	0	0	SNV	0	0	0	0	0	0	0	0	0	0	0	0	0	0	0	0	chr1:g.123926948C>G	0	0
chr1	123935306	0	T	G	2	152	2395	0.013	G	intergenic_variant	MODIFIER	0	0	0	0	0	0	0	0	0	0	0	0	0	0	0	0	0	0	SNV	0	0	0	0	0	0	0	0	0	0	0	0	0	0	0	0	chr1:g.123935306T>G	0	0
chr1	123945864	0	C	T	3	152	2356	0.019	T	intergenic_variant	MODIFIER	0	0	0	0	0	0	0	0	0	0	0	0	0	0	0	0	0	0	SNV	0	0	0	0	0	0	0	0	0	0	0	0	0	0	0	0	chr1:g.123945864C>T	0	0
chr1	124003387	0	G	T	3	150	1172	0.019	T	intergenic_variant	MODIFIER	0	0	0	0	0	0	0	0	0	0	0	0	0	0	0	0	0	0	SNV	0	0	0	0	0	0	0	0	0	0	0	0	0	0	0	0	chr1:g.124003387G>T	0	0
chr1	124007572	0	C	G	2	152	2822	0.013	G	intergenic_variant	MODIFIER	0	0	0	0	0	0	0	0	0	0	0	0	0	0	0	0	0	0	SNV	0	0	0	0	0	0	0	0	0	0	0	0	0	0	0	0	chr1:g.124007572C>G	0	0
chr1	124051820	0	G	A	2	152	2891	0.013	A	intergenic_variant	MODIFIER	0	0	0	0	0	0	0	0	0	0	0	0	0	0	0	0	0	0	SNV	0	0	0	0	0	0	0	0	0	0	0	0	0	0	0	0	chr1:g.124051820G>A	0	0
chr1	124054123	0	C	A	2	152	2468	0.013	A	intergenic_variant	MODIFIER	0	0	0	0	0	0	0	0	0	0	0	0	0	0	0	0	0	0	SNV	0	0	0	0	0	0	0	0	0	0	0	0	0	0	0	0	chr1:g.124054123C>A	0	0
chr1	124067119	0	C	G	2	152	2767	0.013	G	intergenic_variant	MODIFIER	0	0	0	0	0	0	0	0	0	0	0	0	0	0	0	0	0	0	SNV	0	0	0	0	0	0	0	0	0	0	0	0	0	0	0	0	chr1:g.124067119C>G	0	0
chr1	124078779	0	C	G	3	152	2428	0.019	G	intergenic_variant	MODIFIER	0	0	0	0	0	0	0	0	0	0	0	0	0	0	0	0	0	0	SNV	0	0	0	0	0	0	0	0	0	0	0	0	0	0	0	0	chr1:g.124078779C>G	0	0
chr1	124084244	0	G	A	5	152	2306	0.032	A	intergenic_variant	MODIFIER	0	0	0	0	0	0	0	0	0	0	0	0	0	0	0	0	0	0	SNV	0	0	0	0	0	0	0	0	0	0	0	0	0	0	0	0	chr1:g.124084244G>A	0	0
chr1	124084889	0	A	G	3	150	1786	0.026	G	intergenic_variant	MODIFIER	0	0	0	0	0	0	0	0	0	0	0	0	0	0	0	0	0	0	SNV	0	0	0	0	0	0	0	0	0	0	0	0	0	0	0	0	chr1:g.124084889A>G	0	0
chr1	124124220	0	C	A	2	152	1752	0.019	A	intergenic_variant	MODIFIER	0	0	0	0	0	0	0	0	0	0	0	0	0	0	0	0	0	0	SNV	0	0	0	0	0	0	0	0	0	0	0	0	0	0	0	0	chr1:g.124124220C>A	0	0
chr1	124158399	0	C	T	3	152	1956	0.019	T	intergenic_variant	MODIFIER	0	0	0	0	0	0	0	0	0	0	0	0	0	0	0	0	0	0	SNV	0	0	0	0	0	0	0	0	0	0	0	0	0	0	0	0	chr1:g.124158399C>T	0	0
chr1	124186898	0	A	C	2	152	1801	0.013	C	intergenic_variant	MODIFIER	0	0	0	0	0	0	0	0	0	0	0	0	0	0	0	0	0	0	SNV	0	0	0	0	0	0	0	0	0	0	0	0	0	0	0	0	chr1:g.124186898A>C	0	0
chr1	124190840	0	A	T	2	152	1331	0.013	T	intergenic_variant	MODIFIER	0	0	0	0	0	0	0	0	0	0	0	0	0	0	0	0	0	0	SNV	0	0	0	0	0	0	0	0	0	0	0	0	0	0	0	0	chr1:g.124190840A>T	0	0
chr1	124198910	0	A	C	5	152	2031	0.038	C	intergenic_variant	MODIFIER	0	0	0	0	0	0	0	0	0	0	0	0	0	0	0	0	0	0	SNV	0	0	0	0	0	0	0	0	0	0	0	0	0	0	0	0	chr1:g.124198910A>C	0	0
chr1	124254329	0	C	A	3	152	2657	0.019	A	intergenic_variant	MODIFIER	0	0	0	0	0	0	0	0	0	0	0	0	0	0	0	0	0	0	SNV	0	0	0	0	0	0	0	0	0	0	0	0	0	0	0	0	chr1:g.124254329C>A	0	0
chr1	124258881	0	G	A	2	152	1957	0.019	A	intergenic_variant	MODIFIER	0	0	0	0	0	0	0	0	0	0	0	0	0	0	0	0	0	0	SNV	0	0	0	0	0	0	0	0	0	0	0	0	0	0	0	0	chr1:g.124258881G>A	0	0
chr1	124260287	0	C	G	2	152	2567	0.013	G	intergenic_variant	MODIFIER	0	0	0	0	0	0	0	0	0	0	0	0	0	0	0	0	0	0	SNV	0	0	0	0	0	0	0	0	0	0	0	0	0	0	0	0	chr1:g.124260287C>G	0	0
chr1	124296904	0	C	T	2	152	1569	0.013	T	intergenic_variant	MODIFIER	0	0	0	0	0	0	0	0	0	0	0	0	0	0	0	0	0	0	SNV	0	0	0	0	0	0	0	0	0	0	0	0	0	0	0	0	chr1:g.124296904C>T	0	0
chr1	124314275	0	A	G	6	152	2201	0.038	G	intergenic_variant	MODIFIER	0	0	0	0	0	0	0	0	0	0	0	0	0	0	0	0	0	0	SNV	0	0	0	0	0	0	0	0	0	0	0	0	0	0	0	0	chr1:g.124314275A>G	0	0
chr1	124314276	0	G	C	6	152	2158	0.038	C	intergenic_variant	MODIFIER	0	0	0	0	0	0	0	0	0	0	0	0	0	0	0	0	0	0	SNV	0	0	0	0	0	0	0	0	0	0	0	0	0	0	0	0	chr1:g.124314276G>C	0	0
chr1	124315080	0	G	C	4	152	3208	0.026	C	intergenic_variant	MODIFIER	0	0	0	0	0	0	0	0	0	0	0	0	0	0	0	0	0	0	SNV	0	0	0	0	0	0	0	0	0	0	0	0	0	0	0	0	chr1:g.124315080G>C	0	0
chr1	124327487	0	G	T	2	152	3459	0.013	T	intergenic_variant	MODIFIER	0	0	0	0	0	0	0	0	0	0	0	0	0	0	0	0	0	0	SNV	0	0	0	0	0	0	0	0	0	0	0	0	0	0	0	0	chr1:g.124327487G>T	0	0
chr1	124353367	0	C	T	2	150	2294	0.013	T	intergenic_variant	MODIFIER	0	0	0	0	0	0	0	0	0	0	0	0	0	0	0	0	0	0	SNV	0	0	0	0	0	0	0	0	0	0	0	0	0	0	0	0	chr1:g.124353367C>T	0	0
chr1	124361638	0	G	C	4	152	2945	0.026	C	intergenic_variant	MODIFIER	0	0	0	0	0	0	0	0	0	0	0	0	0	0	0	0	0	0	SNV	0	0	0	0	0	0	0	0	0	0	0	0	0	0	0	0	chr1:g.124361638G>C	0	0
chr1	124364852	0	G	T	5	152	1638	0.032	T	intergenic_variant	MODIFIER	0	0	0	0	0	0	0	0	0	0	0	0	0	0	0	0	0	0	SNV	0	0	0	0	0	0	0	0	0	0	0	0	0	0	0	0	chr1:g.124364852G>T	0	0
chr1	124369082	0	T	G	3	152	1589	0.019	G	intergenic_variant	MODIFIER	0	0	0	0	0	0	0	0	0	0	0	0	0	0	0	0	0	0	SNV	0	0	0	0	0	0	0	0	0	0	0	0	0	0	0	0	chr1:g.124369082T>G	0	0
chr1	124376543	0	T	C	4	152	1270	0.026	C	intergenic_variant	MODIFIER	0	0	0	0	0	0	0	0	0	0	0	0	0	0	0	0	0	0	SNV	0	0	0	0	0	0	0	0	0	0	0	0	0	0	0	0	chr1:g.124376543T>C	0	0
chr1	124412689	0	G	C	2	152	2678	0.013	C	intergenic_variant	MODIFIER	0	0	0	0	0	0	0	0	0	0	0	0	0	0	0	0	0	0	SNV	0	0	0	0	0	0	0	0	0	0	0	0	0	0	0	0	chr1:g.124412689G>C	0	0
chr1	124413894	0	G	C	2	152	2185	0.013	C	intergenic_variant	MODIFIER	0	0	0	0	0	0	0	0	0	0	0	0	0	0	0	0	0	0	SNV	0	0	0	0	0	0	0	0	0	0	0	0	0	0	0	0	chr1:g.124413894G>C	0	0
chr1	124416161	0	C	A	2	150	1146	0.013	A	intergenic_variant	MODIFIER	0	0	0	0	0	0	0	0	0	0	0	0	0	0	0	0	0	0	SNV	0	0	0	0	0	0	0	0	0	0	0	0	0	0	0	0	chr1:g.124416161C>A	0	0
chr1	124428352	0	C	T	2	152	1331	0.013	T	intergenic_variant	MODIFIER	0	0	0	0	0	0	0	0	0	0	0	0	0	0	0	0	0	0	SNV	0	0	0	0	0	0	0	0	0	0	0	0	0	0	0	0	chr1:g.124428352C>T	0	0
chr1	124428371	0	G	A	5	152	1142	0.038	A	intergenic_variant	MODIFIER	0	0	0	0	0	0	0	0	0	0	0	0	0	0	0	0	0	0	SNV	0	0	0	0	0	0	0	0	0	0	0	0	0	0	0	0	chr1:g.124428371G>A	0	0
chr1	124428380	0	C	A	2	152	1015	0.013	A	intergenic_variant	MODIFIER	0	0	0	0	0	0	0	0	0	0	0	0	0	0	0	0	0	0	SNV	0	0	0	0	0	0	0	0	0	0	0	0	0	0	0	0	chr1:g.124428380C>A	0	0
chr1	124428382	0	A	T	2	152	982	0.013	T	intergenic_variant	MODIFIER	0	0	0	0	0	0	0	0	0	0	0	0	0	0	0	0	0	0	SNV	0	0	0	0	0	0	0	0	0	0	0	0	0	0	0	0	chr1:g.124428382A>T	0	0
chr1	124448396	0	G	A	2	152	2570	0.013	A	intergenic_variant	MODIFIER	0	0	0	0	0	0	0	0	0	0	0	0	0	0	0	0	0	0	SNV	0	0	0	0	0	0	0	0	0	0	0	0	0	0	0	0	chr1:g.124448396G>A	0	0
chr1	124473979	0	C	G	4	150	790	0.026	G	intergenic_variant	MODIFIER	0	0	0	0	0	0	0	0	0	0	0	0	0	0	0	0	0	0	SNV	0	0	0	0	0	0	0	0	0	0	0	0	0	0	0	0	chr1:g.124473979C>G	0	0
chr1	124474225	0	A	G	2	152	803	0.013	G	intergenic_variant	MODIFIER	0	0	0	0	0	0	0	0	0	0	0	0	0	0	0	0	0	0	SNV	0	0	0	0	0	0	0	0	0	0	0	0	0	0	0	0	chr1:g.124474225A>G	0	0
chr1	124589591	0	A	T	2	152	2763	0.013	T	intergenic_variant	MODIFIER	0	0	0	0	0	0	0	0	0	0	0	0	0	0	0	0	0	0	SNV	0	0	0	0	0	0	0	0	0	0	0	0	0	0	0	0	chr1:g.124589591A>T	0	0
chr1	124600337	0	A	G	3	152	1800	0.026	G	intergenic_variant	MODIFIER	0	0	0	0	0	0	0	0	0	0	0	0	0	0	0	0	0	0	SNV	0	0	0	0	0	0	0	0	0	0	0	0	0	0	0	0	chr1:g.124600337A>G	0	0
chr1	124624225	0	G	T	3	152	3323	0.019	T	intergenic_variant	MODIFIER	0	0	0	0	0	0	0	0	0	0	0	0	0	0	0	0	0	0	SNV	0	0	0	0	0	0	0	0	0	0	0	0	0	0	0	0	chr1:g.124624225G>T	0	0
chr1	124641716	0	C	A	2	150	755	0.013	A	intergenic_variant	MODIFIER	0	0	0	0	0	0	0	0	0	0	0	0	0	0	0	0	0	0	SNV	0	0	0	0	0	0	0	0	0	0	0	0	0	0	0	0	chr1:g.124641716C>A	0	0
chr1	124645604	0	G	C	2	152	2207	0.013	C	intergenic_variant	MODIFIER	0	0	0	0	0	0	0	0	0	0	0	0	0	0	0	0	0	0	SNV	0	0	0	0	0	0	0	0	0	0	0	0	0	0	0	0	chr1:g.124645604G>C	0	0
chr1	124649477	0	C	G	5	150	956	0.032	G	intergenic_variant	MODIFIER	0	0	0	0	0	0	0	0	0	0	0	0	0	0	0	0	0	0	SNV	0	0	0	0	0	0	0	0	0	0	0	0	0	0	0	0	chr1:g.124649477C>G	0	0
chr1	124706909	0	T	C	2	152	2035	0.013	C	intergenic_variant	MODIFIER	0	0	0	0	0	0	0	0	0	0	0	0	0	0	0	0	0	0	SNV	0	0	0	0	0	0	0	0	0	0	0	0	0	0	0	0	chr1:g.124706909T>C	0	0
[truncated: 33,229 more rows]
[truncated: 108 more columns]
