# Supplementary material for: Whole genome variation in 27 Mexican indigenous populations, demographic and biomedical insights
Source: PLoS One. 2021 Apr 8;16(4):e0249773. doi: 10.1371/journal.pone.0249773 (PMC8031408; doi:10.1371/journal.pone.0249773)
Supplement: S3 Data — (ZIP) [file pone.0249773.s005.zip › SNV/lowfreq/76g.snv.low_freq.GeneHancer.tsv]

CHROM	POS	ID	REF	ALT	AC	AN	DP	AF_mx	Allele	Consequence	IMPACT	SYMBOL	Gene	Feature_type	Feature	BIOTYPE	EXON	INTRON	HGVSc	HGVSp	cDNA_position	CDS_position	Protein_position	Amino_acids	Codons	Existing_variation	DISTANCE	STRAND	FLAGS	VARIANT_CLASS	SYMBOL_SOURCE	HGNC_ID	CANONICAL	TSL	APPRIS	CCDS	ENSP	SWISSPROT	TREMBL	UNIPARC	SOURCE	GENE_PHENO	SIFT	PolyPhen	DOMAINS	HGVS_OFFSET	HGVSg	AF	AFR_AF
chr1	778706	rs375490433	A	G	2	152	1925	0.013	G	upstream_gene_variant	MODIFIER	AL669831.1	ENSG00000228327	Transcript	ENST00000506640.2	processed_transcript	0	0	0	0	0	0	0	0	0	rs375490433	80	-1	0	SNV	Clone_based_ensembl_gene	0	YES	5	0	0	0	0	0	0	0	0	0	0	0	0	chr1:g.778706A>G	0	0
chr1	827601	rs1350467475	C	G	2	152	991	0.013	G	upstream_gene_variant	MODIFIER	LINC01128	ENSG00000228794	Transcript	ENST00000445118.6	lincRNA	0	0	0	0	0	0	0	0	0	rs1350467475	7	1	0	SNV	HGNC	HGNC:49377	YES	1	0	0	0	0	0	0	0	0	0	0	0	0	chr1:g.827601C>G	0	0
chr1	941442	rs1179261771	G	A	2	152	1717	0.013	A	downstream_gene_variant	MODIFIER	NOC2L	ENSG00000188976	Transcript	ENST00000327044.7	protein_coding	0	0	0	0	0	0	0	0	0	rs1179261771	2761	-1	0	SNV	HGNC	HGNC:24517	YES	1	P1	CCDS3.1	ENSP00000317992	Q9Y3T9	0	UPI000041820C	0	0	0	0	0	0	chr1:g.941442G>A	0	0
chr1	943937	rs7523549	C	T	7	152	1776	0.045	T	downstream_gene_variant	MODIFIER	NOC2L	ENSG00000188976	Transcript	ENST00000327044.7	protein_coding	0	0	0	0	0	0	0	0	0	rs7523549	266	-1	0	SNV	HGNC	HGNC:24517	YES	1	P1	CCDS3.1	ENSP00000317992	Q9Y3T9	0	UPI000041820C	0	0	0	0	0	0	chr1:g.943937C>T	0.0913	0.2156
chr1	945010	rs3748593	C	A	7	152	1883	0.045	A	intron_variant	MODIFIER	NOC2L	ENSG00000188976	Transcript	ENST00000327044.7	protein_coding	0	18/18	ENST00000327044.7:c.2143+47G>T	0	0	0	0	0	0	rs3748593	0	-1	0	SNV	HGNC	HGNC:24517	YES	1	P1	CCDS3.1	ENSP00000317992	Q9Y3T9	0	UPI000041820C	0	0	0	0	0	0	chr1:g.945010C>A	0.0843	0.1921
chr1	958661	rs184186512	G	T	2	152	2158	0.026	T	intron_variant	MODIFIER	NOC2L	ENSG00000188976	Transcript	ENST00000327044.7	protein_coding	0	2/18	ENST00000327044.7:c.179+268C>A	0	0	0	0	0	0	rs184186512	0	-1	0	SNV	HGNC	HGNC:24517	YES	1	P1	CCDS3.1	ENSP00000317992	Q9Y3T9	0	UPI000041820C	0	0	0	0	0	0	chr1:g.958661G>T	0	0
chr1	960684	rs113034360	C	G	7	152	1620	0.045	G	5_prime_UTR_variant	MODIFIER	KLHL17	ENSG00000187961	Transcript	ENST00000338591.8	protein_coding	1/12	0	ENST00000338591.8:c.-10C>G	0	101/2567	0	0	0	0	rs113034360	0	1	0	SNV	HGNC	HGNC:24023	YES	1	P1	CCDS30550.1	ENSP00000343930	Q6TDP4	0	UPI00001DFBF0	0	0	0	0	0	0	chr1:g.960684C>G	0.0923	0.2209
chr1	960953	rs144174542	C	T	6	150	1269	0.039	T	intron_variant	MODIFIER	KLHL17	ENSG00000187961	Transcript	ENST00000338591.8	protein_coding	0	1/11	ENST00000338591.8:c.107+153C>T	0	0	0	0	0	0	rs144174542	0	1	0	SNV	HGNC	HGNC:24023	YES	1	P1	CCDS30550.1	ENSP00000343930	Q6TDP4	0	UPI00001DFBF0	0	0	0	0	0	0	chr1:g.960953C>T	0.0915	0.2194
chr1	966689	rs116147894	T	C	7	152	1904	0.045	C	downstream_gene_variant	MODIFIER	KLHL17	ENSG00000187961	Transcript	ENST00000338591.8	protein_coding	0	0	0	0	0	0	0	0	0	rs116147894	970	1	0	SNV	HGNC	HGNC:24023	YES	1	P1	CCDS30550.1	ENSP00000343930	Q6TDP4	0	UPI00001DFBF0	0	0	0	0	0	0	chr1:g.966689T>C	0.0835	0.1929
chr1	976536	rs74045046	C	T	7	152	1931	0.045	T	synonymous_variant	LOW	PERM1	ENSG00000187642	Transcript	ENST00000433179.3	protein_coding	2/3	0	ENST00000433179.3:c.2238G>A	ENSP00000414022.3:p.Arg746%3D	2238/3340	2238/2373	746/790	R	agG/agA	rs74045046	0	-1	0	SNV	HGNC	HGNC:28208	YES	5	P2	CCDS76083.1	ENSP00000414022	Q5SV97	0	UPI0003E30FA7	0	0	0	0	hmmpanther:PTHR21712:SF34&hmmpanther:PTHR21712	0	chr1:g.976536C>T	0.1823	0.27
chr1	978230	rs74045047	G	A	6	152	1066	0.038	A	intron_variant	MODIFIER	PERM1	ENSG00000187642	Transcript	ENST00000433179.3	protein_coding	0	1/2	ENST00000433179.3:c.2149+651C>T	0	0	0	0	0	0	rs74045047	0	-1	0	SNV	HGNC	HGNC:28208	YES	5	P2	CCDS76083.1	ENSP00000414022	Q5SV97	0	UPI0003E30FA7	0	0	0	0	0	0	chr1:g.978230G>A	0.1875	0.292
chr1	979884	rs113243246	G	A	5	152	2281	0.032	A	synonymous_variant	LOW	PERM1	ENSG00000187642	Transcript	ENST00000433179.3	protein_coding	1/3	0	ENST00000433179.3:c.1146C>T	ENSP00000414022.3:p.Ser382%3D	1146/3340	1146/2373	382/790	S	tcC/tcT	rs113243246	0	-1	0	SNV	HGNC	HGNC:28208	YES	5	P2	CCDS76083.1	ENSP00000414022	Q5SV97	0	UPI0003E30FA7	0	0	0	0	MobiDB_lite:mobidb-lite&MobiDB_lite:mobidb-lite&hmmpanther:PTHR21712:SF34&hmmpanther:PTHR21712	0	chr1:g.979884G>A	0.0513	0.0923
chr1	1000291	rs116904365	C	G	7	152	1551	0.045	G	upstream_gene_variant	MODIFIER	HES4	ENSG00000188290	Transcript	ENST00000428771.6	protein_coding	0	0	0	0	0	0	0	0	0	rs116904365	119	-1	0	SNV	HGNC	HGNC:24149	YES	2	0	CCDS44034.1	ENSP00000393198	0	E9PB28	UPI0001881B51	0	0	0	0	0	0	chr1:g.1000291C>G	0.1665	0.2186
chr1	1000459	rs1005330010	T	A	2	152	1443	0.013	A	upstream_gene_variant	MODIFIER	HES4	ENSG00000188290	Transcript	ENST00000428771.6	protein_coding	0	0	0	0	0	0	0	0	0	rs1005330010	287	-1	0	SNV	HGNC	HGNC:24149	YES	2	0	CCDS44034.1	ENSP00000393198	0	E9PB28	UPI0001881B51	0	0	0	0	0	0	chr1:g.1000459T>A	0	0
chr1	1001870	rs28615823	C	G	7	152	1746	0.045	G	upstream_gene_variant	MODIFIER	HES4	ENSG00000188290	Transcript	ENST00000428771.6	protein_coding	0	0	0	0	0	0	0	0	0	rs28615823	1698	-1	0	SNV	HGNC	HGNC:24149	YES	2	0	CCDS44034.1	ENSP00000393198	0	E9PB28	UPI0001881B51	0	0	0	0	0	0	chr1:g.1001870C>G	0.1488	0.1921
chr1	1002216	rs1312769426	T	G	2	150	359	0.013	G	upstream_gene_variant	MODIFIER	HES4	ENSG00000188290	Transcript	ENST00000428771.6	protein_coding	0	0	0	0	0	0	0	0	0	rs1312769426	2044	-1	0	SNV	HGNC	HGNC:24149	YES	2	0	CCDS44034.1	ENSP00000393198	0	E9PB28	UPI0001881B51	0	0	0	0	0	0	chr1:g.1002216T>G	0	0
chr1	1007131	rs879287334	G	A	2	152	1931	0.013	A	downstream_gene_variant	MODIFIER	AL645608.1	ENSG00000224969	Transcript	ENST00000458555.1	antisense	0	0	0	0	0	0	0	0	0	rs879287334	4866	-1	0	SNV	Clone_based_ensembl_gene	0	YES	2	0	0	0	0	0	0	0	0	0	0	0	0	chr1:g.1007131G>A	0	0
chr1	1019588	rs1324244346	G	C	2	150	990	0.026	C	upstream_gene_variant	MODIFIER	AGRN	ENSG00000188157	Transcript	ENST00000379370.7	protein_coding	0	0	0	0	0	0	0	0	0	rs1324244346	532	1	0	SNV	HGNC	HGNC:329	YES	1	P1	CCDS30551.1	ENSP00000368678	O00468	0	UPI00001D7C8B	0	1	0	0	0	0	chr1:g.1019588G>C	0	0
chr1	1072711	rs890854203	C	T	2	152	1966	0.013	T	intron_variant	MODIFIER	RNF223	ENSG00000237330	Transcript	ENST00000453464.3	protein_coding	0	1/1	ENST00000453464.3:c.-9-136G>A	0	0	0	0	0	0	rs890854203	0	-1	0	SNV	HGNC	HGNC:40020	YES	2	P1	CCDS53257.1	ENSP00000410533	E7ERA6	0	UPI0001A5E6EF	0	0	0	0	0	0	chr1:g.1072711C>T	0	0
chr1	1080517	rs190659475	C	T	5	152	1660	0.032	T	downstream_gene_variant	MODIFIER	C1orf159	ENSG00000131591	Transcript	ENST00000379339.5	protein_coding	0	0	0	0	0	0	0	0	0	rs190659475	1301	-1	0	SNV	HGNC	HGNC:26062	YES	2	A2	CCDS81250.1	ENSP00000368644	Q96HA4	0	UPI000013EF85	0	0	0	0	0	0	chr1:g.1080517C>T	0.0048	0
chr1	1080649	rs56299826	A	G	2	152	1090	0.013	G	downstream_gene_variant	MODIFIER	C1orf159	ENSG00000131591	Transcript	ENST00000379339.5	protein_coding	0	0	0	0	0	0	0	0	0	rs56299826	1169	-1	0	SNV	HGNC	HGNC:26062	YES	2	A2	CCDS81250.1	ENSP00000368644	Q96HA4	0	UPI000013EF85	0	0	0	0	0	0	chr1:g.1080649A>G	0.0068	0.0098
chr1	1122179	0	A	T	2	152	1951	0.013	T	regulatory_region_variant	MODIFIER	0	0	RegulatoryFeature	ENSR00000344498	CTCF_binding_site	0	0	0	0	0	0	0	0	0	0	0	0	0	SNV	0	0	0	0	0	0	0	0	0	0	0	0	0	0	0	0	chr1:g.1122179A>T	0	0
chr1	1124443	rs1012110634	G	A	2	152	2489	0.013	A	intergenic_variant	MODIFIER	0	0	0	0	0	0	0	0	0	0	0	0	0	0	rs1012110634	0	0	0	SNV	0	0	0	0	0	0	0	0	0	0	0	0	0	0	0	0	chr1:g.1124443G>A	0	0
chr1	1130964	rs532241841	G	A	2	152	1847	0.013	A	intergenic_variant	MODIFIER	0	0	0	0	0	0	0	0	0	0	0	0	0	0	rs532241841	0	0	0	SNV	0	0	0	0	0	0	0	0	0	0	0	0	0	0	0	0	chr1:g.1130964G>A	0.0002	0
chr1	1158619	rs1290607720	C	T	2	152	1853	0.013	T	intergenic_variant	MODIFIER	0	0	0	0	0	0	0	0	0	0	0	0	0	0	rs1290607720	0	0	0	SNV	0	0	0	0	0	0	0	0	0	0	0	0	0	0	0	0	chr1:g.1158619C>T	0	0
chr1	1158776	rs993548617	G	C	2	152	1996	0.013	C	intergenic_variant	MODIFIER	0	0	0	0	0	0	0	0	0	0	0	0	0	0	rs993548617	0	0	0	SNV	0	0	0	0	0	0	0	0	0	0	0	0	0	0	0	0	chr1:g.1158776G>C	0	0
chr1	1160336	rs916552399	G	A	2	152	2027	0.013	A	intergenic_variant	MODIFIER	0	0	0	0	0	0	0	0	0	0	0	0	0	0	rs916552399	0	0	0	SNV	0	0	0	0	0	0	0	0	0	0	0	0	0	0	0	0	chr1:g.1160336G>A	0	0
chr1	1162163	rs996183530	C	T	2	152	1882	0.013	T	upstream_gene_variant	MODIFIER	MIR200B	ENSG00000207730	Transcript	ENST00000384997.3	miRNA	0	0	0	0	0	0	0	0	0	rs996183530	4941	1	0	SNV	HGNC	HGNC:31579	YES	0	0	0	0	0	0	0	0	0	0	0	0	0	chr1:g.1162163C>T	0	0
chr1	1164008	rs144969472	C	T	6	152	1747	0.038	T	upstream_gene_variant	MODIFIER	MIR200B	ENSG00000207730	Transcript	ENST00000384997.3	miRNA	0	0	0	0	0	0	0	0	0	rs144969472	3096	1	0	SNV	HGNC	HGNC:31579	YES	0	0	0	0	0	0	0	0	0	0	0	0	0	chr1:g.1164008C>T	0.0052	0
chr1	1164728	rs376055636	C	T	3	152	1685	0.019	T	upstream_gene_variant	MODIFIER	AL390719.2	ENSG00000272141	Transcript	ENST00000606993.1	lincRNA	0	0	0	0	0	0	0	0	0	rs376055636	4629	1	0	SNV	Clone_based_ensembl_gene	0	YES	0	0	0	0	0	0	0	0	0	0	0	0	0	chr1:g.1164728C>T	0.0002	0
chr1	1169534	rs776788703	C	T	2	152	1977	0.013	T	upstream_gene_variant	MODIFIER	TTLL10	ENSG00000162571	Transcript	ENST00000379290.5	protein_coding	0	0	0	0	0	0	0	0	0	rs776788703	4369	1	0	SNV	HGNC	HGNC:26693	YES	1	P1	CCDS44036.1	ENSP00000368592	Q6ZVT0	0	UPI0000205ADB	0	0	0	0	0	0	chr1:g.1169534C>T	0	0
chr1	1171417	rs963492226	C	G	3	152	1962	0.019	G	upstream_gene_variant	MODIFIER	TTLL10	ENSG00000162571	Transcript	ENST00000379290.5	protein_coding	0	0	0	0	0	0	0	0	0	rs963492226	2486	1	0	SNV	HGNC	HGNC:26693	YES	1	P1	CCDS44036.1	ENSP00000368592	Q6ZVT0	0	UPI0000205ADB	0	0	0	0	0	0	chr1:g.1171417C>G	0	0
chr1	1171613	rs4076732	G	A	4	152	1757	0.026	A	upstream_gene_variant	MODIFIER	TTLL10	ENSG00000162571	Transcript	ENST00000379290.5	protein_coding	0	0	0	0	0	0	0	0	0	rs4076732	2290	1	0	SNV	HGNC	HGNC:26693	YES	1	P1	CCDS44036.1	ENSP00000368592	Q6ZVT0	0	UPI0000205ADB	0	0	0	0	0	0	chr1:g.1171613G>A	0.0238	0.0023
chr1	1200271	rs72894031	C	T	4	152	1839	0.026	T	downstream_gene_variant	MODIFIER	TTLL10	ENSG00000162571	Transcript	ENST00000379290.5	protein_coding	0	0	0	0	0	0	0	0	0	rs72894031	2336	1	0	SNV	HGNC	HGNC:26693	YES	1	P1	CCDS44036.1	ENSP00000368592	Q6ZVT0	0	UPI0000205ADB	0	0	0	0	0	0	chr1:g.1200271C>T	0.1036	0.23
chr1	1202905	rs74508499	C	G	4	152	1915	0.038	G	downstream_gene_variant	MODIFIER	TTLL10	ENSG00000162571	Transcript	ENST00000379290.5	protein_coding	0	0	0	0	0	0	0	0	0	rs74508499	4970	1	0	SNV	HGNC	HGNC:26693	YES	1	P1	CCDS44036.1	ENSP00000368592	Q6ZVT0	0	UPI0000205ADB	0	0	0	0	0	0	chr1:g.1202905C>G	0.095	0.0741
chr1	1203883	rs375536617	C	T	2	152	2159	0.013	T	missense_variant	MODERATE	TNFRSF18	ENSG00000186891	Transcript	ENST00000328596.10	protein_coding	4/4	0	ENST00000328596.10:c.476G>A	ENSP00000328207.6:p.Arg159Gln	476/851	476/768	159/255	R/Q	cGg/cAg	rs375536617	0	-1	0	SNV	HGNC	HGNC:11914	YES	1	P4	CCDS9.1	ENSP00000328207	Q9Y5U5	0	UPI000002B5CE	0	0	tolerated_low_confidence	benign	hmmpanther:PTHR23097&hmmpanther:PTHR23097:SF97&Conserved_Domains:cd13417	0	chr1:g.1203883C>T	0	0
chr1	1204416	rs374537135	G	A	2	152	1730	0.013	A	synonymous_variant	LOW	TNFRSF18	ENSG00000186891	Transcript	ENST00000328596.10	protein_coding	3/4	0	ENST00000328596.10:c.381C>T	ENSP00000328207.6:p.His127%3D	381/851	381/768	127/255	H	caC/caT	rs374537135	0	-1	0	SNV	HGNC	HGNC:11914	YES	1	P4	CCDS9.1	ENSP00000328207	Q9Y5U5	0	UPI000002B5CE	0	0	0	0	Gene3D:2.10.50.10&hmmpanther:PTHR23097&hmmpanther:PTHR23097:SF97&Conserved_Domains:cd13417	0	chr1:g.1204416G>A	0	0
chr1	1204482	rs11466691	T	C	5	152	1119	0.032	C	synonymous_variant	LOW	TNFRSF18	ENSG00000186891	Transcript	ENST00000328596.10	protein_coding	3/4	0	ENST00000328596.10:c.315A>G	ENSP00000328207.6:p.Lys105%3D	315/851	315/768	105/255	K	aaA/aaG	rs11466691	0	-1	0	SNV	HGNC	HGNC:11914	YES	1	P4	CCDS9.1	ENSP00000328207	Q9Y5U5	0	UPI000002B5CE	0	0	0	0	Gene3D:2.10.50.10&Prints_domain:PR01968&hmmpanther:PTHR23097&hmmpanther:PTHR23097:SF97&Conserved_Domains:cd13417	0	chr1:g.1204482T>C	0.0156	0.0023
chr1	1204773	rs76030777	G	A	4	152	2026	0.038	A	intron_variant	MODIFIER	TNFRSF18	ENSG00000186891	Transcript	ENST00000328596.10	protein_coding	0	2/3	ENST00000328596.10:c.311-287C>T	0	0	0	0	0	0	rs76030777	0	-1	0	SNV	HGNC	HGNC:11914	YES	1	P4	CCDS9.1	ENSP00000328207	Q9Y5U5	0	UPI000002B5CE	0	0	0	0	0	0	chr1:g.1204773G>A	0.0112	0
chr1	1207983	rs1054093480	G	A	2	152	1487	0.013	A	downstream_gene_variant	MODIFIER	TNFRSF4	ENSG00000186827	Transcript	ENST00000379236.4	protein_coding	0	0	0	0	0	0	0	0	0	rs1054093480	3357	-1	0	SNV	HGNC	HGNC:11918	YES	1	P1	CCDS11.1	ENSP00000368538	P43489	0	UPI00001370E5	0	1	0	0	0	0	chr1:g.1207983G>A	0	0
chr1	1208678	rs3753349	C	T	7	152	1733	0.045	T	downstream_gene_variant	MODIFIER	TNFRSF4	ENSG00000186827	Transcript	ENST00000379236.4	protein_coding	0	0	0	0	0	0	0	0	0	rs3753349	2662	-1	0	SNV	HGNC	HGNC:11918	YES	1	P1	CCDS11.1	ENSP00000368538	P43489	0	UPI00001370E5	0	1	0	0	0	0	chr1:g.1208678C>T	0.0371	0.0499
chr1	1208742	rs57356573	T	C	7	152	1736	0.045	C	downstream_gene_variant	MODIFIER	TNFRSF4	ENSG00000186827	Transcript	ENST00000379236.4	protein_coding	0	0	0	0	0	0	0	0	0	rs57356573	2598	-1	0	SNV	HGNC	HGNC:11918	YES	1	P1	CCDS11.1	ENSP00000368538	P43489	0	UPI00001370E5	0	1	0	0	0	0	chr1:g.1208742T>C	0.0371	0.0499
chr1	1208816	rs3753350	T	C	7	152	1807	0.045	C	downstream_gene_variant	MODIFIER	TNFRSF4	ENSG00000186827	Transcript	ENST00000379236.4	protein_coding	0	0	0	0	0	0	0	0	0	rs3753350	2524	-1	0	SNV	HGNC	HGNC:11918	YES	1	P1	CCDS11.1	ENSP00000368538	P43489	0	UPI00001370E5	0	1	0	0	0	0	chr1:g.1208816T>C	0.0823	0.1952
chr1	1209236	rs80042932	T	C	7	152	2056	0.045	C	downstream_gene_variant	MODIFIER	TNFRSF4	ENSG00000186827	Transcript	ENST00000379236.4	protein_coding	0	0	0	0	0	0	0	0	0	rs80042932	2104	-1	0	SNV	HGNC	HGNC:11918	YES	1	P1	CCDS11.1	ENSP00000368538	P43489	0	UPI00001370E5	0	1	0	0	0	0	chr1:g.1209236T>C	0.0465	0.0696
chr1	1209273	rs78021605	G	A	4	152	1977	0.038	A	downstream_gene_variant	MODIFIER	TNFRSF4	ENSG00000186827	Transcript	ENST00000379236.4	protein_coding	0	0	0	0	0	0	0	0	0	rs78021605	2067	-1	0	SNV	HGNC	HGNC:11918	YES	1	P1	CCDS11.1	ENSP00000368538	P43489	0	UPI00001370E5	0	1	0	0	0	0	chr1:g.1209273G>A	0.0751	0.0227
chr1	1209316	rs111842318	T	C	4	152	1694	0.038	C	downstream_gene_variant	MODIFIER	TNFRSF4	ENSG00000186827	Transcript	ENST00000379236.4	protein_coding	0	0	0	0	0	0	0	0	0	rs111842318	2024	-1	0	SNV	HGNC	HGNC:11918	YES	1	P1	CCDS11.1	ENSP00000368538	P43489	0	UPI00001370E5	0	1	0	0	0	0	chr1:g.1209316T>C	0.0751	0.0227
chr1	1209452	rs111559683	A	G	7	152	1671	0.045	G	downstream_gene_variant	MODIFIER	TNFRSF4	ENSG00000186827	Transcript	ENST00000379236.4	protein_coding	0	0	0	0	0	0	0	0	0	rs111559683	1888	-1	0	SNV	HGNC	HGNC:11918	YES	1	P1	CCDS11.1	ENSP00000368538	P43489	0	UPI00001370E5	0	1	0	0	0	0	chr1:g.1209452A>G	0.0707	0.1551
chr1	1210386	rs34067070	C	G	4	152	1899	0.038	G	downstream_gene_variant	MODIFIER	TNFRSF4	ENSG00000186827	Transcript	ENST00000379236.4	protein_coding	0	0	0	0	0	0	0	0	0	rs34067070	954	-1	0	SNV	HGNC	HGNC:11918	YES	1	P1	CCDS11.1	ENSP00000368538	P43489	0	UPI00001370E5	0	1	0	0	0	0	chr1:g.1210386C>G	0.0745	0.056
chr1	1210896	rs35626575	C	T	6	152	1976	0.038	T	downstream_gene_variant	MODIFIER	TNFRSF4	ENSG00000186827	Transcript	ENST00000379236.4	protein_coding	0	0	0	0	0	0	0	0	0	rs35626575	444	-1	0	SNV	HGNC	HGNC:11918	YES	1	P1	CCDS11.1	ENSP00000368538	P43489	0	UPI00001370E5	0	1	0	0	0	0	chr1:g.1210896C>T	0.0401	0.0454
chr1	1211863	rs2298211	A	C	4	152	1999	0.038	C	intron_variant	MODIFIER	TNFRSF4	ENSG00000186827	Transcript	ENST00000379236.4	protein_coding	0	5/6	ENST00000379236.4:c.635-31T>G	0	0	0	0	0	0	rs2298211	0	-1	0	SNV	HGNC	HGNC:11918	YES	1	P1	CCDS11.1	ENSP00000368538	P43489	0	UPI00001370E5	0	1	0	0	0	0	chr1:g.1211863A>C	0.0873	0.0635
chr1	1211917	rs2298212	G	A	4	152	1972	0.038	A	intron_variant	MODIFIER	TNFRSF4	ENSG00000186827	Transcript	ENST00000379236.4	protein_coding	0	5/6	ENST00000379236.4:c.634+25C>T	0	0	0	0	0	0	rs2298212&CS060109	0	-1	0	SNV	HGNC	HGNC:11918	YES	1	P1	CCDS11.1	ENSP00000368538	P43489	0	UPI00001370E5	0	1	0	0	0	0	chr1:g.1211917G>A	0.0851	0.056
chr1	1212390	rs9661697	G	A	4	152	1122	0.038	A	intron_variant	MODIFIER	TNFRSF4	ENSG00000186827	Transcript	ENST00000379236.4	protein_coding	0	4/6	ENST00000379236.4:c.437+248C>T	0	0	0	0	0	0	rs9661697	0	-1	0	SNV	HGNC	HGNC:11918	YES	1	P1	CCDS11.1	ENSP00000368538	P43489	0	UPI00001370E5	0	1	0	0	0	0	chr1:g.1212390G>A	0.0765	0.034
chr1	1214801	rs35659545	G	C	3	150	545	0.032	C	upstream_gene_variant	MODIFIER	TNFRSF4	ENSG00000186827	Transcript	ENST00000379236.4	protein_coding	0	0	0	0	0	0	0	0	0	rs35659545	648	-1	0	SNV	HGNC	HGNC:11918	YES	1	P1	CCDS11.1	ENSP00000368538	P43489	0	UPI00001370E5	0	1	0	0	0	0	chr1:g.1214801G>C	0.0807	0.0386
chr1	1215058	rs35791369	A	T	7	152	1697	0.045	T	upstream_gene_variant	MODIFIER	TNFRSF4	ENSG00000186827	Transcript	ENST00000379236.4	protein_coding	0	0	0	0	0	0	0	0	0	rs35791369	905	-1	0	SNV	HGNC	HGNC:11918	YES	1	P1	CCDS11.1	ENSP00000368538	P43489	0	UPI00001370E5	0	1	0	0	0	0	chr1:g.1215058A>T	0.0246	0.0061
chr1	1215068	rs34115518	T	C	4	152	1724	0.038	C	upstream_gene_variant	MODIFIER	TNFRSF4	ENSG00000186827	Transcript	ENST00000379236.4	protein_coding	0	0	0	0	0	0	0	0	0	rs34115518	915	-1	0	SNV	HGNC	HGNC:11918	YES	1	P1	CCDS11.1	ENSP00000368538	P43489	0	UPI00001370E5	0	1	0	0	0	0	chr1:g.1215068T>C	0.0771	0.0234
chr1	1215384	rs3813202	G	A	7	152	1754	0.045	A	upstream_gene_variant	MODIFIER	TNFRSF4	ENSG00000186827	Transcript	ENST00000379236.4	protein_coding	0	0	0	0	0	0	0	0	0	rs3813202	1231	-1	0	SNV	HGNC	HGNC:11918	YES	1	P1	CCDS11.1	ENSP00000368538	P43489	0	UPI00001370E5	0	1	0	0	0	0	chr1:g.1215384G>A	0.0387	0.034
chr1	1215920	rs3813200	C	T	7	152	1965	0.045	T	upstream_gene_variant	MODIFIER	TNFRSF4	ENSG00000186827	Transcript	ENST00000379236.4	protein_coding	0	0	0	0	0	0	0	0	0	rs3813200	1767	-1	0	SNV	HGNC	HGNC:11918	YES	1	P1	CCDS11.1	ENSP00000368538	P43489	0	UPI00001370E5	0	1	0	0	0	0	chr1:g.1215920C>T	0.0581	0.1044
chr1	1216342	0	A	C	4	152	1786	0.026	C	upstream_gene_variant	MODIFIER	TNFRSF4	ENSG00000186827	Transcript	ENST00000379236.4	protein_coding	0	0	0	0	0	0	0	0	0	0	2189	-1	0	SNV	HGNC	HGNC:11918	YES	1	P1	CCDS11.1	ENSP00000368538	P43489	0	UPI00001370E5	0	1	0	0	0	0	chr1:g.1216342A>C	0	0
chr1	1216537	rs78479912	G	A	7	152	1664	0.045	A	upstream_gene_variant	MODIFIER	TNFRSF4	ENSG00000186827	Transcript	ENST00000379236.4	protein_coding	0	0	0	0	0	0	0	0	0	rs78479912	2384	-1	0	SNV	HGNC	HGNC:11918	YES	1	P1	CCDS11.1	ENSP00000368538	P43489	0	UPI00001370E5	0	1	0	0	0	0	chr1:g.1216537G>A	0.0405	0.0424
chr1	1229981	rs76024681	A	G	3	152	2299	0.032	G	intron_variant	MODIFIER	SDF4	ENSG00000078808	Transcript	ENST00000360001.10	protein_coding	0	1/6	ENST00000360001.10:c.-153-1035T>C	0	0	0	0	0	0	rs76024681	0	-1	0	SNV	HGNC	HGNC:24188	YES	1	P1	CCDS30553.1	ENSP00000353094	Q9BRK5	A0A024R084	UPI0000127156	0	0	0	0	0	0	chr1:g.1229981A>G	0.1246	0.1611
chr1	1230091	rs77819818	T	C	3	152	2152	0.032	C	intron_variant	MODIFIER	SDF4	ENSG00000078808	Transcript	ENST00000360001.10	protein_coding	0	1/6	ENST00000360001.10:c.-153-1145A>G	0	0	0	0	0	0	rs77819818	0	-1	0	SNV	HGNC	HGNC:24188	YES	1	P1	CCDS30553.1	ENSP00000353094	Q9BRK5	A0A024R084	UPI0000127156	0	0	0	0	0	0	chr1:g.1230091T>C	0.1244	0.1611
chr1	1230250	rs113792230	G	A	3	152	2088	0.032	A	intron_variant	MODIFIER	SDF4	ENSG00000078808	Transcript	ENST00000360001.10	protein_coding	0	1/6	ENST00000360001.10:c.-153-1304C>T	0	0	0	0	0	0	rs113792230	0	-1	0	SNV	HGNC	HGNC:24188	YES	1	P1	CCDS30553.1	ENSP00000353094	Q9BRK5	A0A024R084	UPI0000127156	0	0	0	0	0	0	chr1:g.1230250G>A	0	0
chr1	1230345	rs77696650	A	G	3	152	1723	0.032	G	intron_variant	MODIFIER	SDF4	ENSG00000078808	Transcript	ENST00000360001.10	protein_coding	0	1/6	ENST00000360001.10:c.-153-1399T>C	0	0	0	0	0	0	rs77696650	0	-1	0	SNV	HGNC	HGNC:24188	YES	1	P1	CCDS30553.1	ENSP00000353094	Q9BRK5	A0A024R084	UPI0000127156	0	0	0	0	0	0	chr1:g.1230345A>G	0.1244	0.1611
chr1	1230441	rs79493008	T	C	2	152	1176	0.026	C	intron_variant	MODIFIER	SDF4	ENSG00000078808	Transcript	ENST00000360001.10	protein_coding	0	1/6	ENST00000360001.10:c.-154+1451A>G	0	0	0	0	0	0	rs79493008	0	-1	0	SNV	HGNC	HGNC:24188	YES	1	P1	CCDS30553.1	ENSP00000353094	Q9BRK5	A0A024R084	UPI0000127156	0	0	0	0	0	0	chr1:g.1230441T>C	0.1246	0.1611
chr1	1230695	rs55893507	G	A	3	152	1702	0.032	A	intron_variant	MODIFIER	SDF4	ENSG00000078808	Transcript	ENST00000360001.10	protein_coding	0	1/6	ENST00000360001.10:c.-154+1197C>T	0	0	0	0	0	0	rs55893507	0	-1	0	SNV	HGNC	HGNC:24188	YES	1	P1	CCDS30553.1	ENSP00000353094	Q9BRK5	A0A024R084	UPI0000127156	0	0	0	0	0	0	chr1:g.1230695G>A	0.1244	0.1611
chr1	1230797	rs55717744	G	C	3	152	2221	0.032	C	intron_variant	MODIFIER	SDF4	ENSG00000078808	Transcript	ENST00000360001.10	protein_coding	0	1/6	ENST00000360001.10:c.-154+1095C>G	0	0	0	0	0	0	rs55717744	0	-1	0	SNV	HGNC	HGNC:24188	YES	1	P1	CCDS30553.1	ENSP00000353094	Q9BRK5	A0A024R084	UPI0000127156	0	0	0	0	0	0	chr1:g.1230797G>C	0.1244	0.1611
chr1	1230825	rs56316126	C	T	3	152	2158	0.032	T	intron_variant	MODIFIER	SDF4	ENSG00000078808	Transcript	ENST00000360001.10	protein_coding	0	1/6	ENST00000360001.10:c.-154+1067G>A	0	0	0	0	0	0	rs56316126	0	-1	0	SNV	HGNC	HGNC:24188	YES	1	P1	CCDS30553.1	ENSP00000353094	Q9BRK5	A0A024R084	UPI0000127156	0	0	0	0	0	0	chr1:g.1230825C>T	0.1244	0.1611
chr1	1232337	rs1405919033	C	G	4	152	1402	0.026	G	upstream_gene_variant	MODIFIER	SDF4	ENSG00000078808	Transcript	ENST00000360001.10	protein_coding	0	0	0	0	0	0	0	0	0	rs1405919033	336	-1	0	SNV	HGNC	HGNC:24188	YES	1	P1	CCDS30553.1	ENSP00000353094	Q9BRK5	A0A024R084	UPI0000127156	0	0	0	0	0	0	chr1:g.1232337C>G	0	0
chr1	1232416	rs190796582	C	T	2	152	1451	0.026	T	upstream_gene_variant	MODIFIER	SDF4	ENSG00000078808	Transcript	ENST00000360001.10	protein_coding	0	0	0	0	0	0	0	0	0	rs190796582	415	-1	0	SNV	HGNC	HGNC:24188	YES	1	P1	CCDS30553.1	ENSP00000353094	Q9BRK5	A0A024R084	UPI0000127156	0	0	0	0	0	0	chr1:g.1232416C>T	0.1615	0.289
chr1	1232800	rs12085009	G	C	6	152	1793	0.038	C	upstream_gene_variant	MODIFIER	SDF4	ENSG00000078808	Transcript	ENST00000360001.10	protein_coding	0	0	0	0	0	0	0	0	0	rs12085009	799	-1	0	SNV	HGNC	HGNC:24188	YES	1	P1	CCDS30553.1	ENSP00000353094	Q9BRK5	A0A024R084	UPI0000127156	0	0	0	0	0	0	chr1:g.1232800G>C	0.1066	0.3003
chr1	1235602	rs77994686	C	A	3	152	2129	0.032	A	upstream_gene_variant	MODIFIER	SDF4	ENSG00000078808	Transcript	ENST00000360001.10	protein_coding	0	0	0	0	0	0	0	0	0	rs77994686	3601	-1	0	SNV	HGNC	HGNC:24188	YES	1	P1	CCDS30553.1	ENSP00000353094	Q9BRK5	A0A024R084	UPI0000127156	0	0	0	0	0	0	chr1:g.1235602C>A	0.1138	0.1135
chr1	1235720	rs12096608	T	G	7	152	2144	0.045	G	upstream_gene_variant	MODIFIER	SDF4	ENSG00000078808	Transcript	ENST00000360001.10	protein_coding	0	0	0	0	0	0	0	0	0	rs12096608	3719	-1	0	SNV	HGNC	HGNC:24188	YES	1	P1	CCDS30553.1	ENSP00000353094	Q9BRK5	A0A024R084	UPI0000127156	0	0	0	0	0	0	chr1:g.1235720T>G	0.1643	0.5068
chr1	1235773	rs12093363	C	T	7	152	2139	0.045	T	upstream_gene_variant	MODIFIER	SDF4	ENSG00000078808	Transcript	ENST00000360001.10	protein_coding	0	0	0	0	0	0	0	0	0	rs12093363	3772	-1	0	SNV	HGNC	HGNC:24188	YES	1	P1	CCDS30553.1	ENSP00000353094	Q9BRK5	A0A024R084	UPI0000127156	0	0	0	0	0	0	chr1:g.1235773C>T	0.0455	0.0832
chr1	1235869	rs7528416	T	C	3	152	2177	0.032	C	upstream_gene_variant	MODIFIER	SDF4	ENSG00000078808	Transcript	ENST00000360001.10	protein_coding	0	0	0	0	0	0	0	0	0	rs7528416	3868	-1	0	SNV	HGNC	HGNC:24188	YES	1	P1	CCDS30553.1	ENSP00000353094	Q9BRK5	A0A024R084	UPI0000127156	0	0	0	0	0	0	chr1:g.1235869T>C	0.0948	0.0598
chr1	1235997	rs7536250	A	G	3	152	2257	0.032	G	upstream_gene_variant	MODIFIER	SDF4	ENSG00000078808	Transcript	ENST00000360001.10	protein_coding	0	0	0	0	0	0	0	0	0	rs7536250	3996	-1	0	SNV	HGNC	HGNC:24188	YES	1	P1	CCDS30553.1	ENSP00000353094	Q9BRK5	A0A024R084	UPI0000127156	0	0	0	0	0	0	chr1:g.1235997A>G	0.1767	0.3336
chr1	1236303	rs7536568	A	G	3	152	2246	0.032	G	upstream_gene_variant	MODIFIER	SDF4	ENSG00000078808	Transcript	ENST00000360001.10	protein_coding	0	0	0	0	0	0	0	0	0	rs7536568	4302	-1	0	SNV	HGNC	HGNC:24188	YES	1	P1	CCDS30553.1	ENSP00000353094	Q9BRK5	A0A024R084	UPI0000127156	0	0	0	0	0	0	chr1:g.1236303A>G	0.1414	0.1989
chr1	1238883	rs80242057	G	A	5	152	2215	0.045	A	downstream_gene_variant	MODIFIER	C1QTNF12	ENSG00000184163	Transcript	ENST00000330388.2	protein_coding	0	0	0	0	0	0	0	0	0	rs80242057	3570	-1	0	SNV	HGNC	HGNC:32308	YES	1	P1	CCDS30554.1	ENSP00000329137	Q5T7M4	0	UPI00001D7E7A	0	0	0	0	0	0	chr1:g.1238883G>A	0.0877	0.0371
chr1	1239574	rs6687563	T	C	5	152	2167	0.045	C	downstream_gene_variant	MODIFIER	C1QTNF12	ENSG00000184163	Transcript	ENST00000330388.2	protein_coding	0	0	0	0	0	0	0	0	0	rs6687563	2879	-1	0	SNV	HGNC	HGNC:32308	YES	1	P1	CCDS30554.1	ENSP00000329137	Q5T7M4	0	UPI00001D7E7A	0	0	0	0	0	0	chr1:g.1239574T>C	0.1344	0.2027
chr1	1239925	rs115765087	G	A	5	152	2027	0.045	A	downstream_gene_variant	MODIFIER	C1QTNF12	ENSG00000184163	Transcript	ENST00000330388.2	protein_coding	0	0	0	0	0	0	0	0	0	rs115765087	2528	-1	0	SNV	HGNC	HGNC:32308	YES	1	P1	CCDS30554.1	ENSP00000329137	Q5T7M4	0	UPI00001D7E7A	0	0	0	0	0	0	chr1:g.1239925G>A	0.0783	0.0045
chr1	1240367	rs113143549	A	G	5	152	2180	0.045	G	downstream_gene_variant	MODIFIER	C1QTNF12	ENSG00000184163	Transcript	ENST00000330388.2	protein_coding	0	0	0	0	0	0	0	0	0	rs113143549	2086	-1	0	SNV	HGNC	HGNC:32308	YES	1	P1	CCDS30554.1	ENSP00000329137	Q5T7M4	0	UPI00001D7E7A	0	0	0	0	0	0	chr1:g.1240367A>G	0.134	0.2027
chr1	1240390	rs114105718	G	A	5	152	2092	0.045	A	downstream_gene_variant	MODIFIER	C1QTNF12	ENSG00000184163	Transcript	ENST00000330388.2	protein_coding	0	0	0	0	0	0	0	0	0	rs114105718	2063	-1	0	SNV	HGNC	HGNC:32308	YES	1	P1	CCDS30554.1	ENSP00000329137	Q5T7M4	0	UPI00001D7E7A	0	0	0	0	0	0	chr1:g.1240390G>A	0.0855	0.0318
chr1	1240730	rs1019822066	G	A	2	152	650	0.013	A	downstream_gene_variant	MODIFIER	C1QTNF12	ENSG00000184163	Transcript	ENST00000330388.2	protein_coding	0	0	0	0	0	0	0	0	0	rs1019822066	1723	-1	0	SNV	HGNC	HGNC:32308	YES	1	P1	CCDS30554.1	ENSP00000329137	Q5T7M4	0	UPI00001D7E7A	0	0	0	0	0	0	chr1:g.1240730G>A	0	0
chr1	1269956	rs79455564	T	C	4	152	2369	0.026	C	intron_variant	MODIFIER	UBE2J2	ENSG00000160087	Transcript	ENST00000400930.8	protein_coding	0	1/7	ENST00000400930.8:c.1-1964A>G	0	0	0	0	0	0	rs79455564	0	-1	0	SNV	HGNC	HGNC:19268	YES	5	0	CCDS15.1	ENSP00000383719	Q8N2K1	0	UPI00001D69F8	0	0	0	0	0	0	chr1:g.1269956T>C	0.0142	0.0015
chr1	1271542	rs116140138	G	A	4	152	2301	0.026	A	upstream_gene_variant	MODIFIER	LINC01786	ENSG00000230415	Transcript	ENST00000453732.1	lincRNA	0	0	0	0	0	0	0	0	0	rs116140138	3695	1	0	SNV	HGNC	HGNC:52575	YES	2	0	0	0	0	0	0	0	0	0	0	0	0	chr1:g.1271542G>A	0.0028	0.0015
chr1	1274059	rs530110191	C	T	4	152	1756	0.026	T	upstream_gene_variant	MODIFIER	LINC01786	ENSG00000230415	Transcript	ENST00000453732.1	lincRNA	0	0	0	0	0	0	0	0	0	rs530110191	1178	1	0	SNV	HGNC	HGNC:52575	YES	2	0	0	0	0	0	0	0	0	0	0	0	0	chr1:g.1274059C>T	0.0022	0.0015
chr1	1274102	rs111357358	G	A	4	152	1835	0.026	A	upstream_gene_variant	MODIFIER	LINC01786	ENSG00000230415	Transcript	ENST00000453732.1	lincRNA	0	0	0	0	0	0	0	0	0	rs111357358	1135	1	0	SNV	HGNC	HGNC:52575	YES	2	0	0	0	0	0	0	0	0	0	0	0	0	chr1:g.1274102G>A	0.0447	0.1165
chr1	1281631	rs1262894	A	C	4	152	1880	0.026	C	downstream_gene_variant	MODIFIER	LINC01786	ENSG00000230415	Transcript	ENST00000453732.1	lincRNA	0	0	0	0	0	0	0	0	0	rs1262894	2238	1	0	SNV	HGNC	HGNC:52575	YES	2	0	0	0	0	0	0	0	0	0	0	0	0	chr1:g.1281631A>C	0.2097	0.4675
chr1	1281678	rs3753340	G	A	4	152	1910	0.026	A	downstream_gene_variant	MODIFIER	LINC01786	ENSG00000230415	Transcript	ENST00000453732.1	lincRNA	0	0	0	0	0	0	0	0	0	rs3753340	2285	1	0	SNV	HGNC	HGNC:52575	YES	2	0	0	0	0	0	0	0	0	0	0	0	0	chr1:g.1281678G>A	0.0547	0.1407
chr1	1303959	rs11260584	T	A	2	152	2526	0.013	A	upstream_gene_variant	MODIFIER	PUSL1	ENSG00000169972	Transcript	ENST00000379031.10	protein_coding	0	0	0	0	0	0	0	0	0	rs11260584	4638	1	0	SNV	HGNC	HGNC:26914	YES	1	P1	CCDS20.1	ENSP00000368318	Q8N0Z8	0	UPI0000051C19	0	0	0	0	0	0	chr1:g.1303959T>A	0	0
chr1	1317885	rs189617061	G	A	4	152	849	0.026	A	intron_variant	MODIFIER	INTS11	ENSG00000127054	Transcript	ENST00000540437.5	protein_coding	0	6/18	ENST00000540437.5:c.447+1411C>T	0	0	0	0	0	0	rs189617061	0	-1	0	SNV	HGNC	HGNC:26052	YES	2	0	CCDS57960.1	ENSP00000445001	Q5TA45	0	UPI0000EE7E27	0	0	0	0	0	0	chr1:g.1317885G>A	0.002	0.0015
chr1	1318219	rs973883686	A	G	2	152	1267	0.026	G	intron_variant	MODIFIER	INTS11	ENSG00000127054	Transcript	ENST00000540437.5	protein_coding	0	6/18	ENST00000540437.5:c.447+1077T>C	0	0	0	0	0	0	rs973883686	0	-1	0	SNV	HGNC	HGNC:26052	YES	2	0	CCDS57960.1	ENSP00000445001	Q5TA45	0	UPI0000EE7E27	0	0	0	0	0	0	chr1:g.1318219A>G	0	0
chr1	1318614	0	C	T	2	150	481	0.013	T	intron_variant	MODIFIER	INTS11	ENSG00000127054	Transcript	ENST00000540437.5	protein_coding	0	6/18	ENST00000540437.5:c.447+682G>A	0	0	0	0	0	0	0	0	-1	0	SNV	HGNC	HGNC:26052	YES	2	0	CCDS57960.1	ENSP00000445001	Q5TA45	0	UPI0000EE7E27	0	0	0	0	0	0	chr1:g.1318614C>T	0	0
chr1	1332243	rs377297056	G	A	2	152	1804	0.013	A	missense_variant	MODERATE	TAS1R3	ENSG00000169962	Transcript	ENST00000339381.6	protein_coding	3/6	0	ENST00000339381.6:c.712G>A	ENSP00000344411.5:p.Ala238Thr	778/3475	712/2559	238/852	A/T	Gcg/Acg	rs377297056	0	1	0	SNV	HGNC	HGNC:15661	YES	2	P1	CCDS30556.1	ENSP00000344411	Q7RTX0	0	UPI0000051F47	0	0	deleterious	probably_damaging	Superfamily_domains:SSF53822&Pfam_domain:PF01094&Gene3D:3.40.50.2300&hmmpanther:PTHR24061&hmmpanther:PTHR24061:SF435&Gene3D:3.40.50.2300&Conserved_Domains:cd06363	0	chr1:g.1332243G>A	0.0002	0
chr1	1332244	rs186067621	C	T	4	152	1807	0.026	T	missense_variant	MODERATE	TAS1R3	ENSG00000169962	Transcript	ENST00000339381.6	protein_coding	3/6	0	ENST00000339381.6:c.713C>T	ENSP00000344411.5:p.Ala238Val	779/3475	713/2559	238/852	A/V	gCg/gTg	rs186067621	0	1	0	SNV	HGNC	HGNC:15661	YES	2	P1	CCDS30556.1	ENSP00000344411	Q7RTX0	0	UPI0000051F47	0	0	deleterious	probably_damaging	Superfamily_domains:SSF53822&Pfam_domain:PF01094&Gene3D:3.40.50.2300&hmmpanther:PTHR24061&hmmpanther:PTHR24061:SF435&Gene3D:3.40.50.2300&Conserved_Domains:cd06363	0	chr1:g.1332244C>T	0.0026	0
chr1	1334058	rs536882133	C	T	2	152	2383	0.013	T	missense_variant	MODERATE	TAS1R3	ENSG00000169962	Transcript	ENST00000339381.6	protein_coding	6/6	0	ENST00000339381.6:c.2153C>T	ENSP00000344411.5:p.Ala718Val	2219/3475	2153/2559	718/852	A/V	gCg/gTg	rs536882133	0	1	0	SNV	HGNC	HGNC:15661	YES	2	P1	CCDS30556.1	ENSP00000344411	Q7RTX0	0	UPI0000051F47	0	0	tolerated	benign	Pfam_domain:PF00003&hmmpanther:PTHR24061&hmmpanther:PTHR24061:SF435&Conserved_Domains:cd15290&PROSITE_profiles:PS50259	0	chr1:g.1334058C>T	0.0002	0.0008
chr1	1356513	rs1270426757	T	A	2	150	471	0.013	A	intron_variant	MODIFIER	MXRA8	ENSG00000162576	Transcript	ENST00000445648.5	protein_coding	0	2/9	ENST00000445648.5:c.73+168A>T	0	0	0	0	0	0	rs1270426757	0	-1	0	SNV	HGNC	HGNC:7542	YES	2	0	CCDS59951.1	ENSP00000399229	Q9BRK3	0	UPI0000470B85	0	0	0	0	0	0	chr1:g.1356513T>A	0	0
chr1	1358093	rs1036977573	G	A	2	152	1816	0.013	A	intron_variant	MODIFIER	MXRA8	ENSG00000162576	Transcript	ENST00000445648.5	protein_coding	0	1/9	ENST00000445648.5:c.49+363C>T	0	0	0	0	0	0	rs1036977573	0	-1	0	SNV	HGNC	HGNC:7542	YES	2	0	CCDS59951.1	ENSP00000399229	Q9BRK3	0	UPI0000470B85	0	0	0	0	0	0	chr1:g.1358093G>A	0	0
chr1	1358384	rs34841888	G	C	2	152	1640	0.013	C	intron_variant	MODIFIER	MXRA8	ENSG00000162576	Transcript	ENST00000445648.5	protein_coding	0	1/9	ENST00000445648.5:c.49+72C>G	0	0	0	0	0	0	rs34841888	0	-1	0	SNV	HGNC	HGNC:7542	YES	2	0	CCDS59951.1	ENSP00000399229	Q9BRK3	0	UPI0000470B85	0	0	0	0	0	0	chr1:g.1358384G>C	0.3167	0.0741
chr1	1360250	rs924218814	G	A	2	152	1964	0.013	A	upstream_gene_variant	MODIFIER	MXRA8	ENSG00000162576	Transcript	ENST00000445648.5	protein_coding	0	0	0	0	0	0	0	0	0	rs924218814	1707	-1	0	SNV	HGNC	HGNC:7542	YES	2	0	CCDS59951.1	ENSP00000399229	Q9BRK3	0	UPI0000470B85	0	0	0	0	0	0	chr1:g.1360250G>A	0	0
chr1	1361659	rs559452863	G	A	4	152	2053	0.026	A	upstream_gene_variant	MODIFIER	MXRA8	ENSG00000162576	Transcript	ENST00000445648.5	protein_coding	0	0	0	0	0	0	0	0	0	rs559452863	3116	-1	0	SNV	HGNC	HGNC:7542	YES	2	0	CCDS59951.1	ENSP00000399229	Q9BRK3	0	UPI0000470B85	0	0	0	0	0	0	chr1:g.1361659G>A	0.0022	0
chr1	1374025	rs150194697	T	C	4	152	2188	0.026	C	missense_variant	MODERATE	AURKAIP1	ENSG00000175756	Transcript	ENST00000338370.7	protein_coding	2/3	0	ENST00000338370.7:c.473A>G	ENSP00000342676.3:p.Gln158Arg	874/1072	473/600	158/199	Q/R	cAg/cGg	rs150194697	0	-1	0	SNV	HGNC	HGNC:24114	YES	1	P1	CCDS25.1	ENSP00000342676	Q9NWT8	A0A024R0F0	UPI00000709CC	0	0	tolerated	benign	hmmpanther:PTHR32035&hmmpanther:PTHR32035:SF3&SMART_domains:SM01155&PDB-ENSP_mappings:3j9m.A3	0	chr1:g.1374025T>C	0.0134	0.0015
chr1	1376162	rs9730511	G	C	2	152	1529	0.013	C	upstream_gene_variant	MODIFIER	AURKAIP1	ENSG00000175756	Transcript	ENST00000338370.7	protein_coding	0	0	0	0	0	0	0	0	0	rs9730511	1005	-1	0	SNV	HGNC	HGNC:24114	YES	1	P1	CCDS25.1	ENSP00000342676	Q9NWT8	A0A024R0F0	UPI00000709CC	0	0	0	0	0	0	chr1:g.1376162G>C	0.3464	0.1823
chr1	1398142	rs993704711	C	T	2	152	2408	0.013	T	intron_variant	MODIFIER	CCNL2	ENSG00000221978	Transcript	ENST00000400809.8	protein_coding	0	3/10	ENST00000400809.8:c.473+91G>A	0	0	0	0	0	0	rs993704711	0	-1	0	SNV	HGNC	HGNC:20570	YES	1	P1	CCDS30557.1	ENSP00000383611	Q96S94	0	UPI00000713F5	0	0	0	0	0	0	chr1:g.1398142C>T	0	0
chr1	1405744	rs144889917	A	T	2	152	2355	0.013	T	intron_variant	MODIFIER	MRPL20	ENSG00000242485	Transcript	ENST00000344843.12	protein_coding	0	3/3	ENST00000344843.12:c.276+65T>A	0	0	0	0	0	0	rs144889917	0	-1	0	SNV	HGNC	HGNC:14478	YES	1	P1	CCDS26.1	ENSP00000341082	Q9BYC9	0	UPI000006F0A8	0	0	0	0	0	0	chr1:g.1405744A>T	0.0042	0
chr1	1406285	rs565311521	G	A	2	152	1168	0.013	A	intron_variant	MODIFIER	MRPL20	ENSG00000242485	Transcript	ENST00000344843.12	protein_coding	0	2/3	ENST00000344843.12:c.199-399C>T	0	0	0	0	0	0	rs565311521	0	-1	0	SNV	HGNC	HGNC:14478	YES	1	P1	CCDS26.1	ENSP00000341082	Q9BYC9	0	UPI000006F0A8	0	0	0	0	0	0	chr1:g.1406285G>A	0	0
chr1	1407730	0	C	T	4	152	1977	0.026	T	upstream_gene_variant	MODIFIER	MRPL20	ENSG00000242485	Transcript	ENST00000344843.12	protein_coding	0	0	0	0	0	0	0	0	0	0	437	-1	0	SNV	HGNC	HGNC:14478	YES	1	P1	CCDS26.1	ENSP00000341082	Q9BYC9	0	UPI000006F0A8	0	0	0	0	0	0	chr1:g.1407730C>T	0	0
chr1	1422553	rs1024445504	G	A	2	152	1983	0.013	A	upstream_gene_variant	MODIFIER	TMEM88B	ENSG00000205116	Transcript	ENST00000378821.3	protein_coding	0	0	0	0	0	0	0	0	0	rs1024445504	3575	1	0	SNV	HGNC	HGNC:37099	YES	2	P1	CCDS57964.1	ENSP00000455099	A6NKF7	0	UPI0000D61E0D	0	0	0	0	0	0	chr1:g.1422553G>A	0	0
chr1	1430046	rs1022514500	C	T	3	152	1958	0.019	T	downstream_gene_variant	MODIFIER	TMEM88B	ENSG00000205116	Transcript	ENST00000378821.3	protein_coding	0	0	0	0	0	0	0	0	0	rs1022514500	2259	1	0	SNV	HGNC	HGNC:37099	YES	2	P1	CCDS57964.1	ENSP00000455099	A6NKF7	0	UPI0000D61E0D	0	0	0	0	0	0	chr1:g.1430046C>T	0	0
chr1	1430792	rs190603658	C	T	3	152	1823	0.019	T	upstream_gene_variant	MODIFIER	VWA1	ENSG00000179403	Transcript	ENST00000476993.2	protein_coding	0	0	0	0	0	0	0	0	0	rs190603658	4898	1	0	SNV	HGNC	HGNC:30910	YES	1	P1	CCDS27.1	ENSP00000417185	Q6PCB0	0	UPI00001D9616	0	0	0	0	0	0	chr1:g.1430792C>T	0.0024	0
chr1	1435712	rs1241241848	G	C	2	152	1655	0.013	C	5_prime_UTR_variant	MODIFIER	VWA1	ENSG00000179403	Transcript	ENST00000476993.2	protein_coding	1/3	0	ENST00000476993.2:c.-37G>C	0	23/4492	0	0	0	0	rs1241241848	0	1	0	SNV	HGNC	HGNC:30910	YES	1	P1	CCDS27.1	ENSP00000417185	Q6PCB0	0	UPI00001D9616	0	0	0	0	0	0	chr1:g.1435712G>C	0	0
chr1	1470322	rs538290941	A	G	5	152	1903	0.045	G	upstream_gene_variant	MODIFIER	ATAD3B	ENSG00000160072	Transcript	ENST00000308647.7	protein_coding	0	0	0	0	0	0	0	0	0	rs538290941	1447	1	0	SNV	HGNC	HGNC:24007	YES	1	P1	CCDS30.1	ENSP00000311766	Q5T9A4	0	UPI000013E044	0	0	0	0	0	0	chr1:g.1470322A>G	0.0008	0.0008
chr1	1471381	rs145089133	C	A	6	152	1916	0.051	A	upstream_gene_variant	MODIFIER	ATAD3B	ENSG00000160072	Transcript	ENST00000308647.7	protein_coding	0	0	0	0	0	0	0	0	0	rs145089133	388	1	0	SNV	HGNC	HGNC:24007	YES	1	P1	CCDS30.1	ENSP00000311766	Q5T9A4	0	UPI000013E044	0	0	0	0	0	0	chr1:g.1471381C>A	0.0158	0.0219
chr1	1471663	rs1240735	A	C	5	152	1736	0.045	C	upstream_gene_variant	MODIFIER	ATAD3B	ENSG00000160072	Transcript	ENST00000308647.7	protein_coding	0	0	0	0	0	0	0	0	0	rs1240735	106	1	0	SNV	HGNC	HGNC:24007	YES	1	P1	CCDS30.1	ENSP00000311766	Q5T9A4	0	UPI000013E044	0	0	0	0	0	0	chr1:g.1471663A>C	0.0931	0.3033
chr1	1505618	0	A	G	4	152	1852	0.026	G	intron_variant&non_coding_transcript_variant	MODIFIER	AL645728.2	ENSG00000284740	Transcript	ENST00000641974.1	processed_transcript	0	1/1	ENST00000641974.1:n.412+1957A>G	0	0	0	0	0	0	0	0	1	0	SNV	Clone_based_ensembl_gene	0	YES	0	0	0	0	0	0	0	0	0	0	0	0	0	chr1:g.1505618A>G	0	0
chr1	1611674	rs28624108	C	G	6	152	841	0.038	G	upstream_gene_variant	MODIFIER	MIB2	ENSG00000197530	Transcript	ENST00000505820.6	protein_coding	0	0	0	0	0	0	0	0	0	rs28624108	3769	1	0	SNV	HGNC	HGNC:30577	YES	1	P3	CCDS41224.2	ENSP00000426103	Q96AX9	0	UPI0001C0B37A	0	1	0	0	0	0	chr1:g.1611674C>G	0.0525	0.003
chr1	1614370	rs74735770	C	A	6	152	2627	0.038	A	upstream_gene_variant	MODIFIER	MIB2	ENSG00000197530	Transcript	ENST00000505820.6	protein_coding	0	0	0	0	0	0	0	0	0	rs74735770	1073	1	0	SNV	HGNC	HGNC:30577	YES	1	P3	CCDS41224.2	ENSP00000426103	Q96AX9	0	UPI0001C0B37A	0	1	0	0	0	0	chr1:g.1614370C>A	0.0525	0.003
chr1	1614531	rs74045801	T	C	6	152	2473	0.038	C	upstream_gene_variant	MODIFIER	MIB2	ENSG00000197530	Transcript	ENST00000505820.6	protein_coding	0	0	0	0	0	0	0	0	0	rs74045801	912	1	0	SNV	HGNC	HGNC:30577	YES	1	P3	CCDS41224.2	ENSP00000426103	Q96AX9	0	UPI0001C0B37A	0	1	0	0	0	0	chr1:g.1614531T>C	0.0857	0.1233
chr1	1616717	rs28502067	G	A	6	152	2024	0.038	A	intron_variant	MODIFIER	MIB2	ENSG00000197530	Transcript	ENST00000505820.6	protein_coding	0	2/19	ENST00000505820.6:c.281+103G>A	0	0	0	0	0	0	rs28502067	0	1	0	SNV	HGNC	HGNC:30577	YES	1	P3	CCDS41224.2	ENSP00000426103	Q96AX9	0	UPI0001C0B37A	0	1	0	0	0	0	chr1:g.1616717G>A	0.0525	0.003
chr1	1617194	rs28475060	G	A	6	152	2311	0.038	A	intron_variant	MODIFIER	MIB2	ENSG00000197530	Transcript	ENST00000505820.6	protein_coding	0	2/19	ENST00000505820.6:c.281+580G>A	0	0	0	0	0	0	rs28475060	0	1	0	SNV	HGNC	HGNC:30577	YES	1	P3	CCDS41224.2	ENSP00000426103	Q96AX9	0	UPI0001C0B37A	0	1	0	0	0	0	chr1:g.1617194G>A	0.0525	0.003
chr1	1624720	rs28441650	G	A	2	152	2123	0.013	A	intron_variant	MODIFIER	MIB2	ENSG00000197530	Transcript	ENST00000505820.6	protein_coding	0	4/19	ENST00000505820.6:c.765-75G>A	0	0	0	0	0	0	rs28441650	0	1	0	SNV	HGNC	HGNC:30577	YES	1	P3	CCDS41224.2	ENSP00000426103	Q96AX9	0	UPI0001C0B37A	0	1	0	0	0	0	chr1:g.1624720G>A	0.1516	0.0174
chr1	1625805	rs72634817	G	A	2	152	1409	0.013	A	intron_variant	MODIFIER	MIB2	ENSG00000197530	Transcript	ENST00000505820.6	protein_coding	0	8/19	ENST00000505820.6:c.1317+152G>A	0	0	0	0	0	0	rs72634817	0	1	0	SNV	HGNC	HGNC:30577	YES	1	P3	CCDS41224.2	ENSP00000426103	Q96AX9	0	UPI0001C0B37A	0	1	0	0	0	0	chr1:g.1625805G>A	0.1532	0.0197
chr1	1625951	rs66599757	G	A	3	152	1535	0.019	A	intron_variant	MODIFIER	MIB2	ENSG00000197530	Transcript	ENST00000505820.6	protein_coding	0	8/19	ENST00000505820.6:c.1317+298G>A	0	0	0	0	0	0	rs66599757	0	1	0	SNV	HGNC	HGNC:30577	YES	1	P3	CCDS41224.2	ENSP00000426103	Q96AX9	0	UPI0001C0B37A	0	1	0	0	0	0	chr1:g.1625951G>A	0.2855	0.4531
chr1	1626388	rs549132298	G	A	6	152	2168	0.038	A	intron_variant	MODIFIER	MIB2	ENSG00000197530	Transcript	ENST00000505820.6	protein_coding	0	8/19	ENST00000505820.6:c.1318-262G>A	0	0	0	0	0	0	rs549132298	0	1	0	SNV	HGNC	HGNC:30577	YES	1	P3	CCDS41224.2	ENSP00000426103	Q96AX9	0	UPI0001C0B37A	0	1	0	0	0	0	chr1:g.1626388G>A	0.0006	0.0008
chr1	1628409	rs74892851	C	A	2	152	2116	0.013	A	upstream_gene_variant	MODIFIER	MMP23B	ENSG00000189409	Transcript	ENST00000356026.9	protein_coding	0	0	0	0	0	0	0	0	0	rs74892851	3686	1	0	SNV	HGNC	HGNC:7171	YES	1	P1	CCDS30559.1	ENSP00000348308	O75900	0	UPI00000422C3	0	0	0	0	0	0	chr1:g.1628409C>A	0.1508	0.0174
chr1	1628814	rs3935032	C	T	2	152	2011	0.013	T	upstream_gene_variant	MODIFIER	MMP23B	ENSG00000189409	Transcript	ENST00000356026.9	protein_coding	0	0	0	0	0	0	0	0	0	rs3935032	3281	1	0	SNV	HGNC	HGNC:7171	YES	1	P1	CCDS30559.1	ENSP00000348308	O75900	0	UPI00000422C3	0	0	0	0	0	0	chr1:g.1628814C>T	0.151	0.0174
chr1	1631717	rs887060782	G	A	2	152	1679	0.013	A	upstream_gene_variant	MODIFIER	MMP23B	ENSG00000189409	Transcript	ENST00000356026.9	protein_coding	0	0	0	0	0	0	0	0	0	rs887060782	378	1	0	SNV	HGNC	HGNC:7171	YES	1	P1	CCDS30559.1	ENSP00000348308	O75900	0	UPI00000422C3	0	0	0	0	0	0	chr1:g.1631717G>A	0	0
chr1	1631827	rs28456011	G	A	7	152	1491	0.058	A	upstream_gene_variant	MODIFIER	MMP23B	ENSG00000189409	Transcript	ENST00000356026.9	protein_coding	0	0	0	0	0	0	0	0	0	rs28456011	268	1	0	SNV	HGNC	HGNC:7171	YES	1	P1	CCDS30559.1	ENSP00000348308	O75900	0	UPI00000422C3	0	0	0	0	0	0	chr1:g.1631827G>A	0.26	0.298
chr1	1636612	rs531945464	G	A	2	152	1979	0.013	A	downstream_gene_variant	MODIFIER	MMP23B	ENSG00000189409	Transcript	ENST00000356026.9	protein_coding	0	0	0	0	0	0	0	0	0	rs531945464	1958	1	0	SNV	HGNC	HGNC:7171	YES	1	P1	CCDS30559.1	ENSP00000348308	O75900	0	UPI00000422C3	0	0	0	0	0	0	chr1:g.1636612G>A	0.0006	0
chr1	1637030	rs369710197	A	G	2	152	2107	0.013	G	downstream_gene_variant	MODIFIER	MMP23B	ENSG00000189409	Transcript	ENST00000356026.9	protein_coding	0	0	0	0	0	0	0	0	0	rs369710197	2376	1	0	SNV	HGNC	HGNC:7171	YES	1	P1	CCDS30559.1	ENSP00000348308	O75900	0	UPI00000422C3	0	0	0	0	0	0	chr1:g.1637030A>G	0	0
chr1	1659060	rs79113395	G	A	3	152	2030	0.019	A	downstream_gene_variant	MODIFIER	SLC35E2B	ENSG00000189339	Transcript	ENST00000617444.4	protein_coding	0	0	0	0	0	0	0	0	0	rs79113395	2418	-1	0	SNV	HGNC	HGNC:33941	YES	1	P1	CCDS44041.1	ENSP00000481694	P0CK96	0	UPI00001B6AFE	0	0	0	0	0	0	chr1:g.1659060G>A	0.259	0.4402
chr1	1775296	rs34238514	C	T	5	152	1365	0.032	T	intron_variant	MODIFIER	NADK	ENSG00000008130	Transcript	ENST00000378625.5	protein_coding	0	1/13	ENST00000378625.5:c.-41+4609G>A	0	0	0	0	0	0	rs34238514	0	-1	0	SNV	HGNC	HGNC:29831	YES	1	A2	CCDS55562.1	ENSP00000367890	O95544	0	UPI000013CBEB	0	0	0	0	0	0	chr1:g.1775296C>T	0.1418	0.0098
chr1	1775996	rs72909062	G	A	5	152	2470	0.032	A	intron_variant	MODIFIER	NADK	ENSG00000008130	Transcript	ENST00000378625.5	protein_coding	0	1/13	ENST00000378625.5:c.-41+3909C>T	0	0	0	0	0	0	rs72909062	0	-1	0	SNV	HGNC	HGNC:29831	YES	1	A2	CCDS55562.1	ENSP00000367890	O95544	0	UPI000013CBEB	0	0	0	0	0	0	chr1:g.1775996G>A	0.1667	0.0998
chr1	1777160	rs1227210586	G	A	2	152	2151	0.013	A	intron_variant	MODIFIER	NADK	ENSG00000008130	Transcript	ENST00000378625.5	protein_coding	0	1/13	ENST00000378625.5:c.-41+2745C>T	0	0	0	0	0	0	rs1227210586	0	-1	0	SNV	HGNC	HGNC:29831	YES	1	A2	CCDS55562.1	ENSP00000367890	O95544	0	UPI000013CBEB	0	0	0	0	0	0	chr1:g.1777160G>A	0	0
chr1	1782906	rs56693667	T	G	5	152	1983	0.032	G	downstream_gene_variant	MODIFIER	GNB1	ENSG00000078369	Transcript	ENST00000378609.9	protein_coding	0	0	0	0	0	0	0	0	0	rs56693667	2380	-1	0	SNV	HGNC	HGNC:4396	YES	1	P1	CCDS34.1	ENSP00000367872	P62873	A0A024R056	UPI00000230B3	0	1	0	0	0	0	chr1:g.1782906T>G	0.1607	0.0779
chr1	1881065	rs36072213	G	A	5	152	2463	0.032	A	intron_variant	MODIFIER	GNB1	ENSG00000078369	Transcript	ENST00000378609.9	protein_coding	0	1/11	ENST00000378609.9:c.-96+9755C>T	0	0	0	0	0	0	rs36072213	0	-1	0	SNV	HGNC	HGNC:4396	YES	1	P1	CCDS34.1	ENSP00000367872	P62873	A0A024R056	UPI00000230B3	0	1	0	0	0	0	chr1:g.1881065G>A	0.1605	0.0681
chr1	1881428	rs6680613	C	T	6	150	1052	0.039	T	intron_variant	MODIFIER	GNB1	ENSG00000078369	Transcript	ENST00000378609.9	protein_coding	0	1/11	ENST00000378609.9:c.-96+9392G>A	0	0	0	0	0	0	0	0	-1	0	SNV	HGNC	HGNC:4396	YES	1	P1	CCDS34.1	ENSP00000367872	P62873	A0A024R056	UPI00000230B3	0	1	0	0	0	0	chr1:g.1881428C>T	0	0
chr1	1881695	rs140822353	C	T	7	152	2130	0.045	T	intron_variant	MODIFIER	GNB1	ENSG00000078369	Transcript	ENST00000378609.9	protein_coding	0	1/11	ENST00000378609.9:c.-96+9125G>A	0	0	0	0	0	0	rs140822353	0	-1	0	SNV	HGNC	HGNC:4396	YES	1	P1	CCDS34.1	ENSP00000367872	P62873	A0A024R056	UPI00000230B3	0	1	0	0	0	0	chr1:g.1881695C>T	0.007	0.0008
chr1	1881798	rs33976483	C	T	5	152	2217	0.032	T	intron_variant	MODIFIER	GNB1	ENSG00000078369	Transcript	ENST00000378609.9	protein_coding	0	1/11	ENST00000378609.9:c.-96+9022G>A	0	0	0	0	0	0	rs33976483	0	-1	0	SNV	HGNC	HGNC:4396	YES	1	P1	CCDS34.1	ENSP00000367872	P62873	A0A024R056	UPI00000230B3	0	1	0	0	0	0	chr1:g.1881798C>T	0.1605	0.0681
chr1	1888151	rs559545823	G	A	2	152	1169	0.013	A	intron_variant	MODIFIER	GNB1	ENSG00000078369	Transcript	ENST00000378609.9	protein_coding	0	1/11	ENST00000378609.9:c.-96+2669C>T	0	0	0	0	0	0	rs559545823	0	-1	0	SNV	HGNC	HGNC:4396	YES	1	P1	CCDS34.1	ENSP00000367872	P62873	A0A024R056	UPI00000230B3	0	1	0	0	0	0	chr1:g.1888151G>A	0	0
chr1	1890466	rs1476052955	G	A	2	152	772	0.013	A	intron_variant	MODIFIER	GNB1	ENSG00000078369	Transcript	ENST00000378609.9	protein_coding	0	1/11	ENST00000378609.9:c.-96+354C>T	0	0	0	0	0	0	rs1476052955	0	-1	0	SNV	HGNC	HGNC:4396	YES	1	P1	CCDS34.1	ENSP00000367872	P62873	A0A024R056	UPI00000230B3	0	1	0	0	0	0	chr1:g.1890466G>A	0	0
chr1	1892085	rs3806168	G	C	5	152	2040	0.032	C	upstream_gene_variant	MODIFIER	GNB1	ENSG00000078369	Transcript	ENST00000378609.9	protein_coding	0	0	0	0	0	0	0	0	0	rs3806168	998	-1	0	SNV	HGNC	HGNC:4396	YES	1	P1	CCDS34.1	ENSP00000367872	P62873	A0A024R056	UPI00000230B3	0	1	0	0	0	0	chr1:g.1892085G>C	0.1705	0.1127
chr1	1906935	rs28691882	C	T	5	152	2023	0.032	T	regulatory_region_variant	MODIFIER	0	0	RegulatoryFeature	ENSR00000344747	CTCF_binding_site	0	0	0	0	0	0	0	0	0	rs28691882	0	0	0	SNV	0	0	0	0	0	0	0	0	0	0	0	0	0	0	0	0	chr1:g.1906935C>T	0.1312	0.0136
chr1	1909167	rs941529	G	A	6	152	1837	0.038	A	regulatory_region_variant	MODIFIER	0	0	RegulatoryFeature	ENSR00000344747	CTCF_binding_site	0	0	0	0	0	0	0	0	0	rs941529	0	0	0	SNV	0	0	0	0	0	0	0	0	0	0	0	0	0	0	0	0	chr1:g.1909167G>A	0.1326	0.0136
chr1	1910289	rs34560386	C	T	4	152	905	0.026	T	upstream_gene_variant	MODIFIER	CALML6	ENSG00000169885	Transcript	ENST00000307786.8	protein_coding	0	0	0	0	0	0	0	0	0	rs34560386	4971	1	0	SNV	HGNC	HGNC:24193	YES	1	P3	CCDS30566.1	ENSP00000304643	Q8TD86	0	UPI000034EC9B	0	0	0	0	0	0	chr1:g.1910289C>T	0.1595	0.1543
chr1	1915992	rs1016578482	C	T	3	152	2282	0.019	T	downstream_gene_variant	MODIFIER	TMEM52	ENSG00000178821	Transcript	ENST00000310991.8	protein_coding	0	0	0	0	0	0	0	0	0	rs1016578482	1599	-1	0	SNV	HGNC	HGNC:27916	YES	1	P2	CCDS35.1	ENSP00000311122	Q8NDY8	0	UPI00000728B5	0	0	0	0	0	0	chr1:g.1915992C>T	0	0
chr1	1918425	rs139652341	G	A	2	152	2057	0.013	A	downstream_gene_variant	MODIFIER	CFAP74	ENSG00000142609	Transcript	ENST00000493964.5	protein_coding	0	0	0	0	0	0	0	0	0	rs139652341	3526	-1	0	SNV	HGNC	HGNC:29368	YES	5	P1	0	ENSP00000417061	Q9C0B2	0	UPI0004620AE2	0	0	0	0	0	0	chr1:g.1918425G>A	0	0
chr1	1919237	rs1049073653	C	T	2	152	1522	0.013	T	downstream_gene_variant	MODIFIER	CFAP74	ENSG00000142609	Transcript	ENST00000493964.5	protein_coding	0	0	0	0	0	0	0	0	0	rs1049073653	2714	-1	0	SNV	HGNC	HGNC:29368	YES	5	P1	0	ENSP00000417061	Q9C0B2	0	UPI0004620AE2	0	0	0	0	0	0	chr1:g.1919237C>T	0	0
chr1	2046992	rs111990411	G	A	4	152	1465	0.026	A	upstream_gene_variant	MODIFIER	PRKCZ	ENSG00000067606	Transcript	ENST00000378567.8	protein_coding	0	0	0	0	0	0	0	0	0	rs111990411	3419	1	0	SNV	HGNC	HGNC:9412	YES	1	P1	CCDS37.1	ENSP00000367830	Q05513	0	UPI0000169EB7	0	0	0	0	0	0	chr1:g.2046992G>A	0.0222	0.0151
chr1	2047216	rs6661694	G	A	3	152	1612	0.019	A	upstream_gene_variant	MODIFIER	PRKCZ	ENSG00000067606	Transcript	ENST00000378567.8	protein_coding	0	0	0	0	0	0	0	0	0	rs6661694	3195	1	0	SNV	HGNC	HGNC:9412	YES	1	P1	CCDS37.1	ENSP00000367830	Q05513	0	UPI0000169EB7	0	0	0	0	0	0	chr1:g.2047216G>A	0.0855	0.1952
chr1	2047646	rs902888558	C	T	4	152	1955	0.026	T	upstream_gene_variant	MODIFIER	PRKCZ	ENSG00000067606	Transcript	ENST00000378567.8	protein_coding	0	0	0	0	0	0	0	0	0	rs902888558	2765	1	0	SNV	HGNC	HGNC:9412	YES	1	P1	CCDS37.1	ENSP00000367830	Q05513	0	UPI0000169EB7	0	0	0	0	0	0	chr1:g.2047646C>T	0	0
chr1	2048403	rs61709121	A	G	3	152	1923	0.019	G	upstream_gene_variant	MODIFIER	PRKCZ	ENSG00000067606	Transcript	ENST00000378567.8	protein_coding	0	0	0	0	0	0	0	0	0	rs61709121	2008	1	0	SNV	HGNC	HGNC:9412	YES	1	P1	CCDS37.1	ENSP00000367830	Q05513	0	UPI0000169EB7	0	0	0	0	0	0	chr1:g.2048403A>G	0.0905	0.1891
chr1	2048731	rs75148117	C	A	4	152	1865	0.026	A	upstream_gene_variant	MODIFIER	PRKCZ	ENSG00000067606	Transcript	ENST00000378567.8	protein_coding	0	0	0	0	0	0	0	0	0	rs75148117	1680	1	0	SNV	HGNC	HGNC:9412	YES	1	P1	CCDS37.1	ENSP00000367830	Q05513	0	UPI0000169EB7	0	0	0	0	0	0	chr1:g.2048731C>A	0.018	0
chr1	2048963	rs28449507	C	T	5	152	1472	0.032	T	upstream_gene_variant	MODIFIER	PRKCZ	ENSG00000067606	Transcript	ENST00000378567.8	protein_coding	0	0	0	0	0	0	0	0	0	rs28449507	1448	1	0	SNV	HGNC	HGNC:9412	YES	1	P1	CCDS37.1	ENSP00000367830	Q05513	0	UPI0000169EB7	0	0	0	0	0	0	chr1:g.2048963C>T	0.0869	0.1884
chr1	2049371	rs541400507	C	G	2	152	1745	0.013	G	upstream_gene_variant	MODIFIER	PRKCZ	ENSG00000067606	Transcript	ENST00000378567.8	protein_coding	0	0	0	0	0	0	0	0	0	rs541400507	1040	1	0	SNV	HGNC	HGNC:9412	YES	1	P1	CCDS37.1	ENSP00000367830	Q05513	0	UPI0000169EB7	0	0	0	0	0	0	chr1:g.2049371C>G	0.0002	0
chr1	2050574	rs57743955	C	T	3	152	1786	0.019	T	5_prime_UTR_variant	MODIFIER	PRKCZ	ENSG00000067606	Transcript	ENST00000378567.8	protein_coding	1/18	0	ENST00000378567.8:c.-57C>T	0	164/2385	0	0	0	0	rs57743955	0	1	0	SNV	HGNC	HGNC:9412	YES	1	P1	CCDS37.1	ENSP00000367830	Q05513	0	UPI0000169EB7	0	0	0	0	0	0	chr1:g.2050574C>T	0.0829	0.1831
chr1	2050958	rs6692648	T	C	3	152	1755	0.019	C	intron_variant	MODIFIER	PRKCZ	ENSG00000067606	Transcript	ENST00000378567.8	protein_coding	0	1/17	ENST00000378567.8:c.71+257T>C	0	0	0	0	0	0	rs6692648	0	1	0	SNV	HGNC	HGNC:9412	YES	1	P1	CCDS37.1	ENSP00000367830	Q05513	0	UPI0000169EB7	0	0	0	0	0	0	chr1:g.2050958T>C	0.0988	0.1982
chr1	2051280	rs117092287	G	C	4	152	1822	0.026	C	intron_variant	MODIFIER	PRKCZ	ENSG00000067606	Transcript	ENST00000378567.8	protein_coding	0	1/17	ENST00000378567.8:c.71+579G>C	0	0	0	0	0	0	rs117092287	0	1	0	SNV	HGNC	HGNC:9412	YES	1	P1	CCDS37.1	ENSP00000367830	Q05513	0	UPI0000169EB7	0	0	0	0	0	0	chr1:g.2051280G>C	0.0178	0
chr1	2051542	rs117390912	G	A	4	152	2046	0.026	A	intron_variant	MODIFIER	PRKCZ	ENSG00000067606	Transcript	ENST00000378567.8	protein_coding	0	1/17	ENST00000378567.8:c.71+841G>A	0	0	0	0	0	0	rs117390912	0	1	0	SNV	HGNC	HGNC:9412	YES	1	P1	CCDS37.1	ENSP00000367830	Q05513	0	UPI0000169EB7	0	0	0	0	0	0	chr1:g.2051542G>A	0.0178	0
chr1	2052848	rs1361755574	C	G	2	152	1879	0.013	G	intron_variant	MODIFIER	PRKCZ	ENSG00000067606	Transcript	ENST00000378567.8	protein_coding	0	1/17	ENST00000378567.8:c.71+2147C>G	0	0	0	0	0	0	rs1361755574	0	1	0	SNV	HGNC	HGNC:9412	YES	1	P1	CCDS37.1	ENSP00000367830	Q05513	0	UPI0000169EB7	0	0	0	0	0	0	chr1:g.2052848C>G	0	0
chr1	2138661	rs3128297	C	T	2	152	1378	0.013	T	intron_variant	MODIFIER	PRKCZ	ENSG00000067606	Transcript	ENST00000378567.8	protein_coding	0	5/17	ENST00000378567.8:c.420+3314C>T	0	0	0	0	0	0	rs3128297	0	1	0	SNV	HGNC	HGNC:9412	YES	1	P1	CCDS37.1	ENSP00000367830	Q05513	0	UPI0000169EB7	0	0	0	0	0	0	chr1:g.2138661C>T	0.0741	0.0605
chr1	2139505	rs147724061	C	T	5	152	1715	0.032	T	intron_variant	MODIFIER	PRKCZ	ENSG00000067606	Transcript	ENST00000378567.8	protein_coding	0	5/17	ENST00000378567.8:c.420+4158C>T	0	0	0	0	0	0	rs147724061	0	1	0	SNV	HGNC	HGNC:9412	YES	1	P1	CCDS37.1	ENSP00000367830	Q05513	0	UPI0000169EB7	0	0	0	0	0	0	chr1:g.2139505C>T	0.0078	0.0015
chr1	2140299	rs3128298	C	T	2	152	2207	0.013	T	intron_variant	MODIFIER	PRKCZ	ENSG00000067606	Transcript	ENST00000378567.8	protein_coding	0	5/17	ENST00000378567.8:c.421-3911C>T	0	0	0	0	0	0	rs3128298	0	1	0	SNV	HGNC	HGNC:9412	YES	1	P1	CCDS37.1	ENSP00000367830	Q05513	0	UPI0000169EB7	0	0	0	0	0	0	chr1:g.2140299C>T	0.0733	0.0582
chr1	2174439	rs3128309	G	A	2	152	2045	0.013	A	intron_variant	MODIFIER	PRKCZ	ENSG00000067606	Transcript	ENST00000378567.8	protein_coding	0	14/17	ENST00000378567.8:c.1406-315G>A	0	0	0	0	0	0	rs3128309	0	1	0	SNV	HGNC	HGNC:9412	YES	1	P1	CCDS37.1	ENSP00000367830	Q05513	0	UPI0000169EB7	0	0	0	0	0	0	chr1:g.2174439G>A	0.0653	0.0242
chr1	2203362	rs966532686	G	A	4	152	1841	0.026	A	upstream_gene_variant	MODIFIER	FAAP20	ENSG00000162585	Transcript	ENST00000401813.7	processed_transcript	0	0	0	0	0	0	0	0	0	rs966532686	3455	-1	0	SNV	HGNC	HGNC:26428	0	1	0	0	0	0	0	0	0	0	0	0	0	0	chr1:g.2203362G>A	0	0
chr1	2205628	rs117076045	C	G	7	152	1962	0.045	G	intron_variant&non_coding_transcript_variant	MODIFIER	FAAP20	ENSG00000162585	Transcript	ENST00000487186.5	processed_transcript	0	2/7	ENST00000487186.5:n.260-1998G>C	0	0	0	0	0	0	rs117076045	0	-1	0	SNV	HGNC	HGNC:26428	0	2	0	0	0	0	0	0	0	0	0	0	0	0	chr1:g.2205628C>G	0.0048	0
chr1	2208375	rs867648338	C	G	2	152	1534	0.013	G	upstream_gene_variant	MODIFIER	AL590822.1	ENSG00000234396	Transcript	ENST00000442483.2	lincRNA	0	0	0	0	0	0	0	0	0	rs867648338	4148	1	0	SNV	Clone_based_ensembl_gene	0	YES	3	0	0	0	0	0	0	0	0	0	0	0	0	chr1:g.2208375C>G	0	0
chr1	2212052	rs143314458	G	A	4	152	1045	0.026	A	upstream_gene_variant	MODIFIER	AL590822.1	ENSG00000234396	Transcript	ENST00000442483.2	lincRNA	0	0	0	0	0	0	0	0	0	rs143314458	471	1	0	SNV	Clone_based_ensembl_gene	0	YES	3	0	0	0	0	0	0	0	0	0	0	0	0	chr1:g.2212052G>A	0.1575	0.2837
chr1	2212196	rs72927803	T	C	7	152	1884	0.045	C	upstream_gene_variant	MODIFIER	AL590822.1	ENSG00000234396	Transcript	ENST00000442483.2	lincRNA	0	0	0	0	0	0	0	0	0	rs72927803	327	1	0	SNV	Clone_based_ensembl_gene	0	YES	3	0	0	0	0	0	0	0	0	0	0	0	0	chr1:g.2212196T>C	0.0493	0.0545
chr1	2214726	rs78265569	C	A	4	152	2146	0.026	A	intron_variant&non_coding_transcript_variant	MODIFIER	AL590822.1	ENSG00000234396	Transcript	ENST00000442483.2	lincRNA	0	1/1	ENST00000442483.2:n.122+2082C>A	0	0	0	0	0	0	rs78265569	0	1	0	SNV	Clone_based_ensembl_gene	0	YES	3	0	0	0	0	0	0	0	0	0	0	0	0	chr1:g.2214726C>A	0.0599	0.0613
chr1	2230051	rs3765930	C	T	3	152	1829	0.019	T	intron_variant	MODIFIER	SKI	ENSG00000157933	Transcript	ENST00000378536.5	protein_coding	0	1/6	ENST00000378536.5:c.969+316C>T	0	0	0	0	0	0	rs3765930	0	1	0	SNV	HGNC	HGNC:10896	YES	1	P1	CCDS39.1	ENSP00000367797	P12755	0	UPI00001359DE	0	1	0	0	0	0	chr1:g.2230051C>T	0.2031	0.354
chr1	2233261	rs61417340	G	A	5	150	597	0.032	A	intron_variant	MODIFIER	SKI	ENSG00000157933	Transcript	ENST00000378536.5	protein_coding	0	1/6	ENST00000378536.5:c.969+3526G>A	0	0	0	0	0	0	rs61417340	0	1	0	SNV	HGNC	HGNC:10896	YES	1	P1	CCDS39.1	ENSP00000367797	P12755	0	UPI00001359DE	0	1	0	0	0	0	chr1:g.2233261G>A	0.0615	0.0567
chr1	2234922	rs185076740	G	C	5	152	1294	0.032	C	intron_variant	MODIFIER	SKI	ENSG00000157933	Transcript	ENST00000378536.5	protein_coding	0	1/6	ENST00000378536.5:c.969+5187G>C	0	0	0	0	0	0	rs185076740	0	1	0	SNV	HGNC	HGNC:10896	YES	1	P1	CCDS39.1	ENSP00000367797	P12755	0	UPI00001359DE	0	1	0	0	0	0	chr1:g.2234922G>C	0.0066	0
chr1	2245854	rs11583514	T	C	2	152	625	0.013	C	intron_variant	MODIFIER	SKI	ENSG00000157933	Transcript	ENST00000378536.5	protein_coding	0	1/6	ENST00000378536.5:c.969+16119T>C	0	0	0	0	0	0	rs11583514	0	1	0	SNV	HGNC	HGNC:10896	YES	1	P1	CCDS39.1	ENSP00000367797	P12755	0	UPI00001359DE	0	1	0	0	0	0	chr1:g.2245854T>C	0.0016	0
chr1	2247511	rs141043739	C	T	3	152	2353	0.019	T	intron_variant	MODIFIER	SKI	ENSG00000157933	Transcript	ENST00000378536.5	protein_coding	0	1/6	ENST00000378536.5:c.969+17776C>T	0	0	0	0	0	0	rs141043739	0	1	0	SNV	HGNC	HGNC:10896	YES	1	P1	CCDS39.1	ENSP00000367797	P12755	0	UPI00001359DE	0	1	0	0	0	0	chr1:g.2247511C>T	0.0054	0
chr1	2254781	rs16824948	C	T	3	152	2050	0.019	T	intron_variant	MODIFIER	SKI	ENSG00000157933	Transcript	ENST00000378536.5	protein_coding	0	1/6	ENST00000378536.5:c.969+25046C>T	0	0	0	0	0	0	rs16824948	0	1	0	SNV	HGNC	HGNC:10896	YES	1	P1	CCDS39.1	ENSP00000367797	P12755	0	UPI00001359DE	0	1	0	0	0	0	chr1:g.2254781C>T	0.0479	0.0045
chr1	2257984	rs183179681	C	T	5	152	1692	0.032	T	intron_variant	MODIFIER	SKI	ENSG00000157933	Transcript	ENST00000378536.5	protein_coding	0	1/6	ENST00000378536.5:c.969+28249C>T	0	0	0	0	0	0	rs183179681	0	1	0	SNV	HGNC	HGNC:10896	YES	1	P1	CCDS39.1	ENSP00000367797	P12755	0	UPI00001359DE	0	1	0	0	0	0	chr1:g.2257984C>T	0.0028	0
chr1	2270709	rs35797206	G	A	6	152	1970	0.038	A	intron_variant	MODIFIER	SKI	ENSG00000157933	Transcript	ENST00000378536.5	protein_coding	0	1/6	ENST00000378536.5:c.970-32269G>A	0	0	0	0	0	0	rs35797206	0	1	0	SNV	HGNC	HGNC:10896	YES	1	P1	CCDS39.1	ENSP00000367797	P12755	0	UPI00001359DE	0	1	0	0	0	0	chr1:g.2270709G>A	0.1675	0.2814
chr1	2270877	rs141650138	G	A	3	152	1974	0.019	A	intron_variant	MODIFIER	SKI	ENSG00000157933	Transcript	ENST00000378536.5	protein_coding	0	1/6	ENST00000378536.5:c.970-32101G>A	0	0	0	0	0	0	rs141650138	0	1	0	SNV	HGNC	HGNC:10896	YES	1	P1	CCDS39.1	ENSP00000367797	P12755	0	UPI00001359DE	0	1	0	0	0	0	chr1:g.2270877G>A	0.0036	0
chr1	2271335	rs6673129	C	T	5	152	1457	0.032	T	intron_variant	MODIFIER	SKI	ENSG00000157933	Transcript	ENST00000378536.5	protein_coding	0	1/6	ENST00000378536.5:c.970-31643C>T	0	0	0	0	0	0	rs6673129	0	1	0	SNV	HGNC	HGNC:10896	YES	1	P1	CCDS39.1	ENSP00000367797	P12755	0	UPI00001359DE	0	1	0	0	0	0	chr1:g.2271335C>T	0.1214	0.2247
chr1	2273072	rs937335226	A	G	3	152	2240	0.019	G	intron_variant	MODIFIER	SKI	ENSG00000157933	Transcript	ENST00000378536.5	protein_coding	0	1/6	ENST00000378536.5:c.970-29906A>G	0	0	0	0	0	0	rs937335226	0	1	0	SNV	HGNC	HGNC:10896	YES	1	P1	CCDS39.1	ENSP00000367797	P12755	0	UPI00001359DE	0	1	0	0	0	0	chr1:g.2273072A>G	0	0
chr1	2274398	rs1167065403	C	T	2	152	1940	0.013	T	intron_variant	MODIFIER	SKI	ENSG00000157933	Transcript	ENST00000378536.5	protein_coding	0	1/6	ENST00000378536.5:c.970-28580C>T	0	0	0	0	0	0	rs1167065403	0	1	0	SNV	HGNC	HGNC:10896	YES	1	P1	CCDS39.1	ENSP00000367797	P12755	0	UPI00001359DE	0	1	0	0	0	0	chr1:g.2274398C>T	0	0
chr1	2274946	rs72642130	C	T	3	152	2157	0.019	T	intron_variant	MODIFIER	SKI	ENSG00000157933	Transcript	ENST00000378536.5	protein_coding	0	1/6	ENST00000378536.5:c.970-28032C>T	0	0	0	0	0	0	rs72642130	0	1	0	SNV	HGNC	HGNC:10896	YES	1	P1	CCDS39.1	ENSP00000367797	P12755	0	UPI00001359DE	0	1	0	0	0	0	chr1:g.2274946C>T	0.0493	0.003
chr1	2276977	rs150634198	C	T	3	152	1866	0.019	T	intron_variant	MODIFIER	SKI	ENSG00000157933	Transcript	ENST00000378536.5	protein_coding	0	1/6	ENST00000378536.5:c.970-26001C>T	0	0	0	0	0	0	rs150634198	0	1	0	SNV	HGNC	HGNC:10896	YES	1	P1	CCDS39.1	ENSP00000367797	P12755	0	UPI00001359DE	0	1	0	0	0	0	chr1:g.2276977C>T	0.0016	0
chr1	2288631	rs4648823	T	A	2	152	2259	0.013	A	intron_variant	MODIFIER	SKI	ENSG00000157933	Transcript	ENST00000378536.5	protein_coding	0	1/6	ENST00000378536.5:c.970-14347T>A	0	0	0	0	0	0	rs4648823	0	1	0	SNV	HGNC	HGNC:10896	YES	1	P1	CCDS39.1	ENSP00000367797	P12755	0	UPI00001359DE	0	1	0	0	0	0	chr1:g.2288631T>A	0.143	0.059
chr1	2290102	0	G	A	2	152	1491	0.013	A	intron_variant	MODIFIER	SKI	ENSG00000157933	Transcript	ENST00000378536.5	protein_coding	0	1/6	ENST00000378536.5:c.970-12876G>A	0	0	0	0	0	0	0	0	1	0	SNV	HGNC	HGNC:10896	YES	1	P1	CCDS39.1	ENSP00000367797	P12755	0	UPI00001359DE	0	1	0	0	0	0	chr1:g.2290102G>A	0	0
chr1	2293418	0	C	A	2	152	1322	0.013	A	intron_variant	MODIFIER	SKI	ENSG00000157933	Transcript	ENST00000378536.5	protein_coding	0	1/6	ENST00000378536.5:c.970-9560C>A	0	0	0	0	0	0	0	0	1	0	SNV	HGNC	HGNC:10896	YES	1	P1	CCDS39.1	ENSP00000367797	P12755	0	UPI00001359DE	0	1	0	0	0	0	chr1:g.2293418C>A	0	0
chr1	2300024	rs903916	C	T	4	152	2135	0.026	T	intron_variant	MODIFIER	SKI	ENSG00000157933	Transcript	ENST00000378536.5	protein_coding	0	1/6	ENST00000378536.5:c.970-2954C>T	0	0	0	0	0	0	rs903916	0	1	0	SNV	HGNC	HGNC:10896	YES	1	P1	CCDS39.1	ENSP00000367797	P12755	0	UPI00001359DE	0	1	0	0	0	0	chr1:g.2300024C>T	0.1454	0.0885
chr1	2300128	rs1809823	G	T	4	152	2058	0.026	T	intron_variant	MODIFIER	SKI	ENSG00000157933	Transcript	ENST00000378536.5	protein_coding	0	1/6	ENST00000378536.5:c.970-2850G>T	0	0	0	0	0	0	rs1809823	0	1	0	SNV	HGNC	HGNC:10896	YES	1	P1	CCDS39.1	ENSP00000367797	P12755	0	UPI00001359DE	0	1	0	0	0	0	chr1:g.2300128G>T	0.263	0.1165
chr1	2301130	rs906333290	C	T	2	152	1804	0.013	T	intron_variant	MODIFIER	SKI	ENSG00000157933	Transcript	ENST00000378536.5	protein_coding	0	1/6	ENST00000378536.5:c.970-1848C>T	0	0	0	0	0	0	rs906333290	0	1	0	SNV	HGNC	HGNC:10896	YES	1	P1	CCDS39.1	ENSP00000367797	P12755	0	UPI00001359DE	0	1	0	0	0	0	chr1:g.2301130C>T	0	0
chr1	2311113	rs976559411	G	T	4	152	1708	0.026	T	downstream_gene_variant	MODIFIER	SKI	ENSG00000157933	Transcript	ENST00000378536.5	protein_coding	0	0	0	0	0	0	0	0	0	rs976559411	900	1	0	SNV	HGNC	HGNC:10896	YES	1	P1	CCDS39.1	ENSP00000367797	P12755	0	UPI00001359DE	0	1	0	0	0	0	chr1:g.2311113G>T	0	0
chr1	2311682	rs61762077	G	C	4	152	2096	0.026	C	downstream_gene_variant	MODIFIER	SKI	ENSG00000157933	Transcript	ENST00000378536.5	protein_coding	0	0	0	0	0	0	0	0	0	rs61762077	1469	1	0	SNV	HGNC	HGNC:10896	YES	1	P1	CCDS39.1	ENSP00000367797	P12755	0	UPI00001359DE	0	1	0	0	0	0	chr1:g.2311682G>C	0.0509	0.0522
chr1	2314622	rs61762078	G	T	4	152	1461	0.026	T	downstream_gene_variant	MODIFIER	SKI	ENSG00000157933	Transcript	ENST00000378536.5	protein_coding	0	0	0	0	0	0	0	0	0	rs61762078	4409	1	0	SNV	HGNC	HGNC:10896	YES	1	P1	CCDS39.1	ENSP00000367797	P12755	0	UPI00001359DE	0	1	0	0	0	0	chr1:g.2314622G>T	0.0455	0.0083
chr1	2316619	rs61762080	C	T	4	152	2188	0.026	T	downstream_gene_variant	MODIFIER	MORN1	ENSG00000116151	Transcript	ENST00000378531.8	protein_coding	0	0	0	0	0	0	0	0	0	rs61762080	4634	-1	0	SNV	HGNC	HGNC:25852	YES	2	P3	CCDS40.1	ENSP00000367792	Q5T089	0	UPI000007293C	0	0	0	0	0	0	chr1:g.2316619C>T	0.0459	0.0098
chr1	2391602	rs77804600	T	C	2	152	1979	0.013	C	upstream_gene_variant	MODIFIER	RER1	ENSG00000157916	Transcript	ENST00000605895.6	protein_coding	0	0	0	0	0	0	0	0	0	rs77804600	239	1	0	SNV	HGNC	HGNC:30309	YES	1	P1	CCDS41232.1	ENSP00000475168	O15258	Q5T094	UPI0000000C69	0	0	0	0	0	0	chr1:g.2391602T>C	0.1753	0.2769
chr1	2393433	rs79854931	C	T	3	152	2259	0.019	T	intron_variant	MODIFIER	RER1	ENSG00000157916	Transcript	ENST00000605895.6	protein_coding	0	1/6	ENST00000605895.6:c.-8+1475C>T	0	0	0	0	0	0	rs79854931	0	1	0	SNV	HGNC	HGNC:30309	YES	1	P1	CCDS41232.1	ENSP00000475168	O15258	Q5T094	UPI0000000C69	0	0	0	0	0	0	chr1:g.2393433C>T	0.0094	0.0008
chr1	2393442	rs11804135	G	C	7	152	2306	0.045	C	intron_variant	MODIFIER	RER1	ENSG00000157916	Transcript	ENST00000605895.6	protein_coding	0	1/6	ENST00000605895.6:c.-8+1484G>C	0	0	0	0	0	0	rs11804135	0	1	0	SNV	HGNC	HGNC:30309	YES	1	P1	CCDS41232.1	ENSP00000475168	O15258	Q5T094	UPI0000000C69	0	0	0	0	0	0	chr1:g.2393442G>C	0.2304	0.4213
chr1	2404708	rs535424233	C	T	6	152	2157	0.038	T	3_prime_UTR_variant	MODIFIER	RER1	ENSG00000157916	Transcript	ENST00000605895.6	protein_coding	7/7	0	ENST00000605895.6:c.*1584C>T	0	2300/3028	0	0	0	0	rs535424233	0	1	0	SNV	HGNC	HGNC:30309	YES	1	P1	CCDS41232.1	ENSP00000475168	O15258	Q5T094	UPI0000000C69	0	0	0	0	0	0	chr1:g.2404708C>T	0.0016	0.0015
chr1	2407611	rs147885700	C	T	2	152	2204	0.013	T	downstream_gene_variant	MODIFIER	RER1	ENSG00000157916	Transcript	ENST00000605895.6	protein_coding	0	0	0	0	0	0	0	0	0	rs147885700	2175	1	0	SNV	HGNC	HGNC:30309	YES	1	P1	CCDS41232.1	ENSP00000475168	O15258	Q5T094	UPI0000000C69	0	0	0	0	0	0	chr1:g.2407611C>T	0.0002	0
chr1	2414527	rs11811122	T	G	3	152	1877	0.019	G	upstream_gene_variant	MODIFIER	PEX10	ENSG00000157911	Transcript	ENST00000288774.7	protein_coding	0	0	0	0	0	0	0	0	0	rs11811122	1997	-1	0	SNV	HGNC	HGNC:8851	YES	1	0	CCDS41.1	ENSP00000288774	O60683	A0A024R0A4	UPI000002B0DD	0	1	0	0	0	0	chr1:g.2414527T>G	0.0629	0.0938
chr1	2415993	rs984747665	G	T	4	152	1902	0.026	T	upstream_gene_variant	MODIFIER	PEX10	ENSG00000157911	Transcript	ENST00000288774.7	protein_coding	0	0	0	0	0	0	0	0	0	rs984747665	3463	-1	0	SNV	HGNC	HGNC:8851	YES	1	0	CCDS41.1	ENSP00000288774	O60683	A0A024R0A4	UPI000002B0DD	0	1	0	0	0	0	chr1:g.2415993G>T	0	0
chr1	2416026	rs77529941	T	C	5	152	1948	0.032	C	upstream_gene_variant	MODIFIER	PEX10	ENSG00000157911	Transcript	ENST00000288774.7	protein_coding	0	0	0	0	0	0	0	0	0	rs77529941	3496	-1	0	SNV	HGNC	HGNC:8851	YES	1	0	CCDS41.1	ENSP00000288774	O60683	A0A024R0A4	UPI000002B0DD	0	1	0	0	0	0	chr1:g.2416026T>C	0.1022	0.1725
chr1	2430818	rs185109562	G	A	5	152	2088	0.032	A	intron_variant	MODIFIER	PLCH2	ENSG00000149527	Transcript	ENST00000609981.5	protein_coding	0	2/3	ENST00000609981.5:c.115+189G>A	0	0	0	0	0	0	rs185109562	0	1	cds_end_NF	SNV	HGNC	HGNC:29037	0	5	0	0	ENSP00000476436	0	V9GY64	UPI0003B92842	0	0	0	0	0	0	chr1:g.2430818G>A	0.0028	0
chr1	3068848	rs2472818	G	A	6	152	1416	0.038	A	upstream_gene_variant	MODIFIER	PRDM16	ENSG00000142611	Transcript	ENST00000270722.10	protein_coding	0	0	0	0	0	0	0	0	0	rs2472818	355	1	0	SNV	HGNC	HGNC:14000	YES	1	P3	CCDS41236.2	ENSP00000270722	Q9HAZ2	0	UPI0000458A29	0	1	0	0	0	0	chr1:g.3068848G>A	0.0952	0.1483
chr1	3070704	rs2742690	C	A	7	152	1682	0.045	A	intron_variant	MODIFIER	PRDM16	ENSG00000142611	Transcript	ENST00000270722.10	protein_coding	0	1/16	ENST00000270722.10:c.37+1408C>A	0	0	0	0	0	0	rs2742690	0	1	0	SNV	HGNC	HGNC:14000	YES	1	P3	CCDS41236.2	ENSP00000270722	Q9HAZ2	0	UPI0000458A29	0	1	0	0	0	0	chr1:g.3070704C>A	0.0703	0.0121
chr1	3072979	rs1572656	T	G	7	152	2162	0.045	G	intron_variant	MODIFIER	PRDM16	ENSG00000142611	Transcript	ENST00000270722.10	protein_coding	0	1/16	ENST00000270722.10:c.37+3683T>G	0	0	0	0	0	0	rs1572656	0	1	0	SNV	HGNC	HGNC:14000	YES	1	P3	CCDS41236.2	ENSP00000270722	Q9HAZ2	0	UPI0000458A29	0	1	0	0	0	0	chr1:g.3072979T>G	0.0713	0.0121
chr1	3073785	rs1031397531	C	G	2	152	1461	0.013	G	intron_variant	MODIFIER	PRDM16	ENSG00000142611	Transcript	ENST00000270722.10	protein_coding	0	1/16	ENST00000270722.10:c.37+4489C>G	0	0	0	0	0	0	rs1031397531	0	1	0	SNV	HGNC	HGNC:14000	YES	1	P3	CCDS41236.2	ENSP00000270722	Q9HAZ2	0	UPI0000458A29	0	1	0	0	0	0	chr1:g.3073785C>G	0	0
chr1	3075142	rs768182861	C	T	2	152	1562	0.013	T	intron_variant	MODIFIER	PRDM16	ENSG00000142611	Transcript	ENST00000270722.10	protein_coding	0	1/16	ENST00000270722.10:c.37+5846C>T	0	0	0	0	0	0	rs768182861	0	1	0	SNV	HGNC	HGNC:14000	YES	1	P3	CCDS41236.2	ENSP00000270722	Q9HAZ2	0	UPI0000458A29	0	1	0	0	0	0	chr1:g.3075142C>T	0	0
chr1	3169225	rs59663420	T	C	5	152	2009	0.032	C	intron_variant	MODIFIER	PRDM16	ENSG00000142611	Transcript	ENST00000270722.10	protein_coding	0	1/16	ENST00000270722.10:c.38-16900T>C	0	0	0	0	0	0	rs59663420	0	1	0	SNV	HGNC	HGNC:14000	YES	1	P3	CCDS41236.2	ENSP00000270722	Q9HAZ2	0	UPI0000458A29	0	1	0	0	0	0	chr1:g.3169225T>C	0.1072	0.2201
chr1	3169833	rs2651934	T	C	6	152	1469	0.038	C	intron_variant	MODIFIER	PRDM16	ENSG00000142611	Transcript	ENST00000270722.10	protein_coding	0	1/16	ENST00000270722.10:c.38-16292T>C	0	0	0	0	0	0	rs2651934	0	1	0	SNV	HGNC	HGNC:14000	YES	1	P3	CCDS41236.2	ENSP00000270722	Q9HAZ2	0	UPI0000458A29	0	1	0	0	0	0	chr1:g.3169833T>C	0.2426	0.4523
chr1	3169932	rs2651935	C	T	6	152	1590	0.038	T	intron_variant	MODIFIER	PRDM16	ENSG00000142611	Transcript	ENST00000270722.10	protein_coding	0	1/16	ENST00000270722.10:c.38-16193C>T	0	0	0	0	0	0	rs2651935	0	1	0	SNV	HGNC	HGNC:14000	YES	1	P3	CCDS41236.2	ENSP00000270722	Q9HAZ2	0	UPI0000458A29	0	1	0	0	0	0	chr1:g.3169932C>T	0.2101	0.3404
chr1	3218503	rs2651907	C	T	7	152	2071	0.045	T	intron_variant	MODIFIER	PRDM16	ENSG00000142611	Transcript	ENST00000270722.10	protein_coding	0	2/16	ENST00000270722.10:c.388-25584C>T	0	0	0	0	0	0	rs2651907	0	1	0	SNV	HGNC	HGNC:14000	YES	1	P3	CCDS41236.2	ENSP00000270722	Q9HAZ2	0	UPI0000458A29	0	1	0	0	0	0	chr1:g.3218503C>T	0.0733	0.0953
chr1	3218611	rs2651906	C	T	7	152	2135	0.045	T	intron_variant	MODIFIER	PRDM16	ENSG00000142611	Transcript	ENST00000270722.10	protein_coding	0	2/16	ENST00000270722.10:c.388-25476C>T	0	0	0	0	0	0	rs2651906	0	1	0	SNV	HGNC	HGNC:14000	YES	1	P3	CCDS41236.2	ENSP00000270722	Q9HAZ2	0	UPI0000458A29	0	1	0	0	0	0	chr1:g.3218611C>T	0.0733	0.0953
chr1	3219029	rs2651905	G	A	7	152	1912	0.045	A	intron_variant	MODIFIER	PRDM16	ENSG00000142611	Transcript	ENST00000270722.10	protein_coding	0	2/16	ENST00000270722.10:c.388-25058G>A	0	0	0	0	0	0	rs2651905	0	1	0	SNV	HGNC	HGNC:14000	YES	1	P3	CCDS41236.2	ENSP00000270722	Q9HAZ2	0	UPI0000458A29	0	1	0	0	0	0	chr1:g.3219029G>A	0.0733	0.0953
chr1	3219031	rs2651904	A	C	7	152	1910	0.045	C	intron_variant	MODIFIER	PRDM16	ENSG00000142611	Transcript	ENST00000270722.10	protein_coding	0	2/16	ENST00000270722.10:c.388-25056A>C	0	0	0	0	0	0	rs2651904	0	1	0	SNV	HGNC	HGNC:14000	YES	1	P3	CCDS41236.2	ENSP00000270722	Q9HAZ2	0	UPI0000458A29	0	1	0	0	0	0	chr1:g.3219031A>C	0.0733	0.0953
chr1	3219137	rs2651903	A	G	7	152	2195	0.045	G	intron_variant	MODIFIER	PRDM16	ENSG00000142611	Transcript	ENST00000270722.10	protein_coding	0	2/16	ENST00000270722.10:c.388-24950A>G	0	0	0	0	0	0	rs2651903	0	1	0	SNV	HGNC	HGNC:14000	YES	1	P3	CCDS41236.2	ENSP00000270722	Q9HAZ2	0	UPI0000458A29	0	1	0	0	0	0	chr1:g.3219137A>G	0.0733	0.0953
chr1	3219631	rs79372668	C	A	7	152	1985	0.045	A	intron_variant	MODIFIER	PRDM16	ENSG00000142611	Transcript	ENST00000270722.10	protein_coding	0	2/16	ENST00000270722.10:c.388-24456C>A	0	0	0	0	0	0	rs79372668	0	1	0	SNV	HGNC	HGNC:14000	YES	1	P3	CCDS41236.2	ENSP00000270722	Q9HAZ2	0	UPI0000458A29	0	1	0	0	0	0	chr1:g.3219631C>A	0.0695	0.0817
chr1	3219902	rs77144847	C	T	7	152	2141	0.045	T	intron_variant	MODIFIER	PRDM16	ENSG00000142611	Transcript	ENST00000270722.10	protein_coding	0	2/16	ENST00000270722.10:c.388-24185C>T	0	0	0	0	0	0	rs77144847	0	1	0	SNV	HGNC	HGNC:14000	YES	1	P3	CCDS41236.2	ENSP00000270722	Q9HAZ2	0	UPI0000458A29	0	1	0	0	0	0	chr1:g.3219902C>T	0.0613	0.0514
chr1	3220294	rs2651898	A	G	7	152	2080	0.045	G	intron_variant	MODIFIER	PRDM16	ENSG00000142611	Transcript	ENST00000270722.10	protein_coding	0	2/16	ENST00000270722.10:c.388-23793A>G	0	0	0	0	0	0	rs2651898	0	1	0	SNV	HGNC	HGNC:14000	YES	1	P3	CCDS41236.2	ENSP00000270722	Q9HAZ2	0	UPI0000458A29	0	1	0	0	0	0	chr1:g.3220294A>G	0.0815	0.1241
chr1	3220833	rs2651897	C	T	7	152	2404	0.045	T	intron_variant	MODIFIER	PRDM16	ENSG00000142611	Transcript	ENST00000270722.10	protein_coding	0	2/16	ENST00000270722.10:c.388-23254C>T	0	0	0	0	0	0	rs2651897	0	1	0	SNV	HGNC	HGNC:14000	YES	1	P3	CCDS41236.2	ENSP00000270722	Q9HAZ2	0	UPI0000458A29	0	1	0	0	0	0	chr1:g.3220833C>T	0.0992	0.1914
chr1	3221111	rs16823522	C	T	7	152	2325	0.045	T	intron_variant	MODIFIER	PRDM16	ENSG00000142611	Transcript	ENST00000270722.10	protein_coding	0	2/16	ENST00000270722.10:c.388-22976C>T	0	0	0	0	0	0	rs16823522	0	1	0	SNV	HGNC	HGNC:14000	YES	1	P3	CCDS41236.2	ENSP00000270722	Q9HAZ2	0	UPI0000458A29	0	1	0	0	0	0	chr1:g.3221111C>T	0.0713	0.0877
chr1	3221135	rs1112213	C	T	7	152	2275	0.045	T	intron_variant	MODIFIER	PRDM16	ENSG00000142611	Transcript	ENST00000270722.10	protein_coding	0	2/16	ENST00000270722.10:c.388-22952C>T	0	0	0	0	0	0	rs1112213	0	1	0	SNV	HGNC	HGNC:14000	YES	1	P3	CCDS41236.2	ENSP00000270722	Q9HAZ2	0	UPI0000458A29	0	1	0	0	0	0	chr1:g.3221135C>T	0.1006	0.1959
chr1	3221247	rs947222251	C	T	2	152	2468	0.013	T	intron_variant	MODIFIER	PRDM16	ENSG00000142611	Transcript	ENST00000270722.10	protein_coding	0	2/16	ENST00000270722.10:c.388-22840C>T	0	0	0	0	0	0	rs947222251	0	1	0	SNV	HGNC	HGNC:14000	YES	1	P3	CCDS41236.2	ENSP00000270722	Q9HAZ2	0	UPI0000458A29	0	1	0	0	0	0	chr1:g.3221247C>T	0	0
chr1	3221547	rs2651895	G	T	7	152	2410	0.045	T	intron_variant	MODIFIER	PRDM16	ENSG00000142611	Transcript	ENST00000270722.10	protein_coding	0	2/16	ENST00000270722.10:c.388-22540G>T	0	0	0	0	0	0	rs2651895	0	1	0	SNV	HGNC	HGNC:14000	YES	1	P3	CCDS41236.2	ENSP00000270722	Q9HAZ2	0	UPI0000458A29	0	1	0	0	0	0	chr1:g.3221547G>T	0.1094	0.2254
chr1	3221572	rs2817148	A	G	7	152	2398	0.045	G	intron_variant	MODIFIER	PRDM16	ENSG00000142611	Transcript	ENST00000270722.10	protein_coding	0	2/16	ENST00000270722.10:c.388-22515A>G	0	0	0	0	0	0	rs2817148	0	1	0	SNV	HGNC	HGNC:14000	YES	1	P3	CCDS41236.2	ENSP00000270722	Q9HAZ2	0	UPI0000458A29	0	1	0	0	0	0	chr1:g.3221572A>G	0.1767	0.4539
chr1	3221912	rs2651894	G	A	7	152	2424	0.045	A	intron_variant	MODIFIER	PRDM16	ENSG00000142611	Transcript	ENST00000270722.10	protein_coding	0	2/16	ENST00000270722.10:c.388-22175G>A	0	0	0	0	0	0	rs2651894	0	1	0	SNV	HGNC	HGNC:14000	YES	1	P3	CCDS41236.2	ENSP00000270722	Q9HAZ2	0	UPI0000458A29	0	1	0	0	0	0	chr1:g.3221912G>A	0.1092	0.2254
chr1	3222421	rs2651893	C	T	7	152	1939	0.045	T	intron_variant	MODIFIER	PRDM16	ENSG00000142611	Transcript	ENST00000270722.10	protein_coding	0	2/16	ENST00000270722.10:c.388-21666C>T	0	0	0	0	0	0	rs2651893	0	1	0	SNV	HGNC	HGNC:14000	YES	1	P3	CCDS41236.2	ENSP00000270722	Q9HAZ2	0	UPI0000458A29	0	1	0	0	0	0	chr1:g.3222421C>T	0.1685	0.4213
chr1	3222431	rs2651892	A	G	7	152	1936	0.045	G	intron_variant	MODIFIER	PRDM16	ENSG00000142611	Transcript	ENST00000270722.10	protein_coding	0	2/16	ENST00000270722.10:c.388-21656A>G	0	0	0	0	0	0	rs2651892	0	1	0	SNV	HGNC	HGNC:14000	YES	1	P3	CCDS41236.2	ENSP00000270722	Q9HAZ2	0	UPI0000458A29	0	1	0	0	0	0	chr1:g.3222431A>G	0.1691	0.4259
chr1	3222664	rs2817149	G	A	7	152	2144	0.045	A	intron_variant	MODIFIER	PRDM16	ENSG00000142611	Transcript	ENST00000270722.10	protein_coding	0	2/16	ENST00000270722.10:c.388-21423G>A	0	0	0	0	0	0	rs2817149	0	1	0	SNV	HGNC	HGNC:14000	YES	1	P3	CCDS41236.2	ENSP00000270722	Q9HAZ2	0	UPI0000458A29	0	1	0	0	0	0	chr1:g.3222664G>A	0.1683	0.4259
chr1	3223018	rs78024466	G	C	7	152	1715	0.045	C	intron_variant	MODIFIER	PRDM16	ENSG00000142611	Transcript	ENST00000270722.10	protein_coding	0	2/16	ENST00000270722.10:c.388-21069G>C	0	0	0	0	0	0	rs78024466	0	1	0	SNV	HGNC	HGNC:14000	YES	1	P3	CCDS41236.2	ENSP00000270722	Q9HAZ2	0	UPI0000458A29	0	1	0	0	0	0	chr1:g.3223018G>C	0.0669	0.0719
chr1	3223352	rs2651891	G	A	7	152	1709	0.045	A	intron_variant	MODIFIER	PRDM16	ENSG00000142611	Transcript	ENST00000270722.10	protein_coding	0	2/16	ENST00000270722.10:c.388-20735G>A	0	0	0	0	0	0	rs2651891	0	1	0	SNV	HGNC	HGNC:14000	YES	1	P3	CCDS41236.2	ENSP00000270722	Q9HAZ2	0	UPI0000458A29	0	1	0	0	0	0	chr1:g.3223352G>A	0.1653	0.4145
chr1	3223683	rs11804075	G	A	7	152	1933	0.045	A	intron_variant	MODIFIER	PRDM16	ENSG00000142611	Transcript	ENST00000270722.10	protein_coding	0	2/16	ENST00000270722.10:c.388-20404G>A	0	0	0	0	0	0	rs11804075	0	1	0	SNV	HGNC	HGNC:14000	YES	1	P3	CCDS41236.2	ENSP00000270722	Q9HAZ2	0	UPI0000458A29	0	1	0	0	0	0	chr1:g.3223683G>A	0.1683	0.4259
chr1	3312351	rs12409345	T	C	2	152	1963	0.013	C	intron_variant	MODIFIER	PRDM16	ENSG00000142611	Transcript	ENST00000270722.10	protein_coding	0	3/16	ENST00000270722.10:c.438+68214T>C	0	0	0	0	0	0	rs12409345	0	1	0	SNV	HGNC	HGNC:14000	YES	1	P3	CCDS41236.2	ENSP00000270722	Q9HAZ2	0	UPI0000458A29	0	1	0	0	0	0	chr1:g.3312351T>C	0.2189	0.3124
chr1	3313426	rs2282193	T	C	2	152	1903	0.013	C	intron_variant	MODIFIER	PRDM16	ENSG00000142611	Transcript	ENST00000270722.10	protein_coding	0	3/16	ENST00000270722.10:c.438+69289T>C	0	0	0	0	0	0	rs2282193	0	1	0	SNV	HGNC	HGNC:14000	YES	1	P3	CCDS41236.2	ENSP00000270722	Q9HAZ2	0	UPI0000458A29	0	1	0	0	0	0	chr1:g.3313426T>C	0.2186	0.3124
chr1	3347410	rs1291161852	C	T	2	152	2147	0.013	T	intron_variant	MODIFIER	PRDM16	ENSG00000142611	Transcript	ENST00000270722.10	protein_coding	0	3/16	ENST00000270722.10:c.439-37742C>T	0	0	0	0	0	0	rs1291161852	0	1	0	SNV	HGNC	HGNC:14000	YES	1	P3	CCDS41236.2	ENSP00000270722	Q9HAZ2	0	UPI0000458A29	0	1	0	0	0	0	chr1:g.3347410C>T	0	0
chr1	3350225	rs944820	C	T	4	152	2241	0.026	T	intron_variant	MODIFIER	PRDM16	ENSG00000142611	Transcript	ENST00000270722.10	protein_coding	0	3/16	ENST00000270722.10:c.439-34927C>T	0	0	0	0	0	0	rs944820	0	1	0	SNV	HGNC	HGNC:14000	YES	1	P3	CCDS41236.2	ENSP00000270722	Q9HAZ2	0	UPI0000458A29	0	1	0	0	0	0	chr1:g.3350225C>T	0.005	0.0008
chr1	3455048	rs115427362	C	T	6	152	936	0.038	T	intron_variant	MODIFIER	ARHGEF16	ENSG00000130762	Transcript	ENST00000378378.9	protein_coding	0	1/14	ENST00000378378.9:c.-20+237C>T	0	0	0	0	0	0	rs115427362	0	1	0	SNV	HGNC	HGNC:15515	YES	2	P2	CCDS46.2	ENSP00000367629	Q5VV41	0	UPI00002039A3	0	0	0	0	0	0	chr1:g.3455048C>T	0.0763	0.1127
chr1	3456911	rs12568351	C	T	7	152	2180	0.045	T	intron_variant	MODIFIER	ARHGEF16	ENSG00000130762	Transcript	ENST00000378378.9	protein_coding	0	1/14	ENST00000378378.9:c.-20+2100C>T	0	0	0	0	0	0	rs12568351	0	1	0	SNV	HGNC	HGNC:15515	YES	2	P2	CCDS46.2	ENSP00000367629	Q5VV41	0	UPI00002039A3	0	0	0	0	0	0	chr1:g.3456911C>T	0.0761	0.1127
chr1	3457454	rs11809235	G	A	7	152	2120	0.045	A	intron_variant	MODIFIER	ARHGEF16	ENSG00000130762	Transcript	ENST00000378378.9	protein_coding	0	1/14	ENST00000378378.9:c.-20+2643G>A	0	0	0	0	0	0	rs11809235	0	1	0	SNV	HGNC	HGNC:15515	YES	2	P2	CCDS46.2	ENSP00000367629	Q5VV41	0	UPI00002039A3	0	0	0	0	0	0	chr1:g.3457454G>A	0.0761	0.1127
chr1	3457594	rs11809264	G	A	7	152	2092	0.045	A	intron_variant	MODIFIER	ARHGEF16	ENSG00000130762	Transcript	ENST00000378378.9	protein_coding	0	1/14	ENST00000378378.9:c.-20+2783G>A	0	0	0	0	0	0	rs11809264	0	1	0	SNV	HGNC	HGNC:15515	YES	2	P2	CCDS46.2	ENSP00000367629	Q5VV41	0	UPI00002039A3	0	0	0	0	0	0	chr1:g.3457594G>A	0.0763	0.1127
chr1	3459369	rs16823777	C	T	7	152	2021	0.045	T	intron_variant	MODIFIER	ARHGEF16	ENSG00000130762	Transcript	ENST00000378378.9	protein_coding	0	1/14	ENST00000378378.9:c.-19-3697C>T	0	0	0	0	0	0	rs16823777	0	1	0	SNV	HGNC	HGNC:15515	YES	2	P2	CCDS46.2	ENSP00000367629	Q5VV41	0	UPI00002039A3	0	0	0	0	0	0	chr1:g.3459369C>T	0.0441	0
chr1	3460724	rs12568681	G	A	7	152	2018	0.045	A	intron_variant	MODIFIER	ARHGEF16	ENSG00000130762	Transcript	ENST00000378378.9	protein_coding	0	1/14	ENST00000378378.9:c.-19-2342G>A	0	0	0	0	0	0	rs12568681	0	1	0	SNV	HGNC	HGNC:15515	YES	2	P2	CCDS46.2	ENSP00000367629	Q5VV41	0	UPI00002039A3	0	0	0	0	0	0	chr1:g.3460724G>A	0.0757	0.1112
chr1	3461029	rs986229989	C	T	2	152	1936	0.013	T	intron_variant	MODIFIER	ARHGEF16	ENSG00000130762	Transcript	ENST00000378378.9	protein_coding	0	1/14	ENST00000378378.9:c.-19-2037C>T	0	0	0	0	0	0	rs986229989	0	1	0	SNV	HGNC	HGNC:15515	YES	2	P2	CCDS46.2	ENSP00000367629	Q5VV41	0	UPI00002039A3	0	0	0	0	0	0	chr1:g.3461029C>T	0	0
chr1	3479238	rs116411040	C	T	7	152	2169	0.045	T	intron_variant	MODIFIER	ARHGEF16	ENSG00000130762	Transcript	ENST00000378378.9	protein_coding	0	12/14	ENST00000378378.9:c.1815-279C>T	0	0	0	0	0	0	rs116411040	0	1	0	SNV	HGNC	HGNC:15515	YES	2	P2	CCDS46.2	ENSP00000367629	Q5VV41	0	UPI00002039A3	0	0	0	0	0	0	chr1:g.3479238C>T	0.0136	0.0015
chr1	3529641	rs34915232	C	G	5	152	2121	0.032	G	intron_variant	MODIFIER	MEGF6	ENSG00000162591	Transcript	ENST00000356575.9	protein_coding	0	4/36	ENST00000356575.9:c.482-5395G>C	0	0	0	0	0	0	rs34915232	0	-1	0	SNV	HGNC	HGNC:3232	YES	1	P1	CCDS41237.1	ENSP00000348982	O75095	0	UPI0000DACACB	0	0	0	0	0	0	chr1:g.3529641C>G	0.1204	0.0121
chr1	3529733	rs117361977	T	A	5	152	2116	0.032	A	intron_variant	MODIFIER	MEGF6	ENSG00000162591	Transcript	ENST00000356575.9	protein_coding	0	4/36	ENST00000356575.9:c.482-5487A>T	0	0	0	0	0	0	rs117361977	0	-1	0	SNV	HGNC	HGNC:3232	YES	1	P1	CCDS41237.1	ENSP00000348982	O75095	0	UPI0000DACACB	0	0	0	0	0	0	chr1:g.3529733T>A	0.0515	0.0045
chr1	3529947	rs4648520	C	T	5	152	2060	0.032	T	intron_variant	MODIFIER	MEGF6	ENSG00000162591	Transcript	ENST00000356575.9	protein_coding	0	4/36	ENST00000356575.9:c.482-5701G>A	0	0	0	0	0	0	rs4648520	0	-1	0	SNV	HGNC	HGNC:3232	YES	1	P1	CCDS41237.1	ENSP00000348982	O75095	0	UPI0000DACACB	0	0	0	0	0	0	chr1:g.3529947C>T	0.0489	0.0038
chr1	3530249	rs4648392	G	A	5	152	2167	0.032	A	intron_variant	MODIFIER	MEGF6	ENSG00000162591	Transcript	ENST00000356575.9	protein_coding	0	4/36	ENST00000356575.9:c.482-6003C>T	0	0	0	0	0	0	rs4648392	0	-1	0	SNV	HGNC	HGNC:3232	YES	1	P1	CCDS41237.1	ENSP00000348982	O75095	0	UPI0000DACACB	0	0	0	0	0	0	chr1:g.3530249G>A	0.0491	0.0038
chr1	3530415	rs1044181359	C	T	2	152	1778	0.013	T	intron_variant	MODIFIER	MEGF6	ENSG00000162591	Transcript	ENST00000356575.9	protein_coding	0	4/36	ENST00000356575.9:c.482-6169G>A	0	0	0	0	0	0	rs1044181359	0	-1	0	SNV	HGNC	HGNC:3232	YES	1	P1	CCDS41237.1	ENSP00000348982	O75095	0	UPI0000DACACB	0	0	0	0	0	0	chr1:g.3530415C>T	0	0
chr1	3530712	rs4648393	G	A	5	152	2003	0.032	A	intron_variant	MODIFIER	MEGF6	ENSG00000162591	Transcript	ENST00000356575.9	protein_coding	0	4/36	ENST00000356575.9:c.482-6466C>T	0	0	0	0	0	0	rs4648393	0	-1	0	SNV	HGNC	HGNC:3232	YES	1	P1	CCDS41237.1	ENSP00000348982	O75095	0	UPI0000DACACB	0	0	0	0	0	0	chr1:g.3530712G>A	0.0489	0.0038
chr1	3531233	rs4648521	G	A	5	152	1909	0.032	A	intron_variant	MODIFIER	MEGF6	ENSG00000162591	Transcript	ENST00000356575.9	protein_coding	0	4/36	ENST00000356575.9:c.482-6987C>T	0	0	0	0	0	0	rs4648521	0	-1	0	SNV	HGNC	HGNC:3232	YES	1	P1	CCDS41237.1	ENSP00000348982	O75095	0	UPI0000DACACB	0	0	0	0	0	0	chr1:g.3531233G>A	0.0489	0.0038
chr1	3539732	rs16823032	T	C	5	152	2156	0.032	C	intron_variant	MODIFIER	MEGF6	ENSG00000162591	Transcript	ENST00000356575.9	protein_coding	0	4/36	ENST00000356575.9:c.482-15486A>G	0	0	0	0	0	0	rs16823032	0	-1	0	SNV	HGNC	HGNC:3232	YES	1	P1	CCDS41237.1	ENSP00000348982	O75095	0	UPI0000DACACB	0	0	0	0	0	0	chr1:g.3539732T>C	0.0545	0.0083
chr1	3540027	rs182304938	G	A	4	152	2313	0.026	A	intron_variant	MODIFIER	MEGF6	ENSG00000162591	Transcript	ENST00000356575.9	protein_coding	0	4/36	ENST00000356575.9:c.482-15781C>T	0	0	0	0	0	0	rs182304938	0	-1	0	SNV	HGNC	HGNC:3232	YES	1	P1	CCDS41237.1	ENSP00000348982	O75095	0	UPI0000DACACB	0	0	0	0	0	0	chr1:g.3540027G>A	0.0004	0
chr1	3540747	rs12562983	C	T	6	152	2279	0.038	T	intron_variant	MODIFIER	MEGF6	ENSG00000162591	Transcript	ENST00000356575.9	protein_coding	0	4/36	ENST00000356575.9:c.482-16501G>A	0	0	0	0	0	0	rs12562983	0	-1	0	SNV	HGNC	HGNC:3232	YES	1	P1	CCDS41237.1	ENSP00000348982	O75095	0	UPI0000DACACB	0	0	0	0	0	0	chr1:g.3540747C>T	0.0511	0.0083
chr1	3542633	rs75201405	G	A	2	152	1831	0.013	A	intron_variant	MODIFIER	MEGF6	ENSG00000162591	Transcript	ENST00000356575.9	protein_coding	0	4/36	ENST00000356575.9:c.482-18387C>T	0	0	0	0	0	0	rs75201405	0	-1	0	SNV	HGNC	HGNC:3232	YES	1	P1	CCDS41237.1	ENSP00000348982	O75095	0	UPI0000DACACB	0	0	0	0	0	0	chr1:g.3542633G>A	0.0487	0.0598
chr1	3543648	rs112381444	G	T	2	152	2065	0.013	T	intron_variant	MODIFIER	MEGF6	ENSG00000162591	Transcript	ENST00000356575.9	protein_coding	0	4/36	ENST00000356575.9:c.482-19402C>A	0	0	0	0	0	0	rs112381444	0	-1	0	SNV	HGNC	HGNC:3232	YES	1	P1	CCDS41237.1	ENSP00000348982	O75095	0	UPI0000DACACB	0	0	0	0	0	0	chr1:g.3543648G>T	0.0517	0.0711
chr1	3543897	rs59176181	C	T	2	152	2019	0.013	T	intron_variant	MODIFIER	MEGF6	ENSG00000162591	Transcript	ENST00000356575.9	protein_coding	0	4/36	ENST00000356575.9:c.482-19651G>A	0	0	0	0	0	0	rs59176181	0	-1	0	SNV	HGNC	HGNC:3232	YES	1	P1	CCDS41237.1	ENSP00000348982	O75095	0	UPI0000DACACB	0	0	0	0	0	0	chr1:g.3543897C>T	0.1118	0.2443
chr1	3547239	rs34748054	A	G	2	152	1911	0.013	G	intron_variant	MODIFIER	MEGF6	ENSG00000162591	Transcript	ENST00000356575.9	protein_coding	0	4/36	ENST00000356575.9:c.482-22993T>C	0	0	0	0	0	0	rs34748054	0	-1	0	SNV	HGNC	HGNC:3232	YES	1	P1	CCDS41237.1	ENSP00000348982	O75095	0	UPI0000DACACB	0	0	0	0	0	0	chr1:g.3547239A>G	0.1597	0.0144
chr1	3549132	rs7539836	A	G	2	152	1971	0.013	G	intron_variant	MODIFIER	MEGF6	ENSG00000162591	Transcript	ENST00000356575.9	protein_coding	0	4/36	ENST00000356575.9:c.482-24886T>C	0	0	0	0	0	0	rs7539836	0	-1	0	SNV	HGNC	HGNC:3232	YES	1	P1	CCDS41237.1	ENSP00000348982	O75095	0	UPI0000DACACB	0	0	0	0	0	0	chr1:g.3549132A>G	0.3029	0.7799
chr1	3618727	rs959417739	C	T	5	152	1934	0.032	T	downstream_gene_variant	MODIFIER	AL513320.1	ENSG00000238260	Transcript	ENST00000435049.1	antisense	0	0	0	0	0	0	0	0	0	rs959417739	4463	-1	0	SNV	Clone_based_ensembl_gene	0	YES	3	0	0	0	0	0	0	0	0	0	0	0	0	chr1:g.3618727C>T	0	0
chr1	3671665	rs891440889	G	A	2	152	1967	0.013	A	intron_variant	MODIFIER	TP73	ENSG00000078900	Transcript	ENST00000378295.9	protein_coding	0	1/13	ENST00000378295.9:c.-33-10668G>A	0	0	0	0	0	0	rs891440889	0	1	0	SNV	HGNC	HGNC:12003	YES	1	P3	CCDS49.1	ENSP00000367545	O15350	A0A024R4C3	UPI000002E988	0	1	0	0	0	0	chr1:g.3671665G>A	0	0
chr1	3672337	rs3765700	G	C	3	152	2074	0.019	C	intron_variant	MODIFIER	TP73	ENSG00000078900	Transcript	ENST00000378295.9	protein_coding	0	1/13	ENST00000378295.9:c.-33-9996G>C	0	0	0	0	0	0	rs3765700	0	1	0	SNV	HGNC	HGNC:12003	YES	1	P3	CCDS49.1	ENSP00000367545	O15350	A0A024R4C3	UPI000002E988	0	1	0	0	0	0	chr1:g.3672337G>C	0.3071	0.0635
chr1	3673689	rs74796852	C	T	5	152	2006	0.032	T	intron_variant	MODIFIER	TP73	ENSG00000078900	Transcript	ENST00000378295.9	protein_coding	0	1/13	ENST00000378295.9:c.-33-8644C>T	0	0	0	0	0	0	rs74796852	0	1	0	SNV	HGNC	HGNC:12003	YES	1	P3	CCDS49.1	ENSP00000367545	O15350	A0A024R4C3	UPI000002E988	0	1	0	0	0	0	chr1:g.3673689C>T	0.0477	0.0023
chr1	3675688	rs949014687	G	A	2	152	1779	0.013	A	intron_variant	MODIFIER	TP73	ENSG00000078900	Transcript	ENST00000378295.9	protein_coding	0	1/13	ENST00000378295.9:c.-33-6645G>A	0	0	0	0	0	0	rs949014687	0	1	0	SNV	HGNC	HGNC:12003	YES	1	P3	CCDS49.1	ENSP00000367545	O15350	A0A024R4C3	UPI000002E988	0	1	0	0	0	0	chr1:g.3675688G>A	0	0
chr1	3679133	rs117122665	C	T	5	152	2198	0.032	T	intron_variant	MODIFIER	TP73	ENSG00000078900	Transcript	ENST00000378295.9	protein_coding	0	1/13	ENST00000378295.9:c.-33-3200C>T	0	0	0	0	0	0	rs117122665	0	1	0	SNV	HGNC	HGNC:12003	YES	1	P3	CCDS49.1	ENSP00000367545	O15350	A0A024R4C3	UPI000002E988	0	1	0	0	0	0	chr1:g.3679133C>T	0.0222	0.0061
chr1	3688116	0	C	A	2	152	1918	0.013	A	intron_variant	MODIFIER	TP73	ENSG00000078900	Transcript	ENST00000378295.9	protein_coding	0	3/13	ENST00000378295.9:c.186+4936C>A	0	0	0	0	0	0	0	0	1	0	SNV	HGNC	HGNC:12003	YES	1	P3	CCDS49.1	ENSP00000367545	O15350	A0A024R4C3	UPI000002E988	0	1	0	0	0	0	chr1:g.3688116C>A	0	0
chr1	3688184	rs1055482961	C	T	2	152	2097	0.013	T	intron_variant	MODIFIER	TP73	ENSG00000078900	Transcript	ENST00000378295.9	protein_coding	0	3/13	ENST00000378295.9:c.186+5004C>T	0	0	0	0	0	0	rs1055482961	0	1	0	SNV	HGNC	HGNC:12003	YES	1	P3	CCDS49.1	ENSP00000367545	O15350	A0A024R4C3	UPI000002E988	0	1	0	0	0	0	chr1:g.3688184C>T	0	0
chr1	3695730	rs3765733	G	A	2	152	2056	0.013	A	intron_variant	MODIFIER	TP73	ENSG00000078900	Transcript	ENST00000378295.9	protein_coding	0	3/13	ENST00000378295.9:c.187-11819G>A	0	0	0	0	0	0	rs3765733	0	1	0	SNV	HGNC	HGNC:12003	YES	1	P3	CCDS49.1	ENSP00000367545	O15350	A0A024R4C3	UPI000002E988	0	1	0	0	0	0	chr1:g.3695730G>A	0.0156	0.0272
chr1	3695855	rs3765734	G	A	2	152	1911	0.013	A	intron_variant	MODIFIER	TP73	ENSG00000078900	Transcript	ENST00000378295.9	protein_coding	0	3/13	ENST00000378295.9:c.187-11694G>A	0	0	0	0	0	0	rs3765734	0	1	0	SNV	HGNC	HGNC:12003	YES	1	P3	CCDS49.1	ENSP00000367545	O15350	A0A024R4C3	UPI000002E988	0	1	0	0	0	0	chr1:g.3695855G>A	0.0258	0.0643
chr1	3772622	rs1468754248	G	A	5	152	782	0.032	A	upstream_gene_variant	MODIFIER	SMIM1	ENSG00000235169	Transcript	ENST00000444870.7	protein_coding	0	0	0	0	0	0	0	0	0	rs1468754248	165	1	0	SNV	HGNC	HGNC:44204	YES	1	P1	CCDS57966.1	ENSP00000457386	B2RUZ4	M4WDD3	UPI00002039BC	0	1	0	0	0	0	chr1:g.3772622G>A	0	0
chr1	3774926	rs6673829	G	A	5	152	1713	0.032	A	intron_variant	MODIFIER	SMIM1	ENSG00000235169	Transcript	ENST00000444870.7	protein_coding	0	2/3	ENST00000444870.7:c.-75-373G>A	0	0	0	0	0	0	rs6673829	0	1	0	SNV	HGNC	HGNC:44204	YES	1	P1	CCDS57966.1	ENSP00000457386	B2RUZ4	M4WDD3	UPI00002039BC	0	1	0	0	0	0	chr1:g.3774926G>A	0.1336	0.0469
chr1	3776185	rs7531757	G	T	4	152	2051	0.026	T	downstream_gene_variant	MODIFIER	CCDC27	ENSG00000162592	Transcript	ENST00000294600.7	protein_coding	0	0	0	0	0	0	0	0	0	rs7531757	4540	1	0	SNV	HGNC	HGNC:26546	YES	1	P1	CCDS50.1	ENSP00000294600	Q2M243	0	UPI000013E186	0	0	0	0	0	0	chr1:g.3776185G>T	0.0883	0.1505
chr1	3776186	rs7540647	C	T	4	152	2056	0.026	T	downstream_gene_variant	MODIFIER	CCDC27	ENSG00000162592	Transcript	ENST00000294600.7	protein_coding	0	0	0	0	0	0	0	0	0	rs7540647	4541	1	0	SNV	HGNC	HGNC:26546	YES	1	P1	CCDS50.1	ENSP00000294600	Q2M243	0	UPI000013E186	0	0	0	0	0	0	chr1:g.3776186C>T	0.0883	0.1505
chr1	3776232	rs75673976	G	A	3	152	2038	0.019	A	downstream_gene_variant	MODIFIER	CCDC27	ENSG00000162592	Transcript	ENST00000294600.7	protein_coding	0	0	0	0	0	0	0	0	0	rs75673976	4587	1	0	SNV	HGNC	HGNC:26546	YES	1	P1	CCDS50.1	ENSP00000294600	Q2M243	0	UPI000013E186	0	0	0	0	0	0	chr1:g.3776232G>A	0.014	0.0068
chr1	3776325	rs778045176	C	T	6	152	1865	0.038	T	downstream_gene_variant	MODIFIER	CCDC27	ENSG00000162592	Transcript	ENST00000294600.7	protein_coding	0	0	0	0	0	0	0	0	0	rs778045176	4680	1	0	SNV	HGNC	HGNC:26546	YES	1	P1	CCDS50.1	ENSP00000294600	Q2M243	0	UPI000013E186	0	0	0	0	0	0	chr1:g.3776325C>T	0	0
chr1	3776609	rs35568319	C	T	4	152	1989	0.026	T	downstream_gene_variant	MODIFIER	CCDC27	ENSG00000162592	Transcript	ENST00000294600.7	protein_coding	0	0	0	0	0	0	0	0	0	rs35568319	4964	1	0	SNV	HGNC	HGNC:26546	YES	1	P1	CCDS50.1	ENSP00000294600	Q2M243	0	UPI000013E186	0	0	0	0	0	0	chr1:g.3776609C>T	0.0895	0.1558
chr1	3796533	rs375622978	G	T	4	152	1667	0.026	T	upstream_gene_variant	MODIFIER	LRRC47	ENSG00000130764	Transcript	ENST00000378251.3	protein_coding	0	0	0	0	0	0	0	0	0	rs375622978	35	-1	0	SNV	HGNC	HGNC:29207	YES	1	P1	CCDS51.1	ENSP00000367498	Q8N1G4	A0A024R4G1	UPI000006DEDC	0	0	0	0	0	0	chr1:g.3796533G>T	0	0
chr1	3856515	rs140260649	G	A	4	152	1740	0.026	A	intron_variant	MODIFIER	CEP104	ENSG00000116198	Transcript	ENST00000378230.8	protein_coding	0	1/21	ENST00000378230.8:c.-15+374C>T	0	0	0	0	0	0	rs140260649	0	-1	0	SNV	HGNC	HGNC:24866	YES	5	P1	CCDS30571.1	ENSP00000367476	O60308	0	UPI0000139AA8	0	1	0	0	0	0	chr1:g.3856515G>A	0.0226	0.003
chr1	3857985	rs12127619	C	T	6	152	2073	0.038	T	upstream_gene_variant	MODIFIER	CEP104	ENSG00000116198	Transcript	ENST00000378230.8	protein_coding	0	0	0	0	0	0	0	0	0	rs12127619	774	-1	0	SNV	HGNC	HGNC:24866	YES	5	P1	CCDS30571.1	ENSP00000367476	O60308	0	UPI0000139AA8	0	1	0	0	0	0	chr1:g.3857985C>T	0.2682	0.5023
chr1	3881676	rs1003756344	C	T	2	152	1263	0.013	T	intron_variant	MODIFIER	DFFB	ENSG00000169598	Transcript	ENST00000338895.7	protein_coding	0	6/6	ENST00000338895.7:c.855-1831C>T	0	0	0	0	0	0	rs1003756344	0	1	0	SNV	HGNC	HGNC:2773	YES	2	A2	CCDS72693.1	ENSP00000339524	0	B4DZS0	UPI00017A851D	0	0	0	0	0	0	chr1:g.3881676C>T	0	0
chr1	3889794	rs10909819	T	C	5	152	1481	0.032	C	3_prime_UTR_variant	MODIFIER	C1orf174	ENSG00000198912	Transcript	ENST00000361605.4	protein_coding	4/4	0	ENST00000361605.4:c.*166A>G	0	984/1645	0	0	0	0	rs10909819	0	-1	0	SNV	HGNC	HGNC:27915	YES	1	P1	CCDS53.1	ENSP00000355306	Q8IYL3	0	UPI00001C1D98	0	0	0	0	0	0	chr1:g.3889794T>C	0.1452	0.0991
chr1	3890558	rs7513321	G	A	4	152	2382	0.026	A	intron_variant	MODIFIER	C1orf174	ENSG00000198912	Transcript	ENST00000361605.4	protein_coding	0	3/3	ENST00000361605.4:c.618+11C>T	0	0	0	0	0	0	rs7513321	0	-1	0	SNV	HGNC	HGNC:27915	YES	1	P1	CCDS53.1	ENSP00000355306	Q8IYL3	0	UPI00001C1D98	0	0	0	0	0	0	chr1:g.3890558G>A	0.1767	0.3139
chr1	3890824	rs4131373	G	A	4	152	2185	0.026	A	synonymous_variant	LOW	C1orf174	ENSG00000198912	Transcript	ENST00000361605.4	protein_coding	3/4	0	ENST00000361605.4:c.363C>T	ENSP00000355306.3:p.Leu121%3D	449/1645	363/732	121/243	L	ctC/ctT	rs4131373	0	-1	0	SNV	HGNC	HGNC:27915	YES	1	P1	CCDS53.1	ENSP00000355306	Q8IYL3	0	UPI00001C1D98	0	0	0	0	hmmpanther:PTHR28491&Pfam_domain:PF15772	0	chr1:g.3890824G>A	0.1462	0.2458
chr1	3899286	rs10909824	T	C	4	152	1708	0.026	C	intron_variant	MODIFIER	C1orf174	ENSG00000198912	Transcript	ENST00000361605.4	protein_coding	0	1/3	ENST00000361605.4:c.15+886A>G	0	0	0	0	0	0	rs10909824	0	-1	0	SNV	HGNC	HGNC:27915	YES	1	P1	CCDS53.1	ENSP00000355306	Q8IYL3	0	UPI00001C1D98	0	0	0	0	0	0	chr1:g.3899286T>C	0.2149	0.4486
chr1	3900119	rs113529609	A	G	4	152	1378	0.026	G	intron_variant	MODIFIER	C1orf174	ENSG00000198912	Transcript	ENST00000361605.4	protein_coding	0	1/3	ENST00000361605.4:c.15+53T>C	0	0	0	0	0	0	rs113529609	0	-1	0	SNV	HGNC	HGNC:27915	YES	1	P1	CCDS53.1	ENSP00000355306	Q8IYL3	0	UPI00001C1D98	0	0	0	0	0	0	chr1:g.3900119A>G	0.2151	0.4486
chr1	3900290	rs61770363	G	A	5	152	1107	0.032	A	upstream_gene_variant	MODIFIER	C1orf174	ENSG00000198912	Transcript	ENST00000361605.4	protein_coding	0	0	0	0	0	0	0	0	0	rs61770363	18	-1	0	SNV	HGNC	HGNC:27915	YES	1	P1	CCDS53.1	ENSP00000355306	Q8IYL3	0	UPI00001C1D98	0	0	0	0	0	0	chr1:g.3900290G>A	0.1484	0.1104
chr1	3900386	rs75689004	C	T	4	152	1145	0.026	T	upstream_gene_variant	MODIFIER	C1orf174	ENSG00000198912	Transcript	ENST00000361605.4	protein_coding	0	0	0	0	0	0	0	0	0	rs75689004	114	-1	0	SNV	HGNC	HGNC:27915	YES	1	P1	CCDS53.1	ENSP00000355306	Q8IYL3	0	UPI00001C1D98	0	0	0	0	0	0	chr1:g.3900386C>T	0.0631	0.0136
chr1	3900688	rs12741752	T	C	5	152	1530	0.032	C	upstream_gene_variant	MODIFIER	C1orf174	ENSG00000198912	Transcript	ENST00000361605.4	protein_coding	0	0	0	0	0	0	0	0	0	rs12741752	416	-1	0	SNV	HGNC	HGNC:27915	YES	1	P1	CCDS53.1	ENSP00000355306	Q8IYL3	0	UPI00001C1D98	0	0	0	0	0	0	chr1:g.3900688T>C	0.0541	0.0113
chr1	3900696	rs10909825	C	T	4	152	1567	0.026	T	upstream_gene_variant	MODIFIER	C1orf174	ENSG00000198912	Transcript	ENST00000361605.4	protein_coding	0	0	0	0	0	0	0	0	0	rs10909825	424	-1	0	SNV	HGNC	HGNC:27915	YES	1	P1	CCDS53.1	ENSP00000355306	Q8IYL3	0	UPI00001C1D98	0	0	0	0	0	0	chr1:g.3900696C>T	0.1999	0.3918
chr1	3901041	rs12097125	C	T	4	152	2270	0.026	T	upstream_gene_variant	MODIFIER	C1orf174	ENSG00000198912	Transcript	ENST00000361605.4	protein_coding	0	0	0	0	0	0	0	0	0	rs12097125	769	-1	0	SNV	HGNC	HGNC:27915	YES	1	P1	CCDS53.1	ENSP00000355306	Q8IYL3	0	UPI00001C1D98	0	0	0	0	0	0	chr1:g.3901041C>T	0.144	0.2368
chr1	3901068	rs3935779	G	T	4	152	2268	0.026	T	upstream_gene_variant	MODIFIER	C1orf174	ENSG00000198912	Transcript	ENST00000361605.4	protein_coding	0	0	0	0	0	0	0	0	0	rs3935779	796	-1	0	SNV	HGNC	HGNC:27915	YES	1	P1	CCDS53.1	ENSP00000355306	Q8IYL3	0	UPI00001C1D98	0	0	0	0	0	0	chr1:g.3901068G>T	0.2151	0.4486
chr1	3901097	rs3935778	C	T	4	152	2180	0.026	T	upstream_gene_variant	MODIFIER	C1orf174	ENSG00000198912	Transcript	ENST00000361605.4	protein_coding	0	0	0	0	0	0	0	0	0	rs3935778	825	-1	0	SNV	HGNC	HGNC:27915	YES	1	P1	CCDS53.1	ENSP00000355306	Q8IYL3	0	UPI00001C1D98	0	0	0	0	0	0	chr1:g.3901097C>T	0.2151	0.4486
chr1	3901535	rs72849340	T	G	4	152	1926	0.026	G	upstream_gene_variant	MODIFIER	C1orf174	ENSG00000198912	Transcript	ENST00000361605.4	protein_coding	0	0	0	0	0	0	0	0	0	rs72849340	1263	-1	0	SNV	HGNC	HGNC:27915	YES	1	P1	CCDS53.1	ENSP00000355306	Q8IYL3	0	UPI00001C1D98	0	0	0	0	0	0	chr1:g.3901535T>G	0.2151	0.4486
chr1	5896849	rs12058375	C	A	3	152	1893	0.019	A	intron_variant	MODIFIER	NPHP4	ENSG00000131697	Transcript	ENST00000378156.9	protein_coding	0	16/29	ENST00000378156.9:c.2144-5821G>T	0	0	0	0	0	0	rs12058375	0	-1	0	SNV	HGNC	HGNC:19104	YES	1	P2	CCDS44052.1	ENSP00000367398	O75161	0	UPI00001303E5	0	1	0	0	0	0	chr1:g.5896849C>A	0.152	0.1982
chr1	5897529	rs7519953	A	G	3	152	2150	0.019	G	intron_variant	MODIFIER	NPHP4	ENSG00000131697	Transcript	ENST00000378156.9	protein_coding	0	16/29	ENST00000378156.9:c.2144-6501T>C	0	0	0	0	0	0	rs7519953	0	-1	0	SNV	HGNC	HGNC:19104	YES	1	P2	CCDS44052.1	ENSP00000367398	O75161	0	UPI00001303E5	0	1	0	0	0	0	chr1:g.5897529A>G	0.2011	0.0923
chr1	5975686	rs76260062	A	T	2	152	2175	0.019	T	intron_variant	MODIFIER	NPHP4	ENSG00000131697	Transcript	ENST00000378156.9	protein_coding	0	3/29	ENST00000378156.9:c.279+2584T>A	0	0	0	0	0	0	rs76260062	0	-1	0	SNV	HGNC	HGNC:19104	YES	1	P2	CCDS44052.1	ENSP00000367398	O75161	0	UPI00001303E5	0	1	0	0	0	0	chr1:g.5975686A>T	0.0569	0.0038
chr1	5980336	rs79335185	C	G	2	152	1960	0.019	G	intron_variant	MODIFIER	NPHP4	ENSG00000131697	Transcript	ENST00000378156.9	protein_coding	0	2/29	ENST00000378156.9:c.136-1923G>C	0	0	0	0	0	0	rs79335185	0	-1	0	SNV	HGNC	HGNC:19104	YES	1	P2	CCDS44052.1	ENSP00000367398	O75161	0	UPI00001303E5	0	1	0	0	0	0	chr1:g.5980336C>G	0.0567	0.0038
chr1	5991938	0	G	A	2	152	830	0.013	A	intron_variant	MODIFIER	NPHP4	ENSG00000131697	Transcript	ENST00000378156.9	protein_coding	0	1/29	ENST00000378156.9:c.-39+306C>T	0	0	0	0	0	0	0	0	-1	0	SNV	HGNC	HGNC:19104	YES	1	P2	CCDS44052.1	ENSP00000367398	O75161	0	UPI00001303E5	0	1	0	0	0	0	chr1:g.5991938G>A	0	0
chr1	5993995	rs11578208	T	C	2	152	2134	0.013	C	upstream_gene_variant	MODIFIER	NPHP4	ENSG00000131697	Transcript	ENST00000378156.9	protein_coding	0	0	0	0	0	0	0	0	0	rs11578208	1570	-1	0	SNV	HGNC	HGNC:19104	YES	1	P2	CCDS44052.1	ENSP00000367398	O75161	0	UPI00001303E5	0	1	0	0	0	0	chr1:g.5993995T>C	0.2218	0.4667
chr1	5994643	rs937843657	G	A	2	152	1331	0.013	A	upstream_gene_variant	MODIFIER	NPHP4	ENSG00000131697	Transcript	ENST00000378156.9	protein_coding	0	0	0	0	0	0	0	0	0	rs937843657	2218	-1	0	SNV	HGNC	HGNC:19104	YES	1	P2	CCDS44052.1	ENSP00000367398	O75161	0	UPI00001303E5	0	1	0	0	0	0	chr1:g.5994643G>A	0	0
chr1	5994850	rs149257141	G	T	2	152	2199	0.019	T	upstream_gene_variant	MODIFIER	NPHP4	ENSG00000131697	Transcript	ENST00000378156.9	protein_coding	0	0	0	0	0	0	0	0	0	rs149257141	2425	-1	0	SNV	HGNC	HGNC:19104	YES	1	P2	CCDS44052.1	ENSP00000367398	O75161	0	UPI00001303E5	0	1	0	0	0	0	chr1:g.5994850G>T	0.0034	0
chr1	5995026	rs559772738	C	T	2	152	2249	0.013	T	upstream_gene_variant	MODIFIER	NPHP4	ENSG00000131697	Transcript	ENST00000378156.9	protein_coding	0	0	0	0	0	0	0	0	0	rs559772738	2601	-1	0	SNV	HGNC	HGNC:19104	YES	1	P2	CCDS44052.1	ENSP00000367398	O75161	0	UPI00001303E5	0	1	0	0	0	0	chr1:g.5995026C>T	0.0002	0
chr1	6025290	rs56224336	G	C	2	152	1815	0.013	C	intron_variant	MODIFIER	KCNAB2	ENSG00000069424	Transcript	ENST00000378097.5	protein_coding	0	1/15	ENST00000378097.5:c.-52-15227G>C	0	0	0	0	0	0	rs56224336	0	1	0	SNV	HGNC	HGNC:6229	0	1	P4	CCDS55.1	ENSP00000367337	Q13303	A0A024R4E3	UPI000012E16D	0	1	0	0	0	0	chr1:g.6025290G>C	0.0837	0.0136
chr1	6127514	rs6703624	C	G	6	152	817	0.051	G	intron_variant	MODIFIER	CHD5	ENSG00000116254	Transcript	ENST00000262450.8	protein_coding	0	25/41	ENST00000262450.8:c.3903+532G>C	0	0	0	0	0	0	rs6703624	0	-1	0	SNV	HGNC	HGNC:16816	YES	1	P1	CCDS57.1	ENSP00000262450	Q8TDI0	0	UPI000006CD03	0	0	0	0	0	0	chr1:g.6127514C>G	0.1581	0.0961
chr1	6128743	rs1883766	T	A	7	152	2185	0.058	A	intron_variant	MODIFIER	CHD5	ENSG00000116254	Transcript	ENST00000262450.8	protein_coding	0	23/41	ENST00000262450.8:c.3619+95A>T	0	0	0	0	0	0	rs1883766	0	-1	0	SNV	HGNC	HGNC:16816	YES	1	P1	CCDS57.1	ENSP00000262450	Q8TDI0	0	UPI000006CD03	0	0	0	0	0	0	chr1:g.6128743T>A	0.1338	0.0068
chr1	6129393	rs12754299	G	A	6	152	2295	0.051	A	intron_variant	MODIFIER	CHD5	ENSG00000116254	Transcript	ENST00000262450.8	protein_coding	0	22/41	ENST00000262450.8:c.3388-324C>T	0	0	0	0	0	0	rs12754299	0	-1	0	SNV	HGNC	HGNC:16816	YES	1	P1	CCDS57.1	ENSP00000262450	Q8TDI0	0	UPI000006CD03	0	0	0	0	0	0	chr1:g.6129393G>A	0.135	0.0424
chr1	6200134	rs192746397	A	T	2	152	2427	0.013	T	upstream_gene_variant	MODIFIER	RPL22	ENSG00000116251	Transcript	ENST00000234875.9	protein_coding	0	0	0	0	0	0	0	0	0	rs192746397	539	-1	0	SNV	HGNC	HGNC:10315	YES	1	P1	CCDS58.1	ENSP00000346088	P35268	0	UPI000015A487	0	0	0	0	0	0	chr1:g.6200134A>T	0.0006	0
chr1	6206665	rs1350024016	T	C	2	152	1809	0.013	C	missense_variant	MODERATE	RNF207	ENSG00000158286	Transcript	ENST00000377939.5	protein_coding	2/18	0	ENST00000377939.5:c.130T>C	ENSP00000367173.4:p.Phe44Leu	314/3981	130/1905	44/634	F/L	Ttc/Ctc	rs1350024016	0	1	0	SNV	HGNC	HGNC:32947	YES	5	P1	CCDS59.2	ENSP00000367173	Q6ZRF8	0	UPI0000F0A526	0	0	deleterious	probably_damaging	Gene3D:3.30.40.10&Pfam_domain:PF00097&PROSITE_patterns:PS00518&PROSITE_profiles:PS50089&hmmpanther:PTHR22635&SMART_domains:SM00184&Superfamily_domains:SSF57850&Conserved_Domains:cd16558	0	chr1:g.6206665T>C	0	0
chr1	6220608	rs1020612564	T	C	2	152	2356	0.013	C	downstream_gene_variant	MODIFIER	ICMT	ENSG00000116237	Transcript	ENST00000343813.10	protein_coding	0	0	0	0	0	0	0	0	0	rs1020612564	585	-1	0	SNV	HGNC	HGNC:5350	YES	1	P1	CCDS61.1	ENSP00000343552	O60725	A0A024R4F6	UPI00000012C2	0	0	0	0	0	0	chr1:g.6220608T>C	0	0
chr1	6222364	rs992153198	G	A	2	152	1820	0.013	A	3_prime_UTR_variant	MODIFIER	ICMT	ENSG00000116237	Transcript	ENST00000343813.10	protein_coding	5/5	0	ENST00000343813.10:c.*2716C>T	0	3624/4795	0	0	0	0	rs992153198	0	-1	0	SNV	HGNC	HGNC:5350	YES	1	P1	CCDS61.1	ENSP00000343552	O60725	A0A024R4F6	UPI00000012C2	0	0	0	0	0	0	chr1:g.6222364G>A	0	0
chr1	6222845	rs192302681	G	A	6	152	2282	0.038	A	3_prime_UTR_variant	MODIFIER	ICMT	ENSG00000116237	Transcript	ENST00000343813.10	protein_coding	5/5	0	ENST00000343813.10:c.*2235C>T	0	3143/4795	0	0	0	0	rs192302681	0	-1	0	SNV	HGNC	HGNC:5350	YES	1	P1	CCDS61.1	ENSP00000343552	O60725	A0A024R4F6	UPI00000012C2	0	0	0	0	0	0	chr1:g.6222845G>A	0.003	0.0008
chr1	6241241	rs116585811	C	G	2	152	2270	0.013	G	upstream_gene_variant	MODIFIER	HES3	ENSG00000173673	Transcript	ENST00000377898.3	protein_coding	0	0	0	0	0	0	0	0	0	rs116585811	2951	1	0	SNV	HGNC	HGNC:26226	YES	2	P1	CCDS41238.1	ENSP00000367130	Q5TGS1	0	UPI000047096C	0	0	0	0	0	0	chr1:g.6241241C>G	0.0132	0
chr1	6245035	rs915596467	C	T	2	150	643	0.013	T	downstream_gene_variant	MODIFIER	GPR153	ENSG00000158292	Transcript	ENST00000377893.3	protein_coding	0	0	0	0	0	0	0	0	0	rs915596467	2318	-1	0	SNV	HGNC	HGNC:23618	YES	1	P1	CCDS64.1	ENSP00000367125	Q6NV75	A0A0I9QQ03	UPI000040E9D7	0	0	0	0	0	0	chr1:g.6245035C>T	0	0
chr1	6292346	rs984148445	G	A	2	152	1947	0.019	A	intron_variant	MODIFIER	ACOT7	ENSG00000097021	Transcript	ENST00000377855.6	protein_coding	0	7/8	ENST00000377855.6:c.859+2518C>T	0	0	0	0	0	0	rs984148445	0	-1	0	SNV	HGNC	HGNC:24157	YES	1	P4	CCDS65.1	ENSP00000367086	O00154	0	UPI000012674F	0	0	0	0	0	0	chr1:g.6292346G>A	0	0
chr1	6294554	rs184853153	G	T	7	152	2265	0.045	T	intron_variant	MODIFIER	ACOT7	ENSG00000097021	Transcript	ENST00000377855.6	protein_coding	0	7/8	ENST00000377855.6:c.859+310C>A	0	0	0	0	0	0	rs184853153	0	-1	0	SNV	HGNC	HGNC:24157	YES	1	P4	CCDS65.1	ENSP00000367086	O00154	0	UPI000012674F	0	0	0	0	0	0	chr1:g.6294554G>T	0.003	0.0008
chr1	6295403	rs7525381	T	C	2	152	2339	0.013	C	intron_variant	MODIFIER	ACOT7	ENSG00000097021	Transcript	ENST00000377855.6	protein_coding	0	6/8	ENST00000377855.6:c.743-423A>G	0	0	0	0	0	0	rs7525381	0	-1	0	SNV	HGNC	HGNC:24157	YES	1	P4	CCDS65.1	ENSP00000367086	O00154	0	UPI000012674F	0	0	0	0	0	0	chr1:g.6295403T>C	0.2274	0.5802
chr1	6295429	rs1047838966	A	G	4	152	2311	0.026	G	intron_variant	MODIFIER	ACOT7	ENSG00000097021	Transcript	ENST00000377855.6	protein_coding	0	6/8	ENST00000377855.6:c.743-449T>C	0	0	0	0	0	0	rs1047838966	0	-1	0	SNV	HGNC	HGNC:24157	YES	1	P4	CCDS65.1	ENSP00000367086	O00154	0	UPI000012674F	0	0	0	0	0	0	chr1:g.6295429A>G	0	0
chr1	6299198	rs190973117	G	A	2	152	1955	0.013	A	intron_variant	MODIFIER	ACOT7	ENSG00000097021	Transcript	ENST00000377855.6	protein_coding	0	6/8	ENST00000377855.6:c.743-4218C>T	0	0	0	0	0	0	rs190973117	0	-1	0	SNV	HGNC	HGNC:24157	YES	1	P4	CCDS65.1	ENSP00000367086	O00154	0	UPI000012674F	0	0	0	0	0	0	chr1:g.6299198G>A	0.0004	0
chr1	6301377	rs17029372	G	T	3	152	2148	0.019	T	intron_variant	MODIFIER	ACOT7	ENSG00000097021	Transcript	ENST00000377855.6	protein_coding	0	6/8	ENST00000377855.6:c.743-6397C>A	0	0	0	0	0	0	rs17029372	0	-1	0	SNV	HGNC	HGNC:24157	YES	1	P4	CCDS65.1	ENSP00000367086	O00154	0	UPI000012674F	0	0	0	0	0	0	chr1:g.6301377G>T	0.3606	0.8283
chr1	6301975	rs7547093	T	C	3	152	2211	0.019	C	intron_variant	MODIFIER	ACOT7	ENSG00000097021	Transcript	ENST00000377855.6	protein_coding	0	6/8	ENST00000377855.6:c.743-6995A>G	0	0	0	0	0	0	rs7547093	0	-1	0	SNV	HGNC	HGNC:24157	YES	1	P4	CCDS65.1	ENSP00000367086	O00154	0	UPI000012674F	0	0	0	0	0	0	chr1:g.6301975T>C	0.3722	0.8707
chr1	6330636	rs182264409	A	G	2	152	2098	0.013	G	intron_variant	MODIFIER	ACOT7	ENSG00000097021	Transcript	ENST00000377855.6	protein_coding	0	4/8	ENST00000377855.6:c.540+2841T>C	0	0	0	0	0	0	rs182264409	0	-1	0	SNV	HGNC	HGNC:24157	YES	1	P4	CCDS65.1	ENSP00000367086	O00154	0	UPI000012674F	0	0	0	0	0	0	chr1:g.6330636A>G	0.0002	0
chr1	6331013	rs3789486	T	C	3	152	2282	0.019	C	intron_variant	MODIFIER	ACOT7	ENSG00000097021	Transcript	ENST00000377855.6	protein_coding	0	4/8	ENST00000377855.6:c.540+2464A>G	0	0	0	0	0	0	rs3789486	0	-1	0	SNV	HGNC	HGNC:24157	YES	1	P4	CCDS65.1	ENSP00000367086	O00154	0	UPI000012674F	0	0	0	0	0	0	chr1:g.6331013T>C	0.3446	0.7716
chr1	6331253	rs3789484	T	C	3	152	2180	0.019	C	intron_variant	MODIFIER	ACOT7	ENSG00000097021	Transcript	ENST00000377855.6	protein_coding	0	4/8	ENST00000377855.6:c.540+2224A>G	0	0	0	0	0	0	rs3789484	0	-1	0	SNV	HGNC	HGNC:24157	YES	1	P4	CCDS65.1	ENSP00000367086	O00154	0	UPI000012674F	0	0	0	0	0	0	chr1:g.6331253T>C	0.3516	0.792
chr1	6332065	rs761107	A	G	3	152	1622	0.019	G	intron_variant	MODIFIER	ACOT7	ENSG00000097021	Transcript	ENST00000377855.6	protein_coding	0	4/8	ENST00000377855.6:c.540+1412T>C	0	0	0	0	0	0	rs761107	0	-1	0	SNV	HGNC	HGNC:24157	YES	1	P4	CCDS65.1	ENSP00000367086	O00154	0	UPI000012674F	0	0	0	0	0	0	chr1:g.6332065A>G	0.372	0.8699
chr1	6350743	rs3789477	A	C	3	152	2325	0.019	C	intron_variant	MODIFIER	ACOT7	ENSG00000097021	Transcript	ENST00000377855.6	protein_coding	0	1/8	ENST00000377855.6:c.174-877T>G	0	0	0	0	0	0	rs3789477	0	-1	0	SNV	HGNC	HGNC:24157	YES	1	P4	CCDS65.1	ENSP00000367086	O00154	0	UPI000012674F	0	0	0	0	0	0	chr1:g.6350743A>C	0.3696	0.8669
chr1	6351154	rs722333	A	G	3	152	2335	0.019	G	intron_variant	MODIFIER	ACOT7	ENSG00000097021	Transcript	ENST00000377855.6	protein_coding	0	1/8	ENST00000377855.6:c.174-1288T>C	0	0	0	0	0	0	rs722333	0	-1	0	SNV	HGNC	HGNC:24157	YES	1	P4	CCDS65.1	ENSP00000367086	O00154	0	UPI000012674F	0	0	0	0	0	0	chr1:g.6351154A>G	0.3468	0.7837
chr1	6360430	rs3827717	T	A	2	152	2025	0.013	A	intron_variant	MODIFIER	ACOT7	ENSG00000097021	Transcript	ENST00000377855.6	protein_coding	0	1/8	ENST00000377855.6:c.174-10564A>T	0	0	0	0	0	0	rs3827717	0	-1	0	SNV	HGNC	HGNC:24157	YES	1	P4	CCDS65.1	ENSP00000367086	O00154	0	UPI000012674F	0	0	0	0	0	0	chr1:g.6360430T>A	0.3233	0.7549
chr1	6385199	rs57187269	T	C	3	152	2135	0.019	C	intron_variant	MODIFIER	ACOT7	ENSG00000097021	Transcript	ENST00000377855.6	protein_coding	0	1/8	ENST00000377855.6:c.173+295A>G	0	0	0	0	0	0	rs57187269	0	-1	0	SNV	HGNC	HGNC:24157	YES	1	P4	CCDS65.1	ENSP00000367086	O00154	0	UPI000012674F	0	0	0	0	0	0	chr1:g.6385199T>C	0.3564	0.8116
chr1	6393619	rs1412500583	G	A	2	152	1966	0.013	A	non_coding_transcript_exon_variant	MODIFIER	AL031848.2	ENSG00000271746	Transcript	ENST00000607670.1	antisense	1/1	0	ENST00000607670.1:n.65G>A	0	65/837	0	0	0	0	rs1412500583	0	1	0	SNV	Clone_based_ensembl_gene	0	YES	0	0	0	0	0	0	0	0	0	0	0	0	0	chr1:g.6393619G>A	0	0
chr1	6393650	rs58110988	T	G	3	152	2098	0.019	G	non_coding_transcript_exon_variant	MODIFIER	AL031848.2	ENSG00000271746	Transcript	ENST00000607670.1	antisense	1/1	0	ENST00000607670.1:n.96T>G	0	96/837	0	0	0	0	rs58110988	0	1	0	SNV	Clone_based_ensembl_gene	0	YES	0	0	0	0	0	0	0	0	0	0	0	0	0	chr1:g.6393650T>G	0.3578	0.8169
chr1	6393684	rs58125749	C	A	2	152	2142	0.013	A	non_coding_transcript_exon_variant	MODIFIER	AL031848.2	ENSG00000271746	Transcript	ENST00000607670.1	antisense	1/1	0	ENST00000607670.1:n.130C>A	0	130/837	0	0	0	0	rs58125749	0	1	0	SNV	Clone_based_ensembl_gene	0	YES	0	0	0	0	0	0	0	0	0	0	0	0	0	chr1:g.6393684C>A	0.1428	0.3275
chr1	6394216	rs140685277	G	A	7	152	1718	0.045	A	non_coding_transcript_exon_variant	MODIFIER	AL031848.2	ENSG00000271746	Transcript	ENST00000607670.1	antisense	1/1	0	ENST00000607670.1:n.662G>A	0	662/837	0	0	0	0	rs140685277	0	1	0	SNV	Clone_based_ensembl_gene	0	YES	0	0	0	0	0	0	0	0	0	0	0	0	0	chr1:g.6394216G>A	0.003	0.0008
chr1	6413234	rs7529205	A	G	2	152	2064	0.013	G	downstream_gene_variant	MODIFIER	HES2	ENSG00000069812	Transcript	ENST00000377834.8	protein_coding	0	0	0	0	0	0	0	0	0	rs7529205	1998	-1	0	SNV	HGNC	HGNC:16005	YES	1	P1	CCDS30574.1	ENSP00000367065	Q9Y543	0	UPI000012C617	0	0	0	0	0	0	chr1:g.6413234A>G	0.2907	0.702
chr1	6413470	rs36007427	T	G	2	152	1352	0.013	G	downstream_gene_variant	MODIFIER	HES2	ENSG00000069812	Transcript	ENST00000377834.8	protein_coding	0	0	0	0	0	0	0	0	0	rs36007427	1762	-1	0	SNV	HGNC	HGNC:16005	YES	1	P1	CCDS30574.1	ENSP00000367065	Q9Y543	0	UPI000012C617	0	0	0	0	0	0	chr1:g.6413470T>G	0.113	0.1422
chr1	6415526	rs1054274	T	G	2	152	1738	0.013	G	3_prime_UTR_variant	MODIFIER	HES2	ENSG00000069812	Transcript	ENST00000377834.8	protein_coding	4/4	0	ENST00000377834.8:c.*3347A>C	0	3968/4262	0	0	0	0	rs1054274	0	-1	0	SNV	HGNC	HGNC:16005	YES	1	P1	CCDS30574.1	ENSP00000367065	Q9Y543	0	UPI000012C617	0	0	0	0	0	0	chr1:g.6415526T>G	0.2885	0.7005
chr1	6415527	rs1054273	C	A	2	152	1745	0.013	A	3_prime_UTR_variant	MODIFIER	HES2	ENSG00000069812	Transcript	ENST00000377834.8	protein_coding	4/4	0	ENST00000377834.8:c.*3346G>T	0	3967/4262	0	0	0	0	rs1054273	0	-1	0	SNV	HGNC	HGNC:16005	YES	1	P1	CCDS30574.1	ENSP00000367065	Q9Y543	0	UPI000012C617	0	0	0	0	0	0	chr1:g.6415527C>A	0.2885	0.7005
chr1	6415626	rs11364	C	T	2	152	2243	0.013	T	3_prime_UTR_variant	MODIFIER	HES2	ENSG00000069812	Transcript	ENST00000377834.8	protein_coding	4/4	0	ENST00000377834.8:c.*3247G>A	0	3868/4262	0	0	0	0	rs11364	0	-1	0	SNV	HGNC	HGNC:16005	YES	1	P1	CCDS30574.1	ENSP00000367065	Q9Y543	0	UPI000012C617	0	0	0	0	0	0	chr1:g.6415626C>T	0.2883	0.6997
chr1	6416056	rs4908889	A	G	3	152	2159	0.019	G	3_prime_UTR_variant	MODIFIER	HES2	ENSG00000069812	Transcript	ENST00000377834.8	protein_coding	4/4	0	ENST00000377834.8:c.*2817T>C	0	3438/4262	0	0	0	0	rs4908889	0	-1	0	SNV	HGNC	HGNC:16005	YES	1	P1	CCDS30574.1	ENSP00000367065	Q9Y543	0	UPI000012C617	0	0	0	0	0	0	chr1:g.6416056A>G	0.2937	0.7345
chr1	6424383	rs938587833	A	C	2	152	1943	0.013	C	upstream_gene_variant	MODIFIER	HES2	ENSG00000069812	Transcript	ENST00000377834.8	protein_coding	0	0	0	0	0	0	0	0	0	rs938587833	4464	-1	0	SNV	HGNC	HGNC:16005	YES	1	P1	CCDS30574.1	ENSP00000367065	Q9Y543	0	UPI000012C617	0	0	0	0	0	0	chr1:g.6424383A>C	0	0
chr1	6424820	rs188079860	A	G	2	152	1675	0.013	G	upstream_gene_variant	MODIFIER	HES2	ENSG00000069812	Transcript	ENST00000377834.8	protein_coding	0	0	0	0	0	0	0	0	0	rs188079860	4901	-1	0	SNV	HGNC	HGNC:16005	YES	1	P1	CCDS30574.1	ENSP00000367065	Q9Y543	0	UPI000012C617	0	0	0	0	0	0	chr1:g.6424820A>G	0.3592	0.8071
chr1	6447189	rs182999861	C	T	3	152	1565	0.019	T	intron_variant	MODIFIER	ESPN	ENSG00000187017	Transcript	ENST00000645284.1	protein_coding	0	7/12	ENST00000645284.1:c.1464+1254C>T	0	0	0	0	0	0	rs182999861	0	1	0	SNV	HGNC	HGNC:13281	YES	0	P2	CCDS70.1	ENSP00000496593	B1AK53	0	UPI000013D2B6	0	1	0	0	0	0	chr1:g.6447189C>T	0.0104	0.0023
chr1	6448885	rs527968078	C	T	3	152	1884	0.019	T	missense_variant	MODERATE	ESPN	ENSG00000187017	Transcript	ENST00000645284.1	protein_coding	8/13	0	ENST00000645284.1:c.1709C>T	ENSP00000496593.1:p.Pro570Leu	1889/3543	1709/2565	570/854	P/L	cCc/cTc	rs527968078	0	1	0	SNV	HGNC	HGNC:13281	YES	0	P2	CCDS70.1	ENSP00000496593	B1AK53	0	UPI000013D2B6	0	1	tolerated_low_confidence	benign	MobiDB_lite:mobidb-lite&hmmpanther:PTHR24153&hmmpanther:PTHR24153:SF14	0	chr1:g.6448885C>T	0.0104	0.0023
chr1	6461110	rs3138157	T	A	2	152	1562	0.013	A	downstream_gene_variant	MODIFIER	ESPN	ENSG00000187017	Transcript	ENST00000645284.1	protein_coding	0	0	0	0	0	0	0	0	0	rs3138157	166	1	0	SNV	HGNC	HGNC:13281	YES	0	P2	CCDS70.1	ENSP00000496593	B1AK53	0	UPI000013D2B6	0	1	0	0	0	0	chr1:g.6461110T>A	0.0164	0.0023
chr1	6485330	rs75490131	A	T	7	152	1454	0.045	T	intron_variant	MODIFIER	PLEKHG5	ENSG00000171680	Transcript	ENST00000537245.5	protein_coding	0	2/21	ENST00000537245.5:c.151-7672T>A	0	0	0	0	0	0	rs75490131	0	-1	0	SNV	HGNC	HGNC:29105	YES	2	A2	CCDS57969.1	ENSP00000439625	O94827	0	UPI000206539E	0	1	0	0	0	0	chr1:g.6485330A>T	0.2921	0.5605
chr1	6485779	rs6693457	C	T	5	152	715	0.032	T	intron_variant	MODIFIER	PLEKHG5	ENSG00000171680	Transcript	ENST00000537245.5	protein_coding	0	2/21	ENST00000537245.5:c.151-8121G>A	0	0	0	0	0	0	rs6693457	0	-1	0	SNV	HGNC	HGNC:29105	YES	2	A2	CCDS57969.1	ENSP00000439625	O94827	0	UPI000206539E	0	1	0	0	0	0	chr1:g.6485779C>T	0.2907	0.5575
chr1	6486329	rs72861536	C	T	7	152	1558	0.045	T	intron_variant	MODIFIER	PLEKHG5	ENSG00000171680	Transcript	ENST00000537245.5	protein_coding	0	2/21	ENST00000537245.5:c.151-8671G>A	0	0	0	0	0	0	rs72861536	0	-1	0	SNV	HGNC	HGNC:29105	YES	2	A2	CCDS57969.1	ENSP00000439625	O94827	0	UPI000206539E	0	1	0	0	0	0	chr1:g.6486329C>T	0.1633	0.2277
chr1	6486627	rs61174940	G	A	7	152	2129	0.045	A	intron_variant	MODIFIER	PLEKHG5	ENSG00000171680	Transcript	ENST00000537245.5	protein_coding	0	2/21	ENST00000537245.5:c.151-8969C>T	0	0	0	0	0	0	rs61174940	0	-1	0	SNV	HGNC	HGNC:29105	YES	2	A2	CCDS57969.1	ENSP00000439625	O94827	0	UPI000206539E	0	1	0	0	0	0	chr1:g.6486627G>A	0.1797	0.267
chr1	6486724	rs12564169	G	A	7	152	2322	0.045	A	intron_variant	MODIFIER	PLEKHG5	ENSG00000171680	Transcript	ENST00000537245.5	protein_coding	0	2/21	ENST00000537245.5:c.151-9066C>T	0	0	0	0	0	0	rs12564169	0	-1	0	SNV	HGNC	HGNC:29105	YES	2	A2	CCDS57969.1	ENSP00000439625	O94827	0	UPI000206539E	0	1	0	0	0	0	chr1:g.6486724G>A	0.1661	0.2368
chr1	6487610	rs2986738	G	C	7	152	1392	0.045	C	intron_variant	MODIFIER	PLEKHG5	ENSG00000171680	Transcript	ENST00000537245.5	protein_coding	0	2/21	ENST00000537245.5:c.150+8883C>G	0	0	0	0	0	0	rs2986738	0	-1	0	SNV	HGNC	HGNC:29105	YES	2	A2	CCDS57969.1	ENSP00000439625	O94827	0	UPI000206539E	0	1	0	0	0	0	chr1:g.6487610G>C	0.2903	0.5514
chr1	6487996	rs2986739	A	G	7	152	2275	0.045	G	intron_variant	MODIFIER	PLEKHG5	ENSG00000171680	Transcript	ENST00000537245.5	protein_coding	0	2/21	ENST00000537245.5:c.150+8497T>C	0	0	0	0	0	0	rs2986739	0	-1	0	SNV	HGNC	HGNC:29105	YES	2	A2	CCDS57969.1	ENSP00000439625	O94827	0	UPI000206539E	0	1	0	0	0	0	chr1:g.6487996A>G	0.2802	0.5174
chr1	6488467	rs12564716	G	A	7	152	2234	0.045	A	intron_variant	MODIFIER	PLEKHG5	ENSG00000171680	Transcript	ENST00000537245.5	protein_coding	0	2/21	ENST00000537245.5:c.150+8026C>T	0	0	0	0	0	0	rs12564716	0	-1	0	SNV	HGNC	HGNC:29105	YES	2	A2	CCDS57969.1	ENSP00000439625	O94827	0	UPI000206539E	0	1	0	0	0	0	chr1:g.6488467G>A	0.1226	0.0877
chr1	6488762	rs112792818	A	G	7	152	1601	0.045	G	intron_variant	MODIFIER	PLEKHG5	ENSG00000171680	Transcript	ENST00000537245.5	protein_coding	0	2/21	ENST00000537245.5:c.150+7731T>C	0	0	0	0	0	0	rs112792818	0	-1	0	SNV	HGNC	HGNC:29105	YES	2	A2	CCDS57969.1	ENSP00000439625	O94827	0	UPI000206539E	0	1	0	0	0	0	chr1:g.6488762A>G	0.1346	0.1316
chr1	6489459	rs6663122	A	G	4	152	1936	0.026	G	intron_variant	MODIFIER	PLEKHG5	ENSG00000171680	Transcript	ENST00000537245.5	protein_coding	0	2/21	ENST00000537245.5:c.150+7034T>C	0	0	0	0	0	0	rs6663122	0	-1	0	SNV	HGNC	HGNC:29105	YES	2	A2	CCDS57969.1	ENSP00000439625	O94827	0	UPI000206539E	0	1	0	0	0	0	chr1:g.6489459A>G	0.1831	0.2292
chr1	6489733	rs6663418	A	G	7	152	2242	0.045	G	intron_variant	MODIFIER	PLEKHG5	ENSG00000171680	Transcript	ENST00000537245.5	protein_coding	0	2/21	ENST00000537245.5:c.150+6760T>C	0	0	0	0	0	0	rs6663418	0	-1	0	SNV	HGNC	HGNC:29105	YES	2	A2	CCDS57969.1	ENSP00000439625	O94827	0	UPI000206539E	0	1	0	0	0	0	chr1:g.6489733A>G	0.3231	0.7065
chr1	6489818	rs3007428	T	C	7	152	2140	0.045	C	intron_variant	MODIFIER	PLEKHG5	ENSG00000171680	Transcript	ENST00000537245.5	protein_coding	0	2/21	ENST00000537245.5:c.150+6675A>G	0	0	0	0	0	0	rs3007428	0	-1	0	SNV	HGNC	HGNC:29105	YES	2	A2	CCDS57969.1	ENSP00000439625	O94827	0	UPI000206539E	0	1	0	0	0	0	chr1:g.6489818T>C	0.352	0.792
chr1	6490316	rs2986742	T	C	7	152	1817	0.045	C	intron_variant	MODIFIER	PLEKHG5	ENSG00000171680	Transcript	ENST00000537245.5	protein_coding	0	2/21	ENST00000537245.5:c.150+6177A>G	0	0	0	0	0	0	rs2986742	0	-1	0	SNV	HGNC	HGNC:29105	YES	2	A2	CCDS57969.1	ENSP00000439625	O94827	0	UPI000206539E	0	1	0	0	0	0	chr1:g.6490316T>C	0.353	0.792
chr1	6490445	rs11806429	C	T	4	152	1521	0.026	T	intron_variant	MODIFIER	PLEKHG5	ENSG00000171680	Transcript	ENST00000537245.5	protein_coding	0	2/21	ENST00000537245.5:c.150+6048G>A	0	0	0	0	0	0	rs11806429	0	-1	0	SNV	HGNC	HGNC:29105	YES	2	A2	CCDS57969.1	ENSP00000439625	O94827	0	UPI000206539E	0	1	0	0	0	0	chr1:g.6490445C>T	0.1949	0.295
chr1	6490766	rs2986743	T	C	2	152	889	0.013	C	intron_variant	MODIFIER	PLEKHG5	ENSG00000171680	Transcript	ENST00000537245.5	protein_coding	0	2/21	ENST00000537245.5:c.150+5727A>G	0	0	0	0	0	0	rs2986743	0	-1	0	SNV	HGNC	HGNC:29105	YES	2	A2	CCDS57969.1	ENSP00000439625	O94827	0	UPI000206539E	0	1	0	0	0	0	chr1:g.6490766T>C	0.0749	0.205
chr1	6491632	rs3007429	C	T	7	152	2127	0.045	T	intron_variant	MODIFIER	PLEKHG5	ENSG00000171680	Transcript	ENST00000537245.5	protein_coding	0	2/21	ENST00000537245.5:c.150+4861G>A	0	0	0	0	0	0	rs3007429	0	-1	0	SNV	HGNC	HGNC:29105	YES	2	A2	CCDS57969.1	ENSP00000439625	O94827	0	UPI000206539E	0	1	0	0	0	0	chr1:g.6491632C>T	0.3171	0.5976
chr1	6492979	rs80333112	G	C	3	152	1191	0.019	C	intron_variant	MODIFIER	PLEKHG5	ENSG00000171680	Transcript	ENST00000537245.5	protein_coding	0	2/21	ENST00000537245.5:c.150+3514C>G	0	0	0	0	0	0	rs80333112	0	-1	0	SNV	HGNC	HGNC:29105	YES	2	A2	CCDS57969.1	ENSP00000439625	O94827	0	UPI000206539E	0	1	0	0	0	0	chr1:g.6492979G>C	0.0196	0.0234
chr1	6493341	rs72861545	G	A	4	152	2332	0.026	A	intron_variant	MODIFIER	PLEKHG5	ENSG00000171680	Transcript	ENST00000537245.5	protein_coding	0	2/21	ENST00000537245.5:c.150+3152C>T	0	0	0	0	0	0	rs72861545	0	-1	0	SNV	HGNC	HGNC:29105	YES	2	A2	CCDS57969.1	ENSP00000439625	O94827	0	UPI000206539E	0	1	0	0	0	0	chr1:g.6493341G>A	0.116	0.1104
chr1	6501514	rs79122777	A	G	4	152	2447	0.026	G	upstream_gene_variant	MODIFIER	PLEKHG5	ENSG00000171680	Transcript	ENST00000537245.5	protein_coding	0	0	0	0	0	0	0	0	0	rs79122777	4418	-1	0	SNV	HGNC	HGNC:29105	YES	2	A2	CCDS57969.1	ENSP00000439625	O94827	0	UPI000206539E	0	1	0	0	0	0	chr1:g.6501514A>G	0.0351	0.0424
chr1	6502270	rs1025672531	T	C	2	152	2197	0.013	C	upstream_gene_variant	MODIFIER	PLEKHG5	ENSG00000171680	Transcript	ENST00000400915.7	protein_coding	0	0	0	0	0	0	0	0	0	rs1025672531	4880	-1	0	SNV	HGNC	HGNC:29105	0	1	A2	CCDS41241.1	ENSP00000383706	O94827	0	UPI0000470BB3	0	1	0	0	0	0	chr1:g.6502270T>C	0	0
chr1	6502724	rs2986747	A	G	5	152	1658	0.032	G	intron_variant	MODIFIER	PLEKHG5	ENSG00000171680	Transcript	ENST00000377740.4	protein_coding	0	1/21	ENST00000377740.4:c.68-6155T>C	0	0	0	0	0	0	rs2986747	0	-1	0	SNV	HGNC	HGNC:29105	0	1	A2	0	ENSP00000366969	0	Q5SY18	UPI00004701D7	0	1	0	0	0	0	chr1:g.6502724A>G	0.2704	0.5492
chr1	6509623	rs189776613	C	T	4	152	2007	0.032	T	intron_variant	MODIFIER	PLEKHG5	ENSG00000171680	Transcript	ENST00000377740.4	protein_coding	0	1/21	ENST00000377740.4:c.67+9822G>A	0	0	0	0	0	0	rs189776613	0	-1	0	SNV	HGNC	HGNC:29105	0	1	A2	0	ENSP00000366969	0	Q5SY18	UPI00004701D7	0	1	0	0	0	0	chr1:g.6509623C>T	0.0044	0
chr1	6509831	rs6691011	C	T	3	152	2014	0.019	T	intron_variant	MODIFIER	PLEKHG5	ENSG00000171680	Transcript	ENST00000377740.4	protein_coding	0	1/21	ENST00000377740.4:c.67+9614G>A	0	0	0	0	0	0	rs6691011	0	-1	0	SNV	HGNC	HGNC:29105	0	1	A2	0	ENSP00000366969	0	Q5SY18	UPI00004701D7	0	1	0	0	0	0	chr1:g.6509831C>T	0.3654	0.4675
chr1	6512115	rs3935435	G	A	3	152	2103	0.019	A	intron_variant	MODIFIER	PLEKHG5	ENSG00000171680	Transcript	ENST00000377740.4	protein_coding	0	1/21	ENST00000377740.4:c.67+7330C>T	0	0	0	0	0	0	rs3935435	0	-1	0	SNV	HGNC	HGNC:29105	0	1	A2	0	ENSP00000366969	0	Q5SY18	UPI00004701D7	0	1	0	0	0	0	chr1:g.6512115G>A	0.3297	0.3419
chr1	6512129	rs184276263	G	A	2	152	2119	0.013	A	intron_variant	MODIFIER	PLEKHG5	ENSG00000171680	Transcript	ENST00000377740.4	protein_coding	0	1/21	ENST00000377740.4:c.67+7316C>T	0	0	0	0	0	0	rs184276263	0	-1	0	SNV	HGNC	HGNC:29105	0	1	A2	0	ENSP00000366969	0	Q5SY18	UPI00004701D7	0	1	0	0	0	0	chr1:g.6512129G>A	0.0042	0
chr1	6512211	rs9787374	C	G	3	152	2094	0.019	G	intron_variant	MODIFIER	PLEKHG5	ENSG00000171680	Transcript	ENST00000377740.4	protein_coding	0	1/21	ENST00000377740.4:c.67+7234G>C	0	0	0	0	0	0	rs9787374	0	-1	0	SNV	HGNC	HGNC:29105	0	1	A2	0	ENSP00000366969	0	Q5SY18	UPI00004701D7	0	1	0	0	0	0	chr1:g.6512211C>G	0.3255	0.3343
chr1	6512587	rs903369440	C	T	4	152	2134	0.026	T	intron_variant	MODIFIER	PLEKHG5	ENSG00000171680	Transcript	ENST00000377740.4	protein_coding	0	1/21	ENST00000377740.4:c.67+6858G>A	0	0	0	0	0	0	rs903369440	0	-1	0	SNV	HGNC	HGNC:29105	0	1	A2	0	ENSP00000366969	0	Q5SY18	UPI00004701D7	0	1	0	0	0	0	chr1:g.6512587C>T	0	0
chr1	6513817	rs79523378	G	A	7	152	2507	0.045	A	intron_variant	MODIFIER	PLEKHG5	ENSG00000171680	Transcript	ENST00000377740.4	protein_coding	0	1/21	ENST00000377740.4:c.67+5628C>T	0	0	0	0	0	0	rs79523378	0	-1	0	SNV	HGNC	HGNC:29105	0	1	A2	0	ENSP00000366969	0	Q5SY18	UPI00004701D7	0	1	0	0	0	0	chr1:g.6513817G>A	0.0389	0.0008
chr1	6555322	0	G	T	2	152	2243	0.013	T	5_prime_UTR_variant	MODIFIER	TAS1R1	ENSG00000173662	Transcript	ENST00000333172.11	protein_coding	1/6	0	ENST00000333172.11:c.-52G>T	0	16/2764	0	0	0	0	0	0	1	0	SNV	HGNC	HGNC:14448	YES	1	P1	CCDS81.1	ENSP00000331867	Q7RTX1	0	UPI000004737B	0	0	0	0	0	0	chr1:g.6555322G>T	0	0
chr1	6589217	rs17029628	T	C	4	152	2235	0.026	C	3_prime_UTR_variant	MODIFIER	ZBTB48	ENSG00000204859	Transcript	ENST00000377674.9	protein_coding	11/11	0	ENST00000377674.9:c.*5T>C	0	2284/2347	0	0	0	0	rs17029628	0	1	0	SNV	HGNC	HGNC:4930	YES	1	P1	CCDS84.1	ENSP00000366902	P10074	0	UPI000012C932	0	0	0	0	0	0	chr1:g.6589217T>C	0.029	0.0356
chr1	6591668	rs1556036	C	T	2	152	2182	0.013	T	3_prime_UTR_variant	MODIFIER	KLHL21	ENSG00000162413	Transcript	ENST00000377658.8	protein_coding	4/4	0	ENST00000377658.8:c.*1697G>A	0	3543/4487	0	0	0	0	rs1556036	0	-1	0	SNV	HGNC	HGNC:29041	YES	1	P1	CCDS30575.1	ENSP00000366886	Q9UJP4	0	UPI0000070D85	0	0	0	0	0	0	chr1:g.6591668C>T	0.2506	0.2126
chr1	6599385	rs2232461	C	T	4	152	2072	0.026	T	synonymous_variant	LOW	KLHL21	ENSG00000162413	Transcript	ENST00000377658.8	protein_coding	2/4	0	ENST00000377658.8:c.1089G>A	ENSP00000366886.4:p.Ala363%3D	1141/4487	1089/1794	363/597	A	gcG/gcA	rs2232461	0	-1	0	SNV	HGNC	HGNC:29041	YES	1	P1	CCDS30575.1	ENSP00000366886	Q9UJP4	0	UPI0000070D85	0	0	0	0	hmmpanther:PTHR24412:SF255&hmmpanther:PTHR24412&Gene3D:2.120.10.80&PIRSF_domain:PIRSF037037&Pfam_domain:PF01344&SMART_domains:SM00612&Superfamily_domains:SSF117281	0	chr1:g.6599385C>T	0.0242	0.0219
chr1	6600339	rs940054269	G	A	2	152	1621	0.013	A	intron_variant	MODIFIER	KLHL21	ENSG00000162413	Transcript	ENST00000377658.8	protein_coding	0	1/3	ENST00000377658.8:c.1022-887C>T	0	0	0	0	0	0	rs940054269	0	-1	0	SNV	HGNC	HGNC:29041	YES	1	P1	CCDS30575.1	ENSP00000366886	Q9UJP4	0	UPI0000070D85	0	0	0	0	0	0	chr1:g.6600339G>A	0	0
chr1	6603494	rs2232453	C	T	2	152	1610	0.013	T	upstream_gene_variant	MODIFIER	KLHL21	ENSG00000162413	Transcript	ENST00000377658.8	protein_coding	0	0	0	0	0	0	0	0	0	rs2232453	625	-1	0	SNV	HGNC	HGNC:29041	YES	1	P1	CCDS30575.1	ENSP00000366886	Q9UJP4	0	UPI0000070D85	0	0	0	0	0	0	chr1:g.6603494C>T	0.2392	0.1672
chr1	6624846	rs2076363	C	G	5	152	2192	0.032	G	downstream_gene_variant	MODIFIER	PHF13	ENSG00000116273	Transcript	ENST00000377648.5	protein_coding	0	0	0	0	0	0	0	0	0	rs2076363	816	1	0	SNV	HGNC	HGNC:22983	YES	1	P1	CCDS85.1	ENSP00000366876	Q86YI8	A0A158RFV6	UPI000013C9BF	0	0	0	0	0	0	chr1:g.6624846C>G	0.2985	0.3389
chr1	6821530	rs1050497033	T	G	2	152	1185	0.013	G	intron_variant	MODIFIER	CAMTA1	ENSG00000171735	Transcript	ENST00000303635.12	protein_coding	0	2/22	ENST00000303635.12:c.115+1280T>G	0	0	0	0	0	0	rs1050497033	0	1	0	SNV	HGNC	HGNC:18806	YES	1	P1	CCDS30576.1	ENSP00000306522	Q9Y6Y1	0	UPI00001C1D72	0	1	0	0	0	0	chr1:g.6821530T>G	0	0
chr1	6823899	rs12091373	G	A	6	152	1138	0.038	A	intron_variant	MODIFIER	CAMTA1	ENSG00000171735	Transcript	ENST00000303635.12	protein_coding	0	2/22	ENST00000303635.12:c.116-1193G>A	0	0	0	0	0	0	rs12091373	0	1	0	SNV	HGNC	HGNC:18806	YES	1	P1	CCDS30576.1	ENSP00000306522	Q9Y6Y1	0	UPI00001C1D72	0	1	0	0	0	0	chr1:g.6823899G>A	0.1963	0.2065
chr1	6824028	rs76268346	A	G	2	152	1430	0.013	G	intron_variant	MODIFIER	CAMTA1	ENSG00000171735	Transcript	ENST00000303635.12	protein_coding	0	2/22	ENST00000303635.12:c.116-1064A>G	0	0	0	0	0	0	rs76268346	0	1	0	SNV	HGNC	HGNC:18806	YES	1	P1	CCDS30576.1	ENSP00000306522	Q9Y6Y1	0	UPI00001C1D72	0	1	0	0	0	0	chr1:g.6824028A>G	0.1054	0.003
chr1	6824188	rs12088027	T	C	5	152	1352	0.032	C	intron_variant	MODIFIER	CAMTA1	ENSG00000171735	Transcript	ENST00000303635.12	protein_coding	0	2/22	ENST00000303635.12:c.116-904T>C	0	0	0	0	0	0	rs12088027	0	1	0	SNV	HGNC	HGNC:18806	YES	1	P1	CCDS30576.1	ENSP00000306522	Q9Y6Y1	0	UPI00001C1D72	0	1	0	0	0	0	chr1:g.6824188T>C	0.0617	0.0991
chr1	6825691	rs12093227	G	T	6	152	1413	0.038	T	intron_variant	MODIFIER	CAMTA1	ENSG00000171735	Transcript	ENST00000303635.12	protein_coding	0	3/22	ENST00000303635.12:c.234+481G>T	0	0	0	0	0	0	rs12093227	0	1	0	SNV	HGNC	HGNC:18806	YES	1	P1	CCDS30576.1	ENSP00000306522	Q9Y6Y1	0	UPI00001C1D72	0	1	0	0	0	0	chr1:g.6825691G>T	0.0697	0.1278
chr1	6884006	rs60412370	A	G	7	152	1038	0.045	G	intron_variant	MODIFIER	CAMTA1	ENSG00000171735	Transcript	ENST00000303635.12	protein_coding	0	3/22	ENST00000303635.12:c.234+58796A>G	0	0	0	0	0	0	rs60412370	0	1	0	SNV	HGNC	HGNC:18806	YES	1	P1	CCDS30576.1	ENSP00000306522	Q9Y6Y1	0	UPI00001C1D72	0	1	0	0	0	0	chr1:g.6884006A>G	0.236	0.3169
chr1	6884744	rs950493	T	C	7	152	1985	0.045	C	intron_variant	MODIFIER	CAMTA1	ENSG00000171735	Transcript	ENST00000303635.12	protein_coding	0	3/22	ENST00000303635.12:c.234+59534T>C	0	0	0	0	0	0	rs950493	0	1	0	SNV	HGNC	HGNC:18806	YES	1	P1	CCDS30576.1	ENSP00000306522	Q9Y6Y1	0	UPI00001C1D72	0	1	0	0	0	0	chr1:g.6884744T>C	0.2161	0.2837
chr1	6885470	rs10399866	G	A	7	152	1451	0.045	A	intron_variant	MODIFIER	CAMTA1	ENSG00000171735	Transcript	ENST00000303635.12	protein_coding	0	3/22	ENST00000303635.12:c.234+60260G>A	0	0	0	0	0	0	rs10399866	0	1	0	SNV	HGNC	HGNC:18806	YES	1	P1	CCDS30576.1	ENSP00000306522	Q9Y6Y1	0	UPI00001C1D72	0	1	0	0	0	0	chr1:g.6885470G>A	0.2121	0.2269
chr1	6885559	rs10399796	T	C	7	152	1918	0.045	C	intron_variant	MODIFIER	CAMTA1	ENSG00000171735	Transcript	ENST00000303635.12	protein_coding	0	3/22	ENST00000303635.12:c.234+60349T>C	0	0	0	0	0	0	rs10399796	0	1	0	SNV	HGNC	HGNC:18806	YES	1	P1	CCDS30576.1	ENSP00000306522	Q9Y6Y1	0	UPI00001C1D72	0	1	0	0	0	0	chr1:g.6885559T>C	0.2512	0.3737
chr1	7379004	rs919467604	G	A	3	152	1722	0.032	A	intron_variant	MODIFIER	CAMTA1	ENSG00000171735	Transcript	ENST00000303635.12	protein_coding	0	5/22	ENST00000303635.12:c.439-88826G>A	0	0	0	0	0	0	rs919467604	0	1	0	SNV	HGNC	HGNC:18806	YES	1	P1	CCDS30576.1	ENSP00000306522	Q9Y6Y1	0	UPI00001C1D72	0	1	0	0	0	0	chr1:g.7379004G>A	0	0
chr1	7470200	rs1149334	A	G	3	152	2087	0.019	G	intron_variant	MODIFIER	CAMTA1	ENSG00000171735	Transcript	ENST00000303635.12	protein_coding	0	6/22	ENST00000303635.12:c.510+2299A>G	0	0	0	0	0	0	rs1149334	0	1	0	SNV	HGNC	HGNC:18806	YES	1	P1	CCDS30576.1	ENSP00000306522	Q9Y6Y1	0	UPI00001C1D72	0	1	0	0	0	0	chr1:g.7470200A>G	0	0.848
chr1	7470281	rs1149335	C	T	3	152	2284	0.019	T	intron_variant	MODIFIER	CAMTA1	ENSG00000171735	Transcript	ENST00000303635.12	protein_coding	0	6/22	ENST00000303635.12:c.510+2380C>T	0	0	0	0	0	0	rs1149335	0	1	0	SNV	HGNC	HGNC:18806	YES	1	P1	CCDS30576.1	ENSP00000306522	Q9Y6Y1	0	UPI00001C1D72	0	1	0	0	0	0	chr1:g.7470281C>T	0.5647	0.848
chr1	7668278	rs117342369	T	C	2	152	1806	0.013	C	intron_variant	MODIFIER	CAMTA1	ENSG00000171735	Transcript	ENST00000303635.12	protein_coding	0	9/22	ENST00000303635.12:c.2653-2633T>C	0	0	0	0	0	0	rs117342369	0	1	0	SNV	HGNC	HGNC:18806	YES	1	P1	CCDS30576.1	ENSP00000306522	Q9Y6Y1	0	UPI00001C1D72	0	1	0	0	0	0	chr1:g.7668278T>C	0.015	0
chr1	7679030	rs6687002	T	C	3	152	2027	0.019	C	intron_variant	MODIFIER	CAMTA1	ENSG00000171735	Transcript	ENST00000303635.12	protein_coding	0	11/22	ENST00000303635.12:c.2914+1297T>C	0	0	0	0	0	0	rs6687002	0	1	0	SNV	HGNC	HGNC:18806	YES	1	P1	CCDS30576.1	ENSP00000306522	Q9Y6Y1	0	UPI00001C1D72	0	1	0	0	0	0	chr1:g.7679030T>C	0.1987	0.1528
chr1	7679679	rs149782968	G	A	6	152	1841	0.038	A	intron_variant	MODIFIER	CAMTA1	ENSG00000171735	Transcript	ENST00000303635.12	protein_coding	0	11/22	ENST00000303635.12:c.2914+1946G>A	0	0	0	0	0	0	rs149782968	0	1	0	SNV	HGNC	HGNC:18806	YES	1	P1	CCDS30576.1	ENSP00000306522	Q9Y6Y1	0	UPI00001C1D72	0	1	0	0	0	0	chr1:g.7679679G>A	0.0144	0.025
chr1	7679689	rs148955884	T	C	6	152	1928	0.038	C	intron_variant	MODIFIER	CAMTA1	ENSG00000171735	Transcript	ENST00000303635.12	protein_coding	0	11/22	ENST00000303635.12:c.2914+1956T>C	0	0	0	0	0	0	rs148955884	0	1	0	SNV	HGNC	HGNC:18806	YES	1	P1	CCDS30576.1	ENSP00000306522	Q9Y6Y1	0	UPI00001C1D72	0	1	0	0	0	0	chr1:g.7679689T>C	0.0144	0.025
chr1	7679706	rs72630578	A	C	3	152	2044	0.019	C	intron_variant	MODIFIER	CAMTA1	ENSG00000171735	Transcript	ENST00000303635.12	protein_coding	0	11/22	ENST00000303635.12:c.2914+1973A>C	0	0	0	0	0	0	rs72630578	0	1	0	SNV	HGNC	HGNC:18806	YES	1	P1	CCDS30576.1	ENSP00000306522	Q9Y6Y1	0	UPI00001C1D72	0	1	0	0	0	0	chr1:g.7679706A>C	0.136	0.0091
chr1	7680406	rs78752371	G	T	3	152	1478	0.019	T	intron_variant	MODIFIER	CAMTA1	ENSG00000171735	Transcript	ENST00000303635.12	protein_coding	0	11/22	ENST00000303635.12:c.2914+2673G>T	0	0	0	0	0	0	rs78752371	0	1	0	SNV	HGNC	HGNC:18806	YES	1	P1	CCDS30576.1	ENSP00000306522	Q9Y6Y1	0	UPI00001C1D72	0	1	0	0	0	0	chr1:g.7680406G>T	0.155	0.0862
chr1	7704353	rs12126422	C	T	3	152	1161	0.019	T	intron_variant	MODIFIER	CAMTA1	ENSG00000171735	Transcript	ENST00000303635.12	protein_coding	0	11/22	ENST00000303635.12:c.2914+26620C>T	0	0	0	0	0	0	rs12126422	0	1	0	SNV	HGNC	HGNC:18806	YES	1	P1	CCDS30576.1	ENSP00000306522	Q9Y6Y1	0	UPI00001C1D72	0	1	0	0	0	0	chr1:g.7704353C>T	0.138	0.0144
chr1	7705260	rs75630480	C	G	3	150	768	0.019	G	intron_variant	MODIFIER	CAMTA1	ENSG00000171735	Transcript	ENST00000303635.12	protein_coding	0	11/22	ENST00000303635.12:c.2915-27188C>G	0	0	0	0	0	0	rs75630480	0	1	0	SNV	HGNC	HGNC:18806	YES	1	P1	CCDS30576.1	ENSP00000306522	Q9Y6Y1	0	UPI00001C1D72	0	1	0	0	0	0	chr1:g.7705260C>G	0.1542	0.0779
chr1	7705281	0	G	C	2	152	849	0.019	C	intron_variant	MODIFIER	CAMTA1	ENSG00000171735	Transcript	ENST00000303635.12	protein_coding	0	11/22	ENST00000303635.12:c.2915-27167G>C	0	0	0	0	0	0	0	0	1	0	SNV	HGNC	HGNC:18806	YES	1	P1	CCDS30576.1	ENSP00000306522	Q9Y6Y1	0	UPI00001C1D72	0	1	0	0	0	0	chr1:g.7705281G>C	0	0
chr1	7784409	rs228730	G	A	3	152	1601	0.019	A	downstream_gene_variant	MODIFIER	VAMP3	ENSG00000049245	Transcript	ENST00000054666.11	protein_coding	0	0	0	0	0	0	0	0	0	rs228730	2977	1	0	SNV	HGNC	HGNC:12644	YES	1	P1	CCDS88.1	ENSP00000054666	Q15836	Q6FGG2	UPI00001380F2	0	0	0	0	0	0	chr1:g.7784409G>A	0.0617	0.0174
chr1	7785027	rs697682	G	A	4	152	1981	0.026	A	downstream_gene_variant	MODIFIER	VAMP3	ENSG00000049245	Transcript	ENST00000054666.11	protein_coding	0	0	0	0	0	0	0	0	0	rs697682	3595	1	0	SNV	HGNC	HGNC:12644	YES	1	P1	CCDS88.1	ENSP00000054666	Q15836	Q6FGG2	UPI00001380F2	0	0	0	0	0	0	chr1:g.7785027G>A	0.0481	0.0477
chr1	7902601	rs35554366	T	C	3	152	1831	0.019	C	regulatory_region_variant	MODIFIER	0	0	RegulatoryFeature	ENSR00000250137	CTCF_binding_site	0	0	0	0	0	0	0	0	0	rs35554366	0	0	0	SNV	0	0	0	0	0	0	0	0	0	0	0	0	0	0	0	0	chr1:g.7902601T>C	0.0783	0.0416
chr1	7902836	0	A	G	2	152	2188	0.019	G	regulatory_region_variant	MODIFIER	0	0	RegulatoryFeature	ENSR00000250137	CTCF_binding_site	0	0	0	0	0	0	0	0	0	0	0	0	0	SNV	0	0	0	0	0	0	0	0	0	0	0	0	0	0	0	0	chr1:g.7902836A>G	0	0
chr1	7961680	rs17523802	G	A	5	152	2119	0.032	A	upstream_gene_variant	MODIFIER	PARK7	ENSG00000116288	Transcript	ENST00000338639.10	protein_coding	0	0	0	0	0	0	0	0	0	rs17523802	31	1	0	SNV	HGNC	HGNC:16369	YES	1	P1	CCDS93.1	ENSP00000340278	Q99497	V9HWC2	UPI0000072F6F	0	1	0	0	0	0	chr1:g.7961680G>A	0.1765	0.3563
chr1	7961784	rs1000863991	C	G	2	152	2106	0.013	G	5_prime_UTR_variant	MODIFIER	PARK7	ENSG00000116288	Transcript	ENST00000338639.10	protein_coding	1/7	0	ENST00000338639.10:c.-33C>G	0	74/1127	0	0	0	0	rs1000863991	0	1	0	SNV	HGNC	HGNC:16369	YES	1	P1	CCDS93.1	ENSP00000340278	Q99497	V9HWC2	UPI0000072F6F	0	1	0	0	0	0	chr1:g.7961784C>G	0	0
chr1	7961913	rs35675666	G	T	5	152	1901	0.032	T	intron_variant	MODIFIER	PARK7	ENSG00000116288	Transcript	ENST00000338639.10	protein_coding	0	1/6	ENST00000338639.10:c.-24+120G>T	0	0	0	0	0	0	rs35675666	0	1	0	SNV	HGNC	HGNC:16369	YES	1	P1	CCDS93.1	ENSP00000340278	Q99497	V9HWC2	UPI0000072F6F	0	1	0	0	0	0	chr1:g.7961913G>T	0.1482	0.2496
chr1	7962111	rs226250	C	T	3	152	1603	0.019	T	intron_variant	MODIFIER	PARK7	ENSG00000116288	Transcript	ENST00000338639.10	protein_coding	0	1/6	ENST00000338639.10:c.-24+318C>T	0	0	0	0	0	0	rs226250	0	1	0	SNV	HGNC	HGNC:16369	YES	1	P1	CCDS93.1	ENSP00000340278	Q99497	V9HWC2	UPI0000072F6F	0	1	0	0	0	0	chr1:g.7962111C>T	0.1607	0.0121
chr1	7962137	rs3766606	G	T	5	152	1646	0.032	T	intron_variant	MODIFIER	PARK7	ENSG00000116288	Transcript	ENST00000338639.10	protein_coding	0	1/6	ENST00000338639.10:c.-24+344G>T	0	0	0	0	0	0	rs3766606	0	1	0	SNV	HGNC	HGNC:16369	YES	1	P1	CCDS93.1	ENSP00000340278	Q99497	V9HWC2	UPI0000072F6F	0	1	0	0	0	0	chr1:g.7962137G>T	0.1775	0.3585
chr1	7982676	rs161801	G	A	3	152	2281	0.019	A	intron_variant	MODIFIER	PARK7	ENSG00000116288	Transcript	ENST00000338639.10	protein_coding	0	6/6	ENST00000338639.10:c.410-2218G>A	0	0	0	0	0	0	rs161801	0	1	0	SNV	HGNC	HGNC:16369	YES	1	P1	CCDS93.1	ENSP00000340278	Q99497	V9HWC2	UPI0000072F6F	0	1	0	0	0	0	chr1:g.7982676G>A	0.2374	0.289
chr1	7993819	rs192578149	C	T	3	152	979	0.019	T	downstream_gene_variant	MODIFIER	AL034417.3	ENSG00000284716	Transcript	ENST00000641100.1	lincRNA	0	0	0	0	0	0	0	0	0	rs192578149	4368	-1	0	SNV	Clone_based_ensembl_gene	0	YES	0	0	0	0	0	0	0	0	0	0	0	0	0	chr1:g.7993819C>T	0.0052	0
chr1	7994233	rs11585541	G	T	3	152	1918	0.019	T	downstream_gene_variant	MODIFIER	AL034417.3	ENSG00000284716	Transcript	ENST00000641100.1	lincRNA	0	0	0	0	0	0	0	0	0	rs11585541	3954	-1	0	SNV	Clone_based_ensembl_gene	0	YES	0	0	0	0	0	0	0	0	0	0	0	0	0	chr1:g.7994233G>T	0.1695	0.0484
chr1	7994853	rs72634221	A	G	3	152	1782	0.019	G	upstream_gene_variant	MODIFIER	AL034417.4	ENSG00000284747	Transcript	ENST00000642135.1	antisense	0	0	0	0	0	0	0	0	0	rs72634221	4687	1	0	SNV	Clone_based_ensembl_gene	0	YES	0	0	0	0	0	0	0	0	0	0	0	0	0	chr1:g.7994853A>G	0.1695	0.0484
chr1	8003468	rs12088110	G	A	3	152	2279	0.019	A	upstream_gene_variant	MODIFIER	AL034417.3	ENSG00000284716	Transcript	ENST00000641100.1	lincRNA	0	0	0	0	0	0	0	0	0	rs12088110	3534	-1	0	SNV	Clone_based_ensembl_gene	0	YES	0	0	0	0	0	0	0	0	0	0	0	0	0	chr1:g.8003468G>A	0.2997	0.5166
chr1	8004518	rs72634228	A	G	3	152	2174	0.019	G	upstream_gene_variant	MODIFIER	AL034417.3	ENSG00000284716	Transcript	ENST00000641100.1	lincRNA	0	0	0	0	0	0	0	0	0	rs72634228	4584	-1	0	SNV	Clone_based_ensembl_gene	0	YES	0	0	0	0	0	0	0	0	0	0	0	0	0	chr1:g.8004518A>G	0.1695	0.0484
chr1	8015252	rs76755344	G	A	6	152	2174	0.038	A	intron_variant	MODIFIER	ERRFI1	ENSG00000116285	Transcript	ENST00000377482.10	protein_coding	0	3/3	ENST00000377482.10:c.202+56C>T	0	0	0	0	0	0	rs76755344	0	-1	0	SNV	HGNC	HGNC:18185	YES	1	P1	CCDS94.1	ENSP00000366702	Q9UJM3	I6S2Y9	UPI000012F0FC	0	0	0	0	0	0	chr1:g.8015252G>A	0.0022	0
chr1	8015323	rs770897374	G	A	2	152	2038	0.013	A	missense_variant	MODERATE	ERRFI1	ENSG00000116285	Transcript	ENST00000377482.10	protein_coding	3/4	0	ENST00000377482.10:c.187C>T	ENSP00000366702.5:p.Arg63Cys	412/3097	187/1389	63/462	R/C	Cgc/Tgc	rs770897374	0	-1	0	SNV	HGNC	HGNC:18185	YES	1	P1	CCDS94.1	ENSP00000366702	Q9UJM3	I6S2Y9	UPI000012F0FC	0	0	deleterious	possibly_damaging	hmmpanther:PTHR14254&hmmpanther:PTHR14254:SF5	0	chr1:g.8015323G>A	0	0
chr1	8015874	rs2294889	A	G	5	152	1677	0.032	G	intron_variant	MODIFIER	ERRFI1	ENSG00000116285	Transcript	ENST00000377482.10	protein_coding	0	1/3	ENST00000377482.10:c.-73-182T>C	0	0	0	0	0	0	rs2294889	0	-1	0	SNV	HGNC	HGNC:18185	YES	1	P1	CCDS94.1	ENSP00000366702	Q9UJM3	I6S2Y9	UPI000012F0FC	0	0	0	0	0	0	chr1:g.8015874A>G	0.105	0.093
chr1	8016025	rs6704330	G	T	3	152	1942	0.019	T	intron_variant	MODIFIER	ERRFI1	ENSG00000116285	Transcript	ENST00000377482.10	protein_coding	0	1/3	ENST00000377482.10:c.-73-333C>A	0	0	0	0	0	0	rs6704330	0	-1	0	SNV	HGNC	HGNC:18185	YES	1	P1	CCDS94.1	ENSP00000366702	Q9UJM3	I6S2Y9	UPI000012F0FC	0	0	0	0	0	0	chr1:g.8016025G>T	0.1693	0.0484
chr1	8016223	rs187649217	G	A	5	152	1926	0.032	A	intron_variant	MODIFIER	ERRFI1	ENSG00000116285	Transcript	ENST00000377482.10	protein_coding	0	1/3	ENST00000377482.10:c.-73-531C>T	0	0	0	0	0	0	rs187649217	0	-1	0	SNV	HGNC	HGNC:18185	YES	1	P1	CCDS94.1	ENSP00000366702	Q9UJM3	I6S2Y9	UPI000012F0FC	0	0	0	0	0	0	chr1:g.8016223G>A	0.001	0
chr1	8018509	rs12735338	T	C	5	152	1374	0.032	C	intron_variant	MODIFIER	ERRFI1	ENSG00000116285	Transcript	ENST00000377482.10	protein_coding	0	1/3	ENST00000377482.10:c.-73-2817A>G	0	0	0	0	0	0	rs12735338	0	-1	0	SNV	HGNC	HGNC:18185	YES	1	P1	CCDS94.1	ENSP00000366702	Q9UJM3	I6S2Y9	UPI000012F0FC	0	0	0	0	0	0	chr1:g.8018509T>C	0.0907	0.0416
chr1	8019241	rs10489450	C	T	5	152	1816	0.032	T	intron_variant	MODIFIER	ERRFI1	ENSG00000116285	Transcript	ENST00000377482.10	protein_coding	0	1/3	ENST00000377482.10:c.-73-3549G>A	0	0	0	0	0	0	rs10489450	0	-1	0	SNV	HGNC	HGNC:18185	YES	1	P1	CCDS94.1	ENSP00000366702	Q9UJM3	I6S2Y9	UPI000012F0FC	0	0	0	0	0	0	chr1:g.8019241C>T	0.0909	0.0416
chr1	8020652	rs419683	G	C	5	152	879	0.032	C	intron_variant	MODIFIER	ERRFI1	ENSG00000116285	Transcript	ENST00000377482.10	protein_coding	0	1/3	ENST00000377482.10:c.-73-4960C>G	0	0	0	0	0	0	rs419683	0	-1	0	SNV	HGNC	HGNC:18185	YES	1	P1	CCDS94.1	ENSP00000366702	Q9UJM3	I6S2Y9	UPI000012F0FC	0	0	0	0	0	0	chr1:g.8020652G>C	0	0.0938
chr1	8024153	rs4274087	C	T	3	152	1820	0.019	T	intron_variant	MODIFIER	ERRFI1	ENSG00000116285	Transcript	ENST00000377482.10	protein_coding	0	1/3	ENST00000377482.10:c.-74+2005G>A	0	0	0	0	0	0	rs4274087	0	-1	0	SNV	HGNC	HGNC:18185	YES	1	P1	CCDS94.1	ENSP00000366702	Q9UJM3	I6S2Y9	UPI000012F0FC	0	0	0	0	0	0	chr1:g.8024153C>T	0.2322	0.2723
chr1	8027409	rs6700772	C	G	3	152	1811	0.019	G	upstream_gene_variant	MODIFIER	ERRFI1	ENSG00000116285	Transcript	ENST00000377482.10	protein_coding	0	0	0	0	0	0	0	0	0	rs6700772	1100	-1	0	SNV	HGNC	HGNC:18185	YES	1	P1	CCDS94.1	ENSP00000366702	Q9UJM3	I6S2Y9	UPI000012F0FC	0	0	0	0	0	0	chr1:g.8027409C>G	0.238	0.2897
chr1	8046141	rs12757968	A	G	5	152	1305	0.032	G	intron_variant&non_coding_transcript_variant	MODIFIER	AL034417.2	ENSG00000238290	Transcript	ENST00000445300.1	lincRNA	0	2/2	ENST00000445300.1:n.815+16784A>G	0	0	0	0	0	0	rs12757968	0	1	0	SNV	Clone_based_ensembl_gene	0	YES	2	0	0	0	0	0	0	0	0	0	0	0	0	chr1:g.8046141A>G	0.0913	0.0416
chr1	8047227	rs1054896706	T	A	2	152	1712	0.013	A	intron_variant&non_coding_transcript_variant	MODIFIER	AL034417.2	ENSG00000238290	Transcript	ENST00000445300.1	lincRNA	0	2/2	ENST00000445300.1:n.815+17870T>A	0	0	0	0	0	0	rs1054896706	0	1	0	SNV	Clone_based_ensembl_gene	0	YES	2	0	0	0	0	0	0	0	0	0	0	0	0	chr1:g.8047227T>A	0	0
chr1	8056625	rs12139353	C	T	3	152	1817	0.019	T	intron_variant&non_coding_transcript_variant	MODIFIER	AL034417.2	ENSG00000238290	Transcript	ENST00000445300.1	lincRNA	0	2/2	ENST00000445300.1:n.815+27268C>T	0	0	0	0	0	0	rs12139353	0	1	0	SNV	Clone_based_ensembl_gene	0	YES	2	0	0	0	0	0	0	0	0	0	0	0	0	chr1:g.8056625C>T	0.1727	0.0446
chr1	8056729	rs148105337	A	T	5	152	2200	0.032	T	intron_variant&non_coding_transcript_variant	MODIFIER	AL034417.2	ENSG00000238290	Transcript	ENST00000445300.1	lincRNA	0	2/2	ENST00000445300.1:n.815+27372A>T	0	0	0	0	0	0	rs148105337	0	1	0	SNV	Clone_based_ensembl_gene	0	YES	2	0	0	0	0	0	0	0	0	0	0	0	0	chr1:g.8056729A>T	0.0016	0
chr1	8059191	rs4908724	G	T	5	152	1353	0.032	T	intron_variant&non_coding_transcript_variant	MODIFIER	AL034417.2	ENSG00000238290	Transcript	ENST00000445300.1	lincRNA	0	2/2	ENST00000445300.1:n.815+29834G>T	0	0	0	0	0	0	rs4908724	0	1	0	SNV	Clone_based_ensembl_gene	0	YES	2	0	0	0	0	0	0	0	0	0	0	0	0	chr1:g.8059191G>T	0.0921	0.0416
chr1	8059995	rs72634245	C	T	3	152	1705	0.019	T	intron_variant&non_coding_transcript_variant	MODIFIER	AL034417.2	ENSG00000238290	Transcript	ENST00000445300.1	lincRNA	0	2/2	ENST00000445300.1:n.815+30638C>T	0	0	0	0	0	0	rs72634245	0	1	0	SNV	Clone_based_ensembl_gene	0	YES	2	0	0	0	0	0	0	0	0	0	0	0	0	chr1:g.8059995C>T	0.1731	0.0446
chr1	8062547	rs183183827	G	A	5	152	1223	0.032	A	intron_variant&non_coding_transcript_variant	MODIFIER	AL034417.2	ENSG00000238290	Transcript	ENST00000445300.1	lincRNA	0	2/2	ENST00000445300.1:n.815+33190G>A	0	0	0	0	0	0	rs183183827	0	1	0	SNV	Clone_based_ensembl_gene	0	YES	2	0	0	0	0	0	0	0	0	0	0	0	0	chr1:g.8062547G>A	0.0004	0
chr1	8063338	rs182742982	C	T	3	152	1321	0.019	T	intron_variant&non_coding_transcript_variant	MODIFIER	AL034417.2	ENSG00000238290	Transcript	ENST00000445300.1	lincRNA	0	2/2	ENST00000445300.1:n.815+33981C>T	0	0	0	0	0	0	rs182742982	0	1	0	SNV	Clone_based_ensembl_gene	0	YES	2	0	0	0	0	0	0	0	0	0	0	0	0	chr1:g.8063338C>T	0.0002	0
chr1	8071697	rs6682378	C	T	3	152	1569	0.019	T	intron_variant&non_coding_transcript_variant	MODIFIER	AL034417.2	ENSG00000238290	Transcript	ENST00000445300.1	lincRNA	0	2/2	ENST00000445300.1:n.815+42340C>T	0	0	0	0	0	0	rs6682378	0	1	0	SNV	Clone_based_ensembl_gene	0	YES	2	0	0	0	0	0	0	0	0	0	0	0	0	chr1:g.8071697C>T	0.1731	0.0454
chr1	8075956	rs12736494	G	A	5	152	1986	0.032	A	intron_variant&non_coding_transcript_variant	MODIFIER	AL034417.2	ENSG00000238290	Transcript	ENST00000445300.1	lincRNA	0	2/2	ENST00000445300.1:n.816-45518G>A	0	0	0	0	0	0	rs12736494	0	1	0	SNV	Clone_based_ensembl_gene	0	YES	2	0	0	0	0	0	0	0	0	0	0	0	0	chr1:g.8075956G>A	0.0917	0.0416
chr1	8077193	0	G	C	2	152	1894	0.013	C	intron_variant&non_coding_transcript_variant	MODIFIER	AL034417.2	ENSG00000238290	Transcript	ENST00000445300.1	lincRNA	0	2/2	ENST00000445300.1:n.816-44281G>C	0	0	0	0	0	0	0	0	1	0	SNV	Clone_based_ensembl_gene	0	YES	2	0	0	0	0	0	0	0	0	0	0	0	0	chr1:g.8077193G>C	0	0
chr1	8083696	0	C	T	2	152	2144	0.013	T	intron_variant&non_coding_transcript_variant	MODIFIER	AL034417.2	ENSG00000238290	Transcript	ENST00000445300.1	lincRNA	0	2/2	ENST00000445300.1:n.816-37778C>T	0	0	0	0	0	0	0	0	1	0	SNV	Clone_based_ensembl_gene	0	YES	2	0	0	0	0	0	0	0	0	0	0	0	0	chr1:g.8083696C>T	0	0
chr1	8087352	rs34466510	T	C	5	152	934	0.032	C	intron_variant&non_coding_transcript_variant	MODIFIER	AL034417.2	ENSG00000238290	Transcript	ENST00000445300.1	lincRNA	0	2/2	ENST00000445300.1:n.816-34122T>C	0	0	0	0	0	0	rs34466510	0	1	0	SNV	Clone_based_ensembl_gene	0	YES	2	0	0	0	0	0	0	0	0	0	0	0	0	chr1:g.8087352T>C	0.1028	0.0877
chr1	8088625	rs571587083	C	T	2	152	904	0.013	T	intron_variant&non_coding_transcript_variant	MODIFIER	AL034417.2	ENSG00000238290	Transcript	ENST00000445300.1	lincRNA	0	2/2	ENST00000445300.1:n.816-32849C>T	0	0	0	0	0	0	rs571587083	0	1	0	SNV	Clone_based_ensembl_gene	0	YES	2	0	0	0	0	0	0	0	0	0	0	0	0	chr1:g.8088625C>T	0.0002	0
chr1	8090578	rs72634258	T	C	6	152	1976	0.038	C	intron_variant&non_coding_transcript_variant	MODIFIER	AL034417.2	ENSG00000238290	Transcript	ENST00000445300.1	lincRNA	0	2/2	ENST00000445300.1:n.816-30896T>C	0	0	0	0	0	0	rs72634258	0	1	0	SNV	Clone_based_ensembl_gene	0	YES	2	0	0	0	0	0	0	0	0	0	0	0	0	chr1:g.8090578T>C	0.0907	0.0454
chr1	8091315	rs74053426	G	A	2	152	2022	0.013	A	intron_variant&non_coding_transcript_variant	MODIFIER	AL034417.2	ENSG00000238290	Transcript	ENST00000445300.1	lincRNA	0	2/2	ENST00000445300.1:n.816-30159G>A	0	0	0	0	0	0	rs74053426	0	1	0	SNV	Clone_based_ensembl_gene	0	YES	2	0	0	0	0	0	0	0	0	0	0	0	0	chr1:g.8091315G>A	0.0371	0.1112
chr1	8091443	rs185046505	A	T	2	152	2280	0.013	T	intron_variant&non_coding_transcript_variant	MODIFIER	AL034417.2	ENSG00000238290	Transcript	ENST00000445300.1	lincRNA	0	2/2	ENST00000445300.1:n.816-30031A>T	0	0	0	0	0	0	rs185046505	0	1	0	SNV	Clone_based_ensembl_gene	0	YES	2	0	0	0	0	0	0	0	0	0	0	0	0	chr1:g.8091443A>T	0.0006	0
chr1	8091571	0	G	A	3	152	2019	0.019	A	intron_variant&non_coding_transcript_variant	MODIFIER	AL034417.2	ENSG00000238290	Transcript	ENST00000445300.1	lincRNA	0	2/2	ENST00000445300.1:n.816-29903G>A	0	0	0	0	0	0	0	0	1	0	SNV	Clone_based_ensembl_gene	0	YES	2	0	0	0	0	0	0	0	0	0	0	0	0	chr1:g.8091571G>A	0	0
chr1	8092819	rs72634262	G	A	3	152	2210	0.019	A	intron_variant&non_coding_transcript_variant	MODIFIER	AL034417.2	ENSG00000238290	Transcript	ENST00000445300.1	lincRNA	0	2/2	ENST00000445300.1:n.816-28655G>A	0	0	0	0	0	0	rs72634262	0	1	0	SNV	Clone_based_ensembl_gene	0	YES	2	0	0	0	0	0	0	0	0	0	0	0	0	chr1:g.8092819G>A	0.1827	0.0461
chr1	8094229	rs10864326	G	A	3	152	2365	0.019	A	intron_variant&non_coding_transcript_variant	MODIFIER	AL034417.2	ENSG00000238290	Transcript	ENST00000445300.1	lincRNA	0	2/2	ENST00000445300.1:n.816-27245G>A	0	0	0	0	0	0	rs10864326	0	1	0	SNV	Clone_based_ensembl_gene	0	YES	2	0	0	0	0	0	0	0	0	0	0	0	0	chr1:g.8094229G>A	0.1837	0.0499
chr1	8094487	rs10864327	G	A	3	152	2469	0.019	A	intron_variant&non_coding_transcript_variant	MODIFIER	AL034417.2	ENSG00000238290	Transcript	ENST00000445300.1	lincRNA	0	2/2	ENST00000445300.1:n.816-26987G>A	0	0	0	0	0	0	rs10864327	0	1	0	SNV	Clone_based_ensembl_gene	0	YES	2	0	0	0	0	0	0	0	0	0	0	0	0	chr1:g.8094487G>A	0.1827	0.0461
chr1	8095604	rs954019492	T	C	3	152	1628	0.019	C	intron_variant&non_coding_transcript_variant	MODIFIER	AL034417.2	ENSG00000238290	Transcript	ENST00000445300.1	lincRNA	0	2/2	ENST00000445300.1:n.816-25870T>C	0	0	0	0	0	0	rs954019492	0	1	0	SNV	Clone_based_ensembl_gene	0	YES	2	0	0	0	0	0	0	0	0	0	0	0	0	chr1:g.8095604T>C	0	0
chr1	8096445	rs75762871	C	T	5	152	1716	0.032	T	intron_variant&non_coding_transcript_variant	MODIFIER	AL034417.2	ENSG00000238290	Transcript	ENST00000445300.1	lincRNA	0	2/2	ENST00000445300.1:n.816-25029C>T	0	0	0	0	0	0	rs75762871	0	1	0	SNV	Clone_based_ensembl_gene	0	YES	2	0	0	0	0	0	0	0	0	0	0	0	0	chr1:g.8096445C>T	0.0074	0
chr1	8099311	rs77784203	A	T	3	152	592	0.019	T	intron_variant&non_coding_transcript_variant	MODIFIER	AL034417.2	ENSG00000238290	Transcript	ENST00000445300.1	lincRNA	0	2/2	ENST00000445300.1:n.816-22163A>T	0	0	0	0	0	0	rs77784203	0	1	0	SNV	Clone_based_ensembl_gene	0	YES	2	0	0	0	0	0	0	0	0	0	0	0	0	chr1:g.8099311A>T	0.1827	0.0461
chr1	8104343	rs6697457	G	A	3	152	1613	0.019	A	intron_variant&non_coding_transcript_variant	MODIFIER	AL034417.2	ENSG00000238290	Transcript	ENST00000445300.1	lincRNA	0	2/2	ENST00000445300.1:n.816-17131G>A	0	0	0	0	0	0	rs6697457	0	1	0	SNV	Clone_based_ensembl_gene	0	YES	2	0	0	0	0	0	0	0	0	0	0	0	0	chr1:g.8104343G>A	0.2017	0.112
chr1	8105032	rs72634267	G	A	3	152	1621	0.019	A	intron_variant&non_coding_transcript_variant	MODIFIER	AL034417.2	ENSG00000238290	Transcript	ENST00000445300.1	lincRNA	0	2/2	ENST00000445300.1:n.816-16442G>A	0	0	0	0	0	0	rs72634267	0	1	0	SNV	Clone_based_ensembl_gene	0	YES	2	0	0	0	0	0	0	0	0	0	0	0	0	chr1:g.8105032G>A	0.1827	0.0461
chr1	8107381	rs6699371	T	C	3	152	1543	0.019	C	intron_variant&non_coding_transcript_variant	MODIFIER	AL034417.2	ENSG00000238290	Transcript	ENST00000445300.1	lincRNA	0	2/2	ENST00000445300.1:n.816-14093T>C	0	0	0	0	0	0	rs6699371	0	1	0	SNV	Clone_based_ensembl_gene	0	YES	2	0	0	0	0	0	0	0	0	0	0	0	0	chr1:g.8107381T>C	0.3137	0.5197
chr1	8107624	0	T	C	2	150	596	0.013	C	intron_variant&non_coding_transcript_variant	MODIFIER	AL034417.2	ENSG00000238290	Transcript	ENST00000445300.1	lincRNA	0	2/2	ENST00000445300.1:n.816-13850T>C	0	0	0	0	0	0	0	0	1	0	SNV	Clone_based_ensembl_gene	0	YES	2	0	0	0	0	0	0	0	0	0	0	0	0	chr1:g.8107624T>C	0	0
chr1	8113485	rs72634274	C	G	3	152	1687	0.019	G	intron_variant&non_coding_transcript_variant	MODIFIER	AL034417.2	ENSG00000238290	Transcript	ENST00000445300.1	lincRNA	0	2/2	ENST00000445300.1:n.816-7989C>G	0	0	0	0	0	0	rs72634274	0	1	0	SNV	Clone_based_ensembl_gene	0	YES	2	0	0	0	0	0	0	0	0	0	0	0	0	chr1:g.8113485C>G	0.1985	0.1006
chr1	8115374	rs78152829	T	A	6	152	1336	0.038	A	intron_variant&non_coding_transcript_variant	MODIFIER	AL034417.2	ENSG00000238290	Transcript	ENST00000445300.1	lincRNA	0	2/2	ENST00000445300.1:n.816-6100T>A	0	0	0	0	0	0	rs78152829	0	1	0	SNV	Clone_based_ensembl_gene	0	YES	2	0	0	0	0	0	0	0	0	0	0	0	0	chr1:g.8115374T>A	0.008	0.0015
chr1	8115444	rs12121971	A	G	3	152	2041	0.019	G	intron_variant&non_coding_transcript_variant	MODIFIER	AL034417.2	ENSG00000238290	Transcript	ENST00000445300.1	lincRNA	0	2/2	ENST00000445300.1:n.816-6030A>G	0	0	0	0	0	0	rs12121971	0	1	0	SNV	Clone_based_ensembl_gene	0	YES	2	0	0	0	0	0	0	0	0	0	0	0	0	chr1:g.8115444A>G	0.1833	0.0461
chr1	8115887	rs11585109	C	T	3	152	2147	0.019	T	intron_variant&non_coding_transcript_variant	MODIFIER	AL034417.2	ENSG00000238290	Transcript	ENST00000445300.1	lincRNA	0	2/2	ENST00000445300.1:n.816-5587C>T	0	0	0	0	0	0	rs11585109	0	1	0	SNV	Clone_based_ensembl_gene	0	YES	2	0	0	0	0	0	0	0	0	0	0	0	0	chr1:g.8115887C>T	0.1837	0.0477
chr1	8115902	rs11585111	C	G	3	152	2044	0.019	G	intron_variant&non_coding_transcript_variant	MODIFIER	AL034417.2	ENSG00000238290	Transcript	ENST00000445300.1	lincRNA	0	2/2	ENST00000445300.1:n.816-5572C>G	0	0	0	0	0	0	rs11585111	0	1	0	SNV	Clone_based_ensembl_gene	0	YES	2	0	0	0	0	0	0	0	0	0	0	0	0	chr1:g.8115902C>G	0.3273	0.5696
chr1	8116134	rs11581227	G	A	3	152	1663	0.019	A	intron_variant&non_coding_transcript_variant	MODIFIER	AL034417.2	ENSG00000238290	Transcript	ENST00000445300.1	lincRNA	0	2/2	ENST00000445300.1:n.816-5340G>A	0	0	0	0	0	0	rs11581227	0	1	0	SNV	Clone_based_ensembl_gene	0	YES	2	0	0	0	0	0	0	0	0	0	0	0	0	chr1:g.8116134G>A	0.1985	0.1021
chr1	8116208	rs533163430	C	T	6	152	1766	0.038	T	intron_variant&non_coding_transcript_variant	MODIFIER	AL034417.2	ENSG00000238290	Transcript	ENST00000445300.1	lincRNA	0	2/2	ENST00000445300.1:n.816-5266C>T	0	0	0	0	0	0	rs533163430	0	1	0	SNV	Clone_based_ensembl_gene	0	YES	2	0	0	0	0	0	0	0	0	0	0	0	0	chr1:g.8116208C>T	0.0004	0
chr1	8116968	rs12124756	T	C	3	152	1704	0.019	C	intron_variant&non_coding_transcript_variant	MODIFIER	AL034417.2	ENSG00000238290	Transcript	ENST00000445300.1	lincRNA	0	2/2	ENST00000445300.1:n.816-4506T>C	0	0	0	0	0	0	rs12124756	0	1	0	SNV	Clone_based_ensembl_gene	0	YES	2	0	0	0	0	0	0	0	0	0	0	0	0	chr1:g.8116968T>C	0.1987	0.1029
chr1	8121942	rs561829467	G	A	3	152	629	0.019	A	non_coding_transcript_exon_variant	MODIFIER	AL034417.2	ENSG00000238290	Transcript	ENST00000445300.1	lincRNA	3/3	0	ENST00000445300.1:n.1284G>A	0	1284/2044	0	0	0	0	rs561829467	0	1	0	SNV	Clone_based_ensembl_gene	0	YES	2	0	0	0	0	0	0	0	0	0	0	0	0	chr1:g.8121942G>A	0.0006	0
chr1	8151997	rs190276327	G	A	2	152	2168	0.013	A	intergenic_variant	MODIFIER	0	0	0	0	0	0	0	0	0	0	0	0	0	0	rs190276327	0	0	0	SNV	0	0	0	0	0	0	0	0	0	0	0	0	0	0	0	0	chr1:g.8151997G>A	0.0034	0.0008
chr1	8182427	rs2078288	C	T	2	152	2000	0.013	T	intergenic_variant	MODIFIER	0	0	0	0	0	0	0	0	0	0	0	0	0	0	rs2078288	0	0	0	SNV	0	0	0	0	0	0	0	0	0	0	0	0	0	0	0	0	chr1:g.8182427C>T	0.1502	0.4796
chr1	8188966	rs12082016	G	A	2	152	1252	0.013	A	upstream_gene_variant	MODIFIER	AL358876.1	ENSG00000229305	Transcript	ENST00000453364.1	processed_pseudogene	0	0	0	0	0	0	0	0	0	rs12082016	858	1	0	SNV	Clone_based_ensembl_gene	0	YES	0	0	0	0	0	0	0	0	0	0	0	0	0	chr1:g.8188966G>A	0.0829	0.233
chr1	8197257	0	T	A	2	152	444	0.013	A	downstream_gene_variant	MODIFIER	AL358876.1	ENSG00000229305	Transcript	ENST00000453364.1	processed_pseudogene	0	0	0	0	0	0	0	0	0	0	4487	1	0	SNV	Clone_based_ensembl_gene	0	YES	0	0	0	0	0	0	0	0	0	0	0	0	0	chr1:g.8197257T>A	0	0
chr1	8198087	rs74914893	C	T	6	152	2050	0.038	T	upstream_gene_variant	MODIFIER	LINC01714	ENSG00000227634	Transcript	ENST00000635451.1	lincRNA	0	0	0	0	0	0	0	0	0	rs74914893	4342	1	0	SNV	HGNC	HGNC:52501	YES	5	0	0	0	0	0	0	0	0	0	0	0	0	chr1:g.8198087C>T	0.006	0
chr1	8199684	rs550793074	G	A	2	152	1963	0.013	A	upstream_gene_variant	MODIFIER	LINC01714	ENSG00000227634	Transcript	ENST00000635451.1	lincRNA	0	0	0	0	0	0	0	0	0	rs550793074	2745	1	0	SNV	HGNC	HGNC:52501	YES	5	0	0	0	0	0	0	0	0	0	0	0	0	chr1:g.8199684G>A	0.002	0
chr1	8202723	rs535435853	C	T	6	152	2035	0.038	T	non_coding_transcript_exon_variant	MODIFIER	LINC01714	ENSG00000227634	Transcript	ENST00000635451.1	lincRNA	1/4	0	ENST00000635451.1:n.295C>T	0	295/896	0	0	0	0	rs535435853	0	1	0	SNV	HGNC	HGNC:52501	YES	5	0	0	0	0	0	0	0	0	0	0	0	0	chr1:g.8202723C>T	0.0006	0
chr1	8206139	rs1212896855	G	T	2	152	588	0.013	T	intron_variant&non_coding_transcript_variant	MODIFIER	LINC01714	ENSG00000227634	Transcript	ENST00000635451.1	lincRNA	0	1/3	ENST00000635451.1:n.449-2528G>T	0	0	0	0	0	0	rs1212896855	0	1	0	SNV	HGNC	HGNC:52501	YES	5	0	0	0	0	0	0	0	0	0	0	0	0	chr1:g.8206139G>T	0	0
chr1	8206140	0	A	T	2	152	577	0.013	T	intron_variant&non_coding_transcript_variant	MODIFIER	LINC01714	ENSG00000227634	Transcript	ENST00000635451.1	lincRNA	0	1/3	ENST00000635451.1:n.449-2527A>T	0	0	0	0	0	0	0	0	1	0	SNV	HGNC	HGNC:52501	YES	5	0	0	0	0	0	0	0	0	0	0	0	0	chr1:g.8206140A>T	0	0
chr1	8213808	rs376608	A	G	6	152	2825	0.038	G	downstream_gene_variant	MODIFIER	AL358876.2	ENSG00000233645	Transcript	ENST00000424689.1	lincRNA	0	0	0	0	0	0	0	0	0	rs376608	4382	-1	0	SNV	Clone_based_ensembl_gene	0	YES	3	0	0	0	0	0	0	0	0	0	0	0	0	chr1:g.8213808A>G	0.1008	0.2027
chr1	8213862	rs395859	T	C	6	152	2799	0.038	C	downstream_gene_variant	MODIFIER	AL358876.2	ENSG00000233645	Transcript	ENST00000424689.1	lincRNA	0	0	0	0	0	0	0	0	0	rs395859	4328	-1	0	SNV	Clone_based_ensembl_gene	0	YES	3	0	0	0	0	0	0	0	0	0	0	0	0	chr1:g.8213862T>C	0.1008	0.2042
chr1	8213958	rs390468	G	A	6	152	2221	0.038	A	downstream_gene_variant	MODIFIER	AL358876.2	ENSG00000233645	Transcript	ENST00000424689.1	lincRNA	0	0	0	0	0	0	0	0	0	rs390468	4232	-1	0	SNV	Clone_based_ensembl_gene	0	YES	3	0	0	0	0	0	0	0	0	0	0	0	0	chr1:g.8213958G>A	0.0927	0.2027
chr1	8353715	rs76829971	T	C	5	152	2253	0.032	C	3_prime_UTR_variant	MODIFIER	RERE	ENSG00000142599	Transcript	ENST00000337907.7	protein_coding	24/24	0	ENST00000337907.7:c.*1372A>G	0	6708/8026	0	0	0	0	rs76829971	0	-1	0	SNV	HGNC	HGNC:9965	YES	1	P2	CCDS95.1	ENSP00000338629	Q9P2R6	A0A024R4E9	UPI00001419CC	0	1	0	0	0	0	chr1:g.8353715T>C	0.0216	0.0802
chr1	8372349	rs933740585	A	T	2	152	1864	0.013	T	intron_variant	MODIFIER	RERE	ENSG00000142599	Transcript	ENST00000337907.7	protein_coding	0	13/23	ENST00000337907.7:c.1285-6375T>A	0	0	0	0	0	0	rs933740585	0	-1	0	SNV	HGNC	HGNC:9965	YES	1	P2	CCDS95.1	ENSP00000338629	Q9P2R6	A0A024R4E9	UPI00001419CC	0	1	0	0	0	0	chr1:g.8372349A>T	0	0
chr1	8380053	rs117077854	C	T	6	152	2401	0.038	T	intron_variant	MODIFIER	RERE	ENSG00000142599	Transcript	ENST00000337907.7	protein_coding	0	13/23	ENST00000337907.7:c.1285-14079G>A	0	0	0	0	0	0	rs117077854	0	-1	0	SNV	HGNC	HGNC:9965	YES	1	P2	CCDS95.1	ENSP00000338629	Q9P2R6	A0A024R4E9	UPI00001419CC	0	1	0	0	0	0	chr1:g.8380053C>T	0.0092	0
chr1	8396346	rs529374584	A	G	5	152	2202	0.032	G	intron_variant	MODIFIER	RERE	ENSG00000142599	Transcript	ENST00000337907.7	protein_coding	0	13/23	ENST00000337907.7:c.1284+26381T>C	0	0	0	0	0	0	rs529374584	0	-1	0	SNV	HGNC	HGNC:9965	YES	1	P2	CCDS95.1	ENSP00000338629	Q9P2R6	A0A024R4E9	UPI00001419CC	0	1	0	0	0	0	chr1:g.8396346A>G	0.0014	0
chr1	8411657	rs183800308	G	A	5	152	1164	0.032	A	intron_variant	MODIFIER	RERE	ENSG00000142599	Transcript	ENST00000337907.7	protein_coding	0	13/23	ENST00000337907.7:c.1284+11070C>T	0	0	0	0	0	0	rs183800308	0	-1	0	SNV	HGNC	HGNC:9965	YES	1	P2	CCDS95.1	ENSP00000338629	Q9P2R6	A0A024R4E9	UPI00001419CC	0	1	0	0	0	0	chr1:g.8411657G>A	0.0044	0
chr1	8422011	rs190007474	G	A	3	152	2149	0.019	A	intron_variant	MODIFIER	RERE	ENSG00000142599	Transcript	ENST00000337907.7	protein_coding	0	13/23	ENST00000337907.7:c.1284+716C>T	0	0	0	0	0	0	rs190007474	0	-1	0	SNV	HGNC	HGNC:9965	YES	1	P2	CCDS95.1	ENSP00000338629	Q9P2R6	A0A024R4E9	UPI00001419CC	0	1	0	0	0	0	chr1:g.8422011G>A	0.0002	0
chr1	8425269	rs183270521	A	G	2	152	2471	0.013	G	intron_variant	MODIFIER	RERE	ENSG00000142599	Transcript	ENST00000337907.7	protein_coding	0	12/23	ENST00000337907.7:c.1204-2462T>C	0	0	0	0	0	0	rs183270521	0	-1	0	SNV	HGNC	HGNC:9965	YES	1	P2	CCDS95.1	ENSP00000338629	Q9P2R6	A0A024R4E9	UPI00001419CC	0	1	0	0	0	0	chr1:g.8425269A>G	0.0008	0
chr1	8455597	0	G	A	2	152	2011	0.013	A	intron_variant	MODIFIER	RERE	ENSG00000142599	Transcript	ENST00000337907.7	protein_coding	0	12/23	ENST00000337907.7:c.1203+10328C>T	0	0	0	0	0	0	0	0	-1	0	SNV	HGNC	HGNC:9965	YES	1	P2	CCDS95.1	ENSP00000338629	Q9P2R6	A0A024R4E9	UPI00001419CC	0	1	0	0	0	0	chr1:g.8455597G>A	0	0
chr1	8541307	rs771502076	T	G	3	152	1274	0.019	G	missense_variant	MODERATE	RERE	ENSG00000142599	Transcript	ENST00000337907.7	protein_coding	8/24	0	ENST00000337907.7:c.737A>C	ENSP00000338629.3:p.Asn246Thr	1372/8026	737/4701	246/1566	N/T	aAc/aCc	rs771502076	0	-1	0	SNV	HGNC	HGNC:9965	YES	1	P2	CCDS95.1	ENSP00000338629	Q9P2R6	A0A024R4E9	UPI00001419CC	0	1	tolerated_low_confidence	possibly_damaging	Pfam_domain:PF01426&PROSITE_profiles:PS51038&hmmpanther:PTHR13859&hmmpanther:PTHR13859:SF12&SMART_domains:SM00439&Conserved_Domains:cd04709	0	chr1:g.8541307T>G	0	0
chr1	8572468	rs962988478	C	T	2	152	1385	0.013	T	intron_variant	MODIFIER	RERE	ENSG00000142599	Transcript	ENST00000337907.7	protein_coding	0	5/23	ENST00000337907.7:c.523-14945G>A	0	0	0	0	0	0	rs962988478	0	-1	0	SNV	HGNC	HGNC:9965	YES	1	P2	CCDS95.1	ENSP00000338629	Q9P2R6	A0A024R4E9	UPI00001419CC	0	1	0	0	0	0	chr1:g.8572468C>T	0	0
chr1	8669646	rs922137098	T	A	2	152	1714	0.013	A	intron_variant	MODIFIER	RERE	ENSG00000142599	Transcript	ENST00000337907.7	protein_coding	0	2/23	ENST00000337907.7:c.-144-13205A>T	0	0	0	0	0	0	rs922137098	0	-1	0	SNV	HGNC	HGNC:9965	YES	1	P2	CCDS95.1	ENSP00000338629	Q9P2R6	A0A024R4E9	UPI00001419CC	0	1	0	0	0	0	chr1:g.8669646T>A	0	0
chr1	8702451	rs1034580133	G	A	2	152	1554	0.013	A	intron_variant	MODIFIER	RERE	ENSG00000142599	Transcript	ENST00000337907.7	protein_coding	0	2/23	ENST00000337907.7:c.-144-46010C>T	0	0	0	0	0	0	rs1034580133	0	-1	0	SNV	HGNC	HGNC:9965	YES	1	P2	CCDS95.1	ENSP00000338629	Q9P2R6	A0A024R4E9	UPI00001419CC	0	1	0	0	0	0	chr1:g.8702451G>A	0	0
chr1	8740371	rs1248692614	T	C	2	152	1667	0.013	C	intron_variant	MODIFIER	RERE	ENSG00000142599	Transcript	ENST00000337907.7	protein_coding	0	2/23	ENST00000337907.7:c.-145+52033A>G	0	0	0	0	0	0	rs1248692614	0	-1	0	SNV	HGNC	HGNC:9965	YES	1	P2	CCDS95.1	ENSP00000338629	Q9P2R6	A0A024R4E9	UPI00001419CC	0	1	0	0	0	0	chr1:g.8740371T>C	0	0
chr1	8741304	rs965961293	C	G	5	152	2049	0.032	G	intron_variant	MODIFIER	RERE	ENSG00000142599	Transcript	ENST00000337907.7	protein_coding	0	2/23	ENST00000337907.7:c.-145+51100G>C	0	0	0	0	0	0	rs965961293	0	-1	0	SNV	HGNC	HGNC:9965	YES	1	P2	CCDS95.1	ENSP00000338629	Q9P2R6	A0A024R4E9	UPI00001419CC	0	1	0	0	0	0	chr1:g.8741304C>G	0	0
chr1	8741679	rs1180607292	C	T	2	152	1676	0.013	T	intron_variant	MODIFIER	RERE	ENSG00000142599	Transcript	ENST00000337907.7	protein_coding	0	2/23	ENST00000337907.7:c.-145+50725G>A	0	0	0	0	0	0	rs1180607292	0	-1	0	SNV	HGNC	HGNC:9965	YES	1	P2	CCDS95.1	ENSP00000338629	Q9P2R6	A0A024R4E9	UPI00001419CC	0	1	0	0	0	0	chr1:g.8741679C>T	0	0
chr1	8814018	rs996869400	G	T	2	152	1611	0.013	T	intron_variant	MODIFIER	RERE	ENSG00000142599	Transcript	ENST00000337907.7	protein_coding	0	1/23	ENST00000337907.7:c.-330+3142C>A	0	0	0	0	0	0	rs996869400	0	-1	0	SNV	HGNC	HGNC:9965	YES	1	P2	CCDS95.1	ENSP00000338629	Q9P2R6	A0A024R4E9	UPI00001419CC	0	1	0	0	0	0	chr1:g.8814018G>T	0	0
chr1	8817761	rs572706139	C	T	2	152	542	0.013	T	upstream_gene_variant	MODIFIER	RERE	ENSG00000142599	Transcript	ENST00000337907.7	protein_coding	0	0	0	0	0	0	0	0	0	rs572706139	296	-1	0	SNV	HGNC	HGNC:9965	YES	1	P2	CCDS95.1	ENSP00000338629	Q9P2R6	A0A024R4E9	UPI00001419CC	0	1	0	0	0	0	chr1:g.8817761C>T	0.0006	0.0008
chr1	8817920	rs532345510	C	T	5	152	739	0.032	T	upstream_gene_variant	MODIFIER	RERE	ENSG00000142599	Transcript	ENST00000337907.7	protein_coding	0	0	0	0	0	0	0	0	0	rs532345510	455	-1	0	SNV	HGNC	HGNC:9965	YES	1	P2	CCDS95.1	ENSP00000338629	Q9P2R6	A0A024R4E9	UPI00001419CC	0	1	0	0	0	0	chr1:g.8817920C>T	0.0056	0
chr1	8857153	rs914994	G	T	7	152	2475	0.045	T	downstream_gene_variant	MODIFIER	ENO1	ENSG00000074800	Transcript	ENST00000646539.1	protein_coding	0	0	0	0	0	0	0	0	0	rs914994	3847	-1	0	SNV	HGNC	HGNC:3350	YES	0	P3	CCDS97.1	ENSP00000493526	P06733	A0A024R4F1	UPI000013C9AF	0	0	0	0	0	0	chr1:g.8857153G>T	0.1587	0.1044
chr1	8866270	rs2781066	C	T	2	152	1343	0.013	T	intron_variant	MODIFIER	ENO1	ENSG00000074800	Transcript	ENST00000646539.1	protein_coding	0	7/11	ENST00000646539.1:c.667+9G>A	0	0	0	0	0	0	rs2781066	0	-1	0	SNV	HGNC	HGNC:3350	YES	0	P3	CCDS97.1	ENSP00000493526	P06733	A0A024R4F1	UPI000013C9AF	0	0	0	0	0	0	chr1:g.8866270C>T	0.0695	0.0166
chr1	8872856	rs937688919	T	C	2	152	1926	0.013	C	intron_variant	MODIFIER	ENO1	ENSG00000074800	Transcript	ENST00000646539.1	protein_coding	0	2/11	ENST00000646539.1:c.86-870A>G	0	0	0	0	0	0	rs937688919	0	-1	0	SNV	HGNC	HGNC:3350	YES	0	P3	CCDS97.1	ENSP00000493526	P06733	A0A024R4F1	UPI000013C9AF	0	0	0	0	0	0	chr1:g.8872856T>C	0	0
chr1	8903497	rs138663150	C	T	7	152	1442	0.045	T	downstream_gene_variant	MODIFIER	AL139415.1	ENSG00000232208	Transcript	ENST00000424862.2	processed_pseudogene	0	0	0	0	0	0	0	0	0	rs138663150	3896	-1	0	SNV	Clone_based_ensembl_gene	0	YES	0	0	0	0	0	0	0	0	0	0	0	0	0	chr1:g.8903497C>T	0.0463	0.0378
chr1	8903796	rs28620458	G	A	7	152	2365	0.045	A	downstream_gene_variant	MODIFIER	AL139415.1	ENSG00000232208	Transcript	ENST00000424862.2	processed_pseudogene	0	0	0	0	0	0	0	0	0	rs28620458	3597	-1	0	SNV	Clone_based_ensembl_gene	0	YES	0	0	0	0	0	0	0	0	0	0	0	0	0	chr1:g.8903796G>A	0.1252	0.0696
chr1	8904085	rs17032809	C	T	7	152	2493	0.045	T	downstream_gene_variant	MODIFIER	AL139415.1	ENSG00000232208	Transcript	ENST00000424862.2	processed_pseudogene	0	0	0	0	0	0	0	0	0	rs17032809	3308	-1	0	SNV	Clone_based_ensembl_gene	0	YES	0	0	0	0	0	0	0	0	0	0	0	0	0	chr1:g.8904085C>T	0.0473	0.0416
chr1	9061562	rs2986631	C	T	6	152	677	0.051	T	intron_variant	MODIFIER	SLC2A5	ENSG00000142583	Transcript	ENST00000377424.8	protein_coding	0	1/11	ENST00000377424.8:c.34-3312G>A	0	0	0	0	0	0	rs2986631	0	-1	0	SNV	HGNC	HGNC:11010	YES	1	P1	CCDS99.1	ENSP00000366641	P22732	0	UPI00000532AC	0	0	0	0	0	0	chr1:g.9061562C>T	0.3197	0.4675
chr1	9061723	rs765617	G	A	6	152	1625	0.051	A	intron_variant	MODIFIER	SLC2A5	ENSG00000142583	Transcript	ENST00000377424.8	protein_coding	0	1/11	ENST00000377424.8:c.34-3473C>T	0	0	0	0	0	0	rs765617	0	-1	0	SNV	HGNC	HGNC:11010	YES	1	P1	CCDS99.1	ENSP00000366641	P22732	0	UPI00000532AC	0	0	0	0	0	0	chr1:g.9061723G>A	0.3281	0.4818
chr1	9063307	rs1000761884	T	C	2	152	1010	0.013	C	intron_variant	MODIFIER	SLC2A5	ENSG00000142583	Transcript	ENST00000377424.8	protein_coding	0	1/11	ENST00000377424.8:c.34-5057A>G	0	0	0	0	0	0	rs1000761884	0	-1	0	SNV	HGNC	HGNC:11010	YES	1	P1	CCDS99.1	ENSP00000366641	P22732	0	UPI00000532AC	0	0	0	0	0	0	chr1:g.9063307T>C	0	0
chr1	9067494	rs1012873916	C	T	4	152	2063	0.026	T	intron_variant	MODIFIER	SLC2A5	ENSG00000142583	Transcript	ENST00000377424.8	protein_coding	0	1/11	ENST00000377424.8:c.33+2010G>A	0	0	0	0	0	0	rs1012873916	0	-1	0	SNV	HGNC	HGNC:11010	YES	1	P1	CCDS99.1	ENSP00000366641	P22732	0	UPI00000532AC	0	0	0	0	0	0	chr1:g.9067494C>T	0	0
chr1	9069732	rs77869990	C	T	5	152	2220	0.032	T	upstream_gene_variant	MODIFIER	SLC2A5	ENSG00000142583	Transcript	ENST00000377424.8	protein_coding	0	0	0	0	0	0	0	0	0	rs77869990	16	-1	0	SNV	HGNC	HGNC:11010	YES	1	P1	CCDS99.1	ENSP00000366641	P22732	0	UPI00000532AC	0	0	0	0	0	0	chr1:g.9069732C>T	0.0118	0.0431
chr1	9112476	rs536869700	G	A	2	152	2009	0.013	A	intron_variant	MODIFIER	GPR157	ENSG00000180758	Transcript	ENST00000377411.5	protein_coding	0	1/3	ENST00000377411.5:c.384-987C>T	0	0	0	0	0	0	rs536869700	0	-1	0	SNV	HGNC	HGNC:23687	YES	1	P1	CCDS100.2	ENSP00000366628	Q5UAW9	0	UPI0000044DD4	0	0	0	0	0	0	chr1:g.9112476G>A	0.0012	0.0045
chr1	9149899	rs4281343	G	A	2	152	2115	0.013	A	downstream_gene_variant	MODIFIER	MIR34A	ENSG00000284357	Transcript	ENST00000385130.1	miRNA	0	0	0	0	0	0	0	0	0	rs4281343	1769	-1	0	SNV	HGNC	HGNC:31635	YES	0	0	0	0	0	0	0	0	0	0	0	0	0	chr1:g.9149899G>A	0.1412	0.0348
chr1	9150203	rs17393144	G	A	2	152	2053	0.013	A	downstream_gene_variant	MODIFIER	MIR34A	ENSG00000284357	Transcript	ENST00000385130.1	miRNA	0	0	0	0	0	0	0	0	0	rs17393144	1465	-1	0	SNV	HGNC	HGNC:31635	YES	0	0	0	0	0	0	0	0	0	0	0	0	0	chr1:g.9150203G>A	0.1348	0.0136
chr1	9242731	rs181511705	G	A	2	152	2282	0.013	A	intron_variant	MODIFIER	H6PD	ENSG00000049239	Transcript	ENST00000602477.1	protein_coding	0	1/4	ENST00000602477.1:c.24-2194G>A	0	0	0	0	0	0	rs181511705	0	1	0	SNV	HGNC	HGNC:4795	YES	1	A2	CCDS72697.1	ENSP00000473348	0	R4GMU1	UPI0000D61E40	0	1	0	0	0	0	chr1:g.9242731G>A	0.0002	0
chr1	9243931	rs148733997	G	A	2	152	2116	0.013	A	intron_variant	MODIFIER	H6PD	ENSG00000049239	Transcript	ENST00000602477.1	protein_coding	0	1/4	ENST00000602477.1:c.24-994G>A	0	0	0	0	0	0	rs148733997	0	1	0	SNV	HGNC	HGNC:4795	YES	1	A2	CCDS72697.1	ENSP00000473348	0	R4GMU1	UPI0000D61E40	0	1	0	0	0	0	chr1:g.9243931G>A	0.0054	0
chr1	9244643	rs117132959	C	T	2	152	2442	0.013	T	intron_variant	MODIFIER	H6PD	ENSG00000049239	Transcript	ENST00000602477.1	protein_coding	0	1/4	ENST00000602477.1:c.24-282C>T	0	0	0	0	0	0	rs117132959	0	1	0	SNV	HGNC	HGNC:4795	YES	1	A2	CCDS72697.1	ENSP00000473348	0	R4GMU1	UPI0000D61E40	0	1	0	0	0	0	chr1:g.9244643C>T	0.0054	0
chr1	9245386	rs34603401	A	C	2	152	2078	0.013	C	missense_variant	MODERATE	H6PD	ENSG00000049239	Transcript	ENST00000602477.1	protein_coding	2/5	0	ENST00000602477.1:c.485A>C	ENSP00000473348.1:p.Asp162Ala	637/5590	485/2409	162/802	D/A	gAc/gCc	rs34603401&CM123090	0	1	0	SNV	HGNC	HGNC:4795	YES	1	A2	CCDS72697.1	ENSP00000473348	0	R4GMU1	UPI0000D61E40	0	1	deleterious	possibly_damaging	hmmpanther:PTHR23429&hmmpanther:PTHR23429:SF7&Pfam_domain:PF00479&Gene3D:3.40.50.720&Superfamily_domains:SSF51735	0	chr1:g.9245386A>C	0.0761	0.0053
chr1	9247070	rs118005430	C	A	2	152	1922	0.013	A	synonymous_variant	LOW	H6PD	ENSG00000049239	Transcript	ENST00000602477.1	protein_coding	3/5	0	ENST00000602477.1:c.765C>A	ENSP00000473348.1:p.Thr255%3D	917/5590	765/2409	255/802	T	acC/acA	rs118005430&COSM2260113	0	1	0	SNV	HGNC	HGNC:4795	YES	1	A2	CCDS72697.1	ENSP00000473348	0	R4GMU1	UPI0000D61E40	0	1	0	0	hmmpanther:PTHR23429&hmmpanther:PTHR23429:SF7&Gene3D:3.30.360.10&Pfam_domain:PF02781&Gene3D:3.40.50.720&Superfamily_domains:SSF55347	0	chr1:g.9247070C>A	0.004	0
chr1	9249394	rs969329732	G	A	4	152	2350	0.026	A	intron_variant	MODIFIER	H6PD	ENSG00000049239	Transcript	ENST00000602477.1	protein_coding	0	3/4	ENST00000602477.1:c.778+2311G>A	0	0	0	0	0	0	rs969329732	0	1	0	SNV	HGNC	HGNC:4795	YES	1	A2	CCDS72697.1	ENSP00000473348	0	R4GMU1	UPI0000D61E40	0	1	0	0	0	0	chr1:g.9249394G>A	0	0
chr1	9275114	rs72641831	G	T	3	152	1753	0.019	T	downstream_gene_variant	MODIFIER	H6PD	ENSG00000049239	Transcript	ENST00000377403.6	protein_coding	0	0	0	0	0	0	0	0	0	rs72641831	3777	1	0	SNV	HGNC	HGNC:4795	0	1	P3	CCDS101.1	ENSP00000366620	O95479	0	UPI000013C9AD	0	1	0	0	0	0	chr1:g.9275114G>T	0.1765	0.1036
chr1	9275268	rs12121476	C	G	3	152	1924	0.019	G	downstream_gene_variant	MODIFIER	H6PD	ENSG00000049239	Transcript	ENST00000377403.6	protein_coding	0	0	0	0	0	0	0	0	0	rs12121476	3931	1	0	SNV	HGNC	HGNC:4795	0	1	P3	CCDS101.1	ENSP00000366620	O95479	0	UPI000013C9AD	0	1	0	0	0	0	chr1:g.9275268C>G	0.1791	0.112
chr1	9275686	rs6688233	C	T	3	152	2120	0.019	T	downstream_gene_variant	MODIFIER	H6PD	ENSG00000049239	Transcript	ENST00000377403.6	protein_coding	0	0	0	0	0	0	0	0	0	rs6688233	4349	1	0	SNV	HGNC	HGNC:4795	0	1	P3	CCDS101.1	ENSP00000366620	O95479	0	UPI000013C9AD	0	1	0	0	0	0	chr1:g.9275686C>T	0.1685	0.0779
chr1	9275881	rs1019176436	C	T	3	152	2401	0.019	T	downstream_gene_variant	MODIFIER	H6PD	ENSG00000049239	Transcript	ENST00000377403.6	protein_coding	0	0	0	0	0	0	0	0	0	rs1019176436	4544	1	0	SNV	HGNC	HGNC:4795	0	1	P3	CCDS101.1	ENSP00000366620	O95479	0	UPI000013C9AD	0	1	0	0	0	0	chr1:g.9275881C>T	0	0
chr1	9276057	rs72641832	C	A	3	152	2465	0.019	A	downstream_gene_variant	MODIFIER	H6PD	ENSG00000049239	Transcript	ENST00000377403.6	protein_coding	0	0	0	0	0	0	0	0	0	rs72641832	4720	1	0	SNV	HGNC	HGNC:4795	0	1	P3	CCDS101.1	ENSP00000366620	O95479	0	UPI000013C9AD	0	1	0	0	0	0	chr1:g.9276057C>A	0.1695	0.0832
chr1	9281755	rs919888642	C	T	5	152	2472	0.032	T	intergenic_variant	MODIFIER	0	0	0	0	0	0	0	0	0	0	0	0	0	0	rs919888642	0	0	0	SNV	0	0	0	0	0	0	0	0	0	0	0	0	0	0	0	0	chr1:g.9281755C>T	0	0
chr1	9591614	rs894890723	C	T	3	152	2140	0.019	T	intron_variant	MODIFIER	TMEM201	ENSG00000188807	Transcript	ENST00000340381.11	protein_coding	0	1/10	ENST00000340381.11:c.113+2571C>T	0	0	0	0	0	0	rs894890723	0	1	0	SNV	HGNC	HGNC:33719	YES	5	A2	CCDS44055.2	ENSP00000344503	Q5SNT2	0	UPI000022B297	0	0	0	0	0	0	chr1:g.9591614C>T	0	0
chr1	9594294	rs949928889	C	T	4	152	2069	0.026	T	intron_variant	MODIFIER	TMEM201	ENSG00000188807	Transcript	ENST00000340381.11	protein_coding	0	1/10	ENST00000340381.11:c.114-1596C>T	0	0	0	0	0	0	rs949928889	0	1	0	SNV	HGNC	HGNC:33719	YES	5	A2	CCDS44055.2	ENSP00000344503	Q5SNT2	0	UPI000022B297	0	0	0	0	0	0	chr1:g.9594294C>T	0	0
chr1	9625987	rs921352049	G	A	2	152	1933	0.013	A	intergenic_variant	MODIFIER	0	0	0	0	0	0	0	0	0	0	0	0	0	0	rs921352049	0	0	0	SNV	0	0	0	0	0	0	0	0	0	0	0	0	0	0	0	0	chr1:g.9625987G>A	0	0
chr1	9687685	rs74338407	C	T	2	152	1685	0.013	T	intron_variant	MODIFIER	PIK3CD	ENSG00000171608	Transcript	ENST00000377346.8	protein_coding	0	1/23	ENST00000377346.8:c.-137-3782C>T	0	0	0	0	0	0	rs74338407	0	1	0	SNV	HGNC	HGNC:8977	YES	1	P1	CCDS104.1	ENSP00000366563	O00329	A0A2K8FKV1	UPI000013E807	0	1	0	0	0	0	chr1:g.9687685C>T	0.0425	0.003
chr1	9729519	rs41280774	G	A	2	152	2103	0.013	A	downstream_gene_variant	MODIFIER	PIK3CD	ENSG00000171608	Transcript	ENST00000377346.8	protein_coding	0	0	0	0	0	0	0	0	0	rs41280774	600	1	0	SNV	HGNC	HGNC:8977	YES	1	P1	CCDS104.1	ENSP00000366563	O00329	A0A2K8FKV1	UPI000013E807	0	1	0	0	0	0	chr1:g.9729519G>A	0.0535	0.0038
chr1	9822608	rs59729812	C	T	3	152	1293	0.019	T	intron_variant	MODIFIER	CLSTN1	ENSG00000171603	Transcript	ENST00000377298.8	protein_coding	0	1/18	ENST00000377298.8:c.91+1035G>A	0	0	0	0	0	0	rs59729812	0	-1	0	SNV	HGNC	HGNC:17447	YES	1	A2	CCDS30580.1	ENSP00000366513	O94985	0	UPI0000127B95	0	0	0	0	0	0	chr1:g.9822608C>T	0.1885	0.3986
chr1	9825232	rs12078414	C	T	3	152	2347	0.019	T	upstream_gene_variant	MODIFIER	CLSTN1	ENSG00000171603	Transcript	ENST00000377298.8	protein_coding	0	0	0	0	0	0	0	0	0	rs12078414	706	-1	0	SNV	HGNC	HGNC:17447	YES	1	A2	CCDS30580.1	ENSP00000366513	O94985	0	UPI0000127B95	0	0	0	0	0	0	chr1:g.9825232C>T	0.2404	0.5794
chr1	9826076	rs72855745	G	C	3	152	2116	0.019	C	upstream_gene_variant	MODIFIER	CLSTN1	ENSG00000171603	Transcript	ENST00000377298.8	protein_coding	0	0	0	0	0	0	0	0	0	rs72855745	1550	-1	0	SNV	HGNC	HGNC:17447	YES	1	A2	CCDS30580.1	ENSP00000366513	O94985	0	UPI0000127B95	0	0	0	0	0	0	chr1:g.9826076G>C	0.1929	0.4145
chr1	9826247	rs72855747	T	A	3	152	1714	0.019	A	upstream_gene_variant	MODIFIER	CLSTN1	ENSG00000171603	Transcript	ENST00000377298.8	protein_coding	0	0	0	0	0	0	0	0	0	rs72855747	1721	-1	0	SNV	HGNC	HGNC:17447	YES	1	A2	CCDS30580.1	ENSP00000366513	O94985	0	UPI0000127B95	0	0	0	0	0	0	chr1:g.9826247T>A	0.1933	0.4145
chr1	9826578	rs57480158	G	A	2	152	2367	0.013	A	upstream_gene_variant	MODIFIER	CLSTN1	ENSG00000171603	Transcript	ENST00000377298.8	protein_coding	0	0	0	0	0	0	0	0	0	rs57480158	2052	-1	0	SNV	HGNC	HGNC:17447	YES	1	A2	CCDS30580.1	ENSP00000366513	O94985	0	UPI0000127B95	0	0	0	0	0	0	chr1:g.9826578G>A	0.1444	0.2708
chr1	9848063	rs1220396	T	C	5	152	2114	0.032	C	downstream_gene_variant	MODIFIER	CTNNBIP1	ENSG00000178585	Transcript	ENST00000377263.6	protein_coding	0	0	0	0	0	0	0	0	0	rs1220396	213	-1	0	SNV	HGNC	HGNC:16913	YES	1	P1	CCDS106.1	ENSP00000366474	Q9NSA3	A0A024R4D7	UPI0000073A39	0	0	0	0	0	0	chr1:g.9848063T>C	0.3604	0.6581
chr1	9848211	rs1220395	C	T	5	152	1844	0.032	T	downstream_gene_variant	MODIFIER	CTNNBIP1	ENSG00000178585	Transcript	ENST00000377263.6	protein_coding	0	0	0	0	0	0	0	0	0	rs1220395	65	-1	0	SNV	HGNC	HGNC:16913	YES	1	P1	CCDS106.1	ENSP00000366474	Q9NSA3	A0A024R4D7	UPI0000073A39	0	0	0	0	0	0	chr1:g.9848211C>T	0.1577	0.2277
chr1	9848622	rs7225	C	T	5	152	2109	0.032	T	3_prime_UTR_variant	MODIFIER	CTNNBIP1	ENSG00000178585	Transcript	ENST00000377263.6	protein_coding	6/6	0	ENST00000377263.6:c.*2096G>A	0	2660/3006	0	0	0	0	rs7225	0	-1	0	SNV	HGNC	HGNC:16913	YES	1	P1	CCDS106.1	ENSP00000366474	Q9NSA3	A0A024R4D7	UPI0000073A39	0	0	0	0	0	0	chr1:g.9848622C>T	0.1214	0.0976
chr1	9849448	rs1220394	G	A	5	152	2373	0.032	A	3_prime_UTR_variant	MODIFIER	CTNNBIP1	ENSG00000178585	Transcript	ENST00000377263.6	protein_coding	6/6	0	ENST00000377263.6:c.*1270C>T	0	1834/3006	0	0	0	0	rs1220394	0	-1	0	SNV	HGNC	HGNC:16913	YES	1	P1	CCDS106.1	ENSP00000366474	Q9NSA3	A0A024R4D7	UPI0000073A39	0	0	0	0	0	0	chr1:g.9849448G>A	0.153	0.2095
chr1	9850299	rs935072	A	T	5	152	1552	0.032	T	3_prime_UTR_variant	MODIFIER	CTNNBIP1	ENSG00000178585	Transcript	ENST00000377263.6	protein_coding	6/6	0	ENST00000377263.6:c.*419T>A	0	983/3006	0	0	0	0	rs935072	0	-1	0	SNV	HGNC	HGNC:16913	YES	1	P1	CCDS106.1	ENSP00000366474	Q9NSA3	A0A024R4D7	UPI0000073A39	0	0	0	0	0	0	chr1:g.9850299A>T	0.3612	0.6589
chr1	9850300	rs72633900	T	C	5	152	1535	0.032	C	3_prime_UTR_variant	MODIFIER	CTNNBIP1	ENSG00000178585	Transcript	ENST00000377263.6	protein_coding	6/6	0	ENST00000377263.6:c.*418A>G	0	982/3006	0	0	0	0	rs72633900	0	-1	0	SNV	HGNC	HGNC:16913	YES	1	P1	CCDS106.1	ENSP00000366474	Q9NSA3	A0A024R4D7	UPI0000073A39	0	0	0	0	0	0	chr1:g.9850300T>C	0.3612	0.6589
chr1	9869909	rs935074	G	A	5	152	2233	0.032	A	intron_variant	MODIFIER	CTNNBIP1	ENSG00000178585	Transcript	ENST00000377263.6	protein_coding	0	5/5	ENST00000377263.6:c.187+1278C>T	0	0	0	0	0	0	rs935074	0	-1	0	SNV	HGNC	HGNC:16913	YES	1	P1	CCDS106.1	ENSP00000366474	Q9NSA3	A0A024R4D7	UPI0000073A39	0	0	0	0	0	0	chr1:g.9869909G>A	0.1124	0.0628
chr1	9870199	rs1470160	G	A	5	152	2249	0.032	A	intron_variant	MODIFIER	CTNNBIP1	ENSG00000178585	Transcript	ENST00000377263.6	protein_coding	0	5/5	ENST00000377263.6:c.187+988C>T	0	0	0	0	0	0	rs1470160	0	-1	0	SNV	HGNC	HGNC:16913	YES	1	P1	CCDS106.1	ENSP00000366474	Q9NSA3	A0A024R4D7	UPI0000073A39	0	0	0	0	0	0	chr1:g.9870199G>A	0.1214	0.0961
chr1	9882060	rs935075	C	T	5	152	2429	0.032	T	intron_variant	MODIFIER	CTNNBIP1	ENSG00000178585	Transcript	ENST00000377263.6	protein_coding	0	2/5	ENST00000377263.6:c.-110+1645G>A	0	0	0	0	0	0	rs935075	0	-1	0	SNV	HGNC	HGNC:16913	YES	1	P1	CCDS106.1	ENSP00000366474	Q9NSA3	A0A024R4D7	UPI0000073A39	0	0	0	0	0	0	chr1:g.9882060C>T	0.2228	0.152
chr1	9882154	rs1038546273	G	A	2	152	2193	0.013	A	intron_variant	MODIFIER	CTNNBIP1	ENSG00000178585	Transcript	ENST00000377263.6	protein_coding	0	2/5	ENST00000377263.6:c.-110+1551C>T	0	0	0	0	0	0	rs1038546273	0	-1	0	SNV	HGNC	HGNC:16913	YES	1	P1	CCDS106.1	ENSP00000366474	Q9NSA3	A0A024R4D7	UPI0000073A39	0	0	0	0	0	0	chr1:g.9882154G>A	0	0
chr1	9910230	rs930969106	A	T	2	152	1416	0.013	T	5_prime_UTR_variant	MODIFIER	CTNNBIP1	ENSG00000178585	Transcript	ENST00000377263.6	protein_coding	1/6	0	ENST00000377263.6:c.-279T>A	0	40/3006	0	0	0	0	rs930969106	0	-1	0	SNV	HGNC	HGNC:16913	YES	1	P1	CCDS106.1	ENSP00000366474	Q9NSA3	A0A024R4D7	UPI0000073A39	0	0	0	0	0	0	chr1:g.9910230A>T	0	0
chr1	9912587	rs755160812	C	T	2	152	2425	0.013	T	upstream_gene_variant	MODIFIER	CTNNBIP1	ENSG00000178585	Transcript	ENST00000377263.6	protein_coding	0	0	0	0	0	0	0	0	0	rs755160812	2318	-1	0	SNV	HGNC	HGNC:16913	YES	1	P1	CCDS106.1	ENSP00000366474	Q9NSA3	A0A024R4D7	UPI0000073A39	0	0	0	0	0	0	chr1:g.9912587C>T	0	0
chr1	10064174	rs72861408	T	C	5	152	2114	0.032	C	intron_variant	MODIFIER	UBE4B	ENSG00000130939	Transcript	ENST00000343090.11	protein_coding	0	1/27	ENST00000343090.11:c.25-7854T>C	0	0	0	0	0	0	rs72861408	0	1	0	SNV	HGNC	HGNC:12500	YES	1	0	CCDS41245.1	ENSP00000343001	O95155	0	UPI0000137944	0	0	0	0	0	0	chr1:g.10064174T>C	0.0577	0.1112
chr1	10065011	rs575547731	G	T	3	152	1203	0.019	T	intron_variant	MODIFIER	UBE4B	ENSG00000130939	Transcript	ENST00000343090.11	protein_coding	0	1/27	ENST00000343090.11:c.25-7017G>T	0	0	0	0	0	0	rs575547731	0	1	0	SNV	HGNC	HGNC:12500	YES	1	0	CCDS41245.1	ENSP00000343001	O95155	0	UPI0000137944	0	0	0	0	0	0	chr1:g.10065011G>T	0	0
chr1	10074168	rs17034493	C	T	5	152	1779	0.032	T	intron_variant	MODIFIER	UBE4B	ENSG00000130939	Transcript	ENST00000343090.11	protein_coding	0	2/27	ENST00000343090.11:c.211+1954C>T	0	0	0	0	0	0	rs17034493	0	1	0	SNV	HGNC	HGNC:12500	YES	1	0	CCDS41245.1	ENSP00000343001	O95155	0	UPI0000137944	0	0	0	0	0	0	chr1:g.10074168C>T	0.0543	0.1089
chr1	10074834	rs191914400	A	C	4	152	2311	0.026	C	intron_variant	MODIFIER	UBE4B	ENSG00000130939	Transcript	ENST00000343090.11	protein_coding	0	2/27	ENST00000343090.11:c.211+2620A>C	0	0	0	0	0	0	rs191914400	0	1	0	SNV	HGNC	HGNC:12500	YES	1	0	CCDS41245.1	ENSP00000343001	O95155	0	UPI0000137944	0	0	0	0	0	0	chr1:g.10074834A>C	0.0002	0
chr1	10108249	rs74224895	C	T	2	152	1385	0.013	T	intron_variant	MODIFIER	UBE4B	ENSG00000130939	Transcript	ENST00000343090.11	protein_coding	0	7/27	ENST00000343090.11:c.1196+1666C>T	0	0	0	0	0	0	rs74224895	0	1	0	SNV	HGNC	HGNC:12500	YES	1	0	CCDS41245.1	ENSP00000343001	O95155	0	UPI0000137944	0	0	0	0	0	0	chr1:g.10108249C>T	0.0088	0
chr1	10179589	rs41310363	A	G	5	152	2109	0.032	G	intron_variant	MODIFIER	UBE4B	ENSG00000130939	Transcript	ENST00000343090.11	protein_coding	0	27/27	ENST00000343090.11:c.3847+27A>G	0	0	0	0	0	0	rs41310363	0	1	0	SNV	HGNC	HGNC:12500	YES	1	0	CCDS41245.1	ENSP00000343001	O95155	0	UPI0000137944	0	0	0	0	0	0	chr1:g.10179589A>G	0.0479	0.0772
chr1	10180036	rs1046277	C	T	5	152	1905	0.032	T	3_prime_UTR_variant	MODIFIER	UBE4B	ENSG00000130939	Transcript	ENST00000343090.11	protein_coding	28/28	0	ENST00000343090.11:c.*80C>T	0	4702/5905	0	0	0	0	rs1046277	0	1	0	SNV	HGNC	HGNC:12500	YES	1	0	CCDS41245.1	ENSP00000343001	O95155	0	UPI0000137944	0	0	0	0	0	0	chr1:g.10180036C>T	0.1328	0.3283
chr1	10213124	rs117875089	T	A	6	150	555	0.039	A	intron_variant	MODIFIER	KIF1B	ENSG00000054523	Transcript	ENST00000263934.10	protein_coding	0	1/46	ENST00000263934.10:c.-80+2246T>A	0	0	0	0	0	0	rs117875089	0	1	0	SNV	HGNC	HGNC:16636	YES	1	0	CCDS111.1	ENSP00000263934	O60333	0	UPI000013EE7E	0	1	0	0	0	0	chr1:g.10213124T>A	0.0194	0
chr1	10251819	rs17034615	G	A	2	152	932	0.013	A	intron_variant	MODIFIER	KIF1B	ENSG00000054523	Transcript	ENST00000263934.10	protein_coding	0	2/46	ENST00000263934.10:c.107-4428G>A	0	0	0	0	0	0	rs17034615	0	1	0	SNV	HGNC	HGNC:16636	YES	1	0	CCDS111.1	ENSP00000263934	O60333	0	UPI000013EE7E	0	1	0	0	0	0	chr1:g.10251819G>A	0.0673	0.1278
chr1	10377948	rs2847347	A	T	2	152	868	0.013	T	downstream_gene_variant	MODIFIER	KIF1B	ENSG00000054523	Transcript	ENST00000263934.10	protein_coding	0	0	0	0	0	0	0	0	0	rs2847347	11	1	0	SNV	HGNC	HGNC:16636	YES	1	0	CCDS111.1	ENSP00000263934	O60333	0	UPI000013EE7E	0	1	0	0	0	0	chr1:g.10377948A>T	0.0182	0.003
chr1	10379481	rs571920248	C	T	2	152	1896	0.013	T	downstream_gene_variant	MODIFIER	KIF1B	ENSG00000054523	Transcript	ENST00000263934.10	protein_coding	0	0	0	0	0	0	0	0	0	rs571920248	1544	1	0	SNV	HGNC	HGNC:16636	YES	1	0	CCDS111.1	ENSP00000263934	O60333	0	UPI000013EE7E	0	1	0	0	0	0	chr1:g.10379481C>T	0	0
chr1	10399538	rs1004318398	G	A	2	152	2104	0.013	A	intron_variant	MODIFIER	PGD	ENSG00000142657	Transcript	ENST00000270776.13	protein_coding	0	1/12	ENST00000270776.13:c.9-91G>A	0	0	0	0	0	0	rs1004318398	0	1	0	SNV	HGNC	HGNC:8891	YES	1	P1	CCDS113.1	ENSP00000270776	P52209	0	UPI0000169DB9	0	0	0	0	0	0	chr1:g.10399538G>A	0	0
chr1	10496329	rs10127643	C	T	6	152	2357	0.038	T	intron_variant	MODIFIER	PEX14	ENSG00000142655	Transcript	ENST00000356607.9	protein_coding	0	2/8	ENST00000356607.9:c.84+1008C>T	0	0	0	0	0	0	rs10127643	0	1	0	SNV	HGNC	HGNC:8856	YES	1	P1	CCDS30582.1	ENSP00000349016	O75381	0	UPI000013170A	0	1	0	0	0	0	chr1:g.10496329C>T	0.0242	0
chr1	10507289	rs879638961	G	A	5	152	2075	0.032	A	intron_variant	MODIFIER	PEX14	ENSG00000142655	Transcript	ENST00000356607.9	protein_coding	0	2/8	ENST00000356607.9:c.84+11968G>A	0	0	0	0	0	0	rs879638961	0	1	0	SNV	HGNC	HGNC:8856	YES	1	P1	CCDS30582.1	ENSP00000349016	O75381	0	UPI000013170A	0	1	0	0	0	0	chr1:g.10507289G>A	0	0
chr1	10530645	rs182368955	C	T	2	152	2026	0.019	T	intron_variant	MODIFIER	PEX14	ENSG00000142655	Transcript	ENST00000356607.9	protein_coding	0	2/8	ENST00000356607.9:c.85-5568C>T	0	0	0	0	0	0	rs182368955	0	1	0	SNV	HGNC	HGNC:8856	YES	1	P1	CCDS30582.1	ENSP00000349016	O75381	0	UPI000013170A	0	1	0	0	0	0	chr1:g.10530645C>T	0.0004	0
chr1	10667135	rs191213578	G	A	2	152	2159	0.013	A	intron_variant	MODIFIER	CASZ1	ENSG00000130940	Transcript	ENST00000377022.8	protein_coding	0	4/20	ENST00000377022.8:c.17-1564C>T	0	0	0	0	0	0	rs191213578	0	-1	0	SNV	HGNC	HGNC:26002	YES	1	P1	CCDS41246.1	ENSP00000366221	Q86V15	0	UPI0000EBB7D6	0	0	0	0	0	0	chr1:g.10667135G>A	0.0006	0
chr1	10667871	rs183311802	C	T	2	152	1011	0.013	T	intron_variant	MODIFIER	CASZ1	ENSG00000130940	Transcript	ENST00000377022.8	protein_coding	0	4/20	ENST00000377022.8:c.17-2300G>A	0	0	0	0	0	0	rs183311802	0	-1	0	SNV	HGNC	HGNC:26002	YES	1	P1	CCDS41246.1	ENSP00000366221	Q86V15	0	UPI0000EBB7D6	0	0	0	0	0	0	chr1:g.10667871C>T	0.006	0
chr1	10667991	rs74451129	C	T	4	152	1798	0.026	T	intron_variant	MODIFIER	CASZ1	ENSG00000130940	Transcript	ENST00000377022.8	protein_coding	0	4/20	ENST00000377022.8:c.17-2420G>A	0	0	0	0	0	0	rs74451129	0	-1	0	SNV	HGNC	HGNC:26002	YES	1	P1	CCDS41246.1	ENSP00000366221	Q86V15	0	UPI0000EBB7D6	0	0	0	0	0	0	chr1:g.10667991C>T	0.1366	0.0628
chr1	10673024	rs284316	T	C	4	152	970	0.026	C	intron_variant	MODIFIER	CASZ1	ENSG00000130940	Transcript	ENST00000377022.8	protein_coding	0	4/20	ENST00000377022.8:c.17-7453A>G	0	0	0	0	0	0	rs284316	0	-1	0	SNV	HGNC	HGNC:26002	YES	1	P1	CCDS41246.1	ENSP00000366221	Q86V15	0	UPI0000EBB7D6	0	0	0	0	0	0	chr1:g.10673024T>C	0.3255	0.5492
chr1	10677169	rs284312	C	T	4	152	1862	0.026	T	intron_variant	MODIFIER	CASZ1	ENSG00000130940	Transcript	ENST00000377022.8	protein_coding	0	4/20	ENST00000377022.8:c.17-11598G>A	0	0	0	0	0	0	rs284312	0	-1	0	SNV	HGNC	HGNC:26002	YES	1	P1	CCDS41246.1	ENSP00000366221	Q86V15	0	UPI0000EBB7D6	0	0	0	0	0	0	chr1:g.10677169C>T	0.2987	0.3411
chr1	10677385	rs284311	C	A	4	152	2150	0.026	A	intron_variant	MODIFIER	CASZ1	ENSG00000130940	Transcript	ENST00000377022.8	protein_coding	0	4/20	ENST00000377022.8:c.17-11814G>T	0	0	0	0	0	0	rs284311	0	-1	0	SNV	HGNC	HGNC:26002	YES	1	P1	CCDS41246.1	ENSP00000366221	Q86V15	0	UPI0000EBB7D6	0	0	0	0	0	0	chr1:g.10677385C>A	0.2929	0.3238
chr1	10677505	rs284310	C	T	4	152	2201	0.026	T	intron_variant	MODIFIER	CASZ1	ENSG00000130940	Transcript	ENST00000377022.8	protein_coding	0	4/20	ENST00000377022.8:c.17-11934G>A	0	0	0	0	0	0	rs284310	0	-1	0	SNV	HGNC	HGNC:26002	YES	1	P1	CCDS41246.1	ENSP00000366221	Q86V15	0	UPI0000EBB7D6	0	0	0	0	0	0	chr1:g.10677505C>T	0.3005	0.3502
chr1	10677616	rs284309	C	T	4	152	2376	0.026	T	intron_variant	MODIFIER	CASZ1	ENSG00000130940	Transcript	ENST00000377022.8	protein_coding	0	4/20	ENST00000377022.8:c.17-12045G>A	0	0	0	0	0	0	rs284309	0	-1	0	SNV	HGNC	HGNC:26002	YES	1	P1	CCDS41246.1	ENSP00000366221	Q86V15	0	UPI0000EBB7D6	0	0	0	0	0	0	chr1:g.10677616C>T	0.3005	0.3502
chr1	10677875	rs6540942	C	T	4	152	2166	0.026	T	intron_variant	MODIFIER	CASZ1	ENSG00000130940	Transcript	ENST00000377022.8	protein_coding	0	4/20	ENST00000377022.8:c.17-12304G>A	0	0	0	0	0	0	rs6540942	0	-1	0	SNV	HGNC	HGNC:26002	YES	1	P1	CCDS41246.1	ENSP00000366221	Q86V15	0	UPI0000EBB7D6	0	0	0	0	0	0	chr1:g.10677875C>T	0.2456	0.1505
chr1	10678474	rs6540943	G	A	3	152	1086	0.019	A	intron_variant	MODIFIER	CASZ1	ENSG00000130940	Transcript	ENST00000377022.8	protein_coding	0	4/20	ENST00000377022.8:c.17-12903C>T	0	0	0	0	0	0	rs6540943	0	-1	0	SNV	HGNC	HGNC:26002	YES	1	P1	CCDS41246.1	ENSP00000366221	Q86V15	0	UPI0000EBB7D6	0	0	0	0	0	0	chr1:g.10678474G>A	0.2632	0.2012
chr1	10679198	rs284307	T	C	4	152	2151	0.026	C	intron_variant	MODIFIER	CASZ1	ENSG00000130940	Transcript	ENST00000377022.8	protein_coding	0	4/20	ENST00000377022.8:c.17-13627A>G	0	0	0	0	0	0	rs284307	0	-1	0	SNV	HGNC	HGNC:26002	YES	1	P1	CCDS41246.1	ENSP00000366221	Q86V15	0	UPI0000EBB7D6	0	0	0	0	0	0	chr1:g.10679198T>C	0.2989	0.3411
chr1	10679315	rs498504	A	C	4	152	2126	0.026	C	intron_variant	MODIFIER	CASZ1	ENSG00000130940	Transcript	ENST00000377022.8	protein_coding	0	4/20	ENST00000377022.8:c.17-13744T>G	0	0	0	0	0	0	rs498504	0	-1	0	SNV	HGNC	HGNC:26002	YES	1	P1	CCDS41246.1	ENSP00000366221	Q86V15	0	UPI0000EBB7D6	0	0	0	0	0	0	chr1:g.10679315A>C	0.2937	0.3238
chr1	10680243	rs7545227	G	C	4	152	1455	0.026	C	intron_variant	MODIFIER	CASZ1	ENSG00000130940	Transcript	ENST00000377022.8	protein_coding	0	4/20	ENST00000377022.8:c.16+13631C>G	0	0	0	0	0	0	rs7545227	0	-1	0	SNV	HGNC	HGNC:26002	YES	1	P1	CCDS41246.1	ENSP00000366221	Q86V15	0	UPI0000EBB7D6	0	0	0	0	0	0	chr1:g.10680243G>C	0.2474	0.1566
chr1	10680278	rs7523471	C	G	4	152	1064	0.026	G	intron_variant	MODIFIER	CASZ1	ENSG00000130940	Transcript	ENST00000377022.8	protein_coding	0	4/20	ENST00000377022.8:c.16+13596G>C	0	0	0	0	0	0	rs7523471	0	-1	0	SNV	HGNC	HGNC:26002	YES	1	P1	CCDS41246.1	ENSP00000366221	Q86V15	0	UPI0000EBB7D6	0	0	0	0	0	0	chr1:g.10680278C>G	0.3027	0.3502
chr1	10680284	rs56315377	A	G	4	152	963	0.026	G	intron_variant	MODIFIER	CASZ1	ENSG00000130940	Transcript	ENST00000377022.8	protein_coding	0	4/20	ENST00000377022.8:c.16+13590T>C	0	0	0	0	0	0	rs56315377	0	-1	0	SNV	HGNC	HGNC:26002	YES	1	P1	CCDS41246.1	ENSP00000366221	Q86V15	0	UPI0000EBB7D6	0	0	0	0	0	0	chr1:g.10680284A>G	0	0
chr1	10680285	rs56010684	T	C	4	152	954	0.026	C	intron_variant	MODIFIER	CASZ1	ENSG00000130940	Transcript	ENST00000377022.8	protein_coding	0	4/20	ENST00000377022.8:c.16+13589A>G	0	0	0	0	0	0	rs56010684	0	-1	0	SNV	HGNC	HGNC:26002	YES	1	P1	CCDS41246.1	ENSP00000366221	Q86V15	0	UPI0000EBB7D6	0	0	0	0	0	0	chr1:g.10680285T>C	0	0
chr1	10680387	rs521513	T	A	4	152	1979	0.026	A	intron_variant	MODIFIER	CASZ1	ENSG00000130940	Transcript	ENST00000377022.8	protein_coding	0	4/20	ENST00000377022.8:c.16+13487A>T	0	0	0	0	0	0	rs521513	0	-1	0	SNV	HGNC	HGNC:26002	YES	1	P1	CCDS41246.1	ENSP00000366221	Q86V15	0	UPI0000EBB7D6	0	0	0	0	0	0	chr1:g.10680387T>A	0.2933	0.3222
chr1	10681369	rs474404	T	C	4	152	1220	0.026	C	intron_variant	MODIFIER	CASZ1	ENSG00000130940	Transcript	ENST00000377022.8	protein_coding	0	4/20	ENST00000377022.8:c.16+12505A>G	0	0	0	0	0	0	rs474404	0	-1	0	SNV	HGNC	HGNC:26002	YES	1	P1	CCDS41246.1	ENSP00000366221	Q86V15	0	UPI0000EBB7D6	0	0	0	0	0	0	chr1:g.10681369T>C	0.3321	0.4191
chr1	10682135	rs34761175	C	G	4	152	1759	0.026	G	intron_variant	MODIFIER	CASZ1	ENSG00000130940	Transcript	ENST00000377022.8	protein_coding	0	4/20	ENST00000377022.8:c.16+11739G>C	0	0	0	0	0	0	rs34761175	0	-1	0	SNV	HGNC	HGNC:26002	YES	1	P1	CCDS41246.1	ENSP00000366221	Q86V15	0	UPI0000EBB7D6	0	0	0	0	0	0	chr1:g.10682135C>G	0.2462	0.1543
chr1	10682725	rs557026404	A	G	2	152	1959	0.013	G	intron_variant	MODIFIER	CASZ1	ENSG00000130940	Transcript	ENST00000377022.8	protein_coding	0	4/20	ENST00000377022.8:c.16+11149T>C	0	0	0	0	0	0	rs557026404	0	-1	0	SNV	HGNC	HGNC:26002	YES	1	P1	CCDS41246.1	ENSP00000366221	Q86V15	0	UPI0000EBB7D6	0	0	0	0	0	0	chr1:g.10682725A>G	0	0
chr1	10682859	rs11121606	G	A	4	152	2156	0.026	A	intron_variant	MODIFIER	CASZ1	ENSG00000130940	Transcript	ENST00000377022.8	protein_coding	0	4/20	ENST00000377022.8:c.16+11015C>T	0	0	0	0	0	0	rs11121606	0	-1	0	SNV	HGNC	HGNC:26002	YES	1	P1	CCDS41246.1	ENSP00000366221	Q86V15	0	UPI0000EBB7D6	0	0	0	0	0	0	chr1:g.10682859G>A	0.2466	0.1551
chr1	10683719	rs930145709	C	T	2	152	2189	0.013	T	intron_variant	MODIFIER	CASZ1	ENSG00000130940	Transcript	ENST00000377022.8	protein_coding	0	4/20	ENST00000377022.8:c.16+10155G>A	0	0	0	0	0	0	rs930145709	0	-1	0	SNV	HGNC	HGNC:26002	YES	1	P1	CCDS41246.1	ENSP00000366221	Q86V15	0	UPI0000EBB7D6	0	0	0	0	0	0	chr1:g.10683719C>T	0	0
chr1	10683890	rs7555370	G	A	4	152	2226	0.026	A	intron_variant	MODIFIER	CASZ1	ENSG00000130940	Transcript	ENST00000377022.8	protein_coding	0	4/20	ENST00000377022.8:c.16+9984C>T	0	0	0	0	0	0	rs7555370	0	-1	0	SNV	HGNC	HGNC:26002	YES	1	P1	CCDS41246.1	ENSP00000366221	Q86V15	0	UPI0000EBB7D6	0	0	0	0	0	0	chr1:g.10683890G>A	0.2179	0.0832
chr1	10685066	rs483296	A	T	4	152	1826	0.026	T	intron_variant	MODIFIER	CASZ1	ENSG00000130940	Transcript	ENST00000377022.8	protein_coding	0	4/20	ENST00000377022.8:c.16+8808T>A	0	0	0	0	0	0	rs483296	0	-1	0	SNV	HGNC	HGNC:26002	YES	1	P1	CCDS41246.1	ENSP00000366221	Q86V15	0	UPI0000EBB7D6	0	0	0	0	0	0	chr1:g.10685066A>T	0.2524	0.1657
chr1	10685276	rs145689588	G	T	3	152	1648	0.019	T	intron_variant	MODIFIER	CASZ1	ENSG00000130940	Transcript	ENST00000377022.8	protein_coding	0	4/20	ENST00000377022.8:c.16+8598C>A	0	0	0	0	0	0	rs145689588	0	-1	0	SNV	HGNC	HGNC:26002	YES	1	P1	CCDS41246.1	ENSP00000366221	Q86V15	0	UPI0000EBB7D6	0	0	0	0	0	0	chr1:g.10685276G>T	0.0024	0
chr1	10686398	rs11579184	G	C	4	152	2036	0.026	C	intron_variant	MODIFIER	CASZ1	ENSG00000130940	Transcript	ENST00000377022.8	protein_coding	0	4/20	ENST00000377022.8:c.16+7476C>G	0	0	0	0	0	0	rs11579184	0	-1	0	SNV	HGNC	HGNC:26002	YES	1	P1	CCDS41246.1	ENSP00000366221	Q86V15	0	UPI0000EBB7D6	0	0	0	0	0	0	chr1:g.10686398G>C	0.225	0.1112
chr1	10687519	rs1044158368	C	T	2	152	2337	0.013	T	intron_variant	MODIFIER	CASZ1	ENSG00000130940	Transcript	ENST00000377022.8	protein_coding	0	4/20	ENST00000377022.8:c.16+6355G>A	0	0	0	0	0	0	rs1044158368	0	-1	0	SNV	HGNC	HGNC:26002	YES	1	P1	CCDS41246.1	ENSP00000366221	Q86V15	0	UPI0000EBB7D6	0	0	0	0	0	0	chr1:g.10687519C>T	0	0
chr1	10690065	0	G	T	2	152	2427	0.013	T	intron_variant	MODIFIER	CASZ1	ENSG00000130940	Transcript	ENST00000377022.8	protein_coding	0	4/20	ENST00000377022.8:c.16+3809C>A	0	0	0	0	0	0	0	0	-1	0	SNV	HGNC	HGNC:26002	YES	1	P1	CCDS41246.1	ENSP00000366221	Q86V15	0	UPI0000EBB7D6	0	0	0	0	0	0	chr1:g.10690065G>T	0	0
chr1	10755615	rs74530928	G	T	3	152	1880	0.019	T	intron_variant	MODIFIER	CASZ1	ENSG00000130940	Transcript	ENST00000377022.8	protein_coding	0	2/20	ENST00000377022.8:c.-77+5086C>A	0	0	0	0	0	0	rs74530928	0	-1	0	SNV	HGNC	HGNC:26002	YES	1	P1	CCDS41246.1	ENSP00000366221	Q86V15	0	UPI0000EBB7D6	0	0	0	0	0	0	chr1:g.10755615G>T	0.0681	0.0023
chr1	10778499	rs59096032	C	A	2	152	2157	0.013	A	intron_variant	MODIFIER	CASZ1	ENSG00000130940	Transcript	ENST00000377022.8	protein_coding	0	1/20	ENST00000377022.8:c.-233-17642G>T	0	0	0	0	0	0	rs59096032	0	-1	0	SNV	HGNC	HGNC:26002	YES	1	P1	CCDS41246.1	ENSP00000366221	Q86V15	0	UPI0000EBB7D6	0	0	0	0	0	0	chr1:g.10778499C>A	0.1118	0.0703
chr1	10790800	rs184835710	G	A	2	152	909	0.013	A	intron_variant	MODIFIER	CASZ1	ENSG00000130940	Transcript	ENST00000377022.8	protein_coding	0	1/20	ENST00000377022.8:c.-234+5764C>T	0	0	0	0	0	0	rs184835710	0	-1	0	SNV	HGNC	HGNC:26002	YES	1	P1	CCDS41246.1	ENSP00000366221	Q86V15	0	UPI0000EBB7D6	0	0	0	0	0	0	chr1:g.10790800G>A	0.0006	0
chr1	10793735	rs1007968119	G	A	2	152	1253	0.013	A	intron_variant	MODIFIER	CASZ1	ENSG00000130940	Transcript	ENST00000377022.8	protein_coding	0	1/20	ENST00000377022.8:c.-234+2829C>T	0	0	0	0	0	0	rs1007968119	0	-1	0	SNV	HGNC	HGNC:26002	YES	1	P1	CCDS41246.1	ENSP00000366221	Q86V15	0	UPI0000EBB7D6	0	0	0	0	0	0	chr1:g.10793735G>A	0	0
chr1	11014525	rs3765897	A	G	3	152	2119	0.019	G	intron_variant	MODIFIER	TARDBP	ENSG00000120948	Transcript	ENST00000240185.7	protein_coding	0	2/5	ENST00000240185.7:c.238+560A>G	0	0	0	0	0	0	rs3765897	0	1	0	SNV	HGNC	HGNC:11571	YES	1	P1	CCDS122.1	ENSP00000240185	Q13148	A0A024R4E2	UPI0000136B42	0	1	0	0	0	0	chr1:g.11014525A>G	0.1006	0.0991
chr1	11099135	rs1000066567	G	A	2	152	1823	0.013	A	intron_variant	MODIFIER	EXOSC10	ENSG00000171824	Transcript	ENST00000376936.9	protein_coding	0	1/24	ENST00000376936.9:c.111+586C>T	0	0	0	0	0	0	rs1000066567	0	-1	0	SNV	HGNC	HGNC:9138	YES	1	P1	CCDS30584.1	ENSP00000366135	Q01780	0	UPI0000001C90	0	0	0	0	0	0	chr1:g.11099135G>A	0	0
chr1	11100019	rs534415556	T	A	3	152	1977	0.019	A	upstream_gene_variant	MODIFIER	EXOSC10	ENSG00000171824	Transcript	ENST00000376936.9	protein_coding	0	0	0	0	0	0	0	0	0	rs534415556	150	-1	0	SNV	HGNC	HGNC:9138	YES	1	P1	CCDS30584.1	ENSP00000366135	Q01780	0	UPI0000001C90	0	0	0	0	0	0	chr1:g.11100019T>A	0.0028	0.0008
chr1	11100021	rs555672725	A	T	3	152	1982	0.019	T	upstream_gene_variant	MODIFIER	EXOSC10	ENSG00000171824	Transcript	ENST00000376936.9	protein_coding	0	0	0	0	0	0	0	0	0	rs555672725	152	-1	0	SNV	HGNC	HGNC:9138	YES	1	P1	CCDS30584.1	ENSP00000366135	Q01780	0	UPI0000001C90	0	0	0	0	0	0	chr1:g.11100021A>T	0.0028	0.0008
chr1	11178297	rs571087521	T	G	2	152	2368	0.013	G	intron_variant	MODIFIER	MTOR	ENSG00000198793	Transcript	ENST00000361445.8	protein_coding	0	28/57	ENST00000361445.8:c.4254-10780A>C	0	0	0	0	0	0	rs571087521	0	-1	0	SNV	HGNC	HGNC:3942	YES	1	P1	CCDS127.1	ENSP00000354558	P42345	0	UPI000012ABD3	0	1	0	0	0	0	chr1:g.11178297T>G	0.0004	0
chr1	11499246	rs75156454	C	T	2	152	2559	0.013	T	intron_variant	MODIFIER	DISP3	ENSG00000204624	Transcript	ENST00000294484.7	protein_coding	0	1/20	ENST00000294484.7:c.-3-1744C>T	0	0	0	0	0	0	rs75156454	0	1	0	SNV	HGNC	HGNC:29251	YES	1	P1	CCDS41247.1	ENSP00000294484	Q9P2K9	0	UPI00001C1D7A	0	0	0	0	0	0	chr1:g.11499246C>T	0.0096	0
chr1	11651128	rs12091641	G	A	2	152	2049	0.013	A	intron_variant	MODIFIER	FBXO2	ENSG00000116661	Transcript	ENST00000354287.5	protein_coding	0	1/5	ENST00000354287.5:c.23-294C>T	0	0	0	0	0	0	rs12091641	0	-1	0	SNV	HGNC	HGNC:13581	YES	1	P1	CCDS130.1	ENSP00000346240	Q9UK22	0	UPI00000711D1	0	0	0	0	0	0	chr1:g.11651128G>A	0.1062	0.3623
chr1	11652557	rs78892821	C	T	4	152	2307	0.026	T	intron_variant	MODIFIER	FBXO2	ENSG00000116661	Transcript	ENST00000354287.5	protein_coding	0	1/5	ENST00000354287.5:c.23-1723G>A	0	0	0	0	0	0	rs78892821	0	-1	0	SNV	HGNC	HGNC:13581	YES	1	P1	CCDS130.1	ENSP00000346240	Q9UK22	0	UPI00000711D1	0	0	0	0	0	0	chr1:g.11652557C>T	0.0381	0.0008
chr1	11680851	rs2272980	G	A	5	152	1495	0.032	A	intron_variant	MODIFIER	MAD2L2	ENSG00000116670	Transcript	ENST00000235310.7	protein_coding	0	3/10	ENST00000235310.7:c.-13+188C>T	0	0	0	0	0	0	rs2272980	0	-1	0	SNV	HGNC	HGNC:6764	YES	2	P1	CCDS134.1	ENSP00000235310	Q9UI95	A0A024R4I4	UPI0000000DF1	0	1	0	0	0	0	chr1:g.11680851G>A	0.0072	0.0008
chr1	11681224	rs2272979	G	A	5	152	1864	0.032	A	5_prime_UTR_variant	MODIFIER	MAD2L2	ENSG00000116670	Transcript	ENST00000235310.7	protein_coding	3/11	0	ENST00000235310.7:c.-198C>T	0	732/1860	0	0	0	0	rs2272979	0	-1	0	SNV	HGNC	HGNC:6764	YES	2	P1	CCDS134.1	ENSP00000235310	Q9UI95	A0A024R4I4	UPI0000000DF1	0	1	0	0	0	0	chr1:g.11681224G>A	0.0072	0.0008
chr1	11689851	rs6694489	C	T	6	152	2113	0.038	T	upstream_gene_variant	MODIFIER	DRAXIN	ENSG00000162490	Transcript	ENST00000294485.6	protein_coding	0	0	0	0	0	0	0	0	0	rs6694489	1859	1	0	SNV	HGNC	HGNC:25054	YES	1	P1	CCDS135.1	ENSP00000294485	Q8NBI3	0	UPI000013E16C	0	0	0	0	0	0	chr1:g.11689851C>T	0.1853	0.5053
chr1	11690264	rs9430207	G	A	6	152	2091	0.038	A	upstream_gene_variant	MODIFIER	DRAXIN	ENSG00000162490	Transcript	ENST00000294485.6	protein_coding	0	0	0	0	0	0	0	0	0	rs9430207	1446	1	0	SNV	HGNC	HGNC:25054	YES	1	P1	CCDS135.1	ENSP00000294485	Q8NBI3	0	UPI000013E16C	0	0	0	0	0	0	chr1:g.11690264G>A	0.1993	0.5567
chr1	11690703	rs9430614	G	A	6	152	1676	0.038	A	upstream_gene_variant	MODIFIER	DRAXIN	ENSG00000162490	Transcript	ENST00000294485.6	protein_coding	0	0	0	0	0	0	0	0	0	rs9430614	1007	1	0	SNV	HGNC	HGNC:25054	YES	1	P1	CCDS135.1	ENSP00000294485	Q8NBI3	0	UPI000013E16C	0	0	0	0	0	0	chr1:g.11690703G>A	0.1995	0.5575
chr1	11691235	rs6667330	T	G	6	152	1523	0.038	G	upstream_gene_variant	MODIFIER	DRAXIN	ENSG00000162490	Transcript	ENST00000294485.6	protein_coding	0	0	0	0	0	0	0	0	0	rs6667330	475	1	0	SNV	HGNC	HGNC:25054	YES	1	P1	CCDS135.1	ENSP00000294485	Q8NBI3	0	UPI000013E16C	0	0	0	0	0	0	chr1:g.11691235T>G	0.2127	0.6029
chr1	11691322	rs6700817	C	T	6	152	1592	0.038	T	upstream_gene_variant	MODIFIER	DRAXIN	ENSG00000162490	Transcript	ENST00000294485.6	protein_coding	0	0	0	0	0	0	0	0	0	rs6700817	388	1	0	SNV	HGNC	HGNC:25054	YES	1	P1	CCDS135.1	ENSP00000294485	Q8NBI3	0	UPI000013E16C	0	0	0	0	0	0	chr1:g.11691322C>T	0.1855	0.5061
chr1	11691585	rs752940	C	G	6	152	1037	0.038	G	upstream_gene_variant	MODIFIER	DRAXIN	ENSG00000162490	Transcript	ENST00000294485.6	protein_coding	0	0	0	0	0	0	0	0	0	rs752940	125	1	0	SNV	HGNC	HGNC:25054	YES	1	P1	CCDS135.1	ENSP00000294485	Q8NBI3	0	UPI000013E16C	0	0	0	0	0	0	chr1:g.11691585C>G	0.1977	0.5552
chr1	11691676	0	C	T	2	152	565	0.013	T	upstream_gene_variant	MODIFIER	DRAXIN	ENSG00000162490	Transcript	ENST00000294485.6	protein_coding	0	0	0	0	0	0	0	0	0	0	34	1	0	SNV	HGNC	HGNC:25054	YES	1	P1	CCDS135.1	ENSP00000294485	Q8NBI3	0	UPI000013E16C	0	0	0	0	0	0	chr1:g.11691676C>T	0	0
chr1	11692083	rs6679089	G	A	7	152	1724	0.045	A	intron_variant	MODIFIER	DRAXIN	ENSG00000162490	Transcript	ENST00000294485.6	protein_coding	0	1/6	ENST00000294485.6:c.-11+230G>A	0	0	0	0	0	0	rs6679089	0	1	0	SNV	HGNC	HGNC:25054	YES	1	P1	CCDS135.1	ENSP00000294485	Q8NBI3	0	UPI000013E16C	0	0	0	0	0	0	chr1:g.11692083G>A	0.1741	0.4939
chr1	11692612	rs74441669	G	C	7	152	1915	0.045	C	intron_variant	MODIFIER	DRAXIN	ENSG00000162490	Transcript	ENST00000294485.6	protein_coding	0	1/6	ENST00000294485.6:c.-11+759G>C	0	0	0	0	0	0	rs74441669	0	1	0	SNV	HGNC	HGNC:25054	YES	1	P1	CCDS135.1	ENSP00000294485	Q8NBI3	0	UPI000013E16C	0	0	0	0	0	0	chr1:g.11692612G>C	0.0208	0.003
chr1	11693309	rs75494403	A	G	6	152	2489	0.038	G	intron_variant	MODIFIER	DRAXIN	ENSG00000162490	Transcript	ENST00000294485.6	protein_coding	0	1/6	ENST00000294485.6:c.-11+1456A>G	0	0	0	0	0	0	rs75494403	0	1	0	SNV	HGNC	HGNC:25054	YES	1	P1	CCDS135.1	ENSP00000294485	Q8NBI3	0	UPI000013E16C	0	0	0	0	0	0	chr1:g.11693309A>G	0.0154	0.0023
chr1	11701887	rs1555078	C	T	7	152	2036	0.045	T	intron_variant	MODIFIER	DRAXIN	ENSG00000162490	Transcript	ENST00000294485.6	protein_coding	0	1/6	ENST00000294485.6:c.-10-4362C>T	0	0	0	0	0	0	rs1555078	0	1	0	SNV	HGNC	HGNC:25054	YES	1	P1	CCDS135.1	ENSP00000294485	Q8NBI3	0	UPI000013E16C	0	0	0	0	0	0	chr1:g.11701887C>T	0.0621	0.0068
chr1	11730878	rs543114557	T	C	2	152	2328	0.013	C	intergenic_variant	MODIFIER	0	0	0	0	0	0	0	0	0	0	0	0	0	0	rs543114557	0	0	0	SNV	0	0	0	0	0	0	0	0	0	0	0	0	0	0	0	0	chr1:g.11730878T>C	0.0002	0
chr1	11784397	rs41275464	A	C	2	152	2062	0.013	C	missense_variant	MODERATE	C1orf167	ENSG00000215910	Transcript	ENST00000433342.5	protein_coding	15/21	0	ENST00000433342.5:c.3301A>C	ENSP00000414909.2:p.Lys1101Gln	3301/4545	3301/4407	1101/1468	K/Q	Aag/Cag	rs41275464	0	1	0	SNV	HGNC	HGNC:25262	YES	5	P1	0	ENSP00000414909	Q5SNV9	0	UPI0000DD7886	0	0	tolerated	benign	hmmpanther:PTHR38493&Pfam_domain:PF15736	0	chr1:g.11784397A>C	0.0595	0.0756
chr1	11791240	rs149585376	G	A	2	152	1920	0.013	A	downstream_gene_variant	MODIFIER	C1orf167	ENSG00000215910	Transcript	ENST00000433342.5	protein_coding	0	0	0	0	0	0	0	0	0	rs149585376	1656	1	0	SNV	HGNC	HGNC:25262	YES	5	P1	0	ENSP00000414909	Q5SNV9	0	UPI0000DD7886	0	0	0	0	0	0	chr1:g.11791240G>A	0.0002	0.0008
chr1	11801219	rs2066466	C	T	5	152	2154	0.032	T	upstream_gene_variant	MODIFIER	CLCN6	ENSG00000011021	Transcript	ENST00000346436.11	protein_coding	0	0	0	0	0	0	0	0	0	rs2066466	4972	1	0	SNV	HGNC	HGNC:2024	YES	1	P1	CCDS138.1	ENSP00000234488	P51797	0	UPI000013F2D3	0	0	0	0	0	0	chr1:g.11801219C>T	0.0006	0
chr1	11804205	rs3753586	T	C	6	152	1160	0.038	C	upstream_gene_variant	MODIFIER	CLCN6	ENSG00000011021	Transcript	ENST00000346436.11	protein_coding	0	0	0	0	0	0	0	0	0	rs3753586	1986	1	0	SNV	HGNC	HGNC:2024	YES	1	P1	CCDS138.1	ENSP00000234488	P51797	0	UPI000013F2D3	0	0	0	0	0	0	chr1:g.11804205T>C	0.0651	0.025
chr1	11804321	rs3753585	G	A	7	152	711	0.045	A	upstream_gene_variant	MODIFIER	CLCN6	ENSG00000011021	Transcript	ENST00000346436.11	protein_coding	0	0	0	0	0	0	0	0	0	rs3753585	1870	1	0	SNV	HGNC	HGNC:2024	YES	1	P1	CCDS138.1	ENSP00000234488	P51797	0	UPI000013F2D3	0	0	0	0	0	0	chr1:g.11804321G>A	0.0655	0.0257
chr1	11805485	rs3753582	A	C	7	150	1872	0.045	C	upstream_gene_variant	MODIFIER	CLCN6	ENSG00000011021	Transcript	ENST00000346436.11	protein_coding	0	0	0	0	0	0	0	0	0	rs3753582	706	1	0	SNV	HGNC	HGNC:2024	YES	1	P1	CCDS138.1	ENSP00000234488	P51797	0	UPI000013F2D3	0	0	0	0	0	0	chr1:g.11805485A>C	0.1082	0.0915
chr1	11806394	rs3737965	G	A	7	152	1172	0.045	A	intron_variant	MODIFIER	CLCN6	ENSG00000011021	Transcript	ENST00000346436.11	protein_coding	0	1/22	ENST00000346436.11:c.87+45G>A	0	0	0	0	0	0	rs3737965	0	1	0	SNV	HGNC	HGNC:2024	YES	1	P1	CCDS138.1	ENSP00000234488	P51797	0	UPI000013F2D3	0	0	0	0	0	0	chr1:g.11806394G>A	0.0647	0.025
chr1	11807680	rs56221660	A	G	7	152	1745	0.045	G	intron_variant	MODIFIER	CLCN6	ENSG00000011021	Transcript	ENST00000346436.11	protein_coding	0	2/22	ENST00000346436.11:c.147+490A>G	0	0	0	0	0	0	rs56221660	0	1	0	SNV	HGNC	HGNC:2024	YES	1	P1	CCDS138.1	ENSP00000234488	P51797	0	UPI000013F2D3	0	0	0	0	0	0	chr1:g.11807680A>G	0.1078	0.0923
chr1	11807732	rs149702748	C	T	7	152	1603	0.045	T	intron_variant	MODIFIER	CLCN6	ENSG00000011021	Transcript	ENST00000346436.11	protein_coding	0	2/22	ENST00000346436.11:c.147+542C>T	0	0	0	0	0	0	rs149702748	0	1	0	SNV	HGNC	HGNC:2024	YES	1	P1	CCDS138.1	ENSP00000234488	P51797	0	UPI000013F2D3	0	0	0	0	0	0	chr1:g.11807732C>T	0.0096	0
chr1	11813730	rs17037429	T	C	7	152	1206	0.045	C	intron_variant	MODIFIER	CLCN6	ENSG00000011021	Transcript	ENST00000346436.11	protein_coding	0	2/22	ENST00000346436.11:c.148-2116T>C	0	0	0	0	0	0	rs17037429	0	1	0	SNV	HGNC	HGNC:2024	YES	1	P1	CCDS138.1	ENSP00000234488	P51797	0	UPI000013F2D3	0	0	0	0	0	0	chr1:g.11813730T>C	0.1681	0.2451
chr1	11813928	rs17376286	G	C	7	152	967	0.045	C	intron_variant	MODIFIER	CLCN6	ENSG00000011021	Transcript	ENST00000346436.11	protein_coding	0	2/22	ENST00000346436.11:c.148-1918G>C	0	0	0	0	0	0	rs17376286	0	1	0	SNV	HGNC	HGNC:2024	YES	1	P1	CCDS138.1	ENSP00000234488	P51797	0	UPI000013F2D3	0	0	0	0	0	0	chr1:g.11813928G>C	0.1076	0.0915
chr1	11814097	rs17037432	A	C	7	152	1355	0.045	C	intron_variant	MODIFIER	CLCN6	ENSG00000011021	Transcript	ENST00000346436.11	protein_coding	0	2/22	ENST00000346436.11:c.148-1749A>C	0	0	0	0	0	0	rs17037432	0	1	0	SNV	HGNC	HGNC:2024	YES	1	P1	CCDS138.1	ENSP00000234488	P51797	0	UPI000013F2D3	0	0	0	0	0	0	chr1:g.11814097A>C	0.1076	0.0915
chr1	11814121	rs17037434	T	G	7	152	1456	0.045	G	intron_variant	MODIFIER	CLCN6	ENSG00000011021	Transcript	ENST00000346436.11	protein_coding	0	2/22	ENST00000346436.11:c.148-1725T>G	0	0	0	0	0	0	rs17037434	0	1	0	SNV	HGNC	HGNC:2024	YES	1	P1	CCDS138.1	ENSP00000234488	P51797	0	UPI000013F2D3	0	0	0	0	0	0	chr1:g.11814121T>G	0.1076	0.0915
chr1	11814132	rs17037435	G	A	7	152	1449	0.045	A	intron_variant	MODIFIER	CLCN6	ENSG00000011021	Transcript	ENST00000346436.11	protein_coding	0	2/22	ENST00000346436.11:c.148-1714G>A	0	0	0	0	0	0	rs17037435	0	1	0	SNV	HGNC	HGNC:2024	YES	1	P1	CCDS138.1	ENSP00000234488	P51797	0	UPI000013F2D3	0	0	0	0	0	0	chr1:g.11814132G>A	0.1076	0.0915
chr1	11814374	rs114083374	C	T	7	152	1154	0.045	T	intron_variant	MODIFIER	CLCN6	ENSG00000011021	Transcript	ENST00000346436.11	protein_coding	0	2/22	ENST00000346436.11:c.148-1472C>T	0	0	0	0	0	0	rs114083374	0	1	0	SNV	HGNC	HGNC:2024	YES	1	P1	CCDS138.1	ENSP00000234488	P51797	0	UPI000013F2D3	0	0	0	0	0	0	chr1:g.11814374C>T	0.1076	0.0915
chr1	11814798	rs149393118	T	C	7	152	1288	0.045	C	intron_variant	MODIFIER	CLCN6	ENSG00000011021	Transcript	ENST00000346436.11	protein_coding	0	2/22	ENST00000346436.11:c.148-1048T>C	0	0	0	0	0	0	rs149393118	0	1	0	SNV	HGNC	HGNC:2024	YES	1	P1	CCDS138.1	ENSP00000234488	P51797	0	UPI000013F2D3	0	0	0	0	0	0	chr1:g.11814798T>C	0.108	0.0915
chr1	11814815	rs144795462	G	A	7	152	1215	0.045	A	intron_variant	MODIFIER	CLCN6	ENSG00000011021	Transcript	ENST00000346436.11	protein_coding	0	2/22	ENST00000346436.11:c.148-1031G>A	0	0	0	0	0	0	rs144795462	0	1	0	SNV	HGNC	HGNC:2024	YES	1	P1	CCDS138.1	ENSP00000234488	P51797	0	UPI000013F2D3	0	0	0	0	0	0	chr1:g.11814815G>A	0.1076	0.0915
chr1	11815556	rs34377596	T	C	7	152	2315	0.045	C	intron_variant	MODIFIER	CLCN6	ENSG00000011021	Transcript	ENST00000346436.11	protein_coding	0	2/22	ENST00000346436.11:c.148-290T>C	0	0	0	0	0	0	rs34377596	0	1	0	SNV	HGNC	HGNC:2024	YES	1	P1	CCDS138.1	ENSP00000234488	P51797	0	UPI000013F2D3	0	0	0	0	0	0	chr1:g.11815556T>C	0.1076	0.0915
chr1	11821384	rs6699618	C	G	7	152	1878	0.045	G	intron_variant	MODIFIER	CLCN6	ENSG00000011021	Transcript	ENST00000346436.11	protein_coding	0	5/22	ENST00000346436.11:c.347-1311C>G	0	0	0	0	0	0	rs6699618	0	1	0	SNV	HGNC	HGNC:2024	YES	1	P1	CCDS138.1	ENSP00000234488	P51797	0	UPI000013F2D3	0	0	0	0	0	0	chr1:g.11821384C>G	0.1292	0.1074
chr1	11821670	rs75747410	G	A	7	152	1831	0.045	A	intron_variant	MODIFIER	CLCN6	ENSG00000011021	Transcript	ENST00000346436.11	protein_coding	0	5/22	ENST00000346436.11:c.347-1025G>A	0	0	0	0	0	0	rs75747410	0	1	0	SNV	HGNC	HGNC:2024	YES	1	P1	CCDS138.1	ENSP00000234488	P51797	0	UPI000013F2D3	0	0	0	0	0	0	chr1:g.11821670G>A	0.0645	0.0242
chr1	11844019	rs198358	T	C	7	152	2642	0.045	C	downstream_gene_variant	MODIFIER	CLCN6	ENSG00000011021	Transcript	ENST00000346436.11	protein_coding	0	0	0	0	0	0	0	0	0	rs198358	889	1	0	SNV	HGNC	HGNC:2024	YES	1	P1	CCDS138.1	ENSP00000234488	P51797	0	UPI000013F2D3	0	0	0	0	0	0	chr1:g.11844019T>C	0.2975	0.5514
chr1	11844035	rs7552330	G	A	7	152	2621	0.045	A	downstream_gene_variant	MODIFIER	CLCN6	ENSG00000011021	Transcript	ENST00000346436.11	protein_coding	0	0	0	0	0	0	0	0	0	rs7552330	905	1	0	SNV	HGNC	HGNC:2024	YES	1	P1	CCDS138.1	ENSP00000234488	P51797	0	UPI000013F2D3	0	0	0	0	0	0	chr1:g.11844035G>A	0.0739	0.0477
chr1	11847591	rs5063	C	T	7	152	2366	0.045	T	downstream_gene_variant	MODIFIER	CLCN6	ENSG00000011021	Transcript	ENST00000346436.11	protein_coding	0	0	0	0	0	0	0	0	0	rs5063&CM057551	4461	1	0	SNV	HGNC	HGNC:2024	YES	1	P1	CCDS138.1	ENSP00000234488	P51797	0	UPI000013F2D3	0	0	0	0	0	0	chr1:g.11847591C>T	0.0735	0.0613
chr1	11848362	rs951573586	G	A	3	152	2017	0.019	A	upstream_gene_variant	MODIFIER	NPPA	ENSG00000175206	Transcript	ENST00000376480.7	protein_coding	0	0	0	0	0	0	0	0	0	rs951573586	579	-1	0	SNV	HGNC	HGNC:7939	YES	1	P2	CCDS139.1	ENSP00000365663	P01160	0	UPI000000DCD4	0	1	0	0	0	0	chr1:g.11848362G>A	0	0
chr1	11882926	rs540009792	G	A	4	152	1392	0.026	A	downstream_gene_variant	MODIFIER	AL021155.1	ENSG00000224904	Transcript	ENST00000438808.1	processed_pseudogene	0	0	0	0	0	0	0	0	0	rs540009792	2520	1	0	SNV	Clone_based_ensembl_gene	0	YES	0	0	0	0	0	0	0	0	0	0	0	0	0	chr1:g.11882926G>A	0.0024	0
chr1	11887753	rs190524389	C	T	2	152	2165	0.013	T	regulatory_region_variant	MODIFIER	0	0	RegulatoryFeature	ENSR00000347456	promoter_flanking_region	0	0	0	0	0	0	0	0	0	rs190524389	0	0	0	SNV	0	0	0	0	0	0	0	0	0	0	0	0	0	0	0	0	chr1:g.11887753C>T	0	0
chr1	11934047	rs77390807	A	C	5	150	430	0.032	C	upstream_gene_variant	MODIFIER	PLOD1	ENSG00000083444	Transcript	ENST00000196061.5	protein_coding	0	0	0	0	0	0	0	0	0	rs77390807	670	1	0	SNV	HGNC	HGNC:9081	YES	1	P1	CCDS142.1	ENSP00000196061	Q02809	A0A024R4H0	UPI000013C611	0	1	0	0	0	0	chr1:g.11934047A>C	0.1392	0.2806
chr1	11935119	rs1208984	A	G	2	152	1964	0.013	G	intron_variant	MODIFIER	PLOD1	ENSG00000083444	Transcript	ENST00000196061.5	protein_coding	0	1/18	ENST00000196061.5:c.76+264A>G	0	0	0	0	0	0	rs1208984	0	1	0	SNV	HGNC	HGNC:9081	YES	1	P1	CCDS142.1	ENSP00000196061	Q02809	A0A024R4H0	UPI000013C611	0	1	0	0	0	0	chr1:g.11935119A>G	0.3858	0.615
chr1	11944900	rs150626430	G	A	7	152	2007	0.045	A	intron_variant	MODIFIER	PLOD1	ENSG00000083444	Transcript	ENST00000196061.5	protein_coding	0	1/18	ENST00000196061.5:c.77-3076G>A	0	0	0	0	0	0	rs150626430	0	1	0	SNV	HGNC	HGNC:9081	YES	1	P1	CCDS142.1	ENSP00000196061	Q02809	A0A024R4H0	UPI000013C611	0	1	0	0	0	0	chr1:g.11944900G>A	0.0014	0
chr1	11944973	rs535743102	A	C	6	152	2190	0.038	C	intron_variant	MODIFIER	PLOD1	ENSG00000083444	Transcript	ENST00000196061.5	protein_coding	0	1/18	ENST00000196061.5:c.77-3003A>C	0	0	0	0	0	0	rs535743102	0	1	0	SNV	HGNC	HGNC:9081	YES	1	P1	CCDS142.1	ENSP00000196061	Q02809	A0A024R4H0	UPI000013C611	0	1	0	0	0	0	chr1:g.11944973A>C	0	0
chr1	11960987	rs59578134	T	C	2	152	1167	0.013	C	intron_variant	MODIFIER	PLOD1	ENSG00000083444	Transcript	ENST00000196061.5	protein_coding	0	10/18	ENST00000196061.5:c.1097+220T>C	0	0	0	0	0	0	rs59578134	0	1	0	SNV	HGNC	HGNC:9081	YES	1	P1	CCDS142.1	ENSP00000196061	Q02809	A0A024R4H0	UPI000013C611	0	1	0	0	0	0	chr1:g.11960987T>C	0.1795	0.379
chr1	11979055	rs184754104	C	T	3	152	2011	0.019	T	upstream_gene_variant	MODIFIER	MFN2	ENSG00000116688	Transcript	ENST00000235329.9	protein_coding	0	0	0	0	0	0	0	0	0	rs184754104	1257	1	0	SNV	HGNC	HGNC:16877	YES	1	P1	CCDS30587.1	ENSP00000235329	O95140	0	UPI0000039854	0	1	0	0	0	0	chr1:g.11979055C>T	0.0002	0
chr1	11981962	rs1365834667	C	T	4	152	653	0.026	T	splice_region_variant&intron_variant	LOW	MFN2	ENSG00000116688	Transcript	ENST00000235329.9	protein_coding	0	1/18	ENST00000235329.9:c.-149-8C>T	0	0	0	0	0	0	rs1365834667	0	1	0	SNV	HGNC	HGNC:16877	YES	1	P1	CCDS30587.1	ENSP00000235329	O95140	0	UPI0000039854	0	1	0	0	0	0	chr1:g.11981962C>T	0	0
chr1	11986503	rs182957100	T	A	3	152	1676	0.019	A	intron_variant	MODIFIER	MFN2	ENSG00000116688	Transcript	ENST00000235329.9	protein_coding	0	2/18	ENST00000235329.9:c.-4-2662T>A	0	0	0	0	0	0	rs182957100	0	1	0	SNV	HGNC	HGNC:16877	YES	1	P1	CCDS30587.1	ENSP00000235329	O95140	0	UPI0000039854	0	1	0	0	0	0	chr1:g.11986503T>A	0.0002	0
chr1	12004160	rs74453521	C	T	3	152	2488	0.019	T	intron_variant	MODIFIER	MFN2	ENSG00000116688	Transcript	ENST00000235329.9	protein_coding	0	12/18	ENST00000235329.9:c.1287+42C>T	0	0	0	0	0	0	rs74453521	0	1	0	SNV	HGNC	HGNC:16877	YES	1	P1	CCDS30587.1	ENSP00000235329	O95140	0	UPI0000039854	0	1	0	0	0	0	chr1:g.12004160C>T	0.0006	0
chr1	12004760	rs78503576	G	A	7	152	2481	0.045	A	intron_variant	MODIFIER	MFN2	ENSG00000116688	Transcript	ENST00000235329.9	protein_coding	0	13/18	ENST00000235329.9:c.1393-65G>A	0	0	0	0	0	0	rs78503576	0	1	0	SNV	HGNC	HGNC:16877	YES	1	P1	CCDS30587.1	ENSP00000235329	O95140	0	UPI0000039854	0	1	0	0	0	0	chr1:g.12004760G>A	0.0064	0.0008
chr1	12052886	rs75658614	T	C	3	152	1944	0.019	C	regulatory_region_variant	MODIFIER	0	0	RegulatoryFeature	ENSR00000347502	promoter_flanking_region	0	0	0	0	0	0	0	0	0	rs75658614	0	0	0	SNV	0	0	0	0	0	0	0	0	0	0	0	0	0	0	0	0	chr1:g.12052886T>C	0.0657	0.003
chr1	12063968	rs11569786	G	A	2	152	1939	0.013	A	intron_variant	MODIFIER	TNFRSF8	ENSG00000120949	Transcript	ENST00000263932.7	protein_coding	0	1/14	ENST00000263932.7:c.63+307G>A	0	0	0	0	0	0	rs11569786	0	1	0	SNV	HGNC	HGNC:11923	YES	1	P1	CCDS144.1	ENSP00000263932	P28908	0	UPI0000000971	0	0	0	0	0	0	chr1:g.12063968G>A	0.0785	0.0083
chr1	12068378	rs72641053	A	G	6	152	2146	0.038	G	intron_variant	MODIFIER	TNFRSF8	ENSG00000120949	Transcript	ENST00000263932.7	protein_coding	0	1/14	ENST00000263932.7:c.63+4717A>G	0	0	0	0	0	0	rs72641053	0	1	0	SNV	HGNC	HGNC:11923	YES	1	P1	CCDS144.1	ENSP00000263932	P28908	0	UPI0000000971	0	0	0	0	0	0	chr1:g.12068378A>G	0.1122	0.1309
chr1	12131445	rs80170139	G	A	5	152	1987	0.032	A	intron_variant	MODIFIER	TNFRSF8	ENSG00000120949	Transcript	ENST00000263932.7	protein_coding	0	12/14	ENST00000263932.7:c.1310-4143G>A	0	0	0	0	0	0	rs80170139	0	1	0	SNV	HGNC	HGNC:11923	YES	1	P1	CCDS144.1	ENSP00000263932	P28908	0	UPI0000000971	0	0	0	0	0	0	chr1:g.12131445G>A	0.0919	0.1225
chr1	12131552	rs1048420163	T	C	2	152	1871	0.013	C	intron_variant	MODIFIER	TNFRSF8	ENSG00000120949	Transcript	ENST00000263932.7	protein_coding	0	12/14	ENST00000263932.7:c.1310-4036T>C	0	0	0	0	0	0	rs1048420163	0	1	0	SNV	HGNC	HGNC:11923	YES	1	P1	CCDS144.1	ENSP00000263932	P28908	0	UPI0000000971	0	0	0	0	0	0	chr1:g.12131552T>C	0	0
chr1	12132196	rs7517758	A	G	5	152	2393	0.032	G	intron_variant	MODIFIER	TNFRSF8	ENSG00000120949	Transcript	ENST00000263932.7	protein_coding	0	12/14	ENST00000263932.7:c.1310-3392A>G	0	0	0	0	0	0	rs7517758	0	1	0	SNV	HGNC	HGNC:11923	YES	1	P1	CCDS144.1	ENSP00000263932	P28908	0	UPI0000000971	0	0	0	0	0	0	chr1:g.12132196A>G	0.0925	0.1241
chr1	12132249	rs7551317	C	T	5	152	2551	0.032	T	intron_variant	MODIFIER	TNFRSF8	ENSG00000120949	Transcript	ENST00000263932.7	protein_coding	0	12/14	ENST00000263932.7:c.1310-3339C>T	0	0	0	0	0	0	rs7551317	0	1	0	SNV	HGNC	HGNC:11923	YES	1	P1	CCDS144.1	ENSP00000263932	P28908	0	UPI0000000971	0	0	0	0	0	0	chr1:g.12132249C>T	0.0921	0.1225
chr1	12133697	rs185340008	G	A	5	150	569	0.032	A	intron_variant	MODIFIER	TNFRSF8	ENSG00000120949	Transcript	ENST00000263932.7	protein_coding	0	12/14	ENST00000263932.7:c.1310-1891G>A	0	0	0	0	0	0	rs185340008	0	1	0	SNV	HGNC	HGNC:11923	YES	1	P1	CCDS144.1	ENSP00000263932	P28908	0	UPI0000000971	0	0	0	0	0	0	chr1:g.12133697G>A	0.0074	0
chr1	12140849	rs193252824	C	A	2	152	1125	0.013	A	intron_variant	MODIFIER	TNFRSF8	ENSG00000120949	Transcript	ENST00000263932.7	protein_coding	0	14/14	ENST00000263932.7:c.1544-1438C>A	0	0	0	0	0	0	rs193252824	0	1	0	SNV	HGNC	HGNC:11923	YES	1	P1	CCDS144.1	ENSP00000263932	P28908	0	UPI0000000971	0	0	0	0	0	0	chr1:g.12140849C>A	0.0008	0
chr1	12143575	rs182266372	G	A	2	152	2143	0.013	A	3_prime_UTR_variant	MODIFIER	TNFRSF8	ENSG00000120949	Transcript	ENST00000263932.7	protein_coding	15/15	0	ENST00000263932.7:c.*1044G>A	0	3128/3760	0	0	0	0	rs182266372	0	1	0	SNV	HGNC	HGNC:11923	YES	1	P1	CCDS144.1	ENSP00000263932	P28908	0	UPI0000000971	0	0	0	0	0	0	chr1:g.12143575G>A	0.0002	0
chr1	12145783	rs11569968	C	A	4	152	1605	0.026	A	downstream_gene_variant	MODIFIER	TNFRSF8	ENSG00000120949	Transcript	ENST00000263932.7	protein_coding	0	0	0	0	0	0	0	0	0	rs11569968	1576	1	0	SNV	HGNC	HGNC:11923	YES	1	P1	CCDS144.1	ENSP00000263932	P28908	0	UPI0000000971	0	0	0	0	0	0	chr1:g.12145783C>A	0.0327	0.0166
chr1	12146604	rs894762784	A	G	5	152	2220	0.032	G	downstream_gene_variant	MODIFIER	TNFRSF8	ENSG00000120949	Transcript	ENST00000263932.7	protein_coding	0	0	0	0	0	0	0	0	0	rs894762784	2397	1	0	SNV	HGNC	HGNC:11923	YES	1	P1	CCDS144.1	ENSP00000263932	P28908	0	UPI0000000971	0	0	0	0	0	0	chr1:g.12146604A>G	0	0
chr1	12148915	rs896627380	G	A	2	152	1184	0.013	A	downstream_gene_variant	MODIFIER	TNFRSF8	ENSG00000120949	Transcript	ENST00000263932.7	protein_coding	0	0	0	0	0	0	0	0	0	rs896627380	4708	1	0	SNV	HGNC	HGNC:11923	YES	1	P1	CCDS144.1	ENSP00000263932	P28908	0	UPI0000000971	0	0	0	0	0	0	chr1:g.12148915G>A	0	0
chr1	12151790	rs77728225	C	G	6	152	2320	0.038	G	intergenic_variant	MODIFIER	0	0	0	0	0	0	0	0	0	0	0	0	0	0	rs77728225	0	0	0	SNV	0	0	0	0	0	0	0	0	0	0	0	0	0	0	0	0	chr1:g.12151790C>G	0.0086	0
chr1	12159894	rs1235233493	C	G	2	152	680	0.013	G	intergenic_variant	MODIFIER	0	0	0	0	0	0	0	0	0	0	0	0	0	0	rs1235233493	0	0	0	SNV	0	0	0	0	0	0	0	0	0	0	0	0	0	0	0	0	chr1:g.12159894C>G	0	0
chr1	12161557	rs925077769	G	T	2	152	2384	0.013	T	intergenic_variant	MODIFIER	0	0	0	0	0	0	0	0	0	0	0	0	0	0	rs925077769	0	0	0	SNV	0	0	0	0	0	0	0	0	0	0	0	0	0	0	0	0	chr1:g.12161557G>T	0	0
chr1	12161570	rs143584067	G	A	6	152	2475	0.038	A	intergenic_variant	MODIFIER	0	0	0	0	0	0	0	0	0	0	0	0	0	0	rs143584067	0	0	0	SNV	0	0	0	0	0	0	0	0	0	0	0	0	0	0	0	0	chr1:g.12161570G>A	0.0198	0.0023
chr1	12169914	rs182922995	C	T	6	152	1908	0.051	T	intron_variant	MODIFIER	TNFRSF1B	ENSG00000028137	Transcript	ENST00000376259.7	protein_coding	0	1/9	ENST00000376259.7:c.78+2745C>T	0	0	0	0	0	0	rs182922995	0	1	0	SNV	HGNC	HGNC:11917	YES	1	P1	CCDS145.1	ENSP00000365435	P20333	0	UPI000002FAE1	0	1	0	0	0	0	chr1:g.12169914C>T	0.0022	0
chr1	12180758	rs557607034	C	T	5	152	2226	0.032	T	intron_variant	MODIFIER	TNFRSF1B	ENSG00000028137	Transcript	ENST00000376259.7	protein_coding	0	1/9	ENST00000376259.7:c.79-8038C>T	0	0	0	0	0	0	rs557607034	0	1	0	SNV	HGNC	HGNC:11917	YES	1	P1	CCDS145.1	ENSP00000365435	P20333	0	UPI000002FAE1	0	1	0	0	0	0	chr1:g.12180758C>T	0.0002	0
chr1	12182140	rs114090926	G	T	5	152	2403	0.045	T	intron_variant	MODIFIER	TNFRSF1B	ENSG00000028137	Transcript	ENST00000376259.7	protein_coding	0	1/9	ENST00000376259.7:c.79-6656G>T	0	0	0	0	0	0	rs114090926	0	1	0	SNV	HGNC	HGNC:11917	YES	1	P1	CCDS145.1	ENSP00000365435	P20333	0	UPI000002FAE1	0	1	0	0	0	0	chr1:g.12182140G>T	0.0188	0.0008
chr1	12183850	rs112520310	T	C	3	150	954	0.019	C	intron_variant	MODIFIER	TNFRSF1B	ENSG00000028137	Transcript	ENST00000376259.7	protein_coding	0	1/9	ENST00000376259.7:c.79-4946T>C	0	0	0	0	0	0	rs112520310	0	1	0	SNV	HGNC	HGNC:11917	YES	1	P1	CCDS145.1	ENSP00000365435	P20333	0	UPI000002FAE1	0	1	0	0	0	0	chr1:g.12183850T>C	0.1154	0.0719
chr1	12188225	0	G	C	2	152	2446	0.013	C	intron_variant	MODIFIER	TNFRSF1B	ENSG00000028137	Transcript	ENST00000376259.7	protein_coding	0	1/9	ENST00000376259.7:c.79-571G>C	0	0	0	0	0	0	0	0	1	0	SNV	HGNC	HGNC:11917	YES	1	P1	CCDS145.1	ENSP00000365435	P20333	0	UPI000002FAE1	0	1	0	0	0	0	chr1:g.12188225G>C	0	0
chr1	12434188	rs72868290	C	T	3	152	2053	0.019	T	intron_variant	MODIFIER	VPS13D	ENSG00000048707	Transcript	ENST00000620676.6	protein_coding	0	65/69	ENST00000620676.6:c.12333+17361C>T	0	0	0	0	0	0	rs72868290	0	1	0	SNV	HGNC	HGNC:23595	YES	1	P4	CCDS30588.1	ENSP00000478104	Q5THJ4	0	UPI0000451CA9	0	1	0	0	0	0	chr1:g.12434188C>T	0.0064	0.0219
chr1	12437990	rs963757115	T	C	2	152	2231	0.013	C	intron_variant	MODIFIER	VPS13D	ENSG00000048707	Transcript	ENST00000620676.6	protein_coding	0	65/69	ENST00000620676.6:c.12334-18008T>C	0	0	0	0	0	0	rs963757115	0	1	0	SNV	HGNC	HGNC:23595	YES	1	P4	CCDS30588.1	ENSP00000478104	Q5THJ4	0	UPI0000451CA9	0	1	0	0	0	0	chr1:g.12437990T>C	0	0
chr1	12454435	0	G	A	3	152	1980	0.019	A	intron_variant	MODIFIER	VPS13D	ENSG00000048707	Transcript	ENST00000620676.6	protein_coding	0	65/69	ENST00000620676.6:c.12334-1563G>A	0	0	0	0	0	0	0	0	1	0	SNV	HGNC	HGNC:23595	YES	1	P4	CCDS30588.1	ENSP00000478104	Q5THJ4	0	UPI0000451CA9	0	1	0	0	0	0	chr1:g.12454435G>A	0	0
chr1	12456527	rs1279229587	A	G	2	152	1058	0.013	G	intron_variant	MODIFIER	VPS13D	ENSG00000048707	Transcript	ENST00000620676.6	protein_coding	0	66/69	ENST00000620676.6:c.12466+397A>G	0	0	0	0	0	0	rs1279229587	0	1	0	SNV	HGNC	HGNC:23595	YES	1	P4	CCDS30588.1	ENSP00000478104	Q5THJ4	0	UPI0000451CA9	0	1	0	0	0	0	chr1:g.12456527A>G	0	0
chr1	12457020	rs12405691	A	G	2	152	1702	0.013	G	intron_variant	MODIFIER	VPS13D	ENSG00000048707	Transcript	ENST00000620676.6	protein_coding	0	66/69	ENST00000620676.6:c.12466+890A>G	0	0	0	0	0	0	rs12405691	0	1	0	SNV	HGNC	HGNC:23595	YES	1	P4	CCDS30588.1	ENSP00000478104	Q5THJ4	0	UPI0000451CA9	0	1	0	0	0	0	chr1:g.12457020A>G	0.0519	0.0091
chr1	12472904	rs993938091	C	T	3	152	2216	0.019	T	intron_variant	MODIFIER	VPS13D	ENSG00000048707	Transcript	ENST00000620676.6	protein_coding	0	67/69	ENST00000620676.6:c.12662+12508C>T	0	0	0	0	0	0	rs993938091	0	1	0	SNV	HGNC	HGNC:23595	YES	1	P4	CCDS30588.1	ENSP00000478104	Q5THJ4	0	UPI0000451CA9	0	1	0	0	0	0	chr1:g.12472904C>T	0	0
chr1	12473413	rs12408116	T	C	2	152	2414	0.013	C	intron_variant	MODIFIER	VPS13D	ENSG00000048707	Transcript	ENST00000620676.6	protein_coding	0	67/69	ENST00000620676.6:c.12662+13017T>C	0	0	0	0	0	0	rs12408116	0	1	0	SNV	HGNC	HGNC:23595	YES	1	P4	CCDS30588.1	ENSP00000478104	Q5THJ4	0	UPI0000451CA9	0	1	0	0	0	0	chr1:g.12473413T>C	0.0427	0.0045
chr1	12474894	rs533921773	C	T	2	152	1210	0.013	T	intron_variant	MODIFIER	VPS13D	ENSG00000048707	Transcript	ENST00000620676.6	protein_coding	0	67/69	ENST00000620676.6:c.12662+14498C>T	0	0	0	0	0	0	rs533921773	0	1	0	SNV	HGNC	HGNC:23595	YES	1	P4	CCDS30588.1	ENSP00000478104	Q5THJ4	0	UPI0000451CA9	0	1	0	0	0	0	chr1:g.12474894C>T	0.0002	0.0008
chr1	12478149	rs78091784	C	A	2	152	2097	0.013	A	intron_variant	MODIFIER	VPS13D	ENSG00000048707	Transcript	ENST00000620676.6	protein_coding	0	67/69	ENST00000620676.6:c.12662+17753C>A	0	0	0	0	0	0	rs78091784	0	1	0	SNV	HGNC	HGNC:23595	YES	1	P4	CCDS30588.1	ENSP00000478104	Q5THJ4	0	UPI0000451CA9	0	1	0	0	0	0	chr1:g.12478149C>A	0.0379	0.0061
chr1	12478242	rs557633660	A	G	2	152	2042	0.013	G	intron_variant	MODIFIER	VPS13D	ENSG00000048707	Transcript	ENST00000620676.6	protein_coding	0	67/69	ENST00000620676.6:c.12662+17846A>G	0	0	0	0	0	0	rs557633660	0	1	0	SNV	HGNC	HGNC:23595	YES	1	P4	CCDS30588.1	ENSP00000478104	Q5THJ4	0	UPI0000451CA9	0	1	0	0	0	0	chr1:g.12478242A>G	0.0002	0
chr1	12478934	rs577181137	C	T	2	152	2235	0.013	T	intron_variant	MODIFIER	VPS13D	ENSG00000048707	Transcript	ENST00000620676.6	protein_coding	0	67/69	ENST00000620676.6:c.12662+18538C>T	0	0	0	0	0	0	rs577181137	0	1	0	SNV	HGNC	HGNC:23595	YES	1	P4	CCDS30588.1	ENSP00000478104	Q5THJ4	0	UPI0000451CA9	0	1	0	0	0	0	chr1:g.12478934C>T	0.0004	0.0015
chr1	12479828	rs116963872	A	G	2	152	2476	0.013	G	intron_variant	MODIFIER	VPS13D	ENSG00000048707	Transcript	ENST00000620676.6	protein_coding	0	67/69	ENST00000620676.6:c.12663-17672A>G	0	0	0	0	0	0	rs116963872	0	1	0	SNV	HGNC	HGNC:23595	YES	1	P4	CCDS30588.1	ENSP00000478104	Q5THJ4	0	UPI0000451CA9	0	1	0	0	0	0	chr1:g.12479828A>G	0.0104	0
chr1	12481338	rs80056093	C	T	6	152	2043	0.051	T	intron_variant	MODIFIER	VPS13D	ENSG00000048707	Transcript	ENST00000620676.6	protein_coding	0	67/69	ENST00000620676.6:c.12663-16162C>T	0	0	0	0	0	0	rs80056093	0	1	0	SNV	HGNC	HGNC:23595	YES	1	P4	CCDS30588.1	ENSP00000478104	Q5THJ4	0	UPI0000451CA9	0	1	0	0	0	0	chr1:g.12481338C>T	0.0365	0.0015
chr1	12506438	rs184693669	C	T	2	152	2066	0.013	T	intron_variant	MODIFIER	VPS13D	ENSG00000048707	Transcript	ENST00000620676.6	protein_coding	0	68/69	ENST00000620676.6:c.12795-415C>T	0	0	0	0	0	0	rs184693669	0	1	0	SNV	HGNC	HGNC:23595	YES	1	P4	CCDS30588.1	ENSP00000478104	Q5THJ4	0	UPI0000451CA9	0	1	0	0	0	0	chr1:g.12506438C>T	0.0002	0
chr1	12511323	rs181272140	C	T	4	152	1881	0.026	T	3_prime_UTR_variant	MODIFIER	VPS13D	ENSG00000048707	Transcript	ENST00000620676.6	protein_coding	70/70	0	ENST00000620676.6:c.*2299C>T	0	15633/16357	0	0	0	0	rs181272140	0	1	0	SNV	HGNC	HGNC:23595	YES	1	P4	CCDS30588.1	ENSP00000478104	Q5THJ4	0	UPI0000451CA9	0	1	0	0	0	0	chr1:g.12511323C>T	0.0006	0
chr1	12548455	rs67684629	T	G	6	152	1845	0.051	G	regulatory_region_variant	MODIFIER	0	0	RegulatoryFeature	ENSR00000347638	CTCF_binding_site	0	0	0	0	0	0	0	0	0	rs67684629	0	0	0	SNV	0	0	0	0	0	0	0	0	0	0	0	0	0	0	0	0	chr1:g.12548455T>G	0.2129	0.1536
chr1	12548472	rs115288244	C	T	5	152	1867	0.045	T	regulatory_region_variant	MODIFIER	0	0	RegulatoryFeature	ENSR00000347638	CTCF_binding_site	0	0	0	0	0	0	0	0	0	rs115288244	0	0	0	SNV	0	0	0	0	0	0	0	0	0	0	0	0	0	0	0	0	chr1:g.12548472C>T	0.0321	0.0098
chr1	12618230	0	C	T	2	152	1507	0.013	T	upstream_gene_variant	MODIFIER	DHRS3	ENSG00000162496	Transcript	ENST00000616661.5	protein_coding	0	0	0	0	0	0	0	0	0	0	20	-1	0	SNV	HGNC	HGNC:17693	YES	1	P1	CCDS146.1	ENSP00000480439	O75911	0	UPI000006EE74	0	1	0	0	0	0	chr1:g.12618230C>T	0	0
chr1	13498777	rs1047490816	T	C	2	152	2380	0.013	C	intron_variant	MODIFIER	LRRC38	ENSG00000162494	Transcript	ENST00000376085.4	protein_coding	0	1/1	ENST00000376085.4:c.631+14186A>G	0	0	0	0	0	0	rs1047490816	0	-1	0	SNV	HGNC	HGNC:27005	YES	1	P1	CCDS53269.1	ENSP00000365253	Q5VT99	0	UPI00001C1D7E	0	0	0	0	0	0	chr1:g.13498777T>C	0	0
chr1	13514339	rs2924859	T	C	5	152	1952	0.032	C	upstream_gene_variant	MODIFIER	LRRC38	ENSG00000162494	Transcript	ENST00000376085.4	protein_coding	0	0	0	0	0	0	0	0	0	rs2924859	336	-1	0	SNV	HGNC	HGNC:27005	YES	1	P1	CCDS53269.1	ENSP00000365253	Q5VT99	0	UPI00001C1D7E	0	0	0	0	0	0	chr1:g.13514339T>C	0.2871	0.1838
chr1	13586123	rs79633868	A	G	2	152	1997	0.013	G	intron_variant	MODIFIER	PDPN	ENSG00000162493	Transcript	ENST00000294489.10	protein_coding	0	1/5	ENST00000294489.10:c.295+2023A>G	0	0	0	0	0	0	rs79633868	0	1	0	SNV	HGNC	HGNC:29602	YES	1	P3	CCDS30602.1	ENSP00000294489	Q86YL7	0	UPI000013E16D	0	0	0	0	0	0	chr1:g.13586123A>G	0.029	0
chr1	13587030	rs12030944	A	G	3	152	1106	0.019	G	intron_variant	MODIFIER	PDPN	ENSG00000162493	Transcript	ENST00000294489.10	protein_coding	0	1/5	ENST00000294489.10:c.295+2930A>G	0	0	0	0	0	0	rs12030944	0	1	0	SNV	HGNC	HGNC:29602	YES	1	P3	CCDS30602.1	ENSP00000294489	Q86YL7	0	UPI000013E16D	0	0	0	0	0	0	chr1:g.13587030A>G	0.0329	0
chr1	13593250	rs12037026	A	G	3	152	1829	0.019	G	intron_variant	MODIFIER	PDPN	ENSG00000162493	Transcript	ENST00000294489.10	protein_coding	0	1/5	ENST00000294489.10:c.295+9150A>G	0	0	0	0	0	0	rs12037026	0	1	0	SNV	HGNC	HGNC:29602	YES	1	P3	CCDS30602.1	ENSP00000294489	Q86YL7	0	UPI000013E16D	0	0	0	0	0	0	chr1:g.13593250A>G	0.0304	0
chr1	13593605	rs140503032	C	T	5	152	2458	0.032	T	intron_variant	MODIFIER	PDPN	ENSG00000162493	Transcript	ENST00000294489.10	protein_coding	0	1/5	ENST00000294489.10:c.295+9505C>T	0	0	0	0	0	0	rs140503032	0	1	0	SNV	HGNC	HGNC:29602	YES	1	P3	CCDS30602.1	ENSP00000294489	Q86YL7	0	UPI000013E16D	0	0	0	0	0	0	chr1:g.13593605C>T	0.0038	0
chr1	13605674	rs780356760	G	C	6	152	1571	0.038	C	intron_variant	MODIFIER	PDPN	ENSG00000162493	Transcript	ENST00000294489.10	protein_coding	0	1/5	ENST00000294489.10:c.296-1499G>C	0	0	0	0	0	0	rs780356760	0	1	0	SNV	HGNC	HGNC:29602	YES	1	P3	CCDS30602.1	ENSP00000294489	Q86YL7	0	UPI000013E16D	0	0	0	0	0	0	chr1:g.13605674G>C	0	0
chr1	13700593	rs879492128	C	T	2	152	1006	0.013	T	upstream_gene_variant	MODIFIER	PRDM2	ENSG00000116731	Transcript	ENST00000235372.11	protein_coding	0	0	0	0	0	0	0	0	0	rs879492128	4262	1	0	SNV	HGNC	HGNC:9347	YES	1	P4	CCDS150.1	ENSP00000235372	Q13029	0	UPI000013C9CD	0	1	0	0	0	0	chr1:g.13700593C>T	0	0
chr1	14516320	rs74057804	A	T	6	152	2385	0.038	T	intron_variant	MODIFIER	KAZN	ENSG00000189337	Transcript	ENST00000636203.1	protein_coding	0	2/16	ENST00000636203.1:c.250-82663A>T	0	0	0	0	0	0	rs74057804	0	1	0	SNV	HGNC	HGNC:29173	0	5	A2	0	ENSP00000490958	0	A0A1B0GWK2	UPI0007E52CA6	0	0	0	0	0	0	chr1:g.14516320A>T	0.0559	0.1377
chr1	14518424	rs116099413	G	A	2	152	1386	0.013	A	intron_variant	MODIFIER	KAZN	ENSG00000189337	Transcript	ENST00000636203.1	protein_coding	0	2/16	ENST00000636203.1:c.250-80559G>A	0	0	0	0	0	0	rs116099413	0	1	0	SNV	HGNC	HGNC:29173	0	5	A2	0	ENSP00000490958	0	A0A1B0GWK2	UPI0007E52CA6	0	0	0	0	0	0	chr1:g.14518424G>A	0.0098	0.0008
chr1	14519539	rs72862061	C	T	6	152	2268	0.038	T	intron_variant	MODIFIER	KAZN	ENSG00000189337	Transcript	ENST00000636203.1	protein_coding	0	2/16	ENST00000636203.1:c.250-79444C>T	0	0	0	0	0	0	rs72862061	0	1	0	SNV	HGNC	HGNC:29173	0	5	A2	0	ENSP00000490958	0	A0A1B0GWK2	UPI0007E52CA6	0	0	0	0	0	0	chr1:g.14519539C>T	0.0699	0.1891
chr1	14522706	rs80053374	C	T	4	152	2299	0.026	T	intron_variant	MODIFIER	KAZN	ENSG00000189337	Transcript	ENST00000636203.1	protein_coding	0	2/16	ENST00000636203.1:c.250-76277C>T	0	0	0	0	0	0	rs80053374	0	1	0	SNV	HGNC	HGNC:29173	0	5	A2	0	ENSP00000490958	0	A0A1B0GWK2	UPI0007E52CA6	0	0	0	0	0	0	chr1:g.14522706C>T	0.024	0.0023
chr1	14523500	rs6673698	T	C	6	152	2490	0.038	C	intron_variant	MODIFIER	KAZN	ENSG00000189337	Transcript	ENST00000636203.1	protein_coding	0	2/16	ENST00000636203.1:c.250-75483T>C	0	0	0	0	0	0	rs6673698	0	1	0	SNV	HGNC	HGNC:29173	0	5	A2	0	ENSP00000490958	0	A0A1B0GWK2	UPI0007E52CA6	0	0	0	0	0	0	chr1:g.14523500T>C	0.1817	0.0726
chr1	14731939	rs12093159	A	T	5	152	2324	0.032	T	intron_variant	MODIFIER	KAZN	ENSG00000189337	Transcript	ENST00000376030.7	protein_coding	0	1/14	ENST00000376030.7:c.226+132716A>T	0	0	0	0	0	0	rs12093159	0	1	0	SNV	HGNC	HGNC:29173	YES	5	P2	CCDS152.2	ENSP00000365198	Q674X7	0	UPI0000E1E68A	0	0	0	0	0	0	chr1:g.14731939A>T	0.1773	0.329
chr1	14732082	rs56758486	G	A	5	152	2302	0.032	A	intron_variant	MODIFIER	KAZN	ENSG00000189337	Transcript	ENST00000376030.7	protein_coding	0	1/14	ENST00000376030.7:c.226+132859G>A	0	0	0	0	0	0	rs56758486	0	1	0	SNV	HGNC	HGNC:29173	YES	5	P2	CCDS152.2	ENSP00000365198	Q674X7	0	UPI0000E1E68A	0	0	0	0	0	0	chr1:g.14732082G>A	0.1134	0.1203
chr1	14732230	rs57769860	C	A	5	152	2151	0.032	A	intron_variant	MODIFIER	KAZN	ENSG00000189337	Transcript	ENST00000376030.7	protein_coding	0	1/14	ENST00000376030.7:c.226+133007C>A	0	0	0	0	0	0	rs57769860	0	1	0	SNV	HGNC	HGNC:29173	YES	5	P2	CCDS152.2	ENSP00000365198	Q674X7	0	UPI0000E1E68A	0	0	0	0	0	0	chr1:g.14732230C>A	0.1174	0.1195
chr1	14732302	rs56747651	G	A	5	152	1787	0.032	A	intron_variant	MODIFIER	KAZN	ENSG00000189337	Transcript	ENST00000376030.7	protein_coding	0	1/14	ENST00000376030.7:c.226+133079G>A	0	0	0	0	0	0	rs56747651	0	1	0	SNV	HGNC	HGNC:29173	YES	5	P2	CCDS152.2	ENSP00000365198	Q674X7	0	UPI0000E1E68A	0	0	0	0	0	0	chr1:g.14732302G>A	0.117	0.1324
chr1	14732510	rs34735827	A	G	5	152	1164	0.032	G	intron_variant	MODIFIER	KAZN	ENSG00000189337	Transcript	ENST00000376030.7	protein_coding	0	1/14	ENST00000376030.7:c.226+133287A>G	0	0	0	0	0	0	rs34735827	0	1	0	SNV	HGNC	HGNC:29173	YES	5	P2	CCDS152.2	ENSP00000365198	Q674X7	0	UPI0000E1E68A	0	0	0	0	0	0	chr1:g.14732510A>G	0.135	0.1392
chr1	14732528	rs56694754	T	A	5	152	1160	0.032	A	intron_variant	MODIFIER	KAZN	ENSG00000189337	Transcript	ENST00000376030.7	protein_coding	0	1/14	ENST00000376030.7:c.226+133305T>A	0	0	0	0	0	0	rs56694754	0	1	0	SNV	HGNC	HGNC:29173	YES	5	P2	CCDS152.2	ENSP00000365198	Q674X7	0	UPI0000E1E68A	0	0	0	0	0	0	chr1:g.14732528T>A	0.1204	0.1293
chr1	14733157	rs34172886	A	G	5	152	2386	0.032	G	intron_variant	MODIFIER	KAZN	ENSG00000189337	Transcript	ENST00000376030.7	protein_coding	0	1/14	ENST00000376030.7:c.226+133934A>G	0	0	0	0	0	0	rs34172886	0	1	0	SNV	HGNC	HGNC:29173	YES	5	P2	CCDS152.2	ENSP00000365198	Q674X7	0	UPI0000E1E68A	0	0	0	0	0	0	chr1:g.14733157A>G	0.138	0.1483
chr1	14733452	rs12096885	T	G	5	152	2285	0.032	G	intron_variant	MODIFIER	KAZN	ENSG00000189337	Transcript	ENST00000376030.7	protein_coding	0	1/14	ENST00000376030.7:c.226+134229T>G	0	0	0	0	0	0	rs12096885	0	1	0	SNV	HGNC	HGNC:29173	YES	5	P2	CCDS152.2	ENSP00000365198	Q674X7	0	UPI0000E1E68A	0	0	0	0	0	0	chr1:g.14733452T>G	0.2314	0.2398
chr1	15139949	rs77094183	C	T	2	152	2377	0.013	T	intron_variant&non_coding_transcript_variant	MODIFIER	TMEM51-AS1	ENSG00000175147	Transcript	ENST00000310916.6	antisense	0	1/5	ENST00000310916.6:n.174+12342G>A	0	0	0	0	0	0	rs77094183	0	-1	0	SNV	HGNC	HGNC:26301	YES	2	0	0	0	0	0	0	0	0	0	0	0	0	chr1:g.15139949C>T	0.0136	0
chr1	15176578	0	C	T	3	152	2475	0.019	T	intron_variant	MODIFIER	TMEM51	ENSG00000171729	Transcript	ENST00000376008.3	protein_coding	0	1/3	ENST00000376008.3:c.-267+22624C>T	0	0	0	0	0	0	0	0	1	0	SNV	HGNC	HGNC:25488	YES	2	P1	CCDS154.1	ENSP00000365176	Q9NW97	A0A024QZ97	UPI0000073712	0	0	0	0	0	0	chr1:g.15176578C>T	0	0
chr1	15177935	rs12039330	G	A	3	152	2400	0.019	A	intron_variant	MODIFIER	TMEM51	ENSG00000171729	Transcript	ENST00000376008.3	protein_coding	0	1/3	ENST00000376008.3:c.-267+23981G>A	0	0	0	0	0	0	rs12039330	0	1	0	SNV	HGNC	HGNC:25488	YES	2	P1	CCDS154.1	ENSP00000365176	Q9NW97	A0A024QZ97	UPI0000073712	0	0	0	0	0	0	chr1:g.15177935G>A	0.0523	0
chr1	15189335	rs7552637	C	T	5	152	1079	0.038	T	intron_variant	MODIFIER	TMEM51	ENSG00000171729	Transcript	ENST00000376008.3	protein_coding	0	1/3	ENST00000376008.3:c.-266-21155C>T	0	0	0	0	0	0	rs7552637	0	1	0	SNV	HGNC	HGNC:25488	YES	2	P1	CCDS154.1	ENSP00000365176	Q9NW97	A0A024QZ97	UPI0000073712	0	0	0	0	0	0	chr1:g.15189335C>T	0.1312	0.1157
chr1	15258407	rs144443100	C	T	6	152	2069	0.045	T	intron_variant	MODIFIER	FHAD1	ENSG00000142621	Transcript	ENST00000358897.8	protein_coding	0	2/30	ENST00000358897.8:c.93+6530C>T	0	0	0	0	0	0	rs144443100	0	1	0	SNV	HGNC	HGNC:29408	YES	5	P1	0	ENSP00000351770	B1AJZ9	0	UPI0001761703	0	0	0	0	0	0	chr1:g.15258407C>T	0.001	0.0008
chr1	15272525	rs6679905	C	T	7	152	2235	0.045	T	missense_variant	MODERATE	FHAD1	ENSG00000142621	Transcript	ENST00000358897.8	protein_coding	3/31	0	ENST00000358897.8:c.296C>T	ENSP00000351770.4:p.Pro99Leu	434/5090	296/4239	99/1412	P/L	cCt/cTt	rs6679905	0	1	0	SNV	HGNC	HGNC:29408	YES	5	P1	0	ENSP00000351770	B1AJZ9	0	UPI0001761703	0	0	deleterious	benign	hmmpanther:PTHR18853:SF7&hmmpanther:PTHR18853&Gene3D:2.60.200.20	0	chr1:g.15272525C>T	0.1064	0.2345
chr1	15308351	rs144665881	C	T	7	152	2212	0.045	T	intron_variant	MODIFIER	FHAD1	ENSG00000142621	Transcript	ENST00000358897.8	protein_coding	0	6/30	ENST00000358897.8:c.916-262C>T	0	0	0	0	0	0	rs144665881	0	1	0	SNV	HGNC	HGNC:29408	YES	5	P1	0	ENSP00000351770	B1AJZ9	0	UPI0001761703	0	0	0	0	0	0	chr1:g.15308351C>T	0.0032	0
chr1	15308985	rs942098087	G	A	3	152	2460	0.019	A	intron_variant	MODIFIER	FHAD1	ENSG00000142621	Transcript	ENST00000358897.8	protein_coding	0	7/30	ENST00000358897.8:c.1039+249G>A	0	0	0	0	0	0	rs942098087	0	1	0	SNV	HGNC	HGNC:29408	YES	5	P1	0	ENSP00000351770	B1AJZ9	0	UPI0001761703	0	0	0	0	0	0	chr1:g.15308985G>A	0	0
chr1	15323909	rs189584904	G	A	2	152	2093	0.013	A	intron_variant	MODIFIER	FHAD1	ENSG00000142621	Transcript	ENST00000358897.8	protein_coding	0	10/30	ENST00000358897.8:c.1366-543G>A	0	0	0	0	0	0	rs189584904	0	1	0	SNV	HGNC	HGNC:29408	YES	5	P1	0	ENSP00000351770	B1AJZ9	0	UPI0001761703	0	0	0	0	0	0	chr1:g.15323909G>A	0.0002	0
chr1	15411000	rs187596508	C	G	2	152	1833	0.013	G	intron_variant	MODIFIER	EFHD2	ENSG00000142634	Transcript	ENST00000375980.9	protein_coding	0	1/3	ENST00000375980.9:c.308+721C>G	0	0	0	0	0	0	rs187596508	0	1	0	SNV	HGNC	HGNC:28670	YES	1	P1	CCDS155.1	ENSP00000365147	Q96C19	A0A024QZ77	UPI00001362A6	0	0	0	0	0	0	chr1:g.15411000C>G	0.0036	0
chr1	15411336	0	C	T	2	152	1277	0.013	T	intron_variant	MODIFIER	EFHD2	ENSG00000142634	Transcript	ENST00000375980.9	protein_coding	0	1/3	ENST00000375980.9:c.308+1057C>T	0	0	0	0	0	0	0	0	1	0	SNV	HGNC	HGNC:28670	YES	1	P1	CCDS155.1	ENSP00000365147	Q96C19	A0A024QZ77	UPI00001362A6	0	0	0	0	0	0	chr1:g.15411336C>T	0	0
chr1	15412165	rs2496327	C	T	6	152	2078	0.038	T	intron_variant	MODIFIER	EFHD2	ENSG00000142634	Transcript	ENST00000375980.9	protein_coding	0	1/3	ENST00000375980.9:c.308+1886C>T	0	0	0	0	0	0	rs2496327	0	1	0	SNV	HGNC	HGNC:28670	YES	1	P1	CCDS155.1	ENSP00000365147	Q96C19	A0A024QZ77	UPI00001362A6	0	0	0	0	0	0	chr1:g.15412165C>T	0.1338	0.2088
chr1	15414434	rs78880003	C	T	6	152	2337	0.038	T	intron_variant	MODIFIER	EFHD2	ENSG00000142634	Transcript	ENST00000375980.9	protein_coding	0	1/3	ENST00000375980.9:c.308+4155C>T	0	0	0	0	0	0	rs78880003	0	1	0	SNV	HGNC	HGNC:28670	YES	1	P1	CCDS155.1	ENSP00000365147	Q96C19	A0A024QZ77	UPI00001362A6	0	0	0	0	0	0	chr1:g.15414434C>T	0.0507	0.0053
chr1	15415364	rs72881520	G	A	6	152	1626	0.038	A	intron_variant	MODIFIER	EFHD2	ENSG00000142634	Transcript	ENST00000375980.9	protein_coding	0	1/3	ENST00000375980.9:c.308+5085G>A	0	0	0	0	0	0	rs72881520	0	1	0	SNV	HGNC	HGNC:28670	YES	1	P1	CCDS155.1	ENSP00000365147	Q96C19	A0A024QZ77	UPI00001362A6	0	0	0	0	0	0	chr1:g.15415364G>A	0.1154	0.1452
chr1	15415956	rs532585329	G	A	2	152	2056	0.013	A	intron_variant	MODIFIER	EFHD2	ENSG00000142634	Transcript	ENST00000375980.9	protein_coding	0	1/3	ENST00000375980.9:c.308+5677G>A	0	0	0	0	0	0	rs532585329	0	1	0	SNV	HGNC	HGNC:28670	YES	1	P1	CCDS155.1	ENSP00000365147	Q96C19	A0A024QZ77	UPI00001362A6	0	0	0	0	0	0	chr1:g.15415956G>A	0.0038	0
chr1	15416193	rs2473351	T	C	6	152	1951	0.038	C	intron_variant	MODIFIER	EFHD2	ENSG00000142634	Transcript	ENST00000375980.9	protein_coding	0	1/3	ENST00000375980.9:c.308+5914T>C	0	0	0	0	0	0	rs2473351	0	1	0	SNV	HGNC	HGNC:28670	YES	1	P1	CCDS155.1	ENSP00000365147	Q96C19	A0A024QZ77	UPI00001362A6	0	0	0	0	0	0	chr1:g.15416193T>C	0.3135	0.4826
chr1	15417388	rs2496321	A	C	6	152	1690	0.038	C	intron_variant	MODIFIER	EFHD2	ENSG00000142634	Transcript	ENST00000375980.9	protein_coding	0	1/3	ENST00000375980.9:c.308+7109A>C	0	0	0	0	0	0	rs2496321	0	1	0	SNV	HGNC	HGNC:28670	YES	1	P1	CCDS155.1	ENSP00000365147	Q96C19	A0A024QZ77	UPI00001362A6	0	0	0	0	0	0	chr1:g.15417388A>C	0.3013	0.4554
chr1	15417561	rs7529567	G	T	6	152	1526	0.038	T	intron_variant	MODIFIER	EFHD2	ENSG00000142634	Transcript	ENST00000375980.9	protein_coding	0	1/3	ENST00000375980.9:c.308+7282G>T	0	0	0	0	0	0	rs7529567	0	1	0	SNV	HGNC	HGNC:28670	YES	1	P1	CCDS155.1	ENSP00000365147	Q96C19	A0A024QZ77	UPI00001362A6	0	0	0	0	0	0	chr1:g.15417561G>T	0.126	0.1868
chr1	15417775	rs2496320	T	C	6	152	1808	0.038	C	intron_variant	MODIFIER	EFHD2	ENSG00000142634	Transcript	ENST00000375980.9	protein_coding	0	1/3	ENST00000375980.9:c.308+7496T>C	0	0	0	0	0	0	rs2496320	0	1	0	SNV	HGNC	HGNC:28670	YES	1	P1	CCDS155.1	ENSP00000365147	Q96C19	A0A024QZ77	UPI00001362A6	0	0	0	0	0	0	chr1:g.15417775T>C	0.1979	0.4448
chr1	15418455	rs60610707	A	G	4	152	715	0.026	G	intron_variant	MODIFIER	EFHD2	ENSG00000142634	Transcript	ENST00000375980.9	protein_coding	0	1/3	ENST00000375980.9:c.309-7416A>G	0	0	0	0	0	0	rs60610707	0	1	0	SNV	HGNC	HGNC:28670	YES	1	P1	CCDS155.1	ENSP00000365147	Q96C19	A0A024QZ77	UPI00001362A6	0	0	0	0	0	0	chr1:g.15418455A>G	0.0903	0.1467
chr1	15432432	rs533467940	G	A	2	152	1781	0.013	A	downstream_gene_variant	MODIFIER	EFHD2	ENSG00000142634	Transcript	ENST00000375980.9	protein_coding	0	0	0	0	0	0	0	0	0	rs533467940	2093	1	0	SNV	HGNC	HGNC:28670	YES	1	P1	CCDS155.1	ENSP00000365147	Q96C19	A0A024QZ77	UPI00001362A6	0	0	0	0	0	0	chr1:g.15432432G>A	0.0002	0
chr1	15454948	rs504468	T	C	6	152	959	0.045	C	upstream_gene_variant	MODIFIER	CELA2A	ENSG00000142615	Transcript	ENST00000359621.5	protein_coding	0	0	0	0	0	0	0	0	0	rs504468	1784	1	0	SNV	HGNC	HGNC:24609	YES	1	P1	CCDS157.1	ENSP00000352639	P08217	0	UPI0000129E36	0	0	0	0	0	0	chr1:g.15454948T>C	0.0441	0.059
chr1	15455593	rs111953504	T	C	2	152	2362	0.013	C	upstream_gene_variant	MODIFIER	CELA2A	ENSG00000142615	Transcript	ENST00000359621.5	protein_coding	0	0	0	0	0	0	0	0	0	rs111953504	1139	1	0	SNV	HGNC	HGNC:24609	YES	1	P1	CCDS157.1	ENSP00000352639	P08217	0	UPI0000129E36	0	0	0	0	0	0	chr1:g.15455593T>C	0.0266	0.0038
chr1	15463045	rs3815790	G	A	7	152	2333	0.051	A	intron_variant	MODIFIER	CELA2A	ENSG00000142615	Transcript	ENST00000359621.5	protein_coding	0	4/7	ENST00000359621.5:c.356+184G>A	0	0	0	0	0	0	rs3815790	0	1	0	SNV	HGNC	HGNC:24609	YES	1	P1	CCDS157.1	ENSP00000352639	P08217	0	UPI0000129E36	0	0	0	0	0	0	chr1:g.15463045G>A	0.0451	0.0008
chr1	15463114	rs144479223	G	A	2	152	2480	0.013	A	intron_variant	MODIFIER	CELA2A	ENSG00000142615	Transcript	ENST00000359621.5	protein_coding	0	4/7	ENST00000359621.5:c.356+253G>A	0	0	0	0	0	0	rs144479223	0	1	0	SNV	HGNC	HGNC:24609	YES	1	P1	CCDS157.1	ENSP00000352639	P08217	0	UPI0000129E36	0	0	0	0	0	0	chr1:g.15463114G>A	0.0004	0.0015
chr1	15464118	rs1489237316	C	A	2	152	2264	0.013	A	intron_variant	MODIFIER	CELA2A	ENSG00000142615	Transcript	ENST00000359621.5	protein_coding	0	5/7	ENST00000359621.5:c.493+596C>A	0	0	0	0	0	0	rs1489237316	0	1	0	SNV	HGNC	HGNC:24609	YES	1	P1	CCDS157.1	ENSP00000352639	P08217	0	UPI0000129E36	0	0	0	0	0	0	chr1:g.15464118C>A	0	0
chr1	15464479	rs3753326	A	G	5	152	2182	0.032	G	intron_variant	MODIFIER	CELA2A	ENSG00000142615	Transcript	ENST00000359621.5	protein_coding	0	5/7	ENST00000359621.5:c.493+957A>G	0	0	0	0	0	0	rs3753326	0	1	0	SNV	HGNC	HGNC:24609	YES	1	P1	CCDS157.1	ENSP00000352639	P08217	0	UPI0000129E36	0	0	0	0	0	0	chr1:g.15464479A>G	0.1879	0.3079
chr1	15464667	rs141013130	C	G	2	152	2093	0.013	G	intron_variant	MODIFIER	CELA2A	ENSG00000142615	Transcript	ENST00000359621.5	protein_coding	0	5/7	ENST00000359621.5:c.493+1145C>G	0	0	0	0	0	0	rs141013130	0	1	0	SNV	HGNC	HGNC:24609	YES	1	P1	CCDS157.1	ENSP00000352639	P08217	0	UPI0000129E36	0	0	0	0	0	0	chr1:g.15464667C>G	0	0
chr1	15465283	rs79412974	T	A	4	152	1596	0.026	A	intron_variant	MODIFIER	CELA2A	ENSG00000142615	Transcript	ENST00000359621.5	protein_coding	0	5/7	ENST00000359621.5:c.494-716T>A	0	0	0	0	0	0	rs79412974	0	1	0	SNV	HGNC	HGNC:24609	YES	1	P1	CCDS157.1	ENSP00000352639	P08217	0	UPI0000129E36	0	0	0	0	0	0	chr1:g.15465283T>A	0.112	0.2141
chr1	15465289	rs72865181	G	A	4	152	1628	0.026	A	intron_variant	MODIFIER	CELA2A	ENSG00000142615	Transcript	ENST00000359621.5	protein_coding	0	5/7	ENST00000359621.5:c.494-710G>A	0	0	0	0	0	0	rs72865181	0	1	0	SNV	HGNC	HGNC:24609	YES	1	P1	CCDS157.1	ENSP00000352639	P08217	0	UPI0000129E36	0	0	0	0	0	0	chr1:g.15465289G>A	0.1122	0.2141
chr1	15507865	rs2020902	A	G	4	152	2002	0.026	G	splice_region_variant&intron_variant	LOW	CASP9	ENSG00000132906	Transcript	ENST00000333868.10	protein_coding	0	3/8	ENST00000333868.10:c.453+8T>C	0	0	0	0	0	0	rs2020902	0	-1	0	SNV	HGNC	HGNC:1511	YES	1	P2	CCDS158.1	ENSP00000330237	P55211	0	UPI000012D14F	0	1	0	0	0	0	chr1:g.15507865A>G	0.0929	0.0877
chr1	15508153	rs4646031	A	G	5	152	2378	0.032	G	intron_variant	MODIFIER	CASP9	ENSG00000132906	Transcript	ENST00000333868.10	protein_coding	0	2/8	ENST00000333868.10:c.419-246T>C	0	0	0	0	0	0	rs4646031	0	-1	0	SNV	HGNC	HGNC:1511	YES	1	P2	CCDS158.1	ENSP00000330237	P55211	0	UPI000012D14F	0	1	0	0	0	0	chr1:g.15508153A>G	0.2354	0.4418
chr1	15515262	rs75793153	C	T	3	152	1918	0.019	T	intron_variant	MODIFIER	CASP9	ENSG00000132906	Transcript	ENST00000333868.10	protein_coding	0	2/8	ENST00000333868.10:c.418+2848G>A	0	0	0	0	0	0	rs75793153	0	-1	0	SNV	HGNC	HGNC:1511	YES	1	P2	CCDS158.1	ENSP00000330237	P55211	0	UPI000012D14F	0	1	0	0	0	0	chr1:g.15515262C>T	0.0074	0.0008
chr1	15523247	rs4645992	G	T	5	152	2123	0.032	T	upstream_gene_variant	MODIFIER	DNAJC16	ENSG00000116138	Transcript	ENST00000375847.8	protein_coding	0	0	0	0	0	0	0	0	0	rs4645992	3601	1	0	SNV	HGNC	HGNC:29157	YES	1	P1	CCDS30606.1	ENSP00000365007	Q9Y2G8	0	UPI000000DBDB	0	0	0	0	0	0	chr1:g.15523247G>T	0.1635	0.1982
chr1	15524108	rs4645983	G	A	5	152	1988	0.032	A	upstream_gene_variant	MODIFIER	DNAJC16	ENSG00000116138	Transcript	ENST00000375847.8	protein_coding	0	0	0	0	0	0	0	0	0	rs4645983	2740	1	0	SNV	HGNC	HGNC:29157	YES	1	P1	CCDS30606.1	ENSP00000365007	Q9Y2G8	0	UPI000000DBDB	0	0	0	0	0	0	chr1:g.15524108G>A	0.2356	0.4425
chr1	15525279	rs1190060383	A	G	2	152	1564	0.013	G	upstream_gene_variant	MODIFIER	DNAJC16	ENSG00000116138	Transcript	ENST00000375847.8	protein_coding	0	0	0	0	0	0	0	0	0	rs1190060383	1569	1	0	SNV	HGNC	HGNC:29157	YES	1	P1	CCDS30606.1	ENSP00000365007	Q9Y2G8	0	UPI000000DBDB	0	0	0	0	0	0	chr1:g.15525279A>G	0	0
chr1	15578711	rs6669156	T	A	5	152	2103	0.032	A	intron_variant	MODIFIER	AGMAT	ENSG00000116771	Transcript	ENST00000375826.4	protein_coding	0	4/6	ENST00000375826.4:c.720+148A>T	0	0	0	0	0	0	rs6669156	0	-1	0	SNV	HGNC	HGNC:18407	YES	1	P1	CCDS160.1	ENSP00000364986	Q9BSE5	A0A024QZ78	UPI00000412AC	0	0	0	0	0	0	chr1:g.15578711T>A	0.2514	0.5
chr1	15579006	rs41270261	G	A	4	152	2059	0.026	A	synonymous_variant	LOW	AGMAT	ENSG00000116771	Transcript	ENST00000375826.4	protein_coding	4/7	0	ENST00000375826.4:c.573C>T	ENSP00000364986.3:p.Thr191%3D	657/3095	573/1059	191/352	T	acC/acT	rs41270261	0	-1	0	SNV	HGNC	HGNC:18407	YES	1	P1	CCDS160.1	ENSP00000364986	Q9BSE5	A0A024QZ78	UPI00000412AC	0	0	0	0	PROSITE_profiles:PS51409&Conserved_Domains:cd11592&hmmpanther:PTHR11358&hmmpanther:PTHR11358:SF26&TIGRFAM_domain:TIGR01230&PIRSF_domain:PIRSF036979&Gene3D:3.40.800.10&Pfam_domain:PF00491&Superfamily_domains:SSF52768	0	chr1:g.15579006G>A	0.0923	0.087
chr1	15580859	rs113177297	C	T	5	152	1239	0.032	T	intron_variant	MODIFIER	AGMAT	ENSG00000116771	Transcript	ENST00000375826.4	protein_coding	0	2/6	ENST00000375826.4:c.476-717G>A	0	0	0	0	0	0	rs113177297	0	-1	0	SNV	HGNC	HGNC:18407	YES	1	P1	CCDS160.1	ENSP00000364986	Q9BSE5	A0A024QZ78	UPI00000412AC	0	0	0	0	0	0	chr1:g.15580859C>T	0.2732	0.5545
chr1	15584636	rs59475085	G	A	5	152	1753	0.032	A	intron_variant	MODIFIER	AGMAT	ENSG00000116771	Transcript	ENST00000375826.4	protein_coding	0	1/6	ENST00000375826.4:c.272+60C>T	0	0	0	0	0	0	rs59475085	0	-1	0	SNV	HGNC	HGNC:18407	YES	1	P1	CCDS160.1	ENSP00000364986	Q9BSE5	A0A024QZ78	UPI00000412AC	0	0	0	0	0	0	chr1:g.15584636G>A	0.2736	0.5537
chr1	15584785	rs147196657	G	A	6	152	1633	0.045	A	synonymous_variant	LOW	AGMAT	ENSG00000116771	Transcript	ENST00000375826.4	protein_coding	1/7	0	ENST00000375826.4:c.183C>T	ENSP00000364986.3:p.Arg61%3D	267/3095	183/1059	61/352	R	cgC/cgT	rs147196657	0	-1	0	SNV	HGNC	HGNC:18407	YES	1	P1	CCDS160.1	ENSP00000364986	Q9BSE5	A0A024QZ78	UPI00000412AC	0	0	0	0	PROSITE_profiles:PS51409&Conserved_Domains:cd11592&hmmpanther:PTHR11358&hmmpanther:PTHR11358:SF26&PIRSF_domain:PIRSF036979&Gene3D:3.40.800.10&Superfamily_domains:SSF52768	0	chr1:g.15584785G>A	0.01	0.0008
chr1	15597085	rs6675334	A	T	5	152	2074	0.032	T	intron_variant&non_coding_transcript_variant	MODIFIER	AL121992.1	ENSG00000237301	Transcript	ENST00000428945.1	antisense	0	1/1	ENST00000428945.1:n.538+6004T>A	0	0	0	0	0	0	rs6675334	0	-1	0	SNV	Clone_based_ensembl_gene	0	YES	2	0	0	0	0	0	0	0	0	0	0	0	0	chr1:g.15597085A>T	0.2704	0.5189
chr1	15598899	rs190465541	G	A	4	152	1819	0.026	A	intron_variant&non_coding_transcript_variant	MODIFIER	AL121992.1	ENSG00000237301	Transcript	ENST00000428945.1	antisense	0	1/1	ENST00000428945.1:n.538+4190C>T	0	0	0	0	0	0	rs190465541	0	-1	0	SNV	Clone_based_ensembl_gene	0	YES	2	0	0	0	0	0	0	0	0	0	0	0	0	chr1:g.15598899G>A	0.003	0.0008
chr1	15598992	rs6693189	G	T	4	152	1784	0.026	T	intron_variant&non_coding_transcript_variant	MODIFIER	AL121992.1	ENSG00000237301	Transcript	ENST00000428945.1	antisense	0	1/1	ENST00000428945.1:n.538+4097C>A	0	0	0	0	0	0	rs6693189	0	-1	0	SNV	Clone_based_ensembl_gene	0	YES	2	0	0	0	0	0	0	0	0	0	0	0	0	chr1:g.15598992G>T	0.1881	0.3585
chr1	15599328	rs58567918	A	G	5	152	1539	0.032	G	intron_variant&non_coding_transcript_variant	MODIFIER	AL121992.1	ENSG00000237301	Transcript	ENST00000428945.1	antisense	0	1/1	ENST00000428945.1:n.538+3761T>C	0	0	0	0	0	0	rs58567918	0	-1	0	SNV	Clone_based_ensembl_gene	0	YES	2	0	0	0	0	0	0	0	0	0	0	0	0	chr1:g.15599328A>G	0.2472	0.4342
chr1	15601203	rs16851848	G	A	5	152	1652	0.032	A	intron_variant&non_coding_transcript_variant	MODIFIER	AL121992.1	ENSG00000237301	Transcript	ENST00000428945.1	antisense	0	1/1	ENST00000428945.1:n.538+1886C>T	0	0	0	0	0	0	rs16851848	0	-1	0	SNV	Clone_based_ensembl_gene	0	YES	2	0	0	0	0	0	0	0	0	0	0	0	0	chr1:g.15601203G>A	0.2524	0.4516
chr1	15601501	rs76630863	A	C	5	152	1820	0.032	C	intron_variant&non_coding_transcript_variant	MODIFIER	AL121992.1	ENSG00000237301	Transcript	ENST00000428945.1	antisense	0	1/1	ENST00000428945.1:n.538+1588T>G	0	0	0	0	0	0	rs76630863	0	-1	0	SNV	Clone_based_ensembl_gene	0	YES	2	0	0	0	0	0	0	0	0	0	0	0	0	chr1:g.15601501A>C	0.2494	0.4402
chr1	15601571	rs79132295	G	T	5	152	1820	0.032	T	intron_variant&non_coding_transcript_variant	MODIFIER	AL121992.1	ENSG00000237301	Transcript	ENST00000428945.1	antisense	0	1/1	ENST00000428945.1:n.538+1518C>A	0	0	0	0	0	0	rs79132295	0	-1	0	SNV	Clone_based_ensembl_gene	0	YES	2	0	0	0	0	0	0	0	0	0	0	0	0	chr1:g.15601571G>T	0.2492	0.4418
chr1	15601611	rs72645877	G	T	5	152	1885	0.032	T	intron_variant&non_coding_transcript_variant	MODIFIER	AL121992.1	ENSG00000237301	Transcript	ENST00000428945.1	antisense	0	1/1	ENST00000428945.1:n.538+1478C>A	0	0	0	0	0	0	rs72645877	0	-1	0	SNV	Clone_based_ensembl_gene	0	YES	2	0	0	0	0	0	0	0	0	0	0	0	0	chr1:g.15601611G>T	0.2492	0.4418
chr1	15601704	rs72645879	A	G	5	152	2110	0.032	G	intron_variant&non_coding_transcript_variant	MODIFIER	AL121992.1	ENSG00000237301	Transcript	ENST00000428945.1	antisense	0	1/1	ENST00000428945.1:n.538+1385T>C	0	0	0	0	0	0	rs72645879	0	-1	0	SNV	Clone_based_ensembl_gene	0	YES	2	0	0	0	0	0	0	0	0	0	0	0	0	chr1:g.15601704A>G	0.2498	0.444
chr1	15601708	rs72645881	C	T	5	152	2110	0.032	T	intron_variant&non_coding_transcript_variant	MODIFIER	AL121992.1	ENSG00000237301	Transcript	ENST00000428945.1	antisense	0	1/1	ENST00000428945.1:n.538+1381G>A	0	0	0	0	0	0	rs72645881	0	-1	0	SNV	Clone_based_ensembl_gene	0	YES	2	0	0	0	0	0	0	0	0	0	0	0	0	chr1:g.15601708C>T	0.2498	0.444
chr1	15601954	rs6692461	A	G	5	152	1783	0.032	G	intron_variant&non_coding_transcript_variant	MODIFIER	AL121992.1	ENSG00000237301	Transcript	ENST00000428945.1	antisense	0	1/1	ENST00000428945.1:n.538+1135T>C	0	0	0	0	0	0	rs6692461	0	-1	0	SNV	Clone_based_ensembl_gene	0	YES	2	0	0	0	0	0	0	0	0	0	0	0	0	chr1:g.15601954A>G	0.2825	0.5658
chr1	15602022	rs6692489	A	G	5	152	1161	0.032	G	intron_variant&non_coding_transcript_variant	MODIFIER	AL121992.1	ENSG00000237301	Transcript	ENST00000428945.1	antisense	0	1/1	ENST00000428945.1:n.538+1067T>C	0	0	0	0	0	0	rs6692489	0	-1	0	SNV	Clone_based_ensembl_gene	0	YES	2	0	0	0	0	0	0	0	0	0	0	0	0	chr1:g.15602022A>G	0.2825	0.5666
chr1	15602088	rs72645883	C	T	4	152	1057	0.026	T	intron_variant&non_coding_transcript_variant	MODIFIER	AL121992.1	ENSG00000237301	Transcript	ENST00000428945.1	antisense	0	1/1	ENST00000428945.1:n.538+1001G>A	0	0	0	0	0	0	rs72645883	0	-1	0	SNV	Clone_based_ensembl_gene	0	YES	2	0	0	0	0	0	0	0	0	0	0	0	0	chr1:g.15602088C>T	0.105	0.1324
chr1	15602110	rs75694476	G	A	4	152	1035	0.026	A	intron_variant&non_coding_transcript_variant	MODIFIER	AL121992.1	ENSG00000237301	Transcript	ENST00000428945.1	antisense	0	1/1	ENST00000428945.1:n.538+979C>T	0	0	0	0	0	0	rs75694476	0	-1	0	SNV	Clone_based_ensembl_gene	0	YES	2	0	0	0	0	0	0	0	0	0	0	0	0	chr1:g.15602110G>A	0.1625	0.2617
chr1	15602355	rs72871747	C	G	5	152	948	0.032	G	intron_variant&non_coding_transcript_variant	MODIFIER	AL121992.1	ENSG00000237301	Transcript	ENST00000428945.1	antisense	0	1/1	ENST00000428945.1:n.538+734G>C	0	0	0	0	0	0	rs72871747	0	-1	0	SNV	Clone_based_ensembl_gene	0	YES	2	0	0	0	0	0	0	0	0	0	0	0	0	chr1:g.15602355C>G	0.2825	0.5666
chr1	15602453	rs56128111	T	G	5	152	1077	0.032	G	intron_variant&non_coding_transcript_variant	MODIFIER	AL121992.1	ENSG00000237301	Transcript	ENST00000428945.1	antisense	0	1/1	ENST00000428945.1:n.538+636A>C	0	0	0	0	0	0	rs56128111	0	-1	0	SNV	Clone_based_ensembl_gene	0	YES	2	0	0	0	0	0	0	0	0	0	0	0	0	chr1:g.15602453T>G	0.2492	0.4418
chr1	15603133	rs16851851	C	G	5	152	1587	0.032	G	non_coding_transcript_exon_variant	MODIFIER	AL121992.1	ENSG00000237301	Transcript	ENST00000428945.1	antisense	1/2	0	ENST00000428945.1:n.494G>C	0	494/2845	0	0	0	0	rs16851851	0	-1	0	SNV	Clone_based_ensembl_gene	0	YES	2	0	0	0	0	0	0	0	0	0	0	0	0	chr1:g.15603133C>G	0.2492	0.4418
chr1	15603410	rs72645887	G	C	5	152	1957	0.032	C	non_coding_transcript_exon_variant	MODIFIER	AL121992.1	ENSG00000237301	Transcript	ENST00000428945.1	antisense	1/2	0	ENST00000428945.1:n.217C>G	0	217/2845	0	0	0	0	rs72645887	0	-1	0	SNV	Clone_based_ensembl_gene	0	YES	2	0	0	0	0	0	0	0	0	0	0	0	0	chr1:g.15603410G>C	0.2492	0.4418
chr1	15603427	rs72645888	C	A	5	152	1962	0.032	A	non_coding_transcript_exon_variant	MODIFIER	AL121992.1	ENSG00000237301	Transcript	ENST00000428945.1	antisense	1/2	0	ENST00000428945.1:n.200G>T	0	200/2845	0	0	0	0	rs72645888	0	-1	0	SNV	Clone_based_ensembl_gene	0	YES	2	0	0	0	0	0	0	0	0	0	0	0	0	chr1:g.15603427C>A	0.2492	0.4418
chr1	15603756	rs72645889	T	G	5	152	2343	0.032	G	upstream_gene_variant	MODIFIER	AL121992.1	ENSG00000237301	Transcript	ENST00000428945.1	antisense	0	0	0	0	0	0	0	0	0	rs72645889	130	-1	0	SNV	Clone_based_ensembl_gene	0	YES	2	0	0	0	0	0	0	0	0	0	0	0	0	chr1:g.15603756T>G	0.2492	0.4418
chr1	15604107	rs72645890	A	G	5	152	2435	0.032	G	upstream_gene_variant	MODIFIER	AL121992.1	ENSG00000237301	Transcript	ENST00000428945.1	antisense	0	0	0	0	0	0	0	0	0	rs72645890	481	-1	0	SNV	Clone_based_ensembl_gene	0	YES	2	0	0	0	0	0	0	0	0	0	0	0	0	chr1:g.15604107A>G	0.2492	0.4418
chr1	15604242	rs75820936	T	C	5	152	2532	0.032	C	upstream_gene_variant	MODIFIER	AL121992.1	ENSG00000237301	Transcript	ENST00000428945.1	antisense	0	0	0	0	0	0	0	0	0	rs75820936	616	-1	0	SNV	Clone_based_ensembl_gene	0	YES	2	0	0	0	0	0	0	0	0	0	0	0	0	chr1:g.15604242T>C	0.2492	0.441
chr1	15604299	rs72871755	C	G	5	152	2371	0.032	G	upstream_gene_variant	MODIFIER	AL121992.1	ENSG00000237301	Transcript	ENST00000428945.1	antisense	0	0	0	0	0	0	0	0	0	rs72871755	673	-1	0	SNV	Clone_based_ensembl_gene	0	YES	2	0	0	0	0	0	0	0	0	0	0	0	0	chr1:g.15604299C>G	0	0
chr1	15604374	rs16851855	G	A	5	152	2024	0.032	A	upstream_gene_variant	MODIFIER	AL121992.1	ENSG00000237301	Transcript	ENST00000428945.1	antisense	0	0	0	0	0	0	0	0	0	rs16851855	748	-1	0	SNV	Clone_based_ensembl_gene	0	YES	2	0	0	0	0	0	0	0	0	0	0	0	0	chr1:g.15604374G>A	0.249	0.441
chr1	15617889	rs75354298	G	A	4	152	1678	0.026	A	intron_variant	MODIFIER	DDI2	ENSG00000197312	Transcript	ENST00000480945.6	protein_coding	0	1/9	ENST00000480945.6:c.138+81G>A	0	0	0	0	0	0	rs75354298	0	1	0	SNV	HGNC	HGNC:24578	YES	2	P1	CCDS30607.1	ENSP00000417748	Q5TDH0	0	UPI0000470AD7	0	0	0	0	0	0	chr1:g.15617889G>A	0.1637	0.2663
chr1	15618125	rs74057713	G	C	5	152	1689	0.032	C	intron_variant	MODIFIER	DDI2	ENSG00000197312	Transcript	ENST00000480945.6	protein_coding	0	1/9	ENST00000480945.6:c.138+317G>C	0	0	0	0	0	0	rs74057713	0	1	0	SNV	HGNC	HGNC:24578	YES	2	P1	CCDS30607.1	ENSP00000417748	Q5TDH0	0	UPI0000470AD7	0	0	0	0	0	0	chr1:g.15618125G>C	0.2999	0.6104
chr1	15618645	rs72647113	C	G	4	152	1698	0.026	G	intron_variant	MODIFIER	DDI2	ENSG00000197312	Transcript	ENST00000480945.6	protein_coding	0	1/9	ENST00000480945.6:c.138+837C>G	0	0	0	0	0	0	rs72647113	0	1	0	SNV	HGNC	HGNC:24578	YES	2	P1	CCDS30607.1	ENSP00000417748	Q5TDH0	0	UPI0000470AD7	0	0	0	0	0	0	chr1:g.15618645C>G	0.1637	0.2663
chr1	15619100	rs6429762	A	C	5	152	1151	0.032	C	intron_variant	MODIFIER	DDI2	ENSG00000197312	Transcript	ENST00000480945.6	protein_coding	0	1/9	ENST00000480945.6:c.138+1292A>C	0	0	0	0	0	0	rs6429762	0	1	0	SNV	HGNC	HGNC:24578	YES	2	P1	CCDS30607.1	ENSP00000417748	Q5TDH0	0	UPI0000470AD7	0	0	0	0	0	0	chr1:g.15619100A>C	0.346	0.7776
chr1	15619309	rs188988859	A	G	2	152	719	0.013	G	intron_variant	MODIFIER	DDI2	ENSG00000197312	Transcript	ENST00000480945.6	protein_coding	0	1/9	ENST00000480945.6:c.138+1501A>G	0	0	0	0	0	0	rs188988859	0	1	0	SNV	HGNC	HGNC:24578	YES	2	P1	CCDS30607.1	ENSP00000417748	Q5TDH0	0	UPI0000470AD7	0	0	0	0	0	0	chr1:g.15619309A>G	0.003	0
chr1	15620382	rs1122386	C	T	5	152	1318	0.032	T	intron_variant	MODIFIER	DDI2	ENSG00000197312	Transcript	ENST00000480945.6	protein_coding	0	1/9	ENST00000480945.6:c.138+2574C>T	0	0	0	0	0	0	rs1122386	0	1	0	SNV	HGNC	HGNC:24578	YES	2	P1	CCDS30607.1	ENSP00000417748	Q5TDH0	0	UPI0000470AD7	0	0	0	0	0	0	chr1:g.15620382C>T	0.261	0.4849
chr1	15620787	rs1122387	T	C	5	152	1108	0.032	C	intron_variant	MODIFIER	DDI2	ENSG00000197312	Transcript	ENST00000480945.6	protein_coding	0	1/9	ENST00000480945.6:c.138+2979T>C	0	0	0	0	0	0	rs1122387	0	1	0	SNV	HGNC	HGNC:24578	YES	2	P1	CCDS30607.1	ENSP00000417748	Q5TDH0	0	UPI0000470AD7	0	0	0	0	0	0	chr1:g.15620787T>C	0.261	0.4849
chr1	15630040	rs72647118	G	T	5	152	1451	0.032	T	intron_variant	MODIFIER	DDI2	ENSG00000197312	Transcript	ENST00000480945.6	protein_coding	0	2/9	ENST00000480945.6:c.269-285G>T	0	0	0	0	0	0	rs72647118	0	1	0	SNV	HGNC	HGNC:24578	YES	2	P1	CCDS30607.1	ENSP00000417748	Q5TDH0	0	UPI0000470AD7	0	0	0	0	0	0	chr1:g.15630040G>T	0.261	0.4856
chr1	15630115	rs72647119	A	G	4	152	1462	0.026	G	intron_variant	MODIFIER	DDI2	ENSG00000197312	Transcript	ENST00000480945.6	protein_coding	0	2/9	ENST00000480945.6:c.269-210A>G	0	0	0	0	0	0	rs72647119	0	1	0	SNV	HGNC	HGNC:24578	YES	2	P1	CCDS30607.1	ENSP00000417748	Q5TDH0	0	UPI0000470AD7	0	0	0	0	0	0	chr1:g.15630115A>G	0.1637	0.2663
chr1	15630274	rs72647120	G	T	5	152	1876	0.032	T	intron_variant	MODIFIER	DDI2	ENSG00000197312	Transcript	ENST00000480945.6	protein_coding	0	2/9	ENST00000480945.6:c.269-51G>T	0	0	0	0	0	0	rs72647120	0	1	0	SNV	HGNC	HGNC:24578	YES	2	P1	CCDS30607.1	ENSP00000417748	Q5TDH0	0	UPI0000470AD7	0	0	0	0	0	0	chr1:g.15630274G>T	0.2512	0.4501
chr1	15678782	rs71631739	A	G	4	152	1944	0.026	G	downstream_gene_variant	MODIFIER	AL121992.2	ENSG00000271742	Transcript	ENST00000606262.1	lincRNA	0	0	0	0	0	0	0	0	0	rs71631739	4091	-1	0	SNV	Clone_based_ensembl_gene	0	YES	0	0	0	0	0	0	0	0	0	0	0	0	0	chr1:g.15678782A>G	0.1595	0.2761
chr1	15679297	rs12082523	C	T	5	152	1342	0.032	T	downstream_gene_variant	MODIFIER	AL121992.2	ENSG00000271742	Transcript	ENST00000606262.1	lincRNA	0	0	0	0	0	0	0	0	0	rs12082523	3576	-1	0	SNV	Clone_based_ensembl_gene	0	YES	0	0	0	0	0	0	0	0	0	0	0	0	0	chr1:g.15679297C>T	0.3295	0.7489
chr1	15679820	rs34426856	C	T	5	152	2430	0.032	T	upstream_gene_variant	MODIFIER	PLEKHM2	ENSG00000116786	Transcript	ENST00000375799.8	protein_coding	0	0	0	0	0	0	0	0	0	rs34426856	4500	1	0	SNV	HGNC	HGNC:29131	YES	1	P2	CCDS44063.1	ENSP00000364956	Q8IWE5	0	UPI00001C1D9C	0	1	0	0	0	0	chr1:g.15679820C>T	0.2522	0.4856
chr1	15680109	rs7512308	C	A	5	152	2419	0.032	A	upstream_gene_variant	MODIFIER	PLEKHM2	ENSG00000116786	Transcript	ENST00000375799.8	protein_coding	0	0	0	0	0	0	0	0	0	rs7512308	4211	1	0	SNV	HGNC	HGNC:29131	YES	1	P2	CCDS44063.1	ENSP00000364956	Q8IWE5	0	UPI00001C1D9C	0	1	0	0	0	0	chr1:g.15680109C>A	0.24	0.4433
chr1	15680896	rs34206873	G	A	4	152	1514	0.026	A	upstream_gene_variant	MODIFIER	PLEKHM2	ENSG00000116786	Transcript	ENST00000375799.8	protein_coding	0	0	0	0	0	0	0	0	0	rs34206873	3424	1	0	SNV	HGNC	HGNC:29131	YES	1	P2	CCDS44063.1	ENSP00000364956	Q8IWE5	0	UPI00001C1D9C	0	1	0	0	0	0	chr1:g.15680896G>A	0.0931	0.1097
chr1	15681014	rs6675131	T	C	5	152	1044	0.032	C	upstream_gene_variant	MODIFIER	PLEKHM2	ENSG00000116786	Transcript	ENST00000375799.8	protein_coding	0	0	0	0	0	0	0	0	0	rs6675131	3306	1	0	SNV	HGNC	HGNC:29131	YES	1	P2	CCDS44063.1	ENSP00000364956	Q8IWE5	0	UPI00001C1D9C	0	1	0	0	0	0	chr1:g.15681014T>C	0.2953	0.6445
chr1	15683319	rs12760698	G	A	5	152	1022	0.032	A	upstream_gene_variant	MODIFIER	PLEKHM2	ENSG00000116786	Transcript	ENST00000375799.8	protein_coding	0	0	0	0	0	0	0	0	0	rs12760698	1001	1	0	SNV	HGNC	HGNC:29131	YES	1	P2	CCDS44063.1	ENSP00000364956	Q8IWE5	0	UPI00001C1D9C	0	1	0	0	0	0	chr1:g.15683319G>A	0.3085	0.6914
chr1	15684728	rs1489952733	G	C	2	150	715	0.013	C	intron_variant	MODIFIER	PLEKHM2	ENSG00000116786	Transcript	ENST00000375799.8	protein_coding	0	1/19	ENST00000375799.8:c.60+110G>C	0	0	0	0	0	0	rs1489952733	0	1	0	SNV	HGNC	HGNC:29131	YES	1	P2	CCDS44063.1	ENSP00000364956	Q8IWE5	0	UPI00001C1D9C	0	1	0	0	0	0	chr1:g.15684728G>C	0	0
chr1	15691215	rs2057304	A	G	5	152	2079	0.032	G	intron_variant	MODIFIER	PLEKHM2	ENSG00000116786	Transcript	ENST00000375799.8	protein_coding	0	1/19	ENST00000375799.8:c.60+6597A>G	0	0	0	0	0	0	rs2057304	0	1	0	SNV	HGNC	HGNC:29131	YES	1	P2	CCDS44063.1	ENSP00000364956	Q8IWE5	0	UPI00001C1D9C	0	1	0	0	0	0	chr1:g.15691215A>G	0.3229	0.7458
chr1	15692049	rs35324342	G	A	4	152	1231	0.026	A	intron_variant	MODIFIER	PLEKHM2	ENSG00000116786	Transcript	ENST00000375799.8	protein_coding	0	1/19	ENST00000375799.8:c.60+7431G>A	0	0	0	0	0	0	rs35324342	0	1	0	SNV	HGNC	HGNC:29131	YES	1	P2	CCDS44063.1	ENSP00000364956	Q8IWE5	0	UPI00001C1D9C	0	1	0	0	0	0	chr1:g.15692049G>A	0.148	0.233
chr1	15692113	rs36014889	G	A	4	152	867	0.026	A	intron_variant	MODIFIER	PLEKHM2	ENSG00000116786	Transcript	ENST00000375799.8	protein_coding	0	1/19	ENST00000375799.8:c.60+7495G>A	0	0	0	0	0	0	rs36014889	0	1	0	SNV	HGNC	HGNC:29131	YES	1	P2	CCDS44063.1	ENSP00000364956	Q8IWE5	0	UPI00001C1D9C	0	1	0	0	0	0	chr1:g.15692113G>A	0.1709	0.3124
chr1	15702671	rs2038482	A	G	5	152	850	0.032	G	intron_variant	MODIFIER	PLEKHM2	ENSG00000116786	Transcript	ENST00000375799.8	protein_coding	0	1/19	ENST00000375799.8:c.61-13566A>G	0	0	0	0	0	0	rs2038482	0	1	0	SNV	HGNC	HGNC:29131	YES	1	P2	CCDS44063.1	ENSP00000364956	Q8IWE5	0	UPI00001C1D9C	0	1	0	0	0	0	chr1:g.15702671A>G	0.3285	0.7451
chr1	15704431	rs35951086	C	T	4	152	1645	0.026	T	intron_variant	MODIFIER	PLEKHM2	ENSG00000116786	Transcript	ENST00000375799.8	protein_coding	0	1/19	ENST00000375799.8:c.61-11806C>T	0	0	0	0	0	0	rs35951086	0	1	0	SNV	HGNC	HGNC:29131	YES	1	P2	CCDS44063.1	ENSP00000364956	Q8IWE5	0	UPI00001C1D9C	0	1	0	0	0	0	chr1:g.15704431C>T	0.1629	0.2821
chr1	15704872	rs12757952	C	T	4	152	2136	0.026	T	intron_variant	MODIFIER	PLEKHM2	ENSG00000116786	Transcript	ENST00000375799.8	protein_coding	0	1/19	ENST00000375799.8:c.61-11365C>T	0	0	0	0	0	0	rs12757952	0	1	0	SNV	HGNC	HGNC:29131	YES	1	P2	CCDS44063.1	ENSP00000364956	Q8IWE5	0	UPI00001C1D9C	0	1	0	0	0	0	chr1:g.15704872C>T	0.148	0.2322
chr1	15707873	rs10927836	G	C	5	152	1971	0.032	C	intron_variant	MODIFIER	PLEKHM2	ENSG00000116786	Transcript	ENST00000375799.8	protein_coding	0	1/19	ENST00000375799.8:c.61-8364G>C	0	0	0	0	0	0	rs10927836	0	1	0	SNV	HGNC	HGNC:29131	YES	1	P2	CCDS44063.1	ENSP00000364956	Q8IWE5	0	UPI00001C1D9C	0	1	0	0	0	0	chr1:g.15707873G>C	0.3231	0.7458
chr1	15714108	rs9728986	G	A	4	150	832	0.026	A	intron_variant	MODIFIER	PLEKHM2	ENSG00000116786	Transcript	ENST00000375799.8	protein_coding	0	1/19	ENST00000375799.8:c.61-2129G>A	0	0	0	0	0	0	rs9728986	0	1	0	SNV	HGNC	HGNC:29131	YES	1	P2	CCDS44063.1	ENSP00000364956	Q8IWE5	0	UPI00001C1D9C	0	1	0	0	0	0	chr1:g.15714108G>A	0.3295	0.7481
chr1	15714111	rs71631744	G	T	3	150	775	0.019	T	intron_variant	MODIFIER	PLEKHM2	ENSG00000116786	Transcript	ENST00000375799.8	protein_coding	0	1/19	ENST00000375799.8:c.61-2126G>T	0	0	0	0	0	0	rs71631744	0	1	0	SNV	HGNC	HGNC:29131	YES	1	P2	CCDS44063.1	ENSP00000364956	Q8IWE5	0	UPI00001C1D9C	0	1	0	0	0	0	chr1:g.15714111G>T	0.1867	0.3699
chr1	15715111	rs12745403	C	T	4	152	2474	0.026	T	intron_variant	MODIFIER	PLEKHM2	ENSG00000116786	Transcript	ENST00000375799.8	protein_coding	0	1/19	ENST00000375799.8:c.61-1126C>T	0	0	0	0	0	0	rs12745403	0	1	0	SNV	HGNC	HGNC:29131	YES	1	P2	CCDS44063.1	ENSP00000364956	Q8IWE5	0	UPI00001C1D9C	0	1	0	0	0	0	chr1:g.15715111C>T	0.1867	0.3699
chr1	15716662	rs2280115	G	A	4	152	2306	0.026	A	intron_variant	MODIFIER	PLEKHM2	ENSG00000116786	Transcript	ENST00000375799.8	protein_coding	0	2/19	ENST00000375799.8:c.168-45G>A	0	0	0	0	0	0	rs2280115	0	1	0	SNV	HGNC	HGNC:29131	YES	1	P2	CCDS44063.1	ENSP00000364956	Q8IWE5	0	UPI00001C1D9C	0	1	0	0	0	0	chr1:g.15716662G>A	0.1861	0.3676
chr1	15717403	rs71631745	C	T	4	152	752	0.026	T	intron_variant	MODIFIER	PLEKHM2	ENSG00000116786	Transcript	ENST00000375799.8	protein_coding	0	3/19	ENST00000375799.8:c.278-490C>T	0	0	0	0	0	0	rs71631745	0	1	0	SNV	HGNC	HGNC:29131	YES	1	P2	CCDS44063.1	ENSP00000364956	Q8IWE5	0	UPI00001C1D9C	0	1	0	0	0	0	chr1:g.15717403C>T	0.1571	0.2632
chr1	15717484	rs58140482	A	G	5	152	1109	0.032	G	intron_variant	MODIFIER	PLEKHM2	ENSG00000116786	Transcript	ENST00000375799.8	protein_coding	0	3/19	ENST00000375799.8:c.278-409A>G	0	0	0	0	0	0	rs58140482	0	1	0	SNV	HGNC	HGNC:29131	YES	1	P2	CCDS44063.1	ENSP00000364956	Q8IWE5	0	UPI00001C1D9C	0	1	0	0	0	0	chr1:g.15717484A>G	0.3235	0.7466
chr1	15717906	rs16851970	G	A	4	152	2543	0.026	A	synonymous_variant	LOW	PLEKHM2	ENSG00000116786	Transcript	ENST00000375799.8	protein_coding	4/20	0	ENST00000375799.8:c.291G>A	ENSP00000364956.3:p.Leu97%3D	530/4134	291/3060	97/1019	L	ctG/ctA	rs16851970	0	1	0	SNV	HGNC	HGNC:29131	YES	1	P2	CCDS44063.1	ENSP00000364956	Q8IWE5	0	UPI00001C1D9C	0	1	0	0	PROSITE_profiles:PS50826&hmmpanther:PTHR22835:SF155&hmmpanther:PTHR22835&Pfam_domain:PF02759&Gene3D:1.20.58.900&SMART_domains:SM00593&Superfamily_domains:SSF140741	0	chr1:g.15717906G>A	0.1861	0.3676
chr1	15718312	rs34822617	C	G	4	152	2568	0.026	G	intron_variant	MODIFIER	PLEKHM2	ENSG00000116786	Transcript	ENST00000375799.8	protein_coding	0	4/19	ENST00000375799.8:c.378-226C>G	0	0	0	0	0	0	rs34822617	0	1	0	SNV	HGNC	HGNC:29131	YES	1	P2	CCDS44063.1	ENSP00000364956	Q8IWE5	0	UPI00001C1D9C	0	1	0	0	0	0	chr1:g.15718312C>G	0.1875	0.3729
chr1	15718434	rs35757484	A	G	4	152	2438	0.026	G	intron_variant	MODIFIER	PLEKHM2	ENSG00000116786	Transcript	ENST00000375799.8	protein_coding	0	4/19	ENST00000375799.8:c.378-104A>G	0	0	0	0	0	0	rs35757484	0	1	0	SNV	HGNC	HGNC:29131	YES	1	P2	CCDS44063.1	ENSP00000364956	Q8IWE5	0	UPI00001C1D9C	0	1	0	0	0	0	chr1:g.15718434A>G	0.1873	0.3722
chr1	15718450	rs12091644	G	A	5	152	2438	0.032	A	intron_variant	MODIFIER	PLEKHM2	ENSG00000116786	Transcript	ENST00000375799.8	protein_coding	0	4/19	ENST00000375799.8:c.378-88G>A	0	0	0	0	0	0	rs12091644	0	1	0	SNV	HGNC	HGNC:29131	YES	1	P2	CCDS44063.1	ENSP00000364956	Q8IWE5	0	UPI00001C1D9C	0	1	0	0	0	0	chr1:g.15718450G>A	0.3231	0.7466
chr1	15718755	rs10927840	A	G	5	152	2161	0.032	G	intron_variant	MODIFIER	PLEKHM2	ENSG00000116786	Transcript	ENST00000375799.8	protein_coding	0	5/19	ENST00000375799.8:c.465+130A>G	0	0	0	0	0	0	rs10927840	0	1	0	SNV	HGNC	HGNC:29131	YES	1	P2	CCDS44063.1	ENSP00000364956	Q8IWE5	0	UPI00001C1D9C	0	1	0	0	0	0	chr1:g.15718755A>G	0.3107	0.7057
chr1	15718766	rs10927841	T	C	5	152	2189	0.032	C	intron_variant	MODIFIER	PLEKHM2	ENSG00000116786	Transcript	ENST00000375799.8	protein_coding	0	5/19	ENST00000375799.8:c.465+141T>C	0	0	0	0	0	0	rs10927841	0	1	0	SNV	HGNC	HGNC:29131	YES	1	P2	CCDS44063.1	ENSP00000364956	Q8IWE5	0	UPI00001C1D9C	0	1	0	0	0	0	chr1:g.15718766T>C	0.3223	0.7451
chr1	15735173	rs147622061	T	A	5	152	1822	0.038	A	upstream_gene_variant	MODIFIER	SLC25A34	ENSG00000162461	Transcript	ENST00000294454.6	protein_coding	0	0	0	0	0	0	0	0	0	rs147622061	1085	1	0	SNV	HGNC	HGNC:27653	YES	1	P1	CCDS162.1	ENSP00000294454	Q6PIV7	0	UPI00001A7D46	0	0	0	0	0	0	chr1:g.15735173T>A	0.0048	0.0015
chr1	15736701	rs138969157	G	T	7	152	1694	0.045	T	synonymous_variant	LOW	SLC25A34	ENSG00000162461	Transcript	ENST00000294454.6	protein_coding	1/5	0	ENST00000294454.6:c.216G>T	ENSP00000294454.5:p.Gly72%3D	444/3129	216/915	72/304	G	ggG/ggT	rs138969157	0	1	0	SNV	HGNC	HGNC:27653	YES	1	P1	CCDS162.1	ENSP00000294454	Q6PIV7	0	UPI00001A7D46	0	0	0	0	Gene3D:1.50.40.10&Pfam_domain:PF00153&PROSITE_profiles:PS50920&hmmpanther:PTHR24089&hmmpanther:PTHR24089:SF446&Superfamily_domains:SSF103506	0	chr1:g.15736701G>T	0.0002	0.0008
chr1	15737065	rs11577707	G	A	3	152	1900	0.019	A	intron_variant	MODIFIER	SLC25A34	ENSG00000162461	Transcript	ENST00000294454.6	protein_coding	0	1/4	ENST00000294454.6:c.378+202G>A	0	0	0	0	0	0	rs11577707	0	1	0	SNV	HGNC	HGNC:27653	YES	1	P1	CCDS162.1	ENSP00000294454	Q6PIV7	0	UPI00001A7D46	0	0	0	0	0	0	chr1:g.15737065G>A	0.0777	0.0106
chr1	15741279	rs150257583	C	T	2	152	1834	0.013	T	3_prime_UTR_variant	MODIFIER	SLC25A34	ENSG00000162461	Transcript	ENST00000294454.6	protein_coding	5/5	0	ENST00000294454.6:c.*1873C>T	0	3016/3129	0	0	0	0	rs150257583	0	1	0	SNV	HGNC	HGNC:27653	YES	1	P1	CCDS162.1	ENSP00000294454	Q6PIV7	0	UPI00001A7D46	0	0	0	0	0	0	chr1:g.15741279C>T	0.005	0.0008
chr1	15743149	rs11584945	C	T	4	152	1809	0.026	T	synonymous_variant	LOW	TMEM82	ENSG00000162460	Transcript	ENST00000375782.2	protein_coding	3/6	0	ENST00000375782.2:c.291C>T	ENSP00000364938.1:p.Leu97%3D	352/1443	291/1032	97/343	L	ctC/ctT	rs11584945	0	1	0	SNV	HGNC	HGNC:32350	YES	1	P1	CCDS30608.1	ENSP00000364938	A0PJX8	0	UPI0000458A15	0	0	0	0	Pfam_domain:PF15816&hmmpanther:PTHR35257	0	chr1:g.15743149C>T	0.1853	0.23
chr1	15749340	rs67484410	C	T	6	152	1966	0.038	T	downstream_gene_variant	MODIFIER	TMEM82	ENSG00000162460	Transcript	ENST00000375782.2	protein_coding	0	0	0	0	0	0	0	0	0	rs67484410	1358	1	0	SNV	HGNC	HGNC:32350	YES	1	P1	CCDS30608.1	ENSP00000364938	A0PJX8	0	UPI0000458A15	0	0	0	0	0	0	chr1:g.15749340C>T	0.1951	0.2534
chr1	15749411	rs10927848	G	A	6	152	2049	0.038	A	downstream_gene_variant	MODIFIER	TMEM82	ENSG00000162460	Transcript	ENST00000375782.2	protein_coding	0	0	0	0	0	0	0	0	0	rs10927848	1429	1	0	SNV	HGNC	HGNC:32350	YES	1	P1	CCDS30608.1	ENSP00000364938	A0PJX8	0	UPI0000458A15	0	0	0	0	0	0	chr1:g.15749411G>A	0.3484	0.6725
chr1	15749486	rs11585750	C	T	6	152	2102	0.038	T	downstream_gene_variant	MODIFIER	TMEM82	ENSG00000162460	Transcript	ENST00000375782.2	protein_coding	0	0	0	0	0	0	0	0	0	rs11585750	1504	1	0	SNV	HGNC	HGNC:32350	YES	1	P1	CCDS30608.1	ENSP00000364938	A0PJX8	0	UPI0000458A15	0	0	0	0	0	0	chr1:g.15749486C>T	0.2628	0.388
chr1	15749708	rs11580509	T	C	6	152	2140	0.038	C	downstream_gene_variant	MODIFIER	TMEM82	ENSG00000162460	Transcript	ENST00000375782.2	protein_coding	0	0	0	0	0	0	0	0	0	rs11580509	1726	1	0	SNV	HGNC	HGNC:32350	YES	1	P1	CCDS30608.1	ENSP00000364938	A0PJX8	0	UPI0000458A15	0	0	0	0	0	0	chr1:g.15749708T>C	0.2845	0.4644
chr1	15750210	rs10927849	T	C	6	152	2016	0.038	C	downstream_gene_variant	MODIFIER	TMEM82	ENSG00000162460	Transcript	ENST00000375782.2	protein_coding	0	0	0	0	0	0	0	0	0	rs10927849	2228	1	0	SNV	HGNC	HGNC:32350	YES	1	P1	CCDS30608.1	ENSP00000364938	A0PJX8	0	UPI0000458A15	0	0	0	0	0	0	chr1:g.15750210T>C	0.3375	0.6286
chr1	15779435	rs185287434	G	T	5	152	1364	0.032	T	downstream_gene_variant	MODIFIER	FBLIM1	ENSG00000162458	Transcript	ENST00000441801.6	protein_coding	0	0	0	0	0	0	0	0	0	rs185287434	4193	1	0	SNV	HGNC	HGNC:24686	YES	1	0	CCDS44064.1	ENSP00000416387	Q8WUP2	0	UPI0000520D52	0	0	0	0	0	0	chr1:g.15779435G>T	0.0004	0
chr1	15792209	rs142562975	C	A	7	152	1745	0.045	A	upstream_gene_variant	MODIFIER	RPL12P14	ENSG00000224321	Transcript	ENST00000431782.1	processed_pseudogene	0	0	0	0	0	0	0	0	0	rs142562975	587	1	0	SNV	HGNC	HGNC:36495	YES	0	0	0	0	0	0	0	0	0	0	0	0	0	chr1:g.15792209C>A	0.0042	0.0015
chr1	15798124	rs575252315	A	G	3	152	2136	0.019	G	downstream_gene_variant	MODIFIER	RPL12P14	ENSG00000224321	Transcript	ENST00000431782.1	processed_pseudogene	0	0	0	0	0	0	0	0	0	rs575252315	4839	1	0	SNV	HGNC	HGNC:36495	YES	0	0	0	0	0	0	0	0	0	0	0	0	0	chr1:g.15798124A>G	0.0054	0.0053
chr1	15802479	rs11804375	C	T	2	152	2002	0.013	T	downstream_gene_variant	MODIFIER	UQCRHL	ENSG00000233954	Transcript	ENST00000483273.2	protein_coding	0	0	0	0	0	0	0	0	0	rs11804375	4690	-1	0	SNV	HGNC	HGNC:51714	YES	0	P1	CCDS76112.1	ENSP00000485401	A0A096LP55	0	UPI000013E168	0	0	0	0	0	0	chr1:g.15802479C>T	0.146	0.3638
chr1	15815932	rs16852024	C	T	2	152	439	0.013	T	regulatory_region_variant	MODIFIER	0	0	RegulatoryFeature	ENSR00000250442	CTCF_binding_site	0	0	0	0	0	0	0	0	0	rs16852024	0	0	0	SNV	0	0	0	0	0	0	0	0	0	0	0	0	0	0	0	0	chr1:g.15815932C>T	0.147	0.3654
chr1	15825412	rs112268297	C	T	2	152	872	0.013	T	upstream_gene_variant	MODIFIER	AL450998.1	ENSG00000178715	Transcript	ENST00000321418.6	processed_pseudogene	0	0	0	0	0	0	0	0	0	rs112268297	2820	1	0	SNV	Clone_based_ensembl_gene	0	YES	0	0	0	0	0	0	0	0	0	0	0	0	0	chr1:g.15825412C>T	0.1494	0.3714
chr1	15829308	rs111613091	T	C	2	152	1348	0.013	C	downstream_gene_variant	MODIFIER	AL450998.1	ENSG00000178715	Transcript	ENST00000321418.6	processed_pseudogene	0	0	0	0	0	0	0	0	0	rs111613091	639	1	0	SNV	Clone_based_ensembl_gene	0	YES	0	0	0	0	0	0	0	0	0	0	0	0	0	chr1:g.15829308T>C	0.1442	0.3676
chr1	15832738	rs529295810	C	G	7	150	698	0.045	G	downstream_gene_variant	MODIFIER	AL450998.2	ENSG00000179743	Transcript	ENST00000317122.2	antisense	0	0	0	0	0	0	0	0	0	rs529295810	1736	-1	0	SNV	Clone_based_ensembl_gene	0	YES	2	0	0	0	0	0	0	0	0	0	0	0	0	chr1:g.15832738C>G	0.0018	0.0015
chr1	15835597	rs4661664	G	C	2	152	1603	0.013	C	non_coding_transcript_exon_variant	MODIFIER	AL450998.2	ENSG00000179743	Transcript	ENST00000317122.2	antisense	2/2	0	ENST00000317122.2:n.1350C>G	0	1350/2473	0	0	0	0	rs4661664	0	-1	0	SNV	Clone_based_ensembl_gene	0	YES	2	0	0	0	0	0	0	0	0	0	0	0	0	chr1:g.15835597G>C	0.1442	0.3676
chr1	15835684	rs4661665	C	T	2	152	1646	0.013	T	non_coding_transcript_exon_variant	MODIFIER	AL450998.2	ENSG00000179743	Transcript	ENST00000317122.2	antisense	2/2	0	ENST00000317122.2:n.1263G>A	0	1263/2473	0	0	0	0	rs4661665	0	-1	0	SNV	Clone_based_ensembl_gene	0	YES	2	0	0	0	0	0	0	0	0	0	0	0	0	chr1:g.15835684C>T	0.1444	0.3684
chr1	15836059	rs6666548	G	C	2	152	1785	0.013	C	non_coding_transcript_exon_variant	MODIFIER	AL450998.2	ENSG00000179743	Transcript	ENST00000317122.2	antisense	2/2	0	ENST00000317122.2:n.888C>G	0	888/2473	0	0	0	0	rs6666548	0	-1	0	SNV	Clone_based_ensembl_gene	0	YES	2	0	0	0	0	0	0	0	0	0	0	0	0	chr1:g.15836059G>C	0.1448	0.3691
chr1	15837482	rs879685592	C	T	4	152	1815	0.026	T	intron_variant&non_coding_transcript_variant	MODIFIER	AL450998.2	ENSG00000179743	Transcript	ENST00000317122.2	antisense	0	1/1	ENST00000317122.2:n.41-576G>A	0	0	0	0	0	0	rs879685592	0	-1	0	SNV	Clone_based_ensembl_gene	0	YES	2	0	0	0	0	0	0	0	0	0	0	0	0	chr1:g.15837482C>T	0	0
chr1	15837693	rs1566500	G	A	2	152	1749	0.013	A	intron_variant&non_coding_transcript_variant	MODIFIER	AL450998.2	ENSG00000179743	Transcript	ENST00000317122.2	antisense	0	1/1	ENST00000317122.2:n.41-787C>T	0	0	0	0	0	0	rs1566500	0	-1	0	SNV	Clone_based_ensembl_gene	0	YES	2	0	0	0	0	0	0	0	0	0	0	0	0	chr1:g.15837693G>A	0.1442	0.3676
chr1	15838292	rs1002165	G	A	2	152	1712	0.013	A	intron_variant&non_coding_transcript_variant	MODIFIER	AL450998.2	ENSG00000179743	Transcript	ENST00000317122.2	antisense	0	1/1	ENST00000317122.2:n.41-1386C>T	0	0	0	0	0	0	rs1002165	0	-1	0	SNV	Clone_based_ensembl_gene	0	YES	2	0	0	0	0	0	0	0	0	0	0	0	0	chr1:g.15838292G>A	0.1442	0.3676
chr1	15838672	rs1364691617	G	A	2	152	1286	0.013	A	intron_variant&non_coding_transcript_variant	MODIFIER	AL450998.2	ENSG00000179743	Transcript	ENST00000317122.2	antisense	0	1/1	ENST00000317122.2:n.41-1766C>T	0	0	0	0	0	0	rs1364691617	0	-1	0	SNV	Clone_based_ensembl_gene	0	YES	2	0	0	0	0	0	0	0	0	0	0	0	0	chr1:g.15838672G>A	0	0
chr1	15847760	rs1055068699	C	T	3	152	1536	0.019	T	5_prime_UTR_variant	MODIFIER	SPEN	ENSG00000065526	Transcript	ENST00000375759.8	protein_coding	1/15	0	ENST00000375759.8:c.-308C>T	0	54/12385	0	0	0	0	rs1055068699	0	1	0	SNV	HGNC	HGNC:17575	YES	1	P1	CCDS164.1	ENSP00000364912	Q96T58	0	UPI000006FF0C	0	1	0	0	0	0	chr1:g.15847760C>T	0	0
chr1	15848770	rs1478868156	G	C	2	152	1377	0.013	C	intron_variant	MODIFIER	SPEN	ENSG00000065526	Transcript	ENST00000375759.8	protein_coding	0	1/14	ENST00000375759.8:c.83+620G>C	0	0	0	0	0	0	rs1478868156	0	1	0	SNV	HGNC	HGNC:17575	YES	1	P1	CCDS164.1	ENSP00000364912	Q96T58	0	UPI000006FF0C	0	1	0	0	0	0	chr1:g.15848770G>C	0	0
chr1	15883841	rs972493507	G	T	2	150	352	0.013	T	intron_variant	MODIFIER	SPEN	ENSG00000065526	Transcript	ENST00000375759.8	protein_coding	0	3/14	ENST00000375759.8:c.881+7163G>T	0	0	0	0	0	0	rs972493507	0	1	0	SNV	HGNC	HGNC:17575	YES	1	P1	CCDS164.1	ENSP00000364912	Q96T58	0	UPI000006FF0C	0	1	0	0	0	0	chr1:g.15883841G>T	0	0
chr1	15948761	rs118003535	C	T	7	152	1953	0.045	T	intron_variant	MODIFIER	ZBTB17	ENSG00000116809	Transcript	ENST00000375733.6	protein_coding	0	2/15	ENST00000375733.6:c.-2-264G>A	0	0	0	0	0	0	rs118003535	0	-1	0	SNV	HGNC	HGNC:12936	YES	1	A2	CCDS72712.1	ENSP00000364885	Q13105	0	UPI00005054F0	0	0	0	0	0	0	chr1:g.15948761C>T	0.004	0.0015
chr1	15949044	rs1333333725	C	T	2	152	2371	0.013	T	intron_variant	MODIFIER	ZBTB17	ENSG00000116809	Transcript	ENST00000375733.6	protein_coding	0	2/15	ENST00000375733.6:c.-2-547G>A	0	0	0	0	0	0	rs1333333725	0	-1	0	SNV	HGNC	HGNC:12936	YES	1	A2	CCDS72712.1	ENSP00000364885	Q13105	0	UPI00005054F0	0	0	0	0	0	0	chr1:g.15949044C>T	0	0
chr1	15950252	rs116276900	A	C	3	152	2285	0.019	C	intron_variant	MODIFIER	ZBTB17	ENSG00000116809	Transcript	ENST00000375733.6	protein_coding	0	2/15	ENST00000375733.6:c.-2-1755T>G	0	0	0	0	0	0	rs116276900	0	-1	0	SNV	HGNC	HGNC:12936	YES	1	A2	CCDS72712.1	ENSP00000364885	Q13105	0	UPI00005054F0	0	0	0	0	0	0	chr1:g.15950252A>C	0.0146	0.0015
chr1	15950764	rs1016131913	T	A	2	152	2022	0.013	A	intron_variant	MODIFIER	ZBTB17	ENSG00000116809	Transcript	ENST00000375733.6	protein_coding	0	2/15	ENST00000375733.6:c.-2-2267A>T	0	0	0	0	0	0	rs1016131913	0	-1	0	SNV	HGNC	HGNC:12936	YES	1	A2	CCDS72712.1	ENSP00000364885	Q13105	0	UPI00005054F0	0	0	0	0	0	0	chr1:g.15950764T>A	0	0
chr1	15951042	rs2268342	C	T	7	152	1710	0.045	T	intron_variant	MODIFIER	ZBTB17	ENSG00000116809	Transcript	ENST00000375733.6	protein_coding	0	2/15	ENST00000375733.6:c.-2-2545G>A	0	0	0	0	0	0	rs2268342	0	-1	0	SNV	HGNC	HGNC:12936	YES	1	A2	CCDS72712.1	ENSP00000364885	Q13105	0	UPI00005054F0	0	0	0	0	0	0	chr1:g.15951042C>T	0.0184	0.0023
chr1	16013343	rs1040720722	C	A	3	152	1541	0.019	A	downstream_gene_variant	MODIFIER	SRARP	ENSG00000183888	Transcript	ENST00000329454.2	protein_coding	0	0	0	0	0	0	0	0	0	rs1040720722	4536	1	0	SNV	HGNC	HGNC:28339	YES	1	P1	CCDS166.1	ENSP00000332162	Q8NEQ6	0	UPI0000070801	0	0	0	0	0	0	chr1:g.16013343C>A	0	0
chr1	16015651	rs530970423	T	C	2	152	1947	0.013	C	missense_variant	MODERATE	HSPB7	ENSG00000173641	Transcript	ENST00000375718.4	protein_coding	4/4	0	ENST00000375718.4:c.667A>G	ENSP00000364870.4:p.Thr223Ala	792/2415	667/738	223/245	T/A	Act/Gct	rs530970423	0	-1	0	SNV	HGNC	HGNC:5249	YES	2	0	CCDS85934.1	ENSP00000364870	0	Q8N241	UPI000006FFC8	0	0	deleterious	possibly_damaging	Gene3D:2.60.40.790&Pfam_domain:PF00011&Prints_domain:PR00299&PROSITE_profiles:PS01031&hmmpanther:PTHR11527&hmmpanther:PTHR11527:SF21&Superfamily_domains:SSF49764&Conserved_Domains:cd06479	0	chr1:g.16015651T>C	0	0
chr1	16049006	rs746246914	G	C	2	152	1460	0.013	C	intron_variant	MODIFIER	CLCNKB	ENSG00000184908	Transcript	ENST00000375679.8	protein_coding	0	7/19	ENST00000375679.8:c.656-114G>C	0	0	0	0	0	0	rs746246914	0	1	0	SNV	HGNC	HGNC:2027	YES	1	P1	CCDS168.1	ENSP00000364831	P51801	0	UPI000040E261	0	1	0	0	0	0	chr1:g.16049006G>C	0	0
chr1	16082325	rs4077113	G	C	5	152	2223	0.032	C	regulatory_region_variant	MODIFIER	0	0	RegulatoryFeature	ENSR00000250448	CTCF_binding_site	0	0	0	0	0	0	0	0	0	rs4077113	0	0	0	SNV	0	0	0	0	0	0	0	0	0	0	0	0	0	0	0	0	chr1:g.16082325G>C	0.1915	0.3366
chr1	16137765	rs11260742	T	C	6	152	1799	0.038	C	intron_variant	MODIFIER	EPHA2	ENSG00000142627	Transcript	ENST00000358432.8	protein_coding	0	5/16	ENST00000358432.8:c.1312+88A>G	0	0	0	0	0	0	rs11260742	0	-1	0	SNV	HGNC	HGNC:3386	YES	1	P1	CCDS169.1	ENSP00000351209	P29317	A0A024QZA8	UPI00000731AB	0	1	0	0	0	0	chr1:g.16137765T>C	0.1587	0.3411
chr1	16137944	rs1241087312	G	A	2	152	2197	0.013	A	synonymous_variant	LOW	EPHA2	ENSG00000142627	Transcript	ENST00000358432.8	protein_coding	5/17	0	ENST00000358432.8:c.1221C>T	ENSP00000351209.5:p.Asn407%3D	1358/3946	1221/2931	407/976	N	aaC/aaT	rs1241087312	0	-1	0	SNV	HGNC	HGNC:3386	YES	1	P1	CCDS169.1	ENSP00000351209	P29317	A0A024QZA8	UPI00000731AB	0	1	0	0	Conserved_Domains:cd00063&PIRSF_domain:PIRSF000666&Pfam_domain:PF00041&Gene3D:2.60.40.10&SMART_domains:SM00060&Superfamily_domains:SSF49265&PROSITE_profiles:PS50853&hmmpanther:PTHR24416&hmmpanther:PTHR24416:SF306&PDB-ENSP_mappings:3mx0.C&PDB-ENSP_mappings:3mx0.A&PDB-ENSP_mappings:3fl7.A&PDB-ENSP_mappings:2x11.A&PDB-ENSP_mappings:2x10.A	0	chr1:g.16137944G>A	0	0
chr1	16139508	rs11260745	T	C	6	152	2194	0.038	C	intron_variant	MODIFIER	EPHA2	ENSG00000142627	Transcript	ENST00000358432.8	protein_coding	0	3/16	ENST00000358432.8:c.824-1078A>G	0	0	0	0	0	0	rs11260745	0	-1	0	SNV	HGNC	HGNC:3386	YES	1	P1	CCDS169.1	ENSP00000351209	P29317	A0A024QZA8	UPI00000731AB	0	1	0	0	0	0	chr1:g.16139508T>C	0.1817	0.4017
chr1	16143610	rs758000384	C	T	2	152	2125	0.013	T	intron_variant	MODIFIER	EPHA2	ENSG00000142627	Transcript	ENST00000358432.8	protein_coding	0	3/16	ENST00000358432.8:c.823+4768G>A	0	0	0	0	0	0	rs758000384	0	-1	0	SNV	HGNC	HGNC:3386	YES	1	P1	CCDS169.1	ENSP00000351209	P29317	A0A024QZA8	UPI00000731AB	0	1	0	0	0	0	chr1:g.16143610C>T	0	0
chr1	16146339	rs3754333	C	A	7	152	1713	0.045	A	intron_variant	MODIFIER	EPHA2	ENSG00000142627	Transcript	ENST00000358432.8	protein_coding	0	3/16	ENST00000358432.8:c.823+2039G>T	0	0	0	0	0	0	rs3754333	0	-1	0	SNV	HGNC	HGNC:3386	YES	1	P1	CCDS169.1	ENSP00000351209	P29317	A0A024QZA8	UPI00000731AB	0	1	0	0	0	0	chr1:g.16146339C>A	0.1114	0.1339
chr1	16148064	rs12410391	C	T	2	152	1240	0.013	T	intron_variant	MODIFIER	EPHA2	ENSG00000142627	Transcript	ENST00000358432.8	protein_coding	0	3/16	ENST00000358432.8:c.823+314G>A	0	0	0	0	0	0	rs12410391	0	-1	0	SNV	HGNC	HGNC:3386	YES	1	P1	CCDS169.1	ENSP00000351209	P29317	A0A024QZA8	UPI00000731AB	0	1	0	0	0	0	chr1:g.16148064C>T	0.0002	0
chr1	16149705	rs879864361	C	T	5	152	2319	0.032	T	intron_variant	MODIFIER	EPHA2	ENSG00000142627	Transcript	ENST00000358432.8	protein_coding	0	2/16	ENST00000358432.8:c.154-658G>A	0	0	0	0	0	0	rs879864361	0	-1	0	SNV	HGNC	HGNC:3386	YES	1	P1	CCDS169.1	ENSP00000351209	P29317	A0A024QZA8	UPI00000731AB	0	1	0	0	0	0	chr1:g.16149705C>T	0	0
chr1	16155044	rs899480439	G	A	2	152	1408	0.013	A	intron_variant	MODIFIER	EPHA2	ENSG00000142627	Transcript	ENST00000358432.8	protein_coding	0	1/16	ENST00000358432.8:c.85+804C>T	0	0	0	0	0	0	rs899480439	0	-1	0	SNV	HGNC	HGNC:3386	YES	1	P1	CCDS169.1	ENSP00000351209	P29317	A0A024QZA8	UPI00000731AB	0	1	0	0	0	0	chr1:g.16155044G>A	0	0
chr1	16156787	rs149000751	T	C	2	152	2015	0.013	C	upstream_gene_variant	MODIFIER	EPHA2	ENSG00000142627	Transcript	ENST00000358432.8	protein_coding	0	0	0	0	0	0	0	0	0	rs149000751	718	-1	0	SNV	HGNC	HGNC:3386	YES	1	P1	CCDS169.1	ENSP00000351209	P29317	A0A024QZA8	UPI00000731AB	0	1	0	0	0	0	chr1:g.16156787T>C	0.0036	0.0015
chr1	16175741	rs117265539	G	T	3	152	1555	0.019	T	regulatory_region_variant	MODIFIER	0	0	RegulatoryFeature	ENSR00000002026	promoter_flanking_region	0	0	0	0	0	0	0	0	0	rs117265539	0	0	0	SNV	0	0	0	0	0	0	0	0	0	0	0	0	0	0	0	0	chr1:g.16175741G>T	0	0.0015
chr1	16176031	rs12404681	C	A	2	152	1946	0.013	A	regulatory_region_variant	MODIFIER	0	0	RegulatoryFeature	ENSR00000002026	promoter_flanking_region	0	0	0	0	0	0	0	0	0	rs12404681	0	0	0	SNV	0	0	0	0	0	0	0	0	0	0	0	0	0	0	0	0	chr1:g.16176031C>A	0	0
chr1	16179997	0	A	C	3	152	1700	0.019	C	regulatory_region_variant	MODIFIER	0	0	RegulatoryFeature	ENSR00000002026	promoter_flanking_region	0	0	0	0	0	0	0	0	0	0	0	0	0	SNV	0	0	0	0	0	0	0	0	0	0	0	0	0	0	0	0	chr1:g.16179997A>C	0	0
chr1	16183200	rs12058819	A	G	5	152	1457	0.032	G	regulatory_region_variant	MODIFIER	0	0	RegulatoryFeature	ENSR00000002026	promoter_flanking_region	0	0	0	0	0	0	0	0	0	rs12058819	0	0	0	SNV	0	0	0	0	0	0	0	0	0	0	0	0	0	0	0	0	chr1:g.16183200A>G	0.0829	0.1316
chr1	16185317	rs992968749	C	G	3	152	1469	0.019	G	regulatory_region_variant	MODIFIER	0	0	RegulatoryFeature	ENSR00000002026	promoter_flanking_region	0	0	0	0	0	0	0	0	0	rs992968749	0	0	0	SNV	0	0	0	0	0	0	0	0	0	0	0	0	0	0	0	0	chr1:g.16185317C>G	0	0
chr1	16205794	rs868525940	C	T	2	152	2181	0.013	T	intron_variant	MODIFIER	ARHGEF19	ENSG00000142632	Transcript	ENST00000270747.8	protein_coding	0	8/15	ENST00000270747.8:c.1452-127G>A	0	0	0	0	0	0	rs868525940	0	-1	0	SNV	HGNC	HGNC:26604	YES	1	P1	CCDS170.1	ENSP00000270747	Q8IW93	0	UPI0000074533	0	0	0	0	0	0	chr1:g.16205794C>T	0	0
chr1	16208971	rs374975968	C	T	6	152	2256	0.045	T	synonymous_variant	LOW	ARHGEF19	ENSG00000142632	Transcript	ENST00000270747.8	protein_coding	2/16	0	ENST00000270747.8:c.84G>A	ENSP00000270747.3:p.Gln28%3D	264/3322	84/2409	28/802	Q	caG/caA	rs374975968	0	-1	0	SNV	HGNC	HGNC:26604	YES	1	P1	CCDS170.1	ENSP00000270747	Q8IW93	0	UPI0000074533	0	0	0	0	hmmpanther:PTHR12845:SF6&hmmpanther:PTHR12845	0	chr1:g.16208971C>T	0.0018	0
chr1	16212818	rs1874630	G	A	7	152	2281	0.045	A	upstream_gene_variant	MODIFIER	ARHGEF19	ENSG00000142632	Transcript	ENST00000270747.8	protein_coding	0	0	0	0	0	0	0	0	0	rs1874630	166	-1	0	SNV	HGNC	HGNC:26604	YES	1	P1	CCDS170.1	ENSP00000270747	Q8IW93	0	UPI0000074533	0	0	0	0	0	0	chr1:g.16212818G>A	0.3203	0.7073
chr1	16213082	rs12751725	G	A	7	152	2466	0.045	A	upstream_gene_variant	MODIFIER	ARHGEF19	ENSG00000142632	Transcript	ENST00000270747.8	protein_coding	0	0	0	0	0	0	0	0	0	rs12751725	430	-1	0	SNV	HGNC	HGNC:26604	YES	1	P1	CCDS170.1	ENSP00000270747	Q8IW93	0	UPI0000074533	0	0	0	0	0	0	chr1:g.16213082G>A	0.3203	0.7073
chr1	16213318	rs12728772	C	T	7	152	2341	0.045	T	upstream_gene_variant	MODIFIER	ARHGEF19	ENSG00000142632	Transcript	ENST00000270747.8	protein_coding	0	0	0	0	0	0	0	0	0	rs12728772	666	-1	0	SNV	HGNC	HGNC:26604	YES	1	P1	CCDS170.1	ENSP00000270747	Q8IW93	0	UPI0000074533	0	0	0	0	0	0	chr1:g.16213318C>T	0.1805	0.3321
chr1	16216340	rs2273314	A	G	7	152	1987	0.045	G	upstream_gene_variant	MODIFIER	ARHGEF19	ENSG00000142632	Transcript	ENST00000270747.8	protein_coding	0	0	0	0	0	0	0	0	0	rs2273314	3688	-1	0	SNV	HGNC	HGNC:26604	YES	1	P1	CCDS170.1	ENSP00000270747	Q8IW93	0	UPI0000074533	0	0	0	0	0	0	chr1:g.16216340A>G	0.3131	0.6876
chr1	16216381	rs2273313	A	T	7	152	2011	0.045	T	upstream_gene_variant	MODIFIER	ARHGEF19	ENSG00000142632	Transcript	ENST00000270747.8	protein_coding	0	0	0	0	0	0	0	0	0	rs2273313	3729	-1	0	SNV	HGNC	HGNC:26604	YES	1	P1	CCDS170.1	ENSP00000270747	Q8IW93	0	UPI0000074533	0	0	0	0	0	0	chr1:g.16216381A>T	0.3131	0.6876
chr1	16216442	rs2273312	T	G	7	152	1902	0.045	G	upstream_gene_variant	MODIFIER	ARHGEF19	ENSG00000142632	Transcript	ENST00000270747.8	protein_coding	0	0	0	0	0	0	0	0	0	rs2273312	3790	-1	0	SNV	HGNC	HGNC:26604	YES	1	P1	CCDS170.1	ENSP00000270747	Q8IW93	0	UPI0000074533	0	0	0	0	0	0	chr1:g.16216442T>G	0.3129	0.6868
chr1	16216851	rs7543273	A	C	7	152	2074	0.045	C	upstream_gene_variant	MODIFIER	ARHGEF19	ENSG00000142632	Transcript	ENST00000270747.8	protein_coding	0	0	0	0	0	0	0	0	0	rs7543273	4199	-1	0	SNV	HGNC	HGNC:26604	YES	1	P1	CCDS170.1	ENSP00000270747	Q8IW93	0	UPI0000074533	0	0	0	0	0	0	chr1:g.16216851A>C	0.3177	0.7035
chr1	16217887	rs12740149	G	T	7	152	1725	0.045	T	intron_variant&non_coding_transcript_variant	MODIFIER	ANO7L1	ENSG00000237276	Transcript	ENST00000602586.1	transcribed_unprocessed_pseudogene	0	14/16	ENST00000602586.1:n.1365-70C>A	0	0	0	0	0	0	rs12740149	0	-1	0	SNV	HGNC	HGNC:32248	YES	0	0	0	0	0	0	0	0	0	0	0	0	0	chr1:g.16217887G>T	0.1601	0.267
chr1	16227075	rs11578280	A	T	7	152	1366	0.045	T	downstream_gene_variant	MODIFIER	CPLANE2	ENSG00000132881	Transcript	ENST00000375599.8	protein_coding	0	0	0	0	0	0	0	0	0	rs11578280	4617	-1	0	SNV	HGNC	HGNC:28127	YES	1	P1	CCDS171.1	ENSP00000364749	Q9BU20	0	UPI000013CE9A	0	0	0	0	0	0	chr1:g.16227075A>T	0.1687	0.1399
chr1	16227338	rs11578807	T	C	7	152	1369	0.045	C	downstream_gene_variant	MODIFIER	CPLANE2	ENSG00000132881	Transcript	ENST00000375599.8	protein_coding	0	0	0	0	0	0	0	0	0	rs11578807	4354	-1	0	SNV	HGNC	HGNC:28127	YES	1	P1	CCDS171.1	ENSP00000364749	Q9BU20	0	UPI000013CE9A	0	0	0	0	0	0	chr1:g.16227338T>C	0.2931	0.5908
chr1	16244344	rs6683278	T	C	7	152	2132	0.045	C	downstream_gene_variant	MODIFIER	FBXO42	ENSG00000037637	Transcript	ENST00000375592.8	protein_coding	0	0	0	0	0	0	0	0	0	rs6683278	2496	-1	0	SNV	HGNC	HGNC:29249	YES	1	P1	CCDS30613.1	ENSP00000364742	Q6P3S6	A0A024QZB0	UPI0000161A51	0	0	0	0	0	0	chr1:g.16244344T>C	0.1823	0.1082
chr1	16247217	rs6675923	G	C	7	152	2525	0.045	C	3_prime_UTR_variant	MODIFIER	FBXO42	ENSG00000037637	Transcript	ENST00000375592.8	protein_coding	10/10	0	ENST00000375592.8:c.*3453C>G	0	5850/6227	0	0	0	0	rs6675923	0	-1	0	SNV	HGNC	HGNC:29249	YES	1	P1	CCDS30613.1	ENSP00000364742	Q6P3S6	A0A024QZB0	UPI0000161A51	0	0	0	0	0	0	chr1:g.16247217G>C	0.0619	0.0038
chr1	16247802	0	C	T	2	152	1747	0.013	T	3_prime_UTR_variant	MODIFIER	FBXO42	ENSG00000037637	Transcript	ENST00000375592.8	protein_coding	10/10	0	ENST00000375592.8:c.*2868G>A	0	5265/6227	0	0	0	0	0	0	-1	0	SNV	HGNC	HGNC:29249	YES	1	P1	CCDS30613.1	ENSP00000364742	Q6P3S6	A0A024QZB0	UPI0000161A51	0	0	0	0	0	0	chr1:g.16247802C>T	0	0
chr1	16247887	rs6693451	A	C	7	152	1877	0.045	C	3_prime_UTR_variant	MODIFIER	FBXO42	ENSG00000037637	Transcript	ENST00000375592.8	protein_coding	10/10	0	ENST00000375592.8:c.*2783T>G	0	5180/6227	0	0	0	0	rs6693451	0	-1	0	SNV	HGNC	HGNC:29249	YES	1	P1	CCDS30613.1	ENSP00000364742	Q6P3S6	A0A024QZB0	UPI0000161A51	0	0	0	0	0	0	chr1:g.16247887A>C	0.2706	0.4304
chr1	16248535	rs17369676	T	C	7	152	1905	0.045	C	3_prime_UTR_variant	MODIFIER	FBXO42	ENSG00000037637	Transcript	ENST00000375592.8	protein_coding	10/10	0	ENST00000375592.8:c.*2135A>G	0	4532/6227	0	0	0	0	rs17369676	0	-1	0	SNV	HGNC	HGNC:29249	YES	1	P1	CCDS30613.1	ENSP00000364742	Q6P3S6	A0A024QZB0	UPI0000161A51	0	0	0	0	0	0	chr1:g.16248535T>C	0.1819	0.1074
chr1	16249760	0	G	A	2	152	438	0.013	A	3_prime_UTR_variant	MODIFIER	FBXO42	ENSG00000037637	Transcript	ENST00000375592.8	protein_coding	10/10	0	ENST00000375592.8:c.*910C>T	0	3307/6227	0	0	0	0	0	0	-1	0	SNV	HGNC	HGNC:29249	YES	1	P1	CCDS30613.1	ENSP00000364742	Q6P3S6	A0A024QZB0	UPI0000161A51	0	0	0	0	0	0	chr1:g.16249760G>A	0	0
chr1	16250341	rs7536390	A	G	7	152	947	0.045	G	3_prime_UTR_variant	MODIFIER	FBXO42	ENSG00000037637	Transcript	ENST00000375592.8	protein_coding	10/10	0	ENST00000375592.8:c.*329T>C	0	2726/6227	0	0	0	0	rs7536390	0	-1	0	SNV	HGNC	HGNC:29249	YES	1	P1	CCDS30613.1	ENSP00000364742	Q6P3S6	A0A024QZB0	UPI0000161A51	0	0	0	0	0	0	chr1:g.16250341A>G	0.2706	0.4304
chr1	16348527	rs4661740	C	T	6	152	926	0.038	T	intron_variant	MODIFIER	FBXO42	ENSG00000037637	Transcript	ENST00000375592.8	protein_coding	0	1/9	ENST00000375592.8:c.-18+3728G>A	0	0	0	0	0	0	rs4661740	0	-1	0	SNV	HGNC	HGNC:29249	YES	1	P1	CCDS30613.1	ENSP00000364742	Q6P3S6	A0A024QZB0	UPI0000161A51	0	0	0	0	0	0	chr1:g.16348527C>T	0.1773	0.112
chr1	16349583	rs72638015	G	A	7	152	1616	0.045	A	intron_variant	MODIFIER	FBXO42	ENSG00000037637	Transcript	ENST00000375592.8	protein_coding	0	1/9	ENST00000375592.8:c.-18+2672C>T	0	0	0	0	0	0	rs72638015	0	-1	0	SNV	HGNC	HGNC:29249	YES	1	P1	CCDS30613.1	ENSP00000364742	Q6P3S6	A0A024QZB0	UPI0000161A51	0	0	0	0	0	0	chr1:g.16349583G>A	0.1378	0.1021
chr1	16349885	rs11260733	T	A	7	152	1790	0.045	A	intron_variant	MODIFIER	FBXO42	ENSG00000037637	Transcript	ENST00000375592.8	protein_coding	0	1/9	ENST00000375592.8:c.-18+2370A>T	0	0	0	0	0	0	rs11260733	0	-1	0	SNV	HGNC	HGNC:29249	YES	1	P1	CCDS30613.1	ENSP00000364742	Q6P3S6	A0A024QZB0	UPI0000161A51	0	0	0	0	0	0	chr1:g.16349885T>A	0.2544	0.3911
chr1	16349949	rs55687829	T	C	7	152	1905	0.045	C	intron_variant	MODIFIER	FBXO42	ENSG00000037637	Transcript	ENST00000375592.8	protein_coding	0	1/9	ENST00000375592.8:c.-18+2306A>G	0	0	0	0	0	0	rs55687829	0	-1	0	SNV	HGNC	HGNC:29249	YES	1	P1	CCDS30613.1	ENSP00000364742	Q6P3S6	A0A024QZB0	UPI0000161A51	0	0	0	0	0	0	chr1:g.16349949T>C	0.0619	0.0038
chr1	16352069	rs76697647	G	C	7	152	1800	0.045	C	intron_variant	MODIFIER	FBXO42	ENSG00000037637	Transcript	ENST00000375592.8	protein_coding	0	1/9	ENST00000375592.8:c.-18+186C>G	0	0	0	0	0	0	rs76697647	0	-1	0	SNV	HGNC	HGNC:29249	YES	1	P1	CCDS30613.1	ENSP00000364742	Q6P3S6	A0A024QZB0	UPI0000161A51	0	0	0	0	0	0	chr1:g.16352069G>C	0.2544	0.3911
chr1	16352086	rs112982587	A	G	7	152	1835	0.045	G	intron_variant	MODIFIER	FBXO42	ENSG00000037637	Transcript	ENST00000375592.8	protein_coding	0	1/9	ENST00000375592.8:c.-18+169T>C	0	0	0	0	0	0	rs112982587	0	-1	0	SNV	HGNC	HGNC:29249	YES	1	P1	CCDS30613.1	ENSP00000364742	Q6P3S6	A0A024QZB0	UPI0000161A51	0	0	0	0	0	0	chr1:g.16352086A>G	0.1332	0.0847
chr1	16352580	rs11260734	A	G	7	152	1916	0.045	G	upstream_gene_variant	MODIFIER	FBXO42	ENSG00000037637	Transcript	ENST00000375592.8	protein_coding	0	0	0	0	0	0	0	0	0	rs11260734	100	-1	0	SNV	HGNC	HGNC:29249	YES	1	P1	CCDS30613.1	ENSP00000364742	Q6P3S6	A0A024QZB0	UPI0000161A51	0	0	0	0	0	0	chr1:g.16352580A>G	0.2546	0.3911
chr1	16353352	rs11588920	G	A	6	152	1508	0.038	A	upstream_gene_variant	MODIFIER	FBXO42	ENSG00000037637	Transcript	ENST00000375592.8	protein_coding	0	0	0	0	0	0	0	0	0	rs11588920	872	-1	0	SNV	HGNC	HGNC:29249	YES	1	P1	CCDS30613.1	ENSP00000364742	Q6P3S6	A0A024QZB0	UPI0000161A51	0	0	0	0	0	0	chr1:g.16353352G>A	0.2542	0.3903
chr1	16385592	rs896056565	A	C	3	152	2350	0.019	C	intron_variant	MODIFIER	SZRD1	ENSG00000055070	Transcript	ENST00000401088.9	protein_coding	0	1/3	ENST00000401088.9:c.52-5783A>C	0	0	0	0	0	0	rs896056565	0	1	0	SNV	HGNC	HGNC:30232	YES	1	P3	CCDS44065.1	ENSP00000383866	Q7Z422	0	UPI00001A92CC	0	0	0	0	0	0	chr1:g.16385592A>C	0	0
chr1	16388489	rs4661744	A	G	6	152	849	0.038	G	intron_variant	MODIFIER	SZRD1	ENSG00000055070	Transcript	ENST00000401088.9	protein_coding	0	1/3	ENST00000401088.9:c.52-2886A>G	0	0	0	0	0	0	rs4661744	0	1	0	SNV	HGNC	HGNC:30232	YES	1	P3	CCDS44065.1	ENSP00000383866	Q7Z422	0	UPI00001A92CC	0	0	0	0	0	0	chr1:g.16388489A>G	0.1428	0.0877
chr1	16391715	rs947662433	C	T	3	152	2151	0.019	T	intron_variant	MODIFIER	SZRD1	ENSG00000055070	Transcript	ENST00000401088.9	protein_coding	0	2/3	ENST00000401088.9:c.101+291C>T	0	0	0	0	0	0	rs947662433	0	1	0	SNV	HGNC	HGNC:30232	YES	1	P3	CCDS44065.1	ENSP00000383866	Q7Z422	0	UPI00001A92CC	0	0	0	0	0	0	chr1:g.16391715C>T	0	0
chr1	16678355	0	C	T	5	152	2016	0.032	T	downstream_gene_variant	MODIFIER	AL021920.2	ENSG00000280114	Transcript	ENST00000624828.1	unprocessed_pseudogene	0	0	0	0	0	0	0	0	0	rs1977269	2742	-1	0	SNV	Clone_based_ensembl_gene	0	YES	0	0	0	0	0	0	0	0	0	0	0	0	0	chr1:g.16678355C>T	0	0.003
chr1	16706534	rs1468504631	T	C	4	152	2280	0.026	C	downstream_gene_variant	MODIFIER	AL021920.1	ENSG00000279151	Transcript	ENST00000624517.1	lincRNA	0	0	0	0	0	0	0	0	0	rs1468504631	940	1	0	SNV	Clone_based_ensembl_gene	0	YES	1	0	0	0	0	0	0	0	0	0	0	0	0	chr1:g.16706534T>C	0	0
chr1	16889911	rs140737208	G	A	7	152	2593	0.045	A	upstream_gene_variant	MODIFIER	BX284668.5	ENSG00000238142	Transcript	ENST00000422124.1	lincRNA	0	0	0	0	0	0	0	0	0	rs140737208	538	-1	0	SNV	Clone_based_ensembl_gene	0	YES	2	0	0	0	0	0	0	0	0	0	0	0	0	chr1:g.16889911G>A	0.0022	0.0008
chr1	16894811	rs117614133	G	A	7	152	2922	0.045	A	upstream_gene_variant	MODIFIER	RNU1-2	ENSG00000207005	Transcript	ENST00000384278.1	snRNA	0	0	0	0	0	0	0	0	0	rs117614133	1169	1	0	SNV	HGNC	HGNC:10123	YES	0	0	0	0	0	0	0	0	0	0	0	0	0	chr1:g.16894811G>A	0.0148	0.0023
chr1	16896220	rs199599191	C	T	2	152	3125	0.013	T	downstream_gene_variant	MODIFIER	RNU1-2	ENSG00000207005	Transcript	ENST00000384278.1	snRNA	0	0	0	0	0	0	0	0	0	rs199599191	77	1	0	SNV	HGNC	HGNC:10123	YES	0	0	0	0	0	0	0	0	0	0	0	0	0	chr1:g.16896220C>T	0	0
chr1	16903196	rs1383434668	C	A	2	152	2386	0.013	A	downstream_gene_variant	MODIFIER	BX284668.6	ENSG00000272426	Transcript	ENST00000606899.1	lincRNA	0	0	0	0	0	0	0	0	0	rs1383434668	1143	-1	0	SNV	Clone_based_ensembl_gene	0	YES	0	0	0	0	0	0	0	0	0	0	0	0	0	chr1:g.16903196C>A	0	0
chr1	16904808	rs561076332	G	A	5	152	2002	0.032	A	upstream_gene_variant	MODIFIER	BX284668.6	ENSG00000272426	Transcript	ENST00000606899.1	lincRNA	0	0	0	0	0	0	0	0	0	rs561076332	32	-1	0	SNV	Clone_based_ensembl_gene	0	YES	0	0	0	0	0	0	0	0	0	0	0	0	0	chr1:g.16904808G>A	0.002	0
chr1	16905497	rs199530123	A	T	7	152	2255	0.045	T	upstream_gene_variant	MODIFIER	BX284668.6	ENSG00000272426	Transcript	ENST00000606899.1	lincRNA	0	0	0	0	0	0	0	0	0	rs199530123	721	-1	0	SNV	Clone_based_ensembl_gene	0	YES	0	0	0	0	0	0	0	0	0	0	0	0	0	chr1:g.16905497A>T	0.0034	0
chr1	16912889	rs367890314	G	A	4	152	3249	0.032	A	intron_variant&non_coding_transcript_variant	MODIFIER	CROCC	ENSG00000058453	Transcript	ENST00000466256.6	processed_transcript	0	1/8	ENST00000466256.6:n.126-17397G>A	0	0	0	0	0	0	rs367890314	0	1	0	SNV	HGNC	HGNC:21299	0	5	0	0	0	0	0	0	0	0	0	0	0	0	chr1:g.16912889G>A	0.0086	0
chr1	16939490	rs998753389	A	G	2	152	1953	0.013	G	intron_variant	MODIFIER	CROCC	ENSG00000058453	Transcript	ENST00000375541.10	protein_coding	0	12/36	ENST00000375541.10:c.1608+348A>G	0	0	0	0	0	0	rs998753389	0	1	0	SNV	HGNC	HGNC:21299	YES	5	P1	CCDS30616.1	ENSP00000364691	Q5TZA2	0	UPI000042B0BB	0	0	0	0	0	0	chr1:g.16939490A>G	0	0
chr1	16952198	rs180856979	C	T	2	152	890	0.013	T	intron_variant	MODIFIER	CROCC	ENSG00000058453	Transcript	ENST00000375541.10	protein_coding	0	20/36	ENST00000375541.10:c.3006+1076C>T	0	0	0	0	0	0	rs180856979	0	1	0	SNV	HGNC	HGNC:21299	YES	5	P1	CCDS30616.1	ENSP00000364691	Q5TZA2	0	UPI000042B0BB	0	0	0	0	0	0	chr1:g.16952198C>T	0.0034	0
chr1	16961521	rs150988539	C	T	4	152	2160	0.026	T	intron_variant	MODIFIER	CROCC	ENSG00000058453	Transcript	ENST00000375541.10	protein_coding	0	27/36	ENST00000375541.10:c.4405+391C>T	0	0	0	0	0	0	rs150988539	0	1	0	SNV	HGNC	HGNC:21299	YES	5	P1	CCDS30616.1	ENSP00000364691	Q5TZA2	0	UPI000042B0BB	0	0	0	0	0	0	chr1:g.16961521C>T	0.0058	0.0008
chr1	16967970	rs78367331	A	G	2	152	2208	0.013	G	intron_variant	MODIFIER	CROCC	ENSG00000058453	Transcript	ENST00000375541.10	protein_coding	0	30/36	ENST00000375541.10:c.4861-233A>G	0	0	0	0	0	0	rs78367331	0	1	0	SNV	HGNC	HGNC:21299	YES	5	P1	CCDS30616.1	ENSP00000364691	Q5TZA2	0	UPI000042B0BB	0	0	0	0	0	0	chr1:g.16967970A>G	0.0146	0
chr1	17063698	rs910761055	C	T	2	152	2392	0.013	T	downstream_gene_variant	MODIFIER	PADI2	ENSG00000117115	Transcript	ENST00000375486.9	protein_coding	0	0	0	0	0	0	0	0	0	rs910761055	3063	-1	0	SNV	HGNC	HGNC:18341	YES	1	P1	CCDS177.1	ENSP00000364635	Q9Y2J8	A0A024RA98	UPI00001314AF	0	0	0	0	0	0	chr1:g.17063698C>T	0	0
chr1	17099733	rs770316430	C	T	2	152	2452	0.019	T	intron_variant	MODIFIER	PADI2	ENSG00000117115	Transcript	ENST00000375486.9	protein_coding	0	3/15	ENST00000375486.9:c.349+3254G>A	0	0	0	0	0	0	rs770316430	0	-1	0	SNV	HGNC	HGNC:18341	YES	1	P1	CCDS177.1	ENSP00000364635	Q9Y2J8	A0A024RA98	UPI00001314AF	0	0	0	0	0	0	chr1:g.17099733C>T	0	0
chr1	17109902	rs75867796	A	C	3	152	2093	0.019	C	intron_variant	MODIFIER	PADI2	ENSG00000117115	Transcript	ENST00000375486.9	protein_coding	0	1/15	ENST00000375486.9:c.93-4841T>G	0	0	0	0	0	0	rs75867796	0	-1	0	SNV	HGNC	HGNC:18341	YES	1	P1	CCDS177.1	ENSP00000364635	Q9Y2J8	A0A024RA98	UPI00001314AF	0	0	0	0	0	0	chr1:g.17109902A>C	0.0272	0.0015
chr1	17110033	rs79581770	C	T	2	152	2191	0.013	T	intron_variant	MODIFIER	PADI2	ENSG00000117115	Transcript	ENST00000375486.9	protein_coding	0	1/15	ENST00000375486.9:c.93-4972G>A	0	0	0	0	0	0	rs79581770	0	-1	0	SNV	HGNC	HGNC:18341	YES	1	P1	CCDS177.1	ENSP00000364635	Q9Y2J8	A0A024RA98	UPI00001314AF	0	0	0	0	0	0	chr1:g.17110033C>T	0.0092	0
chr1	17181916	rs3003458	C	T	6	152	2172	0.038	T	intergenic_variant	MODIFIER	0	0	0	0	0	0	0	0	0	0	0	0	0	0	rs3003458	0	0	0	SNV	0	0	0	0	0	0	0	0	0	0	0	0	0	0	0	0	chr1:g.17181916C>T	0.2476	0.444
chr1	17181978	rs3003459	C	A	6	152	2153	0.038	A	intergenic_variant	MODIFIER	0	0	0	0	0	0	0	0	0	0	0	0	0	0	rs3003459	0	0	0	SNV	0	0	0	0	0	0	0	0	0	0	0	0	0	0	0	0	chr1:g.17181978C>A	0.2484	0.4463
chr1	17182071	rs2935932	A	C	6	152	2342	0.038	C	intergenic_variant	MODIFIER	0	0	0	0	0	0	0	0	0	0	0	0	0	0	rs2935932	0	0	0	SNV	0	0	0	0	0	0	0	0	0	0	0	0	0	0	0	0	chr1:g.17182071A>C	0.248	0.4455
chr1	17182308	rs2935930	T	G	5	152	2059	0.032	G	regulatory_region_variant	MODIFIER	0	0	RegulatoryFeature	ENSR00000348841	CTCF_binding_site	0	0	0	0	0	0	0	0	0	rs2935930	0	0	0	SNV	0	0	0	0	0	0	0	0	0	0	0	0	0	0	0	0	chr1:g.17182308T>G	0.2494	0.4478
chr1	17182326	rs2935929	T	C	5	152	1935	0.032	C	regulatory_region_variant	MODIFIER	0	0	RegulatoryFeature	ENSR00000348841	CTCF_binding_site	0	0	0	0	0	0	0	0	0	rs2935929	0	0	0	SNV	0	0	0	0	0	0	0	0	0	0	0	0	0	0	0	0	chr1:g.17182326T>C	0.2492	0.447
chr1	17182333	rs2935928	T	C	5	152	1943	0.032	C	regulatory_region_variant	MODIFIER	0	0	RegulatoryFeature	ENSR00000348841	CTCF_binding_site	0	0	0	0	0	0	0	0	0	rs2935928	0	0	0	SNV	0	0	0	0	0	0	0	0	0	0	0	0	0	0	0	0	chr1:g.17182333T>C	0.1192	0.0756
chr1	17186308	rs3003463	C	A	6	152	2132	0.038	A	upstream_gene_variant	MODIFIER	AL590644.1	ENSG00000204362	Transcript	ENST00000412427.1	lincRNA	0	0	0	0	0	0	0	0	0	rs3003463	3475	1	0	SNV	Clone_based_ensembl_gene	0	YES	4	0	0	0	0	0	0	0	0	0	0	0	0	chr1:g.17186308C>A	0.2346	0.3812
chr1	17186417	rs2935919	G	C	6	152	2049	0.038	C	upstream_gene_variant	MODIFIER	AL590644.1	ENSG00000204362	Transcript	ENST00000412427.1	lincRNA	0	0	0	0	0	0	0	0	0	rs2935919	3366	1	0	SNV	Clone_based_ensembl_gene	0	YES	4	0	0	0	0	0	0	0	0	0	0	0	0	chr1:g.17186417G>C	0.2348	0.3812
chr1	17186482	rs2977242	G	A	6	152	1867	0.038	A	upstream_gene_variant	MODIFIER	AL590644.1	ENSG00000204362	Transcript	ENST00000412427.1	lincRNA	0	0	0	0	0	0	0	0	0	rs2977242	3301	1	0	SNV	Clone_based_ensembl_gene	0	YES	4	0	0	0	0	0	0	0	0	0	0	0	0	chr1:g.17186482G>A	0.235	0.382
chr1	17186547	rs2977243	C	T	5	152	1500	0.032	T	upstream_gene_variant	MODIFIER	AL590644.1	ENSG00000204362	Transcript	ENST00000412427.1	lincRNA	0	0	0	0	0	0	0	0	0	rs2977243	3236	1	0	SNV	Clone_based_ensembl_gene	0	YES	4	0	0	0	0	0	0	0	0	0	0	0	0	chr1:g.17186547C>T	0.2398	0.4002
chr1	17187207	rs2977244	C	T	6	152	2389	0.038	T	upstream_gene_variant	MODIFIER	AL590644.1	ENSG00000204362	Transcript	ENST00000412427.1	lincRNA	0	0	0	0	0	0	0	0	0	rs2977244	2576	1	0	SNV	Clone_based_ensembl_gene	0	YES	4	0	0	0	0	0	0	0	0	0	0	0	0	chr1:g.17187207C>T	0.2161	0.3389
chr1	17189309	rs2977247	C	T	5	152	1232	0.032	T	upstream_gene_variant	MODIFIER	AL590644.1	ENSG00000204362	Transcript	ENST00000412427.1	lincRNA	0	0	0	0	0	0	0	0	0	rs2977247	474	1	0	SNV	Clone_based_ensembl_gene	0	YES	4	0	0	0	0	0	0	0	0	0	0	0	0	chr1:g.17189309C>T	0.1655	0.1604
chr1	17189393	rs2977248	C	T	5	152	1513	0.032	T	upstream_gene_variant	MODIFIER	AL590644.1	ENSG00000204362	Transcript	ENST00000412427.1	lincRNA	0	0	0	0	0	0	0	0	0	rs2977248	390	1	0	SNV	Clone_based_ensembl_gene	0	YES	4	0	0	0	0	0	0	0	0	0	0	0	0	chr1:g.17189393C>T	0.239	0.4221
chr1	17189497	rs2977249	C	T	6	152	1468	0.038	T	upstream_gene_variant	MODIFIER	AL590644.1	ENSG00000204362	Transcript	ENST00000412427.1	lincRNA	0	0	0	0	0	0	0	0	0	rs2977249	286	1	0	SNV	Clone_based_ensembl_gene	0	YES	4	0	0	0	0	0	0	0	0	0	0	0	0	chr1:g.17189497C>T	0.1653	0.1596
chr1	17189723	rs2977250	G	T	6	152	1902	0.038	T	upstream_gene_variant	MODIFIER	AL590644.1	ENSG00000204362	Transcript	ENST00000412427.1	lincRNA	0	0	0	0	0	0	0	0	0	rs2977250	60	1	0	SNV	Clone_based_ensembl_gene	0	YES	4	0	0	0	0	0	0	0	0	0	0	0	0	chr1:g.17189723G>T	0.2452	0.4213
chr1	17190028	rs2935944	A	G	6	152	2145	0.038	G	intron_variant&non_coding_transcript_variant	MODIFIER	AL590644.1	ENSG00000204362	Transcript	ENST00000412427.1	lincRNA	0	1/2	ENST00000412427.1:n.148+98A>G	0	0	0	0	0	0	rs2935944	0	1	0	SNV	Clone_based_ensembl_gene	0	YES	4	0	0	0	0	0	0	0	0	0	0	0	0	chr1:g.17190028A>G	0.2758	0.531
chr1	17190560	rs2935943	T	C	6	152	2178	0.038	C	intron_variant&non_coding_transcript_variant	MODIFIER	AL590644.1	ENSG00000204362	Transcript	ENST00000412427.1	lincRNA	0	1/2	ENST00000412427.1:n.148+630T>C	0	0	0	0	0	0	rs2935943	0	1	0	SNV	Clone_based_ensembl_gene	0	YES	4	0	0	0	0	0	0	0	0	0	0	0	0	chr1:g.17190560T>C	0.2071	0.2837
chr1	17190630	rs3003465	C	T	6	152	2253	0.038	T	intron_variant&non_coding_transcript_variant	MODIFIER	AL590644.1	ENSG00000204362	Transcript	ENST00000412427.1	lincRNA	0	1/2	ENST00000412427.1:n.148+700C>T	0	0	0	0	0	0	rs3003465	0	1	0	SNV	Clone_based_ensembl_gene	0	YES	4	0	0	0	0	0	0	0	0	0	0	0	0	chr1:g.17190630C>T	0.2632	0.4841
chr1	17190760	rs2935942	T	C	6	152	2156	0.038	C	intron_variant&non_coding_transcript_variant	MODIFIER	AL590644.1	ENSG00000204362	Transcript	ENST00000412427.1	lincRNA	0	1/2	ENST00000412427.1:n.148+830T>C	0	0	0	0	0	0	rs2935942	0	1	0	SNV	Clone_based_ensembl_gene	0	YES	4	0	0	0	0	0	0	0	0	0	0	0	0	chr1:g.17190760T>C	0.1721	0.1846
chr1	17191166	rs2501816	A	C	6	152	1740	0.038	C	intron_variant&non_coding_transcript_variant	MODIFIER	AL590644.1	ENSG00000204362	Transcript	ENST00000412427.1	lincRNA	0	1/2	ENST00000412427.1:n.148+1236A>C	0	0	0	0	0	0	rs2501816	0	1	0	SNV	Clone_based_ensembl_gene	0	YES	4	0	0	0	0	0	0	0	0	0	0	0	0	chr1:g.17191166A>C	0.2636	0.4864
chr1	17191188	rs2454180	C	A	6	152	1777	0.038	A	intron_variant&non_coding_transcript_variant	MODIFIER	AL590644.1	ENSG00000204362	Transcript	ENST00000412427.1	lincRNA	0	1/2	ENST00000412427.1:n.148+1258C>A	0	0	0	0	0	0	rs2454180	0	1	0	SNV	Clone_based_ensembl_gene	0	YES	4	0	0	0	0	0	0	0	0	0	0	0	0	chr1:g.17191188C>A	0.2446	0.4433
chr1	17191209	rs2454179	C	T	6	152	1818	0.038	T	intron_variant&non_coding_transcript_variant	MODIFIER	AL590644.1	ENSG00000204362	Transcript	ENST00000412427.1	lincRNA	0	1/2	ENST00000412427.1:n.148+1279C>T	0	0	0	0	0	0	rs2454179	0	1	0	SNV	Clone_based_ensembl_gene	0	YES	4	0	0	0	0	0	0	0	0	0	0	0	0	chr1:g.17191209C>T	0.245	0.4448
chr1	17191211	rs2501817	T	C	6	152	1847	0.038	C	intron_variant&non_coding_transcript_variant	MODIFIER	AL590644.1	ENSG00000204362	Transcript	ENST00000412427.1	lincRNA	0	1/2	ENST00000412427.1:n.148+1281T>C	0	0	0	0	0	0	rs2501817	0	1	0	SNV	Clone_based_ensembl_gene	0	YES	4	0	0	0	0	0	0	0	0	0	0	0	0	chr1:g.17191211T>C	0.2642	0.4887
chr1	17191336	rs3104441	A	C	6	152	1339	0.038	C	intron_variant&non_coding_transcript_variant	MODIFIER	AL590644.1	ENSG00000204362	Transcript	ENST00000412427.1	lincRNA	0	1/2	ENST00000412427.1:n.148+1406A>C	0	0	0	0	0	0	rs3104441	0	1	0	SNV	Clone_based_ensembl_gene	0	YES	4	0	0	0	0	0	0	0	0	0	0	0	0	chr1:g.17191336A>C	0.2953	0.5522
chr1	17191338	rs3123530	T	A	6	152	1322	0.038	A	intron_variant&non_coding_transcript_variant	MODIFIER	AL590644.1	ENSG00000204362	Transcript	ENST00000412427.1	lincRNA	0	1/2	ENST00000412427.1:n.148+1408T>A	0	0	0	0	0	0	rs3123530	0	1	0	SNV	Clone_based_ensembl_gene	0	YES	4	0	0	0	0	0	0	0	0	0	0	0	0	chr1:g.17191338T>A	0.2566	0.472
chr1	17191434	rs3003466	A	G	7	152	1208	0.045	G	intron_variant&non_coding_transcript_variant	MODIFIER	AL590644.1	ENSG00000204362	Transcript	ENST00000412427.1	lincRNA	0	1/2	ENST00000412427.1:n.148+1504A>G	0	0	0	0	0	0	rs3003466	0	1	0	SNV	Clone_based_ensembl_gene	0	YES	4	0	0	0	0	0	0	0	0	0	0	0	0	chr1:g.17191434A>G	0.1376	0.1369
chr1	17191891	rs146332589	T	C	2	152	1147	0.013	C	intron_variant&non_coding_transcript_variant	MODIFIER	AL590644.1	ENSG00000204362	Transcript	ENST00000412427.1	lincRNA	0	1/2	ENST00000412427.1:n.149-1074T>C	0	0	0	0	0	0	rs146332589	0	1	0	SNV	Clone_based_ensembl_gene	0	YES	4	0	0	0	0	0	0	0	0	0	0	0	0	chr1:g.17191891T>C	0	0
chr1	17192191	rs577348509	G	T	2	152	1695	0.013	T	intron_variant&non_coding_transcript_variant	MODIFIER	AL590644.1	ENSG00000204362	Transcript	ENST00000412427.1	lincRNA	0	1/2	ENST00000412427.1:n.149-774G>T	0	0	0	0	0	0	rs577348509	0	1	0	SNV	Clone_based_ensembl_gene	0	YES	4	0	0	0	0	0	0	0	0	0	0	0	0	chr1:g.17192191G>T	0.0006	0
chr1	17200247	rs534843280	G	A	5	152	2273	0.038	A	upstream_gene_variant	MODIFIER	PADI1	ENSG00000142623	Transcript	ENST00000375471.5	protein_coding	0	0	0	0	0	0	0	0	0	rs534843280	4881	1	0	SNV	HGNC	HGNC:18367	YES	1	P1	CCDS178.1	ENSP00000364620	Q9ULC6	0	UPI000013D8A2	0	0	0	0	0	0	chr1:g.17200247G>A	0.0002	0
chr1	17212684	rs192086651	G	A	5	152	2151	0.032	A	intron_variant	MODIFIER	PADI1	ENSG00000142623	Transcript	ENST00000375471.5	protein_coding	0	1/15	ENST00000375471.5:c.92+7375G>A	0	0	0	0	0	0	rs192086651	0	1	0	SNV	HGNC	HGNC:18367	YES	1	P1	CCDS178.1	ENSP00000364620	Q9ULC6	0	UPI000013D8A2	0	0	0	0	0	0	chr1:g.17212684G>A	0.0002	0
chr1	17235188	rs796599278	A	G	2	152	831	0.013	G	intron_variant	MODIFIER	PADI1	ENSG00000142623	Transcript	ENST00000375471.5	protein_coding	0	11/15	ENST00000375471.5:c.1314-2126A>G	0	0	0	0	0	0	rs796599278	0	1	0	SNV	HGNC	HGNC:18367	YES	1	P1	CCDS178.1	ENSP00000364620	Q9ULC6	0	UPI000013D8A2	0	0	0	0	0	0	chr1:g.17235188A>G	0	0
chr1	17235293	rs11576788	G	A	3	150	1226	0.019	A	intron_variant	MODIFIER	PADI1	ENSG00000142623	Transcript	ENST00000375471.5	protein_coding	0	11/15	ENST00000375471.5:c.1314-2021G>A	0	0	0	0	0	0	rs11576788	0	1	0	SNV	HGNC	HGNC:18367	YES	1	P1	CCDS178.1	ENSP00000364620	Q9ULC6	0	UPI000013D8A2	0	0	0	0	0	0	chr1:g.17235293G>A	0	0
chr1	17516348	rs145384098	C	T	7	152	1897	0.045	T	regulatory_region_variant	MODIFIER	0	0	RegulatoryFeature	ENSR00000348957	CTCF_binding_site	0	0	0	0	0	0	0	0	0	rs145384098	0	0	0	SNV	0	0	0	0	0	0	0	0	0	0	0	0	0	0	0	0	chr1:g.17516348C>T	0.0034	0
chr1	17532810	rs144200595	G	A	5	152	1371	0.032	A	regulatory_region_variant	MODIFIER	0	0	RegulatoryFeature	ENSR00000348965	promoter_flanking_region	0	0	0	0	0	0	0	0	0	rs144200595	0	0	0	SNV	0	0	0	0	0	0	0	0	0	0	0	0	0	0	0	0	chr1:g.17532810G>A	0.01	0
chr1	17567406	rs186482352	G	A	6	152	1685	0.038	A	intron_variant	MODIFIER	ARHGEF10L	ENSG00000074964	Transcript	ENST00000361221.8	protein_coding	0	1/28	ENST00000361221.8:c.-43-13147G>A	0	0	0	0	0	0	rs186482352	0	1	0	SNV	HGNC	HGNC:25540	YES	1	P3	CCDS182.1	ENSP00000355060	Q9HCE6	0	UPI00004CA9C5	0	1	0	0	0	0	chr1:g.17567406G>A	0.005	0
chr1	17570939	rs187938582	A	G	6	152	2289	0.038	G	intron_variant	MODIFIER	ARHGEF10L	ENSG00000074964	Transcript	ENST00000361221.8	protein_coding	0	1/28	ENST00000361221.8:c.-43-9614A>G	0	0	0	0	0	0	rs187938582	0	1	0	SNV	HGNC	HGNC:25540	YES	1	P3	CCDS182.1	ENSP00000355060	Q9HCE6	0	UPI00004CA9C5	0	1	0	0	0	0	chr1:g.17570939A>G	0.0048	0
chr1	17581682	rs12026569	A	T	7	152	2072	0.045	T	intron_variant	MODIFIER	ARHGEF10L	ENSG00000074964	Transcript	ENST00000361221.8	protein_coding	0	2/28	ENST00000361221.8:c.37+1050A>T	0	0	0	0	0	0	rs12026569	0	1	0	SNV	HGNC	HGNC:25540	YES	1	P3	CCDS182.1	ENSP00000355060	Q9HCE6	0	UPI00004CA9C5	0	1	0	0	0	0	chr1:g.17581682A>T	0.1234	0.2587
chr1	17582155	rs61669876	C	T	3	152	1783	0.019	T	intron_variant	MODIFIER	ARHGEF10L	ENSG00000074964	Transcript	ENST00000361221.8	protein_coding	0	2/28	ENST00000361221.8:c.37+1523C>T	0	0	0	0	0	0	rs61669876	0	1	0	SNV	HGNC	HGNC:25540	YES	1	P3	CCDS182.1	ENSP00000355060	Q9HCE6	0	UPI00004CA9C5	0	1	0	0	0	0	chr1:g.17582155C>T	0.1496	0.1437
chr1	17587168	rs12031077	C	T	5	152	2404	0.032	T	intron_variant	MODIFIER	ARHGEF10L	ENSG00000074964	Transcript	ENST00000361221.8	protein_coding	0	2/28	ENST00000361221.8:c.38-292C>T	0	0	0	0	0	0	rs12031077	0	1	0	SNV	HGNC	HGNC:25540	YES	1	P3	CCDS182.1	ENSP00000355060	Q9HCE6	0	UPI00004CA9C5	0	1	0	0	0	0	chr1:g.17587168C>T	0.0775	0.0454
chr1	17597023	rs12127699	G	A	5	152	2331	0.032	A	intron_variant	MODIFIER	ARHGEF10L	ENSG00000074964	Transcript	ENST00000361221.8	protein_coding	0	4/28	ENST00000361221.8:c.258-5104G>A	0	0	0	0	0	0	rs12127699	0	1	0	SNV	HGNC	HGNC:25540	YES	1	P3	CCDS182.1	ENSP00000355060	Q9HCE6	0	UPI00004CA9C5	0	1	0	0	0	0	chr1:g.17597023G>A	0.0803	0.0061
chr1	18803702	rs1021556803	G	A	2	152	1949	0.013	A	intergenic_variant	MODIFIER	0	0	0	0	0	0	0	0	0	0	0	0	0	0	rs1021556803	0	0	0	SNV	0	0	0	0	0	0	0	0	0	0	0	0	0	0	0	0	chr1:g.18803702G>A	0	0
chr1	18803709	rs967594125	C	T	3	152	1962	0.019	T	intergenic_variant	MODIFIER	0	0	0	0	0	0	0	0	0	0	0	0	0	0	rs967594125	0	0	0	SNV	0	0	0	0	0	0	0	0	0	0	0	0	0	0	0	0	chr1:g.18803709C>T	0	0
chr1	18804026	rs72651806	G	A	2	152	1813	0.013	A	regulatory_region_variant	MODIFIER	0	0	RegulatoryFeature	ENSR00000349283	promoter_flanking_region	0	0	0	0	0	0	0	0	0	rs72651806	0	0	0	SNV	0	0	0	0	0	0	0	0	0	0	0	0	0	0	0	0	chr1:g.18804026G>A	0.0335	0.003
chr1	18804610	0	A	G	2	152	2329	0.013	G	regulatory_region_variant	MODIFIER	0	0	RegulatoryFeature	ENSR00000349283	promoter_flanking_region	0	0	0	0	0	0	0	0	0	0	0	0	0	SNV	0	0	0	0	0	0	0	0	0	0	0	0	0	0	0	0	chr1:g.18804610A>G	0	0
chr1	18805035	rs4075769	G	C	2	152	1938	0.013	C	regulatory_region_variant	MODIFIER	0	0	RegulatoryFeature	ENSR00000349283	promoter_flanking_region	0	0	0	0	0	0	0	0	0	rs4075769	0	0	0	SNV	0	0	0	0	0	0	0	0	0	0	0	0	0	0	0	0	chr1:g.18805035G>C	0.2296	0.2247
chr1	18806578	rs117150399	G	T	3	152	2455	0.019	T	regulatory_region_variant	MODIFIER	0	0	RegulatoryFeature	ENSR00000349284	promoter_flanking_region	0	0	0	0	0	0	0	0	0	rs117150399	0	0	0	SNV	0	0	0	0	0	0	0	0	0	0	0	0	0	0	0	0	chr1:g.18806578G>T	0.0216	0.0008
chr1	18807225	rs117438259	A	G	5	152	1801	0.032	G	regulatory_region_variant	MODIFIER	0	0	RegulatoryFeature	ENSR00000349286	enhancer	0	0	0	0	0	0	0	0	0	rs117438259	0	0	0	SNV	0	0	0	0	0	0	0	0	0	0	0	0	0	0	0	0	chr1:g.18807225A>G	0.0214	0.0008
chr1	18807496	rs6603912	A	G	3	152	1982	0.019	G	intergenic_variant	MODIFIER	0	0	0	0	0	0	0	0	0	0	0	0	0	0	rs6603912	0	0	0	SNV	0	0	0	0	0	0	0	0	0	0	0	0	0	0	0	0	chr1:g.18807496A>G	0.2568	0.3079
chr1	18808439	0	G	A	5	152	2549	0.032	A	intergenic_variant	MODIFIER	0	0	0	0	0	0	0	0	0	0	0	0	0	0	0	0	0	0	SNV	0	0	0	0	0	0	0	0	0	0	0	0	0	0	0	0	chr1:g.18808439G>A	0	0
chr1	18813788	rs1042508984	T	C	2	152	1919	0.019	C	intergenic_variant	MODIFIER	0	0	0	0	0	0	0	0	0	0	0	0	0	0	rs1042508984	0	0	0	SNV	0	0	0	0	0	0	0	0	0	0	0	0	0	0	0	0	chr1:g.18813788T>C	0	0
chr1	18901486	0	C	A	2	152	2158	0.013	A	intron_variant	MODIFIER	ALDH4A1	ENSG00000159423	Transcript	ENST00000375341.8	protein_coding	0	1/14	ENST00000375341.8:c.62+976G>T	0	0	0	0	0	0	0	0	-1	0	SNV	HGNC	HGNC:406	YES	1	P1	CCDS188.1	ENSP00000364490	P30038	A0A024RAD8	UPI000007418C	0	1	0	0	0	0	chr1:g.18901486C>A	0	0
chr1	18902974	rs78979091	C	A	3	152	2214	0.019	A	upstream_gene_variant	MODIFIER	ALDH4A1	ENSG00000159423	Transcript	ENST00000375341.8	protein_coding	0	0	0	0	0	0	0	0	0	rs78979091	419	-1	0	SNV	HGNC	HGNC:406	YES	1	P1	CCDS188.1	ENSP00000364490	P30038	A0A024RAD8	UPI000007418C	0	1	0	0	0	0	chr1:g.18902974C>A	0.0062	0.0008
chr1	18903925	rs72936456	C	G	3	152	2287	0.019	G	upstream_gene_variant	MODIFIER	ALDH4A1	ENSG00000159423	Transcript	ENST00000375341.8	protein_coding	0	0	0	0	0	0	0	0	0	rs72936456	1370	-1	0	SNV	HGNC	HGNC:406	YES	1	P1	CCDS188.1	ENSP00000364490	P30038	A0A024RAD8	UPI000007418C	0	1	0	0	0	0	chr1:g.18903925C>G	0.1256	0.2648
chr1	18904397	rs79838092	A	G	3	152	1956	0.019	G	upstream_gene_variant	MODIFIER	ALDH4A1	ENSG00000159423	Transcript	ENST00000375341.8	protein_coding	0	0	0	0	0	0	0	0	0	rs79838092	1842	-1	0	SNV	HGNC	HGNC:406	YES	1	P1	CCDS188.1	ENSP00000364490	P30038	A0A024RAD8	UPI000007418C	0	1	0	0	0	0	chr1:g.18904397A>G	0.0451	0.0893
chr1	18904523	rs2295227	A	G	3	152	2158	0.019	G	upstream_gene_variant	MODIFIER	ALDH4A1	ENSG00000159423	Transcript	ENST00000375341.8	protein_coding	0	0	0	0	0	0	0	0	0	rs2295227	1968	-1	0	SNV	HGNC	HGNC:406	YES	1	P1	CCDS188.1	ENSP00000364490	P30038	A0A024RAD8	UPI000007418C	0	1	0	0	0	0	chr1:g.18904523A>G	0.0447	0.0877
chr1	18906968	rs3811400	G	C	3	152	1694	0.019	C	upstream_gene_variant	MODIFIER	ALDH4A1	ENSG00000159423	Transcript	ENST00000375341.8	protein_coding	0	0	0	0	0	0	0	0	0	rs3811400	4413	-1	0	SNV	HGNC	HGNC:406	YES	1	P1	CCDS188.1	ENSP00000364490	P30038	A0A024RAD8	UPI000007418C	0	1	0	0	0	0	chr1:g.18906968G>C	0.0641	0.0976
chr1	18907257	rs3811401	C	T	3	152	2130	0.019	T	upstream_gene_variant	MODIFIER	ALDH4A1	ENSG00000159423	Transcript	ENST00000375341.8	protein_coding	0	0	0	0	0	0	0	0	0	rs3811401	4702	-1	0	SNV	HGNC	HGNC:406	YES	1	P1	CCDS188.1	ENSP00000364490	P30038	A0A024RAD8	UPI000007418C	0	1	0	0	0	0	chr1:g.18907257C>T	0.1046	0.2443
chr1	18907468	rs28755769	C	T	3	152	2165	0.019	T	upstream_gene_variant	MODIFIER	ALDH4A1	ENSG00000159423	Transcript	ENST00000375341.8	protein_coding	0	0	0	0	0	0	0	0	0	rs28755769	4913	-1	0	SNV	HGNC	HGNC:406	YES	1	P1	CCDS188.1	ENSP00000364490	P30038	A0A024RAD8	UPI000007418C	0	1	0	0	0	0	chr1:g.18907468C>T	0.1046	0.2443
chr1	18907609	rs28515791	G	A	3	152	2119	0.019	A	3_prime_UTR_variant	MODIFIER	IFFO2	ENSG00000169991	Transcript	ENST00000455833.7	protein_coding	9/9	0	ENST00000455833.7:c.*952C>T	0	2850/6179	0	0	0	0	rs28515791	0	-1	0	SNV	HGNC	HGNC:27006	YES	5	P1	CCDS44076.1	ENSP00000387941	Q5TF58	0	UPI0000EE7032	0	0	0	0	0	0	chr1:g.18907609G>A	0.0645	0.0991
chr1	18907640	rs28530674	A	G	3	152	2092	0.019	G	3_prime_UTR_variant	MODIFIER	IFFO2	ENSG00000169991	Transcript	ENST00000455833.7	protein_coding	9/9	0	ENST00000455833.7:c.*921T>C	0	2819/6179	0	0	0	0	rs28530674	0	-1	0	SNV	HGNC	HGNC:27006	YES	5	P1	CCDS44076.1	ENSP00000387941	Q5TF58	0	UPI0000EE7032	0	0	0	0	0	0	chr1:g.18907640A>G	0.131	0.2882
chr1	18907680	rs28469173	A	G	3	152	1994	0.019	G	3_prime_UTR_variant	MODIFIER	IFFO2	ENSG00000169991	Transcript	ENST00000455833.7	protein_coding	9/9	0	ENST00000455833.7:c.*881T>C	0	2779/6179	0	0	0	0	rs28469173	0	-1	0	SNV	HGNC	HGNC:27006	YES	5	P1	CCDS44076.1	ENSP00000387941	Q5TF58	0	UPI0000EE7032	0	0	0	0	0	0	chr1:g.18907680A>G	0.1048	0.2451
chr1	18908075	rs60945638	T	C	3	152	1865	0.019	C	3_prime_UTR_variant	MODIFIER	IFFO2	ENSG00000169991	Transcript	ENST00000455833.7	protein_coding	9/9	0	ENST00000455833.7:c.*486A>G	0	2384/6179	0	0	0	0	rs60945638	0	-1	0	SNV	HGNC	HGNC:27006	YES	5	P1	CCDS44076.1	ENSP00000387941	Q5TF58	0	UPI0000EE7032	0	0	0	0	0	0	chr1:g.18908075T>C	0.1046	0.2443
chr1	18908422	rs9426800	A	G	3	152	2045	0.019	G	3_prime_UTR_variant	MODIFIER	IFFO2	ENSG00000169991	Transcript	ENST00000455833.7	protein_coding	9/9	0	ENST00000455833.7:c.*139T>C	0	2037/6179	0	0	0	0	rs9426800	0	-1	0	SNV	HGNC	HGNC:27006	YES	5	P1	CCDS44076.1	ENSP00000387941	Q5TF58	0	UPI0000EE7032	0	0	0	0	0	0	chr1:g.18908422A>G	0.1288	0.2821
chr1	18909241	rs79024199	C	T	3	152	2553	0.019	T	intron_variant	MODIFIER	IFFO2	ENSG00000169991	Transcript	ENST00000455833.7	protein_coding	0	8/8	ENST00000455833.7:c.1449-575G>A	0	0	0	0	0	0	rs79024199	0	-1	0	SNV	HGNC	HGNC:27006	YES	5	P1	CCDS44076.1	ENSP00000387941	Q5TF58	0	UPI0000EE7032	0	0	0	0	0	0	chr1:g.18909241C>T	0.0256	0.0015
chr1	18909270	rs75285287	C	T	3	152	2578	0.019	T	intron_variant	MODIFIER	IFFO2	ENSG00000169991	Transcript	ENST00000455833.7	protein_coding	0	8/8	ENST00000455833.7:c.1449-604G>A	0	0	0	0	0	0	rs75285287	0	-1	0	SNV	HGNC	HGNC:27006	YES	5	P1	CCDS44076.1	ENSP00000387941	Q5TF58	0	UPI0000EE7032	0	0	0	0	0	0	chr1:g.18909270C>T	0.0254	0.0015
chr1	18909272	rs80074111	G	A	3	152	2572	0.019	A	intron_variant	MODIFIER	IFFO2	ENSG00000169991	Transcript	ENST00000455833.7	protein_coding	0	8/8	ENST00000455833.7:c.1449-606C>T	0	0	0	0	0	0	rs80074111	0	-1	0	SNV	HGNC	HGNC:27006	YES	5	P1	CCDS44076.1	ENSP00000387941	Q5TF58	0	UPI0000EE7032	0	0	0	0	0	0	chr1:g.18909272G>A	0.0256	0.0015
chr1	18909470	rs74620760	T	C	3	152	2302	0.019	C	intron_variant	MODIFIER	IFFO2	ENSG00000169991	Transcript	ENST00000455833.7	protein_coding	0	8/8	ENST00000455833.7:c.1449-804A>G	0	0	0	0	0	0	rs74620760	0	-1	0	SNV	HGNC	HGNC:27006	YES	5	P1	CCDS44076.1	ENSP00000387941	Q5TF58	0	UPI0000EE7032	0	0	0	0	0	0	chr1:g.18909470T>C	0.0254	0.0015
chr1	18912922	rs28489396	C	A	3	152	2515	0.019	A	intron_variant	MODIFIER	IFFO2	ENSG00000169991	Transcript	ENST00000455833.7	protein_coding	0	5/8	ENST00000455833.7:c.1104-839G>T	0	0	0	0	0	0	rs28489396	0	-1	0	SNV	HGNC	HGNC:27006	YES	5	P1	CCDS44076.1	ENSP00000387941	Q5TF58	0	UPI0000EE7032	0	0	0	0	0	0	chr1:g.18912922C>A	0.0931	0.1293
chr1	18926993	rs973670638	C	T	2	152	2314	0.013	T	intron_variant	MODIFIER	IFFO2	ENSG00000169991	Transcript	ENST00000455833.7	protein_coding	0	1/8	ENST00000455833.7:c.666-5872G>A	0	0	0	0	0	0	rs973670638	0	-1	0	SNV	HGNC	HGNC:27006	YES	5	P1	CCDS44076.1	ENSP00000387941	Q5TF58	0	UPI0000EE7032	0	0	0	0	0	0	chr1:g.18926993C>T	0	0
chr1	18928840	rs56115287	C	T	3	152	2302	0.019	T	intron_variant	MODIFIER	IFFO2	ENSG00000169991	Transcript	ENST00000455833.7	protein_coding	0	1/8	ENST00000455833.7:c.666-7719G>A	0	0	0	0	0	0	rs56115287	0	-1	0	SNV	HGNC	HGNC:27006	YES	5	P1	CCDS44076.1	ENSP00000387941	Q5TF58	0	UPI0000EE7032	0	0	0	0	0	0	chr1:g.18928840C>T	0.104	0.0038
chr1	18940440	rs562090108	T	C	2	152	2396	0.013	C	intron_variant	MODIFIER	IFFO2	ENSG00000169991	Transcript	ENST00000455833.7	protein_coding	0	1/8	ENST00000455833.7:c.665+15228A>G	0	0	0	0	0	0	rs562090108	0	-1	0	SNV	HGNC	HGNC:27006	YES	5	P1	CCDS44076.1	ENSP00000387941	Q5TF58	0	UPI0000EE7032	0	0	0	0	0	0	chr1:g.18940440T>C	0	0
chr1	18942878	rs146415181	G	A	2	152	508	0.013	A	intron_variant	MODIFIER	IFFO2	ENSG00000169991	Transcript	ENST00000455833.7	protein_coding	0	1/8	ENST00000455833.7:c.665+12790C>T	0	0	0	0	0	0	rs146415181	0	-1	0	SNV	HGNC	HGNC:27006	YES	5	P1	CCDS44076.1	ENSP00000387941	Q5TF58	0	UPI0000EE7032	0	0	0	0	0	0	chr1:g.18942878G>A	0.0341	0.0272
chr1	18998039	rs28571899	C	T	7	152	2630	0.045	T	regulatory_region_variant	MODIFIER	0	0	RegulatoryFeature	ENSR00000349351	CTCF_binding_site	0	0	0	0	0	0	0	0	0	rs28571899	0	0	0	SNV	0	0	0	0	0	0	0	0	0	0	0	0	0	0	0	0	chr1:g.18998039C>T	0.1452	0.2534
chr1	19008560	rs72953420	T	G	7	152	1667	0.045	G	regulatory_region_variant	MODIFIER	0	0	RegulatoryFeature	ENSR00000349360	promoter_flanking_region	0	0	0	0	0	0	0	0	0	rs72953420	0	0	0	SNV	0	0	0	0	0	0	0	0	0	0	0	0	0	0	0	0	chr1:g.19008560T>G	0.1478	0.2595
chr1	19080863	rs78053998	G	A	3	152	2281	0.019	A	intron_variant	MODIFIER	UBR4	ENSG00000127481	Transcript	ENST00000375254.8	protein_coding	0	103/105	ENST00000375254.8:c.15233+486C>T	0	0	0	0	0	0	rs78053998	0	-1	0	SNV	HGNC	HGNC:30313	YES	1	P1	CCDS189.1	ENSP00000364403	Q5T4S7	0	UPI000021276F	0	0	0	0	0	0	chr1:g.19080863G>A	0.0333	0.028
chr1	19080950	rs78554758	G	A	3	152	2018	0.019	A	intron_variant	MODIFIER	UBR4	ENSG00000127481	Transcript	ENST00000375254.8	protein_coding	0	103/105	ENST00000375254.8:c.15233+399C>T	0	0	0	0	0	0	rs78554758	0	-1	0	SNV	HGNC	HGNC:30313	YES	1	P1	CCDS189.1	ENSP00000364403	Q5T4S7	0	UPI000021276F	0	0	0	0	0	0	chr1:g.19080950G>A	0.1048	0.0938
chr1	19208200	rs12402921	G	C	7	152	1909	0.045	C	intron_variant	MODIFIER	UBR4	ENSG00000127481	Transcript	ENST00000375254.8	protein_coding	0	1/105	ENST00000375254.8:c.176+1873C>G	0	0	0	0	0	0	rs12402921	0	-1	0	SNV	HGNC	HGNC:30313	YES	1	P1	CCDS189.1	ENSP00000364403	Q5T4S7	0	UPI000021276F	0	0	0	0	0	0	chr1:g.19208200G>C	0.0044	0
chr1	19310626	rs751712562	C	T	2	152	1931	0.013	T	intron_variant	MODIFIER	AKR7A2	ENSG00000053371	Transcript	ENST00000235835.7	protein_coding	0	1/6	ENST00000235835.7:c.298+1201G>A	0	0	0	0	0	0	rs751712562	0	-1	0	SNV	HGNC	HGNC:389	YES	1	P1	CCDS194.1	ENSP00000235835	O43488	V9HWA2	UPI00001D965B	0	0	0	0	0	0	chr1:g.19310626C>T	0	0
chr1	19362727	rs80086299	T	C	4	152	1534	0.026	C	intron_variant	MODIFIER	CAPZB	ENSG00000077549	Transcript	ENST00000433834.5	protein_coding	0	4/8	ENST00000433834.5:c.417-5164A>G	0	0	0	0	0	0	rs80086299	0	-1	0	SNV	HGNC	HGNC:1491	YES	2	A1	CCDS72718.1	ENSP00000401010	0	B1AK88	UPI0000458978	0	0	0	0	0	0	chr1:g.19362727T>C	0.01	0
chr1	19367637	rs771816967	G	A	2	152	2401	0.013	A	intron_variant	MODIFIER	CAPZB	ENSG00000077549	Transcript	ENST00000433834.5	protein_coding	0	4/8	ENST00000433834.5:c.417-10074C>T	0	0	0	0	0	0	rs771816967	0	-1	0	SNV	HGNC	HGNC:1491	YES	2	A1	CCDS72718.1	ENSP00000401010	0	B1AK88	UPI0000458978	0	0	0	0	0	0	chr1:g.19367637G>A	0	0
chr1	19367707	rs760607127	C	A	2	152	2497	0.013	A	intron_variant	MODIFIER	CAPZB	ENSG00000077549	Transcript	ENST00000433834.5	protein_coding	0	4/8	ENST00000433834.5:c.417-10144G>T	0	0	0	0	0	0	rs760607127	0	-1	0	SNV	HGNC	HGNC:1491	YES	2	A1	CCDS72718.1	ENSP00000401010	0	B1AK88	UPI0000458978	0	0	0	0	0	0	chr1:g.19367707C>A	0	0
chr1	19368638	rs184803432	C	T	3	152	933	0.019	T	intron_variant	MODIFIER	CAPZB	ENSG00000077549	Transcript	ENST00000433834.5	protein_coding	0	4/8	ENST00000433834.5:c.416+9902G>A	0	0	0	0	0	0	rs184803432	0	-1	0	SNV	HGNC	HGNC:1491	YES	2	A1	CCDS72718.1	ENSP00000401010	0	B1AK88	UPI0000458978	0	0	0	0	0	0	chr1:g.19368638C>T	0.0044	0
chr1	19371478	rs570220636	G	A	2	152	2197	0.013	A	intron_variant	MODIFIER	CAPZB	ENSG00000077549	Transcript	ENST00000433834.5	protein_coding	0	4/8	ENST00000433834.5:c.416+7062C>T	0	0	0	0	0	0	rs570220636	0	-1	0	SNV	HGNC	HGNC:1491	YES	2	A1	CCDS72718.1	ENSP00000401010	0	B1AK88	UPI0000458978	0	0	0	0	0	0	chr1:g.19371478G>A	0.0004	0
chr1	19373305	0	C	T	2	152	2112	0.013	T	intron_variant	MODIFIER	CAPZB	ENSG00000077549	Transcript	ENST00000433834.5	protein_coding	0	4/8	ENST00000433834.5:c.416+5235G>A	0	0	0	0	0	0	0	0	-1	0	SNV	HGNC	HGNC:1491	YES	2	A1	CCDS72718.1	ENSP00000401010	0	B1AK88	UPI0000458978	0	0	0	0	0	0	chr1:g.19373305C>T	0	0
chr1	19390844	rs113515663	G	A	2	152	2202	0.013	A	intron_variant	MODIFIER	CAPZB	ENSG00000077549	Transcript	ENST00000433834.5	protein_coding	0	2/8	ENST00000433834.5:c.181-5218C>T	0	0	0	0	0	0	rs113515663	0	-1	0	SNV	HGNC	HGNC:1491	YES	2	A1	CCDS72718.1	ENSP00000401010	0	B1AK88	UPI0000458978	0	0	0	0	0	0	chr1:g.19390844G>A	0.0144	0.0008
chr1	19401169	rs991972501	C	T	5	152	543	0.032	T	intron_variant	MODIFIER	CAPZB	ENSG00000077549	Transcript	ENST00000433834.5	protein_coding	0	2/8	ENST00000433834.5:c.181-15543G>A	0	0	0	0	0	0	rs991972501	0	-1	0	SNV	HGNC	HGNC:1491	YES	2	A1	CCDS72718.1	ENSP00000401010	0	B1AK88	UPI0000458978	0	0	0	0	0	0	chr1:g.19401169C>T	0	0
chr1	19404786	rs566888966	C	T	2	152	2340	0.013	T	intron_variant	MODIFIER	CAPZB	ENSG00000077549	Transcript	ENST00000433834.5	protein_coding	0	2/8	ENST00000433834.5:c.180+14875G>A	0	0	0	0	0	0	rs566888966	0	-1	0	SNV	HGNC	HGNC:1491	YES	2	A1	CCDS72718.1	ENSP00000401010	0	B1AK88	UPI0000458978	0	0	0	0	0	0	chr1:g.19404786C>T	0	0
chr1	19413719	rs1368021853	G	A	2	152	2103	0.013	A	intron_variant	MODIFIER	CAPZB	ENSG00000077549	Transcript	ENST00000433834.5	protein_coding	0	2/8	ENST00000433834.5:c.180+5942C>T	0	0	0	0	0	0	rs1368021853	0	-1	0	SNV	HGNC	HGNC:1491	YES	2	A1	CCDS72718.1	ENSP00000401010	0	B1AK88	UPI0000458978	0	0	0	0	0	0	chr1:g.19413719G>A	0	0
chr1	19424039	rs146311087	T	C	7	152	1635	0.045	C	intron_variant	MODIFIER	CAPZB	ENSG00000077549	Transcript	ENST00000433834.5	protein_coding	0	1/8	ENST00000433834.5:c.91-4289A>G	0	0	0	0	0	0	rs146311087	0	-1	0	SNV	HGNC	HGNC:1491	YES	2	A1	CCDS72718.1	ENSP00000401010	0	B1AK88	UPI0000458978	0	0	0	0	0	0	chr1:g.19424039T>C	0.0114	0.0008
chr1	19424522	rs75797435	A	T	2	152	2115	0.013	T	intron_variant	MODIFIER	CAPZB	ENSG00000077549	Transcript	ENST00000433834.5	protein_coding	0	1/8	ENST00000433834.5:c.91-4772T>A	0	0	0	0	0	0	rs75797435	0	-1	0	SNV	HGNC	HGNC:1491	YES	2	A1	CCDS72718.1	ENSP00000401010	0	B1AK88	UPI0000458978	0	0	0	0	0	0	chr1:g.19424522A>T	0.0164	0.0008
chr1	19429210	rs984781948	C	G	3	152	834	0.019	G	intron_variant	MODIFIER	CAPZB	ENSG00000077549	Transcript	ENST00000433834.5	protein_coding	0	1/8	ENST00000433834.5:c.91-9460G>C	0	0	0	0	0	0	rs984781948	0	-1	0	SNV	HGNC	HGNC:1491	YES	2	A1	CCDS72718.1	ENSP00000401010	0	B1AK88	UPI0000458978	0	0	0	0	0	0	chr1:g.19429210C>G	0	0
chr1	19435899	rs184327426	G	C	4	152	2445	0.026	C	intron_variant	MODIFIER	CAPZB	ENSG00000077549	Transcript	ENST00000433834.5	protein_coding	0	1/8	ENST00000433834.5:c.91-16149C>G	0	0	0	0	0	0	rs184327426	0	-1	0	SNV	HGNC	HGNC:1491	YES	2	A1	CCDS72718.1	ENSP00000401010	0	B1AK88	UPI0000458978	0	0	0	0	0	0	chr1:g.19435899G>C	0.0032	0.0008
chr1	19439587	rs574334358	T	C	2	152	2238	0.013	C	intron_variant	MODIFIER	CAPZB	ENSG00000077549	Transcript	ENST00000433834.5	protein_coding	0	1/8	ENST00000433834.5:c.91-19837A>G	0	0	0	0	0	0	rs574334358	0	-1	0	SNV	HGNC	HGNC:1491	YES	2	A1	CCDS72718.1	ENSP00000401010	0	B1AK88	UPI0000458978	0	0	0	0	0	0	chr1:g.19439587T>C	0	0
chr1	19442014	rs867273450	A	C	3	152	597	0.019	C	intron_variant	MODIFIER	CAPZB	ENSG00000077549	Transcript	ENST00000433834.5	protein_coding	0	1/8	ENST00000433834.5:c.91-22264T>G	0	0	0	0	0	0	rs867273450	0	-1	0	SNV	HGNC	HGNC:1491	YES	2	A1	CCDS72718.1	ENSP00000401010	0	B1AK88	UPI0000458978	0	0	0	0	0	0	chr1:g.19442014A>C	0	0
chr1	19446353	rs10492998	C	T	2	152	1954	0.013	T	intron_variant	MODIFIER	CAPZB	ENSG00000077549	Transcript	ENST00000433834.5	protein_coding	0	1/8	ENST00000433834.5:c.91-26603G>A	0	0	0	0	0	0	rs10492998	0	-1	0	SNV	HGNC	HGNC:1491	YES	2	A1	CCDS72718.1	ENSP00000401010	0	B1AK88	UPI0000458978	0	0	0	0	0	0	chr1:g.19446353C>T	0.1717	0.0628
chr1	19450694	rs191037125	G	A	7	152	1798	0.045	A	intron_variant	MODIFIER	CAPZB	ENSG00000077549	Transcript	ENST00000433834.5	protein_coding	0	1/8	ENST00000433834.5:c.91-30944C>T	0	0	0	0	0	0	rs191037125	0	-1	0	SNV	HGNC	HGNC:1491	YES	2	A1	CCDS72718.1	ENSP00000401010	0	B1AK88	UPI0000458978	0	0	0	0	0	0	chr1:g.19450694G>A	0.0002	0
chr1	19457275	rs184828684	C	T	2	152	2291	0.013	T	intron_variant	MODIFIER	CAPZB	ENSG00000077549	Transcript	ENST00000433834.5	protein_coding	0	1/8	ENST00000433834.5:c.90+26915G>A	0	0	0	0	0	0	rs184828684	0	-1	0	SNV	HGNC	HGNC:1491	YES	2	A1	CCDS72718.1	ENSP00000401010	0	B1AK88	UPI0000458978	0	0	0	0	0	0	chr1:g.19457275C>T	0.0006	0
chr1	19466910	rs1414047429	T	G	3	152	842	0.019	G	intron_variant	MODIFIER	CAPZB	ENSG00000077549	Transcript	ENST00000433834.5	protein_coding	0	1/8	ENST00000433834.5:c.90+17280A>C	0	0	0	0	0	0	rs1414047429	0	-1	0	SNV	HGNC	HGNC:1491	YES	2	A1	CCDS72718.1	ENSP00000401010	0	B1AK88	UPI0000458978	0	0	0	0	0	0	chr1:g.19466910T>G	0	0
chr1	19468387	rs185427788	C	G	2	152	1560	0.013	G	intron_variant	MODIFIER	CAPZB	ENSG00000077549	Transcript	ENST00000433834.5	protein_coding	0	1/8	ENST00000433834.5:c.90+15803G>C	0	0	0	0	0	0	rs185427788	0	-1	0	SNV	HGNC	HGNC:1491	YES	2	A1	CCDS72718.1	ENSP00000401010	0	B1AK88	UPI0000458978	0	0	0	0	0	0	chr1:g.19468387C>G	0	0
chr1	19477926	rs949334995	C	T	2	152	2165	0.019	T	intron_variant	MODIFIER	CAPZB	ENSG00000077549	Transcript	ENST00000433834.5	protein_coding	0	1/8	ENST00000433834.5:c.90+6264G>A	0	0	0	0	0	0	rs949334995	0	-1	0	SNV	HGNC	HGNC:1491	YES	2	A1	CCDS72718.1	ENSP00000401010	0	B1AK88	UPI0000458978	0	0	0	0	0	0	chr1:g.19477926C>T	0	0
chr1	19478424	rs114059822	G	T	2	152	2530	0.013	T	intron_variant	MODIFIER	CAPZB	ENSG00000077549	Transcript	ENST00000433834.5	protein_coding	0	1/8	ENST00000433834.5:c.90+5766C>A	0	0	0	0	0	0	rs114059822	0	-1	0	SNV	HGNC	HGNC:1491	YES	2	A1	CCDS72718.1	ENSP00000401010	0	B1AK88	UPI0000458978	0	0	0	0	0	0	chr1:g.19478424G>T	0.0094	0.0008
chr1	19596050	rs904401623	T	C	2	152	1219	0.013	C	upstream_gene_variant	MODIFIER	MICOS10	ENSG00000173436	Transcript	ENST00000322753.7	protein_coding	0	0	0	0	0	0	0	0	0	rs904401623	929	1	0	SNV	HGNC	HGNC:32068	YES	1	P1	CCDS30620.1	ENSP00000325562	Q5TGZ0	0	UPI000015D608	0	0	0	0	0	0	chr1:g.19596050T>C	0	0
chr1	19623068	rs113087131	C	T	3	152	815	0.019	T	intron_variant	MODIFIER	MICOS10	ENSG00000173436	Transcript	ENST00000322753.7	protein_coding	0	2/3	ENST00000322753.7:c.113-406C>T	0	0	0	0	0	0	rs113087131	0	1	0	SNV	HGNC	HGNC:32068	YES	1	P1	CCDS30620.1	ENSP00000325562	Q5TGZ0	0	UPI000015D608	0	0	0	0	0	0	chr1:g.19623068C>T	0.0799	0.1074
chr1	19642856	rs6702295	G	T	3	152	2175	0.019	T	intron_variant&NMD_transcript_variant	MODIFIER	MICOS10-NBL1	ENSG00000270136	Transcript	ENST00000602450.1	nonsense_mediated_decay	0	2/4	ENST00000602450.1:c.*88-12156G>T	0	0	0	0	0	0	rs6702295	0	1	cds_start_NF	SNV	HGNC	HGNC:48338	YES	2	A2	0	ENSP00000473256	0	R4GMM1	UPI0002B831DA	0	0	0	0	0	0	chr1:g.19642856G>T	0.0801	0.1014
chr1	19644359	rs6669757	C	A	7	152	1133	0.045	A	intron_variant&NMD_transcript_variant	MODIFIER	MICOS10-NBL1	ENSG00000270136	Transcript	ENST00000602450.1	nonsense_mediated_decay	0	2/4	ENST00000602450.1:c.*88-10653C>A	0	0	0	0	0	0	rs6669757	0	1	cds_start_NF	SNV	HGNC	HGNC:48338	YES	2	A2	0	ENSP00000473256	0	R4GMM1	UPI0002B831DA	0	0	0	0	0	0	chr1:g.19644359C>A	0.3988	0.8616
chr1	19646092	rs11810271	A	G	7	152	1938	0.045	G	intron_variant&NMD_transcript_variant	MODIFIER	MICOS10-NBL1	ENSG00000270136	Transcript	ENST00000602450.1	nonsense_mediated_decay	0	2/4	ENST00000602450.1:c.*88-8920A>G	0	0	0	0	0	0	rs11810271	0	1	cds_start_NF	SNV	HGNC	HGNC:48338	YES	2	A2	0	ENSP00000473256	0	R4GMM1	UPI0002B831DA	0	0	0	0	0	0	chr1:g.19646092A>G	0.399	0.8593
chr1	19646217	rs11808455	G	A	3	152	2237	0.019	A	intron_variant&NMD_transcript_variant	MODIFIER	MICOS10-NBL1	ENSG00000270136	Transcript	ENST00000602450.1	nonsense_mediated_decay	0	2/4	ENST00000602450.1:c.*88-8795G>A	0	0	0	0	0	0	rs11808455	0	1	cds_start_NF	SNV	HGNC	HGNC:48338	YES	2	A2	0	ENSP00000473256	0	R4GMM1	UPI0002B831DA	0	0	0	0	0	0	chr1:g.19646217G>A	0.0719	0.0756
chr1	19646332	rs3828100	G	A	4	152	2319	0.026	A	intron_variant&NMD_transcript_variant	MODIFIER	MICOS10-NBL1	ENSG00000270136	Transcript	ENST00000602450.1	nonsense_mediated_decay	0	2/4	ENST00000602450.1:c.*88-8680G>A	0	0	0	0	0	0	rs3828100	0	1	cds_start_NF	SNV	HGNC	HGNC:48338	YES	2	A2	0	ENSP00000473256	0	R4GMM1	UPI0002B831DA	0	0	0	0	0	0	chr1:g.19646332G>A	0.151	0.2141
chr1	19646864	rs7522389	G	T	7	152	2295	0.045	T	intron_variant&NMD_transcript_variant	MODIFIER	MICOS10-NBL1	ENSG00000270136	Transcript	ENST00000602450.1	nonsense_mediated_decay	0	2/4	ENST00000602450.1:c.*88-8148G>T	0	0	0	0	0	0	rs7522389	0	1	cds_start_NF	SNV	HGNC	HGNC:48338	YES	2	A2	0	ENSP00000473256	0	R4GMM1	UPI0002B831DA	0	0	0	0	0	0	chr1:g.19646864G>T	0.393	0.8381
chr1	19646876	rs12736790	C	T	4	152	2290	0.026	T	intron_variant&NMD_transcript_variant	MODIFIER	MICOS10-NBL1	ENSG00000270136	Transcript	ENST00000602450.1	nonsense_mediated_decay	0	2/4	ENST00000602450.1:c.*88-8136C>T	0	0	0	0	0	0	rs12736790	0	1	cds_start_NF	SNV	HGNC	HGNC:48338	YES	2	A2	0	ENSP00000473256	0	R4GMM1	UPI0002B831DA	0	0	0	0	0	0	chr1:g.19646876C>T	0.1312	0.1399
chr1	19647866	rs11589390	C	T	2	152	2040	0.013	T	intron_variant&NMD_transcript_variant	MODIFIER	MICOS10-NBL1	ENSG00000270136	Transcript	ENST00000602450.1	nonsense_mediated_decay	0	2/4	ENST00000602450.1:c.*88-7146C>T	0	0	0	0	0	0	rs11589390	0	1	cds_start_NF	SNV	HGNC	HGNC:48338	YES	2	A2	0	ENSP00000473256	0	R4GMM1	UPI0002B831DA	0	0	0	0	0	0	chr1:g.19647866C>T	0	0
chr1	19648551	rs3790742	G	C	7	152	2172	0.045	C	intron_variant&NMD_transcript_variant	MODIFIER	MICOS10-NBL1	ENSG00000270136	Transcript	ENST00000602450.1	nonsense_mediated_decay	0	2/4	ENST00000602450.1:c.*88-6461G>C	0	0	0	0	0	0	rs3790742	0	1	cds_start_NF	SNV	HGNC	HGNC:48338	YES	2	A2	0	ENSP00000473256	0	R4GMM1	UPI0002B831DA	0	0	0	0	0	0	chr1:g.19648551G>C	0.1556	0.0862
chr1	19650626	rs970977150	C	T	2	152	1073	0.013	T	intron_variant&NMD_transcript_variant	MODIFIER	MICOS10-NBL1	ENSG00000270136	Transcript	ENST00000602450.1	nonsense_mediated_decay	0	2/4	ENST00000602450.1:c.*88-4386C>T	0	0	0	0	0	0	rs970977150	0	1	cds_start_NF	SNV	HGNC	HGNC:48338	YES	2	A2	0	ENSP00000473256	0	R4GMM1	UPI0002B831DA	0	0	0	0	0	0	chr1:g.19650626C>T	0	0
chr1	19659342	rs139631068	T	C	5	152	1573	0.032	C	downstream_gene_variant	MODIFIER	MICOS10-NBL1	ENSG00000270136	Transcript	ENST00000602450.1	nonsense_mediated_decay	0	0	0	0	0	0	0	0	0	rs139631068	2415	1	cds_start_NF	SNV	HGNC	HGNC:48338	YES	2	A2	0	ENSP00000473256	0	R4GMM1	UPI0002B831DA	0	0	0	0	0	0	chr1:g.19659342T>C	0.0042	0
chr1	19760175	rs568256387	C	T	2	152	911	0.013	T	intron_variant	MODIFIER	TMCO4	ENSG00000162542	Transcript	ENST00000294543.10	protein_coding	0	6/15	ENST00000294543.10:c.383-4409G>A	0	0	0	0	0	0	rs568256387	0	-1	0	SNV	HGNC	HGNC:27393	YES	1	P2	CCDS198.1	ENSP00000294543	Q5TGY1	0	UPI0000197EC6	0	0	0	0	0	0	chr1:g.19760175C>T	0.0074	0.0136
chr1	19766000	rs547515300	C	T	2	152	2211	0.013	T	intron_variant	MODIFIER	TMCO4	ENSG00000162542	Transcript	ENST00000294543.10	protein_coding	0	6/15	ENST00000294543.10:c.382+4542G>A	0	0	0	0	0	0	rs547515300	0	-1	0	SNV	HGNC	HGNC:27393	YES	1	P2	CCDS198.1	ENSP00000294543	Q5TGY1	0	UPI0000197EC6	0	0	0	0	0	0	chr1:g.19766000C>T	0.0002	0
chr1	19798223	rs12401541	C	T	4	152	2508	0.026	T	splice_region_variant&intron_variant	LOW	TMCO4	ENSG00000162542	Transcript	ENST00000294543.10	protein_coding	0	1/15	ENST00000294543.10:c.-179-8G>A	0	0	0	0	0	0	rs12401541	0	-1	0	SNV	HGNC	HGNC:27393	YES	1	P2	CCDS198.1	ENSP00000294543	Q5TGY1	0	UPI0000197EC6	0	0	0	0	0	0	chr1:g.19798223C>T	0.0317	0.0522
chr1	19798623	rs10917543	T	C	4	152	2401	0.026	C	intron_variant	MODIFIER	TMCO4	ENSG00000162542	Transcript	ENST00000294543.10	protein_coding	0	1/15	ENST00000294543.10:c.-179-408A>G	0	0	0	0	0	0	rs10917543	0	-1	0	SNV	HGNC	HGNC:27393	YES	1	P2	CCDS198.1	ENSP00000294543	Q5TGY1	0	UPI0000197EC6	0	0	0	0	0	0	chr1:g.19798623T>C	0.0529	0.1278
chr1	19799001	rs10917544	G	C	4	152	2508	0.026	C	intron_variant	MODIFIER	TMCO4	ENSG00000162542	Transcript	ENST00000294543.10	protein_coding	0	1/15	ENST00000294543.10:c.-179-786C>G	0	0	0	0	0	0	rs10917544	0	-1	0	SNV	HGNC	HGNC:27393	YES	1	P2	CCDS198.1	ENSP00000294543	Q5TGY1	0	UPI0000197EC6	0	0	0	0	0	0	chr1:g.19799001G>C	0.0144	0
chr1	19799796	rs367579458	G	C	4	152	1596	0.026	C	intron_variant	MODIFIER	TMCO4	ENSG00000162542	Transcript	ENST00000294543.10	protein_coding	0	1/15	ENST00000294543.10:c.-180+59C>G	0	0	0	0	0	0	rs367579458	0	-1	0	SNV	HGNC	HGNC:27393	YES	1	P2	CCDS198.1	ENSP00000294543	Q5TGY1	0	UPI0000197EC6	0	0	0	0	0	0	chr1:g.19799796G>C	0.0144	0
chr1	19800068	rs6692164	G	C	4	152	1474	0.026	C	upstream_gene_variant	MODIFIER	TMCO4	ENSG00000162542	Transcript	ENST00000294543.10	protein_coding	0	0	0	0	0	0	0	0	0	rs6692164	151	-1	0	SNV	HGNC	HGNC:27393	YES	1	P2	CCDS198.1	ENSP00000294543	Q5TGY1	0	UPI0000197EC6	0	0	0	0	0	0	chr1:g.19800068G>C	0.0853	0.2496
chr1	19800573	rs12117039	T	C	3	152	1509	0.019	C	upstream_gene_variant	MODIFIER	TMCO4	ENSG00000162542	Transcript	ENST00000294543.10	protein_coding	0	0	0	0	0	0	0	0	0	rs12117039	656	-1	0	SNV	HGNC	HGNC:27393	YES	1	P2	CCDS198.1	ENSP00000294543	Q5TGY1	0	UPI0000197EC6	0	0	0	0	0	0	chr1:g.19800573T>C	0.0857	0.2511
chr1	19800914	rs12144446	C	T	4	152	1265	0.026	T	upstream_gene_variant	MODIFIER	TMCO4	ENSG00000162542	Transcript	ENST00000294543.10	protein_coding	0	0	0	0	0	0	0	0	0	rs12144446	997	-1	0	SNV	HGNC	HGNC:27393	YES	1	P2	CCDS198.1	ENSP00000294543	Q5TGY1	0	UPI0000197EC6	0	0	0	0	0	0	chr1:g.19800914C>T	0.0142	0
chr1	19801291	rs150184497	C	G	4	152	2394	0.026	G	upstream_gene_variant	MODIFIER	TMCO4	ENSG00000162542	Transcript	ENST00000294543.10	protein_coding	0	0	0	0	0	0	0	0	0	rs150184497	1374	-1	0	SNV	HGNC	HGNC:27393	YES	1	P2	CCDS198.1	ENSP00000294543	Q5TGY1	0	UPI0000197EC6	0	0	0	0	0	0	chr1:g.19801291C>G	0.0142	0
chr1	19812960	rs12121755	C	G	4	152	2162	0.026	G	downstream_gene_variant	MODIFIER	RNF186	ENSG00000178828	Transcript	ENST00000375121.4	protein_coding	0	0	0	0	0	0	0	0	0	rs12121755	1069	-1	0	SNV	HGNC	HGNC:25978	YES	0	P1	CCDS199.1	ENSP00000364263	Q9NXI6	0	UPI0000073BA5	0	0	0	0	0	0	chr1:g.19812960C>G	0.0671	0.1808
chr1	19812970	rs12118885	G	T	4	152	2173	0.026	T	downstream_gene_variant	MODIFIER	RNF186	ENSG00000178828	Transcript	ENST00000375121.4	protein_coding	0	0	0	0	0	0	0	0	0	rs12118885	1059	-1	0	SNV	HGNC	HGNC:25978	YES	0	P1	CCDS199.1	ENSP00000364263	Q9NXI6	0	UPI0000073BA5	0	0	0	0	0	0	chr1:g.19812970G>T	0.0689	0.1884
chr1	19813188	rs1021710702	T	C	3	152	2294	0.019	C	downstream_gene_variant	MODIFIER	RNF186	ENSG00000178828	Transcript	ENST00000375121.4	protein_coding	0	0	0	0	0	0	0	0	0	rs1021710702	841	-1	0	SNV	HGNC	HGNC:25978	YES	0	P1	CCDS199.1	ENSP00000364263	Q9NXI6	0	UPI0000073BA5	0	0	0	0	0	0	chr1:g.19813188T>C	0	0
chr1	19813896	rs3767217	A	T	6	152	2044	0.038	T	downstream_gene_variant	MODIFIER	RNF186	ENSG00000178828	Transcript	ENST00000375121.4	protein_coding	0	0	0	0	0	0	0	0	0	rs3767217	133	-1	0	SNV	HGNC	HGNC:25978	YES	0	P1	CCDS199.1	ENSP00000364263	Q9NXI6	0	UPI0000073BA5	0	0	0	0	0	0	chr1:g.19813896A>T	0.0843	0.0008
chr1	19882687	rs757113780	C	T	2	152	1832	0.013	T	synonymous_variant	LOW	OTUD3	ENSG00000169914	Transcript	ENST00000375120.4	protein_coding	1/8	0	ENST00000375120.4:c.174C>T	ENSP00000364261.3:p.Asn58%3D	293/6515	174/1197	58/398	N	aaC/aaT	rs757113780	0	1	0	SNV	HGNC	HGNC:29038	YES	1	P1	CCDS41279.1	ENSP00000364261	Q5T2D3	0	UPI000004DB04	0	0	0	0	hmmpanther:PTHR12419:SF7&hmmpanther:PTHR12419&Gene3D:3.90.70.80&Superfamily_domains:SSF54001&PDB-ENSP_mappings:4bou.A	0	chr1:g.19882687C>T	0	0
chr1	19980184	rs928944414	A	G	2	152	2266	0.013	G	upstream_gene_variant	MODIFIER	PLA2G2A	ENSG00000188257	Transcript	ENST00000400520.7	protein_coding	0	0	0	0	0	0	0	0	0	rs928944414	441	-1	0	SNV	HGNC	HGNC:9031	YES	1	P1	CCDS201.1	ENSP00000383364	P14555	A0A024RA96	UPI000002D1BF	0	0	0	0	0	0	chr1:g.19980184A>G	0	0
chr1	20153213	rs940470689	C	A	5	152	1400	0.032	A	downstream_gene_variant	MODIFIER	PLA2G2F	ENSG00000158786	Transcript	ENST00000375102.3	protein_coding	0	0	0	0	0	0	0	0	0	rs940470689	2827	1	0	SNV	HGNC	HGNC:30040	YES	1	P1	CCDS204.2	ENSP00000364243	Q9BZM2	0	UPI0000044C9D	0	0	0	0	0	0	chr1:g.20153213C>A	0	0
chr1	20153255	rs139684181	C	T	6	152	1171	0.038	T	downstream_gene_variant	MODIFIER	PLA2G2F	ENSG00000158786	Transcript	ENST00000375102.3	protein_coding	0	0	0	0	0	0	0	0	0	rs139684181	2869	1	0	SNV	HGNC	HGNC:30040	YES	1	P1	CCDS204.2	ENSP00000364243	Q9BZM2	0	UPI0000044C9D	0	0	0	0	0	0	chr1:g.20153255C>T	0.0088	0.0076
chr1	20477094	rs117364138	C	T	2	152	2245	0.013	T	intron_variant&non_coding_transcript_variant	MODIFIER	AL139254.2	ENSG00000284641	Transcript	ENST00000641937.1	lincRNA	0	1/1	ENST00000641937.1:n.210+255C>T	0	0	0	0	0	0	rs117364138	0	1	0	SNV	Clone_based_ensembl_gene	0	YES	0	0	0	0	0	0	0	0	0	0	0	0	0	chr1:g.20477094C>T	0.0026	0
chr1	20478387	rs184405958	A	G	2	152	2036	0.013	G	downstream_gene_variant	MODIFIER	CAMK2N1	ENSG00000162545	Transcript	ENST00000375078.4	protein_coding	0	0	0	0	0	0	0	0	0	rs184405958	4004	-1	0	SNV	HGNC	HGNC:24190	YES	1	P1	CCDS207.1	ENSP00000364219	Q7Z7J9	0	UPI000013E179	0	0	0	0	0	0	chr1:g.20478387A>G	0	0
chr1	20481912	rs436875	G	A	2	152	2316	0.013	A	downstream_gene_variant	MODIFIER	CAMK2N1	ENSG00000162545	Transcript	ENST00000375078.4	protein_coding	0	0	0	0	0	0	0	0	0	rs436875	479	-1	0	SNV	HGNC	HGNC:24190	YES	1	P1	CCDS207.1	ENSP00000364219	Q7Z7J9	0	UPI000013E179	0	0	0	0	0	0	chr1:g.20481912G>A	0.0958	0.2549
chr1	20483892	rs117622093	G	C	5	152	1739	0.032	C	intron_variant	MODIFIER	CAMK2N1	ENSG00000162545	Transcript	ENST00000375078.4	protein_coding	0	1/1	ENST00000375078.4:c.167-173C>G	0	0	0	0	0	0	rs117622093	0	-1	0	SNV	HGNC	HGNC:24190	YES	1	P1	CCDS207.1	ENSP00000364219	Q7Z7J9	0	UPI000013E179	0	0	0	0	0	0	chr1:g.20483892G>C	0.0437	0.0416
chr1	20508117	rs6700034	C	A	2	152	2065	0.013	A	5_prime_UTR_variant	MODIFIER	MUL1	ENSG00000090432	Transcript	ENST00000264198.5	protein_coding	1/4	0	ENST00000264198.5:c.-93G>T	0	35/2428	0	0	0	0	rs6700034	0	-1	0	SNV	HGNC	HGNC:25762	YES	1	P1	CCDS208.1	ENSP00000264198	Q969V5	A0A024RAA0	UPI00000361FC	0	0	0	0	0	0	chr1:g.20508117C>A	0.0481	0.0113
chr1	20589320	rs12059454	G	A	6	152	1949	0.038	A	intron_variant	MODIFIER	CDA	ENSG00000158825	Transcript	ENST00000375071.4	protein_coding	0	1/3	ENST00000375071.4:c.154+37G>A	0	0	0	0	0	0	rs12059454&CS102723	0	1	0	SNV	HGNC	HGNC:1712	YES	1	P1	CCDS210.1	ENSP00000364212	P32320	0	UPI0000127406	0	0	0	0	0	0	chr1:g.20589320G>A	0.1522	0.2511
chr1	20591208	0	A	C	2	150	879	0.013	C	intron_variant	MODIFIER	CDA	ENSG00000158825	Transcript	ENST00000375071.4	protein_coding	0	1/3	ENST00000375071.4:c.154+1925A>C	0	0	0	0	0	0	0	0	1	0	SNV	HGNC	HGNC:1712	YES	1	P1	CCDS210.1	ENSP00000364212	P32320	0	UPI0000127406	0	0	0	0	0	0	chr1:g.20591208A>C	0	0
chr1	20616548	rs141979917	T	C	7	152	2305	0.045	C	intron_variant	MODIFIER	CDA	ENSG00000158825	Transcript	ENST00000375071.4	protein_coding	0	3/3	ENST00000375071.4:c.325-1904T>C	0	0	0	0	0	0	rs141979917	0	1	0	SNV	HGNC	HGNC:1712	YES	1	P1	CCDS210.1	ENSP00000364212	P32320	0	UPI0000127406	0	0	0	0	0	0	chr1:g.20616548T>C	0.0018	0
chr1	20633269	0	C	A	2	152	1935	0.013	A	upstream_gene_variant	MODIFIER	PINK1	ENSG00000158828	Transcript	ENST00000321556.5	protein_coding	0	0	0	0	0	0	0	0	0	0	189	1	0	SNV	HGNC	HGNC:14581	YES	1	P1	CCDS211.1	ENSP00000364204	Q9BXM7	0	UPI0000035BA9	0	1	0	0	0	0	chr1:g.20633269C>A	0	0
chr1	20661285	rs17837938	C	T	2	152	1991	0.013	T	synonymous_variant	LOW	DDOST	ENSG00000244038	Transcript	ENST00000415136.6	protein_coding	1/11	0	ENST00000415136.6:c.117G>A	ENSP00000399457.3:p.Ala39%3D	260/2126	117/1371	39/456	A	gcG/gcA	rs17837938	0	-1	0	SNV	HGNC	HGNC:2728	YES	1	P2	CCDS212.1	ENSP00000399457	P39656	0	UPI000013C9E0	0	1	0	0	Transmembrane_helices:TMhelix&hmmpanther:PTHR10830&Low_complexity_(Seg):seg	0	chr1:g.20661285C>T	0.0333	0.053
chr1	20697203	rs12407382	G	A	4	152	2118	0.026	A	intron_variant	MODIFIER	KIF17	ENSG00000117245	Transcript	ENST00000247986.2	protein_coding	0	6/14	ENST00000247986.2:c.1233+1176C>T	0	0	0	0	0	0	rs12407382	0	-1	0	SNV	HGNC	HGNC:19167	YES	1	P3	CCDS213.1	ENSP00000247986	Q9P2E2	0	UPI0000185F1A	0	0	0	0	0	0	chr1:g.20697203G>A	0.11	0.0106
chr1	20730626	rs735569	C	G	7	152	1759	0.045	G	intron_variant	MODIFIER	SH2D5	ENSG00000189410	Transcript	ENST00000444387.7	protein_coding	0	1/9	ENST00000444387.7:c.-43+1555G>C	0	0	0	0	0	0	rs735569	0	-1	0	SNV	HGNC	HGNC:28819	YES	2	P1	CCDS44080.1	ENSP00000406026	Q6ZV89	0	UPI0000EE70C3	0	0	0	0	0	0	chr1:g.20730626C>G	0.0018	0.0008
chr1	20730795	rs879331001	G	A	4	152	2286	0.032	A	intron_variant	MODIFIER	SH2D5	ENSG00000189410	Transcript	ENST00000444387.7	protein_coding	0	1/9	ENST00000444387.7:c.-43+1386C>T	0	0	0	0	0	0	rs879331001	0	-1	0	SNV	HGNC	HGNC:28819	YES	2	P1	CCDS44080.1	ENSP00000406026	Q6ZV89	0	UPI0000EE70C3	0	0	0	0	0	0	chr1:g.20730795G>A	0	0
chr1	20786309	rs559240038	C	A	3	152	1903	0.019	A	intron_variant	MODIFIER	HP1BP3	ENSG00000127483	Transcript	ENST00000312239.10	protein_coding	0	1/12	ENST00000312239.10:c.-101+340G>T	0	0	0	0	0	0	rs559240038	0	-1	0	SNV	HGNC	HGNC:24973	YES	2	P1	CCDS30621.1	ENSP00000312625	Q5SSJ5	0	UPI0000036038	0	0	0	0	0	0	chr1:g.20786309C>A	0.002	0
chr1	20788192	0	C	G	2	152	2374	0.013	G	upstream_gene_variant	MODIFIER	HP1BP3	ENSG00000127483	Transcript	ENST00000312239.10	protein_coding	0	0	0	0	0	0	0	0	0	0	1540	-1	0	SNV	HGNC	HGNC:24973	YES	2	P1	CCDS30621.1	ENSP00000312625	Q5SSJ5	0	UPI0000036038	0	0	0	0	0	0	chr1:g.20788192C>G	0	0
chr1	21020856	rs933814677	G	A	2	152	1012	0.013	A	intron_variant	MODIFIER	EIF4G3	ENSG00000075151	Transcript	ENST00000400422.6	protein_coding	0	4/34	ENST00000400422.6:c.-66-18048C>T	0	0	0	0	0	0	rs933814677	0	-1	0	SNV	HGNC	HGNC:3298	YES	1	A2	CCDS72723.1	ENSP00000383274	0	A0A0A0MSA7	UPI0000D4C1EC	0	0	0	0	0	0	chr1:g.21020856G>A	0	0
chr1	21150401	rs910263738	T	C	3	152	1409	0.019	C	intron_variant	MODIFIER	EIF4G3	ENSG00000075151	Transcript	ENST00000400422.6	protein_coding	0	2/34	ENST00000400422.6:c.-272+25774A>G	0	0	0	0	0	0	rs910263738	0	-1	0	SNV	HGNC	HGNC:3298	YES	1	A2	CCDS72723.1	ENSP00000383274	0	A0A0A0MSA7	UPI0000D4C1EC	0	0	0	0	0	0	chr1:g.21150401T>C	0	0
chr1	21263849	rs2774028	G	A	3	152	1261	0.019	A	intron_variant	MODIFIER	ECE1	ENSG00000117298	Transcript	ENST00000374893.11	protein_coding	0	4/18	ENST00000374893.11:c.494-3457C>T	0	0	0	0	0	0	rs2774028	0	-1	0	SNV	HGNC	HGNC:3146	YES	1	P3	CCDS215.1	ENSP00000364028	P42892	A0A024RAF7	UPI0000129B5E	0	1	0	0	0	0	chr1:g.21263849G>A	0.1999	0.3578
chr1	21269096	rs539617663	C	T	4	152	1961	0.026	T	intron_variant	MODIFIER	ECE1	ENSG00000117298	Transcript	ENST00000374893.11	protein_coding	0	4/18	ENST00000374893.11:c.493+3603G>A	0	0	0	0	0	0	rs539617663	0	-1	0	SNV	HGNC	HGNC:3146	YES	1	P3	CCDS215.1	ENSP00000364028	P42892	A0A024RAF7	UPI0000129B5E	0	1	0	0	0	0	chr1:g.21269096C>T	0.0012	0
chr1	21271879	rs3026866	G	A	2	152	2531	0.013	A	intron_variant	MODIFIER	ECE1	ENSG00000117298	Transcript	ENST00000374893.11	protein_coding	0	4/18	ENST00000374893.11:c.493+820C>T	0	0	0	0	0	0	rs3026866	0	-1	0	SNV	HGNC	HGNC:3146	YES	1	P3	CCDS215.1	ENSP00000364028	P42892	A0A024RAF7	UPI0000129B5E	0	1	0	0	0	0	chr1:g.21271879G>A	0.0551	0.0696
chr1	21292222	rs12092849	C	T	3	152	1100	0.019	T	upstream_gene_variant	MODIFIER	ECE1	ENSG00000117298	Transcript	ENST00000374893.11	protein_coding	0	0	0	0	0	0	0	0	0	rs12092849	1759	-1	0	SNV	HGNC	HGNC:3146	YES	1	P3	CCDS215.1	ENSP00000364028	P42892	A0A024RAF7	UPI0000129B5E	0	1	0	0	0	0	chr1:g.21292222C>T	0.0805	0.143
chr1	21292921	rs12143165	C	T	3	152	2366	0.019	T	upstream_gene_variant	MODIFIER	ECE1	ENSG00000117298	Transcript	ENST00000374893.11	protein_coding	0	0	0	0	0	0	0	0	0	rs12143165	2458	-1	0	SNV	HGNC	HGNC:3146	YES	1	P3	CCDS215.1	ENSP00000364028	P42892	A0A024RAF7	UPI0000129B5E	0	1	0	0	0	0	chr1:g.21292921C>T	0.0805	0.143
chr1	21292963	rs532799242	C	T	2	152	2355	0.013	T	upstream_gene_variant	MODIFIER	ECE1	ENSG00000117298	Transcript	ENST00000374893.11	protein_coding	0	0	0	0	0	0	0	0	0	rs532799242	2500	-1	0	SNV	HGNC	HGNC:3146	YES	1	P3	CCDS215.1	ENSP00000364028	P42892	A0A024RAF7	UPI0000129B5E	0	1	0	0	0	0	chr1:g.21292963C>T	0.0012	0
chr1	21295520	rs1067237	A	T	3	152	1352	0.019	T	intron_variant&non_coding_transcript_variant	MODIFIER	AL031728.1	ENSG00000231105	Transcript	ENST00000449034.1	antisense	0	2/2	ENST00000449034.1:n.731+1310A>T	0	0	0	0	0	0	rs1067237	0	1	0	SNV	Clone_based_ensembl_gene	0	YES	3	0	0	0	0	0	0	0	0	0	0	0	0	chr1:g.21295520A>T	0.2823	0.6846
chr1	21297092	rs117822555	C	T	3	152	2235	0.019	T	intron_variant&non_coding_transcript_variant	MODIFIER	AL031728.1	ENSG00000231105	Transcript	ENST00000449034.1	antisense	0	2/2	ENST00000449034.1:n.732-935C>T	0	0	0	0	0	0	rs117822555	0	1	0	SNV	Clone_based_ensembl_gene	0	YES	3	0	0	0	0	0	0	0	0	0	0	0	0	chr1:g.21297092C>T	0.0028	0
chr1	21312556	rs12141891	A	C	4	152	1440	0.026	C	intron_variant	MODIFIER	ECE1	ENSG00000117298	Transcript	ENST00000415912.6	protein_coding	0	1/18	ENST00000415912.6:c.4-22400T>G	0	0	0	0	0	0	rs12141891	0	-1	0	SNV	HGNC	HGNC:3146	0	1	A1	CCDS44081.1	ENSP00000405088	P42892	0	UPI000002A89E	0	1	0	0	0	0	chr1:g.21312556A>C	0.1362	0.1188
chr1	21313442	rs3026837	T	C	4	152	2067	0.026	C	intron_variant	MODIFIER	ECE1	ENSG00000117298	Transcript	ENST00000415912.6	protein_coding	0	1/18	ENST00000415912.6:c.4-23286A>G	0	0	0	0	0	0	rs3026837	0	-1	0	SNV	HGNC	HGNC:3146	0	1	A1	CCDS44081.1	ENSP00000405088	P42892	0	UPI000002A89E	0	1	0	0	0	0	chr1:g.21313442T>C	0.136	0.1188
chr1	21313491	rs3026836	G	A	2	152	2156	0.013	A	intron_variant	MODIFIER	ECE1	ENSG00000117298	Transcript	ENST00000415912.6	protein_coding	0	1/18	ENST00000415912.6:c.4-23335C>T	0	0	0	0	0	0	rs3026836	0	-1	0	SNV	HGNC	HGNC:3146	0	1	A1	CCDS44081.1	ENSP00000405088	P42892	0	UPI000002A89E	0	1	0	0	0	0	chr1:g.21313491G>A	0.0459	0.0469
chr1	21313632	rs79128934	G	A	2	152	2278	0.013	A	intron_variant	MODIFIER	ECE1	ENSG00000117298	Transcript	ENST00000415912.6	protein_coding	0	1/18	ENST00000415912.6:c.4-23476C>T	0	0	0	0	0	0	rs79128934	0	-1	0	SNV	HGNC	HGNC:3146	0	1	A1	CCDS44081.1	ENSP00000405088	P42892	0	UPI000002A89E	0	1	0	0	0	0	chr1:g.21313632G>A	0.0813	0.0431
chr1	21314225	rs12116832	G	A	4	152	2374	0.026	A	intron_variant	MODIFIER	ECE1	ENSG00000117298	Transcript	ENST00000415912.6	protein_coding	0	1/18	ENST00000415912.6:c.4-24069C>T	0	0	0	0	0	0	rs12116832	0	-1	0	SNV	HGNC	HGNC:3146	0	1	A1	CCDS44081.1	ENSP00000405088	P42892	0	UPI000002A89E	0	1	0	0	0	0	chr1:g.21314225G>A	0.1358	0.1188
chr1	21314566	rs3026834	G	A	2	152	2324	0.013	A	intron_variant	MODIFIER	ECE1	ENSG00000117298	Transcript	ENST00000415912.6	protein_coding	0	1/18	ENST00000415912.6:c.4-24410C>T	0	0	0	0	0	0	rs3026834	0	-1	0	SNV	HGNC	HGNC:3146	0	1	A1	CCDS44081.1	ENSP00000405088	P42892	0	UPI000002A89E	0	1	0	0	0	0	chr1:g.21314566G>A	0.0897	0.0719
chr1	21314843	rs76964154	T	C	4	152	2202	0.026	C	intron_variant	MODIFIER	ECE1	ENSG00000117298	Transcript	ENST00000415912.6	protein_coding	0	1/18	ENST00000415912.6:c.4-24687A>G	0	0	0	0	0	0	rs76964154	0	-1	0	SNV	HGNC	HGNC:3146	0	1	A1	CCDS44081.1	ENSP00000405088	P42892	0	UPI000002A89E	0	1	0	0	0	0	chr1:g.21314843T>C	0.2194	0.4198
chr1	21317121	rs6691421	A	G	2	152	2119	0.013	G	intron_variant	MODIFIER	ECE1	ENSG00000117298	Transcript	ENST00000415912.6	protein_coding	0	1/18	ENST00000415912.6:c.4-26965T>C	0	0	0	0	0	0	rs6691421	0	-1	0	SNV	HGNC	HGNC:3146	0	1	A1	CCDS44081.1	ENSP00000405088	P42892	0	UPI000002A89E	0	1	0	0	0	0	chr1:g.21317121A>G	0.0905	0.0741
chr1	21318378	rs1111878	T	C	2	152	2366	0.013	C	intron_variant	MODIFIER	ECE1	ENSG00000117298	Transcript	ENST00000415912.6	protein_coding	0	1/18	ENST00000415912.6:c.3+26998A>G	0	0	0	0	0	0	rs1111878	0	-1	0	SNV	HGNC	HGNC:3146	0	1	A1	CCDS44081.1	ENSP00000405088	P42892	0	UPI000002A89E	0	1	0	0	0	0	chr1:g.21318378T>C	0.1112	0.2799
chr1	21322263	rs2745246	A	T	2	152	2105	0.013	T	intron_variant	MODIFIER	ECE1	ENSG00000117298	Transcript	ENST00000415912.6	protein_coding	0	1/18	ENST00000415912.6:c.3+23113T>A	0	0	0	0	0	0	rs2745246	0	-1	0	SNV	HGNC	HGNC:3146	0	1	A1	CCDS44081.1	ENSP00000405088	P42892	0	UPI000002A89E	0	1	0	0	0	0	chr1:g.21322263A>T	0.1536	0.2965
chr1	21323689	rs2774012	T	C	3	152	753	0.019	C	intron_variant	MODIFIER	ECE1	ENSG00000117298	Transcript	ENST00000415912.6	protein_coding	0	1/18	ENST00000415912.6:c.3+21687A>G	0	0	0	0	0	0	rs2774012	0	-1	0	SNV	HGNC	HGNC:3146	0	1	A1	CCDS44081.1	ENSP00000405088	P42892	0	UPI000002A89E	0	1	0	0	0	0	chr1:g.21323689T>C	0.1344	0.2254
chr1	21328243	rs4654917	G	A	2	152	2350	0.013	A	intron_variant	MODIFIER	ECE1	ENSG00000117298	Transcript	ENST00000415912.6	protein_coding	0	1/18	ENST00000415912.6:c.3+17133C>T	0	0	0	0	0	0	rs4654917	0	-1	0	SNV	HGNC	HGNC:3146	0	1	A1	CCDS44081.1	ENSP00000405088	P42892	0	UPI000002A89E	0	1	0	0	0	0	chr1:g.21328243G>A	0.0587	0.0567
chr1	21330746	rs4654918	G	A	2	152	2175	0.013	A	intron_variant	MODIFIER	ECE1	ENSG00000117298	Transcript	ENST00000415912.6	protein_coding	0	1/18	ENST00000415912.6:c.3+14630C>T	0	0	0	0	0	0	rs4654918	0	-1	0	SNV	HGNC	HGNC:3146	0	1	A1	CCDS44081.1	ENSP00000405088	P42892	0	UPI000002A89E	0	1	0	0	0	0	chr1:g.21330746G>A	0.0773	0.1241
chr1	21331014	rs7543687	C	T	3	152	1975	0.019	T	intron_variant	MODIFIER	ECE1	ENSG00000117298	Transcript	ENST00000415912.6	protein_coding	0	1/18	ENST00000415912.6:c.3+14362G>A	0	0	0	0	0	0	rs7543687	0	-1	0	SNV	HGNC	HGNC:3146	0	1	A1	CCDS44081.1	ENSP00000405088	P42892	0	UPI000002A89E	0	1	0	0	0	0	chr1:g.21331014C>T	0.0873	0.059
chr1	21335377	rs3026817	G	C	2	152	1876	0.013	C	intron_variant	MODIFIER	ECE1	ENSG00000117298	Transcript	ENST00000415912.6	protein_coding	0	1/18	ENST00000415912.6:c.3+9999C>G	0	0	0	0	0	0	rs3026817	0	-1	0	SNV	HGNC	HGNC:3146	0	1	A1	CCDS44081.1	ENSP00000405088	P42892	0	UPI000002A89E	0	1	0	0	0	0	chr1:g.21335377G>C	0.0907	0.0582
chr1	21339582	rs182138355	T	C	2	152	2447	0.013	C	intron_variant	MODIFIER	ECE1	ENSG00000117298	Transcript	ENST00000415912.6	protein_coding	0	1/18	ENST00000415912.6:c.3+5794A>G	0	0	0	0	0	0	rs182138355	0	-1	0	SNV	HGNC	HGNC:3146	0	1	A1	CCDS44081.1	ENSP00000405088	P42892	0	UPI000002A89E	0	1	0	0	0	0	chr1:g.21339582T>C	0.0002	0
chr1	21341083	rs148081116	T	C	2	152	1328	0.013	C	intron_variant	MODIFIER	ECE1	ENSG00000117298	Transcript	ENST00000415912.6	protein_coding	0	1/18	ENST00000415912.6:c.3+4293A>G	0	0	0	0	0	0	rs148081116	0	-1	0	SNV	HGNC	HGNC:3146	0	1	A1	CCDS44081.1	ENSP00000405088	P42892	0	UPI000002A89E	0	1	0	0	0	0	chr1:g.21341083T>C	0.0226	0.0015
chr1	21342395	rs189566047	G	A	3	152	2068	0.019	A	intron_variant	MODIFIER	ECE1	ENSG00000117298	Transcript	ENST00000415912.6	protein_coding	0	1/18	ENST00000415912.6:c.3+2981C>T	0	0	0	0	0	0	rs189566047	0	-1	0	SNV	HGNC	HGNC:3146	0	1	A1	CCDS44081.1	ENSP00000405088	P42892	0	UPI000002A89E	0	1	0	0	0	0	chr1:g.21342395G>A	0.0004	0
chr1	21344691	rs3026802	A	G	2	152	2040	0.013	G	intron_variant	MODIFIER	ECE1	ENSG00000117298	Transcript	ENST00000415912.6	protein_coding	0	1/18	ENST00000415912.6:c.3+685T>C	0	0	0	0	0	0	rs3026802	0	-1	0	SNV	HGNC	HGNC:3146	0	1	A1	CCDS44081.1	ENSP00000405088	P42892	0	UPI000002A89E	0	1	0	0	0	0	chr1:g.21344691A>G	0.0226	0.0015
chr1	21428149	rs1228928150	C	T	2	152	996	0.013	T	upstream_gene_variant	MODIFIER	HS6ST1P1	ENSG00000187952	Transcript	ENST00000481504.2	processed_pseudogene	0	0	0	0	0	0	0	0	0	rs1228928150	154	1	0	SNV	HGNC	HGNC:31835	YES	0	0	0	0	0	0	0	0	0	0	0	0	0	chr1:g.21428149C>T	0	0
chr1	21450734	rs7538926	A	C	2	152	2118	0.013	C	intron_variant	MODIFIER	NBPF3	ENSG00000142794	Transcript	ENST00000318249.9	protein_coding	0	2/14	ENST00000318249.9:c.133+5515A>C	0	0	0	0	0	0	rs7538926	0	1	0	SNV	HGNC	HGNC:25076	YES	1	P3	CCDS216.1	ENSP00000316782	Q9H094	0	UPI0000037D6C	0	0	0	0	0	0	chr1:g.21450734A>C	0.1434	0.0151
chr1	21451112	rs7527663	C	G	2	152	1620	0.013	G	intron_variant	MODIFIER	NBPF3	ENSG00000142794	Transcript	ENST00000318249.9	protein_coding	0	2/14	ENST00000318249.9:c.133+5893C>G	0	0	0	0	0	0	rs7527663	0	1	0	SNV	HGNC	HGNC:25076	YES	1	P3	CCDS216.1	ENSP00000316782	Q9H094	0	UPI0000037D6C	0	0	0	0	0	0	chr1:g.21451112C>G	0.1434	0.0159
chr1	21453454	0	G	T	2	152	2410	0.013	T	intron_variant	MODIFIER	NBPF3	ENSG00000142794	Transcript	ENST00000318249.9	protein_coding	0	2/14	ENST00000318249.9:c.133+8235G>T	0	0	0	0	0	0	0	0	1	0	SNV	HGNC	HGNC:25076	YES	1	P3	CCDS216.1	ENSP00000316782	Q9H094	0	UPI0000037D6C	0	0	0	0	0	0	chr1:g.21453454G>T	0	0
chr1	21453459	rs1436179377	G	A	2	152	2430	0.013	A	intron_variant	MODIFIER	NBPF3	ENSG00000142794	Transcript	ENST00000318249.9	protein_coding	0	2/14	ENST00000318249.9:c.133+8240G>A	0	0	0	0	0	0	rs1436179377	0	1	0	SNV	HGNC	HGNC:25076	YES	1	P3	CCDS216.1	ENSP00000316782	Q9H094	0	UPI0000037D6C	0	0	0	0	0	0	chr1:g.21453459G>A	0	0
chr1	21454696	rs191116915	C	T	2	152	2215	0.013	T	intron_variant	MODIFIER	NBPF3	ENSG00000142794	Transcript	ENST00000318249.9	protein_coding	0	2/14	ENST00000318249.9:c.133+9477C>T	0	0	0	0	0	0	rs191116915	0	1	0	SNV	HGNC	HGNC:25076	YES	1	P3	CCDS216.1	ENSP00000316782	Q9H094	0	UPI0000037D6C	0	0	0	0	0	0	chr1:g.21454696C>T	0.002	0
chr1	21607764	0	C	T	2	152	2099	0.013	T	intron_variant	MODIFIER	RAP1GAP	ENSG00000076864	Transcript	ENST00000374763.6	protein_coding	0	14/22	ENST00000374763.6:c.1296+449G>A	0	0	0	0	0	0	0	0	-1	0	SNV	HGNC	HGNC:9858	YES	1	0	CCDS81276.1	ENSP00000363895	0	X6R8W7	UPI0002A47535	0	0	0	0	0	0	chr1:g.21607764C>T	0	0
chr1	21608185	rs3736386	C	G	2	152	1785	0.013	G	intron_variant	MODIFIER	RAP1GAP	ENSG00000076864	Transcript	ENST00000374763.6	protein_coding	0	14/22	ENST00000374763.6:c.1296+28G>C	0	0	0	0	0	0	rs3736386	0	-1	0	SNV	HGNC	HGNC:9858	YES	1	0	CCDS81276.1	ENSP00000363895	0	X6R8W7	UPI0002A47535	0	0	0	0	0	0	chr1:g.21608185C>G	0.0176	0
chr1	21631950	rs192115270	G	A	2	152	2093	0.013	A	intron_variant	MODIFIER	RAP1GAP	ENSG00000076864	Transcript	ENST00000374765.8	protein_coding	0	2/24	ENST00000374765.8:c.-112-5553C>T	0	0	0	0	0	0	rs192115270	0	-1	0	SNV	HGNC	HGNC:9858	0	1	P1	CCDS218.1	ENSP00000363897	P47736	A0A024RAB5	UPI000046FFB3	0	0	0	0	0	0	chr1:g.21631950G>A	0.002	0
chr1	21632697	rs147747432	C	T	3	152	2354	0.019	T	intron_variant	MODIFIER	RAP1GAP	ENSG00000076864	Transcript	ENST00000374765.8	protein_coding	0	2/24	ENST00000374765.8:c.-112-6300G>A	0	0	0	0	0	0	rs147747432	0	-1	0	SNV	HGNC	HGNC:9858	0	1	P1	CCDS218.1	ENSP00000363897	P47736	A0A024RAB5	UPI000046FFB3	0	0	0	0	0	0	chr1:g.21632697C>T	0.0012	0
chr1	21634343	rs918221028	A	G	3	152	1993	0.019	G	intron_variant	MODIFIER	RAP1GAP	ENSG00000076864	Transcript	ENST00000374765.8	protein_coding	0	2/24	ENST00000374765.8:c.-112-7946T>C	0	0	0	0	0	0	rs918221028	0	-1	0	SNV	HGNC	HGNC:9858	0	1	P1	CCDS218.1	ENSP00000363897	P47736	A0A024RAB5	UPI000046FFB3	0	0	0	0	0	0	chr1:g.21634343A>G	0	0
chr1	21706077	rs333173	T	G	3	152	994	0.019	G	intron_variant	MODIFIER	USP48	ENSG00000090686	Transcript	ENST00000308271.13	protein_coding	0	18/26	ENST00000308271.13:c.2273+49A>C	0	0	0	0	0	0	rs333173	0	-1	0	SNV	HGNC	HGNC:18533	YES	1	P1	CCDS30623.1	ENSP00000309262	Q86UV5	0	UPI0000192195	0	0	0	0	0	0	chr1:g.21706077T>G	0.1466	0.0295
chr1	21706207	rs780624301	A	G	4	152	1604	0.026	G	intron_variant	MODIFIER	USP48	ENSG00000090686	Transcript	ENST00000308271.13	protein_coding	0	17/26	ENST00000308271.13:c.2212-20T>C	0	0	0	0	0	0	rs780624301	0	-1	0	SNV	HGNC	HGNC:18533	YES	1	P1	CCDS30623.1	ENSP00000309262	Q86UV5	0	UPI0000192195	0	0	0	0	0	0	chr1:g.21706207A>G	0	0
chr1	21706735	rs56167338	G	A	2	152	1236	0.013	A	intron_variant	MODIFIER	USP48	ENSG00000090686	Transcript	ENST00000308271.13	protein_coding	0	16/26	ENST00000308271.13:c.2088+9C>T	0	0	0	0	0	0	rs56167338	0	-1	0	SNV	HGNC	HGNC:18533	YES	1	P1	CCDS30623.1	ENSP00000309262	Q86UV5	0	UPI0000192195	0	0	0	0	0	0	chr1:g.21706735G>A	0.107	0.0061
chr1	21763448	rs879860136	T	C	4	152	1891	0.032	C	intron_variant	MODIFIER	USP48	ENSG00000090686	Transcript	ENST00000308271.13	protein_coding	0	1/26	ENST00000308271.13:c.135-5665A>G	0	0	0	0	0	0	rs879860136	0	-1	0	SNV	HGNC	HGNC:18533	YES	1	P1	CCDS30623.1	ENSP00000309262	Q86UV5	0	UPI0000192195	0	0	0	0	0	0	chr1:g.21763448T>C	0	0
chr1	21763465	rs189537232	G	C	4	152	1910	0.032	C	intron_variant	MODIFIER	USP48	ENSG00000090686	Transcript	ENST00000308271.13	protein_coding	0	1/26	ENST00000308271.13:c.135-5682C>G	0	0	0	0	0	0	rs189537232	0	-1	0	SNV	HGNC	HGNC:18533	YES	1	P1	CCDS30623.1	ENSP00000309262	Q86UV5	0	UPI0000192195	0	0	0	0	0	0	chr1:g.21763465G>C	0.0074	0
chr1	21765962	rs1490280967	G	C	2	152	1065	0.013	C	intron_variant	MODIFIER	USP48	ENSG00000090686	Transcript	ENST00000308271.13	protein_coding	0	1/26	ENST00000308271.13:c.135-8179C>G	0	0	0	0	0	0	rs1490280967	0	-1	0	SNV	HGNC	HGNC:18533	YES	1	P1	CCDS30623.1	ENSP00000309262	Q86UV5	0	UPI0000192195	0	0	0	0	0	0	chr1:g.21765962G>C	0	0
chr1	21899677	rs933246387	T	C	2	152	2632	0.013	C	intron_variant	MODIFIER	HSPG2	ENSG00000142798	Transcript	ENST00000374695.8	protein_coding	0	1/96	ENST00000374695.8:c.64-3367A>G	0	0	0	0	0	0	rs933246387	0	-1	0	SNV	HGNC	HGNC:5273	YES	1	P1	CCDS30625.1	ENSP00000363827	P98160	0	UPI0000212778	0	1	0	0	0	0	chr1:g.21899677T>C	0	0
chr1	21903769	rs967562210	G	A	2	152	1300	0.013	A	intron_variant	MODIFIER	HSPG2	ENSG00000142798	Transcript	ENST00000374695.8	protein_coding	0	1/96	ENST00000374695.8:c.64-7459C>T	0	0	0	0	0	0	rs967562210	0	-1	0	SNV	HGNC	HGNC:5273	YES	1	P1	CCDS30625.1	ENSP00000363827	P98160	0	UPI0000212778	0	1	0	0	0	0	chr1:g.21903769G>A	0	0
chr1	21903771	rs977598031	C	T	2	152	1304	0.013	T	intron_variant	MODIFIER	HSPG2	ENSG00000142798	Transcript	ENST00000374695.8	protein_coding	0	1/96	ENST00000374695.8:c.64-7461G>A	0	0	0	0	0	0	rs977598031	0	-1	0	SNV	HGNC	HGNC:5273	YES	1	P1	CCDS30625.1	ENSP00000363827	P98160	0	UPI0000212778	0	1	0	0	0	0	chr1:g.21903771C>T	0	0
chr1	21905171	rs2445143	C	A	2	152	1658	0.013	A	intron_variant	MODIFIER	HSPG2	ENSG00000142798	Transcript	ENST00000374695.8	protein_coding	0	1/96	ENST00000374695.8:c.64-8861G>T	0	0	0	0	0	0	rs2445143	0	-1	0	SNV	HGNC	HGNC:5273	YES	1	P1	CCDS30625.1	ENSP00000363827	P98160	0	UPI0000212778	0	1	0	0	0	0	chr1:g.21905171C>A	0.1605	0.2973
chr1	21914692	rs78951217	G	A	7	152	2324	0.045	A	intron_variant	MODIFIER	HSPG2	ENSG00000142798	Transcript	ENST00000374695.8	protein_coding	0	1/96	ENST00000374695.8:c.64-18382C>T	0	0	0	0	0	0	rs78951217	0	-1	0	SNV	HGNC	HGNC:5273	YES	1	P1	CCDS30625.1	ENSP00000363827	P98160	0	UPI0000212778	0	1	0	0	0	0	chr1:g.21914692G>A	0.0717	0.0492
chr1	21919357	rs12039740	C	T	4	152	877	0.026	T	intron_variant	MODIFIER	HSPG2	ENSG00000142798	Transcript	ENST00000374695.8	protein_coding	0	1/96	ENST00000374695.8:c.63+17798G>A	0	0	0	0	0	0	rs12039740	0	-1	0	SNV	HGNC	HGNC:5273	YES	1	P1	CCDS30625.1	ENSP00000363827	P98160	0	UPI0000212778	0	1	0	0	0	0	chr1:g.21919357C>T	0.0645	0.0272
chr1	21921034	rs78252406	A	C	7	152	2064	0.045	C	intron_variant	MODIFIER	HSPG2	ENSG00000142798	Transcript	ENST00000374695.8	protein_coding	0	1/96	ENST00000374695.8:c.63+16121T>G	0	0	0	0	0	0	rs78252406	0	-1	0	SNV	HGNC	HGNC:5273	YES	1	P1	CCDS30625.1	ENSP00000363827	P98160	0	UPI0000212778	0	1	0	0	0	0	chr1:g.21921034A>C	0.0066	0.0008
chr1	21930709	rs12033039	G	T	7	152	861	0.045	T	intron_variant	MODIFIER	HSPG2	ENSG00000142798	Transcript	ENST00000374695.8	protein_coding	0	1/96	ENST00000374695.8:c.63+6446C>A	0	0	0	0	0	0	rs12033039	0	-1	0	SNV	HGNC	HGNC:5273	YES	1	P1	CCDS30625.1	ENSP00000363827	P98160	0	UPI0000212778	0	1	0	0	0	0	chr1:g.21930709G>T	0.0685	0.0408
chr1	21932653	rs12034979	G	A	7	152	2257	0.045	A	intron_variant	MODIFIER	HSPG2	ENSG00000142798	Transcript	ENST00000374695.8	protein_coding	0	1/96	ENST00000374695.8:c.63+4502C>T	0	0	0	0	0	0	rs12034979	0	-1	0	SNV	HGNC	HGNC:5273	YES	1	P1	CCDS30625.1	ENSP00000363827	P98160	0	UPI0000212778	0	1	0	0	0	0	chr1:g.21932653G>A	0.0683	0.0408
chr1	21936011	rs78570036	G	A	7	152	2071	0.045	A	intron_variant	MODIFIER	HSPG2	ENSG00000142798	Transcript	ENST00000374695.8	protein_coding	0	1/96	ENST00000374695.8:c.63+1144C>T	0	0	0	0	0	0	rs78570036	0	-1	0	SNV	HGNC	HGNC:5273	YES	1	P1	CCDS30625.1	ENSP00000363827	P98160	0	UPI0000212778	0	1	0	0	0	0	chr1:g.21936011G>A	0.0671	0.0401
chr1	21938858	rs79899643	G	A	7	152	1950	0.045	A	upstream_gene_variant	MODIFIER	HSPG2	ENSG00000142798	Transcript	ENST00000374695.8	protein_coding	0	0	0	0	0	0	0	0	0	rs79899643	1548	-1	0	SNV	HGNC	HGNC:5273	YES	1	P1	CCDS30625.1	ENSP00000363827	P98160	0	UPI0000212778	0	1	0	0	0	0	chr1:g.21938858G>A	0.0673	0.0408
chr1	21939452	0	G	A	2	152	1741	0.013	A	upstream_gene_variant	MODIFIER	HSPG2	ENSG00000142798	Transcript	ENST00000374695.8	protein_coding	0	0	0	0	0	0	0	0	0	0	2142	-1	0	SNV	HGNC	HGNC:5273	YES	1	P1	CCDS30625.1	ENSP00000363827	P98160	0	UPI0000212778	0	1	0	0	0	0	chr1:g.21939452G>A	0	0
chr1	21940555	rs80092743	T	A	7	152	2538	0.045	A	upstream_gene_variant	MODIFIER	HSPG2	ENSG00000142798	Transcript	ENST00000374695.8	protein_coding	0	0	0	0	0	0	0	0	0	rs80092743	3245	-1	0	SNV	HGNC	HGNC:5273	YES	1	P1	CCDS30625.1	ENSP00000363827	P98160	0	UPI0000212778	0	1	0	0	0	0	chr1:g.21940555T>A	0.0671	0.0401
chr1	21955434	rs78538821	C	T	7	152	1823	0.045	T	intron_variant&non_coding_transcript_variant	MODIFIER	AL590556.2	ENSG00000283234	Transcript	ENST00000637118.1	processed_transcript	0	1/1	ENST00000637118.1:n.190+1248G>A	0	0	0	0	0	0	rs78538821	0	-1	0	SNV	Clone_based_ensembl_gene	0	YES	5	0	0	0	0	0	0	0	0	0	0	0	0	chr1:g.21955434C>T	0.0673	0.0401
chr1	21955756	rs75571160	C	T	7	152	1805	0.045	T	intron_variant&non_coding_transcript_variant	MODIFIER	AL590556.2	ENSG00000283234	Transcript	ENST00000637118.1	processed_transcript	0	1/1	ENST00000637118.1:n.190+926G>A	0	0	0	0	0	0	rs75571160	0	-1	0	SNV	Clone_based_ensembl_gene	0	YES	5	0	0	0	0	0	0	0	0	0	0	0	0	chr1:g.21955756C>T	0.0665	0.0393
chr1	21956331	rs79932633	C	A	7	152	2009	0.045	A	intron_variant&non_coding_transcript_variant	MODIFIER	AL590556.2	ENSG00000283234	Transcript	ENST00000637118.1	processed_transcript	0	1/1	ENST00000637118.1:n.190+351G>T	0	0	0	0	0	0	rs79932633	0	-1	0	SNV	Clone_based_ensembl_gene	0	YES	5	0	0	0	0	0	0	0	0	0	0	0	0	chr1:g.21956331C>A	0.0695	0.0492
chr1	21997661	rs139028896	C	G	7	152	643	0.045	G	upstream_gene_variant	MODIFIER	CELA3A	ENSG00000142789	Transcript	ENST00000290122.7	protein_coding	0	0	0	0	0	0	0	0	0	rs139028896	3995	1	0	SNV	HGNC	HGNC:15944	YES	1	P1	CCDS220.1	ENSP00000290122	P09093	0	UPI0000175BF8	0	0	0	0	0	0	chr1:g.21997661C>G	0.0763	0.0764
chr1	22000503	rs145581271	A	G	6	152	2199	0.038	G	upstream_gene_variant	MODIFIER	CELA3A	ENSG00000142789	Transcript	ENST00000290122.7	protein_coding	0	0	0	0	0	0	0	0	0	rs145581271	1153	1	0	SNV	HGNC	HGNC:15944	YES	1	P1	CCDS220.1	ENSP00000290122	P09093	0	UPI0000175BF8	0	0	0	0	0	0	chr1:g.22000503A>G	0.0172	0.0008
chr1	22090603	rs957074886	T	C	2	152	1610	0.013	C	intron_variant	MODIFIER	CDC42	ENSG00000070831	Transcript	ENST00000648594.1	protein_coding	0	5/5	ENST00000648594.1:c.487-825T>C	0	0	0	0	0	0	rs957074886	0	1	0	SNV	HGNC	HGNC:1736	YES	0	A1	CCDS221.1	ENSP00000497733	0	A0A024RAE4	UPI0000000356	0	1	0	0	0	0	chr1:g.22090603T>C	0	0
chr1	22118453	rs185568861	A	G	2	152	2519	0.013	G	3_prime_UTR_variant	MODIFIER	WNT4	ENSG00000162552	Transcript	ENST00000290167.11	protein_coding	5/5	0	ENST00000290167.11:c.*1597T>C	0	2828/3968	0	0	0	0	rs185568861	0	-1	0	SNV	HGNC	HGNC:12783	YES	1	P1	CCDS223.1	ENSP00000290167	P56705	0	UPI0000048EC6	0	1	0	0	0	0	chr1:g.22118453A>G	0.0022	0
chr1	22447507	rs4655063	G	A	2	152	2365	0.013	A	upstream_gene_variant	MODIFIER	ZBTB40	ENSG00000184677	Transcript	ENST00000404138.5	protein_coding	0	0	0	0	0	0	0	0	0	rs4655063	4344	1	0	SNV	HGNC	HGNC:29045	YES	5	P3	CCDS224.1	ENSP00000384527	Q9NUA8	0	UPI0000204652	0	1	0	0	0	0	chr1:g.22447507G>A	0.1098	0.0325
chr1	22448915	rs1004598443	C	G	2	152	957	0.013	G	upstream_gene_variant	MODIFIER	ZBTB40	ENSG00000184677	Transcript	ENST00000404138.5	protein_coding	0	0	0	0	0	0	0	0	0	rs1004598443	2936	1	0	SNV	HGNC	HGNC:29045	YES	5	P3	CCDS224.1	ENSP00000384527	Q9NUA8	0	UPI0000204652	0	1	0	0	0	0	chr1:g.22448915C>G	0	0
chr1	22453334	rs61769193	T	C	3	152	1587	0.019	C	intron_variant	MODIFIER	ZBTB40	ENSG00000184677	Transcript	ENST00000404138.5	protein_coding	0	2/18	ENST00000404138.5:c.-70+388T>C	0	0	0	0	0	0	rs61769193	0	1	0	SNV	HGNC	HGNC:29045	YES	5	P3	CCDS224.1	ENSP00000384527	Q9NUA8	0	UPI0000204652	0	1	0	0	0	0	chr1:g.22453334T>C	0.2474	0.2352
chr1	22735156	rs68133110	C	T	2	152	1998	0.013	T	intron_variant	MODIFIER	EPHB2	ENSG00000133216	Transcript	ENST00000400191.7	protein_coding	0	1/16	ENST00000400191.7:c.61+24113C>T	0	0	0	0	0	0	rs68133110	0	1	0	SNV	HGNC	HGNC:3393	YES	1	0	CCDS81279.1	ENSP00000383053	P29323	0	UPI0000033EC3	0	1	0	0	0	0	chr1:g.22735156C>T	0.1366	0.2027
chr1	22735266	rs531630386	C	A	4	152	998	0.026	A	intron_variant	MODIFIER	EPHB2	ENSG00000133216	Transcript	ENST00000400191.7	protein_coding	0	1/16	ENST00000400191.7:c.61+24223C>A	0	0	0	0	0	0	rs531630386	0	1	0	SNV	HGNC	HGNC:3393	YES	1	0	CCDS81279.1	ENSP00000383053	P29323	0	UPI0000033EC3	0	1	0	0	0	0	chr1:g.22735266C>A	0.0004	0
chr1	22740748	rs72653640	C	T	2	152	1204	0.013	T	intron_variant	MODIFIER	EPHB2	ENSG00000133216	Transcript	ENST00000400191.7	protein_coding	0	1/16	ENST00000400191.7:c.61+29705C>T	0	0	0	0	0	0	rs72653640	0	1	0	SNV	HGNC	HGNC:3393	YES	1	0	CCDS81279.1	ENSP00000383053	P29323	0	UPI0000033EC3	0	1	0	0	0	0	chr1:g.22740748C>T	0.142	0.1694
chr1	22745751	rs74361251	T	C	6	152	1652	0.038	C	intron_variant	MODIFIER	EPHB2	ENSG00000133216	Transcript	ENST00000400191.7	protein_coding	0	1/16	ENST00000400191.7:c.61+34708T>C	0	0	0	0	0	0	rs74361251	0	1	0	SNV	HGNC	HGNC:3393	YES	1	0	CCDS81279.1	ENSP00000383053	P29323	0	UPI0000033EC3	0	1	0	0	0	0	chr1:g.22745751T>C	0.0248	0
chr1	22746674	rs6698922	A	G	6	152	2500	0.038	G	intron_variant	MODIFIER	EPHB2	ENSG00000133216	Transcript	ENST00000400191.7	protein_coding	0	1/16	ENST00000400191.7:c.62-34747A>G	0	0	0	0	0	0	rs6698922	0	1	0	SNV	HGNC	HGNC:3393	YES	1	0	CCDS81279.1	ENSP00000383053	P29323	0	UPI0000033EC3	0	1	0	0	0	0	chr1:g.22746674A>G	0.1002	0.2073
chr1	22747174	rs77688564	A	G	6	152	2257	0.038	G	intron_variant	MODIFIER	EPHB2	ENSG00000133216	Transcript	ENST00000400191.7	protein_coding	0	1/16	ENST00000400191.7:c.62-34247A>G	0	0	0	0	0	0	rs77688564	0	1	0	SNV	HGNC	HGNC:3393	YES	1	0	CCDS81279.1	ENSP00000383053	P29323	0	UPI0000033EC3	0	1	0	0	0	0	chr1:g.22747174A>G	0.1004	0.2073
chr1	22747183	rs80321741	A	G	6	152	2287	0.038	G	intron_variant	MODIFIER	EPHB2	ENSG00000133216	Transcript	ENST00000400191.7	protein_coding	0	1/16	ENST00000400191.7:c.62-34238A>G	0	0	0	0	0	0	rs80321741	0	1	0	SNV	HGNC	HGNC:3393	YES	1	0	CCDS81279.1	ENSP00000383053	P29323	0	UPI0000033EC3	0	1	0	0	0	0	chr1:g.22747183A>G	0.1	0.2065
chr1	22747967	rs77343028	G	A	6	152	2417	0.038	A	intron_variant	MODIFIER	EPHB2	ENSG00000133216	Transcript	ENST00000400191.7	protein_coding	0	1/16	ENST00000400191.7:c.62-33454G>A	0	0	0	0	0	0	rs77343028	0	1	0	SNV	HGNC	HGNC:3393	YES	1	0	CCDS81279.1	ENSP00000383053	P29323	0	UPI0000033EC3	0	1	0	0	0	0	chr1:g.22747967G>A	0.0976	0.2042
chr1	22748011	rs75677049	C	T	6	152	2512	0.038	T	intron_variant	MODIFIER	EPHB2	ENSG00000133216	Transcript	ENST00000400191.7	protein_coding	0	1/16	ENST00000400191.7:c.62-33410C>T	0	0	0	0	0	0	rs75677049	0	1	0	SNV	HGNC	HGNC:3393	YES	1	0	CCDS81279.1	ENSP00000383053	P29323	0	UPI0000033EC3	0	1	0	0	0	0	chr1:g.22748011C>T	0.0958	0.1974
chr1	22748364	rs74632103	G	A	6	152	905	0.038	A	intron_variant	MODIFIER	EPHB2	ENSG00000133216	Transcript	ENST00000400191.7	protein_coding	0	1/16	ENST00000400191.7:c.62-33057G>A	0	0	0	0	0	0	rs74632103	0	1	0	SNV	HGNC	HGNC:3393	YES	1	0	CCDS81279.1	ENSP00000383053	P29323	0	UPI0000033EC3	0	1	0	0	0	0	chr1:g.22748364G>A	0.0964	0.1997
chr1	22749535	rs4654810	G	A	6	152	2295	0.038	A	intron_variant	MODIFIER	EPHB2	ENSG00000133216	Transcript	ENST00000400191.7	protein_coding	0	1/16	ENST00000400191.7:c.62-31886G>A	0	0	0	0	0	0	rs4654810	0	1	0	SNV	HGNC	HGNC:3393	YES	1	0	CCDS81279.1	ENSP00000383053	P29323	0	UPI0000033EC3	0	1	0	0	0	0	chr1:g.22749535G>A	0.0966	0.1997
chr1	22749604	rs4654811	C	T	6	152	2211	0.038	T	intron_variant	MODIFIER	EPHB2	ENSG00000133216	Transcript	ENST00000400191.7	protein_coding	0	1/16	ENST00000400191.7:c.62-31817C>T	0	0	0	0	0	0	rs4654811	0	1	0	SNV	HGNC	HGNC:3393	YES	1	0	CCDS81279.1	ENSP00000383053	P29323	0	UPI0000033EC3	0	1	0	0	0	0	chr1:g.22749604C>T	0.0529	0.0454
chr1	22749800	rs75186709	A	G	6	152	2171	0.038	G	intron_variant	MODIFIER	EPHB2	ENSG00000133216	Transcript	ENST00000400191.7	protein_coding	0	1/16	ENST00000400191.7:c.62-31621A>G	0	0	0	0	0	0	rs75186709	0	1	0	SNV	HGNC	HGNC:3393	YES	1	0	CCDS81279.1	ENSP00000383053	P29323	0	UPI0000033EC3	0	1	0	0	0	0	chr1:g.22749800A>G	0.0966	0.1997
chr1	22749821	rs76623584	G	C	6	152	2179	0.038	C	intron_variant	MODIFIER	EPHB2	ENSG00000133216	Transcript	ENST00000400191.7	protein_coding	0	1/16	ENST00000400191.7:c.62-31600G>C	0	0	0	0	0	0	rs76623584	0	1	0	SNV	HGNC	HGNC:3393	YES	1	0	CCDS81279.1	ENSP00000383053	P29323	0	UPI0000033EC3	0	1	0	0	0	0	chr1:g.22749821G>C	0.0611	0.0741
chr1	22749928	rs79597815	C	A	6	152	2076	0.038	A	intron_variant	MODIFIER	EPHB2	ENSG00000133216	Transcript	ENST00000400191.7	protein_coding	0	1/16	ENST00000400191.7:c.62-31493C>A	0	0	0	0	0	0	rs79597815	0	1	0	SNV	HGNC	HGNC:3393	YES	1	0	CCDS81279.1	ENSP00000383053	P29323	0	UPI0000033EC3	0	1	0	0	0	0	chr1:g.22749928C>A	0.0966	0.1997
chr1	22750620	rs74765003	T	C	6	152	2052	0.038	C	intron_variant	MODIFIER	EPHB2	ENSG00000133216	Transcript	ENST00000400191.7	protein_coding	0	1/16	ENST00000400191.7:c.62-30801T>C	0	0	0	0	0	0	rs74765003	0	1	0	SNV	HGNC	HGNC:3393	YES	1	0	CCDS81279.1	ENSP00000383053	P29323	0	UPI0000033EC3	0	1	0	0	0	0	chr1:g.22750620T>C	0.0962	0.1989
chr1	22750668	rs78628615	T	C	6	152	1934	0.038	C	intron_variant	MODIFIER	EPHB2	ENSG00000133216	Transcript	ENST00000400191.7	protein_coding	0	1/16	ENST00000400191.7:c.62-30753T>C	0	0	0	0	0	0	rs78628615	0	1	0	SNV	HGNC	HGNC:3393	YES	1	0	CCDS81279.1	ENSP00000383053	P29323	0	UPI0000033EC3	0	1	0	0	0	0	chr1:g.22750668T>C	0.0966	0.2012
chr1	22750669	rs80351035	G	A	6	152	1918	0.038	A	intron_variant	MODIFIER	EPHB2	ENSG00000133216	Transcript	ENST00000400191.7	protein_coding	0	1/16	ENST00000400191.7:c.62-30752G>A	0	0	0	0	0	0	rs80351035	0	1	0	SNV	HGNC	HGNC:3393	YES	1	0	CCDS81279.1	ENSP00000383053	P29323	0	UPI0000033EC3	0	1	0	0	0	0	chr1:g.22750669G>A	0.096	0.1989
chr1	22751225	rs77816477	C	T	6	152	2102	0.038	T	intron_variant	MODIFIER	EPHB2	ENSG00000133216	Transcript	ENST00000400191.7	protein_coding	0	1/16	ENST00000400191.7:c.62-30196C>T	0	0	0	0	0	0	rs77816477	0	1	0	SNV	HGNC	HGNC:3393	YES	1	0	CCDS81279.1	ENSP00000383053	P29323	0	UPI0000033EC3	0	1	0	0	0	0	chr1:g.22751225C>T	0.0401	0.0015
chr1	22751286	rs6685103	C	T	6	152	2197	0.038	T	intron_variant	MODIFIER	EPHB2	ENSG00000133216	Transcript	ENST00000400191.7	protein_coding	0	1/16	ENST00000400191.7:c.62-30135C>T	0	0	0	0	0	0	rs6685103	0	1	0	SNV	HGNC	HGNC:3393	YES	1	0	CCDS81279.1	ENSP00000383053	P29323	0	UPI0000033EC3	0	1	0	0	0	0	chr1:g.22751286C>T	0.0966	0.1989
chr1	22976118	rs6662629	G	A	2	152	2386	0.013	A	regulatory_region_variant	MODIFIER	0	0	RegulatoryFeature	ENSR00000350470	CTCF_binding_site	0	0	0	0	0	0	0	0	0	rs6662629	0	0	0	SNV	0	0	0	0	0	0	0	0	0	0	0	0	0	0	0	0	chr1:g.22976118G>A	0.0449	0.1604
chr1	23010150	rs144113692	C	T	2	152	2352	0.013	T	downstream_gene_variant	MODIFIER	TEX46	ENSG00000227868	Transcript	ENST00000566855.4	protein_coding	0	0	0	0	0	0	0	0	0	rs144113692	684	-1	0	SNV	HGNC	HGNC:44651	YES	2	P1	CCDS57978.1	ENSP00000457161	H3BTG2	0	UPI0000204668	0	0	0	0	0	0	chr1:g.23010150C>T	0.0028	0
chr1	23100914	rs182690380	G	A	6	152	1435	0.038	A	intron_variant	MODIFIER	LUZP1	ENSG00000169641	Transcript	ENST00000302291.8	protein_coding	0	3/4	ENST00000302291.8:c.-119-6534C>T	0	0	0	0	0	0	rs182690380	0	-1	0	SNV	HGNC	HGNC:14985	YES	5	P2	CCDS30628.1	ENSP00000303758	Q86V48	0	UPI000020466A	0	0	0	0	0	0	chr1:g.23100914G>A	0.0018	0
chr1	23115506	rs186301148	A	G	2	152	1245	0.013	G	intron_variant	MODIFIER	LUZP1	ENSG00000169641	Transcript	ENST00000302291.8	protein_coding	0	2/4	ENST00000302291.8:c.-225-6379T>C	0	0	0	0	0	0	rs186301148	0	-1	0	SNV	HGNC	HGNC:14985	YES	5	P2	CCDS30628.1	ENSP00000303758	Q86V48	0	UPI000020466A	0	0	0	0	0	0	chr1:g.23115506A>G	0.0004	0
chr1	23193323	rs777746700	G	A	2	152	1993	0.013	A	synonymous_variant	LOW	HTR1D	ENSG00000179546	Transcript	ENST00000374619.1	protein_coding	1/1	0	ENST00000374619.1:c.897C>T	ENSP00000363748.1:p.Ala299%3D	1407/2835	897/1134	299/377	A	gcC/gcT	rs777746700	0	-1	0	SNV	HGNC	HGNC:5289	YES	0	P1	CCDS231.1	ENSP00000363748	P28221	0	UPI00000503DE	0	0	0	0	Gene3D:1.20.1070.10&Pfam_domain:PF00001&Prints_domain:PR00237&PROSITE_profiles:PS50262&hmmpanther:PTHR24247&hmmpanther:PTHR24247:SF17&SMART_domains:SM01381&Superfamily_domains:SSF81321&Conserved_Domains:cd15333	0	chr1:g.23193323G>A	0	0
chr1	23342900	rs1433058922	C	T	2	152	1250	0.013	T	intron_variant	MODIFIER	HNRNPR	ENSG00000125944	Transcript	ENST00000374616.7	protein_coding	0	1/10	ENST00000374616.7:c.-10+1311G>A	0	0	0	0	0	0	rs1433058922	0	-1	0	SNV	HGNC	HGNC:5047	YES	1	A1	CCDS44085.1	ENSP00000363745	O43390	0	UPI000006F30B	0	0	0	0	0	0	chr1:g.23342900C>T	0	0
chr1	23343805	rs59170462	A	C	6	152	1530	0.038	C	intron_variant	MODIFIER	HNRNPR	ENSG00000125944	Transcript	ENST00000374616.7	protein_coding	0	1/10	ENST00000374616.7:c.-10+406T>G	0	0	0	0	0	0	rs59170462	0	-1	0	SNV	HGNC	HGNC:5047	YES	1	A1	CCDS44085.1	ENSP00000363745	O43390	0	UPI000006F30B	0	0	0	0	0	0	chr1:g.23343805A>C	0.0152	0
chr1	23345978	rs191330319	G	T	6	152	1706	0.038	T	upstream_gene_variant	MODIFIER	HNRNPR	ENSG00000125944	Transcript	ENST00000374616.7	protein_coding	0	0	0	0	0	0	0	0	0	rs191330319	1668	-1	0	SNV	HGNC	HGNC:5047	YES	1	A1	CCDS44085.1	ENSP00000363745	O43390	0	UPI000006F30B	0	0	0	0	0	0	chr1:g.23345978G>T	0.0046	0
chr1	23369179	rs571887363	G	C	2	152	1618	0.013	C	intron_variant	MODIFIER	ZNF436	ENSG00000125945	Transcript	ENST00000314011.9	protein_coding	0	1/3	ENST00000314011.9:c.-61+187C>G	0	0	0	0	0	0	rs571887363	0	-1	0	SNV	HGNC	HGNC:20814	YES	1	P1	CCDS233.1	ENSP00000313582	Q9C0F3	A0A024RAF3	UPI0000001669	0	0	0	0	0	0	chr1:g.23369179G>C	0.0002	0
chr1	23369466	rs779113038	G	A	2	152	2233	0.013	A	5_prime_UTR_variant	MODIFIER	ZNF436	ENSG00000125945	Transcript	ENST00000314011.9	protein_coding	1/4	0	ENST00000314011.9:c.-161C>T	0	371/4465	0	0	0	0	rs779113038&COSM4577053	0	-1	0	SNV	HGNC	HGNC:20814	YES	1	P1	CCDS233.1	ENSP00000313582	Q9C0F3	A0A024RAF3	UPI0000001669	0	0	0	0	0	0	chr1:g.23369466G>A	0	0
chr1	23393678	rs186713036	C	T	7	152	2569	0.045	T	intron_variant	MODIFIER	TCEA3	ENSG00000204219	Transcript	ENST00000450454.6	protein_coding	0	8/10	ENST00000450454.6:c.819+201G>A	0	0	0	0	0	0	rs186713036	0	-1	0	SNV	HGNC	HGNC:11615	YES	1	P1	CCDS44086.1	ENSP00000406293	O75764	0	UPI0000136AC2	0	0	0	0	0	0	chr1:g.23393678C>T	0.0008	0
chr1	23444827	rs1039619720	A	G	2	152	1812	0.013	G	intron_variant	MODIFIER	ASAP3	ENSG00000088280	Transcript	ENST00000336689.8	protein_coding	0	5/24	ENST00000336689.8:c.474-2215T>C	0	0	0	0	0	0	rs1039619720	0	-1	0	SNV	HGNC	HGNC:14987	YES	1	P3	CCDS235.1	ENSP00000338769	Q8TDY4	A0A024RAB1	UPI0000071371	0	0	0	0	0	0	chr1:g.23444827A>G	0	0
chr1	23450643	rs56053453	C	T	6	152	451	0.038	T	intron_variant	MODIFIER	ASAP3	ENSG00000088280	Transcript	ENST00000336689.8	protein_coding	0	5/24	ENST00000336689.8:c.473+836G>A	0	0	0	0	0	0	rs56053453	0	-1	0	SNV	HGNC	HGNC:14987	YES	1	P3	CCDS235.1	ENSP00000338769	Q8TDY4	A0A024RAB1	UPI0000071371	0	0	0	0	0	0	chr1:g.23450643C>T	0.0773	0.0061
chr1	23450802	rs74663688	A	G	4	152	1755	0.026	G	intron_variant	MODIFIER	ASAP3	ENSG00000088280	Transcript	ENST00000336689.8	protein_coding	0	5/24	ENST00000336689.8:c.473+677T>C	0	0	0	0	0	0	rs74663688	0	-1	0	SNV	HGNC	HGNC:14987	YES	1	P3	CCDS235.1	ENSP00000338769	Q8TDY4	A0A024RAB1	UPI0000071371	0	0	0	0	0	0	chr1:g.23450802A>G	0.015	0
chr1	23456832	rs145461270	G	A	4	152	2443	0.026	A	intron_variant	MODIFIER	ASAP3	ENSG00000088280	Transcript	ENST00000336689.8	protein_coding	0	1/24	ENST00000336689.8:c.130-638C>T	0	0	0	0	0	0	rs145461270	0	-1	0	SNV	HGNC	HGNC:14987	YES	1	P3	CCDS235.1	ENSP00000338769	Q8TDY4	A0A024RAB1	UPI0000071371	0	0	0	0	0	0	chr1:g.23456832G>A	0.0074	0
chr1	23558473	rs117372700	G	A	3	152	1784	0.019	A	intron_variant	MODIFIER	ID3	ENSG00000117318	Transcript	ENST00000374561.6	protein_coding	0	2/2	ENST00000374561.6:c.*26-58C>T	0	0	0	0	0	0	rs117372700	0	-1	0	SNV	HGNC	HGNC:5362	YES	1	P1	CCDS237.1	ENSP00000363689	Q02535	0	UPI000016A132	0	1	0	0	0	0	chr1:g.23558473G>A	0.0128	0.0008
chr1	23561341	rs183528816	A	C	4	152	2198	0.026	C	upstream_gene_variant	MODIFIER	ID3	ENSG00000117318	Transcript	ENST00000374561.6	protein_coding	0	0	0	0	0	0	0	0	0	rs183528816	1840	-1	0	SNV	HGNC	HGNC:5362	YES	1	P1	CCDS237.1	ENSP00000363689	Q02535	0	UPI000016A132	0	1	0	0	0	0	chr1:g.23561341A>C	0.0064	0.0008
chr1	23590053	rs78966272	T	G	3	152	1410	0.026	G	intron_variant&non_coding_transcript_variant	MODIFIER	MDS2	ENSG00000197880	Transcript	ENST00000477916.5	lincRNA	0	1/6	ENST00000477916.5:n.185-2429T>G	0	0	0	0	0	0	rs78966272	0	1	0	SNV	HGNC	HGNC:29633	YES	1	0	0	0	0	0	0	0	1	0	0	0	0	chr1:g.23590053T>G	0.0192	0
chr1	23598795	rs183752776	G	T	7	152	1496	0.045	T	intron_variant&non_coding_transcript_variant	MODIFIER	MDS2	ENSG00000197880	Transcript	ENST00000477916.5	lincRNA	0	2/6	ENST00000477916.5:n.515+5983G>T	0	0	0	0	0	0	rs183752776	0	1	0	SNV	HGNC	HGNC:29633	YES	1	0	0	0	0	0	0	0	1	0	0	0	0	chr1:g.23598795G>T	0.0068	0
chr1	23610527	rs35202067	T	C	3	152	2092	0.019	C	intron_variant&non_coding_transcript_variant	MODIFIER	MDS2	ENSG00000197880	Transcript	ENST00000477916.5	lincRNA	0	2/6	ENST00000477916.5:n.516-16209T>C	0	0	0	0	0	0	rs35202067	0	1	0	SNV	HGNC	HGNC:29633	YES	1	0	0	0	0	0	0	0	1	0	0	0	0	chr1:g.23610527T>C	0.0583	0.0038
chr1	23618581	rs1025434022	C	T	3	152	1758	0.019	T	intron_variant&non_coding_transcript_variant	MODIFIER	MDS2	ENSG00000197880	Transcript	ENST00000477916.5	lincRNA	0	2/6	ENST00000477916.5:n.516-8155C>T	0	0	0	0	0	0	rs1025434022	0	1	0	SNV	HGNC	HGNC:29633	YES	1	0	0	0	0	0	0	0	1	0	0	0	0	chr1:g.23618581C>T	0	0
chr1	23624454	rs959995897	C	T	2	152	1792	0.013	T	intron_variant&non_coding_transcript_variant	MODIFIER	MDS2	ENSG00000197880	Transcript	ENST00000477916.5	lincRNA	0	2/6	ENST00000477916.5:n.516-2282C>T	0	0	0	0	0	0	rs959995897	0	1	0	SNV	HGNC	HGNC:29633	YES	1	0	0	0	0	0	0	0	1	0	0	0	0	chr1:g.23624454C>T	0	0
chr1	23628848	rs1210186301	C	T	3	152	1138	0.019	T	intron_variant&non_coding_transcript_variant	MODIFIER	MDS2	ENSG00000197880	Transcript	ENST00000477916.5	lincRNA	0	4/6	ENST00000477916.5:n.1408+251C>T	0	0	0	0	0	0	rs1210186301	0	1	0	SNV	HGNC	HGNC:29633	YES	1	0	0	0	0	0	0	0	1	0	0	0	0	chr1:g.23628848C>T	0	0
chr1	23692378	rs2280438	C	T	5	152	2206	0.032	T	intron_variant	MODIFIER	RPL11	ENSG00000142676	Transcript	ENST00000643754.2	protein_coding	0	1/5	ENST00000643754.2:c.7-231C>T	0	0	0	0	0	0	rs2280438	0	1	0	SNV	HGNC	HGNC:10301	YES	0	P3	CCDS238.1	ENSP00000496250	P62913	Q5VVD0	UPI00000019F7	0	1	0	0	0	0	chr1:g.23692378C>T	0.0068	0
chr1	23810343	rs991786099	A	T	2	152	2342	0.013	T	intron_variant	MODIFIER	HMGCL	ENSG00000117305	Transcript	ENST00000374490.8	protein_coding	0	6/8	ENST00000374490.8:c.561+393T>A	0	0	0	0	0	0	rs991786099	0	-1	0	SNV	HGNC	HGNC:5005	YES	1	P1	CCDS243.1	ENSP00000363614	P35914	0	UPI000012CA36	0	1	0	0	0	0	chr1:g.23810343A>T	0	0
chr1	23869177	rs925192649	C	T	2	152	1910	0.013	T	upstream_gene_variant	MODIFIER	FUCA1	ENSG00000179163	Transcript	ENST00000374479.3	protein_coding	0	0	0	0	0	0	0	0	0	rs925192649	883	-1	0	SNV	HGNC	HGNC:4006	YES	1	P1	CCDS244.2	ENSP00000363603	P04066	0	UPI000013F479	0	1	0	0	0	0	chr1:g.23869177C>T	0	0
chr1	23895157	rs1025341538	G	C	2	152	1262	0.013	C	intron_variant	MODIFIER	CNR2	ENSG00000188822	Transcript	ENST00000374472.5	protein_coding	0	1/1	ENST00000374472.5:c.-46+18089C>G	0	0	0	0	0	0	rs1025341538	0	-1	0	SNV	HGNC	HGNC:2160	YES	1	P1	CCDS245.1	ENSP00000363596	P34972	A0A024RAH7	UPI000000DCA3	0	0	0	0	0	0	chr1:g.23895157G>C	0	0
chr1	23897098	rs182964444	C	T	3	152	1497	0.019	T	intron_variant	MODIFIER	CNR2	ENSG00000188822	Transcript	ENST00000374472.5	protein_coding	0	1/1	ENST00000374472.5:c.-46+16148G>A	0	0	0	0	0	0	rs182964444	0	-1	0	SNV	HGNC	HGNC:2160	YES	1	P1	CCDS245.1	ENSP00000363596	P34972	A0A024RAH7	UPI000000DCA3	0	0	0	0	0	0	chr1:g.23897098C>T	0.0002	0
chr1	23909161	rs956116633	C	T	2	152	2112	0.013	T	intron_variant	MODIFIER	CNR2	ENSG00000188822	Transcript	ENST00000374472.5	protein_coding	0	1/1	ENST00000374472.5:c.-46+4085G>A	0	0	0	0	0	0	rs956116633	0	-1	0	SNV	HGNC	HGNC:2160	YES	1	P1	CCDS245.1	ENSP00000363596	P34972	A0A024RAH7	UPI000000DCA3	0	0	0	0	0	0	chr1:g.23909161C>T	0	0
chr1	23912490	rs982205256	C	T	2	152	2476	0.013	T	intron_variant	MODIFIER	CNR2	ENSG00000188822	Transcript	ENST00000374472.5	protein_coding	0	1/1	ENST00000374472.5:c.-46+756G>A	0	0	0	0	0	0	rs982205256	0	-1	0	SNV	HGNC	HGNC:2160	YES	1	P1	CCDS245.1	ENSP00000363596	P34972	A0A024RAH7	UPI000000DCA3	0	0	0	0	0	0	chr1:g.23912490C>T	0	0
chr1	23980343	rs3806172	G	T	7	152	1876	0.051	T	upstream_gene_variant	MODIFIER	SRSF10	ENSG00000188529	Transcript	ENST00000492112.2	protein_coding	0	0	0	0	0	0	0	0	0	rs3806172	24	-1	0	SNV	HGNC	HGNC:16713	YES	1	P4	CCDS30630.1	ENSP00000420195	O75494	A0A0S2Z504	UPI000005FB30	0	0	0	0	0	0	chr1:g.23980343G>T	0	0
chr1	24014833	rs941450352	G	A	2	152	2346	0.013	A	regulatory_region_variant	MODIFIER	0	0	RegulatoryFeature	ENSR00000003130	promoter_flanking_region	0	0	0	0	0	0	0	0	0	rs941450352	0	0	0	SNV	0	0	0	0	0	0	0	0	0	0	0	0	0	0	0	0	chr1:g.24014833G>A	0	0
chr1	24107454	rs140239877	C	T	4	152	2218	0.026	T	intron_variant	MODIFIER	MYOM3	ENSG00000142661	Transcript	ENST00000374434.4	protein_coding	0	3/36	ENST00000374434.4:c.243-222G>A	0	0	0	0	0	0	rs140239877	0	-1	0	SNV	HGNC	HGNC:26679	YES	1	P1	CCDS41281.1	ENSP00000363557	Q5VTT5	0	UPI0000203A5D	0	0	0	0	0	0	chr1:g.24107454C>T	0.002	0
chr1	24118636	rs190129017	G	T	2	152	1553	0.013	T	downstream_gene_variant	MODIFIER	IL22RA1	ENSG00000142677	Transcript	ENST00000270800.2	protein_coding	0	0	0	0	0	0	0	0	0	rs190129017	1135	-1	0	SNV	HGNC	HGNC:13700	YES	1	P1	CCDS247.1	ENSP00000270800	Q8N6P7	0	UPI0000071143	0	0	0	0	0	0	chr1:g.24118636G>T	0.0002	0
chr1	24192606	rs537636394	A	T	2	152	878	0.013	T	upstream_gene_variant	MODIFIER	IFNLR1	ENSG00000185436	Transcript	ENST00000374419.1	protein_coding	0	0	0	0	0	0	0	0	0	rs537636394	4647	-1	0	SNV	HGNC	HGNC:18584	0	5	0	0	ENSP00000363540	0	Q5VTX9	UPI0000458A97	0	0	0	0	0	0	chr1:g.24192606A>T	0	0
chr1	24193034	rs529043139	C	T	4	152	1757	0.032	T	intergenic_variant	MODIFIER	0	0	0	0	0	0	0	0	0	0	0	0	0	0	rs529043139	0	0	0	SNV	0	0	0	0	0	0	0	0	0	0	0	0	0	0	0	0	chr1:g.24193034C>T	0.0002	0
chr1	24193474	rs1431599348	A	T	2	152	2528	0.013	T	intergenic_variant	MODIFIER	0	0	0	0	0	0	0	0	0	0	0	0	0	0	rs1431599348	0	0	0	SNV	0	0	0	0	0	0	0	0	0	0	0	0	0	0	0	0	chr1:g.24193474A>T	0	0
chr1	24364404	rs74060321	C	T	7	152	2448	0.045	T	intron_variant	MODIFIER	STPG1	ENSG00000001460	Transcript	ENST00000374409.5	protein_coding	0	7/8	ENST00000374409.5:c.738-3363G>A	0	0	0	0	0	0	rs74060321	0	-1	0	SNV	HGNC	HGNC:28070	YES	2	A2	CCDS55581.1	ENSP00000363530	Q5TH74	0	UPI0000049C6B	0	0	0	0	0	0	chr1:g.24364404C>T	0.0855	0.1732
chr1	24364647	rs12079868	T	C	7	152	2341	0.045	C	intron_variant	MODIFIER	STPG1	ENSG00000001460	Transcript	ENST00000374409.5	protein_coding	0	7/8	ENST00000374409.5:c.738-3606A>G	0	0	0	0	0	0	rs12079868	0	-1	0	SNV	HGNC	HGNC:28070	YES	2	A2	CCDS55581.1	ENSP00000363530	Q5TH74	0	UPI0000049C6B	0	0	0	0	0	0	chr1:g.24364647T>C	0.1436	0.3691
chr1	24365056	rs12130614	C	T	7	152	2309	0.045	T	intron_variant	MODIFIER	STPG1	ENSG00000001460	Transcript	ENST00000374409.5	protein_coding	0	7/8	ENST00000374409.5:c.738-4015G>A	0	0	0	0	0	0	rs12130614	0	-1	0	SNV	HGNC	HGNC:28070	YES	2	A2	CCDS55581.1	ENSP00000363530	Q5TH74	0	UPI0000049C6B	0	0	0	0	0	0	chr1:g.24365056C>T	0.0635	0.093
chr1	24365502	rs80061546	G	A	6	152	2409	0.038	A	intron_variant	MODIFIER	STPG1	ENSG00000001460	Transcript	ENST00000374409.5	protein_coding	0	7/8	ENST00000374409.5:c.737+4172C>T	0	0	0	0	0	0	rs80061546	0	-1	0	SNV	HGNC	HGNC:28070	YES	2	A2	CCDS55581.1	ENSP00000363530	Q5TH74	0	UPI0000049C6B	0	0	0	0	0	0	chr1:g.24365502G>A	0.0501	0.0166
chr1	24379654	rs145625712	T	C	7	152	1988	0.045	C	missense_variant&splice_region_variant	MODERATE	STPG1	ENSG00000001460	Transcript	ENST00000374409.5	protein_coding	5/9	0	ENST00000374409.5:c.461A>G	ENSP00000363530.1:p.Asn154Ser	716/2804	461/1005	154/334	N/S	aAt/aGt	rs145625712	0	-1	0	SNV	HGNC	HGNC:28070	YES	2	A2	CCDS55581.1	ENSP00000363530	Q5TH74	0	UPI0000049C6B	0	0	tolerated	benign	hmmpanther:PTHR21580:SF21&hmmpanther:PTHR21580	0	chr1:g.24379654T>C	0.0004	0.0008
chr1	24384122	rs891915883	C	A	2	152	2580	0.013	A	intron_variant	MODIFIER	STPG1	ENSG00000001460	Transcript	ENST00000374409.5	protein_coding	0	3/8	ENST00000374409.5:c.190-119G>T	0	0	0	0	0	0	rs891915883	0	-1	0	SNV	HGNC	HGNC:28070	YES	2	A2	CCDS55581.1	ENSP00000363530	Q5TH74	0	UPI0000049C6B	0	0	0	0	0	0	chr1:g.24384122C>A	0	0
chr1	24384853	rs79967359	G	T	2	152	2562	0.013	T	intron_variant	MODIFIER	STPG1	ENSG00000001460	Transcript	ENST00000374409.5	protein_coding	0	3/8	ENST00000374409.5:c.190-850C>A	0	0	0	0	0	0	rs79967359	0	-1	0	SNV	HGNC	HGNC:28070	YES	2	A2	CCDS55581.1	ENSP00000363530	Q5TH74	0	UPI0000049C6B	0	0	0	0	0	0	chr1:g.24384853G>T	0	0
chr1	24534845	rs76887930	A	C	4	152	928	0.032	C	intron_variant	MODIFIER	RCAN3	ENSG00000117602	Transcript	ENST00000374395.9	protein_coding	0	4/4	ENST00000374395.9:c.542-248A>C	0	0	0	0	0	0	rs76887930	0	1	0	SNV	HGNC	HGNC:3042	YES	1	P1	CCDS254.1	ENSP00000363516	Q9UKA8	A0A024RAH2	UPI0000001C4A	0	0	0	0	0	0	chr1:g.24534845A>C	0.0455	0.1089
chr1	24535504	rs185324356	A	G	2	152	1497	0.013	G	3_prime_UTR_variant	MODIFIER	RCAN3	ENSG00000117602	Transcript	ENST00000374395.9	protein_coding	5/5	0	ENST00000374395.9:c.*227A>G	0	1327/6863	0	0	0	0	rs185324356	0	1	0	SNV	HGNC	HGNC:3042	YES	1	P1	CCDS254.1	ENSP00000363516	Q9UKA8	A0A024RAH2	UPI0000001C4A	0	0	0	0	0	0	chr1:g.24535504A>G	0.0004	0
chr1	24536826	rs1224901447	C	T	3	152	871	0.019	T	3_prime_UTR_variant	MODIFIER	RCAN3	ENSG00000117602	Transcript	ENST00000374395.9	protein_coding	5/5	0	ENST00000374395.9:c.*1549C>T	0	2649/6863	0	0	0	0	rs1224901447	0	1	0	SNV	HGNC	HGNC:3042	YES	1	P1	CCDS254.1	ENSP00000363516	Q9UKA8	A0A024RAH2	UPI0000001C4A	0	0	0	0	0	0	chr1:g.24536826C>T	0	0
chr1	24536828	rs1311200878	G	T	3	152	779	0.019	T	3_prime_UTR_variant	MODIFIER	RCAN3	ENSG00000117602	Transcript	ENST00000374395.9	protein_coding	5/5	0	ENST00000374395.9:c.*1551G>T	0	2651/6863	0	0	0	0	rs1311200878	0	1	0	SNV	HGNC	HGNC:3042	YES	1	P1	CCDS254.1	ENSP00000363516	Q9UKA8	A0A024RAH2	UPI0000001C4A	0	0	0	0	0	0	chr1:g.24536828G>T	0	0
chr1	24540315	rs10903094	C	G	5	152	1840	0.038	G	3_prime_UTR_variant	MODIFIER	RCAN3	ENSG00000117602	Transcript	ENST00000374395.9	protein_coding	5/5	0	ENST00000374395.9:c.*5038C>G	0	6138/6863	0	0	0	0	rs10903094	0	1	0	SNV	HGNC	HGNC:3042	YES	1	P1	CCDS254.1	ENSP00000363516	Q9UKA8	A0A024RAH2	UPI0000001C4A	0	0	0	0	0	0	chr1:g.24540315C>G	0.0477	0.112
chr1	24701625	rs1352900142	T	A	2	152	1788	0.013	A	upstream_gene_variant	MODIFIER	AL445648.1	ENSG00000284699	Transcript	ENST00000641176.1	lincRNA	0	0	0	0	0	0	0	0	0	rs1352900142	3269	1	0	SNV	Clone_based_ensembl_gene	0	YES	0	0	0	0	0	0	0	0	0	0	0	0	0	chr1:g.24701625T>A	0	0
chr1	24701968	rs190589897	C	T	5	152	1603	0.032	T	upstream_gene_variant	MODIFIER	AL445648.1	ENSG00000284699	Transcript	ENST00000641176.1	lincRNA	0	0	0	0	0	0	0	0	0	rs190589897	2926	1	0	SNV	Clone_based_ensembl_gene	0	YES	0	0	0	0	0	0	0	0	0	0	0	0	0	chr1:g.24701968C>T	0.0022	0
chr1	24765353	rs1037889796	G	A	2	152	890	0.013	A	intron_variant	MODIFIER	CLIC4	ENSG00000169504	Transcript	ENST00000374379.9	protein_coding	0	1/5	ENST00000374379.9:c.72+19728G>A	0	0	0	0	0	0	rs1037889796	0	1	0	SNV	HGNC	HGNC:13518	YES	1	P1	CCDS256.1	ENSP00000363500	Q9Y696	Q6FIC5	UPI0000127AC9	0	0	0	0	0	0	chr1:g.24765353G>A	0	0
chr1	24794482	rs116852806	G	A	3	152	801	0.019	A	intron_variant	MODIFIER	CLIC4	ENSG00000169504	Transcript	ENST00000374379.9	protein_coding	0	1/5	ENST00000374379.9:c.73-3260G>A	0	0	0	0	0	0	rs116852806	0	1	0	SNV	HGNC	HGNC:13518	YES	1	P1	CCDS256.1	ENSP00000363500	Q9Y696	Q6FIC5	UPI0000127AC9	0	0	0	0	0	0	chr1:g.24794482G>A	0.009	0
chr1	24803722	rs1451163821	G	C	2	152	1576	0.013	C	intron_variant	MODIFIER	CLIC4	ENSG00000169504	Transcript	ENST00000374379.9	protein_coding	0	2/5	ENST00000374379.9:c.182+5871G>C	0	0	0	0	0	0	rs1451163821	0	1	0	SNV	HGNC	HGNC:13518	YES	1	P1	CCDS256.1	ENSP00000363500	Q9Y696	Q6FIC5	UPI0000127AC9	0	0	0	0	0	0	chr1:g.24803722G>C	0	0
chr1	24914110	rs16830142	C	T	4	152	2272	0.026	T	intron_variant	MODIFIER	RUNX3	ENSG00000020633	Transcript	ENST00000399916.5	protein_coding	0	4/5	ENST00000399916.5:c.586+5130G>A	0	0	0	0	0	0	rs16830142	0	-1	0	SNV	HGNC	HGNC:10473	YES	2	A2	CCDS30633.1	ENSP00000382800	Q13761	A0A024RAH4	UPI000002B2FF	0	0	0	0	0	0	chr1:g.24914110C>T	0.0022	0.0008
chr1	24917063	rs2236851	C	T	3	152	2088	0.019	T	intron_variant	MODIFIER	RUNX3	ENSG00000020633	Transcript	ENST00000399916.5	protein_coding	0	4/5	ENST00000399916.5:c.586+2177G>A	0	0	0	0	0	0	rs2236851	0	-1	0	SNV	HGNC	HGNC:10473	YES	2	A2	CCDS30633.1	ENSP00000382800	Q13761	A0A024RAH4	UPI000002B2FF	0	0	0	0	0	0	chr1:g.24917063C>T	0.0901	0.0076
chr1	24918594	rs138838625	G	T	2	152	2477	0.013	T	intron_variant	MODIFIER	RUNX3	ENSG00000020633	Transcript	ENST00000399916.5	protein_coding	0	4/5	ENST00000399916.5:c.586+646C>A	0	0	0	0	0	0	rs138838625	0	-1	0	SNV	HGNC	HGNC:10473	YES	2	A2	CCDS30633.1	ENSP00000382800	Q13761	A0A024RAH4	UPI000002B2FF	0	0	0	0	0	0	chr1:g.24918594G>T	0.0609	0.0923
chr1	24920435	rs568728638	A	G	2	152	1066	0.013	G	intron_variant	MODIFIER	RUNX3	ENSG00000020633	Transcript	ENST00000399916.5	protein_coding	0	3/5	ENST00000399916.5:c.482-1091T>C	0	0	0	0	0	0	rs568728638	0	-1	0	SNV	HGNC	HGNC:10473	YES	2	A2	CCDS30633.1	ENSP00000382800	Q13761	A0A024RAH4	UPI000002B2FF	0	0	0	0	0	0	chr1:g.24920435A>G	0.0002	0
chr1	24929558	rs182820214	C	T	5	152	1834	0.038	T	intron_variant	MODIFIER	RUNX3	ENSG00000020633	Transcript	ENST00000399916.5	protein_coding	0	2/5	ENST00000399916.5:c.324+29G>A	0	0	0	0	0	0	rs182820214	0	-1	0	SNV	HGNC	HGNC:10473	YES	2	A2	CCDS30633.1	ENSP00000382800	Q13761	A0A024RAH4	UPI000002B2FF	0	0	0	0	0	0	chr1:g.24929558C>T	0.0068	0
chr1	24962393	rs138523658	C	T	3	152	2035	0.019	T	intron_variant	MODIFIER	RUNX3	ENSG00000020633	Transcript	ENST00000399916.5	protein_coding	0	1/5	ENST00000399916.5:c.58+2121G>A	0	0	0	0	0	0	rs138523658	0	-1	0	SNV	HGNC	HGNC:10473	YES	2	A2	CCDS30633.1	ENSP00000382800	Q13761	A0A024RAH4	UPI000002B2FF	0	0	0	0	0	0	chr1:g.24962393C>T	0.0044	0
chr1	24965375	rs181208517	C	T	3	152	1240	0.019	T	upstream_gene_variant	MODIFIER	RUNX3	ENSG00000020633	Transcript	ENST00000399916.5	protein_coding	0	0	0	0	0	0	0	0	0	rs181208517	365	-1	0	SNV	HGNC	HGNC:10473	YES	2	A2	CCDS30633.1	ENSP00000382800	Q13761	A0A024RAH4	UPI000002B2FF	0	0	0	0	0	0	chr1:g.24965375C>T	0.003	0
chr1	25021379	rs78696239	C	G	5	152	2167	0.032	G	upstream_gene_variant	MODIFIER	MIR4425	ENSG00000264371	Transcript	ENST00000580572.1	miRNA	0	0	0	0	0	0	0	0	0	rs78696239	2124	1	0	SNV	HGNC	HGNC:41891	YES	0	0	0	0	0	0	0	0	0	0	0	0	0	chr1:g.25021379C>G	0.0126	0.003
chr1	25022878	rs561365162	G	A	2	152	1917	0.013	A	upstream_gene_variant	MODIFIER	MIR4425	ENSG00000264371	Transcript	ENST00000580572.1	miRNA	0	0	0	0	0	0	0	0	0	rs561365162	625	1	0	SNV	HGNC	HGNC:41891	YES	0	0	0	0	0	0	0	0	0	0	0	0	0	chr1:g.25022878G>A	0.0002	0
chr1	25023869	rs973781314	C	A	2	152	2518	0.013	A	downstream_gene_variant	MODIFIER	MIR4425	ENSG00000264371	Transcript	ENST00000580572.1	miRNA	0	0	0	0	0	0	0	0	0	rs973781314	283	1	0	SNV	HGNC	HGNC:41891	YES	0	0	0	0	0	0	0	0	0	0	0	0	0	chr1:g.25023869C>A	0	0
chr1	25028877	rs78712131	C	T	4	152	1830	0.026	T	regulatory_region_variant	MODIFIER	0	0	RegulatoryFeature	ENSR00000351049	promoter	0	0	0	0	0	0	0	0	0	rs78712131	0	0	0	SNV	0	0	0	0	0	0	0	0	0	0	0	0	0	0	0	0	chr1:g.25028877C>T	0.0447	0.0893
chr1	25029439	rs80044359	G	A	4	152	2149	0.026	A	regulatory_region_variant	MODIFIER	0	0	RegulatoryFeature	ENSR00000351049	promoter	0	0	0	0	0	0	0	0	0	rs80044359	0	0	0	SNV	0	0	0	0	0	0	0	0	0	0	0	0	0	0	0	0	chr1:g.25029439G>A	0.0705	0.1808
chr1	25031322	rs116949512	C	T	6	152	1131	0.038	T	intergenic_variant	MODIFIER	0	0	0	0	0	0	0	0	0	0	0	0	0	0	rs116949512	0	0	0	SNV	0	0	0	0	0	0	0	0	0	0	0	0	0	0	0	0	chr1:g.25031322C>T	0.0164	0
chr1	25033080	rs79882224	C	G	4	152	2168	0.026	G	intergenic_variant	MODIFIER	0	0	0	0	0	0	0	0	0	0	0	0	0	0	rs79882224	0	0	0	SNV	0	0	0	0	0	0	0	0	0	0	0	0	0	0	0	0	chr1:g.25033080C>G	0.0427	0.0802
chr1	25033797	rs74060689	T	C	4	152	2382	0.026	C	intergenic_variant	MODIFIER	0	0	0	0	0	0	0	0	0	0	0	0	0	0	rs74060689	0	0	0	SNV	0	0	0	0	0	0	0	0	0	0	0	0	0	0	0	0	chr1:g.25033797T>C	0.0883	0.2405
chr1	25034322	rs111921618	G	A	4	152	2335	0.026	A	regulatory_region_variant	MODIFIER	0	0	RegulatoryFeature	ENSR00000351053	promoter	0	0	0	0	0	0	0	0	0	rs111921618	0	0	0	SNV	0	0	0	0	0	0	0	0	0	0	0	0	0	0	0	0	chr1:g.25034322G>A	0.0825	0.2186
chr1	25034470	rs111522156	C	T	4	152	2014	0.026	T	regulatory_region_variant	MODIFIER	0	0	RegulatoryFeature	ENSR00000351053	promoter	0	0	0	0	0	0	0	0	0	rs111522156	0	0	0	SNV	0	0	0	0	0	0	0	0	0	0	0	0	0	0	0	0	chr1:g.25034470C>T	0.0825	0.2194
chr1	25232759	rs75757750	C	G	6	152	2486	0.038	G	upstream_gene_variant	MODIFIER	SYF2	ENSG00000117614	Transcript	ENST00000236273.9	protein_coding	0	0	0	0	0	0	0	0	0	rs75757750	257	-1	0	SNV	HGNC	HGNC:19824	YES	1	P4	CCDS259.1	ENSP00000236273	O95926	0	UPI0000073D39	0	0	0	0	0	0	chr1:g.25232759C>G	0.0078	0
chr1	25245377	rs185536321	A	G	2	152	1139	0.013	G	intron_variant	MODIFIER	RSRP1	ENSG00000117616	Transcript	ENST00000243189.12	protein_coding	0	2/4	ENST00000243189.12:c.521-76T>C	0	0	0	0	0	0	rs185536321	0	-1	0	SNV	HGNC	HGNC:25234	YES	1	P2	CCDS260.1	ENSP00000243189	Q9BUV0	A0A024RAH6	UPI000006DFA6	0	0	0	0	0	0	chr1:g.25245377A>G	0.0006	0
chr1	25267980	rs61777604	T	G	6	152	1936	0.038	G	upstream_gene_variant	MODIFIER	RHD	ENSG00000187010	Transcript	ENST00000342055.9	protein_coding	0	0	0	0	0	0	0	0	0	rs61777604	4568	1	0	SNV	HGNC	HGNC:10009	YES	1	0	CCDS60028.1	ENSP00000339577	Q02161	0	UPI000044EEEF	0	1	0	0	0	0	chr1:g.25267980T>G	0.0132	0.0008
chr1	25268502	rs181850480	G	C	5	152	826	0.032	C	upstream_gene_variant	MODIFIER	RHD	ENSG00000187010	Transcript	ENST00000342055.9	protein_coding	0	0	0	0	0	0	0	0	0	rs181850480	4046	1	0	SNV	HGNC	HGNC:10009	YES	1	0	CCDS60028.1	ENSP00000339577	Q02161	0	UPI000044EEEF	0	1	0	0	0	0	chr1:g.25268502G>C	0.002	0
chr1	25320327	rs192405692	T	C	4	152	1594	0.026	C	intron_variant	MODIFIER	RHD	ENSG00000187010	Transcript	ENST00000342055.9	protein_coding	0	8/8	ENST00000342055.9:c.1244-8571T>C	0	0	0	0	0	0	rs192405692	0	1	0	SNV	HGNC	HGNC:10009	YES	1	0	CCDS60028.1	ENSP00000339577	Q02161	0	UPI000044EEEF	0	1	0	0	0	0	chr1:g.25320327T>C	0.0032	0
chr1	25338391	rs981174905	G	C	2	152	1871	0.013	C	5_prime_UTR_variant	MODIFIER	TMEM50A	ENSG00000183726	Transcript	ENST00000374358.5	protein_coding	1/7	0	ENST00000374358.5:c.-79G>C	0	58/2266	0	0	0	0	rs981174905	0	1	0	SNV	HGNC	HGNC:30590	YES	1	P1	CCDS264.1	ENSP00000363478	O95807	Q7RU07	UPI000000D811	0	0	0	0	0	0	chr1:g.25338391G>C	0	0
chr1	25361712	rs191830261	G	A	7	152	2339	0.045	A	3_prime_UTR_variant	MODIFIER	TMEM50A	ENSG00000183726	Transcript	ENST00000374358.5	protein_coding	7/7	0	ENST00000374358.5:c.*1007G>A	0	1617/2266	0	0	0	0	rs191830261	0	1	0	SNV	HGNC	HGNC:30590	YES	1	P1	CCDS264.1	ENSP00000363478	O95807	Q7RU07	UPI000000D811	0	0	0	0	0	0	chr1:g.25361712G>A	0.0014	0
chr1	25362248	rs186601461	A	G	2	152	1385	0.013	G	3_prime_UTR_variant	MODIFIER	TMEM50A	ENSG00000183726	Transcript	ENST00000374358.5	protein_coding	7/7	0	ENST00000374358.5:c.*1543A>G	0	2153/2266	0	0	0	0	rs186601461	0	1	0	SNV	HGNC	HGNC:30590	YES	1	P1	CCDS264.1	ENSP00000363478	O95807	Q7RU07	UPI000000D811	0	0	0	0	0	0	chr1:g.25362248A>G	0.0004	0
chr1	25430305	rs145575386	G	T	3	152	1583	0.019	T	upstream_gene_variant	MODIFIER	MACO1	ENSG00000204178	Transcript	ENST00000374343.5	protein_coding	0	0	0	0	0	0	0	0	0	rs145575386	592	1	0	SNV	HGNC	HGNC:25572	YES	1	P1	CCDS30638.1	ENSP00000363463	Q8N5G2	0	UPI000004A074	0	0	0	0	0	0	chr1:g.25430305G>T	0.005	0
chr1	25549852	rs1029783429	C	G	2	152	2047	0.013	G	intron_variant	MODIFIER	LDLRAP1	ENSG00000157978	Transcript	ENST00000374338.4	protein_coding	0	1/8	ENST00000374338.4:c.89-4070C>G	0	0	0	0	0	0	rs1029783429	0	1	0	SNV	HGNC	HGNC:18640	YES	1	P1	CCDS30639.1	ENSP00000363458	Q5SW96	0	UPI0000470235	0	1	0	0	0	0	chr1:g.25549852C>G	0	0
chr1	25551082	rs34299041	C	A	5	152	2400	0.032	A	intron_variant	MODIFIER	LDLRAP1	ENSG00000157978	Transcript	ENST00000374338.4	protein_coding	0	1/8	ENST00000374338.4:c.89-2840C>A	0	0	0	0	0	0	rs34299041	0	1	0	SNV	HGNC	HGNC:18640	YES	1	P1	CCDS30639.1	ENSP00000363458	Q5SW96	0	UPI0000470235	0	1	0	0	0	0	chr1:g.25551082C>A	0.0405	0.0038
chr1	25555606	rs966985105	C	T	3	152	2505	0.019	T	intron_variant	MODIFIER	LDLRAP1	ENSG00000157978	Transcript	ENST00000374338.4	protein_coding	0	3/8	ENST00000374338.4:c.344+634C>T	0	0	0	0	0	0	rs966985105	0	1	0	SNV	HGNC	HGNC:18640	YES	1	P1	CCDS30639.1	ENSP00000363458	Q5SW96	0	UPI0000470235	0	1	0	0	0	0	chr1:g.25555606C>T	0	0
chr1	25574435	rs72662621	G	A	3	152	2314	0.019	A	intergenic_variant	MODIFIER	0	0	0	0	0	0	0	0	0	0	0	0	0	0	rs72662621	0	0	0	SNV	0	0	0	0	0	0	0	0	0	0	0	0	0	0	0	0	chr1:g.25574435G>A	0.0036	0
chr1	25574461	rs186874586	C	G	2	152	2324	0.013	G	intergenic_variant	MODIFIER	0	0	0	0	0	0	0	0	0	0	0	0	0	0	rs186874586	0	0	0	SNV	0	0	0	0	0	0	0	0	0	0	0	0	0	0	0	0	chr1:g.25574461C>G	0.0004	0
chr1	25702127	rs1049863870	A	G	2	152	1819	0.013	G	intron_variant	MODIFIER	MAN1C1	ENSG00000117643	Transcript	ENST00000374332.8	protein_coding	0	2/11	ENST00000374332.8:c.637+15591A>G	0	0	0	0	0	0	rs1049863870	0	1	0	SNV	HGNC	HGNC:19080	YES	1	P2	CCDS265.1	ENSP00000363452	Q9NR34	0	UPI000012EABD	0	0	0	0	0	0	chr1:g.25702127A>G	0	0
chr1	25702281	rs187423286	G	T	2	152	1959	0.013	T	intron_variant	MODIFIER	MAN1C1	ENSG00000117643	Transcript	ENST00000374332.8	protein_coding	0	2/11	ENST00000374332.8:c.637+15745G>T	0	0	0	0	0	0	rs187423286	0	1	0	SNV	HGNC	HGNC:19080	YES	1	P2	CCDS265.1	ENSP00000363452	Q9NR34	0	UPI000012EABD	0	0	0	0	0	0	chr1:g.25702281G>T	0	0
chr1	25737453	rs550545445	C	G	5	152	2434	0.032	G	intron_variant	MODIFIER	MAN1C1	ENSG00000117643	Transcript	ENST00000374332.8	protein_coding	0	2/11	ENST00000374332.8:c.638-9215C>G	0	0	0	0	0	0	rs550545445	0	1	0	SNV	HGNC	HGNC:19080	YES	1	P2	CCDS265.1	ENSP00000363452	Q9NR34	0	UPI000012EABD	0	0	0	0	0	0	chr1:g.25737453C>G	0.001	0
chr1	25737583	rs530584927	A	T	5	152	2402	0.032	T	intron_variant	MODIFIER	MAN1C1	ENSG00000117643	Transcript	ENST00000374332.8	protein_coding	0	2/11	ENST00000374332.8:c.638-9085A>T	0	0	0	0	0	0	rs530584927	0	1	0	SNV	HGNC	HGNC:19080	YES	1	P2	CCDS265.1	ENSP00000363452	Q9NR34	0	UPI000012EABD	0	0	0	0	0	0	chr1:g.25737583A>T	0.001	0
chr1	25796458	rs555424284	G	A	3	152	1984	0.019	A	upstream_gene_variant	MODIFIER	SELENON	ENSG00000162430	Transcript	ENST00000361547.7	protein_coding	0	0	0	0	0	0	0	0	0	rs555424284	3735	1	0	SNV	HGNC	HGNC:15999	YES	1	P4	CCDS41282.1	ENSP00000355141	Q9NZV5	0	UPI00003761B2	0	1	0	0	0	0	chr1:g.25796458G>A	0.0002	0
chr1	25805018	rs987593171	G	A	2	152	2257	0.013	A	intron_variant	MODIFIER	SELENON	ENSG00000162430	Transcript	ENST00000361547.7	protein_coding	0	3/12	ENST00000361547.7:c.404-124G>A	0	0	0	0	0	0	rs987593171	0	1	0	SNV	HGNC	HGNC:15999	YES	1	P4	CCDS41282.1	ENSP00000355141	Q9NZV5	0	UPI00003761B2	0	1	0	0	0	0	chr1:g.25805018G>A	0	0
chr1	25818054	rs1044183	A	T	2	152	2147	0.013	T	upstream_gene_variant	MODIFIER	MTFR1L	ENSG00000117640	Transcript	ENST00000374301.7	protein_coding	0	0	0	0	0	0	0	0	0	rs1044183	2139	1	0	SNV	HGNC	HGNC:28836	YES	1	P1	CCDS41284.1	ENSP00000363419	Q9H019	A0A0S2Z5H6	UPI000006D344	0	0	0	0	0	0	chr1:g.25818054A>T	0.018	0.003
chr1	25888735	rs187747639	G	A	2	152	2427	0.013	A	intron_variant	MODIFIER	STMN1	ENSG00000117632	Transcript	ENST00000426559.6	protein_coding	0	4/4	ENST00000426559.6:c.379-2866C>T	0	0	0	0	0	0	rs187747639	0	-1	0	SNV	HGNC	HGNC:6510	YES	1	0	CCDS44090.1	ENSP00000410452	P16949	A0A140VJW2	UPI000191512D	0	0	0	0	0	0	chr1:g.25888735G>A	0.0006	0
chr1	25891774	rs4659395	A	G	4	152	1773	0.026	G	intron_variant	MODIFIER	STMN1	ENSG00000117632	Transcript	ENST00000426559.6	protein_coding	0	4/4	ENST00000426559.6:c.379-5905T>C	0	0	0	0	0	0	rs4659395	0	-1	0	SNV	HGNC	HGNC:6510	YES	1	0	CCDS44090.1	ENSP00000410452	P16949	A0A140VJW2	UPI000191512D	0	0	0	0	0	0	chr1:g.25891774A>G	0.0148	0.0008
chr1	25970894	0	C	A	2	152	1722	0.013	A	intron_variant	MODIFIER	PAFAH2	ENSG00000158006	Transcript	ENST00000374282.8	protein_coding	0	10/10	ENST00000374282.8:c.1084+1664G>T	0	0	0	0	0	0	0	0	-1	0	SNV	HGNC	HGNC:8579	YES	1	P1	CCDS270.1	ENSP00000363400	Q99487	0	UPI00001311EB	0	0	0	0	0	0	chr1:g.25970894C>A	0	0
chr1	25991480	rs187574782	C	T	3	152	740	0.019	T	intron_variant	MODIFIER	PAFAH2	ENSG00000158006	Transcript	ENST00000374282.8	protein_coding	0	1/10	ENST00000374282.8:c.-47-617G>A	0	0	0	0	0	0	rs187574782	0	-1	0	SNV	HGNC	HGNC:8579	YES	1	P1	CCDS270.1	ENSP00000363400	Q99487	0	UPI00001311EB	0	0	0	0	0	0	chr1:g.25991480C>T	0.0076	0.0038
chr1	25996819	rs17163464	T	C	3	152	2002	0.019	C	intron_variant	MODIFIER	PAFAH2	ENSG00000158006	Transcript	ENST00000374282.8	protein_coding	0	1/10	ENST00000374282.8:c.-48+1206A>G	0	0	0	0	0	0	rs17163464	0	-1	0	SNV	HGNC	HGNC:8579	YES	1	P1	CCDS270.1	ENSP00000363400	Q99487	0	UPI00001311EB	0	0	0	0	0	0	chr1:g.25996819T>C	0.0066	0
chr1	26035510	rs6665062	C	T	3	152	1905	0.019	T	3_prime_UTR_variant	MODIFIER	EXTL1	ENSG00000158008	Transcript	ENST00000374280.3	protein_coding	11/11	0	ENST00000374280.3:c.*163C>T	0	3061/4015	0	0	0	0	rs6665062	0	1	0	SNV	HGNC	HGNC:3515	YES	1	P1	CCDS271.1	ENSP00000363398	Q92935	0	UPI000013DF48	0	0	0	0	0	0	chr1:g.26035510C>T	0.0933	0.0673
chr1	26037487	rs181403143	G	A	3	152	1629	0.019	A	downstream_gene_variant	MODIFIER	EXTL1	ENSG00000158008	Transcript	ENST00000374280.3	protein_coding	0	0	0	0	0	0	0	0	0	rs181403143	1023	1	0	SNV	HGNC	HGNC:3515	YES	1	P1	CCDS271.1	ENSP00000363398	Q92935	0	UPI000013DF48	0	0	0	0	0	0	chr1:g.26037487G>A	0.002	0
chr1	26044790	rs3008431	A	G	3	152	2557	0.019	G	intron_variant	MODIFIER	SLC30A2	ENSG00000158014	Transcript	ENST00000374276.3	protein_coding	0	2/7	ENST00000374276.3:c.271+207T>C	0	0	0	0	0	0	rs3008431	0	-1	0	SNV	HGNC	HGNC:11013	YES	1	P1	CCDS30644.1	ENSP00000363394	Q9BRI3	0	UPI0000049F98	0	1	0	0	0	0	chr1:g.26044790A>G	0.1442	0.2307
[truncated: 68,331 more rows]
[truncated: 108 more columns]
