# Supplementary material for: Whole genome variation in 27 Mexican indigenous populations, demographic and biomedical insights
Source: PLoS One. 2021 Apr 8;16(4):e0249773. doi: 10.1371/journal.pone.0249773 (PMC8031408; doi:10.1371/journal.pone.0249773)
Supplement: S3 Data — (ZIP) [file pone.0249773.s005.zip › SNV/lowfreq/76g.snv.low_freq.GWAScatalog.tsv]

CHROM	POS	ID	REF	ALT	AC	AN	DP	AF_mx	Allele	Consequence	IMPACT	SYMBOL	Gene	Feature_type	Feature	BIOTYPE	EXON	INTRON	HGVSc	HGVSp	cDNA_position	CDS_position	Protein_position	Amino_acids	Codons	Existing_variation	DISTANCE	STRAND	FLAGS	VARIANT_CLASS	SYMBOL_SOURCE	HGNC_ID	CANONICAL	TSL	APPRIS	CCDS	ENSP	SWISSPROT	TREMBL	UNIPARC	SOURCE	GENE_PHENO	SIFT	PolyPhen	DOMAINS	HGVS_OFFSET	HGVSg	AF	AFR_AF
chr1	2214726	rs78265569	C	A	4	152	2146	0.026	A	intron_variant&non_coding_transcript_variant	MODIFIER	AL590822.1	ENSG00000234396	Transcript	ENST00000442483.2	lincRNA	0	1/1	ENST00000442483.2:n.122+2082C>A	0	0	0	0	0	0	rs78265569	0	1	0	SNV	Clone_based_ensembl_gene	0	YES	3	0	0	0	0	0	0	0	0	0	0	0	0	chr1:g.2214726C>A	0.0599	0.0613
chr1	3768390	rs1181870	C	A	7	152	2336	0.045	A	intron_variant	MODIFIER	CCDC27	ENSG00000162592	Transcript	ENST00000294600.7	protein_coding	0	10/11	ENST00000294600.7:c.1743+945C>A	0	0	0	0	0	0	rs1181870	0	1	0	SNV	HGNC	HGNC:26546	YES	1	P1	CCDS50.1	ENSP00000294600	Q2M243	0	UPI000013E186	0	0	0	0	0	0	chr1:g.3768390C>A	0.1611	0.267
chr1	4027648	rs57920188	T	G	7	152	1764	0.045	G	regulatory_region_variant	MODIFIER	0	0	RegulatoryFeature	ENSR00000345399	promoter_flanking_region	0	0	0	0	0	0	0	0	0	rs57920188	0	0	0	SNV	0	0	0	0	0	0	0	0	0	0	0	0	0	0	0	0	chr1:g.4027648T>G	0.3562	0.8177
chr1	7444081	rs75562159	C	A	3	152	1980	0.019	A	intron_variant	MODIFIER	CAMTA1	ENSG00000171735	Transcript	ENST00000303635.12	protein_coding	0	5/22	ENST00000303635.12:c.439-23749C>A	0	0	0	0	0	0	rs75562159	0	1	0	SNV	HGNC	HGNC:18806	YES	1	P1	CCDS30576.1	ENSP00000306522	Q9Y6Y1	0	UPI00001C1D72	0	1	0	0	0	0	chr1:g.7444081C>A	0.0571	0.1339
chr1	7461525	rs1616122	C	T	3	152	2339	0.019	T	intron_variant	MODIFIER	CAMTA1	ENSG00000171735	Transcript	ENST00000303635.12	protein_coding	0	5/22	ENST00000303635.12:c.439-6305C>T	0	0	0	0	0	0	rs1616122	0	1	0	SNV	HGNC	HGNC:18806	YES	1	P1	CCDS30576.1	ENSP00000306522	Q9Y6Y1	0	UPI00001C1D72	0	1	0	0	0	0	chr1:g.7461525C>T	0.3942	0.5991
chr1	7462276	rs1962545	T	C	3	152	1140	0.019	C	intron_variant	MODIFIER	CAMTA1	ENSG00000171735	Transcript	ENST00000303635.12	protein_coding	0	5/22	ENST00000303635.12:c.439-5554T>C	0	0	0	0	0	0	rs1962545	0	1	0	SNV	HGNC	HGNC:18806	YES	1	P1	CCDS30576.1	ENSP00000306522	Q9Y6Y1	0	UPI00001C1D72	0	1	0	0	0	0	chr1:g.7462276T>C	0.4079	0.6044
chr1	7707404	rs7534398	T	A	3	152	2093	0.019	A	intron_variant	MODIFIER	CAMTA1	ENSG00000171735	Transcript	ENST00000303635.12	protein_coding	0	11/22	ENST00000303635.12:c.2915-25044T>A	0	0	0	0	0	0	rs7534398	0	1	0	SNV	HGNC	HGNC:18806	YES	1	P1	CCDS30576.1	ENSP00000306522	Q9Y6Y1	0	UPI00001C1D72	0	1	0	0	0	0	chr1:g.7707404T>A	0.1386	0.0265
chr1	7730488	rs12137398	C	T	3	152	2333	0.019	T	intron_variant	MODIFIER	CAMTA1	ENSG00000171735	Transcript	ENST00000303635.12	protein_coding	0	11/22	ENST00000303635.12:c.2915-1960C>T	0	0	0	0	0	0	rs12137398	0	1	0	SNV	HGNC	HGNC:18806	YES	1	P1	CCDS30576.1	ENSP00000306522	Q9Y6Y1	0	UPI00001C1D72	0	1	0	0	0	0	chr1:g.7730488C>T	0.1346	0.0113
chr1	7788883	rs228726	G	A	3	152	564	0.019	A	intron_variant	MODIFIER	PER3	ENSG00000049246	Transcript	ENST00000613533.4	protein_coding	0	5/21	ENST00000613533.4:c.592+637G>A	0	0	0	0	0	0	rs228726	0	1	0	SNV	HGNC	HGNC:8847	YES	5	A2	CCDS72695.1	ENSP00000482093	P56645	0	UPI00003664CA	0	1	0	0	0	0	chr1:g.7788883G>A	0.0621	0.0189
chr1	7857016	rs707475	G	A	6	152	1738	0.038	A	upstream_gene_variant	MODIFIER	UTS2	ENSG00000049247	Transcript	ENST00000054668.5	protein_coding	0	0	0	0	0	0	0	0	0	rs707475	3585	-1	0	SNV	HGNC	HGNC:12636	YES	1	P4	CCDS90.1	ENSP00000054668	O95399	0	UPI000013C565	0	0	0	0	0	0	chr1:g.7857016G>A	0.3407	0.4924
chr1	7947535	rs76648881	T	C	3	152	1988	0.019	C	upstream_gene_variant	MODIFIER	TNFRSF9	ENSG00000049249	Transcript	ENST00000615230.4	protein_coding	0	0	0	0	0	0	0	0	0	rs76648881	4370	-1	0	SNV	HGNC	HGNC:11924	YES	5	P1	CCDS92.1	ENSP00000478699	Q07011	0	UPI00001370F1	0	0	0	0	0	0	chr1:g.7947535T>C	0.0114	0.0023
chr1	7986612	rs12727642	C	A	5	152	2287	0.032	A	downstream_gene_variant	MODIFIER	PARK7	ENSG00000116288	Transcript	ENST00000338639.10	protein_coding	0	0	0	0	0	0	0	0	0	rs12727642	1107	1	0	SNV	HGNC	HGNC:16369	YES	1	P1	CCDS93.1	ENSP00000340278	Q99497	V9HWC2	UPI0000072F6F	0	1	0	0	0	0	chr1:g.7986612C>A	0.0823	0.0106
chr1	9245386	rs34603401	A	C	2	152	2078	0.013	C	missense_variant	MODERATE	H6PD	ENSG00000049239	Transcript	ENST00000602477.1	protein_coding	2/5	0	ENST00000602477.1:c.485A>C	ENSP00000473348.1:p.Asp162Ala	637/5590	485/2409	162/802	D/A	gAc/gCc	rs34603401&CM123090	0	1	0	SNV	HGNC	HGNC:4795	YES	1	A2	CCDS72697.1	ENSP00000473348	0	R4GMU1	UPI0000D61E40	0	1	deleterious	possibly_damaging	hmmpanther:PTHR23429&hmmpanther:PTHR23429:SF7&Pfam_domain:PF00479&Gene3D:3.40.50.720&Superfamily_domains:SSF51735	0	chr1:g.9245386A>C	0.0761	0.0053
chr1	11820674	rs149764880	G	T	7	152	1765	0.045	T	intron_variant	MODIFIER	CLCN6	ENSG00000011021	Transcript	ENST00000346436.11	protein_coding	0	5/22	ENST00000346436.11:c.346+1120G>T	0	0	0	0	0	0	rs149764880	0	1	0	SNV	HGNC	HGNC:2024	YES	1	P1	CCDS138.1	ENSP00000234488	P51797	0	UPI000013F2D3	0	0	0	0	0	0	chr1:g.11820674G>T	0.1274	0.1051
chr1	11829758	rs112521149	G	A	7	152	1545	0.045	A	intron_variant	MODIFIER	CLCN6	ENSG00000011021	Transcript	ENST00000346436.11	protein_coding	0	13/22	ENST00000346436.11:c.1248+436G>A	0	0	0	0	0	0	rs112521149	0	1	0	SNV	HGNC	HGNC:2024	YES	1	P1	CCDS138.1	ENSP00000234488	P51797	0	UPI000013F2D3	0	0	0	0	0	0	chr1:g.11829758G>A	0.1398	0.2254
chr1	15467418	rs1042010	G	A	5	152	2172	0.032	A	synonymous_variant	LOW	CELA2A	ENSG00000142615	Transcript	ENST00000359621.5	protein_coding	7/8	0	ENST00000359621.5:c.672G>A	ENSP00000352639.4:p.Ala224%3D	694/916	672/810	224/269	A	gcG/gcA	rs1042010	0	1	0	SNV	HGNC	HGNC:24609	YES	1	P1	CCDS157.1	ENSP00000352639	P08217	0	UPI0000129E36	0	0	0	0	Gene3D:2.40.10.10&Gene3D:2.40.10.10&Pfam_domain:PF00089&PROSITE_profiles:PS50240&hmmpanther:PTHR24257&hmmpanther:PTHR24257:SF23&SMART_domains:SM00020&Superfamily_domains:SSF50494&Conserved_Domains:cd00190	0	chr1:g.15467418G>A	0.1799	0.2965
chr1	15468885	rs72865183	C	T	6	152	1894	0.038	T	intron_variant	MODIFIER	CELA2A	ENSG00000142615	Transcript	ENST00000359621.5	protein_coding	0	7/7	ENST00000359621.5:c.792+1347C>T	0	0	0	0	0	0	rs72865183	0	1	0	SNV	HGNC	HGNC:24609	YES	1	P1	CCDS157.1	ENSP00000352639	P08217	0	UPI0000129E36	0	0	0	0	0	0	chr1:g.15468885C>T	0.223	0.4448
chr1	15640218	rs17448682	C	T	4	152	1427	0.026	T	intron_variant	MODIFIER	DDI2	ENSG00000197312	Transcript	ENST00000480945.6	protein_coding	0	5/9	ENST00000480945.6:c.760+1784C>T	0	0	0	0	0	0	rs17448682	0	1	0	SNV	HGNC	HGNC:24578	YES	2	P1	CCDS30607.1	ENSP00000417748	Q5TDH0	0	UPI0000470AD7	0	0	0	0	0	0	chr1:g.15640218C>T	0.1695	0.2678
chr1	15649492	rs2104038	A	G	5	152	2057	0.032	G	intron_variant	MODIFIER	DDI2	ENSG00000197312	Transcript	ENST00000480945.6	protein_coding	0	6/9	ENST00000480945.6:c.890-228A>G	0	0	0	0	0	0	rs2104038	0	1	0	SNV	HGNC	HGNC:24578	YES	2	P1	CCDS30607.1	ENSP00000417748	Q5TDH0	0	UPI0000470AD7	0	0	0	0	0	0	chr1:g.15649492A>G	0.2959	0.6082
chr1	15749411	rs10927848	G	A	6	152	2049	0.038	A	downstream_gene_variant	MODIFIER	TMEM82	ENSG00000162460	Transcript	ENST00000375782.2	protein_coding	0	0	0	0	0	0	0	0	0	rs10927848	1429	1	0	SNV	HGNC	HGNC:32350	YES	1	P1	CCDS30608.1	ENSP00000364938	A0PJX8	0	UPI0000458A15	0	0	0	0	0	0	chr1:g.15749411G>A	0.3484	0.6725
chr1	18782055	rs6669119	C	T	3	152	2100	0.019	T	intergenic_variant	MODIFIER	0	0	0	0	0	0	0	0	0	0	0	0	0	0	rs6669119	0	0	0	SNV	0	0	0	0	0	0	0	0	0	0	0	0	0	0	0	0	chr1:g.18782055C>T	0.1156	0.1452
chr1	21331014	rs7543687	C	T	3	152	1975	0.019	T	intron_variant	MODIFIER	ECE1	ENSG00000117298	Transcript	ENST00000415912.6	protein_coding	0	1/18	ENST00000415912.6:c.3+14362G>A	0	0	0	0	0	0	rs7543687	0	-1	0	SNV	HGNC	HGNC:3146	0	1	A1	CCDS44081.1	ENSP00000405088	P42892	0	UPI000002A89E	0	1	0	0	0	0	chr1:g.21331014C>T	0.0873	0.059
chr1	21578036	rs2242420	C	T	7	152	2036	0.045	T	3_prime_UTR_variant	MODIFIER	ALPL	ENSG00000162551	Transcript	ENST00000374840.8	protein_coding	12/12	0	ENST00000374840.8:c.*388C>T	0	2162/2536	0	0	0	0	rs2242420	0	1	0	SNV	HGNC	HGNC:438	YES	1	P3	CCDS217.1	ENSP00000363973	P05186	A0A024RAG0	UPI000013E17C	0	1	0	0	0	0	chr1:g.21578036C>T	0.1172	0.0908
chr1	25235176	rs55794721	G	A	4	152	1637	0.026	A	upstream_gene_variant	MODIFIER	SYF2	ENSG00000117614	Transcript	ENST00000236273.9	protein_coding	0	0	0	0	0	0	0	0	0	rs55794721	2674	-1	0	SNV	HGNC	HGNC:19824	YES	1	P4	CCDS259.1	ENSP00000236273	O95926	0	UPI0000073D39	0	0	0	0	0	0	chr1:g.25235176G>A	0.1807	0.0893
chr1	25257119	rs72660908	C	G	4	152	1603	0.026	G	intron_variant&non_coding_transcript_variant	MODIFIER	RSRP1	ENSG00000117616	Transcript	ENST00000450820.2	processed_transcript	0	1/1	ENST00000450820.2:n.147-3182G>C	0	0	0	0	0	0	rs72660908	0	-1	0	SNV	HGNC	HGNC:25234	0	2	0	0	0	0	0	0	0	0	0	0	0	0	chr1:g.25257119C>G	0.1623	0.0197
chr1	25409878	rs111941366	C	T	4	152	923	0.026	T	intron_variant	MODIFIER	RHCE	ENSG00000188672	Transcript	ENST00000294413.12	protein_coding	0	1/9	ENST00000294413.12:c.149-1009G>A	0	0	0	0	0	0	rs111941366	0	-1	0	SNV	HGNC	HGNC:10008	YES	1	P2	CCDS30635.1	ENSP00000294413	P18577	A0A1L3H056	UPI00001D9627	0	1	0	0	0	0	chr1:g.25409878C>T	0.1833	0.0507
chr1	26324059	rs11247915	C	A	3	152	2018	0.019	A	downstream_gene_variant	MODIFIER	CD52	ENSG00000169442	Transcript	ENST00000374213.3	protein_coding	0	0	0	0	0	0	0	0	0	rs11247915	3536	1	0	SNV	HGNC	HGNC:1804	YES	1	P1	CCDS30647.1	ENSP00000363330	P31358	V9HWN9	UPI000002D1BA	0	0	0	0	0	0	chr1:g.26324059C>A	0.3099	0.4024
chr1	26329123	rs12059495	A	G	3	152	1399	0.019	G	intron_variant	MODIFIER	CRYBG2	ENSG00000176092	Transcript	ENST00000475866.3	protein_coding	0	17/21	ENST00000475866.3:c.5287-250T>C	0	0	0	0	0	0	rs12059495	0	-1	0	SNV	HGNC	HGNC:17295	YES	4	P5	0	ENSP00000428746	0	E7ET48	UPI000D18D1C8	0	0	0	0	0	0	chr1:g.26329123A>G	0.2738	0.3926
chr1	27645547	rs2076460	G	C	3	152	2014	0.019	C	upstream_gene_variant	MODIFIER	AL031729.1	ENSG00000235912	Transcript	ENST00000433132.1	processed_pseudogene	0	0	0	0	0	0	0	0	0	rs2076460	3872	1	0	SNV	Clone_based_ensembl_gene	0	YES	0	0	0	0	0	0	0	0	0	0	0	0	0	chr1:g.27645547G>C	0.1751	0.1755
chr1	31660534	rs41263967	C	T	3	152	1941	0.019	T	intron_variant	MODIFIER	COL16A1	ENSG00000084636	Transcript	ENST00000373672.8	protein_coding	0	62/70	ENST00000373672.8:c.3879+51G>A	0	0	0	0	0	0	rs41263967	0	-1	0	SNV	HGNC	HGNC:2193	YES	5	P1	CCDS41297.1	ENSP00000362776	Q07092	0	UPI0000203DD1	0	0	0	0	0	0	chr1:g.31660534C>T	0.0531	0.0076
chr1	33574244	rs10914746	A	G	7	152	1625	0.045	G	intron_variant	MODIFIER	CSMD2	ENSG00000121904	Transcript	ENST00000373381.8	protein_coding	0	49/70	ENST00000373381.8:c.7577-1553T>C	0	0	0	0	0	0	rs10914746	0	-1	0	SNV	HGNC	HGNC:19290	YES	1	A2	CCDS60082.1	ENSP00000362479	Q7Z408	0	UPI0000578D0B	0	0	0	0	0	0	chr1:g.33574244A>G	0.1993	0.1589
chr1	34626825	rs35929305	C	T	2	152	2176	0.013	T	regulatory_region_variant	MODIFIER	0	0	RegulatoryFeature	ENSR00000353494	promoter_flanking_region	0	0	0	0	0	0	0	0	0	rs35929305	0	0	0	SNV	0	0	0	0	0	0	0	0	0	0	0	0	0	0	0	0	chr1:g.34626825C>T	0.0897	0.0113
chr1	34947470	rs77109747	G	A	7	152	1506	0.051	A	intergenic_variant	MODIFIER	0	0	0	0	0	0	0	0	0	0	0	0	0	0	rs77109747	0	0	0	SNV	0	0	0	0	0	0	0	0	0	0	0	0	0	0	0	0	chr1:g.34947470G>A	0.0855	0.0446
chr1	36624322	rs7532617	G	T	2	152	2392	0.013	T	regulatory_region_variant	MODIFIER	0	0	RegulatoryFeature	ENSR00000353973	promoter_flanking_region	0	0	0	0	0	0	0	0	0	rs7532617	0	0	0	SNV	0	0	0	0	0	0	0	0	0	0	0	0	0	0	0	0	chr1:g.36624322G>T	0.3978	0.68
chr1	37201467	rs215816	C	A	5	152	1187	0.032	A	upstream_gene_variant	MODIFIER	RNU6-636P	ENSG00000207328	Transcript	ENST00000384598.1	snRNA	0	0	0	0	0	0	0	0	0	rs215816	2143	1	0	SNV	HGNC	HGNC:47599	YES	0	0	0	0	0	0	0	0	0	0	0	0	0	chr1:g.37201467C>A	0.2071	0.1649
chr1	37201507	rs215815	G	A	6	152	1239	0.038	A	upstream_gene_variant	MODIFIER	RNU6-636P	ENSG00000207328	Transcript	ENST00000384598.1	snRNA	0	0	0	0	0	0	0	0	0	rs215815	2103	1	0	SNV	HGNC	HGNC:47599	YES	0	0	0	0	0	0	0	0	0	0	0	0	0	chr1:g.37201507G>A	0.3211	0.5613
chr1	37630749	rs58722170	G	C	5	152	1998	0.032	C	intron_variant	MODIFIER	RSPO1	ENSG00000169218	Transcript	ENST00000356545.7	protein_coding	0	2/6	ENST00000356545.7:c.-288-800C>G	0	0	0	0	0	0	rs58722170	0	-1	0	SNV	HGNC	HGNC:21679	YES	1	P1	CCDS41304.1	ENSP00000348944	Q2MKA7	0	UPI0000674A16	0	1	0	0	0	0	chr1:g.37630749G>C	0.1518	0.2103
chr1	39458103	rs658191	C	G	2	152	2271	0.013	G	intron_variant	MODIFIER	MACF1	ENSG00000127603	Transcript	ENST00000361689.6	protein_coding	0	84/92	ENST00000361689.6:c.14899-267C>G	0	0	0	0	0	0	rs658191	0	1	0	SNV	HGNC	HGNC:13664	YES	5	0	CCDS435.1	ENSP00000354573	Q9UPN3	0	UPI00001B3DC6	0	0	0	0	0	0	chr1:g.39458103C>G	0.0921	0.143
chr1	39552837	rs4660808	C	T	7	152	979	0.045	T	intron_variant&non_coding_transcript_variant	MODIFIER	PPIEL	ENSG00000243970	Transcript	ENST00000331856.7	processed_transcript	0	4/11	ENST00000331856.7:n.259+281G>A	0	0	0	0	0	0	rs4660808	0	-1	0	SNV	HGNC	HGNC:33195	YES	2	0	0	0	0	0	0	0	0	0	0	0	0	chr1:g.39552837C>T	0.0954	0.0113
chr1	39570014	rs17513135	C	T	2	152	1937	0.013	T	intron_variant	MODIFIER	PABPC4	ENSG00000090621	Transcript	ENST00000372858.8	protein_coding	0	3/15	ENST00000372858.8:c.504-12G>A	0	0	0	0	0	0	rs17513135	0	-1	0	SNV	HGNC	HGNC:8557	YES	1	A1	CCDS44115.1	ENSP00000361949	Q13310	0	UPI00002057C5	0	0	0	0	0	0	chr1:g.39570014C>T	0.0946	0.0106
chr1	39570256	rs3768321	G	T	2	152	1937	0.013	T	intron_variant	MODIFIER	PABPC4	ENSG00000090621	Transcript	ENST00000372858.8	protein_coding	0	3/15	ENST00000372858.8:c.504-254C>A	0	0	0	0	0	0	rs3768321	0	-1	0	SNV	HGNC	HGNC:8557	YES	1	A1	CCDS44115.1	ENSP00000361949	Q13310	0	UPI00002057C5	0	0	0	0	0	0	chr1:g.39570256G>T	0.0803	0.0091
chr1	39571175	rs2293476	G	C	2	152	2209	0.013	C	intron_variant	MODIFIER	PABPC4	ENSG00000090621	Transcript	ENST00000372858.8	protein_coding	0	3/15	ENST00000372858.8:c.503+59C>G	0	0	0	0	0	0	rs2293476	0	-1	0	SNV	HGNC	HGNC:8557	YES	1	A1	CCDS44115.1	ENSP00000361949	Q13310	0	UPI00002057C5	0	0	0	0	0	0	chr1:g.39571175G>C	0.0927	0.0106
chr1	39594353	rs76841360	G	A	7	152	2270	0.045	A	intergenic_variant	MODIFIER	0	0	0	0	0	0	0	0	0	0	0	0	0	0	rs76841360	0	0	0	SNV	0	0	0	0	0	0	0	0	0	0	0	0	0	0	0	0	chr1:g.39594353G>A	0.1026	0.0386
chr1	39599289	rs12037222	G	A	7	152	1824	0.045	A	regulatory_region_variant	MODIFIER	0	0	RegulatoryFeature	ENSR00000354652	promoter_flanking_region	0	0	0	0	0	0	0	0	0	rs12037222	0	0	0	SNV	0	0	0	0	0	0	0	0	0	0	0	0	0	0	0	0	chr1:g.39599289G>A	0.094	0.0098
chr1	39962303	rs2047007	C	T	6	152	2112	0.038	T	intron_variant	MODIFIER	MFSD2A	ENSG00000168389	Transcript	ENST00000372809.5	protein_coding	0	3/13	ENST00000372809.5:c.393-2908C>T	0	0	0	0	0	0	rs2047007	0	1	0	SNV	HGNC	HGNC:25897	YES	2	0	CCDS44118.1	ENSP00000361895	Q8NA29	0	UPI0000072562	0	1	0	0	0	0	chr1:g.39962303C>T	0.106	0.0091
chr1	40094014	rs7533094	G	A	4	152	1542	0.026	A	intron_variant	MODIFIER	PPT1	ENSG00000131238	Transcript	ENST00000642050.1	protein_coding	0	1/8	ENST00000642050.1:c.125-1507C>T	0	0	0	0	0	0	rs7533094	0	-1	0	SNV	HGNC	HGNC:9325	YES	0	P2	CCDS447.1	ENSP00000493153	P50897	0	UPI0000132113	0	1	0	0	0	0	chr1:g.40094014G>A	0.1276	0.2027
chr1	41284976	rs12035012	C	A	3	152	1675	0.019	A	downstream_gene_variant	MODIFIER	AC093151.3	ENSG00000235358	Transcript	ENST00000445073.1	lincRNA	0	0	0	0	0	0	0	0	0	rs12035012	115	1	0	SNV	Clone_based_ensembl_gene	0	YES	3	0	0	0	0	0	0	0	0	0	0	0	0	chr1:g.41284976C>A	0.1605	0.0484
chr1	41307830	rs12744310	C	T	3	152	2381	0.019	T	intergenic_variant	MODIFIER	0	0	0	0	0	0	0	0	0	0	0	0	0	0	rs12744310	0	0	0	SNV	0	0	0	0	0	0	0	0	0	0	0	0	0	0	0	0	chr1:g.41307830C>T	0.1737	0.0893
chr1	41807982	rs12563071	C	T	7	152	2290	0.045	T	intron_variant	MODIFIER	HIVEP3	ENSG00000127124	Transcript	ENST00000372583.6	protein_coding	0	1/8	ENST00000372583.6:c.-800-106987G>A	0	0	0	0	0	0	rs12563071	0	-1	0	SNV	HGNC	HGNC:13561	YES	1	P3	CCDS463.1	ENSP00000361664	Q5T1R4	0	UPI000013CC24	0	0	0	0	0	0	chr1:g.41807982C>T	0.1799	0.0197
chr1	43767991	rs6656457	G	C	6	152	607	0.038	C	intron_variant&NMD_transcript_variant	MODIFIER	AL451062.3	ENSG00000284989	Transcript	ENST00000645057.1	nonsense_mediated_decay	0	16/25	ENST00000645057.1:c.*1441-24111G>C	0	0	0	0	0	0	rs6656457	0	1	0	SNV	Clone_based_ensembl_gene	0	YES	0	P1	0	ENSP00000494063	0	A0A2R8Y4U1	UPI000D197852	0	0	0	0	0	0	chr1:g.43767991G>C	0.2999	0.5378
chr1	48059354	rs34240669	T	A	5	152	2535	0.032	A	intron_variant&non_coding_transcript_variant	MODIFIER	AL356289.1	ENSG00000226133	Transcript	ENST00000439795.1	lincRNA	0	2/2	ENST00000439795.1:n.185+4158T>A	0	0	0	0	0	0	rs34240669	0	1	0	SNV	Clone_based_ensembl_gene	0	YES	5	0	0	0	0	0	0	0	0	0	0	0	0	chr1:g.48059354T>A	0.1975	0.1241
chr1	50395399	rs11587399	A	T	4	152	1044	0.026	T	downstream_gene_variant	MODIFIER	HMGB1P45	ENSG00000229316	Transcript	ENST00000435986.1	processed_pseudogene	0	0	0	0	0	0	0	0	0	rs11587399	3426	-1	0	SNV	HGNC	HGNC:39277	YES	0	0	0	0	0	0	0	0	0	0	0	0	0	chr1:g.50395399A>T	0.1456	0.0681
chr1	50494849	rs10888690	T	C	6	152	1076	0.038	C	intron_variant	MODIFIER	FAF1	ENSG00000185104	Transcript	ENST00000396153.7	protein_coding	0	15/18	ENST00000396153.7:c.1495-3048A>G	0	0	0	0	0	0	rs10888690	0	-1	0	SNV	HGNC	HGNC:3578	YES	1	P1	CCDS554.1	ENSP00000379457	Q9UNN5	0	UPI0000032C67	0	0	0	0	0	0	chr1:g.50494849T>C	0.3552	0.5779
chr1	50550931	rs10888696	G	A	7	152	1206	0.045	A	intron_variant	MODIFIER	FAF1	ENSG00000185104	Transcript	ENST00000396153.7	protein_coding	0	13/18	ENST00000396153.7:c.1269-11203C>T	0	0	0	0	0	0	rs10888696	0	-1	0	SNV	HGNC	HGNC:3578	YES	1	P1	CCDS554.1	ENSP00000379457	Q9UNN5	0	UPI0000032C67	0	0	0	0	0	0	chr1:g.50550931G>A	0.4367	0.7648
chr1	51004570	rs11588271	G	A	5	152	1467	0.032	A	intergenic_variant	MODIFIER	0	0	0	0	0	0	0	0	0	0	0	0	0	0	rs11588271	0	0	0	SNV	0	0	0	0	0	0	0	0	0	0	0	0	0	0	0	0	chr1:g.51004570G>A	0.3073	0.4138
chr1	51014586	rs7555006	A	G	6	152	1286	0.038	G	intergenic_variant	MODIFIER	0	0	0	0	0	0	0	0	0	0	0	0	0	0	rs7555006	0	0	0	SNV	0	0	0	0	0	0	0	0	0	0	0	0	0	0	0	0	chr1:g.51014586A>G	0.4399	0.6725
chr1	55030366	rs11206510	T	C	2	152	2636	0.013	C	intergenic_variant	MODIFIER	0	0	0	0	0	0	0	0	0	0	0	0	0	0	rs11206510	0	0	0	SNV	0	0	0	0	0	0	0	0	0	0	0	0	0	0	0	0	chr1:g.55030366T>C	0.1018	0.1346
chr1	55039774	rs45448095	C	T	3	152	2091	0.019	T	5_prime_UTR_variant	MODIFIER	PCSK9	ENSG00000169174	Transcript	ENST00000302118.5	protein_coding	1/12	0	ENST00000302118.5:c.-64C>T	0	227/3637	0	0	0	0	rs45448095	0	1	0	SNV	HGNC	HGNC:20001	YES	1	P1	CCDS603.1	ENSP00000303208	Q8NBP7	0	UPI00001615E1	0	1	0	0	0	0	chr1:g.55039774C>T	0.0938	0.0068
chr1	55642931	rs1165472	A	G	5	152	2127	0.032	G	intron_variant&non_coding_transcript_variant	MODIFIER	AL603840.1	ENSG00000234810	Transcript	ENST00000422374.1	lincRNA	0	2/2	ENST00000422374.1:n.240+27929A>G	0	0	0	0	0	0	rs1165472	0	1	0	SNV	Clone_based_ensembl_gene	0	YES	2	0	0	0	0	0	0	0	0	0	0	0	0	chr1:g.55642931A>G	0.246	0.3139
chr1	57160259	rs17541203	T	C	2	152	1743	0.013	C	intron_variant	MODIFIER	DAB1	ENSG00000173406	Transcript	ENST00000371236.6	protein_coding	0	2/14	ENST00000371236.6:c.68-14830A>G	0	0	0	0	0	0	rs17541203	0	-1	0	SNV	HGNC	HGNC:2661	YES	5	P2	CCDS607.1	ENSP00000360280	O75553	0	UPI000013EE33	0	1	0	0	0	0	chr1:g.57160259T>C	0.0787	0.003
chr1	60083387	rs3958719	G	T	5	152	2300	0.032	T	intergenic_variant	MODIFIER	0	0	0	0	0	0	0	0	0	0	0	0	0	0	rs3958719	0	0	0	SNV	0	0	0	0	0	0	0	0	0	0	0	0	0	0	0	0	chr1:g.60083387G>T	0.0847	0.0522
chr1	60876557	rs11589487	G	A	2	152	1869	0.013	A	intron_variant	MODIFIER	NFIA	ENSG00000162599	Transcript	ENST00000371191.5	protein_coding	0	1/10	ENST00000371191.5:c.96+11091G>A	0	0	0	0	0	0	rs11589487	0	1	0	SNV	HGNC	HGNC:7784	0	5	0	0	ENSP00000360233	0	B1AKN8	UPI0000470083	0	1	0	0	0	0	chr1:g.60876557G>A	0.255	0.3449
chr1	65513597	rs11208659	T	C	5	152	1647	0.032	C	intron_variant	MODIFIER	LEPR	ENSG00000116678	Transcript	ENST00000349533.10	protein_coding	0	2/19	ENST00000349533.10:c.-20-51949T>C	0	0	0	0	0	0	rs11208659	0	1	0	SNV	HGNC	HGNC:6554	YES	1	P3	CCDS631.1	ENSP00000330393	P48357	0	UPI000014C37B	0	1	0	0	0	0	chr1:g.65513597T>C	0.1933	0.4009
chr1	65585314	rs7535099	A	G	2	152	1138	0.013	G	intron_variant	MODIFIER	LEPR	ENSG00000116678	Transcript	ENST00000349533.10	protein_coding	0	5/19	ENST00000349533.10:c.495-7343A>G	0	0	0	0	0	0	rs7535099	0	1	0	SNV	HGNC	HGNC:6554	YES	1	P3	CCDS631.1	ENSP00000330393	P48357	0	UPI000014C37B	0	1	0	0	0	0	chr1:g.65585314A>G	0.2234	0.3124
chr1	66584461	rs10127497	A	T	7	152	1702	0.045	T	intron_variant	MODIFIER	SGIP1	ENSG00000118473	Transcript	ENST00000371037.9	protein_coding	0	1/24	ENST00000371037.9:c.11-41386A>T	0	0	0	0	0	0	rs10127497	0	1	0	SNV	HGNC	HGNC:25412	YES	1	P3	CCDS30744.1	ENSP00000360076	Q9BQI5	0	UPI000045891B	0	0	0	0	0	0	chr1:g.66584461A>T	0.2145	0.3548
chr1	69322799	rs10789285	T	G	4	150	990	0.026	G	intergenic_variant	MODIFIER	0	0	0	0	0	0	0	0	0	0	0	0	0	0	rs10789285	0	0	0	SNV	0	0	0	0	0	0	0	0	0	0	0	0	0	0	0	0	chr1:g.69322799T>G	0.3433	0.5787
chr1	72117096	rs77944304	C	T	5	152	1290	0.032	T	intron_variant	MODIFIER	NEGR1	ENSG00000172260	Transcript	ENST00000357731.10	protein_coding	0	1/6	ENST00000357731.10:c.176+165223G>A	0	0	0	0	0	0	rs77944304	0	-1	0	SNV	HGNC	HGNC:17302	YES	1	P1	CCDS661.1	ENSP00000350364	Q7Z3B1	0	UPI00000477EE	0	0	0	0	0	0	chr1:g.72117096C>T	0.1659	0.0295
chr1	72284043	rs76659454	G	A	7	152	1983	0.045	A	upstream_gene_variant	MODIFIER	NEGR1	ENSG00000172260	Transcript	ENST00000357731.10	protein_coding	0	0	0	0	0	0	0	0	0	rs76659454	1504	-1	0	SNV	HGNC	HGNC:17302	YES	1	P1	CCDS661.1	ENSP00000350364	Q7Z3B1	0	UPI00000477EE	0	0	0	0	0	0	chr1:g.72284043G>A	0.1142	0.0038
chr1	72480079	rs61491549	G	T	7	152	2512	0.045	T	intergenic_variant	MODIFIER	0	0	0	0	0	0	0	0	0	0	0	0	0	0	rs61491549	0	0	0	SNV	0	0	0	0	0	0	0	0	0	0	0	0	0	0	0	0	chr1:g.72480079G>T	0.0929	0.0371
chr1	76373851	rs12144344	C	T	7	152	1685	0.045	T	intron_variant	MODIFIER	ST6GALNAC3	ENSG00000184005	Transcript	ENST00000328299.4	protein_coding	0	2/4	ENST00000328299.4:c.214-38157C>T	0	0	0	0	0	0	rs12144344	0	1	0	SNV	HGNC	HGNC:19343	YES	1	P1	CCDS672.1	ENSP00000329214	Q8NDV1	0	UPI000006F75A	0	0	0	0	0	0	chr1:g.76373851C>T	0.2302	0.1127
chr1	77479950	rs6695572	G	A	7	152	2391	0.045	A	intron_variant	MODIFIER	AK5	ENSG00000154027	Transcript	ENST00000354567.7	protein_coding	0	8/13	ENST00000354567.7:c.1060-3367G>A	0	0	0	0	0	0	rs6695572	0	1	0	SNV	HGNC	HGNC:365	YES	1	P1	CCDS675.1	ENSP00000346577	Q9Y6K8	0	UPI0000167E20	0	0	0	0	0	0	chr1:g.77479950G>A	0.0952	0.0272
chr1	77501822	rs71658797	T	A	4	152	1690	0.026	A	intron_variant	MODIFIER	AK5	ENSG00000154027	Transcript	ENST00000354567.7	protein_coding	0	10/13	ENST00000354567.7:c.1147+15470T>A	0	0	0	0	0	0	rs71658797	0	1	0	SNV	HGNC	HGNC:365	YES	1	P1	CCDS675.1	ENSP00000346577	Q9Y6K8	0	UPI0000167E20	0	0	0	0	0	0	chr1:g.77501822T>A	0.0286	0.0038
chr1	78512030	rs6700362	C	T	3	152	2058	0.019	T	intron_variant	MODIFIER	PTGFR	ENSG00000122420	Transcript	ENST00000370757.8	protein_coding	0	2/2	ENST00000370757.8:c.798+18489C>T	0	0	0	0	0	0	rs6700362	0	1	0	SNV	HGNC	HGNC:9600	YES	1	P3	CCDS686.1	ENSP00000359793	P43088	0	UPI0000001C40	0	0	0	0	0	0	chr1:g.78512030C>T	0.1785	0.2769
chr1	78521617	rs672561	T	C	3	152	1080	0.019	C	intron_variant	MODIFIER	PTGFR	ENSG00000122420	Transcript	ENST00000370757.8	protein_coding	0	2/2	ENST00000370757.8:c.799-14789T>C	0	0	0	0	0	0	rs672561	0	1	0	SNV	HGNC	HGNC:9600	YES	1	P3	CCDS686.1	ENSP00000359793	P43088	0	UPI0000001C40	0	0	0	0	0	0	chr1:g.78521617T>C	0.2003	0.3411
chr1	80343951	rs113188507	G	A	7	152	889	0.045	A	intergenic_variant	MODIFIER	0	0	0	0	0	0	0	0	0	0	0	0	0	0	rs113188507	0	0	0	SNV	0	0	0	0	0	0	0	0	0	0	0	0	0	0	0	0	chr1:g.80343951G>A	0.2372	0.2693
chr1	80371196	rs951258	A	G	7	152	1030	0.045	G	downstream_gene_variant	MODIFIER	AL606519.1	ENSG00000225598	Transcript	ENST00000458146.1	lincRNA	0	0	0	0	0	0	0	0	0	rs951258	2168	-1	0	SNV	Clone_based_ensembl_gene	0	YES	2	0	0	0	0	0	0	0	0	0	0	0	0	chr1:g.80371196A>G	0.3011	0.3585
chr1	83024161	rs12742923	C	T	3	152	2006	0.019	T	intron_variant&non_coding_transcript_variant	MODIFIER	LINC01362	ENSG00000230817	Transcript	ENST00000452901.5	lincRNA	0	5/10	ENST00000452901.5:n.1056+26572C>T	0	0	0	0	0	0	rs12742923	0	1	0	SNV	HGNC	HGNC:50596	YES	1	0	0	0	0	0	0	0	0	0	0	0	0	chr1:g.83024161C>T	0.127	0.1218
chr1	83784252	rs10430064	G	T	2	152	1793	0.013	T	intron_variant&non_coding_transcript_variant	MODIFIER	LINC01725	ENSG00000233008	Transcript	ENST00000417975.1	lincRNA	0	1/2	ENST00000417975.1:n.179-33953C>A	0	0	0	0	0	0	rs10430064	0	-1	0	SNV	HGNC	HGNC:52513	YES	1	0	0	0	0	0	0	0	0	0	0	0	0	chr1:g.83784252G>T	0.1569	0.1513
chr1	92485653	rs6689470	G	A	7	152	1709	0.058	A	intron_variant	MODIFIER	GFI1	ENSG00000162676	Transcript	ENST00000294702.6	protein_coding	0	1/6	ENST00000294702.6:c.-100+1073C>T	0	0	0	0	0	0	rs6689470	0	-1	0	SNV	HGNC	HGNC:4237	YES	2	P1	CCDS30773.1	ENSP00000294702	Q99684	0	UPI000006D7FD	0	1	0	0	0	0	chr1:g.92485653G>A	0.1092	0.118
chr1	96335225	rs12409479	G	A	2	152	1325	0.013	A	intron_variant&non_coding_transcript_variant	MODIFIER	LINC01787	ENSG00000231987	Transcript	ENST00000435311.1	lincRNA	0	3/5	ENST00000435311.1:n.165+17929C>T	0	0	0	0	0	0	rs12409479	0	-1	0	SNV	HGNC	HGNC:52576	YES	2	0	0	0	0	0	0	0	0	0	0	0	0	chr1:g.96335225G>A	0.023	0.0008
chr1	96420711	rs587242	G	A	2	152	1041	0.013	A	downstream_gene_variant	MODIFIER	UBE2WP1	ENSG00000234422	Transcript	ENST00000362030.3	processed_pseudogene	0	0	0	0	0	0	0	0	0	rs587242	1778	1	0	SNV	HGNC	HGNC:32198	YES	0	0	0	0	0	0	0	0	0	0	0	0	0	chr1:g.96420711G>A	0.0942	0.0151
chr1	97299349	rs28552810	T	A	2	152	1165	0.013	A	intron_variant	MODIFIER	DPYD	ENSG00000188641	Transcript	ENST00000370192.7	protein_coding	0	18/22	ENST00000370192.7:c.2299+5910A>T	0	0	0	0	0	0	rs28552810	0	-1	0	SNV	HGNC	HGNC:3012	YES	1	P1	CCDS30777.1	ENSP00000359211	Q12882	0	UPI00000727C7	0	1	0	0	0	0	chr1:g.97299349T>A	0.1132	0.0408
chr1	100941963	rs11581062	A	G	2	152	2191	0.013	G	intron_variant	MODIFIER	SLC30A7	ENSG00000162695	Transcript	ENST00000357650.9	protein_coding	0	8/10	ENST00000357650.9:c.843-19865A>G	0	0	0	0	0	0	rs11581062	0	1	0	SNV	HGNC	HGNC:19306	YES	1	P1	CCDS776.1	ENSP00000350278	Q8NEW0	0	UPI0000050F45	0	0	0	0	0	0	chr1:g.100941963A>G	0.2384	0.3222
chr1	101160327	rs1754541	A	G	5	152	1199	0.045	G	intergenic_variant	MODIFIER	0	0	0	0	0	0	0	0	0	0	0	0	0	0	rs1754541	0	0	0	SNV	0	0	0	0	0	0	0	0	0	0	0	0	0	0	0	0	chr1:g.101160327A>G	0.236	0.1952
chr1	104056319	rs3934285	G	A	7	152	1375	0.045	A	intergenic_variant	MODIFIER	0	0	0	0	0	0	0	0	0	0	0	0	0	0	rs3934285	0	0	0	SNV	0	0	0	0	0	0	0	0	0	0	0	0	0	0	0	0	chr1:g.104056319G>A	0.1819	0.0877
chr1	109264661	rs6657811	A	T	4	152	2481	0.026	T	intron_variant	MODIFIER	CELSR2	ENSG00000143126	Transcript	ENST00000271332.4	protein_coding	0	11/33	ENST00000271332.4:c.5464+33A>T	0	0	0	0	0	0	rs6657811	0	1	0	SNV	HGNC	HGNC:3231	YES	1	P1	CCDS796.1	ENSP00000271332	Q9HCU4	0	UPI00000015B6	0	0	0	0	0	0	chr1:g.109264661A>T	0.0833	0.1241
chr1	109531318	rs79618722	G	A	7	152	2265	0.045	A	intergenic_variant	MODIFIER	0	0	0	0	0	0	0	0	0	0	0	0	0	0	rs79618722	0	0	0	SNV	0	0	0	0	0	0	0	0	0	0	0	0	0	0	0	0	chr1:g.109531318G>A	0.1196	0.0356
chr1	111195486	rs629619	C	T	3	152	1798	0.019	T	intron_variant	MODIFIER	DENND2D	ENSG00000162777	Transcript	ENST00000357640.9	protein_coding	0	6/11	ENST00000357640.9:c.645+430G>A	0	0	0	0	0	0	rs629619	0	-1	0	SNV	HGNC	HGNC:26192	YES	1	0	CCDS831.1	ENSP00000350266	Q9H6A0	A0A024R0G2	UPI000006E1E1	0	0	0	0	0	0	chr1:g.111195486C>T	0.146	0.1906
chr1	112706169	rs12144044	C	A	2	152	2241	0.013	A	downstream_gene_variant	MODIFIER	PPM1J	ENSG00000155367	Transcript	ENST00000309276.10	protein_coding	0	0	0	0	0	0	0	0	0	rs12144044	3825	-1	0	SNV	HGNC	HGNC:20785	YES	1	P1	CCDS855.2	ENSP00000308926	Q5JR12	0	UPI000013EE69	0	0	0	0	0	0	chr1:g.112706169C>A	0.1753	0.208
chr1	114518963	rs11102807	A	G	2	152	1683	0.013	G	intergenic_variant	MODIFIER	0	0	0	0	0	0	0	0	0	0	0	0	0	0	rs11102807	0	0	0	SNV	0	0	0	0	0	0	0	0	0	0	0	0	0	0	0	0	chr1:g.114518963A>G	0.3293	0.438
chr1	115210861	rs11806316	G	A	4	152	2373	0.026	A	regulatory_region_variant	MODIFIER	0	0	RegulatoryFeature	ENSR00000369607	promoter_flanking_region	0	0	0	0	0	0	0	0	0	rs11806316	0	0	0	SNV	0	0	0	0	0	0	0	0	0	0	0	0	0	0	0	0	chr1:g.115210861G>A	0.142	0.0386
chr1	118954531	rs12143789	G	C	6	152	2328	0.038	C	intron_variant	MODIFIER	TBX15	ENSG00000092607	Transcript	ENST00000369429.5	protein_coding	0	1/7	ENST00000369429.5:c.206-22699C>G	0	0	0	0	0	0	rs12143789	0	-1	0	SNV	HGNC	HGNC:11594	YES	5	A1	CCDS81360.1	ENSP00000358437	Q96SF7	0	UPI0000470B9B	0	1	0	0	0	0	chr1:g.118954531G>C	0.0841	0.0076
chr1	119038528	rs17023135	T	C	5	152	1782	0.032	C	intron_variant	MODIFIER	WARS2	ENSG00000116874	Transcript	ENST00000235521.4	protein_coding	0	4/5	ENST00000235521.4:c.515+3736A>G	0	0	0	0	0	0	rs17023135	0	-1	0	SNV	HGNC	HGNC:12730	YES	1	P1	CCDS900.1	ENSP00000235521	Q9UGM6	0	UPI000004A002	0	1	0	0	0	0	chr1:g.119038528T>C	0.0775	0.0998
chr1	119088551	rs17023223	T	C	6	152	1890	0.038	C	intron_variant	MODIFIER	WARS2	ENSG00000116874	Transcript	ENST00000235521.4	protein_coding	0	1/5	ENST00000235521.4:c.91-11944A>G	0	0	0	0	0	0	rs17023223	0	-1	0	SNV	HGNC	HGNC:12730	YES	1	P1	CCDS900.1	ENSP00000235521	Q9UGM6	0	UPI000004A002	0	1	0	0	0	0	chr1:g.119088551T>C	0.3315	0.5477
chr1	119130026	rs17186024	G	A	5	152	946	0.032	A	intron_variant	MODIFIER	WARS2	ENSG00000116874	Transcript	ENST00000235521.4	protein_coding	0	1/5	ENST00000235521.4:c.90+10529C>T	0	0	0	0	0	0	rs17186024	0	-1	0	SNV	HGNC	HGNC:12730	YES	1	P1	CCDS900.1	ENSP00000235521	Q9UGM6	0	UPI000004A002	0	1	0	0	0	0	chr1:g.119130026G>A	0.0501	0.003
chr1	119928601	rs2493394	A	G	7	152	1520	0.045	G	intron_variant	MODIFIER	NOTCH2	ENSG00000134250	Transcript	ENST00000256646.7	protein_coding	0	23/33	ENST00000256646.7:c.3892+375T>C	0	0	0	0	0	0	rs2493394	0	-1	0	SNV	HGNC	HGNC:7882	YES	1	P1	CCDS908.1	ENSP00000256646	Q04721	0	UPI000013CF1D	0	1	0	0	0	0	chr1:g.119928601A>G	0.1925	0.3767
chr1	119975336	rs10923931	G	T	7	152	2281	0.045	T	intron_variant	MODIFIER	NOTCH2	ENSG00000134250	Transcript	ENST00000256646.7	protein_coding	0	5/33	ENST00000256646.7:c.875-5592C>A	0	0	0	0	0	0	rs10923931	0	-1	0	SNV	HGNC	HGNC:7882	YES	1	P1	CCDS908.1	ENSP00000256646	Q04721	0	UPI000013CF1D	0	1	0	0	0	0	chr1:g.119975336G>T	0.1921	0.3775
chr1	121538815	rs11249433	A	G	4	152	1390	0.026	G	intron_variant&non_coding_transcript_variant	MODIFIER	EMBP1	ENSG00000231752	Transcript	ENST00000622787.4	processed_transcript	0	1/7	ENST00000622787.4:n.349-17695A>G	0	0	0	0	0	0	rs11249433	0	1	0	SNV	HGNC	HGNC:38661	YES	2	0	0	0	0	0	0	0	0	0	0	0	0	chr1:g.121538815A>G	0.1793	0.084
chr1	150349475	rs2794681	C	T	7	152	1306	0.045	T	intron_variant	MODIFIER	PRPF3	ENSG00000117360	Transcript	ENST00000324862.7	protein_coding	0	15/15	ENST00000324862.7:c.1905+257C>T	0	0	0	0	0	0	rs2794681	0	1	0	SNV	HGNC	HGNC:17348	YES	1	P1	CCDS951.1	ENSP00000315379	O43395	0	UPI00000729AA	0	1	0	0	0	0	chr1:g.150349475C>T	0.2278	0.0318
chr1	150495277	rs9436119	G	A	7	152	916	0.045	A	intron_variant	MODIFIER	TARS2	ENSG00000143374	Transcript	ENST00000369064.8	protein_coding	0	7/17	ENST00000369064.8:c.775-1205G>A	0	0	0	0	0	0	rs9436119	0	1	0	SNV	HGNC	HGNC:30740	YES	1	P1	CCDS952.1	ENSP00000358060	Q9BW92	0	UPI00000492D1	0	1	0	0	0	0	chr1:g.150495277G>A	0.228	0.0325
chr1	150512511	rs13294	G	A	7	152	2141	0.045	A	downstream_gene_variant	MODIFIER	TARS2	ENSG00000143374	Transcript	ENST00000369064.8	protein_coding	0	0	0	0	0	0	0	0	0	rs13294	4909	1	0	SNV	HGNC	HGNC:30740	YES	1	P1	CCDS952.1	ENSP00000358060	Q9BW92	0	UPI00000492D1	0	1	0	0	0	0	chr1:g.150512511G>A	0.2666	0.1747
chr1	150895626	rs78132593	C	A	3	152	1944	0.019	A	intron_variant	MODIFIER	CTXND2	ENSG00000283324	Transcript	ENST00000636087.1	protein_coding	0	1/1	ENST00000636087.1:c.-74+8313C>A	0	0	0	0	0	0	rs78132593	0	1	0	SNV	HGNC	HGNC:53440	YES	2	P1	0	ENSP00000490418	A0A1B0GV90	0	UPI0007E52ABC	0	0	0	0	0	0	chr1:g.150895626C>A	0.0723	0.0068
chr1	150979001	rs267734	T	C	3	152	1948	0.019	C	upstream_gene_variant	MODIFIER	ANXA9	ENSG00000143412	Transcript	ENST00000368947.9	protein_coding	0	0	0	0	0	0	0	0	0	rs267734	3291	1	0	SNV	HGNC	HGNC:547	YES	1	P1	CCDS975.2	ENSP00000357943	O76027	0	UPI0000035D92	0	0	0	0	0	0	chr1:g.150979001T>C	0.0695	0.0068
chr1	150986360	rs267733	A	G	2	152	2491	0.013	G	missense_variant	MODERATE	ANXA9	ENSG00000143412	Transcript	ENST00000368947.9	protein_coding	8/14	0	ENST00000368947.9:c.497A>G	ENSP00000357943.4:p.Asp166Gly	698/1551	497/1038	166/345	D/G	gAc/gGc	rs267733	0	1	0	SNV	HGNC	HGNC:547	YES	1	P1	CCDS975.2	ENSP00000357943	O76027	0	UPI0000035D92	0	0	deleterious	probably_damaging	hmmpanther:PTHR10502&hmmpanther:PTHR10502:SF122&Pfam_domain:PF00191&Gene3D:1.10.220.10&SMART_domains:SM00335&Superfamily_domains:SSF47874	0	chr1:g.150986360A>G	0.0635	0.0424
chr1	151765927	rs6664467	G	A	5	152	1006	0.032	A	upstream_gene_variant	MODIFIER	MRPL9	ENSG00000143436	Transcript	ENST00000368830.8	protein_coding	0	0	0	0	0	0	0	0	0	rs6664467	2431	-1	0	SNV	HGNC	HGNC:14277	YES	1	P3	CCDS1003.1	ENSP00000357823	Q9BYD2	0	UPI000013D8FA	0	0	0	0	0	0	chr1:g.151765927G>A	0.131	0.1725
chr1	152090291	rs17646946	G	A	4	152	1763	0.026	A	upstream_gene_variant	MODIFIER	TCHHL1	ENSG00000182898	Transcript	ENST00000368806.2	protein_coding	0	0	0	0	0	0	0	0	0	rs17646946	1227	-1	0	SNV	HGNC	HGNC:31796	YES	1	P1	CCDS30857.1	ENSP00000357796	Q5QJ38	0	UPI0000496834	0	0	0	0	0	0	chr1:g.152090291G>A	0.1132	0.1097
chr1	153234611	rs16835093	A	G	5	152	2413	0.032	G	intergenic_variant	MODIFIER	0	0	0	0	0	0	0	0	0	0	0	0	0	0	rs16835093	0	0	0	SNV	0	0	0	0	0	0	0	0	0	0	0	0	0	0	0	0	chr1:g.153234611A>G	0.1797	0.298
chr1	154839924	rs34292822	G	C	4	152	1999	0.026	C	intron_variant	MODIFIER	KCNN3	ENSG00000143603	Transcript	ENST00000618040.4	protein_coding	0	1/8	ENST00000618040.4:c.934-17740C>G	0	0	0	0	0	0	rs34292822	0	-1	0	SNV	HGNC	HGNC:6292	YES	5	0	CCDS72928.1	ENSP00000481848	0	A0A087WYJ0	UPI0001F936D2	0	0	0	0	0	0	chr1:g.154839924G>C	0.2238	0.3411
chr1	154841792	rs6666258	G	C	4	152	2192	0.026	C	intron_variant	MODIFIER	KCNN3	ENSG00000143603	Transcript	ENST00000618040.4	protein_coding	0	1/8	ENST00000618040.4:c.934-19608C>G	0	0	0	0	0	0	rs6666258	0	-1	0	SNV	HGNC	HGNC:6292	YES	5	0	CCDS72928.1	ENSP00000481848	0	A0A087WYJ0	UPI0001F936D2	0	0	0	0	0	0	chr1:g.154841792G>C	0.235	0.3911
chr1	154841877	rs13376333	C	T	4	152	1931	0.026	T	intron_variant	MODIFIER	KCNN3	ENSG00000143603	Transcript	ENST00000618040.4	protein_coding	0	1/8	ENST00000618040.4:c.934-19693G>A	0	0	0	0	0	0	rs13376333	0	-1	0	SNV	HGNC	HGNC:6292	YES	5	0	CCDS72928.1	ENSP00000481848	0	A0A087WYJ0	UPI0001F936D2	0	0	0	0	0	0	chr1:g.154841877C>T	0.2101	0.3003
chr1	154845927	rs36004974	A	G	4	152	2004	0.026	G	intron_variant	MODIFIER	KCNN3	ENSG00000143603	Transcript	ENST00000618040.4	protein_coding	0	1/8	ENST00000618040.4:c.933+23105T>C	0	0	0	0	0	0	rs36004974	0	-1	0	SNV	HGNC	HGNC:6292	YES	5	0	CCDS72928.1	ENSP00000481848	0	A0A087WYJ0	UPI0001F936D2	0	0	0	0	0	0	chr1:g.154845927A>G	0.1671	0.1104
chr1	155208991	rs760077	T	A	2	152	1810	0.013	A	upstream_gene_variant	MODIFIER	THBS3	ENSG00000169231	Transcript	ENST00000368378.7	protein_coding	0	0	0	0	0	0	0	0	0	rs760077&CM1111601	1094	-1	0	SNV	HGNC	HGNC:11787	YES	1	P1	CCDS1099.1	ENSP00000357362	P49746	0	UPI000013776E	0	0	0	0	0	0	chr1:g.155208991T>A	0.3333	0.3669
chr1	156718360	rs11264531	C	T	3	152	924	0.019	T	downstream_gene_variant	MODIFIER	ISG20L2	ENSG00000143319	Transcript	ENST00000313146.10	protein_coding	0	0	0	0	0	0	0	0	0	rs11264531	3531	-1	0	SNV	HGNC	HGNC:25745	YES	2	P1	CCDS1153.1	ENSP00000323424	Q9H9L3	0	UPI000006D42B	0	0	0	0	0	0	chr1:g.156718360C>T	0.2494	0.2375
chr1	156730859	rs12145743	T	G	3	152	1942	0.019	G	intron_variant	MODIFIER	RRNAD1	ENSG00000143303	Transcript	ENST00000368216.9	protein_coding	0	1/7	ENST00000368216.9:c.112-1132T>G	0	0	0	0	0	0	rs12145743	0	1	0	SNV	HGNC	HGNC:24273	YES	1	P1	CCDS1154.1	ENSP00000357199	Q96FB5	0	UPI000013D8E3	0	0	0	0	0	0	chr1:g.156730859T>G	0.1689	0.0151
chr1	156806925	rs928391	T	C	3	152	2444	0.019	C	intron_variant	MODIFIER	SH2D2A	ENSG00000027869	Transcript	ENST00000392306.2	protein_coding	0	8/8	ENST00000392306.2:c.*3+250A>G	0	0	0	0	0	0	rs928391	0	-1	0	SNV	HGNC	HGNC:10821	YES	1	A2	CCDS53381.1	ENSP00000376123	Q9NP31	0	UPI0000F534AC	0	0	0	0	0	0	chr1:g.156806925T>C	0.1653	0.0651
chr1	156903643	rs145662369	G	T	2	152	2085	0.013	T	intron_variant	MODIFIER	PEAR1	ENSG00000187800	Transcript	ENST00000338302.7	protein_coding	0	2/23	ENST00000338302.7:c.-9-275G>T	0	0	0	0	0	0	rs145662369	0	1	0	SNV	HGNC	HGNC:33631	YES	5	P1	CCDS30892.1	ENSP00000344465	Q5VY43	0	UPI000045889A	0	0	0	0	0	0	chr1:g.156903643G>T	0.0132	0
chr1	159715346	rs3093059	A	G	2	152	1404	0.013	G	upstream_gene_variant	MODIFIER	CRP	ENSG00000132693	Transcript	ENST00000255030.9	protein_coding	0	0	0	0	0	0	0	0	0	rs3093059&CR057015	757	-1	0	SNV	HGNC	HGNC:2367	YES	1	P1	CCDS30911.1	ENSP00000255030	P02741	0	UPI0000128478	0	0	0	0	0	0	chr1:g.159715346A>G	0.1518	0.3169
chr1	159722747	rs12068753	T	A	2	152	2189	0.013	A	intergenic_variant	MODIFIER	0	0	0	0	0	0	0	0	0	0	0	0	0	0	rs12068753	0	0	0	SNV	0	0	0	0	0	0	0	0	0	0	0	0	0	0	0	0	chr1:g.159722747T>A	0.1743	0.3956
chr1	161671594	rs6665610	G	A	5	152	2025	0.032	A	synonymous_variant	LOW	FCGR2B	ENSG00000072694	Transcript	ENST00000358671.9	protein_coding	3/8	0	ENST00000358671.9:c.336G>A	ENSP00000351497.5:p.Thr112%3D	417/2115	336/933	112/310	T	acG/acA	rs6665610	0	1	0	SNV	HGNC	HGNC:3618	YES	1	P4	CCDS30924.1	ENSP00000351497	P31994	0	UPI0000001600	0	1	0	0	Gene3D:2.60.40.10&PDB-ENSP_mappings:2fcb.A&PDB-ENSP_mappings:3wjj.C&PDB-ENSP_mappings:5occ.A&Pfam_domain:PF13895&PROSITE_profiles:PS50835&hmmpanther:PTHR11481&hmmpanther:PTHR11481:SF51&SMART_domains:SM00408&SMART_domains:SM00409&Superfamily_domains:SSF48726&Conserved_Domains:cd05752	0	chr1:g.161671594G>A	0.1382	0.1815
chr1	161945711	rs10918270	G	A	6	152	1656	0.038	A	intron_variant	MODIFIER	ATF6	ENSG00000118217	Transcript	ENST00000367942.4	protein_coding	0	15/15	ENST00000367942.4:c.1805-12735G>A	0	0	0	0	0	0	rs10918270	0	1	0	SNV	HGNC	HGNC:791	YES	1	P1	CCDS1235.1	ENSP00000356919	P18850	0	UPI000013D3E4	0	1	0	0	0	0	chr1:g.161945711G>A	0.3317	0.3185
chr1	164511177	rs68096672	T	C	2	152	2295	0.013	C	regulatory_region_variant	MODIFIER	0	0	RegulatoryFeature	ENSR00000375741	promoter_flanking_region	0	0	0	0	0	0	0	0	0	rs68096672	0	0	0	SNV	0	0	0	0	0	0	0	0	0	0	0	0	0	0	0	0	chr1:g.164511177T>C	0.1677	0.2231
chr1	164522666	rs12143237	G	A	2	152	1081	0.013	A	intergenic_variant	MODIFIER	0	0	0	0	0	0	0	0	0	0	0	0	0	0	rs12143237	0	0	0	SNV	0	0	0	0	0	0	0	0	0	0	0	0	0	0	0	0	chr1:g.164522666G>A	0.1018	0.0045
chr1	169611052	rs2235302	C	T	2	152	2086	0.013	T	intron_variant	MODIFIER	SELP	ENSG00000174175	Transcript	ENST00000263686.11	protein_coding	0	7/16	ENST00000263686.11:c.1147+440G>A	0	0	0	0	0	0	rs2235302	0	-1	0	SNV	HGNC	HGNC:10721	YES	1	P2	CCDS1282.1	ENSP00000263686	P16109	A0A024R8Y9	UPI0000204D4A	0	0	0	0	0	0	chr1:g.169611052C>T	0.4081	0.5749
chr1	169691640	rs12938	A	G	6	152	1716	0.038	G	3_prime_UTR_variant	MODIFIER	SELL	ENSG00000188404	Transcript	ENST00000650983.1	protein_coding	9/9	0	ENST00000650983.1:c.*144T>C	0	1467/2442	0	0	0	0	rs12938&CR152049	0	-1	0	SNV	HGNC	HGNC:10720	YES	0	0	CCDS53427.1	ENSP00000498227	0	0	UPI000007083D	0	0	0	0	0	0	chr1:g.169691640A>G	0.2059	0.295
chr1	169696410	rs4987358	G	T	6	152	1295	0.038	T	intron_variant	MODIFIER	SELL	ENSG00000188404	Transcript	ENST00000650983.1	protein_coding	0	8/8	ENST00000650983.1:c.1139+125C>A	0	0	0	0	0	0	rs4987358	0	-1	0	SNV	HGNC	HGNC:10720	YES	0	0	CCDS53427.1	ENSP00000498227	0	0	UPI000007083D	0	0	0	0	0	0	chr1:g.169696410G>T	0.2071	0.3094
chr1	169707345	rs1131498	A	G	6	152	1521	0.038	G	missense_variant	MODERATE	SELL	ENSG00000188404	Transcript	ENST00000650983.1	protein_coding	4/9	0	ENST00000650983.1:c.616T>C	ENSP00000498227.1:p.Phe206Leu	781/2442	616/1158	206/385	F/L	Ttt/Ctt	rs1131498&CM004878	0	-1	0	SNV	HGNC	HGNC:10720	YES	0	0	CCDS53427.1	ENSP00000498227	0	0	UPI000007083D	0	0	tolerated	benign	Gene3D:2.10.25.10&PIRSF_domain:PIRSF002421&hmmpanther:PTHR45120&Superfamily_domains:SSF57196	0	chr1:g.169707345A>G	0.133	0.1278
chr1	171111474	rs7061710	G	C	6	152	2127	0.038	C	intron_variant	MODIFIER	FMO3	ENSG00000007933	Transcript	ENST00000367755.9	protein_coding	0	6/8	ENST00000367755.9:c.827+477G>C	0	0	0	0	0	0	rs7061710	0	1	0	SNV	HGNC	HGNC:3771	YES	1	P1	CCDS1292.1	ENSP00000356729	P31513	A0A024R8Z4	UPI000016A103	0	1	0	0	0	0	chr1:g.171111474G>C	0.2127	0.4251
chr1	171766897	rs6689125	G	A	4	152	779	0.026	A	upstream_gene_variant	MODIFIER	RF00601	ENSG00000253060	Transcript	ENST00000517251.1	scaRNA	0	0	0	0	0	0	0	0	0	rs6689125	1173	1	0	SNV	RFAM	0	YES	0	0	0	0	0	0	0	0	0	0	0	0	0	chr1:g.171766897G>A	0.1302	0.0666
chr1	171789999	rs34320898	G	C	4	152	1892	0.026	C	intron_variant	MODIFIER	EEF1AKNMT	ENSG00000010165	Transcript	ENST00000361735.4	protein_coding	0	4/7	ENST00000361735.4:c.1310-453G>C	0	0	0	0	0	0	rs34320898	0	1	0	SNV	HGNC	HGNC:24248	YES	1	P1	CCDS1299.1	ENSP00000354920	Q8N6R0	C4B4C6	UPI000006DE3D	0	1	0	0	0	0	chr1:g.171789999G>C	0.1054	0.0234
chr1	172171408	rs554019	C	T	6	152	938	0.038	T	intron_variant	MODIFIER	DNM3	ENSG00000197959	Transcript	ENST00000355305.9	protein_coding	0	15/20	ENST00000355305.9:c.1689+40120C>T	0	0	0	0	0	0	rs554019	0	1	0	SNV	HGNC	HGNC:29125	YES	5	A1	CCDS86032.1	ENSP00000347457	Q9UQ16	0	UPI0000458803	0	0	0	0	0	0	chr1:g.172171408C>T	0.4607	0.7663
chr1	172705957	rs12118303	T	C	4	152	1532	0.026	C	intergenic_variant	MODIFIER	0	0	0	0	0	0	0	0	0	0	0	0	0	0	rs12118303	0	0	0	SNV	0	0	0	0	0	0	0	0	0	0	0	0	0	0	0	0	chr1:g.172705957T>C	0.1044	0.1165
chr1	173771932	rs77154778	G	A	2	152	1408	0.013	A	intron_variant	MODIFIER	KLHL20	ENSG00000076321	Transcript	ENST00000209884.5	protein_coding	0	8/11	ENST00000209884.5:c.1296-2373G>A	0	0	0	0	0	0	rs77154778	0	1	0	SNV	HGNC	HGNC:25056	YES	1	P1	CCDS1310.1	ENSP00000209884	Q9Y2M5	A0A024R940	UPI0000227E1A	0	0	0	0	0	0	chr1:g.173771932G>A	0.009	0.0015
chr1	173937797	rs41304550	C	T	2	152	1283	0.013	T	3_prime_UTR_variant	MODIFIER	RC3H1	ENSG00000135870	Transcript	ENST00000367696.6	protein_coding	20/20	0	ENST00000367696.6:c.*924G>A	0	4678/11261	0	0	0	0	rs41304550	0	-1	0	SNV	HGNC	HGNC:29434	YES	5	P3	CCDS30940.1	ENSP00000356669	Q5TC82	0	UPI00001D7DA8	0	0	0	0	0	0	chr1:g.173937797C>T	0.0102	0.0015
chr1	174174924	rs76785379	C	T	2	152	1551	0.013	T	intron_variant	MODIFIER	RABGAP1L	ENSG00000152061	Transcript	ENST00000251507.8	protein_coding	0	1/20	ENST00000251507.8:c.-34+15267C>T	0	0	0	0	0	0	rs76785379	0	1	0	SNV	HGNC	HGNC:24663	YES	2	P1	CCDS1314.1	ENSP00000251507	Q5R372	F1LJ00	UPI0000458A9F	0	0	0	0	0	0	chr1:g.174174924C>T	0.0102	0.0015
chr1	174246720	rs115073088	A	G	2	152	1173	0.013	G	intron_variant	MODIFIER	RABGAP1L	ENSG00000152061	Transcript	ENST00000251507.8	protein_coding	0	5/20	ENST00000251507.8:c.718-3755A>G	0	0	0	0	0	0	rs115073088	0	1	0	SNV	HGNC	HGNC:24663	YES	2	P1	CCDS1314.1	ENSP00000251507	Q5R372	F1LJ00	UPI0000458A9F	0	0	0	0	0	0	chr1:g.174246720A>G	0.01	0.0015
chr1	174452856	rs75650221	C	T	2	152	1649	0.013	T	intron_variant	MODIFIER	RABGAP1L	ENSG00000152061	Transcript	ENST00000251507.8	protein_coding	0	13/20	ENST00000251507.8:c.1710+58711C>T	0	0	0	0	0	0	rs75650221	0	1	0	SNV	HGNC	HGNC:24663	YES	2	P1	CCDS1314.1	ENSP00000251507	Q5R372	F1LJ00	UPI0000458A9F	0	0	0	0	0	0	chr1:g.174452856C>T	0.0363	0.0537
chr1	174760845	rs77417259	G	A	2	152	1458	0.013	A	intron_variant	MODIFIER	RABGAP1L	ENSG00000152061	Transcript	ENST00000251507.8	protein_coding	0	18/20	ENST00000251507.8:c.2211+8491G>A	0	0	0	0	0	0	rs77417259	0	1	0	SNV	HGNC	HGNC:24663	YES	2	P1	CCDS1314.1	ENSP00000251507	Q5R372	F1LJ00	UPI0000458A9F	0	0	0	0	0	0	chr1:g.174760845G>A	0.0194	0.0053
chr1	177057847	rs7548151	G	A	6	152	1452	0.038	A	intron_variant	MODIFIER	ASTN1	ENSG00000152092	Transcript	ENST00000361833.7	protein_coding	0	2/22	ENST00000361833.7:c.471+3231C>T	0	0	0	0	0	0	rs7548151	0	-1	0	SNV	HGNC	HGNC:773	YES	1	P1	CCDS1319.1	ENSP00000354536	O14525	0	UPI0000160388	0	0	0	0	0	0	chr1:g.177057847G>A	0.1422	0.264
chr1	184680369	rs10911628	C	A	7	152	983	0.051	A	intergenic_variant	MODIFIER	0	0	0	0	0	0	0	0	0	0	0	0	0	0	rs10911628	0	0	0	SNV	0	0	0	0	0	0	0	0	0	0	0	0	0	0	0	0	chr1:g.184680369C>A	0.0913	0.1853
chr1	185072240	rs72739697	G	T	2	152	1810	0.013	T	intron_variant	MODIFIER	RNF2	ENSG00000121481	Transcript	ENST00000367510.8	protein_coding	0	1/6	ENST00000367510.8:c.-2-15312G>T	0	0	0	0	0	0	rs72739697	0	1	0	SNV	HGNC	HGNC:10061	YES	1	P1	CCDS1365.1	ENSP00000356480	Q99496	0	UPI000007131D	0	1	0	0	0	0	chr1:g.185072240G>T	0.025	0.0015
chr1	186763038	rs56160832	G	A	2	152	1537	0.013	A	TF_binding_site_variant	MODIFIER	0	0	MotifFeature	ENSM00207517948	0	0	0	0	0	0	0	0	0	0	rs56160832	0	-1	0	SNV	0	0	0	0	0	0	0	0	0	0	0	0	0	0	0	0	chr1:g.186763038G>A	0.1036	0.0514
chr1	189349198	rs7539118	C	G	3	152	1270	0.019	G	intergenic_variant	MODIFIER	0	0	0	0	0	0	0	0	0	0	0	0	0	0	rs7539118	0	0	0	SNV	0	0	0	0	0	0	0	0	0	0	0	0	0	0	0	0	chr1:g.189349198C>G	0.0451	0.0998
chr1	189997267	rs815753	T	C	4	152	1182	0.026	C	upstream_gene_variant	MODIFIER	AL359976.1	ENSG00000230987	Transcript	ENST00000418655.2	processed_pseudogene	0	0	0	0	0	0	0	0	0	rs815753	4170	-1	0	SNV	Clone_based_ensembl_gene	0	YES	0	0	0	0	0	0	0	0	0	0	0	0	0	chr1:g.189997267T>C	0.2242	0.2254
chr1	190038476	rs34580810	G	A	2	150	642	0.013	A	intergenic_variant	MODIFIER	0	0	0	0	0	0	0	0	0	0	0	0	0	0	rs34580810	0	0	0	SNV	0	0	0	0	0	0	0	0	0	0	0	0	0	0	0	0	chr1:g.190038476G>A	0.1731	0.0673
chr1	190090965	rs11803128	A	G	2	152	1258	0.013	G	intergenic_variant	MODIFIER	0	0	0	0	0	0	0	0	0	0	0	0	0	0	rs11803128	0	0	0	SNV	0	0	0	0	0	0	0	0	0	0	0	0	0	0	0	0	chr1:g.190090965A>G	0.1761	0.0688
chr1	190988350	rs35656245	G	A	7	152	1400	0.045	A	intron_variant&non_coding_transcript_variant	MODIFIER	AL138927.1	ENSG00000285638	Transcript	ENST00000648197.1	lincRNA	0	3/5	ENST00000648197.1:n.472-11024C>T	0	0	0	0	0	0	rs35656245	0	-1	0	SNV	Clone_based_ensembl_gene	0	YES	0	0	0	0	0	0	0	0	0	0	0	0	0	chr1:g.190988350G>A	0.2186	0.1989
chr1	193993260	rs71642944	G	A	7	152	994	0.058	A	intergenic_variant	MODIFIER	0	0	0	0	0	0	0	0	0	0	0	0	0	0	rs71642944	0	0	0	SNV	0	0	0	0	0	0	0	0	0	0	0	0	0	0	0	0	chr1:g.193993260G>A	0.0407	0.0113
chr1	194242065	rs61815623	G	T	4	152	1153	0.026	T	intergenic_variant	MODIFIER	0	0	0	0	0	0	0	0	0	0	0	0	0	0	rs61815623	0	0	0	SNV	0	0	0	0	0	0	0	0	0	0	0	0	0	0	0	0	chr1:g.194242065G>T	0.0595	0.025
chr1	194360431	rs10921544	C	T	5	152	995	0.032	T	intergenic_variant	MODIFIER	0	0	0	0	0	0	0	0	0	0	0	0	0	0	rs10921544	0	0	0	SNV	0	0	0	0	0	0	0	0	0	0	0	0	0	0	0	0	chr1:g.194360431C>T	0.0915	0.0719
chr1	196875463	rs6428370	A	G	6	152	1941	0.038	G	intron_variant&non_coding_transcript_variant	MODIFIER	BX248415.1	ENSG00000285986	Transcript	ENST00000649395.1	unprocessed_pseudogene	0	3/3	ENST00000649395.1:n.427-9143A>G	0	0	0	0	0	0	rs6428370	0	1	0	SNV	Clone_based_ensembl_gene	0	YES	0	0	0	0	0	0	0	0	0	0	0	0	0	chr1:g.196875463A>G	0.3892	0.646
chr1	196898103	rs6685931	T	C	3	152	1017	0.019	C	intron_variant	MODIFIER	CFHR4	ENSG00000134365	Transcript	ENST00000367416.6	protein_coding	0	1/9	ENST00000367416.6:c.59-4318T>C	0	0	0	0	0	0	rs6685931	0	1	0	SNV	HGNC	HGNC:16979	YES	2	P2	CCDS55671.1	ENSP00000356386	Q92496	0	UPI0001F6C576	0	1	0	0	0	0	chr1:g.196898103T>C	0.1793	0.0424
chr1	197372771	rs76169311	G	A	2	152	1175	0.013	A	intron_variant	MODIFIER	CRB1	ENSG00000134376	Transcript	ENST00000367400.8	protein_coding	0	5/11	ENST00000367400.8:c.1171+15758G>A	0	0	0	0	0	0	rs76169311	0	1	0	SNV	HGNC	HGNC:2343	YES	1	P3	CCDS1390.1	ENSP00000356370	P82279	0	UPI0000073345	0	1	0	0	0	0	chr1:g.197372771G>A	0.1106	0.2602
chr1	200016240	rs2816938	T	A	3	152	1706	0.019	A	upstream_gene_variant	MODIFIER	RNU6-609P	ENSG00000202329	Transcript	ENST00000365459.1	snRNA	0	0	0	0	0	0	0	0	0	rs2816938	1445	-1	0	SNV	HGNC	HGNC:47572	YES	0	0	0	0	0	0	0	0	0	0	0	0	0	chr1:g.200016240T>A	0.3207	0.8132
chr1	201625537	rs2068824	T	C	4	152	2345	0.026	C	intron_variant	MODIFIER	NAV1	ENSG00000134369	Transcript	ENST00000367302.5	protein_coding	0	1/29	ENST00000367302.5:c.-101+1931T>C	0	0	0	0	0	0	rs2068824	0	1	0	SNV	HGNC	HGNC:15989	0	5	A2	0	ENSP00000356271	0	A0A0A0MRJ3	UPI0000458A36	0	0	0	0	0	0	chr1:g.201625537T>C	0.0974	0.0794
chr1	203466178	rs72743610	G	T	7	152	1959	0.045	T	regulatory_region_variant	MODIFIER	0	0	RegulatoryFeature	ENSR00000383445	promoter_flanking_region	0	0	0	0	0	0	0	0	0	rs72743610	0	0	0	SNV	0	0	0	0	0	0	0	0	0	0	0	0	0	0	0	0	chr1:g.203466178G>T	0.0108	0.0008
chr1	203483281	rs41313926	G	A	7	152	1444	0.045	A	missense_variant	MODERATE	PRELP	ENSG00000188783	Transcript	ENST00000343110.3	protein_coding	2/3	0	ENST00000343110.3:c.97G>A	ENSP00000343924.2:p.Gly33Arg	246/5769	97/1149	33/382	G/R	Ggg/Agg	rs41313926	0	1	0	SNV	HGNC	HGNC:9357	YES	1	P1	CCDS1438.1	ENSP00000343924	P51888	0	UPI000013222E	0	0	tolerated_low_confidence	benign	MobiDB_lite:mobidb-lite&MobiDB_lite:mobidb-lite&Low_complexity_(Seg):seg	0	chr1:g.203483281G>A	0.0106	0.0008
chr1	204022145	rs7519922	C	T	2	152	1323	0.013	T	intergenic_variant	MODIFIER	0	0	0	0	0	0	0	0	0	0	0	0	0	0	rs7519922	0	0	0	SNV	0	0	0	0	0	0	0	0	0	0	0	0	0	0	0	0	chr1:g.204022145C>T	0.0451	0.0076
chr1	204539019	rs4252707	G	A	2	152	1019	0.013	A	intron_variant	MODIFIER	MDM4	ENSG00000198625	Transcript	ENST00000367182.8	protein_coding	0	7/10	ENST00000367182.8:c.511+711G>A	0	0	0	0	0	0	rs4252707	0	1	0	SNV	HGNC	HGNC:6974	YES	1	P1	CCDS1447.1	ENSP00000356150	O15151	A0A024R990	UPI000007467F	0	1	0	0	0	0	chr1:g.204539019G>A	0.2196	0.1241
chr1	204617684	rs3789045	C	T	2	152	2304	0.013	T	3_prime_UTR_variant	MODIFIER	LRRN2	ENSG00000170382	Transcript	ENST00000367175.1	protein_coding	1/1	0	ENST00000367175.1:c.*167G>A	0	4522/5036	0	0	0	0	rs3789045	0	-1	0	SNV	HGNC	HGNC:16914	YES	0	P1	CCDS1448.1	ENSP00000356143	O75325	A0A024R993	UPI000013E8AC	0	0	0	0	0	0	chr1:g.204617684C>T	0.1843	0.0575
chr1	204617919	rs11588857	G	A	2	152	2107	0.013	A	missense_variant	MODERATE	LRRN2	ENSG00000170382	Transcript	ENST00000367175.1	protein_coding	1/1	0	ENST00000367175.1:c.2074C>T	ENSP00000356143.1:p.Pro692Ser	4287/5036	2074/2142	692/713	P/S	Cca/Tca	rs11588857	0	-1	0	SNV	HGNC	HGNC:16914	YES	0	P1	CCDS1448.1	ENSP00000356143	O75325	A0A024R993	UPI000013E8AC	0	0	tolerated	benign	hmmpanther:PTHR24373&hmmpanther:PTHR24373:SF162	0	chr1:g.204617919G>A	0.1843	0.0575
chr1	204618441	rs3747631	G	C	2	152	2083	0.013	C	missense_variant	MODERATE	LRRN2	ENSG00000170382	Transcript	ENST00000367175.1	protein_coding	1/1	0	ENST00000367175.1:c.1552C>G	ENSP00000356143.1:p.Leu518Val	3765/5036	1552/2142	518/713	L/V	Ctc/Gtc	rs3747631	0	-1	0	SNV	HGNC	HGNC:16914	YES	0	P1	CCDS1448.1	ENSP00000356143	O75325	A0A024R993	UPI000013E8AC	0	0	tolerated	benign	hmmpanther:PTHR24373&hmmpanther:PTHR24373:SF162	0	chr1:g.204618441G>C	0.1847	0.0575
chr1	204619973	rs3789044	G	A	2	152	2205	0.013	A	missense_variant	MODERATE	LRRN2	ENSG00000170382	Transcript	ENST00000367175.1	protein_coding	1/1	0	ENST00000367175.1:c.20C>T	ENSP00000356143.1:p.Pro7Leu	2233/5036	20/2142	7/713	P/L	cCa/cTa	rs3789044	0	-1	0	SNV	HGNC	HGNC:16914	YES	0	P1	CCDS1448.1	ENSP00000356143	O75325	A0A024R993	UPI000013E8AC	0	0	tolerated	benign	hmmpanther:PTHR24373&hmmpanther:PTHR24373:SF162&Cleavage_site_(Signalp):SignalP-noTM&Low_complexity_(Seg):seg	0	chr1:g.204619973G>A	0.1787	0.0446
chr1	204927676	rs147964682	C	G	3	152	1521	0.019	G	intron_variant	MODIFIER	NFASC	ENSG00000163531	Transcript	ENST00000339876.10	protein_coding	0	2/29	ENST00000339876.10:c.-91+6936C>G	0	0	0	0	0	0	rs147964682	0	1	0	SNV	HGNC	HGNC:29866	YES	5	A2	CCDS53460.1	ENSP00000344786	O94856	0	UPI0000237208	0	0	0	0	0	0	chr1:g.204927676C>G	0.0054	0
chr1	204951194	rs11240317	G	C	3	152	537	0.019	C	intron_variant	MODIFIER	NFASC	ENSG00000163531	Transcript	ENST00000339876.10	protein_coding	0	4/29	ENST00000339876.10:c.109+620G>C	0	0	0	0	0	0	rs11240317	0	1	0	SNV	HGNC	HGNC:29866	YES	5	A2	CCDS53460.1	ENSP00000344786	O94856	0	UPI0000237208	0	0	0	0	0	0	chr1:g.204951194G>C	0.2125	0.1589
chr1	205009576	rs55678495	G	A	5	152	2046	0.032	A	synonymous_variant	LOW	NFASC	ENSG00000163531	Transcript	ENST00000339876.10	protein_coding	28/30	0	ENST00000339876.10:c.3309G>A	ENSP00000344786.6:p.Ala1103%3D	3637/10333	3309/3723	1103/1240	A	gcG/gcA	rs55678495&COSM3997166&COSM3997167&COSM3997168&COSM3997169	0	1	0	SNV	HGNC	HGNC:29866	YES	5	A2	CCDS53460.1	ENSP00000344786	O94856	0	UPI0000237208	0	0	0	0	hmmpanther:PTHR43951&hmmpanther:PTHR43951:SF4	0	chr1:g.205009576G>A	0.0565	0.0045
chr1	205020783	rs3795559	C	A	3	152	2218	0.019	A	3_prime_UTR_variant	MODIFIER	NFASC	ENSG00000163531	Transcript	ENST00000339876.10	protein_coding	30/30	0	ENST00000339876.10:c.*4244C>A	0	8295/10333	0	0	0	0	rs3795559	0	1	0	SNV	HGNC	HGNC:29866	YES	5	A2	CCDS53460.1	ENSP00000344786	O94856	0	UPI0000237208	0	0	0	0	0	0	chr1:g.205020783C>A	0.0653	0.1104
chr1	205700194	rs823099	C	A	5	152	1525	0.032	A	intergenic_variant	MODIFIER	0	0	0	0	0	0	0	0	0	0	0	0	0	0	rs823099	0	0	0	SNV	0	0	0	0	0	0	0	0	0	0	0	0	0	0	0	0	chr1:g.205700194C>A	0.146	0.0174
chr1	205720679	rs823094	T	G	5	152	1455	0.032	G	intron_variant	MODIFIER	NUCKS1	ENSG00000069275	Transcript	ENST00000367142.5	protein_coding	0	4/6	ENST00000367142.5:c.230-26A>C	0	0	0	0	0	0	rs823094	0	-1	0	SNV	HGNC	HGNC:29923	YES	1	P1	CCDS30987.1	ENSP00000356110	Q9H1E3	0	UPI000013096A	0	0	0	0	0	0	chr1:g.205720679T>G	0.1949	0.1959
chr1	205772298	rs823141	T	C	5	152	1846	0.032	C	intron_variant	MODIFIER	RAB29	ENSG00000117280	Transcript	ENST00000367139.8	protein_coding	0	3/5	ENST00000367139.8:c.196+198A>G	0	0	0	0	0	0	rs823141	0	-1	0	SNV	HGNC	HGNC:9789	YES	1	P1	CCDS1459.1	ENSP00000356107	O14966	Q6FGU7	UPI0000133181	0	0	0	0	0	0	chr1:g.205772298T>C	0.1781	0.1437
chr1	205774297	rs823143	A	C	5	152	2369	0.032	C	intron_variant	MODIFIER	RAB29	ENSG00000117280	Transcript	ENST00000367139.8	protein_coding	0	2/5	ENST00000367139.8:c.124+536T>G	0	0	0	0	0	0	rs823143	0	-1	0	SNV	HGNC	HGNC:9789	YES	1	P1	CCDS1459.1	ENSP00000356107	O14966	Q6FGU7	UPI0000133181	0	0	0	0	0	0	chr1:g.205774297A>C	0.1787	0.1437
chr1	205798757	rs708727	G	A	5	152	2103	0.032	A	synonymous_variant	LOW	SLC41A1	ENSG00000133065	Transcript	ENST00000367137.4	protein_coding	6/11	0	ENST00000367137.4:c.756C>T	ENSP00000356105.3:p.Asn252%3D	1793/5017	756/1542	252/513	N	aaC/aaT	rs708727	0	-1	0	SNV	HGNC	HGNC:19429	YES	1	P1	CCDS30988.1	ENSP00000356105	Q8IVJ1	B2RMP2	UPI000013E1E6	0	0	0	0	Pfam_domain:PF01769&hmmpanther:PTHR16228&hmmpanther:PTHR16228:SF23&Superfamily_domains:SSF161093	0	chr1:g.205798757G>A	0.1414	0.0227
chr1	205948083	rs7419134	G	A	5	152	1965	0.032	A	upstream_gene_variant	MODIFIER	SLC26A9	ENSG00000174502	Transcript	ENST00000367134.2	protein_coding	0	0	0	0	0	0	0	0	0	rs7419134	4623	-1	0	SNV	HGNC	HGNC:14469	YES	5	P4	CCDS30989.1	ENSP00000356102	Q7LBE3	0	UPI000013DF98	0	0	0	0	0	0	chr1:g.205948083G>A	0.0671	0.0076
chr1	207107394	rs12065624	A	T	2	152	1722	0.013	T	intron_variant	MODIFIER	C4BPA	ENSG00000123838	Transcript	ENST00000367070.8	protein_coding	0	1/11	ENST00000367070.8:c.-26+2964A>T	0	0	0	0	0	0	rs12065624	0	1	0	SNV	HGNC	HGNC:1325	YES	1	P1	CCDS1477.1	ENSP00000356037	P04003	0	UPI0000126C28	0	0	0	0	0	0	chr1:g.207107394A>T	0.1396	0.1717
chr1	207115047	rs17020993	A	G	2	152	1601	0.013	G	intron_variant	MODIFIER	C4BPA	ENSG00000123838	Transcript	ENST00000367070.8	protein_coding	0	3/11	ENST00000367070.8:c.329-369A>G	0	0	0	0	0	0	rs17020993	0	1	0	SNV	HGNC	HGNC:1325	YES	1	P1	CCDS1477.1	ENSP00000356037	P04003	0	UPI0000126C28	0	0	0	0	0	0	chr1:g.207115047A>G	0.2897	0.6044
chr1	207903511	rs2724379	A	C	3	152	1799	0.019	C	intron_variant	MODIFIER	CD34	ENSG00000174059	Transcript	ENST00000310833.11	protein_coding	0	1/7	ENST00000310833.11:c.80-3508T>G	0	0	0	0	0	0	rs2724379	0	-1	0	SNV	HGNC	HGNC:1662	YES	1	P2	CCDS31011.1	ENSP00000310036	P28906	0	UPI000012734B	0	0	0	0	0	0	chr1:g.207903511A>C	0.1516	0.0862
chr1	207915947	rs2745959	T	C	3	150	816	0.019	C	upstream_gene_variant	MODIFIER	CD34	ENSG00000174059	Transcript	ENST00000310833.11	protein_coding	0	0	0	0	0	0	0	0	0	rs2745959	4545	-1	0	SNV	HGNC	HGNC:1662	YES	1	P2	CCDS31011.1	ENSP00000310036	P28906	0	UPI000012734B	0	0	0	0	0	0	chr1:g.207915947T>C	0.129	0.0401
chr1	208279636	rs2801191	G	A	4	152	1684	0.026	A	regulatory_region_variant	MODIFIER	0	0	RegulatoryFeature	ENSR00000384853	promoter_flanking_region	0	0	0	0	0	0	0	0	0	rs2801191	0	0	0	SNV	0	0	0	0	0	0	0	0	0	0	0	0	0	0	0	0	chr1:g.208279636G>A	0.1697	0.1838
chr1	208800288	rs72748303	G	A	4	152	2003	0.026	A	regulatory_region_variant	MODIFIER	0	0	RegulatoryFeature	ENSR00000384966	promoter_flanking_region	0	0	0	0	0	0	0	0	0	rs72748303	0	0	0	SNV	0	0	0	0	0	0	0	0	0	0	0	0	0	0	0	0	chr1:g.208800288G>A	0.0647	0.1362
chr1	210024924	rs170557	G	A	5	152	1751	0.032	A	intron_variant	MODIFIER	SYT14	ENSG00000143469	Transcript	ENST00000629778.3	protein_coding	0	5/9	ENST00000629778.3:c.577+3670G>A	0	0	0	0	0	0	rs170557	0	1	0	SNV	HGNC	HGNC:23143	YES	1	0	CCDS53469.1	ENSP00000486230	Q8NB59	0	UPI0001639EBD	0	1	0	0	0	0	chr1:g.210024924G>A	0.265	0.1982
chr1	210912068	rs1160574	C	T	2	152	2245	0.013	T	intron_variant	MODIFIER	KCNH1	ENSG00000143473	Transcript	ENST00000271751.10	protein_coding	0	7/10	ENST00000271751.10:c.1462+7572G>A	0	0	0	0	0	0	rs1160574	0	-1	0	SNV	HGNC	HGNC:6250	YES	2	P3	CCDS1496.1	ENSP00000271751	O95259	0	UPI000003230D	0	1	0	0	0	0	chr1:g.210912068C>T	0.0937	0.0061
chr1	211376090	rs17189000	G	A	7	152	1595	0.045	A	downstream_gene_variant	MODIFIER	TRAF5	ENSG00000082512	Transcript	ENST00000261464.10	protein_coding	0	0	0	0	0	0	0	0	0	rs17189000	1144	1	0	SNV	HGNC	HGNC:12035	YES	1	P1	CCDS1497.1	ENSP00000261464	O00463	0	UPI0000070955	0	0	0	0	0	0	chr1:g.211376090G>A	0.1128	0.0318
chr1	211446361	rs11579557	G	A	7	152	1310	0.045	A	downstream_gene_variant	MODIFIER	ARPC3P2	ENSG00000238137	Transcript	ENST00000457786.1	processed_pseudogene	0	0	0	0	0	0	0	0	0	rs11579557	3555	1	0	SNV	HGNC	HGNC:39431	YES	0	0	0	0	0	0	0	0	0	0	0	0	0	chr1:g.211446361G>A	0.1304	0.056
chr1	214505221	rs79225222	T	C	7	152	1168	0.045	C	intron_variant	MODIFIER	PTPN14	ENSG00000152104	Transcript	ENST00000366956.10	protein_coding	0	1/18	ENST00000366956.10:c.-154-40264A>G	0	0	0	0	0	0	rs79225222	0	-1	0	SNV	HGNC	HGNC:9647	YES	1	P1	CCDS1514.1	ENSP00000355923	Q15678	0	UPI000013DCA6	0	1	0	0	0	0	chr1:g.214505221T>C	0.0477	0.0038
chr1	218471980	rs1690791	G	A	4	152	1446	0.026	A	intergenic_variant	MODIFIER	0	0	0	0	0	0	0	0	0	0	0	0	0	0	rs1690791	0	0	0	SNV	0	0	0	0	0	0	0	0	0	0	0	0	0	0	0	0	chr1:g.218471980G>A	0.2796	0.0303
chr1	218475214	rs1764705	C	T	4	152	2068	0.026	T	regulatory_region_variant	MODIFIER	0	0	RegulatoryFeature	ENSR00000386890	CTCF_binding_site	0	0	0	0	0	0	0	0	0	rs1764705	0	0	0	SNV	0	0	0	0	0	0	0	0	0	0	0	0	0	0	0	0	chr1:g.218475214C>T	0.2746	0.0492
chr1	218508629	rs796395	G	A	4	152	2050	0.026	A	upstream_gene_variant	MODIFIER	C1orf143	ENSG00000228208	Transcript	ENST00000443836.5	lincRNA	0	0	0	0	0	0	0	0	0	rs796395	1467	1	0	SNV	HGNC	HGNC:32045	0	2	0	0	0	0	0	0	0	0	0	0	0	0	chr1:g.218508629G>A	0.2696	0.0318
chr1	218515813	rs3009947	T	C	5	152	2044	0.032	C	intron_variant&non_coding_transcript_variant	MODIFIER	C1orf143	ENSG00000228208	Transcript	ENST00000443836.5	lincRNA	0	1/2	ENST00000443836.5:n.92+5626T>C	0	0	0	0	0	0	rs3009947	0	1	0	SNV	HGNC	HGNC:32045	0	2	0	0	0	0	0	0	0	0	0	0	0	0	chr1:g.218515813T>C	0.3946	0.4289
chr1	218517606	rs550238	G	A	4	152	1783	0.026	A	intron_variant&non_coding_transcript_variant	MODIFIER	C1orf143	ENSG00000228208	Transcript	ENST00000443836.5	lincRNA	0	1/2	ENST00000443836.5:n.93-5747G>A	0	0	0	0	0	0	rs550238	0	1	0	SNV	HGNC	HGNC:32045	0	2	0	0	0	0	0	0	0	0	0	0	0	0	chr1:g.218517606G>A	0.2706	0.0318
chr1	218524685	rs1690789	C	T	4	152	2114	0.026	T	upstream_gene_variant	MODIFIER	C1orf143	ENSG00000228208	Transcript	ENST00000491260.2	lincRNA	0	0	0	0	0	0	0	0	0	rs1690789	155	1	0	SNV	HGNC	HGNC:32045	YES	3	0	0	0	0	0	0	0	0	0	0	0	0	chr1:g.218524685C>T	0.2674	0.0325
chr1	221872104	rs6691170	G	T	2	152	1922	0.013	T	intergenic_variant	MODIFIER	0	0	0	0	0	0	0	0	0	0	0	0	0	0	rs6691170	0	0	0	SNV	0	0	0	0	0	0	0	0	0	0	0	0	0	0	0	0	chr1:g.221872104G>T	0.259	0.3472
chr1	221992567	rs12126292	T	G	2	152	1883	0.013	G	regulatory_region_variant	MODIFIER	0	0	RegulatoryFeature	ENSR00000387661	promoter_flanking_region	0	0	0	0	0	0	0	0	0	rs12126292	0	0	0	SNV	0	0	0	0	0	0	0	0	0	0	0	0	0	0	0	0	chr1:g.221992567T>G	0.0391	0.0083
chr1	222021660	rs2378497	A	G	2	152	1776	0.013	G	intergenic_variant	MODIFIER	0	0	0	0	0	0	0	0	0	0	0	0	0	0	rs2378497	0	0	0	SNV	0	0	0	0	0	0	0	0	0	0	0	0	0	0	0	0	chr1:g.222021660A>G	0.1266	0.059
chr1	226602300	rs41314284	C	T	3	152	1224	0.019	T	3_prime_UTR_variant	MODIFIER	STUM	ENSG00000203685	Transcript	ENST00000366788.8	protein_coding	4/4	0	ENST00000366788.8:c.*260C>T	0	827/7757	0	0	0	0	rs41314284	0	1	0	SNV	HGNC	HGNC:30491	YES	5	P2	CCDS31044.1	ENSP00000355752	Q69YW2	0	UPI0000252166	0	0	0	0	0	0	chr1:g.226602300C>T	0.0411	0.0053
chr1	227013405	rs6665290	C	T	4	150	661	0.026	T	intron_variant	MODIFIER	CDC42BPA	ENSG00000143776	Transcript	ENST00000366769.7	protein_coding	0	33/35	ENST00000366769.7:c.4752+2675G>A	0	0	0	0	0	0	rs6665290	0	-1	0	SNV	HGNC	HGNC:1737	YES	1	P4	CCDS1558.1	ENSP00000355731	Q5VT25	0	UPI000019097D	0	0	0	0	0	0	chr1:g.227013405C>T	0.2911	0.3041
chr1	230216083	rs6703306	A	G	7	152	1724	0.045	G	intron_variant	MODIFIER	GALNT2	ENSG00000143641	Transcript	ENST00000366672.5	protein_coding	0	3/15	ENST00000366672.5:c.374+12793A>G	0	0	0	0	0	0	rs6703306	0	1	0	SNV	HGNC	HGNC:4124	YES	1	P1	CCDS1582.1	ENSP00000355632	Q10471	A0A1L7NY50	UPI0000074053	0	0	0	0	0	0	chr1:g.230216083A>G	0.1212	0.2103
chr1	232789695	rs12036759	A	G	4	152	2083	0.038	G	regulatory_region_variant	MODIFIER	0	0	RegulatoryFeature	ENSR00000021916	open_chromatin_region	0	0	0	0	0	0	0	0	0	rs12036759	0	0	0	SNV	0	0	0	0	0	0	0	0	0	0	0	0	0	0	0	0	chr1:g.232789695A>G	0.0441	0.0189
chr1	232799973	rs12042052	A	G	4	152	1737	0.038	G	upstream_gene_variant	MODIFIER	MAP10	ENSG00000212916	Transcript	ENST00000418460.2	protein_coding	0	0	0	0	0	0	0	0	0	rs12042052	4919	1	0	SNV	HGNC	HGNC:29265	YES	0	P1	CCDS44334.1	ENSP00000403208	Q9P2G4	0	UPI0000418F25	0	0	0	0	0	0	chr1:g.232799973A>G	0.0463	0.0303
chr1	232802953	rs10910623	G	A	7	152	1063	0.058	A	upstream_gene_variant	MODIFIER	MAP10	ENSG00000212916	Transcript	ENST00000418460.2	protein_coding	0	0	0	0	0	0	0	0	0	rs10910623	1939	1	0	SNV	HGNC	HGNC:29265	YES	0	P1	CCDS44334.1	ENSP00000403208	Q9P2G4	0	UPI0000418F25	0	0	0	0	0	0	chr1:g.232802953G>A	0.1026	0.1271
chr1	233040710	rs6424270	T	C	2	152	2108	0.013	C	intron_variant	MODIFIER	PCNX2	ENSG00000135749	Transcript	ENST00000258229.14	protein_coding	0	25/33	ENST00000258229.14:c.4351+13558A>G	0	0	0	0	0	0	rs6424270	0	-1	0	SNV	HGNC	HGNC:8736	YES	5	P2	CCDS44335.1	ENSP00000258229	A6NKB5	0	UPI0000F58F23	0	0	0	0	0	0	chr1:g.233040710T>C	0.2578	0.3926
chr1	234605134	rs1329125	C	T	7	152	1753	0.045	T	3_prime_UTR_variant	MODIFIER	IRF2BP2	ENSG00000168264	Transcript	ENST00000366609.3	protein_coding	2/2	0	ENST00000366609.3:c.*2003G>A	0	3798/4663	0	0	0	0	rs1329125	0	-1	0	SNV	HGNC	HGNC:21729	YES	1	P3	CCDS1602.1	ENSP00000355568	Q7Z5L9	0	UPI000004FA32	0	1	0	0	0	0	chr1:g.234605134C>T	0.2839	0.5908
chr1	234855153	rs58653258	T	C	6	152	2457	0.038	C	intron_variant&non_coding_transcript_variant	MODIFIER	AL391832.4	ENSG00000286263	Transcript	ENST00000651370.1	lincRNA	0	1/1	ENST00000651370.1:n.186-40677A>G	0	0	0	0	0	0	rs58653258	0	-1	0	SNV	Clone_based_ensembl_gene	0	YES	0	0	0	0	0	0	0	0	0	0	0	0	0	chr1:g.234855153T>C	0.0607	0.0567
chr1	235013514	rs57941271	C	A	7	152	2561	0.045	A	intergenic_variant	MODIFIER	0	0	0	0	0	0	0	0	0	0	0	0	0	0	rs57941271	0	0	0	SNV	0	0	0	0	0	0	0	0	0	0	0	0	0	0	0	0	chr1:g.235013514C>A	0.1637	0.2791
chr1	235611717	rs6429197	G	C	2	152	2101	0.013	C	intron_variant	MODIFIER	GNG4	ENSG00000168243	Transcript	ENST00000450593.5	protein_coding	0	1/3	ENST00000450593.5:c.-122-16206C>G	0	0	0	0	0	0	rs6429197	0	-1	0	SNV	HGNC	HGNC:4407	YES	4	P1	CCDS1607.1	ENSP00000398629	P50150	B1APZ0	UPI000012B22C	0	0	0	0	0	0	chr1:g.235611717G>C	0.3429	0.7995
chr1	237749981	rs10925507	G	A	7	152	1122	0.045	A	intron_variant	MODIFIER	RYR2	ENSG00000198626	Transcript	ENST00000366574.7	protein_coding	0	80/104	ENST00000366574.7:c.11146-6307G>A	0	0	0	0	0	0	rs10925507	0	1	0	SNV	HGNC	HGNC:10484	YES	1	0	CCDS55691.1	ENSP00000355533	Q92736	0	UPI0000DD0308	0	1	0	0	0	0	chr1:g.237749981G>A	0.1498	0.3366
chr1	238745053	rs2689154	C	G	3	152	2111	0.019	G	intergenic_variant	MODIFIER	0	0	0	0	0	0	0	0	0	0	0	0	0	0	rs2689154	0	0	0	SNV	0	0	0	0	0	0	0	0	0	0	0	0	0	0	0	0	chr1:g.238745053C>G	0.2534	0.3169
chr1	240059390	rs78037194	C	G	2	152	837	0.013	G	intron_variant	MODIFIER	FMN2	ENSG00000155816	Transcript	ENST00000447095.5	protein_coding	0	1/6	ENST00000447095.5:c.-132-8638C>G	0	0	0	0	0	0	rs78037194	0	1	cds_end_NF	SNV	HGNC	HGNC:14074	0	3	0	0	ENSP00000409308	0	B0QZA8	UPI000165DBF8	0	1	0	0	0	0	chr1:g.240059390C>G	0.133	0.1876
chr1	240933088	rs192393731	T	C	7	152	685	0.045	C	intron_variant	MODIFIER	RGS7	ENSG00000182901	Transcript	ENST00000366565.5	protein_coding	0	5/17	ENST00000366565.5:c.334-2320A>G	0	0	0	0	0	0	rs192393731	0	-1	0	SNV	HGNC	HGNC:10003	YES	1	0	CCDS31071.1	ENSP00000355523	P49802	0	UPI000040E182	0	1	0	0	0	0	chr1:g.240933088T>C	0.0134	0.0008
chr1	241715902	rs78428793	G	A	4	152	1498	0.026	A	intron_variant	MODIFIER	WDR64	ENSG00000162843	Transcript	ENST00000366552.6	protein_coding	0	8/26	ENST00000366552.6:c.1024+4021G>A	0	0	0	0	0	0	rs78428793	0	1	0	SNV	HGNC	HGNC:26570	YES	5	P5	0	ENSP00000355510	B1ANS9	0	UPI0000519142	0	0	0	0	0	0	chr1:g.241715902G>A	0.1194	0.0325
chr1	241722141	rs72768092	C	T	4	152	1188	0.026	T	intron_variant	MODIFIER	WDR64	ENSG00000162843	Transcript	ENST00000366552.6	protein_coding	0	8/26	ENST00000366552.6:c.1025-1156C>T	0	0	0	0	0	0	rs72768092	0	1	0	SNV	HGNC	HGNC:26570	YES	5	P5	0	ENSP00000355510	B1ANS9	0	UPI0000519142	0	0	0	0	0	0	chr1:g.241722141C>T	0.1176	0.0257
chr1	244347874	rs4658627	G	A	3	152	954	0.019	A	upstream_gene_variant	MODIFIER	C1orf100	ENSG00000173728	Transcript	ENST00000308105.4	protein_coding	0	0	0	0	0	0	0	0	0	rs4658627	4761	1	0	SNV	HGNC	HGNC:30435	YES	2	P1	CCDS31079.1	ENSP00000311218	Q5SVJ3	0	UPI0000470251	0	0	0	0	0	0	chr1:g.244347874G>A	0.1863	0.1634
chr1	247264315	rs1578862	T	C	3	152	1408	0.019	C	intergenic_variant	MODIFIER	0	0	0	0	0	0	0	0	0	0	0	0	0	0	rs1578862	0	0	0	SNV	0	0	0	0	0	0	0	0	0	0	0	0	0	0	0	0	chr1:g.247264315T>C	0.3153	0.556
chr2	3607094	rs13386282	C	T	3	152	958	0.019	T	intron_variant	MODIFIER	COLEC11	ENSG00000118004	Transcript	ENST00000418971.6	protein_coding	0	3/7	ENST00000418971.6:c.172+2624C>T	0	0	0	0	0	0	rs13386282	0	1	0	SNV	HGNC	HGNC:17213	YES	2	0	CCDS58689.1	ENSP00000411770	Q9BWP8	0	UPI0001AE7699	0	1	0	0	0	0	chr2:g.3607094C>T	0.263	0.5605
chr2	3686354	rs1594318	C	G	4	152	1494	0.026	G	intron_variant	MODIFIER	ALLC	ENSG00000151360	Transcript	ENST00000252505.4	protein_coding	0	7/11	ENST00000252505.4:c.511+3280C>G	0	0	0	0	0	0	rs1594318	0	1	0	SNV	HGNC	HGNC:17377	YES	1	P1	CCDS46223.1	ENSP00000252505	Q8N6M5	0	UPI000050BBEF	0	1	0	0	0	0	chr2:g.3686354C>G	0.3768	0.6059
chr2	4847728	rs4971486	C	G	4	152	1301	0.026	G	regulatory_region_variant	MODIFIER	0	0	RegulatoryFeature	ENSR00000595568	CTCF_binding_site	0	0	0	0	0	0	0	0	0	rs4971486	0	0	0	SNV	0	0	0	0	0	0	0	0	0	0	0	0	0	0	0	0	chr2:g.4847728C>G	0.1999	0.3351
chr2	6637860	rs11692570	C	T	3	152	2226	0.019	T	intron_variant&non_coding_transcript_variant	MODIFIER	MIR7515HG	ENSG00000236172	Transcript	ENST00000591018.5	lincRNA	0	4/7	ENST00000591018.5:n.440+231G>A	0	0	0	0	0	0	rs11692570	0	-1	0	SNV	HGNC	HGNC:49838	YES	5	0	0	0	0	0	0	0	0	0	0	0	0	chr2:g.6637860C>T	0.1673	0.3684
chr2	9977740	rs11902236	C	T	3	152	1824	0.019	T	intron_variant	MODIFIER	GRHL1	ENSG00000134317	Transcript	ENST00000324907.14	protein_coding	0	8/15	ENST00000324907.14:c.1111-8384C>T	0	0	0	0	0	0	rs11902236	0	1	0	SNV	HGNC	HGNC:17923	YES	1	P1	CCDS33144.2	ENSP00000324693	Q9NZI5	0	UPI00001E0586	0	0	0	0	0	0	chr2:g.9977740C>T	0.3331	0.646
chr2	11520829	rs77294520	G	C	2	152	2219	0.013	C	downstream_gene_variant	MODIFIER	RNA5SP84	ENSG00000201610	Transcript	ENST00000364740.1	rRNA_pseudogene	0	0	0	0	0	0	0	0	0	rs77294520	3326	1	0	SNV	HGNC	HGNC:42882	YES	0	0	0	0	0	0	0	0	0	0	0	0	0	chr2:g.11520829G>C	0.0585	0.034
chr2	14827014	rs2705863	C	T	3	152	1951	0.019	T	intergenic_variant	MODIFIER	0	0	0	0	0	0	0	0	0	0	0	0	0	0	rs2705863	0	0	0	SNV	0	0	0	0	0	0	0	0	0	0	0	0	0	0	0	0	chr2:g.14827014C>T	0.0911	0.171
chr2	17748928	rs6761104	G	A	7	152	1647	0.045	A	intron_variant	MODIFIER	SMC6	ENSG00000163029	Transcript	ENST00000448223.7	protein_coding	0	2/27	ENST00000448223.7:c.-5-2977C>T	0	0	0	0	0	0	rs6761104	0	-1	0	SNV	HGNC	HGNC:20466	YES	1	P1	CCDS1690.1	ENSP00000404092	Q96SB8	A0A2S1ZR87	UPI0000073C3B	0	0	0	0	0	0	chr2:g.17748928G>A	0.1827	0.4115
chr2	18127866	rs62126408	T	C	2	152	1409	0.013	C	intron_variant&non_coding_transcript_variant	MODIFIER	KCNS3	ENSG00000170745	Transcript	ENST00000465292.5	processed_transcript	0	2/4	ENST00000465292.5:n.306-42524T>C	0	0	0	0	0	0	rs62126408	0	1	0	SNV	HGNC	HGNC:6302	0	4	0	0	0	0	0	0	0	0	0	0	0	0	chr2:g.18127866T>C	0.1018	0.0651
chr2	20982585	rs10172650	G	A	4	152	2021	0.026	A	intergenic_variant	MODIFIER	0	0	0	0	0	0	0	0	0	0	0	0	0	0	rs10172650	0	0	0	SNV	0	0	0	0	0	0	0	0	0	0	0	0	0	0	0	0	chr2:g.20982585G>A	0.2244	0.2648
chr2	21196778	rs10221742	G	A	5	150	1032	0.032	A	downstream_gene_variant	MODIFIER	AC067959.1	ENSG00000271629	Transcript	ENST00000604334.1	processed_pseudogene	0	0	0	0	0	0	0	0	0	rs10221742	1740	-1	0	SNV	Clone_based_ensembl_gene	0	YES	0	0	0	0	0	0	0	0	0	0	0	0	0	chr2:g.21196778G>A	0.2953	0.534
chr2	21205417	rs71435601	A	G	7	152	1428	0.045	G	intergenic_variant	MODIFIER	0	0	0	0	0	0	0	0	0	0	0	0	0	0	rs71435601	0	0	0	SNV	0	0	0	0	0	0	0	0	0	0	0	0	0	0	0	0	chr2:g.21205417A>G	0.0765	0.0083
chr2	23379731	rs34657012	C	A	4	152	1834	0.026	A	intron_variant&non_coding_transcript_variant	MODIFIER	AC012506.4	ENSG00000235497	Transcript	ENST00000430051.1	lincRNA	0	2/5	ENST00000430051.1:n.153+393G>T	0	0	0	0	0	0	rs34657012	0	-1	0	SNV	Clone_based_ensembl_gene	0	YES	5	0	0	0	0	0	0	0	0	0	0	0	0	chr2:g.23379731C>A	0.1817	0.0393
chr2	23388567	rs13033444	A	G	6	152	1788	0.038	G	intron_variant	MODIFIER	KLHL29	ENSG00000119771	Transcript	ENST00000486442.6	protein_coding	0	1/13	ENST00000486442.6:c.-154+2787A>G	0	0	0	0	0	0	rs13033444	0	1	0	SNV	HGNC	HGNC:29404	YES	5	P1	CCDS54335.1	ENSP00000420659	Q96CT2	0	UPI000058F1B6	0	0	0	0	0	0	chr2:g.23388567A>G	0.1835	0.0401
chr2	23673031	rs34668726	C	G	3	152	2316	0.019	G	intron_variant	MODIFIER	KLHL29	ENSG00000119771	Transcript	ENST00000486442.6	protein_coding	0	5/13	ENST00000486442.6:c.941-11368C>G	0	0	0	0	0	0	rs34668726	0	1	0	SNV	HGNC	HGNC:29404	YES	5	P1	CCDS54335.1	ENSP00000420659	Q96CT2	0	UPI000058F1B6	0	0	0	0	0	0	chr2:g.23673031C>G	0.1006	0.0628
chr2	23674855	rs56262900	G	A	2	152	1925	0.013	A	intron_variant	MODIFIER	KLHL29	ENSG00000119771	Transcript	ENST00000486442.6	protein_coding	0	5/13	ENST00000486442.6:c.941-9544G>A	0	0	0	0	0	0	rs56262900	0	1	0	SNV	HGNC	HGNC:29404	YES	5	P1	CCDS54335.1	ENSP00000420659	Q96CT2	0	UPI000058F1B6	0	0	0	0	0	0	chr2:g.23674855G>A	0.0761	0.0477
chr2	23677078	rs6714016	A	G	3	152	1784	0.019	G	intron_variant	MODIFIER	KLHL29	ENSG00000119771	Transcript	ENST00000486442.6	protein_coding	0	5/13	ENST00000486442.6:c.941-7321A>G	0	0	0	0	0	0	rs6714016	0	1	0	SNV	HGNC	HGNC:29404	YES	5	P1	CCDS54335.1	ENSP00000420659	Q96CT2	0	UPI000058F1B6	0	0	0	0	0	0	chr2:g.23677078A>G	0.1504	0.149
chr2	23710756	rs72796152	G	A	3	152	1940	0.019	A	downstream_gene_variant	MODIFIER	KLHL29	ENSG00000119771	Transcript	ENST00000486442.6	protein_coding	0	0	0	0	0	0	0	0	0	rs72796152	2150	1	0	SNV	HGNC	HGNC:29404	YES	5	P1	CCDS54335.1	ENSP00000420659	Q96CT2	0	UPI000058F1B6	0	0	0	0	0	0	chr2:g.23710756G>A	0.0982	0.0688
chr2	23730584	rs112187834	T	A	2	152	606	0.013	A	intergenic_variant	MODIFIER	0	0	0	0	0	0	0	0	0	0	0	0	0	0	rs112187834	0	0	0	SNV	0	0	0	0	0	0	0	0	0	0	0	0	0	0	0	0	chr2:g.23730584T>A	0.1036	0.0726
chr2	23784252	rs72780191	T	C	3	152	868	0.019	C	intron_variant	MODIFIER	ATAD2B	ENSG00000119778	Transcript	ENST00000238789.10	protein_coding	0	21/27	ENST00000238789.10:c.2974-1224A>G	0	0	0	0	0	0	rs72780191	0	-1	0	SNV	HGNC	HGNC:29230	YES	5	P1	CCDS46227.1	ENSP00000238789	Q9ULI0	0	UPI00006C056C	0	0	0	0	0	0	chr2:g.23784252T>C	0.0944	0.0514
chr2	23798361	rs17509001	T	C	3	152	1088	0.019	C	intron_variant	MODIFIER	ATAD2B	ENSG00000119778	Transcript	ENST00000238789.10	protein_coding	0	18/27	ENST00000238789.10:c.2455-38A>G	0	0	0	0	0	0	rs17509001	0	-1	0	SNV	HGNC	HGNC:29230	YES	5	P1	CCDS46227.1	ENSP00000238789	Q9ULI0	0	UPI00006C056C	0	0	0	0	0	0	chr2:g.23798361T>C	0.1074	0.0802
chr2	23839696	rs72786276	G	A	3	152	1026	0.019	A	intron_variant	MODIFIER	ATAD2B	ENSG00000119778	Transcript	ENST00000238789.10	protein_coding	0	13/27	ENST00000238789.10:c.1569-5618C>T	0	0	0	0	0	0	rs72786276	0	-1	0	SNV	HGNC	HGNC:29230	YES	5	P1	CCDS46227.1	ENSP00000238789	Q9ULI0	0	UPI00006C056C	0	0	0	0	0	0	chr2:g.23839696G>A	0.0933	0.0477
chr2	23864225	rs142518269	G	A	3	152	1185	0.019	A	intron_variant	MODIFIER	ATAD2B	ENSG00000119778	Transcript	ENST00000238789.10	protein_coding	0	11/27	ENST00000238789.10:c.1304+584C>T	0	0	0	0	0	0	rs142518269	0	-1	0	SNV	HGNC	HGNC:29230	YES	5	P1	CCDS46227.1	ENSP00000238789	Q9ULI0	0	UPI00006C056C	0	0	0	0	0	0	chr2:g.23864225G>A	0.0935	0.0469
chr2	23957208	rs72796401	T	A	3	152	1089	0.019	A	intron_variant	MODIFIER	UBXN2A	ENSG00000173960	Transcript	ENST00000309033.5	protein_coding	0	1/6	ENST00000309033.5:c.-14-1093T>A	0	0	0	0	0	0	rs72796401	0	1	0	SNV	HGNC	HGNC:27265	YES	1	P1	CCDS1704.1	ENSP00000312107	P68543	0	UPI00001616AE	0	0	0	0	0	0	chr2:g.23957208T>A	0.1787	0.2383
chr2	24007763	rs56068891	A	G	3	152	1186	0.019	G	downstream_gene_variant	MODIFIER	UBXN2A	ENSG00000173960	Transcript	ENST00000309033.5	protein_coding	0	0	0	0	0	0	0	0	0	rs56068891	2854	1	0	SNV	HGNC	HGNC:27265	YES	1	P1	CCDS1704.1	ENSP00000312107	P68543	0	UPI00001616AE	0	0	0	0	0	0	chr2:g.24007763A>G	0.0974	0.0552
chr2	24016058	rs72781680	C	T	3	152	2210	0.019	T	intron_variant	MODIFIER	MFSD2B	ENSG00000205639	Transcript	ENST00000338315.5	protein_coding	0	2/13	ENST00000338315.5:c.223-98C>T	0	0	0	0	0	0	rs72781680	0	1	0	SNV	HGNC	HGNC:37207	YES	5	P2	CCDS86824.1	ENSP00000342501	A6NFX1	0	UPI000047F9C2	0	0	0	0	0	0	chr2:g.24016058C>T	0.0986	0.0552
chr2	24274027	rs11680810	C	T	3	152	1859	0.019	T	intron_variant	MODIFIER	ITSN2	ENSG00000198399	Transcript	ENST00000355123.8	protein_coding	0	18/39	ENST00000355123.8:c.2081+1686G>A	0	0	0	0	0	0	rs11680810	0	-1	0	SNV	HGNC	HGNC:6184	YES	1	P4	CCDS1710.2	ENSP00000347244	Q9NZM3	0	UPI000013D415	0	0	0	0	0	0	chr2:g.24274027C>T	0.0735	0.0083
chr2	24514964	rs2044148	G	A	2	152	1159	0.013	A	intron_variant	MODIFIER	NCOA1	ENSG00000084676	Transcript	ENST00000406961.5	protein_coding	0	1/22	ENST00000406961.5:c.-396+22776G>A	0	0	0	0	0	0	rs2044148	0	1	0	SNV	HGNC	HGNC:7668	YES	5	0	CCDS1712.1	ENSP00000385216	Q15788	0	UPI000006E1F7	0	1	0	0	0	0	chr2:g.24514964G>A	0.1028	0.031
chr2	24813989	rs11895026	C	A	3	152	2374	0.019	A	intron_variant	MODIFIER	CENPO	ENSG00000138092	Transcript	ENST00000380834.7	protein_coding	0	3/7	ENST00000380834.7:c.217-387C>A	0	0	0	0	0	0	rs11895026	0	1	0	SNV	HGNC	HGNC:28152	YES	5	P3	CCDS1714.1	ENSP00000370214	Q9BU64	0	UPI000006F5F6	0	0	0	0	0	0	chr2:g.24813989C>A	0.1308	0.0635
chr2	24817213	rs2278483	C	T	3	152	1952	0.019	T	intron_variant	MODIFIER	CENPO	ENSG00000138092	Transcript	ENST00000380834.7	protein_coding	0	6/7	ENST00000380834.7:c.766+396C>T	0	0	0	0	0	0	rs2278483	0	1	0	SNV	HGNC	HGNC:28152	YES	5	P3	CCDS1714.1	ENSP00000370214	Q9BU64	0	UPI000006F5F6	0	0	0	0	0	0	chr2:g.24817213C>T	0.1615	0.1952
chr2	25818009	rs115348265	A	T	7	152	1415	0.045	T	upstream_gene_variant	MODIFIER	PTGES3P2	ENSG00000217643	Transcript	ENST00000407942.1	processed_pseudogene	0	0	0	0	0	0	0	0	0	rs115348265	4460	1	0	SNV	HGNC	HGNC:43822	YES	0	0	0	0	0	0	0	0	0	0	0	0	0	chr2:g.25818009A>T	0.0158	0
chr2	27508345	rs3817588	T	C	2	152	2398	0.013	C	intron_variant	MODIFIER	GCKR	ENSG00000084734	Transcript	ENST00000264717.7	protein_coding	0	16/18	ENST00000264717.7:c.1422+94T>C	0	0	0	0	0	0	rs3817588	0	1	0	SNV	HGNC	HGNC:4196	YES	1	P1	CCDS1757.1	ENSP00000264717	0	A0A0C4DFN2	UPI000013D55B	0	1	0	0	0	0	chr2:g.27508345T>C	0.1801	0.0083
chr2	27520287	rs780092	A	G	2	152	1756	0.013	G	intron_variant	MODIFIER	GCKR	ENSG00000084734	Transcript	ENST00000264717.7	protein_coding	0	17/18	ENST00000264717.7:c.1572+1350A>G	0	0	0	0	0	0	rs780092	0	1	0	SNV	HGNC	HGNC:4196	YES	1	P1	CCDS1757.1	ENSP00000264717	0	A0A0C4DFN2	UPI000013D55B	0	1	0	0	0	0	chr2:g.27520287A>G	0.2326	0.2383
chr2	27566994	rs965813	T	A	3	152	2104	0.019	A	missense_variant	MODERATE	C2orf16	ENSG00000221843	Transcript	ENST00000447166.2	protein_coding	5/5	0	ENST00000447166.2:c.634T>A	ENSP00000403181.2:p.Phe212Ile	675/16401	634/16167	212/5388	F/I	Ttc/Atc	rs965813	0	1	0	SNV	HGNC	HGNC:25275	0	3	A2	0	ENSP00000403181	0	C9JG08	UPI00097BA78F	0	0	tolerated_low_confidence	benign	0	0	chr2:g.27566994T>A	0.2522	0.2163
chr2	27764354	rs13006480	C	G	2	152	1674	0.013	G	regulatory_region_variant	MODIFIER	0	0	RegulatoryFeature	ENSR00000600698	CTCF_binding_site	0	0	0	0	0	0	0	0	0	rs13006480	0	0	0	SNV	0	0	0	0	0	0	0	0	0	0	0	0	0	0	0	0	chr2:g.27764354C>G	0.1619	0.0204
chr2	28124815	rs7601155	C	T	3	152	1064	0.019	T	intron_variant	MODIFIER	BABAM2	ENSG00000158019	Transcript	ENST00000344773.6	protein_coding	0	6/12	ENST00000344773.6:c.571-4456C>T	0	0	0	0	0	0	rs7601155	0	1	0	SNV	HGNC	HGNC:1106	YES	2	0	CCDS1764.1	ENSP00000343412	Q9NXR7	0	UPI0000072A9C	0	0	0	0	0	0	chr2:g.28124815C>T	0.0992	0.1566
chr2	30303914	rs6708166	G	A	2	152	1821	0.013	A	intron_variant	MODIFIER	LBH	ENSG00000213626	Transcript	ENST00000404397.5	protein_coding	0	2/2	ENST00000404397.5:c.130-19605G>A	0	0	0	0	0	0	rs6708166	0	1	0	SNV	HGNC	HGNC:29532	0	4	0	0	ENSP00000384443	0	B5MC28	UPI000173A44E	0	0	0	0	0	0	chr2:g.30303914G>A	0.2502	0.2504
chr2	31179541	rs149864795	G	A	7	152	2022	0.045	A	intron_variant	MODIFIER	CAPN14	ENSG00000214711	Transcript	ENST00000403897.4	protein_coding	0	17/21	ENST00000403897.4:c.1711-962C>T	0	0	0	0	0	0	rs149864795	0	-1	0	SNV	HGNC	HGNC:16664	YES	2	P1	CCDS46254.1	ENSP00000385247	A8MX76	0	UPI000173A463	0	0	0	0	0	0	chr2:g.31179541G>A	0.0355	0.0416
chr2	31251376	rs597800	G	C	3	152	2362	0.019	C	intron_variant	MODIFIER	EHD3	ENSG00000013016	Transcript	ENST00000322054.10	protein_coding	0	3/5	ENST00000322054.10:c.502+1908G>C	0	0	0	0	0	0	rs597800	0	1	0	SNV	HGNC	HGNC:3244	YES	1	P1	CCDS1774.1	ENSP00000327116	Q9NZN3	0	UPI0000140D07	0	0	0	0	0	0	chr2:g.31251376G>C	0.2506	0.4697
chr2	32888303	rs62133955	G	C	4	152	1257	0.026	C	intron_variant&non_coding_transcript_variant	MODIFIER	LINC00486	ENSG00000230876	Transcript	ENST00000414054.5	lincRNA	0	2/4	ENST00000414054.5:n.290-10237G>C	0	0	0	0	0	0	rs62133955	0	1	0	SNV	HGNC	HGNC:42946	YES	4	0	0	0	0	0	0	0	0	0	0	0	0	chr2:g.32888303G>C	0.2556	0.3298
chr2	35301852	rs6750486	C	T	4	152	594	0.026	T	intergenic_variant	MODIFIER	0	0	0	0	0	0	0	0	0	0	0	0	0	0	rs6750486	0	0	0	SNV	0	0	0	0	0	0	0	0	0	0	0	0	0	0	0	0	chr2:g.35301852C>T	0.147	0.3351
chr2	36705350	rs10490666	A	T	2	152	1888	0.013	T	intron_variant	MODIFIER	VIT	ENSG00000205221	Transcript	ENST00000379242.7	protein_coding	0	1/15	ENST00000379242.7:c.-19+8377A>T	0	0	0	0	0	0	rs10490666	0	1	0	SNV	HGNC	HGNC:12697	YES	2	P3	CCDS33180.1	ENSP00000368544	Q6UXI7	0	UPI000006E0F8	0	0	0	0	0	0	chr2:g.36705350A>T	0.1691	0.1838
chr2	36975863	rs13408514	A	C	2	152	661	0.013	C	intron_variant	MODIFIER	HEATR5B	ENSG00000008869	Transcript	ENST00000425467.5	protein_coding	0	1/1	ENST00000425467.5:c.215-7262T>G	0	0	0	0	0	0	rs13408514	0	-1	cds_start_NF	SNV	HGNC	HGNC:29273	0	3	0	0	ENSP00000408222	0	H7C2X3	UPI000173A4F8	0	0	0	0	0	0	chr2:g.36975863A>C	0.248	0.4198
chr2	40840846	rs7576600	C	G	6	152	812	0.038	G	intergenic_variant	MODIFIER	0	0	0	0	0	0	0	0	0	0	0	0	0	0	rs7576600	0	0	0	SNV	0	0	0	0	0	0	0	0	0	0	0	0	0	0	0	0	chr2:g.40840846C>G	0.1454	0.4395
chr2	41116081	rs2194437	G	C	4	152	1020	0.026	C	regulatory_region_variant	MODIFIER	0	0	RegulatoryFeature	ENSR00000115878	open_chromatin_region	0	0	0	0	0	0	0	0	0	rs2194437	0	0	0	SNV	0	0	0	0	0	0	0	0	0	0	0	0	0	0	0	0	chr2:g.41116081G>C	0.2191	0.472
chr2	43027154	rs7593009	G	A	6	152	1981	0.038	A	downstream_gene_variant	MODIFIER	LINC01819	ENSG00000231826	Transcript	ENST00000422351.5	lincRNA	0	0	0	0	0	0	0	0	0	rs7593009	699	-1	0	SNV	HGNC	HGNC:52624	YES	5	0	0	0	0	0	0	0	0	0	0	0	0	chr2:g.43027154G>A	0.4453	0.8109
chr2	43030406	rs34141057	C	T	6	152	1880	0.038	T	intron_variant&non_coding_transcript_variant	MODIFIER	LINC01819	ENSG00000231826	Transcript	ENST00000422351.5	lincRNA	0	4/5	ENST00000422351.5:n.760-429G>A	0	0	0	0	0	0	rs34141057	0	-1	0	SNV	HGNC	HGNC:52624	YES	5	0	0	0	0	0	0	0	0	0	0	0	0	chr2:g.43030406C>T	0.3345	0.5
chr2	43312986	rs7590268	T	G	4	152	1267	0.026	G	intron_variant	MODIFIER	THADA	ENSG00000115970	Transcript	ENST00000405006.8	protein_coding	0	31/37	ENST00000405006.8:c.4438+7460A>C	0	0	0	0	0	0	rs7590268	0	-1	0	SNV	HGNC	HGNC:19217	YES	1	P1	CCDS46268.1	ENSP00000385995	Q6YHU6	0	UPI00001C0473	0	0	0	0	0	0	chr2:g.43312986T>G	0.1619	0.1959
chr2	43334641	rs7563201	G	A	4	152	875	0.026	A	intron_variant	MODIFIER	THADA	ENSG00000115970	Transcript	ENST00000405006.8	protein_coding	0	30/37	ENST00000405006.8:c.4343+9481C>T	0	0	0	0	0	0	rs7563201	0	-1	0	SNV	HGNC	HGNC:19217	YES	1	P1	CCDS46268.1	ENSP00000385995	Q6YHU6	0	UPI00001C0473	0	0	0	0	0	0	chr2:g.43334641G>A	0.4115	0.3714
chr2	43436868	rs75126888	C	T	5	152	1970	0.032	T	intron_variant	MODIFIER	THADA	ENSG00000115970	Transcript	ENST00000405006.8	protein_coding	0	26/37	ENST00000405006.8:c.3837-6566G>A	0	0	0	0	0	0	rs75126888	0	-1	0	SNV	HGNC	HGNC:19217	YES	1	P1	CCDS46268.1	ENSP00000385995	Q6YHU6	0	UPI00001C0473	0	0	0	0	0	0	chr2:g.43436868C>T	0.0994	0.171
chr2	43489794	rs35590893	G	A	3	152	721	0.019	A	intron_variant	MODIFIER	THADA	ENSG00000115970	Transcript	ENST00000405006.8	protein_coding	0	25/37	ENST00000405006.8:c.3745-4469C>T	0	0	0	0	0	0	rs35590893	0	-1	0	SNV	HGNC	HGNC:19217	YES	1	P1	CCDS46268.1	ENSP00000385995	Q6YHU6	0	UPI00001C0473	0	0	0	0	0	0	chr2:g.43489794G>A	0.1607	0.1596
chr2	43505684	rs7578597	T	C	5	152	1786	0.032	C	missense_variant	MODERATE	THADA	ENSG00000115970	Transcript	ENST00000405006.8	protein_coding	24/38	0	ENST00000405006.8:c.3559A>G	ENSP00000385995.4:p.Thr1187Ala	3911/6310	3559/5862	1187/1953	T/A	Aca/Gca	rs7578597&CM087643	0	-1	0	SNV	HGNC	HGNC:19217	YES	1	P1	CCDS46268.1	ENSP00000385995	Q6YHU6	0	UPI00001C0473	0	0	deleterious	benign	hmmpanther:PTHR14387:SF0&hmmpanther:PTHR14387&Pfam_domain:PF10350&Superfamily_domains:SSF48371	0	chr2:g.43505684T>C	0.1372	0.3094
chr2	43579779	rs10495903	C	T	5	152	2249	0.032	T	intron_variant	MODIFIER	THADA	ENSG00000115970	Transcript	ENST00000405006.8	protein_coding	0	8/37	ENST00000405006.8:c.722-1172G>A	0	0	0	0	0	0	rs10495903	0	-1	0	SNV	HGNC	HGNC:19217	YES	1	P1	CCDS46268.1	ENSP00000385995	Q6YHU6	0	UPI00001C0473	0	0	0	0	0	0	chr2:g.43579779C>T	0.1104	0.1762
chr2	43590366	rs11897432	G	A	4	152	1491	0.026	A	intron_variant	MODIFIER	THADA	ENSG00000115970	Transcript	ENST00000405006.8	protein_coding	0	4/37	ENST00000405006.8:c.302+458C>T	0	0	0	0	0	0	rs11897432	0	-1	0	SNV	HGNC	HGNC:19217	YES	1	P1	CCDS46268.1	ENSP00000385995	Q6YHU6	0	UPI00001C0473	0	0	0	0	0	0	chr2:g.43590366G>A	0.1404	0.1399
chr2	44023010	rs62137126	A	G	3	152	1909	0.026	G	intergenic_variant	MODIFIER	0	0	0	0	0	0	0	0	0	0	0	0	0	0	rs62137126	0	0	0	SNV	0	0	0	0	0	0	0	0	0	0	0	0	0	0	0	0	chr2:g.44023010A>G	0.1032	0.084
chr2	46120467	rs4952800	G	A	4	152	2413	0.026	A	intron_variant	MODIFIER	PRKCE	ENSG00000171132	Transcript	ENST00000306156.8	protein_coding	0	11/14	ENST00000306156.8:c.1593-24626G>A	0	0	0	0	0	0	rs4952800	0	1	0	SNV	HGNC	HGNC:9401	YES	1	P1	CCDS1824.1	ENSP00000306124	Q02156	L7RTI5	UPI000012DF6B	0	0	0	0	0	0	chr2:g.46120467G>A	0.2382	0.2837
chr2	46122132	rs12623399	T	C	4	152	1963	0.026	C	intron_variant	MODIFIER	PRKCE	ENSG00000171132	Transcript	ENST00000306156.8	protein_coding	0	11/14	ENST00000306156.8:c.1593-22961T>C	0	0	0	0	0	0	rs12623399	0	1	0	SNV	HGNC	HGNC:9401	YES	1	P1	CCDS1824.1	ENSP00000306124	Q02156	L7RTI5	UPI000012DF6B	0	0	0	0	0	0	chr2:g.46122132T>C	0.0389	0.0008
chr2	46323630	rs7582701	G	C	5	152	1938	0.032	C	intron_variant	MODIFIER	EPAS1	ENSG00000116016	Transcript	ENST00000263734.5	protein_coding	0	1/15	ENST00000263734.5:c.27-23243G>C	0	0	0	0	0	0	rs7582701	0	1	0	SNV	HGNC	HGNC:3374	YES	1	P1	CCDS1825.1	ENSP00000263734	Q99814	0	UPI000013D44F	0	1	0	0	0	0	chr2:g.46323630G>C	0.3351	0.7504
chr2	48726808	rs76889437	G	A	5	152	1622	0.032	A	intron_variant&NMD_transcript_variant	MODIFIER	AC073082.1	ENSG00000279956	Transcript	ENST00000602369.3	nonsense_mediated_decay	0	2/12	ENST00000602369.3:c.234-1058C>T	0	0	0	0	0	0	rs76889437	0	-1	0	SNV	Clone_based_ensembl_gene	0	YES	5	P1	0	ENSP00000473498	0	R4GN57	UPI00004A23A9	0	0	0	0	0	0	chr2:g.48726808G>A	0.1268	0.0212
chr2	50305702	rs12470914	T	A	2	152	1377	0.013	A	intron_variant	MODIFIER	NRXN1	ENSG00000179915	Transcript	ENST00000404971.5	protein_coding	0	18/23	ENST00000404971.5:c.3485-68732A>T	0	0	0	0	0	0	rs12470914	0	-1	0	SNV	HGNC	HGNC:8008	YES	1	0	CCDS46282.1	ENSP00000385142	Q9ULB1	0	UPI00015A218A	0	1	0	0	0	0	chr2:g.50305702T>A	0.0613	0.1006
chr2	50469777	rs2193062	G	A	2	152	1208	0.013	A	intron_variant	MODIFIER	NRXN1	ENSG00000179915	Transcript	ENST00000404971.5	protein_coding	0	17/23	ENST00000404971.5:c.3364+2521C>T	0	0	0	0	0	0	rs2193062	0	-1	0	SNV	HGNC	HGNC:8008	YES	1	0	CCDS46282.1	ENSP00000385142	Q9ULB1	0	UPI00015A218A	0	1	0	0	0	0	chr2:g.50469777G>A	0.5773	0.7844
chr2	50508805	rs7598402	C	G	2	152	1215	0.013	G	intron_variant	MODIFIER	NRXN1	ENSG00000179915	Transcript	ENST00000404971.5	protein_coding	0	13/23	ENST00000404971.5:c.2495-2188G>C	0	0	0	0	0	0	rs7598402	0	-1	0	SNV	HGNC	HGNC:8008	YES	1	0	CCDS46282.1	ENSP00000385142	Q9ULB1	0	UPI00015A218A	0	1	0	0	0	0	chr2:g.50508805C>G	0	0.9334
chr2	51795127	rs17863705	G	C	5	152	2581	0.032	C	intron_variant&non_coding_transcript_variant	MODIFIER	AC007402.1	ENSG00000231918	Transcript	ENST00000440698.1	lincRNA	0	6/10	ENST00000440698.1:n.839+32953G>C	0	0	0	0	0	0	rs17863705	0	1	0	SNV	Clone_based_ensembl_gene	0	YES	2	0	0	0	0	0	0	0	0	0	0	0	0	chr2:g.51795127G>C	0.1148	0.2201
chr2	57990209	rs77622099	G	A	2	152	1863	0.013	A	intron_variant	MODIFIER	VRK2	ENSG00000028116	Transcript	ENST00000435505.6	protein_coding	0	1/15	ENST00000435505.6:c.-556-35456G>A	0	0	0	0	0	0	rs77622099	0	1	0	SNV	HGNC	HGNC:12719	YES	1	P3	CCDS1859.1	ENSP00000408002	Q86Y07	0	UPI000013D498	0	0	0	0	0	0	chr2:g.57990209G>A	0.0481	0.0507
chr2	58014902	rs60152647	C	T	2	152	1232	0.013	T	intron_variant	MODIFIER	VRK2	ENSG00000028116	Transcript	ENST00000435505.6	protein_coding	0	1/15	ENST00000435505.6:c.-556-10763C>T	0	0	0	0	0	0	rs60152647	0	1	0	SNV	HGNC	HGNC:12719	YES	1	P3	CCDS1859.1	ENSP00000408002	Q86Y07	0	UPI000013D498	0	0	0	0	0	0	chr2:g.58014902C>T	0.0883	0.1974
chr2	58749728	rs17049722	C	T	7	152	1387	0.045	T	intron_variant&non_coding_transcript_variant	MODIFIER	LINC01122	ENSG00000233723	Transcript	ENST00000452840.5	lincRNA	0	3/11	ENST00000452840.5:n.257+93017C>T	0	0	0	0	0	0	rs17049722	0	1	0	SNV	HGNC	HGNC:49267	YES	5	0	0	0	0	0	0	0	0	0	0	0	0	chr2:g.58749728C>T	0.1785	0.1914
chr2	58756974	rs12613375	C	T	6	152	1422	0.038	T	intron_variant&non_coding_transcript_variant	MODIFIER	LINC01122	ENSG00000233723	Transcript	ENST00000452840.5	lincRNA	0	3/11	ENST00000452840.5:n.258-93456C>T	0	0	0	0	0	0	rs12613375	0	1	0	SNV	HGNC	HGNC:49267	YES	5	0	0	0	0	0	0	0	0	0	0	0	0	chr2:g.58756974C>T	0.1298	0.0083
chr2	58757735	rs10865309	C	T	6	152	1971	0.038	T	intron_variant&non_coding_transcript_variant	MODIFIER	LINC01122	ENSG00000233723	Transcript	ENST00000452840.5	lincRNA	0	3/11	ENST00000452840.5:n.258-92695C>T	0	0	0	0	0	0	rs10865309	0	1	0	SNV	HGNC	HGNC:49267	YES	5	0	0	0	0	0	0	0	0	0	0	0	0	chr2:g.58757735C>T	0.154	0.0915
chr2	59381679	rs78594335	G	A	2	152	1232	0.013	A	intron_variant&non_coding_transcript_variant	MODIFIER	AC007179.2	ENSG00000233891	Transcript	ENST00000444001.2	lincRNA	0	2/3	ENST00000444001.2:n.474+2945C>T	0	0	0	0	0	0	rs78594335	0	-1	0	SNV	Clone_based_ensembl_gene	0	YES	3	0	0	0	0	0	0	0	0	0	0	0	0	chr2:g.59381679G>A	0.0815	0.0076
chr2	60028841	rs13395777	G	T	6	152	2304	0.038	T	intron_variant&non_coding_transcript_variant	MODIFIER	AC007100.1	ENSG00000271955	Transcript	ENST00000650011.1	lincRNA	0	1/5	ENST00000650011.1:n.213-33206C>A	0	0	0	0	0	0	rs13395777	0	-1	0	SNV	Clone_based_ensembl_gene	0	YES	0	0	0	0	0	0	0	0	0	0	0	0	0	chr2:g.60028841G>T	0.2198	0.2784
chr2	60292122	rs4411675	C	T	5	152	1463	0.032	T	intergenic_variant	MODIFIER	0	0	0	0	0	0	0	0	0	0	0	0	0	0	rs4411675	0	0	0	SNV	0	0	0	0	0	0	0	0	0	0	0	0	0	0	0	0	chr2:g.60292122C>T	0.0493	0.1278
chr2	60816699	rs13034020	A	G	2	152	1395	0.013	G	intergenic_variant	MODIFIER	0	0	0	0	0	0	0	0	0	0	0	0	0	0	rs13034020	0	0	0	SNV	0	0	0	0	0	0	0	0	0	0	0	0	0	0	0	0	chr2:g.60816699A>G	0.0841	0.0915
chr2	60957516	rs4643526	G	A	2	152	2454	0.013	A	intron_variant	MODIFIER	PUS10	ENSG00000162927	Transcript	ENST00000316752.11	protein_coding	0	11/17	ENST00000316752.11:c.1001-2442C>T	0	0	0	0	0	0	rs4643526	0	-1	0	SNV	HGNC	HGNC:26505	YES	1	P1	CCDS1865.1	ENSP00000326003	Q3MIT2	0	UPI000013E1F4	0	0	0	0	0	0	chr2:g.60957516G>A	0.3175	0.8767
chr2	61572440	rs113774595	G	T	6	152	1350	0.038	T	upstream_gene_variant	MODIFIER	AC016727.2	ENSG00000271243	Transcript	ENST00000603988.1	processed_pseudogene	0	0	0	0	0	0	0	0	0	rs113774595	3334	1	0	SNV	Clone_based_ensembl_gene	0	YES	0	0	0	0	0	0	0	0	0	0	0	0	0	chr2:g.61572440G>T	0.1789	0.1157
chr2	61649830	rs2421332	T	C	2	152	1972	0.013	C	intergenic_variant	MODIFIER	0	0	0	0	0	0	0	0	0	0	0	0	0	0	rs2421332	0	0	0	SNV	0	0	0	0	0	0	0	0	0	0	0	0	0	0	0	0	chr2:g.61649830T>C	0.2266	0.407
chr2	62972574	rs17408037	A	G	3	152	1280	0.019	G	intron_variant	MODIFIER	EHBP1	ENSG00000115504	Transcript	ENST00000263991.9	protein_coding	0	15/24	ENST00000263991.9:c.2566-6614A>G	0	0	0	0	0	0	rs17408037	0	1	0	SNV	HGNC	HGNC:29144	YES	1	P3	CCDS1872.1	ENSP00000263991	Q8NDI1	0	UPI000013D49A	0	1	0	0	0	0	chr2:g.62972574A>G	0.0715	0.0076
chr2	66593583	rs55767876	T	G	5	152	785	0.032	G	intron_variant&non_coding_transcript_variant	MODIFIER	LINC01798	ENSG00000232046	Transcript	ENST00000433396.5	lincRNA	0	1/5	ENST00000433396.5:n.136+19418T>G	0	0	0	0	0	0	rs55767876	0	1	0	SNV	HGNC	HGNC:52588	YES	3	0	0	0	0	0	0	0	0	0	0	0	0	chr2:g.66593583T>G	0.0801	0.1036
chr2	67879434	rs13416342	A	G	3	152	839	0.019	G	intergenic_variant	MODIFIER	0	0	0	0	0	0	0	0	0	0	0	0	0	0	rs13416342	0	0	0	SNV	0	0	0	0	0	0	0	0	0	0	0	0	0	0	0	0	chr2:g.67879434A>G	0.5164	0.6929
chr2	68506257	rs10208940	T	C	7	152	1888	0.045	C	intron_variant	MODIFIER	APLF	ENSG00000169621	Transcript	ENST00000303795.9	protein_coding	0	3/9	ENST00000303795.9:c.341+3354T>C	0	0	0	0	0	0	rs10208940	0	1	0	SNV	HGNC	HGNC:28724	YES	1	P1	CCDS1888.1	ENSP00000307004	Q8IW19	0	UPI0000074578	0	0	0	0	0	0	chr2:g.68506257T>C	0.2386	0.5976
chr2	70470588	rs3771512	C	A	3	152	2436	0.019	A	intron_variant	MODIFIER	TGFA	ENSG00000163235	Transcript	ENST00000444975.5	protein_coding	0	2/5	ENST00000444975.5:c.113-4852G>T	0	0	0	0	0	0	rs3771512	0	-1	0	SNV	HGNC	HGNC:11765	YES	1	0	CCDS77420.1	ENSP00000404131	0	F8VNR3	UPI0000E07535	0	1	0	0	0	0	chr2:g.70470588C>A	0.2272	0.0809
chr2	70872975	rs112111458	A	G	6	152	1819	0.038	G	intergenic_variant	MODIFIER	0	0	0	0	0	0	0	0	0	0	0	0	0	0	rs112111458	0	0	0	SNV	0	0	0	0	0	0	0	0	0	0	0	0	0	0	0	0	chr2:g.70872975A>G	0.2244	0.2421
chr2	70874296	rs6546647	C	T	4	152	2433	0.026	T	intergenic_variant	MODIFIER	0	0	0	0	0	0	0	0	0	0	0	0	0	0	rs6546647	0	0	0	SNV	0	0	0	0	0	0	0	0	0	0	0	0	0	0	0	0	chr2:g.70874296C>T	0.3285	0.3737
chr2	76148585	rs10204325	C	T	4	152	960	0.026	T	intergenic_variant	MODIFIER	0	0	0	0	0	0	0	0	0	0	0	0	0	0	rs10204325	0	0	0	SNV	0	0	0	0	0	0	0	0	0	0	0	0	0	0	0	0	chr2:g.76148585C>T	0.3057	0.2617
chr2	79729424	rs1567532	C	T	2	152	1661	0.013	T	intron_variant	MODIFIER	CTNNA2	ENSG00000066032	Transcript	ENST00000402739.8	protein_coding	0	1/17	ENST00000402739.8:c.103-14963C>T	0	0	0	0	0	0	rs1567532	0	1	0	SNV	HGNC	HGNC:2510	YES	1	A1	CCDS62944.1	ENSP00000384638	P26232	0	UPI0000D9D4EC	0	1	0	0	0	0	chr2:g.79729424C>T	0.1418	0.1256
chr2	81628601	rs6736587	A	C	4	152	1712	0.026	C	intergenic_variant	MODIFIER	0	0	0	0	0	0	0	0	0	0	0	0	0	0	rs6736587	0	0	0	SNV	0	0	0	0	0	0	0	0	0	0	0	0	0	0	0	0	chr2:g.81628601A>C	0.349	0.733
chr2	81772444	rs72919450	C	T	2	152	1412	0.013	T	intergenic_variant	MODIFIER	0	0	0	0	0	0	0	0	0	0	0	0	0	0	rs72919450	0	0	0	SNV	0	0	0	0	0	0	0	0	0	0	0	0	0	0	0	0	chr2:g.81772444C>T	0.1685	0.4183
chr2	85787998	rs13402783	A	G	5	152	2248	0.032	G	3_prime_UTR_variant	MODIFIER	ATOH8	ENSG00000168874	Transcript	ENST00000306279.4	protein_coding	3/3	0	ENST00000306279.4:c.*1108A>G	0	2273/5658	0	0	0	0	rs13402783	0	1	0	SNV	HGNC	HGNC:24126	YES	1	P1	CCDS1985.1	ENSP00000304676	Q96SQ7	0	UPI0000456DEB	0	0	0	0	0	0	chr2:g.85787998A>G	0.1106	0.0681
chr2	86511201	rs11127043	C	T	2	152	1685	0.013	T	intron_variant	MODIFIER	CHMP3	ENSG00000115561	Transcript	ENST00000263856.9	protein_coding	0	3/5	ENST00000263856.9:c.287-722G>A	0	0	0	0	0	0	rs11127043	0	-1	0	SNV	HGNC	HGNC:29865	YES	1	P1	CCDS33236.1	ENSP00000263856	Q9Y3E7	0	UPI000006E953	0	0	0	0	0	0	chr2:g.86511201C>T	0.1546	0.413
chr2	86517107	rs72932350	T	C	2	152	878	0.013	C	intron_variant	MODIFIER	CHMP3	ENSG00000115561	Transcript	ENST00000263856.9	protein_coding	0	3/5	ENST00000263856.9:c.287-6628A>G	0	0	0	0	0	0	rs72932350	0	-1	0	SNV	HGNC	HGNC:29865	YES	1	P1	CCDS33236.1	ENSP00000263856	Q9Y3E7	0	UPI000006E953	0	0	0	0	0	0	chr2:g.86517107T>C	0.1643	0.4516
chr2	86592005	rs7585722	T	C	2	152	1352	0.013	C	intron_variant	MODIFIER	RNF103-CHMP3	ENSG00000249884	Transcript	ENST00000604011.5	protein_coding	0	3/7	ENST00000604011.5:c.132+28325A>G	0	0	0	0	0	0	rs7585722	0	-1	0	SNV	HGNC	HGNC:38847	YES	2	P1	CCDS56128.1	ENSP00000474823	0	0	UPI00017A6DE0	0	0	0	0	0	0	chr2:g.86592005T>C	0.146	0.3858
chr2	96510897	rs2579503	C	T	4	152	2624	0.026	T	upstream_gene_variant	MODIFIER	NEURL3	ENSG00000163121	Transcript	ENST00000435380.3	protein_coding	0	0	0	0	0	0	0	0	0	rs2579503	2788	-1	0	SNV	HGNC	HGNC:25162	0	1	0	0	ENSP00000480933	0	A0A087WXE0	UPI00024CBE08	0	0	0	0	0	0	chr2:g.96510897C>T	0.1693	0.0151
chr2	98623468	rs12618769	C	T	4	152	1682	0.026	T	3_prime_UTR_variant	MODIFIER	MGAT4A	ENSG00000071073	Transcript	ENST00000264968.7	protein_coding	15/15	0	ENST00000264968.7:c.*2098G>A	0	4070/8432	0	0	0	0	rs12618769	0	-1	0	SNV	HGNC	HGNC:7047	YES	1	P1	CCDS2036.1	ENSP00000264968	Q9UM21	0	UPI000003F051	0	0	0	0	0	0	chr2:g.98623468C>T	0.1593	0.2579
chr2	99806696	rs13009915	C	T	2	152	2274	0.013	T	intron_variant	MODIFIER	AFF3	ENSG00000144218	Transcript	ENST00000409579.5	protein_coding	0	8/24	ENST00000409579.5:c.996+30781G>A	0	0	0	0	0	0	rs13009915	0	-1	0	SNV	HGNC	HGNC:6473	YES	5	P3	CCDS33258.1	ENSP00000386834	P51826	0	UPI0000545269	0	1	0	0	0	0	chr2:g.99806696C>T	0.0242	0
chr2	100067088	rs17023459	C	T	2	152	1071	0.013	T	intron_variant	MODIFIER	AFF3	ENSG00000144218	Transcript	ENST00000409579.5	protein_coding	0	3/24	ENST00000409579.5:c.53+37314G>A	0	0	0	0	0	0	rs17023459	0	-1	0	SNV	HGNC	HGNC:6473	YES	5	P3	CCDS33258.1	ENSP00000386834	P51826	0	UPI0000545269	0	1	0	0	0	0	chr2:g.100067088C>T	0.1072	0.1868
chr2	102299202	rs11693697	T	C	5	152	1331	0.045	C	intergenic_variant	MODIFIER	0	0	0	0	0	0	0	0	0	0	0	0	0	0	rs11693697	0	0	0	SNV	0	0	0	0	0	0	0	0	0	0	0	0	0	0	0	0	chr2:g.102299202T>C	0.0629	0.0045
chr2	102336984	rs17639215	G	A	4	152	1707	0.026	A	intron_variant	MODIFIER	IL1RL1	ENSG00000115602	Transcript	ENST00000233954.5	protein_coding	0	1/10	ENST00000233954.5:c.-149-1132G>A	0	0	0	0	0	0	rs17639215	0	1	0	SNV	HGNC	HGNC:5998	YES	1	P1	CCDS2057.1	ENSP00000233954	Q01638	0	UPI000013C992	0	0	0	0	0	0	chr2:g.102336984G>A	0.0667	0.028
chr2	102348932	rs12999542	A	C	2	152	1815	0.013	C	intron_variant	MODIFIER	IL1RL1	ENSG00000115602	Transcript	ENST00000233954.5	protein_coding	0	9/10	ENST00000233954.5:c.1118-147A>C	0	0	0	0	0	0	rs12999542	0	1	0	SNV	HGNC	HGNC:5998	YES	1	P1	CCDS2057.1	ENSP00000233954	Q01638	0	UPI000013C992	0	0	0	0	0	0	chr2:g.102348932A>C	0.1294	0.2693
chr2	102369728	rs3771167	A	G	4	152	1700	0.026	G	intron_variant	MODIFIER	IL18R1	ENSG00000115604	Transcript	ENST00000409599.5	protein_coding	0	4/11	ENST00000409599.5:c.302+1660A>G	0	0	0	0	0	0	rs3771167	0	1	0	SNV	HGNC	HGNC:5988	YES	5	P1	CCDS2060.1	ENSP00000387211	Q13478	0	UPI000012D871	0	0	0	0	0	0	chr2:g.102369728A>G	0.0791	0.0469
chr2	102417980	rs11465670	T	C	4	152	1891	0.026	C	upstream_gene_variant	MODIFIER	IL18RAP	ENSG00000115607	Transcript	ENST00000264260.6	protein_coding	0	0	0	0	0	0	0	0	0	rs11465670	709	1	0	SNV	HGNC	HGNC:5989	YES	1	P1	CCDS2061.1	ENSP00000264260	O95256	0	UPI0000071CAF	0	0	0	0	0	0	chr2:g.102417980T>C	0.0996	0.146
chr2	102457814	rs6543140	G	T	5	152	1282	0.032	T	intergenic_variant	MODIFIER	0	0	0	0	0	0	0	0	0	0	0	0	0	0	rs6543140	0	0	0	SNV	0	0	0	0	0	0	0	0	0	0	0	0	0	0	0	0	chr2:g.102457814G>T	0.2356	0.3427
chr2	102490821	rs2871473	A	C	5	152	1829	0.032	C	intron_variant	MODIFIER	SLC9A4	ENSG00000180251	Transcript	ENST00000295269.4	protein_coding	0	2/11	ENST00000295269.4:c.720+11519A>C	0	0	0	0	0	0	rs2871473	0	1	0	SNV	HGNC	HGNC:11077	YES	1	P1	CCDS33264.1	ENSP00000295269	Q6AI14	0	UPI000047F996	0	0	0	0	0	0	chr2:g.102490821A>C	0.2454	0.4637
chr2	103970893	rs10193430	T	A	2	152	1399	0.013	A	intron_variant&non_coding_transcript_variant	MODIFIER	LINC01965	ENSG00000256637	Transcript	ENST00000537492.5	lincRNA	0	1/3	ENST00000537492.5:n.137-82611T>A	0	0	0	0	0	0	rs10193430	0	1	0	SNV	HGNC	HGNC:52790	0	4	0	0	0	0	0	0	0	0	0	0	0	0	chr2:g.103970893T>A	0.1811	0.27
chr2	105511000	rs6747242	G	A	2	152	1395	0.013	A	regulatory_region_variant	MODIFIER	0	0	RegulatoryFeature	ENSR00000615394	promoter_flanking_region	0	0	0	0	0	0	0	0	0	rs6747242	0	0	0	SNV	0	0	0	0	0	0	0	0	0	0	0	0	0	0	0	0	chr2:g.105511000G>A	0.144	0.202
chr2	106117609	rs17213078	G	A	2	152	2479	0.013	A	intron_variant	MODIFIER	UXS1	ENSG00000115652	Transcript	ENST00000283148.11	protein_coding	0	9/14	ENST00000283148.11:c.760-4844C>T	0	0	0	0	0	0	rs17213078	0	-1	0	SNV	HGNC	HGNC:17729	YES	2	A1	CCDS58721.1	ENSP00000283148	Q8NBZ7	0	UPI000003CA36	0	0	0	0	0	0	chr2:g.106117609G>A	0.1172	0.121
chr2	106193504	rs6738485	C	T	6	152	1888	0.038	T	intron_variant	MODIFIER	UXS1	ENSG00000115652	Transcript	ENST00000283148.11	protein_coding	0	1/14	ENST00000283148.11:c.94+644G>A	0	0	0	0	0	0	rs6738485	0	-1	0	SNV	HGNC	HGNC:17729	YES	2	A1	CCDS58721.1	ENSP00000283148	Q8NBZ7	0	UPI000003CA36	0	0	0	0	0	0	chr2:g.106193504C>T	0.2388	0.3177
chr2	106270511	rs66569888	G	A	2	152	2233	0.013	A	regulatory_region_variant	MODIFIER	0	0	RegulatoryFeature	ENSR00000615620	CTCF_binding_site	0	0	0	0	0	0	0	0	0	rs66569888	0	0	0	SNV	0	0	0	0	0	0	0	0	0	0	0	0	0	0	0	0	chr2:g.106270511G>A	0.1192	0.1762
chr2	109150717	rs11676676	C	T	2	152	1877	0.013	T	intron_variant	MODIFIER	SH3RF3	ENSG00000172985	Transcript	ENST00000309415.7	protein_coding	0	1/9	ENST00000309415.7:c.573+20604C>T	0	0	0	0	0	0	rs11676676	0	1	0	SNV	HGNC	HGNC:24699	YES	5	P1	CCDS74557.1	ENSP00000309186	Q8TEJ3	0	UPI0000DD7AEA	0	0	0	0	0	0	chr2:g.109150717C>T	0.1436	0.1611
chr2	109460295	rs11680908	A	G	5	152	2478	0.032	G	intron_variant	MODIFIER	SH3RF3	ENSG00000172985	Transcript	ENST00000309415.7	protein_coding	0	8/9	ENST00000309415.7:c.2148+10806A>G	0	0	0	0	0	0	rs11680908	0	1	0	SNV	HGNC	HGNC:24699	YES	5	P1	CCDS74557.1	ENSP00000309186	Q8TEJ3	0	UPI0000DD7AEA	0	0	0	0	0	0	chr2:g.109460295A>G	0.0713	0.1286
chr2	111098716	rs12711846	A	G	2	152	1016	0.013	G	intron_variant	MODIFIER	ACOXL	ENSG00000153093	Transcript	ENST00000439055.5	protein_coding	0	17/17	ENST00000439055.5:c.1542+5750A>G	0	0	0	0	0	0	rs12711846	0	1	0	SNV	HGNC	HGNC:25621	YES	2	0	CCDS46389.1	ENSP00000407761	Q9NUZ1	0	UPI0001884BE2	0	0	0	0	0	0	chr2:g.111098716A>G	0.2344	0.4955
chr2	112476739	rs7581524	C	T	2	152	2190	0.013	T	intergenic_variant	MODIFIER	0	0	0	0	0	0	0	0	0	0	0	0	0	0	rs7581524	0	0	0	SNV	0	0	0	0	0	0	0	0	0	0	0	0	0	0	0	0	chr2:g.112476739C>T	0.1865	0.1989
chr2	112482606	rs3811038	T	C	2	152	1986	0.013	C	intron_variant	MODIFIER	TTL	ENSG00000114999	Transcript	ENST00000233336.7	protein_coding	0	1/6	ENST00000233336.7:c.157+105T>C	0	0	0	0	0	0	rs3811038	0	1	0	SNV	HGNC	HGNC:21586	YES	1	P1	CCDS2096.1	ENSP00000233336	Q8NG68	0	UPI000004FDE7	0	0	0	0	0	0	chr2:g.112482606T>C	0.2077	0.2663
chr2	113207621	rs7563124	T	A	3	152	973	0.019	A	downstream_gene_variant	MODIFIER	PSD4	ENSG00000125637	Transcript	ENST00000245796.10	protein_coding	0	0	0	0	0	0	0	0	0	rs7563124	4384	1	0	SNV	HGNC	HGNC:19096	YES	1	P2	CCDS33276.1	ENSP00000245796	Q8NDX1	0	UPI00004A0748	0	0	0	0	0	0	chr2:g.113207621T>A	0.2386	0.3994
chr2	113207623	rs7560180	A	T	3	152	898	0.019	T	downstream_gene_variant	MODIFIER	PSD4	ENSG00000125637	Transcript	ENST00000245796.10	protein_coding	0	0	0	0	0	0	0	0	0	rs7560180	4386	1	0	SNV	HGNC	HGNC:19096	YES	1	P2	CCDS33276.1	ENSP00000245796	Q8NDX1	0	UPI00004A0748	0	0	0	0	0	0	chr2:g.113207623A>T	0.2376	0.3979
chr2	113215368	rs752590	A	G	4	152	2475	0.026	G	downstream_gene_variant	MODIFIER	PAX8	ENSG00000125618	Transcript	ENST00000263334.9	protein_coding	0	0	0	0	0	0	0	0	0	rs752590	629	-1	0	SNV	HGNC	HGNC:8622	YES	1	P1	CCDS46398.1	ENSP00000263334	Q06710	R9W7C9	UPI0000071DEC	0	1	0	0	0	0	chr2:g.113215368A>G	0.2362	0.4085
chr2	113325543	rs6737318	A	G	5	152	2321	0.032	G	regulatory_region_variant	MODIFIER	0	0	RegulatoryFeature	ENSR00000617207	CTCF_binding_site	0	0	0	0	0	0	0	0	0	rs6737318	0	0	0	SNV	0	0	0	0	0	0	0	0	0	0	0	0	0	0	0	0	chr2:g.113325543A>G	0.1705	0.1097
chr2	113328208	rs7556815	G	A	5	152	2075	0.032	A	intergenic_variant	MODIFIER	0	0	0	0	0	0	0	0	0	0	0	0	0	0	rs7556815	0	0	0	SNV	0	0	0	0	0	0	0	0	0	0	0	0	0	0	0	0	chr2:g.113328208G>A	0.1811	0.1097
chr2	113332835	rs1823125	A	G	5	152	2433	0.032	G	intergenic_variant	MODIFIER	0	0	0	0	0	0	0	0	0	0	0	0	0	0	rs1823125	0	0	0	SNV	0	0	0	0	0	0	0	0	0	0	0	0	0	0	0	0	chr2:g.113332835A>G	0.1799	0.1059
chr2	114830045	rs13421246	G	C	7	152	2072	0.051	C	intron_variant&non_coding_transcript_variant	MODIFIER	DPP10-AS3	ENSG00000231538	Transcript	ENST00000417844.1	antisense	0	1/1	ENST00000417844.1:n.225-1173C>G	0	0	0	0	0	0	rs13421246	0	-1	0	SNV	HGNC	HGNC:40939	YES	1	0	0	0	0	0	0	0	0	0	0	0	0	chr2:g.114830045G>C	0.2458	0.3374
chr2	117065840	rs79764963	G	T	2	152	2029	0.013	T	intergenic_variant	MODIFIER	0	0	0	0	0	0	0	0	0	0	0	0	0	0	rs79764963	0	0	0	SNV	0	0	0	0	0	0	0	0	0	0	0	0	0	0	0	0	chr2:g.117065840G>T	0.0226	0.0008
chr2	121906051	rs6718682	C	T	2	152	2123	0.013	T	intergenic_variant	MODIFIER	0	0	0	0	0	0	0	0	0	0	0	0	0	0	rs6718682	0	0	0	SNV	0	0	0	0	0	0	0	0	0	0	0	0	0	0	0	0	chr2:g.121906051C>T	0.2558	0.407
chr2	123261223	rs1519277	C	T	3	152	1287	0.019	T	intergenic_variant	MODIFIER	0	0	0	0	0	0	0	0	0	0	0	0	0	0	rs1519277	0	0	0	SNV	0	0	0	0	0	0	0	0	0	0	0	0	0	0	0	0	chr2:g.123261223C>T	0.1486	0.3132
chr2	123757465	rs13006237	G	A	6	152	815	0.038	A	upstream_gene_variant	MODIFIER	AC092646.1	ENSG00000227738	Transcript	ENST00000427142.1	processed_pseudogene	0	0	0	0	0	0	0	0	0	rs13006237	4706	1	0	SNV	Clone_based_ensembl_gene	0	YES	0	0	0	0	0	0	0	0	0	0	0	0	0	chr2:g.123757465G>A	0.1186	0.0242
chr2	127418464	rs1799810	A	T	4	152	2037	0.032	T	5_prime_UTR_variant	MODIFIER	PROC	ENSG00000115718	Transcript	ENST00000234071.7	protein_coding	1/9	0	ENST00000234071.7:c.-50A>T	0	38/1773	0	0	0	0	rs1799810&CR952208	0	1	0	SNV	HGNC	HGNC:9451	YES	1	P2	CCDS2145.1	ENSP00000234071	P04070	0	UPI0000001646	0	1	0	0	0	0	chr2:g.127418464A>T	0.3932	0.6082
chr2	135851076	rs4988235	G	A	2	152	1919	0.013	A	intron_variant	MODIFIER	MCM6	ENSG00000076003	Transcript	ENST00000264156.3	protein_coding	0	13/16	ENST00000264156.3:c.1917+326C>T	0	0	0	0	0	0	rs4988235&CR024269	0	-1	0	SNV	HGNC	HGNC:6949	YES	1	P1	CCDS2179.1	ENSP00000264156	Q14566	0	UPI0000001611	0	1	0	0	0	0	chr2:g.135851076G>A	0.1613	0.0272
chr2	136806452	rs13026471	C	T	4	152	1253	0.026	T	intron_variant	MODIFIER	THSD7B	ENSG00000144229	Transcript	ENST00000409968.6	protein_coding	0	1/27	ENST00000409968.6:c.-36+40765C>T	0	0	0	0	0	0	rs13026471	0	1	0	SNV	HGNC	HGNC:29348	YES	5	P2	CCDS82515.1	ENSP00000387145	0	E7EM75	UPI00018816B7	0	0	0	0	0	0	chr2:g.136806452C>T	0.0667	0.0098
chr2	136858118	rs6720647	A	G	2	152	1241	0.013	G	intron_variant	MODIFIER	THSD7B	ENSG00000144229	Transcript	ENST00000409968.6	protein_coding	0	1/27	ENST00000409968.6:c.-35-24026A>G	0	0	0	0	0	0	rs6720647	0	1	0	SNV	HGNC	HGNC:29348	YES	5	P2	CCDS82515.1	ENSP00000387145	0	E7EM75	UPI00018816B7	0	0	0	0	0	0	chr2:g.136858118A>G	0.0519	0.0098
chr2	136867306	rs55691047	A	G	5	152	1690	0.032	G	intron_variant	MODIFIER	THSD7B	ENSG00000144229	Transcript	ENST00000409968.6	protein_coding	0	1/27	ENST00000409968.6:c.-35-14838A>G	0	0	0	0	0	0	rs55691047	0	1	0	SNV	HGNC	HGNC:29348	YES	5	P2	CCDS82515.1	ENSP00000387145	0	E7EM75	UPI00018816B7	0	0	0	0	0	0	chr2:g.136867306A>G	0.0789	0.0098
chr2	141311445	rs7597412	G	C	6	152	1730	0.038	C	intron_variant	MODIFIER	LRP1B	ENSG00000168702	Transcript	ENST00000389484.7	protein_coding	0	3/90	ENST00000389484.7:c.344-56804C>G	0	0	0	0	0	0	rs7597412	0	-1	0	SNV	HGNC	HGNC:6693	YES	1	P1	CCDS2182.1	ENSP00000374135	Q9NZR2	0	UPI00001B045B	0	1	0	0	0	0	chr2:g.141311445G>C	0.2057	0.1339
chr2	142596793	rs76891664	A	G	2	152	1194	0.013	G	TF_binding_site_variant	MODIFIER	0	0	MotifFeature	ENSM00209476921	0	0	0	0	0	0	0	0	0	0	rs76891664	0	1	0	SNV	0	0	0	0	0	0	0	0	0	0	0	0	0	0	0	0	chr2:g.142596793A>G	0.1835	0.2526
chr2	142613258	rs189163756	A	C	2	152	2013	0.013	C	regulatory_region_variant	MODIFIER	0	0	RegulatoryFeature	ENSR00000293898	CTCF_binding_site	0	0	0	0	0	0	0	0	0	rs189163756	0	0	0	SNV	0	0	0	0	0	0	0	0	0	0	0	0	0	0	0	0	chr2:g.142613258A>C	0.1556	0.2224
chr2	143040620	rs9013	A	G	6	152	1833	0.038	G	missense_variant	MODERATE	KYNU	ENSG00000115919	Transcript	ENST00000264170.9	protein_coding	13/14	0	ENST00000264170.9:c.1234A>G	ENSP00000264170.4:p.Lys412Glu	1326/15151	1234/1398	412/465	K/E	Aaa/Gaa	rs9013	0	1	0	SNV	HGNC	HGNC:6469	YES	1	P1	CCDS2183.1	ENSP00000264170	Q16719	0	UPI000012E176	0	1	tolerated	benign	HAMAP:MF_01970&hmmpanther:PTHR14084&hmmpanther:PTHR14084:SF0&TIGRFAM_domain:TIGR01814&PIRSF_domain:PIRSF038800&Gene3D:3.90.1150.10&Superfamily_domains:SSF53383&PDB-ENSP_mappings:3e9k.A&PDB-ENSP_mappings:2hzp.A	0	chr2:g.143040620A>G	0.1757	0.1422
chr2	143042338	rs3816193	G	A	5	152	944	0.032	A	3_prime_UTR_variant	MODIFIER	KYNU	ENSG00000115919	Transcript	ENST00000264170.9	protein_coding	14/14	0	ENST00000264170.9:c.*166G>A	0	1656/15151	0	0	0	0	rs3816193	0	1	0	SNV	HGNC	HGNC:6469	YES	1	P1	CCDS2183.1	ENSP00000264170	Q16719	0	UPI000012E176	0	1	0	0	0	0	chr2:g.143042338G>A	0.1759	0.1422
chr2	143074030	rs74847330	A	G	6	152	2078	0.038	G	intergenic_variant	MODIFIER	0	0	0	0	0	0	0	0	0	0	0	0	0	0	rs74847330	0	0	0	SNV	0	0	0	0	0	0	0	0	0	0	0	0	0	0	0	0	chr2:g.143074030A>G	0.1082	0.003
chr2	143126728	rs72992640	C	T	6	152	1527	0.038	T	upstream_gene_variant	MODIFIER	ARHGAP15	ENSG00000075884	Transcript	ENST00000295095.11	protein_coding	0	0	0	0	0	0	0	0	0	rs72992640	2691	1	0	SNV	HGNC	HGNC:21030	YES	1	P1	CCDS2184.1	ENSP00000295095	Q53QZ3	0	UPI0000035D98	0	0	0	0	0	0	chr2:g.143126728C>T	0.2139	0.3162
chr2	144528992	rs17678683	T	G	2	152	819	0.013	G	upstream_gene_variant	MODIFIER	ZEB2	ENSG00000169554	Transcript	ENST00000475115.2	processed_transcript	0	0	0	0	0	0	0	0	0	rs17678683	4409	-1	0	SNV	HGNC	HGNC:14881	0	5	0	0	0	0	0	0	0	1	0	0	0	0	chr2:g.144528992T>G	0.0615	0.0151
chr2	144585859	rs1559964	C	G	2	152	844	0.013	G	regulatory_region_variant	MODIFIER	0	0	RegulatoryFeature	ENSR00000622700	CTCF_binding_site	0	0	0	0	0	0	0	0	0	rs1559964	0	0	0	SNV	0	0	0	0	0	0	0	0	0	0	0	0	0	0	0	0	chr2:g.144585859C>G	0.1506	0.084
chr2	144590490	rs4662382	C	T	2	150	625	0.013	T	intergenic_variant	MODIFIER	0	0	0	0	0	0	0	0	0	0	0	0	0	0	rs4662382	0	0	0	SNV	0	0	0	0	0	0	0	0	0	0	0	0	0	0	0	0	chr2:g.144590490C>T	0.1298	0.0174
chr2	145662536	rs67082009	C	A	2	152	1168	0.013	A	intron_variant&non_coding_transcript_variant	MODIFIER	AC079163.2	ENSG00000286225	Transcript	ENST00000651680.1	lincRNA	0	1/1	ENST00000651680.1:n.736+89139C>A	0	0	0	0	0	0	rs67082009	0	1	0	SNV	Clone_based_ensembl_gene	0	YES	0	0	0	0	0	0	0	0	0	0	0	0	0	chr2:g.145662536C>A	0.1548	0.2466
chr2	145670463	rs2381759	A	T	2	152	829	0.013	T	intron_variant&non_coding_transcript_variant	MODIFIER	AC079163.2	ENSG00000286225	Transcript	ENST00000651680.1	lincRNA	0	1/1	ENST00000651680.1:n.737-94240A>T	0	0	0	0	0	0	rs2381759	0	1	0	SNV	Clone_based_ensembl_gene	0	YES	0	0	0	0	0	0	0	0	0	0	0	0	0	chr2:g.145670463A>T	0.132	0.1619
chr2	151370056	rs1046668	A	G	2	152	1424	0.013	G	missense_variant	MODERATE	TNFAIP6	ENSG00000123610	Transcript	ENST00000243347.5	protein_coding	4/6	0	ENST00000243347.5:c.431A>G	ENSP00000243347.3:p.Gln144Arg	506/1422	431/834	144/277	Q/R	cAa/cGa	rs1046668	0	1	0	SNV	HGNC	HGNC:11898	YES	1	P1	CCDS2193.1	ENSP00000243347	P98066	0	UPI0000071080	0	0	tolerated	benign	Gene3D:2.60.120.290&PDB-ENSP_mappings:2wno.A&Pfam_domain:PF00431&PROSITE_profiles:PS01180&hmmpanther:PTHR24038&hmmpanther:PTHR24038:SF8&SMART_domains:SM00042&Superfamily_domains:SSF49854&Conserved_Domains:cd00041	0	chr2:g.151370056A>G	0.1771	0.3033
chr2	153322119	rs72873391	G	A	6	152	1474	0.038	A	intergenic_variant	MODIFIER	0	0	0	0	0	0	0	0	0	0	0	0	0	0	rs72873391	0	0	0	SNV	0	0	0	0	0	0	0	0	0	0	0	0	0	0	0	0	chr2:g.153322119G>A	0.1254	0.1838
chr2	156694730	rs16840719	C	T	7	152	1773	0.045	T	non_coding_transcript_exon_variant	MODIFIER	LINC01958	ENSG00000283436	Transcript	ENST00000637749.1	lincRNA	5/5	0	ENST00000637749.1:n.1012C>T	0	1012/1941	0	0	0	0	rs16840719	0	1	0	SNV	HGNC	HGNC:52784	YES	5	0	0	0	0	0	0	0	0	0	0	0	0	chr2:g.156694730C>T	0.121	0.0204
chr2	159649241	rs4664293	T	C	7	152	1641	0.045	C	intergenic_variant	MODIFIER	0	0	0	0	0	0	0	0	0	0	0	0	0	0	rs4664293	0	0	0	SNV	0	0	0	0	0	0	0	0	0	0	0	0	0	0	0	0	chr2:g.159649241T>C	0.4199	0.5378
chr2	159712765	rs10173538	C	T	7	152	1818	0.045	T	intron_variant	MODIFIER	MARCH7	ENSG00000136536	Transcript	ENST00000409175.6	protein_coding	0	1/11	ENST00000409175.6:c.-143+159C>T	0	0	0	0	0	0	rs10173538	0	1	0	SNV	HGNC	HGNC:17393	YES	2	P3	CCDS2210.1	ENSP00000386830	Q9H992	0	UPI00000733EE	0	0	0	0	0	0	chr2:g.159712765C>T	0.4191	0.5378
chr2	161009390	rs11897383	C	T	2	152	763	0.013	T	intergenic_variant	MODIFIER	0	0	0	0	0	0	0	0	0	0	0	0	0	0	rs11897383	0	0	0	SNV	0	0	0	0	0	0	0	0	0	0	0	0	0	0	0	0	chr2:g.161009390C>T	0.2762	0.2481
chr2	161009993	rs62194170	G	A	3	152	2106	0.019	A	regulatory_region_variant	MODIFIER	0	0	RegulatoryFeature	ENSR00000625901	CTCF_binding_site	0	0	0	0	0	0	0	0	0	rs62194170	0	0	0	SNV	0	0	0	0	0	0	0	0	0	0	0	0	0	0	0	0	chr2:g.161009993G>A	0.2658	0.2194
chr2	161709535	rs16846053	T	G	2	152	1462	0.013	G	intron_variant	MODIFIER	SLC4A10	ENSG00000144290	Transcript	ENST00000446997.6	protein_coding	0	1/26	ENST00000446997.6:c.49-61438T>G	0	0	0	0	0	0	rs16846053	0	1	0	SNV	HGNC	HGNC:13811	YES	1	A2	CCDS54411.1	ENSP00000393066	Q6U841	0	UPI00001D4707	0	0	0	0	0	0	chr2:g.161709535T>G	0.0775	0.0023
chr2	162036828	rs76077165	C	A	3	152	1696	0.019	A	intron_variant	MODIFIER	DPP4	ENSG00000197635	Transcript	ENST00000360534.8	protein_coding	0	8/25	ENST00000360534.8:c.613+1474G>T	0	0	0	0	0	0	rs76077165	0	-1	0	SNV	HGNC	HGNC:3009	YES	1	P1	CCDS2216.1	ENSP00000353731	P27487	0	UPI000004F7BF	0	0	0	0	0	0	chr2:g.162036828C>A	0.0595	0.0023
chr2	163667291	rs56328583	C	T	2	152	542	0.013	T	intron_variant	MODIFIER	FIGN	ENSG00000182263	Transcript	ENST00000333129.4	protein_coding	0	2/2	ENST00000333129.4:c.26-55485G>A	0	0	0	0	0	0	rs56328583	0	-1	0	SNV	HGNC	HGNC:13285	YES	1	P1	CCDS2221.2	ENSP00000333836	Q5HY92	0	UPI000022BD13	0	0	0	0	0	0	chr2:g.163667291C>T	0.2306	0.2806
chr2	163674795	rs10497239	T	A	2	152	553	0.013	A	intron_variant	MODIFIER	FIGN	ENSG00000182263	Transcript	ENST00000333129.4	protein_coding	0	2/2	ENST00000333129.4:c.25+60108A>T	0	0	0	0	0	0	rs10497239	0	-1	0	SNV	HGNC	HGNC:13285	YES	1	P1	CCDS2221.2	ENSP00000333836	Q5HY92	0	UPI000022BD13	0	0	0	0	0	0	chr2:g.163674795T>A	0.2416	0.3177
chr2	163711179	rs1460676	T	C	3	152	1464	0.019	C	intron_variant	MODIFIER	FIGN	ENSG00000182263	Transcript	ENST00000333129.4	protein_coding	0	2/2	ENST00000333129.4:c.25+23724A>G	0	0	0	0	0	0	rs1460676	0	-1	0	SNV	HGNC	HGNC:13285	YES	1	P1	CCDS2221.2	ENSP00000333836	Q5HY92	0	UPI000022BD13	0	0	0	0	0	0	chr2:g.163711179T>C	0.2208	0.2595
chr2	164645339	rs3923113	A	C	4	152	1278	0.026	C	intergenic_variant	MODIFIER	0	0	0	0	0	0	0	0	0	0	0	0	0	0	rs3923113	0	0	0	SNV	0	0	0	0	0	0	0	0	0	0	0	0	0	0	0	0	chr2:g.164645339A>C	0.3848	0.7602
chr2	167752805	rs79827531	G	A	3	152	2096	0.019	A	regulatory_region_variant	MODIFIER	0	0	RegulatoryFeature	ENSR00000627100	enhancer	0	0	0	0	0	0	0	0	0	rs79827531	0	0	0	SNV	0	0	0	0	0	0	0	0	0	0	0	0	0	0	0	0	chr2:g.167752805G>A	0.1216	0.0522
chr2	167764495	rs1375311	G	A	2	152	1052	0.013	A	intergenic_variant	MODIFIER	0	0	0	0	0	0	0	0	0	0	0	0	0	0	rs1375311	0	0	0	SNV	0	0	0	0	0	0	0	0	0	0	0	0	0	0	0	0	chr2:g.167764495G>A	0.147	0.118
chr2	167787535	rs17583539	A	G	3	152	2051	0.019	G	intergenic_variant	MODIFIER	0	0	0	0	0	0	0	0	0	0	0	0	0	0	rs17583539	0	0	0	SNV	0	0	0	0	0	0	0	0	0	0	0	0	0	0	0	0	chr2:g.167787535A>G	0.1374	0.0651
chr2	173412629	rs74527054	A	T	3	152	943	0.019	T	intergenic_variant	MODIFIER	0	0	0	0	0	0	0	0	0	0	0	0	0	0	rs74527054	0	0	0	SNV	0	0	0	0	0	0	0	0	0	0	0	0	0	0	0	0	chr2:g.173412629A>T	0.0809	0.115
chr2	173462117	rs10930597	C	T	5	152	2065	0.032	T	intergenic_variant	MODIFIER	0	0	0	0	0	0	0	0	0	0	0	0	0	0	rs10930597	0	0	0	SNV	0	0	0	0	0	0	0	0	0	0	0	0	0	0	0	0	chr2:g.173462117C>T	0.1086	0.0144
chr2	181147287	rs6433895	A	C	3	150	635	0.019	C	intron_variant&non_coding_transcript_variant	MODIFIER	LINC01934	ENSG00000234663	Transcript	ENST00000435411.6	lincRNA	0	1/4	ENST00000435411.6:n.144+23307A>C	0	0	0	0	0	0	rs6433895	0	1	0	SNV	HGNC	HGNC:52757	YES	5	0	0	0	0	0	0	0	0	0	0	0	0	chr2:g.181147287A>C	0.272	0.3374
chr2	181155969	rs59395276	T	C	5	152	932	0.032	C	intron_variant&non_coding_transcript_variant	MODIFIER	LINC01934	ENSG00000234663	Transcript	ENST00000435411.6	lincRNA	0	1/4	ENST00000435411.6:n.144+31989T>C	0	0	0	0	0	0	rs59395276	0	1	0	SNV	HGNC	HGNC:52757	YES	5	0	0	0	0	0	0	0	0	0	0	0	0	chr2:g.181155969T>C	0.2276	0.2383
chr2	181192252	rs34700861	C	T	7	152	1189	0.045	T	intron_variant&non_coding_transcript_variant	MODIFIER	LINC01934	ENSG00000234663	Transcript	ENST00000435411.6	lincRNA	0	1/4	ENST00000435411.6:n.145-34219C>T	0	0	0	0	0	0	rs34700861	0	1	0	SNV	HGNC	HGNC:52757	YES	5	0	0	0	0	0	0	0	0	0	0	0	0	chr2:g.181192252C>T	0.1158	0.0393
chr2	181458938	rs12988934	C	T	7	152	1633	0.045	T	intron_variant	MODIFIER	ITGA4	ENSG00000115232	Transcript	ENST00000397033.7	protein_coding	0	2/27	ENST00000397033.7:c.319+621C>T	0	0	0	0	0	0	rs12988934	0	1	0	SNV	HGNC	HGNC:6140	YES	1	P1	CCDS42788.1	ENSP00000380227	P13612	0	UPI000052D444	0	0	0	0	0	0	chr2:g.181458938C>T	0.1206	0.0053
chr2	184571535	rs17430279	A	G	3	152	997	0.019	G	intergenic_variant	MODIFIER	0	0	0	0	0	0	0	0	0	0	0	0	0	0	rs17430279	0	0	0	SNV	0	0	0	0	0	0	0	0	0	0	0	0	0	0	0	0	chr2:g.184571535A>G	0.227	0.1944
chr2	184971171	rs6741522	G	A	4	152	1393	0.026	A	intergenic_variant	MODIFIER	0	0	0	0	0	0	0	0	0	0	0	0	0	0	rs6741522	0	0	0	SNV	0	0	0	0	0	0	0	0	0	0	0	0	0	0	0	0	chr2:g.184971171G>A	0.1218	0.1589
chr2	187947170	rs77576211	T	C	4	152	1139	0.026	C	intron_variant&non_coding_transcript_variant	MODIFIER	LINC01090	ENSG00000231689	Transcript	ENST00000434418.2	lincRNA	0	3/3	ENST00000434418.2:n.496+88426A>G	0	0	0	0	0	0	rs77576211	0	-1	0	SNV	HGNC	HGNC:49201	0	5	0	0	0	0	0	0	0	0	0	0	0	0	chr2:g.187947170T>C	0.1402	0.0121
chr2	196463011	rs9677260	G	T	6	152	2004	0.038	T	intron_variant	MODIFIER	HECW2	ENSG00000138411	Transcript	ENST00000260983.8	protein_coding	0	1/28	ENST00000260983.8:c.-35-29553C>A	0	0	0	0	0	0	rs9677260	0	-1	0	SNV	HGNC	HGNC:29853	YES	1	P2	CCDS33354.1	ENSP00000260983	Q9P2P5	0	UPI00001A75E8	0	1	0	0	0	0	chr2:g.196463011G>T	0.2189	0.4054
chr2	198520997	rs2054125	C	T	4	152	2080	0.026	T	intron_variant&non_coding_transcript_variant	MODIFIER	AC019330.1	ENSG00000225421	Transcript	ENST00000637390.1	lincRNA	0	2/3	ENST00000637390.1:n.151-25784G>A	0	0	0	0	0	0	rs2054125	0	-1	0	SNV	Clone_based_ensembl_gene	0	YES	5	0	0	0	0	0	0	0	0	0	0	0	0	chr2:g.198520997C>T	0.02	0.0008
chr2	205130682	rs16837000	G	T	6	152	1412	0.038	T	intron_variant	MODIFIER	PARD3B	ENSG00000116117	Transcript	ENST00000406610.7	protein_coding	0	10/22	ENST00000406610.7:c.1434+4945G>T	0	0	0	0	0	0	rs16837000	0	1	0	SNV	HGNC	HGNC:14446	YES	1	P1	CCDS77511.1	ENSP00000385848	Q8TEW8	0	UPI0000070178	0	0	0	0	0	0	chr2:g.205130682G>T	0.2676	0.1619
chr2	205195913	rs10153620	G	C	7	152	921	0.045	C	intron_variant	MODIFIER	PARD3B	ENSG00000116117	Transcript	ENST00000406610.7	protein_coding	0	15/22	ENST00000406610.7:c.2140+2593G>C	0	0	0	0	0	0	rs10153620	0	1	0	SNV	HGNC	HGNC:14446	YES	1	P1	CCDS77511.1	ENSP00000385848	Q8TEW8	0	UPI0000070178	0	0	0	0	0	0	chr2:g.205195913G>C	0.2632	0.3427
chr2	205198574	rs11681930	G	A	6	152	1005	0.038	A	intron_variant	MODIFIER	PARD3B	ENSG00000116117	Transcript	ENST00000406610.7	protein_coding	0	15/22	ENST00000406610.7:c.2140+5254G>A	0	0	0	0	0	0	rs11681930	0	1	0	SNV	HGNC	HGNC:14446	YES	1	P1	CCDS77511.1	ENSP00000385848	Q8TEW8	0	UPI0000070178	0	0	0	0	0	0	chr2:g.205198574G>A	0.2622	0.3449
chr2	208211233	rs6722000	A	G	2	152	1816	0.013	G	downstream_gene_variant	MODIFIER	RPSAP27	ENSG00000233869	Transcript	ENST00000442177.1	processed_pseudogene	0	0	0	0	0	0	0	0	0	rs6722000	2249	1	0	SNV	HGNC	HGNC:36650	YES	0	0	0	0	0	0	0	0	0	0	0	0	0	chr2:g.208211233A>G	0.2676	0.5673
chr2	208384849	rs16841143	G	A	4	152	1594	0.026	A	intron_variant	MODIFIER	PTH2R	ENSG00000144407	Transcript	ENST00000617735.4	protein_coding	0	1/12	ENST00000617735.4:c.-259+24612G>A	0	0	0	0	0	0	rs16841143	0	1	0	SNV	HGNC	HGNC:9609	0	2	0	CCDS82565.1	ENSP00000482485	0	B4DFN8	UPI00017A6F3A	0	0	0	0	0	0	chr2:g.208384849G>A	0.1052	0.208
chr2	213169380	rs72949976	C	T	4	152	953	0.026	T	upstream_gene_variant	MODIFIER	LINC01953	ENSG00000236193	Transcript	ENST00000426870.1	lincRNA	0	0	0	0	0	0	0	0	0	rs72949976	1668	-1	0	SNV	HGNC	HGNC:52776	YES	5	0	0	0	0	0	0	0	0	0	0	0	0	chr2:g.213169380C>T	0.1653	0.059
chr2	214323895	rs16851771	A	G	7	152	1110	0.045	G	intron_variant	MODIFIER	SPAG16	ENSG00000144451	Transcript	ENST00000331683.10	protein_coding	0	15/15	ENST00000331683.10:c.1721-86245A>G	0	0	0	0	0	0	rs16851771	0	1	0	SNV	HGNC	HGNC:23225	YES	1	P1	CCDS2396.1	ENSP00000332592	Q8N0X2	0	UPI00001AFF12	0	0	0	0	0	0	chr2:g.214323895A>G	0.0863	0.2088
chr2	214517930	rs34967082	G	A	7	152	1386	0.045	A	intron_variant	MODIFIER	VWC2L	ENSG00000174453	Transcript	ENST00000312504.9	protein_coding	0	3/3	ENST00000312504.9:c.521-57742G>A	0	0	0	0	0	0	rs34967082	0	1	0	SNV	HGNC	HGNC:37203	YES	1	P1	CCDS46509.1	ENSP00000308976	B2RUY7	0	UPI00004912C1	0	0	0	0	0	0	chr2:g.214517930G>A	0.271	0.0514
chr2	218229211	rs17572109	G	A	3	152	1346	0.019	A	intron_variant	MODIFIER	ARPC2	ENSG00000163466	Transcript	ENST00000295685.14	protein_coding	0	3/9	ENST00000295685.14:c.222+361G>A	0	0	0	0	0	0	rs17572109	0	1	0	SNV	HGNC	HGNC:705	YES	1	P1	CCDS2410.1	ENSP00000295685	O15144	Q53R19	UPI0000125D3D	0	0	0	0	0	0	chr2:g.218229211G>A	0.0711	0.0129
chr2	219507369	rs79373409	G	A	2	152	2248	0.013	A	downstream_gene_variant	MODIFIER	GMPPA	ENSG00000144591	Transcript	ENST00000358215.8	protein_coding	0	0	0	0	0	0	0	0	0	rs79373409	380	1	0	SNV	HGNC	HGNC:22923	YES	1	P1	CCDS2441.1	ENSP00000350949	Q96IJ6	A0A024R482	UPI000006D41C	0	1	0	0	0	0	chr2:g.219507369G>A	0.1434	0.0068
chr2	223303161	rs2056190	G	C	5	152	1547	0.032	C	intergenic_variant	MODIFIER	0	0	0	0	0	0	0	0	0	0	0	0	0	0	rs2056190	0	0	0	SNV	0	0	0	0	0	0	0	0	0	0	0	0	0	0	0	0	chr2:g.223303161G>C	0.1719	0.1248
chr2	224398810	rs6714462	C	T	4	152	2282	0.026	T	intron_variant	MODIFIER	FAM124B	ENSG00000124019	Transcript	ENST00000409685.4	protein_coding	0	1/1	ENST00000409685.4:c.732+2227G>A	0	0	0	0	0	0	rs6714462	0	-1	0	SNV	HGNC	HGNC:26224	YES	2	A2	CCDS46527.1	ENSP00000386895	Q9H5Z6	0	UPI00002096DA	0	0	0	0	0	0	chr2:g.224398810C>T	0.13	0.2209
chr2	224824704	rs57148205	G	A	6	152	1427	0.038	A	intron_variant	MODIFIER	DOCK10	ENSG00000135905	Transcript	ENST00000645028.1	protein_coding	0	27/55	ENST00000645028.1:c.3076-1057C>T	0	0	0	0	0	0	rs57148205	0	-1	0	SNV	HGNC	HGNC:23479	YES	0	A1	CCDS86925.1	ENSP00000493664	0	A0A2R8YD85	UPI000387DD02	0	0	0	0	0	0	chr2:g.224824704G>A	0.273	0.6649
chr2	224879779	rs13424581	A	C	7	152	769	0.045	C	intron_variant	MODIFIER	DOCK10	ENSG00000135905	Transcript	ENST00000645028.1	protein_coding	0	7/55	ENST00000645028.1:c.787-3558T>G	0	0	0	0	0	0	rs13424581	0	-1	0	SNV	HGNC	HGNC:23479	YES	0	A1	CCDS86925.1	ENSP00000493664	0	A0A2R8YD85	UPI000387DD02	0	0	0	0	0	0	chr2:g.224879779A>C	0.1058	0.2526
chr2	226423002	rs35669853	G	A	4	152	1222	0.026	A	intergenic_variant	MODIFIER	0	0	0	0	0	0	0	0	0	0	0	0	0	0	rs35669853	0	0	0	SNV	0	0	0	0	0	0	0	0	0	0	0	0	0	0	0	0	chr2:g.226423002G>A	0.1182	0.0802
chr2	226426699	rs11686139	A	C	4	152	1781	0.026	C	intergenic_variant	MODIFIER	0	0	0	0	0	0	0	0	0	0	0	0	0	0	rs11686139	0	0	0	SNV	0	0	0	0	0	0	0	0	0	0	0	0	0	0	0	0	chr2:g.226426699A>C	0.1026	0.0257
chr2	226427015	rs11676298	C	G	4	152	1219	0.026	G	intergenic_variant	MODIFIER	0	0	0	0	0	0	0	0	0	0	0	0	0	0	rs11676298	0	0	0	SNV	0	0	0	0	0	0	0	0	0	0	0	0	0	0	0	0	chr2:g.226427015C>G	0.1182	0.0809
chr2	226432279	rs11684299	C	T	3	152	730	0.019	T	intergenic_variant	MODIFIER	0	0	0	0	0	0	0	0	0	0	0	0	0	0	rs11684299	0	0	0	SNV	0	0	0	0	0	0	0	0	0	0	0	0	0	0	0	0	chr2:g.226432279C>T	0.1182	0.0809
chr2	230179539	rs2396718	T	C	3	152	1597	0.019	C	intron_variant	MODIFIER	SP110	ENSG00000135899	Transcript	ENST00000258381.10	protein_coding	0	12/18	ENST00000258381.10:c.1349-1284A>G	0	0	0	0	0	0	rs2396718	0	-1	0	SNV	HGNC	HGNC:5401	YES	2	0	CCDS2475.1	ENSP00000258381	Q9HB58	0	UPI000013CFC9	0	1	0	0	0	0	chr2:g.230179539T>C	0.0593	0.0333
chr2	230289297	rs34004493	A	G	2	152	1691	0.013	G	intron_variant	MODIFIER	SP140	ENSG00000079263	Transcript	ENST00000392045.8	protein_coding	0	18/26	ENST00000392045.8:c.1721-1163A>G	0	0	0	0	0	0	rs34004493	0	1	0	SNV	HGNC	HGNC:17133	YES	2	P3	CCDS42831.1	ENSP00000375899	Q13342	0	UPI0000209746	0	0	0	0	0	0	chr2:g.230289297A>G	0.1206	0.0741
chr2	230444502	rs17273810	C	A	5	152	1752	0.038	A	intron_variant	MODIFIER	SP100	ENSG00000067066	Transcript	ENST00000340126.9	protein_coding	0	4/28	ENST00000340126.9:c.439+156C>A	0	0	0	0	0	0	rs17273810	0	1	0	SNV	HGNC	HGNC:11206	YES	1	P1	CCDS42832.1	ENSP00000343023	P23497	0	UPI000013DD6A	0	0	0	0	0	0	chr2:g.230444502C>A	0.11	0.1747
chr2	232502030	rs1190460	A	C	3	152	1773	0.019	C	intergenic_variant	MODIFIER	0	0	0	0	0	0	0	0	0	0	0	0	0	0	rs1190460	0	0	0	SNV	0	0	0	0	0	0	0	0	0	0	0	0	0	0	0	0	chr2:g.232502030A>C	0.2173	0.3079
chr2	232515231	rs1656404	G	A	2	152	1849	0.013	A	intergenic_variant	MODIFIER	0	0	0	0	0	0	0	0	0	0	0	0	0	0	rs1656404	0	0	0	SNV	0	0	0	0	0	0	0	0	0	0	0	0	0	0	0	0	chr2:g.232515231G>A	0.1504	0.2224
chr2	232879084	rs35811586	C	T	5	152	2163	0.032	T	downstream_gene_variant	MODIFIER	SNORC	ENSG00000182600	Transcript	ENST00000409230.5	protein_coding	0	0	0	0	0	0	0	0	0	rs35811586	2678	1	0	SNV	HGNC	HGNC:33763	YES	3	P1	CCDS2499.1	ENSP00000386804	Q6UX34	0	UPI0000048F0E	0	0	0	0	0	0	chr2:g.232879084C>T	0.0236	0.0023
chr2	232945489	rs13400104	A	G	2	152	1950	0.013	G	intron_variant	MODIFIER	NGEF	ENSG00000066248	Transcript	ENST00000264051.8	protein_coding	0	3/14	ENST00000264051.8:c.384-18303T>C	0	0	0	0	0	0	rs13400104	0	-1	0	SNV	HGNC	HGNC:7807	YES	1	0	CCDS2500.1	ENSP00000264051	Q8N5V2	0	UPI000013D4AE	0	0	0	0	0	0	chr2:g.232945489A>G	0.0787	0.0265
chr2	233250193	rs10210302	C	T	5	152	2478	0.032	T	upstream_gene_variant	MODIFIER	ATG16L1	ENSG00000085978	Transcript	ENST00000392018.1	protein_coding	0	0	0	0	0	0	0	0	0	rs10210302	1521	1	0	SNV	HGNC	HGNC:21498	YES	5	A1	CCDS86927.1	ENSP00000375873	0	E7EVC7	UPI0000E5A2C8	0	1	0	0	0	0	chr2:g.233250193C>T	0.392	0.2965
chr2	233264857	rs12994997	G	A	5	152	2520	0.032	A	intron_variant	MODIFIER	ATG16L1	ENSG00000085978	Transcript	ENST00000392018.1	protein_coding	0	4/18	ENST00000392018.1:c.390-35G>A	0	0	0	0	0	0	rs12994997	0	1	0	SNV	HGNC	HGNC:21498	YES	5	A1	CCDS86927.1	ENSP00000375873	0	E7EVC7	UPI0000E5A2C8	0	1	0	0	0	0	chr2:g.233264857G>A	0.3926	0.2995
chr2	233271764	rs3828309	A	G	5	152	2109	0.032	G	intron_variant	MODIFIER	ATG16L1	ENSG00000085978	Transcript	ENST00000392018.1	protein_coding	0	6/18	ENST00000392018.1:c.708-1202A>G	0	0	0	0	0	0	rs3828309	0	1	0	SNV	HGNC	HGNC:21498	YES	5	A1	CCDS86927.1	ENSP00000375873	0	E7EVC7	UPI0000E5A2C8	0	1	0	0	0	0	chr2:g.233271764A>G	0.372	0.2224
chr2	233274722	rs2241880	A	G	5	152	2108	0.032	G	missense_variant	MODERATE	ATG16L1	ENSG00000085978	Transcript	ENST00000392018.1	protein_coding	10/19	0	ENST00000392018.1:c.949A>G	ENSP00000375873.1:p.Thr317Ala	1063/3313	949/1875	317/624	T/A	Act/Gct	rs2241880&CM070026	0	1	0	SNV	HGNC	HGNC:21498	YES	5	A1	CCDS86927.1	ENSP00000375873	0	E7EVC7	UPI0000E5A2C8	0	1	tolerated	benign	hmmpanther:PTHR19878&hmmpanther:PTHR19878:SF6&MobiDB_lite:mobidb-lite	0	chr2:g.233274722A>G	0.396	0.3101
chr2	233275771	rs3792109	G	A	5	152	2328	0.032	A	intron_variant	MODIFIER	ATG16L1	ENSG00000085978	Transcript	ENST00000392018.1	protein_coding	0	10/18	ENST00000392018.1:c.1005+993G>A	0	0	0	0	0	0	rs3792109	0	1	0	SNV	HGNC	HGNC:21498	YES	5	A1	CCDS86927.1	ENSP00000375873	0	E7EVC7	UPI0000E5A2C8	0	1	0	0	0	0	chr2:g.233275771G>A	0.373	0.2239
chr2	233370615	rs60485593	G	C	5	150	386	0.032	C	intron_variant	MODIFIER	DGKD	ENSG00000077044	Transcript	ENST00000264057.6	protein_coding	0	1/29	ENST00000264057.6:c.156+15941G>C	0	0	0	0	0	0	rs60485593	0	1	0	SNV	HGNC	HGNC:2851	YES	1	P3	CCDS2504.1	ENSP00000264057	Q16760	0	UPI000013D4AF	0	0	0	0	0	0	chr2:g.233370615G>C	0.1595	0.0545
chr2	233609365	rs2741027	G	A	3	152	1763	0.019	A	downstream_gene_variant	MODIFIER	UGT1A11P	ENSG00000227846	Transcript	ENST00000456635.1	unprocessed_pseudogene	0	0	0	0	0	0	0	0	0	rs2741027	4964	1	0	SNV	HGNC	HGNC:12532	YES	0	0	0	0	0	0	0	0	0	0	0	0	0	chr2:g.233609365G>A	0.1771	0.0408
chr2	233770738	rs11563251	C	T	2	152	893	0.013	T	intron_variant	MODIFIER	UGT1A4	ENSG00000244474	Transcript	ENST00000373409.7	protein_coding	0	4/4	ENST00000373409.7:c.1308-1524C>T	0	0	0	0	0	0	rs11563251	0	1	0	SNV	HGNC	HGNC:12536	YES	1	P1	CCDS33405.1	ENSP00000362508	P22310	0	UPI0000001044	0	0	0	0	0	0	chr2:g.233770738C>T	0.2083	0.4228
chr2	233910224	rs7577262	G	A	2	152	1903	0.013	A	intergenic_variant	MODIFIER	0	0	0	0	0	0	0	0	0	0	0	0	0	0	rs7577262	0	0	0	SNV	0	0	0	0	0	0	0	0	0	0	0	0	0	0	0	0	chr2:g.233910224G>A	0.2356	0.2837
chr2	236247906	rs13390159	G	A	3	152	2172	0.019	A	intron_variant	MODIFIER	ASB18	ENSG00000182177	Transcript	ENST00000409749.7	protein_coding	0	1/5	ENST00000409749.7:c.206-6504C>T	0	0	0	0	0	0	rs13390159	0	-1	0	SNV	HGNC	HGNC:19770	YES	1	P1	CCDS46548.1	ENSP00000386532	Q6ZVZ8	0	UPI00015D60A6	0	0	0	0	0	0	chr2:g.236247906G>A	0.2566	0.6006
chr2	236322492	rs13411339	C	T	2	152	1140	0.013	T	downstream_gene_variant	MODIFIER	IQCA1	ENSG00000132321	Transcript	ENST00000431676.6	protein_coding	0	0	0	0	0	0	0	0	0	rs13411339	1655	-1	0	SNV	HGNC	HGNC:26195	YES	2	A2	CCDS74677.1	ENSP00000407213	0	A0A0A0MSY6	UPI0001AE77A0	0	0	0	0	0	0	chr2:g.236322492C>T	0.142	0.3669
chr2	238242174	rs4663866	A	C	2	152	1137	0.013	C	downstream_gene_variant	MODIFIER	PER2	ENSG00000132326	Transcript	ENST00000254657.8	protein_coding	0	0	0	0	0	0	0	0	0	rs4663866	1870	-1	0	SNV	HGNC	HGNC:8846	YES	1	P1	CCDS2528.1	ENSP00000254657	O15055	0	UPI000013161D	0	1	0	0	0	0	chr2:g.238242174A>C	0.0905	0.1036
chr2	238532667	rs6710301	C	A	2	152	2050	0.013	A	intron_variant&non_coding_transcript_variant	MODIFIER	LINC01107	ENSG00000225493	Transcript	ENST00000446979.1	lincRNA	0	2/2	ENST00000446979.1:n.718+18744G>T	0	0	0	0	0	0	rs6710301	0	-1	0	SNV	HGNC	HGNC:49229	YES	2	0	0	0	0	0	0	0	0	0	0	0	0	chr2:g.238532667C>A	0.1581	0.2935
chr2	238936057	rs62191099	G	A	3	152	1599	0.019	A	intergenic_variant	MODIFIER	0	0	0	0	0	0	0	0	0	0	0	0	0	0	rs62191099	0	0	0	SNV	0	0	0	0	0	0	0	0	0	0	0	0	0	0	0	0	chr2:g.238936057G>A	0.1226	0.0598
chr2	238955452	rs12477314	C	T	2	152	2299	0.013	T	regulatory_region_variant	MODIFIER	0	0	RegulatoryFeature	ENSR00000641856	promoter_flanking_region	0	0	0	0	0	0	0	0	0	rs12477314	0	0	0	SNV	0	0	0	0	0	0	0	0	0	0	0	0	0	0	0	0	chr2:g.238955452C>T	0.142	0.0106
chr2	239027985	rs4075018	G	A	3	152	1794	0.019	A	regulatory_region_variant	MODIFIER	0	0	RegulatoryFeature	ENSR00000132964	open_chromatin_region	0	0	0	0	0	0	0	0	0	rs4075018	0	0	0	SNV	0	0	0	0	0	0	0	0	0	0	0	0	0	0	0	0	chr2:g.239027985G>A	0.2678	0.6445
chr2	239028127	rs12185725	A	G	3	152	1943	0.019	G	regulatory_region_variant	MODIFIER	0	0	RegulatoryFeature	ENSR00000132964	open_chromatin_region	0	0	0	0	0	0	0	0	0	rs12185725	0	0	0	SNV	0	0	0	0	0	0	0	0	0	0	0	0	0	0	0	0	chr2:g.239028127A>G	0.2678	0.6573
chr2	239343922	rs6706275	C	T	5	152	2416	0.032	T	intron_variant	MODIFIER	HDAC4	ENSG00000068024	Transcript	ENST00000345617.7	protein_coding	0	2/26	ENST00000345617.7:c.22+8756G>A	0	0	0	0	0	0	rs6706275	0	-1	0	SNV	HGNC	HGNC:14063	YES	1	P1	CCDS2529.1	ENSP00000264606	P56524	0	UPI000013D541	0	1	0	0	0	0	chr2:g.239343922C>T	0.1496	0.0734
chr3	1581709	rs402675	T	A	3	152	1604	0.019	A	intergenic_variant	MODIFIER	0	0	0	0	0	0	0	0	0	0	0	0	0	0	rs402675	0	0	0	SNV	0	0	0	0	0	0	0	0	0	0	0	0	0	0	0	0	chr3:g.1581709T>A	0.2636	0.1755
chr3	3081642	rs163546	A	G	7	152	1729	0.045	G	intron_variant	MODIFIER	IL5RA	ENSG00000091181	Transcript	ENST00000446632.6	protein_coding	0	9/11	ENST00000446632.6:c.995-5015T>C	0	0	0	0	0	0	rs163546	0	-1	0	SNV	HGNC	HGNC:6017	YES	5	P4	CCDS2559.1	ENSP00000412209	Q01344	A0A024R2C8	UPI000013C656	0	0	0	0	0	0	chr3:g.3081642A>G	0.2496	0.4713
chr3	3109280	rs77400868	A	G	2	152	1248	0.013	G	intron_variant	MODIFIER	IL5RA	ENSG00000091181	Transcript	ENST00000446632.6	protein_coding	0	1/11	ENST00000446632.6:c.-145-589T>C	0	0	0	0	0	0	rs77400868	0	-1	0	SNV	HGNC	HGNC:6017	YES	5	P4	CCDS2559.1	ENSP00000412209	Q01344	A0A024R2C8	UPI000013C656	0	0	0	0	0	0	chr3:g.3109280A>G	0.0805	0.0098
chr3	3587297	rs10865864	A	G	2	152	2181	0.013	G	intron_variant&non_coding_transcript_variant	MODIFIER	AC034195.1	ENSG00000223727	Transcript	ENST00000420000.6	lincRNA	0	2/4	ENST00000420000.6:n.200+39447T>C	0	0	0	0	0	0	rs10865864	0	-1	0	SNV	Clone_based_ensembl_gene	0	0	4	0	0	0	0	0	0	0	0	0	0	0	0	chr3:g.3587297A>G	0.1486	0.028
chr3	9647463	rs1085719	T	A	6	152	1495	0.038	A	upstream_gene_variant	MODIFIER	MTMR14	ENSG00000163719	Transcript	ENST00000296003.8	protein_coding	0	0	0	0	0	0	0	0	0	rs1085719	1999	1	0	SNV	HGNC	HGNC:26190	YES	1	P4	CCDS43043.1	ENSP00000296003	Q8NCE2	0	UPI000007423D	0	1	0	0	0	0	chr3:g.9647463T>A	0.1158	0.0023
chr3	10844235	rs2304725	T	C	3	152	2201	0.019	C	synonymous_variant	LOW	SLC6A11	ENSG00000132164	Transcript	ENST00000254488.7	protein_coding	5/14	0	ENST00000254488.7:c.645T>C	ENSP00000254488.2:p.Ser215%3D	683/4249	645/1899	215/632	S	tcT/tcC	rs2304725	0	1	0	SNV	HGNC	HGNC:11044	YES	1	P1	CCDS2602.1	ENSP00000254488	P48066	0	UPI00001354A6	0	0	0	0	PROSITE_profiles:PS50267&Conserved_Domains:cd11508&hmmpanther:PTHR11616&hmmpanther:PTHR11616:SF124&Pfam_domain:PF00209&Superfamily_domains:SSF161070	0	chr3:g.10844235T>C	0.3742	0.3011
chr3	12225304	rs1822534	A	G	4	152	594	0.026	G	intergenic_variant	MODIFIER	0	0	0	0	0	0	0	0	0	0	0	0	0	0	rs1822534	0	0	0	SNV	0	0	0	0	0	0	0	0	0	0	0	0	0	0	0	0	chr3:g.12225304A>G	0.2578	0.2806
chr3	12233786	rs13070844	G	A	5	152	1867	0.032	A	intergenic_variant	MODIFIER	0	0	0	0	0	0	0	0	0	0	0	0	0	0	rs13070844	0	0	0	SNV	0	0	0	0	0	0	0	0	0	0	0	0	0	0	0	0	chr3:g.12233786G>A	0.1528	0.0658
chr3	12247950	rs9310400	C	T	5	152	1300	0.032	T	intergenic_variant	MODIFIER	0	0	0	0	0	0	0	0	0	0	0	0	0	0	rs9310400	0	0	0	SNV	0	0	0	0	0	0	0	0	0	0	0	0	0	0	0	0	chr3:g.12247950C>T	0.222	0.329
chr3	13781845	rs6793656	A	G	2	152	2343	0.013	G	intergenic_variant	MODIFIER	0	0	0	0	0	0	0	0	0	0	0	0	0	0	rs6793656	0	0	0	SNV	0	0	0	0	0	0	0	0	0	0	0	0	0	0	0	0	chr3:g.13781845A>G	0.1052	0.0908
chr3	13785388	rs59776826	C	T	2	152	1987	0.013	T	regulatory_region_variant	MODIFIER	0	0	RegulatoryFeature	ENSR00000678016	promoter_flanking_region	0	0	0	0	0	0	0	0	0	rs59776826	0	0	0	SNV	0	0	0	0	0	0	0	0	0	0	0	0	0	0	0	0	chr3:g.13785388C>T	0.1312	0.1604
chr3	15362696	rs13085837	G	A	2	152	2080	0.013	A	TF_binding_site_variant	MODIFIER	0	0	MotifFeature	ENSM00209069506	0	0	0	0	0	0	0	0	0	0	rs13085837	0	1	0	SNV	0	0	0	0	0	0	0	0	0	0	0	0	0	0	0	0	chr3:g.15362696G>A	0.0379	0.0068
chr3	16366982	rs12635698	T	C	2	152	2367	0.013	C	intron_variant	MODIFIER	RFTN1	ENSG00000131378	Transcript	ENST00000334133.9	protein_coding	0	6/9	ENST00000334133.9:c.1030+3094A>G	0	0	0	0	0	0	rs12635698	0	-1	0	SNV	HGNC	HGNC:30278	YES	1	P2	CCDS33712.1	ENSP00000334153	Q14699	0	UPI00001C1DE7	0	0	0	0	0	0	chr3:g.16366982T>C	0.2366	0.5772
chr3	16583541	rs10510452	A	G	5	152	1820	0.032	G	downstream_gene_variant	MODIFIER	DAZL	ENSG00000092345	Transcript	ENST00000250863.12	protein_coding	0	0	0	0	0	0	0	0	0	rs10510452	3251	-1	0	SNV	HGNC	HGNC:2685	YES	1	0	CCDS54556.1	ENSP00000250863	Q92904	0	UPI0000412129	0	0	0	0	0	0	chr3:g.16583541A>G	0.1649	0.0598
chr3	18600353	rs6787782	G	T	3	152	1787	0.019	T	intron_variant&non_coding_transcript_variant	MODIFIER	SATB1-AS1	ENSG00000228956	Transcript	ENST00000625591.2	antisense	0	8/8	ENST00000625591.2:n.831-6646G>T	0	0	0	0	0	0	rs6787782	0	1	0	SNV	HGNC	HGNC:50687	0	5	0	0	0	0	0	0	0	0	0	0	0	0	chr3:g.18600353G>T	0.1949	0.3918
chr3	18604023	rs6769912	T	C	3	152	1283	0.019	C	intron_variant&non_coding_transcript_variant	MODIFIER	SATB1-AS1	ENSG00000228956	Transcript	ENST00000625591.2	antisense	0	8/8	ENST00000625591.2:n.831-2976T>C	0	0	0	0	0	0	rs6769912	0	1	0	SNV	HGNC	HGNC:50687	0	5	0	0	0	0	0	0	0	0	0	0	0	0	chr3:g.18604023T>C	0.1879	0.3729
chr3	20070054	rs61440199	G	A	7	152	2341	0.045	A	intron_variant	MODIFIER	KAT2B	ENSG00000114166	Transcript	ENST00000263754.5	protein_coding	0	1/17	ENST00000263754.5:c.304-2279G>A	0	0	0	0	0	0	rs61440199	0	1	0	SNV	HGNC	HGNC:8638	YES	1	P1	CCDS2634.1	ENSP00000263754	Q92831	0	UPI00002132DE	0	0	0	0	0	0	chr3:g.20070054G>A	0.1038	0.0703
chr3	21778608	rs75853460	G	A	5	152	662	0.032	A	intron_variant&NMD_transcript_variant	MODIFIER	ZNF385D	ENSG00000151789	Transcript	ENST00000494118.5	nonsense_mediated_decay	0	3/6	ENST00000494118.5:c.389+71048C>T	0	0	0	0	0	0	rs75853460	0	-1	0	SNV	HGNC	HGNC:26191	0	1	0	0	ENSP00000493727	0	A0A2R8Y4E5	UPI00024D0DFF	0	0	0	0	0	0	chr3:g.21778608G>A	0.0767	0.003
chr3	26378644	rs116248825	C	A	2	152	707	0.013	A	intergenic_variant	MODIFIER	0	0	0	0	0	0	0	0	0	0	0	0	0	0	rs116248825	0	0	0	SNV	0	0	0	0	0	0	0	0	0	0	0	0	0	0	0	0	chr3:g.26378644C>A	0.0126	0
chr3	29430921	rs13073544	G	C	3	152	1562	0.019	C	intron_variant&NMD_transcript_variant	MODIFIER	AC098650.1	ENSG00000283563	Transcript	ENST00000635992.1	nonsense_mediated_decay	0	8/13	ENST00000635992.1:c.*583-3822G>C	0	0	0	0	0	0	rs13073544	0	1	0	SNV	Clone_based_ensembl_gene	0	YES	5	P1	0	ENSP00000489994	0	A0A1B0GU75	UPI0007E52C85	0	0	0	0	0	0	chr3:g.29430921G>C	0.1899	0.1732
chr3	30364444	rs12638085	T	A	7	152	1429	0.045	A	intergenic_variant	MODIFIER	0	0	0	0	0	0	0	0	0	0	0	0	0	0	rs12638085	0	0	0	SNV	0	0	0	0	0	0	0	0	0	0	0	0	0	0	0	0	chr3:g.30364444T>A	0.2592	0.0953
chr3	36801132	rs13072940	T	A	7	152	1259	0.045	A	regulatory_region_variant	MODIFIER	0	0	RegulatoryFeature	ENSR00000682623	enhancer	0	0	0	0	0	0	0	0	0	rs13072940	0	0	0	SNV	0	0	0	0	0	0	0	0	0	0	0	0	0	0	0	0	chr3:g.36801132T>A	0.2827	0.3699
chr3	36923363	rs6789885	C	T	3	152	1113	0.019	T	intron_variant	MODIFIER	TRANK1	ENSG00000168016	Transcript	ENST00000645898.1	protein_coding	0	1/23	ENST00000645898.1:c.24-14909G>A	0	0	0	0	0	0	rs6789885	0	-1	0	SNV	HGNC	HGNC:29011	YES	0	P1	CCDS87061.1	ENSP00000494480	0	A0A2R8YEM9	UPI0003EB0522	0	0	0	0	0	0	chr3:g.36923363C>T	0.1138	0.0356
chr3	37811568	rs72862231	T	A	2	152	1976	0.013	A	intron_variant	MODIFIER	ITGA9	ENSG00000144668	Transcript	ENST00000264741.10	protein_coding	0	27/27	ENST00000264741.10:c.3010-7323T>A	0	0	0	0	0	0	rs72862231	0	1	0	SNV	HGNC	HGNC:6145	YES	1	P1	CCDS2669.1	ENSP00000264741	Q13797	0	UPI00001AE8BB	0	0	0	0	0	0	chr3:g.37811568T>A	0.1915	0.4826
chr3	43095204	rs62247992	G	A	2	152	2422	0.013	A	intron_variant	MODIFIER	POMGNT2	ENSG00000144647	Transcript	ENST00000344697.3	protein_coding	0	1/1	ENST00000344697.3:c.-106+10632C>T	0	0	0	0	0	0	rs62247992	0	-1	0	SNV	HGNC	HGNC:25902	YES	1	P1	CCDS2709.1	ENSP00000344125	Q8NAT1	A0A024R2P4	UPI0000037921	0	1	0	0	0	0	chr3:g.43095204G>A	0.0795	0.0076
chr3	44695001	rs4346585	T	C	2	152	1967	0.013	C	regulatory_region_variant	MODIFIER	0	0	RegulatoryFeature	ENSR00000684362	promoter_flanking_region	0	0	0	0	0	0	0	0	0	rs4346585	0	0	0	SNV	0	0	0	0	0	0	0	0	0	0	0	0	0	0	0	0	chr3:g.44695001T>C	0.1943	0.3608
chr3	45288559	rs112627313	T	A	4	152	2087	0.026	A	intergenic_variant	MODIFIER	0	0	0	0	0	0	0	0	0	0	0	0	0	0	rs112627313	0	0	0	SNV	0	0	0	0	0	0	0	0	0	0	0	0	0	0	0	0	chr3:g.45288559T>A	0.0831	0.0182
chr3	45772602	rs17279437	G	A	5	152	2224	0.032	A	missense_variant	MODERATE	SLC6A20	ENSG00000163817	Transcript	ENST00000358525.9	protein_coding	5/11	0	ENST00000358525.9:c.596C>T	ENSP00000346298.4:p.Thr199Met	713/5425	596/1779	199/592	T/M	aCg/aTg	rs17279437&CM086964	0	-1	0	SNV	HGNC	HGNC:30927	YES	1	P1	CCDS43077.1	ENSP00000346298	Q9NP91	0	UPI0000046064	0	1	deleterious	probably_damaging	PROSITE_profiles:PS50267&Conserved_Domains:cd11518&hmmpanther:PTHR11616:SF44&hmmpanther:PTHR11616&Pfam_domain:PF00209&Superfamily_domains:SSF161070&Prints_domain:PR00176&Transmembrane_helices:TMhelix	0	chr3:g.45772602G>A	0.0331	0.0053
chr3	45804430	rs17712835	T	C	6	152	1616	0.038	C	intergenic_variant	MODIFIER	0	0	0	0	0	0	0	0	0	0	0	0	0	0	rs17712835	0	0	0	SNV	0	0	0	0	0	0	0	0	0	0	0	0	0	0	0	0	chr3:g.45804430T>C	0.0234	0.0023
chr3	46131580	rs13063635	G	C	7	152	1264	0.058	C	regulatory_region_variant	MODIFIER	0	0	RegulatoryFeature	ENSR00000151812	promoter_flanking_region	0	0	0	0	0	0	0	0	0	rs13063635	0	0	0	SNV	0	0	0	0	0	0	0	0	0	0	0	0	0	0	0	0	chr3:g.46131580G>C	0.116	0.0038
chr3	46136500	rs4493469	T	C	7	150	1286	0.058	C	regulatory_region_variant	MODIFIER	0	0	RegulatoryFeature	ENSR00000151812	promoter_flanking_region	0	0	0	0	0	0	0	0	0	rs4493469	0	0	0	SNV	0	0	0	0	0	0	0	0	0	0	0	0	0	0	0	0	chr3:g.46136500T>C	0.1004	0.0053
chr3	46236086	rs79815064	A	G	3	152	959	0.019	G	intron_variant	MODIFIER	CCR3	ENSG00000183625	Transcript	ENST00000357422.2	protein_coding	0	2/3	ENST00000357422.2:c.-67-6316A>G	0	0	0	0	0	0	rs79815064	0	1	0	SNV	HGNC	HGNC:1604	0	2	P3	CCDS2738.1	ENSP00000350003	P51677	A0A024R2Z3	UPI0000033A70	0	0	0	0	0	0	chr3:g.46236086A>G	0.0361	0.003
chr3	46256882	rs13325613	G	T	7	152	1308	0.058	T	intron_variant	MODIFIER	CCR3	ENSG00000183625	Transcript	ENST00000545097.1	protein_coding	0	1/2	ENST00000545097.1:c.-17-7505G>T	0	0	0	0	0	0	rs13325613	0	1	0	SNV	HGNC	HGNC:1604	YES	1	A2	CCDS54574.1	ENSP00000441600	P51677	0	UPI000020A60F	0	0	0	0	0	0	chr3:g.46256882G>T	0.1154	0.1566
chr3	46846708	rs56387622	T	C	7	152	1536	0.045	C	intergenic_variant	MODIFIER	0	0	0	0	0	0	0	0	0	0	0	0	0	0	rs56387622	0	0	0	SNV	0	0	0	0	0	0	0	0	0	0	0	0	0	0	0	0	chr3:g.46846708T>C	0.2057	0.326
chr3	46850671	rs1077216	C	T	7	152	1684	0.045	T	intergenic_variant	MODIFIER	0	0	0	0	0	0	0	0	0	0	0	0	0	0	rs1077216	0	0	0	SNV	0	0	0	0	0	0	0	0	0	0	0	0	0	0	0	0	chr3:g.46850671C>T	0.1597	0.1982
chr3	46853886	rs6768627	C	T	7	152	2472	0.045	T	downstream_gene_variant	MODIFIER	MYL3	ENSG00000160808	Transcript	ENST00000395869.5	protein_coding	0	0	0	0	0	0	0	0	0	rs6768627	3986	-1	0	SNV	HGNC	HGNC:7584	YES	1	P1	CCDS2746.1	ENSP00000379210	P08590	A0A024R2Q5	UPI0000000CA2	0	1	0	0	0	0	chr3:g.46853886C>T	0.1717	0.236
chr3	47758726	rs13319205	T	A	4	150	676	0.026	A	intron_variant	MODIFIER	SMARCC1	ENSG00000173473	Transcript	ENST00000254480.10	protein_coding	0	2/27	ENST00000254480.10:c.316-12733A>T	0	0	0	0	0	0	rs13319205	0	-1	0	SNV	HGNC	HGNC:11104	YES	1	P1	CCDS2758.1	ENSP00000254480	Q92922	0	UPI000013CE3B	0	0	0	0	0	0	chr3:g.47758726T>A	0.3454	0.5477
chr3	47860313	rs7429990	C	A	4	152	2452	0.026	A	intron_variant	MODIFIER	MAP4	ENSG00000047849	Transcript	ENST00000360240.10	protein_coding	0	15/18	ENST00000360240.10:c.3067-2801G>T	0	0	0	0	0	0	rs7429990	0	-1	0	SNV	HGNC	HGNC:6862	YES	1	P3	CCDS33750.1	ENSP00000353375	P27816	0	UPI000020A6A4	0	0	0	0	0	0	chr3:g.47860313C>A	0.3251	0.5764
chr3	48533253	rs11710798	A	C	5	152	1473	0.032	C	intron_variant	MODIFIER	PFKFB4	ENSG00000114268	Transcript	ENST00000232375.8	protein_coding	0	9/13	ENST00000232375.8:c.987+2259T>G	0	0	0	0	0	0	rs11710798	0	-1	0	SNV	HGNC	HGNC:8875	YES	1	P1	CCDS2771.1	ENSP00000232375	Q16877	0	UPI0000000DCB	0	0	0	0	0	0	chr3:g.48533253A>C	0.0557	0.0045
chr3	48617505	rs6792156	T	C	7	152	2226	0.058	C	downstream_gene_variant	MODIFIER	TMEM89	ENSG00000183396	Transcript	ENST00000330862.3	protein_coding	0	0	0	0	0	0	0	0	0	rs6792156	3254	-1	0	SNV	HGNC	HGNC:32372	YES	1	P1	CCDS33751.1	ENSP00000329557	A2RUT3	0	UPI000006214F	0	0	0	0	0	0	chr3:g.48617505T>C	0.2025	0.5567
chr3	48624552	rs13063312	G	A	7	152	2435	0.058	A	upstream_gene_variant	MODIFIER	TMEM89	ENSG00000183396	Transcript	ENST00000330862.3	protein_coding	0	0	0	0	0	0	0	0	0	rs13063312	2697	-1	0	SNV	HGNC	HGNC:32372	YES	1	P1	CCDS33751.1	ENSP00000329557	A2RUT3	0	UPI000006214F	0	0	0	0	0	0	chr3:g.48624552G>A	0.1106	0.1649
chr3	48638423	rs13096357	C	A	7	152	2160	0.058	A	intron_variant	MODIFIER	CELSR3	ENSG00000008300	Transcript	ENST00000164024.5	protein_coding	0	34/34	ENST00000164024.5:c.9912-191G>T	0	0	0	0	0	0	rs13096357	0	-1	0	SNV	HGNC	HGNC:3230	YES	1	P1	CCDS2775.1	ENSP00000164024	Q9NYQ7	0	UPI00001AE5A6	0	0	0	0	0	0	chr3:g.48638423C>A	0.15	0.3033
chr3	48645225	rs34638686	C	T	7	152	2151	0.058	T	intron_variant	MODIFIER	CELSR3	ENSG00000008300	Transcript	ENST00000164024.5	protein_coding	0	24/34	ENST00000164024.5:c.7798-16G>A	0	0	0	0	0	0	rs34638686	0	-1	0	SNV	HGNC	HGNC:3230	YES	1	P1	CCDS2775.1	ENSP00000164024	Q9NYQ7	0	UPI00001AE5A6	0	0	0	0	0	0	chr3:g.48645225C>T	0.1354	0.2564
chr3	48670914	rs73078367	C	T	5	152	1736	0.032	T	downstream_gene_variant	MODIFIER	NCKIPSD	ENSG00000213672	Transcript	ENST00000294129.7	protein_coding	0	0	0	0	0	0	0	0	0	rs73078367	2930	-1	0	SNV	HGNC	HGNC:15486	YES	1	0	CCDS2776.1	ENSP00000294129	Q9NZQ3	0	UPI0000135D86	0	1	0	0	0	0	chr3:g.48670914C>T	0.0595	0.0061
chr3	48694054	rs3172494	G	T	5	152	2031	0.032	T	intron_variant	MODIFIER	IP6K2	ENSG00000068745	Transcript	ENST00000328631.10	protein_coding	0	2/5	ENST00000328631.10:c.203-875C>A	0	0	0	0	0	0	rs3172494	0	-1	0	SNV	HGNC	HGNC:17313	YES	1	P1	CCDS2777.1	ENSP00000331103	Q9UHH9	B2RCP4	UPI00000732B2	0	0	0	0	0	0	chr3:g.48694054G>T	0.108	0.1808
chr3	49124851	rs34759087	C	T	5	152	2205	0.032	T	missense_variant	MODERATE	LAMB2	ENSG00000172037	Transcript	ENST00000305544.9	protein_coding	21/32	0	ENST00000305544.9:c.2959G>A	ENSP00000307156.4:p.Glu987Lys	3142/5692	2959/5397	987/1798	E/K	Gag/Aag	rs34759087	0	-1	0	SNV	HGNC	HGNC:6487	YES	1	P1	CCDS2789.1	ENSP00000307156	P55268	A0A024R319	UPI000013EA62	0	1	deleterious	benign	Conserved_Domains:cd00055&Pfam_domain:PF00053&Gene3D:2.10.25.10&SMART_domains:SM00180&SMART_domains:SM00181&Superfamily_domains:SSF57196&Superfamily_domains:SSF57196&PROSITE_profiles:PS50027&hmmpanther:PTHR10574&hmmpanther:PTHR10574:SF36	0	chr3:g.49124851C>T	0.0593	0.0091
chr3	49345492	rs9818758	G	A	3	152	2256	0.019	A	upstream_gene_variant	MODIFIER	USP4	ENSG00000114316	Transcript	ENST00000491791.1	processed_transcript	0	0	0	0	0	0	0	0	0	rs9818758	4780	-1	0	SNV	HGNC	HGNC:12627	0	3	0	0	0	0	0	0	0	0	0	0	0	0	chr3:g.49345492G>A	0.0913	0.0658
chr3	49361826	rs1987628	G	A	5	152	1458	0.032	A	intron_variant	MODIFIER	RHOA	ENSG00000067560	Transcript	ENST00000418115.6	protein_coding	0	4/4	ENST00000418115.6:c.408+670C>T	0	0	0	0	0	0	rs1987628	0	-1	0	SNV	HGNC	HGNC:667	YES	1	P1	CCDS2795.1	ENSP00000400175	P61586	A0A024R324	UPI0000046824	0	1	0	0	0	0	chr3:g.49361826G>A	0.2011	0.211
chr3	49377358	rs7623659	C	T	5	152	1880	0.032	T	intron_variant	MODIFIER	RHOA	ENSG00000067560	Transcript	ENST00000418115.6	protein_coding	0	1/4	ENST00000418115.6:c.-2-1767G>A	0	0	0	0	0	0	rs7623659	0	-1	0	SNV	HGNC	HGNC:667	YES	1	P1	CCDS2795.1	ENSP00000400175	P61586	A0A024R324	UPI0000046824	0	1	0	0	0	0	chr3:g.49377358C>T	0.2177	0.2716
chr3	49377868	rs62259941	G	A	2	152	1925	0.013	A	intron_variant	MODIFIER	RHOA	ENSG00000067560	Transcript	ENST00000418115.6	protein_coding	0	1/4	ENST00000418115.6:c.-2-2277C>T	0	0	0	0	0	0	rs62259941	0	-1	0	SNV	HGNC	HGNC:667	YES	1	P1	CCDS2795.1	ENSP00000400175	P61586	A0A024R324	UPI0000046824	0	1	0	0	0	0	chr3:g.49377868G>A	0.0469	0.0015
chr3	49417897	rs11715915	C	T	5	152	1978	0.032	T	synonymous_variant	LOW	AMT	ENSG00000145020	Transcript	ENST00000273588.8	protein_coding	8/9	0	ENST00000273588.8:c.954G>A	ENSP00000273588.3:p.Arg318%3D	1257/2280	954/1212	318/403	R	cgG/cgA	rs11715915	0	-1	0	SNV	HGNC	HGNC:473	YES	1	P1	CCDS2797.1	ENSP00000273588	P48728	A0A024R2U7	UPI000012B35E	0	1	0	0	hmmpanther:PTHR43757:SF2&hmmpanther:PTHR43757&PIRSF_domain:PIRSF006487&TIGRFAM_domain:TIGR00528&Gene3D:2.40.30.110&Pfam_domain:PF08669&Superfamily_domains:SSF101790&PDB-ENSP_mappings:1wsv.B&PDB-ENSP_mappings:1wsv.A&PDB-ENSP_mappings:1wsr.B&PDB-ENSP_mappings:1wsr.A	0	chr3:g.49417897C>T	0.2013	0.2126
chr3	49418553	rs9859556	G	T	5	150	570	0.032	T	intron_variant	MODIFIER	AMT	ENSG00000145020	Transcript	ENST00000273588.8	protein_coding	0	7/8	ENST00000273588.8:c.877+418C>A	0	0	0	0	0	0	rs9859556	0	-1	0	SNV	HGNC	HGNC:473	YES	1	P1	CCDS2797.1	ENSP00000273588	P48728	A0A024R2U7	UPI000012B35E	0	1	0	0	0	0	chr3:g.49418553G>T	0.2009	0.211
chr3	49433235	rs7646366	G	A	5	152	2582	0.032	A	upstream_gene_variant	MODIFIER	NICN1	ENSG00000145029	Transcript	ENST00000273598.7	protein_coding	0	0	0	0	0	0	0	0	0	rs7646366	3909	-1	0	SNV	HGNC	HGNC:18317	YES	1	P1	CCDS2798.1	ENSP00000273598	Q9BSH3	B2R7Q3	UPI000007135A	0	0	0	0	0	0	chr3:g.49433235G>A	0.2067	0.2337
chr3	49487785	rs111327216	C	T	3	152	625	0.019	T	intron_variant	MODIFIER	DAG1	ENSG00000173402	Transcript	ENST00000545947.5	protein_coding	0	4/5	ENST00000545947.5:c.-117+370C>T	0	0	0	0	0	0	rs111327216	0	1	0	SNV	HGNC	HGNC:2666	YES	5	P1	CCDS2799.1	ENSP00000442600	Q14118	0	UPI000013EDAE	0	1	0	0	0	0	chr3:g.49487785C>T	0.0655	0.0053
chr3	49534707	rs4625	A	G	5	152	2028	0.032	G	3_prime_UTR_variant	MODIFIER	DAG1	ENSG00000173402	Transcript	ENST00000545947.5	protein_coding	6/6	0	ENST00000545947.5:c.*1508A>G	0	4918/5829	0	0	0	0	rs4625	0	1	0	SNV	HGNC	HGNC:2666	YES	5	P1	CCDS2799.1	ENSP00000442600	Q14118	0	UPI000013EDAE	0	1	0	0	0	0	chr3:g.49534707A>G	0.2171	0.2738
chr3	49568755	rs56116382	A	C	2	152	1789	0.013	C	intron_variant	MODIFIER	BSN	ENSG00000164061	Transcript	ENST00000296452.5	protein_coding	0	1/11	ENST00000296452.5:c.224+13929A>C	0	0	0	0	0	0	rs56116382	0	1	0	SNV	HGNC	HGNC:1117	YES	1	P1	CCDS2800.1	ENSP00000296452	Q9UPA5	0	UPI000013E33C	0	0	0	0	0	0	chr3:g.49568755A>C	0.1472	0.2065
chr3	49606579	rs11917431	C	T	4	152	1839	0.026	T	intron_variant	MODIFIER	BSN	ENSG00000164061	Transcript	ENST00000296452.5	protein_coding	0	1/11	ENST00000296452.5:c.225-18396C>T	0	0	0	0	0	0	rs11917431	0	1	0	SNV	HGNC	HGNC:1117	YES	1	P1	CCDS2800.1	ENSP00000296452	Q9UPA5	0	UPI000013E33C	0	0	0	0	0	0	chr3:g.49606579C>T	0.1983	0.2186
chr3	49608773	rs62262670	A	T	2	152	856	0.013	T	intron_variant	MODIFIER	BSN	ENSG00000164061	Transcript	ENST00000296452.5	protein_coding	0	1/11	ENST00000296452.5:c.225-16202A>T	0	0	0	0	0	0	rs62262670	0	1	0	SNV	HGNC	HGNC:1117	YES	1	P1	CCDS2800.1	ENSP00000296452	Q9UPA5	0	UPI000013E33C	0	0	0	0	0	0	chr3:g.49608773A>T	0.0435	0.0015
chr3	49629531	rs1873625	C	A	4	152	2414	0.026	A	intron_variant	MODIFIER	BSN	ENSG00000164061	Transcript	ENST00000296452.5	protein_coding	0	2/11	ENST00000296452.5:c.633+4148C>A	0	0	0	0	0	0	rs1873625	0	1	0	SNV	HGNC	HGNC:1117	YES	1	P1	CCDS2800.1	ENSP00000296452	Q9UPA5	0	UPI000013E33C	0	0	0	0	0	0	chr3:g.49629531C>A	0.1981	0.2179
chr3	49649249	rs6770670	T	C	4	152	2431	0.026	C	intron_variant	MODIFIER	BSN	ENSG00000164061	Transcript	ENST00000296452.5	protein_coding	0	3/11	ENST00000296452.5:c.1519-1363T>C	0	0	0	0	0	0	rs6770670	0	1	0	SNV	HGNC	HGNC:1117	YES	1	P1	CCDS2800.1	ENSP00000296452	Q9UPA5	0	UPI000013E33C	0	0	0	0	0	0	chr3:g.49649249T>C	0.2089	0.2632
chr3	49664550	rs9858542	G	A	4	152	2193	0.026	A	synonymous_variant	LOW	BSN	ENSG00000164061	Transcript	ENST00000296452.5	protein_coding	9/12	0	ENST00000296452.5:c.11736G>A	ENSP00000296452.4:p.Thr3912%3D	11862/15971	11736/11781	3912/3926	T	acG/acA	rs9858542	0	1	0	SNV	HGNC	HGNC:1117	YES	1	P1	CCDS2800.1	ENSP00000296452	Q9UPA5	0	UPI000013E33C	0	0	0	0	hmmpanther:PTHR14113&hmmpanther:PTHR14113:SF1	0	chr3:g.49664550G>A	0.1953	0.2171
chr3	49682296	rs9822268	G	A	4	152	2434	0.026	A	intron_variant	MODIFIER	APEH	ENSG00000164062	Transcript	ENST00000296456.10	protein_coding	0	17/21	ENST00000296456.10:c.1604-52G>A	0	0	0	0	0	0	rs9822268	0	1	0	SNV	HGNC	HGNC:586	YES	1	P1	CCDS2801.1	ENSP00000296456	P13798	A0A024R2U9	UPI00000735A1	0	0	0	0	0	0	chr3:g.49682296G>A	0.2089	0.2632
chr3	49684099	rs3197999	G	A	4	152	2359	0.026	A	missense_variant	MODERATE	MST1	ENSG00000173531	Transcript	ENST00000449682.2	protein_coding	18/18	0	ENST00000449682.2:c.2107C>T	ENSP00000414287.2:p.Arg703Cys	2469/2621	2107/2178	703/725	R/C	Cgc/Tgc	rs3197999&CM087622	0	-1	0	SNV	HGNC	HGNC:7380	YES	1	P1	CCDS33757.2	ENSP00000414287	0	G3XAK1	UPI0000EE2A31	0	1	deleterious	benign	Conserved_Domains:cd00190&Gene3D:2.40.10.10&Gene3D:2.40.10.10&PIRSF_domain:PIRSF001152&PIRSF_domain:PIRSF500185&Pfam_domain:PF00089&SMART_domains:SM00020&Superfamily_domains:SSF50494&PROSITE_profiles:PS50240&hmmpanther:PTHR44106:SF5&hmmpanther:PTHR44106	0	chr3:g.49684099G>A	0.1919	0.2179
chr3	49684365	rs13085791	C	A	4	152	2071	0.026	A	synonymous_variant	LOW	MST1	ENSG00000173531	Transcript	ENST00000449682.2	protein_coding	17/18	0	ENST00000449682.2:c.1965G>T	ENSP00000414287.2:p.Arg655%3D	2327/2621	1965/2178	655/725	R	cgG/cgT	rs13085791	0	-1	0	SNV	HGNC	HGNC:7380	YES	1	P1	CCDS33757.2	ENSP00000414287	0	G3XAK1	UPI0000EE2A31	0	1	0	0	Conserved_Domains:cd00190&Gene3D:2.40.10.10&Gene3D:2.40.10.10&PIRSF_domain:PIRSF001152&PIRSF_domain:PIRSF500185&Pfam_domain:PF00089&SMART_domains:SM00020&Superfamily_domains:SSF50494&PROSITE_profiles:PS50240&hmmpanther:PTHR44106:SF5&hmmpanther:PTHR44106	0	chr3:g.49684365C>A	0.2089	0.2632
chr3	49694428	rs9858213	G	T	4	152	1831	0.026	T	intron_variant	MODIFIER	RNF123	ENSG00000164068	Transcript	ENST00000327697.11	protein_coding	0	3/38	ENST00000327697.11:c.168-2715G>T	0	0	0	0	0	0	rs9858213	0	1	0	SNV	HGNC	HGNC:21148	YES	1	P1	CCDS33758.1	ENSP00000328287	Q5XPI4	0	UPI00001D6A07	0	0	0	0	0	0	chr3:g.49694428G>T	0.1953	0.2171
chr3	49795355	rs73079003	G	A	2	152	2089	0.013	A	missense_variant	MODERATE	CDHR4	ENSG00000187492	Transcript	ENST00000412678.7	protein_coding	8/19	0	ENST00000412678.7:c.872C>T	ENSP00000391409.2:p.Thr291Met	933/2528	872/2367	291/788	T/M	aCg/aTg	rs73079003	0	-1	0	SNV	HGNC	HGNC:34527	YES	1	P1	CCDS46829.1	ENSP00000391409	A6H8M9	0	UPI0001574E5E	0	0	tolerated	benign	Gene3D:2.60.40.60&Prints_domain:PR00205&PROSITE_profiles:PS50268&hmmpanther:PTHR24028&hmmpanther:PTHR24028:SF123&SMART_domains:SM00112&Superfamily_domains:SSF49313&Conserved_Domains:cd11304	0	chr3:g.49795355G>A	0.0619	0.0038
chr3	49840152	rs9858428	G	T	2	152	2218	0.013	T	intron_variant	MODIFIER	TRAIP	ENSG00000183763	Transcript	ENST00000331456.7	protein_coding	0	9/14	ENST00000331456.7:c.795+132C>A	0	0	0	0	0	0	rs9858428	0	-1	0	SNV	HGNC	HGNC:30764	YES	1	P1	CCDS2806.1	ENSP00000328203	Q9BWF2	0	UPI000006FE67	0	1	0	0	0	0	chr3:g.49840152G>T	0.0587	0.0477
chr3	49859185	rs6797500	T	A	2	152	2080	0.013	A	upstream_gene_variant	MODIFIER	TRAIP	ENSG00000183763	Transcript	ENST00000331456.7	protein_coding	0	0	0	0	0	0	0	0	0	rs6797500	2621	-1	0	SNV	HGNC	HGNC:30764	YES	1	P1	CCDS2806.1	ENSP00000328203	Q9BWF2	0	UPI000006FE67	0	1	0	0	0	0	chr3:g.49859185T>A	0.0637	0.115
chr3	49965890	rs12636669	C	T	2	152	1282	0.013	T	intron_variant	MODIFIER	RBM6	ENSG00000004534	Transcript	ENST00000266022.9	protein_coding	0	2/20	ENST00000266022.9:c.45-1580C>T	0	0	0	0	0	0	rs12636669	0	1	0	SNV	HGNC	HGNC:9903	YES	1	P1	CCDS2809.1	ENSP00000266022	P78332	0	UPI000013D6C0	0	0	0	0	0	0	chr3:g.49965890C>T	0.0633	0.1127
chr3	50128130	rs62260771	G	C	2	152	1966	0.013	C	intron_variant&non_coding_transcript_variant	MODIFIER	SEMA3F-AS1	ENSG00000235016	Transcript	ENST00000437204.1	antisense	0	2/3	ENST00000437204.1:n.465-5542C>G	0	0	0	0	0	0	rs62260771	0	-1	0	SNV	HGNC	HGNC:40518	YES	2	0	0	0	0	0	0	0	0	0	0	0	0	chr3:g.50128130G>C	0.0623	0.1082
chr3	50734193	rs73072483	G	A	7	152	1441	0.045	A	intron_variant	MODIFIER	DOCK3	ENSG00000088538	Transcript	ENST00000266037.10	protein_coding	0	1/52	ENST00000266037.10:c.38-44482G>A	0	0	0	0	0	0	rs73072483	0	1	0	SNV	HGNC	HGNC:2989	YES	1	P1	CCDS46835.1	ENSP00000266037	Q8IZD9	0	UPI000007412C	0	0	0	0	0	0	chr3:g.50734193G>A	0.1466	0.0061
chr3	50979528	rs13069365	G	T	3	152	1562	0.019	T	intron_variant	MODIFIER	DOCK3	ENSG00000088538	Transcript	ENST00000266037.10	protein_coding	0	5/52	ENST00000266037.10:c.315+45451G>T	0	0	0	0	0	0	rs13069365	0	1	0	SNV	HGNC	HGNC:2989	YES	1	P1	CCDS46835.1	ENSP00000266037	Q8IZD9	0	UPI000007412C	0	0	0	0	0	0	chr3:g.50979528G>T	0.0707	0.0272
chr3	51062589	rs11920441	T	C	6	152	1523	0.038	C	intron_variant	MODIFIER	DOCK3	ENSG00000088538	Transcript	ENST00000266037.10	protein_coding	0	5/52	ENST00000266037.10:c.316-1859T>C	0	0	0	0	0	0	rs11920441	0	1	0	SNV	HGNC	HGNC:2989	YES	1	P1	CCDS46835.1	ENSP00000266037	Q8IZD9	0	UPI000007412C	0	0	0	0	0	0	chr3:g.51062589T>C	0.2424	0.0666
chr3	51403873	rs73078636	G	A	6	152	1879	0.038	A	intron_variant	MODIFIER	DCAF1	ENSG00000145041	Transcript	ENST00000423656.5	protein_coding	0	22/24	ENST00000423656.5:c.4213-478C>T	0	0	0	0	0	0	rs73078636	0	-1	0	SNV	HGNC	HGNC:30911	YES	5	P4	CCDS74943.1	ENSP00000393183	Q9Y4B6	0	UPI00000716AC	0	0	0	0	0	0	chr3:g.51403873G>A	0.1436	0.0061
chr3	52699090	rs6765687	C	T	7	152	1122	0.045	T	intron_variant	MODIFIER	GLT8D1	ENSG00000016864	Transcript	ENST00000266014.10	protein_coding	0	3/9	ENST00000266014.10:c.116-1156G>A	0	0	0	0	0	0	rs6765687	0	-1	0	SNV	HGNC	HGNC:24870	YES	1	P1	CCDS2862.1	ENSP00000266014	Q68CQ7	A0A024R313	UPI0000032D21	0	0	0	0	0	0	chr3:g.52699090C>T	0.1899	0.0204
chr3	53113560	rs13088281	C	A	2	152	1121	0.013	A	intron_variant	MODIFIER	RFT1	ENSG00000163933	Transcript	ENST00000296292.8	protein_coding	0	6/12	ENST00000296292.8:c.697-1652G>T	0	0	0	0	0	0	rs13088281	0	-1	0	SNV	HGNC	HGNC:30220	YES	1	P1	CCDS2869.1	ENSP00000296292	Q96AA3	0	UPI000000DA67	0	1	0	0	0	0	chr3:g.53113560C>A	0.0765	0.0113
chr3	53267953	rs9854669	G	A	3	150	622	0.019	A	intergenic_variant	MODIFIER	0	0	0	0	0	0	0	0	0	0	0	0	0	0	rs9854669	0	0	0	SNV	0	0	0	0	0	0	0	0	0	0	0	0	0	0	0	0	chr3:g.53267953G>A	0.3758	0.4947
chr3	53541701	rs9821489	G	A	5	152	1919	0.032	A	intron_variant	MODIFIER	CACNA1D	ENSG00000157388	Transcript	ENST00000288139.10	protein_coding	0	3/48	ENST00000288139.10:c.483+39981G>A	0	0	0	0	0	0	rs9821489	0	1	0	SNV	HGNC	HGNC:1391	YES	1	P3	CCDS2872.1	ENSP00000288139	Q01668	0	UPI000005031A	0	1	0	0	0	0	chr3:g.53541701G>A	0.1845	0.5938
chr3	53556438	rs9814480	C	T	5	152	1493	0.032	T	intron_variant	MODIFIER	CACNA1D	ENSG00000157388	Transcript	ENST00000288139.10	protein_coding	0	3/48	ENST00000288139.10:c.483+54718C>T	0	0	0	0	0	0	rs9814480	0	1	0	SNV	HGNC	HGNC:1391	YES	1	P3	CCDS2872.1	ENSP00000288139	Q01668	0	UPI000005031A	0	1	0	0	0	0	chr3:g.53556438C>T	0.2179	0.5106
chr3	53796740	rs3774605	G	A	5	150	945	0.032	A	intron_variant	MODIFIER	CACNA1D	ENSG00000157388	Transcript	ENST00000288139.10	protein_coding	0	41/48	ENST00000288139.10:c.4984-3509G>A	0	0	0	0	0	0	rs3774605	0	1	0	SNV	HGNC	HGNC:1391	YES	1	P3	CCDS2872.1	ENSP00000288139	Q01668	0	UPI000005031A	0	1	0	0	0	0	chr3:g.53796740G>A	0.263	0.3964
chr3	55116650	rs1458979	A	G	6	152	1900	0.038	G	intergenic_variant	MODIFIER	0	0	0	0	0	0	0	0	0	0	0	0	0	0	rs1458979	0	0	0	SNV	0	0	0	0	0	0	0	0	0	0	0	0	0	0	0	0	chr3:g.55116650A>G	0.384	0.4592
chr3	56536879	rs7625428	C	T	2	152	1519	0.013	T	intergenic_variant	MODIFIER	0	0	0	0	0	0	0	0	0	0	0	0	0	0	rs7625428	0	0	0	SNV	0	0	0	0	0	0	0	0	0	0	0	0	0	0	0	0	chr3:g.56536879C>T	0.2812	0.1104
chr3	59953647	rs3772458	G	T	3	152	2310	0.026	T	intron_variant	MODIFIER	FHIT	ENSG00000189283	Transcript	ENST00000492590.6	protein_coding	0	7/9	ENST00000492590.6:c.280-31233C>A	0	0	0	0	0	0	rs3772458	0	-1	0	SNV	HGNC	HGNC:3701	YES	1	P1	CCDS2894.1	ENSP00000418582	P49789	A0A024R366	UPI000000160B	0	1	0	0	0	0	chr3:g.59953647G>T	0.353	0.0741
chr3	59980430	rs7640107	C	T	3	152	2096	0.026	T	intron_variant	MODIFIER	FHIT	ENSG00000189283	Transcript	ENST00000492590.6	protein_coding	0	7/9	ENST00000492590.6:c.279+30941G>A	0	0	0	0	0	0	rs7640107	0	-1	0	SNV	HGNC	HGNC:3701	YES	1	P1	CCDS2894.1	ENSP00000418582	P49789	A0A024R366	UPI000000160B	0	1	0	0	0	0	chr3:g.59980430C>T	0.3508	0.1407
chr3	60777523	rs11919041	G	T	4	152	1516	0.026	T	intron_variant	MODIFIER	FHIT	ENSG00000189283	Transcript	ENST00000492590.6	protein_coding	0	4/9	ENST00000492590.6:c.-18+44396C>A	0	0	0	0	0	0	rs11919041	0	-1	0	SNV	HGNC	HGNC:3701	YES	1	P1	CCDS2894.1	ENSP00000418582	P49789	A0A024R366	UPI000000160B	0	1	0	0	0	0	chr3:g.60777523G>T	0.2584	0.4546
chr3	66173478	rs145763646	G	A	2	152	2302	0.013	A	intron_variant	MODIFIER	SLC25A26	ENSG00000144741	Transcript	ENST00000354883.10	protein_coding	0	1/10	ENST00000354883.10:c.-354+39494G>A	0	0	0	0	0	0	rs145763646	0	1	0	SNV	HGNC	HGNC:20661	YES	2	P1	CCDS2905.2	ENSP00000346955	Q70HW3	0	UPI000003615A	0	1	0	0	0	0	chr3:g.66173478G>A	0.1018	0.1952
chr3	68184797	rs11716986	A	G	6	152	1586	0.038	G	intron_variant	MODIFIER	FAM19A1	ENSG00000183662	Transcript	ENST00000478136.6	protein_coding	0	2/4	ENST00000478136.6:c.118+178053A>G	0	0	0	0	0	0	rs11716986	0	1	0	SNV	HGNC	HGNC:21587	YES	1	P1	CCDS54606.1	ENSP00000418575	Q7Z5A9	0	UPI00001B3DB2	0	0	0	0	0	0	chr3:g.68184797A>G	0.1084	0.0552
chr3	69781523	rs9825958	C	T	3	152	2072	0.019	T	intron_variant	MODIFIER	MITF	ENSG00000187098	Transcript	ENST00000448226.7	protein_coding	0	1/9	ENST00000448226.7:c.104+41822C>T	0	0	0	0	0	0	rs9825958	0	1	0	SNV	HGNC	HGNC:7105	YES	5	A1	CCDS87108.1	ENSP00000391803	O75030	0	UPI000012F16A	0	1	0	0	0	0	chr3:g.69781523C>T	0.1951	0.1823
chr3	69792729	rs17006441	C	A	3	152	885	0.019	A	intron_variant	MODIFIER	MITF	ENSG00000187098	Transcript	ENST00000448226.7	protein_coding	0	1/9	ENST00000448226.7:c.104+53028C>A	0	0	0	0	0	0	rs17006441	0	1	0	SNV	HGNC	HGNC:7105	YES	5	A1	CCDS87108.1	ENSP00000391803	O75030	0	UPI000012F16A	0	1	0	0	0	0	chr3:g.69792729C>A	0.2137	0.2292
chr3	70414179	rs1024889	A	G	2	152	1211	0.013	G	intron_variant&non_coding_transcript_variant	MODIFIER	SAMMSON	ENSG00000240405	Transcript	ENST00000641053.1	lincRNA	0	2/3	ENST00000641053.1:n.234-48381A>G	0	0	0	0	0	0	rs1024889	0	1	0	SNV	HGNC	HGNC:49644	0	0	0	0	0	0	0	0	0	0	0	0	0	0	chr3:g.70414179A>G	0.1566	0.1392
chr3	70563243	rs56217315	G	T	2	152	1181	0.013	T	intergenic_variant	MODIFIER	0	0	0	0	0	0	0	0	0	0	0	0	0	0	rs56217315	0	0	0	SNV	0	0	0	0	0	0	0	0	0	0	0	0	0	0	0	0	chr3:g.70563243G>T	0.1755	0.0461
chr3	70841137	rs2196356	G	C	4	152	1216	0.026	C	regulatory_region_variant	MODIFIER	0	0	RegulatoryFeature	ENSR00000690446	promoter_flanking_region	0	0	0	0	0	0	0	0	0	rs2196356	0	0	0	SNV	0	0	0	0	0	0	0	0	0	0	0	0	0	0	0	0	chr3:g.70841137G>C	0.1851	0.2073
chr3	70905122	rs11919835	G	C	5	152	1867	0.032	C	intergenic_variant	MODIFIER	0	0	0	0	0	0	0	0	0	0	0	0	0	0	rs11919835	0	0	0	SNV	0	0	0	0	0	0	0	0	0	0	0	0	0	0	0	0	chr3:g.70905122G>C	0.3239	0.2958
chr3	70919280	rs13094887	A	T	4	152	2036	0.026	T	intergenic_variant	MODIFIER	0	0	0	0	0	0	0	0	0	0	0	0	0	0	rs13094887	0	0	0	SNV	0	0	0	0	0	0	0	0	0	0	0	0	0	0	0	0	chr3:g.70919280A>T	0.1921	0.2844
chr3	71433933	rs62246017	G	A	5	152	2006	0.032	A	intron_variant	MODIFIER	AC097634.4	ENSG00000285708	Transcript	ENST00000647725.1	protein_coding	0	7/25	ENST00000647725.1:c.-290+59493C>T	0	0	0	0	0	0	rs62246017	0	-1	0	SNV	Clone_based_ensembl_gene	0	YES	0	P1	CCDS2914.1	ENSP00000497585	0	Q548T7	UPI0000001041	0	0	0	0	0	0	chr3:g.71433933G>A	0.1494	0.0825
chr3	71496019	rs11720523	C	A	5	152	1688	0.032	A	intron_variant	MODIFIER	AC097634.4	ENSG00000285708	Transcript	ENST00000647725.1	protein_coding	0	6/25	ENST00000647725.1:c.-419-2464G>T	0	0	0	0	0	0	rs11720523	0	-1	0	SNV	Clone_based_ensembl_gene	0	YES	0	P1	CCDS2914.1	ENSP00000497585	0	Q548T7	UPI0000001041	0	0	0	0	0	0	chr3:g.71496019C>A	0.231	0.2746
chr3	71529586	rs7624274	T	A	5	152	2206	0.032	A	intron_variant	MODIFIER	AC097634.4	ENSG00000285708	Transcript	ENST00000647725.1	protein_coding	0	6/25	ENST00000647725.1:c.-419-36031A>T	0	0	0	0	0	0	rs7624274	0	-1	0	SNV	Clone_based_ensembl_gene	0	YES	0	P1	CCDS2914.1	ENSP00000497585	0	Q548T7	UPI0000001041	0	0	0	0	0	0	chr3:g.71529586T>A	0.1931	0.1331
chr3	71529871	rs7610856	C	A	5	152	2325	0.032	A	intron_variant	MODIFIER	AC097634.4	ENSG00000285708	Transcript	ENST00000647725.1	protein_coding	0	6/25	ENST00000647725.1:c.-419-36316G>T	0	0	0	0	0	0	rs7610856	0	-1	0	SNV	Clone_based_ensembl_gene	0	YES	0	P1	CCDS2914.1	ENSP00000497585	0	Q548T7	UPI0000001041	0	0	0	0	0	0	chr3:g.71529871C>A	0.1919	0.1316
chr3	71591625	rs1529675	A	G	4	152	1642	0.026	G	intron_variant	MODIFIER	AC097634.4	ENSG00000285708	Transcript	ENST00000647725.1	protein_coding	0	6/25	ENST00000647725.1:c.-419-98070T>C	0	0	0	0	0	0	rs1529675	0	-1	0	SNV	Clone_based_ensembl_gene	0	YES	0	P1	CCDS2914.1	ENSP00000497585	0	Q548T7	UPI0000001041	0	0	0	0	0	0	chr3:g.71591625A>G	0.2091	0.2315
chr3	71599717	rs853866	T	A	4	152	1169	0.026	A	intron_variant	MODIFIER	AC097634.4	ENSG00000285708	Transcript	ENST00000647725.1	protein_coding	0	6/25	ENST00000647725.1:c.-420+90293A>T	0	0	0	0	0	0	rs853866	0	-1	0	SNV	Clone_based_ensembl_gene	0	YES	0	P1	CCDS2914.1	ENSP00000497585	0	Q548T7	UPI0000001041	0	0	0	0	0	0	chr3:g.71599717T>A	0.2081	0.2171
chr3	71617912	rs830643	G	A	4	152	1724	0.026	A	intron_variant	MODIFIER	AC097634.4	ENSG00000285708	Transcript	ENST00000647725.1	protein_coding	0	6/25	ENST00000647725.1:c.-420+72098C>T	0	0	0	0	0	0	rs830643	0	-1	0	SNV	Clone_based_ensembl_gene	0	YES	0	P1	CCDS2914.1	ENSP00000497585	0	Q548T7	UPI0000001041	0	0	0	0	0	0	chr3:g.71617912G>A	0.2652	0.4274
chr3	71626272	rs862687	G	A	6	152	1747	0.038	A	intron_variant	MODIFIER	AC097634.4	ENSG00000285708	Transcript	ENST00000647725.1	protein_coding	0	6/25	ENST00000647725.1:c.-420+63738C>T	0	0	0	0	0	0	rs862687	0	-1	0	SNV	Clone_based_ensembl_gene	0	YES	0	P1	CCDS2914.1	ENSP00000497585	0	Q548T7	UPI0000001041	0	0	0	0	0	0	chr3:g.71626272G>A	0.249	0.3585
chr3	71628830	rs17663165	C	A	4	152	1275	0.026	A	intron_variant	MODIFIER	AC097634.4	ENSG00000285708	Transcript	ENST00000647725.1	protein_coding	0	6/25	ENST00000647725.1:c.-420+61180G>T	0	0	0	0	0	0	rs17663165	0	-1	0	SNV	Clone_based_ensembl_gene	0	YES	0	P1	CCDS2914.1	ENSP00000497585	0	Q548T7	UPI0000001041	0	0	0	0	0	0	chr3:g.71628830C>A	0.1777	0.1021
chr3	73795401	rs77373510	C	T	5	152	1797	0.032	T	regulatory_region_variant	MODIFIER	0	0	RegulatoryFeature	ENSR00000691258	enhancer	0	0	0	0	0	0	0	0	0	rs77373510	0	0	0	SNV	0	0	0	0	0	0	0	0	0	0	0	0	0	0	0	0	chr3:g.73795401C>T	0.0331	0.0008
chr3	74959868	rs11712680	A	C	3	152	890	0.019	C	intergenic_variant	MODIFIER	0	0	0	0	0	0	0	0	0	0	0	0	0	0	rs11712680	0	0	0	SNV	0	0	0	0	0	0	0	0	0	0	0	0	0	0	0	0	chr3:g.74959868A>C	0.1288	0.0106
chr3	77272419	rs11924337	G	C	3	152	1646	0.019	C	intron_variant	MODIFIER	ROBO2	ENSG00000185008	Transcript	ENST00000487694.7	protein_coding	0	3/26	ENST00000487694.7:c.436+174079G>C	0	0	0	0	0	0	rs11924337	0	1	0	SNV	HGNC	HGNC:10250	YES	5	A2	CCDS54609.1	ENSP00000417335	Q9HCK4	0	UPI0000D891EC	0	1	0	0	0	0	chr3:g.77272419G>C	0.1765	0.1702
chr3	77668605	rs7642482	A	G	3	152	1942	0.019	G	intergenic_variant	MODIFIER	0	0	0	0	0	0	0	0	0	0	0	0	0	0	rs7642482	0	0	0	SNV	0	0	0	0	0	0	0	0	0	0	0	0	0	0	0	0	chr3:g.77668605A>G	0.1072	0.0053
chr3	78544763	rs73117594	G	T	3	152	2073	0.019	T	intergenic_variant	MODIFIER	0	0	0	0	0	0	0	0	0	0	0	0	0	0	rs73117594	0	0	0	SNV	0	0	0	0	0	0	0	0	0	0	0	0	0	0	0	0	chr3:g.78544763G>T	0.0459	0.0068
chr3	82939776	rs7617181	G	A	2	152	2237	0.013	A	intergenic_variant	MODIFIER	0	0	0	0	0	0	0	0	0	0	0	0	0	0	rs7617181	0	0	0	SNV	0	0	0	0	0	0	0	0	0	0	0	0	0	0	0	0	chr3:g.82939776G>A	0.276	0.6891
chr3	84948747	rs1472302	C	T	4	152	1230	0.026	T	intergenic_variant	MODIFIER	0	0	0	0	0	0	0	0	0	0	0	0	0	0	rs1472302	0	0	0	SNV	0	0	0	0	0	0	0	0	0	0	0	0	0	0	0	0	chr3:g.84948747C>T	0.2021	0.0424
chr3	84960888	rs424029	G	A	2	152	1898	0.013	A	intron_variant	MODIFIER	CADM2	ENSG00000175161	Transcript	ENST00000407528.6	protein_coding	0	1/9	ENST00000407528.6:c.61+1220G>A	0	0	0	0	0	0	rs424029	0	1	0	SNV	HGNC	HGNC:29849	0	1	P4	CCDS54614.1	ENSP00000384575	Q8N3J6	0	UPI000006DE82	0	0	0	0	0	0	chr3:g.84960888G>A	0.0461	0.0628
chr3	85187275	rs1376935	G	A	7	150	914	0.045	A	intron_variant	MODIFIER	CADM2	ENSG00000175161	Transcript	ENST00000407528.6	protein_coding	0	1/9	ENST00000407528.6:c.61+227607G>A	0	0	0	0	0	0	rs1376935	0	1	0	SNV	HGNC	HGNC:29849	0	1	P4	CCDS54614.1	ENSP00000384575	Q8N3J6	0	UPI000006DE82	0	0	0	0	0	0	chr3:g.85187275G>A	0.1386	0.0113
chr3	85371574	rs9854869	C	A	6	152	622	0.038	A	intron_variant	MODIFIER	CADM2	ENSG00000175161	Transcript	ENST00000407528.6	protein_coding	0	1/9	ENST00000407528.6:c.61+411906C>A	0	0	0	0	0	0	rs9854869	0	1	0	SNV	HGNC	HGNC:29849	0	1	P4	CCDS54614.1	ENSP00000384575	Q8N3J6	0	UPI000006DE82	0	0	0	0	0	0	chr3:g.85371574C>A	0.1122	0.0182
chr3	85742987	rs7355953	T	C	3	152	1469	0.019	C	intron_variant	MODIFIER	CADM2	ENSG00000175161	Transcript	ENST00000405615.2	protein_coding	0	1/9	ENST00000405615.2:c.67+16439T>C	0	0	0	0	0	0	rs7355953	0	1	0	SNV	HGNC	HGNC:29849	YES	1	0	CCDS33792.1	ENSP00000384193	Q8N3J6	0	UPI000013F077	0	0	0	0	0	0	chr3:g.85742987T>C	0.1	0.0371
chr3	85758440	rs13078960	T	G	2	152	1395	0.013	G	intron_variant	MODIFIER	CADM2	ENSG00000175161	Transcript	ENST00000405615.2	protein_coding	0	1/9	ENST00000405615.2:c.67+31892T>G	0	0	0	0	0	0	rs13078960	0	1	0	SNV	HGNC	HGNC:29849	YES	1	0	CCDS33792.1	ENSP00000384193	Q8N3J6	0	UPI000013F077	0	0	0	0	0	0	chr3:g.85758440T>G	0.0887	0.0424
chr3	85760275	rs13068138	C	T	2	152	923	0.013	T	intron_variant	MODIFIER	CADM2	ENSG00000175161	Transcript	ENST00000405615.2	protein_coding	0	1/9	ENST00000405615.2:c.67+33727C>T	0	0	0	0	0	0	rs13068138	0	1	0	SNV	HGNC	HGNC:29849	YES	1	0	CCDS33792.1	ENSP00000384193	Q8N3J6	0	UPI000013F077	0	0	0	0	0	0	chr3:g.85760275C>T	0.0885	0.0393
chr3	85771031	rs13098327	G	A	2	152	1365	0.013	A	intron_variant	MODIFIER	CADM2	ENSG00000175161	Transcript	ENST00000405615.2	protein_coding	0	1/9	ENST00000405615.2:c.68-31016G>A	0	0	0	0	0	0	rs13098327	0	1	0	SNV	HGNC	HGNC:29849	YES	1	0	CCDS33792.1	ENSP00000384193	Q8N3J6	0	UPI000013F077	0	0	0	0	0	0	chr3:g.85771031G>A	0.0889	0.0424
chr3	85777586	rs9852127	G	A	2	152	1609	0.013	A	intron_variant	MODIFIER	CADM2	ENSG00000175161	Transcript	ENST00000405615.2	protein_coding	0	1/9	ENST00000405615.2:c.68-24461G>A	0	0	0	0	0	0	rs9852127	0	1	0	SNV	HGNC	HGNC:29849	YES	1	0	CCDS33792.1	ENSP00000384193	Q8N3J6	0	UPI000013F077	0	0	0	0	0	0	chr3:g.85777586G>A	0.0911	0.0514
chr3	85793191	rs9852859	T	C	2	152	1499	0.013	C	intron_variant	MODIFIER	CADM2	ENSG00000175161	Transcript	ENST00000405615.2	protein_coding	0	1/9	ENST00000405615.2:c.68-8856T>C	0	0	0	0	0	0	rs9852859	0	1	0	SNV	HGNC	HGNC:29849	YES	1	0	CCDS33792.1	ENSP00000384193	Q8N3J6	0	UPI000013F077	0	0	0	0	0	0	chr3:g.85793191T>C	0.0889	0.0424
chr3	85811914	rs9818122	T	C	2	150	529	0.013	C	intron_variant	MODIFIER	CADM2	ENSG00000175161	Transcript	ENST00000405615.2	protein_coding	0	2/9	ENST00000405615.2:c.217+9718T>C	0	0	0	0	0	0	rs9818122	0	1	0	SNV	HGNC	HGNC:29849	YES	1	0	CCDS33792.1	ENSP00000384193	Q8N3J6	0	UPI000013F077	0	0	0	0	0	0	chr3:g.85811914T>C	0.154	0.2542
chr3	85835000	rs13078807	A	G	2	152	1233	0.013	G	intron_variant	MODIFIER	CADM2	ENSG00000175161	Transcript	ENST00000405615.2	protein_coding	0	2/9	ENST00000405615.2:c.217+32804A>G	0	0	0	0	0	0	rs13078807	0	1	0	SNV	HGNC	HGNC:29849	YES	1	0	CCDS33792.1	ENSP00000384193	Q8N3J6	0	UPI000013F077	0	0	0	0	0	0	chr3:g.85835000A>G	0.0877	0.0378
chr3	88998609	rs60942712	G	T	2	152	1755	0.013	T	intergenic_variant	MODIFIER	0	0	0	0	0	0	0	0	0	0	0	0	0	0	rs60942712	0	0	0	SNV	0	0	0	0	0	0	0	0	0	0	0	0	0	0	0	0	chr3:g.88998609G>T	0.0581	0.0061
chr3	90436001	rs35150875	G	A	3	152	2009	0.019	A	intergenic_variant	MODIFIER	0	0	0	0	0	0	0	0	0	0	0	0	0	0	rs35150875	0	0	0	SNV	0	0	0	0	0	0	0	0	0	0	0	0	0	0	0	0	chr3:g.90436001G>A	0.0641	0.003
chr3	94426272	rs73166548	G	T	4	152	2413	0.026	T	regulatory_region_variant	MODIFIER	0	0	RegulatoryFeature	ENSR00000693524	open_chromatin_region	0	0	0	0	0	0	0	0	0	rs73166548	0	0	0	SNV	0	0	0	0	0	0	0	0	0	0	0	0	0	0	0	0	chr3:g.94426272G>T	0.1126	0.0076
chr3	100919027	rs9860250	A	G	4	152	2199	0.026	G	intron_variant	MODIFIER	ABI3BP	ENSG00000154175	Transcript	ENST00000284322.9	protein_coding	0	2/34	ENST00000284322.9:c.280+7275T>C	0	0	0	0	0	0	rs9860250	0	-1	0	SNV	HGNC	HGNC:17265	YES	1	P2	CCDS46880.1	ENSP00000284322	Q7Z7G0	0	UPI000011C136	0	0	0	0	0	0	chr3:g.100919027A>G	0.0847	0.0681
chr3	100932085	rs9843102	G	A	4	152	1417	0.026	A	intron_variant	MODIFIER	ABI3BP	ENSG00000154175	Transcript	ENST00000284322.9	protein_coding	0	1/34	ENST00000284322.9:c.101-5604C>T	0	0	0	0	0	0	rs9843102	0	-1	0	SNV	HGNC	HGNC:17265	YES	1	P2	CCDS46880.1	ENSP00000284322	Q7Z7G0	0	UPI000011C136	0	0	0	0	0	0	chr3:g.100932085G>A	0.0687	0.0098
chr3	101548541	rs13062095	T	C	2	152	1372	0.013	C	intergenic_variant	MODIFIER	0	0	0	0	0	0	0	0	0	0	0	0	0	0	rs13062095	0	0	0	SNV	0	0	0	0	0	0	0	0	0	0	0	0	0	0	0	0	chr3:g.101548541T>C	0.1959	0.0106
chr3	104508518	rs2961333	T	A	6	150	728	0.039	A	intergenic_variant	MODIFIER	0	0	0	0	0	0	0	0	0	0	0	0	0	0	rs2961333	0	0	0	SNV	0	0	0	0	0	0	0	0	0	0	0	0	0	0	0	0	chr3:g.104508518T>A	0.0709	0.0348
chr3	106053193	rs60328885	G	A	2	150	505	0.013	A	intergenic_variant	MODIFIER	0	0	0	0	0	0	0	0	0	0	0	0	0	0	rs60328885	0	0	0	SNV	0	0	0	0	0	0	0	0	0	0	0	0	0	0	0	0	chr3:g.106053193G>A	0.1006	0.062
chr3	107527938	rs507078	G	T	7	152	1395	0.045	T	intron_variant	MODIFIER	BBX	ENSG00000114439	Transcript	ENST00000325805.13	protein_coding	0	2/17	ENST00000325805.13:c.-84+1540G>T	0	0	0	0	0	0	rs507078	0	1	0	SNV	HGNC	HGNC:14422	YES	1	A2	CCDS46881.1	ENSP00000319974	Q8WY36	0	UPI000007315E	0	0	0	0	0	0	chr3:g.107527938G>T	0.1835	0.3328
chr3	107534154	rs583593	G	A	7	152	1330	0.045	A	intron_variant	MODIFIER	BBX	ENSG00000114439	Transcript	ENST00000325805.13	protein_coding	0	2/17	ENST00000325805.13:c.-84+7756G>A	0	0	0	0	0	0	rs583593	0	1	0	SNV	HGNC	HGNC:14422	YES	1	A2	CCDS46881.1	ENSP00000319974	Q8WY36	0	UPI000007315E	0	0	0	0	0	0	chr3:g.107534154G>A	0.1893	0.3555
chr3	107576545	rs600011	A	C	5	152	1042	0.032	C	intron_variant	MODIFIER	BBX	ENSG00000114439	Transcript	ENST00000325805.13	protein_coding	0	2/17	ENST00000325805.13:c.-84+50147A>C	0	0	0	0	0	0	rs600011	0	1	0	SNV	HGNC	HGNC:14422	YES	1	A2	CCDS46881.1	ENSP00000319974	Q8WY36	0	UPI000007315E	0	0	0	0	0	0	chr3:g.107576545A>C	0.1418	0.1823
chr3	107577781	rs28513882	G	A	6	152	1760	0.038	A	intron_variant	MODIFIER	BBX	ENSG00000114439	Transcript	ENST00000325805.13	protein_coding	0	2/17	ENST00000325805.13:c.-84+51383G>A	0	0	0	0	0	0	rs28513882	0	1	0	SNV	HGNC	HGNC:14422	YES	1	A2	CCDS46881.1	ENSP00000319974	Q8WY36	0	UPI000007315E	0	0	0	0	0	0	chr3:g.107577781G>A	0.0733	0.053
chr3	107666821	rs28447555	C	T	6	152	1234	0.038	T	intron_variant	MODIFIER	BBX	ENSG00000114439	Transcript	ENST00000325805.13	protein_coding	0	3/17	ENST00000325805.13:c.-10+20912C>T	0	0	0	0	0	0	rs28447555	0	1	0	SNV	HGNC	HGNC:14422	YES	1	A2	CCDS46881.1	ENSP00000319974	Q8WY36	0	UPI000007315E	0	0	0	0	0	0	chr3:g.107666821C>T	0.0601	0.0159
chr3	108101216	rs7640424	C	T	3	152	2176	0.019	T	intergenic_variant	MODIFIER	0	0	0	0	0	0	0	0	0	0	0	0	0	0	rs7640424	0	0	0	SNV	0	0	0	0	0	0	0	0	0	0	0	0	0	0	0	0	chr3:g.108101216C>T	0.1228	0.0136
chr3	108353954	rs11711542	C	T	2	152	1648	0.013	T	intron_variant	MODIFIER	HHLA2	ENSG00000114455	Transcript	ENST00000357759.9	protein_coding	0	4/9	ENST00000357759.9:c.418+174C>T	0	0	0	0	0	0	rs11711542	0	1	0	SNV	HGNC	HGNC:4905	YES	1	P3	CCDS46883.1	ENSP00000350402	Q9UM44	0	UPI0000073CD9	0	0	0	0	0	0	chr3:g.108353954C>T	0.1106	0.0764
chr3	108391145	rs60785803	C	T	3	152	1500	0.019	T	intron_variant	MODIFIER	MYH15	ENSG00000144821	Transcript	ENST00000273353.3	protein_coding	0	38/41	ENST00000273353.3:c.5490+615G>A	0	0	0	0	0	0	rs60785803	0	-1	0	SNV	HGNC	HGNC:31073	YES	1	P1	CCDS43127.1	ENSP00000273353	Q9Y2K3	0	UPI0000253B6F	0	0	0	0	0	0	chr3:g.108391145C>T	0.1378	0.2451
chr3	108393673	rs75064307	C	T	2	152	1718	0.013	T	intron_variant	MODIFIER	MYH15	ENSG00000144821	Transcript	ENST00000273353.3	protein_coding	0	37/41	ENST00000273353.3:c.5319+358G>A	0	0	0	0	0	0	rs75064307	0	-1	0	SNV	HGNC	HGNC:31073	YES	1	P1	CCDS43127.1	ENSP00000273353	Q9Y2K3	0	UPI0000253B6F	0	0	0	0	0	0	chr3:g.108393673C>T	0.0729	0.0083
chr3	108524704	rs2603127	G	A	3	152	1317	0.019	A	intron_variant	MODIFIER	MYH15	ENSG00000144821	Transcript	ENST00000273353.3	protein_coding	0	1/41	ENST00000273353.3:c.3+4559C>T	0	0	0	0	0	0	rs2603127	0	-1	0	SNV	HGNC	HGNC:31073	YES	1	P1	CCDS43127.1	ENSP00000273353	Q9Y2K3	0	UPI0000253B6F	0	0	0	0	0	0	chr3:g.108524704G>A	0.0797	0.0159
chr3	110488736	rs10511286	A	T	6	152	1210	0.038	T	intergenic_variant	MODIFIER	0	0	0	0	0	0	0	0	0	0	0	0	0	0	rs10511286	0	0	0	SNV	0	0	0	0	0	0	0	0	0	0	0	0	0	0	0	0	chr3:g.110488736A>T	0.1837	0.1195
chr3	111151943	rs75754256	G	A	5	150	975	0.032	A	intron_variant	MODIFIER	NECTIN3	ENSG00000177707	Transcript	ENST00000493615.5	protein_coding	0	7/8	ENST00000493615.5:c.1221+4459G>A	0	0	0	0	0	0	rs75754256	0	1	0	SNV	HGNC	HGNC:17664	0	2	0	CCDS58843.1	ENSP00000420579	Q9NQS3	0	UPI0000E5A846	0	0	0	0	0	0	chr3:g.111151943G>A	0.027	0
chr3	111911940	rs16858828	A	C	2	152	1500	0.013	C	intron_variant	MODIFIER	PHLDB2	ENSG00000144824	Transcript	ENST00000431670.6	protein_coding	0	2/17	ENST00000431670.6:c.1336-1379A>C	0	0	0	0	0	0	rs16858828	0	1	0	SNV	HGNC	HGNC:29573	YES	1	A2	CCDS46886.1	ENSP00000405405	Q86SQ0	0	UPI0000457152	0	0	0	0	0	0	chr3:g.111911940A>C	0.1104	0.1899
chr3	114851480	rs78705757	A	C	2	152	574	0.013	C	intron_variant	MODIFIER	ZBTB20	ENSG00000181722	Transcript	ENST00000357258.8	protein_coding	0	3/9	ENST00000357258.8:c.-472+48824T>G	0	0	0	0	0	0	rs78705757	0	-1	0	SNV	HGNC	HGNC:13503	0	1	P3	CCDS2981.1	ENSP00000349803	Q9HC78	0	UPI000007179D	0	1	0	0	0	0	chr3:g.114851480A>C	0.0294	0.0219
chr3	115014709	rs116493405	G	A	2	152	903	0.013	A	intron_variant	MODIFIER	ZBTB20	ENSG00000181722	Transcript	ENST00000357258.8	protein_coding	0	1/9	ENST00000357258.8:c.-561-40293C>T	0	0	0	0	0	0	rs116493405	0	-1	0	SNV	HGNC	HGNC:13503	0	1	P3	CCDS2981.1	ENSP00000349803	Q9HC78	0	UPI000007179D	0	1	0	0	0	0	chr3:g.115014709G>A	0.029	0.0015
chr3	115350302	rs10514758	T	G	6	152	1454	0.038	G	regulatory_region_variant	MODIFIER	0	0	RegulatoryFeature	ENSR00000697160	enhancer	0	0	0	0	0	0	0	0	0	rs10514758	0	0	0	SNV	0	0	0	0	0	0	0	0	0	0	0	0	0	0	0	0	chr3:g.115350302T>G	0.1426	0.3759
chr3	119402832	rs75203710	T	C	2	152	1200	0.013	C	intron_variant	MODIFIER	ARHGAP31	ENSG00000031081	Transcript	ENST00000264245.8	protein_coding	0	10/11	ENST00000264245.8:c.1645+435T>C	0	0	0	0	0	0	rs75203710	0	1	0	SNV	HGNC	HGNC:29216	YES	1	P1	CCDS43135.1	ENSP00000264245	Q2M1Z3	0	UPI00001C1DFD	0	1	0	0	0	0	chr3:g.119402832T>C	0.0365	0.0061
chr3	119429111	rs16829840	C	T	2	152	1210	0.013	T	3_prime_UTR_variant	MODIFIER	TMEM39A	ENSG00000176142	Transcript	ENST00000319172.10	protein_coding	9/9	0	ENST00000319172.10:c.*2870G>A	0	4691/4853	0	0	0	0	rs16829840	0	-1	0	SNV	HGNC	HGNC:25600	YES	1	P1	CCDS2987.1	ENSP00000326063	Q9NV64	0	UPI00000715E5	0	0	0	0	0	0	chr3:g.119429111C>T	0.1332	0.407
chr3	119501087	rs2293370	G	A	7	152	1878	0.058	A	intron_variant	MODIFIER	TIMMDC1	ENSG00000113845	Transcript	ENST00000494664.5	protein_coding	0	2/6	ENST00000494664.5:c.360+227G>A	0	0	0	0	0	0	rs2293370	0	1	0	SNV	HGNC	HGNC:1321	YES	1	P1	CCDS33831.1	ENSP00000418803	Q9NPL8	0	UPI0000037B46	0	1	0	0	0	0	chr3:g.119501087G>A	0.2071	0.1747
chr3	119503609	rs1131265	G	C	7	152	1470	0.058	C	synonymous_variant	LOW	TIMMDC1	ENSG00000113845	Transcript	ENST00000494664.5	protein_coding	3/7	0	ENST00000494664.5:c.438G>C	ENSP00000418803.1:p.Val146%3D	640/2394	438/858	146/285	V	gtG/gtC	rs1131265	0	1	0	SNV	HGNC	HGNC:1321	YES	1	P1	CCDS33831.1	ENSP00000418803	Q9NPL8	0	UPI0000037B46	0	1	0	0	Pfam_domain:PF02466&hmmpanther:PTHR13002	0	chr3:g.119503609G>C	0.2073	0.1747
chr3	122098766	rs2681416	G	A	3	152	2016	0.019	A	intron_variant	MODIFIER	CD86	ENSG00000114013	Transcript	ENST00000330540.7	protein_coding	0	2/6	ENST00000330540.7:c.65-4746G>A	0	0	0	0	0	0	rs2681416	0	1	0	SNV	HGNC	HGNC:1705	YES	1	P3	CCDS3009.1	ENSP00000332049	P42081	0	UPI00001AFC7C	0	0	0	0	0	0	chr3:g.122098766G>A	0.1945	0.1543
chr3	122329797	rs17265703	A	G	2	152	1419	0.013	G	intron_variant	MODIFIER	CSTA	ENSG00000121552	Transcript	ENST00000264474.4	protein_coding	0	1/2	ENST00000264474.4:c.66+4439A>G	0	0	0	0	0	0	rs17265703	0	1	0	SNV	HGNC	HGNC:2481	YES	1	P1	CCDS3011.1	ENSP00000264474	P01040	0	UPI0000034363	0	1	0	0	0	0	chr3:g.122329797A>G	0.1022	0.0182
chr3	122371255	rs11920570	G	A	7	152	1870	0.045	A	intron_variant	MODIFIER	CCDC58	ENSG00000160124	Transcript	ENST00000291458.9	protein_coding	0	2/4	ENST00000291458.9:c.177+420C>T	0	0	0	0	0	0	rs11920570	0	-1	0	SNV	HGNC	HGNC:31136	YES	1	P1	CCDS33838.1	ENSP00000291458	Q4VC31	0	UPI000020A069	0	0	0	0	0	0	chr3:g.122371255G>A	0.1913	0.062
chr3	122426477	rs3762637	C	T	4	152	2117	0.026	T	3_prime_UTR_variant	MODIFIER	KPNA1	ENSG00000114030	Transcript	ENST00000344337.11	protein_coding	14/14	0	ENST00000344337.11:c.*508G>A	0	2313/6888	0	0	0	0	rs3762637	0	-1	0	SNV	HGNC	HGNC:6394	YES	1	P1	CCDS3013.1	ENSP00000343701	P52294	0	UPI000013D524	0	0	0	0	0	0	chr3:g.122426477C>T	0.1593	0.1331
chr3	124685341	rs821367	C	G	3	152	1785	0.019	G	intron_variant	MODIFIER	KALRN	ENSG00000160145	Transcript	ENST00000360013.7	protein_coding	0	51/59	ENST00000360013.7:c.7377+5824C>G	0	0	0	0	0	0	rs821367	0	1	0	SNV	HGNC	HGNC:4814	0	5	P1	0	ENSP00000353109	0	J3QSW6	UPI0000D61B68	0	1	0	0	0	0	chr3:g.124685341C>G	0.2518	0.3775
chr3	127398602	rs62262269	G	C	4	152	1885	0.026	C	regulatory_region_variant	MODIFIER	0	0	RegulatoryFeature	ENSR00000699849	promoter_flanking_region	0	0	0	0	0	0	0	0	0	rs62262269	0	0	0	SNV	0	0	0	0	0	0	0	0	0	0	0	0	0	0	0	0	chr3:g.127398602G>C	0.0964	0.034
chr3	127425042	rs9755467	C	T	3	152	2060	0.019	T	regulatory_region_variant	MODIFIER	0	0	RegulatoryFeature	ENSR00000699855	promoter_flanking_region	0	0	0	0	0	0	0	0	0	rs9755467	0	0	0	SNV	0	0	0	0	0	0	0	0	0	0	0	0	0	0	0	0	chr3:g.127425042C>T	0.1426	0.2042
chr3	127426150	rs9289301	G	C	3	152	2279	0.019	C	regulatory_region_variant	MODIFIER	0	0	RegulatoryFeature	ENSR00000699855	promoter_flanking_region	0	0	0	0	0	0	0	0	0	rs9289301	0	0	0	SNV	0	0	0	0	0	0	0	0	0	0	0	0	0	0	0	0	chr3:g.127426150G>C	0.1426	0.2042
chr3	127474584	rs2594220	G	T	2	152	2425	0.013	T	intergenic_variant	MODIFIER	0	0	0	0	0	0	0	0	0	0	0	0	0	0	rs2594220	0	0	0	SNV	0	0	0	0	0	0	0	0	0	0	0	0	0	0	0	0	chr3:g.127474584G>T	0.1546	0.2186
chr3	128023522	rs11712112	G	A	2	152	2119	0.013	A	intron_variant	MODIFIER	MGLL	ENSG00000074416	Transcript	ENST00000648300.1	protein_coding	0	2/12	ENST00000648300.1:c.-1186+20565C>T	0	0	0	0	0	0	rs11712112	0	-1	0	SNV	HGNC	HGNC:17038	0	0	0	0	ENSP00000497905	0	A0A3B3ITT3	UPI000E6EAF14	0	0	0	0	0	0	chr3:g.128023522G>A	0.0599	0.0076
chr3	128130841	rs13059975	C	T	7	152	918	0.045	T	intron_variant	MODIFIER	RUVBL1	ENSG00000175792	Transcript	ENST00000464873.5	protein_coding	0	1/9	ENST00000464873.5:c.-39-11427G>A	0	0	0	0	0	0	rs13059975	0	-1	0	SNV	HGNC	HGNC:10474	0	2	0	CCDS82833.1	ENSP00000420738	0	E7ETR0	UPI0000DC6A74	0	0	0	0	0	0	chr3:g.128130841C>T	0.1328	0.2201
chr3	128440793	rs1317885	C	T	3	152	2208	0.019	T	regulatory_region_variant	MODIFIER	0	0	RegulatoryFeature	ENSR00000700191	promoter_flanking_region	0	0	0	0	0	0	0	0	0	rs1317885	0	0	0	SNV	0	0	0	0	0	0	0	0	0	0	0	0	0	0	0	0	chr3:g.128440793C>T	0.2392	0.1755
chr3	128519379	rs7614922	G	C	2	152	1963	0.013	C	intergenic_variant	MODIFIER	0	0	0	0	0	0	0	0	0	0	0	0	0	0	rs7614922	0	0	0	SNV	0	0	0	0	0	0	0	0	0	0	0	0	0	0	0	0	chr3:g.128519379G>C	0.1436	0.3442
chr3	128587575	rs6772849	T	C	6	152	2520	0.038	C	intergenic_variant	MODIFIER	0	0	0	0	0	0	0	0	0	0	0	0	0	0	rs6772849	0	0	0	SNV	0	0	0	0	0	0	0	0	0	0	0	0	0	0	0	0	chr3:g.128587575T>C	0.3233	0.3336
chr3	128591746	rs4286447	G	T	6	152	1905	0.038	T	intergenic_variant	MODIFIER	0	0	0	0	0	0	0	0	0	0	0	0	0	0	rs4286447	0	0	0	SNV	0	0	0	0	0	0	0	0	0	0	0	0	0	0	0	0	chr3:g.128591746G>T	0.3225	0.3313
chr3	129340142	rs56134659	A	G	3	152	979	0.019	G	intergenic_variant	MODIFIER	0	0	0	0	0	0	0	0	0	0	0	0	0	0	rs56134659	0	0	0	SNV	0	0	0	0	0	0	0	0	0	0	0	0	0	0	0	0	chr3:g.129340142A>G	0.4894	0.7799
chr3	135979287	rs7641070	A	G	2	152	1030	0.019	G	intron_variant	MODIFIER	PPP2R3A	ENSG00000073711	Transcript	ENST00000264977.8	protein_coding	0	1/13	ENST00000264977.8:c.-441+13438A>G	0	0	0	0	0	0	rs7641070	0	1	0	SNV	HGNC	HGNC:9307	YES	1	0	CCDS3087.1	ENSP00000264977	Q06190	0	UPI0000124EAC	0	0	0	0	0	0	chr3:g.135979287A>G	0.1765	0.1649
chr3	136119756	rs13088093	T	G	2	152	2233	0.019	G	intron_variant	MODIFIER	PPP2R3A	ENSG00000073711	Transcript	ENST00000264977.8	protein_coding	0	13/13	ENST00000264977.8:c.3329+13434T>G	0	0	0	0	0	0	rs13088093	0	1	0	SNV	HGNC	HGNC:9307	YES	1	0	CCDS3087.1	ENSP00000264977	Q06190	0	UPI0000124EAC	0	0	0	0	0	0	chr3:g.136119756T>G	0.2768	0.4599
chr3	136765048	rs6795372	T	G	3	152	1015	0.026	G	intergenic_variant	MODIFIER	0	0	0	0	0	0	0	0	0	0	0	0	0	0	rs6795372	0	0	0	SNV	0	0	0	0	0	0	0	0	0	0	0	0	0	0	0	0	chr3:g.136765048T>G	0.3678	0.6135
chr3	136769147	rs9853960	G	A	3	152	1077	0.026	A	intergenic_variant	MODIFIER	0	0	0	0	0	0	0	0	0	0	0	0	0	0	rs9853960	0	0	0	SNV	0	0	0	0	0	0	0	0	0	0	0	0	0	0	0	0	chr3:g.136769147G>A	0.3387	0.5696
chr3	138374047	rs185244	C	T	2	152	914	0.013	T	intron_variant	MODIFIER	MRAS	ENSG00000158186	Transcript	ENST00000289104.8	protein_coding	0	2/5	ENST00000289104.8:c.193+971C>T	0	0	0	0	0	0	rs185244	0	1	0	SNV	HGNC	HGNC:7227	YES	2	P1	CCDS3100.1	ENSP00000289104	O14807	Q6FGP0	UPI0000001253	0	0	0	0	0	0	chr3:g.138374047C>T	0.1839	0.2852
chr3	139267141	rs13087765	G	T	2	152	2435	0.013	T	intron_variant	MODIFIER	MRPS22	ENSG00000175110	Transcript	ENST00000495075.5	protein_coding	0	2/9	ENST00000495075.5:c.-71-76815G>T	0	0	0	0	0	0	rs13087765	0	1	0	SNV	HGNC	HGNC:14508	YES	1	P3	CCDS3107.1	ENSP00000418008	P82650	0	UPI0000042222	0	1	0	0	0	0	chr3:g.139267141G>T	0.1488	0.0174
chr3	139989899	rs59142272	G	A	7	152	1835	0.045	A	intron_variant	MODIFIER	CLSTN2	ENSG00000158258	Transcript	ENST00000458420.7	protein_coding	0	1/16	ENST00000458420.7:c.109+54416G>A	0	0	0	0	0	0	rs59142272	0	1	0	SNV	HGNC	HGNC:17448	YES	1	P1	CCDS3112.1	ENSP00000402460	Q9H4D0	0	UPI00001B0051	0	0	0	0	0	0	chr3:g.139989899G>A	0.2035	0.2844
chr3	140504952	rs9862730	G	A	6	152	1715	0.045	A	intron_variant	MODIFIER	CLSTN2	ENSG00000158258	Transcript	ENST00000458420.7	protein_coding	0	8/16	ENST00000458420.7:c.1345-27372G>A	0	0	0	0	0	0	rs9862730	0	1	0	SNV	HGNC	HGNC:17448	YES	1	P1	CCDS3112.1	ENSP00000402460	Q9H4D0	0	UPI00001B0051	0	0	0	0	0	0	chr3:g.140504952G>A	0.1338	0.3321
chr3	141405765	rs2011092	T	C	3	152	1834	0.019	C	intron_variant	MODIFIER	ZBTB38	ENSG00000177311	Transcript	ENST00000514251.5	protein_coding	0	2/3	ENST00000514251.5:c.-99+1734T>C	0	0	0	0	0	0	rs2011092	0	1	0	SNV	HGNC	HGNC:26636	YES	2	P1	CCDS43157.1	ENSP00000426387	Q8NAP3	0	UPI000020A364	0	0	0	0	0	0	chr3:g.141405765T>C	0.1396	0.1021
chr3	141411993	rs35225290	C	T	3	152	1141	0.019	T	intron_variant	MODIFIER	ZBTB38	ENSG00000177311	Transcript	ENST00000514251.5	protein_coding	0	2/3	ENST00000514251.5:c.-99+7962C>T	0	0	0	0	0	0	rs35225290	0	1	0	SNV	HGNC	HGNC:26636	YES	2	P1	CCDS43157.1	ENSP00000426387	Q8NAP3	0	UPI000020A364	0	0	0	0	0	0	chr3:g.141411993C>T	0.1434	0.1241
chr3	141744456	rs16851720	A	C	3	152	1478	0.019	C	intron_variant	MODIFIER	RNF7	ENSG00000114125	Transcript	ENST00000273480.4	protein_coding	0	2/2	ENST00000273480.4:c.224-703A>C	0	0	0	0	0	0	rs16851720	0	1	0	SNV	HGNC	HGNC:10070	YES	1	P1	CCDS3118.1	ENSP00000273480	Q9UBF6	0	UPI000006EC30	0	0	0	0	0	0	chr3:g.141744456A>C	0.1857	0.3026
chr3	142005802	rs2861422	C	T	5	152	837	0.032	T	intron_variant	MODIFIER	TFDP2	ENSG00000114126	Transcript	ENST00000489671.5	protein_coding	0	3/12	ENST00000489671.5:c.83-258G>A	0	0	0	0	0	0	rs2861422	0	-1	0	SNV	HGNC	HGNC:11751	YES	1	A2	CCDS54650.1	ENSP00000420616	Q14188	0	UPI0000136B56	0	0	0	0	0	0	chr3:g.142005802C>T	0.2674	0.3979
chr3	147376435	rs7635829	G	A	2	152	879	0.013	A	intergenic_variant	MODIFIER	0	0	0	0	0	0	0	0	0	0	0	0	0	0	rs7635829	0	0	0	SNV	0	0	0	0	0	0	0	0	0	0	0	0	0	0	0	0	chr3:g.147376435G>A	0.147	0.1369
chr3	154972550	rs79692989	C	T	5	152	917	0.032	T	upstream_gene_variant	MODIFIER	AC073359.1	ENSG00000243953	Transcript	ENST00000486545.1	lincRNA	0	0	0	0	0	0	0	0	0	rs79692989	2327	-1	0	SNV	Clone_based_ensembl_gene	0	YES	2	0	0	0	0	0	0	0	0	0	0	0	0	chr3:g.154972550C>T	0.0479	0.0129
chr3	154990178	rs143112823	G	A	6	152	1160	0.038	A	intergenic_variant	MODIFIER	0	0	0	0	0	0	0	0	0	0	0	0	0	0	rs143112823	0	0	0	SNV	0	0	0	0	0	0	0	0	0	0	0	0	0	0	0	0	chr3:g.154990178G>A	0.0647	0.0946
chr3	155089424	rs61762349	G	A	7	152	1784	0.045	A	intron_variant	MODIFIER	MME	ENSG00000196549	Transcript	ENST00000460393.5	protein_coding	0	3/22	ENST00000460393.5:c.196+4330G>A	0	0	0	0	0	0	rs61762349	0	1	0	SNV	HGNC	HGNC:7154	YES	1	P1	CCDS3172.1	ENSP00000418525	P08473	0	UPI0000033C41	0	1	0	0	0	0	chr3:g.155089424G>A	0.1092	0.2791
chr3	155844656	rs138663962	C	T	6	152	691	0.038	T	intron_variant	MODIFIER	SLC33A1	ENSG00000169359	Transcript	ENST00000643144.2	protein_coding	0	1/5	ENST00000643144.2:c.776-2037G>A	0	0	0	0	0	0	rs138663962	0	-1	0	SNV	HGNC	HGNC:95	YES	0	P1	CCDS3173.1	ENSP00000496241	O00400	0	UPI000006E3FD	0	1	0	0	0	0	chr3:g.155844656C>T	0.0489	0.0129
chr3	156387295	rs7615568	T	G	2	152	1439	0.013	G	intron_variant	MODIFIER	KCNAB1	ENSG00000169282	Transcript	ENST00000490337.5	protein_coding	0	1/13	ENST00000490337.5:c.276-34321T>G	0	0	0	0	0	0	rs7615568	0	1	0	SNV	HGNC	HGNC:6228	YES	1	P4	CCDS3174.1	ENSP00000419952	Q14722	0	UPI000012E169	0	0	0	0	0	0	chr3:g.156387295T>G	0.3405	0.7595
chr3	156917724	rs2874490	C	T	2	152	1593	0.013	T	intron_variant	MODIFIER	LEKR1	ENSG00000197980	Transcript	ENST00000491763.1	protein_coding	0	3/4	ENST00000491763.1:c.264-2851C>T	0	0	0	0	0	0	rs2874490	0	1	0	SNV	HGNC	HGNC:33765	YES	1	0	CCDS54660.1	ENSP00000474182	0	D3DNK7	UPI00006C06BC	0	0	0	0	0	0	chr3:g.156917724C>T	0.1821	0.3623
chr3	158730487	rs112493023	A	G	3	152	945	0.019	G	intron_variant	MODIFIER	RARRES1	ENSG00000118849	Transcript	ENST00000237696.10	protein_coding	0	1/5	ENST00000237696.10:c.276+1653T>C	0	0	0	0	0	0	rs112493023	0	-1	0	SNV	HGNC	HGNC:9867	YES	1	P1	CCDS3184.1	ENSP00000237696	P49788	0	UPI000006E088	0	0	0	0	0	0	chr3:g.158730487A>G	0.2278	0.4304
chr3	158735490	rs7646881	C	A	3	152	2185	0.019	A	upstream_gene_variant	MODIFIER	RARRES1	ENSG00000118849	Transcript	ENST00000237696.10	protein_coding	0	0	0	0	0	0	0	0	0	rs7646881	3033	-1	0	SNV	HGNC	HGNC:9867	YES	1	P1	CCDS3184.1	ENSP00000237696	P49788	0	UPI000006E088	0	0	0	0	0	0	chr3:g.158735490C>A	0.1893	0.3041
chr3	158737914	rs61696028	A	C	3	152	1959	0.019	C	downstream_gene_variant	MODIFIER	AC080013.1	ENSG00000240207	Transcript	ENST00000607426.1	antisense	0	0	0	0	0	0	0	0	0	rs61696028	9	1	0	SNV	Clone_based_ensembl_gene	0	YES	0	0	0	0	0	0	0	0	0	0	0	0	0	chr3:g.158737914A>C	0.1787	0.3033
chr3	159905770	rs1353248	C	T	7	152	1506	0.045	T	downstream_gene_variant	MODIFIER	IL12A-AS1	ENSG00000244040	Transcript	ENST00000642756.1	antisense	0	0	0	0	0	0	0	0	0	rs1353248	3612	-1	0	SNV	HGNC	HGNC:49094	YES	0	0	0	0	0	0	0	0	1	0	0	0	0	chr3:g.159905770C>T	0.2945	0.4856
chr3	162481716	rs7432328	G	A	7	152	2492	0.045	A	downstream_gene_variant	MODIFIER	TOMM22P6	ENSG00000241874	Transcript	ENST00000465035.1	processed_pseudogene	0	0	0	0	0	0	0	0	0	rs7432328	4825	-1	0	SNV	HGNC	HGNC:38742	YES	0	0	0	0	0	0	0	0	0	0	0	0	0	chr3:g.162481716G>A	0.0214	0.0008
chr3	163319659	rs62295801	T	G	7	152	1462	0.045	G	intron_variant&non_coding_transcript_variant	MODIFIER	LINC01192	ENSG00000241369	Transcript	ENST00000489012.5	lincRNA	0	2/7	ENST00000489012.5:n.212+17486A>C	0	0	0	0	0	0	rs62295801	0	-1	0	SNV	HGNC	HGNC:37197	0	5	0	0	0	0	0	0	0	0	0	0	0	0	chr3:g.163319659T>G	0.115	0.0136
chr3	164019462	rs16833934	A	G	3	152	2075	0.019	G	intergenic_variant	MODIFIER	0	0	0	0	0	0	0	0	0	0	0	0	0	0	rs16833934	0	0	0	SNV	0	0	0	0	0	0	0	0	0	0	0	0	0	0	0	0	chr3:g.164019462A>G	0.3119	0.6036
chr3	165773492	rs1803274	C	T	6	152	933	0.038	T	missense_variant	MODERATE	BCHE	ENSG00000114200	Transcript	ENST00000264381.8	protein_coding	4/4	0	ENST00000264381.8:c.1699G>A	ENSP00000264381.3:p.Ala567Thr	1817/2405	1699/1809	567/602	A/T	Gca/Aca	rs1803274&CM920127	0	-1	0	SNV	HGNC	HGNC:983	YES	1	P1	CCDS3198.1	ENSP00000264381	P06276	0	UPI0000127866	0	1	tolerated	benign	hmmpanther:PTHR43918:SF5&hmmpanther:PTHR43918&Pfam_domain:PF08674&blastprodom:PD415333&PDB-ENSP_mappings:5lkr.B&PDB-ENSP_mappings:5lkr.A&PDB-ENSP_mappings:4xii.B&PDB-ENSP_mappings:4xii.A&PDB-ENSP_mappings:4tpk.B&PDB-ENSP_mappings:4tpk.A&PDB-ENSP_mappings:3o9m.B&PDB-ENSP_mappings:3o9m.A&PDB-ENSP_mappings:2pm8.B&PDB-ENSP_mappings:2pm8.A	0	chr3:g.165773492C>T	0.1585	0.1725
chr3	166989488	rs13324323	C	T	7	152	2477	0.045	T	intergenic_variant	MODIFIER	0	0	0	0	0	0	0	0	0	0	0	0	0	0	rs13324323	0	0	0	SNV	0	0	0	0	0	0	0	0	0	0	0	0	0	0	0	0	chr3:g.166989488C>T	0.2278	0.3434
chr3	169192485	rs9290361	G	A	4	152	1144	0.026	A	intron_variant	MODIFIER	MECOM	ENSG00000085276	Transcript	ENST00000651503.1	protein_coding	0	2/16	ENST00000651503.1:c.376-48653C>T	0	0	0	0	0	0	rs9290361	0	-1	0	SNV	HGNC	HGNC:3498	0	0	P5	0	ENSP00000498411	0	0	UPI0001B1A4B3	0	1	0	0	0	0	chr3:g.169192485G>A	0.1176	0.0908
chr3	170999732	rs11920090	T	A	7	152	1706	0.045	A	intron_variant	MODIFIER	SLC2A2	ENSG00000163581	Transcript	ENST00000314251.8	protein_coding	0	8/10	ENST00000314251.8:c.1069-566A>T	0	0	0	0	0	0	rs11920090	0	-1	0	SNV	HGNC	HGNC:11006	YES	1	P1	CCDS3215.1	ENSP00000323568	P11168	0	UPI000004EC97	0	1	0	0	0	0	chr3:g.170999732T>A	0.1843	0.3744
chr3	171007753	rs10513686	G	A	6	152	1538	0.038	A	intron_variant	MODIFIER	SLC2A2	ENSG00000163581	Transcript	ENST00000314251.8	protein_coding	0	4/10	ENST00000314251.8:c.497-490C>T	0	0	0	0	0	0	rs10513686	0	-1	0	SNV	HGNC	HGNC:11006	YES	1	P1	CCDS3215.1	ENSP00000323568	P11168	0	UPI000004EC97	0	1	0	0	0	0	chr3:g.171007753G>A	0.1991	0.4281
chr3	171021874	rs11720145	G	A	7	152	2120	0.045	A	intron_variant	MODIFIER	SLC2A2	ENSG00000163581	Transcript	ENST00000314251.8	protein_coding	0	1/10	ENST00000314251.8:c.16-3251C>T	0	0	0	0	0	0	rs11720145	0	-1	0	SNV	HGNC	HGNC:11006	YES	1	P1	CCDS3215.1	ENSP00000323568	P11168	0	UPI000004EC97	0	1	0	0	0	0	chr3:g.171021874G>A	0.2039	0.4516
chr3	173635949	rs16828799	G	T	2	152	1009	0.013	T	intron_variant	MODIFIER	NLGN1	ENSG00000169760	Transcript	ENST00000457714.5	protein_coding	0	3/6	ENST00000457714.5:c.493+30858G>T	0	0	0	0	0	0	rs16828799	0	1	0	SNV	HGNC	HGNC:14291	YES	1	P1	CCDS3222.1	ENSP00000392500	Q8N2Q7	0	UPI0000072F54	0	0	0	0	0	0	chr3:g.173635949G>T	0.1194	0.0242
chr3	173666799	rs11713169	A	C	2	152	1105	0.013	C	intron_variant	MODIFIER	NLGN1	ENSG00000169760	Transcript	ENST00000457714.5	protein_coding	0	3/6	ENST00000457714.5:c.493+61708A>C	0	0	0	0	0	0	rs11713169	0	1	0	SNV	HGNC	HGNC:14291	YES	1	P1	CCDS3222.1	ENSP00000392500	Q8N2Q7	0	UPI0000072F54	0	0	0	0	0	0	chr3:g.173666799A>C	0.0795	0.0053
chr3	173679550	rs10936767	A	T	2	152	1815	0.013	T	intron_variant	MODIFIER	NLGN1	ENSG00000169760	Transcript	ENST00000457714.5	protein_coding	0	3/6	ENST00000457714.5:c.493+74459A>T	0	0	0	0	0	0	rs10936767	0	1	0	SNV	HGNC	HGNC:14291	YES	1	P1	CCDS3222.1	ENSP00000392500	Q8N2Q7	0	UPI0000072F54	0	0	0	0	0	0	chr3:g.173679550A>T	0.1987	0.2738
chr3	174496255	rs1106095	G	A	2	152	1404	0.013	A	intron_variant&non_coding_transcript_variant	MODIFIER	NAALADL2	ENSG00000177694	Transcript	ENST00000491329.5	processed_transcript	0	1/3	ENST00000491329.5:n.114-17254G>A	0	0	0	0	0	0	rs1106095	0	1	0	SNV	HGNC	HGNC:23219	0	1	0	0	0	0	0	0	0	0	0	0	0	0	chr3:g.174496255G>A	0.1518	0.1974
chr3	178688376	rs79324256	T	C	2	152	964	0.013	C	intron_variant	MODIFIER	KCNMB2	ENSG00000197584	Transcript	ENST00000432997.5	protein_coding	0	1/4	ENST00000432997.5:c.-67-118967T>C	0	0	0	0	0	0	rs79324256	0	1	0	SNV	HGNC	HGNC:6286	YES	1	P1	CCDS3223.1	ENSP00000407592	Q9Y691	0	UPI0000073DCA	0	0	0	0	0	0	chr3:g.178688376T>C	0.0457	0.031
chr3	178689358	rs112504494	G	A	2	152	1649	0.013	A	intron_variant	MODIFIER	KCNMB2	ENSG00000197584	Transcript	ENST00000432997.5	protein_coding	0	1/4	ENST00000432997.5:c.-67-117985G>A	0	0	0	0	0	0	rs112504494	0	1	0	SNV	HGNC	HGNC:6286	YES	1	P1	CCDS3223.1	ENSP00000407592	Q9Y691	0	UPI0000073DCA	0	0	0	0	0	0	chr3:g.178689358G>A	0.0459	0.031
chr3	178712151	rs9290663	A	T	2	152	1872	0.013	T	intron_variant	MODIFIER	KCNMB2	ENSG00000197584	Transcript	ENST00000432997.5	protein_coding	0	1/4	ENST00000432997.5:c.-67-95192A>T	0	0	0	0	0	0	rs9290663	0	1	0	SNV	HGNC	HGNC:6286	YES	1	P1	CCDS3223.1	ENSP00000407592	Q9Y691	0	UPI0000073DCA	0	0	0	0	0	0	chr3:g.178712151A>T	0.246	0.3699
chr3	180723384	rs13069244	G	A	2	152	1429	0.013	A	intron_variant&non_coding_transcript_variant	MODIFIER	AC108734.4	ENSG00000285336	Transcript	ENST00000485055.5	lincRNA	0	11/13	ENST00000485055.5:n.1458+2131C>T	0	0	0	0	0	0	rs13069244	0	-1	0	SNV	Clone_based_ensembl_gene	0	YES	1	0	0	0	0	0	0	0	0	0	0	0	0	chr3:g.180723384G>A	0.027	0.0023
chr3	180949777	rs1805576	C	G	7	152	1931	0.045	G	intron_variant	MODIFIER	FXR1	ENSG00000114416	Transcript	ENST00000357559.9	protein_coding	0	7/16	ENST00000357559.9:c.630+434C>G	0	0	0	0	0	0	rs1805576	0	1	0	SNV	HGNC	HGNC:4023	YES	1	P1	CCDS3238.1	ENSP00000350170	P51114	0	UPI000013EA6E	0	0	0	0	0	0	chr3:g.180949777C>G	0.2007	0.2035
chr3	181056092	rs1805203	T	G	7	150	616	0.045	G	intron_variant&non_coding_transcript_variant	MODIFIER	SOX2-OT	ENSG00000242808	Transcript	ENST00000461063.6	sense_overlapping	0	2/3	ENST00000461063.6:n.220-32785T>G	0	0	0	0	0	0	rs1805203	0	1	0	SNV	HGNC	HGNC:20209	0	3	0	0	0	0	0	0	0	0	0	0	0	0	chr3:g.181056092T>G	0.0409	0.0053
chr3	181063312	rs4854912	C	T	7	152	1492	0.045	T	intron_variant&non_coding_transcript_variant	MODIFIER	SOX2-OT	ENSG00000242808	Transcript	ENST00000493521.5	sense_overlapping	0	1/6	ENST00000493521.5:n.107+6526C>T	0	0	0	0	0	0	rs4854912	0	1	0	SNV	HGNC	HGNC:20209	0	3	0	0	0	0	0	0	0	0	0	0	0	0	chr3:g.181063312C>T	0.1468	0.0265
chr3	181080939	rs13086738	A	G	7	152	1622	0.045	G	intron_variant&non_coding_transcript_variant	MODIFIER	SOX2-OT	ENSG00000242808	Transcript	ENST00000493521.5	sense_overlapping	0	1/6	ENST00000493521.5:n.108-7938A>G	0	0	0	0	0	0	rs13086738	0	1	0	SNV	HGNC	HGNC:20209	0	3	0	0	0	0	0	0	0	0	0	0	0	0	chr3:g.181080939A>G	0.2181	0.2602
chr3	181690336	rs9841382	T	C	3	152	1356	0.019	C	intron_variant&non_coding_transcript_variant	MODIFIER	AC125613.1	ENSG00000239381	Transcript	ENST00000636224.1	lincRNA	0	1/6	ENST00000636224.1:n.73+10203A>G	0	0	0	0	0	0	rs9841382	0	-1	0	SNV	Clone_based_ensembl_gene	0	YES	5	0	0	0	0	0	0	0	0	0	0	0	0	chr3:g.181690336T>C	0.2111	0.6044
chr3	181691269	rs7631379	T	C	3	152	1739	0.019	C	intron_variant&non_coding_transcript_variant	MODIFIER	AC125613.1	ENSG00000239381	Transcript	ENST00000636224.1	lincRNA	0	1/6	ENST00000636224.1:n.73+9270A>G	0	0	0	0	0	0	rs7631379	0	-1	0	SNV	Clone_based_ensembl_gene	0	YES	5	0	0	0	0	0	0	0	0	0	0	0	0	chr3:g.181691269T>C	0.3181	0.7723
chr3	181697158	rs4510419	G	C	3	152	1897	0.019	C	intron_variant&non_coding_transcript_variant	MODIFIER	AC125613.1	ENSG00000239381	Transcript	ENST00000636224.1	lincRNA	0	1/6	ENST00000636224.1:n.73+3381C>G	0	0	0	0	0	0	rs4510419	0	-1	0	SNV	Clone_based_ensembl_gene	0	YES	5	0	0	0	0	0	0	0	0	0	0	0	0	chr3:g.181697158G>C	0.3137	0.7496
chr3	181700413	rs34308817	G	T	3	152	1745	0.019	T	intron_variant&non_coding_transcript_variant	MODIFIER	AC125613.1	ENSG00000239381	Transcript	ENST00000636224.1	lincRNA	0	1/6	ENST00000636224.1:n.73+126C>A	0	0	0	0	0	0	rs34308817	0	-1	0	SNV	Clone_based_ensembl_gene	0	YES	5	0	0	0	0	0	0	0	0	0	0	0	0	chr3:g.181700413G>T	0.0367	0.0076
chr3	181708766	rs35788479	G	A	3	152	1392	0.019	A	upstream_gene_variant	MODIFIER	SOX2	ENSG00000181449	Transcript	ENST00000325404.3	protein_coding	0	0	0	0	0	0	0	0	0	rs35788479	3159	1	0	SNV	HGNC	HGNC:11195	YES	0	P1	CCDS3239.1	ENSP00000323588	P48431	A0A0U3FYV6	UPI000003F545	0	1	0	0	0	0	chr3:g.181708766G>A	0.153	0.3986
chr3	183493066	rs2255932	A	G	2	152	2130	0.013	G	intron_variant	MODIFIER	KLHL6	ENSG00000172578	Transcript	ENST00000341319.8	protein_coding	0	5/6	ENST00000341319.8:c.1351-359T>C	0	0	0	0	0	0	rs2255932	0	-1	0	SNV	HGNC	HGNC:18653	YES	1	P1	CCDS3245.2	ENSP00000341342	Q8WZ60	0	UPI0000169CB9	0	0	0	0	0	0	chr3:g.183493066A>G	0.1514	0.2443
chr3	184372454	rs78565404	C	T	2	152	2072	0.013	T	3_prime_UTR_variant	MODIFIER	THPO	ENSG00000090534	Transcript	ENST00000647395.1	protein_coding	6/6	0	ENST00000647395.1:c.*59G>A	0	1399/1918	0	0	0	0	rs78565404	0	-1	0	SNV	HGNC	HGNC:11795	YES	0	P3	CCDS3265.1	ENSP00000494504	P40225	0	UPI000004A8D1	0	1	0	0	0	0	chr3:g.184372454C>T	0.0619	0.0779
chr3	185770515	rs35430985	C	A	4	152	1762	0.026	A	intron_variant	MODIFIER	IGF2BP2	ENSG00000073792	Transcript	ENST00000457616.6	protein_coding	0	2/15	ENST00000457616.6:c.239+52638G>T	0	0	0	0	0	0	rs35430985	0	-1	0	SNV	HGNC	HGNC:28867	YES	5	0	CCDS77870.1	ENSP00000410242	0	F8W930	UPI0001F77D7F	0	1	0	0	0	0	chr3:g.185770515C>A	0.3255	0.5318
chr3	185830895	rs720390	G	A	5	152	1750	0.032	A	intergenic_variant	MODIFIER	0	0	0	0	0	0	0	0	0	0	0	0	0	0	rs720390	0	0	0	SNV	0	0	0	0	0	0	0	0	0	0	0	0	0	0	0	0	chr3:g.185830895G>A	0.3137	0.4183
chr3	186361472	rs73182221	G	A	3	152	2034	0.019	A	intron_variant	MODIFIER	DGKG	ENSG00000058866	Transcript	ENST00000265022.8	protein_coding	0	1/24	ENST00000265022.8:c.-249+474C>T	0	0	0	0	0	0	rs73182221	0	-1	0	SNV	HGNC	HGNC:2853	YES	1	P1	CCDS3274.1	ENSP00000265022	P49619	0	UPI000013D5AB	0	0	0	0	0	0	chr3:g.186361472G>A	0.0623	0.0136
chr3	186445130	rs4438643	C	G	7	152	1924	0.045	G	non_coding_transcript_exon_variant	MODIFIER	LINC02020	ENSG00000234548	Transcript	ENST00000651581.1	lincRNA	3/4	0	ENST00000651581.1:n.643C>G	0	643/1132	0	0	0	0	rs4438643	0	1	0	SNV	HGNC	HGNC:52855	YES	0	0	0	0	0	0	0	0	0	0	0	0	0	chr3:g.186445130C>G	0.4145	0.7867
chr3	186727263	rs2304456	T	G	4	152	1269	0.026	G	missense_variant	MODERATE	KNG1	ENSG00000113889	Transcript	ENST00000644859.2	protein_coding	5/10	0	ENST00000644859.2:c.591T>G	ENSP00000493985.1:p.Ile197Met	775/4198	591/1935	197/644	I/M	atT/atG	rs2304456	0	1	0	SNV	HGNC	HGNC:6383	YES	0	A2	CCDS43183.1	ENSP00000493985	P01042	0	UPI000013D5AC	0	1	deleterious	possibly_damaging	Conserved_Domains:cd00042&Gene3D:3.10.450.10&Pfam_domain:PF00031&SMART_domains:SM00043&Superfamily_domains:SSF54403&PROSITE_profiles:PS51647&hmmpanther:PTHR13814:SF12&hmmpanther:PTHR13814&PROSITE_patterns:PS00287	0	chr3:g.186727263T>G	0.123	0.0204
chr3	187931631	rs6773854	T	C	4	152	1634	0.026	C	downstream_gene_variant	MODIFIER	AC068295.1	ENSG00000236864	Transcript	ENST00000413056.1	lincRNA	0	0	0	0	0	0	0	0	0	rs6773854	1133	-1	0	SNV	Clone_based_ensembl_gene	0	YES	3	0	0	0	0	0	0	0	0	0	0	0	0	chr3:g.187931631T>C	0.2003	0.3018
chr3	189683987	rs17505102	G	C	2	152	1713	0.013	C	intron_variant	MODIFIER	TP63	ENSG00000073282	Transcript	ENST00000264731.8	protein_coding	0	1/13	ENST00000264731.8:c.62+52410G>C	0	0	0	0	0	0	rs17505102	0	1	0	SNV	HGNC	HGNC:15979	YES	1	P3	CCDS3293.1	ENSP00000264731	Q9H3D4	A0A0S2Z4N5	UPI0000073CF2	0	1	0	0	0	0	chr3:g.189683987G>C	0.0817	0.025
chr3	194309779	rs10933728	A	G	2	152	1808	0.013	G	intron_variant&non_coding_transcript_variant	MODIFIER	LINC00887	ENSG00000214145	Transcript	ENST00000414120.1	lincRNA	0	1/3	ENST00000414120.1:n.200+2822T>C	0	0	0	0	0	0	rs10933728	0	-1	0	SNV	HGNC	HGNC:48574	YES	3	0	0	0	0	0	0	0	0	0	0	0	0	chr3:g.194309779A>G	0.2111	0.6725
chr3	195352189	rs7611238	G	A	6	152	1214	0.038	A	intron_variant	MODIFIER	ACAP2	ENSG00000114331	Transcript	ENST00000326793.11	protein_coding	0	4/22	ENST00000326793.11:c.286-6872C>T	0	0	0	0	0	0	rs7611238	0	-1	0	SNV	HGNC	HGNC:16469	YES	1	P2	CCDS33924.1	ENSP00000324287	Q15057	0	UPI0000141A1A	0	0	0	0	0	0	chr3:g.195352189G>A	0.3912	0.475
chr4	703059	rs12646225	C	T	2	152	2318	0.013	T	upstream_gene_variant	MODIFIER	PCGF3	ENSG00000185619	Transcript	ENST00000362003.9	protein_coding	0	0	0	0	0	0	0	0	0	rs12646225	2706	1	0	SNV	HGNC	HGNC:10066	YES	5	P1	CCDS3339.2	ENSP00000354724	Q3KNV8	0	UPI00001A9628	0	0	0	0	0	0	chr4:g.703059C>T	0.1641	0.1135
chr4	707252	rs75751670	G	A	2	152	1784	0.013	A	intron_variant	MODIFIER	PCGF3	ENSG00000185619	Transcript	ENST00000362003.9	protein_coding	0	1/10	ENST00000362003.9:c.-190+1282G>A	0	0	0	0	0	0	rs75751670	0	1	0	SNV	HGNC	HGNC:10066	YES	5	P1	CCDS3339.2	ENSP00000354724	Q3KNV8	0	UPI00001A9628	0	0	0	0	0	0	chr4:g.707252G>A	0.1154	0.1452
chr4	712095	rs79839061	G	A	2	152	820	0.013	A	intron_variant	MODIFIER	PCGF3	ENSG00000185619	Transcript	ENST00000362003.9	protein_coding	0	1/10	ENST00000362003.9:c.-190+6125G>A	0	0	0	0	0	0	rs79839061	0	1	0	SNV	HGNC	HGNC:10066	YES	5	P1	CCDS3339.2	ENSP00000354724	Q3KNV8	0	UPI00001A9628	0	0	0	0	0	0	chr4:g.712095G>A	0.1124	0.1346
chr4	5211861	rs73208983	G	T	3	152	2055	0.019	T	intron_variant	MODIFIER	STK32B	ENSG00000152953	Transcript	ENST00000282908.10	protein_coding	0	3/11	ENST00000282908.10:c.260+43411G>T	0	0	0	0	0	0	rs73208983	0	1	0	SNV	HGNC	HGNC:14217	YES	1	P1	CCDS3380.1	ENSP00000282908	Q9NY57	0	UPI0000035B46	0	0	0	0	0	0	chr4:g.5211861G>T	0.1921	0.0348
chr4	5218832	rs35121057	C	T	3	152	2042	0.019	T	intron_variant	MODIFIER	STK32B	ENSG00000152953	Transcript	ENST00000282908.10	protein_coding	0	3/11	ENST00000282908.10:c.260+50382C>T	0	0	0	0	0	0	rs35121057	0	1	0	SNV	HGNC	HGNC:14217	YES	1	P1	CCDS3380.1	ENSP00000282908	Q9NY57	0	UPI0000035B46	0	0	0	0	0	0	chr4:g.5218832C>T	0.1941	0.034
chr4	5227212	rs1120924	C	T	3	152	1141	0.019	T	intron_variant	MODIFIER	STK32B	ENSG00000152953	Transcript	ENST00000282908.10	protein_coding	0	3/11	ENST00000282908.10:c.260+58762C>T	0	0	0	0	0	0	rs1120924	0	1	0	SNV	HGNC	HGNC:14217	YES	1	P1	CCDS3380.1	ENSP00000282908	Q9NY57	0	UPI0000035B46	0	0	0	0	0	0	chr4:g.5227212C>T	0.2192	0.1271
chr4	5231025	rs34654885	G	A	7	152	2433	0.045	A	intron_variant	MODIFIER	STK32B	ENSG00000152953	Transcript	ENST00000282908.10	protein_coding	0	3/11	ENST00000282908.10:c.260+62575G>A	0	0	0	0	0	0	rs34654885	0	1	0	SNV	HGNC	HGNC:14217	YES	1	P1	CCDS3380.1	ENSP00000282908	Q9NY57	0	UPI0000035B46	0	0	0	0	0	0	chr4:g.5231025G>A	0.2368	0.1399
chr4	6169503	rs78031527	C	T	6	152	2368	0.038	T	intron_variant	MODIFIER	C4orf50	ENSG00000181215	Transcript	ENST00000531445.3	protein_coding	0	1/33	ENST00000531445.3:c.-5094+30750G>A	0	0	0	0	0	0	rs78031527	0	-1	0	SNV	HGNC	HGNC:33766	YES	5	P5	0	ENSP00000437121	0	E9PNW5	UPI0007E52BBE	0	0	0	0	0	0	chr4:g.6169503C>T	0.1448	0.0242
chr4	7434974	rs77191210	C	T	4	152	2001	0.026	T	upstream_gene_variant	MODIFIER	PSAPL1	ENSG00000178597	Transcript	ENST00000319098.7	protein_coding	0	0	0	0	0	0	0	0	0	rs77191210	44	-1	0	SNV	HGNC	HGNC:33131	YES	0	P1	CCDS47009.1	ENSP00000317445	Q6NUJ1	0	UPI000003F80E	0	0	0	0	0	0	chr4:g.7434974C>T	0.1338	0.1203
chr4	7877300	rs62289340	C	T	2	152	2326	0.013	T	intron_variant	MODIFIER	AFAP1	ENSG00000196526	Transcript	ENST00000420658.5	protein_coding	0	1/17	ENST00000420658.5:c.-2-5220G>A	0	0	0	0	0	0	rs62289340	0	-1	0	SNV	HGNC	HGNC:24017	YES	2	0	CCDS47010.1	ENSP00000410689	Q8N556	0	UPI000048041E	0	0	0	0	0	0	chr4:g.7877300C>T	0.2087	0.1641
chr4	8556539	rs13116227	C	T	5	152	2175	0.032	T	upstream_gene_variant	MODIFIER	GPR78	ENSG00000155269	Transcript	ENST00000503448.1	processed_transcript	0	0	0	0	0	0	0	0	0	rs13116227	2293	1	0	SNV	HGNC	HGNC:4528	0	4	0	0	0	0	0	0	0	0	0	0	0	0	chr4:g.8556539C>T	0.1731	0.0424
chr4	11611696	rs11728863	G	A	3	152	1187	0.019	A	intergenic_variant	MODIFIER	0	0	0	0	0	0	0	0	0	0	0	0	0	0	rs11728863	0	0	0	SNV	0	0	0	0	0	0	0	0	0	0	0	0	0	0	0	0	chr4:g.11611696G>A	0.3558	0.5983
chr4	13220123	rs6843953	C	T	2	152	1728	0.013	T	intergenic_variant	MODIFIER	0	0	0	0	0	0	0	0	0	0	0	0	0	0	rs6843953	0	0	0	SNV	0	0	0	0	0	0	0	0	0	0	0	0	0	0	0	0	chr4:g.13220123C>T	0.1514	0.1702
chr4	15543787	rs9918079	G	A	2	152	2037	0.013	A	intron_variant	MODIFIER	CC2D2A	ENSG00000048342	Transcript	ENST00000424120.5	protein_coding	0	17/36	ENST00000424120.5:c.2181+2773G>A	0	0	0	0	0	0	rs9918079	0	1	0	SNV	HGNC	HGNC:29253	YES	5	P1	CCDS47026.1	ENSP00000403465	Q9P2K1	0	UPI000023731A	0	1	0	0	0	0	chr4:g.15543787G>A	0.1797	0.1944
chr4	15645318	rs7657257	G	A	5	152	1801	0.032	A	intron_variant	MODIFIER	FBXL5	ENSG00000118564	Transcript	ENST00000341285.7	protein_coding	0	1/10	ENST00000341285.7:c.85-610C>T	0	0	0	0	0	0	rs7657257	0	-1	0	SNV	HGNC	HGNC:13602	YES	1	P1	CCDS3415.1	ENSP00000344866	Q9UKA1	0	UPI0000035C83	0	0	0	0	0	0	chr4:g.15645318G>A	0.1106	0.1346
chr4	16118049	rs894638	T	C	3	152	1479	0.019	C	intergenic_variant	MODIFIER	0	0	0	0	0	0	0	0	0	0	0	0	0	0	rs894638	0	0	0	SNV	0	0	0	0	0	0	0	0	0	0	0	0	0	0	0	0	chr4:g.16118049T>C	0.1863	0.1437
chr4	16413187	rs17420654	C	T	3	152	1996	0.019	T	intron_variant&non_coding_transcript_variant	MODIFIER	AC097515.1	ENSG00000248138	Transcript	ENST00000512370.5	antisense	0	1/2	ENST00000512370.5:n.104+12654C>T	0	0	0	0	0	0	rs17420654	0	1	0	SNV	Clone_based_ensembl_gene	0	YES	2	0	0	0	0	0	0	0	0	0	0	0	0	chr4:g.16413187C>T	0.2282	0.1679
chr4	17518443	rs28719835	C	T	2	152	1964	0.013	T	intron_variant	MODIFIER	CLRN2	ENSG00000249581	Transcript	ENST00000511148.2	protein_coding	0	1/2	ENST00000511148.2:c.253+2924C>T	0	0	0	0	0	0	rs28719835	0	1	0	SNV	HGNC	HGNC:33939	YES	1	P1	CCDS47032.1	ENSP00000424711	A0PK11	0	UPI0000D6154A	0	0	0	0	0	0	chr4:g.17518443C>T	0.2672	0.4493
chr4	24244513	rs7679088	A	G	6	152	1997	0.038	G	regulatory_region_variant	MODIFIER	0	0	RegulatoryFeature	ENSR00000719640	promoter_flanking_region	0	0	0	0	0	0	0	0	0	rs7679088	0	0	0	SNV	0	0	0	0	0	0	0	0	0	0	0	0	0	0	0	0	chr4:g.24244513A>G	0.3466	0.3896
chr4	24800212	rs1799895	C	G	7	152	1828	0.045	G	missense_variant	MODERATE	SOD3	ENSG00000109610	Transcript	ENST00000382120.4	protein_coding	2/2	0	ENST00000382120.4:c.691C>G	ENSP00000371554.3:p.Arg231Gly	786/1416	691/723	231/240	R/G	Cgg/Ggg	rs1799895&CM941295	0	1	0	SNV	HGNC	HGNC:11181	YES	1	P1	CCDS3430.1	ENSP00000371554	P08294	A0A140VJU8	UPI000013C8A8	0	0	deleterious	benign	hmmpanther:PTHR10003:SF59&hmmpanther:PTHR10003&Superfamily_domains:SSF49329&Low_complexity_(Seg):seg&PDB-ENSP_mappings:2jlp.D&PDB-ENSP_mappings:2jlp.C&PDB-ENSP_mappings:2jlp.B&PDB-ENSP_mappings:2jlp.A	0	chr4:g.24800212C>G	0.024	0.003
chr4	26083889	rs10517086	G	A	2	152	1340	0.013	A	intron_variant&non_coding_transcript_variant	MODIFIER	LINC02357	ENSG00000283314	Transcript	ENST00000637313.1	lincRNA	0	2/2	ENST00000637313.1:n.1408+3299G>A	0	0	0	0	0	0	rs10517086	0	1	0	SNV	HGNC	HGNC:53279	YES	5	0	0	0	0	0	0	0	0	0	0	0	0	chr4:g.26083889G>A	0.1859	0.2837
chr4	26106575	rs874040	G	C	2	152	2267	0.013	C	downstream_gene_variant	MODIFIER	LINC02357	ENSG00000283314	Transcript	ENST00000637313.1	lincRNA	0	0	0	0	0	0	0	0	0	rs874040	2317	1	0	SNV	HGNC	HGNC:53279	YES	5	0	0	0	0	0	0	0	0	0	0	0	0	chr4:g.26106575G>C	0.2021	0.3442
chr4	26118379	rs11933540	T	C	2	152	2349	0.013	C	downstream_gene_variant	MODIFIER	AC097714.1	ENSG00000248452	Transcript	ENST00000511272.2	processed_pseudogene	0	0	0	0	0	0	0	0	0	rs11933540	4540	1	0	SNV	Clone_based_ensembl_gene	0	YES	0	0	0	0	0	0	0	0	0	0	0	0	0	chr4:g.26118379T>C	0.2726	0.5802
chr4	36590617	rs77198337	C	T	6	152	1178	0.038	T	intron_variant&non_coding_transcript_variant	MODIFIER	LINC02505	ENSG00000248215	Transcript	ENST00000505298.5	lincRNA	0	2/5	ENST00000505298.5:n.161-5821G>A	0	0	0	0	0	0	rs77198337	0	-1	0	SNV	HGNC	HGNC:53494	YES	5	0	0	0	0	0	0	0	0	0	0	0	0	chr4:g.36590617C>T	0.021	0.0023
chr4	37292968	rs7691308	C	T	7	152	1812	0.045	T	intron_variant	MODIFIER	NWD2	ENSG00000174145	Transcript	ENST00000309447.6	protein_coding	0	1/6	ENST00000309447.6:c.152-32968C>T	0	0	0	0	0	0	rs7691308	0	1	0	SNV	HGNC	HGNC:29229	YES	5	P1	CCDS47040.1	ENSP00000309501	Q9ULI1	0	UPI00006C0875	0	0	0	0	0	0	chr4:g.37292968C>T	0.4066	0.472
chr4	38131378	rs633059	A	G	2	152	1953	0.013	G	intron_variant	MODIFIER	TBC1D1	ENSG00000065882	Transcript	ENST00000261439.9	protein_coding	0	18/19	ENST00000261439.9:c.3133-1706A>G	0	0	0	0	0	0	rs633059	0	1	0	SNV	HGNC	HGNC:11578	YES	1	P1	CCDS33972.1	ENSP00000261439	Q86TI0	B9A6J6	UPI0000367235	0	0	0	0	0	0	chr4:g.38131378A>G	0.279	0.3116
chr4	38135732	rs658349	C	G	2	152	1479	0.013	G	intron_variant	MODIFIER	TBC1D1	ENSG00000065882	Transcript	ENST00000261439.9	protein_coding	0	19/19	ENST00000261439.9:c.3307-1403C>G	0	0	0	0	0	0	rs658349	0	1	0	SNV	HGNC	HGNC:11578	YES	1	P1	CCDS33972.1	ENSP00000261439	Q86TI0	B9A6J6	UPI0000367235	0	0	0	0	0	0	chr4:g.38135732C>G	0.2716	0.289
chr4	38334202	rs1487630	C	T	6	152	1308	0.038	T	intergenic_variant	MODIFIER	0	0	0	0	0	0	0	0	0	0	0	0	0	0	rs1487630	0	0	0	SNV	0	0	0	0	0	0	0	0	0	0	0	0	0	0	0	0	chr4:g.38334202C>T	0.2059	0.2943
chr4	38656198	rs75504410	G	A	7	152	2127	0.051	A	intron_variant&non_coding_transcript_variant	MODIFIER	KLF3-AS1	ENSG00000231160	Transcript	ENST00000436901.2	retained_intron	0	1/3	ENST00000436901.2:n.16+8596C>T	0	0	0	0	0	0	rs75504410	0	-1	0	SNV	HGNC	HGNC:25796	YES	2	0	0	0	0	0	0	0	0	0	0	0	0	chr4:g.38656198G>A	0.0507	0.0522
chr4	38687421	rs17428931	A	G	7	152	1635	0.051	G	intron_variant	MODIFIER	KLF3	ENSG00000109787	Transcript	ENST00000261438.10	protein_coding	0	2/5	ENST00000261438.10:c.58-1164A>G	0	0	0	0	0	0	rs17428931	0	1	0	SNV	HGNC	HGNC:16516	YES	1	P1	CCDS3444.1	ENSP00000261438	P57682	A0A024R9T8	UPI000012DED5	0	0	0	0	0	0	chr4:g.38687421A>G	0.0519	0.0598
chr4	39460410	rs181099388	T	G	2	152	482	0.013	G	intron_variant	MODIFIER	LIAS	ENSG00000121897	Transcript	ENST00000640888.1	protein_coding	0	1/10	ENST00000640888.1:c.46-380T>G	0	0	0	0	0	0	rs181099388	0	1	0	SNV	HGNC	HGNC:16429	YES	1	P1	CCDS3453.1	ENSP00000492260	O43766	A0A024R9W0	UPI000004EE9F	0	1	0	0	0	0	chr4:g.39460410T>G	0.0377	0.0008
chr4	41488438	rs7696430	G	A	5	152	1168	0.032	A	intron_variant	MODIFIER	LIMCH1	ENSG00000064042	Transcript	ENST00000313860.11	protein_coding	0	1/26	ENST00000313860.11:c.97-6098G>A	0	0	0	0	0	0	rs7696430	0	1	0	SNV	HGNC	HGNC:29191	0	1	P3	CCDS33977.1	ENSP00000316891	Q9UPQ0	0	UPI0000D61554	0	0	0	0	0	0	chr4:g.41488438G>A	0.1909	0.3525
chr4	41745882	rs17885864	G	T	4	152	1672	0.026	T	synonymous_variant	LOW	PHOX2B	ENSG00000109132	Transcript	ENST00000226382.3	protein_coding	3/3	0	ENST00000226382.3:c.870C>A	ENSP00000226382.2:p.Pro290%3D	1230/3030	870/945	290/314	P	ccC/ccA	rs17885864	0	-1	0	SNV	HGNC	HGNC:9143	YES	1	P1	CCDS3463.1	ENSP00000226382	Q99453	0	UPI000000D936	0	1	0	0	hmmpanther:PTHR24329&hmmpanther:PTHR24329:SF301	0	chr4:g.41745882G>T	0.0258	0.0537
chr4	43849075	rs13146780	T	C	2	152	1562	0.013	C	intergenic_variant	MODIFIER	0	0	0	0	0	0	0	0	0	0	0	0	0	0	rs13146780	0	0	0	SNV	0	0	0	0	0	0	0	0	0	0	0	0	0	0	0	0	chr4:g.43849075T>C	0.0276	0.0106
chr4	45182890	rs13104545	G	A	3	152	810	0.019	A	intergenic_variant	MODIFIER	0	0	0	0	0	0	0	0	0	0	0	0	0	0	rs13104545	0	0	0	SNV	0	0	0	0	0	0	0	0	0	0	0	0	0	0	0	0	chr4:g.45182890G>A	0.1508	0.0144
chr4	46395600	rs11943905	C	T	3	152	1969	0.019	T	intron_variant&non_coding_transcript_variant	MODIFIER	AC095060.1	ENSG00000249330	Transcript	ENST00000651612.1	bidirectional_promoter_lncRNA	0	2/4	ENST00000651612.1:n.386+4592C>T	0	0	0	0	0	0	rs11943905	0	1	0	SNV	Clone_based_ensembl_gene	0	YES	0	0	0	0	0	0	0	0	0	0	0	0	0	chr4:g.46395600C>T	0.1587	0.1641
chr4	46947753	rs1160093	G	C	3	152	2090	0.019	C	intron_variant	MODIFIER	GABRA4	ENSG00000109158	Transcript	ENST00000264318.4	protein_coding	0	8/8	ENST00000264318.4:c.1134+17217C>G	0	0	0	0	0	0	rs1160093	0	-1	0	SNV	HGNC	HGNC:4078	YES	1	P1	CCDS3473.1	ENSP00000264318	P48169	X5D7F5	UPI0000074200	0	0	0	0	0	0	chr4:g.46947753G>C	0.3904	0.4244
chr4	52545963	rs346923	G	A	5	152	1257	0.032	A	regulatory_region_variant	MODIFIER	0	0	RegulatoryFeature	ENSR00000309922	CTCF_binding_site	0	0	0	0	0	0	0	0	0	rs346923	0	0	0	SNV	0	0	0	0	0	0	0	0	0	0	0	0	0	0	0	0	chr4:g.52545963G>A	0.2364	0.466
chr4	55113391	rs2305948	C	T	3	152	1691	0.019	T	missense_variant	MODERATE	KDR	ENSG00000128052	Transcript	ENST00000645273.1	protein_coding	7/30	0	ENST00000645273.1:c.889G>A	ENSP00000495159.1:p.Val297Ile	1191/6055	889/4071	297/1356	V/I	Gta/Ata	rs2305948&CM074307&COSM1131107	0	-1	0	SNV	HGNC	HGNC:6307	YES	0	P1	CCDS3497.1	ENSP00000495159	P35968	A0A024RD88	UPI000003AE04	0	1	deleterious	probably_damaging	Conserved_Domains:cd05862&Gene3D:2.60.40.10&PIRSF_domain:PIRSF000615&Pfam_domain:PF00047&SMART_domains:SM00408&SMART_domains:SM00409&Superfamily_domains:SSF48726&PROSITE_profiles:PS50835&hmmpanther:PTHR24416&hmmpanther:PTHR24416:SF45&PDB-ENSP_mappings:3s37.X&PDB-ENSP_mappings:3s36.X&PDB-ENSP_mappings:3s35.X&PDB-ENSP_mappings:2x1x.R&PDB-ENSP_mappings:2x1w.O&PDB-ENSP_mappings:2x1w.N&PDB-ENSP_mappin…	0	chr4:g.55113391C>T	0.1526	0.2436
chr4	55885574	rs13117307	C	T	2	152	1133	0.013	T	intron_variant	MODIFIER	EXOC1	ENSG00000090989	Transcript	ENST00000381295.7	protein_coding	0	10/18	ENST00000381295.7:c.1330+1646C>T	0	0	0	0	0	0	rs13117307	0	1	0	SNV	HGNC	HGNC:30380	YES	1	P4	CCDS3502.1	ENSP00000370695	Q9NV70	A0A024RDA9	UPI000013574F	0	0	0	0	0	0	chr4:g.55885574C>T	0.1518	0.121
chr4	56969803	rs35514852	C	T	3	152	1739	0.019	T	intron_variant	MODIFIER	NOA1	ENSG00000084092	Transcript	ENST00000264230.5	protein_coding	0	3/6	ENST00000264230.5:c.1516-1288G>A	0	0	0	0	0	0	rs35514852	0	-1	0	SNV	HGNC	HGNC:28473	YES	1	P1	CCDS3510.1	ENSP00000264230	Q8NC60	0	UPI000006DAEE	0	0	0	0	0	0	chr4:g.56969803C>T	0.2402	0.2958
chr4	57073697	rs10049992	T	G	4	152	1546	0.026	G	intron_variant	MODIFIER	IGFBP7	ENSG00000163453	Transcript	ENST00000295666.6	protein_coding	0	1/4	ENST00000295666.6:c.476-32764A>C	0	0	0	0	0	0	rs10049992	0	-1	0	SNV	HGNC	HGNC:5476	YES	1	P3	CCDS3512.1	ENSP00000295666	Q16270	0	UPI00000422D2	0	1	0	0	0	0	chr4:g.57073697T>G	0.1897	0.1528
chr4	61063768	rs28559758	G	A	6	152	1406	0.038	A	intergenic_variant	MODIFIER	0	0	0	0	0	0	0	0	0	0	0	0	0	0	rs28559758	0	0	0	SNV	0	0	0	0	0	0	0	0	0	0	0	0	0	0	0	0	chr4:g.61063768G>A	0.347	0.2126
chr4	73868964	rs74544699	A	G	6	152	2150	0.038	G	upstream_gene_variant	MODIFIER	CXCL1	ENSG00000163739	Transcript	ENST00000395761.3	protein_coding	0	0	0	0	0	0	0	0	0	rs74544699	440	1	0	SNV	HGNC	HGNC:4602	YES	1	P1	CCDS47074.1	ENSP00000379110	P09341	0	UPI0000047AA6	0	0	0	0	0	0	chr4:g.73868964A>G	0.0885	0.115
chr4	73893084	rs16845091	G	T	6	152	1864	0.038	T	regulatory_region_variant	MODIFIER	0	0	RegulatoryFeature	ENSR00000726686	promoter_flanking_region	0	0	0	0	0	0	0	0	0	rs16845091	0	0	0	SNV	0	0	0	0	0	0	0	0	0	0	0	0	0	0	0	0	chr4:g.73893084G>T	0.0942	0.1747
chr4	75940706	rs2292533	C	T	2	152	2018	0.013	T	intron_variant	MODIFIER	NAAA	ENSG00000138744	Transcript	ENST00000286733.9	protein_coding	0	1/10	ENST00000286733.9:c.206+38G>A	0	0	0	0	0	0	rs2292533	0	-1	0	SNV	HGNC	HGNC:736	YES	5	P3	CCDS43239.1	ENSP00000286733	Q02083	0	UPI00001AEAEE	0	0	0	0	0	0	chr4:g.75940706C>T	0.2798	0.2368
chr4	79643354	rs10518224	G	A	5	152	1439	0.032	A	intergenic_variant	MODIFIER	0	0	0	0	0	0	0	0	0	0	0	0	0	0	rs10518224	0	0	0	SNV	0	0	0	0	0	0	0	0	0	0	0	0	0	0	0	0	chr4:g.79643354G>A	0.1567	0.0265
chr4	80278217	rs72658365	T	C	4	152	1144	0.026	C	intron_variant	MODIFIER	FGF5	ENSG00000138675	Transcript	ENST00000312465.11	protein_coding	0	2/2	ENST00000312465.11:c.459+3205T>C	0	0	0	0	0	0	rs72658365	0	1	0	SNV	HGNC	HGNC:3683	YES	1	P1	CCDS34021.1	ENSP00000311697	P12034	0	UPI0000039721	0	1	0	0	0	0	chr4:g.80278217T>C	0.0308	0.0038
chr4	82624823	rs13138355	C	T	6	152	1503	0.038	T	downstream_gene_variant	MODIFIER	SCD5	ENSG00000145284	Transcript	ENST00000319540.9	protein_coding	0	0	0	0	0	0	0	0	0	rs13138355	4716	-1	0	SNV	HGNC	HGNC:21088	YES	1	P1	CCDS34024.1	ENSP00000316329	Q86SK9	0	UPI000003F556	0	0	0	0	0	0	chr4:g.82624823C>T	0.2169	0.2262
chr4	82626709	rs17005891	G	A	6	152	1625	0.038	A	downstream_gene_variant	MODIFIER	SCD5	ENSG00000145284	Transcript	ENST00000319540.9	protein_coding	0	0	0	0	0	0	0	0	0	rs17005891	2830	-1	0	SNV	HGNC	HGNC:21088	YES	1	P1	CCDS34024.1	ENSP00000316329	Q86SK9	0	UPI000003F556	0	0	0	0	0	0	chr4:g.82626709G>A	0.1619	0.0272
chr4	82635553	rs6832951	A	G	4	152	711	0.026	G	intron_variant	MODIFIER	SCD5	ENSG00000145284	Transcript	ENST00000319540.9	protein_coding	0	4/4	ENST00000319540.9:c.802+1038T>C	0	0	0	0	0	0	rs6832951	0	-1	0	SNV	HGNC	HGNC:21088	YES	1	P1	CCDS34024.1	ENSP00000316329	Q86SK9	0	UPI000003F556	0	0	0	0	0	0	chr4:g.82635553A>G	0.2943	0.4728
chr4	85762407	rs11732231	G	C	7	152	1381	0.045	C	intron_variant	MODIFIER	ARHGAP24	ENSG00000138639	Transcript	ENST00000395184.6	protein_coding	0	3/9	ENST00000395184.6:c.268+40435G>C	0	0	0	0	0	0	rs11732231	0	1	0	SNV	HGNC	HGNC:25361	YES	2	P1	CCDS34025.1	ENSP00000378611	Q8N264	0	UPI00001AF1D9	0	1	0	0	0	0	chr4:g.85762407G>C	0.2784	0.1475
chr4	85768423	rs117824133	C	A	6	152	1589	0.038	A	intron_variant	MODIFIER	ARHGAP24	ENSG00000138639	Transcript	ENST00000395184.6	protein_coding	0	3/9	ENST00000395184.6:c.268+46451C>A	0	0	0	0	0	0	rs117824133	0	1	0	SNV	HGNC	HGNC:25361	YES	2	P1	CCDS34025.1	ENSP00000378611	Q8N264	0	UPI00001AF1D9	0	1	0	0	0	0	chr4:g.85768423C>A	0.004	0
chr4	88322666	rs10022462	C	T	3	152	1742	0.019	T	intron_variant&non_coding_transcript_variant	MODIFIER	PPM1K-DT	ENSG00000246375	Transcript	ENST00000500009.2	lincRNA	0	4/4	ENST00000500009.2:n.413+3241C>T	0	0	0	0	0	0	rs10022462	0	1	0	SNV	HGNC	HGNC:54093	YES	1	0	0	0	0	0	0	0	0	0	0	0	0	chr4:g.88322666C>T	0.2861	0.4289
chr4	88746440	rs17014483	C	T	5	152	2363	0.032	T	intron_variant	MODIFIER	FAM13A	ENSG00000138640	Transcript	ENST00000264344.10	protein_coding	0	19/23	ENST00000264344.10:c.2466+492G>A	0	0	0	0	0	0	rs17014483	0	-1	0	SNV	HGNC	HGNC:19367	YES	5	P2	CCDS34029.1	ENSP00000264344	O94988	0	UPI0000481AF3	0	1	0	0	0	0	chr4:g.88746440C>T	0.228	0.2443
chr4	89150413	rs140237746	G	A	2	152	959	0.013	A	intergenic_variant	MODIFIER	0	0	0	0	0	0	0	0	0	0	0	0	0	0	rs140237746	0	0	0	SNV	0	0	0	0	0	0	0	0	0	0	0	0	0	0	0	0	chr4:g.89150413G>A	0.0519	0.0053
chr4	91996064	rs6853847	A	C	4	152	1455	0.026	C	intergenic_variant	MODIFIER	0	0	0	0	0	0	0	0	0	0	0	0	0	0	rs6853847	0	0	0	SNV	0	0	0	0	0	0	0	0	0	0	0	0	0	0	0	0	chr4:g.91996064A>C	0.0843	0.1944
chr4	94555568	rs2452591	C	A	2	152	1163	0.013	A	intron_variant	MODIFIER	PDLIM5	ENSG00000163110	Transcript	ENST00000615540.4	protein_coding	0	3/16	ENST00000615540.4:c.249-17783C>A	0	0	0	0	0	0	rs2452591	0	1	0	SNV	HGNC	HGNC:17468	YES	1	A2	CCDS58916.1	ENSP00000480359	Q96HC4	0	UPI000013E231	0	0	0	0	0	0	chr4:g.94555568C>A	0.3089	0.2882
chr4	95445291	rs3857231	T	C	6	150	853	0.052	C	intron_variant	MODIFIER	UNC5C	ENSG00000182168	Transcript	ENST00000453304.6	protein_coding	0	1/15	ENST00000453304.6:c.124+103443A>G	0	0	0	0	0	0	rs3857231	0	-1	0	SNV	HGNC	HGNC:12569	YES	1	P1	CCDS3643.1	ENSP00000406022	O95185	0	UPI000004E6A5	0	0	0	0	0	0	chr4:g.95445291T>C	0.1468	0.202
chr4	97164138	rs72674100	G	A	3	152	913	0.032	A	intergenic_variant	MODIFIER	0	0	0	0	0	0	0	0	0	0	0	0	0	0	rs72674100	0	0	0	SNV	0	0	0	0	0	0	0	0	0	0	0	0	0	0	0	0	chr4:g.97164138G>A	0.1102	0.0408
chr4	97584287	rs72889099	A	G	2	152	1420	0.013	G	intron_variant	MODIFIER	STPG2	ENSG00000163116	Transcript	ENST00000295268.4	protein_coding	0	10/10	ENST00000295268.4:c.1321-25170T>C	0	0	0	0	0	0	rs72889099	0	-1	0	SNV	HGNC	HGNC:28712	YES	1	P1	CCDS3645.1	ENSP00000295268	Q8N412	0	UPI00000734EC	0	0	0	0	0	0	chr4:g.97584287A>G	0.1536	0.5045
chr4	97586061	rs72889102	C	G	2	152	830	0.013	G	intron_variant	MODIFIER	STPG2	ENSG00000163116	Transcript	ENST00000295268.4	protein_coding	0	10/10	ENST00000295268.4:c.1321-26944G>C	0	0	0	0	0	0	rs72889102	0	-1	0	SNV	HGNC	HGNC:28712	YES	1	P1	CCDS3645.1	ENSP00000295268	Q8N412	0	UPI00000734EC	0	0	0	0	0	0	chr4:g.97586061C>G	0.1538	0.5045
chr4	97587829	rs1508459	A	G	2	152	1381	0.013	G	intron_variant	MODIFIER	STPG2	ENSG00000163116	Transcript	ENST00000295268.4	protein_coding	0	10/10	ENST00000295268.4:c.1321-28712T>C	0	0	0	0	0	0	rs1508459	0	-1	0	SNV	HGNC	HGNC:28712	YES	1	P1	CCDS3645.1	ENSP00000295268	Q8N412	0	UPI00000734EC	0	0	0	0	0	0	chr4:g.97587829A>G	0.154	0.5045
chr4	97588360	rs17026828	G	A	2	152	1275	0.013	A	intron_variant	MODIFIER	STPG2	ENSG00000163116	Transcript	ENST00000295268.4	protein_coding	0	10/10	ENST00000295268.4:c.1321-29243C>T	0	0	0	0	0	0	rs17026828	0	-1	0	SNV	HGNC	HGNC:28712	YES	1	P1	CCDS3645.1	ENSP00000295268	Q8N412	0	UPI00000734EC	0	0	0	0	0	0	chr4:g.97588360G>A	0.154	0.5045
chr4	97588825	rs61456001	A	G	2	152	1171	0.013	G	intron_variant	MODIFIER	STPG2	ENSG00000163116	Transcript	ENST00000295268.4	protein_coding	0	10/10	ENST00000295268.4:c.1321-29708T>C	0	0	0	0	0	0	rs61456001	0	-1	0	SNV	HGNC	HGNC:28712	YES	1	P1	CCDS3645.1	ENSP00000295268	Q8N412	0	UPI00000734EC	0	0	0	0	0	0	chr4:g.97588825A>G	0.154	0.5045
chr4	97589677	rs56880249	A	C	2	152	1326	0.013	C	intron_variant	MODIFIER	STPG2	ENSG00000163116	Transcript	ENST00000295268.4	protein_coding	0	10/10	ENST00000295268.4:c.1321-30560T>G	0	0	0	0	0	0	rs56880249	0	-1	0	SNV	HGNC	HGNC:28712	YES	1	P1	CCDS3645.1	ENSP00000295268	Q8N412	0	UPI00000734EC	0	0	0	0	0	0	chr4:g.97589677A>C	0.154	0.5045
chr4	97590469	rs61154600	C	T	2	152	1645	0.013	T	intron_variant	MODIFIER	STPG2	ENSG00000163116	Transcript	ENST00000295268.4	protein_coding	0	10/10	ENST00000295268.4:c.1321-31352G>A	0	0	0	0	0	0	rs61154600	0	-1	0	SNV	HGNC	HGNC:28712	YES	1	P1	CCDS3645.1	ENSP00000295268	Q8N412	0	UPI00000734EC	0	0	0	0	0	0	chr4:g.97590469C>T	0.1538	0.5045
chr4	97590475	rs58276078	T	C	2	152	1652	0.013	C	intron_variant	MODIFIER	STPG2	ENSG00000163116	Transcript	ENST00000295268.4	protein_coding	0	10/10	ENST00000295268.4:c.1321-31358A>G	0	0	0	0	0	0	rs58276078	0	-1	0	SNV	HGNC	HGNC:28712	YES	1	P1	CCDS3645.1	ENSP00000295268	Q8N412	0	UPI00000734EC	0	0	0	0	0	0	chr4:g.97590475T>C	0.1538	0.5045
chr4	97600266	rs7662978	T	C	2	152	957	0.013	C	intron_variant	MODIFIER	STPG2	ENSG00000163116	Transcript	ENST00000295268.4	protein_coding	0	10/10	ENST00000295268.4:c.1321-41149A>G	0	0	0	0	0	0	rs7662978	0	-1	0	SNV	HGNC	HGNC:28712	YES	1	P1	CCDS3645.1	ENSP00000295268	Q8N412	0	UPI00000734EC	0	0	0	0	0	0	chr4:g.97600266T>C	0.1538	0.5038
chr4	97615952	rs72890850	A	G	2	150	638	0.013	G	intron_variant	MODIFIER	STPG2	ENSG00000163116	Transcript	ENST00000295268.4	protein_coding	0	10/10	ENST00000295268.4:c.1321-56835T>C	0	0	0	0	0	0	rs72890850	0	-1	0	SNV	HGNC	HGNC:28712	YES	1	P1	CCDS3645.1	ENSP00000295268	Q8N412	0	UPI00000734EC	0	0	0	0	0	0	chr4:g.97615952A>G	0.1583	0.5038
chr4	97621479	rs72890852	G	T	2	152	1417	0.013	T	intron_variant	MODIFIER	STPG2	ENSG00000163116	Transcript	ENST00000295268.4	protein_coding	0	10/10	ENST00000295268.4:c.1321-62362C>A	0	0	0	0	0	0	rs72890852	0	-1	0	SNV	HGNC	HGNC:28712	YES	1	P1	CCDS3645.1	ENSP00000295268	Q8N412	0	UPI00000734EC	0	0	0	0	0	0	chr4:g.97621479G>T	0.1538	0.5038
chr4	97621608	rs76142193	G	A	2	152	1562	0.013	A	intron_variant	MODIFIER	STPG2	ENSG00000163116	Transcript	ENST00000295268.4	protein_coding	0	10/10	ENST00000295268.4:c.1321-62491C>T	0	0	0	0	0	0	rs76142193	0	-1	0	SNV	HGNC	HGNC:28712	YES	1	P1	CCDS3645.1	ENSP00000295268	Q8N412	0	UPI00000734EC	0	0	0	0	0	0	chr4:g.97621608G>A	0.1585	0.5038
chr4	97624475	rs78681061	G	A	2	152	1554	0.013	A	intron_variant	MODIFIER	STPG2	ENSG00000163116	Transcript	ENST00000295268.4	protein_coding	0	10/10	ENST00000295268.4:c.1321-65358C>T	0	0	0	0	0	0	rs78681061	0	-1	0	SNV	HGNC	HGNC:28712	YES	1	P1	CCDS3645.1	ENSP00000295268	Q8N412	0	UPI00000734EC	0	0	0	0	0	0	chr4:g.97624475G>A	0.1244	0.3971
chr4	97625522	rs7676966	T	C	2	152	1867	0.013	C	intron_variant	MODIFIER	STPG2	ENSG00000163116	Transcript	ENST00000295268.4	protein_coding	0	10/10	ENST00000295268.4:c.1321-66405A>G	0	0	0	0	0	0	rs7676966	0	-1	0	SNV	HGNC	HGNC:28712	YES	1	P1	CCDS3645.1	ENSP00000295268	Q8N412	0	UPI00000734EC	0	0	0	0	0	0	chr4:g.97625522T>C	0.1583	0.5038
chr4	97628841	rs55901496	A	G	2	152	1142	0.013	G	intron_variant	MODIFIER	STPG2	ENSG00000163116	Transcript	ENST00000295268.4	protein_coding	0	10/10	ENST00000295268.4:c.1321-69724T>C	0	0	0	0	0	0	rs55901496	0	-1	0	SNV	HGNC	HGNC:28712	YES	1	P1	CCDS3645.1	ENSP00000295268	Q8N412	0	UPI00000734EC	0	0	0	0	0	0	chr4:g.97628841A>G	0.1538	0.5038
chr4	97629047	rs17026847	C	T	2	152	922	0.013	T	intron_variant	MODIFIER	STPG2	ENSG00000163116	Transcript	ENST00000295268.4	protein_coding	0	10/10	ENST00000295268.4:c.1321-69930G>A	0	0	0	0	0	0	rs17026847	0	-1	0	SNV	HGNC	HGNC:28712	YES	1	P1	CCDS3645.1	ENSP00000295268	Q8N412	0	UPI00000734EC	0	0	0	0	0	0	chr4:g.97629047C>T	0.1583	0.5038
chr4	97629722	rs17026850	T	C	2	152	1629	0.013	C	intron_variant	MODIFIER	STPG2	ENSG00000163116	Transcript	ENST00000295268.4	protein_coding	0	10/10	ENST00000295268.4:c.1321-70605A>G	0	0	0	0	0	0	rs17026850	0	-1	0	SNV	HGNC	HGNC:28712	YES	1	P1	CCDS3645.1	ENSP00000295268	Q8N412	0	UPI00000734EC	0	0	0	0	0	0	chr4:g.97629722T>C	0.1506	0.4917
chr4	97630842	rs2136082	C	T	2	152	661	0.013	T	intron_variant	MODIFIER	STPG2	ENSG00000163116	Transcript	ENST00000295268.4	protein_coding	0	10/10	ENST00000295268.4:c.1321-71725G>A	0	0	0	0	0	0	rs2136082	0	-1	0	SNV	HGNC	HGNC:28712	YES	1	P1	CCDS3645.1	ENSP00000295268	Q8N412	0	UPI00000734EC	0	0	0	0	0	0	chr4:g.97630842C>T	0.1246	0.3971
chr4	97631608	rs2078362	A	C	2	152	1263	0.013	C	intron_variant	MODIFIER	STPG2	ENSG00000163116	Transcript	ENST00000295268.4	protein_coding	0	10/10	ENST00000295268.4:c.1321-72491T>G	0	0	0	0	0	0	rs2078362	0	-1	0	SNV	HGNC	HGNC:28712	YES	1	P1	CCDS3645.1	ENSP00000295268	Q8N412	0	UPI00000734EC	0	0	0	0	0	0	chr4:g.97631608A>C	0.154	0.5038
chr4	97632665	rs60217712	A	T	2	152	1167	0.013	T	intron_variant	MODIFIER	STPG2	ENSG00000163116	Transcript	ENST00000295268.4	protein_coding	0	10/10	ENST00000295268.4:c.1321-73548T>A	0	0	0	0	0	0	rs60217712	0	-1	0	SNV	HGNC	HGNC:28712	YES	1	P1	CCDS3645.1	ENSP00000295268	Q8N412	0	UPI00000734EC	0	0	0	0	0	0	chr4:g.97632665A>T	0.154	0.5038
chr4	97635458	rs60756455	T	C	2	152	1843	0.013	C	intron_variant	MODIFIER	STPG2	ENSG00000163116	Transcript	ENST00000295268.4	protein_coding	0	10/10	ENST00000295268.4:c.1321-76341A>G	0	0	0	0	0	0	rs60756455	0	-1	0	SNV	HGNC	HGNC:28712	YES	1	P1	CCDS3645.1	ENSP00000295268	Q8N412	0	UPI00000734EC	0	0	0	0	0	0	chr4:g.97635458T>C	0.1484	0.4826
chr4	97635631	rs148460633	A	G	2	152	1563	0.013	G	intron_variant	MODIFIER	STPG2	ENSG00000163116	Transcript	ENST00000295268.4	protein_coding	0	10/10	ENST00000295268.4:c.1321-76514T>C	0	0	0	0	0	0	rs148460633	0	-1	0	SNV	HGNC	HGNC:28712	YES	1	P1	CCDS3645.1	ENSP00000295268	Q8N412	0	UPI00000734EC	0	0	0	0	0	0	chr4:g.97635631A>G	0.1246	0.3971
chr4	97639419	rs147576484	C	T	2	152	736	0.013	T	intron_variant	MODIFIER	STPG2	ENSG00000163116	Transcript	ENST00000295268.4	protein_coding	0	10/10	ENST00000295268.4:c.1320+73280G>A	0	0	0	0	0	0	rs147576484	0	-1	0	SNV	HGNC	HGNC:28712	YES	1	P1	CCDS3645.1	ENSP00000295268	Q8N412	0	UPI00000734EC	0	0	0	0	0	0	chr4:g.97639419C>T	0.1248	0.3979
chr4	97641006	rs1012333	T	C	2	152	974	0.013	C	intron_variant	MODIFIER	STPG2	ENSG00000163116	Transcript	ENST00000295268.4	protein_coding	0	10/10	ENST00000295268.4:c.1320+71693A>G	0	0	0	0	0	0	rs1012333	0	-1	0	SNV	HGNC	HGNC:28712	YES	1	P1	CCDS3645.1	ENSP00000295268	Q8N412	0	UPI00000734EC	0	0	0	0	0	0	chr4:g.97641006T>C	0.1246	0.3971
chr4	97642695	rs59810062	C	A	2	152	711	0.013	A	intron_variant	MODIFIER	STPG2	ENSG00000163116	Transcript	ENST00000295268.4	protein_coding	0	10/10	ENST00000295268.4:c.1320+70004G>T	0	0	0	0	0	0	rs59810062	0	-1	0	SNV	HGNC	HGNC:28712	YES	1	P1	CCDS3645.1	ENSP00000295268	Q8N412	0	UPI00000734EC	0	0	0	0	0	0	chr4:g.97642695C>A	0.1585	0.5038
chr4	97644428	rs72890876	A	C	2	152	1863	0.013	C	intron_variant	MODIFIER	STPG2	ENSG00000163116	Transcript	ENST00000295268.4	protein_coding	0	10/10	ENST00000295268.4:c.1320+68271T>G	0	0	0	0	0	0	rs72890876	0	-1	0	SNV	HGNC	HGNC:28712	YES	1	P1	CCDS3645.1	ENSP00000295268	Q8N412	0	UPI00000734EC	0	0	0	0	0	0	chr4:g.97644428A>C	0.1246	0.3971
chr4	97646488	rs56945629	G	T	2	152	740	0.013	T	intron_variant	MODIFIER	STPG2	ENSG00000163116	Transcript	ENST00000295268.4	protein_coding	0	10/10	ENST00000295268.4:c.1320+66211C>A	0	0	0	0	0	0	rs56945629	0	-1	0	SNV	HGNC	HGNC:28712	YES	1	P1	CCDS3645.1	ENSP00000295268	Q8N412	0	UPI00000734EC	0	0	0	0	0	0	chr4:g.97646488G>T	0.1585	0.5038
chr4	97646811	rs59606962	C	T	2	152	968	0.013	T	intron_variant	MODIFIER	STPG2	ENSG00000163116	Transcript	ENST00000295268.4	protein_coding	0	10/10	ENST00000295268.4:c.1320+65888G>A	0	0	0	0	0	0	rs59606962	0	-1	0	SNV	HGNC	HGNC:28712	YES	1	P1	CCDS3645.1	ENSP00000295268	Q8N412	0	UPI00000734EC	0	0	0	0	0	0	chr4:g.97646811C>T	0.1585	0.5038
chr4	97650378	rs72890889	G	A	2	152	1937	0.013	A	intron_variant	MODIFIER	STPG2	ENSG00000163116	Transcript	ENST00000295268.4	protein_coding	0	10/10	ENST00000295268.4:c.1320+62321C>T	0	0	0	0	0	0	rs72890889	0	-1	0	SNV	HGNC	HGNC:28712	YES	1	P1	CCDS3645.1	ENSP00000295268	Q8N412	0	UPI00000734EC	0	0	0	0	0	0	chr4:g.97650378G>A	0.1575	0.5008
chr4	97659585	rs72892812	G	C	2	152	1575	0.013	C	intron_variant	MODIFIER	STPG2	ENSG00000163116	Transcript	ENST00000295268.4	protein_coding	0	10/10	ENST00000295268.4:c.1320+53114C>G	0	0	0	0	0	0	rs72892812	0	-1	0	SNV	HGNC	HGNC:28712	YES	1	P1	CCDS3645.1	ENSP00000295268	Q8N412	0	UPI00000734EC	0	0	0	0	0	0	chr4:g.97659585G>C	0.1396	0.4327
chr4	97660479	rs59172540	A	G	2	152	1391	0.013	G	intron_variant	MODIFIER	STPG2	ENSG00000163116	Transcript	ENST00000295268.4	protein_coding	0	10/10	ENST00000295268.4:c.1320+52220T>C	0	0	0	0	0	0	rs59172540	0	-1	0	SNV	HGNC	HGNC:28712	YES	1	P1	CCDS3645.1	ENSP00000295268	Q8N412	0	UPI00000734EC	0	0	0	0	0	0	chr4:g.97660479A>G	0.1396	0.4319
chr4	97660843	rs58864230	G	T	2	152	910	0.013	T	intron_variant	MODIFIER	STPG2	ENSG00000163116	Transcript	ENST00000295268.4	protein_coding	0	10/10	ENST00000295268.4:c.1320+51856C>A	0	0	0	0	0	0	rs58864230	0	-1	0	SNV	HGNC	HGNC:28712	YES	1	P1	CCDS3645.1	ENSP00000295268	Q8N412	0	UPI00000734EC	0	0	0	0	0	0	chr4:g.97660843G>T	0.1396	0.4319
chr4	97665399	rs60804385	T	C	2	152	2584	0.013	C	intron_variant	MODIFIER	STPG2	ENSG00000163116	Transcript	ENST00000295268.4	protein_coding	0	10/10	ENST00000295268.4:c.1320+47300A>G	0	0	0	0	0	0	rs60804385	0	-1	0	SNV	HGNC	HGNC:28712	YES	1	P1	CCDS3645.1	ENSP00000295268	Q8N412	0	UPI00000734EC	0	0	0	0	0	0	chr4:g.97665399T>C	0.1396	0.4319
chr4	97665825	rs57750317	C	G	2	152	2300	0.013	G	intron_variant	MODIFIER	STPG2	ENSG00000163116	Transcript	ENST00000295268.4	protein_coding	0	10/10	ENST00000295268.4:c.1320+46874G>C	0	0	0	0	0	0	rs57750317	0	-1	0	SNV	HGNC	HGNC:28712	YES	1	P1	CCDS3645.1	ENSP00000295268	Q8N412	0	UPI00000734EC	0	0	0	0	0	0	chr4:g.97665825C>G	0.1394	0.4319
chr4	97676392	rs58111058	T	G	2	152	1162	0.013	G	intron_variant	MODIFIER	STPG2	ENSG00000163116	Transcript	ENST00000295268.4	protein_coding	0	10/10	ENST00000295268.4:c.1320+36307A>C	0	0	0	0	0	0	rs58111058	0	-1	0	SNV	HGNC	HGNC:28712	YES	1	P1	CCDS3645.1	ENSP00000295268	Q8N412	0	UPI00000734EC	0	0	0	0	0	0	chr4:g.97676392T>G	0.1404	0.4002
chr4	97704089	rs61012000	C	T	2	152	1728	0.013	T	intron_variant	MODIFIER	STPG2	ENSG00000163116	Transcript	ENST00000295268.4	protein_coding	0	10/10	ENST00000295268.4:c.1320+8610G>A	0	0	0	0	0	0	rs61012000	0	-1	0	SNV	HGNC	HGNC:28712	YES	1	P1	CCDS3645.1	ENSP00000295268	Q8N412	0	UPI00000734EC	0	0	0	0	0	0	chr4:g.97704089C>T	0.1474	0.4259
chr4	97707609	rs58724568	G	A	2	152	1193	0.013	A	intron_variant	MODIFIER	STPG2	ENSG00000163116	Transcript	ENST00000295268.4	protein_coding	0	10/10	ENST00000295268.4:c.1320+5090C>T	0	0	0	0	0	0	rs58724568	0	-1	0	SNV	HGNC	HGNC:28712	YES	1	P1	CCDS3645.1	ENSP00000295268	Q8N412	0	UPI00000734EC	0	0	0	0	0	0	chr4:g.97707609G>A	0.1474	0.4259
chr4	97708348	rs72877580	A	G	2	152	745	0.013	G	intron_variant	MODIFIER	STPG2	ENSG00000163116	Transcript	ENST00000295268.4	protein_coding	0	10/10	ENST00000295268.4:c.1320+4351T>C	0	0	0	0	0	0	rs72877580	0	-1	0	SNV	HGNC	HGNC:28712	YES	1	P1	CCDS3645.1	ENSP00000295268	Q8N412	0	UPI00000734EC	0	0	0	0	0	0	chr4:g.97708348A>G	0.14	0.4002
chr4	97714434	rs7658798	A	G	2	152	871	0.013	G	intron_variant	MODIFIER	STPG2	ENSG00000163116	Transcript	ENST00000295268.4	protein_coding	0	9/10	ENST00000295268.4:c.1205-1620T>C	0	0	0	0	0	0	rs7658798	0	-1	0	SNV	HGNC	HGNC:28712	YES	1	P1	CCDS3645.1	ENSP00000295268	Q8N412	0	UPI00000734EC	0	0	0	0	0	0	chr4:g.97714434A>G	0.14	0.3994
chr4	98646767	rs114026228	T	C	2	152	895	0.013	C	intron_variant	MODIFIER	TSPAN5	ENSG00000168785	Transcript	ENST00000305798.8	protein_coding	0	1/7	ENST00000305798.8:c.81+11379A>G	0	0	0	0	0	0	rs114026228	0	-1	0	SNV	HGNC	HGNC:17753	YES	1	P1	CCDS3646.1	ENSP00000307701	P62079	0	UPI0000022DE0	0	0	0	0	0	0	chr4:g.98646767T>C	0.0086	0.0076
chr4	99337969	rs3846449	T	C	2	152	822	0.013	C	intron_variant	MODIFIER	ADH1C	ENSG00000248144	Transcript	ENST00000515683.6	protein_coding	0	8/8	ENST00000515683.6:c.1104-1193A>G	0	0	0	0	0	0	rs3846449	0	-1	0	SNV	HGNC	HGNC:251	YES	1	P1	CCDS54780.1	ENSP00000426083	P00326	0	UPI0000001311	0	1	0	0	0	0	chr4:g.99337969T>C	0.471	0.4917
chr4	102640552	rs228611	G	A	5	152	2005	0.032	A	intron_variant	MODIFIER	MANBA	ENSG00000109323	Transcript	ENST00000226578.9	protein_coding	0	13/16	ENST00000226578.9:c.1870-695C>T	0	0	0	0	0	0	rs228611	0	-1	0	SNV	HGNC	HGNC:6831	YES	1	P2	CCDS3658.1	ENSP00000226578	O00462	0	UPI000013C8A2	0	1	0	0	0	0	chr4:g.102640552G>A	0.405	0.1884
chr4	105695979	rs112037309	G	A	2	152	1449	0.013	A	intron_variant	MODIFIER	INTS12	ENSG00000138785	Transcript	ENST00000451321.6	protein_coding	0	2/6	ENST00000451321.6:c.157-311C>T	0	0	0	0	0	0	rs112037309	0	-1	0	SNV	HGNC	HGNC:25067	YES	1	P2	CCDS3671.1	ENSP00000415433	Q96CB8	A0A024RDK4	UPI0000072C63	0	0	0	0	0	0	chr4:g.105695979G>A	0.0581	0.0484
chr4	108487452	rs1562975	G	A	3	152	1463	0.019	A	intergenic_variant	MODIFIER	0	0	0	0	0	0	0	0	0	0	0	0	0	0	rs1562975	0	0	0	SNV	0	0	0	0	0	0	0	0	0	0	0	0	0	0	0	0	chr4:g.108487452G>A	0.1745	0.1906
chr4	111500989	rs72678864	G	A	2	152	1899	0.013	A	intergenic_variant	MODIFIER	0	0	0	0	0	0	0	0	0	0	0	0	0	0	rs72678864	0	0	0	SNV	0	0	0	0	0	0	0	0	0	0	0	0	0	0	0	0	chr4:g.111500989G>A	0.0617	0.0053
chr4	112674713	rs6845321	C	T	2	152	1828	0.013	T	regulatory_region_variant	MODIFIER	0	0	RegulatoryFeature	ENSR00000733584	promoter_flanking_region	0	0	0	0	0	0	0	0	0	rs6845321	0	0	0	SNV	0	0	0	0	0	0	0	0	0	0	0	0	0	0	0	0	chr4:g.112674713C>T	0.1536	0.0809
chr4	113518738	rs7700110	G	A	4	152	1287	0.026	A	intron_variant	MODIFIER	CAMK2D	ENSG00000145349	Transcript	ENST00000511664.6	protein_coding	0	8/20	ENST00000511664.6:c.602-1081C>T	0	0	0	0	0	0	rs7700110	0	-1	0	SNV	HGNC	HGNC:1462	YES	2	A1	CCDS82949.1	ENSP00000425824	0	E9PF82	UPI0001D364FF	0	0	0	0	0	0	chr4:g.113518738G>A	0.1633	0.1619
chr4	113527500	rs6829664	A	G	4	152	1083	0.026	G	intron_variant	MODIFIER	CAMK2D	ENSG00000145349	Transcript	ENST00000511664.6	protein_coding	0	8/20	ENST00000511664.6:c.601+3716T>C	0	0	0	0	0	0	rs6829664	0	-1	0	SNV	HGNC	HGNC:1462	YES	2	A1	CCDS82949.1	ENSP00000425824	0	E9PF82	UPI0001D364FF	0	0	0	0	0	0	chr4:g.113527500A>G	0.1414	0.0756
chr4	113762688	rs6858698	G	C	7	152	1971	0.045	C	upstream_gene_variant	MODIFIER	CAMK2D	ENSG00000145349	Transcript	ENST00000511664.6	protein_coding	0	0	0	0	0	0	0	0	0	rs6858698	950	-1	0	SNV	HGNC	HGNC:1462	YES	2	A1	CCDS82949.1	ENSP00000425824	0	E9PF82	UPI0001D364FF	0	0	0	0	0	0	chr4:g.113762688G>C	0.1777	0.3215
chr4	117069298	rs34043524	A	G	2	152	1049	0.013	G	intergenic_variant	MODIFIER	0	0	0	0	0	0	0	0	0	0	0	0	0	0	rs34043524	0	0	0	SNV	0	0	0	0	0	0	0	0	0	0	0	0	0	0	0	0	chr4:g.117069298A>G	0.1178	0.1952
chr4	117725752	rs11098403	A	G	7	152	1443	0.045	G	intergenic_variant	MODIFIER	0	0	0	0	0	0	0	0	0	0	0	0	0	0	rs11098403	0	0	0	SNV	0	0	0	0	0	0	0	0	0	0	0	0	0	0	0	0	chr4:g.117725752A>G	0.2169	0.2542
chr4	121396276	rs7665234	A	G	2	152	758	0.013	G	intergenic_variant	MODIFIER	0	0	0	0	0	0	0	0	0	0	0	0	0	0	rs7665234	0	0	0	SNV	0	0	0	0	0	0	0	0	0	0	0	0	0	0	0	0	chr4:g.121396276A>G	0.0677	0.0908
chr4	122219915	rs45613035	T	C	4	152	1467	0.026	C	intron_variant	MODIFIER	KIAA1109	ENSG00000138688	Transcript	ENST00000264501.8	protein_coding	0	21/85	ENST00000264501.8:c.2475+348T>C	0	0	0	0	0	0	rs45613035	0	1	0	SNV	HGNC	HGNC:26953	YES	5	P1	CCDS43267.1	ENSP00000264501	Q2LD37	0	UPI0000DD87B4	0	1	0	0	0	0	chr4:g.122219915T>C	0.0401	0.0076
chr4	122263672	rs45515895	G	A	3	152	1220	0.019	A	intron_variant	MODIFIER	KIAA1109	ENSG00000138688	Transcript	ENST00000264501.8	protein_coding	0	44/85	ENST00000264501.8:c.7141+72G>A	0	0	0	0	0	0	rs45515895	0	1	0	SNV	HGNC	HGNC:26953	YES	5	P1	CCDS43267.1	ENSP00000264501	Q2LD37	0	UPI0000DD87B4	0	1	0	0	0	0	chr4:g.122263672G>A	0.1224	0.0068
chr4	122408207	rs17388568	G	A	3	152	1664	0.019	A	intron_variant	MODIFIER	ADAD1	ENSG00000164113	Transcript	ENST00000296513.7	protein_coding	0	8/12	ENST00000296513.7:c.848+176G>A	0	0	0	0	0	0	rs17388568	0	1	0	SNV	HGNC	HGNC:30713	YES	2	P1	CCDS34058.1	ENSP00000296513	Q96M93	0	UPI000006DF76	0	0	0	0	0	0	chr4:g.122408207G>A	0.1406	0.0242
chr4	122432277	rs17454584	A	G	3	152	1634	0.019	G	downstream_gene_variant	MODIFIER	ADAD1	ENSG00000164113	Transcript	ENST00000296513.7	protein_coding	0	0	0	0	0	0	0	0	0	rs17454584	2493	1	0	SNV	HGNC	HGNC:30713	YES	2	P1	CCDS34058.1	ENSP00000296513	Q96M93	0	UPI000006DF76	0	0	0	0	0	0	chr4:g.122432277A>G	0.1206	0.0068
chr4	122451978	rs2069772	T	C	3	152	1058	0.019	C	intron_variant	MODIFIER	IL2	ENSG00000109471	Transcript	ENST00000226730.4	protein_coding	0	3/3	ENST00000226730.4:c.352-116A>G	0	0	0	0	0	0	rs2069772	0	-1	0	SNV	HGNC	HGNC:6001	YES	1	P1	CCDS3726.1	ENSP00000226730	P60568	Q0GK43	UPI000002BE7B	0	1	0	0	0	0	chr4:g.122451978T>C	0.143	0.025
chr4	122576542	rs17389644	G	A	3	152	1838	0.019	A	intergenic_variant	MODIFIER	0	0	0	0	0	0	0	0	0	0	0	0	0	0	rs17389644	0	0	0	SNV	0	0	0	0	0	0	0	0	0	0	0	0	0	0	0	0	chr4:g.122576542G>A	0.1196	0.0068
chr4	130399088	rs34464266	G	A	5	152	1452	0.032	A	intergenic_variant	MODIFIER	0	0	0	0	0	0	0	0	0	0	0	0	0	0	rs34464266	0	0	0	SNV	0	0	0	0	0	0	0	0	0	0	0	0	0	0	0	0	chr4:g.130399088G>A	0.0639	0.143
chr4	130459962	rs7665833	G	A	6	152	1513	0.038	A	intergenic_variant	MODIFIER	0	0	0	0	0	0	0	0	0	0	0	0	0	0	rs7665833	0	0	0	SNV	0	0	0	0	0	0	0	0	0	0	0	0	0	0	0	0	chr4:g.130459962G>A	0.1482	0.0144
chr4	134504871	rs4374667	A	T	6	152	1547	0.038	T	intergenic_variant	MODIFIER	0	0	0	0	0	0	0	0	0	0	0	0	0	0	rs4374667	0	0	0	SNV	0	0	0	0	0	0	0	0	0	0	0	0	0	0	0	0	chr4:g.134504871A>T	0.1787	0.23
chr4	139947740	rs769662	G	A	5	152	1585	0.032	A	intron_variant	MODIFIER	MAML3	ENSG00000196782	Transcript	ENST00000509479.6	protein_coding	0	1/4	ENST00000509479.6:c.469-56773C>T	0	0	0	0	0	0	rs769662	0	-1	0	SNV	HGNC	HGNC:16272	YES	1	P1	CCDS54805.1	ENSP00000421180	Q96JK9	0	UPI00001C1E1E	0	0	0	0	0	0	chr4:g.139947740G>A	0.3518	0.4955
chr4	139965809	rs13109980	G	A	5	152	1111	0.032	A	intron_variant	MODIFIER	MAML3	ENSG00000196782	Transcript	ENST00000509479.6	protein_coding	0	1/4	ENST00000509479.6:c.469-74842C>T	0	0	0	0	0	0	rs13109980	0	-1	0	SNV	HGNC	HGNC:16272	YES	1	P1	CCDS54805.1	ENSP00000421180	Q96JK9	0	UPI00001C1E1E	0	0	0	0	0	0	chr4:g.139965809G>A	0.227	0.1331
chr4	139982001	rs35319653	C	T	5	152	2075	0.032	T	intron_variant	MODIFIER	MAML3	ENSG00000196782	Transcript	ENST00000509479.6	protein_coding	0	1/4	ENST00000509479.6:c.469-91034G>A	0	0	0	0	0	0	rs35319653	0	-1	0	SNV	HGNC	HGNC:16272	YES	1	P1	CCDS54805.1	ENSP00000421180	Q96JK9	0	UPI00001C1E1E	0	0	0	0	0	0	chr4:g.139982001C>T	0.1975	0.0076
chr4	139987601	rs13136239	G	A	5	152	2106	0.032	A	intron_variant	MODIFIER	MAML3	ENSG00000196782	Transcript	ENST00000509479.6	protein_coding	0	1/4	ENST00000509479.6:c.469-96634C>T	0	0	0	0	0	0	rs13136239	0	-1	0	SNV	HGNC	HGNC:16272	YES	1	P1	CCDS54805.1	ENSP00000421180	Q96JK9	0	UPI00001C1E1E	0	0	0	0	0	0	chr4:g.139987601G>A	0.1981	0.0076
chr4	140004716	rs1877075	G	A	4	152	1349	0.026	A	intron_variant	MODIFIER	MAML3	ENSG00000196782	Transcript	ENST00000509479.6	protein_coding	0	1/4	ENST00000509479.6:c.469-113749C>T	0	0	0	0	0	0	rs1877075	0	-1	0	SNV	HGNC	HGNC:16272	YES	1	P1	CCDS54805.1	ENSP00000421180	Q96JK9	0	UPI00001C1E1E	0	0	0	0	0	0	chr4:g.140004716G>A	0.1969	0.0083
chr4	140024812	rs1912528	C	T	4	152	1682	0.026	T	intron_variant	MODIFIER	MAML3	ENSG00000196782	Transcript	ENST00000509479.6	protein_coding	0	1/4	ENST00000509479.6:c.468+128048G>A	0	0	0	0	0	0	rs1912528	0	-1	0	SNV	HGNC	HGNC:16272	YES	1	P1	CCDS54805.1	ENSP00000421180	Q96JK9	0	UPI00001C1E1E	0	0	0	0	0	0	chr4:g.140024812C>T	0.2149	0.0363
chr4	144737912	rs11727676	T	C	2	152	1364	0.013	C	synonymous_variant	LOW	HHIP	ENSG00000164161	Transcript	ENST00000296575.8	protein_coding	13/13	0	ENST00000296575.8:c.2058T>C	ENSP00000296575.3:p.Ile686%3D	2578/9937	2058/2103	686/700	I	atT/atC	rs11727676	0	1	0	SNV	HGNC	HGNC:14866	YES	1	P1	CCDS3762.1	ENSP00000296575	Q96QV1	0	UPI0000071302	0	0	0	0	hmmpanther:PTHR19328&hmmpanther:PTHR19328:SF27	0	chr4:g.144737912T>C	0.026	0.0023
chr4	144998505	rs146087803	T	A	7	152	1752	0.045	A	intron_variant	MODIFIER	ANAPC10	ENSG00000164162	Transcript	ENST00000613466.4	protein_coding	0	4/4	ENST00000613466.4:c.328-2902A>T	0	0	0	0	0	0	rs146087803	0	-1	0	SNV	HGNC	HGNC:24077	YES	3	P1	CCDS43273.1	ENSP00000478501	Q9UM13	0	UPI00000467AB	0	0	0	0	0	0	chr4:g.144998505T>A	0.0787	0.0794
chr4	145095105	rs76505278	T	C	6	152	1118	0.038	C	upstream_gene_variant	MODIFIER	ABCE1	ENSG00000164163	Transcript	ENST00000296577.9	protein_coding	0	0	0	0	0	0	0	0	0	rs76505278	3206	1	0	SNV	HGNC	HGNC:69	YES	1	P1	CCDS34071.1	ENSP00000296577	P61221	0	UPI0000001226	0	0	0	0	0	0	chr4:g.145095105T>C	0.0581	0.0083
chr4	145160700	rs36225153	C	T	7	152	1974	0.045	T	intron_variant	MODIFIER	OTUD4	ENSG00000164164	Transcript	ENST00000454497.6	protein_coding	0	6/20	ENST00000454497.6:c.302-1065G>A	0	0	0	0	0	0	rs36225153	0	-1	0	SNV	HGNC	HGNC:24949	YES	2	0	CCDS47139.1	ENSP00000409279	Q01804	0	UPI0000DA6D4D	0	0	0	0	0	0	chr4:g.145160700C>T	0.0807	0.0787
chr4	145252888	rs111898810	C	A	3	152	1655	0.019	A	intergenic_variant	MODIFIER	0	0	0	0	0	0	0	0	0	0	0	0	0	0	rs111898810	0	0	0	SNV	0	0	0	0	0	0	0	0	0	0	0	0	0	0	0	0	chr4:g.145252888C>A	0.0615	0.0061
chr4	148797573	rs73856289	G	C	2	152	1549	0.013	C	intergenic_variant	MODIFIER	0	0	0	0	0	0	0	0	0	0	0	0	0	0	rs73856289	0	0	0	SNV	0	0	0	0	0	0	0	0	0	0	0	0	0	0	0	0	chr4:g.148797573G>C	0.0988	0.0492
chr4	152112281	rs62319005	T	C	4	152	1628	0.026	C	intergenic_variant	MODIFIER	0	0	0	0	0	0	0	0	0	0	0	0	0	0	rs62319005	0	0	0	SNV	0	0	0	0	0	0	0	0	0	0	0	0	0	0	0	0	chr4:g.152112281T>C	0.2642	0.3389
chr4	155487521	rs1155422	G	T	3	152	2094	0.019	T	intergenic_variant	MODIFIER	0	0	0	0	0	0	0	0	0	0	0	0	0	0	rs1155422	0	0	0	SNV	0	0	0	0	0	0	0	0	0	0	0	0	0	0	0	0	chr4:g.155487521G>T	0.2484	0.0461
chr4	155762129	rs2219538	G	A	5	152	1547	0.032	A	intron_variant	MODIFIER	GUCY1B1	ENSG00000061918	Transcript	ENST00000502959.5	protein_coding	0	2/14	ENST00000502959.5:c.77+2269G>A	0	0	0	0	0	0	rs2219538	0	1	0	SNV	HGNC	HGNC:4687	YES	2	0	CCDS77975.1	ENSP00000426786	0	E9PCN2	UPI0001D3B9A4	0	0	0	0	0	0	chr4:g.155762129G>A	0.2418	0.1747
chr4	156636431	rs11934833	C	G	4	152	1225	0.026	G	intron_variant&non_coding_transcript_variant	MODIFIER	LINC02272	ENSG00000251283	Transcript	ENST00000511399.1	lincRNA	0	2/2	ENST00000511399.1:n.229+137G>C	0	0	0	0	0	0	rs11934833	0	-1	0	SNV	HGNC	HGNC:53187	YES	2	0	0	0	0	0	0	0	0	0	0	0	0	chr4:g.156636431C>G	0.2025	0.1498
chr4	160107665	rs17261688	A	G	3	152	1196	0.019	G	intergenic_variant	MODIFIER	0	0	0	0	0	0	0	0	0	0	0	0	0	0	rs17261688	0	0	0	SNV	0	0	0	0	0	0	0	0	0	0	0	0	0	0	0	0	chr4:g.160107665A>G	0.0547	0.0053
chr4	166422787	rs17635075	A	G	5	152	1219	0.032	G	intron_variant&non_coding_transcript_variant	MODIFIER	AC097487.1	ENSG00000249675	Transcript	ENST00000514134.1	lincRNA	0	3/3	ENST00000514134.1:n.206-33358T>C	0	0	0	0	0	0	rs17635075	0	-1	0	SNV	Clone_based_ensembl_gene	0	YES	3	0	0	0	0	0	0	0	0	0	0	0	0	chr4:g.166422787A>G	0.149	0.1717
chr4	168766918	rs869398	C	A	6	152	2092	0.038	A	intron_variant	MODIFIER	PALLD	ENSG00000129116	Transcript	ENST00000505667.6	protein_coding	0	10/21	ENST00000505667.6:c.1964+54995C>A	0	0	0	0	0	0	rs869398	0	1	0	SNV	HGNC	HGNC:17068	YES	1	A2	CCDS54818.1	ENSP00000425556	Q8WX93	0	UPI000189A85C	0	1	0	0	0	0	chr4:g.168766918C>A	0.2588	0.2088
chr4	168770113	rs62334289	C	A	6	152	1931	0.038	A	intron_variant	MODIFIER	PALLD	ENSG00000129116	Transcript	ENST00000505667.6	protein_coding	0	10/21	ENST00000505667.6:c.1964+58190C>A	0	0	0	0	0	0	rs62334289	0	1	0	SNV	HGNC	HGNC:17068	YES	1	A2	CCDS54818.1	ENSP00000425556	Q8WX93	0	UPI000189A85C	0	1	0	0	0	0	chr4:g.168770113C>A	0.2889	0.1936
chr4	168795997	rs1566497	C	A	6	152	884	0.038	A	intron_variant	MODIFIER	PALLD	ENSG00000129116	Transcript	ENST00000505667.6	protein_coding	0	10/21	ENST00000505667.6:c.1964+84074C>A	0	0	0	0	0	0	rs1566497	0	1	0	SNV	HGNC	HGNC:17068	YES	1	A2	CCDS54818.1	ENSP00000425556	Q8WX93	0	UPI000189A85C	0	1	0	0	0	0	chr4:g.168795997C>A	0.234	0.1505
chr4	173653255	rs11723864	C	G	7	152	1465	0.045	G	intron_variant&non_coding_transcript_variant	MODIFIER	HAND2-AS1	ENSG00000237125	Transcript	ENST00000647106.1	antisense	0	2/2	ENST00000647106.1:n.276-5464C>G	0	0	0	0	0	0	rs11723864	0	1	0	SNV	HGNC	HGNC:48872	0	0	0	0	0	0	0	0	0	0	0	0	0	0	chr4:g.173653255C>G	0.0735	0.0537
chr4	175937875	rs7687921	A	T	3	150	577	0.019	T	intron_variant	MODIFIER	GPM6A	ENSG00000150625	Transcript	ENST00000280187.11	protein_coding	0	1/7	ENST00000280187.11:c.-23+64434T>A	0	0	0	0	0	0	rs7687921	0	-1	0	SNV	HGNC	HGNC:4460	YES	1	P1	CCDS3824.1	ENSP00000280187	P51674	0	UPI000012EAE1	0	0	0	0	0	0	chr4:g.175937875A>T	0.2141	0.4054
chr4	179783765	rs11495908	A	G	3	152	1219	0.019	G	intergenic_variant	MODIFIER	0	0	0	0	0	0	0	0	0	0	0	0	0	0	rs11495908	0	0	0	SNV	0	0	0	0	0	0	0	0	0	0	0	0	0	0	0	0	chr4:g.179783765A>G	0.1182	0.0825
chr4	181038635	rs55656647	T	C	6	152	1597	0.038	C	intergenic_variant	MODIFIER	0	0	0	0	0	0	0	0	0	0	0	0	0	0	rs55656647	0	0	0	SNV	0	0	0	0	0	0	0	0	0	0	0	0	0	0	0	0	chr4:g.181038635T>C	0.1266	0.028
chr4	181276794	rs1454694	T	C	5	152	1504	0.045	C	intergenic_variant	MODIFIER	0	0	0	0	0	0	0	0	0	0	0	0	0	0	rs1454694	0	0	0	SNV	0	0	0	0	0	0	0	0	0	0	0	0	0	0	0	0	chr4:g.181276794T>C	0.1689	0.1021
chr4	184666891	rs870825	A	G	5	152	2198	0.032	G	intron_variant	MODIFIER	PRIMPOL	ENSG00000164306	Transcript	ENST00000503752.5	protein_coding	0	6/13	ENST00000503752.5:c.556+827A>G	0	0	0	0	0	0	rs870825	0	1	0	SNV	HGNC	HGNC:26575	YES	5	P3	CCDS3837.1	ENSP00000420860	Q96LW4	0	UPI000006F616	0	1	0	0	0	0	chr4:g.184666891A>G	0.0607	0.0287
chr4	184795078	rs735949	T	C	3	152	2267	0.019	C	intron_variant	MODIFIER	ACSL1	ENSG00000151726	Transcript	ENST00000515030.5	protein_coding	0	2/20	ENST00000515030.5:c.196-6347A>G	0	0	0	0	0	0	rs735949	0	-1	0	SNV	HGNC	HGNC:3569	YES	5	P3	CCDS3839.1	ENSP00000422607	P33121	0	UPI000004AC12	0	0	0	0	0	0	chr4:g.184795078T>C	0.0619	0.034
chr4	186706439	rs3733409	C	T	4	152	580	0.026	T	intron_variant	MODIFIER	FAT1	ENSG00000083857	Transcript	ENST00000441802.7	protein_coding	0	2/26	ENST00000441802.7:c.3265+124G>A	0	0	0	0	0	0	rs3733409	0	-1	0	SNV	HGNC	HGNC:3595	YES	5	P2	CCDS47177.1	ENSP00000406229	Q14517	0	UPI000051946B	0	1	0	0	0	0	chr4:g.186706439C>T	0.2175	0.2428
chr4	187693604	rs1394866	G	A	2	152	1869	0.013	A	intergenic_variant	MODIFIER	0	0	0	0	0	0	0	0	0	0	0	0	0	0	rs1394866	0	0	0	SNV	0	0	0	0	0	0	0	0	0	0	0	0	0	0	0	0	chr4:g.187693604G>A	0.2017	0.3865
chr4	187693754	rs10034736	C	T	2	152	1782	0.013	T	intergenic_variant	MODIFIER	0	0	0	0	0	0	0	0	0	0	0	0	0	0	rs10034736	0	0	0	SNV	0	0	0	0	0	0	0	0	0	0	0	0	0	0	0	0	chr4:g.187693754C>T	0.2013	0.3812
chr4	187693888	rs10034852	C	T	2	152	1581	0.013	T	intergenic_variant	MODIFIER	0	0	0	0	0	0	0	0	0	0	0	0	0	0	rs10034852	0	0	0	SNV	0	0	0	0	0	0	0	0	0	0	0	0	0	0	0	0	chr4:g.187693888C>T	0.2011	0.3828
chr4	187694453	rs9992966	C	T	2	152	1134	0.013	T	intergenic_variant	MODIFIER	0	0	0	0	0	0	0	0	0	0	0	0	0	0	rs9992966	0	0	0	SNV	0	0	0	0	0	0	0	0	0	0	0	0	0	0	0	0	chr4:g.187694453C>T	0.2011	0.3828
chr4	187696715	rs9714717	G	A	2	152	2351	0.013	A	intergenic_variant	MODIFIER	0	0	0	0	0	0	0	0	0	0	0	0	0	0	rs9714717	0	0	0	SNV	0	0	0	0	0	0	0	0	0	0	0	0	0	0	0	0	chr4:g.187696715G>A	0.2011	0.3835
chr4	187697771	rs10030764	C	T	2	152	2293	0.013	T	intergenic_variant	MODIFIER	0	0	0	0	0	0	0	0	0	0	0	0	0	0	rs10030764	0	0	0	SNV	0	0	0	0	0	0	0	0	0	0	0	0	0	0	0	0	chr4:g.187697771C>T	0.2175	0.4448
chr4	187698295	rs10031224	C	T	2	152	1689	0.013	T	intergenic_variant	MODIFIER	0	0	0	0	0	0	0	0	0	0	0	0	0	0	rs10031224	0	0	0	SNV	0	0	0	0	0	0	0	0	0	0	0	0	0	0	0	0	chr4:g.187698295C>T	0.2171	0.4433
chr4	187698817	rs6836250	G	A	2	152	1629	0.013	A	intergenic_variant	MODIFIER	0	0	0	0	0	0	0	0	0	0	0	0	0	0	rs6836250	0	0	0	SNV	0	0	0	0	0	0	0	0	0	0	0	0	0	0	0	0	chr4:g.187698817G>A	0.2171	0.4433
chr4	187699190	rs6836750	C	A	2	152	1257	0.013	A	intergenic_variant	MODIFIER	0	0	0	0	0	0	0	0	0	0	0	0	0	0	rs6836750	0	0	0	SNV	0	0	0	0	0	0	0	0	0	0	0	0	0	0	0	0	chr4:g.187699190C>A	0.2173	0.4433
chr4	187699229	rs6836899	C	T	2	152	1173	0.013	T	intergenic_variant	MODIFIER	0	0	0	0	0	0	0	0	0	0	0	0	0	0	rs6836899	0	0	0	SNV	0	0	0	0	0	0	0	0	0	0	0	0	0	0	0	0	chr4:g.187699229C>T	0.2165	0.4418
chr4	188707845	rs6815218	T	C	3	152	2053	0.019	C	intergenic_variant	MODIFIER	0	0	0	0	0	0	0	0	0	0	0	0	0	0	rs6815218	0	0	0	SNV	0	0	0	0	0	0	0	0	0	0	0	0	0	0	0	0	chr4:g.188707845T>C	0.2105	0.3321
chr5	1308437	rs4635969	G	A	4	152	1457	0.026	A	downstream_gene_variant	MODIFIER	MIR4457	ENSG00000263670	Transcript	ENST00000580663.1	miRNA	0	0	0	0	0	0	0	0	0	rs4635969	873	-1	0	SNV	HGNC	HGNC:41554	YES	0	0	0	0	0	0	0	0	0	0	0	0	0	chr5:g.1308437G>A	0.1859	0.3268
chr5	2788792	rs7702905	G	A	7	152	1761	0.045	A	upstream_gene_variant	MODIFIER	AC116359.1	ENSG00000249541	Transcript	ENST00000510731.1	processed_pseudogene	0	0	0	0	0	0	0	0	0	rs7702905	243	-1	0	SNV	Clone_based_ensembl_gene	0	YES	0	0	0	0	0	0	0	0	0	0	0	0	0	chr5:g.2788792G>A	0.2434	0.3275
chr5	7392820	rs12515392	G	A	2	152	1559	0.013	A	upstream_gene_variant	MODIFIER	ADCY2	ENSG00000078295	Transcript	ENST00000338316.8	protein_coding	0	0	0	0	0	0	0	0	0	rs12515392	3388	1	0	SNV	HGNC	HGNC:233	YES	1	P1	CCDS3872.2	ENSP00000342952	Q08462	0	UPI000066D9F2	0	0	0	0	0	0	chr5:g.7392820G>A	0.0737	0.0151
chr5	7418569	rs78765360	C	T	2	152	1358	0.013	T	intron_variant	MODIFIER	ADCY2	ENSG00000078295	Transcript	ENST00000338316.8	protein_coding	0	2/24	ENST00000338316.8:c.408+3799C>T	0	0	0	0	0	0	rs78765360	0	1	0	SNV	HGNC	HGNC:233	YES	1	P1	CCDS3872.2	ENSP00000342952	Q08462	0	UPI000066D9F2	0	0	0	0	0	0	chr5:g.7418569C>T	0.0913	0.0734
chr5	7519185	rs17826816	A	G	2	152	2326	0.013	G	intron_variant	MODIFIER	ADCY2	ENSG00000078295	Transcript	ENST00000338316.8	protein_coding	0	2/24	ENST00000338316.8:c.409-1553A>G	0	0	0	0	0	0	rs17826816	0	1	0	SNV	HGNC	HGNC:233	YES	1	P1	CCDS3872.2	ENSP00000342952	Q08462	0	UPI000066D9F2	0	0	0	0	0	0	chr5:g.7519185A>G	0.0825	0.0174
chr5	8983609	rs11134338	G	A	6	152	1340	0.038	A	upstream_gene_variant	MODIFIER	AC091895.1	ENSG00000279635	Transcript	ENST00000624494.1	TEC	0	0	0	0	0	0	0	0	0	rs11134338	2950	-1	0	SNV	Clone_based_ensembl_gene	0	YES	0	0	0	0	0	0	0	0	0	0	0	0	0	chr5:g.8983609G>A	0.2111	0.292
chr5	10151005	rs6897543	A	G	4	152	2255	0.026	G	intergenic_variant	MODIFIER	0	0	0	0	0	0	0	0	0	0	0	0	0	0	rs6897543	0	0	0	SNV	0	0	0	0	0	0	0	0	0	0	0	0	0	0	0	0	chr5:g.10151005A>G	0.1735	0.2504
chr5	10624754	rs10062687	T	G	3	152	2093	0.019	G	intron_variant	MODIFIER	ANKRD33B	ENSG00000164236	Transcript	ENST00000296657.7	protein_coding	0	2/3	ENST00000296657.7:c.496+6292T>G	0	0	0	0	0	0	rs10062687	0	1	0	SNV	HGNC	HGNC:35240	YES	5	P1	CCDS47191.1	ENSP00000296657	A6NCL7	0	UPI00001D7EE7	0	0	0	0	0	0	chr5:g.10624754T>G	0.1346	0.1596
chr5	10630547	rs1026914	A	G	4	152	2211	0.026	G	intron_variant	MODIFIER	ANKRD33B	ENSG00000164236	Transcript	ENST00000296657.7	protein_coding	0	2/3	ENST00000296657.7:c.497-7481A>G	0	0	0	0	0	0	rs1026914	0	1	0	SNV	HGNC	HGNC:35240	YES	5	P1	CCDS47191.1	ENSP00000296657	A6NCL7	0	UPI00001D7EE7	0	0	0	0	0	0	chr5:g.10630547A>G	0.148	0.202
chr5	11047569	rs2907092	T	G	2	152	2308	0.013	G	intron_variant	MODIFIER	CTNND2	ENSG00000169862	Transcript	ENST00000304623.13	protein_coding	0	16/21	ENST00000304623.13:c.2789-24590A>C	0	0	0	0	0	0	rs2907092	0	-1	0	SNV	HGNC	HGNC:2516	YES	1	P3	CCDS3881.1	ENSP00000307134	Q9UQB3	0	UPI000013E9AB	0	1	0	0	0	0	chr5:g.11047569T>G	0	0
chr5	14752741	rs17250963	G	A	2	152	2180	0.013	A	intron_variant	MODIFIER	ANKH	ENSG00000154122	Transcript	ENST00000284268.8	protein_coding	0	4/11	ENST00000284268.8:c.517-1502C>T	0	0	0	0	0	0	rs17250963	0	-1	0	SNV	HGNC	HGNC:15492	YES	1	P1	CCDS3885.1	ENSP00000284268	Q9HCJ1	0	UPI000003F535	0	1	0	0	0	0	chr5:g.14752741G>A	0.1296	0.2322
chr5	16859355	rs73062921	T	A	5	152	1992	0.032	A	intron_variant	MODIFIER	MYO10	ENSG00000145555	Transcript	ENST00000513610.6	protein_coding	0	2/40	ENST00000513610.6:c.120+18254A>T	0	0	0	0	0	0	rs73062921	0	-1	0	SNV	HGNC	HGNC:7593	YES	1	P2	CCDS54834.1	ENSP00000421280	Q9HD67	0	UPI0001597062	0	0	0	0	0	0	chr5:g.16859355T>A	0.1619	0.3033
chr5	27486924	rs11951177	G	A	2	152	1329	0.013	A	intron_variant&non_coding_transcript_variant	MODIFIER	PURPL	ENSG00000250337	Transcript	ENST00000651409.1	lincRNA	0	8/8	ENST00000651409.1:n.1412+1895G>A	0	0	0	0	0	0	rs11951177	0	1	0	SNV	HGNC	HGNC:48995	YES	0	0	0	0	0	0	0	0	0	0	0	0	0	chr5:g.27486924G>A	0.2428	0.0847
chr5	30841947	rs12517438	T	G	4	152	2461	0.026	G	intergenic_variant	MODIFIER	0	0	0	0	0	0	0	0	0	0	0	0	0	0	rs12517438	0	0	0	SNV	0	0	0	0	0	0	0	0	0	0	0	0	0	0	0	0	chr5:g.30841947T>G	0.2939	0.1059
chr5	36480582	rs2468531	C	G	5	152	1333	0.032	G	upstream_gene_variant	MODIFIER	RNA5SP181	ENSG00000222178	Transcript	ENST00000410246.1	rRNA_pseudogene	0	0	0	0	0	0	0	0	0	rs2468531	4761	1	0	SNV	HGNC	HGNC:43081	YES	0	0	0	0	0	0	0	0	0	0	0	0	0	chr5:g.36480582C>G	0.0687	0.0946
chr5	38728116	rs4337869	G	A	6	152	1641	0.038	A	intron_variant&non_coding_transcript_variant	MODIFIER	OSMR-AS1	ENSG00000249740	Transcript	ENST00000636516.1	lincRNA	0	3/5	ENST00000636516.1:n.305-11586C>T	0	0	0	0	0	0	rs4337869	0	-1	0	SNV	HGNC	HGNC:50296	YES	5	0	0	0	0	0	0	0	0	0	0	0	0	chr5:g.38728116G>A	0.1406	0.2874
chr5	46090040	rs35255819	G	A	7	152	1700	0.045	A	intergenic_variant	MODIFIER	0	0	0	0	0	0	0	0	0	0	0	0	0	0	rs35255819	0	0	0	SNV	0	0	0	0	0	0	0	0	0	0	0	0	0	0	0	0	chr5:g.46090040G>A	0	0
chr5	51119935	rs17820772	C	T	2	152	1254	0.013	T	intergenic_variant	MODIFIER	0	0	0	0	0	0	0	0	0	0	0	0	0	0	rs17820772	0	0	0	SNV	0	0	0	0	0	0	0	0	0	0	0	0	0	0	0	0	chr5:g.51119935C>T	0.1074	0.0174
chr5	52839709	rs6867399	C	A	2	152	1018	0.013	A	intron_variant	MODIFIER	ITGA1	ENSG00000213949	Transcript	ENST00000282588.6	protein_coding	0	1/28	ENST00000282588.6:c.62-9656C>A	0	0	0	0	0	0	rs6867399	0	1	0	SNV	HGNC	HGNC:6134	YES	1	P1	CCDS3955.1	ENSP00000282588	P56199	0	UPI00001A95E8	0	0	0	0	0	0	chr5:g.52839709C>A	0.1697	0.1581
chr5	52860947	rs73754057	T	A	2	152	970	0.013	A	intron_variant	MODIFIER	ITGA1	ENSG00000213949	Transcript	ENST00000282588.6	protein_coding	0	2/28	ENST00000282588.6:c.183-500T>A	0	0	0	0	0	0	rs73754057	0	1	0	SNV	HGNC	HGNC:6134	YES	1	P1	CCDS3955.1	ENSP00000282588	P56199	0	UPI00001A95E8	0	0	0	0	0	0	chr5:g.52860947T>A	0.3053	0.379
chr5	52897294	rs4074793	A	G	7	152	2049	0.045	G	intron_variant	MODIFIER	ITGA1	ENSG00000213949	Transcript	ENST00000282588.6	protein_coding	0	9/28	ENST00000282588.6:c.1091-161A>G	0	0	0	0	0	0	rs4074793	0	1	0	SNV	HGNC	HGNC:6134	YES	1	P1	CCDS3955.1	ENSP00000282588	P56199	0	UPI00001A95E8	0	0	0	0	0	0	chr5:g.52897294A>G	0.0543	0.0113
chr5	55970684	rs7730934	G	A	3	152	1646	0.019	A	intron_variant	MODIFIER	IL6ST	ENSG00000134352	Transcript	ENST00000381298.7	protein_coding	0	3/16	ENST00000381298.7:c.65-829C>T	0	0	0	0	0	0	rs7730934	0	-1	0	SNV	HGNC	HGNC:6021	YES	1	P1	CCDS3971.1	ENSP00000370698	P40189	0	UPI000013CF29	0	1	0	0	0	0	chr5:g.55970684G>A	0.1965	0.5083
chr5	56028975	rs16884711	A	C	7	152	1982	0.045	C	intron_variant&non_coding_transcript_variant	MODIFIER	AC008892.1	ENSG00000249236	Transcript	ENST00000645512.1	lincRNA	0	2/3	ENST00000645512.1:n.279+34774A>C	0	0	0	0	0	0	rs16884711	0	1	0	SNV	Clone_based_ensembl_gene	0	YES	0	0	0	0	0	0	0	0	0	0	0	0	0	chr5:g.56028975A>C	0.1799	0.2042
chr5	57656827	rs170741	T	C	2	152	1587	0.013	C	intergenic_variant	MODIFIER	0	0	0	0	0	0	0	0	0	0	0	0	0	0	rs170741	0	0	0	SNV	0	0	0	0	0	0	0	0	0	0	0	0	0	0	0	0	chr5:g.57656827T>C	0.0859	0.0295
chr5	58015731	rs10472030	C	T	7	152	996	0.045	T	intergenic_variant	MODIFIER	0	0	0	0	0	0	0	0	0	0	0	0	0	0	rs10472030	0	0	0	SNV	0	0	0	0	0	0	0	0	0	0	0	0	0	0	0	0	chr5:g.58015731C>T	0.1865	0.1437
chr5	59749367	rs1960603	G	C	2	152	2009	0.013	C	intron_variant	MODIFIER	PDE4D	ENSG00000113448	Transcript	ENST00000340635.11	protein_coding	0	1/14	ENST00000340635.11:c.455+143801C>G	0	0	0	0	0	0	rs1960603	0	-1	0	SNV	HGNC	HGNC:8783	YES	1	0	CCDS47213.1	ENSP00000345502	Q08499	A0A140VJR0	UPI0000050EB1	0	1	0	0	0	0	chr5:g.59749367G>C	0.1296	0.0719
chr5	60313123	rs13154429	G	C	3	152	892	0.019	C	intron_variant	MODIFIER	PDE4D	ENSG00000113448	Transcript	ENST00000502484.6	protein_coding	0	1/16	ENST00000502484.6:c.-89-127436C>G	0	0	0	0	0	0	rs13154429	0	-1	0	SNV	HGNC	HGNC:8783	0	1	P4	CCDS54859.1	ENSP00000423094	Q08499	0	UPI0000074652	0	1	0	0	0	0	chr5:g.60313123G>C	0.0992	0.0106
chr5	60736451	rs186947746	C	A	5	152	1686	0.032	A	regulatory_region_variant	MODIFIER	0	0	RegulatoryFeature	ENSR00000756333	enhancer	0	0	0	0	0	0	0	0	0	rs186947746	0	0	0	SNV	0	0	0	0	0	0	0	0	0	0	0	0	0	0	0	0	chr5:g.60736451C>A	0.003	0
chr5	60825444	rs71592686	T	C	4	152	1350	0.026	C	intron_variant	MODIFIER	ELOVL7	ENSG00000164181	Transcript	ENST00000508821.6	protein_coding	0	1/8	ENST00000508821.6:c.-86+18716A>G	0	0	0	0	0	0	rs71592686	0	-1	0	SNV	HGNC	HGNC:26292	YES	1	P1	CCDS34164.1	ENSP00000424123	A1L3X0	0	UPI000004CAF4	0	0	0	0	0	0	chr5:g.60825444T>C	0.1579	0.1082
chr5	61735127	rs2974454	C	T	3	152	1178	0.019	T	intron_variant&non_coding_transcript_variant	MODIFIER	C5orf64-AS1	ENSG00000251575	Transcript	ENST00000506550.1	lincRNA	0	1/1	ENST00000506550.1:n.292+250G>A	0	0	0	0	0	0	rs2974454	0	-1	0	SNV	HGNC	HGNC:52969	YES	1	0	0	0	0	0	0	0	0	0	0	0	0	chr5:g.61735127C>T	0.3099	0.4115
chr5	62258054	rs10062049	C	T	4	152	1629	0.026	T	intergenic_variant	MODIFIER	0	0	0	0	0	0	0	0	0	0	0	0	0	0	rs10062049	0	0	0	SNV	0	0	0	0	0	0	0	0	0	0	0	0	0	0	0	0	chr5:g.62258054C>T	0.1811	0.2549
chr5	63570435	rs2161277	C	T	2	152	2347	0.013	T	intergenic_variant	MODIFIER	0	0	0	0	0	0	0	0	0	0	0	0	0	0	rs2161277	0	0	0	SNV	0	0	0	0	0	0	0	0	0	0	0	0	0	0	0	0	chr5:g.63570435C>T	0.0633	0.0847
chr5	63737891	rs10042968	A	G	7	152	1239	0.045	G	intergenic_variant	MODIFIER	0	0	0	0	0	0	0	0	0	0	0	0	0	0	rs10042968	0	0	0	SNV	0	0	0	0	0	0	0	0	0	0	0	0	0	0	0	0	chr5:g.63737891A>G	0.1484	0.2595
chr5	65000644	rs7731168	G	C	4	152	1410	0.026	C	intron_variant	MODIFIER	CWC27	ENSG00000153015	Transcript	ENST00000381070.8	protein_coding	0	13/13	ENST00000381070.8:c.1257-17515G>C	0	0	0	0	0	0	rs7731168	0	1	0	SNV	HGNC	HGNC:10664	YES	1	P1	CCDS3982.2	ENSP00000370460	Q6UX04	0	UPI0000048ECC	0	1	0	0	0	0	chr5:g.65000644G>C	0.358	0.4607
chr5	65843936	rs6892230	G	A	2	152	1991	0.013	A	intron_variant	MODIFIER	NLN	ENSG00000123213	Transcript	ENST00000509935.2	protein_coding	0	5/6	ENST00000509935.2:c.778-16872G>A	0	0	0	0	0	0	rs6892230	0	1	cds_start_NF	SNV	HGNC	HGNC:16058	0	5	0	0	ENSP00000426959	0	H0YAF7	UPI0002B832D7	0	0	0	0	0	0	chr5:g.65843936G>A	0.0599	0.121
chr5	68443447	rs113246091	G	A	2	152	1945	0.013	A	intergenic_variant	MODIFIER	0	0	0	0	0	0	0	0	0	0	0	0	0	0	rs113246091	0	0	0	SNV	0	0	0	0	0	0	0	0	0	0	0	0	0	0	0	0	chr5:g.68443447G>A	0.0547	0.0809
chr5	68711976	rs246973	C	T	2	152	1721	0.013	T	intergenic_variant	MODIFIER	0	0	0	0	0	0	0	0	0	0	0	0	0	0	rs246973	0	0	0	SNV	0	0	0	0	0	0	0	0	0	0	0	0	0	0	0	0	chr5:g.68711976C>T	0.1957	0.09
chr5	71680676	rs16870827	A	G	5	152	2179	0.032	G	intergenic_variant	MODIFIER	0	0	0	0	0	0	0	0	0	0	0	0	0	0	rs16870827	0	0	0	SNV	0	0	0	0	0	0	0	0	0	0	0	0	0	0	0	0	chr5:g.71680676A>G	0.1713	0.1445
chr5	72484206	rs11952819	C	T	4	152	953	0.026	T	intron_variant	MODIFIER	ZNF366	ENSG00000178175	Transcript	ENST00000318442.6	protein_coding	0	1/4	ENST00000318442.6:c.-14-22696G>A	0	0	0	0	0	0	rs11952819	0	-1	0	SNV	HGNC	HGNC:18316	YES	1	P1	CCDS4015.1	ENSP00000313158	Q8N895	0	UPI000013C368	0	0	0	0	0	0	chr5:g.72484206C>T	0.1697	0.1142
chr5	73136209	rs17663555	C	G	4	152	2017	0.026	G	downstream_gene_variant	MODIFIER	TMEM171	ENSG00000157111	Transcript	ENST00000454765.7	protein_coding	0	0	0	0	0	0	0	0	0	rs17663555	4400	1	0	SNV	HGNC	HGNC:27031	YES	1	P3	CCDS4017.1	ENSP00000415030	Q8WVE6	0	UPI000020CAC5	0	0	0	0	0	0	chr5:g.73136209C>G	0.2738	0.1528
chr5	76044157	rs114247285	G	A	2	152	1740	0.013	A	intergenic_variant	MODIFIER	0	0	0	0	0	0	0	0	0	0	0	0	0	0	rs114247285	0	0	0	SNV	0	0	0	0	0	0	0	0	0	0	0	0	0	0	0	0	chr5:g.76044157G>A	0.0194	0.0038
chr5	78541966	rs10057188	G	A	3	152	1275	0.019	A	intron_variant	MODIFIER	LHFPL2	ENSG00000145685	Transcript	ENST00000380345.7	protein_coding	0	3/4	ENST00000380345.7:c.-186+22847C>T	0	0	0	0	0	0	rs10057188	0	-1	0	SNV	HGNC	HGNC:6588	YES	5	P1	CCDS4042.1	ENSP00000369702	Q6ZUX7	A0A024RAM8	UPI00001AB0A4	0	0	0	0	0	0	chr5:g.78541966G>A	0.2394	0.0408
chr5	78557262	rs34797797	G	A	3	152	2031	0.019	A	intron_variant	MODIFIER	LHFPL2	ENSG00000145685	Transcript	ENST00000380345.7	protein_coding	0	3/4	ENST00000380345.7:c.-186+7551C>T	0	0	0	0	0	0	rs34797797	0	-1	0	SNV	HGNC	HGNC:6588	YES	5	P1	CCDS4042.1	ENSP00000369702	Q6ZUX7	A0A024RAM8	UPI00001AB0A4	0	0	0	0	0	0	chr5:g.78557262G>A	0.2889	0.1467
chr5	79020653	rs921943	C	T	2	152	1027	0.013	T	intron_variant	MODIFIER	DMGDH	ENSG00000132837	Transcript	ENST00000255189.7	protein_coding	0	14/15	ENST00000255189.7:c.2250+3618G>A	0	0	0	0	0	0	rs921943	0	-1	0	SNV	HGNC	HGNC:24475	YES	1	P1	CCDS4044.1	ENSP00000255189	Q9UI17	0	UPI000013CE96	0	1	0	0	0	0	chr5:g.79020653C>T	0.3059	0.5023
chr5	79115501	rs7700970	C	T	3	152	912	0.019	T	intron_variant	MODIFIER	BHMT	ENSG00000145692	Transcript	ENST00000274353.10	protein_coding	0	1/7	ENST00000274353.10:c.34-266C>T	0	0	0	0	0	0	rs7700970	0	1	0	SNV	HGNC	HGNC:1047	YES	1	P1	CCDS4046.1	ENSP00000274353	Q93088	V9HWA4	UPI000006D864	0	0	0	0	0	0	chr5:g.79115501C>T	0.3013	0.5
chr5	79644084	rs114878198	C	A	3	152	732	0.032	A	intron_variant	MODIFIER	TENT2	ENSG00000164329	Transcript	ENST00000453514.5	protein_coding	0	7/14	ENST00000453514.5:c.752-1039C>A	0	0	0	0	0	0	rs114878198	0	1	0	SNV	HGNC	HGNC:26776	YES	5	P3	CCDS4048.1	ENSP00000397563	Q6PIY7	0	UPI000013E386	0	0	0	0	0	0	chr5:g.79644084C>A	0.0699	0.0038
chr5	79648548	rs72768817	G	C	4	152	773	0.038	C	intron_variant	MODIFIER	TENT2	ENSG00000164329	Transcript	ENST00000453514.5	protein_coding	0	8/14	ENST00000453514.5:c.822-69G>C	0	0	0	0	0	0	rs72768817	0	1	0	SNV	HGNC	HGNC:26776	YES	5	P3	CCDS4048.1	ENSP00000397563	Q6PIY7	0	UPI000013E386	0	0	0	0	0	0	chr5:g.79648548G>C	0.0699	0.0038
chr5	79659016	rs72768824	G	T	4	152	1361	0.038	T	intron_variant	MODIFIER	TENT2	ENSG00000164329	Transcript	ENST00000453514.5	protein_coding	0	11/14	ENST00000453514.5:c.1071+2015G>T	0	0	0	0	0	0	rs72768824	0	1	0	SNV	HGNC	HGNC:26776	YES	5	P3	CCDS4048.1	ENSP00000397563	Q6PIY7	0	UPI000013E386	0	0	0	0	0	0	chr5:g.79659016G>T	0.0701	0.0038
chr5	79662163	rs60449834	G	A	4	152	1878	0.038	A	intron_variant	MODIFIER	TENT2	ENSG00000164329	Transcript	ENST00000453514.5	protein_coding	0	11/14	ENST00000453514.5:c.1071+5162G>A	0	0	0	0	0	0	rs60449834	0	1	0	SNV	HGNC	HGNC:26776	YES	5	P3	CCDS4048.1	ENSP00000397563	Q6PIY7	0	UPI000013E386	0	0	0	0	0	0	chr5:g.79662163G>A	0.0707	0.0038
chr5	79667500	rs12657392	C	A	3	152	864	0.032	A	intron_variant	MODIFIER	TENT2	ENSG00000164329	Transcript	ENST00000453514.5	protein_coding	0	11/14	ENST00000453514.5:c.1072-1392C>A	0	0	0	0	0	0	rs12657392	0	1	0	SNV	HGNC	HGNC:26776	YES	5	P3	CCDS4048.1	ENSP00000397563	Q6PIY7	0	UPI000013E386	0	0	0	0	0	0	chr5:g.79667500C>A	0.0693	0.0038
chr5	79678643	rs72768842	C	T	4	152	1264	0.038	T	intron_variant	MODIFIER	TENT2	ENSG00000164329	Transcript	ENST00000453514.5	protein_coding	0	12/14	ENST00000453514.5:c.1209-936C>T	0	0	0	0	0	0	rs72768842	0	1	0	SNV	HGNC	HGNC:26776	YES	5	P3	CCDS4048.1	ENSP00000397563	Q6PIY7	0	UPI000013E386	0	0	0	0	0	0	chr5:g.79678643C>T	0.1192	0.1823
chr5	80320240	rs56226654	G	A	2	152	1919	0.013	A	missense_variant	MODERATE	SPZ1	ENSG00000164299	Transcript	ENST00000296739.5	protein_coding	1/1	0	ENST00000296739.5:c.25G>A	ENSP00000369611.3:p.Glu9Lys	266/1868	25/1293	9/430	E/K	Gag/Aag	rs56226654	0	1	0	SNV	HGNC	HGNC:30721	YES	0	P1	CCDS43336.1	ENSP00000369611	Q9BXG8	A0A140VKA5	UPI000020CBA6	0	0	deleterious	benign	hmmpanther:PTHR23158:SF37&hmmpanther:PTHR23158&MobiDB_lite:mobidb-lite&MobiDB_lite:mobidb-lite	0	chr5:g.80320240G>A	0.0078	0.0023
chr5	81207084	rs17228156	T	C	3	152	2166	0.019	C	intron_variant	MODIFIER	RASGRF2	ENSG00000113319	Transcript	ENST00000265080.9	protein_coding	0	20/26	ENST00000265080.9:c.2968-162T>C	0	0	0	0	0	0	rs17228156	0	1	0	SNV	HGNC	HGNC:9876	YES	1	P1	CCDS4052.1	ENSP00000265080	O14827	A0A2X0SFL3	UPI0000047ABF	0	0	0	0	0	0	chr5:g.81207084T>C	0.0447	0.0121
chr5	81773582	rs11744829	G	C	2	152	1569	0.013	C	intergenic_variant	MODIFIER	0	0	0	0	0	0	0	0	0	0	0	0	0	0	rs11744829	0	0	0	SNV	0	0	0	0	0	0	0	0	0	0	0	0	0	0	0	0	chr5:g.81773582G>C	0.2308	0.4342
chr5	88370488	rs12188167	C	G	2	152	1381	0.013	G	intron_variant&non_coding_transcript_variant	MODIFIER	TMEM161B-AS1	ENSG00000247828	Transcript	ENST00000501715.6	antisense	0	6/7	ENST00000501715.6:n.578-39585C>G	0	0	0	0	0	0	rs12188167	0	1	0	SNV	HGNC	HGNC:43839	YES	1	0	0	0	0	0	0	0	0	0	0	0	0	chr5:g.88370488C>G	0.0677	0.0204
chr5	88401716	rs6870983	C	T	2	152	1488	0.013	T	intron_variant&non_coding_transcript_variant	MODIFIER	TMEM161B-AS1	ENSG00000247828	Transcript	ENST00000501715.6	antisense	0	6/7	ENST00000501715.6:n.578-8357C>T	0	0	0	0	0	0	rs6870983	0	1	0	SNV	HGNC	HGNC:43839	YES	1	0	0	0	0	0	0	0	0	0	0	0	0	chr5:g.88401716C>T	0.278	0.5189
chr5	88456324	rs56324019	C	T	2	152	1794	0.013	T	intron_variant&non_coding_transcript_variant	MODIFIER	AC091826.2	ENSG00000271904	Transcript	ENST00000504034.2	lincRNA	0	1/1	ENST00000504034.2:n.26-22046G>A	0	0	0	0	0	0	rs56324019	0	-1	0	SNV	Clone_based_ensembl_gene	0	YES	3	0	0	0	0	0	0	0	0	0	0	0	0	chr5:g.88456324C>T	0.0489	0.0045
chr5	88499708	rs7737179	G	A	2	152	1315	0.013	A	upstream_gene_variant	MODIFIER	AC091826.2	ENSG00000271904	Transcript	ENST00000504034.2	lincRNA	0	0	0	0	0	0	0	0	0	rs7737179	1011	-1	0	SNV	Clone_based_ensembl_gene	0	YES	3	0	0	0	0	0	0	0	0	0	0	0	0	chr5:g.88499708G>A	0.2915	0.562
chr5	88522356	rs6452793	G	T	2	152	448	0.013	T	intron_variant&non_coding_transcript_variant	MODIFIER	LINC00461	ENSG00000245526	Transcript	ENST00000506978.5	lincRNA	0	5/6	ENST00000506978.5:n.346-14002C>A	0	0	0	0	0	0	rs6452793	0	-1	0	SNV	HGNC	HGNC:42810	0	5	0	0	0	0	0	0	0	0	0	0	0	0	chr5:g.88522356G>T	0.2977	0.5711
chr5	88569547	rs13328187	T	C	3	152	2199	0.019	C	intron_variant&non_coding_transcript_variant	MODIFIER	LINC00461	ENSG00000245526	Transcript	ENST00000506664.5	lincRNA	0	1/2	ENST00000506664.5:n.114-27477A>G	0	0	0	0	0	0	rs13328187	0	-1	0	SNV	HGNC	HGNC:42810	0	2	0	0	0	0	0	0	0	0	0	0	0	0	chr5:g.88569547T>C	0.1448	0.0204
chr5	88613076	rs10068637	T	A	3	152	1846	0.019	A	upstream_gene_variant	MODIFIER	LINC00461	ENSG00000245526	Transcript	ENST00000506664.5	lincRNA	0	0	0	0	0	0	0	0	0	rs10068637	1300	-1	0	SNV	HGNC	HGNC:42810	0	2	0	0	0	0	0	0	0	0	0	0	0	0	chr5:g.88613076T>A	0.1528	0.0234
chr5	88634051	rs10060622	T	C	3	152	1360	0.019	C	intron_variant&non_coding_transcript_variant	MODIFIER	LINC00461	ENSG00000245526	Transcript	ENST00000506014.5	lincRNA	0	2/3	ENST00000506014.5:n.148+36985A>G	0	0	0	0	0	0	rs10060622	0	-1	0	SNV	HGNC	HGNC:42810	0	4	0	0	0	0	0	0	0	0	0	0	0	0	chr5:g.88634051T>C	0.151	0.0234
chr5	88644208	rs10070734	T	C	5	152	566	0.032	C	intron_variant&non_coding_transcript_variant	MODIFIER	LINC00461	ENSG00000245526	Transcript	ENST00000506014.5	lincRNA	0	2/3	ENST00000506014.5:n.148+26828A>G	0	0	0	0	0	0	rs10070734	0	-1	0	SNV	HGNC	HGNC:42810	0	4	0	0	0	0	0	0	0	0	0	0	0	0	chr5:g.88644208T>C	0.4994	0.4644
chr5	88653300	rs35267052	T	G	3	152	1183	0.019	G	intron_variant&non_coding_transcript_variant	MODIFIER	LINC00461	ENSG00000245526	Transcript	ENST00000506014.5	lincRNA	0	2/3	ENST00000506014.5:n.148+17736A>C	0	0	0	0	0	0	rs35267052	0	-1	0	SNV	HGNC	HGNC:42810	0	4	0	0	0	0	0	0	0	0	0	0	0	0	chr5:g.88653300T>G	0.0617	0.0045
chr5	88703554	rs141729694	C	T	3	152	1545	0.019	T	intron_variant&non_coding_transcript_variant	MODIFIER	MEF2C-AS2	ENSG00000245864	Transcript	ENST00000510274.1	antisense	0	1/3	ENST00000510274.1:n.47-1969C>T	0	0	0	0	0	0	rs141729694	0	1	0	SNV	HGNC	HGNC:53115	YES	5	0	0	0	0	0	0	0	0	0	0	0	0	chr5:g.88703554C>T	0.0539	0.0045
chr5	88709437	rs409645	G	A	2	152	2437	0.013	A	intron_variant&non_coding_transcript_variant	MODIFIER	MEF2C-AS2	ENSG00000245864	Transcript	ENST00000510274.1	antisense	0	2/3	ENST00000510274.1:n.181-3354G>A	0	0	0	0	0	0	rs409645	0	1	0	SNV	HGNC	HGNC:53115	YES	5	0	0	0	0	0	0	0	0	0	0	0	0	chr5:g.88709437G>A	0.2372	0.0401
chr5	88746202	rs1422189	G	A	4	152	1778	0.026	A	intron_variant	MODIFIER	MEF2C	ENSG00000081189	Transcript	ENST00000340208.9	protein_coding	0	8/11	ENST00000340208.9:c.691+2868C>T	0	0	0	0	0	0	rs1422189	0	-1	0	SNV	HGNC	HGNC:6996	YES	1	A2	CCDS54878.1	ENSP00000340874	Q06413	0	UPI0000D9B539	0	1	0	0	0	0	chr5:g.88746202G>A	0.0781	0.0287
chr5	88749212	rs10514303	C	A	4	152	1995	0.026	A	intron_variant	MODIFIER	MEF2C	ENSG00000081189	Transcript	ENST00000340208.9	protein_coding	0	7/11	ENST00000340208.9:c.644-95G>T	0	0	0	0	0	0	rs10514303	0	-1	0	SNV	HGNC	HGNC:6996	YES	1	A2	CCDS54878.1	ENSP00000340874	Q06413	0	UPI0000D9B539	0	1	0	0	0	0	chr5:g.88749212C>A	0	0
chr5	91087644	rs59661306	A	G	2	152	1050	0.013	G	intron_variant	MODIFIER	ADGRV1	ENSG00000164199	Transcript	ENST00000405460.9	protein_coding	0	86/89	ENST00000405460.9:c.18311-14575A>G	0	0	0	0	0	0	rs59661306	0	1	0	SNV	HGNC	HGNC:17416	YES	1	P1	CCDS47246.1	ENSP00000384582	Q8WXG9	0	UPI00002127A7	0	1	0	0	0	0	chr5:g.91087644A>G	0.2019	0.4183
chr5	91520585	rs10474356	A	G	4	152	953	0.026	G	intergenic_variant	MODIFIER	0	0	0	0	0	0	0	0	0	0	0	0	0	0	rs10474356	0	0	0	SNV	0	0	0	0	0	0	0	0	0	0	0	0	0	0	0	0	chr5:g.91520585A>G	0.2921	0.4236
chr5	91594201	rs7721647	C	T	3	152	2015	0.019	T	intergenic_variant	MODIFIER	0	0	0	0	0	0	0	0	0	0	0	0	0	0	rs7721647	0	0	0	SNV	0	0	0	0	0	0	0	0	0	0	0	0	0	0	0	0	chr5:g.91594201C>T	0.403	0.7534
chr5	92919459	rs2635182	C	T	4	152	1375	0.026	T	intron_variant&non_coding_transcript_variant	MODIFIER	LINC02058	ENSG00000248528	Transcript	ENST00000507491.1	lincRNA	0	1/3	ENST00000507491.1:n.122-5324G>A	0	0	0	0	0	0	rs2635182	0	-1	0	SNV	HGNC	HGNC:52901	YES	3	0	0	0	0	0	0	0	0	0	0	0	0	chr5:g.92919459C>T	0.3261	0.1339
chr5	94818883	rs17418283	T	C	2	152	1305	0.013	C	intron_variant	MODIFIER	MCTP1	ENSG00000175471	Transcript	ENST00000515393.5	protein_coding	0	17/22	ENST00000515393.5:c.2437-19751A>G	0	0	0	0	0	0	rs17418283	0	-1	0	SNV	HGNC	HGNC:26183	YES	1	P3	CCDS34203.1	ENSP00000424126	Q6DN14	0	UPI0000D6165C	0	0	0	0	0	0	chr5:g.94818883T>C	0.1448	0.0174
chr5	94898594	rs192514502	A	T	2	152	1558	0.013	T	intron_variant	MODIFIER	MCTP1	ENSG00000175471	Transcript	ENST00000515393.5	protein_coding	0	10/22	ENST00000515393.5:c.1653-3759T>A	0	0	0	0	0	0	rs192514502	0	-1	0	SNV	HGNC	HGNC:26183	YES	1	P3	CCDS34203.1	ENSP00000424126	Q6DN14	0	UPI0000D6165C	0	0	0	0	0	0	chr5:g.94898594A>T	0.0004	0
chr5	96548143	rs10055259	C	A	7	152	1566	0.045	A	intron_variant	MODIFIER	CAST	ENSG00000153113	Transcript	ENST00000505143.5	protein_coding	0	1/11	ENST00000505143.5:c.60+18263C>A	0	0	0	0	0	0	rs10055259	0	1	cds_start_NF&cds_end_NF	SNV	HGNC	HGNC:1515	0	3	0	0	ENSP00000422957	0	H0Y944	UPI0001D3B51F	0	1	0	0	0	0	chr5:g.96548143C>A	0.1126	0.0446
chr5	99244260	rs17736767	C	G	2	152	1137	0.013	G	intergenic_variant	MODIFIER	0	0	0	0	0	0	0	0	0	0	0	0	0	0	rs17736767	0	0	0	SNV	0	0	0	0	0	0	0	0	0	0	0	0	0	0	0	0	chr5:g.99244260C>G	0.1723	0.1884
chr5	101043608	rs502652	C	T	3	150	585	0.019	T	intergenic_variant	MODIFIER	0	0	0	0	0	0	0	0	0	0	0	0	0	0	rs502652	0	0	0	SNV	0	0	0	0	0	0	0	0	0	0	0	0	0	0	0	0	chr5:g.101043608C>T	0.1973	0.0726
chr5	103567942	rs74692061	A	G	5	152	1500	0.032	G	intergenic_variant	MODIFIER	0	0	0	0	0	0	0	0	0	0	0	0	0	0	rs74692061	0	0	0	SNV	0	0	0	0	0	0	0	0	0	0	0	0	0	0	0	0	chr5:g.103567942A>G	0.099	0.0946
chr5	104636656	rs30266	G	A	2	152	899	0.013	A	intron_variant&non_coding_transcript_variant	MODIFIER	AC099520.1	ENSG00000251574	Transcript	ENST00000503650.1	lincRNA	0	2/2	ENST00000503650.1:n.329-152004C>T	0	0	0	0	0	0	rs30266	0	-1	0	SNV	Clone_based_ensembl_gene	0	0	3	0	0	0	0	0	0	0	0	0	0	0	0	chr5:g.104636656G>A	0.1865	0.0272
chr5	104646025	rs40465	T	G	3	152	1877	0.019	G	intron_variant&non_coding_transcript_variant	MODIFIER	AC099520.1	ENSG00000251574	Transcript	ENST00000503650.1	lincRNA	0	2/2	ENST00000503650.1:n.329-161373A>C	0	0	0	0	0	0	rs40465	0	-1	0	SNV	Clone_based_ensembl_gene	0	0	3	0	0	0	0	0	0	0	0	0	0	0	0	chr5:g.104646025T>G	0	0
chr5	107670209	rs62357862	G	A	2	152	1141	0.013	A	intron_variant	MODIFIER	EFNA5	ENSG00000184349	Transcript	ENST00000333274.11	protein_coding	0	1/4	ENST00000333274.11:c.125+280C>T	0	0	0	0	0	0	rs62357862	0	-1	0	SNV	HGNC	HGNC:3225	YES	1	P2	CCDS4097.1	ENSP00000328777	P52803	0	UPI0000129C93	0	0	0	0	0	0	chr5:g.107670209G>A	0.0797	0.1362
chr5	108757828	rs10477931	A	C	4	152	1498	0.026	C	intron_variant	MODIFIER	FER	ENSG00000151422	Transcript	ENST00000281092.9	protein_coding	0	1/19	ENST00000281092.9:c.-206+9828A>C	0	0	0	0	0	0	rs10477931	0	1	0	SNV	HGNC	HGNC:3655	YES	1	P1	CCDS4098.1	ENSP00000281092	P16591	W0S0X4	UPI000013DC55	0	0	0	0	0	0	chr5:g.108757828A>C	0.2404	0.4266
chr5	108816727	rs10041657	G	A	4	152	1276	0.026	A	intron_variant	MODIFIER	FER	ENSG00000151422	Transcript	ENST00000281092.9	protein_coding	0	3/19	ENST00000281092.9:c.208-16043G>A	0	0	0	0	0	0	rs10041657	0	1	0	SNV	HGNC	HGNC:3655	YES	1	P1	CCDS4098.1	ENSP00000281092	P16591	W0S0X4	UPI000013DC55	0	0	0	0	0	0	chr5:g.108816727G>A	0.1961	0.2995
chr5	109593896	rs9326778	C	T	2	152	1516	0.013	T	downstream_gene_variant	MODIFIER	KRT18P42	ENSG00000214794	Transcript	ENST00000505048.1	processed_pseudogene	0	0	0	0	0	0	0	0	0	rs9326778	4304	1	0	SNV	HGNC	HGNC:33412	YES	0	0	0	0	0	0	0	0	0	0	0	0	0	chr5:g.109593896C>T	0.1861	0.3132
chr5	111148341	rs74920379	C	G	6	152	2127	0.038	G	intergenic_variant	MODIFIER	0	0	0	0	0	0	0	0	0	0	0	0	0	0	rs74920379	0	0	0	SNV	0	0	0	0	0	0	0	0	0	0	0	0	0	0	0	0	chr5:g.111148341C>G	0.1094	0.2209
chr5	111166731	rs17132883	C	T	7	152	1555	0.045	T	intergenic_variant	MODIFIER	0	0	0	0	0	0	0	0	0	0	0	0	0	0	rs17132883	0	0	0	SNV	0	0	0	0	0	0	0	0	0	0	0	0	0	0	0	0	chr5:g.111166731C>T	0	0
chr5	111203694	rs1370967	G	A	7	152	2169	0.045	A	intergenic_variant	MODIFIER	0	0	0	0	0	0	0	0	0	0	0	0	0	0	rs1370967	0	0	0	SNV	0	0	0	0	0	0	0	0	0	0	0	0	0	0	0	0	chr5:g.111203694G>A	0.1188	0.1513
chr5	112267016	rs13358904	A	G	3	152	1588	0.019	G	intron_variant	MODIFIER	EPB41L4A	ENSG00000129595	Transcript	ENST00000621003.4	protein_coding	0	4/22	ENST00000621003.4:c.336-686T>C	0	0	0	0	0	0	rs13358904	0	-1	0	SNV	HGNC	HGNC:13278	YES	1	P1	CCDS43350.1	ENSP00000482810	Q9HCS5	0	UPI000020C3F8	0	0	0	0	0	0	chr5:g.112267016A>G	0.2306	0.2337
chr5	113387870	rs1318772	A	G	2	152	1552	0.013	G	intron_variant	MODIFIER	MCC	ENSG00000171444	Transcript	ENST00000408903.7	protein_coding	0	1/18	ENST00000408903.7:c.171-2658T>C	0	0	0	0	0	0	rs1318772	0	-1	0	SNV	HGNC	HGNC:6935	YES	2	P1	CCDS43351.1	ENSP00000386227	P23508	0	UPI00015E06EA	0	0	0	0	0	0	chr5:g.113387870A>G	0.1388	0.3283
chr5	115514125	rs17137937	C	T	3	152	1972	0.019	T	downstream_gene_variant	MODIFIER	CCT5P1	ENSG00000250444	Transcript	ENST00000502314.1	processed_pseudogene	0	0	0	0	0	0	0	0	0	rs17137937	431	1	0	SNV	HGNC	HGNC:35135	YES	0	0	0	0	0	0	0	0	0	0	0	0	0	chr5:g.115514125C>T	0.0962	0.1263
chr5	117915870	rs17143267	C	T	3	152	463	0.019	T	intergenic_variant	MODIFIER	0	0	0	0	0	0	0	0	0	0	0	0	0	0	rs17143267	0	0	0	SNV	0	0	0	0	0	0	0	0	0	0	0	0	0	0	0	0	chr5:g.117915870C>T	0.1274	0.2156
chr5	119520576	rs161857	A	T	2	152	1538	0.013	T	intron_variant	MODIFIER	HSD17B4	ENSG00000133835	Transcript	ENST00000414835.7	protein_coding	0	18/24	ENST00000414835.7:c.1579-4640A>T	0	0	0	0	0	0	rs161857	0	1	0	SNV	HGNC	HGNC:5213	YES	2	0	CCDS56379.1	ENSP00000411960	P51659	G5E9S2	UPI0001AE7403	0	1	0	0	0	0	chr5:g.119520576A>T	0.0377	0.0492
chr5	122994034	rs34126945	A	G	2	152	2165	0.013	G	intron_variant	MODIFIER	SNX24	ENSG00000064652	Transcript	ENST00000261369.9	protein_coding	0	3/6	ENST00000261369.9:c.250-5878A>G	0	0	0	0	0	0	rs34126945	0	1	0	SNV	HGNC	HGNC:21533	YES	1	P1	CCDS4132.1	ENSP00000261369	Q9Y343	0	UPI0000135B54	0	0	0	0	0	0	chr5:g.122994034A>G	0.1615	0.1112
chr5	123210816	rs337100	G	A	4	152	1949	0.026	A	intergenic_variant	MODIFIER	0	0	0	0	0	0	0	0	0	0	0	0	0	0	rs337100	0	0	0	SNV	0	0	0	0	0	0	0	0	0	0	0	0	0	0	0	0	chr5:g.123210816G>A	0.3566	0.5855
chr5	123361737	rs17473412	C	T	2	152	1870	0.013	T	intron_variant	MODIFIER	CEP120	ENSG00000168944	Transcript	ENST00000306467.9	protein_coding	0	18/19	ENST00000306467.9:c.2580+2759G>A	0	0	0	0	0	0	rs17473412	0	-1	0	SNV	HGNC	HGNC:26690	YES	5	P1	CCDS4134.2	ENSP00000303058	Q8N960	0	UPI0000D79C73	0	1	0	0	0	0	chr5:g.123361737C>T	0.1124	0.0832
chr5	124512439	rs6874665	G	A	6	152	2300	0.038	A	non_coding_transcript_exon_variant	MODIFIER	AC025465.1	ENSG00000248296	Transcript	ENST00000503145.1	lincRNA	2/3	0	ENST00000503145.1:n.204C>T	0	204/797	0	0	0	0	rs6874665	0	-1	0	SNV	Clone_based_ensembl_gene	0	YES	3	0	0	0	0	0	0	0	0	0	0	0	0	chr5:g.124512439G>A	0.4044	0.6672
chr5	124521517	rs4836094	C	T	4	152	2015	0.026	T	intron_variant&non_coding_transcript_variant	MODIFIER	AC025465.1	ENSG00000248296	Transcript	ENST00000503145.1	lincRNA	0	1/2	ENST00000503145.1:n.151-9025G>A	0	0	0	0	0	0	rs4836094	0	-1	0	SNV	Clone_based_ensembl_gene	0	YES	3	0	0	0	0	0	0	0	0	0	0	0	0	chr5:g.124521517C>T	0.3389	0.4811
chr5	125264617	rs12186945	C	A	5	152	1814	0.032	A	upstream_gene_variant	MODIFIER	HMGB1P22	ENSG00000250721	Transcript	ENST00000505315.1	processed_pseudogene	0	0	0	0	0	0	0	0	0	rs12186945	911	1	0	SNV	HGNC	HGNC:39107	YES	0	0	0	0	0	0	0	0	0	0	0	0	0	chr5:g.125264617C>A	0.0236	0.0023
chr5	125983763	rs1073203	C	G	2	152	1401	0.013	G	intron_variant&non_coding_transcript_variant	MODIFIER	AC116362.1	ENSG00000248752	Transcript	ENST00000651847.1	lincRNA	0	4/15	ENST00000651847.1:n.396-6168G>C	0	0	0	0	0	0	rs1073203	0	-1	0	SNV	Clone_based_ensembl_gene	0	YES	0	0	0	0	0	0	0	0	0	0	0	0	0	chr5:g.125983763C>G	0.112	0.2277
chr5	126582456	rs13182402	A	G	3	150	1036	0.019	G	intron_variant	MODIFIER	ALDH7A1	ENSG00000164904	Transcript	ENST00000409134.8	protein_coding	0	5/17	ENST00000409134.8:c.517+395T>C	0	0	0	0	0	0	rs13182402	0	-1	0	SNV	HGNC	HGNC:877	YES	1	P2	CCDS4137.2	ENSP00000387123	P49419	0	UPI0000D4C5DE	0	1	0	0	0	0	chr5:g.126582456A>G	0.1398	0.2632
chr5	128466962	rs115375165	G	A	2	152	885	0.013	A	intron_variant	MODIFIER	FBN2	ENSG00000138829	Transcript	ENST00000508053.5	protein_coding	0	11/70	ENST00000508053.5:c.629-2041C>T	0	0	0	0	0	0	rs115375165	0	-1	0	SNV	HGNC	HGNC:3604	YES	5	P1	CCDS34222.1	ENSP00000424571	P35556	0	UPI0000519468	0	1	0	0	0	0	chr5:g.128466962G>A	0.0214	0.0015
chr5	130237973	rs971891	C	T	4	152	1496	0.026	T	intergenic_variant	MODIFIER	0	0	0	0	0	0	0	0	0	0	0	0	0	0	rs971891	0	0	0	SNV	0	0	0	0	0	0	0	0	0	0	0	0	0	0	0	0	chr5:g.130237973C>T	0.0954	0.0136
chr5	130581377	rs113264677	A	C	4	152	1727	0.026	C	intergenic_variant	MODIFIER	0	0	0	0	0	0	0	0	0	0	0	0	0	0	rs113264677	0	0	0	SNV	0	0	0	0	0	0	0	0	0	0	0	0	0	0	0	0	chr5:g.130581377A>C	0.1026	0.0174
chr5	130590349	rs72797733	C	T	4	152	2264	0.026	T	intergenic_variant	MODIFIER	0	0	0	0	0	0	0	0	0	0	0	0	0	0	rs72797733	0	0	0	SNV	0	0	0	0	0	0	0	0	0	0	0	0	0	0	0	0	chr5:g.130590349C>T	0.102	0.0174
chr5	130641587	rs139304334	G	A	2	152	2324	0.013	A	intergenic_variant	MODIFIER	0	0	0	0	0	0	0	0	0	0	0	0	0	0	rs139304334	0	0	0	SNV	0	0	0	0	0	0	0	0	0	0	0	0	0	0	0	0	chr5:g.130641587G>A	0.0559	0.0061
chr5	131035277	rs11948761	A	T	4	152	1307	0.026	T	intergenic_variant	MODIFIER	0	0	0	0	0	0	0	0	0	0	0	0	0	0	rs11948761	0	0	0	SNV	0	0	0	0	0	0	0	0	0	0	0	0	0	0	0	0	chr5:g.131035277A>T	0.108	0.0189
chr5	131126137	rs4706006	G	T	4	152	2261	0.026	T	intergenic_variant	MODIFIER	0	0	0	0	0	0	0	0	0	0	0	0	0	0	rs4706006	0	0	0	SNV	0	0	0	0	0	0	0	0	0	0	0	0	0	0	0	0	chr5:g.131126137G>T	0	0
chr5	131296962	rs1030271	C	G	5	152	567	0.032	G	intron_variant	MODIFIER	CDC42SE2	ENSG00000158985	Transcript	ENST00000505065.1	protein_coding	0	1/4	ENST00000505065.1:c.-454-19014C>G	0	0	0	0	0	0	rs1030271	0	1	0	SNV	HGNC	HGNC:18547	YES	1	P1	CCDS34224.1	ENSP00000427421	Q9NRR3	0	UPI000002503B	0	0	0	0	0	0	chr5:g.131296962C>G	0.1154	0.0182
chr5	131745267	rs35403253	C	T	4	152	1443	0.026	T	intron_variant	MODIFIER	AC008695.1	ENSG00000273217	Transcript	ENST00000514667.1	protein_coding	0	1/28	ENST00000514667.1:c.93-577G>A	0	0	0	0	0	0	rs35403253	0	-1	0	SNV	Clone_based_ensembl_gene	0	YES	2	P1	0	ENSP00000426948	0	E9PCH4	UPI0001D3B6D1	0	0	0	0	0	0	chr5:g.131745267C>T	0.119	0.0182
chr5	132036306	rs1858074	A	G	3	152	1407	0.019	G	intergenic_variant	MODIFIER	0	0	0	0	0	0	0	0	0	0	0	0	0	0	rs1858074	0	0	0	SNV	0	0	0	0	0	0	0	0	0	0	0	0	0	0	0	0	chr5:g.132036306A>G	0.1082	0.0151
chr5	132067045	rs3091338	C	T	3	152	2429	0.019	T	downstream_gene_variant	MODIFIER	IL3	ENSG00000164399	Transcript	ENST00000296870.2	protein_coding	0	0	0	0	0	0	0	0	0	rs3091338	3841	1	0	SNV	HGNC	HGNC:6011	YES	1	P1	CCDS4149.1	ENSP00000296870	P08700	0	UPI000002BEA8	0	0	0	0	0	0	chr5:g.132067045C>T	0.1623	0.1218
chr5	132068400	rs11242103	C	G	3	152	2225	0.019	G	intergenic_variant	MODIFIER	0	0	0	0	0	0	0	0	0	0	0	0	0	0	rs11242103	0	0	0	SNV	0	0	0	0	0	0	0	0	0	0	0	0	0	0	0	0	chr5:g.132068400C>G	0	0
chr5	132094425	rs657075	G	A	3	152	2427	0.019	A	regulatory_region_variant	MODIFIER	0	0	RegulatoryFeature	ENSR00000769359	promoter_flanking_region	0	0	0	0	0	0	0	0	0	rs657075	0	0	0	SNV	0	0	0	0	0	0	0	0	0	0	0	0	0	0	0	0	chr5:g.132094425G>A	0.1252	0.0121
chr5	132122060	rs12719453	A	G	5	152	1959	0.032	G	intergenic_variant	MODIFIER	0	0	0	0	0	0	0	0	0	0	0	0	0	0	rs12719453	0	0	0	SNV	0	0	0	0	0	0	0	0	0	0	0	0	0	0	0	0	chr5:g.132122060A>G	0.2248	0.1256
chr5	132232231	rs11955347	G	A	3	152	2078	0.019	A	upstream_gene_variant	MODIFIER	P4HA2	ENSG00000072682	Transcript	ENST00000401867.5	protein_coding	0	0	0	0	0	0	0	0	0	rs11955347	4416	-1	0	SNV	HGNC	HGNC:8547	YES	5	P3	CCDS4151.1	ENSP00000384999	O15460	0	UPI000013102D	0	1	0	0	0	0	chr5:g.132232231G>A	0.2065	0.2231
chr5	132271607	rs55722650	C	T	3	152	1854	0.019	T	intron_variant	MODIFIER	PDLIM4	ENSG00000131435	Transcript	ENST00000253754.8	protein_coding	0	5/6	ENST00000253754.8:c.670+141C>T	0	0	0	0	0	0	rs55722650	0	1	0	SNV	HGNC	HGNC:16501	YES	1	P1	CCDS4152.1	ENSP00000253754	P50479	0	UPI00001338F6	0	1	0	0	0	0	chr5:g.132271607C>T	0.1286	0.0197
chr5	132295159	rs35260072	A	C	3	152	1926	0.019	C	intron_variant	MODIFIER	SLC22A4	ENSG00000197208	Transcript	ENST00000200652.4	protein_coding	0	1/9	ENST00000200652.4:c.393+150A>C	0	0	0	0	0	0	rs35260072	0	1	0	SNV	HGNC	HGNC:10968	YES	1	P1	CCDS4153.1	ENSP00000200652	Q9H015	0	UPI000006DAB7	0	1	0	0	0	0	chr5:g.132295159A>C	0.1346	0.0212
chr5	132304843	rs6860806	A	G	3	152	1343	0.019	G	intron_variant	MODIFIER	SLC22A4	ENSG00000197208	Transcript	ENST00000200652.4	protein_coding	0	1/9	ENST00000200652.4:c.394-7318A>G	0	0	0	0	0	0	rs6860806	0	1	0	SNV	HGNC	HGNC:10968	YES	1	P1	CCDS4153.1	ENSP00000200652	Q9H015	0	UPI000006DAB7	0	1	0	0	0	0	chr5:g.132304843A>G	0.3574	0.3858
chr5	132316836	rs11950562	A	C	4	152	1095	0.026	C	intron_variant	MODIFIER	SLC22A4	ENSG00000197208	Transcript	ENST00000200652.4	protein_coding	0	3/9	ENST00000200652.4:c.652+3068A>C	0	0	0	0	0	0	rs11950562	0	1	0	SNV	HGNC	HGNC:10968	YES	1	P1	CCDS4153.1	ENSP00000200652	Q9H015	0	UPI000006DAB7	0	1	0	0	0	0	chr5:g.132316836A>C	0.2192	0.2542
chr5	132341949	rs10075801	A	G	3	152	481	0.019	G	intron_variant	MODIFIER	SLC22A4	ENSG00000197208	Transcript	ENST00000200652.4	protein_coding	0	9/9	ENST00000200652.4:c.1580+1249A>G	0	0	0	0	0	0	rs10075801	0	1	0	SNV	HGNC	HGNC:10968	YES	1	P1	CCDS4153.1	ENSP00000200652	Q9H015	0	UPI000006DAB7	0	1	0	0	0	0	chr5:g.132341949A>G	0.1579	0.0416
chr5	132350453	rs10058074	G	A	3	152	1018	0.019	A	intron_variant&non_coding_transcript_variant	MODIFIER	MIR3936HG	ENSG00000233006	Transcript	ENST00000621103.4	antisense	0	4/7	ENST00000621103.4:n.418-496C>T	0	0	0	0	0	0	rs10058074	0	-1	0	SNV	HGNC	HGNC:40538	YES	1	0	0	0	0	0	0	0	0	0	0	0	0	chr5:g.132350453G>A	0.1575	0.0416
chr5	132373185	rs10060615	T	C	3	152	1268	0.019	C	intron_variant	MODIFIER	SLC22A5	ENSG00000197375	Transcript	ENST00000435065.6	protein_coding	0	1/10	ENST00000435065.6:c.393+2820T>C	0	0	0	0	0	0	rs10060615	0	1	0	SNV	HGNC	HGNC:10969	YES	1	0	CCDS78058.1	ENSP00000402760	O76082	0	UPI0000EFD9B4	0	1	0	0	0	0	chr5:g.132373185T>C	0.1579	0.0416
chr5	132435113	rs2188962	C	T	3	152	2438	0.019	T	intron_variant&non_coding_transcript_variant	MODIFIER	C5orf56	ENSG00000197536	Transcript	ENST00000337752.6	lincRNA	0	2/3	ENST00000337752.6:n.180-14537C>T	0	0	0	0	0	0	rs2188962	0	1	0	SNV	HGNC	HGNC:33838	YES	2	0	0	0	0	0	0	0	0	0	0	0	0	chr5:g.132435113C>T	0.1382	0.0356
chr5	132442760	rs17622378	A	G	3	152	2630	0.019	G	intron_variant&non_coding_transcript_variant	MODIFIER	C5orf56	ENSG00000197536	Transcript	ENST00000337752.6	lincRNA	0	2/3	ENST00000337752.6:n.180-6890A>G	0	0	0	0	0	0	rs17622378	0	1	0	SNV	HGNC	HGNC:33838	YES	2	0	0	0	0	0	0	0	0	0	0	0	0	chr5:g.132442760A>G	0.1376	0.0356
chr5	132448701	rs12521868	G	T	3	152	2224	0.019	T	upstream_gene_variant	MODIFIER	AC116366.3	ENSG00000283782	Transcript	ENST00000640655.2	protein_coding	0	0	0	0	0	0	0	0	0	rs12521868	951	1	0	SNV	Clone_based_ensembl_gene	0	YES	5	P1	0	ENSP00000491596	0	A0A1W2PQ90	UPI0003E66060	0	0	0	0	0	0	chr5:g.132448701G>T	0.1382	0.0378
chr5	132475490	rs11741255	G	A	3	152	2194	0.019	A	intron_variant	MODIFIER	AC116366.3	ENSG00000283782	Transcript	ENST00000640655.2	protein_coding	0	1/25	ENST00000640655.2:c.-637-10702G>A	0	0	0	0	0	0	rs11741255	0	1	0	SNV	Clone_based_ensembl_gene	0	YES	5	P1	0	ENSP00000491596	0	A0A1W2PQ90	UPI0003E66060	0	0	0	0	0	0	chr5:g.132475490G>A	0.147	0.0408
chr5	132497907	rs736801	C	T	3	152	2419	0.019	T	intron_variant	MODIFIER	AC116366.3	ENSG00000283782	Transcript	ENST00000640655.2	protein_coding	0	2/25	ENST00000640655.2:c.-169+11247C>T	0	0	0	0	0	0	rs736801	0	1	0	SNV	Clone_based_ensembl_gene	0	YES	5	P1	0	ENSP00000491596	0	A0A1W2PQ90	UPI0003E66060	0	0	0	0	0	0	chr5:g.132497907C>T	0.1346	0.0461
chr5	132707659	rs17691077	A	C	2	152	855	0.013	C	intron_variant	MODIFIER	KIF3A	ENSG00000131437	Transcript	ENST00000403231.5	protein_coding	0	10/18	ENST00000403231.5:c.1301-1200T>G	0	0	0	0	0	0	rs17691077	0	-1	0	SNV	HGNC	HGNC:6319	YES	2	A1	CCDS75296.1	ENSP00000385808	0	E9PES4	UPI0001610E8D	0	0	0	0	0	0	chr5:g.132707659A>C	0.0467	0.0053
chr5	132819220	rs59698941	A	G	3	152	1267	0.019	G	downstream_gene_variant	MODIFIER	SOWAHA	ENSG00000198944	Transcript	ENST00000378693.3	protein_coding	0	0	0	0	0	0	0	0	0	rs59698941	2423	1	0	SNV	HGNC	HGNC:27033	YES	0	P1	CCDS43361.1	ENSP00000367965	Q2M3V2	0	UPI000156802F	0	0	0	0	0	0	chr5:g.132819220A>G	0.2504	0.5514
chr5	132825602	rs2292030	G	A	2	152	1684	0.013	A	missense_variant	MODERATE	SHROOM1	ENSG00000164403	Transcript	ENST00000378679.7	protein_coding	4/10	0	ENST00000378679.7:c.539C>T	ENSP00000367950.3:p.Pro180Leu	1344/4019	539/2559	180/852	P/L	cCg/cTg	rs2292030	0	-1	0	SNV	HGNC	HGNC:24084	YES	1	A2	CCDS54902.1	ENSP00000367950	Q2M3G4	0	UPI000036FD4D	0	0	deleterious	benign	Pfam_domain:PF08688&PROSITE_profiles:PS51306&hmmpanther:PTHR15012&hmmpanther:PTHR15012:SF37&MobiDB_lite:mobidb-lite	0	chr5:g.132825602G>A	0.1062	0.0416
chr5	133103318	rs62375246	T	A	3	152	1115	0.019	A	intron_variant	MODIFIER	HSPA4	ENSG00000170606	Transcript	ENST00000304858.7	protein_coding	0	17/18	ENST00000304858.7:c.2158-547T>A	0	0	0	0	0	0	rs62375246	0	1	0	SNV	HGNC	HGNC:5237	YES	1	P1	CCDS4166.1	ENSP00000302961	P34932	0	UPI000013E9D5	0	0	0	0	0	0	chr5:g.133103318T>A	0.2248	0.3449
chr5	133867905	rs1644305	G	A	4	152	2468	0.026	A	regulatory_region_variant	MODIFIER	0	0	RegulatoryFeature	ENSR00000186986	promoter_flanking_region	0	0	0	0	0	0	0	0	0	rs1644305	0	0	0	SNV	0	0	0	0	0	0	0	0	0	0	0	0	0	0	0	0	chr5:g.133867905G>A	0.2863	0.3018
chr5	134284275	rs62381364	C	T	7	152	1916	0.051	T	intron_variant&non_coding_transcript_variant	MODIFIER	AC104109.4	ENSG00000273345	Transcript	ENST00000520515.5	retained_intron	0	9/9	ENST00000520515.5:n.1226+18315G>A	0	0	0	0	0	0	rs62381364	0	-1	0	SNV	Clone_based_ensembl_gene	0	YES	2	0	0	0	0	0	0	0	0	0	0	0	0	chr5:g.134284275C>T	0.0429	0.0061
chr5	134513486	rs13187289	C	G	7	152	1047	0.051	G	downstream_gene_variant	MODIFIER	LINC01843	ENSG00000251169	Transcript	ENST00000515627.2	lincRNA	0	0	0	0	0	0	0	0	0	rs13187289	4257	1	0	SNV	HGNC	HGNC:52659	YES	1	0	0	0	0	0	0	0	0	0	0	0	0	chr5:g.134513486C>G	0.1514	0.2201
chr5	135459219	rs899162	G	A	5	152	2267	0.032	A	downstream_gene_variant	MODIFIER	AC022092.1	ENSG00000249639	Transcript	ENST00000510230.1	antisense	0	0	0	0	0	0	0	0	0	rs899162	522	1	0	SNV	Clone_based_ensembl_gene	0	YES	3	0	0	0	0	0	0	0	0	0	0	0	0	chr5:g.135459219G>A	0.1148	0.0673
chr5	135737280	rs71587588	G	T	6	152	1386	0.038	T	intron_variant	MODIFIER	SLC25A48	ENSG00000145832	Transcript	ENST00000646290.1	protein_coding	0	3/10	ENST00000646290.1:c.-520-75243G>T	0	0	0	0	0	0	rs71587588	0	1	0	SNV	HGNC	HGNC:30451	YES	0	0	CCDS87323.1	ENSP00000493514	0	J3KQI1	UPI0001D3B7D8	0	0	0	0	0	0	chr5:g.135737280G>T	0.1086	0.0008
chr5	137214894	rs11743006	C	A	2	152	1408	0.013	A	intron_variant	MODIFIER	SPOCK1	ENSG00000152377	Transcript	ENST00000394945.6	protein_coding	0	3/10	ENST00000394945.6:c.232+52116G>T	0	0	0	0	0	0	rs11743006	0	-1	0	SNV	HGNC	HGNC:11251	YES	1	P1	CCDS4191.1	ENSP00000378401	Q08629	0	UPI0000136F50	0	0	0	0	0	0	chr5:g.137214894C>A	0.1286	0.0076
chr5	137381035	rs1229741	G	A	3	152	1091	0.019	A	intron_variant	MODIFIER	SPOCK1	ENSG00000152377	Transcript	ENST00000394945.6	protein_coding	0	2/10	ENST00000394945.6:c.187-113980C>T	0	0	0	0	0	0	rs1229741	0	-1	0	SNV	HGNC	HGNC:11251	YES	1	P1	CCDS4191.1	ENSP00000378401	Q08629	0	UPI0000136F50	0	0	0	0	0	0	chr5:g.137381035G>A	0.2306	0.0348
chr5	139685595	rs35123781	A	G	3	152	2310	0.019	G	downstream_gene_variant	MODIFIER	CXXC5	ENSG00000171604	Transcript	ENST00000302517.8	protein_coding	0	0	0	0	0	0	0	0	0	rs35123781	1713	1	0	SNV	HGNC	HGNC:26943	YES	1	P1	CCDS43370.1	ENSP00000302543	Q7LFL8	0	UPI000003779E	0	0	0	0	0	0	chr5:g.139685595A>G	0.4271	0.7632
chr5	139693558	rs356429	C	T	3	152	2406	0.019	T	intron_variant&non_coding_transcript_variant	MODIFIER	AC008667.1	ENSG00000249526	Transcript	ENST00000515296.1	lincRNA	0	2/5	ENST00000515296.1:n.181+8126C>T	0	0	0	0	0	0	rs356429	0	1	0	SNV	Clone_based_ensembl_gene	0	YES	4	0	0	0	0	0	0	0	0	0	0	0	0	chr5:g.139693558C>T	0.2582	0.4175
chr5	139701160	rs13174863	A	G	2	152	2238	0.013	G	intron_variant&non_coding_transcript_variant	MODIFIER	AC008667.1	ENSG00000249526	Transcript	ENST00000515296.1	lincRNA	0	2/5	ENST00000515296.1:n.181+15728A>G	0	0	0	0	0	0	rs13174863	0	1	0	SNV	Clone_based_ensembl_gene	0	YES	4	0	0	0	0	0	0	0	0	0	0	0	0	chr5:g.139701160A>G	0.0815	0.0318
chr5	141702448	rs62379379	G	T	4	152	738	0.026	T	regulatory_region_variant	MODIFIER	0	0	RegulatoryFeature	ENSR00000771721	CTCF_binding_site	0	0	0	0	0	0	0	0	0	rs62379379	0	0	0	SNV	0	0	0	0	0	0	0	0	0	0	0	0	0	0	0	0	chr5:g.141702448G>T	0.0619	0.0038
chr5	143438558	rs6580277	A	G	2	152	1546	0.013	G	upstream_gene_variant	MODIFIER	NR3C1	ENSG00000113580	Transcript	ENST00000343796.6	protein_coding	0	0	0	0	0	0	0	0	0	rs6580277	3046	-1	0	SNV	HGNC	HGNC:7978	0	5	P3	CCDS4278.1	ENSP00000343205	P04150	F1D8N4	UPI000012B301	0	1	0	0	0	0	chr5:g.143438558A>G	0.149	0.2254
chr5	143520236	rs12153243	A	T	7	152	1195	0.045	T	intron_variant&non_coding_transcript_variant	MODIFIER	AC016598.1	ENSG00000249429	Transcript	ENST00000340585.6	lincRNA	0	1/1	ENST00000340585.6:n.437+10678T>A	0	0	0	0	0	0	rs12153243	0	-1	0	SNV	Clone_based_ensembl_gene	0	YES	4	0	0	0	0	0	0	0	0	0	0	0	0	chr5:g.143520236A>T	0.2985	0.354
chr5	148168700	rs10476890	G	A	5	152	2121	0.032	A	upstream_gene_variant	MODIFIER	SPINK14	ENSG00000196800	Transcript	ENST00000356972.1	protein_coding	0	0	0	0	0	0	0	0	0	rs10476890	1033	1	0	SNV	HGNC	HGNC:33825	YES	1	P1	CCDS4288.1	ENSP00000349459	Q6IE38	0	UPI00003765C4	0	0	0	0	0	0	chr5:g.148168700G>A	0.1276	0.298
chr5	148170734	rs12332430	C	T	5	152	1173	0.032	T	intron_variant	MODIFIER	SPINK14	ENSG00000196800	Transcript	ENST00000356972.1	protein_coding	0	1/3	ENST00000356972.1:c.68-196C>T	0	0	0	0	0	0	rs12332430	0	1	0	SNV	HGNC	HGNC:33825	YES	1	P1	CCDS4288.1	ENSP00000349459	Q6IE38	0	UPI00003765C4	0	0	0	0	0	0	chr5:g.148170734C>T	0.131	0.3101
chr5	151076171	rs3792783	A	G	3	152	2173	0.019	G	intron_variant	MODIFIER	TNIP1	ENSG00000145901	Transcript	ENST00000315050.11	protein_coding	0	1/17	ENST00000315050.11:c.-37+10914T>C	0	0	0	0	0	0	rs3792783	0	-1	0	SNV	HGNC	HGNC:16903	YES	1	P3	CCDS34280.1	ENSP00000317891	Q15025	0	UPI000000DCDC	0	1	0	0	0	0	chr5:g.151076171A>G	0.277	0.5197
chr5	151085080	rs76956521	A	C	2	152	2186	0.013	C	intron_variant	MODIFIER	TNIP1	ENSG00000145901	Transcript	ENST00000315050.11	protein_coding	0	1/17	ENST00000315050.11:c.-37+2005T>G	0	0	0	0	0	0	rs76956521	0	-1	0	SNV	HGNC	HGNC:16903	YES	1	P3	CCDS34280.1	ENSP00000317891	Q15025	0	UPI000000DCDC	0	1	0	0	0	0	chr5:g.151085080A>C	0.0749	0.0106
chr5	151087628	rs2233278	G	C	2	152	2262	0.013	C	upstream_gene_variant	MODIFIER	TNIP1	ENSG00000145901	Transcript	ENST00000315050.11	protein_coding	0	0	0	0	0	0	0	0	0	rs2233278	470	-1	0	SNV	HGNC	HGNC:16903	YES	1	P3	CCDS34280.1	ENSP00000317891	Q15025	0	UPI000000DCDC	0	1	0	0	0	0	chr5:g.151087628G>C	0.0691	0.0045
chr5	153790814	rs4958351	G	A	3	152	1131	0.019	A	intron_variant	MODIFIER	GRIA1	ENSG00000155511	Transcript	ENST00000518783.1	protein_coding	0	13/15	ENST00000518783.1:c.2301-3807G>A	0	0	0	0	0	0	rs4958351	0	1	0	SNV	HGNC	HGNC:4571	YES	2	0	CCDS58987.1	ENSP00000428994	P42261	0	UPI0001E8F433	0	0	0	0	0	0	chr5:g.153790814G>A	0.2584	0.2451
chr5	154221702	rs34509057	G	A	3	152	2273	0.019	A	intron_variant	MODIFIER	GALNT10	ENSG00000164574	Transcript	ENST00000297107.11	protein_coding	0	1/11	ENST00000297107.11:c.159+30677G>A	0	0	0	0	0	0	rs34509057	0	1	0	SNV	HGNC	HGNC:19873	YES	1	P1	CCDS4325.1	ENSP00000297107	Q86SR1	0	UPI0000041292	0	0	0	0	0	0	chr5:g.154221702G>A	0.1334	0.1051
chr5	154287230	rs58007470	C	T	5	152	2302	0.032	T	intron_variant	MODIFIER	GALNT10	ENSG00000164574	Transcript	ENST00000297107.11	protein_coding	0	1/11	ENST00000297107.11:c.160-7586C>T	0	0	0	0	0	0	rs58007470	0	1	0	SNV	HGNC	HGNC:19873	YES	1	P1	CCDS4325.1	ENSP00000297107	Q86SR1	0	UPI0000041292	0	0	0	0	0	0	chr5:g.154287230C>T	0.1687	0.2481
chr5	154289595	rs6883228	G	C	3	152	2263	0.019	C	intron_variant	MODIFIER	GALNT10	ENSG00000164574	Transcript	ENST00000297107.11	protein_coding	0	1/11	ENST00000297107.11:c.160-5221G>C	0	0	0	0	0	0	rs6883228	0	1	0	SNV	HGNC	HGNC:19873	YES	1	P1	CCDS4325.1	ENSP00000297107	Q86SR1	0	UPI0000041292	0	0	0	0	0	0	chr5:g.154289595G>C	0.1452	0.2163
chr5	154301187	rs11740474	A	T	5	152	1381	0.032	T	intron_variant	MODIFIER	GALNT10	ENSG00000164574	Transcript	ENST00000297107.11	protein_coding	0	3/11	ENST00000297107.11:c.401+3108A>T	0	0	0	0	0	0	rs11740474	0	1	0	SNV	HGNC	HGNC:19873	YES	1	P1	CCDS4325.1	ENSP00000297107	Q86SR1	0	UPI0000041292	0	0	0	0	0	0	chr5:g.154301187A>T	0.2772	0.348
chr5	154654616	rs35788208	C	T	5	152	984	0.032	T	intergenic_variant	MODIFIER	0	0	0	0	0	0	0	0	0	0	0	0	0	0	rs35788208	0	0	0	SNV	0	0	0	0	0	0	0	0	0	0	0	0	0	0	0	0	chr5:g.154654616C>T	0.0944	0.0121
chr5	154655677	rs35998524	C	T	4	152	980	0.026	T	intergenic_variant	MODIFIER	0	0	0	0	0	0	0	0	0	0	0	0	0	0	rs35998524	0	0	0	SNV	0	0	0	0	0	0	0	0	0	0	0	0	0	0	0	0	chr5:g.154655677C>T	0.0944	0.0121
chr5	155707600	rs716651	G	A	4	152	1544	0.026	A	intergenic_variant	MODIFIER	0	0	0	0	0	0	0	0	0	0	0	0	0	0	rs716651	0	0	0	SNV	0	0	0	0	0	0	0	0	0	0	0	0	0	0	0	0	chr5:g.155707600G>A	0.3277	0.2542
chr5	155967220	rs17053082	C	T	2	152	1835	0.013	T	intron_variant	MODIFIER	SGCD	ENSG00000170624	Transcript	ENST00000517913.5	protein_coding	0	1/9	ENST00000517913.5:c.-282+96796C>T	0	0	0	0	0	0	rs17053082	0	1	0	SNV	HGNC	HGNC:10807	0	5	0	CCDS47326.1	ENSP00000429378	Q92629	0	UPI000014A6BA	0	1	0	0	0	0	chr5:g.155967220C>T	0.0629	0.0802
chr5	158281830	rs62385132	G	A	7	152	1452	0.045	A	downstream_gene_variant	MODIFIER	AC025437.1	ENSG00000253134	Transcript	ENST00000523820.1	lincRNA	0	0	0	0	0	0	0	0	0	rs62385132	3017	1	0	SNV	Clone_based_ensembl_gene	0	YES	2	0	0	0	0	0	0	0	0	0	0	0	0	chr5:g.158281830G>A	0.138	0.3154
chr5	158307754	rs13160204	G	A	5	152	1568	0.032	A	intergenic_variant	MODIFIER	0	0	0	0	0	0	0	0	0	0	0	0	0	0	rs13160204	0	0	0	SNV	0	0	0	0	0	0	0	0	0	0	0	0	0	0	0	0	chr5:g.158307754G>A	0.2857	0.3926
chr5	158393594	rs2149954	C	T	6	152	1875	0.038	T	intron_variant&non_coding_transcript_variant	MODIFIER	LINC02227	ENSG00000276778	Transcript	ENST00000619068.1	lincRNA	0	1/6	ENST00000619068.1:n.128+16052G>A	0	0	0	0	0	0	rs2149954	0	-1	0	SNV	HGNC	HGNC:53096	YES	1	0	0	0	0	0	0	0	0	0	0	0	0	chr5:g.158393594C>T	0.3371	0.3888
chr5	158417097	rs71585962	G	A	6	152	1805	0.038	A	intergenic_variant	MODIFIER	0	0	0	0	0	0	0	0	0	0	0	0	0	0	rs71585962	0	0	0	SNV	0	0	0	0	0	0	0	0	0	0	0	0	0	0	0	0	chr5:g.158417097G>A	0.231	0.1467
chr5	158418394	rs11953630	C	T	6	152	1767	0.038	T	intergenic_variant	MODIFIER	0	0	0	0	0	0	0	0	0	0	0	0	0	0	rs11953630	0	0	0	SNV	0	0	0	0	0	0	0	0	0	0	0	0	0	0	0	0	chr5:g.158418394C>T	0	0
chr5	158441123	rs7446877	C	T	6	152	1901	0.038	T	intron_variant&non_coding_transcript_variant	MODIFIER	AC091979.1	ENSG00000254350	Transcript	ENST00000517595.1	lincRNA	0	1/1	ENST00000517595.1:n.107-11036C>T	0	0	0	0	0	0	rs7446877	0	1	0	SNV	Clone_based_ensembl_gene	0	YES	2	0	0	0	0	0	0	0	0	0	0	0	0	chr5:g.158441123C>T	0.2312	0.1467
chr5	158518990	rs112371596	C	T	5	152	2424	0.032	T	intron_variant&non_coding_transcript_variant	MODIFIER	AC091939.1	ENSG00000254135	Transcript	ENST00000642039.1	lincRNA	0	1/3	ENST00000642039.1:n.146-15161C>T	0	0	0	0	0	0	rs112371596	0	1	0	SNV	Clone_based_ensembl_gene	0	YES	0	0	0	0	0	0	0	0	0	0	0	0	0	chr5:g.158518990C>T	0.017	0
chr5	158878066	rs77239429	A	T	2	152	1595	0.013	T	intron_variant	MODIFIER	EBF1	ENSG00000164330	Transcript	ENST00000313708.11	protein_coding	0	6/15	ENST00000313708.11:c.555-37956T>A	0	0	0	0	0	0	rs77239429	0	-1	0	SNV	HGNC	HGNC:3126	YES	1	P1	CCDS4343.1	ENSP00000322898	Q9UH73	0	UPI000000D95E	0	1	0	0	0	0	chr5:g.158878066A>T	0	0
chr5	159012157	rs56356600	C	T	4	152	1011	0.026	T	intron_variant	MODIFIER	EBF1	ENSG00000164330	Transcript	ENST00000313708.11	protein_coding	0	6/15	ENST00000313708.11:c.554+61239G>A	0	0	0	0	0	0	rs56356600	0	-1	0	SNV	HGNC	HGNC:3126	YES	1	P1	CCDS4343.1	ENSP00000322898	Q9UH73	0	UPI000000D95E	0	1	0	0	0	0	chr5:g.159012157C>T	0.0465	0.003
chr5	159491886	rs10866713	G	A	3	152	2242	0.019	A	intron_variant&non_coding_transcript_variant	MODIFIER	AC008703.1	ENSG00000283413	Transcript	ENST00000637629.1	lincRNA	0	1/2	ENST00000637629.1:n.104-3593C>T	0	0	0	0	0	0	rs10866713	0	-1	0	SNV	Clone_based_ensembl_gene	0	YES	5	0	0	0	0	0	0	0	0	0	0	0	0	chr5:g.159491886G>A	0.1194	0.1271
chr5	159597201	rs143140428	G	A	6	152	2056	0.038	A	intron_variant&non_coding_transcript_variant	MODIFIER	AC008691.1	ENSG00000249738	Transcript	ENST00000636819.1	antisense	0	1/6	ENST00000636819.1:n.45-17294G>A	0	0	0	0	0	0	rs143140428	0	1	0	SNV	Clone_based_ensembl_gene	0	YES	5	0	0	0	0	0	0	0	0	0	0	0	0	chr5:g.159597201G>A	0.01	0.0008
chr5	160448978	rs76586863	C	T	7	152	1679	0.045	T	intron_variant&non_coding_transcript_variant	MODIFIER	MIR3142HG	ENSG00000253522	Transcript	ENST00000642173.1	lincRNA	0	1/1	ENST00000642173.1:n.76+10309C>T	0	0	0	0	0	0	rs76586863	0	1	0	SNV	HGNC	HGNC:51944	0	0	0	0	0	0	0	0	0	0	0	0	0	0	chr5:g.160448978C>T	0.0581	0
chr5	160904903	rs9790919	G	A	5	152	1839	0.032	A	intergenic_variant	MODIFIER	0	0	0	0	0	0	0	0	0	0	0	0	0	0	rs9790919	0	0	0	SNV	0	0	0	0	0	0	0	0	0	0	0	0	0	0	0	0	chr5:g.160904903G>A	0.0903	0.0446
chr5	165044694	rs114293326	G	A	7	152	1480	0.045	A	intron_variant&non_coding_transcript_variant	MODIFIER	AC109466.1	ENSG00000241956	Transcript	ENST00000519570.5	antisense	0	5/5	ENST00000519570.5:n.451+37282G>A	0	0	0	0	0	0	rs114293326	0	1	0	SNV	Clone_based_ensembl_gene	0	0	3	0	0	0	0	0	0	0	0	0	0	0	0	chr5:g.165044694G>A	0.1012	0.0121
chr5	165149962	rs72817562	G	T	7	152	1254	0.045	T	intron_variant&non_coding_transcript_variant	MODIFIER	AC091973.1	ENSG00000285549	Transcript	ENST00000647982.1	lincRNA	0	2/3	ENST00000647982.1:n.242+1493C>A	0	0	0	0	0	0	rs72817562	0	-1	0	SNV	Clone_based_ensembl_gene	0	YES	0	0	0	0	0	0	0	0	0	0	0	0	0	chr5:g.165149962G>T	0.1058	0.0166
chr5	166636675	rs79476395	A	G	2	152	1477	0.013	G	intergenic_variant	MODIFIER	0	0	0	0	0	0	0	0	0	0	0	0	0	0	rs79476395	0	0	0	SNV	0	0	0	0	0	0	0	0	0	0	0	0	0	0	0	0	chr5:g.166636675A>G	0.0761	0.09
chr5	166682290	rs111871194	T	C	2	152	1580	0.013	C	intergenic_variant	MODIFIER	0	0	0	0	0	0	0	0	0	0	0	0	0	0	rs111871194	0	0	0	SNV	0	0	0	0	0	0	0	0	0	0	0	0	0	0	0	0	chr5:g.166682290T>C	0.0589	0.0522
chr5	166725517	rs72834074	C	A	2	152	943	0.013	A	intergenic_variant	MODIFIER	0	0	0	0	0	0	0	0	0	0	0	0	0	0	rs72834074	0	0	0	SNV	0	0	0	0	0	0	0	0	0	0	0	0	0	0	0	0	chr5:g.166725517C>A	0.0819	0.0915
chr5	168073455	rs13358864	T	A	2	152	2411	0.013	A	intron_variant	MODIFIER	TENM2	ENSG00000145934	Transcript	ENST00000520394.5	protein_coding	0	4/24	ENST00000520394.5:c.819+11190T>A	0	0	0	0	0	0	rs13358864	0	1	0	SNV	HGNC	HGNC:29943	YES	1	0	CCDS83040.1	ENSP00000427874	0	F8VNQ3	UPI00006C0983	0	0	0	0	0	0	chr5:g.168073455T>A	0.1082	0.0454
chr5	168187966	rs2173019	T	A	5	152	1813	0.032	A	intron_variant	MODIFIER	TENM2	ENSG00000145934	Transcript	ENST00000520394.5	protein_coding	0	10/24	ENST00000520394.5:c.1874-2371T>A	0	0	0	0	0	0	rs2173019	0	1	0	SNV	HGNC	HGNC:29943	YES	1	0	CCDS83040.1	ENSP00000427874	0	F8VNQ3	UPI00006C0983	0	0	0	0	0	0	chr5:g.168187966T>A	0.3131	0.5008
chr5	168823898	rs2974438	G	A	3	152	2202	0.019	A	intron_variant	MODIFIER	SLIT3	ENSG00000184347	Transcript	ENST00000332966.8	protein_coding	0	6/35	ENST00000332966.8:c.558-567C>T	0	0	0	0	0	0	rs2974438	0	-1	0	SNV	HGNC	HGNC:11087	YES	1	0	CCDS64311.1	ENSP00000332164	O75094	0	UPI0001E8F75D	0	0	0	0	0	0	chr5:g.168823898G>A	0.2041	0.1604
chr5	168829235	rs4282339	G	A	3	152	2478	0.019	A	intron_variant	MODIFIER	SLIT3	ENSG00000184347	Transcript	ENST00000332966.8	protein_coding	0	6/35	ENST00000332966.8:c.558-5904C>T	0	0	0	0	0	0	rs4282339	0	-1	0	SNV	HGNC	HGNC:11087	YES	1	0	CCDS64311.1	ENSP00000332164	O75094	0	UPI0001E8F75D	0	0	0	0	0	0	chr5:g.168829235G>A	0.2075	0.1694
chr5	172542345	rs1347155	C	T	5	152	2075	0.038	T	downstream_gene_variant	MODIFIER	LINC01944	ENSG00000254299	Transcript	ENST00000652199.1	lincRNA	0	0	0	0	0	0	0	0	0	rs1347155	1058	-1	0	SNV	HGNC	HGNC:52768	YES	0	0	0	0	0	0	0	0	0	0	0	0	0	chr5:g.172542345C>T	0.0875	0.171
chr5	173863974	rs3849724	G	T	7	152	1802	0.045	T	regulatory_region_variant	MODIFIER	0	0	RegulatoryFeature	ENSR00000191013	promoter_flanking_region	0	0	0	0	0	0	0	0	0	rs3849724	0	0	0	SNV	0	0	0	0	0	0	0	0	0	0	0	0	0	0	0	0	chr5:g.173863974G>T	0	0
chr5	173936886	rs17076726	C	T	7	150	388	0.045	T	intron_variant	MODIFIER	CPEB4	ENSG00000113742	Transcript	ENST00000265085.10	protein_coding	0	3/9	ENST00000265085.10:c.1258+4386C>T	0	0	0	0	0	0	rs17076726	0	1	0	SNV	HGNC	HGNC:21747	YES	1	P3	CCDS4390.1	ENSP00000265085	Q17RY0	0	UPI000020C179	0	0	0	0	0	0	chr5:g.173936886C>T	0.4281	0.5227
chr5	174755929	rs28450080	C	T	5	152	2102	0.032	T	intron_variant&non_coding_transcript_variant	MODIFIER	AC113346.2	ENSG00000251670	Transcript	ENST00000502684.1	lincRNA	0	1/3	ENST00000502684.1:n.50+4576C>T	0	0	0	0	0	0	rs28450080	0	1	0	SNV	Clone_based_ensembl_gene	0	YES	5	0	0	0	0	0	0	0	0	0	0	0	0	chr5:g.174755929C>T	0.0749	0.1755
chr5	174767801	rs11739656	C	T	2	152	1083	0.013	T	intron_variant&non_coding_transcript_variant	MODIFIER	AC113346.2	ENSG00000251670	Transcript	ENST00000502684.1	lincRNA	0	1/3	ENST00000502684.1:n.50+16448C>T	0	0	0	0	0	0	rs11739656	0	1	0	SNV	Clone_based_ensembl_gene	0	YES	5	0	0	0	0	0	0	0	0	0	0	0	0	chr5:g.174767801C>T	0.0591	0.0802
chr5	175817434	rs55914911	A	G	2	152	2533	0.013	G	intron_variant	MODIFIER	CPLX2	ENSG00000145920	Transcript	ENST00000359546.8	protein_coding	0	2/4	ENST00000359546.8:c.-89+8366A>G	0	0	0	0	0	0	rs55914911	0	1	0	SNV	HGNC	HGNC:2310	YES	1	P1	CCDS4396.1	ENSP00000352544	Q6PUV4	0	UPI0000027525	0	0	0	0	0	0	chr5:g.175817434A>G	0.0787	0.1475
chr5	178790755	rs11955306	T	C	2	152	2140	0.013	C	intron_variant&non_coding_transcript_variant	MODIFIER	AACSP1	ENSG00000250420	Transcript	ENST00000503486.6	processed_transcript	0	4/10	ENST00000503486.6:n.647+6776A>G	0	0	0	0	0	0	rs11955306	0	-1	0	SNV	HGNC	HGNC:18226	YES	1	0	0	0	0	0	0	0	0	0	0	0	0	chr5:g.178790755T>C	0.1607	0.1641
chr5	179664091	rs13179916	G	A	2	152	1230	0.013	A	intron_variant&non_coding_transcript_variant	MODIFIER	AC136604.3	ENSG00000250999	Transcript	ENST00000514793.1	antisense	0	2/2	ENST00000514793.1:n.376-232G>A	0	0	0	0	0	0	rs13179916	0	1	0	SNV	Clone_based_ensembl_gene	0	YES	5	0	0	0	0	0	0	0	0	0	0	0	0	chr5:g.179664091G>A	0.0861	0.1982
chr6	471136	rs12202284	C	A	2	152	1626	0.013	A	regulatory_region_variant	MODIFIER	0	0	RegulatoryFeature	ENSR00000780427	promoter_flanking_region	0	0	0	0	0	0	0	0	0	rs12202284	0	0	0	SNV	0	0	0	0	0	0	0	0	0	0	0	0	0	0	0	0	chr6:g.471136C>A	0.1034	0.1505
chr6	1524335	rs2569872	G	C	2	152	2043	0.013	C	downstream_gene_variant	MODIFIER	AL512329.2	ENSG00000272279	Transcript	ENST00000607350.1	lincRNA	0	0	0	0	0	0	0	0	0	rs2569872	4029	-1	0	SNV	Clone_based_ensembl_gene	0	YES	0	0	0	0	0	0	0	0	0	0	0	0	0	chr6:g.1524335G>C	0.0831	0.0772
chr6	1616908	rs9501744	C	T	3	152	1912	0.019	T	downstream_gene_variant	MODIFIER	FOXC1	ENSG00000054598	Transcript	ENST00000645831.2	protein_coding	0	0	0	0	0	0	0	0	0	rs9501744	3011	1	0	SNV	HGNC	HGNC:3800	YES	0	P1	CCDS4473.1	ENSP00000493906	Q12948	W6CJ52	UPI000012ADC5	0	1	0	0	0	0	chr6:g.1616908C>T	0.1178	0.2481
chr6	3340483	rs9503551	G	A	2	152	1922	0.013	A	intron_variant	MODIFIER	SLC22A23	ENSG00000137266	Transcript	ENST00000406686.7	protein_coding	0	3/9	ENST00000406686.7:c.914-16481C>T	0	0	0	0	0	0	rs9503551	0	-1	0	SNV	HGNC	HGNC:21106	YES	5	P2	CCDS47363.1	ENSP00000385028	A1A5C7	0	UPI0000EE5391	0	0	0	0	0	0	chr6:g.3340483G>A	0.1528	0.0862
chr6	4592455	rs11963606	C	G	6	152	1955	0.038	G	regulatory_region_variant	MODIFIER	0	0	RegulatoryFeature	ENSR00000781567	enhancer	0	0	0	0	0	0	0	0	0	rs11963606	0	0	0	SNV	0	0	0	0	0	0	0	0	0	0	0	0	0	0	0	0	chr6:g.4592455C>G	0.1342	0.3411
chr6	7217284	rs6931262	C	T	4	152	2172	0.026	T	intron_variant	MODIFIER	RREB1	ENSG00000124782	Transcript	ENST00000379938.7	protein_coding	0	8/12	ENST00000379938.7:c.707+5575C>T	0	0	0	0	0	0	rs6931262	0	1	0	SNV	HGNC	HGNC:10449	YES	1	P1	CCDS34335.1	ENSP00000369270	Q92766	0	UPI000020E496	0	1	0	0	0	0	chr6:g.7217284C>T	0.1446	0.2927
chr6	7231610	rs9379084	G	A	2	152	1734	0.013	A	missense_variant	MODERATE	RREB1	ENSG00000124782	Transcript	ENST00000379938.7	protein_coding	10/13	0	ENST00000379938.7:c.3511G>A	ENSP00000369270.2:p.Asp1171Asn	3895/8625	3511/5229	1171/1742	D/N	Gac/Aac	rs9379084	0	1	0	SNV	HGNC	HGNC:10449	YES	1	P1	CCDS34335.1	ENSP00000369270	Q92766	0	UPI000020E496	0	1	deleterious	probably_damaging	hmmpanther:PTHR23233&hmmpanther:PTHR23233:SF42&MobiDB_lite:mobidb-lite	0	chr6:g.7231610G>A	0.0962	0.0061
chr6	9690610	rs16892494	A	G	3	152	1630	0.019	G	intron_variant&non_coding_transcript_variant	MODIFIER	OFCC1	ENSG00000181355	Transcript	ENST00000642964.1	transcribed_unitary_pseudogene	0	15/18	ENST00000642964.1:n.2350+7024T>C	0	0	0	0	0	0	rs16892494	0	-1	0	SNV	HGNC	HGNC:21017	YES	0	0	0	0	0	0	0	0	0	0	0	0	0	chr6:g.9690610A>G	0.0986	0.1293
chr6	10112347	rs1209347	T	G	2	152	2331	0.013	G	intron_variant&non_coding_transcript_variant	MODIFIER	OFCC1	ENSG00000181355	Transcript	ENST00000485268.1	processed_transcript	0	1/4	ENST00000485268.1:n.45+2383A>C	0	0	0	0	0	0	rs1209347	0	-1	0	SNV	HGNC	HGNC:21017	0	1	0	0	0	0	0	0	0	0	0	0	0	0	chr6:g.10112347T>G	0.1759	0.3714
chr6	10270897	rs12210772	G	A	2	152	1513	0.013	A	intergenic_variant	MODIFIER	0	0	0	0	0	0	0	0	0	0	0	0	0	0	rs12210772	0	0	0	SNV	0	0	0	0	0	0	0	0	0	0	0	0	0	0	0	0	chr6:g.10270897G>A	0.0312	0.0265
chr6	11591562	rs604290	G	A	6	152	788	0.038	A	intergenic_variant	MODIFIER	0	0	0	0	0	0	0	0	0	0	0	0	0	0	rs604290	0	0	0	SNV	0	0	0	0	0	0	0	0	0	0	0	0	0	0	0	0	chr6:g.11591562G>A	0.3183	0.1657
chr6	11943293	rs1205863	T	G	2	152	1892	0.013	G	intergenic_variant	MODIFIER	0	0	0	0	0	0	0	0	0	0	0	0	0	0	rs1205863	0	0	0	SNV	0	0	0	0	0	0	0	0	0	0	0	0	0	0	0	0	chr6:g.11943293T>G	0.3055	0.8238
chr6	12883292	rs13208248	C	A	3	152	1571	0.019	A	intron_variant	MODIFIER	PHACTR1	ENSG00000112137	Transcript	ENST00000332995.11	protein_coding	0	4/14	ENST00000332995.11:c.250+133502C>A	0	0	0	0	0	0	rs13208248	0	1	0	SNV	HGNC	HGNC:20990	YES	2	P1	CCDS75401.1	ENSP00000329880	Q9C0D0	0	UPI00001C1E4A	0	0	0	0	0	0	chr6:g.12883292C>A	0.2228	0.3268
chr6	12944861	rs6905419	C	T	4	152	665	0.026	T	intron_variant	MODIFIER	PHACTR1	ENSG00000112137	Transcript	ENST00000332995.11	protein_coding	0	4/14	ENST00000332995.11:c.251-108504C>T	0	0	0	0	0	0	rs6905419	0	1	0	SNV	HGNC	HGNC:20990	YES	2	P1	CCDS75401.1	ENSP00000329880	Q9C0D0	0	UPI00001C1E4A	0	0	0	0	0	0	chr6:g.12944861C>T	0.2913	0.4281
chr6	12977619	rs36100854	G	A	6	152	1950	0.038	A	intron_variant	MODIFIER	PHACTR1	ENSG00000112137	Transcript	ENST00000332995.11	protein_coding	0	4/14	ENST00000332995.11:c.251-75746G>A	0	0	0	0	0	0	rs36100854	0	1	0	SNV	HGNC	HGNC:20990	YES	2	P1	CCDS75401.1	ENSP00000329880	Q9C0D0	0	UPI00001C1E4A	0	0	0	0	0	0	chr6:g.12977619G>A	0.1544	0.0938
chr6	13320294	rs78078192	A	G	2	152	1489	0.013	G	intron_variant	MODIFIER	TBC1D7	ENSG00000145979	Transcript	ENST00000606214.5	protein_coding	0	3/7	ENST00000606214.5:c.381+614T>C	0	0	0	0	0	0	rs78078192	0	-1	0	SNV	HGNC	HGNC:21066	YES	5	P3	CCDS4523.1	ENSP00000475727	Q9P0N9	A0A024QZX0	UPI0000073B32	0	1	0	0	0	0	chr6:g.13320294A>G	0.0323	0.0045
chr6	14096427	rs12529514	T	C	6	152	2272	0.038	C	intergenic_variant	MODIFIER	0	0	0	0	0	0	0	0	0	0	0	0	0	0	rs12529514	0	0	0	SNV	0	0	0	0	0	0	0	0	0	0	0	0	0	0	0	0	chr6:g.14096427T>C	0.0857	0.0091
chr6	14102981	rs74984480	C	T	6	152	2100	0.038	T	intergenic_variant	MODIFIER	0	0	0	0	0	0	0	0	0	0	0	0	0	0	rs74984480	0	0	0	SNV	0	0	0	0	0	0	0	0	0	0	0	0	0	0	0	0	chr6:g.14102981C>T	0.0837	0.0061
chr6	16255812	rs10484358	G	T	2	152	1407	0.026	T	intron_variant	MODIFIER	GMPR	ENSG00000137198	Transcript	ENST00000259727.4	protein_coding	0	4/8	ENST00000259727.4:c.465+1077G>T	0	0	0	0	0	0	rs10484358	0	1	0	SNV	HGNC	HGNC:4376	YES	1	P1	CCDS4537.1	ENSP00000259727	P36959	0	UPI000012B8B2	0	0	0	0	0	0	chr6:g.16255812G>T	0.0473	0.0461
chr6	18114015	rs143093668	C	T	7	152	1834	0.045	T	intergenic_variant	MODIFIER	0	0	0	0	0	0	0	0	0	0	0	0	0	0	rs143093668	0	0	0	SNV	0	0	0	0	0	0	0	0	0	0	0	0	0	0	0	0	chr6:g.18114015C>T	0.0573	0.1286
chr6	18121083	rs10949482	C	T	7	152	1985	0.045	T	3_prime_UTR_variant	MODIFIER	NHLRC1	ENSG00000187566	Transcript	ENST00000340650.5	protein_coding	1/1	0	ENST00000340650.5:c.*336G>A	0	1605/2248	0	0	0	0	rs10949482	0	-1	0	SNV	HGNC	HGNC:21576	YES	0	P1	CCDS4542.1	ENSP00000345464	Q6VVB1	0	UPI0000198CE1	0	1	0	0	0	0	chr6:g.18121083C>T	0.0659	0.1619
chr6	18151959	rs79050301	T	C	7	152	2232	0.045	C	intron_variant	MODIFIER	TPMT	ENSG00000137364	Transcript	ENST00000309983.5	protein_coding	0	1/8	ENST00000309983.5:c.-44-2788A>G	0	0	0	0	0	0	rs79050301	0	-1	0	SNV	HGNC	HGNC:12014	YES	1	P1	CCDS4543.1	ENSP00000312304	P51580	A0A024QZW0	UPI0000137261	0	1	0	0	0	0	chr6:g.18151959T>C	0.0423	0.0749
chr6	18209878	rs34969716	G	A	3	152	2085	0.019	A	intron_variant	MODIFIER	KDM1B	ENSG00000165097	Transcript	ENST00000297792.9	protein_coding	0	13/17	ENST00000297792.9:c.1170+1672G>A	0	0	0	0	0	0	rs34969716	0	1	0	SNV	HGNC	HGNC:21577	YES	2	0	CCDS34343.1	ENSP00000297792	Q8NB78	0	UPI000023739E	0	0	0	0	0	0	chr6:g.18209878G>A	0.1965	0.0635
chr6	19082432	rs9477970	T	A	2	152	1517	0.013	A	intergenic_variant	MODIFIER	0	0	0	0	0	0	0	0	0	0	0	0	0	0	rs9477970	0	0	0	SNV	0	0	0	0	0	0	0	0	0	0	0	0	0	0	0	0	chr6:g.19082432T>A	0.146	0.1036
chr6	19839184	rs41271299	C	T	2	152	1479	0.013	T	intron_variant	MODIFIER	ID4	ENSG00000172201	Transcript	ENST00000378700.8	protein_coding	0	2/2	ENST00000378700.8:c.*15-26C>T	0	0	0	0	0	0	rs41271299	0	1	0	SNV	HGNC	HGNC:5363	YES	1	P1	CCDS4544.1	ENSP00000367972	P47928	0	UPI000012D193	0	0	0	0	0	0	chr6:g.19839184C>T	0.014	0.0015
chr6	20592753	rs62400067	C	T	2	152	1786	0.013	T	intron_variant	MODIFIER	CDKAL1	ENSG00000145996	Transcript	ENST00000274695.8	protein_coding	0	4/15	ENST00000274695.8:c.286+44048C>T	0	0	0	0	0	0	rs62400067	0	1	0	SNV	HGNC	HGNC:21050	YES	1	P1	CCDS4546.1	ENSP00000274695	Q5VV42	0	UPI000013DA21	0	0	0	0	0	0	chr6:g.20592753C>T	0.0433	0.0703
chr6	22075033	rs10484389	C	T	5	152	1472	0.045	T	intron_variant&non_coding_transcript_variant	MODIFIER	CASC15	ENSG00000272168	Transcript	ENST00000444265.6	lincRNA	0	6/10	ENST00000444265.6:n.887+11793C>T	0	0	0	0	0	0	rs10484389	0	1	0	SNV	HGNC	HGNC:28245	0	1	0	0	0	0	0	0	0	0	0	0	0	0	chr6:g.22075033C>T	0.0946	0.1755
chr6	22343363	rs113760175	G	A	2	152	1631	0.013	A	intron_variant&non_coding_transcript_variant	MODIFIER	CASC15	ENSG00000272168	Transcript	ENST00000561912.2	lincRNA	0	7/10	ENST00000561912.2:n.787-184G>A	0	0	0	0	0	0	rs113760175	0	1	0	SNV	HGNC	HGNC:28245	0	5	0	0	0	0	0	0	0	0	0	0	0	0	chr6:g.22343363G>A	0.022	0.0038
chr6	22359286	rs113977268	G	A	2	152	1561	0.013	A	intron_variant&non_coding_transcript_variant	MODIFIER	CASC15	ENSG00000272168	Transcript	ENST00000561912.2	lincRNA	0	10/10	ENST00000561912.2:n.1334+6635G>A	0	0	0	0	0	0	rs113977268	0	1	0	SNV	HGNC	HGNC:28245	0	5	0	0	0	0	0	0	0	0	0	0	0	0	chr6:g.22359286G>A	0.0266	0.0045
chr6	22743174	rs10498712	A	G	3	152	1234	0.019	G	downstream_gene_variant	MODIFIER	AL035401.1	ENSG00000233358	Transcript	ENST00000420572.2	lincRNA	0	0	0	0	0	0	0	0	0	rs10498712	1221	-1	0	SNV	Clone_based_ensembl_gene	0	YES	3	0	0	0	0	0	0	0	0	0	0	0	0	chr6:g.22743174A>G	0.2829	0.3207
chr6	22880684	rs6928836	G	T	2	152	734	0.013	T	intron_variant&non_coding_transcript_variant	MODIFIER	AL035401.1	ENSG00000233358	Transcript	ENST00000420572.2	lincRNA	0	2/2	ENST00000420572.2:n.198-135616C>A	0	0	0	0	0	0	rs6928836	0	-1	0	SNV	Clone_based_ensembl_gene	0	YES	3	0	0	0	0	0	0	0	0	0	0	0	0	chr6:g.22880684G>T	0.0913	0.0144
chr6	24480067	rs6911965	T	C	7	152	1390	0.045	C	intron_variant	MODIFIER	GPLD1	ENSG00000112293	Transcript	ENST00000230036.2	protein_coding	0	2/24	ENST00000230036.2:c.154-108A>G	0	0	0	0	0	0	rs6911965	0	-1	0	SNV	HGNC	HGNC:4459	YES	1	P1	CCDS4553.1	ENSP00000230036	P80108	0	UPI000013C91C	0	0	0	0	0	0	chr6:g.24480067T>C	0.1877	0.32
chr6	24548333	rs2760181	G	T	5	152	2315	0.032	T	intron_variant	MODIFIER	KIAA0319	ENSG00000137261	Transcript	ENST00000378214.8	protein_coding	0	20/20	ENST00000378214.8:c.3041-990C>A	0	0	0	0	0	0	rs2760181	0	-1	0	SNV	HGNC	HGNC:21580	YES	1	P3	CCDS34348.1	ENSP00000367459	Q5VV43	0	UPI000020D61A	0	0	0	0	0	0	chr6:g.24548333G>T	0.0739	0.1702
chr6	25522485	rs212939	T	C	6	152	2363	0.038	C	intron_variant	MODIFIER	CARMIL1	ENSG00000079691	Transcript	ENST00000329474.7	protein_coding	0	23/36	ENST00000329474.7:c.1968+2148T>C	0	0	0	0	0	0	rs212939	0	1	0	SNV	HGNC	HGNC:21581	YES	1	P1	CCDS54973.1	ENSP00000331983	Q5VZK9	0	UPI00004588AB	0	0	0	0	0	0	chr6:g.25522485T>C	0.1072	0.112
chr6	25773581	rs2275906	A	G	2	152	2169	0.013	G	synonymous_variant	LOW	SLC17A4	ENSG00000146039	Transcript	ENST00000377905.8	protein_coding	8/12	0	ENST00000377905.8:c.894A>G	ENSP00000367137.4:p.Leu298%3D	1013/3616	894/1494	298/497	L	ttA/ttG	rs2275906	0	1	0	SNV	HGNC	HGNC:10932	YES	1	P3	CCDS4564.1	ENSP00000367137	Q9Y2C5	A0A024R013	UPI0000073585	0	0	0	0	PROSITE_profiles:PS50850&Conserved_Domains:cd06174&hmmpanther:PTHR11662&hmmpanther:PTHR11662:SF284&Pfam_domain:PF07690&Gene3D:1.20.1250.20&Superfamily_domains:SSF103473&Transmembrane_helices:TMhelix	0	chr6:g.25773581A>G	0.0968	0.0295
chr6	25818527	rs9461218	G	A	6	152	1558	0.038	A	intron_variant	MODIFIER	SLC17A1	ENSG00000124568	Transcript	ENST00000244527.8	protein_coding	0	6/12	ENST00000244527.8:c.616+541C>T	0	0	0	0	0	0	rs9461218	0	-1	0	SNV	HGNC	HGNC:10929	YES	5	P1	CCDS4565.1	ENSP00000244527	Q14916	0	UPI00000719C0	0	0	0	0	0	0	chr6:g.25818527G>A	0.2202	0.3585
chr6	25933704	rs11756659	A	T	2	150	547	0.013	T	upstream_gene_variant	MODIFIER	SLC17A2	ENSG00000112337	Transcript	ENST00000377850.7	protein_coding	0	0	0	0	0	0	0	0	0	rs11756659	2978	-1	0	SNV	HGNC	HGNC:10930	YES	5	P1	CCDS69060.1	ENSP00000367081	O00624	0	UPI000052BFEE	0	0	0	0	0	0	chr6:g.25933704A>T	0.0857	0.0227
chr6	26090951	rs1799945	C	G	3	152	2434	0.019	G	missense_variant	MODERATE	HFE	ENSG00000010704	Transcript	ENST00000357618.9	protein_coding	2/6	0	ENST00000357618.9:c.187C>G	ENSP00000417404.1:p.His63Asp	309/5286	187/1047	63/348	H/D	Cat/Gat	rs1799945&CM960827	0	1	0	SNV	HGNC	HGNC:4886	YES	1	P3	CCDS4578.1	ENSP00000417404	Q30201	0	UPI0000001700	0	1	tolerated	benign	Gene3D:3.30.500.10&Pfam_domain:PF00129&Superfamily_domains:SSF54452&hmmpanther:PTHR16675:SF172&hmmpanther:PTHR16675&PDB-ENSP_mappings:1de4.G&PDB-ENSP_mappings:1de4.D&PDB-ENSP_mappings:1de4.A&PDB-ENSP_mappings:1a6z.C&PDB-ENSP_mappings:1a6z.A	0	chr6:g.26090951C>G	0.0731	0.0113
chr6	26116754	rs12206204	C	T	2	152	1720	0.013	T	intron_variant	MODIFIER	HIST1H2BC	ENSG00000180596	Transcript	ENST00000314332.5	protein_coding	0	1/1	ENST00000314332.5:c.*10-1619G>A	0	0	0	0	0	0	rs12206204	0	-1	0	SNV	HGNC	HGNC:4757	YES	1	P1	CCDS4584.1	ENSP00000321744	P62807	B2R4S9	UPI0000000C24	0	0	0	0	0	0	chr6:g.26116754C>T	0.0102	0.0015
chr6	26313120	rs6923139	C	T	2	152	2176	0.013	T	TF_binding_site_variant	MODIFIER	0	0	MotifFeature	ENSM00205792714	0	0	0	0	0	0	0	0	0	0	rs6923139	0	-1	0	SNV	0	0	0	0	0	0	0	0	0	0	0	0	0	0	0	0	chr6:g.26313120C>T	0.2151	0.6513
chr6	26314005	rs1883215	G	C	2	152	1707	0.013	C	intergenic_variant	MODIFIER	0	0	0	0	0	0	0	0	0	0	0	0	0	0	rs1883215	0	0	0	SNV	0	0	0	0	0	0	0	0	0	0	0	0	0	0	0	0	chr6:g.26314005G>C	0.1671	0.4841
chr6	26327677	rs9467707	G	C	2	152	1886	0.013	C	intergenic_variant	MODIFIER	0	0	0	0	0	0	0	0	0	0	0	0	0	0	rs9467707	0	0	0	SNV	0	0	0	0	0	0	0	0	0	0	0	0	0	0	0	0	chr6:g.26327677G>C	0.2137	0.646
chr6	26376640	rs9393716	A	G	3	152	2381	0.019	G	3_prime_UTR_variant	MODIFIER	BTN3A2	ENSG00000186470	Transcript	ENST00000377708.7	protein_coding	11/11	0	ENST00000377708.7:c.*878A>G	0	2104/3776	0	0	0	0	rs9393716	0	1	0	SNV	HGNC	HGNC:1139	YES	1	P3	CCDS4605.1	ENSP00000366937	P78410	0	UPI000006E484	0	0	0	0	0	0	chr6:g.26376640A>G	0.1124	0.0393
chr6	26478597	rs6926677	G	C	2	152	2382	0.013	C	downstream_gene_variant	MODIFIER	AL121936.2	ENSG00000284688	Transcript	ENST00000641935.1	unprocessed_pseudogene	0	0	0	0	0	0	0	0	0	rs6926677	64	1	0	SNV	Clone_based_ensembl_gene	0	YES	0	0	0	0	0	0	0	0	0	0	0	0	0	chr6:g.26478597G>C	0.3005	0.6415
chr6	27287188	rs13217239	T	C	3	152	910	0.019	C	intron_variant	MODIFIER	POM121L2	ENSG00000158553	Transcript	ENST00000429945.1	protein_coding	0	1/1	ENST00000429945.1:c.217-1040A>G	0	0	0	0	0	0	rs13217239	0	-1	cds_start_NF	SNV	HGNC	HGNC:13973	0	3	0	0	ENSP00000415181	0	H7C418	UPI000020D6D3	0	0	0	0	0	0	chr6:g.27287188T>C	0.3165	0.5825
chr6	27292913	rs112369919	G	C	4	150	943	0.026	C	intron_variant	MODIFIER	POM121L2	ENSG00000158553	Transcript	ENST00000429945.1	protein_coding	0	1/1	ENST00000429945.1:c.217-6765C>G	0	0	0	0	0	0	rs112369919	0	-1	cds_start_NF	SNV	HGNC	HGNC:13973	0	3	0	0	ENSP00000415181	0	H7C418	UPI000020D6D3	0	0	0	0	0	0	chr6:g.27292913G>C	0.1068	0.0817
chr6	27309272	rs41269255	C	T	6	152	2478	0.038	T	missense_variant	MODERATE	POM121L2	ENSG00000158553	Transcript	ENST00000444565.1	protein_coding	1/1	0	ENST00000444565.1:c.2899G>A	ENSP00000392726.1:p.Ala967Thr	2899/3108	2899/3108	967/1035	A/T	Gcc/Acc	rs41269255	0	-1	0	SNV	HGNC	HGNC:13973	YES	0	P1	CCDS59497.1	ENSP00000392726	Q96KW2	0	UPI0000198C27	0	0	tolerated	benign	hmmpanther:PTHR23193:SF20&hmmpanther:PTHR23193	0	chr6:g.27309272C>T	0.1072	0.0817
chr6	28086420	rs17767294	A	G	3	152	2137	0.019	G	intron_variant	MODIFIER	ZNF165	ENSG00000197279	Transcript	ENST00000377325.2	protein_coding	0	3/3	ENST00000377325.2:c.550+110A>G	0	0	0	0	0	0	rs17767294	0	1	0	SNV	HGNC	HGNC:12953	YES	1	P1	CCDS4643.1	ENSP00000366542	P49910	Q53Z40	UPI000000129B	0	0	0	0	0	0	chr6:g.28086420A>G	0.0853	0.1097
chr6	28237041	rs116043036	A	G	3	152	1327	0.019	G	downstream_gene_variant	MODIFIER	ZKSCAN4	ENSG00000187626	Transcript	ENST00000377294.3	protein_coding	0	0	0	0	0	0	0	0	0	rs116043036	4656	-1	0	SNV	HGNC	HGNC:13854	YES	1	P1	CCDS4647.1	ENSP00000366509	Q969J2	A0A0S2Z658	UPI000013C355	0	0	0	0	0	0	chr6:g.28237041A>G	0.006	0
chr6	28447190	rs16894116	G	T	5	152	1823	0.032	T	upstream_gene_variant	MODIFIER	ZSCAN23	ENSG00000187987	Transcript	ENST00000289788.4	protein_coding	0	0	0	0	0	0	0	0	0	rs16894116	3723	-1	0	SNV	HGNC	HGNC:21193	YES	1	P1	CCDS47393.1	ENSP00000289788	Q3MJ62	0	UPI000019874A	0	0	0	0	0	0	chr6:g.28447190G>T	0.1831	0.3215
chr6	28455822	rs7766749	T	C	3	152	2471	0.019	C	non_coding_transcript_exon_variant	MODIFIER	OR2E1P	ENSG00000219262	Transcript	ENST00000402553.1	unprocessed_pseudogene	1/1	0	ENST00000402553.1:n.320A>G	0	320/494	0	0	0	0	rs7766749	0	-1	0	SNV	HGNC	HGNC:15507	YES	0	0	0	0	0	0	0	0	0	0	0	0	0	chr6:g.28455822T>C	0.1042	0.1536
chr6	33850152	rs4713693	T	C	7	152	1936	0.045	C	intergenic_variant	MODIFIER	0	0	0	0	0	0	0	0	0	0	0	0	0	0	rs4713693	0	0	0	SNV	0	0	0	0	0	0	0	0	0	0	0	0	0	0	0	0	chr6:g.33850152T>C	0.4	0.5499
chr6	34276355	rs115245297	T	C	3	152	1582	0.019	C	downstream_gene_variant	MODIFIER	NUDT3	ENSG00000272325	Transcript	ENST00000607016.2	protein_coding	0	0	0	0	0	0	0	0	0	rs115245297	3324	-1	0	SNV	HGNC	HGNC:8050	YES	1	P1	CCDS4791.1	ENSP00000476119	O95989	0	UPI00000465B8	0	0	0	0	0	0	chr6:g.34276355T>C	0.013	0.0023
chr6	34471792	rs7757419	A	T	4	152	2565	0.026	T	intron_variant	MODIFIER	PACSIN1	ENSG00000124507	Transcript	ENST00000620693.4	protein_coding	0	1/9	ENST00000620693.4:c.-64+5522A>T	0	0	0	0	0	0	rs7757419	0	1	0	SNV	HGNC	HGNC:8570	YES	1	P1	CCDS4793.1	ENSP00000484060	Q9BY11	Q5TZC3	UPI000000D983	0	0	0	0	0	0	chr6:g.34471792A>T	0.1881	0.3555
chr6	34595387	rs205262	A	G	2	152	1881	0.013	G	intron_variant	MODIFIER	C6orf106	ENSG00000196821	Transcript	ENST00000374023.8	protein_coding	0	4/4	ENST00000374023.8:c.862-4787T>C	0	0	0	0	0	0	rs205262	0	-1	0	SNV	HGNC	HGNC:21215	YES	1	P1	CCDS4796.1	ENSP00000363135	Q9H6K1	A0A024RCW2	UPI000006F934	0	0	0	0	0	0	chr6:g.34595387A>G	0.3464	0.7292
chr6	34825347	rs9469899	G	A	7	150	675	0.045	A	intron_variant	MODIFIER	UHRF1BP1	ENSG00000065060	Transcript	ENST00000192788.6	protein_coding	0	4/20	ENST00000192788.6:c.338+1999G>A	0	0	0	0	0	0	rs9469899	0	1	0	SNV	HGNC	HGNC:21216	YES	1	P2	CCDS43455.1	ENSP00000192788	Q6BDS2	0	UPI00001B654C	0	0	0	0	0	0	chr6:g.34825347G>A	0.4603	0.7398
chr6	34829464	rs9462027	G	A	2	152	1632	0.013	A	intron_variant	MODIFIER	UHRF1BP1	ENSG00000065060	Transcript	ENST00000192788.6	protein_coding	0	4/20	ENST00000192788.6:c.339-4753G>A	0	0	0	0	0	0	rs9462027	0	1	0	SNV	HGNC	HGNC:21216	YES	1	P2	CCDS43455.1	ENSP00000192788	Q6BDS2	0	UPI00001B654C	0	0	0	0	0	0	chr6:g.34829464G>A	0.3313	0.6679
chr6	34859308	rs9469913	A	T	2	152	2600	0.013	T	missense_variant	MODERATE	UHRF1BP1	ENSG00000065060	Transcript	ENST00000192788.6	protein_coding	14/21	0	ENST00000192788.6:c.2952A>T	ENSP00000192788.5:p.Gln984His	3120/9567	2952/4323	984/1440	Q/H	caA/caT	rs9469913	0	1	0	SNV	HGNC	HGNC:21216	YES	1	P2	CCDS43455.1	ENSP00000192788	Q6BDS2	0	UPI00001B654C	0	0	tolerated	benign	hmmpanther:PTHR22774&hmmpanther:PTHR22774:SF15&MobiDB_lite:mobidb-lite	0	chr6:g.34859308A>T	0.1901	0.4569
chr6	35745313	rs75842115	T	C	4	152	1621	0.026	C	intron_variant	MODIFIER	ARMC12	ENSG00000157343	Transcript	ENST00000288065.6	protein_coding	0	3/5	ENST00000288065.6:c.526-1948T>C	0	0	0	0	0	0	rs75842115	0	1	0	SNV	HGNC	HGNC:21099	YES	1	P3	CCDS4809.1	ENSP00000288065	Q5T9G4	0	UPI000006ED6B	0	0	0	0	0	0	chr6:g.35745313T>C	0.0889	0.0197
chr6	35790919	rs1831031	G	A	7	152	1511	0.045	A	downstream_gene_variant	MODIFIER	CLPSL1	ENSG00000204140	Transcript	ENST00000373861.6	protein_coding	0	0	0	0	0	0	0	0	0	rs1831031	2769	1	0	SNV	HGNC	HGNC:21251	YES	1	P1	CCDS43456.1	ENSP00000362968	A2RUU4	0	UPI000015EE7B	0	0	0	0	0	0	chr6:g.35790919G>A	0.1681	0.152
chr6	36655123	rs1321311	C	A	6	152	2427	0.038	A	regulatory_region_variant	MODIFIER	0	0	RegulatoryFeature	ENSR00000789158	enhancer	0	0	0	0	0	0	0	0	0	rs1321311	0	0	0	SNV	0	0	0	0	0	0	0	0	0	0	0	0	0	0	0	0	chr6:g.36655123C>A	0.2764	0.4107
chr6	36655602	rs9470361	G	A	6	152	1988	0.038	A	regulatory_region_variant	MODIFIER	0	0	RegulatoryFeature	ENSR00000789159	open_chromatin_region	0	0	0	0	0	0	0	0	0	rs9470361	0	0	0	SNV	0	0	0	0	0	0	0	0	0	0	0	0	0	0	0	0	chr6:g.36655602G>A	0.2562	0.3381
chr6	36679512	rs3176326	G	A	6	152	2240	0.038	A	intron_variant	MODIFIER	CDKN1A	ENSG00000124762	Transcript	ENST00000405375.5	protein_coding	0	1/2	ENST00000405375.5:c.-6+573G>A	0	0	0	0	0	0	rs3176326	0	1	0	SNV	HGNC	HGNC:1784	YES	1	P1	CCDS4824.1	ENSP00000384849	P38936	A0A024RCX5	UPI0000048F7B	0	1	0	0	0	0	chr6:g.36679512G>A	0.1941	0.2073
chr6	37663992	rs10947690	A	G	4	152	2119	0.026	G	missense_variant	MODERATE	MDGA1	ENSG00000112139	Transcript	ENST00000434837.8	protein_coding	2/17	0	ENST00000434837.8:c.182T>C	ENSP00000402584.2:p.Leu61Pro	1254/10629	182/2868	61/955	L/P	cTt/cCt	rs10947690	0	-1	0	SNV	HGNC	HGNC:19267	YES	1	P1	CCDS47417.1	ENSP00000402584	Q8NFP4	0	UPI0000071D28	0	0	deleterious	probably_damaging	PROSITE_profiles:PS50835&hmmpanther:PTHR42757&Gene3D:2.60.40.10&Pfam_domain:PF13927&SMART_domains:SM00408&SMART_domains:SM00409&Superfamily_domains:SSF48726&PDB-ENSP_mappings:5xeq.B&PDB-ENSP_mappings:5v5w.A&PDB-ENSP_mappings:5v5v.L&PDB-ENSP_mappings:5v5v.K&PDB-ENSP_mappings:5v5v.J&PDB-ENSP_mappings:5v5v.I&PDB-ENSP_mappings:5v5v.H&PDB-ENSP_mappings:5v5v.G	0	chr6:g.37663992A>G	0.0849	0.0068
chr6	37677736	rs12210919	T	C	2	152	1587	0.013	C	intron_variant	MODIFIER	MDGA1	ENSG00000112139	Transcript	ENST00000434837.8	protein_coding	0	1/16	ENST00000434837.8:c.68-13630A>G	0	0	0	0	0	0	rs12210919	0	-1	0	SNV	HGNC	HGNC:19267	YES	1	P1	CCDS47417.1	ENSP00000402584	Q8NFP4	0	UPI0000071D28	0	0	0	0	0	0	chr6:g.37677736T>C	0.0679	0.0151
chr6	37844915	rs57402213	A	G	3	150	647	0.019	G	intron_variant	MODIFIER	ZFAND3	ENSG00000156639	Transcript	ENST00000287218.9	protein_coding	0	1/5	ENST00000287218.9:c.71+24899A>G	0	0	0	0	0	0	rs57402213	0	1	0	SNV	HGNC	HGNC:18019	YES	1	P1	CCDS4836.1	ENSP00000287218	Q9H8U3	A0A024RD12	UPI000006E3A4	0	0	0	0	0	0	chr6:g.37844915A>G	0.3177	0.562
chr6	40381627	rs6904571	C	T	3	152	2420	0.019	T	downstream_gene_variant	MODIFIER	TDRG1	ENSG00000204091	Transcript	ENST00000373170.2	antisense	0	0	0	0	0	0	0	0	0	rs6904571	1742	1	0	SNV	HGNC	HGNC:43642	YES	1	0	0	0	0	0	0	0	0	0	0	0	0	chr6:g.40381627C>T	0.2678	0.1626
chr6	40472761	rs9296335	G	A	5	152	2510	0.032	A	intron_variant	MODIFIER	LRFN2	ENSG00000156564	Transcript	ENST00000338305.6	protein_coding	0	1/2	ENST00000338305.6:c.-18-39630C>T	0	0	0	0	0	0	rs9296335	0	-1	0	SNV	HGNC	HGNC:21226	YES	1	P1	CCDS34443.1	ENSP00000345985	Q9ULH4	0	UPI00001C1E47	0	0	0	0	0	0	chr6:g.40472761G>A	0.0493	0.1362
chr6	41160234	rs7748513	A	G	6	152	2319	0.038	G	intron_variant	MODIFIER	TREM2	ENSG00000095970	Transcript	ENST00000373113.7	protein_coding	0	2/4	ENST00000373113.7:c.392-352T>C	0	0	0	0	0	0	rs7748513&CR128339	0	-1	0	SNV	HGNC	HGNC:17761	YES	1	P3	CCDS4852.1	ENSP00000362205	Q9NZC2	Q5TCX1	UPI0000071EEB	0	1	0	0	0	0	chr6:g.41160234A>G	0.1741	0.5401
chr6	41824807	rs12661667	C	T	4	152	2245	0.026	T	intron_variant	MODIFIER	USP49	ENSG00000164663	Transcript	ENST00000394253.7	protein_coding	0	2/6	ENST00000394253.7:c.-28-17796G>A	0	0	0	0	0	0	rs12661667	0	-1	0	SNV	HGNC	HGNC:20078	YES	5	P1	CCDS69111.1	ENSP00000377797	Q70CQ1	0	UPI000020DCE0	0	0	0	0	0	0	chr6:g.41824807C>T	0.1765	0.0696
chr6	41934025	rs3218116	C	T	4	152	1745	0.026	T	downstream_gene_variant	MODIFIER	BYSL	ENSG00000112578	Transcript	ENST00000230340.9	protein_coding	0	0	0	0	0	0	0	0	0	rs3218116	979	1	0	SNV	HGNC	HGNC:1157	YES	1	P1	CCDS34450.1	ENSP00000230340	Q13895	0	UPI0000034CC4	0	0	0	0	0	0	chr6:g.41934025C>T	0.1589	0.0159
chr6	41937537	rs3218097	G	A	4	152	2579	0.026	A	intron_variant	MODIFIER	CCND3	ENSG00000112576	Transcript	ENST00000372991.8	protein_coding	0	2/4	ENST00000372991.8:c.415-143C>T	0	0	0	0	0	0	rs3218097	0	-1	0	SNV	HGNC	HGNC:1585	YES	1	P1	CCDS4863.1	ENSP00000362082	P30281	0	UPI00001275C9	0	1	0	0	0	0	chr6:g.41937537G>A	0.1671	0.0666
chr6	41957421	rs9349205	G	A	4	152	2187	0.026	A	intron_variant	MODIFIER	CCND3	ENSG00000112576	Transcript	ENST00000372988.8	protein_coding	0	1/4	ENST00000372988.8:c.-45-16836C>T	0	0	0	0	0	0	rs9349205	0	-1	0	SNV	HGNC	HGNC:1585	0	1	0	CCDS47426.1	ENSP00000362079	P30281	0	UPI000178DF96	0	1	0	0	0	0	chr6:g.41957421G>A	0.1512	0.0136
chr6	41959197	rs9394841	T	C	4	152	1870	0.026	C	intron_variant	MODIFIER	CCND3	ENSG00000112576	Transcript	ENST00000372988.8	protein_coding	0	1/4	ENST00000372988.8:c.-45-18612A>G	0	0	0	0	0	0	rs9394841	0	-1	0	SNV	HGNC	HGNC:1585	0	1	0	CCDS47426.1	ENSP00000362079	P30281	0	UPI000178DF96	0	1	0	0	0	0	chr6:g.41959197T>C	0.1941	0.1475
chr6	42039665	rs67289879	C	T	2	152	2414	0.013	T	intron_variant	MODIFIER	CCND3	ENSG00000112576	Transcript	ENST00000372988.8	protein_coding	0	1/4	ENST00000372988.8:c.-46+8836G>A	0	0	0	0	0	0	rs67289879	0	-1	0	SNV	HGNC	HGNC:1585	0	1	0	CCDS47426.1	ENSP00000362079	P30281	0	UPI000178DF96	0	1	0	0	0	0	chr6:g.42039665C>T	0.0805	0.0545
chr6	42229969	rs61612642	C	T	2	152	1954	0.013	T	intron_variant	MODIFIER	TRERF1	ENSG00000124496	Transcript	ENST00000541110.5	protein_coding	0	17/17	ENST00000541110.5:c.3339-1300G>A	0	0	0	0	0	0	rs61612642	0	-1	0	SNV	HGNC	HGNC:18273	YES	1	A2	CCDS75455.1	ENSP00000439689	0	Q05GC8	UPI000022CBC8	0	0	0	0	0	0	chr6:g.42229969C>T	0.1552	0.3555
chr6	43100632	rs1034246	G	T	7	152	708	0.045	T	intron_variant	MODIFIER	PTK7	ENSG00000112655	Transcript	ENST00000481273.5	protein_coding	0	1/19	ENST00000481273.5:c.103+23646G>T	0	0	0	0	0	0	rs1034246	0	1	0	SNV	HGNC	HGNC:9618	YES	2	0	CCDS59021.1	ENSP00000418754	Q13308	0	UPI0001B79423	0	0	0	0	0	0	chr6:g.43100632G>T	0.1546	0.0234
chr6	44265183	rs2233434	A	G	5	152	1964	0.032	G	missense_variant	MODERATE	NFKBIE	ENSG00000146232	Transcript	ENST00000275015.9	protein_coding	1/6	0	ENST00000275015.9:c.581T>C	ENSP00000275015.3:p.Val194Ala	606/2581	581/1503	194/500	V/A	gTc/gCc	rs2233434&CM128675&COSM4998033	0	-1	0	SNV	HGNC	HGNC:7799	YES	1	P2	CCDS34463.1	ENSP00000275015	O00221	A0A024RD24	UPI000013DA3C	0	1	tolerated	benign	hmmpanther:PTHR24118:SF37&hmmpanther:PTHR24118&MobiDB_lite:mobidb-lite&MobiDB_lite:mobidb-lite	0	chr6:g.44265183A>G	0.0669	0.0507
chr6	44266184	rs2233424	C	T	5	152	1793	0.032	T	upstream_gene_variant	MODIFIER	TMEM151B	ENSG00000178233	Transcript	ENST00000451188.6	protein_coding	0	0	0	0	0	0	0	0	0	rs2233424	4282	1	0	SNV	HGNC	HGNC:21315	YES	5	P1	CCDS47437.1	ENSP00000393161	Q8IW70	0	UPI00006C0A4E	0	0	0	0	0	0	chr6:g.44266184C>T	0.0669	0.0507
chr6	50819644	rs4628086	C	A	7	152	1989	0.045	A	intron_variant	MODIFIER	TFAP2B	ENSG00000008196	Transcript	ENST00000393655.4	protein_coding	0	1/6	ENST00000393655.4:c.81+672C>A	0	0	0	0	0	0	rs4628086	0	1	0	SNV	HGNC	HGNC:11743	YES	1	P1	CCDS4934.2	ENSP00000377265	Q92481	0	UPI000020DE90	0	1	0	0	0	0	chr6:g.50819644C>A	0.2117	0.3306
chr6	50822920	rs6930924	G	A	7	152	1707	0.045	A	intron_variant	MODIFIER	TFAP2B	ENSG00000008196	Transcript	ENST00000393655.4	protein_coding	0	1/6	ENST00000393655.4:c.82-487G>A	0	0	0	0	0	0	rs6930924	0	1	0	SNV	HGNC	HGNC:11743	YES	1	P1	CCDS4934.2	ENSP00000377265	Q92481	0	UPI000020DE90	0	1	0	0	0	0	chr6:g.50822920G>A	0.2123	0.3343
chr6	53675537	rs7739232	G	A	6	152	1262	0.038	A	intergenic_variant	MODIFIER	0	0	0	0	0	0	0	0	0	0	0	0	0	0	rs7739232	0	0	0	SNV	0	0	0	0	0	0	0	0	0	0	0	0	0	0	0	0	chr6:g.53675537G>A	0.0467	0.003
chr6	55156763	rs35833281	G	C	7	152	1127	0.045	C	intron_variant	MODIFIER	HCRTR2	ENSG00000137252	Transcript	ENST00000615358.4	protein_coding	0	1/7	ENST00000615358.4:c.-377-17448G>C	0	0	0	0	0	0	rs35833281	0	1	0	SNV	HGNC	HGNC:4849	YES	1	P1	CCDS4956.1	ENSP00000477548	O43614	S4X0W3	UPI000013D07A	0	0	0	0	0	0	chr6:g.55156763G>C	0.0954	0.0136
chr6	56344453	rs9475677	G	A	4	152	1162	0.026	A	intron_variant	MODIFIER	COL21A1	ENSG00000124749	Transcript	ENST00000370819.5	protein_coding	0	1/28	ENST00000370819.5:c.-39+49518C>T	0	0	0	0	0	0	rs9475677	0	-1	0	SNV	HGNC	HGNC:17025	0	1	A2	CCDS83099.1	ENSP00000359855	Q96P44	0	UPI000006F153	0	0	0	0	0	0	chr6:g.56344453G>A	0.124	0.1475
chr6	66811329	rs7743165	T	G	6	152	1123	0.038	G	intergenic_variant	MODIFIER	0	0	0	0	0	0	0	0	0	0	0	0	0	0	rs7743165	0	0	0	SNV	0	0	0	0	0	0	0	0	0	0	0	0	0	0	0	0	chr6:g.66811329T>G	0.3554	0.3714
chr6	66822172	rs4502920	C	T	6	152	1623	0.038	T	intergenic_variant	MODIFIER	0	0	0	0	0	0	0	0	0	0	0	0	0	0	rs4502920	0	0	0	SNV	0	0	0	0	0	0	0	0	0	0	0	0	0	0	0	0	chr6:g.66822172C>T	0.2189	0.0537
chr6	68842379	rs9446060	G	A	3	152	1013	0.019	A	intron_variant	MODIFIER	ADGRB3	ENSG00000135298	Transcript	ENST00000370598.6	protein_coding	0	3/31	ENST00000370598.6:c.758-88180G>A	0	0	0	0	0	0	rs9446060	0	1	0	SNV	HGNC	HGNC:945	YES	1	P1	CCDS4968.1	ENSP00000359630	O60242	0	UPI00001AE6A9	0	0	0	0	0	0	chr6:g.68842379G>A	0.4103	0.5446
chr6	70031317	rs3793039	A	G	3	152	881	0.019	G	intron_variant	MODIFIER	COL19A1	ENSG00000082293	Transcript	ENST00000620364.5	protein_coding	0	12/50	ENST00000620364.5:c.1081-2928A>G	0	0	0	0	0	0	rs3793039	0	1	0	SNV	HGNC	HGNC:2196	YES	1	P1	CCDS4970.1	ENSP00000480474	Q14993	0	UPI000004F1E3	0	0	0	0	0	0	chr6:g.70031317A>G	0.278	0.5159
chr6	71016836	rs1158058	A	T	2	152	1205	0.013	T	intergenic_variant	MODIFIER	0	0	0	0	0	0	0	0	0	0	0	0	0	0	rs1158058	0	0	0	SNV	0	0	0	0	0	0	0	0	0	0	0	0	0	0	0	0	chr6:g.71016836A>T	0.1819	0.2254
chr6	71769560	rs2881955	C	T	2	152	1425	0.013	T	intergenic_variant	MODIFIER	0	0	0	0	0	0	0	0	0	0	0	0	0	0	rs2881955	0	0	0	SNV	0	0	0	0	0	0	0	0	0	0	0	0	0	0	0	0	chr6:g.71769560C>T	0.2159	0.2761
chr6	74448550	rs72960926	C	A	7	152	1134	0.045	A	intron_variant&non_coding_transcript_variant	MODIFIER	AL357507.1	ENSG00000223786	Transcript	ENST00000435946.1	lincRNA	0	2/3	ENST00000435946.1:n.193+101421C>A	0	0	0	0	0	0	rs72960926	0	1	0	SNV	Clone_based_ensembl_gene	0	YES	1	0	0	0	0	0	0	0	0	0	0	0	0	chr6:g.74448550C>A	0.0481	0
chr6	75786165	rs9443189	A	G	7	152	600	0.045	G	intron_variant	MODIFIER	MYO6	ENSG00000196586	Transcript	ENST00000369977.8	protein_coding	0	1/34	ENST00000369977.8:c.-47-31336A>G	0	0	0	0	0	0	rs9443189	0	1	0	SNV	HGNC	HGNC:7605	YES	1	0	CCDS34487.1	ENSP00000358994	Q9UM54	0	UPI00000727CF	0	1	0	0	0	0	chr6:g.75786165A>G	0.3269	0.5862
chr6	80384570	rs12207986	G	A	4	152	1168	0.026	A	intergenic_variant	MODIFIER	0	0	0	0	0	0	0	0	0	0	0	0	0	0	rs12207986	0	0	0	SNV	0	0	0	0	0	0	0	0	0	0	0	0	0	0	0	0	chr6:g.80384570G>A	0.2374	0.0401
chr6	84773568	rs2024586	C	T	4	152	1961	0.026	T	intergenic_variant	MODIFIER	0	0	0	0	0	0	0	0	0	0	0	0	0	0	rs2024586	0	0	0	SNV	0	0	0	0	0	0	0	0	0	0	0	0	0	0	0	0	chr6:g.84773568C>T	0.1534	0.1997
chr6	85407411	rs494562	A	G	2	152	2050	0.013	G	intergenic_variant	MODIFIER	0	0	0	0	0	0	0	0	0	0	0	0	0	0	rs494562	0	0	0	SNV	0	0	0	0	0	0	0	0	0	0	0	0	0	0	0	0	chr6:g.85407411A>G	0.1669	0.3623
chr6	87568337	rs78900282	C	T	6	152	2007	0.038	T	intron_variant	MODIFIER	RARS2	ENSG00000146282	Transcript	ENST00000369536.10	protein_coding	0	2/19	ENST00000369536.10:c.110+1180G>A	0	0	0	0	0	0	rs78900282	0	-1	0	SNV	HGNC	HGNC:21406	YES	1	P1	CCDS5011.1	ENSP00000358549	Q5T160	0	UPI000020D2E6	0	1	0	0	0	0	chr6:g.87568337C>T	0.0787	0.0431
chr6	87570154	rs4352658	C	T	6	152	1675	0.038	T	intron_variant	MODIFIER	RARS2	ENSG00000146282	Transcript	ENST00000369536.10	protein_coding	0	1/19	ENST00000369536.10:c.37-564G>A	0	0	0	0	0	0	rs4352658	0	-1	0	SNV	HGNC	HGNC:21406	YES	1	P1	CCDS5011.1	ENSP00000358549	Q5T160	0	UPI000020D2E6	0	1	0	0	0	0	chr6:g.87570154C>T	0.0789	0.0446
chr6	88266258	rs16880441	C	G	6	150	433	0.039	G	intron_variant&non_coding_transcript_variant	MODIFIER	AL139042.1	ENSG00000234426	Transcript	ENST00000648572.1	lincRNA	0	6/6	ENST00000648572.1:n.990+14556G>C	0	0	0	0	0	0	rs16880441	0	-1	0	SNV	Clone_based_ensembl_gene	0	YES	0	0	0	0	0	0	0	0	0	0	0	0	0	chr6:g.88266258C>G	0.0919	0.0877
chr6	89956054	rs17765610	A	G	2	152	1770	0.013	G	intron_variant	MODIFIER	BACH2	ENSG00000112182	Transcript	ENST00000257749.9	protein_coding	0	6/8	ENST00000257749.9:c.244-4192T>C	0	0	0	0	0	0	rs17765610	0	-1	0	SNV	HGNC	HGNC:14078	YES	1	P1	CCDS5026.1	ENSP00000257749	Q9BYV9	0	UPI000004F8AD	0	0	0	0	0	0	chr6:g.89956054A>G	0.0833	0.0348
chr6	89971747	rs6917758	A	C	3	152	2211	0.019	C	intron_variant	MODIFIER	BACH2	ENSG00000112182	Transcript	ENST00000257749.9	protein_coding	0	6/8	ENST00000257749.9:c.244-19885T>G	0	0	0	0	0	0	rs6917758	0	-1	0	SNV	HGNC	HGNC:14078	YES	1	P1	CCDS5026.1	ENSP00000257749	Q9BYV9	0	UPI000004F8AD	0	0	0	0	0	0	chr6:g.89971747A>C	0.1633	0.0961
chr6	89988555	rs12204127	C	T	2	152	1769	0.013	T	intron_variant	MODIFIER	BACH2	ENSG00000112182	Transcript	ENST00000257749.9	protein_coding	0	6/8	ENST00000257749.9:c.243+20047G>A	0	0	0	0	0	0	rs12204127	0	-1	0	SNV	HGNC	HGNC:14078	YES	1	P1	CCDS5026.1	ENSP00000257749	Q9BYV9	0	UPI000004F8AD	0	0	0	0	0	0	chr6:g.89988555C>T	0.1058	0.028
chr6	90498823	rs284511	T	C	2	152	1655	0.013	C	intergenic_variant	MODIFIER	0	0	0	0	0	0	0	0	0	0	0	0	0	0	rs284511	0	0	0	SNV	0	0	0	0	0	0	0	0	0	0	0	0	0	0	0	0	chr6:g.90498823T>C	0	0.7632
chr6	92438623	rs12190758	A	G	3	152	1054	0.019	G	intergenic_variant	MODIFIER	0	0	0	0	0	0	0	0	0	0	0	0	0	0	rs12190758	0	0	0	SNV	0	0	0	0	0	0	0	0	0	0	0	0	0	0	0	0	chr6:g.92438623A>G	0.138	0.143
chr6	92692829	rs9345268	C	T	3	152	1008	0.019	T	intergenic_variant	MODIFIER	0	0	0	0	0	0	0	0	0	0	0	0	0	0	rs9345268	0	0	0	SNV	0	0	0	0	0	0	0	0	0	0	0	0	0	0	0	0	chr6:g.92692829C>T	0.2394	0.1604
chr6	95561622	rs80268500	T	C	4	152	1734	0.026	C	regulatory_region_variant	MODIFIER	0	0	RegulatoryFeature	ENSR00000799040	promoter_flanking_region	0	0	0	0	0	0	0	0	0	rs80268500	0	0	0	SNV	0	0	0	0	0	0	0	0	0	0	0	0	0	0	0	0	chr6:g.95561622T>C	0.0573	0.0408
chr6	96341906	rs112431985	C	A	2	152	2432	0.013	A	intergenic_variant	MODIFIER	0	0	0	0	0	0	0	0	0	0	0	0	0	0	rs112431985	0	0	0	SNV	0	0	0	0	0	0	0	0	0	0	0	0	0	0	0	0	chr6:g.96341906C>A	0.0286	0.0008
chr6	98213761	rs62422686	G	C	6	152	927	0.045	C	intron_variant&non_coding_transcript_variant	MODIFIER	AL590727.1	ENSG00000236920	Transcript	ENST00000418652.2	lincRNA	0	1/1	ENST00000418652.2:n.67+856C>G	0	0	0	0	0	0	rs62422686	0	-1	0	SNV	Clone_based_ensembl_gene	0	YES	2	0	0	0	0	0	0	0	0	0	0	0	0	chr6:g.98213761G>C	0.1544	0.0121
chr6	98216538	rs62422687	G	A	6	152	1049	0.045	A	upstream_gene_variant	MODIFIER	AL590727.1	ENSG00000236920	Transcript	ENST00000418652.2	lincRNA	0	0	0	0	0	0	0	0	0	rs62422687	1855	-1	0	SNV	Clone_based_ensembl_gene	0	YES	2	0	0	0	0	0	0	0	0	0	0	0	0	chr6:g.98216538G>A	0.0715	0.0061
chr6	98542613	rs6904416	T	C	2	152	1470	0.013	C	regulatory_region_variant	MODIFIER	0	0	RegulatoryFeature	ENSR00000799457	enhancer	0	0	0	0	0	0	0	0	0	rs6904416	0	0	0	SNV	0	0	0	0	0	0	0	0	0	0	0	0	0	0	0	0	chr6:g.98542613T>C	0.0739	0.0151
chr6	99118645	rs9402472	G	A	2	152	1853	0.013	A	intergenic_variant	MODIFIER	0	0	0	0	0	0	0	0	0	0	0	0	0	0	rs9402472	0	0	0	SNV	0	0	0	0	0	0	0	0	0	0	0	0	0	0	0	0	chr6:g.99118645G>A	0	0.1876
chr6	100173055	rs17185536	C	T	2	152	1292	0.013	T	upstream_gene_variant	MODIFIER	AL080285.1	ENSG00000216378	Transcript	ENST00000404225.1	processed_pseudogene	0	0	0	0	0	0	0	0	0	rs17185536	4154	1	0	SNV	Clone_based_ensembl_gene	0	YES	0	0	0	0	0	0	0	0	0	0	0	0	0	chr6:g.100173055C>T	0.1631	0.2156
chr6	100181202	rs57989773	T	C	2	152	1336	0.013	C	downstream_gene_variant	MODIFIER	AL080285.1	ENSG00000216378	Transcript	ENST00000404225.1	processed_pseudogene	0	0	0	0	0	0	0	0	0	rs57989773	3010	1	0	SNV	Clone_based_ensembl_gene	0	YES	0	0	0	0	0	0	0	0	0	0	0	0	0	chr6:g.100181202T>C	0.1673	0.2436
chr6	104230957	rs71568191	G	A	4	152	2310	0.026	A	intergenic_variant	MODIFIER	0	0	0	0	0	0	0	0	0	0	0	0	0	0	rs71568191	0	0	0	SNV	0	0	0	0	0	0	0	0	0	0	0	0	0	0	0	0	chr6:g.104230957G>A	0.0599	0.0318
chr6	105525991	rs6939130	A	G	7	152	1695	0.045	G	intron_variant&non_coding_transcript_variant	MODIFIER	AL096794.1	ENSG00000286084	Transcript	ENST00000651879.1	bidirectional_promoter_lncRNA	0	1/2	ENST00000651879.1:n.787-8989A>G	0	0	0	0	0	0	rs6939130	0	1	0	SNV	Clone_based_ensembl_gene	0	0	0	0	0	0	0	0	0	0	0	0	0	0	0	chr6:g.105525991A>G	0.1002	0.2201
chr6	105987150	rs6568421	A	G	2	152	1941	0.013	G	intergenic_variant	MODIFIER	0	0	0	0	0	0	0	0	0	0	0	0	0	0	rs6568421	0	0	0	SNV	0	0	0	0	0	0	0	0	0	0	0	0	0	0	0	0	chr6:g.105987150A>G	0.1512	0.1483
chr6	105987394	rs7746082	G	C	2	152	1496	0.013	C	intergenic_variant	MODIFIER	0	0	0	0	0	0	0	0	0	0	0	0	0	0	rs7746082	0	0	0	SNV	0	0	0	0	0	0	0	0	0	0	0	0	0	0	0	0	chr6:g.105987394G>C	0.1138	0.0129
chr6	106219660	rs9372120	T	G	7	152	1514	0.045	G	intron_variant	MODIFIER	ATG5	ENSG00000057663	Transcript	ENST00000369076.8	protein_coding	0	6/7	ENST00000369076.8:c.574-17571A>C	0	0	0	0	0	0	rs9372120	0	-1	0	SNV	HGNC	HGNC:589	YES	1	P1	CCDS5055.1	ENSP00000358072	Q9H1Y0	A9UGY9	UPI0000125C62	0	1	0	0	0	0	chr6:g.106219660T>G	0.111	0.0567
chr6	106220119	rs2299864	C	T	7	152	1351	0.045	T	intron_variant	MODIFIER	ATG5	ENSG00000057663	Transcript	ENST00000369076.8	protein_coding	0	6/7	ENST00000369076.8:c.574-18030G>A	0	0	0	0	0	0	rs2299864	0	-1	0	SNV	HGNC	HGNC:589	YES	1	P1	CCDS5055.1	ENSP00000358072	Q9H1Y0	A9UGY9	UPI0000125C62	0	1	0	0	0	0	chr6:g.106220119C>T	0.11	0.0567
chr6	107758391	rs9373973	T	A	2	152	2443	0.013	A	intron_variant	MODIFIER	SCML4	ENSG00000146285	Transcript	ENST00000369020.8	protein_coding	0	2/7	ENST00000369020.8:c.157-8578A>T	0	0	0	0	0	0	rs9373973	0	-1	0	SNV	HGNC	HGNC:21397	YES	5	P1	CCDS5060.2	ENSP00000358016	Q8N228	0	UPI0000EE1E57	0	0	0	0	0	0	chr6:g.107758391T>A	0.1372	0.0287
chr6	108535175	rs6568547	C	T	7	152	2551	0.045	T	intergenic_variant	MODIFIER	0	0	0	0	0	0	0	0	0	0	0	0	0	0	rs6568547	0	0	0	SNV	0	0	0	0	0	0	0	0	0	0	0	0	0	0	0	0	chr6:g.108535175C>T	0.2276	0.4062
chr6	109382480	rs2275652	G	C	3	152	1592	0.019	C	upstream_gene_variant	MODIFIER	CD164	ENSG00000135535	Transcript	ENST00000310786.10	protein_coding	0	0	0	0	0	0	0	0	0	rs2275652	13	-1	0	SNV	HGNC	HGNC:1632	YES	1	P3	CCDS5073.1	ENSP00000309376	Q04900	0	UPI000006EB36	0	1	0	0	0	0	chr6:g.109382480G>C	0.2037	0.1377
chr6	110438805	rs12210538	A	G	3	152	1821	0.019	G	missense_variant	MODERATE	SLC22A16	ENSG00000004809	Transcript	ENST00000368919.8	protein_coding	5/8	0	ENST00000368919.8:c.1226T>C	ENSP00000357915.3:p.Met409Thr	1265/1959	1226/1734	409/577	M/T	aTg/aCg	rs12210538	0	-1	0	SNV	HGNC	HGNC:20302	YES	1	P2	CCDS5084.1	ENSP00000357915	Q86VW1	A0A0K0K1K9	UPI000000DC13	0	0	deleterious	possibly_damaging	Gene3D:1.20.1250.20&Pfam_domain:PF00083&PROSITE_profiles:PS50850&hmmpanther:PTHR24064&hmmpanther:PTHR24064:SF186&Superfamily_domains:SSF103473&Transmembrane_helices:TMhelix&Conserved_Domains:cd06174	0	chr6:g.110438805A>G	0.0915	0.0121
chr6	111305787	rs574056	A	T	7	152	1307	0.045	T	intron_variant	MODIFIER	REV3L	ENSG00000009413	Transcript	ENST00000358835.7	protein_coding	0	32/32	ENST00000358835.7:c.9252+1574T>A	0	0	0	0	0	0	rs574056	0	-1	0	SNV	HGNC	HGNC:9968	YES	5	P3	CCDS5091.2	ENSP00000351697	O60673	0	UPI0000140023	0	1	0	0	0	0	chr6:g.111305787A>T	0.0284	0.0015
chr6	111526988	rs3851228	A	T	5	152	1085	0.032	T	intron_variant&non_coding_transcript_variant	MODIFIER	TRAF3IP2-AS1	ENSG00000231889	Transcript	ENST00000438298.6	antisense	0	1/2	ENST00000438298.6:n.125+43323A>T	0	0	0	0	0	0	rs3851228	0	1	0	SNV	HGNC	HGNC:40005	0	2	0	0	0	0	0	0	0	0	0	0	0	0	chr6:g.111526988A>T	0.0841	0.1921
chr6	117409656	rs2273601	G	A	6	152	1666	0.038	A	intron_variant	MODIFIER	AL132671.2	ENSG00000282218	Transcript	ENST00000467125.1	protein_coding	0	4/6	ENST00000467125.1:c.548-88262C>T	0	0	0	0	0	0	rs2273601	0	-1	cds_start_NF&cds_end_NF	SNV	Clone_based_ensembl_gene	0	YES	2	P1	0	ENSP00000487717	0	A0A0J9YVX5	UPI000060052E	0	0	0	0	0	0	chr6:g.117409656G>A	0.3602	0.5076
chr6	118758637	rs67456868	G	A	4	152	1436	0.026	A	intron_variant&non_coding_transcript_variant	MODIFIER	SELENOKP3	ENSG00000225549	Transcript	ENST00000429807.2	processed_transcript	0	1/2	ENST00000429807.2:n.87+1033G>A	0	0	0	0	0	0	rs67456868	0	1	0	SNV	HGNC	HGNC:53726	YES	5	0	0	0	0	0	0	0	0	0	0	0	0	chr6:g.118758637G>A	0.0923	0.0862
chr6	121495733	rs9490306	C	A	7	152	1276	0.045	A	intergenic_variant	MODIFIER	0	0	0	0	0	0	0	0	0	0	0	0	0	0	rs9490306	0	0	0	SNV	0	0	0	0	0	0	0	0	0	0	0	0	0	0	0	0	chr6:g.121495733C>A	0.1651	0.1687
chr6	121524892	rs28455731	G	T	7	152	1242	0.045	T	intergenic_variant	MODIFIER	0	0	0	0	0	0	0	0	0	0	0	0	0	0	rs28455731	0	0	0	SNV	0	0	0	0	0	0	0	0	0	0	0	0	0	0	0	0	chr6:g.121524892G>T	0.1302	0.0908
chr6	121804281	rs12208772	T	C	7	152	1507	0.045	C	intergenic_variant	MODIFIER	0	0	0	0	0	0	0	0	0	0	0	0	0	0	rs12208772	0	0	0	SNV	0	0	0	0	0	0	0	0	0	0	0	0	0	0	0	0	chr6:g.121804281T>C	0.2979	0.5847
chr6	121810339	rs1015451	T	C	7	152	896	0.045	C	intergenic_variant	MODIFIER	0	0	0	0	0	0	0	0	0	0	0	0	0	0	rs1015451	0	0	0	SNV	0	0	0	0	0	0	0	0	0	0	0	0	0	0	0	0	chr6:g.121810339T>C	0.2979	0.5847
chr6	121824746	rs9372667	T	G	6	152	1046	0.038	G	intergenic_variant	MODIFIER	0	0	0	0	0	0	0	0	0	0	0	0	0	0	rs9372667	0	0	0	SNV	0	0	0	0	0	0	0	0	0	0	0	0	0	0	0	0	chr6:g.121824746T>G	0.2923	0.5635
chr6	121824888	rs9398652	C	A	7	152	1080	0.045	A	intergenic_variant	MODIFIER	0	0	0	0	0	0	0	0	0	0	0	0	0	0	rs9398652	0	0	0	SNV	0	0	0	0	0	0	0	0	0	0	0	0	0	0	0	0	chr6:g.121824888C>A	0.2981	0.5855
chr6	121837124	rs12110693	G	A	7	152	1875	0.045	A	intergenic_variant	MODIFIER	0	0	0	0	0	0	0	0	0	0	0	0	0	0	rs12110693	0	0	0	SNV	0	0	0	0	0	0	0	0	0	0	0	0	0	0	0	0	chr6:g.121837124G>A	0.2961	0.5794
chr6	121846992	rs1320761	C	T	7	152	1273	0.045	T	intergenic_variant	MODIFIER	0	0	0	0	0	0	0	0	0	0	0	0	0	0	rs1320761	0	0	0	SNV	0	0	0	0	0	0	0	0	0	0	0	0	0	0	0	0	chr6:g.121846992C>T	0.2937	0.5794
chr6	121997568	rs150057671	G	A	4	152	1889	0.026	A	intergenic_variant	MODIFIER	0	0	0	0	0	0	0	0	0	0	0	0	0	0	rs150057671	0	0	0	SNV	0	0	0	0	0	0	0	0	0	0	0	0	0	0	0	0	chr6:g.121997568G>A	0.1699	0.1188
chr6	126145459	rs4363059	A	T	5	152	2380	0.032	T	intron_variant&NMD_transcript_variant	MODIFIER	TRMT11	ENSG00000066651	Transcript	ENST00000648977.1	nonsense_mediated_decay	0	21/22	ENST00000648977.1:c.*1824-29366A>T	0	0	0	0	0	0	rs4363059	0	1	0	SNV	HGNC	HGNC:21080	0	0	0	0	ENSP00000496820	0	K7ENP1	UPI00028408AD	0	0	0	0	0	0	chr6:g.126145459A>T	0.4313	0.6936
chr6	126704516	rs13212044	G	T	5	152	569	0.032	T	intron_variant&non_coding_transcript_variant	MODIFIER	AL356534.1	ENSG00000286215	Transcript	ENST00000652330.1	processed_transcript	0	11/11	ENST00000652330.1:n.1400+12817C>A	0	0	0	0	0	0	rs13212044	0	-1	0	SNV	Clone_based_ensembl_gene	0	YES	0	0	0	0	0	0	0	0	0	0	0	0	0	chr6:g.126704516G>T	0.1466	0.062
chr6	126733443	rs1262557	C	T	6	152	1972	0.038	T	intron_variant&non_coding_transcript_variant	MODIFIER	AL356534.1	ENSG00000286215	Transcript	ENST00000652330.1	processed_transcript	0	10/11	ENST00000652330.1:n.1259-15969G>A	0	0	0	0	0	0	rs1262557	0	-1	0	SNV	Clone_based_ensembl_gene	0	YES	0	0	0	0	0	0	0	0	0	0	0	0	0	chr6:g.126733443C>T	0.3886	0.6997
chr6	126845927	rs13204965	A	C	3	152	1071	0.019	C	intron_variant&non_coding_transcript_variant	MODIFIER	AL356534.1	ENSG00000286215	Transcript	ENST00000652330.1	processed_transcript	0	9/11	ENST00000652330.1:n.1136-26413T>G	0	0	0	0	0	0	rs13204965	0	-1	0	SNV	Clone_based_ensembl_gene	0	YES	0	0	0	0	0	0	0	0	0	0	0	0	0	chr6:g.126845927A>C	0.1214	0.0197
chr6	129513484	rs12205363	T	C	2	152	1414	0.013	C	intron_variant	MODIFIER	LAMA2	ENSG00000196569	Transcript	ENST00000421865.2	protein_coding	0	63/64	ENST00000421865.2:c.8989-889T>C	0	0	0	0	0	0	rs12205363	0	1	0	SNV	HGNC	HGNC:6482	YES	5	P2	CCDS5138.1	ENSP00000400365	P24043	0	UPI00003673E0	0	1	0	0	0	0	chr6:g.129513484T>C	0.0292	0.0144
chr6	130012889	rs9492436	C	T	2	152	1604	0.013	T	upstream_gene_variant	MODIFIER	L3MBTL3	ENSG00000198945	Transcript	ENST00000529410.5	protein_coding	0	0	0	0	0	0	0	0	0	rs9492436	810	1	0	SNV	HGNC	HGNC:23035	YES	5	P4	CCDS34537.1	ENSP00000431962	Q96JM7	0	UPI00001C1E3E	0	0	0	0	0	0	chr6:g.130012889C>T	0.1338	0.2602
chr6	130194349	rs61201007	C	T	3	152	1639	0.019	T	intron_variant	MODIFIER	SAMD3	ENSG00000164483	Transcript	ENST00000457563.6	protein_coding	0	4/10	ENST00000457563.6:c.456-9726G>A	0	0	0	0	0	0	rs61201007	0	-1	0	SNV	HGNC	HGNC:21574	YES	2	A2	CCDS64525.1	ENSP00000402092	Q8N6K7	0	UPI0000E0A4FD	0	0	0	0	0	0	chr6:g.130194349C>T	0.2965	0.5333
chr6	133342451	rs11753937	C	T	3	152	926	0.019	T	intron_variant	MODIFIER	EYA4	ENSG00000112319	Transcript	ENST00000531901.5	protein_coding	0	2/19	ENST00000531901.5:c.34-39941C>T	0	0	0	0	0	0	rs11753937	0	1	0	SNV	HGNC	HGNC:3522	YES	2	A2	CCDS75521.1	ENSP00000432770	0	F2Z2Y1	UPI0001AE72E3	0	1	0	0	0	0	chr6:g.133342451C>T	0.1775	0.0174
chr6	134773134	rs11760067	C	T	2	152	1058	0.013	T	intergenic_variant	MODIFIER	0	0	0	0	0	0	0	0	0	0	0	0	0	0	rs11760067	0	0	0	SNV	0	0	0	0	0	0	0	0	0	0	0	0	0	0	0	0	chr6:g.134773134C>T	0.0659	0.0053
chr6	135679865	rs9389316	C	A	6	152	1109	0.038	A	intron_variant&non_coding_transcript_variant	MODIFIER	LINC00271	ENSG00000231028	Transcript	ENST00000421378.2	lincRNA	0	3/3	ENST00000421378.2:n.367+7436C>A	0	0	0	0	0	0	rs9389316	0	1	0	SNV	HGNC	HGNC:32526	YES	1	0	0	0	0	0	0	0	0	0	0	0	0	chr6:g.135679865C>A	0.136	0.3601
chr6	137945548	rs9321637	T	C	2	152	2388	0.013	C	intron_variant&non_coding_transcript_variant	MODIFIER	LINC02528	ENSG00000229922	Transcript	ENST00000434437.5	lincRNA	0	1/1	ENST00000434437.5:n.101+82T>C	0	0	0	0	0	0	rs9321637	0	1	0	SNV	HGNC	HGNC:53554	YES	2	0	0	0	0	0	0	0	0	0	0	0	0	chr6:g.137945548T>C	0.1542	0.3684
chr6	139520990	rs3890984	A	T	2	152	885	0.013	T	intron_variant&non_coding_transcript_variant	MODIFIER	AL592429.2	ENSG00000226571	Transcript	ENST00000647815.1	antisense	0	1/2	ENST00000647815.1:n.134+34375A>T	0	0	0	0	0	0	rs3890984	0	1	0	SNV	Clone_based_ensembl_gene	0	0	0	0	0	0	0	0	0	0	0	0	0	0	0	chr6:g.139520990A>T	0.1472	0.3343
chr6	140736804	rs2876449	G	T	7	152	1159	0.051	T	intron_variant&non_coding_transcript_variant	MODIFIER	AL035446.2	ENSG00000285875	Transcript	ENST00000650553.1	lincRNA	0	2/4	ENST00000650553.1:n.293+79328C>A	0	0	0	0	0	0	rs2876449	0	-1	0	SNV	Clone_based_ensembl_gene	0	YES	0	0	0	0	0	0	0	0	0	0	0	0	0	chr6:g.140736804G>T	0.0847	0.0658
chr6	143839143	rs9386051	T	C	2	152	1032	0.013	C	upstream_gene_variant	MODIFIER	LTV1	ENSG00000135521	Transcript	ENST00000367576.6	protein_coding	0	0	0	0	0	0	0	0	0	rs9386051	4195	1	0	SNV	HGNC	HGNC:21173	YES	1	P1	CCDS5201.1	ENSP00000356548	Q96GA3	0	UPI0000039EA5	0	0	0	0	0	0	chr6:g.143839143T>C	0.2542	0.1884
chr6	148602653	rs13196614	G	T	2	152	1018	0.013	T	intergenic_variant	MODIFIER	0	0	0	0	0	0	0	0	0	0	0	0	0	0	rs13196614	0	0	0	SNV	0	0	0	0	0	0	0	0	0	0	0	0	0	0	0	0	chr6:g.148602653G>T	0.0697	0.0061
chr6	148792010	rs35751268	C	T	2	152	2163	0.013	T	intron_variant	MODIFIER	UST	ENSG00000111962	Transcript	ENST00000367463.5	protein_coding	0	1/7	ENST00000367463.5:c.247+44333C>T	0	0	0	0	0	0	rs35751268	0	1	0	SNV	HGNC	HGNC:17223	YES	1	P1	CCDS5213.1	ENSP00000356433	Q9Y2C2	0	UPI000006EF6A	0	0	0	0	0	0	chr6:g.148792010C>T	0.114	0.031
chr6	150249731	rs3734729	A	G	5	152	2258	0.032	G	3_prime_UTR_variant	MODIFIER	PPP1R14C	ENSG00000198729	Transcript	ENST00000361131.5	protein_coding	4/4	0	ENST00000361131.5:c.*911A>G	0	1558/2219	0	0	0	0	rs3734729	0	1	0	SNV	HGNC	HGNC:14952	YES	1	P1	CCDS5226.1	ENSP00000355260	Q8TAE6	0	UPI0000071936	0	0	0	0	0	0	chr6:g.150249731A>G	0.0677	0.062
chr6	151615542	rs6929137	G	A	4	152	1772	0.026	A	missense_variant	MODERATE	CCDC170	ENSG00000120262	Transcript	ENST00000239374.8	protein_coding	10/11	0	ENST00000239374.8:c.1810G>A	ENSP00000239374.6:p.Val604Ile	1922/5306	1810/2148	604/715	V/I	Gtc/Atc	rs6929137&CM093417	0	1	0	SNV	HGNC	HGNC:21177	YES	1	P1	CCDS43515.1	ENSP00000239374	Q8IYT3	0	UPI000020D0BA	0	0	tolerated	benign	hmmpanther:PTHR18863:SF4&hmmpanther:PTHR18863&Coiled-coils_(Ncoils):Coil	0	chr6:g.151615542G>A	0.3494	0.4962
chr6	151621059	rs3757322	T	G	5	152	997	0.032	G	3_prime_UTR_variant	MODIFIER	CCDC170	ENSG00000120262	Transcript	ENST00000239374.8	protein_coding	11/11	0	ENST00000239374.8:c.*2912T>G	0	5172/5306	0	0	0	0	rs3757322	0	1	0	SNV	HGNC	HGNC:21177	YES	1	P1	CCDS43515.1	ENSP00000239374	Q8IYT3	0	UPI000020D0BA	0	0	0	0	0	0	chr6:g.151621059T>G	0.3532	0.5008
chr6	151627231	rs2046210	G	A	5	152	2302	0.032	A	intergenic_variant	MODIFIER	0	0	0	0	0	0	0	0	0	0	0	0	0	0	rs2046210	0	0	0	SNV	0	0	0	0	0	0	0	0	0	0	0	0	0	0	0	0	chr6:g.151627231G>A	0.4121	0.6626
chr6	151628447	rs6557160	A	C	4	152	1663	0.026	C	intergenic_variant	MODIFIER	0	0	0	0	0	0	0	0	0	0	0	0	0	0	rs6557160	0	0	0	SNV	0	0	0	0	0	0	0	0	0	0	0	0	0	0	0	0	chr6:g.151628447A>C	0.3544	0.4955
chr6	151636579	rs12173570	C	T	2	152	2010	0.013	T	intergenic_variant	MODIFIER	0	0	0	0	0	0	0	0	0	0	0	0	0	0	rs12173570	0	0	0	SNV	0	0	0	0	0	0	0	0	0	0	0	0	0	0	0	0	chr6:g.151636579C>T	0.2486	0.5061
chr6	151666222	rs9383938	G	T	2	152	1714	0.013	T	intron_variant&non_coding_transcript_variant	MODIFIER	ESR1	ENSG00000091831	Transcript	ENST00000473497.5	processed_transcript	0	1/2	ENST00000473497.5:n.73+9459G>T	0	0	0	0	0	0	rs9383938	0	1	0	SNV	HGNC	HGNC:3467	0	1	0	0	0	0	0	0	0	1	0	0	0	0	chr6:g.151666222G>T	0.1536	0.1604
chr6	152001750	rs722208	A	G	6	152	2010	0.038	G	intron_variant	MODIFIER	ESR1	ENSG00000091831	Transcript	ENST00000440973.5	protein_coding	0	6/9	ENST00000440973.5:c.1097-9906A>G	0	0	0	0	0	0	rs722208	0	1	0	SNV	HGNC	HGNC:3467	YES	5	P1	CCDS5234.1	ENSP00000405330	P03372	G4XH65	UPI000004A328	0	1	0	0	0	0	chr6:g.152001750A>G	0.4647	0.6551
chr6	152024027	rs3020418	G	A	2	152	1230	0.013	A	intron_variant	MODIFIER	ESR1	ENSG00000091831	Transcript	ENST00000440973.5	protein_coding	0	7/9	ENST00000440973.5:c.1235+12233G>A	0	0	0	0	0	0	rs3020418	0	1	0	SNV	HGNC	HGNC:3467	YES	5	P1	CCDS5234.1	ENSP00000405330	P03372	G4XH65	UPI000004A328	0	1	0	0	0	0	chr6:g.152024027G>A	0.4345	0.6762
chr6	152035085	rs2982708	T	C	2	152	842	0.013	C	intron_variant	MODIFIER	ESR1	ENSG00000091831	Transcript	ENST00000440973.5	protein_coding	0	7/9	ENST00000440973.5:c.1235+23291T>C	0	0	0	0	0	0	rs2982708	0	1	0	SNV	HGNC	HGNC:3467	YES	5	P1	CCDS5234.1	ENSP00000405330	P03372	G4XH65	UPI000004A328	0	1	0	0	0	0	chr6:g.152035085T>C	0.4361	0.6762
chr6	152470339	rs7747960	C	A	6	152	1286	0.038	A	intron_variant	MODIFIER	SYNE1	ENSG00000131018	Transcript	ENST00000367255.10	protein_coding	0	16/145	ENST00000367255.10:c.1632+1258G>T	0	0	0	0	0	0	rs7747960	0	-1	0	SNV	HGNC	HGNC:17089	YES	1	P4	CCDS5236.2	ENSP00000356224	Q8NF91	0	UPI000204AF58	0	1	0	0	0	0	chr6:g.152470339C>A	0.2488	0.3041
chr6	155592850	rs75405010	G	A	7	152	2036	0.045	A	intergenic_variant	MODIFIER	0	0	0	0	0	0	0	0	0	0	0	0	0	0	rs75405010	0	0	0	SNV	0	0	0	0	0	0	0	0	0	0	0	0	0	0	0	0	chr6:g.155592850G>A	0.0232	0.003
chr6	155608667	rs35229355	C	T	4	152	1103	0.026	T	intergenic_variant	MODIFIER	0	0	0	0	0	0	0	0	0	0	0	0	0	0	rs35229355	0	0	0	SNV	0	0	0	0	0	0	0	0	0	0	0	0	0	0	0	0	chr6:g.155608667C>T	0.124	0.0673
chr6	159042420	rs926657	C	T	2	152	2109	0.013	T	intron_variant	MODIFIER	TAGAP	ENSG00000164691	Transcript	ENST00000367066.7	protein_coding	0	4/9	ENST00000367066.7:c.149-176G>A	0	0	0	0	0	0	rs926657	0	-1	0	SNV	HGNC	HGNC:15669	YES	1	P4	CCDS5261.1	ENSP00000356033	Q8N103	0	UPI0000071CD5	0	0	0	0	0	0	chr6:g.159042420C>T	0.1518	0.4531
chr6	160077017	rs3777404	G	A	7	152	2249	0.045	A	intron_variant	MODIFIER	IGF2R	ENSG00000197081	Transcript	ENST00000356956.5	protein_coding	0	36/47	ENST00000356956.5:c.5316+1021G>A	0	0	0	0	0	0	rs3777404	0	1	0	SNV	HGNC	HGNC:5467	YES	1	P1	CCDS5273.1	ENSP00000349437	P11717	0	UPI0000072478	0	1	0	0	0	0	chr6:g.160077017G>A	0.1777	0.1604
chr6	160085430	rs2297363	G	A	7	152	2266	0.045	A	intron_variant	MODIFIER	IGF2R	ENSG00000197081	Transcript	ENST00000356956.5	protein_coding	0	41/47	ENST00000356956.5:c.6205+299G>A	0	0	0	0	0	0	rs2297363	0	1	0	SNV	HGNC	HGNC:5467	YES	1	P1	CCDS5273.1	ENSP00000349437	P11717	0	UPI0000072478	0	1	0	0	0	0	chr6:g.160085430G>A	0.1751	0.1498
chr6	160182100	rs117901488	C	T	2	152	439	0.013	T	intron_variant&non_coding_transcript_variant	MODIFIER	SLC22A2	ENSG00000112499	Transcript	ENST00000486916.5	processed_transcript	0	5/5	ENST00000486916.5:n.641-10663G>A	0	0	0	0	0	0	rs117901488	0	-1	0	SNV	HGNC	HGNC:10966	0	3	0	0	0	0	0	0	0	0	0	0	0	0	chr6:g.160182100C>T	0.0144	0.0008
chr6	160375026	rs1018234	C	T	2	152	2551	0.013	T	intron_variant	MODIFIER	SLC22A3	ENSG00000146477	Transcript	ENST00000275300.3	protein_coding	0	1/10	ENST00000275300.3:c.430-22953C>T	0	0	0	0	0	0	rs1018234	0	1	0	SNV	HGNC	HGNC:10967	YES	1	P1	CCDS5277.1	ENSP00000275300	O75751	0	UPI0000130BB7	0	0	0	0	0	0	chr6:g.160375026C>T	0.3612	0.4455
chr6	160447669	rs2457574	G	A	2	152	2337	0.013	A	intron_variant	MODIFIER	SLC22A3	ENSG00000146477	Transcript	ENST00000275300.3	protein_coding	0	9/10	ENST00000275300.3:c.1511-50G>A	0	0	0	0	0	0	rs2457574	0	1	0	SNV	HGNC	HGNC:10967	YES	1	P1	CCDS5277.1	ENSP00000275300	O75751	0	UPI0000130BB7	0	0	0	0	0	0	chr6:g.160447669G>A	0.4698	0.4138
chr6	160527104	rs12664092	A	C	7	152	1156	0.058	C	downstream_gene_variant	MODIFIER	LPA	ENSG00000198670	Transcript	ENST00000316300.9	protein_coding	0	0	0	0	0	0	0	0	0	rs12664092	4379	-1	0	SNV	HGNC	HGNC:6667	YES	1	P1	CCDS43523.1	ENSP00000321334	P08519	0	UPI0000458AC9	0	0	0	0	0	0	chr6:g.160527104A>C	0.0529	0
chr6	160666831	rs41269133	T	C	6	152	1295	0.051	C	upstream_gene_variant	MODIFIER	LPA	ENSG00000198670	Transcript	ENST00000316300.9	protein_coding	0	0	0	0	0	0	0	0	0	rs41269133	2572	-1	0	SNV	HGNC	HGNC:6667	YES	1	P1	CCDS43523.1	ENSP00000321334	P08519	0	UPI0000458AC9	0	0	0	0	0	0	chr6:g.160666831T>C	0.115	0.0817
chr6	160668275	rs56393506	C	T	2	152	2505	0.013	T	upstream_gene_variant	MODIFIER	LPA	ENSG00000198670	Transcript	ENST00000316300.9	protein_coding	0	0	0	0	0	0	0	0	0	rs56393506	4016	-1	0	SNV	HGNC	HGNC:6667	YES	1	P1	CCDS43523.1	ENSP00000321334	P08519	0	UPI0000458AC9	0	0	0	0	0	0	chr6:g.160668275C>T	0.1681	0.2118
chr6	160704387	rs9458010	T	C	5	152	1329	0.032	C	intron_variant	MODIFIER	PLG	ENSG00000122194	Transcript	ENST00000308192.13	protein_coding	0	1/18	ENST00000308192.13:c.50-2020T>C	0	0	0	0	0	0	rs9458010	0	1	0	SNV	HGNC	HGNC:9071	YES	1	P1	CCDS5279.1	ENSP00000308938	P00747	0	UPI000000D8B8	0	1	0	0	0	0	chr6:g.160704387T>C	0.2738	0.3457
chr6	163922694	rs12529314	C	T	3	152	1689	0.019	T	intergenic_variant	MODIFIER	0	0	0	0	0	0	0	0	0	0	0	0	0	0	rs12529314	0	0	0	SNV	0	0	0	0	0	0	0	0	0	0	0	0	0	0	0	0	chr6:g.163922694C>T	0.2065	0.2247
chr6	169171598	rs3763267	T	C	7	152	1369	0.045	C	downstream_gene_variant	MODIFIER	LINC02544	ENSG00000261039	Transcript	ENST00000564830.2	lincRNA	0	0	0	0	0	0	0	0	0	rs3763267	3706	-1	0	SNV	HGNC	HGNC:53578	YES	1	0	0	0	0	0	0	0	0	0	0	0	0	chr6:g.169171598T>C	0.0775	0.0038
chr6	169252297	rs9717605	G	C	3	152	2246	0.019	C	intron_variant	MODIFIER	THBS2	ENSG00000186340	Transcript	ENST00000366787.7	protein_coding	0	2/22	ENST00000366787.7:c.-23+1427C>G	0	0	0	0	0	0	rs9717605	0	-1	0	SNV	HGNC	HGNC:11786	YES	1	P2	CCDS34574.1	ENSP00000355751	P35442	0	UPI0000231C7F	0	1	0	0	0	0	chr6:g.169252297G>C	0.1448	0.1006
chr7	2103959	rs56085180	G	A	6	152	2337	0.038	A	intron_variant	MODIFIER	MAD1L1	ENSG00000002822	Transcript	ENST00000406869.5	protein_coding	0	11/18	ENST00000406869.5:c.1074-34621C>T	0	0	0	0	0	0	rs56085180	0	-1	0	SNV	HGNC	HGNC:6762	YES	1	P1	CCDS43539.1	ENSP00000385334	Q9Y6D9	0	UPI0000072C4D	0	1	0	0	0	0	chr7:g.2103959G>A	0.0315	0.0015
chr7	4459316	rs55869773	G	A	3	152	1125	0.019	A	intergenic_variant	MODIFIER	0	0	0	0	0	0	0	0	0	0	0	0	0	0	rs55869773	0	0	0	SNV	0	0	0	0	0	0	0	0	0	0	0	0	0	0	0	0	chr7:g.4459316G>A	0.0298	0.0038
chr7	6014758	rs34097030	C	A	3	150	728	0.019	A	intron_variant	MODIFIER	AIMP2	ENSG00000106305	Transcript	ENST00000223029.8	protein_coding	0	1/3	ENST00000223029.8:c.136-388C>A	0	0	0	0	0	0	rs34097030	0	1	0	SNV	HGNC	HGNC:20609	YES	1	P1	CCDS5344.1	ENSP00000223029	Q13155	A0A024QZY1	UPI000012ED59	0	1	0	0	0	0	chr7:g.6014758C>A	0.2462	0.3495
chr7	8118953	rs56314523	G	A	6	152	2370	0.038	A	intron_variant	MODIFIER	ICA1	ENSG00000003147	Transcript	ENST00000422063.6	protein_coding	0	13/13	ENST00000422063.6:c.1418-4909C>T	0	0	0	0	0	0	rs56314523	0	-1	0	SNV	HGNC	HGNC:5343	YES	1	A2	CCDS87478.1	ENSP00000403982	Q05084	0	UPI0000EE42F7	0	0	0	0	0	0	chr7:g.8118953G>A	0.3049	0.4251
chr7	11460745	rs118134876	C	T	2	152	2096	0.013	T	missense_variant	MODERATE	THSD7A	ENSG00000005108	Transcript	ENST00000423059.9	protein_coding	11/28	0	ENST00000423059.9:c.2522G>A	ENSP00000406482.2:p.Arg841His	2774/10655	2522/4974	841/1657	R/H	cGc/cAc	rs118134876	0	-1	0	SNV	HGNC	HGNC:22207	YES	5	P2	CCDS47543.1	ENSP00000406482	Q9UPZ6	0	UPI00006C0B74	0	0	tolerated	benign	hmmpanther:PTHR11311&hmmpanther:PTHR11311:SF8	0	chr7:g.11460745C>T	0.0182	0.0023
chr7	13400597	rs10255329	G	C	4	152	1577	0.026	C	intron_variant&non_coding_transcript_variant	MODIFIER	AC011287.1	ENSG00000229618	Transcript	ENST00000411542.1	lincRNA	0	3/4	ENST00000411542.1:n.351+90274G>C	0	0	0	0	0	0	rs10255329	0	1	0	SNV	Clone_based_ensembl_gene	0	0	4	0	0	0	0	0	0	0	0	0	0	0	0	chr7:g.13400597G>C	0.0477	0.1573
chr7	13520596	rs1357978	C	A	2	152	1300	0.013	A	intron_variant&non_coding_transcript_variant	MODIFIER	AC011287.1	ENSG00000229618	Transcript	ENST00000411542.1	lincRNA	0	3/4	ENST00000411542.1:n.352-116050C>A	0	0	0	0	0	0	rs1357978	0	1	0	SNV	Clone_based_ensembl_gene	0	0	4	0	0	0	0	0	0	0	0	0	0	0	0	chr7:g.13520596C>A	0.1118	0.0408
chr7	17244953	rs4410790	T	C	3	152	906	0.019	C	intron_variant&non_coding_transcript_variant	MODIFIER	AC073332.1	ENSG00000237773	Transcript	ENST00000643090.1	antisense	0	2/2	ENST00000643090.1:n.306+14299A>G	0	0	0	0	0	0	rs4410790	0	-1	0	SNV	Clone_based_ensembl_gene	0	YES	0	0	0	0	0	0	0	0	0	0	0	0	0	chr7:g.17244953T>C	0.4671	0.4402
chr7	17247645	rs6968865	A	T	3	152	1656	0.019	T	intron_variant&non_coding_transcript_variant	MODIFIER	AC073332.1	ENSG00000237773	Transcript	ENST00000643090.1	antisense	0	2/2	ENST00000643090.1:n.306+11607T>A	0	0	0	0	0	0	rs6968865	0	-1	0	SNV	Clone_based_ensembl_gene	0	YES	0	0	0	0	0	0	0	0	0	0	0	0	0	chr7:g.17247645A>T	0.4567	0.4244
chr7	17285000	rs2892838	C	A	3	152	1902	0.019	A	intron_variant&non_coding_transcript_variant	MODIFIER	AC073332.1	ENSG00000237773	Transcript	ENST00000643090.1	antisense	0	1/2	ENST00000643090.1:n.229+14060G>T	0	0	0	0	0	0	rs2892838	0	-1	0	SNV	Clone_based_ensembl_gene	0	YES	0	0	0	0	0	0	0	0	0	0	0	0	0	chr7:g.17285000C>A	0.4143	0.3321
chr7	18404796	rs61549860	A	T	2	150	948	0.013	T	intron_variant	MODIFIER	HDAC9	ENSG00000048052	Transcript	ENST00000417496.6	protein_coding	0	2/12	ENST00000417496.6:c.26-54046A>T	0	0	0	0	0	0	rs61549860	0	1	0	SNV	HGNC	HGNC:14065	0	2	0	CCDS56465.1	ENSP00000401669	Q9UKV0	0	UPI00019154CE	0	0	0	0	0	0	chr7:g.18404796A>T	0.1711	0.0401
chr7	21359709	rs73271865	C	T	3	152	1633	0.019	T	intergenic_variant	MODIFIER	0	0	0	0	0	0	0	0	0	0	0	0	0	0	rs73271865	0	0	0	SNV	0	0	0	0	0	0	0	0	0	0	0	0	0	0	0	0	chr7:g.21359709C>T	0.0563	0.1286
chr7	21360907	rs35929923	G	A	3	152	1970	0.019	A	intergenic_variant	MODIFIER	0	0	0	0	0	0	0	0	0	0	0	0	0	0	rs35929923	0	0	0	SNV	0	0	0	0	0	0	0	0	0	0	0	0	0	0	0	0	chr7:g.21360907G>A	0.1619	0.0182
chr7	23463355	rs12534093	T	A	2	152	1534	0.013	A	intron_variant	MODIFIER	IGF2BP3	ENSG00000136231	Transcript	ENST00000258729.8	protein_coding	0	2/14	ENST00000258729.8:c.236+5127A>T	0	0	0	0	0	0	rs12534093	0	-1	0	SNV	HGNC	HGNC:28868	YES	1	P1	CCDS5382.1	ENSP00000258729	O00425	0	UPI0000117172	0	0	0	0	0	0	chr7:g.23463355T>A	0.1659	0.115
chr7	24668239	rs117460127	G	A	2	152	878	0.013	A	intron_variant	MODIFIER	MPP6	ENSG00000105926	Transcript	ENST00000222644.9	protein_coding	0	8/11	ENST00000222644.9:c.953-260G>A	0	0	0	0	0	0	rs117460127	0	1	0	SNV	HGNC	HGNC:18167	YES	1	P1	CCDS5388.1	ENSP00000222644	Q9NZW5	A0A024RA25	UPI0000001C1B	0	0	0	0	0	0	chr7:g.24668239G>A	0.0379	0.003
chr7	24928094	rs112708260	C	T	3	152	1553	0.019	T	intron_variant	MODIFIER	OSBPL3	ENSG00000070882	Transcript	ENST00000313367.7	protein_coding	0	1/22	ENST00000313367.7:c.-149-35473G>A	0	0	0	0	0	0	rs112708260	0	-1	0	SNV	HGNC	HGNC:16370	YES	1	P4	CCDS5390.1	ENSP00000315410	Q9H4L5	0	UPI0000001244	0	0	0	0	0	0	chr7:g.24928094C>T	0.1018	0.2171
chr7	27312031	rs11563582	G	A	2	152	1394	0.013	A	intergenic_variant	MODIFIER	0	0	0	0	0	0	0	0	0	0	0	0	0	0	rs11563582	0	0	0	SNV	0	0	0	0	0	0	0	0	0	0	0	0	0	0	0	0	chr7:g.27312031G>A	0.0813	0.1589
chr7	28056580	rs7785730	A	G	3	152	1982	0.019	G	intron_variant	MODIFIER	JAZF1	ENSG00000153814	Transcript	ENST00000283928.10	protein_coding	0	1/4	ENST00000283928.10:c.116-64599T>C	0	0	0	0	0	0	rs7785730	0	-1	0	SNV	HGNC	HGNC:28917	YES	1	P1	CCDS5416.1	ENSP00000283928	Q86VZ6	0	UPI00001B2E49	0	1	0	0	0	0	chr7:g.28056580A>G	0.3369	0.388
chr7	28775622	rs2299116	C	A	2	150	416	0.013	A	intron_variant	MODIFIER	CREB5	ENSG00000146592	Transcript	ENST00000357727.7	protein_coding	0	7/10	ENST00000357727.7:c.703-28577C>A	0	0	0	0	0	0	rs2299116	0	1	0	SNV	HGNC	HGNC:16844	YES	1	P4	CCDS5417.1	ENSP00000350359	Q02930	0	UPI0000457534	0	0	0	0	0	0	chr7:g.28775622C>A	0.2027	0.1657
chr7	28789636	rs62442203	G	C	2	152	1470	0.013	C	intron_variant	MODIFIER	CREB5	ENSG00000146592	Transcript	ENST00000357727.7	protein_coding	0	7/10	ENST00000357727.7:c.703-14563G>C	0	0	0	0	0	0	rs62442203	0	1	0	SNV	HGNC	HGNC:16844	YES	1	P4	CCDS5417.1	ENSP00000350359	Q02930	0	UPI0000457534	0	0	0	0	0	0	chr7:g.28789636G>C	0.2075	0.1135
chr7	28828469	rs77702473	C	G	2	152	1461	0.013	G	downstream_gene_variant	MODIFIER	CREB5	ENSG00000146592	Transcript	ENST00000357727.7	protein_coding	0	0	0	0	0	0	0	0	0	rs77702473	2575	1	0	SNV	HGNC	HGNC:16844	YES	1	P4	CCDS5417.1	ENSP00000350359	Q02930	0	UPI0000457534	0	0	0	0	0	0	chr7:g.28828469C>G	0.0863	0.1452
chr7	29657637	rs10248839	T	C	2	152	1141	0.013	C	intron_variant&non_coding_transcript_variant	MODIFIER	ZNRF2P2	ENSG00000225264	Transcript	ENST00000426767.1	processed_transcript	0	1/1	ENST00000426767.1:n.367-6298A>G	0	0	0	0	0	0	rs10248839	0	-1	0	SNV	HGNC	HGNC:42793	YES	3	0	0	0	0	0	0	0	0	0	0	0	0	chr7:g.29657637T>C	0.0709	0.0794
chr7	29879778	rs67601088	T	A	2	152	1879	0.013	A	intron_variant	MODIFIER	WIPF3	ENSG00000122574	Transcript	ENST00000242140.9	protein_coding	0	4/8	ENST00000242140.9:c.355+638T>A	0	0	0	0	0	0	rs67601088	0	1	0	SNV	HGNC	HGNC:22004	YES	5	P2	CCDS56472.1	ENSP00000242140	A6NGB9	0	UPI00006C0B79	0	0	0	0	0	0	chr7:g.29879778T>A	0.1156	0.2352
chr7	29881908	rs740145	G	C	5	152	1907	0.032	C	intron_variant	MODIFIER	WIPF3	ENSG00000122574	Transcript	ENST00000242140.9	protein_coding	0	4/8	ENST00000242140.9:c.356-1942G>C	0	0	0	0	0	0	rs740145	0	1	0	SNV	HGNC	HGNC:22004	YES	5	P2	CCDS56472.1	ENSP00000242140	A6NGB9	0	UPI00006C0B79	0	0	0	0	0	0	chr7:g.29881908G>C	0.0325	0.0045
chr7	31291171	rs35851551	A	G	3	152	2016	0.019	G	intergenic_variant	MODIFIER	0	0	0	0	0	0	0	0	0	0	0	0	0	0	rs35851551	0	0	0	SNV	0	0	0	0	0	0	0	0	0	0	0	0	0	0	0	0	chr7:g.31291171A>G	0.027	0.0045
chr7	32260764	rs112545952	C	A	2	152	1657	0.013	A	intron_variant	MODIFIER	PDE1C	ENSG00000154678	Transcript	ENST00000396193.5	protein_coding	0	1/18	ENST00000396193.5:c.85+37887G>T	0	0	0	0	0	0	rs112545952	0	-1	0	SNV	HGNC	HGNC:8776	YES	2	A1	CCDS55100.1	ENSP00000379496	0	A0A0A0MS69	UPI00043788D1	0	1	0	0	0	0	chr7:g.32260764C>A	0.2051	0.2057
chr7	32303006	rs11771526	A	G	3	152	2107	0.019	G	upstream_gene_variant	MODIFIER	PDE1C	ENSG00000154678	Transcript	ENST00000396193.5	protein_coding	0	0	0	0	0	0	0	0	0	rs11771526	3677	-1	0	SNV	HGNC	HGNC:8776	YES	2	A1	CCDS55100.1	ENSP00000379496	0	A0A0A0MS69	UPI00043788D1	0	1	0	0	0	0	chr7:g.32303006A>G	0.0709	0.112
chr7	32922477	rs12701263	C	T	7	152	586	0.045	T	intron_variant&non_coding_transcript_variant	MODIFIER	RP9P	ENSG00000205763	Transcript	ENST00000381639.3	processed_transcript	0	3/5	ENST00000381639.3:n.422-1047G>A	0	0	0	0	0	0	rs12701263	0	-1	0	SNV	HGNC	HGNC:33969	YES	1	0	0	0	0	0	0	0	0	0	0	0	0	chr7:g.32922477C>T	0.2175	0.0219
chr7	35265695	rs1362212	G	A	3	152	1676	0.019	A	regulatory_region_variant	MODIFIER	0	0	RegulatoryFeature	ENSR00000821761	promoter_flanking_region	0	0	0	0	0	0	0	0	0	rs1362212	0	0	0	SNV	0	0	0	0	0	0	0	0	0	0	0	0	0	0	0	0	chr7:g.35265695G>A	0.0703	0.0212
chr7	35271046	rs13232979	T	A	2	152	1335	0.013	A	regulatory_region_variant	MODIFIER	0	0	RegulatoryFeature	ENSR00000821764	promoter_flanking_region	0	0	0	0	0	0	0	0	0	rs13232979	0	0	0	SNV	0	0	0	0	0	0	0	0	0	0	0	0	0	0	0	0	chr7:g.35271046T>A	0.0621	0.0204
chr7	36285952	rs196590	T	C	3	152	2396	0.019	C	intron_variant	MODIFIER	EEPD1	ENSG00000122547	Transcript	ENST00000242108.9	protein_coding	0	5/7	ENST00000242108.9:c.1176+1132T>C	0	0	0	0	0	0	rs196590	0	1	0	SNV	HGNC	HGNC:22223	YES	1	P1	CCDS34619.1	ENSP00000242108	Q7L9B9	0	UPI000020ED9D	0	0	0	0	0	0	chr7:g.36285952T>C	0.2618	0.2837
chr7	38868095	rs6943746	T	G	5	152	2123	0.032	G	intron_variant	MODIFIER	VPS41	ENSG00000006715	Transcript	ENST00000310301.9	protein_coding	0	3/28	ENST00000310301.9:c.168+1051A>C	0	0	0	0	0	0	rs6943746	0	-1	0	SNV	HGNC	HGNC:12713	YES	1	P1	CCDS5457.1	ENSP00000309457	P49754	0	UPI000000DAB7	0	0	0	0	0	0	chr7:g.38868095T>G	0.1781	0.1195
chr7	39128681	rs112503449	G	A	6	152	1581	0.038	A	intron_variant	MODIFIER	POU6F2	ENSG00000106536	Transcript	ENST00000403058.5	protein_coding	0	3/10	ENST00000403058.5:c.190+42650G>A	0	0	0	0	0	0	rs112503449	0	1	0	SNV	HGNC	HGNC:21694	YES	5	0	CCDS34620.2	ENSP00000384004	P78424	0	UPI0000480E81	0	1	0	0	0	0	chr7:g.39128681G>A	0.029	0.0045
chr7	39207388	rs113205706	G	A	5	152	1653	0.032	A	splice_region_variant&intron_variant	LOW	POU6F2	ENSG00000106536	Transcript	ENST00000403058.5	protein_coding	0	4/10	ENST00000403058.5:c.283-4G>A	0	0	0	0	0	0	rs113205706	0	1	0	SNV	HGNC	HGNC:21694	YES	5	0	CCDS34620.2	ENSP00000384004	P78424	0	UPI0000480E81	0	1	0	0	0	0	chr7:g.39207388G>A	0.0369	0.0061
chr7	44338055	rs28505285	G	C	2	152	2104	0.013	C	upstream_gene_variant	MODIFIER	CAMK2B	ENSG00000058404	Transcript	ENST00000497584.5	processed_transcript	0	0	0	0	0	0	0	0	0	rs28505285	3478	-1	0	SNV	HGNC	HGNC:1461	0	5	0	0	0	0	0	0	0	1	0	0	0	0	chr7:g.44338055G>C	0.0731	0.0363
chr7	44379592	rs11764171	C	T	2	152	2273	0.013	T	3_prime_UTR_variant	MODIFIER	NUDCD3	ENSG00000015676	Transcript	ENST00000355451.8	protein_coding	6/6	0	ENST00000355451.8:c.*6419G>A	0	7563/8036	0	0	0	0	rs11764171	0	-1	0	SNV	HGNC	HGNC:22208	YES	1	P1	CCDS5490.2	ENSP00000347626	Q8IVD9	0	UPI000020EEEB	0	0	0	0	0	0	chr7:g.44379592C>T	0.0639	0.0166
chr7	44510263	rs13236147	G	A	5	150	986	0.032	A	downstream_gene_variant	MODIFIER	NPC1L1	ENSG00000015520	Transcript	ENST00000289547.8	protein_coding	0	0	0	0	0	0	0	0	0	rs13236147	2272	-1	0	SNV	HGNC	HGNC:7898	YES	1	P3	CCDS5491.1	ENSP00000289547	Q9UHC9	0	UPI000013DF88	0	1	0	0	0	0	chr7:g.44510263G>A	0.2065	0.1036
chr7	44582687	rs217358	G	A	3	152	1830	0.019	A	upstream_gene_variant	MODIFIER	TMED4	ENSG00000158604	Transcript	ENST00000457408.7	protein_coding	0	0	0	0	0	0	0	0	0	rs217358	456	-1	0	SNV	HGNC	HGNC:22301	YES	1	P1	CCDS5493.1	ENSP00000404042	Q7Z7H5	0	UPI000003ED37	0	0	0	0	0	0	chr7:g.44582687G>A	0.3001	0.4274
chr7	47867616	rs10951933	G	T	4	152	1259	0.026	T	intron_variant	MODIFIER	PKD1L1	ENSG00000158683	Transcript	ENST00000289672.6	protein_coding	0	24/56	ENST00000289672.6:c.3897-1002C>A	0	0	0	0	0	0	rs10951933	0	-1	0	SNV	HGNC	HGNC:18053	YES	1	P1	CCDS34633.1	ENSP00000289672	Q8TDX9	0	UPI0000130FA9	0	1	0	0	0	0	chr7:g.47867616G>T	0.1502	0.2194
chr7	49030398	rs7781172	G	T	5	152	1289	0.032	T	intergenic_variant	MODIFIER	0	0	0	0	0	0	0	0	0	0	0	0	0	0	rs7781172	0	0	0	SNV	0	0	0	0	0	0	0	0	0	0	0	0	0	0	0	0	chr7:g.49030398G>T	0.1298	0.2678
chr7	50214301	rs17664743	G	A	2	152	2492	0.013	A	intron_variant&non_coding_transcript_variant	MODIFIER	AC020743.2	ENSG00000231681	Transcript	ENST00000639870.1	lincRNA	0	2/3	ENST00000639870.1:n.215-10235C>T	0	0	0	0	0	0	rs17664743	0	-1	0	SNV	Clone_based_ensembl_gene	0	YES	5	0	0	0	0	0	0	0	0	0	0	0	0	chr7:g.50214301G>A	0.3091	0.3124
chr7	50264486	rs17552787	C	T	6	152	1892	0.038	T	upstream_gene_variant	MODIFIER	AC020743.2	ENSG00000231681	Transcript	ENST00000639870.1	lincRNA	0	0	0	0	0	0	0	0	0	rs17552787	1492	-1	0	SNV	Clone_based_ensembl_gene	0	YES	5	0	0	0	0	0	0	0	0	0	0	0	0	chr7:g.50264486C>T	0.1362	0.0295
chr7	50375443	rs80271829	T	C	3	152	1635	0.019	C	intron_variant	MODIFIER	IKZF1	ENSG00000185811	Transcript	ENST00000644005.1	protein_coding	0	3/7	ENST00000644005.1:c.161-1090T>C	0	0	0	0	0	0	rs80271829	0	1	0	SNV	HGNC	HGNC:13176	YES	0	P3	CCDS75596.1	ENSP00000496453	Q13422	0	UPI000012D465	0	1	0	0	0	0	chr7:g.50375443T>C	0.0627	0.0295
chr7	57524150	rs11766519	T	C	2	152	1859	0.013	C	intergenic_variant	MODIFIER	0	0	0	0	0	0	0	0	0	0	0	0	0	0	rs11766519	0	0	0	SNV	0	0	0	0	0	0	0	0	0	0	0	0	0	0	0	0	chr7:g.57524150T>C	0.0689	0.0045
chr7	69773507	rs115131074	T	A	4	152	905	0.026	A	intron_variant	MODIFIER	AUTS2	ENSG00000158321	Transcript	ENST00000342771.9	protein_coding	0	1/18	ENST00000342771.9:c.310-125779T>A	0	0	0	0	0	0	rs115131074	0	1	0	SNV	HGNC	HGNC:14262	YES	1	P3	CCDS5539.1	ENSP00000344087	Q8WXX7	0	UPI0000126665	0	1	0	0	0	0	chr7:g.69773507T>A	0.119	0.2678
chr7	69941675	rs6947395	A	T	2	152	839	0.013	T	intron_variant	MODIFIER	AUTS2	ENSG00000158321	Transcript	ENST00000342771.9	protein_coding	0	2/18	ENST00000342771.9:c.522+42177A>T	0	0	0	0	0	0	rs6947395	0	1	0	SNV	HGNC	HGNC:14262	YES	1	P3	CCDS5539.1	ENSP00000344087	Q8WXX7	0	UPI0000126665	0	1	0	0	0	0	chr7:g.69941675A>T	0.1971	0.3132
chr7	70738687	rs7803932	G	A	4	152	1617	0.026	A	intron_variant	MODIFIER	AUTS2	ENSG00000158321	Transcript	ENST00000342771.9	protein_coding	0	6/18	ENST00000342771.9:c.743-24183G>A	0	0	0	0	0	0	rs7803932	0	1	0	SNV	HGNC	HGNC:14262	YES	1	P3	CCDS5539.1	ENSP00000344087	Q8WXX7	0	UPI0000126665	0	1	0	0	0	0	chr7:g.70738687G>A	0.1162	0.2035
chr7	71061905	rs6971782	C	T	4	152	1292	0.026	T	intergenic_variant	MODIFIER	0	0	0	0	0	0	0	0	0	0	0	0	0	0	rs6971782	0	0	0	SNV	0	0	0	0	0	0	0	0	0	0	0	0	0	0	0	0	chr7:g.71061905C>T	0.1538	0.0938
chr7	73416216	rs42238	C	T	4	152	2044	0.026	T	intergenic_variant	MODIFIER	0	0	0	0	0	0	0	0	0	0	0	0	0	0	rs42238	0	0	0	SNV	0	0	0	0	0	0	0	0	0	0	0	0	0	0	0	0	chr7:g.73416216C>T	0.1559	0.1967
chr7	73441939	rs2240466	G	A	5	152	2232	0.032	A	intron_variant	MODIFIER	BAZ1B	ENSG00000009954	Transcript	ENST00000339594.9	protein_coding	0	19/19	ENST00000339594.9:c.*15+242C>T	0	0	0	0	0	0	rs2240466	0	-1	0	SNV	HGNC	HGNC:961	YES	1	P1	CCDS5549.1	ENSP00000342434	Q9UIG0	0	UPI0000126731	0	1	0	0	0	0	chr7:g.73441939G>A	0.0717	0.0257
chr7	73442100	rs1178979	T	C	5	152	2185	0.032	C	intron_variant	MODIFIER	BAZ1B	ENSG00000009954	Transcript	ENST00000339594.9	protein_coding	0	19/19	ENST00000339594.9:c.*15+81A>G	0	0	0	0	0	0	rs1178979	0	-1	0	SNV	HGNC	HGNC:961	YES	1	P1	CCDS5549.1	ENSP00000342434	Q9UIG0	0	UPI0000126731	0	1	0	0	0	0	chr7:g.73442100T>C	0.1717	0.3041
chr7	73450539	rs714052	A	G	5	152	1568	0.032	G	intron_variant	MODIFIER	BAZ1B	ENSG00000009954	Transcript	ENST00000339594.9	protein_coding	0	14/19	ENST00000339594.9:c.3580+308T>C	0	0	0	0	0	0	rs714052	0	-1	0	SNV	HGNC	HGNC:961	YES	1	P1	CCDS5549.1	ENSP00000342434	Q9UIG0	0	UPI0000126731	0	1	0	0	0	0	chr7:g.73450539A>G	0.0719	0.025
chr7	73490480	rs17145713	C	T	5	152	916	0.032	T	intron_variant	MODIFIER	BAZ1B	ENSG00000009954	Transcript	ENST00000339594.9	protein_coding	0	5/19	ENST00000339594.9:c.694-1089G>A	0	0	0	0	0	0	rs17145713	0	-1	0	SNV	HGNC	HGNC:961	YES	1	P1	CCDS5549.1	ENSP00000342434	Q9UIG0	0	UPI0000126731	0	1	0	0	0	0	chr7:g.73490480C>T	0.1717	0.3033
chr7	73556901	rs13233571	C	T	5	152	2327	0.032	T	intron_variant	MODIFIER	BCL7B	ENSG00000106635	Transcript	ENST00000455335.2	protein_coding	0	1/6	ENST00000455335.2:c.3+586G>A	0	0	0	0	0	0	rs13233571	0	-1	0	SNV	HGNC	HGNC:1005	YES	3	0	CCDS75613.1	ENSP00000411073	0	F2Z3H6	UPI0000EE8048	0	0	0	0	0	0	chr7:g.73556901C>T	0.0709	0.0242
chr7	73561372	rs111269058	C	T	5	152	981	0.032	T	upstream_gene_variant	MODIFIER	BCL7B	ENSG00000106635	Transcript	ENST00000455335.2	protein_coding	0	0	0	0	0	0	0	0	0	rs111269058	3696	-1	0	SNV	HGNC	HGNC:1005	YES	3	0	CCDS75613.1	ENSP00000411073	0	F2Z3H6	UPI0000EE8048	0	0	0	0	0	0	chr7:g.73561372C>T	0.0759	0.0424
chr7	73568544	rs17145738	C	T	5	152	2126	0.032	T	3_prime_UTR_variant	MODIFIER	TBL2	ENSG00000106638	Transcript	ENST00000305632.10	protein_coding	7/7	0	ENST00000305632.10:c.*1963G>A	0	3549/4560	0	0	0	0	rs17145738	0	-1	0	SNV	HGNC	HGNC:11586	YES	1	P2	CCDS5551.1	ENSP00000307260	Q9Y4P3	A0A384MDS4	UPI0000048EF4	0	1	0	0	0	0	chr7:g.73568544C>T	0.0821	0.0726
chr7	73573024	rs2286276	C	T	6	152	2457	0.038	T	intron_variant	MODIFIER	TBL2	ENSG00000106638	Transcript	ENST00000305632.10	protein_coding	0	4/6	ENST00000305632.10:c.599-54G>A	0	0	0	0	0	0	rs2286276	0	-1	0	SNV	HGNC	HGNC:11586	YES	1	P2	CCDS5551.1	ENSP00000307260	Q9Y4P3	A0A384MDS4	UPI0000048EF4	0	1	0	0	0	0	chr7:g.73573024C>T	0.2107	0.3389
chr7	73586691	rs35173225	C	T	5	152	1322	0.032	T	intergenic_variant	MODIFIER	0	0	0	0	0	0	0	0	0	0	0	0	0	0	rs35173225	0	0	0	SNV	0	0	0	0	0	0	0	0	0	0	0	0	0	0	0	0	chr7:g.73586691C>T	0.0689	0.0227
chr7	73593613	rs1051921	G	A	5	152	1954	0.032	A	3_prime_UTR_variant	MODIFIER	MLXIPL	ENSG00000009950	Transcript	ENST00000313375.8	protein_coding	17/17	0	ENST00000313375.8:c.*252C>T	0	2841/3252	0	0	0	0	rs1051921	0	-1	0	SNV	HGNC	HGNC:12744	YES	1	P3	CCDS5553.1	ENSP00000320886	Q9NP71	0	UPI0000138F98	0	1	0	0	0	0	chr7:g.73593613G>A	0.1036	0.0741
chr7	73612048	rs17145750	C	T	5	152	1627	0.032	T	intron_variant	MODIFIER	MLXIPL	ENSG00000009950	Transcript	ENST00000313375.8	protein_coding	0	2/16	ENST00000313375.8:c.400+4023G>A	0	0	0	0	0	0	rs17145750	0	-1	0	SNV	HGNC	HGNC:12744	YES	1	P3	CCDS5553.1	ENSP00000320886	Q9NP71	0	UPI0000138F98	0	1	0	0	0	0	chr7:g.73612048C>T	0.1008	0.0915
chr7	73623036	rs55747707	G	A	5	152	1824	0.032	A	intron_variant	MODIFIER	MLXIPL	ENSG00000009950	Transcript	ENST00000313375.8	protein_coding	0	1/16	ENST00000313375.8:c.293+1164C>T	0	0	0	0	0	0	rs55747707	0	-1	0	SNV	HGNC	HGNC:12744	YES	1	P3	CCDS5553.1	ENSP00000320886	Q9NP71	0	UPI0000138F98	0	1	0	0	0	0	chr7:g.73623036G>A	0.1228	0.1195
chr7	73627755	rs62466318	C	T	5	152	2200	0.032	T	upstream_gene_variant	MODIFIER	MLXIPL	ENSG00000009950	Transcript	ENST00000313375.8	protein_coding	0	0	0	0	0	0	0	0	0	rs62466318	3233	-1	0	SNV	HGNC	HGNC:12744	YES	1	P3	CCDS5553.1	ENSP00000320886	Q9NP71	0	UPI0000138F98	0	1	0	0	0	0	chr7:g.73627755C>T	0.1222	0.118
chr7	73628113	rs6460047	T	C	6	152	2339	0.038	C	upstream_gene_variant	MODIFIER	MLXIPL	ENSG00000009950	Transcript	ENST00000313375.8	protein_coding	0	0	0	0	0	0	0	0	0	rs6460047	3591	-1	0	SNV	HGNC	HGNC:12744	YES	1	P3	CCDS5553.1	ENSP00000320886	Q9NP71	0	UPI0000138F98	0	1	0	0	0	0	chr7:g.73628113T>C	0.1761	0.2859
chr7	73642420	rs6957745	T	C	7	152	1290	0.045	C	intergenic_variant	MODIFIER	0	0	0	0	0	0	0	0	0	0	0	0	0	0	rs6957745	0	0	0	SNV	0	0	0	0	0	0	0	0	0	0	0	0	0	0	0	0	chr7:g.73642420T>C	0.1881	0.3048
chr7	73903956	rs13241670	T	C	5	152	2108	0.032	C	intergenic_variant	MODIFIER	0	0	0	0	0	0	0	0	0	0	0	0	0	0	rs13241670	0	0	0	SNV	0	0	0	0	0	0	0	0	0	0	0	0	0	0	0	0	chr7:g.73903956T>C	0.1104	0.0371
chr7	74066239	rs10949834	G	A	5	152	2050	0.032	A	intron_variant	MODIFIER	ELN	ENSG00000049540	Transcript	ENST00000358929.8	protein_coding	0	32/33	ENST00000358929.8:c.2272+242G>A	0	0	0	0	0	0	rs10949834	0	1	0	SNV	HGNC	HGNC:3327	YES	5	A2	CCDS75616.1	ENSP00000351807	P15502	F8WAH6	UPI0001AE70FA	0	1	0	0	0	0	chr7:g.74066239G>A	0.0919	0.1241
chr7	78142666	rs7802996	C	T	2	152	1639	0.013	T	intron_variant	MODIFIER	MAGI2	ENSG00000187391	Transcript	ENST00000354212.9	protein_coding	0	16/21	ENST00000354212.9:c.2846-7460G>A	0	0	0	0	0	0	rs7802996	0	-1	0	SNV	HGNC	HGNC:18957	YES	1	P3	CCDS5594.1	ENSP00000346151	Q86UL8	0	UPI00001615D2	0	1	0	0	0	0	chr7:g.78142666C>T	0.0689	0.0083
chr7	80230977	rs4437584	T	A	3	150	677	0.019	A	downstream_gene_variant	MODIFIER	GNAI1	ENSG00000127955	Transcript	ENST00000649796.2	protein_coding	0	0	0	0	0	0	0	0	0	rs4437584	4796	1	0	SNV	HGNC	HGNC:4384	YES	0	P1	CCDS5595.1	ENSP00000497260	P63096	0	UPI000000124A	0	1	0	0	0	0	chr7:g.80230977T>A	0.1376	0.0303
chr7	82138856	rs117576300	G	A	2	152	1533	0.013	A	intron_variant	MODIFIER	CACNA2D1	ENSG00000153956	Transcript	ENST00000356860.8	protein_coding	0	4/38	ENST00000356860.8:c.355-2180C>T	0	0	0	0	0	0	rs117576300	0	-1	0	SNV	HGNC	HGNC:1399	YES	1	P2	CCDS5598.1	ENSP00000349320	P54289	0	UPI00003674CD	0	1	0	0	0	0	chr7:g.82138856G>A	0.0064	0.0008
chr7	82741505	rs10250565	G	A	2	152	1048	0.013	A	intergenic_variant	MODIFIER	0	0	0	0	0	0	0	0	0	0	0	0	0	0	rs10250565	0	0	0	SNV	0	0	0	0	0	0	0	0	0	0	0	0	0	0	0	0	chr7:g.82741505G>A	0.0335	0.0499
chr7	90857507	rs10487988	T	A	5	152	1521	0.032	A	intron_variant	MODIFIER	CDK14	ENSG00000058091	Transcript	ENST00000380050.8	protein_coding	0	5/14	ENST00000380050.8:c.545-5668T>A	0	0	0	0	0	0	rs10487988	0	1	0	SNV	HGNC	HGNC:8883	YES	1	P1	CCDS75626.1	ENSP00000369390	O94921	0	UPI000013EAF4	0	0	0	0	0	0	chr7:g.90857507T>A	0.1	0.0734
chr7	95826533	rs3779483	C	T	6	152	1651	0.038	T	intron_variant	MODIFIER	DYNC1I1	ENSG00000158560	Transcript	ENST00000324972.10	protein_coding	0	4/16	ENST00000324972.10:c.366-1524C>T	0	0	0	0	0	0	rs3779483	0	1	0	SNV	HGNC	HGNC:2963	YES	1	P3	CCDS5644.1	ENSP00000320130	O14576	A4D1I7	UPI0000129A01	0	0	0	0	0	0	chr7:g.95826533C>T	0.0078	0
chr7	96096863	rs6974235	G	T	7	152	1334	0.045	T	intron_variant	MODIFIER	DYNC1I1	ENSG00000158560	Transcript	ENST00000324972.10	protein_coding	0	16/16	ENST00000324972.10:c.1828-620G>T	0	0	0	0	0	0	rs6974235	0	1	0	SNV	HGNC	HGNC:2963	YES	1	P3	CCDS5644.1	ENSP00000320130	O14576	A4D1I7	UPI0000129A01	0	0	0	0	0	0	chr7:g.96096863G>T	0.3407	0.2247
chr7	98156188	rs34320230	C	T	4	152	1497	0.026	T	intron_variant	MODIFIER	LMTK2	ENSG00000164715	Transcript	ENST00000297293.6	protein_coding	0	5/13	ENST00000297293.6:c.569+1312C>T	0	0	0	0	0	0	rs34320230	0	1	0	SNV	HGNC	HGNC:17880	YES	1	P1	CCDS5654.1	ENSP00000297293	Q8IWU2	0	UPI000014F277	0	0	0	0	0	0	chr7:g.98156188C>T	0.2252	0.0408
chr7	100146949	rs77686669	T	C	2	152	803	0.013	C	upstream_gene_variant	MODIFIER	LAMTOR4	ENSG00000188186	Transcript	ENST00000341942.9	protein_coding	0	0	0	0	0	0	0	0	0	rs77686669	1958	1	0	SNV	HGNC	HGNC:33772	YES	1	P1	CCDS34702.1	ENSP00000343118	Q0VGL1	0	UPI00000527DA	0	0	0	0	0	0	chr7:g.100146949T>C	0.1707	0.025
chr7	100341332	rs35305377	G	A	2	152	2323	0.013	A	intron_variant&non_coding_transcript_variant	MODIFIER	STAG3L5P	ENSG00000242294	Transcript	ENST00000473757.5	retained_intron	0	3/5	ENST00000473757.5:n.345+2443G>A	0	0	0	0	0	0	rs35305377	0	1	0	SNV	HGNC	HGNC:48896	YES	1	0	0	0	0	0	0	0	0	0	0	0	0	chr7:g.100341332G>A	0.5014	0.6762
chr7	100642568	rs4434553	A	G	2	152	1754	0.013	G	downstream_gene_variant	MODIFIER	ACTL6B	ENSG00000077080	Transcript	ENST00000160382.9	protein_coding	0	0	0	0	0	0	0	0	0	rs4434553	529	-1	0	SNV	HGNC	HGNC:160	YES	1	P1	CCDS5702.1	ENSP00000160382	O94805	0	UPI0000126725	0	1	0	0	0	0	chr7:g.100642568A>G	0.3001	0.2844
chr7	106018014	rs73195662	C	G	2	152	2207	0.013	G	missense_variant	MODERATE	CDHR3	ENSG00000128536	Transcript	ENST00000317716.14	protein_coding	12/19	0	ENST00000317716.14:c.1595C>G	ENSP00000325954.9:p.Thr532Ser	1650/6448	1595/2658	532/885	T/S	aCc/aGc	rs73195662&COSM4614040&COSM4614041&COSM4614042	0	1	0	SNV	HGNC	HGNC:26308	YES	1	P3	CCDS47684.1	ENSP00000325954	Q6ZTQ4	0	UPI00001C0C6E	0	0	tolerated	benign	PROSITE_profiles:PS50268&Conserved_Domains:cd11304&hmmpanther:PTHR44978&Gene3D:2.60.40.60&Pfam_domain:PF00028&SMART_domains:SM00112&Superfamily_domains:SSF49313&Prints_domain:PR00205	0	chr7:g.106018014C>G	0.0673	0.0431
chr7	111688341	rs10155855	A	T	2	152	1399	0.013	T	intergenic_variant	MODIFIER	0	0	0	0	0	0	0	0	0	0	0	0	0	0	rs10155855	0	0	0	SNV	0	0	0	0	0	0	0	0	0	0	0	0	0	0	0	0	chr7:g.111688341A>T	0.0998	0.2912
chr7	114723511	rs1378770	A	G	6	152	1683	0.038	G	intergenic_variant	MODIFIER	0	0	0	0	0	0	0	0	0	0	0	0	0	0	rs1378770	0	0	0	SNV	0	0	0	0	0	0	0	0	0	0	0	0	0	0	0	0	chr7:g.114723511A>G	0.2089	0.1248
chr7	114874070	rs4265116	G	T	7	152	1437	0.045	T	intergenic_variant	MODIFIER	0	0	0	0	0	0	0	0	0	0	0	0	0	0	rs4265116	0	0	0	SNV	0	0	0	0	0	0	0	0	0	0	0	0	0	0	0	0	chr7:g.114874070G>T	0.1306	0.0416
chr7	114879284	rs113615161	C	T	6	152	992	0.038	T	intergenic_variant	MODIFIER	0	0	0	0	0	0	0	0	0	0	0	0	0	0	rs113615161	0	0	0	SNV	0	0	0	0	0	0	0	0	0	0	0	0	0	0	0	0	chr7:g.114879284C>T	0.1296	0.0401
chr7	114919722	rs61499730	G	A	7	152	2192	0.045	A	upstream_gene_variant	MODIFIER	MDFIC	ENSG00000135272	Transcript	ENST00000257724.7	protein_coding	0	0	0	0	0	0	0	0	0	rs61499730	2432	1	0	SNV	HGNC	HGNC:28870	YES	1	0	CCDS34737.1	ENSP00000257724	0	J3KN13	UPI000013CF80	0	0	0	0	0	0	chr7:g.114919722G>A	0.1316	0.0363
chr7	117737591	rs757278	G	T	5	152	1510	0.045	T	intron_variant	MODIFIER	CTTNBP2	ENSG00000077063	Transcript	ENST00000160373.8	protein_coding	0	14/22	ENST00000160373.8:c.3536-2170C>A	0	0	0	0	0	0	rs757278	0	-1	0	SNV	HGNC	HGNC:15679	YES	1	P1	CCDS5774.1	ENSP00000160373	Q8WZ74	Q20BG9	UPI000006E94A	0	0	0	0	0	0	chr7:g.117737591G>T	0.3822	0.8525
chr7	120939583	rs12706298	C	T	5	152	1104	0.032	T	intergenic_variant	MODIFIER	0	0	0	0	0	0	0	0	0	0	0	0	0	0	rs12706298	0	0	0	SNV	0	0	0	0	0	0	0	0	0	0	0	0	0	0	0	0	chr7:g.120939583C>T	0.1715	0.0106
chr7	121263761	rs4609139	A	T	7	152	1346	0.045	T	intron_variant	MODIFIER	CPED1	ENSG00000106034	Transcript	ENST00000310396.10	protein_coding	0	18/22	ENST00000310396.10:c.2311-2466A>T	0	0	0	0	0	0	rs4609139	0	1	0	SNV	HGNC	HGNC:26159	YES	1	P3	CCDS34739.1	ENSP00000309772	A4D0V7	0	UPI000013C813	0	0	0	0	0	0	chr7:g.121263761A>T	0.2722	0.267
chr7	122425165	rs12706411	C	T	6	152	1062	0.038	T	intron_variant	MODIFIER	CADPS2	ENSG00000081803	Transcript	ENST00000449022.7	protein_coding	0	17/29	ENST00000449022.7:c.2477-9001G>A	0	0	0	0	0	0	rs12706411	0	-1	0	SNV	HGNC	HGNC:16018	YES	5	A2	CCDS55158.1	ENSP00000398481	Q86UW7	0	UPI0000668808	0	0	0	0	0	0	chr7:g.122425165C>T	0.023	0.0015
chr7	123771169	rs4731120	A	C	5	152	1505	0.038	C	intergenic_variant	MODIFIER	0	0	0	0	0	0	0	0	0	0	0	0	0	0	rs4731120	0	0	0	SNV	0	0	0	0	0	0	0	0	0	0	0	0	0	0	0	0	chr7:g.123771169A>C	0.0679	0.0189
chr7	123771856	rs77300440	C	T	3	152	535	0.019	T	intergenic_variant	MODIFIER	0	0	0	0	0	0	0	0	0	0	0	0	0	0	rs77300440	0	0	0	SNV	0	0	0	0	0	0	0	0	0	0	0	0	0	0	0	0	chr7:g.123771856C>T	0.0681	0.0189
chr7	123778424	rs75759008	A	G	5	152	1284	0.038	G	intergenic_variant	MODIFIER	0	0	0	0	0	0	0	0	0	0	0	0	0	0	rs75759008	0	0	0	SNV	0	0	0	0	0	0	0	0	0	0	0	0	0	0	0	0	chr7:g.123778424A>G	0.0679	0.0189
chr7	123778439	rs77972171	C	T	5	152	1268	0.038	T	intergenic_variant	MODIFIER	0	0	0	0	0	0	0	0	0	0	0	0	0	0	rs77972171	0	0	0	SNV	0	0	0	0	0	0	0	0	0	0	0	0	0	0	0	0	chr7:g.123778439C>T	0.0677	0.0189
chr7	123784655	rs725860	T	C	5	152	1872	0.038	C	regulatory_region_variant	MODIFIER	0	0	RegulatoryFeature	ENSR00000838162	promoter_flanking_region	0	0	0	0	0	0	0	0	0	rs725860	0	0	0	SNV	0	0	0	0	0	0	0	0	0	0	0	0	0	0	0	0	chr7:g.123784655T>C	0.0679	0.0189
chr7	126684537	rs17691394	A	G	2	152	2448	0.013	G	intron_variant	MODIFIER	GRM8	ENSG00000179603	Transcript	ENST00000339582.6	protein_coding	0	7/10	ENST00000339582.6:c.1358-75039T>C	0	0	0	0	0	0	rs17691394	0	-1	0	SNV	HGNC	HGNC:4600	YES	5	P3	CCDS5794.1	ENSP00000344173	O00222	0	UPI000012F085	0	0	0	0	0	0	chr7:g.126684537A>G	0.0755	0.0378
chr7	128762728	rs113520408	G	A	5	152	893	0.032	A	intron_variant	MODIFIER	CALU	ENSG00000128595	Transcript	ENST00000542996.6	protein_coding	0	6/7	ENST00000542996.6:c.667+2876G>A	0	0	0	0	0	0	rs113520408	0	1	0	SNV	HGNC	HGNC:1458	YES	1	0	CCDS56507.1	ENSP00000438248	O43852	0	UPI0001D27CDB	0	0	0	0	0	0	chr7:g.128762728G>A	0.1064	0.0174
chr7	128769958	rs1043595	G	A	5	152	1886	0.032	A	downstream_gene_variant	MODIFIER	OPN1SW	ENSG00000128617	Transcript	ENST00000249389.2	protein_coding	0	0	0	0	0	0	0	0	0	rs1043595	2533	-1	0	SNV	HGNC	HGNC:1012	YES	1	P1	CCDS5806.1	ENSP00000249389	P03999	Q0PJU0	UPI000000014B	0	1	0	0	0	0	chr7:g.128769958G>A	0.1064	0.0174
chr7	130023656	rs11556924	C	T	2	152	1639	0.013	T	missense_variant	MODERATE	ZC3HC1	ENSG00000091732	Transcript	ENST00000358303.8	protein_coding	8/10	0	ENST00000358303.8:c.1088G>A	ENSP00000351052.4:p.Arg363His	1173/1972	1088/1509	363/502	R/H	cGt/cAt	rs11556924	0	-1	0	SNV	HGNC	HGNC:29913	YES	1	P1	CCDS34753.1	ENSP00000351052	Q86WB0	0	UPI000000D807	0	0	deleterious	probably_damaging	hmmpanther:PTHR15835&hmmpanther:PTHR15835:SF2&MobiDB_lite:mobidb-lite	0	chr7:g.130023656C>T	0.1558	0.0265
chr7	132028601	rs17166082	G	A	2	152	1916	0.013	A	regulatory_region_variant	MODIFIER	0	0	RegulatoryFeature	ENSR00000839739	enhancer	0	0	0	0	0	0	0	0	0	rs17166082	0	0	0	SNV	0	0	0	0	0	0	0	0	0	0	0	0	0	0	0	0	chr7:g.132028601G>A	0.1214	0.2413
chr7	132617489	rs11771982	C	T	7	152	1995	0.045	T	intron_variant	MODIFIER	PLXNA4	ENSG00000221866	Transcript	ENST00000378539.5	protein_coding	0	2/4	ENST00000378539.5:c.-87+28439G>A	0	0	0	0	0	0	rs11771982	0	-1	0	SNV	HGNC	HGNC:9102	0	1	0	CCDS5826.1	ENSP00000367800	Q9HCM2	0	UPI0000199485	0	0	0	0	0	0	chr7:g.132617489C>T	0.0731	0.0726
chr7	133217257	rs2344701	G	A	4	152	1387	0.026	A	intergenic_variant	MODIFIER	0	0	0	0	0	0	0	0	0	0	0	0	0	0	rs2344701	0	0	0	SNV	0	0	0	0	0	0	0	0	0	0	0	0	0	0	0	0	chr7:g.133217257G>A	0.5731	0.9183
chr7	137322222	rs10251438	C	A	6	152	1458	0.038	A	intron_variant	MODIFIER	PTN	ENSG00000105894	Transcript	ENST00000348225.6	protein_coding	0	1/4	ENST00000348225.6:c.-2+21217G>T	0	0	0	0	0	0	rs10251438	0	-1	0	SNV	HGNC	HGNC:9630	YES	1	P1	CCDS5844.1	ENSP00000341170	P21246	A0A024R778	UPI000013297B	0	0	0	0	0	0	chr7:g.137322222C>A	0.352	0.2005
chr7	138667056	rs28625106	G	A	4	152	1487	0.026	A	intron_variant	MODIFIER	SVOPL	ENSG00000157703	Transcript	ENST00000419765.3	protein_coding	0	3/14	ENST00000419765.3:c.274-3911C>T	0	0	0	0	0	0	rs28625106	0	-1	0	SNV	HGNC	HGNC:27034	YES	5	P1	CCDS47721.1	ENSP00000405482	Q8N434	0	UPI0001565476	0	0	0	0	0	0	chr7:g.138667056G>A	0.1378	0.2027
chr7	140475530	rs12537434	G	A	2	152	1120	0.013	A	intron_variant	MODIFIER	MKRN1	ENSG00000133606	Transcript	ENST00000255977.7	protein_coding	0	1/7	ENST00000255977.7:c.186-3519C>T	0	0	0	0	0	0	rs12537434	0	-1	0	SNV	HGNC	HGNC:7112	YES	1	P2	CCDS5860.1	ENSP00000255977	Q9UHC7	0	UPI0000001C5F	0	0	0	0	0	0	chr7:g.140475530G>A	0.123	0.0204
chr7	140912363	rs9648716	A	T	2	152	1886	0.013	T	intron_variant	MODIFIER	BRAF	ENSG00000157764	Transcript	ENST00000496384.7	protein_coding	0	1/18	ENST00000496384.7:c.138+12203T>A	0	0	0	0	0	0	rs9648716	0	-1	0	SNV	HGNC	HGNC:1097	YES	5	A2	CCDS87555.1	ENSP00000419060	0	H7C560	UPI0000E217DC	0	1	0	0	0	0	chr7:g.140912363A>T	0.3504	0.7443
chr7	149020375	rs6464929	G	A	3	152	2277	0.019	A	intron_variant	MODIFIER	PDIA4	ENSG00000155660	Transcript	ENST00000652332.1	protein_coding	0	2/9	ENST00000652332.1:c.269+592C>T	0	0	0	0	0	0	rs6464929	0	-1	0	SNV	HGNC	HGNC:30167	YES	0	P2	CCDS5893.1	ENSP00000499129	0	A0A090N8Y2	UPI000004062C	0	0	0	0	0	0	chr7:g.149020375G>A	0.2738	0.6021
chr7	151717955	rs10224002	A	G	5	152	2191	0.032	G	intron_variant	MODIFIER	PRKAG2	ENSG00000106617	Transcript	ENST00000287878.9	protein_coding	0	3/15	ENST00000287878.9:c.467-42318T>C	0	0	0	0	0	0	rs10224002	0	-1	0	SNV	HGNC	HGNC:9386	YES	1	P3	CCDS5928.1	ENSP00000287878	Q9UGJ0	A0A090N8Q6	UPI00001250B5	0	1	0	0	0	0	chr7:g.151717955A>G	0.2324	0.4425
chr7	151718147	rs73158188	C	T	5	152	2380	0.032	T	intron_variant	MODIFIER	PRKAG2	ENSG00000106617	Transcript	ENST00000287878.9	protein_coding	0	3/15	ENST00000287878.9:c.467-42510G>A	0	0	0	0	0	0	rs73158188	0	-1	0	SNV	HGNC	HGNC:9386	YES	1	P3	CCDS5928.1	ENSP00000287878	Q9UGJ0	A0A090N8Q6	UPI00001250B5	0	1	0	0	0	0	chr7:g.151718147C>T	0.1446	0.1142
chr7	151718450	rs10254101	C	T	5	152	1036	0.032	T	intron_variant	MODIFIER	PRKAG2	ENSG00000106617	Transcript	ENST00000287878.9	protein_coding	0	3/15	ENST00000287878.9:c.467-42813G>A	0	0	0	0	0	0	rs10254101	0	-1	0	SNV	HGNC	HGNC:9386	YES	1	P3	CCDS5928.1	ENSP00000287878	Q9UGJ0	A0A090N8Q6	UPI00001250B5	0	1	0	0	0	0	chr7:g.151718450C>T	0.15	0.1362
chr7	153791984	rs2622237	A	G	7	152	1625	0.045	G	intergenic_variant	MODIFIER	0	0	0	0	0	0	0	0	0	0	0	0	0	0	rs2622237	0	0	0	SNV	0	0	0	0	0	0	0	0	0	0	0	0	0	0	0	0	chr7:g.153791984A>G	0.3413	0.3101
chr7	155494319	rs28579821	C	T	3	152	2043	0.019	T	intron_variant	MODIFIER	CNPY1	ENSG00000146910	Transcript	ENST00000406197.5	protein_coding	0	4/4	ENST00000406197.5:c.*47+8702G>A	0	0	0	0	0	0	rs28579821	0	-1	0	SNV	HGNC	HGNC:27786	0	5	0	CCDS43684.1	ENSP00000384514	Q3B7I2	0	UPI00001B64BC	0	0	0	0	0	0	chr7:g.155494319C>T	0.1564	0.1778
chr7	157191153	rs7786095	A	G	4	152	1735	0.026	G	intron_variant	MODIFIER	UBE3C	ENSG00000009335	Transcript	ENST00000348165.10	protein_coding	0	10/22	ENST00000348165.10:c.1331+4132A>G	0	0	0	0	0	0	rs7786095	0	1	0	SNV	HGNC	HGNC:16803	YES	1	P1	CCDS34789.1	ENSP00000309198	Q15386	0	UPI000020E72A	0	0	0	0	0	0	chr7:g.157191153A>G	0.0803	0.1445
chr8	2923434	rs2627282	G	A	3	152	1711	0.019	A	intergenic_variant	MODIFIER	0	0	0	0	0	0	0	0	0	0	0	0	0	0	rs2627282	0	0	0	SNV	0	0	0	0	0	0	0	0	0	0	0	0	0	0	0	0	chr8:g.2923434G>A	0.1358	0.034
chr8	3594740	rs11985561	A	C	6	152	2149	0.045	C	intron_variant	MODIFIER	CSMD1	ENSG00000183117	Transcript	ENST00000635120.2	protein_coding	0	8/69	ENST00000635120.2:c.1098-8480T>G	0	0	0	0	0	0	rs11985561	0	-1	0	SNV	HGNC	HGNC:14026	YES	5	P2	CCDS55189.1	ENSP00000489225	Q96PZ7	0	UPI0001B723C6	0	0	0	0	0	0	chr8:g.3594740A>C	0.1348	0.1891
chr8	3660957	rs13259853	T	A	2	152	2305	0.013	A	intron_variant	MODIFIER	CSMD1	ENSG00000183117	Transcript	ENST00000635120.2	protein_coding	0	7/69	ENST00000635120.2:c.1010-44160A>T	0	0	0	0	0	0	rs13259853	0	-1	0	SNV	HGNC	HGNC:14026	YES	5	P2	CCDS55189.1	ENSP00000489225	Q96PZ7	0	UPI0001B723C6	0	0	0	0	0	0	chr8:g.3660957T>A	0.1809	0.0454
chr8	4966086	rs35524253	G	A	5	152	946	0.032	A	intron_variant	MODIFIER	CSMD1	ENSG00000183117	Transcript	ENST00000635120.2	protein_coding	0	1/69	ENST00000635120.2:c.85+28246C>T	0	0	0	0	0	0	rs35524253	0	-1	0	SNV	HGNC	HGNC:14026	YES	5	P2	CCDS55189.1	ENSP00000489225	Q96PZ7	0	UPI0001B723C6	0	0	0	0	0	0	chr8:g.4966086G>A	0.1663	0.0348
chr8	5067910	rs13265017	T	A	5	152	1743	0.032	A	downstream_gene_variant	MODIFIER	AC019176.1	ENSG00000253262	Transcript	ENST00000518519.1	processed_pseudogene	0	0	0	0	0	0	0	0	0	rs13265017	4735	-1	0	SNV	Clone_based_ensembl_gene	0	YES	0	0	0	0	0	0	0	0	0	0	0	0	0	chr8:g.5067910T>A	0.1488	0.1067
chr8	5689302	rs17362923	C	G	2	152	1144	0.013	G	intergenic_variant	MODIFIER	0	0	0	0	0	0	0	0	0	0	0	0	0	0	rs17362923	0	0	0	SNV	0	0	0	0	0	0	0	0	0	0	0	0	0	0	0	0	chr8:g.5689302C>G	0.1468	0.149
chr8	6494184	rs141416541	C	T	3	152	1629	0.019	T	intron_variant	MODIFIER	MCPH1	ENSG00000147316	Transcript	ENST00000344683.10	protein_coding	0	11/13	ENST00000344683.10:c.2137-5668C>T	0	0	0	0	0	0	rs141416541	0	1	0	SNV	HGNC	HGNC:6954	YES	1	P1	CCDS43689.1	ENSP00000342924	Q8NEM0	0	UPI000020FF7E	0	1	0	0	0	0	chr8:g.6494184C>T	0.0188	0.0015
chr8	6631056	rs3020264	G	A	3	152	2305	0.019	A	intron_variant	MODIFIER	MCPH1	ENSG00000147316	Transcript	ENST00000344683.10	protein_coding	0	13/13	ENST00000344683.10:c.2452+9365G>A	0	0	0	0	0	0	rs3020264	0	1	0	SNV	HGNC	HGNC:6954	YES	1	P1	CCDS43689.1	ENSP00000342924	Q8NEM0	0	UPI000020FF7E	0	1	0	0	0	0	chr8:g.6631056G>A	0.1785	0.1694
chr8	6874007	rs5743467	C	G	5	152	1950	0.032	G	intron_variant	MODIFIER	DEFB1	ENSG00000164825	Transcript	ENST00000297439.4	protein_coding	0	1/1	ENST00000297439.4:c.62-3181G>C	0	0	0	0	0	0	rs5743467	0	-1	0	SNV	HGNC	HGNC:2766	YES	1	P1	CCDS5959.1	ENSP00000297439	P60022	0	UPI0000001125	0	0	0	0	0	0	chr8:g.6874007C>G	0.1288	0.0393
chr8	8311465	rs7841082	C	T	3	152	1899	0.019	T	intergenic_variant	MODIFIER	0	0	0	0	0	0	0	0	0	0	0	0	0	0	rs7841082	0	0	0	SNV	0	0	0	0	0	0	0	0	0	0	0	0	0	0	0	0	chr8:g.8311465C>T	0.3079	0.4962
chr8	8666964	rs11992186	G	C	4	152	1190	0.026	C	regulatory_region_variant	MODIFIER	0	0	RegulatoryFeature	ENSR00000329780	CTCF_binding_site	0	0	0	0	0	0	0	0	0	rs11992186	0	0	0	SNV	0	0	0	0	0	0	0	0	0	0	0	0	0	0	0	0	chr8:g.8666964G>C	0.3496	0.4675
chr8	8690607	rs7829975	T	A	3	152	1324	0.019	A	intergenic_variant	MODIFIER	0	0	0	0	0	0	0	0	0	0	0	0	0	0	rs7829975	0	0	0	SNV	0	0	0	0	0	0	0	0	0	0	0	0	0	0	0	0	chr8:g.8690607T>A	0.4457	0.7511
chr8	9051086	rs17702602	C	T	2	152	517	0.013	T	downstream_gene_variant	MODIFIER	MIR4660	ENSG00000263407	Transcript	ENST00000583549.1	miRNA	0	0	0	0	0	0	0	0	0	rs17702602	2568	1	0	SNV	HGNC	HGNC:41861	YES	0	0	0	0	0	0	0	0	0	0	0	0	0	chr8:g.9051086C>T	0.3844	0.6634
chr8	9409607	rs9693857	C	T	4	152	1854	0.026	T	intron_variant&non_coding_transcript_variant	MODIFIER	AC021242.2	ENSG00000254237	Transcript	ENST00000521842.1	lincRNA	0	1/3	ENST00000521842.1:n.66-5563G>A	0	0	0	0	0	0	rs9693857	0	-1	0	SNV	Clone_based_ensembl_gene	0	YES	3	0	0	0	0	0	0	0	0	0	0	0	0	chr8:g.9409607C>T	0.3676	0.5825
chr8	9762399	rs35231275	T	A	3	152	1378	0.019	A	intron_variant	MODIFIER	TNKS	ENSG00000173273	Transcript	ENST00000310430.11	protein_coding	0	21/26	ENST00000310430.11:c.3275-748T>A	0	0	0	0	0	0	rs35231275	0	1	0	SNV	HGNC	HGNC:11941	YES	1	P1	CCDS5974.1	ENSP00000311579	O95271	0	UPI000013F00D	0	0	0	0	0	0	chr8:g.9762399T>A	0.124	0.0182
chr8	9938811	rs615632	C	T	4	152	2435	0.026	T	intergenic_variant	MODIFIER	0	0	0	0	0	0	0	0	0	0	0	0	0	0	rs615632	0	0	0	SNV	0	0	0	0	0	0	0	0	0	0	0	0	0	0	0	0	chr8:g.9938811C>T	0.4389	0.7421
chr8	9946782	rs9650622	G	T	4	152	1589	0.026	T	intergenic_variant	MODIFIER	0	0	0	0	0	0	0	0	0	0	0	0	0	0	rs9650622	0	0	0	SNV	0	0	0	0	0	0	0	0	0	0	0	0	0	0	0	0	chr8:g.9946782G>T	0.2752	0.2186
chr8	10034667	rs658385	C	T	4	152	1606	0.026	T	regulatory_region_variant	MODIFIER	0	0	RegulatoryFeature	ENSR00000847401	promoter_flanking_region	0	0	0	0	0	0	0	0	0	rs658385	0	0	0	SNV	0	0	0	0	0	0	0	0	0	0	0	0	0	0	0	0	chr8:g.10034667C>T	0.3572	0.407
chr8	10232587	rs2975734	C	G	4	152	1617	0.026	G	intron_variant	MODIFIER	MSRA	ENSG00000175806	Transcript	ENST00000317173.9	protein_coding	0	2/5	ENST00000317173.9:c.212-12517C>G	0	0	0	0	0	0	rs2975734	0	1	0	SNV	HGNC	HGNC:7377	YES	1	P3	CCDS5975.1	ENSP00000313921	Q9UJ68	0	UPI0000039C0C	0	0	0	0	0	0	chr8:g.10232587C>G	0.2682	0.2337
chr8	10241994	rs34919878	G	A	4	152	1943	0.026	A	intron_variant	MODIFIER	MSRA	ENSG00000175806	Transcript	ENST00000317173.9	protein_coding	0	2/5	ENST00000317173.9:c.212-3110G>A	0	0	0	0	0	0	rs34919878	0	1	0	SNV	HGNC	HGNC:7377	YES	1	P3	CCDS5975.1	ENSP00000313921	Q9UJ68	0	UPI0000039C0C	0	0	0	0	0	0	chr8:g.10241994G>A	0.1571	0.0469
chr8	10247558	rs4841294	C	A	4	152	1627	0.026	A	intron_variant	MODIFIER	MSRA	ENSG00000175806	Transcript	ENST00000317173.9	protein_coding	0	3/5	ENST00000317173.9:c.331+2335C>A	0	0	0	0	0	0	rs4841294	0	1	0	SNV	HGNC	HGNC:7377	YES	1	P3	CCDS5975.1	ENSP00000313921	Q9UJ68	0	UPI0000039C0C	0	0	0	0	0	0	chr8:g.10247558C>A	0.2137	0.2254
chr8	10248500	rs17693945	C	T	4	152	2483	0.026	T	intron_variant	MODIFIER	MSRA	ENSG00000175806	Transcript	ENST00000317173.9	protein_coding	0	3/5	ENST00000317173.9:c.331+3277C>T	0	0	0	0	0	0	rs17693945	0	1	0	SNV	HGNC	HGNC:7377	YES	1	P3	CCDS5975.1	ENSP00000313921	Q9UJ68	0	UPI0000039C0C	0	0	0	0	0	0	chr8:g.10248500C>T	0.1787	0.1233
chr8	10295572	rs17151637	C	T	2	152	2000	0.013	T	intron_variant	MODIFIER	MSRA	ENSG00000175806	Transcript	ENST00000317173.9	protein_coding	0	3/5	ENST00000317173.9:c.332-5962C>T	0	0	0	0	0	0	rs17151637	0	1	0	SNV	HGNC	HGNC:7377	YES	1	P3	CCDS5975.1	ENSP00000313921	Q9UJ68	0	UPI0000039C0C	0	0	0	0	0	0	chr8:g.10295572C>T	0.2181	0.3404
chr8	10308755	rs79680096	C	T	4	152	2463	0.026	T	intron_variant	MODIFIER	MSRA	ENSG00000175806	Transcript	ENST00000317173.9	protein_coding	0	4/5	ENST00000317173.9:c.436+7117C>T	0	0	0	0	0	0	rs79680096	0	1	0	SNV	HGNC	HGNC:7377	YES	1	P3	CCDS5975.1	ENSP00000313921	Q9UJ68	0	UPI0000039C0C	0	0	0	0	0	0	chr8:g.10308755C>T	0.1034	0.0121
chr8	10336262	rs6982308	C	G	4	152	605	0.026	G	intron_variant	MODIFIER	MSRA	ENSG00000175806	Transcript	ENST00000317173.9	protein_coding	0	5/5	ENST00000317173.9:c.543+16273C>G	0	0	0	0	0	0	rs6982308	0	1	0	SNV	HGNC	HGNC:7377	YES	1	P3	CCDS5975.1	ENSP00000313921	Q9UJ68	0	UPI0000039C0C	0	0	0	0	0	0	chr8:g.10336262C>G	0.3744	0.4803
chr8	10388013	rs57952229	G	C	2	152	1625	0.013	C	intron_variant	MODIFIER	MSRA	ENSG00000175806	Transcript	ENST00000317173.9	protein_coding	0	5/5	ENST00000317173.9:c.544-40135G>C	0	0	0	0	0	0	rs57952229	0	1	0	SNV	HGNC	HGNC:7377	YES	1	P3	CCDS5975.1	ENSP00000313921	Q9UJ68	0	UPI0000039C0C	0	0	0	0	0	0	chr8:g.10388013G>C	0.0781	0.0862
chr8	10451522	rs34144801	T	C	2	152	647	0.013	C	intergenic_variant	MODIFIER	0	0	0	0	0	0	0	0	0	0	0	0	0	0	rs34144801	0	0	0	SNV	0	0	0	0	0	0	0	0	0	0	0	0	0	0	0	0	chr8:g.10451522T>C	0.237	0.2761
chr8	10719265	rs10099100	G	C	3	152	2258	0.019	C	downstream_gene_variant	MODIFIER	SOX7	ENSG00000171056	Transcript	ENST00000304501.2	protein_coding	0	0	0	0	0	0	0	0	0	rs10099100	4503	-1	0	SNV	HGNC	HGNC:18196	YES	1	P1	CCDS5977.1	ENSP00000301921	Q9BT81	0	UPI0000135D0A	0	0	0	0	0	0	chr8:g.10719265G>C	0.251	0.3896
chr8	10811954	rs75946928	G	A	2	152	1838	0.013	A	intron_variant	MODIFIER	PINX1	ENSG00000258724	Transcript	ENST00000554914.1	protein_coding	0	5/5	ENST00000554914.1:c.394+14198C>T	0	0	0	0	0	0	rs75946928	0	-1	0	SNV	EntrezGene	HGNC:30046	YES	2	P1	0	ENSP00000451145	0	A0A0A6YYK5	UPI00017A7531	0	0	0	0	0	0	chr8:g.10811954G>A	0.0683	0.0386
chr8	10821577	rs2409652	C	T	2	152	2242	0.013	T	intron_variant	MODIFIER	PINX1	ENSG00000258724	Transcript	ENST00000554914.1	protein_coding	0	5/5	ENST00000554914.1:c.394+4575G>A	0	0	0	0	0	0	rs2409652	0	-1	0	SNV	EntrezGene	HGNC:30046	YES	2	P1	0	ENSP00000451145	0	A0A0A6YYK5	UPI00017A7531	0	0	0	0	0	0	chr8:g.10821577C>T	0.1985	0.3011
chr8	10900703	rs10107145	A	G	3	152	1870	0.019	G	intron_variant	MODIFIER	XKR6	ENSG00000171044	Transcript	ENST00000416569.2	protein_coding	0	2/2	ENST00000416569.2:c.962-1787T>C	0	0	0	0	0	0	rs10107145	0	-1	0	SNV	HGNC	HGNC:27806	YES	1	P1	CCDS5978.2	ENSP00000416707	Q5GH73	0	UPI00004C7A9D	0	0	0	0	0	0	chr8:g.10900703A>G	0.4547	0.7784
chr8	10906145	rs4326350	C	G	4	152	2473	0.026	G	intron_variant	MODIFIER	XKR6	ENSG00000171044	Transcript	ENST00000416569.2	protein_coding	0	2/2	ENST00000416569.2:c.962-7229G>C	0	0	0	0	0	0	rs4326350	0	-1	0	SNV	HGNC	HGNC:27806	YES	1	P1	CCDS5978.2	ENSP00000416707	Q5GH73	0	UPI00004C7A9D	0	0	0	0	0	0	chr8:g.10906145C>G	0.4046	0.6589
chr8	10908518	rs6997839	T	C	3	152	1671	0.019	C	intron_variant	MODIFIER	XKR6	ENSG00000171044	Transcript	ENST00000416569.2	protein_coding	0	2/2	ENST00000416569.2:c.962-9602A>G	0	0	0	0	0	0	rs6997839	0	-1	0	SNV	HGNC	HGNC:27806	YES	1	P1	CCDS5978.2	ENSP00000416707	Q5GH73	0	UPI00004C7A9D	0	0	0	0	0	0	chr8:g.10908518T>C	0.4141	0.6725
chr8	10980951	rs11779675	G	A	2	152	823	0.013	A	intron_variant	MODIFIER	XKR6	ENSG00000171044	Transcript	ENST00000416569.2	protein_coding	0	1/2	ENST00000416569.2:c.765-56121C>T	0	0	0	0	0	0	rs11779675	0	-1	0	SNV	HGNC	HGNC:27806	YES	1	P1	CCDS5978.2	ENSP00000416707	Q5GH73	0	UPI00004C7A9D	0	0	0	0	0	0	chr8:g.10980951G>A	0.2053	0.1936
chr8	11085766	rs2409691	C	T	3	152	1953	0.019	T	intron_variant	MODIFIER	XKR6	ENSG00000171044	Transcript	ENST00000416569.2	protein_coding	0	1/2	ENST00000416569.2:c.764+114810G>A	0	0	0	0	0	0	rs2409691	0	-1	0	SNV	HGNC	HGNC:27806	YES	1	P1	CCDS5978.2	ENSP00000416707	Q5GH73	0	UPI00004C7A9D	0	0	0	0	0	0	chr8:g.11085766C>T	0.4413	0.7867
[truncated: 1,473 more rows]
[truncated: 108 more columns]
