# Supplementary material for: Whole genome variation in 27 Mexican indigenous populations, demographic and biomedical insights
Source: PLoS One. 2021 Apr 8;16(4):e0249773. doi: 10.1371/journal.pone.0249773 (PMC8031408; doi:10.1371/journal.pone.0249773)
Supplement: S3 Data — (ZIP) [file pone.0249773.s005.zip › SNV/lowfreq/76g.snv.low_freq.miRNA.tsv]

CHROM	POS	ID	REF	ALT	AC	AN	DP	AF_mx	Allele	Consequence	IMPACT	SYMBOL	Gene	Feature_type	Feature	BIOTYPE	EXON	INTRON	HGVSc	HGVSp	cDNA_position	CDS_position	Protein_position	Amino_acids	Codons	Existing_variation	DISTANCE	STRAND	FLAGS	VARIANT_CLASS	SYMBOL_SOURCE	HGNC_ID	CANONICAL	TSL	APPRIS	CCDS	ENSP	SWISSPROT	TREMBL	UNIPARC	SOURCE	GENE_PHENO	SIFT	PolyPhen	DOMAINS	HGVS_OFFSET	HGVSg	AF	AFR_AF
chr1	171101796	rs191927458	C	A	2	152	1723	0.013	A	intron_variant	MODIFIER	FMO3	ENSG00000007933	Transcript	ENST00000367755.9	protein_coding	0	2/8	ENST00000367755.9:c.133-1989C>A	0	0	0	0	0	0	rs191927458	0	1	0	SNV	HGNC	HGNC:3771	YES	1	P1	CCDS1292.1	ENSP00000356729	P31513	A0A024R8Z4	UPI000016A103	0	1	0	0	0	0	chr1:g.171101796C>A	0.0002	0
chr1	224398256	rs7522956	A	C	2	152	1398	0.013	C	intron_variant	MODIFIER	WDR26	ENSG00000162923	Transcript	ENST00000651911.1	protein_coding	0	11/13	ENST00000651911.1:c.1645-30T>G	0	0	0	0	0	0	rs7522956	0	-1	0	SNV	HGNC	HGNC:21208	YES	0	P1	CCDS31037.2	ENSP00000498603	0	0	UPI0000203FB7	0	1	0	0	0	0	chr1:g.224398256A>C	0.2316	0.5091
chr1	248826411	rs555925049	A	C	3	152	2223	0.019	C	upstream_gene_variant	MODIFIER	SH3BP5L	ENSG00000175137	Transcript	ENST00000366472.6	protein_coding	0	0	0	0	0	0	0	0	0	rs555925049	496	-1	0	SNV	HGNC	HGNC:29360	YES	1	P1	CCDS31126.1	ENSP00000355428	Q7L8J4	A0A024R0T2	UPI000003F53A	0	0	0	0	0	0	chr1:g.248826411A>C	0.0002	0
chr2	52702542	rs6726779	T	C	3	152	1508	0.019	C	non_coding_transcript_exon_variant	MODIFIER	MIR4431	ENSG00000264975	Transcript	ENST00000579990.1	miRNA	1/1	0	ENST00000579990.1:n.74A>G	0	74/94	0	0	0	0	rs6726779	0	-1	0	SNV	HGNC	HGNC:41738	YES	0	0	0	0	0	0	0	0	0	0	0	0	0	chr2:g.52702542T>C	0.2841	0.2375
chr2	55988955	rs41291179	A	T	3	152	2280	0.019	T	intron_variant&non_coding_transcript_variant	MODIFIER	AC011306.1	ENSG00000272180	Transcript	ENST00000606639.1	lincRNA	0	1/6	ENST00000606639.1:n.82+36716A>T	0	0	0	0	0	0	rs41291179	0	1	0	SNV	Clone_based_ensembl_gene	0	YES	1	0	0	0	0	0	0	0	0	0	0	0	0	chr2:g.55988955A>T	0.0843	0.2095
chr2	79866558	0	G	A	2	152	1887	0.013	A	intron_variant	MODIFIER	CTNNA2	ENSG00000066032	Transcript	ENST00000402739.8	protein_coding	0	3/17	ENST00000402739.8:c.466-3258G>A	0	0	0	0	0	0	0	0	1	0	SNV	HGNC	HGNC:2510	YES	1	A1	CCDS62944.1	ENSP00000384638	P26232	0	UPI0000D9D4EC	0	1	0	0	0	0	chr2:g.79866558G>A	0	0
chr2	237510947	rs74322818	C	T	4	152	1597	0.026	T	intron_variant	MODIFIER	MLPH	ENSG00000115648	Transcript	ENST00000264605.8	protein_coding	0	3/15	ENST00000264605.8:c.333-42C>T	0	0	0	0	0	0	rs74322818	0	1	0	SNV	HGNC	HGNC:29643	YES	1	P3	CCDS2518.1	ENSP00000264605	Q9BV36	A0A024R492	UPI00000730BF	0	1	0	0	0	0	chr2:g.237510947C>T	0.0208	0.0008
chr2	239943059	rs78832554	G	A	2	152	2627	0.013	A	non_coding_transcript_exon_variant	MODIFIER	MIR4786	ENSG00000264279	Transcript	ENST00000583954.1	miRNA	1/1	0	ENST00000583954.1:n.36C>T	0	36/80	0	0	0	0	rs78832554	0	-1	0	SNV	HGNC	HGNC:41751	YES	0	0	0	0	0	0	0	0	0	0	0	0	0	chr2:g.239943059G>A	0.0124	0.0038
chr3	20137638	rs142342924	G	A	6	152	953	0.038	A	intron_variant	MODIFIER	KAT2B	ENSG00000114166	Transcript	ENST00000263754.5	protein_coding	0	12/17	ENST00000263754.5:c.1860+586G>A	0	0	0	0	0	0	rs142342924	0	1	0	SNV	HGNC	HGNC:8638	YES	1	P1	CCDS2634.1	ENSP00000263754	Q92831	0	UPI00002132DE	0	0	0	0	0	0	chr3:g.20137638G>A	0.1088	0.1074
chr3	60617821	rs112971135	G	A	3	152	863	0.019	A	intron_variant	MODIFIER	FHIT	ENSG00000189283	Transcript	ENST00000492590.6	protein_coding	0	4/9	ENST00000492590.6:c.-17-80842C>T	0	0	0	0	0	0	rs112971135	0	-1	0	SNV	HGNC	HGNC:3701	YES	1	P1	CCDS2894.1	ENSP00000418582	P49789	A0A024R366	UPI000000160B	0	1	0	0	0	0	chr3:g.60617821G>A	0	0
chr3	112112810	rs764669496	T	C	2	152	1066	0.013	C	intron_variant	MODIFIER	C3orf52	ENSG00000114529	Transcript	ENST00000431717.6	protein_coding	0	3/3	ENST00000431717.6:c.397-3832T>C	0	0	0	0	0	0	rs764669496	0	1	0	SNV	HGNC	HGNC:26255	YES	2	A2	CCDS54620.1	ENSP00000399392	Q5BVD1	0	UPI000188445B	0	0	0	0	0	0	chr3:g.112112810T>C	0	0
chr3	114743516	0	C	T	2	152	1989	0.013	T	mature_miRNA_variant	MODIFIER	MIR4796	ENSG00000264623	Transcript	ENST00000580742.3	miRNA	1/1	0	ENST00000580742.3:n.10G>A	0	10/81	0	0	0	0	0	0	-1	0	SNV	HGNC	HGNC:41779	YES	0	0	0	0	0	0	0	0	0	0	0	0	0	chr3:g.114743516C>T	0	0
chr3	121049644	rs139653170	C	T	6	152	2508	0.038	T	intron_variant	MODIFIER	STXBP5L	ENSG00000145087	Transcript	ENST00000273666.10	protein_coding	0	5/27	ENST00000273666.10:c.470+4109C>T	0	0	0	0	0	0	rs139653170	0	1	0	SNV	HGNC	HGNC:30757	YES	1	P3	CCDS43137.1	ENSP00000273666	Q9Y2K9	0	UPI00001C1DEA	0	0	0	0	0	0	chr3:g.121049644C>T	0.0044	0
chr3	125151532	rs11713052	C	G	2	152	2159	0.013	G	intron_variant	MODIFIER	SLC12A8	ENSG00000221955	Transcript	ENST00000393469.8	protein_coding	0	4/12	ENST00000393469.8:c.623-15750G>C	0	0	0	0	0	0	rs11713052	0	-1	0	SNV	HGNC	HGNC:15595	YES	1	P1	CCDS43143.1	ENSP00000377112	A0AV02	0	UPI0004620A0B	0	0	0	0	0	0	chr3:g.125151532C>G	0.0208	0.0431
chr4	8005371	rs770257997	C	T	2	152	1939	0.013	T	intron_variant	MODIFIER	ABLIM2	ENSG00000163995	Transcript	ENST00000447017.7	protein_coding	0	16/20	ENST00000447017.7:c.1618+2688G>A	0	0	0	0	0	0	rs770257997	0	-1	0	SNV	HGNC	HGNC:19195	YES	1	P4	CCDS47014.1	ENSP00000393511	Q6H8Q1	A0A140VK02	UPI00017994EF	0	0	0	0	0	0	chr4:g.8005371C>T	0	0
chr4	11368917	rs752869410	C	T	4	152	1898	0.026	T	non_coding_transcript_exon_variant	MODIFIER	MIR572	ENSG00000207716	Transcript	ENST00000384983.1	miRNA	1/1	0	ENST00000384983.1:n.91C>T	0	91/95	0	0	0	0	rs752869410	0	1	0	SNV	HGNC	HGNC:32828	YES	0	0	0	0	0	0	0	0	0	0	0	0	0	chr4:g.11368917C>T	0	0
chr4	24520218	rs1364690339	G	A	2	152	1613	0.013	A	non_coding_transcript_exon_variant	MODIFIER	MIR573	ENSG00000207697	Transcript	ENST00000384964.1	miRNA	1/1	0	ENST00000384964.1:n.73C>T	0	73/99	0	0	0	0	rs1364690339	0	-1	0	SNV	HGNC	HGNC:32829	YES	0	0	0	0	0	0	0	0	0	0	0	0	0	chr4:g.24520218G>A	0	0
chr4	36426426	rs6841938	G	A	6	152	1770	0.038	A	mature_miRNA_variant	MODIFIER	MIR1255B1	ENSG00000283207	Transcript	ENST00000636325.1	miRNA	1/1	0	ENST00000636325.1:n.3C>T	0	3/63	0	0	0	0	rs6841938	0	-1	0	SNV	HGNC	HGNC:35366	YES	0	0	0	0	0	0	0	0	0	0	0	0	0	chr4:g.36426426G>A	0.0881	0.1982
chr4	47652733	rs1033090563	G	A	2	152	1253	0.013	A	intron_variant	MODIFIER	CORIN	ENSG00000145244	Transcript	ENST00000273857.9	protein_coding	0	13/21	ENST00000273857.9:c.1843+820C>T	0	0	0	0	0	0	rs1033090563	0	-1	0	SNV	HGNC	HGNC:19012	YES	1	P2	CCDS3477.1	ENSP00000273857	Q9Y5Q5	0	UPI0000168657	0	1	0	0	0	0	chr4:g.47652733G>A	0	0
chr4	66276902	rs73239138	G	A	3	152	1968	0.019	A	mature_miRNA_variant	MODIFIER	MIR1269A	ENSG00000221563	Transcript	ENST00000408636.1	miRNA	1/1	0	ENST00000408636.1:n.79G>A	0	79/105	0	0	0	0	rs73239138	0	1	0	SNV	HGNC	HGNC:35337	YES	0	0	0	0	0	0	0	0	0	0	0	0	0	chr4:g.66276902G>A	0.3942	0.7277
chr5	154596016	rs936581	G	A	4	152	1842	0.026	A	non_coding_transcript_exon_variant	MODIFIER	MIR3141	ENSG00000264760	Transcript	ENST00000585290.1	miRNA	1/1	0	ENST00000585290.1:n.57C>T	0	57/61	0	0	0	0	rs936581	0	-1	0	SNV	HGNC	HGNC:38326	YES	0	0	0	0	0	0	0	0	0	0	0	0	0	chr5:g.154596016G>A	0.0919	0.0053
chr5	181222616	rs146528803	G	A	5	152	2029	0.032	A	upstream_gene_variant	MODIFIER	TRIM41	ENSG00000146063	Transcript	ENST00000315073.10	protein_coding	0	0	0	0	0	0	0	0	0	rs146528803	665	1	0	SNV	HGNC	HGNC:19013	YES	1	P1	CCDS4466.1	ENSP00000320869	Q8WV44	0	UPI00001B248B	0	0	0	0	0	0	chr5:g.181222616G>A	0.0136	0.0023
chr6	166997846	rs75823810	C	T	5	152	2321	0.038	T	upstream_gene_variant	MODIFIER	FGFR1OP	ENSG00000213066	Transcript	ENST00000366847.9	protein_coding	0	0	0	0	0	0	0	0	0	rs75823810	1551	1	0	SNV	HGNC	HGNC:17012	YES	1	P4	CCDS5296.1	ENSP00000355812	O95684	0	UPI0000071446	0	1	0	0	0	0	chr6:g.166997846C>T	0	0
chr7	2257525	rs770344577	G	A	2	152	2119	0.013	A	intron_variant	MODIFIER	SNX8	ENSG00000106266	Transcript	ENST00000222990.8	protein_coding	0	8/10	ENST00000222990.8:c.985-11C>T	0	0	0	0	0	0	rs770344577	0	-1	0	SNV	HGNC	HGNC:14972	YES	1	P1	CCDS5331.1	ENSP00000222990	Q9Y5X2	0	UPI0000135B46	0	0	0	0	0	0	chr7:g.2257525G>A	0	0
chr7	29680742	rs2696977	T	C	2	152	1514	0.013	C	intron_variant&non_coding_transcript_variant	MODIFIER	ZNRF2P2	ENSG00000225264	Transcript	ENST00000426767.1	processed_transcript	0	1/1	ENST00000426767.1:n.366+4031A>G	0	0	0	0	0	0	0	0	-1	0	SNV	HGNC	HGNC:42793	YES	3	0	0	0	0	0	0	0	0	0	0	0	0	chr7:g.29680742T>C	0	0
chr7	101159505	rs11983381	A	G	4	152	1501	0.026	G	intron_variant	MODIFIER	AP1S1	ENSG00000106367	Transcript	ENST00000337619.11	protein_coding	0	4/4	ENST00000337619.11:c.429+309A>G	0	0	0	0	0	0	rs11983381	0	1	0	SNV	HGNC	HGNC:559	YES	1	P2	CCDS47669.1	ENSP00000336666	P61966	A0A024QYT6	UPI0000027F3C	0	1	0	0	0	0	chr7:g.101159505A>G	0.126	0.0484
chr9	137838511	rs116636751	C	T	2	152	1913	0.013	T	downstream_gene_variant	MODIFIER	EHMT1	ENSG00000181090	Transcript	ENST00000460843.6	protein_coding	0	0	0	0	0	0	0	0	0	rs116636751	2384	1	0	SNV	HGNC	HGNC:24650	YES	5	P2	CCDS7050.2	ENSP00000417980	Q9H9B1	0	UPI000194EC2D	0	1	0	0	0	0	chr9:g.137838511C>T	0.0046	0
chr10	12578764	rs7912031	T	G	3	152	1844	0.019	G	intron_variant	MODIFIER	CAMK1D	ENSG00000183049	Transcript	ENST00000619168.4	protein_coding	0	2/10	ENST00000619168.4:c.224+25408T>G	0	0	0	0	0	0	rs7912031	0	1	0	SNV	HGNC	HGNC:19341	YES	1	P1	CCDS7091.1	ENSP00000478874	Q8IU85	0	UPI000003CA33	0	0	0	0	0	0	chr10:g.12578764T>G	0.0477	0.1172
chr10	89063382	rs72810954	G	A	3	150	430	0.019	A	mature_miRNA_variant	MODIFIER	MIR4679-2	ENSG00000265375	Transcript	ENST00000578358.1	miRNA	1/1	0	ENST00000578358.1:n.30C>T	0	30/77	0	0	0	0	rs72810954	0	-1	0	SNV	HGNC	HGNC:41890	YES	0	0	0	0	0	0	0	0	0	0	0	0	0	chr10:g.89063382G>A	0.0168	0
chr10	104268396	rs45596840	G	A	6	152	2040	0.038	A	upstream_gene_variant	MODIFIER	GSTO2	ENSG00000065621	Transcript	ENST00000338595.7	protein_coding	0	0	0	0	0	0	0	0	0	rs45596840	788	1	0	SNV	HGNC	HGNC:23064	YES	1	P1	CCDS7556.1	ENSP00000345023	Q9H4Y5	0	UPI000004D293	0	0	0	0	0	0	chr10:g.104268396G>A	0.1779	0.0703
chr11	10508275	rs7350542	A	G	5	152	2423	0.032	G	downstream_gene_variant	MODIFIER	RNF141	ENSG00000110315	Transcript	ENST00000265981.7	protein_coding	0	0	0	0	0	0	0	0	0	0	3398	-1	0	SNV	HGNC	HGNC:21159	YES	1	P1	CCDS7803.1	ENSP00000265981	Q8WVD5	0	UPI000006DA5A	0	0	0	0	0	0	chr11:g.10508275A>G	0	0
chr11	126988496	rs670637	A	G	2	152	1828	0.013	G	intron_variant	MODIFIER	KIRREL3	ENSG00000149571	Transcript	ENST00000525144.7	protein_coding	0	1/16	ENST00000525144.7:c.55+11959T>C	0	0	0	0	0	0	rs670637	0	-1	0	SNV	HGNC	HGNC:23204	YES	1	P3	CCDS53723.1	ENSP00000435466	Q8IZU9	0	UPI00000740A0	0	1	0	0	0	0	chr11:g.126988496A>G	0.1893	0.2965
chr11	126988510	rs634171	A	T	2	152	1837	0.013	T	intron_variant	MODIFIER	KIRREL3	ENSG00000149571	Transcript	ENST00000525144.7	protein_coding	0	1/16	ENST00000525144.7:c.55+11945T>A	0	0	0	0	0	0	rs634171	0	-1	0	SNV	HGNC	HGNC:23204	YES	1	P3	CCDS53723.1	ENSP00000435466	Q8IZU9	0	UPI00000740A0	0	1	0	0	0	0	chr11:g.126988510A>T	0.1893	0.2965
chr12	66023713	rs10878362	C	A	7	152	1438	0.045	A	downstream_gene_variant	MODIFIER	LINC02425	ENSG00000256259	Transcript	ENST00000536217.1	lincRNA	0	0	0	0	0	0	0	0	0	rs10878362	4012	-1	0	SNV	HGNC	HGNC:53356	YES	3	0	0	0	0	0	0	0	0	0	0	0	0	chr12:g.66023713C>A	0.2398	0.2458
chr12	111799852	rs756069092	G	A	3	152	2243	0.019	A	intron_variant	MODIFIER	ALDH2	ENSG00000111275	Transcript	ENST00000261733.7	protein_coding	0	10/12	ENST00000261733.7:c.1249-54G>A	0	0	0	0	0	0	rs756069092	0	1	0	SNV	HGNC	HGNC:404	YES	1	P1	CCDS9155.1	ENSP00000261733	P05091	A0A384NPN7	UPI0000129293	0	1	0	0	0	0	chr12:g.111799852G>A	0	0
chr14	101054719	rs774006303	G	A	2	152	2330	0.013	A	downstream_gene_variant	MODIFIER	MIR381HG	ENSG00000258861	Transcript	ENST00000553692.1	lincRNA	0	0	0	0	0	0	0	0	0	rs774006303	2924	1	0	SNV	HGNC	HGNC:20136	YES	3	0	0	0	0	0	0	0	0	0	0	0	0	chr14:g.101054719G>A	0	0
chr14	101056252	rs75330474	C	T	2	152	2299	0.013	T	downstream_gene_variant	MODIFIER	MIR381HG	ENSG00000258861	Transcript	ENST00000553692.1	lincRNA	0	0	0	0	0	0	0	0	0	rs75330474	4457	1	0	SNV	HGNC	HGNC:20136	YES	3	0	0	0	0	0	0	0	0	0	0	0	0	chr14:g.101056252C>T	0.0357	0.0643
chr14	101065517	rs61992671	A	G	3	152	1911	0.019	G	upstream_gene_variant	MODIFIER	MEG9	ENSG00000223403	Transcript	ENST00000429368.1	lincRNA	0	0	0	0	0	0	0	0	0	rs61992671&CR148565	4394	1	0	SNV	HGNC	HGNC:43874	YES	2	0	0	0	0	0	0	0	0	0	0	0	0	chr14:g.101065517A>G	0.1891	0.0189
chr14	101065520	rs139967426	C	T	4	152	1907	0.026	T	upstream_gene_variant	MODIFIER	MEG9	ENSG00000223403	Transcript	ENST00000429368.1	lincRNA	0	0	0	0	0	0	0	0	0	rs139967426	4391	1	0	SNV	HGNC	HGNC:43874	YES	2	0	0	0	0	0	0	0	0	0	0	0	0	chr14:g.101065520C>T	0.0024	0
chr15	70079438	rs78212770	C	G	4	152	1141	0.026	G	intron_variant	MODIFIER	TLE3	ENSG00000140332	Transcript	ENST00000558939.5	protein_coding	0	4/19	ENST00000558939.5:c.235-3280G>C	0	0	0	0	0	0	rs78212770	0	-1	0	SNV	HGNC	HGNC:11839	YES	1	P4	CCDS45293.1	ENSP00000452871	Q04726	0	UPI000013703A	0	0	0	0	0	0	chr15:g.70079438C>G	0.0607	0
chr15	74788737	rs2168518	G	A	4	152	2318	0.026	A	intron_variant	MODIFIER	CSK	ENSG00000103653	Transcript	ENST00000220003.13	protein_coding	0	1/12	ENST00000220003.13:c.-66+6017G>A	0	0	0	0	0	0	rs2168518&CR1412284	0	1	0	SNV	HGNC	HGNC:2444	YES	1	P1	CCDS10269.1	ENSP00000220003	P41240	B2R6Q4	UPI0000128541	0	0	0	0	0	0	chr15:g.74788737G>A	0.2446	0.0265
chr15	85380626	rs978476039	C	G	2	152	1614	0.013	G	upstream_gene_variant	MODIFIER	AKAP13	ENSG00000170776	Transcript	ENST00000361243.6	protein_coding	0	0	0	0	0	0	0	0	0	rs978476039	103	1	0	SNV	HGNC	HGNC:371	YES	1	P4	CCDS32320.1	ENSP00000354718	Q12802	0	UPI00001A8BEB	0	0	0	0	0	0	chr15:g.85380626C>G	0	0
chr16	5632541	rs990367988	C	T	4	152	2158	0.026	T	mature_miRNA_variant	MODIFIER	MIR8065	ENSG00000273648	Transcript	ENST00000620577.1	miRNA	1/1	0	ENST00000620577.1:n.75C>T	0	75/100	0	0	0	0	rs990367988	0	1	0	SNV	HGNC	HGNC:49959	YES	0	0	0	0	0	0	0	0	0	0	0	0	0	chr16:g.5632541C>T	0	0
chr16	87853954	rs77250474	G	A	7	152	1809	0.051	A	intron_variant	MODIFIER	SLC7A5	ENSG00000103257	Transcript	ENST00000261622.5	protein_coding	0	1/9	ENST00000261622.5:c.539-2105C>T	0	0	0	0	0	0	rs77250474	0	-1	0	SNV	HGNC	HGNC:11063	YES	1	P1	CCDS10964.1	ENSP00000261622	Q01650	0	UPI000000D9ED	0	0	0	0	0	0	chr16:g.87853954G>A	0.2372	0.3941
chr17	79707188	rs74000104	G	A	3	152	1996	0.019	A	upstream_gene_variant	MODIFIER	LINC02078	ENSG00000267719	Transcript	ENST00000592718.1	lincRNA	0	0	0	0	0	0	0	0	0	rs74000104	78	1	0	SNV	HGNC	HGNC:52926	YES	2	0	0	0	0	0	0	0	0	0	0	0	0	chr17:g.79707188G>A	0.0315	0.0635
chr17	80098877	rs111756476	A	T	2	152	820	0.013	T	upstream_gene_variant	MODIFIER	GAA	ENSG00000171298	Transcript	ENST00000302262.8	protein_coding	0	0	0	0	0	0	0	0	0	rs111756476	2704	1	0	SNV	HGNC	HGNC:4065	YES	1	P1	CCDS32760.1	ENSP00000305692	P10253	0	UPI00000744FF	0	1	0	0	0	0	chr17:g.80098877A>T	0.0545	0.0166
chr19	10038360	rs202101735	G	A	2	152	2490	0.013	A	mature_miRNA_variant	MODIFIER	MIR5589	ENSG00000266204	Transcript	ENST00000579442.1	miRNA	1/1	0	ENST00000579442.1:n.7G>A	0	7/60	0	0	0	0	rs202101735	0	1	0	SNV	HGNC	HGNC:43514	YES	0	0	0	0	0	0	0	0	0	0	0	0	0	chr19:g.10038360G>A	0.0028	0
chr19	46018932	rs573103267	G	A	2	152	2152	0.013	A	downstream_gene_variant	MODIFIER	PGLYRP1	ENSG00000008438	Transcript	ENST00000008938.5	protein_coding	0	0	0	0	0	0	0	0	0	rs573103267	221	-1	0	SNV	HGNC	HGNC:8904	YES	1	P1	CCDS12680.1	ENSP00000008938	O75594	0	UPI0000131870	0	0	0	0	0	0	chr19:g.46018932G>A	0.0002	0.0008
chr19	52222085	rs10412196	T	C	6	152	2427	0.051	C	intron_variant	MODIFIER	PPP2R1A	ENSG00000105568	Transcript	ENST00000322088.11	protein_coding	0	12/14	ENST00000322088.11:c.1519-14T>C	0	0	0	0	0	0	rs10412196	0	1	0	SNV	HGNC	HGNC:9302	YES	1	P1	CCDS12849.1	ENSP00000324804	P30153	A8K7B7	UPI000006EB9C	0	1	0	0	0	0	chr19:g.52222085T>C	0.1526	0.3185
chr19	53736930	rs151073675	T	A	3	152	2389	0.019	A	non_coding_transcript_exon_variant	MODIFIER	MIR516B1	ENSG00000207946	Transcript	ENST00000385211.3	miRNA	1/1	0	ENST00000385211.3:n.86T>A	0	86/90	0	0	0	0	rs151073675	0	1	0	SNV	HGNC	HGNC:32122	YES	0	0	0	0	0	0	0	0	0	0	0	0	0	chr19:g.53736930T>A	0.0074	0
chr20	34990448	rs3746444	A	G	2	152	1926	0.013	G	intron_variant	MODIFIER	MYH7B	ENSG00000078814	Transcript	ENST00000262873.11	protein_coding	0	20/42	ENST00000262873.11:c.2103+138A>G	0	0	0	0	0	0	rs3746444&CR090688	0	1	0	SNV	HGNC	HGNC:15906	YES	1	P1	CCDS42869.1	ENSP00000262873	A7E2Y1	0	UPI000046D367	0	1	0	0	0	0	chr20:g.34990448A>G	0.1835	0.1694
chrX	50014606	rs781862846	C	G	2	152	1790	0.013	G	intron_variant	MODIFIER	CLCN5	ENSG00000171365	Transcript	ENST00000376088.7	protein_coding	0	3/14	ENST00000376088.7:c.17-27710C>G	0	0	0	0	0	0	rs781862846	0	1	0	SNV	HGNC	HGNC:2023	YES	2	A1	CCDS48115.1	ENSP00000365256	P51795	0	UPI0000212052	0	1	0	0	0	0	chrX:g.50014606C>G	0.0003	0
chrX	145994784	rs5965660	T	G	2	152	1962	0.013	G	non_coding_transcript_exon_variant	MODIFIER	MIR888	ENSG00000216005	Transcript	ENST00000401186.1	miRNA	1/1	0	ENST00000401186.1:n.77A>C	0	77/77	0	0	0	0	rs5965660	0	-1	0	SNV	HGNC	HGNC:33648	YES	0	0	0	0	0	0	0	0	0	0	0	0	0	chrX:g.145994784T>G	0.1073	0.0489
chrX	145994848	rs782347594	G	A	2	152	2015	0.013	A	mature_miRNA_variant	MODIFIER	MIR888	ENSG00000216005	Transcript	ENST00000401186.1	miRNA	1/1	0	ENST00000401186.1:n.13C>T	0	13/77	0	0	0	0	rs782347594	0	-1	0	SNV	HGNC	HGNC:33648	YES	0	0	0	0	0	0	0	0	0	0	0	0	0	chrX:g.145994848G>A	0	0
[truncated: 108 more columns]
