# Supplementary material for: Whole genome variation in 27 Mexican indigenous populations, demographic and biomedical insights
Source: PLoS One. 2021 Apr 8;16(4):e0249773. doi: 10.1371/journal.pone.0249773 (PMC8031408; doi:10.1371/journal.pone.0249773)
Supplement: S3 Data — (ZIP) [file pone.0249773.s005.zip › SNV/lowfreq/76g.snv.low_freq.OMIM.tsv]

CHROM	POS	ID	REF	ALT	AC	AN	DP	AF_mx	Allele	Consequence	IMPACT	SYMBOL	Gene	Feature_type	Feature	BIOTYPE	EXON	INTRON	HGVSc	HGVSp	cDNA_position	CDS_position	Protein_position	Amino_acids	Codons	Existing_variation	DISTANCE	STRAND	FLAGS	VARIANT_CLASS	SYMBOL_SOURCE	HGNC_ID	CANONICAL	TSL	APPRIS	CCDS	ENSP	SWISSPROT	TREMBL	UNIPARC	SOURCE	GENE_PHENO	SIFT	PolyPhen	DOMAINS	HGVS_OFFSET	HGVSg	AF	AFR_AF
chr1	1046519	rs144781935	G	A	4	152	1390	0.026	A	missense_variant	MODERATE	AGRN	ENSG00000188157	Transcript	ENST00000379370.7	protein_coding	18/36	0	ENST00000379370.7:c.3034G>A	ENSP00000368678.2:p.Ala1012Thr	3087/7326	3034/6138	1012/2045	A/T	Gca/Aca	rs144781935	0	1	0	SNV	HGNC	HGNC:329	YES	1	P1	CCDS30551.1	ENSP00000368678	O00468	0	UPI00001D7C8B	0	1	tolerated	benign	hmmpanther:PTHR10574:SF288&hmmpanther:PTHR10574&MobiDB_lite:mobidb-lite&MobiDB_lite:mobidb-lite	0	chr1:g.1046519G>A	0.0002	0
chr1	1232416	rs190796582	C	T	2	152	1451	0.026	T	upstream_gene_variant	MODIFIER	SDF4	ENSG00000078808	Transcript	ENST00000360001.10	protein_coding	0	0	0	0	0	0	0	0	0	rs190796582	415	-1	0	SNV	HGNC	HGNC:24188	YES	1	P1	CCDS30553.1	ENSP00000353094	Q9BRK5	A0A024R084	UPI0000127156	0	0	0	0	0	0	chr1:g.1232416C>T	0.1615	0.289
chr1	2030027	rs28398772	C	T	3	152	2095	0.019	T	synonymous_variant	LOW	GABRD	ENSG00000187730	Transcript	ENST00000378585.7	protein_coding	9/9	0	ENST00000378585.7:c.1104C>T	ENSP00000367848.4:p.Ala368%3D	1183/1914	1104/1359	368/452	A	gcC/gcT	rs28398772	0	1	0	SNV	HGNC	HGNC:4084	YES	1	P2	CCDS36.1	ENSP00000367848	O14764	0	UPI0000070D0A	0	1	0	0	Prints_domain:PR01722&hmmpanther:PTHR18945&hmmpanther:PTHR18945:SF34&Superfamily_domains:SSF90112	0	chr1:g.2030027C>T	0.0391	0.0008
chr1	2408773	rs1143016	G	A	2	152	2217	0.013	A	downstream_gene_variant	MODIFIER	RER1	ENSG00000157916	Transcript	ENST00000605895.6	protein_coding	0	0	0	0	0	0	0	0	0	rs1143016	3337	1	0	SNV	HGNC	HGNC:30309	YES	1	P1	CCDS41232.1	ENSP00000475168	O15258	Q5T094	UPI0000000C69	0	0	0	0	0	0	chr1:g.2408773G>A	0.02	0.0053
chr1	3411763	rs554705536	G	T	4	152	1583	0.026	T	missense_variant	MODERATE	PRDM16	ENSG00000142611	Transcript	ENST00000270722.10	protein_coding	9/17	0	ENST00000270722.10:c.1566G>T	ENSP00000270722.5:p.Leu522Phe	1623/8698	1566/3831	522/1276	L/F	ttG/ttT	rs554705536	0	1	0	SNV	HGNC	HGNC:14000	YES	1	P3	CCDS41236.2	ENSP00000270722	Q9HAZ2	0	UPI0000458A29	0	1	deleterious	probably_damaging	hmmpanther:PTHR24393&hmmpanther:PTHR24393:SF5&Low_complexity_(Seg):seg	0	chr1:g.3411763G>T	0.0008	0
chr1	10377948	rs2847347	A	T	2	152	868	0.013	T	downstream_gene_variant	MODIFIER	KIF1B	ENSG00000054523	Transcript	ENST00000263934.10	protein_coding	0	0	0	0	0	0	0	0	0	rs2847347	11	1	0	SNV	HGNC	HGNC:16636	YES	1	0	CCDS111.1	ENSP00000263934	O60333	0	UPI000013EE7E	0	1	0	0	0	0	chr1:g.10377948A>T	0.0182	0.003
chr1	11027215	rs144471433	T	G	2	152	2193	0.013	G	missense_variant	MODERATE	MASP2	ENSG00000009724	Transcript	ENST00000400897.7	protein_coding	11/11	0	ENST00000400897.7:c.1731A>C	ENSP00000383690.3:p.Gln577His	1747/2439	1731/2061	577/686	Q/H	caA/caC	rs144471433	0	-1	0	SNV	HGNC	HGNC:6902	YES	1	P1	CCDS123.1	ENSP00000383690	O00187	0	UPI0000161FB9	0	1	tolerated	benign	PDB-ENSP_mappings:1q3x.A&PDB-ENSP_mappings:1q3x.B&PDB-ENSP_mappings:1zjk.A&Gene3D:2.40.10.10&Gene3D:2.40.10.10&PDB-ENSP_mappings:3tvj.B&PDB-ENSP_mappings:4fxg.H&PDB-ENSP_mappings:4fxg.J&PDB-ENSP_mappings:5jpm.H&PDB-ENSP_mappings:5jpm.J&Pfam_domain:PF00089&PIRSF_domain:PIRSF001155&PROSITE_profiles:PS50240&hmmpanther:PTHR24255&hmmpanther:PTHR24255:SF10&SMART_domains:SM00020&Superfamily_domains:SSF5…	0	chr1:g.11027215T>G	0.0072	0
chr1	11030840	rs2273346	A	G	3	152	2144	0.019	G	missense_variant	MODERATE	MASP2	ENSG00000009724	Transcript	ENST00000400897.7	protein_coding	9/11	0	ENST00000400897.7:c.1130T>C	ENSP00000383690.3:p.Val377Ala	1146/2439	1130/2061	377/686	V/A	gTg/gCg	rs2273346&CM073193	0	-1	0	SNV	HGNC	HGNC:6902	YES	1	P1	CCDS123.1	ENSP00000383690	O00187	0	UPI0000161FB9	0	1	deleterious	benign	PDB-ENSP_mappings:1q3x.A&PDB-ENSP_mappings:1q3x.B&PDB-ENSP_mappings:1zjk.A&Gene3D:2.10.70.10&PDB-ENSP_mappings:3tvj.A&PDB-ENSP_mappings:4fxg.G&PDB-ENSP_mappings:4fxg.I&PDB-ENSP_mappings:5jpm.G&PDB-ENSP_mappings:5jpm.I&Pfam_domain:PF00084&PIRSF_domain:PIRSF001155&PROSITE_profiles:PS50923&hmmpanther:PTHR24255&hmmpanther:PTHR24255:SF10&SMART_domains:SM00032&Superfamily_domains:SSF57535&Conserved_Dom…	0	chr1:g.11030840A>G	0.1184	0.171
chr1	11287435	rs17036631	C	T	3	152	2286	0.019	T	3_prime_UTR_variant	MODIFIER	UBIAD1	ENSG00000120942	Transcript	ENST00000376810.5	protein_coding	2/2	0	ENST00000376810.5:c.*1304C>T	0	2647/3646	0	0	0	0	rs17036631	0	1	0	SNV	HGNC	HGNC:30791	YES	1	P1	CCDS129.1	ENSP00000366006	Q9Y5Z9	0	UPI0000073E35	0	1	0	0	0	0	chr1:g.11287435C>T	0.1296	0.236
chr1	11794839	rs2066462	G	A	7	152	1917	0.045	A	synonymous_variant	LOW	MTHFR	ENSG00000177000	Transcript	ENST00000376585.6	protein_coding	8/13	0	ENST00000376585.6:c.1179C>T	ENSP00000365770.1:p.Ser393%3D	2231/8094	1179/2094	393/697	S	agC/agT	rs2066462	0	-1	0	SNV	HGNC	HGNC:7436	YES	5	A2	CCDS81262.1	ENSP00000365770	P42898	0	UPI00004206A1	0	1	0	0	hmmpanther:PTHR21091&hmmpanther:PTHR21091:SF31	0	chr1:g.11794839G>A	0.1034	0.0772
chr1	11952720	rs201888323	G	C	2	152	1995	0.013	C	missense_variant	MODERATE	PLOD1	ENSG00000083444	Transcript	ENST00000196061.5	protein_coding	5/19	0	ENST00000196061.5:c.564G>C	ENSP00000196061.4:p.Leu188Phe	627/2976	564/2184	188/727	L/F	ttG/ttC	rs201888323	0	1	0	SNV	HGNC	HGNC:9081	YES	1	P1	CCDS142.1	ENSP00000196061	Q02809	A0A024R4H0	UPI000013C611	0	1	deleterious	benign	hmmpanther:PTHR10730:SF5&hmmpanther:PTHR10730	0	chr1:g.11952720G>C	0.002	0
chr1	15442501	rs41307798	C	T	4	152	1964	0.026	T	synonymous_variant	LOW	CTRC	ENSG00000162438	Transcript	ENST00000375949.4	protein_coding	4/8	0	ENST00000375949.4:c.285C>T	ENSP00000365116.4:p.Asp95%3D	311/898	285/807	95/268	D	gaC/gaT	rs41307798	0	1	0	SNV	HGNC	HGNC:2523	YES	1	P1	CCDS156.1	ENSP00000365116	Q99895	0	UPI0000000C11	0	1	0	0	Conserved_Domains:cd00190&Gene3D:2.40.10.10&Pfam_domain:PF00089&Gene3D:2.40.10.10&SMART_domains:SM00020&Superfamily_domains:SSF50494&PROSITE_profiles:PS50240&hmmpanther:PTHR24250:SF35&hmmpanther:PTHR24250&PDB-ENSP_mappings:4h4f.A	0	chr1:g.15442501C>T	0.0329	0.003
chr1	16015651	rs530970423	T	C	2	152	1947	0.013	C	missense_variant	MODERATE	HSPB7	ENSG00000173641	Transcript	ENST00000375718.4	protein_coding	4/4	0	ENST00000375718.4:c.667A>G	ENSP00000364870.4:p.Thr223Ala	792/2415	667/738	223/245	T/A	Act/Gct	rs530970423	0	-1	0	SNV	HGNC	HGNC:5249	YES	2	0	CCDS85934.1	ENSP00000364870	0	Q8N241	UPI000006FFC8	0	0	deleterious	possibly_damaging	Gene3D:2.60.40.790&Pfam_domain:PF00011&Prints_domain:PR00299&PROSITE_profiles:PS01031&hmmpanther:PTHR11527&hmmpanther:PTHR11527:SF21&Superfamily_domains:SSF49764&Conserved_Domains:cd06479	0	chr1:g.16015651T>C	0	0
chr1	17005570	rs199706883	G	A	4	152	2007	0.026	A	intron_variant	MODIFIER	ATP13A2	ENSG00000159363	Transcript	ENST00000326735.13	protein_coding	0	2/28	ENST00000326735.13:c.106-14C>T	0	0	0	0	0	0	rs199706883	0	-1	0	SNV	HGNC	HGNC:30213	YES	1	P3	CCDS175.1	ENSP00000327214	Q9NQ11	0	UPI0000049724	0	1	0	0	0	0	chr1:g.17005570G>A	0.0004	0.0008
chr1	21830977	rs77527456	C	T	4	152	2026	0.026	T	splice_region_variant&intron_variant	LOW	HSPG2	ENSG00000142798	Transcript	ENST00000374695.8	protein_coding	0	85/96	ENST00000374695.8:c.11671+5G>A	0	0	0	0	0	0	rs77527456	0	-1	0	SNV	HGNC	HGNC:5273	YES	1	P1	CCDS30625.1	ENSP00000363827	P98160	0	UPI0000212778	0	1	0	0	0	0	chr1:g.21830977C>T	0.0034	0
chr1	21874969	rs2228348	G	A	2	152	2103	0.013	A	synonymous_variant	LOW	HSPG2	ENSG00000142798	Transcript	ENST00000374695.8	protein_coding	26/97	0	ENST00000374695.8:c.3336C>T	ENSP00000363827.3:p.Pro1112%3D	3429/14341	3336/13176	1112/4391	P	ccC/ccT	rs2228348	0	-1	0	SNV	HGNC	HGNC:5273	YES	1	P1	CCDS30625.1	ENSP00000363827	P98160	0	UPI0000212778	0	1	0	0	Gene3D:2.170.300.10&Pfam_domain:PF00052&SMART_domains:SM00281&PROSITE_profiles:PS51115&hmmpanther:PTHR10574&hmmpanther:PTHR10574:SF273	0	chr1:g.21874969G>A	0.0028	0.0091
chr1	45329371	rs3219496	G	T	6	152	2299	0.038	T	downstream_gene_variant	MODIFIER	HPDL	ENSG00000186603	Transcript	ENST00000334815.4	protein_coding	0	0	0	0	0	0	0	0	0	rs3219496	838	1	0	SNV	HGNC	HGNC:28242	YES	0	P1	CCDS519.1	ENSP00000335060	Q96IR7	0	UPI000004E83B	0	0	0	0	0	0	chr1:g.45329371G>T	0.002	0
chr1	45509214	rs201025783	G	T	5	152	1619	0.032	T	stop_lost	HIGH	MMACHC	ENSG00000132763	Transcript	ENST00000401061.9	protein_coding	4/4	0	ENST00000401061.9:c.848G>T	ENSP00000383840.4:p.Ter283LeuextTer14	881/5049	848/849	283/282	*/L	tGa/tTa	rs201025783	0	1	0	SNV	HGNC	HGNC:24525	YES	2	P1	CCDS41324.1	ENSP00000383840	Q9Y4U1	0	UPI00001C1D6D	0	1	0	0	0	0	chr1:g.45509214G>T	0	0
chr1	46192423	rs146097254	G	A	4	152	2379	0.026	A	missense_variant	MODERATE	POMGNT1	ENSG00000085998	Transcript	ENST00000371992.1	protein_coding	16/23	0	ENST00000371992.1:c.1298C>T	ENSP00000361060.1:p.Thr433Met	1949/2934	1298/2247	433/748	T/M	aCg/aTg	rs146097254&COSM3785301&COSM3785302	0	-1	0	SNV	HGNC	HGNC:19139	YES	2	0	CCDS57995.1	ENSP00000361060	Q8WZA1	0	UPI0000458AF4	0	1	0	probably_damaging	Gene3D:3.90.550.10&Pfam_domain:PF03071&hmmpanther:PTHR10468&hmmpanther:PTHR10468:SF4&Superfamily_domains:SSF53448&Conserved_Domains:cd02514	0	chr1:g.46192423G>A	0.0026	0.0015
chr1	47260415	rs13376679	T	C	2	152	1009	0.013	C	missense_variant	MODERATE	STIL	ENSG00000123473	Transcript	ENST00000371877.7	protein_coding	16/17	0	ENST00000371877.7:c.2954A>G	ENSP00000360944.3:p.His985Arg	3102/5009	2954/3867	985/1288	H/R	cAt/cGt	rs13376679	0	-1	0	SNV	HGNC	HGNC:10879	YES	1	A2	CCDS41329.1	ENSP00000360944	Q15468	0	UPI00002042D5	0	1	tolerated	benign	hmmpanther:PTHR15128	0	chr1:g.47260415T>C	0.1783	0.1831
chr1	53213557	rs1799822	A	G	3	152	2351	0.019	G	missense_variant	MODERATE	CPT2	ENSG00000157184	Transcript	ENST00000371486.4	protein_coding	5/5	0	ENST00000371486.4:c.1939A>G	ENSP00000360541.3:p.Met647Val	2059/2699	1939/1977	647/658	M/V	Atg/Gtg	rs1799822	0	1	0	SNV	HGNC	HGNC:2330	YES	1	P1	CCDS575.1	ENSP00000360541	P23786	A0A140VK13	UPI0000128303	0	1	deleterious	benign	Pfam_domain:PF00755&hmmpanther:PTHR22589&hmmpanther:PTHR22589:SF51&Superfamily_domains:SSF52777	0	chr1:g.53213557A>G	0.1004	0.0227
chr1	55008589	rs33938617	G	A	2	152	2385	0.013	A	synonymous_variant	LOW	BSND	ENSG00000162399	Transcript	ENST00000371265.6	protein_coding	4/4	0	ENST00000371265.6:c.924G>A	ENSP00000360312.4:p.Pro308%3D	1918/10501	924/963	308/320	P	ccG/ccA	rs33938617	0	1	0	SNV	HGNC	HGNC:16512	YES	1	P1	CCDS602.1	ENSP00000360312	Q8WZ55	Q5VU50	UPI000006DC8D	0	1	0	0	blastprodom:PD968187&hmmpanther:PTHR28399&MobiDB_lite:mobidb-lite	0	chr1:g.55008589G>A	0.116	0.211
chr1	55039551	rs72658888	G	A	2	152	1924	0.013	A	5_prime_UTR_variant	MODIFIER	PCSK9	ENSG00000169174	Transcript	ENST00000302118.5	protein_coding	1/12	0	ENST00000302118.5:c.-287G>A	0	4/3637	0	0	0	0	rs72658888	0	1	0	SNV	HGNC	HGNC:20001	YES	1	P1	CCDS603.1	ENSP00000303208	Q8NBP7	0	UPI00001615E1	0	1	0	0	0	0	chr1:g.55039551G>A	0.0052	0.0008
chr1	55039774	rs45448095	C	T	3	152	2091	0.019	T	5_prime_UTR_variant	MODIFIER	PCSK9	ENSG00000169174	Transcript	ENST00000302118.5	protein_coding	1/12	0	ENST00000302118.5:c.-64C>T	0	227/3637	0	0	0	0	rs45448095	0	1	0	SNV	HGNC	HGNC:20001	YES	1	P1	CCDS603.1	ENSP00000303208	Q8NBP7	0	UPI00001615E1	0	1	0	0	0	0	chr1:g.55039774C>T	0.0938	0.0068
chr1	55039995	rs11583680	C	T	2	152	1987	0.013	T	missense_variant	MODERATE	PCSK9	ENSG00000169174	Transcript	ENST00000302118.5	protein_coding	1/12	0	ENST00000302118.5:c.158C>T	ENSP00000303208.5:p.Ala53Val	448/3637	158/2079	53/692	A/V	gCc/gTc	rs11583680&CM102603	0	1	0	SNV	HGNC	HGNC:20001	YES	1	P1	CCDS603.1	ENSP00000303208	Q8NBP7	0	UPI00001615E1	0	1	tolerated_low_confidence	benign	PDB-ENSP_mappings:2p4e.A&PDB-ENSP_mappings:2p4e.P&PDB-ENSP_mappings:2pmw.A&PDB-ENSP_mappings:2qtw.A&PDB-ENSP_mappings:2w2m.P&PDB-ENSP_mappings:2w2n.P&PDB-ENSP_mappings:2w2o.P&PDB-ENSP_mappings:2w2p.P&PDB-ENSP_mappings:2w2q.P&PDB-ENSP_mappings:2xtj.P&PDB-ENSP_mappings:3bps.P&PDB-ENSP_mappings:3gcw.P&PDB-ENSP_mappings:3gcx.P&PDB-ENSP_mappings:3h42.A&PDB-ENSP_mappings:3m0c.A&PDB-ENSP_mappings:3sqo.P…	0	chr1:g.55039995C>T	0.0913	0.0068
chr1	55040253	rs11583723	C	T	3	152	1641	0.019	T	intron_variant	MODIFIER	PCSK9	ENSG00000169174	Transcript	ENST00000302118.5	protein_coding	0	1/11	ENST00000302118.5:c.207+209C>T	0	0	0	0	0	0	rs11583723	0	1	0	SNV	HGNC	HGNC:20001	YES	1	P1	CCDS603.1	ENSP00000303208	Q8NBP7	0	UPI00001615E1	0	1	0	0	0	0	chr1:g.55040253C>T	0.0935	0.0068
chr1	62510677	rs17123688	T	C	4	152	948	0.032	C	splice_region_variant&intron_variant	LOW	DOCK7	ENSG00000116641	Transcript	ENST00000251157.10	protein_coding	0	33/49	ENST00000251157.10:c.4256-4A>G	0	0	0	0	0	0	rs17123688	0	-1	0	SNV	HGNC	HGNC:19190	YES	5	A2	CCDS81338.1	ENSP00000251157	Q96N67	0	UPI0000EADF24	0	1	0	0	0	0	chr1:g.62510677T>C	0.0555	0.1248
chr1	65601426	rs1805134	T	C	6	152	1546	0.038	C	synonymous_variant	LOW	LEPR	ENSG00000116678	Transcript	ENST00000349533.10	protein_coding	9/20	0	ENST00000349533.10:c.1029T>C	ENSP00000330393.6:p.Ser343%3D	1214/8227	1029/3498	343/1165	S	agT/agC	rs1805134&CM030473	0	1	0	SNV	HGNC	HGNC:6554	YES	1	P3	CCDS631.1	ENSP00000330393	P48357	0	UPI000014C37B	0	1	0	0	PROSITE_profiles:PS50835&hmmpanther:PTHR23036:SF109&hmmpanther:PTHR23036&Pfam_domain:PF06328	0	chr1:g.65601426T>C	0.254	0.382
chr1	70439671	rs45615634	G	A	2	152	907	0.013	A	downstream_gene_variant	MODIFIER	CTH	ENSG00000116761	Transcript	ENST00000370938.7	protein_coding	0	0	0	0	0	0	0	0	0	rs45615634	101	1	0	SNV	HGNC	HGNC:2501	YES	1	P1	CCDS650.1	ENSP00000359976	P32929	0	UPI00001275DE	0	1	0	0	0	0	chr1:g.70439671G>A	0.0591	0.0371
chr1	75745884	rs2229249	A	G	6	152	973	0.038	G	synonymous_variant	LOW	ACADM	ENSG00000117054	Transcript	ENST00000370834.9	protein_coding	9/13	0	ENST00000370834.9:c.777A>G	ENSP00000359871.5:p.Ala259%3D	856/2172	777/1365	259/454	A	gcA/gcG	rs2229249	0	1	0	SNV	HGNC	HGNC:89	YES	1	0	CCDS72807.1	ENSP00000359871	0	Q5T4U5	UPI0000470C0B	0	1	0	0	Conserved_Domains:cd01157&hmmpanther:PTHR43516:SF5&hmmpanther:PTHR43516&Gene3D:2.40.110.10&Pfam_domain:PF02770&Superfamily_domains:SSF56645	0	chr1:g.75745884A>G	0.0038	0
chr1	99877770	rs1293030648	C	G	2	152	1415	0.013	G	missense_variant	MODERATE	AGL	ENSG00000162688	Transcript	ENST00000294724.8	protein_coding	12/34	0	ENST00000294724.8:c.1553C>G	ENSP00000294724.4:p.Thr518Ser	2031/7446	1553/4599	518/1532	T/S	aCt/aGt	rs1293030648	0	1	0	SNV	HGNC	HGNC:321	YES	1	P1	CCDS759.1	ENSP00000294724	P35573	A0A0S2A4E4	UPI00001694CB	0	1	tolerated	benign	Conserved_Domains:cd11327&hmmpanther:PTHR10569&TIGRFAM_domain:TIGR01531&Gene3D:3.20.20.80&Pfam_domain:PF14701&Superfamily_domains:SSF51445	0	chr1:g.99877770C>G	0	0
chr1	100187173	rs72728160	G	A	2	152	1079	0.013	A	3_prime_UTR_variant	MODIFIER	DBT	ENSG00000137992	Transcript	ENST00000370132.8	protein_coding	11/11	0	ENST00000370132.8:c.*9082C>T	0	10545/10799	0	0	0	0	rs72728160	0	-1	0	SNV	HGNC	HGNC:2698	YES	1	P1	CCDS767.1	ENSP00000359151	P11182	0	UPI000013D0E7	0	1	0	0	0	0	chr1:g.100187173G>A	0.0577	0.0098
chr1	102979414	rs141548164	A	T	6	152	1105	0.051	T	missense_variant	MODERATE	COL11A1	ENSG00000060718	Transcript	ENST00000370096.9	protein_coding	32/67	0	ENST00000370096.9:c.2578T>A	ENSP00000359114.3:p.Phe860Ile	2922/7311	2578/5421	860/1806	F/I	Ttt/Att	rs141548164&CM1310534	0	-1	0	SNV	HGNC	HGNC:2186	YES	1	P2	CCDS778.1	ENSP00000359114	P12107	0	UPI00002053EF	0	1	tolerated	probably_damaging	hmmpanther:PTHR24023&hmmpanther:PTHR24023:SF42	0	chr1:g.102979414A>T	0.006	0
chr1	110603598	rs78349687	C	T	2	152	2292	0.013	T	synonymous_variant	LOW	KCNA2	ENSG00000177301	Transcript	ENST00000633222.1	protein_coding	3/3	0	ENST00000633222.1:c.1185G>A	ENSP00000487785.1:p.Ala395%3D	1859/11877	1185/1500	395/499	A	gcG/gcA	rs78349687	0	-1	0	SNV	HGNC	HGNC:6220	YES	5	P1	CCDS827.1	ENSP00000487785	P16389	0	UPI00001279A1	0	1	0	0	Gene3D:1.10.287.70&Pfam_domain:PF00520&Prints_domain:PR00169&hmmpanther:PTHR11537&hmmpanther:PTHR11537:SF23&Superfamily_domains:SSF81324&Transmembrane_helices:TMhelix	0	chr1:g.110603598C>T	0	0
chr1	111780753	rs190703406	G	C	2	152	2175	0.019	C	synonymous_variant	LOW	KCND3	ENSG00000171385	Transcript	ENST00000315987.6	protein_coding	4/8	0	ENST00000315987.6:c.1308C>G	ENSP00000319591.2:p.Gly436%3D	1788/2716	1308/1968	436/655	G	ggC/ggG	rs190703406	0	-1	0	SNV	HGNC	HGNC:6239	YES	1	P4	CCDS843.1	ENSP00000319591	Q9UK17	0	UPI000003050A	0	1	0	0	Prints_domain:PR01497&hmmpanther:PTHR11537&hmmpanther:PTHR11537:SF182	0	chr1:g.111780753G>C	0.0002	0
chr1	111982352	rs2289723	C	T	6	152	2014	0.045	T	synonymous_variant	LOW	KCND3	ENSG00000171385	Transcript	ENST00000315987.6	protein_coding	2/8	0	ENST00000315987.6:c.375G>A	ENSP00000319591.2:p.Pro125%3D	855/2716	375/1968	125/655	P	ccG/ccA	rs2289723	0	-1	0	SNV	HGNC	HGNC:6239	YES	1	P4	CCDS843.1	ENSP00000319591	Q9UK17	0	UPI000003050A	0	1	0	0	PDB-ENSP_mappings:1s1g.A&PDB-ENSP_mappings:1s1g.B&PDB-ENSP_mappings:2nz0.B&PDB-ENSP_mappings:2nz0.D&Gene3D:3.30.710.10&Pfam_domain:PF02214&hmmpanther:PTHR11537&hmmpanther:PTHR11537:SF182&SMART_domains:SM00225&Superfamily_domains:SSF54695	0	chr1:g.111982352C>T	0.0451	0.0794
chr1	114679616	rs34526199	T	A	2	152	1003	0.013	A	missense_variant	MODERATE	AMPD1	ENSG00000116748	Transcript	ENST00000520113.6	protein_coding	7/16	0	ENST00000520113.6:c.959A>T	ENSP00000430075.2:p.Lys320Ile	975/2375	959/2343	320/780	K/I	aAa/aTa	rs34526199&CM041235	0	-1	0	SNV	HGNC	HGNC:468	YES	1	P3	CCDS876.2	ENSP00000430075	P23109	0	UPI0000470A27	0	1	deleterious	probably_damaging	Superfamily_domains:SSF51556&PIRSF_domain:PIRSF001251&Gene3D:3.20.20.140&TIGRFAM_domain:TIGR01429&Conserved_Domains:cd01319&hmmpanther:PTHR11359:SF1&hmmpanther:PTHR11359	0	chr1:g.114679616T>A	0.011	0
chr1	115738281	rs375598471	C	T	2	152	2433	0.013	T	missense_variant	MODERATE	CASQ2	ENSG00000118729	Transcript	ENST00000261448.5	protein_coding	4/11	0	ENST00000261448.5:c.475G>A	ENSP00000261448.5:p.Glu159Lys	715/2674	475/1200	159/399	E/K	Gaa/Aaa	rs375598471&COSM177354	0	-1	0	SNV	HGNC	HGNC:1513	YES	1	P1	CCDS884.1	ENSP00000261448	O14958	0	UPI0000126F16	0	1	tolerated	benign	Conserved_Domains:cd03066&hmmpanther:PTHR10033&hmmpanther:PTHR10033:SF15&Gene3D:3.40.30.10&Pfam_domain:PF01216&Superfamily_domains:SSF52833&Prints_domain:PR00312&PDB-ENSP_mappings:2vaf.A	0	chr1:g.115738281C>T	0	0
chr1	119768855	rs2289459	G	A	4	152	2374	0.026	A	5_prime_UTR_variant	MODIFIER	HMGCS2	ENSG00000134240	Transcript	ENST00000369406.7	protein_coding	1/10	0	ENST00000369406.7:c.-11C>T	0	40/2428	0	0	0	0	rs2289459	0	-1	0	SNV	HGNC	HGNC:5008	YES	1	P1	CCDS905.1	ENSP00000358414	P54868	A0A140VJL2	UPI000000DA7A	0	1	0	0	0	0	chr1:g.119768855G>A	0.0132	0
chr1	154583564	rs1127317	T	G	5	152	2272	0.032	G	downstream_gene_variant	MODIFIER	CHRNB2	ENSG00000160716	Transcript	ENST00000368476.3	protein_coding	0	0	0	0	0	0	0	0	0	rs1127317	3538	1	0	SNV	HGNC	HGNC:1962	YES	1	P2	CCDS1070.1	ENSP00000357461	P17787	Q5SXY3	UPI000012526E	0	1	0	0	0	0	chr1:g.154583564T>G	0.2863	0.3033
chr1	154589449	rs1127309	C	T	5	152	2163	0.032	T	synonymous_variant	LOW	ADAR	ENSG00000160710	Transcript	ENST00000647597.1	protein_coding	9/15	0	ENST00000647597.1:c.2682G>A	ENSP00000497276.1:p.Val894%3D	2924/6667	2682/3681	894/1226	V	gtG/gtA	rs1127309	0	-1	0	SNV	HGNC	HGNC:225	YES	0	P2	CCDS1071.1	ENSP00000497276	P55265	0	UPI000045626B	0	1	0	0	PROSITE_profiles:PS50141&hmmpanther:PTHR10910:SF107&hmmpanther:PTHR10910&Pfam_domain:PF02137&SMART_domains:SM00552	0	chr1:g.154589449C>T	0.2809	0.2927
chr1	156864440	rs202238126	G	A	6	152	1927	0.038	A	intron_variant	MODIFIER	NTRK1	ENSG00000198400	Transcript	ENST00000524377.5	protein_coding	0	2/16	ENST00000524377.5:c.287+12G>A	0	0	0	0	0	0	rs202238126	0	1	0	SNV	HGNC	HGNC:8031	YES	1	P3	CCDS1161.1	ENSP00000431418	P04629	0	UPI000013D5D3	0	1	0	0	0	0	chr1:g.156864440G>A	0.0018	0
chr1	160030921	rs138151842	C	T	4	152	2545	0.026	T	synonymous_variant	LOW	PIGM	ENSG00000143315	Transcript	ENST00000368090.4	protein_coding	1/1	0	ENST00000368090.4:c.819G>A	ENSP00000357069.2:p.Pro273%3D	1071/7039	819/1272	273/423	P	ccG/ccA	rs138151842	0	-1	0	SNV	HGNC	HGNC:18858	YES	0	P1	CCDS1192.1	ENSP00000357069	Q9H3S5	0	UPI000006D9D7	0	1	0	0	hmmpanther:PTHR12886&Pfam_domain:PF05007	0	chr1:g.160030921C>T	0.0016	0
chr1	160276914	rs41265787	C	T	5	152	1499	0.032	T	3_prime_UTR_variant	MODIFIER	PEX19	ENSG00000162735	Transcript	ENST00000368072.9	protein_coding	8/8	0	ENST00000368072.9:c.*2637G>A	0	3559/3661	0	0	0	0	rs41265787	0	-1	0	SNV	HGNC	HGNC:9713	YES	1	P1	CCDS1201.1	ENSP00000357051	P40855	A0A0S2Z497	UPI0000132BAD	0	1	0	0	0	0	chr1:g.160276914C>T	0.0433	0.0227
chr1	160277494	rs56089807	A	C	3	152	1858	0.019	C	3_prime_UTR_variant	MODIFIER	PEX19	ENSG00000162735	Transcript	ENST00000368072.9	protein_coding	8/8	0	ENST00000368072.9:c.*2057T>G	0	2979/3661	0	0	0	0	rs56089807	0	-1	0	SNV	HGNC	HGNC:9713	YES	1	P1	CCDS1201.1	ENSP00000357051	P40855	A0A0S2Z497	UPI0000132BAD	0	1	0	0	0	0	chr1:g.160277494A>C	0.0202	0.0522
chr1	160279572	rs74125561	A	G	3	152	2472	0.019	G	synonymous_variant	LOW	PEX19	ENSG00000162735	Transcript	ENST00000368072.9	protein_coding	8/8	0	ENST00000368072.9:c.879T>C	ENSP00000357051.5:p.Gly293%3D	901/3661	879/900	293/299	G	ggT/ggC	rs74125561	0	-1	0	SNV	HGNC	HGNC:9713	YES	1	P1	CCDS1201.1	ENSP00000357051	P40855	A0A0S2Z497	UPI0000132BAD	0	1	0	0	PDB-ENSP_mappings:5lnf.A&Pfam_domain:PF04614&hmmpanther:PTHR12774	0	chr1:g.160279572A>G	0.02	0.0514
chr1	160285138	rs2301297	A	C	5	152	1763	0.032	C	5_prime_UTR_variant	MODIFIER	PEX19	ENSG00000162735	Transcript	ENST00000368072.9	protein_coding	1/8	0	ENST00000368072.9:c.-14T>G	0	9/3661	0	0	0	0	rs2301297	0	-1	0	SNV	HGNC	HGNC:9713	YES	1	P1	CCDS1201.1	ENSP00000357051	P40855	A0A0S2Z497	UPI0000132BAD	0	1	0	0	0	0	chr1:g.160285138A>C	0.0222	0
chr1	160332508	rs57425682	T	C	4	152	796	0.026	C	missense_variant	MODERATE	COPA	ENSG00000122218	Transcript	ENST00000368069.7	protein_coding	6/33	0	ENST00000368069.7:c.436A>G	ENSP00000357048.3:p.Thr146Ala	514/4664	436/3702	146/1233	T/A	Aca/Gca	rs57425682	0	-1	0	SNV	HGNC	HGNC:2230	YES	1	0	CCDS41424.1	ENSP00000357048	P53621	0	UPI0000074301	0	1	deleterious	benign	Conserved_Domains:cd00200&Gene3D:2.130.10.10&Pfam_domain:PF00400&PIRSF_domain:PIRSF003354&SMART_domains:SM00320&Superfamily_domains:SSF50978&PROSITE_profiles:PS50294&PROSITE_profiles:PS50082&hmmpanther:PTHR19876&hmmpanther:PTHR19876:SF1	0	chr1:g.160332508T>C	0.0549	0.177
chr1	160335254	rs77097084	C	T	3	152	1043	0.019	T	synonymous_variant	LOW	COPA	ENSG00000122218	Transcript	ENST00000368069.7	protein_coding	4/33	0	ENST00000368069.7:c.297G>A	ENSP00000357048.3:p.Thr99%3D	375/4664	297/3702	99/1233	T	acG/acA	rs77097084&COSM3677424&COSM3677425	0	-1	0	SNV	HGNC	HGNC:2230	YES	1	0	CCDS41424.1	ENSP00000357048	P53621	0	UPI0000074301	0	1	0	0	Conserved_Domains:cd00200&Gene3D:2.130.10.10&Pfam_domain:PF00400&PIRSF_domain:PIRSF003354&SMART_domains:SM00320&Superfamily_domains:SSF50978&PROSITE_profiles:PS50294&PROSITE_profiles:PS50082&hmmpanther:PTHR19876&hmmpanther:PTHR19876:SF1	0	chr1:g.160335254C>T	0.0058	0.0008
chr1	161363401	rs4600063	A	G	2	152	1680	0.013	G	3_prime_UTR_variant	MODIFIER	SDHC	ENSG00000143252	Transcript	ENST00000367975.6	protein_coding	6/6	0	ENST00000367975.6:c.*968A>G	0	1627/13566	0	0	0	0	rs4600063	0	1	0	SNV	HGNC	HGNC:10682	YES	1	P1	CCDS1230.1	ENSP00000356953	Q99643	A0A0S2Z4B7	UPI0000001636	0	1	0	0	0	0	chr1:g.161363401A>G	0.1689	0.2481
chr1	161363756	rs72714986	G	A	3	152	1767	0.019	A	3_prime_UTR_variant	MODIFIER	SDHC	ENSG00000143252	Transcript	ENST00000367975.6	protein_coding	6/6	0	ENST00000367975.6:c.*1323G>A	0	1982/13566	0	0	0	0	rs72714986	0	1	0	SNV	HGNC	HGNC:10682	YES	1	P1	CCDS1230.1	ENSP00000356953	Q99643	A0A0S2Z4B7	UPI0000001636	0	1	0	0	0	0	chr1:g.161363756G>A	0.007	0.0008
chr1	161363768	rs3935401	A	G	2	152	1783	0.013	G	3_prime_UTR_variant	MODIFIER	SDHC	ENSG00000143252	Transcript	ENST00000367975.6	protein_coding	6/6	0	ENST00000367975.6:c.*1335A>G	0	1994/13566	0	0	0	0	rs3935401	0	1	0	SNV	HGNC	HGNC:10682	YES	1	P1	CCDS1230.1	ENSP00000356953	Q99643	A0A0S2Z4B7	UPI0000001636	0	1	0	0	0	0	chr1:g.161363768A>G	0.1689	0.2481
chr1	161364485	rs12239492	C	G	2	152	1455	0.013	G	3_prime_UTR_variant	MODIFIER	SDHC	ENSG00000143252	Transcript	ENST00000367975.6	protein_coding	6/6	0	ENST00000367975.6:c.*2052C>G	0	2711/13566	0	0	0	0	rs12239492	0	1	0	SNV	HGNC	HGNC:10682	YES	1	P1	CCDS1230.1	ENSP00000356953	Q99643	A0A0S2Z4B7	UPI0000001636	0	1	0	0	0	0	chr1:g.161364485C>G	0.1691	0.2481
chr1	168313253	rs1000533	T	C	6	152	2431	0.038	C	3_prime_UTR_variant	MODIFIER	TBX19	ENSG00000143178	Transcript	ENST00000367821.8	protein_coding	8/8	0	ENST00000367821.8:c.*251T>C	0	1812/2985	0	0	0	0	rs1000533	0	1	0	SNV	HGNC	HGNC:11596	YES	1	P1	CCDS1272.1	ENSP00000356795	O60806	0	UPI000003176C	0	1	0	0	0	0	chr1:g.168313253T>C	0.1901	0.0431
chr1	169464035	rs12091844	C	T	2	152	580	0.013	T	3_prime_UTR_variant	MODIFIER	SLC19A2	ENSG00000117479	Transcript	ENST00000236137.10	protein_coding	6/6	0	ENST00000236137.10:c.*1814G>A	0	3486/3612	0	0	0	0	rs12091844	0	-1	0	SNV	HGNC	HGNC:10938	YES	1	P1	CCDS1280.1	ENSP00000236137	O60779	A0A024R928	UPI0000036177	0	1	0	0	0	0	chr1:g.169464035C>T	0.0871	0.112
chr1	169468787	rs3737682	A	G	3	152	1151	0.019	G	synonymous_variant	LOW	SLC19A2	ENSG00000117479	Transcript	ENST00000236137.10	protein_coding	4/6	0	ENST00000236137.10:c.1080T>C	ENSP00000236137.5:p.Thr360%3D	1258/3612	1080/1494	360/497	T	acT/acC	rs3737682	0	-1	0	SNV	HGNC	HGNC:10938	YES	1	P1	CCDS1280.1	ENSP00000236137	O60779	A0A024R928	UPI0000036177	0	1	0	0	hmmpanther:PTHR10686:SF19&hmmpanther:PTHR10686&Pfam_domain:PF01770&PIRSF_domain:PIRSF500794&PIRSF_domain:PIRSF028739&Superfamily_domains:SSF103473	0	chr1:g.169468787A>G	0.0236	0.0015
chr1	171114102	rs2266780	A	G	6	152	1821	0.038	G	missense_variant	MODERATE	FMO3	ENSG00000007933	Transcript	ENST00000367755.9	protein_coding	7/9	0	ENST00000367755.9:c.923A>G	ENSP00000356729.4:p.Glu308Gly	1006/2059	923/1599	308/532	E/G	gAg/gGg	rs2266780&CM992885	0	1	0	SNV	HGNC	HGNC:3771	YES	1	P1	CCDS1292.1	ENSP00000356729	P31513	A0A024R8Z4	UPI000016A103	0	1	tolerated	possibly_damaging	Gene3D:3.50.50.60&Pfam_domain:PF00743&PIRSF_domain:PIRSF000332&Prints_domain:PR00370&hmmpanther:PTHR23023&hmmpanther:PTHR23023:SF44	0	chr1:g.171114102A>G	0.0915	0.0189
chr1	171117348	rs60306057	T	G	2	152	1963	0.019	G	missense_variant	MODERATE	FMO3	ENSG00000007933	Transcript	ENST00000367755.9	protein_coding	9/9	0	ENST00000367755.9:c.1505T>G	ENSP00000356729.4:p.Val502Gly	1588/2059	1505/1599	502/532	V/G	gTc/gGc	rs60306057	0	1	0	SNV	HGNC	HGNC:3771	YES	1	P1	CCDS1292.1	ENSP00000356729	P31513	A0A024R8Z4	UPI000016A103	0	1	deleterious	probably_damaging	Pfam_domain:PF00743&PIRSF_domain:PIRSF000332&Prints_domain:PR01123&hmmpanther:PTHR23023&hmmpanther:PTHR23023:SF44	0	chr1:g.171117348T>G	0.0034	0
chr1	173831529	rs115051769	T	G	2	152	1310	0.013	G	splice_region_variant&intron_variant	LOW	DARS2	ENSG00000117593	Transcript	ENST00000361951.5	protein_coding	0	4/16	ENST00000361951.5:c.397-6T>G	0	0	0	0	0	0	rs115051769	0	1	0	SNV	HGNC	HGNC:25538	YES	1	P2	CCDS1311.1	ENSP00000355086	Q6PI48	A0A024R8Z9	UPI00001C1D5B	0	1	0	0	0	0	chr1:g.173831529T>G	0.0102	0.0015
chr1	179551287	rs3818587	T	C	2	152	2442	0.013	C	synonymous_variant	LOW	NPHS2	ENSG00000116218	Transcript	ENST00000367615.8	protein_coding	8/8	0	ENST00000367615.8:c.1038A>G	ENSP00000356587.4:p.Leu346%3D	1107/1855	1038/1152	346/383	L	ctA/ctG	rs3818587	0	-1	0	SNV	HGNC	HGNC:13394	YES	1	P1	CCDS1331.1	ENSP00000356587	Q9NP85	0	UPI000003F549	0	1	0	0	hmmpanther:PTHR10264&hmmpanther:PTHR10264:SF23	0	chr1:g.179551287T>C	0.0711	0.0946
chr1	179564780	rs3738423	G	A	2	152	1717	0.013	A	synonymous_variant	LOW	NPHS2	ENSG00000116218	Transcript	ENST00000367615.8	protein_coding	2/8	0	ENST00000367615.8:c.288C>T	ENSP00000356587.4:p.Ser96%3D	357/1855	288/1152	96/383	S	tcC/tcT	rs3738423	0	-1	0	SNV	HGNC	HGNC:13394	YES	1	P1	CCDS1331.1	ENSP00000356587	Q9NP85	0	UPI000003F549	0	1	0	0	hmmpanther:PTHR10264&hmmpanther:PTHR10264:SF23	0	chr1:g.179564780G>A	0.0711	0.0938
chr1	179914055	rs2274955	G	A	2	152	1215	0.013	A	splice_donor_variant	HIGH	TOR1AIP1	ENSG00000143337	Transcript	ENST00000528443.6	protein_coding	0	9/9	ENST00000528443.6:c.967+1G>A	0	0	0	0	0	0	rs2274955&COSM3997102	0	1	0	SNV	HGNC	HGNC:29456	YES	2	A2	CCDS65737.1	ENSP00000435365	Q5JTV8	0	UPI00004A3A74	0	1	0	0	0	0	chr1:g.179914055G>A	0.011	0
chr1	197091956	rs36004306	A	C	2	152	1088	0.013	C	missense_variant	MODERATE	ASPM	ENSG00000066279	Transcript	ENST00000367409.9	protein_coding	22/28	0	ENST00000367409.9:c.9395T>G	ENSP00000356379.4:p.Leu3132Arg	9627/10863	9395/10434	3132/3477	L/R	cTg/cGg	rs36004306	0	-1	0	SNV	HGNC	HGNC:19048	YES	1	P1	CCDS1389.1	ENSP00000356379	Q8IZT6	0	UPI0000458904	0	1	tolerated	benign	hmmpanther:PTHR44613&SMART_domains:SM00015&Superfamily_domains:SSF52540	0	chr1:g.197091956A>C	0.015	0.0023
chr1	197104027	rs143733126	A	G	7	152	1942	0.045	G	missense_variant	MODERATE	ASPM	ENSG00000066279	Transcript	ENST00000367409.9	protein_coding	18/28	0	ENST00000367409.9:c.5224T>C	ENSP00000356379.4:p.Tyr1742His	5456/10863	5224/10434	1742/3477	Y/H	Tac/Cac	rs143733126	0	-1	0	SNV	HGNC	HGNC:19048	YES	1	P1	CCDS1389.1	ENSP00000356379	Q8IZT6	0	UPI0000458904	0	1	tolerated	benign	Gene3D:1.20.5.190&Pfam_domain:PF00612&PROSITE_profiles:PS50096&hmmpanther:PTHR44613&SMART_domains:SM00015&Superfamily_domains:SSF52540	0	chr1:g.197104027A>G	0.0006	0
chr1	198752665	rs61757805	C	T	7	152	1447	0.045	T	synonymous_variant	LOW	PTPRC	ENSG00000081237	Transcript	ENST00000442510.8	protein_coding	31/33	0	ENST00000442510.8:c.3402C>T	ENSP00000411355.3:p.Pro1134%3D	3543/5357	3402/3921	1134/1306	P	ccC/ccT	rs61757805	0	1	0	SNV	HGNC	HGNC:9666	YES	1	P4	CCDS1397.2	ENSP00000411355	P08575	0	UPI000046FDB4	0	1	0	0	Conserved_Domains:cd00047&Pfam_domain:PF00102&PIRSF_domain:PIRSF002004&Gene3D:3.90.190.10&SMART_domains:SM00404&SMART_domains:SM00194&Superfamily_domains:SSF52799&PROSITE_profiles:PS50055&hmmpanther:PTHR19134:SF284&hmmpanther:PTHR19134&PDB-ENSP_mappings:1ygu.B&PDB-ENSP_mappings:1ygu.A&PDB-ENSP_mappings:1ygr.B&PDB-ENSP_mappings:1ygr.A	0	chr1:g.198752665C>T	0.0038	0
chr1	201077077	rs4915212	C	T	2	152	2438	0.013	T	missense_variant	MODERATE	CACNA1S	ENSG00000081248	Transcript	ENST00000362061.4	protein_coding	12/44	0	ENST00000362061.4:c.1670G>A	ENSP00000355192.3:p.Arg557His	1757/6028	1670/5622	557/1873	R/H	cGc/cAc	rs4915212&COSM5081861	0	-1	0	SNV	HGNC	HGNC:1397	YES	1	P2	CCDS1407.1	ENSP00000355192	Q13698	0	UPI000020471D	0	1	deleterious	probably_damaging	hmmpanther:PTHR10037&Pfam_domain:PF00520&hmmpanther:PTHR10037:SF190&Superfamily_domains:SSF81324&Gene3D:1.10.287.70&Low_complexity_(Seg):seg	0	chr1:g.201077077C>T	0.0006	0
chr1	201077983	rs9427714	A	G	3	152	2156	0.019	G	synonymous_variant	LOW	CACNA1S	ENSG00000081248	Transcript	ENST00000362061.4	protein_coding	11/44	0	ENST00000362061.4:c.1515T>C	ENSP00000355192.3:p.Cys505%3D	1602/6028	1515/5622	505/1873	C	tgT/tgC	rs9427714	0	-1	0	SNV	HGNC	HGNC:1397	YES	1	P2	CCDS1407.1	ENSP00000355192	Q13698	0	UPI000020471D	0	1	0	0	hmmpanther:PTHR10037&Pfam_domain:PF00520&Gene3D:1.20.120.350&hmmpanther:PTHR10037:SF190&Superfamily_domains:SSF81324&Prints_domain:PR01630	0	chr1:g.201077983A>G	0.127	0.028
chr1	201083182	rs12742169	A	T	3	152	2322	0.019	T	missense_variant	MODERATE	CACNA1S	ENSG00000081248	Transcript	ENST00000362061.4	protein_coding	10/44	0	ENST00000362061.4:c.1373T>A	ENSP00000355192.3:p.Leu458His	1460/6028	1373/5622	458/1873	L/H	cTc/cAc	rs12742169	0	-1	0	SNV	HGNC	HGNC:1397	YES	1	P2	CCDS1407.1	ENSP00000355192	Q13698	0	UPI000020471D	0	1	tolerated	possibly_damaging	hmmpanther:PTHR10037&Pfam_domain:PF00520&Gene3D:1.20.120.350&hmmpanther:PTHR10037:SF190&Superfamily_domains:SSF81324	0	chr1:g.201083182A>T	0.1272	0.0257
chr1	201083184	rs12742170	A	C	3	152	2317	0.019	C	synonymous_variant	LOW	CACNA1S	ENSG00000081248	Transcript	ENST00000362061.4	protein_coding	10/44	0	ENST00000362061.4:c.1371T>G	ENSP00000355192.3:p.Pro457%3D	1458/6028	1371/5622	457/1873	P	ccT/ccG	rs12742170	0	-1	0	SNV	HGNC	HGNC:1397	YES	1	P2	CCDS1407.1	ENSP00000355192	Q13698	0	UPI000020471D	0	1	0	0	hmmpanther:PTHR10037&Pfam_domain:PF00520&Gene3D:1.20.120.350&hmmpanther:PTHR10037:SF190&Superfamily_domains:SSF81324	0	chr1:g.201083184A>C	0.1272	0.0257
chr1	203229717	rs115551220	C	T	6	152	2034	0.038	T	upstream_gene_variant	MODIFIER	CHIT1	ENSG00000133063	Transcript	ENST00000367229.6	protein_coding	0	0	0	0	0	0	0	0	0	rs115551220	44	-1	0	SNV	HGNC	HGNC:1936	YES	1	P1	CCDS1436.1	ENSP00000356198	Q13231	0	UPI00000399C1	0	1	0	0	0	0	chr1:g.203229717C>T	0.0208	0.0015
chr1	230702512	rs2067853	G	A	4	152	2006	0.026	A	downstream_gene_variant	MODIFIER	AGT	ENSG00000135744	Transcript	ENST00000366667.5	protein_coding	0	0	0	0	0	0	0	0	0	rs2067853	11	-1	0	SNV	HGNC	HGNC:333	YES	1	P1	CCDS1585.1	ENSP00000355627	P01019	B0ZBE2	UPI0000125B13	0	1	0	0	0	0	chr1:g.230702512G>A	0.1905	0.0703
chr1	230702585	rs7079	G	T	4	152	1776	0.026	T	3_prime_UTR_variant	MODIFIER	AGT	ENSG00000135744	Transcript	ENST00000366667.5	protein_coding	5/5	0	ENST00000366667.5:c.*556C>A	0	2054/2116	0	0	0	0	rs7079&CR1111766	0	-1	0	SNV	HGNC	HGNC:333	YES	1	P1	CCDS1585.1	ENSP00000355627	P01019	B0ZBE2	UPI0000125B13	0	1	0	0	0	0	chr1:g.230702585G>T	0.1905	0.0703
chr1	231272345	rs11558492	A	G	2	152	2103	0.013	G	missense_variant	MODERATE	GNPAT	ENSG00000116906	Transcript	ENST00000366647.9	protein_coding	11/16	0	ENST00000366647.9:c.1556A>G	ENSP00000355607.4:p.Asp519Gly	1723/2641	1556/2043	519/680	D/G	gAt/gGt	rs11558492&CM150926	0	1	0	SNV	HGNC	HGNC:4416	YES	1	P1	CCDS1592.1	ENSP00000355607	O15228	0	UPI0000000A2A	0	1	deleterious	benign	PIRSF_domain:PIRSF000437&PIRSF_domain:PIRSF500063&hmmpanther:PTHR12563&hmmpanther:PTHR12563:SF9	0	chr1:g.231272345A>G	0.1356	0.0688
chr1	231421877	rs186996510	G	C	6	152	1174	0.038	C	missense_variant	MODERATE	EGLN1	ENSG00000135766	Transcript	ENST00000366641.3	protein_coding	1/5	0	ENST00000366641.3:c.12C>G	ENSP00000355601.3:p.Asp4Glu	3168/7097	12/1281	4/426	D/E	gaC/gaG	rs186996510&CM134523	0	-1	0	SNV	HGNC	HGNC:1232	YES	1	P1	CCDS1595.1	ENSP00000355601	Q9GZT9	R4SCQ0	UPI0000050C90	0	1	tolerated_low_confidence	benign	hmmpanther:PTHR12907&hmmpanther:PTHR12907:SF4	0	chr1:g.231421877G>C	0.0066	0
chr1	235489208	rs291396	C	T	7	152	1758	0.045	T	synonymous_variant	LOW	B3GALNT2	ENSG00000162885	Transcript	ENST00000366600.8	protein_coding	3/12	0	ENST00000366600.8:c.321G>A	ENSP00000355559.3:p.Glu107%3D	521/4719	321/1503	107/500	E	gaG/gaA	rs291396	0	-1	0	SNV	HGNC	HGNC:28596	YES	1	P1	CCDS1606.1	ENSP00000355559	Q8NCR0	0	UPI0000071B30	0	1	0	0	hmmpanther:PTHR11214&hmmpanther:PTHR11214:SF219	0	chr1:g.235489208C>T	0.3213	0.4107
chr1	235686945	rs41308172	C	A	7	152	1146	0.045	A	splice_region_variant&intron_variant	LOW	LYST	ENSG00000143669	Transcript	ENST00000389793.6	protein_coding	0	48/52	ENST00000389793.6:c.10800+4G>T	0	0	0	0	0	0	rs41308172	0	-1	0	SNV	HGNC	HGNC:1968	YES	5	P1	CCDS31062.1	ENSP00000374443	Q99698	0	UPI000020509E	0	1	0	0	0	0	chr1:g.235686945C>A	0.0028	0
chr1	235791850	rs11583387	G	A	3	152	1861	0.019	A	synonymous_variant	LOW	LYST	ENSG00000143669	Transcript	ENST00000389793.6	protein_coding	12/53	0	ENST00000389793.6:c.4392C>T	ENSP00000374443.2:p.Asn1464%3D	4567/13480	4392/11406	1464/3801	N	aaC/aaT	rs11583387	0	-1	0	SNV	HGNC	HGNC:1968	YES	5	P1	CCDS31062.1	ENSP00000374443	Q99698	0	UPI000020509E	0	1	0	0	hmmpanther:PTHR13743&hmmpanther:PTHR13743:SF86&Superfamily_domains:SSF48371	0	chr1:g.235791850G>A	0.0643	0.053
chr1	235808463	rs3768066	A	G	3	152	1160	0.019	G	synonymous_variant	LOW	LYST	ENSG00000143669	Transcript	ENST00000389793.6	protein_coding	5/53	0	ENST00000389793.6:c.2355T>C	ENSP00000374443.2:p.Leu785%3D	2530/13480	2355/11406	785/3801	L	ctT/ctC	rs3768066	0	-1	0	SNV	HGNC	HGNC:1968	YES	5	P1	CCDS31062.1	ENSP00000374443	Q99698	0	UPI000020509E	0	1	0	0	hmmpanther:PTHR13743&hmmpanther:PTHR13743:SF86&Superfamily_domains:SSF48371	0	chr1:g.235808463A>G	0.0707	0.056
chr1	236806137	rs184332230	G	A	7	152	2209	0.045	A	splice_region_variant&intron_variant	LOW	MTR	ENSG00000116984	Transcript	ENST00000366577.10	protein_coding	0	2/32	ENST00000366577.10:c.250-7G>A	0	0	0	0	0	0	rs184332230	0	1	0	SNV	HGNC	HGNC:7468	YES	1	P1	CCDS1614.1	ENSP00000355536	Q99707	0	UPI0000036BC4	0	1	0	0	0	0	chr1:g.236806137G>A	0.0026	0
chr2	9492963	rs61754177	C	T	3	152	1683	0.019	T	downstream_gene_variant	MODIFIER	IAH1	ENSG00000134330	Transcript	ENST00000497473.5	protein_coding	0	0	0	0	0	0	0	0	0	rs61754177	4152	1	0	SNV	HGNC	HGNC:27696	YES	1	P1	CCDS42651.1	ENSP00000417580	Q2TAA2	A0A140VJL6	UPI00000382E7	0	0	0	0	0	0	chr2:g.9492963C>T	0.0044	0
chr2	10046292	rs35927125	A	G	7	152	2590	0.045	G	missense_variant	MODERATE	KLF11	ENSG00000172059	Transcript	ENST00000305883.6	protein_coding	2/4	0	ENST00000305883.6:c.185A>G	ENSP00000307023.1:p.Gln62Arg	352/4035	185/1539	62/512	Q/R	cAg/cGg	rs35927125&CM057336	0	1	0	SNV	HGNC	HGNC:11811	YES	1	P3	CCDS1668.1	ENSP00000307023	O14901	Q53QU8	UPI000012DEDA	0	1	tolerated	benign	hmmpanther:PTHR23235&hmmpanther:PTHR23235:SF27	0	chr2:g.10046292A>G	0.0579	0.034
chr2	10053051	rs4444493	C	A	7	152	1560	0.045	A	downstream_gene_variant	MODIFIER	CYS1	ENSG00000205795	Transcript	ENST00000381813.4	protein_coding	0	0	0	0	0	0	0	0	0	rs4444493	3729	-1	0	SNV	HGNC	HGNC:18525	YES	1	P1	CCDS33145.1	ENSP00000371234	Q717R9	0	UPI00001D6281	0	0	0	0	0	0	chr2:g.10053051C>A	0.0545	0.0212
chr2	19937861	rs144493712	T	C	5	152	1973	0.032	C	missense_variant	MODERATE	WDR35	ENSG00000118965	Transcript	ENST00000345530.7	protein_coding	20/28	0	ENST00000345530.7:c.2182A>G	ENSP00000314444.5:p.Ile728Val	2298/6960	2182/3546	728/1181	I/V	Att/Gtt	rs144493712	0	-1	0	SNV	HGNC	HGNC:29250	YES	1	A1	CCDS33152.1	ENSP00000314444	Q9P2L0	0	UPI000034E5D3	0	1	tolerated	possibly_damaging	hmmpanther:PTHR16517&hmmpanther:PTHR16517:SF1&PIRSF_domain:PIRSF037536	0	chr2:g.19937861T>C	0.0018	0
chr2	21008515	rs2163204	T	G	7	152	2057	0.045	G	missense_variant	MODERATE	APOB	ENSG00000084674	Transcript	ENST00000233242.5	protein_coding	26/29	0	ENST00000233242.5:c.8353A>C	ENSP00000233242.1:p.Asn2785His	8481/14121	8353/13692	2785/4563	N/H	Aac/Cac	rs2163204&COSM4001494	0	-1	0	SNV	HGNC	HGNC:603	YES	1	P1	CCDS1703.1	ENSP00000233242	P04114	0	UPI0004620B75	0	1	tolerated	benign	hmmpanther:PTHR13769&hmmpanther:PTHR13769:SF1	0	chr2:g.21008515T>G	0.0118	0
chr2	21037212	rs13306198	G	A	2	152	2286	0.013	A	missense_variant	MODERATE	APOB	ENSG00000084674	Transcript	ENST00000233242.5	protein_coding	6/29	0	ENST00000233242.5:c.581C>T	ENSP00000233242.1:p.Thr194Met	709/14121	581/13692	194/4563	T/M	aCg/aTg	rs13306198	0	-1	0	SNV	HGNC	HGNC:603	YES	1	P1	CCDS1703.1	ENSP00000233242	P04114	0	UPI0004620B75	0	1	deleterious	probably_damaging	Gene3D:2.30.230.10&Pfam_domain:PF01347&PROSITE_profiles:PS51211&hmmpanther:PTHR13769&hmmpanther:PTHR13769:SF1&SMART_domains:SM00638&Superfamily_domains:SSF56968	0	chr2:g.21037212G>A	0.0142	0
chr2	25234330	rs181757577	T	C	4	152	1733	0.026	C	synonymous_variant	LOW	DNMT3A	ENSG00000119772	Transcript	ENST00000264709.7	protein_coding	23/23	0	ENST00000264709.7:c.2688A>G	ENSP00000264709.3:p.Pro896%3D	3026/9501	2688/2739	896/912	P	ccA/ccG	rs181757577&COSM1235324	0	-1	0	SNV	HGNC	HGNC:2978	YES	1	P1	CCDS33157.1	ENSP00000264709	Q9Y6K1	0	UPI000000DA70	0	1	0	0	PROSITE_profiles:PS51679&hmmpanther:PTHR23068:SF10&hmmpanther:PTHR23068&Gene3D:3.40.50.150&Superfamily_domains:SSF53335&PDB-ENSP_mappings:6f57.D&PDB-ENSP_mappings:6f57.A&PDB-ENSP_mappings:6brr.D&PDB-ENSP_mappings:6brr.A&PDB-ENSP_mappings:5yx2.D&PDB-ENSP_mappings:5yx2.A&PDB-ENSP_mappings:4u7t.C&PDB-ENSP_mappings:4u7t.A&PDB-ENSP_mappings:4u7p.A&PDB-ENSP_mappings:2qrv.H&PDB-ENSP_mappings:2qrv.E&PDB-…	0	chr2:g.25234330T>C	0.0058	0
chr2	26489693	rs41288779	C	T	4	152	1880	0.026	T	synonymous_variant	LOW	OTOF	ENSG00000115155	Transcript	ENST00000272371.6	protein_coding	10/47	0	ENST00000272371.6:c.945G>A	ENSP00000272371.2:p.Lys315%3D	1072/7156	945/5994	315/1997	K	aaG/aaA	rs41288779	0	-1	0	SNV	HGNC	HGNC:8515	YES	1	P3	CCDS1725.1	ENSP00000272371	Q9HC10	0	UPI000013D94D	0	1	0	0	PROSITE_profiles:PS50004&Conserved_Domains:cd04011&hmmpanther:PTHR12546:SF32&hmmpanther:PTHR12546&Pfam_domain:PF00168&Gene3D:2.60.40.150&SMART_domains:SM00239&Superfamily_domains:SSF49562	0	chr2:g.26489693C>T	0.0559	0.1195
chr2	27498276	rs146175795	G	A	4	152	2091	0.026	A	missense_variant	MODERATE	GCKR	ENSG00000084734	Transcript	ENST00000264717.7	protein_coding	4/19	0	ENST00000264717.7:c.307G>A	ENSP00000264717.2:p.Val103Met	373/2189	307/1878	103/625	V/M	Gtg/Atg	rs146175795&CM120204	0	1	0	SNV	HGNC	HGNC:4196	YES	1	P1	CCDS1757.1	ENSP00000264717	0	A0A0C4DFN2	UPI000013D55B	0	1	deleterious	probably_damaging	Gene3D:1.10.8.1080&Gene3D:3.40.50.12630&PROSITE_profiles:PS51464&hmmpanther:PTHR10088&hmmpanther:PTHR10088:SF4&Superfamily_domains:SSF53697&Low_complexity_(Seg):seg	0	chr2:g.27498276G>A	0.0044	0
chr2	29223336	rs4622670	G	A	6	152	1987	0.038	A	splice_region_variant&intron_variant	LOW	ALK	ENSG00000171094	Transcript	ENST00000389048.8	protein_coding	0	20/28	ENST00000389048.8:c.3359+6C>T	0	0	0	0	0	0	rs4622670&COSM6353289	0	-1	0	SNV	HGNC	HGNC:427	YES	1	P2	CCDS33172.1	ENSP00000373700	Q9UM73	0	UPI00001684DA	0	1	0	0	0	0	chr2:g.29223336G>A	0.1765	0.0098
chr2	31524644	rs1042578	C	T	2	152	1613	0.013	T	3_prime_UTR_variant	MODIFIER	SRD5A2	ENSG00000277893	Transcript	ENST00000622030.2	protein_coding	5/5	0	ENST00000622030.2:c.*1552G>A	0	2355/4519	0	0	0	0	rs1042578	0	-1	0	SNV	HGNC	HGNC:11285	YES	1	P1	CCDS74503.1	ENSP00000477587	P31213	0	UPI000017954A	0	1	0	0	0	0	chr2:g.31524644C>T	0.1669	0.2557
chr2	38070604	rs1799885	G	C	6	152	1809	0.038	C	3_prime_UTR_variant	MODIFIER	CYP1B1	ENSG00000138061	Transcript	ENST00000610745.5	protein_coding	3/3	0	ENST00000610745.5:c.*118C>G	0	2123/5218	0	0	0	0	rs1799885	0	-1	0	SNV	HGNC	HGNC:2597	YES	1	P1	CCDS1793.1	ENSP00000478561	Q16678	0	UPI0000169C18	0	1	0	0	0	0	chr2:g.38070604G>C	0.0012	0.0008
chr2	47060830	rs369839639	G	A	3	152	2077	0.019	A	synonymous_variant	LOW	TTC7A	ENSG00000068724	Transcript	ENST00000394850.6	protein_coding	20/21	0	ENST00000394850.6:c.2286G>A	ENSP00000378320.2:p.Ala762%3D	2542/4306	2286/2649	762/882	A	gcG/gcA	rs369839639	0	1	0	SNV	HGNC	HGNC:19750	YES	1	A2	CCDS74511.1	ENSP00000378320	Q9ULT0	0	UPI000067CA5D	0	1	0	0	PROSITE_profiles:PS50005&PROSITE_profiles:PS50293&hmmpanther:PTHR23083&hmmpanther:PTHR23083:SF475&Gene3D:1.25.40.10&SMART_domains:SM00028&Superfamily_domains:SSF48452	0	chr2:g.47060830G>A	0	0
chr2	47403214	rs17217716	C	T	2	152	2120	0.013	T	missense_variant	MODERATE	MSH2	ENSG00000095002	Transcript	ENST00000233146.6	protein_coding	1/16	0	ENST00000233146.6:c.23C>T	ENSP00000233146.2:p.Thr8Met	246/3307	23/2805	8/934	T/M	aCg/aTg	rs17217716&CM001245&COSM6023790	0	1	0	SNV	HGNC	HGNC:7325	YES	1	P1	CCDS1834.1	ENSP00000233146	P43246	0	UPI00000405F6	0	1	tolerated	benign	PIRSF_domain:PIRSF005813&Gene3D:3.40.1170.10&PDB-ENSP_mappings:3thz.A&PDB-ENSP_mappings:3thy.A&PDB-ENSP_mappings:3thx.A&PDB-ENSP_mappings:3thw.A&PDB-ENSP_mappings:2o8f.A&PDB-ENSP_mappings:2o8e.A&PDB-ENSP_mappings:2o8d.A&PDB-ENSP_mappings:2o8c.A&PDB-ENSP_mappings:2o8b.A	0	chr2:g.47403214C>T	0.0052	0.0008
chr2	47475228	rs549467183	G	A	2	152	1077	0.013	A	missense_variant	MODERATE	MSH2	ENSG00000095002	Transcript	ENST00000233146.6	protein_coding	12/16	0	ENST00000233146.6:c.1963G>A	ENSP00000233146.2:p.Val655Ile	2186/3307	1963/2805	655/934	V/I	Gta/Ata	rs549467183	0	1	0	SNV	HGNC	HGNC:7325	YES	1	P1	CCDS1834.1	ENSP00000233146	P43246	0	UPI00000405F6	0	1	tolerated	benign	Conserved_Domains:cd03285&hmmpanther:PTHR11361:SF35&hmmpanther:PTHR11361&PIRSF_domain:PIRSF005813&Gene3D:3.40.50.300&Superfamily_domains:SSF52540&PDB-ENSP_mappings:3thz.A&PDB-ENSP_mappings:3thy.A&PDB-ENSP_mappings:3thx.A&PDB-ENSP_mappings:3thw.A&PDB-ENSP_mappings:2o8f.A&PDB-ENSP_mappings:2o8e.A&PDB-ENSP_mappings:2o8d.A&PDB-ENSP_mappings:2o8c.A&PDB-ENSP_mappings:2o8b.A	0	chr2:g.47475228G>A	0.0002	0
chr2	47783349	rs1042821	G	A	5	152	1517	0.045	A	missense_variant	MODERATE	MSH6	ENSG00000116062	Transcript	ENST00000234420.9	protein_coding	1/10	0	ENST00000234420.9:c.116G>A	ENSP00000234420.4:p.Gly39Glu	268/7476	116/4083	39/1360	G/E	gGg/gAg	rs1042821&CM092149&COSM3749667	0	1	0	SNV	HGNC	HGNC:7329	YES	1	P2	CCDS1836.1	ENSP00000234420	P52701	0	UPI00000405F8	0	1	tolerated	benign	PIRSF_domain:PIRSF037677&Low_complexity_(Seg):seg&MobiDB_lite:mobidb-lite	0	chr2:g.47783349G>A	0.2009	0.2103
chr2	47803553	rs2020910	T	A	3	152	1767	0.032	A	synonymous_variant	LOW	MSH6	ENSG00000116062	Transcript	ENST00000234420.9	protein_coding	5/10	0	ENST00000234420.9:c.3306T>A	ENSP00000234420.4:p.Thr1102%3D	3458/7476	3306/4083	1102/1360	T	acT/acA	rs2020910&COSM5021075&COSM6715812	0	1	0	SNV	HGNC	HGNC:7329	YES	1	P2	CCDS1836.1	ENSP00000234420	P52701	0	UPI00000405F8	0	1	0	0	hmmpanther:PTHR11361&hmmpanther:PTHR11361:SF31&PIRSF_domain:PIRSF037677&Gene3D:3.40.50.300&SMART_domains:SM00533&Superfamily_domains:SSF52540&PDB-ENSP_mappings:2o8f.B&PDB-ENSP_mappings:2o8e.B&PDB-ENSP_mappings:2o8d.B&PDB-ENSP_mappings:2o8c.B&PDB-ENSP_mappings:2o8b.B	0	chr2:g.47803553T>A	0.0493	0.0098
chr2	47806502	rs2229018	G	T	2	152	1449	0.013	T	synonymous_variant	LOW	MSH6	ENSG00000116062	Transcript	ENST00000234420.9	protein_coding	9/10	0	ENST00000234420.9:c.3852G>T	ENSP00000234420.4:p.Thr1284%3D	4004/7476	3852/4083	1284/1360	T	acG/acT	rs2229018&COSM1021311	0	1	0	SNV	HGNC	HGNC:7329	YES	1	P2	CCDS1836.1	ENSP00000234420	P52701	0	UPI00000405F8	0	1	0	0	hmmpanther:PTHR11361&hmmpanther:PTHR11361:SF31&PIRSF_domain:PIRSF037677&Pfam_domain:PF00488&Gene3D:3.40.50.300&SMART_domains:SM00534&Superfamily_domains:SSF52540&PDB-ENSP_mappings:2o8f.B&PDB-ENSP_mappings:2o8e.B&PDB-ENSP_mappings:2o8d.B&PDB-ENSP_mappings:2o8c.B&PDB-ENSP_mappings:2o8b.B	0	chr2:g.47806502G>T	0	0
chr2	55866047	rs540075808	G	A	2	152	809	0.013	A	3_prime_UTR_variant	MODIFIER	EFEMP1	ENSG00000115380	Transcript	ENST00000394555.6	protein_coding	11/11	0	ENST00000394555.6:c.*1026C>T	0	2944/3024	0	0	0	0	rs540075808	0	-1	0	SNV	HGNC	HGNC:3218	YES	1	P1	CCDS1857.1	ENSP00000378058	Q12805	A0A0S2Z4F1	UPI0000000C12	0	1	0	0	0	0	chr2:g.55866047G>A	0.0004	0
chr2	55924126	rs72811724	G	A	3	152	1608	0.019	A	5_prime_UTR_variant	MODIFIER	EFEMP1	ENSG00000115380	Transcript	ENST00000394555.6	protein_coding	1/11	0	ENST00000394555.6:c.-423C>T	0	14/3024	0	0	0	0	rs72811724	0	-1	0	SNV	HGNC	HGNC:3218	YES	1	P1	CCDS1857.1	ENSP00000378058	Q12805	A0A0S2Z4F1	UPI0000000C12	0	1	0	0	0	0	chr2:g.55924126G>A	0.014	0.0008
chr2	61049964	rs75205376	G	A	6	152	795	0.038	A	3_prime_UTR_variant	MODIFIER	PEX13	ENSG00000162928	Transcript	ENST00000295030.6	protein_coding	4/4	0	ENST00000295030.6:c.*1194G>A	0	2446/4472	0	0	0	0	rs75205376	0	1	0	SNV	HGNC	HGNC:8855	YES	1	P1	CCDS1866.1	ENSP00000295030	Q92968	0	UPI0000131707	0	1	0	0	0	0	chr2:g.61049964G>A	0.0763	0.0106
chr2	70935921	rs79652147	C	T	6	152	2032	0.038	T	5_prime_UTR_variant	MODIFIER	ATP6V1B1	ENSG00000116039	Transcript	ENST00000234396.10	protein_coding	1/14	0	ENST00000234396.10:c.-34C>T	0	22/1907	0	0	0	0	rs79652147	0	1	0	SNV	HGNC	HGNC:853	YES	1	P1	CCDS1912.1	ENSP00000234396	P15313	0	UPI000013C9A0	0	1	0	0	0	0	chr2:g.70935921C>T	0.1715	0.2103
chr2	70935981	rs17853498	T	C	6	152	1910	0.038	C	synonymous_variant	LOW	ATP6V1B1	ENSG00000116039	Transcript	ENST00000234396.10	protein_coding	1/14	0	ENST00000234396.10:c.27T>C	ENSP00000234396.4:p.Pro9%3D	82/1907	27/1542	9/513	P	ccT/ccC	rs17853498	0	1	0	SNV	HGNC	HGNC:853	YES	1	P1	CCDS1912.1	ENSP00000234396	P15313	0	UPI000013C9A0	0	1	0	0	hmmpanther:PTHR43389:SF1&hmmpanther:PTHR43389	0	chr2:g.70935981T>C	0.1711	0.211
chr2	70965189	rs144725809	C	T	2	152	1471	0.013	T	3_prime_UTR_variant	MODIFIER	ATP6V1B1	ENSG00000116039	Transcript	ENST00000234396.10	protein_coding	14/14	0	ENST00000234396.10:c.*68C>T	0	1665/1907	0	0	0	0	rs144725809	0	1	0	SNV	HGNC	HGNC:853	YES	1	P1	CCDS1912.1	ENSP00000234396	P15313	0	UPI000013C9A0	0	1	0	0	0	0	chr2:g.70965189C>T	0.0068	0
chr2	74369400	rs17721059	C	T	2	152	2145	0.013	T	missense_variant	MODERATE	DCTN1	ENSG00000204843	Transcript	ENST00000361874.7	protein_coding	14/32	0	ENST00000361874.7:c.1484G>A	ENSP00000354791.3:p.Arg495Gln	1802/4500	1484/3837	495/1278	R/Q	cGg/cAg	rs17721059	0	-1	0	SNV	HGNC	HGNC:2711	YES	1	P3	CCDS1939.1	ENSP00000354791	Q14203	0	UPI0000129A25	0	1	tolerated	benign	hmmpanther:PTHR18916&hmmpanther:PTHR18916:SF40&Coiled-coils_(Ncoils):Coil	0	chr2:g.74369400C>T	0.0078	0
chr2	84459230	rs796052053	T	A	2	152	1821	0.013	A	missense_variant	MODERATE	SUCLG1	ENSG00000163541	Transcript	ENST00000393868.7	protein_coding	1/9	0	ENST00000393868.7:c.40A>T	ENSP00000377446.2:p.Met14Leu	51/1270	40/1041	14/346	M/L	Atg/Ttg	rs796052053&CM104397	0	-1	0	SNV	HGNC	HGNC:11449	YES	1	P1	CCDS1967.2	ENSP00000377446	P53597	0	UPI000014BF59	0	1	tolerated_low_confidence	benign	0	0	chr2:g.84459230T>A	0	0
chr2	86790560	rs181102668	G	A	6	152	1690	0.038	A	synonymous_variant	LOW	CD8A	ENSG00000153563	Transcript	ENST00000409511.6	protein_coding	5/9	0	ENST00000409511.6:c.171C>T	ENSP00000386559.2:p.Leu57%3D	1202/3048	171/708	57/235	L	ctC/ctT	rs181102668	0	-1	0	SNV	HGNC	HGNC:1706	YES	2	P4	CCDS1992.1	ENSP00000386559	P01732	0	UPI00001273B4	0	1	0	0	PROSITE_profiles:PS50835&Conserved_Domains:cd05720&hmmpanther:PTHR10441&Pfam_domain:PF07686&Gene3D:2.60.40.10&SMART_domains:SM00409&SMART_domains:SM00406&Superfamily_domains:SSF48726&PDB-ENSP_mappings:3qzw.J&PDB-ENSP_mappings:3qzw.I&PDB-ENSP_mappings:3qzw.H&PDB-ENSP_mappings:3qzw.G&PDB-ENSP_mappings:2hp4.B&PDB-ENSP_mappings:2hp4.A&PDB-ENSP_mappings:1cd8.A&PDB-ENSP_mappings:1akj.E&PDB-ENSP_mapping…	0	chr2:g.86790560G>A	0.0066	0
chr2	96250674	rs566067694	G	A	2	152	2183	0.013	A	3_prime_UTR_variant	MODIFIER	TMEM127	ENSG00000135956	Transcript	ENST00000258439.7	protein_coding	4/4	0	ENST00000258439.7:c.*3134C>T	0	4108/6266	0	0	0	0	rs566067694	0	-1	0	SNV	HGNC	HGNC:26038	YES	1	P1	CCDS2018.1	ENSP00000258439	O75204	0	UPI000000D96F	0	1	0	0	0	0	chr2:g.96250674G>A	0.0002	0
chr2	96799647	rs41286594	C	T	7	152	1988	0.045	T	splice_region_variant&synonymous_variant	LOW	CNNM4	ENSG00000158158	Transcript	ENST00000377075.3	protein_coding	5/7	0	ENST00000377075.3:c.1947C>T	ENSP00000366275.2:p.Ser649%3D	2045/4783	1947/2328	649/775	S	tcC/tcT	rs41286594	0	1	0	SNV	HGNC	HGNC:105	YES	1	P1	CCDS2024.2	ENSP00000366275	Q6P4Q7	0	UPI0000207C95	0	1	0	0	PROSITE_profiles:PS50042&hmmpanther:PTHR12064&hmmpanther:PTHR12064:SF26&Superfamily_domains:SSF51206	0	chr2:g.96799647C>T	0.0122	0.0015
chr2	127070589	rs770994335	A	G	2	152	2060	0.013	G	synonymous_variant	LOW	BIN1	ENSG00000136717	Transcript	ENST00000316724.10	protein_coding	4/19	0	ENST00000316724.10:c.279T>C	ENSP00000316779.5:p.Asp93%3D	490/2487	279/1782	93/593	D	gaT/gaC	rs770994335	0	-1	0	SNV	HGNC	HGNC:1052	YES	1	0	CCDS2138.1	ENSP00000316779	O00499	A0A024RAF1	UPI0000001303	0	1	0	0	PROSITE_profiles:PS51021&Conserved_Domains:cd07611&hmmpanther:PTHR45479&Pfam_domain:PF03114&Gene3D:1.20.1270.60&SMART_domains:SM00721&Superfamily_domains:SSF103657&Prints_domain:PR01251&PDB-ENSP_mappings:2fic.B&PDB-ENSP_mappings:2fic.A	0	chr2:g.127070589A>G	0	0
chr2	127418464	rs1799810	A	T	4	152	2037	0.032	T	5_prime_UTR_variant	MODIFIER	PROC	ENSG00000115718	Transcript	ENST00000234071.7	protein_coding	1/9	0	ENST00000234071.7:c.-50A>T	0	38/1773	0	0	0	0	rs1799810&CR952208	0	1	0	SNV	HGNC	HGNC:9451	YES	1	P2	CCDS2145.1	ENSP00000234071	P04070	0	UPI0000001646	0	1	0	0	0	0	chr2:g.127418464A>T	0.3932	0.6082
chr2	127419972	rs148490199	C	T	2	152	2191	0.013	T	synonymous_variant	LOW	PROC	ENSG00000115718	Transcript	ENST00000234071.7	protein_coding	2/9	0	ENST00000234071.7:c.30C>T	ENSP00000234071.3:p.Phe10%3D	117/1773	30/1386	10/461	F	ttC/ttT	rs148490199&CM071945&COSM3390912&COSM6868535&COSM6868536	0	1	0	SNV	HGNC	HGNC:9451	YES	1	P2	CCDS2145.1	ENSP00000234071	P04070	0	UPI0000001646	0	1	0	0	PIRSF_domain:PIRSF001143&hmmpanther:PTHR24278&hmmpanther:PTHR24278:SF0&Cleavage_site_(Signalp):SignalP-noTM	0	chr2:g.127419972C>T	0.0006	0
chr2	127427194	rs5937	T	C	4	152	2282	0.032	C	synonymous_variant	LOW	PROC	ENSG00000115718	Transcript	ENST00000234071.7	protein_coding	8/9	0	ENST00000234071.7:c.768T>C	ENSP00000234071.3:p.Asp256%3D	855/1773	768/1386	256/461	D	gaT/gaC	rs5937	0	1	0	SNV	HGNC	HGNC:9451	YES	1	P2	CCDS2145.1	ENSP00000234071	P04070	0	UPI0000001646	0	1	0	0	PDB-ENSP_mappings:1aut.C&Gene3D:2.40.10.10&PDB-ENSP_mappings:3f6u.H&Pfam_domain:PF00089&PIRSF_domain:PIRSF001143&PROSITE_profiles:PS50240&hmmpanther:PTHR24278&hmmpanther:PTHR24278:SF0&SMART_domains:SM00020&Superfamily_domains:SSF50494&Conserved_Domains:cd00190	0	chr2:g.127427194T>C	0.2298	0.3472
chr2	127643076	rs112254310	C	T	2	152	1978	0.013	T	upstream_gene_variant	MODIFIER	GPR17	ENSG00000144230	Transcript	ENST00000544369.5	protein_coding	0	0	0	0	0	0	0	0	0	rs112254310	2788	1	0	SNV	HGNC	HGNC:4471	YES	5	P1	CCDS2148.1	ENSP00000442982	Q13304	0	UPI0000050432	0	0	0	0	0	0	chr2:g.127643076C>T	0.0004	0.0008
chr2	135817398	rs35093754	G	C	4	152	1947	0.026	C	synonymous_variant	LOW	LCT	ENSG00000115850	Transcript	ENST00000264162.7	protein_coding	6/17	0	ENST00000264162.7:c.1650C>G	ENSP00000264162.2:p.Gly550%3D	1665/6273	1650/5784	550/1927	G	ggC/ggG	rs35093754	0	-1	0	SNV	HGNC	HGNC:6530	YES	1	P1	CCDS2178.1	ENSP00000264162	P09848	0	UPI000013D4D2	0	1	0	0	hmmpanther:PTHR10353&hmmpanther:PTHR10353:SF38&Gene3D:3.20.20.80&Pfam_domain:PF00232&Superfamily_domains:SSF51445	0	chr2:g.135817398G>C	0.0501	0.1059
chr2	135829668	rs3816088	G	C	4	152	2371	0.026	C	synonymous_variant	LOW	LCT	ENSG00000115850	Transcript	ENST00000264162.7	protein_coding	3/17	0	ENST00000264162.7:c.729C>G	ENSP00000264162.2:p.Val243%3D	744/6273	729/5784	243/1927	V	gtC/gtG	rs3816088	0	-1	0	SNV	HGNC	HGNC:6530	YES	1	P1	CCDS2178.1	ENSP00000264162	P09848	0	UPI000013D4D2	0	1	0	0	Gene3D:3.20.20.80&Superfamily_domains:SSF51445	0	chr2:g.135829668G>C	0.0503	0.1059
chr2	144387486	rs79710863	T	C	3	152	1199	0.019	C	3_prime_UTR_variant	MODIFIER	ZEB2	ENSG00000169554	Transcript	ENST00000627532.3	protein_coding	10/10	0	ENST00000627532.3:c.*1965A>G	0	5860/9265	0	0	0	0	rs79710863	0	-1	0	SNV	HGNC	HGNC:14881	YES	1	P3	CCDS2186.1	ENSP00000487174	O60315	0	UPI00001359A2	0	1	0	0	0	0	chr2:g.144387486T>C	0.0313	0
chr2	144396596	rs147972125	C	T	5	152	2082	0.032	T	splice_region_variant&intron_variant	LOW	ZEB2	ENSG00000169554	Transcript	ENST00000627532.3	protein_coding	0	8/9	ENST00000627532.3:c.2887-4G>A	0	0	0	0	0	0	rs147972125	0	-1	0	SNV	HGNC	HGNC:14881	YES	1	P3	CCDS2186.1	ENSP00000487174	O60315	0	UPI00001359A2	0	1	0	0	0	0	chr2:g.144396596C>T	0.0012	0
chr2	148470342	rs201668347	G	A	2	152	1712	0.019	A	missense_variant	MODERATE	MBD5	ENSG00000204406	Transcript	ENST00000407073.5	protein_coding	9/15	0	ENST00000407073.5:c.2399G>A	ENSP00000386049.1:p.Gly800Asp	3396/9512	2399/4485	800/1494	G/D	gGc/gAc	rs201668347	0	1	0	SNV	HGNC	HGNC:20444	YES	1	0	CCDS33302.1	ENSP00000386049	Q9P267	0	UPI0000208C40	0	1	deleterious	probably_damaging	hmmpanther:PTHR16112&hmmpanther:PTHR16112:SF18	0	chr2:g.148470342G>A	0.0002	0
chr2	151527483	rs200945025	C	T	3	152	1860	0.019	T	missense_variant&splice_region_variant	MODERATE	NEB	ENSG00000183091	Transcript	ENST00000618972.4	protein_coding	148/183	0	ENST00000618972.4:c.21943G>A	ENSP00000484342.1:p.Asp7315Asn	22146/26307	21943/25683	7315/8560	D/N	Gat/Aat	rs200945025	0	-1	0	SNV	HGNC	HGNC:7720	YES	5	A2	CCDS74588.1	ENSP00000484342	0	A0A087X1N7	UPI0004E4CCB0	0	1	deleterious	probably_damaging	PROSITE_profiles:PS51216&hmmpanther:PTHR11039&hmmpanther:PTHR11039&hmmpanther:PTHR11039:SF37&hmmpanther:PTHR11039:SF37&SMART_domains:SM00227	0	chr2:g.151527483C>T	0.0002	0
chr2	151616057	rs765379397	C	A	2	152	1422	0.013	A	missense_variant	MODERATE	NEB	ENSG00000183091	Transcript	ENST00000618972.4	protein_coding	76/183	0	ENST00000618972.4:c.11234G>T	ENSP00000484342.1:p.Arg3745Leu	11437/26307	11234/25683	3745/8560	R/L	cGt/cTt	rs765379397	0	-1	0	SNV	HGNC	HGNC:7720	YES	5	A2	CCDS74588.1	ENSP00000484342	0	A0A087X1N7	UPI0004E4CCB0	0	1	deleterious	probably_damaging	PROSITE_profiles:PS51216&hmmpanther:PTHR11039&hmmpanther:PTHR11039:SF37&SMART_domains:SM00227	0	chr2:g.151616057C>A	0	0
chr2	151833264	rs118093432	T	G	3	152	846	0.019	G	upstream_gene_variant	MODIFIER	ARL5A	ENSG00000162980	Transcript	ENST00000295087.13	protein_coding	0	0	0	0	0	0	0	0	0	rs118093432	4843	-1	0	SNV	HGNC	HGNC:696	YES	1	P1	CCDS2195.1	ENSP00000295087	Q9Y689	0	UPI0000125EE6	0	0	0	0	0	0	chr2:g.151833264T>G	0.0126	0
chr2	151841966	rs1805028	C	T	7	152	1475	0.045	T	3_prime_UTR_variant&NMD_transcript_variant	MODIFIER	AC068547.1	ENSG00000283228	Transcript	ENST00000637559.1	nonsense_mediated_decay	10/12	0	ENST00000637559.1:c.*269G>A	0	1204/1373	0	0	0	0	rs1805028	0	-1	0	SNV	Clone_based_ensembl_gene	0	YES	5	P5	0	ENSP00000489697	0	A0A1B0GTH0	UPI0007E52B51	0	0	0	0	0	0	chr2:g.151841966C>T	0.1406	0.0915
chr2	169137402	rs188918037	T	G	6	152	1905	0.038	G	missense_variant	MODERATE	LRP2	ENSG00000081479	Transcript	ENST00000263816.8	protein_coding	76/79	0	ENST00000263816.8:c.13610A>C	ENSP00000263816.3:p.Gln4537Pro	13745/15657	13610/13968	4537/4655	Q/P	cAg/cCg	rs188918037	0	-1	0	SNV	HGNC	HGNC:6694	YES	1	P1	CCDS2232.1	ENSP00000263816	P98164	0	UPI0000141BA5	0	1	tolerated	benign	hmmpanther:PTHR44025&hmmpanther:PTHR44025:SF5	0	chr2:g.169137402T>G	0.0008	0
chr2	169510430	rs147527225	G	A	3	152	1797	0.019	A	missense_variant	MODERATE	KLHL41	ENSG00000239474	Transcript	ENST00000284669.2	protein_coding	1/6	0	ENST00000284669.2:c.652G>A	ENSP00000284669.1:p.Val218Met	729/2460	652/1821	218/606	V/M	Gtg/Atg	rs147527225	0	1	0	SNV	HGNC	HGNC:16905	YES	1	P1	CCDS2234.1	ENSP00000284669	O60662	0	UPI0000000DC5	0	1	deleterious	possibly_damaging	hmmpanther:PTHR24412:SF146&hmmpanther:PTHR24412&PIRSF_domain:PIRSF037037&Pfam_domain:PF07707&Gene3D:1.25.40.420&SMART_domains:SM00875	0	chr2:g.169510430G>A	0.0014	0
chr2	171435068	rs146556466	C	A	3	152	1438	0.019	A	intron_variant	MODIFIER	DCAF17	ENSG00000115827	Transcript	ENST00000375255.8	protein_coding	0	1/13	ENST00000375255.8:c.127-15C>A	0	0	0	0	0	0	rs146556466	0	1	0	SNV	HGNC	HGNC:25784	YES	1	P1	CCDS2243.2	ENSP00000364404	Q5H9S7	0	UPI00004C429A	0	1	0	0	0	0	chr2:g.171435068C>A	0.0036	0
chr2	171483297	rs73976170	C	G	2	152	2132	0.013	G	3_prime_UTR_variant	MODIFIER	DCAF17	ENSG00000115827	Transcript	ENST00000375255.8	protein_coding	14/14	0	ENST00000375255.8:c.*2183C>G	0	4098/5853	0	0	0	0	rs73976170	0	1	0	SNV	HGNC	HGNC:25784	YES	1	P1	CCDS2243.2	ENSP00000364404	Q5H9S7	0	UPI00004C429A	0	1	0	0	0	0	chr2:g.171483297C>G	0.0248	0.0726
chr2	171484090	rs78561668	A	G	2	152	1620	0.013	G	3_prime_UTR_variant	MODIFIER	DCAF17	ENSG00000115827	Transcript	ENST00000375255.8	protein_coding	14/14	0	ENST00000375255.8:c.*2976A>G	0	4891/5853	0	0	0	0	rs78561668	0	1	0	SNV	HGNC	HGNC:25784	YES	1	P1	CCDS2243.2	ENSP00000364404	Q5H9S7	0	UPI00004C429A	0	1	0	0	0	0	chr2:g.171484090A>G	0.0016	0.0008
chr2	171484943	rs59827170	G	A	2	152	1400	0.013	A	3_prime_UTR_variant	MODIFIER	DCAF17	ENSG00000115827	Transcript	ENST00000375255.8	protein_coding	14/14	0	ENST00000375255.8:c.*3829G>A	0	5744/5853	0	0	0	0	rs59827170	0	1	0	SNV	HGNC	HGNC:25784	YES	1	P1	CCDS2243.2	ENSP00000364404	Q5H9S7	0	UPI00004C429A	0	1	0	0	0	0	chr2:g.171484943G>A	0.0248	0.0726
chr2	178526348	rs72629796	C	A	7	152	2192	0.045	A	3_prime_UTR_variant	MODIFIER	TTN	ENSG00000155657	Transcript	ENST00000589042.5	protein_coding	363/363	0	ENST00000589042.5:c.*664G>T	0	108865/109224	0	0	0	0	rs72629796	0	-1	0	SNV	HGNC	HGNC:12403	YES	5	A2	CCDS59435.1	ENSP00000467141	0	A0A0A0MTS7	UPI00046209C6	0	1	0	0	0	0	chr2:g.178526348C>A	0.0232	0.0008
chr2	178534512	rs144963736	C	T	2	152	2420	0.013	T	missense_variant	MODERATE	TTN	ENSG00000155657	Transcript	ENST00000589042.5	protein_coding	358/363	0	ENST00000589042.5:c.102103G>A	ENSP00000467141.1:p.Asp34035Asn	102328/109224	102103/107976	34035/35991	D/N	Gat/Aat	rs144963736	0	-1	0	SNV	HGNC	HGNC:12403	YES	5	A2	CCDS59435.1	ENSP00000467141	0	A0A0A0MTS7	UPI00046209C6	0	1	0	possibly_damaging	Gene3D:1.10.510.10&Pfam_domain:PF00069&PROSITE_profiles:PS50011&hmmpanther:PTHR13817&hmmpanther:PTHR13817:SF18&Superfamily_domains:SSF56112&Conserved_Domains:cd14104	0	chr2:g.178534512C>T	0.003	0.0098
chr2	178537013	rs55675869	C	T	7	152	2059	0.045	T	missense_variant	MODERATE	TTN	ENSG00000155657	Transcript	ENST00000589042.5	protein_coding	356/363	0	ENST00000589042.5:c.100096G>A	ENSP00000467141.1:p.Val33366Ile	100321/109224	100096/107976	33366/35991	V/I	Gtt/Att	rs55675869	0	-1	0	SNV	HGNC	HGNC:12403	YES	5	A2	CCDS59435.1	ENSP00000467141	0	A0A0A0MTS7	UPI00046209C6	0	1	0	probably_damaging	Pfam_domain:PF00041&PROSITE_profiles:PS50853&hmmpanther:PTHR13817&hmmpanther:PTHR13817:SF18&SMART_domains:SM00060&Superfamily_domains:SSF49265&Conserved_Domains:cd00063	0	chr2:g.178537013C>T	0.0232	0.0008
chr2	178546284	rs72648257	T	C	7	152	2480	0.045	C	missense_variant	MODERATE	TTN	ENSG00000155657	Transcript	ENST00000589042.5	protein_coding	342/363	0	ENST00000589042.5:c.95047A>G	ENSP00000467141.1:p.Ser31683Gly	95272/109224	95047/107976	31683/35991	S/G	Agt/Ggt	rs72648257	0	-1	0	SNV	HGNC	HGNC:12403	YES	5	A2	CCDS59435.1	ENSP00000467141	0	A0A0A0MTS7	UPI00046209C6	0	1	0	possibly_damaging	Pfam_domain:PF07679&PROSITE_profiles:PS50835&hmmpanther:PTHR13817&hmmpanther:PTHR13817:SF18&SMART_domains:SM00408&SMART_domains:SM00409&Superfamily_domains:SSF48726&Superfamily_domains:SSF49265&Conserved_Domains:cd05748	0	chr2:g.178546284T>C	0.0224	0.0008
chr2	178549978	rs56145100	A	T	7	152	1645	0.045	T	splice_region_variant&intron_variant	LOW	TTN	ENSG00000155657	Transcript	ENST00000589042.5	protein_coding	0	337/362	ENST00000589042.5:c.91852+8T>A	0	0	0	0	0	0	rs56145100	0	-1	0	SNV	HGNC	HGNC:12403	YES	5	A2	CCDS59435.1	ENSP00000467141	0	A0A0A0MTS7	UPI00046209C6	0	1	0	0	0	0	chr2:g.178549978A>T	0.0224	0.0008
chr2	178558372	rs12621078	A	G	7	152	1841	0.045	G	synonymous_variant	LOW	TTN	ENSG00000155657	Transcript	ENST00000589042.5	protein_coding	327/363	0	ENST00000589042.5:c.87087T>C	ENSP00000467141.1:p.Leu29029%3D	87312/109224	87087/107976	29029/35991	L	ctT/ctC	rs12621078	0	-1	0	SNV	HGNC	HGNC:12403	YES	5	A2	CCDS59435.1	ENSP00000467141	0	A0A0A0MTS7	UPI00046209C6	0	1	0	0	PROSITE_profiles:PS50853&hmmpanther:PTHR13817&hmmpanther:PTHR13817:SF18&Superfamily_domains:SSF49265	0	chr2:g.178558372A>G	0.0224	0.0008
chr2	178559409	rs377612718	T	C	2	152	1822	0.013	C	missense_variant	MODERATE	TTN	ENSG00000155657	Transcript	ENST00000589042.5	protein_coding	326/363	0	ENST00000589042.5:c.86723A>G	ENSP00000467141.1:p.Asn28908Ser	86948/109224	86723/107976	28908/35991	N/S	aAt/aGt	rs377612718	0	-1	0	SNV	HGNC	HGNC:12403	YES	5	A2	CCDS59435.1	ENSP00000467141	0	A0A0A0MTS7	UPI00046209C6	0	1	0	benign	Pfam_domain:PF00041&PROSITE_profiles:PS50853&hmmpanther:PTHR13817&hmmpanther:PTHR13817:SF18&SMART_domains:SM00060&Superfamily_domains:SSF49265&Conserved_Domains:cd00063	0	chr2:g.178559409T>C	0.0002	0.0008
chr2	178559474	rs760858743	C	T	3	152	1907	0.019	T	synonymous_variant	LOW	TTN	ENSG00000155657	Transcript	ENST00000589042.5	protein_coding	326/363	0	ENST00000589042.5:c.86658G>A	ENSP00000467141.1:p.Glu28886%3D	86883/109224	86658/107976	28886/35991	E	gaG/gaA	rs760858743&COSM3702021&COSM3702022&COSM3702023&COSM3702024	0	-1	0	SNV	HGNC	HGNC:12403	YES	5	A2	CCDS59435.1	ENSP00000467141	0	A0A0A0MTS7	UPI00046209C6	0	1	0	0	Pfam_domain:PF00041&PROSITE_profiles:PS50853&hmmpanther:PTHR13817&hmmpanther:PTHR13817:SF18&SMART_domains:SM00060&Superfamily_domains:SSF49265&Conserved_Domains:cd00063	0	chr2:g.178559474C>T	0	0
chr2	178564029	rs145373396	T	C	3	152	2122	0.019	C	missense_variant	MODERATE	TTN	ENSG00000155657	Transcript	ENST00000589042.5	protein_coding	326/363	0	ENST00000589042.5:c.82103A>G	ENSP00000467141.1:p.Asp27368Gly	82328/109224	82103/107976	27368/35991	D/G	gAc/gGc	rs145373396	0	-1	0	SNV	HGNC	HGNC:12403	YES	5	A2	CCDS59435.1	ENSP00000467141	0	A0A0A0MTS7	UPI00046209C6	0	1	0	probably_damaging	hmmpanther:PTHR13817&hmmpanther:PTHR13817:SF18&Superfamily_domains:SSF48726&Superfamily_domains:SSF49265	0	chr2:g.178564029T>C	0.0004	0
chr2	178564072	rs878854336	C	T	2	152	2113	0.013	T	missense_variant	MODERATE	TTN	ENSG00000155657	Transcript	ENST00000589042.5	protein_coding	326/363	0	ENST00000589042.5:c.82060G>A	ENSP00000467141.1:p.Val27354Ile	82285/109224	82060/107976	27354/35991	V/I	Gtt/Att	rs878854336	0	-1	0	SNV	HGNC	HGNC:12403	YES	5	A2	CCDS59435.1	ENSP00000467141	0	A0A0A0MTS7	UPI00046209C6	0	1	0	probably_damaging	Pfam_domain:PF07679&PROSITE_profiles:PS50835&hmmpanther:PTHR13817&hmmpanther:PTHR13817:SF18&SMART_domains:SM00408&SMART_domains:SM00409&Superfamily_domains:SSF48726&Superfamily_domains:SSF49265	0	chr2:g.178564072C>T	0	0
chr2	178564277	rs56214710	G	A	7	152	2105	0.045	A	synonymous_variant	LOW	TTN	ENSG00000155657	Transcript	ENST00000589042.5	protein_coding	326/363	0	ENST00000589042.5:c.81855C>T	ENSP00000467141.1:p.Ile27285%3D	82080/109224	81855/107976	27285/35991	I	atC/atT	rs56214710	0	-1	0	SNV	HGNC	HGNC:12403	YES	5	A2	CCDS59435.1	ENSP00000467141	0	A0A0A0MTS7	UPI00046209C6	0	1	0	0	Pfam_domain:PF07679&PROSITE_profiles:PS50835&hmmpanther:PTHR13817&hmmpanther:PTHR13817:SF18&SMART_domains:SM00409&Superfamily_domains:SSF48726&Superfamily_domains:SSF49265	0	chr2:g.178564277G>A	0.0222	0.0008
chr2	178565333	rs3813247	G	T	7	152	2158	0.045	T	synonymous_variant	LOW	TTN	ENSG00000155657	Transcript	ENST00000589042.5	protein_coding	326/363	0	ENST00000589042.5:c.80799C>A	ENSP00000467141.1:p.Thr26933%3D	81024/109224	80799/107976	26933/35991	T	acC/acA	rs3813247	0	-1	0	SNV	HGNC	HGNC:12403	YES	5	A2	CCDS59435.1	ENSP00000467141	0	A0A0A0MTS7	UPI00046209C6	0	1	0	0	Pfam_domain:PF07679&PROSITE_profiles:PS50835&hmmpanther:PTHR13817&hmmpanther:PTHR13817:SF18&SMART_domains:SM00408&SMART_domains:SM00409&Superfamily_domains:SSF48726&Conserved_Domains:cd05748	0	chr2:g.178565333G>T	0.0222	0.0008
chr2	178566867	rs3731745	A	G	7	152	2181	0.045	G	missense_variant	MODERATE	TTN	ENSG00000155657	Transcript	ENST00000589042.5	protein_coding	326/363	0	ENST00000589042.5:c.79265T>C	ENSP00000467141.1:p.Ile26422Thr	79490/109224	79265/107976	26422/35991	I/T	aTt/aCt	rs3731745&COSM3961663&COSM3961664&COSM3961665&COSM3961666	0	-1	0	SNV	HGNC	HGNC:12403	YES	5	A2	CCDS59435.1	ENSP00000467141	0	A0A0A0MTS7	UPI00046209C6	0	1	0	possibly_damaging	Gene3D:2.60.40.10&Pfam_domain:PF00041&PROSITE_profiles:PS50853&hmmpanther:PTHR13817&hmmpanther:PTHR13817:SF18&SMART_domains:SM00060&Superfamily_domains:SSF49265&Conserved_Domains:cd00063	0	chr2:g.178566867A>G	0.0224	0.0008
chr2	178568494	rs56018860	T	C	7	152	2348	0.045	C	missense_variant	MODERATE	TTN	ENSG00000155657	Transcript	ENST00000589042.5	protein_coding	326/363	0	ENST00000589042.5:c.77638A>G	ENSP00000467141.1:p.Thr25880Ala	77863/109224	77638/107976	25880/35991	T/A	Aca/Gca	rs56018860	0	-1	0	SNV	HGNC	HGNC:12403	YES	5	A2	CCDS59435.1	ENSP00000467141	0	A0A0A0MTS7	UPI00046209C6	0	1	0	benign	Pfam_domain:PF07679&PROSITE_profiles:PS50835&hmmpanther:PTHR13817&hmmpanther:PTHR13817:SF18&SMART_domains:SM00409&Superfamily_domains:SSF48726&Conserved_Domains:cd05748	0	chr2:g.178568494T>C	0.0224	0.0008
chr2	178568853	rs3813246	T	C	7	152	2243	0.045	C	missense_variant	MODERATE	TTN	ENSG00000155657	Transcript	ENST00000589042.5	protein_coding	326/363	0	ENST00000589042.5:c.77279A>G	ENSP00000467141.1:p.Asn25760Ser	77504/109224	77279/107976	25760/35991	N/S	aAc/aGc	rs3813246	0	-1	0	SNV	HGNC	HGNC:12403	YES	5	A2	CCDS59435.1	ENSP00000467141	0	A0A0A0MTS7	UPI00046209C6	0	1	0	benign	Gene3D:2.60.40.10&Pfam_domain:PF00041&PROSITE_profiles:PS50853&hmmpanther:PTHR13817&hmmpanther:PTHR13817:SF18&SMART_domains:SM00060&Superfamily_domains:SSF49265&Conserved_Domains:cd00063	0	chr2:g.178568853T>C	0.0224	0.0008
chr2	178569412	rs3813245	A	G	7	152	1968	0.045	G	missense_variant	MODERATE	TTN	ENSG00000155657	Transcript	ENST00000589042.5	protein_coding	326/363	0	ENST00000589042.5:c.76720T>C	ENSP00000467141.1:p.Tyr25574His	76945/109224	76720/107976	25574/35991	Y/H	Tat/Cat	rs3813245	0	-1	0	SNV	HGNC	HGNC:12403	YES	5	A2	CCDS59435.1	ENSP00000467141	0	A0A0A0MTS7	UPI00046209C6	0	1	0	possibly_damaging	Pfam_domain:PF07679&PROSITE_profiles:PS50835&hmmpanther:PTHR13817&hmmpanther:PTHR13817:SF18&SMART_domains:SM00408&SMART_domains:SM00409&Superfamily_domains:SSF48726&Conserved_Domains:cd05748	0	chr2:g.178569412A>G	0.0224	0.0008
chr2	178579562	rs2288570	A	G	7	152	2074	0.045	G	splice_region_variant&synonymous_variant	LOW	TTN	ENSG00000155657	Transcript	ENST00000589042.5	protein_coding	319/363	0	ENST00000589042.5:c.67635T>C	ENSP00000467141.1:p.Val22545%3D	67860/109224	67635/107976	22545/35991	V	gtT/gtC	rs2288570	0	-1	0	SNV	HGNC	HGNC:12403	YES	5	A2	CCDS59435.1	ENSP00000467141	0	A0A0A0MTS7	UPI00046209C6	0	1	0	0	Gene3D:2.60.40.10&PROSITE_profiles:PS50853&hmmpanther:PTHR13817&hmmpanther:PTHR13817:SF18	0	chr2:g.178579562A>G	0.0284	0.0008
chr2	178607427	rs749312983	A	G	2	152	2301	0.013	G	missense_variant	MODERATE	TTN	ENSG00000155657	Transcript	ENST00000589042.5	protein_coding	277/363	0	ENST00000589042.5:c.53261T>C	ENSP00000467141.1:p.Phe17754Ser	53486/109224	53261/107976	17754/35991	F/S	tTt/tCt	rs749312983	0	-1	0	SNV	HGNC	HGNC:12403	YES	5	A2	CCDS59435.1	ENSP00000467141	0	A0A0A0MTS7	UPI00046209C6	0	1	0	benign	Pfam_domain:PF07679&hmmpanther:PTHR13817&hmmpanther:PTHR13817:SF18&SMART_domains:SM00409&Superfamily_domains:SSF48726	0	chr2:g.178607427A>G	0	0
chr2	178607565	rs2303832	T	A	7	152	1896	0.045	A	missense_variant	MODERATE	TTN	ENSG00000155657	Transcript	ENST00000589042.5	protein_coding	277/363	0	ENST00000589042.5:c.53123A>T	ENSP00000467141.1:p.Lys17708Ile	53348/109224	53123/107976	17708/35991	K/I	aAa/aTa	rs2303832	0	-1	0	SNV	HGNC	HGNC:12403	YES	5	A2	CCDS59435.1	ENSP00000467141	0	A0A0A0MTS7	UPI00046209C6	0	1	0	benign	Pfam_domain:PF07679&hmmpanther:PTHR13817&hmmpanther:PTHR13817:SF18&SMART_domains:SM00408&SMART_domains:SM00409&Superfamily_domains:SSF48726	0	chr2:g.178607565T>A	0.0296	0.0008
chr2	178607966	rs2303831	A	G	7	152	2007	0.045	G	synonymous_variant	LOW	TTN	ENSG00000155657	Transcript	ENST00000589042.5	protein_coding	276/363	0	ENST00000589042.5:c.52821T>C	ENSP00000467141.1:p.Asp17607%3D	53046/109224	52821/107976	17607/35991	D	gaT/gaC	rs2303831	0	-1	0	SNV	HGNC	HGNC:12403	YES	5	A2	CCDS59435.1	ENSP00000467141	0	A0A0A0MTS7	UPI00046209C6	0	1	0	0	Gene3D:2.60.40.10&Pfam_domain:PF00041&PROSITE_profiles:PS50853&hmmpanther:PTHR13817&hmmpanther:PTHR13817:SF18&SMART_domains:SM00060&Superfamily_domains:SSF49265&Conserved_Domains:cd00063	0	chr2:g.178607966A>G	0.0306	0.0008
chr2	178609739	rs2288566	C	T	7	152	1945	0.045	T	synonymous_variant	LOW	TTN	ENSG00000155657	Transcript	ENST00000589042.5	protein_coding	272/363	0	ENST00000589042.5:c.51684G>A	ENSP00000467141.1:p.Ala17228%3D	51909/109224	51684/107976	17228/35991	A	gcG/gcA	rs2288566	0	-1	0	SNV	HGNC	HGNC:12403	YES	5	A2	CCDS59435.1	ENSP00000467141	0	A0A0A0MTS7	UPI00046209C6	0	1	0	0	Gene3D:2.60.40.10&Pfam_domain:PF00041&PROSITE_profiles:PS50853&hmmpanther:PTHR13817&hmmpanther:PTHR13817:SF18&SMART_domains:SM00060&Superfamily_domains:SSF49265&Conserved_Domains:cd00063	0	chr2:g.178609739C>T	0.03	0.0008
chr2	178611224	rs878854314	C	G	2	152	1791	0.013	G	missense_variant	MODERATE	TTN	ENSG00000155657	Transcript	ENST00000589042.5	protein_coding	270/363	0	ENST00000589042.5:c.50905G>C	ENSP00000467141.1:p.Gly16969Arg	51130/109224	50905/107976	16969/35991	G/R	Ggt/Cgt	rs878854314	0	-1	0	SNV	HGNC	HGNC:12403	YES	5	A2	CCDS59435.1	ENSP00000467141	0	A0A0A0MTS7	UPI00046209C6	0	1	0	probably_damaging	Pfam_domain:PF07679&PROSITE_profiles:PS50835&hmmpanther:PTHR13817&hmmpanther:PTHR13817:SF18&SMART_domains:SM00408&SMART_domains:SM00409&Superfamily_domains:SSF48726	0	chr2:g.178611224C>G	0	0
chr2	178620872	rs2303829	A	G	7	152	1461	0.045	G	synonymous_variant	LOW	TTN	ENSG00000155657	Transcript	ENST00000589042.5	protein_coding	247/363	0	ENST00000589042.5:c.45738T>C	ENSP00000467141.1:p.Ala15246%3D	45963/109224	45738/107976	15246/35991	A	gcT/gcC	rs2303829	0	-1	0	SNV	HGNC	HGNC:12403	YES	5	A2	CCDS59435.1	ENSP00000467141	0	A0A0A0MTS7	UPI00046209C6	0	1	0	0	Pfam_domain:PF07679&PROSITE_profiles:PS50835&hmmpanther:PTHR13817&hmmpanther:PTHR13817:SF18&SMART_domains:SM00409&Superfamily_domains:SSF48726&Conserved_Domains:cd00096	0	chr2:g.178620872A>G	0.0363	0.0008
chr2	178621869	rs72677221	G	A	3	152	1683	0.019	A	missense_variant	MODERATE	TTN	ENSG00000155657	Transcript	ENST00000589042.5	protein_coding	244/363	0	ENST00000589042.5:c.45053C>T	ENSP00000467141.1:p.Ala15018Val	45278/109224	45053/107976	15018/35991	A/V	gCg/gTg	rs72677221	0	-1	0	SNV	HGNC	HGNC:12403	YES	5	A2	CCDS59435.1	ENSP00000467141	0	A0A0A0MTS7	UPI00046209C6	0	1	0	possibly_damaging	PROSITE_profiles:PS50835&hmmpanther:PTHR13817&hmmpanther:PTHR13817:SF18&SMART_domains:SM00408&SMART_domains:SM00409&Superfamily_domains:SSF48726&Conserved_Domains:cd00096	0	chr2:g.178621869G>A	0.0018	0
chr2	178634803	rs2288563	T	C	7	152	1721	0.045	C	missense_variant	MODERATE	TTN	ENSG00000155657	Transcript	ENST00000589042.5	protein_coding	229/363	0	ENST00000589042.5:c.42071A>G	ENSP00000467141.1:p.His14024Arg	42296/109224	42071/107976	14024/35991	H/R	cAc/cGc	rs2288563	0	-1	0	SNV	HGNC	HGNC:12403	YES	5	A2	CCDS59435.1	ENSP00000467141	0	A0A0A0MTS7	UPI00046209C6	0	1	0	benign	Gene3D:2.60.40.10&hmmpanther:PTHR13817&hmmpanther:PTHR13817:SF18&SMART_domains:SM00409&Superfamily_domains:SSF48726	0	chr2:g.178634803T>C	0.0306	0.0008
chr2	178635295	rs878854306	A	C	2	152	1865	0.013	C	missense_variant	MODERATE	TTN	ENSG00000155657	Transcript	ENST00000589042.5	protein_coding	228/363	0	ENST00000589042.5:c.41894T>G	ENSP00000467141.1:p.Val13965Gly	42119/109224	41894/107976	13965/35991	V/G	gTt/gGt	rs878854306	0	-1	0	SNV	HGNC	HGNC:12403	YES	5	A2	CCDS59435.1	ENSP00000467141	0	A0A0A0MTS7	UPI00046209C6	0	1	0	benign	Gene3D:2.60.40.10&hmmpanther:PTHR13817&hmmpanther:PTHR13817:SF18&SMART_domains:SM00409	0	chr2:g.178635295A>C	0	0
chr2	178636063	rs55847232	A	G	7	152	1882	0.045	G	synonymous_variant	LOW	TTN	ENSG00000155657	Transcript	ENST00000589042.5	protein_coding	226/363	0	ENST00000589042.5:c.41508T>C	ENSP00000467141.1:p.Ala13836%3D	41733/109224	41508/107976	13836/35991	A	gcT/gcC	rs55847232	0	-1	0	SNV	HGNC	HGNC:12403	YES	5	A2	CCDS59435.1	ENSP00000467141	0	A0A0A0MTS7	UPI00046209C6	0	1	0	0	Gene3D:2.60.40.10&PROSITE_profiles:PS50835&hmmpanther:PTHR13817&hmmpanther:PTHR13817:SF18&SMART_domains:SM00408&SMART_domains:SM00409&Superfamily_domains:SSF48726&Conserved_Domains:cd00096	0	chr2:g.178636063A>G	0.0365	0.0008
chr2	178651290	rs190461403	T	C	3	152	1274	0.019	C	missense_variant	MODERATE	TTN	ENSG00000155657	Transcript	ENST00000589042.5	protein_coding	208/363	0	ENST00000589042.5:c.39578A>G	ENSP00000467141.1:p.Glu13193Gly	39803/109224	39578/107976	13193/35991	E/G	gAa/gGa	rs190461403	0	-1	0	SNV	HGNC	HGNC:12403	YES	5	A2	CCDS59435.1	ENSP00000467141	0	A0A0A0MTS7	UPI00046209C6	0	1	0	unknown	MobiDB_lite:mobidb-lite&MobiDB_lite:mobidb-lite&Low_complexity_(Seg):seg	0	chr2:g.178651290T>C	0.0002	0
chr2	178652927	rs2742354	T	C	7	152	1287	0.045	C	synonymous_variant	LOW	TTN	ENSG00000155657	Transcript	ENST00000589042.5	protein_coding	200/363	0	ENST00000589042.5:c.38880A>G	ENSP00000467141.1:p.Pro12960%3D	39105/109224	38880/107976	12960/35991	P	ccA/ccG	rs2742354	0	-1	0	SNV	HGNC	HGNC:12403	YES	5	A2	CCDS59435.1	ENSP00000467141	0	A0A0A0MTS7	UPI00046209C6	0	1	0	0	MobiDB_lite:mobidb-lite&Low_complexity_(Seg):seg	0	chr2:g.178652927T>C	0.0365	0.0008
chr2	178664546	rs2562849	A	G	6	152	1248	0.038	G	intron_variant	MODIFIER	TTN	ENSG00000155657	Transcript	ENST00000589042.5	protein_coding	0	167/362	ENST00000589042.5:c.36203-9T>C	0	0	0	0	0	0	rs2562849	0	-1	0	SNV	HGNC	HGNC:12403	YES	5	A2	CCDS59435.1	ENSP00000467141	0	A0A0A0MTS7	UPI00046209C6	0	1	0	0	0	0	chr2:g.178664546A>G	0.0367	0.0008
chr2	178675909	rs74930148	G	T	2	152	1291	0.013	T	intron_variant	MODIFIER	TTN	ENSG00000155657	Transcript	ENST00000589042.5	protein_coding	0	148/362	ENST00000589042.5:c.34453+12C>A	0	0	0	0	0	0	rs74930148	0	-1	0	SNV	HGNC	HGNC:12403	YES	5	A2	CCDS59435.1	ENSP00000467141	0	A0A0A0MTS7	UPI00046209C6	0	1	0	0	0	0	chr2:g.178675909G>T	0.0076	0
chr2	178689280	rs192002980	G	C	2	152	1608	0.013	C	intron_variant	MODIFIER	TTN	ENSG00000155657	Transcript	ENST00000589042.5	protein_coding	0	124/362	ENST00000589042.5:c.32011+10C>G	0	0	0	0	0	0	rs192002980	0	-1	0	SNV	HGNC	HGNC:12403	YES	5	A2	CCDS59435.1	ENSP00000467141	0	A0A0A0MTS7	UPI00046209C6	0	1	0	0	0	0	chr2:g.178689280G>C	0.0024	0
chr2	178704673	rs2742344	C	T	7	152	1558	0.045	T	synonymous_variant	LOW	TTN	ENSG00000155657	Transcript	ENST00000589042.5	protein_coding	105/363	0	ENST00000589042.5:c.29799G>A	ENSP00000467141.1:p.Ser9933%3D	30024/109224	29799/107976	9933/35991	S	tcG/tcA	rs2742344	0	-1	0	SNV	HGNC	HGNC:12403	YES	5	A2	CCDS59435.1	ENSP00000467141	0	A0A0A0MTS7	UPI00046209C6	0	1	0	0	Gene3D:2.60.40.10&Pfam_domain:PF07679&hmmpanther:PTHR13817&hmmpanther:PTHR13817:SF18&SMART_domains:SM00409&Superfamily_domains:SSF48726&Conserved_Domains:cd00096	0	chr2:g.178704673C>T	0.0843	0.0991
chr2	178704709	rs2742343	A	G	7	152	1494	0.045	G	synonymous_variant	LOW	TTN	ENSG00000155657	Transcript	ENST00000589042.5	protein_coding	105/363	0	ENST00000589042.5:c.29763T>C	ENSP00000467141.1:p.Ile9921%3D	29988/109224	29763/107976	9921/35991	I	atT/atC	rs2742343	0	-1	0	SNV	HGNC	HGNC:12403	YES	5	A2	CCDS59435.1	ENSP00000467141	0	A0A0A0MTS7	UPI00046209C6	0	1	0	0	Gene3D:2.60.40.10&Pfam_domain:PF07679&hmmpanther:PTHR13817&hmmpanther:PTHR13817:SF18&SMART_domains:SM00409&Superfamily_domains:SSF48726	0	chr2:g.178704709A>G	0.0968	0.1445
chr2	178709657	rs2742332	C	T	7	152	1677	0.045	T	synonymous_variant	LOW	TTN	ENSG00000155657	Transcript	ENST00000589042.5	protein_coding	99/363	0	ENST00000589042.5:c.28662G>A	ENSP00000467141.1:p.Arg9554%3D	28887/109224	28662/107976	9554/35991	R	agG/agA	rs2742332	0	-1	0	SNV	HGNC	HGNC:12403	YES	5	A2	CCDS59435.1	ENSP00000467141	0	A0A0A0MTS7	UPI00046209C6	0	1	0	0	Gene3D:2.60.40.10&Pfam_domain:PF07679&PROSITE_profiles:PS50835&hmmpanther:PTHR13817&hmmpanther:PTHR13817:SF18&SMART_domains:SM00408&SMART_domains:SM00409&Superfamily_domains:SSF48726&Conserved_Domains:cd00096	0	chr2:g.178709657C>T	0.0753	0.0643
chr2	178727656	rs747240394	G	T	2	152	1863	0.013	T	missense_variant	MODERATE	TTN	ENSG00000155657	Transcript	ENST00000589042.5	protein_coding	68/363	0	ENST00000589042.5:c.19922C>A	ENSP00000467141.1:p.Thr6641Asn	20147/109224	19922/107976	6641/35991	T/N	aCt/aAt	rs747240394	0	-1	0	SNV	HGNC	HGNC:12403	YES	5	A2	CCDS59435.1	ENSP00000467141	0	A0A0A0MTS7	UPI00046209C6	0	1	0	benign	Gene3D:2.60.40.10&Pfam_domain:PF07679&PROSITE_profiles:PS50835&hmmpanther:PTHR13817&hmmpanther:PTHR13817:SF18&SMART_domains:SM00406&SMART_domains:SM00408&SMART_domains:SM00409&Superfamily_domains:SSF48726&Conserved_Domains:cd00096	0	chr2:g.178727656G>T	0	0
chr2	178776633	rs75686037	G	A	6	152	2459	0.038	A	missense_variant	MODERATE	TTN	ENSG00000155657	Transcript	ENST00000589042.5	protein_coding	28/363	0	ENST00000589042.5:c.5231C>T	ENSP00000467141.1:p.Pro1744Leu	5456/109224	5231/107976	1744/35991	P/L	cCa/cTa	rs75686037	0	-1	0	SNV	HGNC	HGNC:12403	YES	5	A2	CCDS59435.1	ENSP00000467141	0	A0A0A0MTS7	UPI00046209C6	0	1	0	probably_damaging	Gene3D:2.60.40.10&Pfam_domain:PF07679&PROSITE_profiles:PS50835&hmmpanther:PTHR13817&hmmpanther:PTHR13817:SF18&SMART_domains:SM00409&Superfamily_domains:SSF48726&Conserved_Domains:cd00096	0	chr2:g.178776633G>A	0.007	0.0008
chr2	201284973	rs1045487	G	A	2	152	2472	0.019	A	downstream_gene_variant	MODIFIER	ALS2CR12	ENSG00000155749	Transcript	ENST00000405148.6	protein_coding	0	0	0	0	0	0	0	0	0	rs1045487&COSM5010184	3451	-1	0	SNV	HGNC	HGNC:14439	YES	5	P3	CCDS2346.1	ENSP00000385098	Q96Q35	0	UPI00001AEADD	0	0	0	0	0	0	chr2:g.201284973G>A	0.1753	0.2602
chr2	206147759	rs11548670	A	G	2	152	1475	0.013	G	synonymous_variant	LOW	NDUFS1	ENSG00000023228	Transcript	ENST00000455934.6	protein_coding	6/19	0	ENST00000455934.6:c.456T>C	ENSP00000392709.2:p.Asp152%3D	517/3361	456/2226	152/741	D	gaT/gaC	rs11548670	0	-1	0	SNV	HGNC	HGNC:7707	YES	2	0	CCDS56165.1	ENSP00000392709	P28331	0	UPI0000EE3600	0	1	0	0	Gene3D:3.10.20.740&Pfam_domain:PF10588&PROSITE_patterns:PS00642&PROSITE_profiles:PS51839&hmmpanther:PTHR11615&hmmpanther:PTHR11615:SF115&SMART_domains:SM00929&Superfamily_domains:SSF54862&TIGRFAM_domain:TIGR01973	0	chr2:g.206147759A>G	0.0657	0.1067
chr2	206793017	rs111954117	G	A	4	152	1101	0.026	A	3_prime_UTR_variant	MODIFIER	FASTKD2	ENSG00000118246	Transcript	ENST00000402774.8	protein_coding	12/12	0	ENST00000402774.8:c.*1215G>A	0	3540/6712	0	0	0	0	rs111954117	0	1	0	SNV	HGNC	HGNC:29160	YES	1	P1	CCDS2371.1	ENSP00000385990	Q9NYY8	A0A024R419	UPI0000073E9F	0	1	0	0	0	0	chr2:g.206793017G>A	0.1853	0.1702
chr2	206794882	rs77797215	C	A	4	152	1901	0.026	A	3_prime_UTR_variant	MODIFIER	FASTKD2	ENSG00000118246	Transcript	ENST00000402774.8	protein_coding	12/12	0	ENST00000402774.8:c.*3080C>A	0	5405/6712	0	0	0	0	rs77797215	0	1	0	SNV	HGNC	HGNC:29160	YES	1	P1	CCDS2371.1	ENSP00000385990	Q9NYY8	A0A024R419	UPI0000073E9F	0	1	0	0	0	0	chr2:g.206794882C>A	0.0431	0.0635
chr2	208325908	rs999890	T	G	5	152	2443	0.032	G	missense_variant	MODERATE	PIKFYVE	ENSG00000115020	Transcript	ENST00000264380.9	protein_coding	20/42	0	ENST00000264380.9:c.3097T>G	ENSP00000264380.4:p.Ser1033Ala	3267/9908	3097/6297	1033/2098	S/A	Tcc/Gcc	rs999890	0	1	0	SNV	HGNC	HGNC:23785	YES	1	P1	CCDS2382.1	ENSP00000264380	Q9Y2I7	0	UPI0000366FD6	0	1	tolerated	benign	hmmpanther:PTHR11353&hmmpanther:PTHR11353:SF57	0	chr2:g.208325908T>G	0.099	0.1513
chr2	208325925	rs999891	A	G	5	152	2443	0.032	G	synonymous_variant	LOW	PIKFYVE	ENSG00000115020	Transcript	ENST00000264380.9	protein_coding	20/42	0	ENST00000264380.9:c.3114A>G	ENSP00000264380.4:p.Arg1038%3D	3284/9908	3114/6297	1038/2098	R	cgA/cgG	rs999891	0	1	0	SNV	HGNC	HGNC:23785	YES	1	P1	CCDS2382.1	ENSP00000264380	Q9Y2I7	0	UPI0000366FD6	0	1	0	0	hmmpanther:PTHR11353&hmmpanther:PTHR11353:SF57	0	chr2:g.208325925A>G	0.099	0.1513
chr2	208339519	rs148994064	G	A	4	152	1491	0.026	A	missense_variant	MODERATE	PIKFYVE	ENSG00000115020	Transcript	ENST00000264380.9	protein_coding	30/42	0	ENST00000264380.9:c.4774G>A	ENSP00000264380.4:p.Gly1592Arg	4944/9908	4774/6297	1592/2098	G/R	Ggg/Agg	rs148994064&COSM25706	0	1	0	SNV	HGNC	HGNC:23785	YES	1	P1	CCDS2382.1	ENSP00000264380	Q9Y2I7	0	UPI0000366FD6	0	1	deleterious	benign	hmmpanther:PTHR11353&hmmpanther:PTHR11353:SF57&MobiDB_lite:mobidb-lite	0	chr2:g.208339519G>A	0.0034	0
chr2	208356567	rs6725527	T	G	5	152	1587	0.032	G	3_prime_UTR_variant	MODIFIER	PIKFYVE	ENSG00000115020	Transcript	ENST00000264380.9	protein_coding	42/42	0	ENST00000264380.9:c.*1262T>G	0	7729/9908	0	0	0	0	rs6725527	0	1	0	SNV	HGNC	HGNC:23785	YES	1	P1	CCDS2382.1	ENSP00000264380	Q9Y2I7	0	UPI0000366FD6	0	1	0	0	0	0	chr2:g.208356567T>G	0.0711	0.087
chr2	208357478	rs11538998	C	T	5	152	1529	0.032	T	3_prime_UTR_variant	MODIFIER	PIKFYVE	ENSG00000115020	Transcript	ENST00000264380.9	protein_coding	42/42	0	ENST00000264380.9:c.*2173C>T	0	8640/9908	0	0	0	0	rs11538998	0	1	0	SNV	HGNC	HGNC:23785	YES	1	P1	CCDS2382.1	ENSP00000264380	Q9Y2I7	0	UPI0000366FD6	0	1	0	0	0	0	chr2:g.208357478C>T	0.0709	0.087
chr2	210594503	rs565003226	T	C	2	152	1291	0.026	C	splice_region_variant&intron_variant	LOW	CPS1	ENSG00000021826	Transcript	ENST00000430249.6	protein_coding	0	12/38	ENST00000430249.6:c.1183-5T>C	0	0	0	0	0	0	rs565003226	0	1	0	SNV	HGNC	HGNC:2323	YES	1	0	CCDS46505.1	ENSP00000402608	P31327	0	UPI000166C19F	0	1	0	0	0	0	chr2:g.210594503T>C	0.0002	0
chr2	214948607	rs726070	C	T	3	152	1689	0.019	T	missense_variant	MODERATE	ABCA12	ENSG00000144452	Transcript	ENST00000272895.12	protein_coding	47/53	0	ENST00000272895.12:c.7093G>A	ENSP00000272895.7:p.Asp2365Asn	7511/9298	7093/7788	2365/2595	D/N	Gat/Aat	rs726070&CM050963	0	-1	0	SNV	HGNC	HGNC:14637	YES	1	P1	CCDS33372.1	ENSP00000272895	Q86UK0	0	UPI000019AB7A	0	1	tolerated	possibly_damaging	PROSITE_profiles:PS50893&Conserved_Domains:cd03263&hmmpanther:PTHR19229&hmmpanther:PTHR19229:SF29&Gene3D:3.40.50.300&Pfam_domain:PF00005&SMART_domains:SM00382&Superfamily_domains:SSF52540	0	chr2:g.214948607C>T	0.0124	0.0015
chr2	218345162	rs73088173	G	C	2	152	1866	0.013	C	3_prime_UTR_variant	MODIFIER	PNKD	ENSG00000127838	Transcript	ENST00000273077.9	protein_coding	10/10	0	ENST00000273077.9:c.*181G>C	0	1356/2987	0	0	0	0	rs73088173	0	1	0	SNV	HGNC	HGNC:9153	YES	1	P1	CCDS2411.1	ENSP00000273077	Q8N490	A0A024R415	UPI0000246C7E	0	1	0	0	0	0	chr2:g.218345162G>C	0.23	0.4569
chr2	218346174	rs76752438	C	T	2	152	2234	0.013	T	3_prime_UTR_variant	MODIFIER	PNKD	ENSG00000127838	Transcript	ENST00000273077.9	protein_coding	10/10	0	ENST00000273077.9:c.*1193C>T	0	2368/2987	0	0	0	0	rs76752438	0	1	0	SNV	HGNC	HGNC:9153	YES	1	P1	CCDS2411.1	ENSP00000273077	Q8N490	A0A024R415	UPI0000246C7E	0	1	0	0	0	0	chr2:g.218346174C>T	0.0827	0.0038
chr2	219420551	rs150370918	C	T	7	152	2318	0.045	T	synonymous_variant	LOW	DES	ENSG00000175084	Transcript	ENST00000373960.3	protein_coding	4/9	0	ENST00000373960.3:c.792C>T	ENSP00000363071.3:p.Asp264%3D	878/2248	792/1413	264/470	D	gaC/gaT	rs150370918	0	1	0	SNV	HGNC	HGNC:2770	YES	1	P1	CCDS33383.1	ENSP00000363071	P17661	Q53SB5	UPI0000001603	0	1	0	0	Coiled-coils_(Ncoils):Coil&Pfam_domain:PF00038&PROSITE_profiles:PS51842&hmmpanther:PTHR23239&hmmpanther:PTHR23239:SF28&SMART_domains:SM01391	0	chr2:g.219420551C>T	0.0042	0.0008
chr2	224472052	rs73993899	C	T	5	152	1549	0.032	T	3_prime_UTR_variant	MODIFIER	CUL3	ENSG00000036257	Transcript	ENST00000264414.9	protein_coding	16/16	0	ENST00000264414.9:c.*2193G>A	0	4854/6756	0	0	0	0	rs73993899	0	-1	0	SNV	HGNC	HGNC:2553	YES	1	P1	CCDS2462.1	ENSP00000264414	Q13618	A0A024R475	UPI0000001C83	0	1	0	0	0	0	chr2:g.224472052C>T	0.0799	0.2005
chr2	227256385	rs55703767	G	T	2	152	1540	0.013	T	missense_variant	MODERATE	COL4A3	ENSG00000169031	Transcript	ENST00000396578.7	protein_coding	17/52	0	ENST00000396578.7:c.976G>T	ENSP00000379823.3:p.Asp326Tyr	1138/8097	976/5013	326/1670	D/Y	Gat/Tat	rs55703767	0	1	0	SNV	HGNC	HGNC:2204	YES	1	P1	CCDS42829.1	ENSP00000379823	Q01955	0	UPI000013E9F3	0	1	tolerated	benign	Pfam_domain:PF01391&hmmpanther:PTHR24023&hmmpanther:PTHR24023:SF435	0	chr2:g.227256385G>T	0.1158	0.0189
chr2	230172052	rs34034766	T	C	3	152	2450	0.019	C	intron_variant	MODIFIER	SP110	ENSG00000135899	Transcript	ENST00000258381.10	protein_coding	0	16/18	ENST00000258381.10:c.1815+14A>G	0	0	0	0	0	0	rs34034766	0	-1	0	SNV	HGNC	HGNC:5401	YES	2	0	CCDS2475.1	ENSP00000258381	Q9HB58	0	UPI000013CFC9	0	1	0	0	0	0	chr2:g.230172052T>C	0.0789	0.1225
chr2	230172150	rs13018234	G	A	3	152	2416	0.019	A	synonymous_variant	LOW	SP110	ENSG00000135899	Transcript	ENST00000258381.10	protein_coding	16/19	0	ENST00000258381.10:c.1731C>T	ENSP00000258381.6:p.Cys577%3D	1809/2426	1731/2142	577/713	C	tgC/tgT	rs13018234	0	-1	0	SNV	HGNC	HGNC:5401	YES	2	0	CCDS2475.1	ENSP00000258381	Q9HB58	0	UPI000013CFC9	0	1	0	0	Gene3D:1.20.920.10&PROSITE_patterns:PS01359&PROSITE_profiles:PS50016&hmmpanther:PTHR13711&hmmpanther:PTHR13711:SF46&SMART_domains:SM00249&Superfamily_domains:SSF57903&Conserved_Domains:cd15626	0	chr2:g.230172150G>A	0.0681	0.0832
chr2	230210491	rs2114592	G	A	3	152	1837	0.019	A	intron_variant	MODIFIER	SP110	ENSG00000135899	Transcript	ENST00000258381.10	protein_coding	0	6/18	ENST00000258381.10:c.752-483C>T	0	0	0	0	0	0	rs2114592&CS066652	0	-1	0	SNV	HGNC	HGNC:5401	YES	2	0	CCDS2475.1	ENSP00000258381	Q9HB58	0	UPI000013CFC9	0	1	0	0	0	0	chr2:g.230210491G>A	0.1805	0.1876
chr2	230212395	rs9061	C	T	3	152	2273	0.019	T	missense_variant	MODERATE	SP110	ENSG00000135899	Transcript	ENST00000258381.10	protein_coding	5/19	0	ENST00000258381.10:c.619G>A	ENSP00000258381.6:p.Glu207Lys	697/2426	619/2142	207/713	E/K	Gaa/Aaa	rs9061&CM131316	0	-1	0	SNV	HGNC	HGNC:5401	YES	2	0	CCDS2475.1	ENSP00000258381	Q9HB58	0	UPI000013CFC9	0	1	tolerated	benign	hmmpanther:PTHR13711&hmmpanther:PTHR13711:SF46&MobiDB_lite:mobidb-lite	0	chr2:g.230212395C>T	0.1306	0.0681
chr2	230212961	rs11556887	G	A	3	152	2078	0.019	A	missense_variant	MODERATE	SP110	ENSG00000135899	Transcript	ENST00000258381.10	protein_coding	4/19	0	ENST00000258381.10:c.383C>T	ENSP00000258381.6:p.Ala128Val	461/2426	383/2142	128/713	A/V	gCa/gTa	rs11556887	0	-1	0	SNV	HGNC	HGNC:5401	YES	2	0	CCDS2475.1	ENSP00000258381	Q9HB58	0	UPI000013CFC9	0	1	tolerated	probably_damaging	hmmpanther:PTHR13711&hmmpanther:PTHR13711:SF46	0	chr2:g.230212961G>A	0.0966	0.0166
chr2	230212968	rs41309088	C	T	2	152	2103	0.013	T	missense_variant	MODERATE	SP110	ENSG00000135899	Transcript	ENST00000258381.10	protein_coding	4/19	0	ENST00000258381.10:c.376G>A	ENSP00000258381.6:p.Gly126Ser	454/2426	376/2142	126/713	G/S	Ggc/Agc	rs41309088	0	-1	0	SNV	HGNC	HGNC:5401	YES	2	0	CCDS2475.1	ENSP00000258381	Q9HB58	0	UPI000013CFC9	0	1	tolerated	benign	hmmpanther:PTHR13711&hmmpanther:PTHR13711:SF46	0	chr2:g.230212968C>T	0.008	0
chr2	232526593	rs77084550	C	G	2	152	1973	0.013	G	missense_variant	MODERATE	CHRND	ENSG00000135902	Transcript	ENST00000258385.8	protein_coding	2/12	0	ENST00000258385.8:c.117C>G	ENSP00000258385.3:p.Asn39Lys	173/2962	117/1554	39/517	N/K	aaC/aaG	rs77084550	0	1	0	SNV	HGNC	HGNC:1965	YES	1	P1	CCDS2494.1	ENSP00000258385	Q07001	0	UPI000012525E	0	1	deleterious	benign	Gene3D:2.70.170.10&Pfam_domain:PF02931&hmmpanther:PTHR18945&hmmpanther:PTHR18945:SF61&Superfamily_domains:SSF63712&TIGRFAM_domain:TIGR00860	0	chr2:g.232526593C>G	0.007	0
chr2	232526596	rs55921262	G	A	2	152	1987	0.013	A	synonymous_variant	LOW	CHRND	ENSG00000135902	Transcript	ENST00000258385.8	protein_coding	2/12	0	ENST00000258385.8:c.120G>A	ENSP00000258385.3:p.Lys40%3D	176/2962	120/1554	40/517	K	aaG/aaA	rs55921262	0	1	0	SNV	HGNC	HGNC:1965	YES	1	P1	CCDS2494.1	ENSP00000258385	Q07001	0	UPI000012525E	0	1	0	0	Gene3D:2.70.170.10&Pfam_domain:PF02931&hmmpanther:PTHR18945&hmmpanther:PTHR18945:SF61&Superfamily_domains:SSF63712&TIGRFAM_domain:TIGR00860	0	chr2:g.232526596G>A	0.0154	0.0015
chr2	232543615	rs75369104	C	A	6	152	1968	0.045	A	synonymous_variant	LOW	CHRNG	ENSG00000196811	Transcript	ENST00000651502.1	protein_coding	9/12	0	ENST00000651502.1:c.951C>A	ENSP00000498757.1:p.Ile317%3D	1007/4009	951/1554	317/517	I	atC/atA	rs75369104&COSM6278614	0	1	0	SNV	HGNC	HGNC:1967	YES	0	P1	CCDS33400.1	ENSP00000498757	0	0	UPI000022BE9E	0	1	0	0	Transmembrane_helices:TMhelix&hmmpanther:PTHR18945:SF60&hmmpanther:PTHR18945&Gene3D:1.20.58.390&Pfam_domain:PF02932&Superfamily_domains:SSF90112&Low_complexity_(Seg):seg	0	chr2:g.232543615C>A	0.0118	0
chr2	232796136	rs2305138	G	A	6	152	1855	0.038	A	synonymous_variant	LOW	GIGYF2	ENSG00000204120	Transcript	ENST00000409451.7	protein_coding	16/31	0	ENST00000409451.7:c.1617G>A	ENSP00000387170.3:p.Glu539%3D	1843/5937	1617/3963	539/1320	E	gaG/gaA	rs2305138	0	1	0	SNV	HGNC	HGNC:11960	YES	1	A2	CCDS46542.1	ENSP00000387170	Q6Y7W6	0	UPI00003FEC8F	0	1	0	0	hmmpanther:PTHR14445&hmmpanther:PTHR14445:SF38	0	chr2:g.232796136G>A	0.105	0.1422
chr2	233327174	rs2304773	C	T	7	152	1803	0.045	T	synonymous_variant	LOW	SAG	ENSG00000130561	Transcript	ENST00000409110.6	protein_coding	7/16	0	ENST00000409110.6:c.489C>T	ENSP00000386444.1:p.Ala163%3D	724/1596	489/1218	163/405	A	gcC/gcT	rs2304773	0	1	0	SNV	HGNC	HGNC:10521	YES	5	P1	CCDS46545.1	ENSP00000386444	P10523	0	UPI000013CD8D	0	1	0	0	Gene3D:2.60.40.840&Pfam_domain:PF00339&hmmpanther:PTHR11792&hmmpanther:PTHR11792:SF15&Superfamily_domains:SSF81296	0	chr2:g.233327174C>T	0.1062	0.2171
chr2	233760498	rs4148323	G	A	6	152	2152	0.038	A	missense_variant	MODERATE	UGT1A1	ENSG00000241635	Transcript	ENST00000305208.9	protein_coding	1/5	0	ENST00000305208.9:c.211G>A	ENSP00000304845.5:p.Gly71Arg	251/2382	211/1602	71/533	G/R	Gga/Aga	rs4148323&CM930722	0	1	0	SNV	HGNC	HGNC:12530	YES	1	P1	CCDS2510.1	ENSP00000304845	P22309	Q5DT03	UPI00000000C2	0	1	deleterious	possibly_damaging	Conserved_Domains:cd03784&hmmpanther:PTHR11926&hmmpanther:PTHR11926:SF393&Pfam_domain:PF00201&Gene3D:3.40.50.2000&Superfamily_domains:SSF53756	0	chr2:g.233760498G>A	0.0343	0.0008
chr2	237324800	rs568632361	C	T	2	152	1707	0.013	T	missense_variant	MODERATE	COL6A3	ENSG00000163359	Transcript	ENST00000295550.8	protein_coding	44/44	0	ENST00000295550.8:c.9508G>A	ENSP00000295550.4:p.Gly3170Arg	9961/10749	9508/9534	3170/3177	G/R	Gga/Aga	rs568632361	0	-1	0	SNV	HGNC	HGNC:2213	YES	1	P1	CCDS33412.1	ENSP00000295550	P12111	D9ZGF2	UPI0000456F39	0	1	deleterious	benign	hmmpanther:PTHR44105&hmmpanther:PTHR44105:SF2	0	chr2:g.237324800C>T	0.0002	0
chr2	237341074	rs34558385	G	A	2	152	2231	0.013	A	synonymous_variant	LOW	COL6A3	ENSG00000163359	Transcript	ENST00000295550.8	protein_coding	38/44	0	ENST00000295550.8:c.7842C>T	ENSP00000295550.4:p.Ser2614%3D	8295/10749	7842/9534	2614/3177	S	agC/agT	rs34558385	0	-1	0	SNV	HGNC	HGNC:2213	YES	1	P1	CCDS33412.1	ENSP00000295550	P12111	D9ZGF2	UPI0000456F39	0	1	0	0	Gene3D:3.40.50.410&hmmpanther:PTHR44105&hmmpanther:PTHR44105:SF2	0	chr2:g.237341074G>A	0.0435	0.003
chr2	237347829	rs202092407	G	A	7	152	2313	0.045	A	missense_variant	MODERATE	COL6A3	ENSG00000163359	Transcript	ENST00000295550.8	protein_coding	31/44	0	ENST00000295550.8:c.7007C>T	ENSP00000295550.4:p.Pro2336Leu	7460/10749	7007/9534	2336/3177	P/L	cCc/cTc	rs202092407&COSM6853361	0	-1	0	SNV	HGNC	HGNC:2213	YES	1	P1	CCDS33412.1	ENSP00000295550	P12111	D9ZGF2	UPI0000456F39	0	1	deleterious	probably_damaging	hmmpanther:PTHR44105&hmmpanther:PTHR44105:SF2	0	chr2:g.237347829G>A	0.0004	0
chr2	237371833	rs80272723	C	T	5	152	1451	0.032	T	missense_variant	MODERATE	COL6A3	ENSG00000163359	Transcript	ENST00000295550.8	protein_coding	9/44	0	ENST00000295550.8:c.4184G>A	ENSP00000295550.4:p.Arg1395Gln	4637/10749	4184/9534	1395/3177	R/Q	cGg/cAg	rs80272723&CM050231&COSM7286118&COSM7286119	0	-1	0	SNV	HGNC	HGNC:2213	YES	1	P1	CCDS33412.1	ENSP00000295550	P12111	D9ZGF2	UPI0000456F39	0	1	tolerated	benign	Gene3D:3.40.50.410&Pfam_domain:PF00092&PROSITE_profiles:PS50234&hmmpanther:PTHR44105&hmmpanther:PTHR44105:SF2&SMART_domains:SM00327&Superfamily_domains:SSF53300	0	chr2:g.237371833C>T	0.0182	0
chr2	237372011	rs144051775	C	T	2	152	2017	0.013	T	missense_variant	MODERATE	COL6A3	ENSG00000163359	Transcript	ENST00000295550.8	protein_coding	9/44	0	ENST00000295550.8:c.4006G>A	ENSP00000295550.4:p.Val1336Ile	4459/10749	4006/9534	1336/3177	V/I	Gtc/Atc	rs144051775&COSM3051398&COSM3051399	0	-1	0	SNV	HGNC	HGNC:2213	YES	1	P1	CCDS33412.1	ENSP00000295550	P12111	D9ZGF2	UPI0000456F39	0	1	deleterious	possibly_damaging	Gene3D:3.40.50.410&Pfam_domain:PF00092&PROSITE_profiles:PS50234&hmmpanther:PTHR44105&hmmpanther:PTHR44105:SF2&SMART_domains:SM00327&Superfamily_domains:SSF53300&Conserved_Domains:cd01481	0	chr2:g.237372011C>T	0.001	0
chr2	237374900	rs112638391	C	T	4	152	1965	0.032	T	missense_variant	MODERATE	COL6A3	ENSG00000163359	Transcript	ENST00000295550.8	protein_coding	8/44	0	ENST00000295550.8:c.3191G>A	ENSP00000295550.4:p.Arg1064Gln	3644/10749	3191/9534	1064/3177	R/Q	cGg/cAg	rs112638391&CM050229	0	-1	0	SNV	HGNC	HGNC:2213	YES	1	P1	CCDS33412.1	ENSP00000295550	P12111	D9ZGF2	UPI0000456F39	0	1	tolerated	benign	Gene3D:3.40.50.410&Pfam_domain:PF00092&PROSITE_profiles:PS50234&hmmpanther:PTHR44105&hmmpanther:PTHR44105:SF2&SMART_domains:SM00327&Superfamily_domains:SSF53300	0	chr2:g.237374900C>T	0.0048	0.0015
chr2	239958043	rs7588974	A	C	2	152	2360	0.013	C	3_prime_UTR_variant	MODIFIER	NDUFA10	ENSG00000130414	Transcript	ENST00000252711.7	protein_coding	10/10	0	ENST00000252711.7:c.*3075T>G	0	4184/4855	0	0	0	0	rs7588974	0	-1	0	SNV	HGNC	HGNC:7684	YES	1	P2	CCDS2531.1	ENSP00000252711	O95299	A0A024R4B3	UPI000013090A	0	1	0	0	0	0	chr2:g.239958043A>C	0.0292	0.0658
chr2	240719780	rs761974755	C	T	2	152	2038	0.013	T	missense_variant	MODERATE	KIF1A	ENSG00000130294	Transcript	ENST00000498729.8	protein_coding	46/49	0	ENST00000498729.8:c.5015G>A	ENSP00000438388.1:p.Arg1672Gln	5262/9218	5015/5376	1672/1791	R/Q	cGa/cAa	rs761974755	0	-1	0	SNV	HGNC	HGNC:888	YES	5	A1	CCDS58757.1	ENSP00000438388	Q12756	0	UPI0002065B81	0	1	deleterious	probably_damaging	Superfamily_domains:SSF50729&Conserved_Domains:cd01233	0	chr2:g.240719780C>T	0	0
chr2	240868930	rs34885252	A	G	3	152	2018	0.019	G	missense_variant	MODERATE	AGXT	ENSG00000172482	Transcript	ENST00000307503.4	protein_coding	1/11	0	ENST00000307503.4:c.65A>G	ENSP00000302620.3:p.Asn22Ser	107/2900	65/1179	22/392	N/S	aAc/aGc	rs34885252	0	1	0	SNV	HGNC	HGNC:341	YES	1	P1	CCDS2543.1	ENSP00000302620	P21549	0	UPI0000135E9B	0	1	tolerated	benign	PDB-ENSP_mappings:1h0c.A&PDB-ENSP_mappings:1j04.A&PDB-ENSP_mappings:2yob.A&PDB-ENSP_mappings:2yob.B&Gene3D:3.90.1150.10&PDB-ENSP_mappings:3r9a.A&PDB-ENSP_mappings:3r9a.C&PDB-ENSP_mappings:4cbr.A&PDB-ENSP_mappings:4cbs.A&PDB-ENSP_mappings:4i8a.A&PDB-ENSP_mappings:4i8a.B&PDB-ENSP_mappings:4i8a.C&PDB-ENSP_mappings:4i8a.D&PDB-ENSP_mappings:4kxk.A&PDB-ENSP_mappings:4kxk.C&PDB-ENSP_mappings:4kyo.A&PDB-…	0	chr2:g.240868930A>G	0.0521	0.0968
chr2	240869046	rs66494441	A	G	3	152	1896	0.019	G	intron_variant	MODIFIER	AGXT	ENSG00000172482	Transcript	ENST00000307503.4	protein_coding	0	1/10	ENST00000307503.4:c.165+16A>G	0	0	0	0	0	0	rs66494441	0	1	0	SNV	HGNC	HGNC:341	YES	1	P1	CCDS2543.1	ENSP00000302620	P21549	0	UPI0000135E9B	0	1	0	0	0	0	chr2:g.240869046A>G	0	0
chr2	240870737	rs117043148	C	T	3	152	1746	0.019	T	intron_variant	MODIFIER	AGXT	ENSG00000172482	Transcript	ENST00000307503.4	protein_coding	0	3/10	ENST00000307503.4:c.423+29C>T	0	0	0	0	0	0	rs117043148	0	1	0	SNV	HGNC	HGNC:341	YES	1	P1	CCDS2543.1	ENSP00000302620	P21549	0	UPI0000135E9B	0	1	0	0	0	0	chr2:g.240870737C>T	0.0264	0
chr2	240870753	rs117357855	T	G	3	152	1765	0.019	G	intron_variant	MODIFIER	AGXT	ENSG00000172482	Transcript	ENST00000307503.4	protein_coding	0	3/10	ENST00000307503.4:c.423+45T>G	0	0	0	0	0	0	rs117357855	0	1	0	SNV	HGNC	HGNC:341	YES	1	P1	CCDS2543.1	ENSP00000302620	P21549	0	UPI0000135E9B	0	1	0	0	0	0	chr2:g.240870753T>G	0.0262	0
chr2	240871333	rs74895925	G	A	3	152	2151	0.019	A	intron_variant	MODIFIER	AGXT	ENSG00000172482	Transcript	ENST00000307503.4	protein_coding	0	3/10	ENST00000307503.4:c.424-16G>A	0	0	0	0	0	0	rs74895925	0	1	0	SNV	HGNC	HGNC:341	YES	1	P1	CCDS2543.1	ENSP00000302620	P21549	0	UPI0000135E9B	0	1	0	0	0	0	chr2:g.240871333G>A	0.0262	0
chr2	240873011	rs117195882	C	T	3	152	1778	0.019	T	missense_variant	MODERATE	AGXT	ENSG00000172482	Transcript	ENST00000307503.4	protein_coding	5/11	0	ENST00000307503.4:c.557C>T	ENSP00000302620.3:p.Ala186Val	599/2900	557/1179	186/392	A/V	gCa/gTa	rs117195882&COSM249180	0	1	0	SNV	HGNC	HGNC:341	YES	1	P1	CCDS2543.1	ENSP00000302620	P21549	0	UPI0000135E9B	0	1	tolerated	benign	PDB-ENSP_mappings:1h0c.A&PDB-ENSP_mappings:1j04.A&PDB-ENSP_mappings:2yob.A&PDB-ENSP_mappings:2yob.B&Gene3D:3.40.640.10&Gene3D:3.90.1150.10&PDB-ENSP_mappings:3r9a.A&PDB-ENSP_mappings:3r9a.C&PDB-ENSP_mappings:4cbr.A&PDB-ENSP_mappings:4cbs.A&PDB-ENSP_mappings:4i8a.A&PDB-ENSP_mappings:4i8a.B&PDB-ENSP_mappings:4i8a.C&PDB-ENSP_mappings:4i8a.D&PDB-ENSP_mappings:4kxk.A&PDB-ENSP_mappings:4kxk.C&PDB-ENSP_m…	0	chr2:g.240873011C>T	0.0262	0
chr2	240873044	rs34664134	G	A	3	152	1812	0.019	A	missense_variant	MODERATE	AGXT	ENSG00000172482	Transcript	ENST00000307503.4	protein_coding	5/11	0	ENST00000307503.4:c.590G>A	ENSP00000302620.3:p.Arg197Gln	632/2900	590/1179	197/392	R/Q	cGg/cAg	rs34664134&CM087282	0	1	0	SNV	HGNC	HGNC:341	YES	1	P1	CCDS2543.1	ENSP00000302620	P21549	0	UPI0000135E9B	0	1	tolerated	benign	PDB-ENSP_mappings:1h0c.A&PDB-ENSP_mappings:1j04.A&PDB-ENSP_mappings:2yob.A&PDB-ENSP_mappings:2yob.B&Gene3D:3.40.640.10&Gene3D:3.90.1150.10&PDB-ENSP_mappings:3r9a.A&PDB-ENSP_mappings:3r9a.C&PDB-ENSP_mappings:4cbr.A&PDB-ENSP_mappings:4cbs.A&PDB-ENSP_mappings:4i8a.A&PDB-ENSP_mappings:4i8a.B&PDB-ENSP_mappings:4i8a.C&PDB-ENSP_mappings:4i8a.D&PDB-ENSP_mappings:4kxk.A&PDB-ENSP_mappings:4kxk.C&PDB-ENSP_m…	0	chr2:g.240873044G>A	0.026	0
chr2	240874137	rs117619103	G	A	3	152	2106	0.019	A	intron_variant	MODIFIER	AGXT	ENSG00000172482	Transcript	ENST00000307503.4	protein_coding	0	6/10	ENST00000307503.4:c.680+75G>A	0	0	0	0	0	0	rs117619103	0	1	0	SNV	HGNC	HGNC:341	YES	1	P1	CCDS2543.1	ENSP00000302620	P21549	0	UPI0000135E9B	0	1	0	0	0	0	chr2:g.240874137G>A	0.0262	0
chr3	4420051	rs80204284	G	A	3	152	1998	0.019	A	intron_variant	MODIFIER	SUMF1	ENSG00000144455	Transcript	ENST00000272902.10	protein_coding	0	4/8	ENST00000272902.10:c.602+13C>T	0	0	0	0	0	0	rs80204284	0	-1	0	SNV	HGNC	HGNC:20376	YES	1	P1	CCDS2564.1	ENSP00000272902	Q8NBK3	0	UPI0000040734	0	1	0	0	0	0	chr3:g.4420051G>A	0.0377	0.0582
chr3	9917948	rs148170215	G	A	2	152	2240	0.013	A	downstream_gene_variant	MODIFIER	IL17RE	ENSG00000163701	Transcript	ENST00000383814.8	protein_coding	0	0	0	0	0	0	0	0	0	rs148170215	1551	1	0	SNV	HGNC	HGNC:18439	YES	1	P2	CCDS2589.1	ENSP00000373325	Q8NFR9	0	UPI000003E87E	0	0	0	0	0	0	chr3:g.9917948G>A	0.0126	0
chr3	9920938	rs139727834	C	T	2	152	1460	0.013	T	downstream_gene_variant	MODIFIER	IL17RE	ENSG00000163701	Transcript	ENST00000383814.8	protein_coding	0	0	0	0	0	0	0	0	0	rs139727834	4541	1	0	SNV	HGNC	HGNC:18439	YES	1	P2	CCDS2589.1	ENSP00000373325	Q8NFR9	0	UPI000003E87E	0	0	0	0	0	0	chr3:g.9920938C>T	0.012	0
chr3	9928404	rs11719981	C	T	2	152	1963	0.013	T	missense_variant	MODERATE	IL17RC	ENSG00000163702	Transcript	ENST00000295981.7	protein_coding	11/19	0	ENST00000295981.7:c.1190C>T	ENSP00000295981.3:p.Ala397Val	1408/2621	1190/2376	397/791	A/V	gCg/gTg	rs11719981	0	1	0	SNV	HGNC	HGNC:18358	YES	2	P4	CCDS2590.1	ENSP00000295981	Q8NAC3	0	UPI000013E2E3	0	1	tolerated	benign	Pfam_domain:PF15037&hmmpanther:PTHR15583&hmmpanther:PTHR15583:SF12	0	chr3:g.9928404C>T	0.0008	0
chr3	9933242	rs181990653	C	G	3	152	1818	0.032	G	synonymous_variant	LOW	IL17RC	ENSG00000163702	Transcript	ENST00000295981.7	protein_coding	19/19	0	ENST00000295981.7:c.2025C>G	ENSP00000295981.3:p.Gly675%3D	2243/2621	2025/2376	675/791	G	ggC/ggG	rs181990653	0	1	0	SNV	HGNC	HGNC:18358	YES	2	P4	CCDS2590.1	ENSP00000295981	Q8NAC3	0	UPI000013E2E3	0	1	0	0	Gene3D:3.40.50.11530&Pfam_domain:PF08357&PROSITE_profiles:PS51534&hmmpanther:PTHR15583&hmmpanther:PTHR15583:SF12	0	chr3:g.9933242C>G	0.0064	0
chr3	9933455	rs189013166	G	A	4	152	1847	0.038	A	synonymous_variant	LOW	IL17RC	ENSG00000163702	Transcript	ENST00000295981.7	protein_coding	19/19	0	ENST00000295981.7:c.2238G>A	ENSP00000295981.3:p.Gly746%3D	2456/2621	2238/2376	746/791	G	ggG/ggA	rs189013166	0	1	0	SNV	HGNC	HGNC:18358	YES	2	P4	CCDS2590.1	ENSP00000295981	Q8NAC3	0	UPI000013E2E3	0	1	0	0	hmmpanther:PTHR15583&hmmpanther:PTHR15583:SF12	0	chr3:g.9933455G>A	0.0188	0
chr3	9941005	rs200024536	G	A	5	152	2294	0.032	A	downstream_gene_variant	MODIFIER	PRRT3	ENSG00000163704	Transcript	ENST00000412055.6	protein_coding	0	0	0	0	0	0	0	0	0	rs200024536&CM1210256&COSM4120907&COSM4120908	4537	-1	0	SNV	HGNC	HGNC:26591	YES	1	P3	CCDS43049.1	ENSP00000392511	Q5FWE3	0	UPI000019962A	0	0	0	0	0	0	chr3:g.9941005G>A	0.0004	0
chr3	9943989	rs73118372	T	C	4	152	2529	0.038	C	downstream_gene_variant	MODIFIER	PRRT3	ENSG00000163704	Transcript	ENST00000412055.6	protein_coding	0	0	0	0	0	0	0	0	0	rs73118372&CM1211028	1553	-1	0	SNV	HGNC	HGNC:26591	YES	1	P3	CCDS43049.1	ENSP00000392511	Q5FWE3	0	UPI000019962A	0	0	0	0	0	0	chr3:g.9943989T>C	0.0845	0.2352
chr3	10142192	rs61758376	G	C	4	152	1693	0.038	C	splice_region_variant&intron_variant	LOW	VHL	ENSG00000134086	Transcript	ENST00000256474.2	protein_coding	0	1/2	ENST00000256474.2:c.340+5G>C	0	0	0	0	0	0	rs61758376&CS961703	0	1	0	SNV	HGNC	HGNC:12687	YES	1	P1	CCDS2597.1	ENSP00000256474	P40337	A0A024R2F2	UPI0000035C95	0	1	0	0	0	0	chr3:g.10142192G>C	0.0214	0.0015
chr3	10150539	rs143062510	T	C	4	152	1596	0.038	C	3_prime_UTR_variant	MODIFIER	VHL	ENSG00000134086	Transcript	ENST00000256474.2	protein_coding	3/3	0	ENST00000256474.2:c.*574T>C	0	2056/3737	0	0	0	0	rs143062510	0	1	0	SNV	HGNC	HGNC:12687	YES	1	P1	CCDS2597.1	ENSP00000256474	P40337	A0A024R2F2	UPI0000035C95	0	1	0	0	0	0	chr3:g.10150539T>C	0.0248	0.0008
chr3	10152105	rs140614750	C	T	3	152	789	0.032	T	3_prime_UTR_variant	MODIFIER	VHL	ENSG00000134086	Transcript	ENST00000256474.2	protein_coding	3/3	0	ENST00000256474.2:c.*2140C>T	0	3622/3737	0	0	0	0	rs140614750	0	1	0	SNV	HGNC	HGNC:12687	YES	1	P1	CCDS2597.1	ENSP00000256474	P40337	A0A024R2F2	UPI0000035C95	0	1	0	0	0	0	chr3:g.10152105C>T	0.1468	0.416
chr3	10152559	rs191582744	C	A	4	152	846	0.032	A	downstream_gene_variant	MODIFIER	VHL	ENSG00000134086	Transcript	ENST00000256474.2	protein_coding	0	0	0	0	0	0	0	0	0	rs191582744	339	1	0	SNV	HGNC	HGNC:12687	YES	1	P1	CCDS2597.1	ENSP00000256474	P40337	A0A024R2F2	UPI0000035C95	0	1	0	0	0	0	chr3:g.10152559C>A	0.0264	0.0008
chr3	11018638	rs148429200	C	T	3	152	2152	0.019	T	synonymous_variant	LOW	SLC6A1	ENSG00000157103	Transcript	ENST00000643396.1	protein_coding	5/16	0	ENST00000643396.1:c.411C>T	ENSP00000494136.1:p.Asn137%3D	3152/6767	411/1800	137/599	N	aaC/aaT	rs148429200	0	1	0	SNV	HGNC	HGNC:11042	YES	0	P1	CCDS2603.1	ENSP00000494136	P30531	A0A024R2G0	UPI000013DECF	0	1	0	0	Pfam_domain:PF00209&Prints_domain:PR00176&PROSITE_profiles:PS50267&hmmpanther:PTHR11616&hmmpanther:PTHR11616:SF138&Superfamily_domains:SSF161070&Transmembrane_helices:TMhelix&Conserved_Domains:cd11506	0	chr3:g.11018638C>T	0.0024	0
chr3	12618603	rs192632236	C	T	5	152	2047	0.032	T	missense_variant	MODERATE	RAF1	ENSG00000132155	Transcript	ENST00000442415.6	protein_coding	2/18	0	ENST00000442415.6:c.119G>A	ENSP00000401888.2:p.Arg40His	481/3085	119/2007	40/668	R/H	cGc/cAc	rs192632236	0	-1	0	SNV	HGNC	HGNC:9829	YES	5	A1	CCDS87047.1	ENSP00000401888	P04049	A0A0S2Z559	UPI000178DE79	0	1	deleterious_low_confidence	benign	hmmpanther:PTHR44000:SF1&hmmpanther:PTHR44000	0	chr3:g.12618603C>T	0.0004	0
chr3	30672198	rs761991787	C	T	2	152	2284	0.013	T	missense_variant	MODERATE	TGFBR2	ENSG00000163513	Transcript	ENST00000359013.4	protein_coding	5/8	0	ENST00000359013.4:c.1090C>T	ENSP00000351905.4:p.Arg364Trp	1373/4605	1090/1779	364/592	R/W	Cgg/Tgg	rs761991787	0	1	0	SNV	HGNC	HGNC:11773	YES	1	0	CCDS33727.1	ENSP00000351905	P37173	D2JYI1	UPI000053030E	0	1	deleterious	probably_damaging	Conserved_Domains:cd14055&PIRSF_domain:PIRSF037393&Pfam_domain:PF07714&Gene3D:1.10.510.10&SMART_domains:SM00220&Superfamily_domains:SSF56112&PROSITE_profiles:PS50011&hmmpanther:PTHR23255&hmmpanther:PTHR23255:SF55	0	chr3:g.30672198C>T	0	0
chr3	30672350	rs2228048	C	T	3	152	2466	0.019	T	synonymous_variant	LOW	TGFBR2	ENSG00000163513	Transcript	ENST00000359013.4	protein_coding	5/8	0	ENST00000359013.4:c.1242C>T	ENSP00000351905.4:p.Asn414%3D	1525/4605	1242/1779	414/592	N	aaC/aaT	rs2228048&COSM5020534	0	1	0	SNV	HGNC	HGNC:11773	YES	1	0	CCDS33727.1	ENSP00000351905	P37173	D2JYI1	UPI000053030E	0	1	0	0	Conserved_Domains:cd14055&PIRSF_domain:PIRSF037393&Pfam_domain:PF07714&Gene3D:1.10.510.10&SMART_domains:SM00220&Superfamily_domains:SSF56112&PROSITE_profiles:PS50011&hmmpanther:PTHR23255&hmmpanther:PTHR23255:SF55&Prints_domain:PR00653	0	chr3:g.30672350C>T	0.1034	0.0431
chr3	33132664	rs1135127	T	G	2	152	2250	0.013	G	synonymous_variant	LOW	CRTAP	ENSG00000170275	Transcript	ENST00000320954.10	protein_coding	5/7	0	ENST00000320954.10:c.1032T>G	ENSP00000323696.5:p.Thr344%3D	1131/6630	1032/1206	344/401	T	acT/acG	rs1135127	0	1	0	SNV	HGNC	HGNC:2379	YES	1	P2	CCDS2657.1	ENSP00000323696	O75718	0	UPI000012700A	0	1	0	0	Gene3D:1.25.40.10&hmmpanther:PTHR13986&hmmpanther:PTHR13986:SF3	0	chr3:g.33132664T>G	0.2935	0.2451
chr3	33132676	rs1135128	G	A	2	152	2200	0.013	A	synonymous_variant	LOW	CRTAP	ENSG00000170275	Transcript	ENST00000320954.10	protein_coding	5/7	0	ENST00000320954.10:c.1044G>A	ENSP00000323696.5:p.Ser348%3D	1143/6630	1044/1206	348/401	S	tcG/tcA	rs1135128&COSM4002658	0	1	0	SNV	HGNC	HGNC:2379	YES	1	P2	CCDS2657.1	ENSP00000323696	O75718	0	UPI000012700A	0	1	0	0	hmmpanther:PTHR13986&hmmpanther:PTHR13986:SF3	0	chr3:g.33132676G>A	0.2935	0.2451
chr3	37012077	rs1799977	A	G	5	152	1356	0.032	G	missense_variant	MODERATE	MLH1	ENSG00000076242	Transcript	ENST00000231790.6	protein_coding	8/19	0	ENST00000231790.6:c.655A>G	ENSP00000231790.2:p.Ile219Val	871/2752	655/2271	219/756	I/V	Atc/Gtc	rs1799977&CM970958&COSM1131469	0	1	0	SNV	HGNC	HGNC:7127	YES	1	P1	CCDS2663.1	ENSP00000231790	P40692	0	UPI0000000C7E	0	1	tolerated	benign	Conserved_Domains:cd03483&hmmpanther:PTHR10073&hmmpanther:PTHR10073:SF40&Pfam_domain:PF01119&TIGRFAM_domain:TIGR00585&Gene3D:3.30.565.10&SMART_domains:SM01340&Superfamily_domains:SSF55874&Superfamily_domains:SSF54211&PDB-ENSP_mappings:4p7a.A	0	chr3:g.37012077A>G	0.1296	0.0386
chr3	39391546	rs146940902	A	G	5	152	2237	0.032	G	missense_variant	MODERATE	SLC25A38	ENSG00000144659	Transcript	ENST00000273158.9	protein_coding	4/7	0	ENST00000273158.9:c.382A>G	ENSP00000273158.3:p.Met128Val	783/2147	382/915	128/304	M/V	Atg/Gtg	rs146940902	0	1	0	SNV	HGNC	HGNC:26054	YES	1	P1	CCDS2685.1	ENSP00000273158	Q96DW6	A0A024R2L5	UPI0000070F35	0	1	tolerated	benign	Gene3D:1.50.40.10&Pfam_domain:PF00153&PROSITE_profiles:PS50920&hmmpanther:PTHR24089&hmmpanther:PTHR24089:SF107&Superfamily_domains:SSF103506&HAMAP:MF_03064	0	chr3:g.39391546A>G	0.0092	0
chr3	39397108	rs6890	T	A	2	152	1695	0.013	A	3_prime_UTR_variant	MODIFIER	SLC25A38	ENSG00000144659	Transcript	ENST00000273158.9	protein_coding	7/7	0	ENST00000273158.9:c.*588T>A	0	1904/2147	0	0	0	0	rs6890	0	1	0	SNV	HGNC	HGNC:26054	YES	1	P1	CCDS2685.1	ENSP00000273158	Q96DW6	A0A024R2L5	UPI0000070F35	0	1	0	0	0	0	chr3:g.39397108T>A	0.0743	0.0741
chr3	42686490	rs74843241	A	C	3	152	2224	0.019	C	missense_variant	MODERATE	KLHL40	ENSG00000157119	Transcript	ENST00000287777.4	protein_coding	1/6	0	ENST00000287777.4:c.872A>C	ENSP00000287777.4:p.Lys291Thr	972/2517	872/1866	291/621	K/T	aAa/aCa	rs74843241	0	1	0	SNV	HGNC	HGNC:30372	YES	1	P1	CCDS2703.1	ENSP00000287777	Q2TBA0	0	UPI000000D866	0	1	tolerated	benign	hmmpanther:PTHR24412:SF22&hmmpanther:PTHR24412&PIRSF_domain:PIRSF037037&Low_complexity_(Seg):seg&MobiDB_lite:mobidb-lite&MobiDB_lite:mobidb-lite	0	chr3:g.42686490A>C	0.0108	0
chr3	43690974	rs117630969	C	T	3	152	1256	0.019	T	5_prime_UTR_variant	MODIFIER	ABHD5	ENSG00000011198	Transcript	ENST00000644371.1	protein_coding	1/7	0	ENST00000644371.1:c.-19C>T	0	105/5366	0	0	0	0	rs117630969	0	1	0	SNV	HGNC	HGNC:21396	YES	0	P1	CCDS2711.1	ENSP00000495778	Q8WTS1	A0A0S2Z5D6	UPI00000411E4	0	1	0	0	0	0	chr3:g.43690974C>T	0.0353	0.0053
chr3	43691004	rs141365045	G	A	3	152	1164	0.019	A	synonymous_variant	LOW	ABHD5	ENSG00000011198	Transcript	ENST00000644371.1	protein_coding	1/7	0	ENST00000644371.1:c.12G>A	ENSP00000495778.1:p.Glu4%3D	135/5366	12/1050	4/349	E	gaG/gaA	rs141365045	0	1	0	SNV	HGNC	HGNC:21396	YES	0	P1	CCDS2711.1	ENSP00000495778	Q8WTS1	A0A0S2Z5D6	UPI00000411E4	0	1	0	0	0	0	chr3:g.43691004G>A	0.0367	0.0106
chr3	43720194	rs117110703	A	G	3	152	1506	0.019	G	3_prime_UTR_variant	MODIFIER	ABHD5	ENSG00000011198	Transcript	ENST00000644371.1	protein_coding	7/7	0	ENST00000644371.1:c.*1662A>G	0	2835/5366	0	0	0	0	rs117110703	0	1	0	SNV	HGNC	HGNC:21396	YES	0	P1	CCDS2711.1	ENSP00000495778	Q8WTS1	A0A0S2Z5D6	UPI00000411E4	0	1	0	0	0	0	chr3:g.43720194A>G	0.0349	0.0053
chr3	45772602	rs17279437	G	A	5	152	2224	0.032	A	missense_variant	MODERATE	SLC6A20	ENSG00000163817	Transcript	ENST00000358525.9	protein_coding	5/11	0	ENST00000358525.9:c.596C>T	ENSP00000346298.4:p.Thr199Met	713/5425	596/1779	199/592	T/M	aCg/aTg	rs17279437&CM086964	0	-1	0	SNV	HGNC	HGNC:30927	YES	1	P1	CCDS43077.1	ENSP00000346298	Q9NP91	0	UPI0000046064	0	1	deleterious	probably_damaging	PROSITE_profiles:PS50267&Conserved_Domains:cd11518&hmmpanther:PTHR11616:SF44&hmmpanther:PTHR11616&Pfam_domain:PF00209&Superfamily_domains:SSF161070&Prints_domain:PR00176&Transmembrane_helices:TMhelix	0	chr3:g.45772602G>A	0.0331	0.0053
chr3	45962243	rs41289620	C	T	3	152	2537	0.019	T	missense_variant	MODERATE	FYCO1	ENSG00000163820	Transcript	ENST00000296137.7	protein_coding	11/18	0	ENST00000296137.7:c.3419G>A	ENSP00000296137.2:p.Arg1140Gln	3634/8514	3419/4437	1140/1478	R/Q	cGg/cAg	rs41289620	0	-1	0	SNV	HGNC	HGNC:14673	YES	1	P2	CCDS2734.1	ENSP00000296137	Q9BQS8	0	UPI000013E307	0	1	deleterious	probably_damaging	hmmpanther:PTHR11353&hmmpanther:PTHR11353:SF109&Coiled-coils_(Ncoils):Coil	0	chr3:g.45962243C>T	0.006	0.0008
chr3	45966354	rs34801630	C	T	4	152	2458	0.026	T	missense_variant	MODERATE	FYCO1	ENSG00000163820	Transcript	ENST00000296137.7	protein_coding	8/18	0	ENST00000296137.7:c.2980G>A	ENSP00000296137.2:p.Glu994Lys	3195/8514	2980/4437	994/1478	E/K	Gag/Aag	rs34801630	0	-1	0	SNV	HGNC	HGNC:14673	YES	1	P2	CCDS2734.1	ENSP00000296137	Q9BQS8	0	UPI000013E307	0	1	deleterious	probably_damaging	hmmpanther:PTHR11353&hmmpanther:PTHR11353:SF109&Low_complexity_(Seg):seg&Coiled-coils_(Ncoils):Coil	0	chr3:g.45966354C>T	0.0547	0.174
chr3	45967491	rs149507450	G	A	4	152	2177	0.026	A	missense_variant	MODERATE	FYCO1	ENSG00000163820	Transcript	ENST00000296137.7	protein_coding	8/18	0	ENST00000296137.7:c.1843C>T	ENSP00000296137.2:p.Arg615Trp	2058/8514	1843/4437	615/1478	R/W	Cgg/Tgg	rs149507450	0	-1	0	SNV	HGNC	HGNC:14673	YES	1	P2	CCDS2734.1	ENSP00000296137	Q9BQS8	0	UPI000013E307	0	1	deleterious	possibly_damaging	hmmpanther:PTHR11353&hmmpanther:PTHR11353:SF109&Coiled-coils_(Ncoils):Coil	0	chr3:g.45967491G>A	0.0046	0.0008
chr3	46863322	rs2233264	G	A	6	152	2102	0.038	A	synonymous_variant	LOW	MYL3	ENSG00000160808	Transcript	ENST00000395869.5	protein_coding	1/6	0	ENST00000395869.5:c.69C>T	ENSP00000379210.1:p.Pro23%3D	121/1012	69/588	23/195	P	ccC/ccT	rs2233264&COSM3696113	0	-1	0	SNV	HGNC	HGNC:7584	YES	1	P1	CCDS2746.1	ENSP00000379210	P08590	A0A024R2Q5	UPI0000000CA2	0	1	0	0	PDB-ENSP_mappings:5tby.C&PDB-ENSP_mappings:5tby.D&hmmpanther:PTHR23048&hmmpanther:PTHR23048:SF2&MobiDB_lite:mobidb-lite&Low_complexity_(Seg):seg	0	chr3:g.46863322G>A	0.0371	0.0371
chr3	47009539	rs1048808	A	C	4	152	1792	0.026	C	3_prime_UTR_variant	MODIFIER	NBEAL2	ENSG00000160796	Transcript	ENST00000450053.7	protein_coding	54/54	0	ENST00000450053.7:c.*219A>C	0	8663/8827	0	0	0	0	rs1048808	0	1	0	SNV	HGNC	HGNC:31928	YES	2	P2	CCDS46817.1	ENSP00000415034	Q6ZNJ1	0	UPI000022C020	0	1	0	0	0	0	chr3:g.47009539A>C	0.0202	0.0446
chr3	48585691	rs35761247	G	A	3	152	1927	0.019	A	missense_variant&splice_region_variant	MODERATE	COL7A1	ENSG00000114270	Transcript	ENST00000328333.12	protein_coding	30/118	0	ENST00000328333.12:c.3830C>T	ENSP00000332371.8:p.Pro1277Leu	3938/9276	3830/8835	1277/2944	P/L	cCg/cTg	rs35761247	0	-1	0	SNV	HGNC	HGNC:2214	YES	1	P1	CCDS2773.1	ENSP00000332371	Q02388	0	UPI0000126D20	0	1	deleterious	probably_damaging	Pfam_domain:PF01391&hmmpanther:PTHR24020:SF4&hmmpanther:PTHR24020&Low_complexity_(Seg):seg	0	chr3:g.48585691G>A	0.0228	0.0038
chr3	49104426	rs58012546	G	A	3	152	2168	0.019	A	synonymous_variant	LOW	QARS	ENSG00000172053	Transcript	ENST00000306125.12	protein_coding	2/24	0	ENST00000306125.12:c.163C>T	ENSP00000307567.6:p.Leu55%3D	187/2449	163/2328	55/775	L	Ctg/Ttg	rs58012546	0	-1	0	SNV	HGNC	HGNC:9751	YES	1	P1	CCDS2788.1	ENSP00000307567	P47897	0	UPI000013661E	0	1	0	0	hmmpanther:PTHR43097:SF1&hmmpanther:PTHR43097&Pfam_domain:PF04558&Gene3D:1.10.8.1290&PDB-ENSP_mappings:4ye9.A&PDB-ENSP_mappings:4ye8.A&PDB-ENSP_mappings:4ye6.A&PDB-ENSP_mappings:4r3z.C	0	chr3:g.49104426G>A	0.0076	0
chr3	49124227	rs34290943	T	C	5	152	1973	0.032	C	synonymous_variant	LOW	LAMB2	ENSG00000172037	Transcript	ENST00000305544.9	protein_coding	23/32	0	ENST00000305544.9:c.3387A>G	ENSP00000307156.4:p.Gln1129%3D	3570/5692	3387/5397	1129/1798	Q	caA/caG	rs34290943	0	-1	0	SNV	HGNC	HGNC:6487	YES	1	P1	CCDS2789.1	ENSP00000307156	P55268	A0A024R319	UPI000013EA62	0	1	0	0	Conserved_Domains:cd00055&Gene3D:2.10.25.10&Pfam_domain:PF00053&SMART_domains:SM00180&Superfamily_domains:SSF57196&PROSITE_profiles:PS50027&hmmpanther:PTHR10574&hmmpanther:PTHR10574:SF36&Prints_domain:PR00011	0	chr3:g.49124227T>C	0.0581	0.0053
chr3	49124851	rs34759087	C	T	5	152	2205	0.032	T	missense_variant	MODERATE	LAMB2	ENSG00000172037	Transcript	ENST00000305544.9	protein_coding	21/32	0	ENST00000305544.9:c.2959G>A	ENSP00000307156.4:p.Glu987Lys	3142/5692	2959/5397	987/1798	E/K	Gag/Aag	rs34759087	0	-1	0	SNV	HGNC	HGNC:6487	YES	1	P1	CCDS2789.1	ENSP00000307156	P55268	A0A024R319	UPI000013EA62	0	1	deleterious	benign	Conserved_Domains:cd00055&Pfam_domain:PF00053&Gene3D:2.10.25.10&SMART_domains:SM00180&SMART_domains:SM00181&Superfamily_domains:SSF57196&Superfamily_domains:SSF57196&PROSITE_profiles:PS50027&hmmpanther:PTHR10574&hmmpanther:PTHR10574:SF36	0	chr3:g.49124851C>T	0.0593	0.0091
chr3	49416844	rs10640	G	A	5	152	2004	0.032	A	3_prime_UTR_variant	MODIFIER	AMT	ENSG00000145020	Transcript	ENST00000273588.8	protein_coding	9/9	0	ENST00000273588.8:c.*696C>T	0	2211/2280	0	0	0	0	rs10640	0	-1	0	SNV	HGNC	HGNC:473	YES	1	P1	CCDS2797.1	ENSP00000273588	P48728	A0A024R2U7	UPI000012B35E	0	1	0	0	0	0	chr3:g.49416844G>A	0.2065	0.2322
chr3	49417897	rs11715915	C	T	5	152	1978	0.032	T	synonymous_variant	LOW	AMT	ENSG00000145020	Transcript	ENST00000273588.8	protein_coding	8/9	0	ENST00000273588.8:c.954G>A	ENSP00000273588.3:p.Arg318%3D	1257/2280	954/1212	318/403	R	cgG/cgA	rs11715915	0	-1	0	SNV	HGNC	HGNC:473	YES	1	P1	CCDS2797.1	ENSP00000273588	P48728	A0A024R2U7	UPI000012B35E	0	1	0	0	hmmpanther:PTHR43757:SF2&hmmpanther:PTHR43757&PIRSF_domain:PIRSF006487&TIGRFAM_domain:TIGR00528&Gene3D:2.40.30.110&Pfam_domain:PF08669&Superfamily_domains:SSF101790&PDB-ENSP_mappings:1wsv.B&PDB-ENSP_mappings:1wsv.A&PDB-ENSP_mappings:1wsr.B&PDB-ENSP_mappings:1wsr.A	0	chr3:g.49417897C>T	0.2013	0.2126
chr3	49532767	rs1801143	C	T	5	152	2277	0.032	T	synonymous_variant	LOW	DAG1	ENSG00000173402	Transcript	ENST00000545947.5	protein_coding	6/6	0	ENST00000545947.5:c.2256C>T	ENSP00000442600.1:p.His752%3D	2978/5829	2256/2688	752/895	H	caC/caT	rs1801143	0	1	0	SNV	HGNC	HGNC:2666	YES	5	P1	CCDS2799.1	ENSP00000442600	Q14118	0	UPI000013EDAE	0	1	0	0	hmmpanther:PTHR21559&hmmpanther:PTHR21559:SF19&Pfam_domain:PF05454	0	chr3:g.49532767C>T	0.2159	0.2693
chr3	49721787	rs184127567	C	T	6	152	2287	0.051	T	downstream_gene_variant	MODIFIER	RNF123	ENSG00000164068	Transcript	ENST00000327697.11	protein_coding	0	0	0	0	0	0	0	0	0	rs184127567	258	1	0	SNV	HGNC	HGNC:21148	YES	1	P1	CCDS33758.1	ENSP00000328287	Q5XPI4	0	UPI00001D6A07	0	0	0	0	0	0	chr3:g.49721787C>T	0.0008	0
chr3	49722998	rs34345884	G	C	2	152	2153	0.013	C	downstream_gene_variant	MODIFIER	RNF123	ENSG00000164068	Transcript	ENST00000327697.11	protein_coding	0	0	0	0	0	0	0	0	0	rs34345884	1469	1	0	SNV	HGNC	HGNC:21148	YES	1	P1	CCDS33758.1	ENSP00000328287	Q5XPI4	0	UPI00001D6A07	0	0	0	0	0	0	chr3:g.49722998G>C	0.0088	0
chr3	52363082	rs138320093	A	T	4	152	2472	0.026	T	missense_variant	MODERATE	DNAH1	ENSG00000114841	Transcript	ENST00000420323.6	protein_coding	32/78	0	ENST00000420323.6:c.5182A>T	ENSP00000401514.2:p.Ser1728Cys	5443/13104	5182/12798	1728/4265	S/C	Agt/Tgt	rs138320093	0	1	0	SNV	HGNC	HGNC:2940	YES	1	P1	CCDS46842.1	ENSP00000401514	Q9P2D7	A0A140VJI6	UPI00017EE9F6	0	1	deleterious	possibly_damaging	Gene3D:1.10.8.710&Pfam_domain:PF12774&hmmpanther:PTHR10676&hmmpanther:PTHR10676:SF358&Superfamily_domains:SSF52540	0	chr3:g.52363082A>T	0.0006	0
chr3	64094813	rs14056	G	A	7	152	2169	0.045	A	3_prime_UTR_variant	MODIFIER	PRICKLE2	ENSG00000163637	Transcript	ENST00000638394.2	protein_coding	8/8	0	ENST00000638394.2:c.*4238C>T	0	7370/9947	0	0	0	0	rs14056	0	-1	0	SNV	HGNC	HGNC:20340	YES	1	P2	CCDS2902.1	ENSP00000492363	Q7Z3G6	0	UPI0000160A8B	0	1	0	0	0	0	chr3:g.64094813G>A	0.1046	0.0318
chr3	64096327	rs12494731	G	T	2	152	2271	0.013	T	3_prime_UTR_variant	MODIFIER	PRICKLE2	ENSG00000163637	Transcript	ENST00000638394.2	protein_coding	8/8	0	ENST00000638394.2:c.*2724C>A	0	5856/9947	0	0	0	0	rs12494731	0	-1	0	SNV	HGNC	HGNC:20340	YES	1	P2	CCDS2902.1	ENSP00000492363	Q7Z3G6	0	UPI0000160A8B	0	1	0	0	0	0	chr3:g.64096327G>T	0.0948	0.0371
chr3	64157183	rs17720698	C	T	3	152	2232	0.019	T	synonymous_variant	LOW	PRICKLE2	ENSG00000163637	Transcript	ENST00000638394.2	protein_coding	5/8	0	ENST00000638394.2:c.579G>A	ENSP00000492363.1:p.Pro193%3D	1176/9947	579/2535	193/844	P	ccG/ccA	rs17720698	0	-1	0	SNV	HGNC	HGNC:20340	YES	1	P2	CCDS2902.1	ENSP00000492363	Q7Z3G6	0	UPI0000160A8B	0	1	0	0	Gene3D:2.10.110.10&PROSITE_profiles:PS50023&hmmpanther:PTHR24211&hmmpanther:PTHR24211:SF18&Superfamily_domains:SSF57716&Conserved_Domains:cd09418	0	chr3:g.64157183C>T	0.1849	0.295
chr3	64160083	rs2306380	T	C	4	152	2325	0.026	C	splice_region_variant&intron_variant	LOW	PRICKLE2	ENSG00000163637	Transcript	ENST00000638394.2	protein_coding	0	3/7	ENST00000638394.2:c.259-6A>G	0	0	0	0	0	0	rs2306380	0	-1	0	SNV	HGNC	HGNC:20340	YES	1	P2	CCDS2902.1	ENSP00000492363	Q7Z3G6	0	UPI0000160A8B	0	1	0	0	0	0	chr3:g.64160083T>C	0.3023	0.3253
chr3	69119713	rs9815992	C	T	6	152	2129	0.045	T	synonymous_variant	LOW	LMOD3	ENSG00000163380	Transcript	ENST00000420581.6	protein_coding	2/3	0	ENST00000420581.6:c.642G>A	ENSP00000414670.2:p.Ser214%3D	822/4086	642/1683	214/560	S	tcG/tcA	rs9815992	0	-1	0	SNV	HGNC	HGNC:6649	YES	1	P1	CCDS46862.1	ENSP00000414670	Q0VAK6	0	UPI00001612AC	0	1	0	0	hmmpanther:PTHR10901&hmmpanther:PTHR10901:SF3&MobiDB_lite:mobidb-lite&MobiDB_lite:mobidb-lite	0	chr3:g.69119713C>T	0.102	0.1218
chr3	69119747	rs775919681	G	C	2	152	2001	0.013	C	missense_variant	MODERATE	LMOD3	ENSG00000163380	Transcript	ENST00000420581.6	protein_coding	2/3	0	ENST00000420581.6:c.608C>G	ENSP00000414670.2:p.Pro203Arg	788/4086	608/1683	203/560	P/R	cCa/cGa	rs775919681	0	-1	0	SNV	HGNC	HGNC:6649	YES	1	P1	CCDS46862.1	ENSP00000414670	Q0VAK6	0	UPI00001612AC	0	1	tolerated	benign	hmmpanther:PTHR10901&hmmpanther:PTHR10901:SF3&MobiDB_lite:mobidb-lite&MobiDB_lite:mobidb-lite	0	chr3:g.69119747G>C	0	0
chr3	69965296	rs9863910	T	C	5	152	1623	0.032	C	3_prime_UTR_variant	MODIFIER	MITF	ENSG00000187098	Transcript	ENST00000448226.7	protein_coding	10/10	0	ENST00000448226.7:c.*48T>C	0	1745/2096	0	0	0	0	rs9863910	0	1	0	SNV	HGNC	HGNC:7105	YES	5	A1	CCDS87108.1	ENSP00000391803	O75030	0	UPI000012F16A	0	1	0	0	0	0	chr3:g.69965296T>C	0.1014	0.2224
chr3	69966496	rs2131025	T	C	6	152	1209	0.038	C	downstream_gene_variant	MODIFIER	MITF	ENSG00000187098	Transcript	ENST00000448226.7	protein_coding	0	0	0	0	0	0	0	0	0	rs2131025	849	1	0	SNV	HGNC	HGNC:7105	YES	5	A1	CCDS87108.1	ENSP00000391803	O75030	0	UPI000012F16A	0	1	0	0	0	0	chr3:g.69966496T>C	0.0449	0.0038
chr3	81705581	rs28763904	A	G	6	152	711	0.038	G	missense_variant	MODERATE	GBE1	ENSG00000114480	Transcript	ENST00000429644.7	protein_coding	2/16	0	ENST00000429644.7:c.176T>C	ENSP00000410833.2:p.Ile59Thr	304/2941	176/2109	59/702	I/T	aTt/aCt	rs28763904	0	-1	0	SNV	HGNC	HGNC:4180	YES	1	P2	CCDS54612.1	ENSP00000410833	Q04446	0	UPI0000209A24	0	1	deleterious	possibly_damaging	hmmpanther:PTHR43651&Gene3D:3.20.20.80&PIRSF_domain:PIRSF000463&PDB-ENSP_mappings:5clw.C&PDB-ENSP_mappings:5clw.B&PDB-ENSP_mappings:5clw.A&PDB-ENSP_mappings:5clt.C&PDB-ENSP_mappings:5clt.B&PDB-ENSP_mappings:5clt.A&PDB-ENSP_mappings:4bzy.C&PDB-ENSP_mappings:4bzy.B&PDB-ENSP_mappings:4bzy.A	0	chr3:g.81705581A>G	0.0026	0.0008
chr3	81761365	rs9820490	C	A	4	152	1929	0.026	A	intron_variant	MODIFIER	GBE1	ENSG00000114480	Transcript	ENST00000429644.7	protein_coding	0	1/15	ENST00000429644.7:c.143+10G>T	0	0	0	0	0	0	rs9820490	0	-1	0	SNV	HGNC	HGNC:4180	YES	1	P2	CCDS54612.1	ENSP00000410833	Q04446	0	UPI0000209A24	0	1	0	0	0	0	chr3:g.81761365C>A	0.0879	0.056
chr3	111650241	rs73230153	C	T	3	152	1721	0.019	T	3_prime_UTR_variant	MODIFIER	CD96	ENSG00000153283	Transcript	ENST00000283285.9	protein_coding	15/15	0	ENST00000283285.9:c.*435C>T	0	2324/4324	0	0	0	0	rs73230153	0	1	0	SNV	HGNC	HGNC:16892	YES	1	P3	CCDS2959.1	ENSP00000283285	P40200	0	UPI000013DD36	0	1	0	0	0	0	chr3:g.111650241C>T	0.0423	0.0053
chr3	111651609	rs184317872	G	A	3	152	1691	0.019	A	3_prime_UTR_variant	MODIFIER	CD96	ENSG00000153283	Transcript	ENST00000283285.9	protein_coding	15/15	0	ENST00000283285.9:c.*1803G>A	0	3692/4324	0	0	0	0	rs184317872	0	1	0	SNV	HGNC	HGNC:16892	YES	1	P3	CCDS2959.1	ENSP00000283285	P40200	0	UPI000013DD36	0	1	0	0	0	0	chr3:g.111651609G>A	0.0052	0
chr3	122262320	rs142818334	C	T	5	152	2229	0.038	T	missense_variant	MODERATE	CASR	ENSG00000036828	Transcript	ENST00000498619.4	protein_coding	4/7	0	ENST00000498619.4:c.1285C>T	ENSP00000420194.1:p.His429Tyr	1723/5009	1285/3267	429/1088	H/Y	Cac/Tac	rs142818334&COSM4583847	0	1	0	SNV	HGNC	HGNC:1514	YES	1	A2	CCDS54632.1	ENSP00000420194	P41180	E7ENE0	UPI000020A065	0	1	tolerated	benign	Gene3D:3.40.50.2300&Gene3D:3.40.50.2300&Pfam_domain:PF01094&hmmpanther:PTHR24061&hmmpanther:PTHR24061:SF358&Superfamily_domains:SSF53822&Conserved_Domains:cd06364	0	chr3:g.122262320C>T	0.0004	0
chr3	122286206	rs9740	A	G	2	152	2092	0.013	G	3_prime_UTR_variant	MODIFIER	CASR	ENSG00000036828	Transcript	ENST00000498619.4	protein_coding	7/7	0	ENST00000498619.4:c.*1015A>G	0	4720/5009	0	0	0	0	rs9740	0	1	0	SNV	HGNC	HGNC:1514	YES	1	A2	CCDS54632.1	ENSP00000420194	P41180	E7ENE0	UPI000020A065	0	1	0	0	0	0	chr3:g.122286206A>G	0.1815	0.146
chr3	122286284	rs1802757	C	T	6	152	1846	0.038	T	3_prime_UTR_variant	MODIFIER	CASR	ENSG00000036828	Transcript	ENST00000498619.4	protein_coding	7/7	0	ENST00000498619.4:c.*1093C>T	0	4798/5009	0	0	0	0	rs1802757	0	1	0	SNV	HGNC	HGNC:1514	YES	1	A2	CCDS54632.1	ENSP00000420194	P41180	E7ENE0	UPI000020A065	0	1	0	0	0	0	chr3:g.122286284C>T	0.1983	0.239
chr3	123664192	rs149530842	C	T	2	152	1967	0.013	T	missense_variant	MODERATE	MYLK	ENSG00000065534	Transcript	ENST00000360304.7	protein_coding	22/33	0	ENST00000360304.7:c.3898G>A	ENSP00000353452.3:p.Ala1300Thr	4084/7738	3898/5745	1300/1914	A/T	Gcg/Acg	rs149530842&COSM1216275&COSM5736732	0	-1	0	SNV	HGNC	HGNC:7590	YES	5	A2	CCDS46896.1	ENSP00000353452	Q15746	0	UPI000020A0AE	0	1	tolerated	benign	Gene3D:2.60.40.10&PDB-ENSP_mappings:2cqv.A&Pfam_domain:PF07679&PROSITE_profiles:PS50835&hmmpanther:PTHR45480&SMART_domains:SM00408&SMART_domains:SM00409&Superfamily_domains:SSF48726&Conserved_Domains:cd05762	0	chr3:g.123664192C>T	0.0014	0.0038
chr3	123700935	rs3732485	G	A	4	152	1450	0.026	A	missense_variant	MODERATE	MYLK	ENSG00000065534	Transcript	ENST00000360304.7	protein_coding	17/33	0	ENST00000360304.7:c.2533C>T	ENSP00000353452.3:p.Arg845Cys	2719/7738	2533/5745	845/1914	R/C	Cgc/Tgc	rs3732485	0	-1	0	SNV	HGNC	HGNC:7590	YES	5	A2	CCDS46896.1	ENSP00000353452	Q15746	0	UPI000020A0AE	0	1	tolerated	benign	hmmpanther:PTHR45480&Low_complexity_(Seg):seg	0	chr3:g.123700935G>A	0.0451	0.0318
chr3	124730559	rs17843776	A	G	7	152	2098	0.045	G	missense_variant	MODERATE	UMPS	ENSG00000114491	Transcript	ENST00000232607.7	protein_coding	1/6	0	ENST00000232607.7:c.88A>G	ENSP00000232607.2:p.Ser30Gly	108/6652	88/1443	30/480	S/G	Agc/Ggc	rs17843776	0	1	0	SNV	HGNC	HGNC:12563	YES	1	P1	CCDS3029.1	ENSP00000232607	P11172	A8K5J1	UPI0000001223	0	1	deleterious	possibly_damaging	HAMAP:MF_01208&hmmpanther:PTHR19278&hmmpanther:PTHR19278:SF39&Gene3D:3.40.50.2020&TIGRFAM_domain:TIGR00336&Superfamily_domains:SSF53271&PDB-ENSP_mappings:2wns.B&PDB-ENSP_mappings:2wns.A	0	chr3:g.124730559A>G	0.0036	0
chr3	128480537	rs3803	G	A	6	152	1746	0.038	A	3_prime_UTR_variant	MODIFIER	GATA2	ENSG00000179348	Transcript	ENST00000341105.6	protein_coding	6/6	0	ENST00000341105.6:c.*482C>T	0	2257/3367	0	0	0	0	rs3803&CR066665	0	-1	0	SNV	HGNC	HGNC:4171	YES	1	P1	CCDS3049.1	ENSP00000345681	P23769	0	UPI00000730CD	0	1	0	0	0	0	chr3:g.128480537G>A	0.1246	0.1634
chr3	128899440	rs1979529	T	C	2	152	1958	0.013	C	synonymous_variant	LOW	ACAD9	ENSG00000177646	Transcript	ENST00000308982.12	protein_coding	7/18	0	ENST00000308982.12:c.787T>C	ENSP00000312618.7:p.Leu263%3D	859/2445	787/1866	263/621	L	Tta/Cta	rs1979529	0	1	0	SNV	HGNC	HGNC:21497	YES	1	P1	CCDS3053.1	ENSP00000312618	Q9H845	0	UPI00000498C3	0	1	0	0	Gene3D:2.40.110.10&Pfam_domain:PF02770&hmmpanther:PTHR43884&hmmpanther:PTHR43884:SF9&Superfamily_domains:SSF56645&Conserved_Domains:cd01161	0	chr3:g.128899440T>C	0.0483	0.056
chr3	132682756	rs6794496	C	T	4	152	1287	0.026	T	synonymous_variant	LOW	NPHP3	ENSG00000113971	Transcript	ENST00000337331.10	protein_coding	26/27	0	ENST00000337331.10:c.3759G>A	ENSP00000338766.5:p.Leu1253%3D	3813/5348	3759/3993	1253/1330	L	ctG/ctA	rs6794496	0	-1	0	SNV	HGNC	HGNC:7907	YES	1	P1	CCDS3078.1	ENSP00000338766	Q7Z494	0	UPI00001B6B30	0	1	0	0	Gene3D:1.25.40.10&PROSITE_profiles:PS50293&Superfamily_domains:SSF48452	0	chr3:g.132682756C>T	0.2232	0.0923
chr3	133757854	rs41295774	A	G	2	152	2355	0.013	G	missense_variant	MODERATE	TF	ENSG00000091513	Transcript	ENST00000402696.9	protein_coding	8/17	0	ENST00000402696.9:c.956A>G	ENSP00000385834.3:p.His319Arg	1004/20166	956/2097	319/698	H/R	cAc/cGc	rs41295774	0	1	0	SNV	HGNC	HGNC:11740	YES	1	P1	CCDS3080.1	ENSP00000385834	P02787	0	UPI000013D5A6	0	1	tolerated	benign	PDB-ENSP_mappings:1a8e.A&PDB-ENSP_mappings:1a8f.A&PDB-ENSP_mappings:1b3e.A&PDB-ENSP_mappings:1bp5.A&PDB-ENSP_mappings:1bp5.B&PDB-ENSP_mappings:1bp5.C&PDB-ENSP_mappings:1bp5.D&PDB-ENSP_mappings:1btj.A&PDB-ENSP_mappings:1btj.B&PDB-ENSP_mappings:1d3k.A&PDB-ENSP_mappings:1d4n.A&PDB-ENSP_mappings:1dtg.A&PDB-ENSP_mappings:1fqe.A&PDB-ENSP_mappings:1fqf.A&PDB-ENSP_mappings:1jqf.A&PDB-ENSP_mappings:1n7w.A…	0	chr3:g.133757854A>G	0.006	0
chr3	133768114	rs8649	G	C	2	152	1917	0.013	C	synonymous_variant	LOW	TF	ENSG00000091513	Transcript	ENST00000402696.9	protein_coding	13/17	0	ENST00000402696.9:c.1572G>C	ENSP00000385834.3:p.Leu524%3D	1620/20166	1572/2097	524/698	L	ctG/ctC	rs8649	0	1	0	SNV	HGNC	HGNC:11740	YES	1	P1	CCDS3080.1	ENSP00000385834	P02787	0	UPI000013D5A6	0	1	0	0	PDB-ENSP_mappings:2hau.A&PDB-ENSP_mappings:2hau.B&PDB-ENSP_mappings:2hav.A&PDB-ENSP_mappings:2hav.B&Gene3D:3.40.190.10&Gene3D:3.40.190.10&PDB-ENSP_mappings:3qyt.A&PDB-ENSP_mappings:3s9l.C&PDB-ENSP_mappings:3s9l.D&PDB-ENSP_mappings:3s9m.C&PDB-ENSP_mappings:3s9m.D&PDB-ENSP_mappings:3s9n.C&PDB-ENSP_mappings:3s9n.D&PDB-ENSP_mappings:3skp.A&PDB-ENSP_mappings:3v83.A&PDB-ENSP_mappings:3v83.B&PDB-ENSP_ma…	0	chr3:g.133768114G>C	0.2125	0.3457
chr3	148698075	rs2307085	C	A	2	152	1885	0.013	A	upstream_gene_variant	MODIFIER	RPL38P1	ENSG00000241993	Transcript	ENST00000460914.1	processed_pseudogene	0	0	0	0	0	0	0	0	0	rs2307085	1871	-1	0	SNV	HGNC	HGNC:17093	YES	0	0	0	0	0	0	0	0	0	0	0	0	0	chr3:g.148698075C>A	0.017	0.0008
chr3	149172350	rs73019023	A	G	5	152	1335	0.032	G	downstream_gene_variant	MODIFIER	CP	ENSG00000047457	Transcript	ENST00000264613.11	protein_coding	0	0	0	0	0	0	0	0	0	rs73019023	147	-1	0	SNV	HGNC	HGNC:2295	YES	1	P1	CCDS3141.1	ENSP00000264613	P00450	0	UPI000045718B	0	1	0	0	0	0	chr3:g.149172350A>G	0.117	0.2065
chr3	149172394	rs34511277	G	A	7	152	1264	0.045	A	downstream_gene_variant	MODIFIER	CP	ENSG00000047457	Transcript	ENST00000264613.11	protein_coding	0	0	0	0	0	0	0	0	0	rs34511277	103	-1	0	SNV	HGNC	HGNC:2295	YES	1	P1	CCDS3141.1	ENSP00000264613	P00450	0	UPI000045718B	0	1	0	0	0	0	chr3:g.149172394G>A	0.1162	0.2042
chr3	149172945	rs1053669	C	T	7	152	1276	0.045	T	3_prime_UTR_variant	MODIFIER	CP	ENSG00000047457	Transcript	ENST00000264613.11	protein_coding	19/19	0	ENST00000264613.11:c.*769G>A	0	4004/4452	0	0	0	0	rs1053669	0	-1	0	SNV	HGNC	HGNC:2295	YES	1	P1	CCDS3141.1	ENSP00000264613	P00450	0	UPI000045718B	0	1	0	0	0	0	chr3:g.149172945C>T	0.1959	0.4864
chr3	165773492	rs1803274	C	T	6	152	933	0.038	T	missense_variant	MODERATE	BCHE	ENSG00000114200	Transcript	ENST00000264381.8	protein_coding	4/4	0	ENST00000264381.8:c.1699G>A	ENSP00000264381.3:p.Ala567Thr	1817/2405	1699/1809	567/602	A/T	Gca/Aca	rs1803274&CM920127	0	-1	0	SNV	HGNC	HGNC:983	YES	1	P1	CCDS3198.1	ENSP00000264381	P06276	0	UPI0000127866	0	1	tolerated	benign	hmmpanther:PTHR43918:SF5&hmmpanther:PTHR43918&Pfam_domain:PF08674&blastprodom:PD415333&PDB-ENSP_mappings:5lkr.B&PDB-ENSP_mappings:5lkr.A&PDB-ENSP_mappings:4xii.B&PDB-ENSP_mappings:4xii.A&PDB-ENSP_mappings:4tpk.B&PDB-ENSP_mappings:4tpk.A&PDB-ENSP_mappings:3o9m.B&PDB-ENSP_mappings:3o9m.A&PDB-ENSP_mappings:2pm8.B&PDB-ENSP_mappings:2pm8.A	0	chr3:g.165773492C>T	0.1585	0.1725
chr3	167789205	rs146948408	T	C	6	152	1585	0.038	C	missense_variant	MODERATE	SERPINI1	ENSG00000163536	Transcript	ENST00000295777.9	protein_coding	2/9	0	ENST00000295777.9:c.77T>C	ENSP00000295777.5:p.Ile26Thr	508/1907	77/1233	26/410	I/T	aTt/aCt	rs146948408	0	1	0	SNV	HGNC	HGNC:8943	YES	1	P1	CCDS3203.1	ENSP00000295777	Q99574	A0A0S2Z455	UPI000002FBA4	0	1	tolerated	benign	PDB-ENSP_mappings:3f02.A&PDB-ENSP_mappings:3f02.B&PDB-ENSP_mappings:3f5n.A&PDB-ENSP_mappings:3f5n.B&PDB-ENSP_mappings:3f5n.C&PDB-ENSP_mappings:3f5n.D&PDB-ENSP_mappings:3f5n.E&PDB-ENSP_mappings:3fgq.A&PDB-ENSP_mappings:3fgq.B&Pfam_domain:PF00079&hmmpanther:PTHR11461&hmmpanther:PTHR11461:SF50&Superfamily_domains:SSF56574&Conserved_Domains:cd02048	0	chr3:g.167789205T>C	0.0062	0.0008
chr3	170996646	rs55679742	G	A	7	152	1529	0.045	A	3_prime_UTR_variant	MODIFIER	SLC2A2	ENSG00000163581	Transcript	ENST00000314251.8	protein_coding	11/11	0	ENST00000314251.8:c.*1257C>T	0	2882/3181	0	0	0	0	rs55679742	0	-1	0	SNV	HGNC	HGNC:11006	YES	1	P1	CCDS3215.1	ENSP00000323568	P11168	0	UPI000004EC97	0	1	0	0	0	0	chr3:g.170996646G>A	0.1859	0.3797
chr3	170996681	rs55989805	A	T	7	152	1561	0.045	T	3_prime_UTR_variant	MODIFIER	SLC2A2	ENSG00000163581	Transcript	ENST00000314251.8	protein_coding	11/11	0	ENST00000314251.8:c.*1222T>A	0	2847/3181	0	0	0	0	rs55989805	0	-1	0	SNV	HGNC	HGNC:11006	YES	1	P1	CCDS3215.1	ENSP00000323568	P11168	0	UPI000004EC97	0	1	0	0	0	0	chr3:g.170996681A>T	0.2007	0.4349
chr3	171005487	rs5406	G	A	6	152	1328	0.038	A	intron_variant	MODIFIER	SLC2A2	ENSG00000163581	Transcript	ENST00000314251.8	protein_coding	0	6/10	ENST00000314251.8:c.776-15C>T	0	0	0	0	0	0	rs5406&CS035722	0	-1	0	SNV	HGNC	HGNC:11006	YES	1	P1	CCDS3215.1	ENSP00000323568	P11168	0	UPI000004EC97	0	1	0	0	0	0	chr3:g.171005487G>A	0.1993	0.4281
chr3	171009950	rs5402	T	A	6	152	1434	0.038	A	splice_region_variant&intron_variant	LOW	SLC2A2	ENSG00000163581	Transcript	ENST00000314251.8	protein_coding	0	4/10	ENST00000314251.8:c.496+8A>T	0	0	0	0	0	0	rs5402	0	-1	0	SNV	HGNC	HGNC:11006	YES	1	P1	CCDS3215.1	ENSP00000323568	P11168	0	UPI000004EC97	0	1	0	0	0	0	chr3:g.171009950T>A	0.2179	0.4977
chr3	171014511	rs5400	G	A	6	152	1752	0.038	A	missense_variant	MODERATE	SLC2A2	ENSG00000163581	Transcript	ENST00000314251.8	protein_coding	3/11	0	ENST00000314251.8:c.329C>T	ENSP00000323568.3:p.Thr110Ile	379/3181	329/1575	110/524	T/I	aCt/aTt	rs5400&CM941277	0	-1	0	SNV	HGNC	HGNC:11006	YES	1	P1	CCDS3215.1	ENSP00000323568	P11168	0	UPI000004EC97	0	1	tolerated	benign	Pfam_domain:PF00083&PROSITE_profiles:PS50850&hmmpanther:PTHR23503&hmmpanther:PTHR23503:SF27&Superfamily_domains:SSF103473&TIGRFAM_domain:TIGR00879&Transmembrane_helices:TMhelix&Conserved_Domains:cd06174	0	chr3:g.171014511G>A	0.2153	0.4894
chr3	180984452	rs1051411	C	T	7	152	1194	0.045	T	3_prime_UTR_variant	MODIFIER	DNAJC19	ENSG00000205981	Transcript	ENST00000382564.8	protein_coding	6/6	0	ENST00000382564.8:c.*188G>A	0	673/1416	0	0	0	0	rs1051411	0	-1	0	SNV	HGNC	HGNC:30528	YES	1	P1	CCDS33895.1	ENSP00000372005	Q96DA6	A0A0S2Z5X1	UPI000006CD5D	0	1	0	0	0	0	chr3:g.180984452C>T	0.2364	0.3359
chr3	184372454	rs78565404	C	T	2	152	2072	0.013	T	3_prime_UTR_variant	MODIFIER	THPO	ENSG00000090534	Transcript	ENST00000647395.1	protein_coding	6/6	0	ENST00000647395.1:c.*59G>A	0	1399/1918	0	0	0	0	rs78565404	0	-1	0	SNV	HGNC	HGNC:11795	YES	0	P3	CCDS3265.1	ENSP00000494504	P40225	0	UPI000004A8D1	0	1	0	0	0	0	chr3:g.184372454C>T	0.0619	0.0779
chr3	190388374	rs149116671	C	G	7	152	2282	0.051	G	missense_variant	MODERATE	CLDN16	ENSG00000113946	Transcript	ENST00000264734.2	protein_coding	1/5	0	ENST00000264734.2:c.255C>G	ENSP00000264734.2:p.Phe85Leu	503/3273	255/918	85/305	F/L	ttC/ttG	rs149116671	0	1	0	SNV	HGNC	HGNC:2037	YES	1	P1	CCDS3296.1	ENSP00000264734	Q9Y5I7	0	UPI0000127AB8	0	1	tolerated	benign	Gene3D:1.20.140.150&Pfam_domain:PF00822&Prints_domain:PR01447&hmmpanther:PTHR12002&hmmpanther:PTHR12002:SF56&Transmembrane_helices:TMhelix	0	chr3:g.190388374C>G	0.0064	0.0008
chr4	516069	rs185712951	G	A	3	152	2449	0.019	A	missense_variant	MODERATE	PIGG	ENSG00000174227	Transcript	ENST00000453061.7	protein_coding	6/13	0	ENST00000453061.7:c.998G>A	ENSP00000415203.2:p.Ser333Asn	1124/3909	998/2952	333/983	S/N	aGc/aAc	rs185712951	0	1	0	SNV	HGNC	HGNC:25985	YES	1	A2	CCDS46992.1	ENSP00000415203	Q5H8A4	0	UPI00004C7A82	0	1	tolerated	benign	Conserved_Domains:cd16024&hmmpanther:PTHR23072&Gene3D:3.40.720.10&Superfamily_domains:SSF53649	0	chr4:g.516069G>A	0.0004	0
chr4	2824745	rs62620003	G	T	2	152	1901	0.013	T	intron_variant	MODIFIER	SH3BP2	ENSG00000087266	Transcript	ENST00000511747.6	protein_coding	0	4/12	ENST00000511747.6:c.528+15G>T	0	0	0	0	0	0	rs62620003	0	1	0	SNV	HGNC	HGNC:10825	YES	1	A2	CCDS54716.1	ENSP00000424846	P78314	0	UPI00019638E3	0	1	0	0	0	0	chr4:g.2824745G>T	0.0639	0.0847
chr4	2827631	rs201371505	C	T	3	152	1631	0.019	T	synonymous_variant	LOW	SH3BP2	ENSG00000087266	Transcript	ENST00000511747.6	protein_coding	7/13	0	ENST00000511747.6:c.714C>T	ENSP00000424846.2:p.Asp238%3D	753/2351	714/1857	238/618	D	gaC/gaT	rs201371505	0	1	0	SNV	HGNC	HGNC:10825	YES	1	A2	CCDS54716.1	ENSP00000424846	P78314	0	UPI00019638E3	0	1	0	0	hmmpanther:PTHR15126&Low_complexity_(Seg):seg	0	chr4:g.2827631C>T	0.0008	0
chr4	2836746	rs10924	C	T	3	152	2090	0.019	T	downstream_gene_variant	MODIFIER	SH3BP2	ENSG00000087266	Transcript	ENST00000511747.6	protein_coding	0	0	0	0	0	0	0	0	0	rs10924	2457	1	0	SNV	HGNC	HGNC:10825	YES	1	A2	CCDS54716.1	ENSP00000424846	P78314	0	UPI00019638E3	0	1	0	0	0	0	chr4:g.2836746C>T	0.11	0.087
chr4	2839806	rs75269237	C	T	2	152	940	0.013	T	upstream_gene_variant	MODIFIER	ADD1	ENSG00000087274	Transcript	ENST00000264758.11	protein_coding	0	0	0	0	0	0	0	0	0	rs75269237	4051	1	0	SNV	HGNC	HGNC:243	YES	5	P4	CCDS3363.1	ENSP00000264758	P35611	0	UPI000002A35E	0	1	0	0	0	0	chr4:g.2839806C>T	0.0058	0
chr4	5798767	rs2279252	G	A	6	152	2067	0.038	A	missense_variant	MODERATE	EVC	ENSG00000072840	Transcript	ENST00000264956.11	protein_coding	15/21	0	ENST00000264956.11:c.2279G>A	ENSP00000264956.6:p.Arg760Gln	2459/6427	2279/2979	760/992	R/Q	cGg/cAg	rs2279252	0	1	0	SNV	HGNC	HGNC:3497	YES	1	P3	CCDS3383.1	ENSP00000264956	P57679	0	UPI000012A2A5	0	1	tolerated	benign	hmmpanther:PTHR16795&hmmpanther:PTHR16795:SF13	0	chr4:g.5798767G>A	0.0276	0.0008
chr4	17501759	rs2597775	C	T	4	152	2215	0.026	T	synonymous_variant	LOW	QDPR	ENSG00000151552	Transcript	ENST00000281243.10	protein_coding	4/7	0	ENST00000281243.10:c.396G>A	ENSP00000281243.5:p.Leu132%3D	432/1507	396/735	132/244	L	ctG/ctA	rs2597775	0	-1	0	SNV	HGNC	HGNC:9752	YES	1	P1	CCDS3421.1	ENSP00000281243	P09417	A0A140VKA9	UPI0000111B0A	0	1	0	0	Low_complexity_(Seg):seg&Conserved_Domains:cd05334&hmmpanther:PTHR15104:SF3&hmmpanther:PTHR15104&Pfam_domain:PF00106&Gene3D:3.40.50.720&Superfamily_domains:SSF51735&PDB-ENSP_mappings:1hdr.A	0	chr4:g.17501759C>T	0.2324	0.2201
chr4	26222167	rs114530054	C	T	7	152	2064	0.045	T	intron_variant	MODIFIER	RBPJ	ENSG00000168214	Transcript	ENST00000512351.5	protein_coding	0	1/4	ENST00000512351.5:c.-167+58553C>T	0	0	0	0	0	0	rs114530054	0	1	cds_end_NF	SNV	HGNC	HGNC:5724	0	4	0	0	ENSP00000424789	0	D6RAT2	UPI0001D3B2C5	0	1	0	0	0	0	chr4:g.26222167C>T	0.0036	0
chr4	26365497	rs78672655	T	C	2	152	1320	0.013	C	intron_variant	MODIFIER	RBPJ	ENSG00000168214	Transcript	ENST00000342295.5	protein_coding	0	2/11	ENST00000342295.5:c.60-20856T>C	0	0	0	0	0	0	rs78672655	0	1	0	SNV	HGNC	HGNC:5724	YES	5	0	CCDS3437.1	ENSP00000345206	Q06330	0	UPI000020BDF1	0	1	0	0	0	0	chr4:g.26365497T>C	0.009	0
chr4	26388722	rs186035024	A	C	6	152	1380	0.045	C	intron_variant	MODIFIER	RBPJ	ENSG00000168214	Transcript	ENST00000342295.5	protein_coding	0	3/11	ENST00000342295.5:c.98+2331A>C	0	0	0	0	0	0	rs186035024	0	1	0	SNV	HGNC	HGNC:5724	YES	5	0	CCDS3437.1	ENSP00000345206	Q06330	0	UPI000020BDF1	0	1	0	0	0	0	chr4:g.26388722A>C	0.0006	0
chr4	26453607	rs930109604	G	C	2	152	1110	0.013	C	intergenic_variant	MODIFIER	0	0	0	0	0	0	0	0	0	0	0	0	0	0	rs930109604	0	0	0	SNV	0	0	0	0	0	0	0	0	0	0	0	0	0	0	0	0	chr4:g.26453607G>C	0	0
chr4	39217973	rs16995189	T	C	7	152	1847	0.045	C	intron_variant	MODIFIER	WDR19	ENSG00000157796	Transcript	ENST00000399820.8	protein_coding	0	13/36	ENST00000399820.8:c.1357-10T>C	0	0	0	0	0	0	rs16995189	0	1	0	SNV	HGNC	HGNC:18340	YES	1	P1	CCDS47042.1	ENSP00000382717	Q8NEZ3	0	UPI000004CC24	0	1	0	0	0	0	chr4:g.39217973T>C	0.02	0.0582
chr4	41744420	rs11723860	G	A	2	152	1562	0.013	A	3_prime_UTR_variant	MODIFIER	PHOX2B	ENSG00000109132	Transcript	ENST00000226382.3	protein_coding	3/3	0	ENST00000226382.3:c.*1387C>T	0	2692/3030	0	0	0	0	rs11723860	0	-1	0	SNV	HGNC	HGNC:9143	YES	1	P1	CCDS3463.1	ENSP00000226382	Q99453	0	UPI000000D936	0	1	0	0	0	0	chr4:g.41744420G>A	0.2518	0.4183
chr4	41745882	rs17885864	G	T	4	152	1672	0.026	T	synonymous_variant	LOW	PHOX2B	ENSG00000109132	Transcript	ENST00000226382.3	protein_coding	3/3	0	ENST00000226382.3:c.870C>A	ENSP00000226382.2:p.Pro290%3D	1230/3030	870/945	290/314	P	ccC/ccA	rs17885864	0	-1	0	SNV	HGNC	HGNC:9143	YES	1	P1	CCDS3463.1	ENSP00000226382	Q99453	0	UPI000000D936	0	1	0	0	hmmpanther:PTHR24329&hmmpanther:PTHR24329:SF301	0	chr4:g.41745882G>T	0.0258	0.0537
chr4	54263664	rs55947416	C	T	3	152	1736	0.019	T	splice_region_variant&intron_variant	LOW	PDGFRA	ENSG00000134853	Transcript	ENST00000257290.10	protein_coding	0	3/22	ENST00000257290.10:c.368-3C>T	0	0	0	0	0	0	rs55947416&CS102823&COSM5019605	0	1	0	SNV	HGNC	HGNC:8803	YES	1	P1	CCDS3495.1	ENSP00000257290	P16234	0	UPI0000131793	0	1	0	0	0	0	chr4:g.54263664C>T	0.022	0.0008
chr4	54280441	rs148654387	T	G	4	152	1707	0.026	G	missense_variant	MODERATE	PDGFRA	ENSG00000134853	Transcript	ENST00000257290.10	protein_coding	16/23	0	ENST00000257290.10:c.2282T>G	ENSP00000257290.5:p.Leu761Arg	2417/6378	2282/3270	761/1089	L/R	cTc/cGc	rs148654387	0	1	0	SNV	HGNC	HGNC:8803	YES	1	P1	CCDS3495.1	ENSP00000257290	P16234	0	UPI0000131793	0	1	tolerated	benign	Gene3D:1.10.510.10&PDB-ENSP_mappings:5grn.A&PDB-ENSP_mappings:5k5x.A&Pfam_domain:PF07714&PIRSF_domain:PIRSF000615&PIRSF_domain:PIRSF500950&PROSITE_profiles:PS50011&hmmpanther:PTHR24416&hmmpanther:PTHR24416:SF53&SMART_domains:SM00219&SMART_domains:SM00220&Superfamily_domains:SSF56112&Conserved_Domains:cd05105	0	chr4:g.54280441T>G	0.0024	0
chr4	54296409	rs55710909	G	A	2	152	480	0.013	A	3_prime_UTR_variant	MODIFIER	PDGFRA	ENSG00000134853	Transcript	ENST00000257290.10	protein_coding	23/23	0	ENST00000257290.10:c.*1137G>A	0	4542/6378	0	0	0	0	rs55710909	0	1	0	SNV	HGNC	HGNC:8803	YES	1	P1	CCDS3495.1	ENSP00000257290	P16234	0	UPI0000131793	0	1	0	0	0	0	chr4:g.54296409G>A	0.009	0.0015
chr4	78519366	rs376096303	C	T	4	152	1688	0.026	T	synonymous_variant	LOW	FRAS1	ENSG00000138759	Transcript	ENST00000512123.4	protein_coding	67/74	0	ENST00000512123.4:c.10425C>T	ENSP00000422834.2:p.His3475%3D	11112/15871	10425/12039	3475/4012	H	caC/caT	rs376096303&COSM3781195&COSM3781196	0	1	0	SNV	HGNC	HGNC:19185	YES	5	P1	CCDS54771.1	ENSP00000422834	Q86XX4	0	UPI000021D4C2	0	1	0	0	hmmpanther:PTHR11878&hmmpanther:PTHR11878:SF29	0	chr4:g.78519366C>T	0	0
chr4	78541157	rs72659058	T	A	7	152	1282	0.045	A	3_prime_UTR_variant	MODIFIER	FRAS1	ENSG00000138759	Transcript	ENST00000512123.4	protein_coding	74/74	0	ENST00000512123.4:c.*33T>A	0	12759/15871	0	0	0	0	rs72659058	0	1	0	SNV	HGNC	HGNC:19185	YES	5	P1	CCDS54771.1	ENSP00000422834	Q86XX4	0	UPI000021D4C2	0	1	0	0	0	0	chr4:g.78541157T>A	0.1056	0.093
chr4	80203188	rs28405693	C	T	2	152	1629	0.013	T	synonymous_variant	LOW	PRDM8	ENSG00000152784	Transcript	ENST00000339711.8	protein_coding	10/10	0	ENST00000339711.8:c.1726C>T	ENSP00000339764.4:p.Leu576%3D	2957/4095	1726/2070	576/689	L	Ctg/Ttg	rs28405693	0	1	0	SNV	HGNC	HGNC:13993	YES	1	P1	CCDS43243.1	ENSP00000339764	Q9NQV8	A0A024RDC4	UPI0000422A1D	0	1	0	0	hmmpanther:PTHR16516&hmmpanther:PTHR16516:SF7	0	chr4:g.80203188C>T	0.0543	0.146
chr4	82429377	rs763175161	G	A	2	152	1578	0.013	A	upstream_gene_variant	MODIFIER	ENOPH1	ENSG00000145293	Transcript	ENST00000273920.8	protein_coding	0	0	0	0	0	0	0	0	0	rs763175161&COSM3373586	1213	1	0	SNV	HGNC	HGNC:24599	YES	1	P1	CCDS3594.1	ENSP00000273920	Q9UHY7	0	UPI000006D6DB	0	0	0	0	0	0	chr4:g.82429377G>A	0	0
chr4	99564087	rs11944749	G	C	5	152	1952	0.032	C	upstream_gene_variant	MODIFIER	TRMT10A	ENSG00000145331	Transcript	ENST00000273962.7	protein_coding	0	0	0	0	0	0	0	0	0	rs11944749	419	-1	0	SNV	HGNC	HGNC:28403	YES	1	P1	CCDS3650.1	ENSP00000273962	Q8TBZ6	V9HVY8	UPI000006D359	0	1	0	0	0	0	chr4:g.99564087G>C	0.1907	0.1997
chr4	99564098	rs11944752	G	A	6	152	1949	0.038	A	upstream_gene_variant	MODIFIER	TRMT10A	ENSG00000145331	Transcript	ENST00000273962.7	protein_coding	0	0	0	0	0	0	0	0	0	rs11944752	430	-1	0	SNV	HGNC	HGNC:28403	YES	1	P1	CCDS3650.1	ENSP00000273962	Q8TBZ6	V9HVY8	UPI000006D359	0	1	0	0	0	0	chr4:g.99564098G>A	0.25	0.2625
chr4	99583507	rs3816873	T	C	6	152	1412	0.038	C	missense_variant	MODERATE	MTTP	ENSG00000138823	Transcript	ENST00000511045.5	protein_coding	3/18	0	ENST00000511045.5:c.464T>C	ENSP00000427679.1:p.Ile155Thr	477/3154	464/2766	155/921	I/T	aTc/aCc	rs3816873&CM062884	0	1	0	SNV	HGNC	HGNC:7467	YES	2	0	CCDS75169.1	ENSP00000427679	0	E9PBP6	UPI0001D3B6EF	0	1	tolerated	benign	Gene3D:2.30.230.10&Pfam_domain:PF01347&PROSITE_profiles:PS51211&hmmpanther:PTHR13024&hmmpanther:PTHR13024:SF1&SMART_domains:SM00638&Superfamily_domains:SSF56968	0	chr4:g.99583507T>C	0.2498	0.261
chr4	113199128	rs45502093	C	T	5	152	1331	0.032	T	intron_variant	MODIFIER	ANK2	ENSG00000145362	Transcript	ENST00000357077.9	protein_coding	0	4/45	ENST00000357077.9:c.384+19C>T	0	0	0	0	0	0	rs45502093	0	1	0	SNV	HGNC	HGNC:493	YES	1	P3	CCDS3702.1	ENSP00000349588	Q01484	0	UPI0000441EF3	0	1	0	0	0	0	chr4:g.113199128C>T	0.0254	0.0038
chr4	113381478	rs35446871	C	T	2	152	2468	0.013	T	3_prime_UTR_variant	MODIFIER	ANK2	ENSG00000145362	Transcript	ENST00000357077.9	protein_coding	46/46	0	ENST00000357077.9:c.*7C>T	0	11957/14215	0	0	0	0	rs35446871	0	1	0	SNV	HGNC	HGNC:493	YES	1	P3	CCDS3702.1	ENSP00000349588	Q01484	0	UPI0000441EF3	0	1	0	0	0	0	chr4:g.113381478C>T	0.0178	0.0234
chr4	119164293	rs7687613	A	G	4	152	1745	0.038	G	synonymous_variant	LOW	MYOZ2	ENSG00000172399	Transcript	ENST00000307128.5	protein_coding	5/6	0	ENST00000307128.5:c.459A>G	ENSP00000306997.5:p.Glu153%3D	672/2597	459/795	153/264	E	gaA/gaG	rs7687613	0	1	0	SNV	HGNC	HGNC:1330	YES	1	P1	CCDS3711.1	ENSP00000306997	Q9NPC6	0	UPI000004665D	0	1	0	0	hmmpanther:PTHR15941:SF9&hmmpanther:PTHR15941&Pfam_domain:PF05556	0	chr4:g.119164293A>G	0.0839	0.1997
chr4	150852142	rs138173151	T	C	2	152	2057	0.013	C	missense_variant	MODERATE	LRBA	ENSG00000198589	Transcript	ENST00000357115.8	protein_coding	23/58	0	ENST00000357115.8:c.3568A>G	ENSP00000349629.3:p.Met1190Val	4042/10129	3568/8592	1190/2863	M/V	Atg/Gtg	rs138173151	0	-1	0	SNV	HGNC	HGNC:1742	YES	1	P3	CCDS3773.1	ENSP00000349629	P50851	0	UPI000013E35C	0	1	tolerated_low_confidence	benign	hmmpanther:PTHR13743&hmmpanther:PTHR13743:SF64	0	chr4:g.150852142T>C	0.003	0
chr4	153295396	rs35333794	C	T	6	152	1992	0.038	T	synonymous_variant	LOW	TRIM2	ENSG00000109654	Transcript	ENST00000338700.10	protein_coding	6/12	0	ENST00000338700.10:c.870C>T	ENSP00000339659.5:p.Asn290%3D	958/6755	870/2316	290/771	N	aaC/aaT	rs35333794	0	1	0	SNV	HGNC	HGNC:15974	YES	1	P3	CCDS3781.2	ENSP00000339659	Q9C040	0	UPI00005A60C0	0	1	0	0	SMART_domains:SM00502&hmmpanther:PTHR44028&hmmpanther:PTHR44028:SF2	0	chr4:g.153295396C>T	0.0086	0.0023
chr4	154571072	rs2227421	A	C	3	152	1152	0.019	C	3_prime_UTR_variant	MODIFIER	FGB	ENSG00000171564	Transcript	ENST00000302068.8	protein_coding	8/8	0	ENST00000302068.8:c.*422A>C	0	1961/1975	0	0	0	0	rs2227421	0	1	0	SNV	HGNC	HGNC:3662	YES	1	P1	CCDS3786.1	ENSP00000306099	P02675	V9HVY1	UPI000012A778	0	1	0	0	0	0	chr4:g.154571072A>C	0.2137	0.1104
chr4	154572200	rs1044291	C	T	3	152	1130	0.019	T	downstream_gene_variant	MODIFIER	FGB	ENSG00000171564	Transcript	ENST00000302068.8	protein_coding	0	0	0	0	0	0	0	0	0	rs1044291	1114	1	0	SNV	HGNC	HGNC:3662	YES	1	P1	CCDS3786.1	ENSP00000306099	P02675	V9HVY1	UPI000012A778	0	1	0	0	0	0	chr4:g.154572200C>T	0.2133	0.1104
chr4	168709053	rs58395080	T	G	5	152	1758	0.032	G	synonymous_variant	LOW	PALLD	ENSG00000129116	Transcript	ENST00000505667.6	protein_coding	9/22	0	ENST00000505667.6:c.1527T>G	ENSP00000425556.1:p.Ala509%3D	1752/5858	1527/3372	509/1123	A	gcT/gcG	rs58395080	0	1	0	SNV	HGNC	HGNC:17068	YES	1	A2	CCDS54818.1	ENSP00000425556	Q8WX93	0	UPI000189A85C	0	1	0	0	Gene3D:2.60.40.10&Pfam_domain:PF07679&PROSITE_profiles:PS50835&hmmpanther:PTHR45304&SMART_domains:SM00408&SMART_domains:SM00409&Superfamily_domains:SSF48726&Conserved_Domains:cd00096	0	chr4:g.168709053T>G	0.0765	0.0477
chr4	169424742	rs7655924	C	T	4	152	1597	0.026	T	synonymous_variant	LOW	NEK1	ENSG00000137601	Transcript	ENST00000507142.5	protein_coding	31/36	0	ENST00000507142.5:c.3033G>A	ENSP00000424757.1:p.Pro1011%3D	3613/5556	3033/3861	1011/1286	P	ccG/ccA	rs7655924	0	-1	0	SNV	HGNC	HGNC:7744	YES	1	A2	CCDS56351.1	ENSP00000424757	Q96PY6	0	UPI00001D76CA	0	1	0	0	0	0	chr4:g.169424742C>T	0.0994	0.1936
chr4	169508251	rs17544885	T	C	4	152	1251	0.026	C	synonymous_variant	LOW	NEK1	ENSG00000137601	Transcript	ENST00000507142.5	protein_coding	21/36	0	ENST00000507142.5:c.1830A>G	ENSP00000424757.1:p.Glu610%3D	2410/5556	1830/3861	610/1286	E	gaA/gaG	rs17544885	0	-1	0	SNV	HGNC	HGNC:7744	YES	1	A2	CCDS56351.1	ENSP00000424757	Q96PY6	0	UPI00001D76CA	0	1	0	0	hmmpanther:PTHR24361&hmmpanther:PTHR24361:SF613&MobiDB_lite:mobidb-lite	0	chr4:g.169508251T>C	0.0505	0.0779
chr4	177440260	rs34241758	A	C	5	152	1108	0.032	C	intron_variant	MODIFIER	AGA	ENSG00000038002	Transcript	ENST00000264595.7	protein_coding	0	2/8	ENST00000264595.7:c.281+13T>G	0	0	0	0	0	0	rs34241758	0	-1	0	SNV	HGNC	HGNC:318	YES	1	P1	CCDS3829.1	ENSP00000264595	P20933	0	UPI000013D53C	0	1	0	0	0	0	chr4:g.177440260A>C	0.1496	0.0976
chr4	186197589	rs745471184	C	T	2	152	1589	0.013	T	missense_variant	MODERATE	CYP4V2	ENSG00000145476	Transcript	ENST00000378802.5	protein_coding	5/11	0	ENST00000378802.5:c.661C>T	ENSP00000368079.4:p.Arg221Cys	918/4657	661/1578	221/525	R/C	Cgt/Tgt	rs745471184	0	1	0	SNV	HGNC	HGNC:23198	YES	1	P1	CCDS34119.1	ENSP00000368079	Q6ZWL3	0	UPI00002372FE	0	1	deleterious	possibly_damaging	Gene3D:1.10.630.10&Pfam_domain:PF00067&hmmpanther:PTHR24291&hmmpanther:PTHR24291:SF56&Superfamily_domains:SSF48264	0	chr4:g.186197589C>T	0	0
chr4	186211698	rs62348766	T	C	3	152	1015	0.026	C	3_prime_UTR_variant	MODIFIER	CYP4V2	ENSG00000145476	Transcript	ENST00000378802.5	protein_coding	11/11	0	ENST00000378802.5:c.*1057T>C	0	2892/4657	0	0	0	0	rs62348766	0	1	0	SNV	HGNC	HGNC:23198	YES	1	P1	CCDS34119.1	ENSP00000368079	Q6ZWL3	0	UPI00002372FE	0	1	0	0	0	0	chr4:g.186211698T>C	0	0
chr5	223531	rs34635677	A	T	3	152	1987	0.019	T	missense_variant	MODERATE	SDHA	ENSG00000073578	Transcript	ENST00000264932.11	protein_coding	2/15	0	ENST00000264932.11:c.113A>T	ENSP00000264932.6:p.Asp38Val	149/2693	113/1995	38/664	D/V	gAt/gTt	rs34635677	0	1	0	SNV	HGNC	HGNC:10680	YES	1	P1	CCDS3853.1	ENSP00000264932	P31040	A0A024QZ30	UPI0000000C2C	0	1	tolerated_low_confidence	benign	hmmpanther:PTHR11632&hmmpanther:PTHR11632:SF51	0	chr5:g.223531A>T	0.0186	0
chr5	1278788	rs775722062	C	T	2	152	2114	0.013	T	synonymous_variant	LOW	TERT	ENSG00000164362	Transcript	ENST00000310581.9	protein_coding	6/16	0	ENST00000310581.9:c.2139G>A	ENSP00000309572.5:p.Val713%3D	2197/4018	2139/3399	713/1132	V	gtG/gtA	rs775722062	0	-1	0	SNV	HGNC	HGNC:11730	YES	1	P3	CCDS3861.2	ENSP00000309572	O14746	0	UPI0000031309	0	1	0	0	Prints_domain:PR01365&PROSITE_profiles:PS50878&hmmpanther:PTHR12066&Superfamily_domains:SSF56672	0	chr5:g.1278788C>T	0	0
chr5	7878066	rs1532268	C	T	6	152	2299	0.038	T	missense_variant	MODERATE	MTRR	ENSG00000124275	Transcript	ENST00000264668.6	protein_coding	5/15	0	ENST00000264668.6:c.605C>T	ENSP00000264668.2:p.Ser202Leu	635/3274	605/2178	202/725	S/L	tCg/tTg	rs1532268&CM025887	0	1	0	SNV	HGNC	HGNC:7473	YES	1	P3	CCDS3874.1	ENSP00000264668	Q9UBK8	0	UPI000013D550	0	1	tolerated	benign	PDB-ENSP_mappings:2qtl.A&PDB-ENSP_mappings:2qtz.A&hmmpanther:PTHR19384&hmmpanther:PTHR19384:SF84	0	chr5:g.7878066C>T	0.27	0.2708
chr5	10256060	rs11557652	A	T	6	152	2427	0.051	T	missense_variant	MODERATE	CCT5	ENSG00000150753	Transcript	ENST00000280326.9	protein_coding	4/11	0	ENST00000280326.9:c.437A>T	ENSP00000280326.4:p.Glu146Val	498/3293	437/1626	146/541	E/V	gAa/gTa	rs11557652	0	1	0	SNV	HGNC	HGNC:1618	YES	1	P1	CCDS3877.1	ENSP00000280326	P48643	V9HW37	UPI0000001C34	0	1	tolerated	benign	Conserved_Domains:cd03339&hmmpanther:PTHR11353&hmmpanther:PTHR11353:SF178&Pfam_domain:PF00118&Gene3D:1.10.560.10&TIGRFAM_domain:TIGR02343&Superfamily_domains:SSF48592&PDB-ENSP_mappings:5uyz.D&PDB-ENSP_mappings:5uyz.C&PDB-ENSP_mappings:5uyz.B&PDB-ENSP_mappings:5uyz.A&PDB-ENSP_mappings:5uyx.D&PDB-ENSP_mappings:5uyx.C&PDB-ENSP_mappings:5uyx.B&PDB-ENSP_mappings:5uyx.A	0	chr5:g.10256060A>T	0.0174	0
chr5	10261652	rs141675330	C	G	3	152	2210	0.026	G	missense_variant	MODERATE	CCT5	ENSG00000150753	Transcript	ENST00000280326.9	protein_coding	8/11	0	ENST00000280326.9:c.1086C>G	ENSP00000280326.4:p.Ile362Met	1147/3293	1086/1626	362/541	I/M	atC/atG	rs141675330	0	1	0	SNV	HGNC	HGNC:1618	YES	1	P1	CCDS3877.1	ENSP00000280326	P48643	V9HW37	UPI0000001C34	0	1	tolerated	benign	Conserved_Domains:cd03339&hmmpanther:PTHR11353&hmmpanther:PTHR11353:SF178&Gene3D:3.30.260.10&Pfam_domain:PF00118&Gene3D:3.50.7.10&Gene3D:1.10.560.10&TIGRFAM_domain:TIGR02343&Superfamily_domains:SSF48592&Superfamily_domains:SSF52029&Superfamily_domains:SSF54849&PDB-ENSP_mappings:5uyz.D&PDB-ENSP_mappings:5uyz.C&PDB-ENSP_mappings:5uyz.B&PDB-ENSP_mappings:5uyz.A&PDB-ENSP_mappings:5uyx.D&PDB-ENSP_mapp…	0	chr5:g.10261652C>G	0.003	0.0008
chr5	14741812	rs187483	A	C	2	152	2287	0.013	C	intron_variant	MODIFIER	ANKH	ENSG00000154122	Transcript	ENST00000284268.8	protein_coding	0	8/11	ENST00000284268.8:c.1011+15T>G	0	0	0	0	0	0	rs187483	0	-1	0	SNV	HGNC	HGNC:15492	YES	1	P1	CCDS3885.1	ENSP00000284268	Q9HCJ1	0	UPI000003F535	0	1	0	0	0	0	chr5:g.14741812A>C	0.1472	0.2897
chr5	36985165	rs140100861	A	G	7	152	1932	0.045	G	missense_variant	MODERATE	NIPBL	ENSG00000164190	Transcript	ENST00000282516.13	protein_coding	10/47	0	ENST00000282516.13:c.1985A>G	ENSP00000282516.8:p.Lys662Arg	2474/10425	1985/8415	662/2804	K/R	aAa/aGa	rs140100861	0	1	0	SNV	HGNC	HGNC:28862	YES	1	P1	CCDS3920.1	ENSP00000282516	Q6KC79	0	UPI00003761B5	0	1	tolerated_low_confidence	benign	MobiDB_lite:mobidb-lite&MobiDB_lite:mobidb-lite&hmmpanther:PTHR21704&hmmpanther:PTHR21704:SF18	0	chr5:g.36985165A>G	0.0012	0.0008
chr5	38477539	rs73077449	C	A	5	152	1549	0.032	A	3_prime_UTR_variant	MODIFIER	LIFR	ENSG00000113594	Transcript	ENST00000453190.7	protein_coding	20/20	0	ENST00000453190.7:c.*4056G>T	0	7682/10553	0	0	0	0	rs73077449	0	-1	0	SNV	HGNC	HGNC:6597	YES	2	P1	CCDS3927.1	ENSP00000398368	P42702	0	UPI000004CAC2	0	1	0	0	0	0	chr5:g.38477539C>A	0.0655	0.0318
chr5	38479725	rs60287085	C	T	5	152	1603	0.032	T	3_prime_UTR_variant	MODIFIER	LIFR	ENSG00000113594	Transcript	ENST00000453190.7	protein_coding	20/20	0	ENST00000453190.7:c.*1870G>A	0	5496/10553	0	0	0	0	rs60287085	0	-1	0	SNV	HGNC	HGNC:6597	YES	2	P1	CCDS3927.1	ENSP00000398368	P42702	0	UPI000004CAC2	0	1	0	0	0	0	chr5:g.38479725C>T	0.0575	0.0008
chr5	38480111	rs75368466	T	C	5	152	977	0.032	C	3_prime_UTR_variant	MODIFIER	LIFR	ENSG00000113594	Transcript	ENST00000453190.7	protein_coding	20/20	0	ENST00000453190.7:c.*1484A>G	0	5110/10553	0	0	0	0	rs75368466	0	-1	0	SNV	HGNC	HGNC:6597	YES	2	P1	CCDS3927.1	ENSP00000398368	P42702	0	UPI000004CAC2	0	1	0	0	0	0	chr5:g.38480111T>C	0.0575	0.0008
chr5	38480136	rs75965322	A	C	5	152	1221	0.032	C	3_prime_UTR_variant	MODIFIER	LIFR	ENSG00000113594	Transcript	ENST00000453190.7	protein_coding	20/20	0	ENST00000453190.7:c.*1459T>G	0	5085/10553	0	0	0	0	rs75965322	0	-1	0	SNV	HGNC	HGNC:6597	YES	2	P1	CCDS3927.1	ENSP00000398368	P42702	0	UPI000004CAC2	0	1	0	0	0	0	chr5:g.38480136A>C	0.0575	0.0008
chr5	38480590	rs3776424	T	C	5	152	1605	0.032	C	3_prime_UTR_variant	MODIFIER	LIFR	ENSG00000113594	Transcript	ENST00000453190.7	protein_coding	20/20	0	ENST00000453190.7:c.*1005A>G	0	4631/10553	0	0	0	0	rs3776424	0	-1	0	SNV	HGNC	HGNC:6597	YES	2	P1	CCDS3927.1	ENSP00000398368	P42702	0	UPI000004CAC2	0	1	0	0	0	0	chr5:g.38480590T>C	0.0527	0.0008
chr5	38480607	rs3776425	C	T	5	152	1584	0.032	T	3_prime_UTR_variant	MODIFIER	LIFR	ENSG00000113594	Transcript	ENST00000453190.7	protein_coding	20/20	0	ENST00000453190.7:c.*988G>A	0	4614/10553	0	0	0	0	rs3776425	0	-1	0	SNV	HGNC	HGNC:6597	YES	2	P1	CCDS3927.1	ENSP00000398368	P42702	0	UPI000004CAC2	0	1	0	0	0	0	chr5:g.38480607C>T	0.0659	0.0318
chr5	38481049	rs3822427	T	G	5	152	1296	0.032	G	3_prime_UTR_variant	MODIFIER	LIFR	ENSG00000113594	Transcript	ENST00000453190.7	protein_coding	20/20	0	ENST00000453190.7:c.*546A>C	0	4172/10553	0	0	0	0	rs3822427	0	-1	0	SNV	HGNC	HGNC:6597	YES	2	P1	CCDS3927.1	ENSP00000398368	P42702	0	UPI000004CAC2	0	1	0	0	0	0	chr5:g.38481049T>G	0.0577	0.0008
chr5	38481271	rs3797156	C	T	5	152	1766	0.032	T	3_prime_UTR_variant	MODIFIER	LIFR	ENSG00000113594	Transcript	ENST00000453190.7	protein_coding	20/20	0	ENST00000453190.7:c.*324G>A	0	3950/10553	0	0	0	0	rs3797156	0	-1	0	SNV	HGNC	HGNC:6597	YES	2	P1	CCDS3927.1	ENSP00000398368	P42702	0	UPI000004CAC2	0	1	0	0	0	0	chr5:g.38481271C>T	0.0533	0.0015
chr5	38496535	rs3729740	C	T	5	152	2187	0.032	T	missense_variant	MODERATE	LIFR	ENSG00000113594	Transcript	ENST00000453190.7	protein_coding	13/20	0	ENST00000453190.7:c.1732G>A	ENSP00000398368.2:p.Asp578Asn	2064/10553	1732/3294	578/1097	D/N	Gat/Aat	rs3729740&COSM162154&COSM4809828	0	-1	0	SNV	HGNC	HGNC:6597	YES	2	P1	CCDS3927.1	ENSP00000398368	P42702	0	UPI000004CAC2	0	1	tolerated	benign	Gene3D:2.60.40.10&PROSITE_profiles:PS50853&hmmpanther:PTHR23036&hmmpanther:PTHR23036:SF105&SMART_domains:SM00060&Superfamily_domains:SSF49265&Conserved_Domains:cd00063	0	chr5:g.38496535C>T	0.0525	0.0008
chr5	78181507	rs146871001	C	T	3	152	1394	0.019	T	splice_region_variant&synonymous_variant	LOW	AP3B1	ENSG00000132842	Transcript	ENST00000255194.10	protein_coding	8/27	0	ENST00000255194.10:c.942G>A	ENSP00000255194.6:p.Ala314%3D	1118/5838	942/3285	314/1094	A	gcG/gcA	rs146871001&COSM196642	0	-1	0	SNV	HGNC	HGNC:566	YES	1	P3	CCDS4041.1	ENSP00000255194	O00203	A0A0S2Z5J4	UPI00001AE77D	0	1	0	0	Pfam_domain:PF01602&PIRSF_domain:PIRSF037096&hmmpanther:PTHR11134&hmmpanther:PTHR11134:SF10&Superfamily_domains:SSF48371	0	chr5:g.78181507C>T	0.002	0.0008
chr5	78839418	rs25414	C	T	3	152	1836	0.019	T	missense_variant	MODERATE	ARSB	ENSG00000113273	Transcript	ENST00000264914.10	protein_coding	6/8	0	ENST00000264914.10:c.1151G>A	ENSP00000264914.4:p.Ser384Asn	1213/4852	1151/1602	384/533	S/N	aGc/aAc	rs25414&CM003999	0	-1	0	SNV	HGNC	HGNC:714	YES	1	P1	CCDS4043.1	ENSP00000264914	P15848	A0A024RAJ9	UPI00001260A3	0	1	tolerated	benign	Conserved_Domains:cd16029&hmmpanther:PTHR10342&hmmpanther:PTHR10342:SF255&Gene3D:3.40.720.10&Superfamily_domains:SSF53649&PDB-ENSP_mappings:1fsu.A	0	chr5:g.78839418C>T	0.0196	0.0038
chr5	78985812	rs59558132	T	C	6	152	2204	0.038	C	upstream_gene_variant	MODIFIER	ARSB	ENSG00000113273	Transcript	ENST00000264914.10	protein_coding	0	0	0	0	0	0	0	0	0	rs59558132	502	-1	0	SNV	HGNC	HGNC:714	YES	1	P1	CCDS4043.1	ENSP00000264914	P15848	A0A024RAJ9	UPI00001260A3	0	1	0	0	0	0	chr5:g.78985812T>C	0.1719	0.1725
chr5	78986154	rs62377914	G	C	7	152	1854	0.045	C	upstream_gene_variant	MODIFIER	ARSB	ENSG00000113273	Transcript	ENST00000264914.10	protein_coding	0	0	0	0	0	0	0	0	0	rs62377914	844	-1	0	SNV	HGNC	HGNC:714	YES	1	P1	CCDS4043.1	ENSP00000264914	P15848	A0A024RAJ9	UPI00001260A3	0	1	0	0	0	0	chr5:g.78986154G>C	0.1456	0.0749
chr5	78986206	rs57586329	T	C	7	152	1508	0.045	C	upstream_gene_variant	MODIFIER	ARSB	ENSG00000113273	Transcript	ENST00000264914.10	protein_coding	0	0	0	0	0	0	0	0	0	rs57586329	896	-1	0	SNV	HGNC	HGNC:714	YES	1	P1	CCDS4043.1	ENSP00000264914	P15848	A0A024RAJ9	UPI00001260A3	0	1	0	0	0	0	chr5:g.78986206T>C	0.1629	0.1384
chr5	88804676	rs773278207	G	A	2	152	1915	0.013	A	synonymous_variant	LOW	MEF2C	ENSG00000081189	Transcript	ENST00000340208.9	protein_coding	4/12	0	ENST00000340208.9:c.180C>T	ENSP00000340874.5:p.Thr60%3D	557/6192	180/1452	60/483	T	acC/acT	rs773278207&COSM1286147&COSM1286148&COSM1286149	0	-1	0	SNV	HGNC	HGNC:6996	YES	1	A2	CCDS54878.1	ENSP00000340874	Q06413	0	UPI0000D9B539	0	1	0	0	Gene3D:3.40.1810.10&PROSITE_profiles:PS50066&hmmpanther:PTHR11945&hmmpanther:PTHR11945:SF25&SMART_domains:SM00432&Superfamily_domains:SSF55455&Conserved_Domains:cd00265	0	chr5:g.88804676G>A	0	0
chr5	96391268	rs189919167	C	T	2	152	1814	0.013	T	3_prime_UTR_variant	MODIFIER	PCSK1	ENSG00000175426	Transcript	ENST00000311106.8	protein_coding	14/14	0	ENST00000311106.8:c.*1733G>A	0	4201/5136	0	0	0	0	rs189919167	0	-1	0	SNV	HGNC	HGNC:8743	YES	1	P1	CCDS4081.1	ENSP00000308024	P29120	0	UPI000013F0F5	0	1	0	0	0	0	chr5:g.96391268C>T	0.0026	0
chr5	126542711	rs76249070	A	T	2	152	1965	0.013	T	3_prime_UTR_variant	MODIFIER	ALDH7A1	ENSG00000164904	Transcript	ENST00000409134.8	protein_coding	18/18	0	ENST00000409134.8:c.*2254T>A	0	3895/4765	0	0	0	0	rs76249070	0	-1	0	SNV	HGNC	HGNC:877	YES	1	P2	CCDS4137.2	ENSP00000387123	P49419	0	UPI0000D4C5DE	0	1	0	0	0	0	chr5:g.126542711A>T	0.025	0.093
chr5	126556014	rs747834606	A	C	2	152	891	0.013	C	missense_variant&splice_region_variant	MODERATE	ALDH7A1	ENSG00000164904	Transcript	ENST00000409134.8	protein_coding	12/18	0	ENST00000409134.8:c.1010T>G	ENSP00000387123.3:p.Phe337Cys	1031/4765	1010/1620	337/539	F/C	tTt/tGt	rs747834606	0	-1	0	SNV	HGNC	HGNC:877	YES	1	P2	CCDS4137.2	ENSP00000387123	P49419	0	UPI0000D4C5DE	0	1	deleterious	possibly_damaging	Conserved_Domains:cd07130&hmmpanther:PTHR43521:SF1&hmmpanther:PTHR43521&Gene3D:3.40.309.10&Pfam_domain:PF00171&Gene3D:3.40.605.10&Superfamily_domains:SSF53720&PDB-ENSP_mappings:4zvy.B&PDB-ENSP_mappings:4zvy.A&PDB-ENSP_mappings:4zvx.B&PDB-ENSP_mappings:4zvx.A&PDB-ENSP_mappings:4zvw.H&PDB-ENSP_mappings:4zvw.G&PDB-ENSP_mappings:4zvw.F&PDB-ENSP_mappings:4zvw.E&PDB-ENSP_mappings:4zvw.D&PDB-ENSP_mappin…	0	chr5:g.126556014A>C	0	0
chr5	126583952	rs117295656	T	C	2	152	1301	0.013	C	missense_variant	MODERATE	ALDH7A1	ENSG00000164904	Transcript	ENST00000409134.8	protein_coding	4/18	0	ENST00000409134.8:c.373A>G	ENSP00000387123.3:p.Ile125Val	394/4765	373/1620	125/539	I/V	Atc/Gtc	rs117295656	0	-1	0	SNV	HGNC	HGNC:877	YES	1	P2	CCDS4137.2	ENSP00000387123	P49419	0	UPI0000D4C5DE	0	1	tolerated	benign	Conserved_Domains:cd07130&hmmpanther:PTHR43521:SF1&hmmpanther:PTHR43521&Pfam_domain:PF00171&Gene3D:3.40.605.10&Superfamily_domains:SSF53720&PDB-ENSP_mappings:4zvy.B&PDB-ENSP_mappings:4zvy.A&PDB-ENSP_mappings:4zvx.B&PDB-ENSP_mappings:4zvx.A&PDB-ENSP_mappings:4zvw.H&PDB-ENSP_mappings:4zvw.G&PDB-ENSP_mappings:4zvw.F&PDB-ENSP_mappings:4zvw.E&PDB-ENSP_mappings:4zvw.D&PDB-ENSP_mappings:4zvw.C&PDB-ENSP_…	0	chr5:g.126583952T>C	0.006	0.0008
chr5	126595330	rs900641	T	G	4	152	1506	0.026	G	upstream_gene_variant	MODIFIER	ALDH7A1	ENSG00000164904	Transcript	ENST00000409134.8	protein_coding	0	0	0	0	0	0	0	0	0	rs900641	111	-1	0	SNV	HGNC	HGNC:877	YES	1	P2	CCDS4137.2	ENSP00000387123	P49419	0	UPI0000D4C5DE	0	1	0	0	0	0	chr5:g.126595330T>G	0.2464	0.6415
chr5	127457482	rs187806833	G	A	2	152	2282	0.013	A	3_prime_UTR_variant	MODIFIER	MEGF10	ENSG00000145794	Transcript	ENST00000503335.7	protein_coding	25/25	0	ENST00000503335.7:c.*164G>A	0	3866/7606	0	0	0	0	rs187806833	0	1	0	SNV	HGNC	HGNC:29634	YES	1	P1	CCDS4142.1	ENSP00000423354	Q96KG7	0	UPI000006F868	0	1	0	0	0	0	chr5:g.127457482G>A	0.0018	0.0008
chr5	128258040	rs1050687	C	T	3	152	1135	0.019	T	3_prime_UTR_variant	MODIFIER	FBN2	ENSG00000138829	Transcript	ENST00000508053.5	protein_coding	71/71	0	ENST00000508053.5:c.*1415G>A	0	11129/11132	0	0	0	0	rs1050687	0	-1	0	SNV	HGNC	HGNC:3604	YES	5	P1	CCDS34222.1	ENSP00000424571	P35556	0	UPI0000519468	0	1	0	0	0	0	chr5:g.128258040C>T	0.2446	0.6717
chr5	128258722	rs13305	A	T	2	152	2250	0.013	T	3_prime_UTR_variant	MODIFIER	FBN2	ENSG00000138829	Transcript	ENST00000508053.5	protein_coding	71/71	0	ENST00000508053.5:c.*733T>A	0	10447/11132	0	0	0	0	rs13305	0	-1	0	SNV	HGNC	HGNC:3604	YES	5	P1	CCDS34222.1	ENSP00000424571	P35556	0	UPI0000519468	0	1	0	0	0	0	chr5:g.128258722A>T	0.2622	0.7352
chr5	128286799	rs32209	T	C	2	152	1853	0.013	C	missense_variant	MODERATE	FBN2	ENSG00000138829	Transcript	ENST00000508053.5	protein_coding	61/71	0	ENST00000508053.5:c.6931A>G	ENSP00000424571.1:p.Met2311Val	7906/11132	6931/8739	2311/2912	M/V	Atg/Gtg	rs32209	0	-1	0	SNV	HGNC	HGNC:3604	YES	5	P1	CCDS34222.1	ENSP00000424571	P35556	0	UPI0000519468	0	1	tolerated	benign	Gene3D:2.10.25.10&Pfam_domain:PF07645&PIRSF_domain:PIRSF036312&PROSITE_profiles:PS50026&hmmpanther:PTHR24039&hmmpanther:PTHR24039:SF26&SMART_domains:SM00179&SMART_domains:SM00181&Superfamily_domains:SSF57184	0	chr5:g.128286799T>C	0.2328	0.2511
chr5	128338991	rs769005512	A	G	2	152	2443	0.013	G	synonymous_variant	LOW	FBN2	ENSG00000138829	Transcript	ENST00000508053.5	protein_coding	32/71	0	ENST00000508053.5:c.3414T>C	ENSP00000424571.1:p.Phe1138%3D	4389/11132	3414/8739	1138/2912	F	ttT/ttC	rs769005512	0	-1	0	SNV	HGNC	HGNC:3604	YES	5	P1	CCDS34222.1	ENSP00000424571	P35556	0	UPI0000519468	0	1	0	0	Gene3D:2.10.25.10&blastprodom:PD968187&Pfam_domain:PF07645&PIRSF_domain:PIRSF036312&PROSITE_patterns:PS00010&PROSITE_patterns:PS01187&PROSITE_profiles:PS50026&hmmpanther:PTHR24039&hmmpanther:PTHR24039:SF26&SMART_domains:SM00179&SMART_domains:SM00181&Superfamily_domains:SSF57184&Conserved_Domains:cd00054	0	chr5:g.128338991A>G	0	0
chr5	128537493	rs55715053	C	T	2	152	1971	0.013	T	synonymous_variant	LOW	FBN2	ENSG00000138829	Transcript	ENST00000508053.5	protein_coding	7/71	0	ENST00000508053.5:c.111G>A	ENSP00000424571.1:p.Pro37%3D	1086/11132	111/8739	37/2912	P	ccG/ccA	rs55715053	0	-1	0	SNV	HGNC	HGNC:3604	YES	5	P1	CCDS34222.1	ENSP00000424571	P35556	0	UPI0000519468	0	1	0	0	PIRSF_domain:PIRSF036312&MobiDB_lite:mobidb-lite&MobiDB_lite:mobidb-lite&Low_complexity_(Seg):seg	0	chr5:g.128537493C>T	0.1378	0.3555
chr5	132868260	rs55767930	G	A	3	152	2003	0.019	A	3_prime_UTR_variant	MODIFIER	UQCRQ	ENSG00000164405	Transcript	ENST00000378670.8	protein_coding	3/3	0	ENST00000378670.8:c.*678G>A	0	986/1573	0	0	0	0	rs55767930	0	1	0	SNV	HGNC	HGNC:29594	YES	1	P1	CCDS34237.1	ENSP00000367939	O14949	0	UPI000015D476	0	1	0	0	0	0	chr5:g.132868260G>A	0.1054	0.0144
chr5	137618092	rs150624383	G	A	5	152	2093	0.032	A	3_prime_UTR_variant	MODIFIER	KLHL3	ENSG00000146021	Transcript	ENST00000309755.9	protein_coding	15/15	0	ENST00000309755.9:c.*4006C>T	0	6213/6805	0	0	0	0	rs150624383	0	-1	0	SNV	HGNC	HGNC:6354	YES	1	P3	CCDS4192.1	ENSP00000312397	Q9UH77	0	UPI000012DE05	0	1	0	0	0	0	chr5:g.137618092G>A	0.0022	0
chr5	143278056	rs6198	T	C	3	152	1039	0.019	C	downstream_gene_variant	MODIFIER	NR3C1	ENSG00000113580	Transcript	ENST00000231509.7	protein_coding	0	0	0	0	0	0	0	0	0	rs6198&CR024762	3106	-1	0	SNV	HGNC	HGNC:7978	YES	1	A2	CCDS34258.1	ENSP00000231509	P04150	E5KQF6	UPI000016A246	0	1	0	0	0	0	chr5:g.143278056T>C	0.0839	0.0234
chr5	148070465	rs3752677	C	T	6	152	1277	0.038	T	intron_variant	MODIFIER	SPINK5	ENSG00000133710	Transcript	ENST00000359874.7	protein_coding	0	3/33	ENST00000359874.7:c.209+15C>T	0	0	0	0	0	0	rs3752677	0	1	0	SNV	HGNC	HGNC:15464	YES	1	A2	CCDS47300.1	ENSP00000352936	Q9NQ38	0	UPI000020CF25	0	1	0	0	0	0	chr5:g.148070465C>T	0.0669	0.0545
chr5	148086438	rs17860502	G	A	6	152	1470	0.038	A	missense_variant	MODERATE	SPINK5	ENSG00000133710	Transcript	ENST00000359874.7	protein_coding	5/34	0	ENST00000359874.7:c.316G>A	ENSP00000352936.3:p.Asp106Asn	389/3656	316/3285	106/1094	D/N	Gat/Aat	rs17860502	0	1	0	SNV	HGNC	HGNC:15464	YES	1	A2	CCDS47300.1	ENSP00000352936	Q9NQ38	0	UPI000020CF25	0	1	tolerated	benign	Gene3D:3.30.60.30&Pfam_domain:PF00050&PROSITE_profiles:PS51465&hmmpanther:PTHR10913&SMART_domains:SM00280&Superfamily_domains:SSF100895	0	chr5:g.148086438G>A	0.0523	0.0015
chr5	148112898	rs17718737	T	C	5	152	1549	0.032	C	synonymous_variant	LOW	SPINK5	ENSG00000133710	Transcript	ENST00000359874.7	protein_coding	20/34	0	ENST00000359874.7:c.1851T>C	ENSP00000352936.3:p.Ala617%3D	1924/3656	1851/3285	617/1094	A	gcT/gcC	rs17718737	0	1	0	SNV	HGNC	HGNC:15464	YES	1	A2	CCDS47300.1	ENSP00000352936	Q9NQ38	0	UPI000020CF25	0	1	0	0	Gene3D:3.30.60.30&PROSITE_profiles:PS51465&hmmpanther:PTHR10913&SMART_domains:SM00280&Low_complexity_(Seg):seg	0	chr5:g.148112898T>C	0.0539	0.0174
chr5	148120328	rs2303070	G	T	5	152	843	0.032	T	missense_variant	MODERATE	SPINK5	ENSG00000133710	Transcript	ENST00000359874.7	protein_coding	26/34	0	ENST00000359874.7:c.2475G>T	ENSP00000352936.3:p.Glu825Asp	2548/3656	2475/3285	825/1094	E/D	gaG/gaT	rs2303070	0	1	0	SNV	HGNC	HGNC:15464	YES	1	A2	CCDS47300.1	ENSP00000352936	Q9NQ38	0	UPI000020CF25	0	1	tolerated	benign	Gene3D:3.30.60.30&Coiled-coils_(Ncoils):Coil&PROSITE_profiles:PS51465&hmmpanther:PTHR10913&SMART_domains:SM00280&MobiDB_lite:mobidb-lite&Low_complexity_(Seg):seg	0	chr5:g.148120328G>T	0.1745	0.1195
chr5	148137321	rs72660265	T	C	6	152	1846	0.038	C	downstream_gene_variant	MODIFIER	SPINK5	ENSG00000133710	Transcript	ENST00000359874.7	protein_coding	0	0	0	0	0	0	0	0	0	rs72660265	32	1	0	SNV	HGNC	HGNC:15464	YES	1	A2	CCDS47300.1	ENSP00000352936	Q9NQ38	0	UPI000020CF25	0	1	0	0	0	0	chr5:g.148137321T>C	0.1743	0.118
chr5	149984430	rs188922059	C	T	5	152	1875	0.032	T	3_prime_UTR_variant	MODIFIER	SLC26A2	ENSG00000155850	Transcript	ENST00000286298.4	protein_coding	3/3	0	ENST00000286298.4:c.*2617C>T	0	5105/8080	0	0	0	0	rs188922059	0	1	0	SNV	HGNC	HGNC:10994	YES	1	P1	CCDS4300.1	ENSP00000286298	P50443	0	UPI000013DE3D	0	1	0	0	0	0	chr5:g.149984430C>T	0.0108	0.0008
chr5	150070569	rs10079250	T	C	7	152	2197	0.045	C	missense_variant&splice_region_variant	MODERATE	CSF1R	ENSG00000182578	Transcript	ENST00000286301.7	protein_coding	8/22	0	ENST00000286301.7:c.1085A>G	ENSP00000286301.3:p.His362Arg	1377/3989	1085/2919	362/972	H/R	cAc/cGc	rs10079250&COSM5020476	0	-1	0	SNV	HGNC	HGNC:2433	YES	1	P1	CCDS4302.1	ENSP00000286301	P07333	0	UPI000004984A	0	1	deleterious	benign	SMART_domains:SM00409&PIRSF_domain:PIRSF500947&PIRSF_domain:PIRSF000615&Gene3D:2.60.40.10&Superfamily_domains:SSF48726&hmmpanther:PTHR24416&hmmpanther:PTHR24416:SF47&Conserved_Domains:cd04975&PDB-ENSP_mappings:4wrm.A&PDB-ENSP_mappings:4liq.E	0	chr5:g.150070569T>C	0.1534	0.1074
chr5	150124785	rs56072663	C	T	2	152	1929	0.013	T	synonymous_variant	LOW	PDGFRB	ENSG00000113721	Transcript	ENST00000261799.9	protein_coding	13/23	0	ENST00000261799.9:c.1854G>A	ENSP00000261799.4:p.Thr618%3D	2309/5700	1854/3321	618/1106	T	acG/acA	rs56072663	0	-1	0	SNV	HGNC	HGNC:8804	YES	1	P1	CCDS4303.1	ENSP00000261799	P09619	0	UPI0000131791	0	1	0	0	Conserved_Domains:cd05107&Gene3D:3.30.200.20&PIRSF_domain:PIRSF500948&PIRSF_domain:PIRSF000615&Pfam_domain:PF07714&SMART_domains:SM00219&Superfamily_domains:SSF56112&PROSITE_profiles:PS50011&hmmpanther:PTHR24416&hmmpanther:PTHR24416:SF53&PROSITE_patterns:PS00107	0	chr5:g.150124785C>T	0.0184	0.0015
chr5	150357688	rs151344563	G	A	3	152	1353	0.019	A	5_prime_UTR_variant	MODIFIER	TCOF1	ENSG00000070814	Transcript	ENST00000377797.7	protein_coding	1/27	0	ENST00000377797.7:c.-59G>A	0	50/5095	0	0	0	0	rs151344563	0	1	0	SNV	HGNC	HGNC:11654	YES	5	A2	CCDS54936.1	ENSP00000367028	Q13428	0	UPI0000EE3736	0	1	0	0	0	0	chr5:g.150357688G>A	0.0014	0.0008
chr5	150374425	rs56113366	G	A	4	152	2097	0.026	A	intron_variant	MODIFIER	TCOF1	ENSG00000070814	Transcript	ENST00000377797.7	protein_coding	0	8/26	ENST00000377797.7:c.1083+39G>A	0	0	0	0	0	0	rs56113366	0	1	0	SNV	HGNC	HGNC:11654	YES	5	A2	CCDS54936.1	ENSP00000367028	Q13428	0	UPI0000EE3736	0	1	0	0	0	0	chr5:g.150374425G>A	0.0258	0.0038
chr5	151267327	rs61740602	T	C	2	152	2255	0.019	C	missense_variant	MODERATE	GM2A	ENSG00000196743	Transcript	ENST00000357164.3	protein_coding	4/4	0	ENST00000357164.3:c.458T>C	ENSP00000349687.3:p.Val153Ala	783/3896	458/582	153/193	V/A	gTt/gCt	rs61740602	0	1	0	SNV	HGNC	HGNC:4367	YES	1	P1	CCDS4313.1	ENSP00000349687	P17900	0	UPI00001AEC37	0	1	tolerated	benign	PDB-ENSP_mappings:1g13.A&PDB-ENSP_mappings:1g13.B&PDB-ENSP_mappings:1g13.C&PDB-ENSP_mappings:1pu5.A&PDB-ENSP_mappings:1pu5.B&PDB-ENSP_mappings:1pu5.C&PDB-ENSP_mappings:1pub.A&PDB-ENSP_mappings:1tjj.A&PDB-ENSP_mappings:1tjj.B&PDB-ENSP_mappings:1tjj.C&Gene3D:2.70.220.10&PDB-ENSP_mappings:2af9.A&PDB-ENSP_mappings:2ag2.A&PDB-ENSP_mappings:2ag2.B&PDB-ENSP_mappings:2ag2.C&PDB-ENSP_mappings:2ag4.A&PDB-E…	0	chr5:g.151267327T>C	0.0563	0.0159
chr5	159316780	rs3213119	C	A	2	152	2319	0.013	A	missense_variant	MODERATE	IL12B	ENSG00000113302	Transcript	ENST00000231228.2	protein_coding	7/8	0	ENST00000231228.2:c.892G>T	ENSP00000231228.2:p.Val298Phe	1348/2761	892/987	298/328	V/F	Gtc/Ttc	rs3213119	0	-1	0	SNV	HGNC	HGNC:5970	YES	1	P1	CCDS4346.1	ENSP00000231228	P29460	0	UPI00000358B7	0	1	deleterious	possibly_damaging	PDB-ENSP_mappings:1f42.A&PDB-ENSP_mappings:1f45.A&Gene3D:2.60.40.10&PDB-ENSP_mappings:3d85.D&PDB-ENSP_mappings:3d87.B&PDB-ENSP_mappings:3d87.D&PDB-ENSP_mappings:3duh.A&PDB-ENSP_mappings:3duh.B&PDB-ENSP_mappings:3hmx.A&PDB-ENSP_mappings:3qwr.A&PDB-ENSP_mappings:4grw.B&PDB-ENSP_mappings:4grw.D&PDB-ENSP_mappings:5mj3.A&PDB-ENSP_mappings:5mj4.A&PDB-ENSP_mappings:5mxa.A&PDB-ENSP_mappings:5mzv.A&PDB-EN…	0	chr5:g.159316780C>A	0.012	0.0023
chr5	172334334	rs17074644	C	T	2	152	2342	0.013	T	3_prime_UTR_variant	MODIFIER	SH3PXD2B	ENSG00000174705	Transcript	ENST00000311601.6	protein_coding	13/13	0	ENST00000311601.6:c.*4035G>A	0	6944/7779	0	0	0	0	rs17074644	0	-1	0	SNV	HGNC	HGNC:29242	YES	1	P1	CCDS34291.1	ENSP00000309714	A1X283	0	UPI000020C12E	0	1	0	0	0	0	chr5:g.172334334C>T	0.1112	0.1505
chr5	172336686	rs573097315	A	G	6	152	1019	0.038	G	3_prime_UTR_variant	MODIFIER	SH3PXD2B	ENSG00000174705	Transcript	ENST00000311601.6	protein_coding	13/13	0	ENST00000311601.6:c.*1683T>C	0	4592/7779	0	0	0	0	rs573097315	0	-1	0	SNV	HGNC	HGNC:29242	YES	1	P1	CCDS34291.1	ENSP00000309714	A1X283	0	UPI000020C12E	0	1	0	0	0	0	chr5:g.172336686A>G	0.0058	0.0008
chr5	172337210	rs7701410	G	A	2	152	2268	0.013	A	3_prime_UTR_variant	MODIFIER	SH3PXD2B	ENSG00000174705	Transcript	ENST00000311601.6	protein_coding	13/13	0	ENST00000311601.6:c.*1159C>T	0	4068/7779	0	0	0	0	rs7701410	0	-1	0	SNV	HGNC	HGNC:29242	YES	1	P1	CCDS34291.1	ENSP00000309714	A1X283	0	UPI000020C12E	0	1	0	0	0	0	chr5:g.172337210G>A	0.1412	0.3495
chr5	172338075	rs76956436	G	T	3	152	2356	0.019	T	3_prime_UTR_variant	MODIFIER	SH3PXD2B	ENSG00000174705	Transcript	ENST00000311601.6	protein_coding	13/13	0	ENST00000311601.6:c.*294C>A	0	3203/7779	0	0	0	0	rs76956436	0	-1	0	SNV	HGNC	HGNC:29242	YES	1	P1	CCDS34291.1	ENSP00000309714	A1X283	0	UPI000020C12E	0	1	0	0	0	0	chr5:g.172338075G>T	0.0272	0.0008
chr5	177135742	rs755931458	C	T	2	152	2038	0.013	T	synonymous_variant	LOW	NSD1	ENSG00000165671	Transcript	ENST00000439151.6	protein_coding	2/23	0	ENST00000439151.6:c.639C>T	ENSP00000395929.2:p.Ser213%3D	684/12892	639/8091	213/2696	S	agC/agT	rs755931458	0	1	0	SNV	HGNC	HGNC:14234	YES	1	P4	CCDS4412.1	ENSP00000395929	Q96L73	0	UPI000006F9C6	0	1	0	0	hmmpanther:PTHR22884:SF312&hmmpanther:PTHR22884&MobiDB_lite:mobidb-lite	0	chr5:g.177135742C>T	0	0
chr5	177246772	rs150920473	G	T	5	152	2002	0.032	T	synonymous_variant	LOW	NSD1	ENSG00000165671	Transcript	ENST00000439151.6	protein_coding	10/23	0	ENST00000439151.6:c.4473G>T	ENSP00000395929.2:p.Ser1491%3D	4518/12892	4473/8091	1491/2696	S	tcG/tcT	rs150920473	0	1	0	SNV	HGNC	HGNC:14234	YES	1	P4	CCDS4412.1	ENSP00000395929	Q96L73	0	UPI000006F9C6	0	1	0	0	hmmpanther:PTHR22884:SF312&hmmpanther:PTHR22884&MobiDB_lite:mobidb-lite&MobiDB_lite:mobidb-lite	0	chr5:g.177246772G>T	0.0008	0
chr5	179111428	rs78886769	G	A	2	152	2609	0.013	A	3_prime_UTR_variant	MODIFIER	ADAMTS2	ENSG00000087116	Transcript	ENST00000251582.12	protein_coding	22/22	0	ENST00000251582.12:c.*2439C>T	0	6208/6783	0	0	0	0	rs78886769	0	-1	0	SNV	HGNC	HGNC:218	YES	1	P2	CCDS4444.1	ENSP00000251582	O95450	0	UPI00001AE729	0	1	0	0	0	0	chr5:g.179111428G>A	0.0202	0.0023
chr5	179207682	rs11750821	C	T	2	152	1966	0.013	T	missense_variant	MODERATE	ADAMTS2	ENSG00000087116	Transcript	ENST00000251582.12	protein_coding	4/22	0	ENST00000251582.12:c.722G>A	ENSP00000251582.7:p.Arg241His	855/6783	722/3636	241/1211	R/H	cGc/cAc	rs11750821	0	-1	0	SNV	HGNC	HGNC:218	YES	1	P2	CCDS4444.1	ENSP00000251582	O95450	0	UPI00001AE729	0	1	tolerated	benign	Prints_domain:PR01859&hmmpanther:PTHR13723&hmmpanther:PTHR13723:SF141&Low_complexity_(Seg):seg	0	chr5:g.179207682C>T	0.0719	0.0106
chr5	179343878	rs755099137	G	A	2	152	2027	0.013	A	synonymous_variant	LOW	ADAMTS2	ENSG00000087116	Transcript	ENST00000251582.12	protein_coding	2/22	0	ENST00000251582.12:c.423C>T	ENSP00000251582.7:p.Gly141%3D	556/6783	423/3636	141/1211	G	ggC/ggT	rs755099137	0	-1	0	SNV	HGNC	HGNC:218	YES	1	P2	CCDS4444.1	ENSP00000251582	O95450	0	UPI00001AE729	0	1	0	0	Pfam_domain:PF01562&hmmpanther:PTHR13723&hmmpanther:PTHR13723:SF141	0	chr5:g.179343878G>A	0	0
chr6	6151907	rs5987	C	T	2	152	2278	0.019	T	missense_variant	MODERATE	F13A1	ENSG00000124491	Transcript	ENST00000264870.7	protein_coding	14/15	0	ENST00000264870.7:c.1951G>A	ENSP00000264870.3:p.Val651Ile	2217/3999	1951/2199	651/732	V/I	Gtt/Att	rs5987	0	-1	0	SNV	HGNC	HGNC:3531	YES	1	P1	CCDS4496.1	ENSP00000264870	P00488	0	UPI000013D585	0	1	tolerated	benign	hmmpanther:PTHR11590&hmmpanther:PTHR11590:SF42&Pfam_domain:PF00927&Gene3D:2.60.40.10&PIRSF_domain:PIRSF000459&Superfamily_domains:SSF49309	0	chr6:g.6151907C>T	0.0723	0.034
chr6	6174633	rs5982	G	A	2	152	2418	0.013	A	missense_variant	MODERATE	F13A1	ENSG00000124491	Transcript	ENST00000264870.7	protein_coding	12/15	0	ENST00000264870.7:c.1694C>T	ENSP00000264870.3:p.Pro565Leu	1960/3999	1694/2199	565/732	P/L	cCg/cTg	rs5982&CM995295	0	-1	0	SNV	HGNC	HGNC:3531	YES	1	P1	CCDS4496.1	ENSP00000264870	P00488	0	UPI000013D585	0	1	tolerated	benign	hmmpanther:PTHR11590&hmmpanther:PTHR11590:SF42&Pfam_domain:PF00927&Gene3D:2.60.40.10&PIRSF_domain:PIRSF000459&Superfamily_domains:SSF49309	0	chr6:g.6174633G>A	0.2404	0.1452
chr6	6305510	rs138690353	A	T	4	152	1981	0.026	T	missense_variant	MODERATE	F13A1	ENSG00000124491	Transcript	ENST00000264870.7	protein_coding	3/15	0	ENST00000264870.7:c.160T>A	ENSP00000264870.3:p.Phe54Ile	426/3999	160/2199	54/732	F/I	Ttc/Atc	rs138690353	0	-1	0	SNV	HGNC	HGNC:3531	YES	1	P1	CCDS4496.1	ENSP00000264870	P00488	0	UPI000013D585	0	1	tolerated	benign	hmmpanther:PTHR11590&hmmpanther:PTHR11590:SF42&Gene3D:2.60.40.10&Pfam_domain:PF00868&PIRSF_domain:PIRSF000459&Superfamily_domains:SSF81296	0	chr6:g.6305510A>T	0.0012	0
chr6	7569247	rs28763961	A	T	7	152	1814	0.045	T	missense_variant	MODERATE	DSP	ENSG00000096696	Transcript	ENST00000379802.8	protein_coding	12/24	0	ENST00000379802.8:c.1481A>T	ENSP00000369129.3:p.Tyr494Phe	1726/9697	1481/8616	494/2871	Y/F	tAc/tTc	rs28763961&CM1010260	0	1	0	SNV	HGNC	HGNC:3052	YES	1	P3	CCDS4501.1	ENSP00000369129	P15924	0	UPI000013C67F	0	1	tolerated	benign	PROSITE_profiles:PS50002&hmmpanther:PTHR44773&Pfam_domain:PF17902&Gene3D:1.20.58.1060&Gene3D:2.30.30.40&PDB-ENSP_mappings:3r6n.B&PDB-ENSP_mappings:3r6n.A	0	chr6:g.7569247A>T	0.0178	0
chr6	18120793	rs10949480	G	A	7	152	1808	0.045	A	3_prime_UTR_variant	MODIFIER	NHLRC1	ENSG00000187566	Transcript	ENST00000340650.5	protein_coding	1/1	0	ENST00000340650.5:c.*626C>T	0	1895/2248	0	0	0	0	rs10949480	0	-1	0	SNV	HGNC	HGNC:21576	YES	0	P1	CCDS4542.1	ENSP00000345464	Q6VVB1	0	UPI0000198CE1	0	1	0	0	0	0	chr6:g.18120793G>A	0.0575	0.1309
chr6	18120798	rs10949481	A	T	7	152	1835	0.045	T	3_prime_UTR_variant	MODIFIER	NHLRC1	ENSG00000187566	Transcript	ENST00000340650.5	protein_coding	1/1	0	ENST00000340650.5:c.*621T>A	0	1890/2248	0	0	0	0	rs10949481	0	-1	0	SNV	HGNC	HGNC:21576	YES	0	P1	CCDS4542.1	ENSP00000345464	Q6VVB1	0	UPI0000198CE1	0	1	0	0	0	0	chr6:g.18120798A>T	0.0851	0.2292
chr6	18121083	rs10949482	C	T	7	152	1985	0.045	T	3_prime_UTR_variant	MODIFIER	NHLRC1	ENSG00000187566	Transcript	ENST00000340650.5	protein_coding	1/1	0	ENST00000340650.5:c.*336G>A	0	1605/2248	0	0	0	0	rs10949482	0	-1	0	SNV	HGNC	HGNC:21576	YES	0	P1	CCDS4542.1	ENSP00000345464	Q6VVB1	0	UPI0000198CE1	0	1	0	0	0	0	chr6:g.18121083C>T	0.0659	0.1619
chr6	18122295	rs115931931	A	G	7	152	2116	0.045	G	synonymous_variant	LOW	NHLRC1	ENSG00000187566	Transcript	ENST00000340650.5	protein_coding	1/1	0	ENST00000340650.5:c.312T>C	ENSP00000345464.3:p.His104%3D	393/2248	312/1188	104/395	H	caT/caC	rs115931931	0	-1	0	SNV	HGNC	HGNC:21576	YES	0	P1	CCDS4542.1	ENSP00000345464	Q6VVB1	0	UPI0000198CE1	0	1	0	0	Low_complexity_(Seg):seg&hmmpanther:PTHR24104:SF12&hmmpanther:PTHR24104&Gene3D:3.30.40.10	0	chr6:g.18122295A>G	0.1158	0.2277
chr6	18130687	rs1142345	T	C	6	152	1144	0.038	C	missense_variant	MODERATE	TPMT	ENSG00000137364	Transcript	ENST00000309983.5	protein_coding	9/9	0	ENST00000309983.5:c.719A>G	ENSP00000312304.4:p.Tyr240Cys	808/3184	719/738	240/245	Y/C	tAt/tGt	rs1142345&CM961383	0	-1	0	SNV	HGNC	HGNC:12014	YES	1	P1	CCDS4543.1	ENSP00000312304	P51580	A0A024QZW0	UPI0000137261	0	1	deleterious	probably_damaging	PROSITE_profiles:PS51585&HAMAP:MF_00812&hmmpanther:PTHR10259&hmmpanther:PTHR10259:SF11&Gene3D:3.40.50.150&PIRSF_domain:PIRSF023956&Pfam_domain:PF05724&Superfamily_domains:SSF53335&PDB-ENSP_mappings:2h11.B&PDB-ENSP_mappings:2h11.A&PDB-ENSP_mappings:2bzg.A	0	chr6:g.18130687T>C	0.0391	0.0666
chr6	18138997	rs1800460	C	T	6	152	1607	0.038	T	missense_variant	MODERATE	TPMT	ENSG00000137364	Transcript	ENST00000309983.5	protein_coding	6/9	0	ENST00000309983.5:c.460G>A	ENSP00000312304.4:p.Ala154Thr	549/3184	460/738	154/245	A/T	Gca/Aca	rs1800460&CM961382	0	-1	0	SNV	HGNC	HGNC:12014	YES	1	P1	CCDS4543.1	ENSP00000312304	P51580	A0A024QZW0	UPI0000137261	0	1	deleterious	possibly_damaging	PROSITE_profiles:PS51585&HAMAP:MF_00812&hmmpanther:PTHR10259&hmmpanther:PTHR10259:SF11&Gene3D:3.40.50.150&PIRSF_domain:PIRSF023956&Pfam_domain:PF05724&Superfamily_domains:SSF53335&PDB-ENSP_mappings:2h11.B&PDB-ENSP_mappings:2h11.A&PDB-ENSP_mappings:2bzg.A	0	chr6:g.18138997C>T	0.0128	0.003
chr6	24495102	rs4646832	G	C	4	152	1557	0.026	C	missense_variant	MODERATE	ALDH5A1	ENSG00000112294	Transcript	ENST00000348925.2	protein_coding	1/11	0	ENST00000348925.2:c.106G>C	ENSP00000314649.3:p.Gly36Arg	134/2266	106/1647	36/548	G/R	Ggg/Cgg	rs4646832	0	1	0	SNV	HGNC	HGNC:408	YES	1	P4	CCDS4556.1	ENSP00000314649	P51649	X5D299	UPI00001619D2	0	1	tolerated_low_confidence	benign	0	0	chr6:g.24495102G>C	0.0495	0.0197
chr6	24503369	rs3765310	C	T	5	152	1944	0.032	T	missense_variant	MODERATE	ALDH5A1	ENSG00000112294	Transcript	ENST00000348925.2	protein_coding	3/11	0	ENST00000348925.2:c.545C>T	ENSP00000314649.3:p.Pro182Leu	573/2266	545/1647	182/548	P/L	cCg/cTg	rs3765310&CM025896&COSM4003828	0	1	0	SNV	HGNC	HGNC:408	YES	1	P4	CCDS4556.1	ENSP00000314649	P51649	X5D299	UPI00001619D2	0	1	deleterious	possibly_damaging	Gene3D:3.40.605.10&Pfam_domain:PF00171&hmmpanther:PTHR43353&hmmpanther:PTHR43353:SF5&Superfamily_domains:SSF53720&TIGRFAM_domain:TIGR01780&Conserved_Domains:cd07103	0	chr6:g.24503369C>T	0.0493	0.0197
chr6	24536293	rs41271789	T	C	5	152	1432	0.032	C	downstream_gene_variant	MODIFIER	ALDH5A1	ENSG00000112294	Transcript	ENST00000348925.2	protein_coding	0	0	0	0	0	0	0	0	0	rs41271789	1990	1	0	SNV	HGNC	HGNC:408	YES	1	P4	CCDS4556.1	ENSP00000314649	P51649	X5D299	UPI00001619D2	0	1	0	0	0	0	chr6:g.24536293T>C	0.0178	0.0015
chr6	26090951	rs1799945	C	G	3	152	2434	0.019	G	missense_variant	MODERATE	HFE	ENSG00000010704	Transcript	ENST00000357618.9	protein_coding	2/6	0	ENST00000357618.9:c.187C>G	ENSP00000417404.1:p.His63Asp	309/5286	187/1047	63/348	H/D	Cat/Gat	rs1799945&CM960827	0	1	0	SNV	HGNC	HGNC:4886	YES	1	P3	CCDS4578.1	ENSP00000417404	Q30201	0	UPI0000001700	0	1	tolerated	benign	Gene3D:3.30.500.10&Pfam_domain:PF00129&Superfamily_domains:SSF54452&hmmpanther:PTHR16675:SF172&hmmpanther:PTHR16675&PDB-ENSP_mappings:1de4.G&PDB-ENSP_mappings:1de4.D&PDB-ENSP_mappings:1de4.A&PDB-ENSP_mappings:1a6z.C&PDB-ENSP_mappings:1a6z.A	0	chr6:g.26090951C>G	0.0731	0.0113
chr6	35458398	rs3823434	C	T	4	152	2265	0.026	T	synonymous_variant	LOW	FANCE	ENSG00000112039	Transcript	ENST00000229769.2	protein_coding	5/10	0	ENST00000229769.2:c.1071C>T	ENSP00000229769.2:p.Leu357%3D	1256/2554	1071/1611	357/536	L	ctC/ctT	rs3823434&COSM4004030	0	1	0	SNV	HGNC	HGNC:3586	YES	1	P1	CCDS4805.1	ENSP00000229769	Q9HB96	0	UPI000000DB76	0	1	0	0	Gene3D:1.25.40.480&PDB-ENSP_mappings:2ilr.A&Pfam_domain:PF11510&hmmpanther:PTHR32094&Conserved_Domains:cd07439	0	chr6:g.35458398C>T	0.0583	0.0061
chr6	41159805	rs2234255	G	A	6	152	1767	0.038	A	missense_variant	MODERATE	TREM2	ENSG00000095970	Transcript	ENST00000373113.7	protein_coding	3/5	0	ENST00000373113.7:c.469C>T	ENSP00000362205.3:p.His157Tyr	563/1044	469/693	157/230	H/Y	Cac/Tac	rs2234255&CM132589	0	-1	0	SNV	HGNC	HGNC:17761	YES	1	P3	CCDS4852.1	ENSP00000362205	Q9NZC2	Q5TCX1	UPI0000071EEB	0	1	deleterious	benign	hmmpanther:PTHR11860&hmmpanther:PTHR11860:SF54&PDB-ENSP_mappings:6b8o.F&PDB-ENSP_mappings:6b8o.E&PDB-ENSP_mappings:6b8o.D&PDB-ENSP_mappings:6b8o.C&PDB-ENSP_mappings:6b8o.B&PDB-ENSP_mappings:6b8o.A&PDB-ENSP_mappings:5ud7.F&PDB-ENSP_mappings:5ud7.E&PDB-ENSP_mappings:5ud7.D&PDB-ENSP_mappings:5ud7.C&PDB-ENSP_mappings:5ud7.B&PDB-ENSP_mappings:5ud7.A	0	chr6:g.41159805G>A	0.0028	0
chr6	45422774	rs6921145	G	A	7	152	2049	0.045	A	synonymous_variant	LOW	RUNX2	ENSG00000124813	Transcript	ENST00000371438.5	protein_coding	2/8	0	ENST00000371438.5:c.240G>A	ENSP00000360493.1:p.Ala80%3D	598/5698	240/1566	80/521	A	gcG/gcA	rs6921145	0	1	0	SNV	HGNC	HGNC:10472	YES	5	P4	CCDS43467.2	ENSP00000360493	Q13950	0	UPI000013532F	0	1	0	0	hmmpanther:PTHR11950&hmmpanther:PTHR11950:SF7&PIRSF_domain:PIRSF009374&Low_complexity_(Seg):seg	0	chr6:g.45422774G>A	0.0773	0.0023
chr6	49612534	rs16879498	C	T	5	152	2044	0.032	T	missense_variant&splice_region_variant	MODERATE	RHAG	ENSG00000112077	Transcript	ENST00000371175.9	protein_coding	6/10	0	ENST00000371175.9:c.808G>A	ENSP00000360217.4:p.Val270Ile	880/1957	808/1230	270/409	V/I	Gtt/Att	rs16879498&CM991100	0	-1	0	SNV	HGNC	HGNC:10006	YES	1	P2	CCDS4927.1	ENSP00000360217	Q02094	0	UPI000006D18F	0	1	deleterious	possibly_damaging	hmmpanther:PTHR11730:SF32&hmmpanther:PTHR11730&Gene3D:1.10.3430.10&Pfam_domain:PF00909&Superfamily_domains:SSF111352&Transmembrane_helices:TMhelix	0	chr6:g.49612534C>T	0.0697	0.0809
chr6	50818858	rs2272903	G	A	7	152	1596	0.045	A	upstream_gene_variant	MODIFIER	TFAP2B	ENSG00000008196	Transcript	ENST00000393655.4	protein_coding	0	0	0	0	0	0	0	0	0	rs2272903	13	1	0	SNV	HGNC	HGNC:11743	YES	1	P1	CCDS4934.2	ENSP00000377265	Q92481	0	UPI000020DE90	0	1	0	0	0	0	chr6:g.50818858G>A	0.2117	0.3306
chr6	50843402	rs2857513	A	T	6	152	698	0.038	T	3_prime_UTR_variant	MODIFIER	TFAP2B	ENSG00000008196	Transcript	ENST00000393655.4	protein_coding	7/7	0	ENST00000393655.4:c.*10A>T	0	1414/5631	0	0	0	0	rs2857513	0	1	0	SNV	HGNC	HGNC:11743	YES	1	P1	CCDS4934.2	ENSP00000377265	Q92481	0	UPI000020DE90	0	1	0	0	0	0	chr6:g.50843402A>T	0.152	0.2171
chr6	50845271	rs55653665	T	C	7	152	1765	0.045	C	3_prime_UTR_variant	MODIFIER	TFAP2B	ENSG00000008196	Transcript	ENST00000393655.4	protein_coding	7/7	0	ENST00000393655.4:c.*1879T>C	0	3283/5631	0	0	0	0	rs55653665	0	1	0	SNV	HGNC	HGNC:11743	YES	1	P1	CCDS4934.2	ENSP00000377265	Q92481	0	UPI000020DE90	0	1	0	0	0	0	chr6:g.50845271T>C	0.1514	0.2194
chr6	50845317	rs73427175	G	T	7	152	1777	0.045	T	3_prime_UTR_variant	MODIFIER	TFAP2B	ENSG00000008196	Transcript	ENST00000393655.4	protein_coding	7/7	0	ENST00000393655.4:c.*1925G>T	0	3329/5631	0	0	0	0	rs73427175	0	1	0	SNV	HGNC	HGNC:11743	YES	1	P1	CCDS4934.2	ENSP00000377265	Q92481	0	UPI000020DE90	0	1	0	0	0	0	chr6:g.50845317G>T	0.1811	0.2239
chr6	50845342	rs61236902	C	G	7	152	1599	0.045	G	3_prime_UTR_variant	MODIFIER	TFAP2B	ENSG00000008196	Transcript	ENST00000393655.4	protein_coding	7/7	0	ENST00000393655.4:c.*1950C>G	0	3354/5631	0	0	0	0	rs61236902	0	1	0	SNV	HGNC	HGNC:11743	YES	1	P1	CCDS4934.2	ENSP00000377265	Q92481	0	UPI000020DE90	0	1	0	0	0	0	chr6:g.50845342C>G	0.1522	0.2163
chr6	50846466	rs147683287	C	T	2	152	2273	0.013	T	3_prime_UTR_variant	MODIFIER	TFAP2B	ENSG00000008196	Transcript	ENST00000393655.4	protein_coding	7/7	0	ENST00000393655.4:c.*3074C>T	0	4478/5631	0	0	0	0	rs147683287	0	1	0	SNV	HGNC	HGNC:11743	YES	1	P1	CCDS4934.2	ENSP00000377265	Q92481	0	UPI000020DE90	0	1	0	0	0	0	chr6:g.50846466C>T	0.0136	0.0499
chr6	50846914	rs13195969	C	A	7	152	1741	0.045	A	3_prime_UTR_variant	MODIFIER	TFAP2B	ENSG00000008196	Transcript	ENST00000393655.4	protein_coding	7/7	0	ENST00000393655.4:c.*3522C>A	0	4926/5631	0	0	0	0	rs13195969	0	1	0	SNV	HGNC	HGNC:11743	YES	1	P1	CCDS4934.2	ENSP00000377265	Q92481	0	UPI000020DE90	0	1	0	0	0	0	chr6:g.50846914C>A	0.1454	0.1944
chr6	50847164	rs66462826	C	A	7	152	842	0.045	A	3_prime_UTR_variant	MODIFIER	TFAP2B	ENSG00000008196	Transcript	ENST00000393655.4	protein_coding	7/7	0	ENST00000393655.4:c.*3772C>A	0	5176/5631	0	0	0	0	rs66462826	0	1	0	SNV	HGNC	HGNC:11743	YES	1	P1	CCDS4934.2	ENSP00000377265	Q92481	0	UPI000020DE90	0	1	0	0	0	0	chr6:g.50847164C>A	0.1641	0.261
chr6	50847516	rs7769978	T	C	6	152	1177	0.038	C	3_prime_UTR_variant	MODIFIER	TFAP2B	ENSG00000008196	Transcript	ENST00000393655.4	protein_coding	7/7	0	ENST00000393655.4:c.*4124T>C	0	5528/5631	0	0	0	0	rs7769978	0	1	0	SNV	HGNC	HGNC:11743	YES	1	P1	CCDS4934.2	ENSP00000377265	Q92481	0	UPI000020DE90	0	1	0	0	0	0	chr6:g.50847516T>C	0.1935	0.2731
chr6	50847620	rs67092917	G	T	7	152	1216	0.045	T	downstream_gene_variant	MODIFIER	TFAP2B	ENSG00000008196	Transcript	ENST00000393655.4	protein_coding	0	0	0	0	0	0	0	0	0	rs67092917	1	1	0	SNV	HGNC	HGNC:11743	YES	1	P1	CCDS4934.2	ENSP00000377265	Q92481	0	UPI000020DE90	0	1	0	0	0	0	chr6:g.50847620G>T	0.1641	0.261
chr6	51617556	rs6941633	C	T	6	152	1454	0.038	T	3_prime_UTR_variant	MODIFIER	PKHD1	ENSG00000170927	Transcript	ENST00000371117.7	protein_coding	67/67	0	ENST00000371117.7:c.*1525G>A	0	14026/16282	0	0	0	0	rs6941633	0	-1	0	SNV	HGNC	HGNC:9016	YES	1	P4	CCDS4935.1	ENSP00000360158	P08F94	0	UPI000013C4C0	0	1	0	0	0	0	chr6:g.51617556C>T	0.0122	0.0015
chr6	51619428	rs34548196	C	T	6	152	2368	0.038	T	missense_variant	MODERATE	PKHD1	ENSG00000170927	Transcript	ENST00000371117.7	protein_coding	67/67	0	ENST00000371117.7:c.11878G>A	ENSP00000360158.3:p.Val3960Ile	12154/16282	11878/12225	3960/4074	V/I	Gtc/Atc	rs34548196	0	-1	0	SNV	HGNC	HGNC:9016	YES	1	P4	CCDS4935.1	ENSP00000360158	P08F94	0	UPI000013C4C0	0	1	tolerated_low_confidence	benign	hmmpanther:PTHR45107	0	chr6:g.51619428C>T	0.0092	0.0008
chr6	51627068	rs2661488	A	T	6	152	1399	0.038	T	missense_variant	MODERATE	PKHD1	ENSG00000170927	Transcript	ENST00000371117.7	protein_coding	66/67	0	ENST00000371117.7:c.11714T>A	ENSP00000360158.3:p.Ile3905Asn	11990/16282	11714/12225	3905/4074	I/N	aTt/aAt	rs2661488	0	-1	0	SNV	HGNC	HGNC:9016	YES	1	P4	CCDS4935.1	ENSP00000360158	P08F94	0	UPI000013C4C0	0	1	tolerated	benign	MobiDB_lite:mobidb-lite&hmmpanther:PTHR45107	0	chr6:g.51627068A>T	0.0385	0.0983
chr6	51648089	rs17667728	A	G	6	152	1516	0.038	G	synonymous_variant	LOW	PKHD1	ENSG00000170927	Transcript	ENST00000371117.7	protein_coding	63/67	0	ENST00000371117.7:c.11340T>C	ENSP00000360158.3:p.Pro3780%3D	11616/16282	11340/12225	3780/4074	P	ccT/ccC	rs17667728	0	-1	0	SNV	HGNC	HGNC:9016	YES	1	P4	CCDS4935.1	ENSP00000360158	P08F94	0	UPI000013C4C0	0	1	0	0	hmmpanther:PTHR45107	0	chr6:g.51648089A>G	0.0312	0.0522
chr6	51912453	rs147487242	G	A	4	152	1814	0.026	A	missense_variant	MODERATE	PKHD1	ENSG00000170927	Transcript	ENST00000371117.7	protein_coding	38/67	0	ENST00000371117.7:c.6245C>T	ENSP00000360158.3:p.Thr2082Ile	6521/16282	6245/12225	2082/4074	T/I	aCa/aTa	rs147487242	0	-1	0	SNV	HGNC	HGNC:9016	YES	1	P4	CCDS4935.1	ENSP00000360158	P08F94	0	UPI000013C4C0	0	1	tolerated	benign	hmmpanther:PTHR45107	0	chr6:g.51912453G>A	0.0038	0
chr6	51959882	rs1266923	G	A	3	152	1712	0.019	A	synonymous_variant	LOW	PKHD1	ENSG00000170927	Transcript	ENST00000371117.7	protein_coding	36/67	0	ENST00000371117.7:c.5896C>T	ENSP00000360158.3:p.Leu1966%3D	6172/16282	5896/12225	1966/4074	L	Ctg/Ttg	rs1266923&COSM4004070&COSM4004071	0	-1	0	SNV	HGNC	HGNC:9016	YES	1	P4	CCDS4935.1	ENSP00000360158	P08F94	0	UPI000013C4C0	0	1	0	0	PROSITE_profiles:PS51484&hmmpanther:PTHR45107&Pfam_domain:PF10162&SMART_domains:SM01225	0	chr6:g.51959882G>A	0.0815	0.1747
chr6	52046107	rs62406032	T	C	4	152	1431	0.026	C	missense_variant	MODERATE	PKHD1	ENSG00000170927	Transcript	ENST00000371117.7	protein_coding	24/67	0	ENST00000371117.7:c.2489A>G	ENSP00000360158.3:p.Asn830Ser	2765/16282	2489/12225	830/4074	N/S	aAt/aGt	rs62406032	0	-1	0	SNV	HGNC	HGNC:9016	YES	1	P4	CCDS4935.1	ENSP00000360158	P08F94	0	UPI000013C4C0	0	1	tolerated	benign	hmmpanther:PTHR45107	0	chr6:g.52046107T>C	0.0635	0.0038
chr6	52053170	rs4715271	T	G	5	152	2225	0.032	G	synonymous_variant	LOW	PKHD1	ENSG00000170927	Transcript	ENST00000371117.7	protein_coding	21/67	0	ENST00000371117.7:c.2046A>C	ENSP00000360158.3:p.Pro682%3D	2322/16282	2046/12225	682/4074	P	ccA/ccC	rs4715271	0	-1	0	SNV	HGNC	HGNC:9016	YES	1	P4	CCDS4935.1	ENSP00000360158	P08F94	0	UPI000013C4C0	0	1	0	0	hmmpanther:PTHR45107	0	chr6:g.52053170T>G	0.0587	0.0242
chr6	52056905	rs62406036	A	G	4	152	1611	0.026	G	synonymous_variant	LOW	PKHD1	ENSG00000170927	Transcript	ENST00000371117.7	protein_coding	17/67	0	ENST00000371117.7:c.1587T>C	ENSP00000360158.3:p.Asn529%3D	1863/16282	1587/12225	529/4074	N	aaT/aaC	rs62406036	0	-1	0	SNV	HGNC	HGNC:9016	YES	1	P4	CCDS4935.1	ENSP00000360158	P08F94	0	UPI000013C4C0	0	1	0	0	hmmpanther:PTHR45107	0	chr6:g.52056905A>G	0.0633	0.0038
chr6	52058611	rs4715272	A	T	5	152	2162	0.032	T	intron_variant	MODIFIER	PKHD1	ENSG00000170927	Transcript	ENST00000371117.7	protein_coding	0	15/66	ENST00000371117.7:c.1234-10T>A	0	0	0	0	0	0	rs4715272	0	-1	0	SNV	HGNC	HGNC:9016	YES	1	P4	CCDS4935.1	ENSP00000360158	P08F94	0	UPI000013C4C0	0	1	0	0	0	0	chr6:g.52058611A>T	0.1166	0.0726
chr6	52082459	rs6901799	G	A	5	152	2116	0.032	A	synonymous_variant	LOW	PKHD1	ENSG00000170927	Transcript	ENST00000371117.7	protein_coding	4/67	0	ENST00000371117.7:c.214C>T	ENSP00000360158.3:p.Leu72%3D	490/16282	214/12225	72/4074	L	Ctg/Ttg	rs6901799	0	-1	0	SNV	HGNC	HGNC:9016	YES	1	P4	CCDS4935.1	ENSP00000360158	P08F94	0	UPI000013C4C0	0	1	0	0	hmmpanther:PTHR45107	0	chr6:g.52082459G>A	0.0705	0.0651
chr6	52438493	rs3804506	C	T	2	152	1838	0.019	T	missense_variant	MODERATE	EFHC1	ENSG00000096093	Transcript	ENST00000371068.11	protein_coding	3/11	0	ENST00000371068.11:c.475C>T	ENSP00000360107.4:p.Arg159Trp	544/6849	475/1923	159/640	R/W	Cgg/Tgg	rs3804506&COSM3355082	0	1	0	SNV	HGNC	HGNC:16406	YES	1	P1	CCDS4942.1	ENSP00000360107	Q5JVL4	B2CKC5	UPI0000141099	0	1	tolerated	benign	PROSITE_profiles:PS51336&hmmpanther:PTHR12086&hmmpanther:PTHR12086:SF9&Pfam_domain:PF06565&Gene3D:2.30.29.170&SMART_domains:SM00676	0	chr6:g.52438493C>T	0.0689	0.0469
chr6	56619360	rs191617697	G	A	5	152	1508	0.032	A	intron_variant	MODIFIER	DST	ENSG00000151914	Transcript	ENST00000312431.10	protein_coding	0	33/94	ENST00000312431.10:c.4417-4876C>T	0	0	0	0	0	0	rs191617697	0	-1	0	SNV	HGNC	HGNC:1090	YES	5	P2	CCDS75474.1	ENSP00000307959	0	F6QMI7	UPI0001929509	0	1	0	0	0	0	chr6:g.56619360G>A	0.0042	0
chr6	73594692	rs3734518	G	C	3	152	2040	0.019	C	3_prime_UTR_variant	MODIFIER	SLC17A5	ENSG00000119899	Transcript	ENST00000355773.6	protein_coding	11/11	0	ENST00000355773.6:c.*385C>G	0	1979/3292	0	0	0	0	rs3734518	0	-1	0	SNV	HGNC	HGNC:10933	YES	1	P1	CCDS4981.1	ENSP00000348019	Q9NRA2	0	UPI000003B2DE	0	1	0	0	0	0	chr6:g.73594692G>C	0.1725	0.2057
chr6	107871308	rs368205255	A	G	2	152	1681	0.013	G	3_prime_UTR_variant	MODIFIER	SEC63	ENSG00000025796	Transcript	ENST00000369002.9	protein_coding	21/21	0	ENST00000369002.9:c.*396T>C	0	2878/6430	0	0	0	0	rs368205255	0	-1	0	SNV	HGNC	HGNC:21082	YES	1	P1	CCDS5061.1	ENSP00000357998	Q9UGP8	A0A0S2Z5M1	UPI000000DBBB	0	1	0	0	0	0	chr6:g.107871308A>G	0	0
chr6	107893490	rs17854547	C	T	6	152	1028	0.038	T	missense_variant	MODERATE	SEC63	ENSG00000025796	Transcript	ENST00000369002.9	protein_coding	16/21	0	ENST00000369002.9:c.1666G>A	ENSP00000357998.4:p.Val556Ile	1865/6430	1666/2283	556/760	V/I	Gtt/Att	rs17854547	0	-1	0	SNV	HGNC	HGNC:21082	YES	1	P1	CCDS5061.1	ENSP00000357998	Q9UGP8	A0A0S2Z5M1	UPI000000DBBB	0	1	tolerated	benign	hmmpanther:PTHR24075&hmmpanther:PTHR24075:SF0&SMART_domains:SM00973&Superfamily_domains:SSF81296&MobiDB_lite:mobidb-lite	0	chr6:g.107893490C>T	0.0232	0.003
chr6	129049961	rs1140366	C	T	7	152	1705	0.045	T	synonymous_variant	LOW	LAMA2	ENSG00000196569	Transcript	ENST00000421865.2	protein_coding	2/65	0	ENST00000421865.2:c.156C>T	ENSP00000400365.2:p.Ile52%3D	205/9640	156/9369	52/3122	I	atC/atT	rs1140366	0	1	0	SNV	HGNC	HGNC:6482	YES	5	P2	CCDS5138.1	ENSP00000400365	P24043	0	UPI00003673E0	0	1	0	0	Gene3D:2.60.120.1490&Pfam_domain:PF00055&PROSITE_profiles:PS51117&hmmpanther:PTHR10574&hmmpanther:PTHR10574:SF291&SMART_domains:SM00136	0	chr6:g.129049961C>T	0.0707	0.0015
chr6	129314655	rs2306942	G	A	3	152	1826	0.019	A	missense_variant&splice_region_variant	MODERATE	LAMA2	ENSG00000196569	Transcript	ENST00000421865.2	protein_coding	24/65	0	ENST00000421865.2:c.3412G>A	ENSP00000400365.2:p.Val1138Met	3461/9640	3412/9369	1138/3122	V/M	Gtg/Atg	rs2306942	0	1	0	SNV	HGNC	HGNC:6482	YES	5	P2	CCDS5138.1	ENSP00000400365	P24043	0	UPI00003673E0	0	1	tolerated	benign	Gene3D:2.170.300.10&PROSITE_patterns:PS01248&PROSITE_profiles:PS50027&hmmpanther:PTHR10574&hmmpanther:PTHR10574:SF291&SMART_domains:SM00180&Conserved_Domains:cd00055	0	chr6:g.129314655G>A	0.12	0.2186
chr6	133481471	rs144415484	G	A	2	152	1396	0.013	A	missense_variant	MODERATE	EYA4	ENSG00000112319	Transcript	ENST00000531901.5	protein_coding	12/20	0	ENST00000531901.5:c.997G>A	ENSP00000432770.1:p.Asp333Asn	1226/2892	997/1938	333/645	D/N	Gat/Aat	rs144415484&COSM1073486&COSM1595886	0	1	0	SNV	HGNC	HGNC:3522	YES	2	A2	CCDS75521.1	ENSP00000432770	0	F2Z2Y1	UPI0001AE72E3	0	1	tolerated	benign	hmmpanther:PTHR10190&hmmpanther:PTHR10190:SF17	0	chr6:g.133481471G>A	0	0
chr6	151615542	rs6929137	G	A	4	152	1772	0.026	A	missense_variant	MODERATE	CCDC170	ENSG00000120262	Transcript	ENST00000239374.8	protein_coding	10/11	0	ENST00000239374.8:c.1810G>A	ENSP00000239374.6:p.Val604Ile	1922/5306	1810/2148	604/715	V/I	Gtc/Atc	rs6929137&CM093417	0	1	0	SNV	HGNC	HGNC:21177	YES	1	P1	CCDS43515.1	ENSP00000239374	Q8IYT3	0	UPI000020D0BA	0	0	tolerated	benign	hmmpanther:PTHR18863:SF4&hmmpanther:PTHR18863&Coiled-coils_(Ncoils):Coil	0	chr6:g.151615542G>A	0.3494	0.4962
chr6	151627231	rs2046210	G	A	5	152	2302	0.032	A	intergenic_variant	MODIFIER	0	0	0	0	0	0	0	0	0	0	0	0	0	0	rs2046210	0	0	0	SNV	0	0	0	0	0	0	0	0	0	0	0	0	0	0	0	0	chr6:g.151627231G>A	0.4121	0.6626
chr6	152284000	rs139790539	G	A	5	152	2356	0.032	A	missense_variant	MODERATE	SYNE1	ENSG00000131018	Transcript	ENST00000367255.10	protein_coding	96/146	0	ENST00000367255.10:c.18185C>T	ENSP00000356224.5:p.Ser6062Leu	18750/27708	18185/26394	6062/8797	S/L	tCg/tTg	rs139790539	0	-1	0	SNV	HGNC	HGNC:17089	YES	1	P4	CCDS5236.2	ENSP00000356224	Q8NF91	0	UPI000204AF58	0	1	deleterious	benign	Coiled-coils_(Ncoils):Coil&hmmpanther:PTHR44867&Gene3D:1.20.58.1940&SMART_domains:SM00150&Superfamily_domains:SSF46966	0	chr6:g.152284000G>A	0.0008	0.003
chr6	152308496	rs76160752	C	T	4	152	1386	0.026	T	missense_variant	MODERATE	SYNE1	ENSG00000131018	Transcript	ENST00000367255.10	protein_coding	91/146	0	ENST00000367255.10:c.17339G>A	ENSP00000356224.5:p.Arg5780Gln	17904/27708	17339/26394	5780/8797	R/Q	cGg/cAg	rs76160752&COSM328205&COSM328206	0	-1	0	SNV	HGNC	HGNC:17089	YES	1	P4	CCDS5236.2	ENSP00000356224	Q8NF91	0	UPI000204AF58	0	1	tolerated	benign	Coiled-coils_(Ncoils):Coil&hmmpanther:PTHR44867&Pfam_domain:PF00435&Gene3D:1.20.58.1940&SMART_domains:SM00150&Superfamily_domains:SSF46966	0	chr6:g.152308496C>T	0.0381	0.0552
chr6	152336958	rs751325537	G	A	4	152	2115	0.026	A	synonymous_variant	LOW	SYNE1	ENSG00000131018	Transcript	ENST00000367255.10	protein_coding	76/146	0	ENST00000367255.10:c.12411C>T	ENSP00000356224.5:p.His4137%3D	12976/27708	12411/26394	4137/8797	H	caC/caT	rs751325537	0	-1	0	SNV	HGNC	HGNC:17089	YES	1	P4	CCDS5236.2	ENSP00000356224	Q8NF91	0	UPI000204AF58	0	1	0	0	hmmpanther:PTHR44867	0	chr6:g.152336958G>A	0	0
chr6	166956503	rs182515066	C	A	2	152	2088	0.013	A	upstream_gene_variant	MODIFIER	AL159163.1	ENSG00000249141	Transcript	ENST00000507747.1	protein_coding	0	0	0	0	0	0	0	0	0	rs182515066	379	-1	cds_start_NF	SNV	Clone_based_ensembl_gene	0	YES	5	P1	0	ENSP00000426906	0	H0YAE9	UPI0001D3BD06	0	0	0	0	0	0	chr6:g.166956503C>A	0.0453	0.0719
chr7	2913281	rs199705831	G	A	4	152	1958	0.026	A	splice_region_variant&intron_variant	LOW	CARD11	ENSG00000198286	Transcript	ENST00000396946.8	protein_coding	0	22/24	ENST00000396946.8:c.3019+6C>T	0	0	0	0	0	0	rs199705831&COSM1579625	0	-1	0	SNV	HGNC	HGNC:16393	YES	1	P1	CCDS5336.2	ENSP00000380150	Q9BXL7	A0A024R854	UPI00003FED38	0	1	0	0	0	0	chr7:g.2913281G>A	0.0024	0
chr7	22945391	rs2286492	A	C	2	152	1461	0.013	C	3_prime_UTR_variant	MODIFIER	FAM126A	ENSG00000122591	Transcript	ENST00000432176.6	protein_coding	11/11	0	ENST00000432176.6:c.*198T>G	0	1997/13177	0	0	0	0	rs2286492	0	-1	0	SNV	HGNC	HGNC:24587	YES	1	P3	CCDS5377.1	ENSP00000403396	Q9BYI3	0	UPI000006FF45	0	1	0	0	0	0	chr7:g.22945391A>C	0.0697	0.0038
chr7	27095700	rs2074398	G	A	2	152	1393	0.013	A	synonymous_variant	LOW	HOXA1	ENSG00000105991	Transcript	ENST00000343060.4	protein_coding	1/2	0	ENST00000343060.4:c.213C>T	ENSP00000343246.4:p.His71%3D	275/2517	213/1008	71/335	H	caC/caT	rs2074398&COSM4162118	0	-1	0	SNV	HGNC	HGNC:5099	YES	1	P1	CCDS5401.1	ENSP00000343246	P49639	0	UPI000013C80E	0	1	0	0	hmmpanther:PTHR24326&hmmpanther:PTHR24326:SF158&Low_complexity_(Seg):seg	0	chr7:g.27095700G>A	0	0
chr7	30595014	rs2529438	G	C	2	152	1925	0.013	C	synonymous_variant	LOW	GARS	ENSG00000106105	Transcript	ENST00000389266.8	protein_coding	1/17	0	ENST00000389266.8:c.93G>C	ENSP00000373918.3:p.Leu31%3D	137/2437	93/2220	31/739	L	ctG/ctC	rs2529438	0	1	0	SNV	HGNC	HGNC:4162	YES	1	P1	CCDS43564.1	ENSP00000373918	P41250	0	UPI00005A885C	0	1	0	0	Low_complexity_(Seg):seg	0	chr7:g.30595014G>C	0.1408	0.1218
chr7	30595148	rs2072236	C	T	3	152	2052	0.019	T	splice_region_variant&intron_variant	LOW	GARS	ENSG00000106105	Transcript	ENST00000389266.8	protein_coding	0	1/16	ENST00000389266.8:c.222+5C>T	0	0	0	0	0	0	rs2072236	0	1	0	SNV	HGNC	HGNC:4162	YES	1	P1	CCDS43564.1	ENSP00000373918	P41250	0	UPI00005A885C	0	1	0	0	0	0	chr7:g.30595148C>T	0.1408	0.1218
chr7	33340944	rs61764067	G	A	7	152	1020	0.045	A	missense_variant	MODERATE	BBS9	ENSG00000122507	Transcript	ENST00000242067.10	protein_coding	11/23	0	ENST00000242067.10:c.1246G>A	ENSP00000242067.6:p.Val416Met	1767/4027	1246/2664	416/887	V/M	Gtg/Atg	rs61764067	0	1	0	SNV	HGNC	HGNC:30000	YES	1	A1	CCDS43566.1	ENSP00000242067	Q3SYG4	A0A090N8P4	UPI000020ED57	0	1	tolerated	benign	Pfam_domain:PF14727&hmmpanther:PTHR20991	0	chr7:g.33340944G>A	0.0046	0
chr7	34085808	rs77064045	G	T	4	152	2012	0.026	T	synonymous_variant	LOW	BMPER	ENSG00000164619	Transcript	ENST00000649409.2	protein_coding	13/15	0	ENST00000649409.2:c.1461G>T	ENSP00000497748.1:p.Pro487%3D	1536/5287	1461/2058	487/685	P	ccG/ccT	rs77064045	0	1	0	SNV	HGNC	HGNC:24154	YES	0	P1	CCDS5442.1	ENSP00000497748	Q8N8U9	A0A090N7U6	UPI000006D462	0	1	0	0	PROSITE_profiles:PS51233&hmmpanther:PTHR11339&hmmpanther:PTHR11339:SF280&Pfam_domain:PF00094&SMART_domains:SM00216	0	chr7:g.34085808G>T	0.1893	0.1573
chr7	34153977	rs11972404	A	G	2	152	1949	0.013	G	3_prime_UTR_variant	MODIFIER	BMPER	ENSG00000164619	Transcript	ENST00000649409.2	protein_coding	15/15	0	ENST00000649409.2:c.*704A>G	0	2837/5287	0	0	0	0	rs11972404	0	1	0	SNV	HGNC	HGNC:24154	YES	0	P1	CCDS5442.1	ENSP00000497748	Q8N8U9	A0A090N7U6	UPI000006D462	0	1	0	0	0	0	chr7:g.34153977A>G	0.0907	0.292
chr7	34154535	rs60064022	C	T	2	152	1240	0.013	T	3_prime_UTR_variant	MODIFIER	BMPER	ENSG00000164619	Transcript	ENST00000649409.2	protein_coding	15/15	0	ENST00000649409.2:c.*1262C>T	0	3395/5287	0	0	0	0	rs60064022	0	1	0	SNV	HGNC	HGNC:24154	YES	0	P1	CCDS5442.1	ENSP00000497748	Q8N8U9	A0A090N7U6	UPI000006D462	0	1	0	0	0	0	chr7:g.34154535C>T	0.0861	0.2753
chr7	34154976	rs73097003	C	T	2	152	1598	0.013	T	3_prime_UTR_variant	MODIFIER	BMPER	ENSG00000164619	Transcript	ENST00000649409.2	protein_coding	15/15	0	ENST00000649409.2:c.*1703C>T	0	3836/5287	0	0	0	0	rs73097003	0	1	0	SNV	HGNC	HGNC:24154	YES	0	P1	CCDS5442.1	ENSP00000497748	Q8N8U9	A0A090N7U6	UPI000006D462	0	1	0	0	0	0	chr7:g.34154976C>T	0.0721	0.2262
chr7	34155491	rs73097004	C	T	2	152	2167	0.013	T	3_prime_UTR_variant	MODIFIER	BMPER	ENSG00000164619	Transcript	ENST00000649409.2	protein_coding	15/15	0	ENST00000649409.2:c.*2218C>T	0	4351/5287	0	0	0	0	rs73097004	0	1	0	SNV	HGNC	HGNC:24154	YES	0	P1	CCDS5442.1	ENSP00000497748	Q8N8U9	A0A090N7U6	UPI000006D462	0	1	0	0	0	0	chr7:g.34155491C>T	0.0863	0.2753
chr7	37862025	rs191137504	T	C	4	152	1690	0.026	C	splice_region_variant&intron_variant	LOW	NME8	ENSG00000086288	Transcript	ENST00000199447.8	protein_coding	0	6/17	ENST00000199447.8:c.271-3T>C	0	0	0	0	0	0	rs191137504	0	1	0	SNV	HGNC	HGNC:16473	YES	1	P1	CCDS5452.1	ENSP00000199447	Q8N427	0	UPI00000700CB	0	1	0	0	0	0	chr7:g.37862025T>C	0.0026	0
chr7	44065189	rs61756062	A	C	2	152	2153	0.013	C	missense_variant	MODERATE	PGAM2	ENSG00000164708	Transcript	ENST00000297283.4	protein_coding	1/3	0	ENST00000297283.4:c.341T>G	ENSP00000297283.3:p.Ile114Ser	379/837	341/762	114/253	I/S	aTc/aGc	rs61756062	0	-1	0	SNV	HGNC	HGNC:8889	YES	1	P1	CCDS34624.1	ENSP00000297283	P15259	0	UPI000013E3E8	0	1	deleterious	probably_damaging	HAMAP:MF_01039&Conserved_Domains:cd07067&hmmpanther:PTHR11931:SF8&hmmpanther:PTHR11931&TIGRFAM_domain:TIGR01258&Pfam_domain:PF00300&Gene3D:3.40.50.1240&SMART_domains:SM00855&Superfamily_domains:SSF53254	0	chr7:g.44065189A>C	0.0547	0.0832
chr7	44149794	rs144723656	G	A	3	152	2172	0.019	A	synonymous_variant	LOW	GCK	ENSG00000106633	Transcript	ENST00000345378.6	protein_coding	6/10	0	ENST00000345378.6:c.648C>T	ENSP00000223366.2:p.Tyr216%3D	810/2421	648/1401	216/466	Y	taC/taT	rs144723656&CM004359	0	-1	0	SNV	HGNC	HGNC:4195	YES	2	0	CCDS5480.1	ENSP00000223366	P35557	0	UPI000002AB76	0	1	0	0	PROSITE_profiles:PS51748&Conserved_Domains:cd00012&hmmpanther:PTHR19443&hmmpanther:PTHR19443:SF3&Gene3D:3.40.367.20&Gene3D:3.30.420.40&Pfam_domain:PF00349&Superfamily_domains:SSF53067&Prints_domain:PR00475	0	chr7:g.44149794G>A	0.0044	0
chr7	45064532	rs11552377	G	A	3	152	2356	0.019	A	missense_variant	MODERATE	CCM2	ENSG00000136280	Transcript	ENST00000381112.7	protein_coding	4/10	0	ENST00000381112.7:c.421G>A	ENSP00000370503.3:p.Val141Ile	492/1881	421/1398	141/465	V/I	Gtc/Atc	rs11552377&CM105503	0	1	0	SNV	HGNC	HGNC:21708	YES	2	A2	CCDS34630.1	ENSP00000370503	Q9BSQ5	0	UPI0000563237	0	1	tolerated	benign	PROSITE_profiles:PS01179&Conserved_Domains:cd13166&hmmpanther:PTHR21642&hmmpanther:PTHR21642:SF4	0	chr7:g.45064532G>A	0.108	0.0166
chr7	50528202	rs6263	T	C	5	152	2046	0.032	C	missense_variant	MODERATE	DDC	ENSG00000132437	Transcript	ENST00000444124.7	protein_coding	6/15	0	ENST00000444124.7:c.649A>G	ENSP00000403644.2:p.Met217Val	798/2012	649/1443	217/480	M/V	Atg/Gtg	rs6263	0	-1	0	SNV	HGNC	HGNC:2719	YES	1	P1	CCDS5511.1	ENSP00000403644	P20711	A0A0S2Z3N4	UPI000013F150	0	1	tolerated	benign	Conserved_Domains:cd06450&hmmpanther:PTHR11999&hmmpanther:PTHR11999:SF138&Gene3D:3.40.640.10&Pfam_domain:PF00282&Superfamily_domains:SSF53383&PDB-ENSP_mappings:3rch.B&PDB-ENSP_mappings:3rch.A&PDB-ENSP_mappings:3rbl.B&PDB-ENSP_mappings:3rbl.A&PDB-ENSP_mappings:3rbf.B&PDB-ENSP_mappings:3rbf.A	0	chr7:g.50528202T>C	0.0329	0.0393
chr7	55019062	rs712829	G	T	2	152	1376	0.013	T	5_prime_UTR_variant	MODIFIER	EGFR	ENSG00000146648	Transcript	ENST00000275493.7	protein_coding	1/28	0	ENST00000275493.7:c.-216G>T	0	46/9905	0	0	0	0	rs712829&CR057016	0	1	0	SNV	HGNC	HGNC:3236	YES	1	P1	CCDS5514.1	ENSP00000275493	P00533	0	UPI000003E750	0	1	0	0	0	0	chr7:g.55019062G>T	0.2264	0.2451
chr7	55165396	rs17290169	C	T	2	152	1933	0.013	T	synonymous_variant	LOW	EGFR	ENSG00000146648	Transcript	ENST00000275493.7	protein_coding	15/28	0	ENST00000275493.7:c.1839C>T	ENSP00000275493.2:p.Ala613%3D	2100/9905	1839/3633	613/1210	A	gcC/gcT	rs17290169&COSM5019977	0	1	0	SNV	HGNC	HGNC:3236	YES	1	P1	CCDS5514.1	ENSP00000275493	P00533	0	UPI000003E750	0	1	0	0	PIRSF_domain:PIRSF000619&hmmpanther:PTHR24416&Superfamily_domains:SSF57184&hmmpanther:PTHR24416:SF91&Pfam_domain:PF14843&Gene3D:2.10.220.10&PDB-ENSP_mappings:6aru.A&PDB-ENSP_mappings:5xwd.A&PDB-ENSP_mappings:4uv7.A&PDB-ENSP_mappings:4uip.A&PDB-ENSP_mappings:4krp.A&PDB-ENSP_mappings:4kro.A&PDB-ENSP_mappings:3qwq.A&PDB-ENSP_mappings:3njp.B&PDB-ENSP_mappings:3njp.A&PDB-ENSP_mappings:3b2v.A&PDB-ENSP_…	0	chr7:g.55165396C>T	0.0421	0.0696
chr7	65982255	rs2279904	C	A	3	152	2099	0.019	A	upstream_gene_variant	MODIFIER	GUSB	ENSG00000169919	Transcript	ENST00000304895.9	protein_coding	0	0	0	0	0	0	0	0	0	rs2279904	42	-1	0	SNV	HGNC	HGNC:4696	YES	1	P1	CCDS5530.1	ENSP00000302728	P08236	0	UPI000013E9E0	0	1	0	0	0	0	chr7:g.65982255C>A	0.0377	0.0015
chr7	66086834	rs12536292	C	T	6	152	2059	0.038	T	intron_variant	MODIFIER	ASL	ENSG00000126522	Transcript	ENST00000304874.13	protein_coding	0	8/16	ENST00000304874.13:c.602+13C>T	0	0	0	0	0	0	rs12536292	0	1	0	SNV	HGNC	HGNC:746	YES	1	P1	CCDS5531.1	ENSP00000307188	P04424	A0A024RDL8	UPI0000001634	0	1	0	0	0	0	chr7:g.66086834C>T	0.0443	0.0257
chr7	66633397	rs3764904	G	A	3	152	1910	0.019	A	intron_variant&NMD_transcript_variant	MODIFIER	AC027644.4	ENSG00000284461	Transcript	ENST00000503687.2	nonsense_mediated_decay	0	1/12	ENST00000503687.2:c.144+4189G>A	0	0	0	0	0	0	rs3764904	0	1	0	SNV	Clone_based_ensembl_gene	0	YES	2	P1	0	ENSP00000421074	0	E9PHB8	UPI0001D3B64E	0	0	0	0	0	0	chr7:g.66633397G>A	0.0783	0.0053
chr7	66639922	rs4718382	G	C	6	152	2436	0.038	C	intron_variant&NMD_transcript_variant	MODIFIER	AC027644.4	ENSG00000284461	Transcript	ENST00000503687.2	nonsense_mediated_decay	0	3/12	ENST00000503687.2:c.397+993G>C	0	0	0	0	0	0	rs4718382	0	1	0	SNV	Clone_based_ensembl_gene	0	YES	2	P1	0	ENSP00000421074	0	E9PHB8	UPI0001D3B64E	0	0	0	0	0	0	chr7:g.66639922G>C	0.0407	0.0136
chr7	66639940	rs79736939	C	T	2	152	2458	0.013	T	intron_variant&NMD_transcript_variant	MODIFIER	AC027644.4	ENSG00000284461	Transcript	ENST00000503687.2	nonsense_mediated_decay	0	3/12	ENST00000503687.2:c.397+1011C>T	0	0	0	0	0	0	rs79736939	0	1	0	SNV	Clone_based_ensembl_gene	0	YES	2	P1	0	ENSP00000421074	0	E9PHB8	UPI0001D3B64E	0	0	0	0	0	0	chr7:g.66639940C>T	0.0162	0.0015
chr7	66640959	rs17229513	G	C	6	152	1962	0.038	C	intron_variant&NMD_transcript_variant	MODIFIER	AC027644.4	ENSG00000284461	Transcript	ENST00000503687.2	nonsense_mediated_decay	0	3/12	ENST00000503687.2:c.397+2030G>C	0	0	0	0	0	0	rs17229513	0	1	0	SNV	Clone_based_ensembl_gene	0	YES	2	P1	0	ENSP00000421074	0	E9PHB8	UPI0001D3B64E	0	0	0	0	0	0	chr7:g.66640959G>C	0.0371	0.0015
chr7	66988489	rs79344818	A	G	2	152	1772	0.013	G	missense_variant	MODERATE	SBDS	ENSG00000126524	Transcript	ENST00000246868.7	protein_coding	5/5	0	ENST00000246868.7:c.635T>C	ENSP00000246868.2:p.Ile212Thr	804/1613	635/753	212/250	I/T	aTt/aCt	rs79344818&CM030106	0	-1	0	SNV	HGNC	HGNC:19440	YES	1	P2	CCDS5537.1	ENSP00000246868	Q9Y3A5	A0A0S2Z5I7	UPI000013559C	0	1	deleterious	possibly_damaging	hmmpanther:PTHR10927:SF1&hmmpanther:PTHR10927&Gene3D:3.30.70.240&TIGRFAM_domain:TIGR00291&Pfam_domain:PF09377&PDB-ENSP_mappings:5anc.J&PDB-ENSP_mappings:5anb.J&PDB-ENSP_mappings:5an9.J&PDB-ENSP_mappings:2l9n.A&PDB-ENSP_mappings:2kdo.A	0	chr7:g.66988489A>G	0.017	0.0045
chr7	66994269	rs1061695	T	C	2	152	1632	0.013	C	upstream_gene_variant	MODIFIER	TYW1	ENSG00000198874	Transcript	ENST00000359626.10	protein_coding	0	0	0	0	0	0	0	0	0	0	2564	1	0	SNV	HGNC	HGNC:25598	YES	1	P1	CCDS5538.1	ENSP00000352645	Q9NV66	0	UPI00003674A9	0	0	0	0	0	0	chr7:g.66994269T>C	0	0
chr7	74045280	rs782412839	G	A	2	152	2120	0.013	A	synonymous_variant	LOW	ELN	ENSG00000049540	Transcript	ENST00000358929.8	protein_coding	10/34	0	ENST00000358929.8:c.528G>A	ENSP00000351807.5:p.Lys176%3D	927/3967	528/2361	176/786	K	aaG/aaA	rs782412839	0	1	0	SNV	HGNC	HGNC:3327	YES	5	A2	CCDS75616.1	ENSP00000351807	P15502	F8WAH6	UPI0001AE70FA	0	1	0	0	hmmpanther:PTHR24018&Prints_domain:PR01500	0	chr7:g.74045280G>A	0	0
chr7	74069359	rs8326	G	C	6	152	1989	0.038	C	3_prime_UTR_variant	MODIFIER	ELN	ENSG00000049540	Transcript	ENST00000358929.8	protein_coding	34/34	0	ENST00000358929.8:c.*659G>C	0	3419/3967	0	0	0	0	rs8326	0	1	0	SNV	HGNC	HGNC:3327	YES	5	A2	CCDS75616.1	ENSP00000351807	P15502	F8WAH6	UPI0001AE70FA	0	1	0	0	0	0	chr7:g.74069359G>C	0.1993	0.5129
chr7	74069894	rs10233395	A	G	3	152	910	0.019	G	3_prime_UTR_variant	MODIFIER	ELN	ENSG00000049540	Transcript	ENST00000358929.8	protein_coding	34/34	0	ENST00000358929.8:c.*1194A>G	0	3954/3967	0	0	0	0	rs10233395	0	1	0	SNV	HGNC	HGNC:3327	YES	5	A2	CCDS75616.1	ENSP00000351807	P15502	F8WAH6	UPI0001AE70FA	0	1	0	0	0	0	chr7:g.74069894A>G	0.1292	0.3094
chr7	87452957	rs58238559	T	C	2	152	1454	0.013	C	missense_variant	MODERATE	ABCB4	ENSG00000005471	Transcript	ENST00000265723.8	protein_coding	6/28	0	ENST00000265723.8:c.523A>G	ENSP00000265723.4:p.Thr175Ala	635/4020	523/3861	175/1286	T/A	Acg/Gcg	rs58238559&CM013505	0	-1	0	SNV	HGNC	HGNC:45	YES	1	P4	CCDS5606.1	ENSP00000265723	P21439	0	UPI000013D66B	0	1	tolerated	possibly_damaging	PROSITE_profiles:PS50929&hmmpanther:PTHR24221&hmmpanther:PTHR24221:SF241&Pfam_domain:PF00664&Superfamily_domains:SSF90123	0	chr7:g.87452957T>C	0.0064	0.0015
chr7	92447889	rs10281879	G	A	2	152	1602	0.013	A	missense_variant	MODERATE	GATAD1	ENSG00000157259	Transcript	ENST00000287957.5	protein_coding	1/5	0	ENST00000287957.5:c.160G>A	ENSP00000287957.3:p.Gly54Ser	408/4571	160/810	54/269	G/S	Ggc/Agc	rs10281879	0	1	0	SNV	HGNC	HGNC:29941	YES	1	P1	CCDS5625.1	ENSP00000287957	Q8WUU5	0	UPI000006FF00	0	1	tolerated	benign	hmmpanther:PTHR13340&Low_complexity_(Seg):seg	0	chr7:g.92447889G>A	0.0817	0.0741
chr7	92528488	rs12386703	G	C	2	152	1904	0.013	C	upstream_gene_variant	MODIFIER	RBM48	ENSG00000127993	Transcript	ENST00000265732.10	protein_coding	0	0	0	0	0	0	0	0	0	rs12386703&CR053503	307	1	0	SNV	HGNC	HGNC:21785	YES	1	P2	CCDS43615.1	ENSP00000265732	Q5RL73	0	UPI000020F54D	0	0	0	0	0	0	chr7:g.92528488G>C	0.0629	0.0734
chr7	92528572	rs12386601	A	G	2	152	1673	0.013	G	upstream_gene_variant	MODIFIER	RBM48	ENSG00000127993	Transcript	ENST00000265732.10	protein_coding	0	0	0	0	0	0	0	0	0	rs12386601&CR053504	223	1	0	SNV	HGNC	HGNC:21785	YES	1	P2	CCDS43615.1	ENSP00000265732	Q5RL73	0	UPI000020F54D	0	0	0	0	0	0	chr7:g.92528572A>G	0.0992	0.1452
chr7	94598956	rs139062360	G	A	2	152	929	0.013	A	synonymous_variant	LOW	SGCE	ENSG00000127990	Transcript	ENST00000646489.1	protein_coding	10/12	0	ENST00000646489.1:c.1180C>T	ENSP00000496268.1:p.Leu394%3D	1222/1733	1180/1422	394/473	L	Ctg/Ttg	rs139062360	0	-1	0	SNV	HGNC	HGNC:10808	YES	0	A1	CCDS87523.1	ENSP00000496268	0	A0A2R8YGQ3	UPI000387D983	0	1	0	0	Pfam_domain:PF05510&hmmpanther:PTHR10132&hmmpanther:PTHR10132:SF17	0	chr7:g.94598956G>A	0.0002	0
chr7	95316772	rs854560	A	T	4	152	1866	0.026	T	missense_variant	MODERATE	PON1	ENSG00000005421	Transcript	ENST00000222381.7	protein_coding	3/9	0	ENST00000222381.7:c.163T>A	ENSP00000222381.3:p.Leu55Met	395/2568	163/1068	55/355	L/M	Ttg/Atg	CM971236	0	-1	0	SNV	HGNC	HGNC:9204	YES	1	P1	CCDS5638.1	ENSP00000222381	P27169	0	UPI000013C7FD	0	1	deleterious	benign	hmmpanther:PTHR11799:SF16&hmmpanther:PTHR11799&Gene3D:2.120.10.30&Superfamily_domains:SSF63829&Prints_domain:PR01785	0	chr7:g.95316772A>T	0	0
chr7	101128436	rs6092	G	A	3	152	2323	0.019	A	missense_variant	MODERATE	SERPINE1	ENSG00000106366	Transcript	ENST00000223095.4	protein_coding	2/9	0	ENST00000223095.4:c.43G>A	ENSP00000223095.4:p.Ala15Thr	200/3190	43/1209	15/402	A/T	Gcc/Acc	rs6092&CM055540	0	1	0	SNV	HGNC	HGNC:8583	YES	1	P1	CCDS5711.1	ENSP00000223095	P05121	A0A024QYT5	UPI0000000CAB	0	1	tolerated	benign	PDB-ENSP_mappings:1c5g.A&hmmpanther:PTHR11461&hmmpanther:PTHR11461:SF49&Cleavage_site_(Signalp):SignalP-noTM	0	chr7:g.101128436G>A	0.0715	0.0023
chr7	101138333	rs550508703	C	T	2	152	1468	0.013	T	3_prime_UTR_variant	MODIFIER	SERPINE1	ENSG00000106366	Transcript	ENST00000223095.4	protein_coding	9/9	0	ENST00000223095.4:c.*891C>T	0	2257/3190	0	0	0	0	rs550508703	0	1	0	SNV	HGNC	HGNC:8583	YES	1	P1	CCDS5711.1	ENSP00000223095	P05121	A0A024QYT5	UPI0000000CAB	0	1	0	0	0	0	chr7:g.101138333C>T	0.0002	0
chr7	103497826	rs148509350	C	T	3	152	1784	0.019	T	missense_variant	MODERATE	RELN	ENSG00000189056	Transcript	ENST00000428762.6	protein_coding	55/65	0	ENST00000428762.6:c.8944G>A	ENSP00000392423.1:p.Asp2982Asn	9246/11708	8944/10383	2982/3460	D/N	Gat/Aat	rs148509350	0	-1	0	SNV	HGNC	HGNC:9957	YES	5	A1	CCDS47680.1	ENSP00000392423	P78509	0	UPI00001678BC	0	1	tolerated	probably_damaging	Gene3D:2.60.120.260&hmmpanther:PTHR11841&Superfamily_domains:SSF50939&Conserved_Domains:cd10051	0	chr7:g.103497826C>T	0.0006	0
chr7	103498109	rs144728023	C	T	3	152	1753	0.019	T	synonymous_variant	LOW	RELN	ENSG00000189056	Transcript	ENST00000428762.6	protein_coding	54/65	0	ENST00000428762.6:c.8811G>A	ENSP00000392423.1:p.Ala2937%3D	9113/11708	8811/10383	2937/3460	A	gcG/gcA	rs144728023&COSM5785388	0	-1	0	SNV	HGNC	HGNC:9957	YES	5	A1	CCDS47680.1	ENSP00000392423	P78509	0	UPI00001678BC	0	1	0	0	Gene3D:2.60.120.260&hmmpanther:PTHR11841&Superfamily_domains:SSF50939&Conserved_Domains:cd10051	0	chr7:g.103498109C>T	0.0014	0
chr7	107782809	rs3735605	C	T	5	152	1877	0.032	T	synonymous_variant	LOW	SLC26A3	ENSG00000091138	Transcript	ENST00000340010.9	protein_coding	11/21	0	ENST00000340010.9:c.1299G>A	ENSP00000345873.5:p.Ala433%3D	1484/2863	1299/2295	433/764	A	gcG/gcA	rs3735605	0	-1	0	SNV	HGNC	HGNC:3018	YES	1	P1	CCDS5748.1	ENSP00000345873	P40879	0	UPI000000128C	0	1	0	0	Transmembrane_helices:TMhelix&hmmpanther:PTHR11814:SF19&hmmpanther:PTHR11814&TIGRFAM_domain:TIGR00815&Pfam_domain:PF00916	0	chr7:g.107782809C>T	0.151	0.0552
chr7	114693748	rs10244649	C	T	2	152	1209	0.013	T	3_prime_UTR_variant	MODIFIER	FOXP2	ENSG00000128573	Transcript	ENST00000408937.7	protein_coding	18/18	0	ENST00000408937.7:c.*3822C>T	0	6419/6443	0	0	0	0	rs10244649	0	1	0	SNV	HGNC	HGNC:13875	YES	1	A2	CCDS43635.1	ENSP00000386200	O15409	X5D2H2	UPI000007412B	0	1	0	0	0	0	chr7:g.114693748C>T	0.1302	0.413
chr7	116757518	rs13223756	A	G	2	152	1158	0.013	G	synonymous_variant	LOW	MET	ENSG00000105976	Transcript	ENST00000318493.11	protein_coding	7/21	0	ENST00000318493.11:c.1944A>G	ENSP00000317272.6:p.Gln648%3D	2340/6876	1944/4227	648/1408	Q	caA/caG	rs13223756&COSM4419559	0	1	0	SNV	HGNC	HGNC:7029	YES	1	A2	CCDS47689.1	ENSP00000317272	P08581	A0A024R728	UPI000014033E	0	1	0	0	SMART_domains:SM00429&Superfamily_domains:SSF81296&hmmpanther:PTHR24416&hmmpanther:PTHR24416:SF483&Gene3D:2.60.40.10&Conserved_Domains:cd01180&Pfam_domain:PF01833&PIRSF_domain:PIRSF000617	0	chr7:g.116757518A>G	0.1879	0.1089
chr7	117559422	rs34906874	G	A	7	152	1440	0.045	A	intron_variant	MODIFIER	CFTR	ENSG00000001626	Transcript	ENST00000003084.10	protein_coding	0	10/26	ENST00000003084.10:c.1393-42G>A	0	0	0	0	0	0	rs34906874&CS056087	0	1	0	SNV	HGNC	HGNC:1884	YES	1	P1	CCDS5773.1	ENSP00000003084	P13569	A0A024R730	UPI000013C4D4	0	1	0	0	0	0	chr7:g.117559422G>A	0.0022	0
chr7	117592541	rs145449046	C	G	2	152	2172	0.013	G	missense_variant	MODERATE	CFTR	ENSG00000001626	Transcript	ENST00000003084.10	protein_coding	14/27	0	ENST00000003084.10:c.2374C>G	ENSP00000003084.6:p.Arg792Gly	2506/6132	2374/4443	792/1480	R/G	Cga/Gga	rs145449046&CM930118&CM980347	0	1	0	SNV	HGNC	HGNC:1884	YES	1	P1	CCDS5773.1	ENSP00000003084	P13569	A0A024R730	UPI000013C4D4	0	1	deleterious	probably_damaging	PDB-ENSP_mappings:5d3e.C&PDB-ENSP_mappings:5d3e.G&PDB-ENSP_mappings:5d3e.K&PDB-ENSP_mappings:5uak.A&PDB-ENSP_mappings:6msm.A&Pfam_domain:PF14396&hmmpanther:PTHR24223&hmmpanther:PTHR24223:SF19&TIGRFAM_domain:TIGR01271	0	chr7:g.117592541C>G	0	0
chr7	117667054	rs1800136	G	A	5	152	2327	0.045	A	synonymous_variant	LOW	CFTR	ENSG00000001626	Transcript	ENST00000003084.10	protein_coding	27/27	0	ENST00000003084.10:c.4389G>A	ENSP00000003084.6:p.Gln1463%3D	4521/6132	4389/4443	1463/1480	Q	caG/caA	rs1800136&CS042143	0	1	0	SNV	HGNC	HGNC:1884	YES	1	P1	CCDS5773.1	ENSP00000003084	P13569	A0A024R730	UPI000013C4D4	0	1	0	0	PDB-ENSP_mappings:5uak.A&PDB-ENSP_mappings:6msm.A&hmmpanther:PTHR24223&hmmpanther:PTHR24223:SF19&TIGRFAM_domain:TIGR01271&Conserved_Domains:cd03289&MobiDB_lite:mobidb-lite&MobiDB_lite:mobidb-lite	0	chr7:g.117667054G>A	0.1861	0.2496
chr7	117668359	rs1042180	C	T	4	152	619	0.032	T	3_prime_UTR_variant	MODIFIER	CFTR	ENSG00000001626	Transcript	ENST00000003084.10	protein_coding	27/27	0	ENST00000003084.10:c.*1251C>T	0	5826/6132	0	0	0	0	rs1042180	0	1	0	SNV	HGNC	HGNC:1884	YES	1	P1	CCDS5773.1	ENSP00000003084	P13569	A0A024R730	UPI000013C4D4	0	1	0	0	0	0	chr7:g.117668359C>T	0.1873	0.2526
chr7	127615429	rs115887120	C	T	6	152	2277	0.038	T	missense_variant	MODERATE	PAX4	ENSG00000106331	Transcript	ENST00000341640.6	protein_coding	1/9	0	ENST00000341640.6:c.92G>A	ENSP00000339906.2:p.Arg31Gln	298/2010	92/1032	31/343	R/Q	cGg/cAg	rs115887120	0	-1	0	SNV	HGNC	HGNC:8618	YES	1	P2	CCDS5797.1	ENSP00000339906	O43316	0	UPI000013C824	0	1	deleterious	probably_damaging	Gene3D:1.10.10.10&Pfam_domain:PF00292&Prints_domain:PR00027&PROSITE_patterns:PS00034&PROSITE_profiles:PS51057&hmmpanther:PTHR24329&hmmpanther:PTHR24329:SF14&SMART_domains:SM00351&Superfamily_domains:SSF46689	0	chr7:g.127615429C>T	0.005	0
chr7	147132306	rs371839994	G	A	3	152	2349	0.026	A	missense_variant	MODERATE	CNTNAP2	ENSG00000174469	Transcript	ENST00000649351.1	protein_coding	8/24	0	ENST00000649351.1:c.1145G>A	ENSP00000496805.1:p.Ser382Asn	1380/9613	1145/3996	382/1331	S/N	aGt/aAt	rs371839994&COSM1448922	0	1	0	SNV	HGNC	HGNC:13830	YES	0	P1	CCDS5889.1	ENSP00000496805	Q9UHC6	A0A090N7T7	UPI00001285FA	0	1	deleterious	probably_damaging	PROSITE_profiles:PS50025&Conserved_Domains:cd00110&hmmpanther:PTHR43925&hmmpanther:PTHR43925:SF3&Gene3D:2.60.120.200&Superfamily_domains:SSF49899	0	chr7:g.147132306G>A	0	0
chr7	148814091	rs186989444	G	T	2	152	2356	0.013	T	synonymous_variant	LOW	EZH2	ENSG00000106462	Transcript	ENST00000320356.6	protein_coding	15/20	0	ENST00000320356.6:c.1719C>A	ENSP00000320147.2:p.Thr573%3D	1841/2639	1719/2256	573/751	T	acC/acA	rs186989444	0	-1	0	SNV	HGNC	HGNC:3527	YES	1	P3	CCDS5891.1	ENSP00000320147	Q15910	A0A090N8E9	UPI000006D77C	0	1	0	0	PROSITE_profiles:PS51633&hmmpanther:PTHR22884&hmmpanther:PTHR22884:SF287&Gene3D:2.170.270.10&Pfam_domain:PF18264&SMART_domains:SM01114&Superfamily_domains:SSF82199	0	chr7:g.148814091G>T	0.0006	0
chr7	151675632	rs727504512	C	T	2	152	1918	0.013	T	missense_variant	MODERATE	PRKAG2	ENSG00000106617	Transcript	ENST00000287878.9	protein_coding	4/16	0	ENST00000287878.9:c.472G>A	ENSP00000287878.3:p.Gly158Ser	967/3279	472/1710	158/569	G/S	Ggc/Agc	rs727504512	0	-1	0	SNV	HGNC	HGNC:9386	YES	1	P3	CCDS5928.1	ENSP00000287878	Q9UGJ0	A0A090N8Q6	UPI00001250B5	0	1	tolerated_low_confidence	benign	hmmpanther:PTHR13780:SF26&hmmpanther:PTHR13780&Low_complexity_(Seg):seg&MobiDB_lite:mobidb-lite&MobiDB_lite:mobidb-lite	0	chr7:g.151675632C>T	0	0
chr8	10607502	rs75797924	G	A	7	152	1337	0.045	A	missense_variant	MODERATE	RP1L1	ENSG00000183638	Transcript	ENST00000382483.4	protein_coding	4/4	0	ENST00000382483.4:c.6596C>T	ENSP00000371923.3:p.Pro2199Leu	6861/8014	6596/7203	2199/2400	P/L	cCa/cTa	rs75797924	0	-1	0	SNV	HGNC	HGNC:15946	YES	1	P1	CCDS43708.1	ENSP00000371923	Q8IWN7	0	UPI00001AF9CC	0	1	tolerated	benign	Low_complexity_(Seg):seg&MobiDB_lite:mobidb-lite&MobiDB_lite:mobidb-lite	0	chr8:g.10607502G>A	0.0345	0.0015
chr8	10607587	rs4354268	C	T	4	152	1109	0.026	T	missense_variant	MODERATE	RP1L1	ENSG00000183638	Transcript	ENST00000382483.4	protein_coding	4/4	0	ENST00000382483.4:c.6511G>A	ENSP00000371923.3:p.Glu2171Lys	6776/8014	6511/7203	2171/2400	E/K	Gag/Aag	rs4354268	0	-1	0	SNV	HGNC	HGNC:15946	YES	1	P1	CCDS43708.1	ENSP00000371923	Q8IWN7	0	UPI00001AF9CC	0	1	tolerated	benign	Low_complexity_(Seg):seg&MobiDB_lite:mobidb-lite&MobiDB_lite:mobidb-lite	0	chr8:g.10607587C>T	0.3121	0.4228
chr8	10608972	rs13267180	G	A	4	152	1854	0.026	A	missense_variant	MODERATE	RP1L1	ENSG00000183638	Transcript	ENST00000382483.4	protein_coding	4/4	0	ENST00000382483.4:c.5126C>T	ENSP00000371923.3:p.Ala1709Val	5391/8014	5126/7203	1709/2400	A/V	gCc/gTc	rs13267180	0	-1	0	SNV	HGNC	HGNC:15946	YES	1	P1	CCDS43708.1	ENSP00000371923	Q8IWN7	0	UPI00001AF9CC	0	1	tolerated	benign	hmmpanther:PTHR23005&hmmpanther:PTHR23005:SF3&MobiDB_lite:mobidb-lite	0	chr8:g.10608972G>A	0.3107	0.4009
chr8	10609658	rs76720252	C	T	4	152	2062	0.026	T	synonymous_variant	LOW	RP1L1	ENSG00000183638	Transcript	ENST00000382483.4	protein_coding	4/4	0	ENST00000382483.4:c.4440G>A	ENSP00000371923.3:p.Pro1480%3D	4705/8014	4440/7203	1480/2400	P	ccG/ccA	rs76720252	0	-1	0	SNV	HGNC	HGNC:15946	YES	1	P1	CCDS43708.1	ENSP00000371923	Q8IWN7	0	UPI00001AF9CC	0	1	0	0	hmmpanther:PTHR23005&hmmpanther:PTHR23005:SF3	0	chr8:g.10609658C>T	0.0294	0.093
chr8	10610095	rs61503212	C	T	3	152	2369	0.019	T	missense_variant	MODERATE	RP1L1	ENSG00000183638	Transcript	ENST00000382483.4	protein_coding	4/4	0	ENST00000382483.4:c.4003G>A	ENSP00000371923.3:p.Gly1335Arg	4268/8014	4003/7203	1335/2400	G/R	Ggg/Agg	0	0	-1	0	SNV	HGNC	HGNC:15946	YES	1	P1	CCDS43708.1	ENSP00000371923	Q8IWN7	0	UPI00001AF9CC	0	1	deleterious	benign	hmmpanther:PTHR23005&hmmpanther:PTHR23005:SF3&Low_complexity_(Seg):seg&MobiDB_lite:mobidb-lite&MobiDB_lite:mobidb-lite	0	chr8:g.10610095C>T	0	0
chr8	10611723	rs35602868	A	G	4	152	1872	0.026	G	missense_variant	MODERATE	RP1L1	ENSG00000183638	Transcript	ENST00000382483.4	protein_coding	4/4	0	ENST00000382483.4:c.2375T>C	ENSP00000371923.3:p.Leu792Pro	2640/8014	2375/7203	792/2400	L/P	cTg/cCg	rs35602868	0	-1	0	SNV	HGNC	HGNC:15946	YES	1	P1	CCDS43708.1	ENSP00000371923	Q8IWN7	0	UPI00001AF9CC	0	1	tolerated	benign	hmmpanther:PTHR23005&hmmpanther:PTHR23005:SF3&MobiDB_lite:mobidb-lite	0	chr8:g.10611723A>G	0.3149	0.3525
chr8	10612558	rs74990397	C	T	4	152	1852	0.026	T	missense_variant	MODERATE	RP1L1	ENSG00000183638	Transcript	ENST00000382483.4	protein_coding	4/4	0	ENST00000382483.4:c.1540G>A	ENSP00000371923.3:p.Gly514Ser	1805/8014	1540/7203	514/2400	G/S	Ggc/Agc	rs74990397	0	-1	0	SNV	HGNC	HGNC:15946	YES	1	P1	CCDS43708.1	ENSP00000371923	Q8IWN7	0	UPI00001AF9CC	0	1	tolerated	benign	hmmpanther:PTHR23005&hmmpanther:PTHR23005:SF3&MobiDB_lite:mobidb-lite	0	chr8:g.10612558C>T	0.2947	0.348
chr8	10622655	rs115126172	C	T	2	152	2036	0.013	T	missense_variant	MODERATE	RP1L1	ENSG00000183638	Transcript	ENST00000382483.4	protein_coding	2/4	0	ENST00000382483.4:c.547G>A	ENSP00000371923.3:p.Gly183Ser	812/8014	547/7203	183/2400	G/S	Ggc/Agc	rs115126172&COSM3951080	0	-1	0	SNV	HGNC	HGNC:15946	YES	1	P1	CCDS43708.1	ENSP00000371923	Q8IWN7	0	UPI00001AF9CC	0	1	tolerated	benign	PROSITE_profiles:PS50309&hmmpanther:PTHR23005&hmmpanther:PTHR23005:SF3&Pfam_domain:PF03607&Gene3D:3.10.20.230&SMART_domains:SM00537&Superfamily_domains:SSF89837	0	chr8:g.10622655C>T	0.0272	0.0635
chr8	18400593	rs1799930	G	A	7	152	1711	0.045	A	missense_variant	MODERATE	NAT2	ENSG00000156006	Transcript	ENST00000286479.4	protein_coding	2/2	0	ENST00000286479.4:c.590G>A	ENSP00000286479.3:p.Arg197Gln	660/1285	590/873	197/290	R/Q	cGa/cAa	rs1799930&CM910270	0	1	0	SNV	HGNC	HGNC:7646	YES	1	P1	CCDS6008.1	ENSP00000286479	P11245	A4Z6T7	UPI000013DE51	0	1	deleterious	probably_damaging	Gene3D:3.30.2140.20&Pfam_domain:PF00797&Prints_domain:PR01543&hmmpanther:PTHR11786&hmmpanther:PTHR11786:SF6&Superfamily_domains:SSF54001	0	chr8:g.18400593G>A	0.265	0.2375
chr8	19962213	rs328	C	G	2	152	2467	0.013	G	stop_gained	HIGH	LPL	ENSG00000175445	Transcript	ENST00000311322.10	protein_coding	9/10	0	ENST00000311322.10:c.1421C>G	ENSP00000309757.6:p.Ser474Ter	1609/3565	1421/1428	474/475	S/*	tCa/tGa	rs328&CM900164	0	1	0	SNV	HGNC	HGNC:6677	YES	1	P1	CCDS6012.1	ENSP00000309757	P06858	A0A1B1RVA9	UPI0000036334	0	1	0	0	0	0	chr8:g.19962213C>G	0.0925	0.0613
chr8	19965998	rs187587525	G	A	2	152	849	0.013	A	3_prime_UTR_variant	MODIFIER	LPL	ENSG00000175445	Transcript	ENST00000311322.10	protein_coding	10/10	0	ENST00000311322.10:c.*688G>A	0	2304/3565	0	0	0	0	rs187587525	0	1	0	SNV	HGNC	HGNC:6677	YES	1	P1	CCDS6012.1	ENSP00000309757	P06858	A0A1B1RVA9	UPI0000036334	0	1	0	0	0	0	chr8:g.19965998G>A	0.0056	0.0121
chr8	19966163	rs1803924	C	T	2	152	779	0.013	T	3_prime_UTR_variant	MODIFIER	LPL	ENSG00000175445	Transcript	ENST00000311322.10	protein_coding	10/10	0	ENST00000311322.10:c.*853C>T	0	2469/3565	0	0	0	0	rs1803924	0	1	0	SNV	HGNC	HGNC:6677	YES	1	P1	CCDS6012.1	ENSP00000309757	P06858	A0A1B1RVA9	UPI0000036334	0	1	0	0	0	0	chr8:g.19966163C>T	0.0913	0.0492
chr8	19966534	rs3735964	C	A	2	152	1564	0.013	A	3_prime_UTR_variant	MODIFIER	LPL	ENSG00000175445	Transcript	ENST00000311322.10	protein_coding	10/10	0	ENST00000311322.10:c.*1224C>A	0	2840/3565	0	0	0	0	rs3735964	0	1	0	SNV	HGNC	HGNC:6677	YES	1	P1	CCDS6012.1	ENSP00000309757	P06858	A0A1B1RVA9	UPI0000036334	0	1	0	0	0	0	chr8:g.19966534C>A	0.0903	0.0507
chr8	19967052	rs1059611	T	C	2	152	1437	0.013	C	3_prime_UTR_variant	MODIFIER	LPL	ENSG00000175445	Transcript	ENST00000311322.10	protein_coding	10/10	0	ENST00000311322.10:c.*1742T>C	0	3358/3565	0	0	0	0	rs1059611&CR138544	0	1	0	SNV	HGNC	HGNC:6677	YES	1	P1	CCDS6012.1	ENSP00000309757	P06858	A0A1B1RVA9	UPI0000036334	0	1	0	0	0	0	chr8:g.19967052T>C	0.1276	0.1831
chr8	22162746	rs8192327	G	A	7	152	1961	0.045	A	upstream_gene_variant	MODIFIER	BMP1	ENSG00000168487	Transcript	ENST00000306385.10	protein_coding	0	0	0	0	0	0	0	0	0	rs8192327	2626	1	0	SNV	HGNC	HGNC:1067	YES	1	P1	CCDS6026.1	ENSP00000305714	P13497	0	UPI0000049818	0	1	0	0	0	0	chr8:g.22162746G>A	0.024	0.0038
chr8	27776547	rs4732748	C	T	7	152	1602	0.045	T	upstream_gene_variant	MODIFIER	CCDC25	ENSG00000147419	Transcript	ENST00000356537.9	protein_coding	0	0	0	0	0	0	0	0	0	rs4732748	3907	-1	0	SNV	HGNC	HGNC:25591	YES	1	P1	CCDS6062.2	ENSP00000348933	Q86WR0	0	UPI0000039E53	0	0	0	0	0	0	chr8:g.27776547C>T	0.1394	0.0961
chr8	27803801	rs72609983	C	A	7	152	1175	0.045	A	3_prime_UTR_variant	MODIFIER	ESCO2	ENSG00000171320	Transcript	ENST00000305188.12	protein_coding	11/11	0	ENST00000305188.12:c.*363C>A	0	2407/3922	0	0	0	0	rs72609983	0	1	0	SNV	HGNC	HGNC:27230	YES	1	P2	CCDS34872.1	ENSP00000306999	Q56NI9	0	UPI0000160D17	0	1	0	0	0	0	chr8:g.27803801C>A	0.2191	0.27
chr8	27803863	rs72609984	G	A	6	152	962	0.038	A	3_prime_UTR_variant	MODIFIER	ESCO2	ENSG00000171320	Transcript	ENST00000305188.12	protein_coding	11/11	0	ENST00000305188.12:c.*425G>A	0	2469/3922	0	0	0	0	rs72609984	0	1	0	SNV	HGNC	HGNC:27230	YES	1	P2	CCDS34872.1	ENSP00000306999	Q56NI9	0	UPI0000160D17	0	1	0	0	0	0	chr8:g.27803863G>A	0.2189	0.27
chr8	31081188	rs1800391	G	A	2	152	1611	0.013	A	missense_variant	MODERATE	WRN	ENSG00000165392	Transcript	ENST00000298139.6	protein_coding	9/35	0	ENST00000298139.6:c.1161G>A	ENSP00000298139.5:p.Met387Ile	1401/7353	1161/4299	387/1432	M/I	atG/atA	rs1800391	0	1	0	SNV	HGNC	HGNC:12791	YES	1	P1	CCDS6082.1	ENSP00000298139	Q14191	0	UPI000013E49D	0	1	tolerated	benign	0	0	chr8:g.31081188G>A	0.0469	0.0015
chr8	31081208	rs200487813	C	T	3	152	1633	0.019	T	missense_variant	MODERATE	WRN	ENSG00000165392	Transcript	ENST00000298139.6	protein_coding	9/35	0	ENST00000298139.6:c.1181C>T	ENSP00000298139.5:p.Ser394Leu	1421/7353	1181/4299	394/1432	S/L	tCg/tTg	rs200487813	0	1	0	SNV	HGNC	HGNC:12791	YES	1	P1	CCDS6082.1	ENSP00000298139	Q14191	0	UPI000013E49D	0	1	deleterious	possibly_damaging	0	0	chr8:g.31081208C>T	0	0
chr8	31120294	rs3087425	C	T	7	152	1270	0.045	T	missense_variant	MODERATE	WRN	ENSG00000165392	Transcript	ENST00000298139.6	protein_coding	21/35	0	ENST00000298139.6:c.2500C>T	ENSP00000298139.5:p.Arg834Cys	2740/7353	2500/4299	834/1432	R/C	Cgc/Tgc	rs3087425&CM043621	0	1	0	SNV	HGNC	HGNC:12791	YES	1	P1	CCDS6082.1	ENSP00000298139	Q14191	0	UPI000013E49D	0	1	deleterious	probably_damaging	PROSITE_profiles:PS51194&Conserved_Domains:cd00079&hmmpanther:PTHR13710:SF120&hmmpanther:PTHR13710&Gene3D:3.40.50.300&TIGRFAM_domain:TIGR00614&Pfam_domain:PF00271&SMART_domains:SM00490&Superfamily_domains:SSF52540	0	chr8:g.31120294C>T	0.0018	0
chr8	41727920	rs2304871	G	A	2	152	2252	0.013	A	synonymous_variant	LOW	ANK1	ENSG00000029534	Transcript	ENST00000265709.13	protein_coding	4/43	0	ENST00000265709.13:c.414C>T	ENSP00000265709.8:p.Asn138%3D	696/8478	414/5694	138/1897	N	aaC/aaT	rs2304871	0	-1	0	SNV	HGNC	HGNC:492	YES	1	A2	CCDS47849.1	ENSP00000265709	P16157	0	UPI0000E4453A	0	1	0	0	PROSITE_profiles:PS50297&PROSITE_profiles:PS50088&Conserved_Domains:cd00204&hmmpanther:PTHR44564&Gene3D:1.25.40.20&Pfam_domain:PF12796&SMART_domains:SM00248&Superfamily_domains:SSF48403	0	chr8:g.41727920G>A	0.2284	0.1778
chr8	47882065	rs8178106	C	A	5	152	1711	0.032	A	missense_variant	MODERATE	PRKDC	ENSG00000253729	Transcript	ENST00000314191.6	protein_coding	37/86	0	ENST00000314191.6:c.4809G>T	ENSP00000313420.3:p.Gln1603His	4866/13509	4809/12387	1603/4128	Q/H	caG/caT	rs8178106	0	-1	0	SNV	HGNC	HGNC:9413	YES	1	P4	CCDS75735.1	ENSP00000313420	P78527	0	UPI0000013593	0	1	tolerated	benign	hmmpanther:PTHR11139&hmmpanther:PTHR11139:SF68&Superfamily_domains:SSF48371&PDB-ENSP_mappings:5y3r.C&PDB-ENSP_mappings:5w1r.A&PDB-ENSP_mappings:5luq.B&PDB-ENSP_mappings:5luq.A	0	chr8:g.47882065C>A	0.0024	0
chr8	47970645	rs765660789	G	A	2	152	2199	0.013	A	synonymous_variant	LOW	MCM4	ENSG00000104738	Transcript	ENST00000262105.6	protein_coding	11/16	0	ENST00000262105.6:c.1569G>A	ENSP00000262105.2:p.Val523%3D	1778/4183	1569/2592	523/863	V	gtG/gtA	rs765660789	0	1	0	SNV	HGNC	HGNC:6947	YES	1	P1	CCDS6143.1	ENSP00000262105	P33991	0	UPI000013D25C	0	1	0	0	Conserved_Domains:cd00009&Pfam_domain:PF00493&Gene3D:3.40.50.300&SMART_domains:SM00350&Superfamily_domains:SSF52540&PROSITE_profiles:PS50051&hmmpanther:PTHR11630&hmmpanther:PTHR11630:SF66	0	chr8:g.47970645G>A	0	0
chr8	48919915	rs370952195	T	C	2	152	2234	0.013	C	synonymous_variant	LOW	SNAI2	ENSG00000019549	Transcript	ENST00000642303.1	protein_coding	2/3	0	ENST00000642303.1:c.606A>G	ENSP00000494171.1:p.Gly202%3D	1024/2428	606/807	202/268	G	ggA/ggG	rs370952195	0	-1	0	SNV	HGNC	HGNC:11094	YES	0	P1	CCDS6146.1	ENSP00000494171	O43623	0	UPI0000135A3A	0	1	0	0	PROSITE_profiles:PS50157&hmmpanther:PTHR44037&hmmpanther:PTHR44037:SF7&PROSITE_patterns:PS00028&Pfam_domain:PF00096&Gene3D:3.30.160.60&SMART_domains:SM00355&Superfamily_domains:SSF57667	0	chr8:g.48919915T>C	0	0
chr8	60852714	rs3763592	C	T	3	152	1918	0.019	T	splice_region_variant&intron_variant	LOW	CHD7	ENSG00000171316	Transcript	ENST00000423902.7	protein_coding	0	30/37	ENST00000423902.7:c.6103+8C>T	0	0	0	0	0	0	rs3763592	0	1	0	SNV	HGNC	HGNC:20626	YES	5	P1	CCDS47865.1	ENSP00000392028	Q9P2D1	0	UPI0000251DA6	0	1	0	0	0	0	chr8:g.60852714C>T	0.145	0.4349
chr8	60853001	rs2068096	G	A	3	152	2249	0.019	A	synonymous_variant	LOW	CHD7	ENSG00000171316	Transcript	ENST00000423902.7	protein_coding	31/38	0	ENST00000423902.7:c.6276G>A	ENSP00000392028.1:p.Glu2092%3D	6793/11606	6276/8994	2092/2997	E	gaG/gaA	rs2068096	0	1	0	SNV	HGNC	HGNC:20626	YES	5	P1	CCDS47865.1	ENSP00000392028	Q9P2D1	0	UPI0000251DA6	0	1	0	0	hmmpanther:PTHR10799&hmmpanther:PTHR10799:SF658	0	chr8:g.60853001G>A	0.1242	0.357
chr8	60862623	rs201319489	C	T	5	152	1899	0.032	T	missense_variant	MODERATE	CHD7	ENSG00000171316	Transcript	ENST00000423902.7	protein_coding	37/38	0	ENST00000423902.7:c.8047C>T	ENSP00000392028.1:p.Pro2683Ser	8564/11606	8047/8994	2683/2997	P/S	Cca/Tca	rs201319489	0	1	0	SNV	HGNC	HGNC:20626	YES	5	P1	CCDS47865.1	ENSP00000392028	Q9P2D1	0	UPI0000251DA6	0	1	deleterious	probably_damaging	Gene3D:2.20.28.130&Pfam_domain:PF07533&SMART_domains:SM00592&Superfamily_domains:SSF160481&PDB-ENSP_mappings:2v0f.A	0	chr8:g.60862623C>T	0.0004	0
chr8	60868037	rs16926520	T	A	3	152	1152	0.019	A	downstream_gene_variant	MODIFIER	CHD7	ENSG00000171316	Transcript	ENST00000423902.7	protein_coding	0	0	0	0	0	0	0	0	0	rs16926520	9	1	0	SNV	HGNC	HGNC:20626	YES	5	P1	CCDS47865.1	ENSP00000392028	Q9P2D1	0	UPI0000251DA6	0	1	0	0	0	0	chr8:g.60868037T>A	0.113	0.3132
chr8	71217038	rs186249248	A	C	6	152	1523	0.045	C	intron_variant	MODIFIER	EYA1	ENSG00000104313	Transcript	ENST00000645793.1	protein_coding	0	15/20	ENST00000645793.1:c.1141-15T>G	0	0	0	0	0	0	rs186249248	0	-1	0	SNV	HGNC	HGNC:3519	YES	0	P2	CCDS34906.1	ENSP00000496255	Q99502	A0A024R813	UPI000012A3B3	0	1	0	0	0	0	chr8:g.71217038A>C	0.0022	0
chr8	73981184	rs61732273	C	G	3	152	1291	0.019	G	missense_variant	MODERATE	TMEM70	ENSG00000175606	Transcript	ENST00000312184.6	protein_coding	3/3	0	ENST00000312184.6:c.346C>G	ENSP00000312599.5:p.Leu116Val	433/2032	346/783	116/260	L/V	Ctg/Gtg	rs61732273	0	1	0	SNV	HGNC	HGNC:26050	YES	1	P1	CCDS6215.1	ENSP00000312599	Q9BUB7	0	UPI00001BBFAB	0	1	tolerated	benign	Pfam_domain:PF06979&hmmpanther:PTHR13281&Transmembrane_helices:TMhelix	0	chr8:g.73981184C>G	0.0228	0.0257
chr8	89934825	rs13312981	T	C	2	152	1478	0.013	C	3_prime_UTR_variant	MODIFIER	NBN	ENSG00000104320	Transcript	ENST00000265433.7	protein_coding	16/16	0	ENST00000265433.7:c.*757A>G	0	3177/4666	0	0	0	0	rs13312981	0	-1	0	SNV	HGNC	HGNC:7652	YES	1	P1	CCDS6249.1	ENSP00000265433	O60934	0	UPI0000073BF4	0	1	0	0	0	0	chr8:g.89934825T>C	0.0755	0.2526
chr8	99720960	rs61753724	A	G	7	152	1190	0.045	G	synonymous_variant	LOW	VPS13B	ENSG00000132549	Transcript	ENST00000358544.6	protein_coding	39/62	0	ENST00000358544.6:c.7038A>G	ENSP00000351346.2:p.Val2346%3D	7149/14094	7038/12069	2346/4022	V	gtA/gtG	rs61753724	0	1	0	SNV	HGNC	HGNC:2183	YES	1	P4	CCDS6280.1	ENSP00000351346	Q7Z7G8	0	UPI00001D2D35	0	1	0	0	hmmpanther:PTHR12517	0	chr8:g.99720960A>G	0.0705	0.1483
chr8	99778912	rs202226215	G	C	2	152	2296	0.019	C	missense_variant	MODERATE	VPS13B	ENSG00000132549	Transcript	ENST00000358544.6	protein_coding	42/62	0	ENST00000358544.6:c.7735G>C	ENSP00000351346.2:p.Val2579Leu	7846/14094	7735/12069	2579/4022	V/L	Gtt/Ctt	rs202226215	0	1	0	SNV	HGNC	HGNC:2183	YES	1	P4	CCDS6280.1	ENSP00000351346	Q7Z7G8	0	UPI00001D2D35	0	1	tolerated	benign	hmmpanther:PTHR12517	0	chr8:g.99778912G>C	0.0002	0
chr8	99778928	rs7833870	T	C	7	152	2313	0.045	C	missense_variant	MODERATE	VPS13B	ENSG00000132549	Transcript	ENST00000358544.6	protein_coding	42/62	0	ENST00000358544.6:c.7751T>C	ENSP00000351346.2:p.Val2584Ala	7862/14094	7751/12069	2584/4022	V/A	gTg/gCg	rs7833870	0	1	0	SNV	HGNC	HGNC:2183	YES	1	P4	CCDS6280.1	ENSP00000351346	Q7Z7G8	0	UPI00001D2D35	0	1	tolerated	benign	hmmpanther:PTHR12517	0	chr8:g.99778928T>C	0.0901	0.2315
chr8	99820031	rs28940272	A	G	2	152	1334	0.013	G	missense_variant	MODERATE	VPS13B	ENSG00000132549	Transcript	ENST00000358544.6	protein_coding	49/62	0	ENST00000358544.6:c.8978A>G	ENSP00000351346.2:p.Asn2993Ser	9089/14094	8978/12069	2993/4022	N/S	aAt/aGt	rs28940272&CM041280&COSM3698729&COSM3698730	0	1	0	SNV	HGNC	HGNC:2183	YES	1	P4	CCDS6280.1	ENSP00000351346	Q7Z7G8	0	UPI00001D2D35	0	1	deleterious	probably_damaging	hmmpanther:PTHR12517	0	chr8:g.99820031A>G	0.0014	0
chr8	99853454	rs61753726	G	T	2	152	2076	0.013	T	synonymous_variant	LOW	VPS13B	ENSG00000132549	Transcript	ENST00000358544.6	protein_coding	56/62	0	ENST00000358544.6:c.10140G>T	ENSP00000351346.2:p.Ala3380%3D	10251/14094	10140/12069	3380/4022	A	gcG/gcT	rs61753726&COSM3748942&COSM3748943	0	1	0	SNV	HGNC	HGNC:2183	YES	1	P4	CCDS6280.1	ENSP00000351346	Q7Z7G8	0	UPI00001D2D35	0	1	0	0	hmmpanther:PTHR12517	0	chr8:g.99853454G>T	0.0082	0.0008
chr8	99868411	rs138565077	G	T	2	152	2122	0.013	T	missense_variant	MODERATE	VPS13B	ENSG00000132549	Transcript	ENST00000358544.6	protein_coding	59/62	0	ENST00000358544.6:c.11413G>T	ENSP00000351346.2:p.Val3805Leu	11524/14094	11413/12069	3805/4022	V/L	Gtg/Ttg	rs138565077	0	1	0	SNV	HGNC	HGNC:2183	YES	1	P4	CCDS6280.1	ENSP00000351346	Q7Z7G8	0	UPI00001D2D35	0	1	deleterious	probably_damaging	hmmpanther:PTHR12517	0	chr8:g.99868411G>T	0	0
chr8	100213112	rs1368158185	C	T	2	152	1609	0.013	T	synonymous_variant	LOW	SPAG1	ENSG00000104450	Transcript	ENST00000388798.6	protein_coding	11/19	0	ENST00000388798.6:c.1119C>T	ENSP00000373450.2:p.Ala373%3D	1310/3852	1119/2781	373/926	A	gcC/gcT	rs1368158185	0	1	0	SNV	HGNC	HGNC:11212	YES	1	P1	CCDS34930.1	ENSP00000373450	Q07617	0	UPI000016783D	0	1	0	0	hmmpanther:PTHR22904&hmmpanther:PTHR22904:SF310&MobiDB_lite:mobidb-lite&Low_complexity_(Seg):seg	0	chr8:g.100213112C>T	0	0
chr8	105801858	rs16873732	T	C	3	152	2272	0.019	C	synonymous_variant	LOW	ZFPM2	ENSG00000169946	Transcript	ENST00000407775.7	protein_coding	8/8	0	ENST00000407775.7:c.1776T>C	ENSP00000384179.2:p.Pro592%3D	2280/4961	1776/3456	592/1151	P	ccT/ccC	rs16873732	0	1	0	SNV	HGNC	HGNC:16700	YES	1	P1	CCDS47908.1	ENSP00000384179	Q8WW38	0	UPI000057A0B4	0	1	0	0	hmmpanther:PTHR12958&hmmpanther:PTHR12958:SF5	0	chr8:g.105801858T>C	0.0663	0.1717
chr8	105802467	rs35998713	C	G	3	152	2447	0.019	G	synonymous_variant	LOW	ZFPM2	ENSG00000169946	Transcript	ENST00000407775.7	protein_coding	8/8	0	ENST00000407775.7:c.2385C>G	ENSP00000384179.2:p.Val795%3D	2889/4961	2385/3456	795/1151	V	gtC/gtG	rs35998713	0	1	0	SNV	HGNC	HGNC:16700	YES	1	P1	CCDS47908.1	ENSP00000384179	Q8WW38	0	UPI000057A0B4	0	1	0	0	hmmpanther:PTHR12958&hmmpanther:PTHR12958:SF5	0	chr8:g.105802467C>G	0.0663	0.1717
chr8	105803058	rs1442320	T	C	3	152	2381	0.019	C	synonymous_variant	LOW	ZFPM2	ENSG00000169946	Transcript	ENST00000407775.7	protein_coding	8/8	0	ENST00000407775.7:c.2976T>C	ENSP00000384179.2:p.Tyr992%3D	3480/4961	2976/3456	992/1151	Y	taT/taC	rs1442320	0	1	0	SNV	HGNC	HGNC:16700	YES	1	P1	CCDS47908.1	ENSP00000384179	Q8WW38	0	UPI000057A0B4	0	1	0	0	hmmpanther:PTHR12958&hmmpanther:PTHR12958:SF5	0	chr8:g.105803058T>C	0.0665	0.1725
chr8	118926486	rs7844539	T	G	2	152	1784	0.013	G	splice_region_variant&intron_variant	LOW	TNFRSF11B	ENSG00000164761	Transcript	ENST00000297350.9	protein_coding	0	4/4	ENST00000297350.9:c.817+8A>C	0	0	0	0	0	0	rs7844539	0	-1	0	SNV	HGNC	HGNC:11909	YES	1	P1	CCDS6326.1	ENSP00000297350	O00300	0	UPI0000157F05	0	1	0	0	0	0	chr8:g.118926486T>G	0.0781	0.0446
chr8	118926543	rs2228568	T	C	2	152	1726	0.013	C	synonymous_variant	LOW	TNFRSF11B	ENSG00000164761	Transcript	ENST00000297350.9	protein_coding	4/5	0	ENST00000297350.9:c.768A>G	ENSP00000297350.4:p.Leu256%3D	832/2087	768/1206	256/401	L	ttA/ttG	rs2228568	0	-1	0	SNV	HGNC	HGNC:11909	YES	1	P1	CCDS6326.1	ENSP00000297350	O00300	0	UPI0000157F05	0	1	0	0	hmmpanther:PTHR23097&hmmpanther:PTHR23097:SF90&PIRSF_domain:PIRSF038065&Superfamily_domains:SSF47986&Prints_domain:PR01975	0	chr8:g.118926543T>C	0.0787	0.0461
chr8	118932927	rs1564858	G	A	2	152	2147	0.013	A	splice_region_variant&intron_variant	LOW	TNFRSF11B	ENSG00000164761	Transcript	ENST00000297350.9	protein_coding	0	2/4	ENST00000297350.9:c.400+4C>T	0	0	0	0	0	0	rs1564858	0	-1	0	SNV	HGNC	HGNC:11909	YES	1	P1	CCDS6326.1	ENSP00000297350	O00300	0	UPI0000157F05	0	1	0	0	0	0	chr8:g.118932927G>A	0.0789	0.0461
chr8	132971813	rs2076740	C	T	7	152	2246	0.045	T	missense_variant	MODERATE	TG	ENSG00000042832	Transcript	ENST00000220616.9	protein_coding	33/48	0	ENST00000220616.9:c.5995C>T	ENSP00000220616.4:p.Arg1999Trp	6038/8455	5995/8307	1999/2768	R/W	Cgg/Tgg	rs2076740&CM035973	0	1	0	SNV	HGNC	HGNC:11764	YES	1	P1	CCDS34944.1	ENSP00000220616	P01266	0	UPI000013C79F	0	1	deleterious	benign	hmmpanther:PTHR14093&hmmpanther:PTHR14093:SF19&PIRSF_domain:PIRSF001831	0	chr8:g.132971813C>T	0.3325	0.5408
chr8	142872956	rs61752812	C	T	2	152	2431	0.013	T	downstream_gene_variant	MODIFIER	CYP11B1	ENSG00000160882	Transcript	ENST00000292427.8	protein_coding	0	0	0	0	0	0	0	0	0	rs61752812	298	-1	0	SNV	HGNC	HGNC:2591	YES	1	P1	CCDS6392.1	ENSP00000292427	P15538	0	UPI000013E0BA	0	1	0	0	0	0	chr8:g.142872956C>T	0.1054	0.2595
chr8	142874241	rs5297	A	G	2	152	2137	0.013	G	3_prime_UTR_variant	MODIFIER	CYP11B1	ENSG00000160882	Transcript	ENST00000292427.8	protein_coding	9/9	0	ENST00000292427.8:c.*132T>C	0	1677/2664	0	0	0	0	rs5297	0	-1	0	SNV	HGNC	HGNC:2591	YES	1	P1	CCDS6392.1	ENSP00000292427	P15538	0	UPI000013E0BA	0	1	0	0	0	0	chr8:g.142874241A>G	0.1212	0.3154
chr8	142874500	rs5295	C	G	2	152	2301	0.013	G	intron_variant	MODIFIER	CYP11B1	ENSG00000160882	Transcript	ENST00000292427.8	protein_coding	0	8/8	ENST00000292427.8:c.1399-14G>C	0	0	0	0	0	0	rs5295	0	-1	0	SNV	HGNC	HGNC:2591	YES	1	P1	CCDS6392.1	ENSP00000292427	P15538	0	UPI000013E0BA	0	1	0	0	0	0	chr8:g.142874500C>G	0.1138	0.2882
chr8	142876322	rs34570566	C	T	4	152	2274	0.026	T	synonymous_variant	LOW	CYP11B1	ENSG00000160882	Transcript	ENST00000292427.8	protein_coding	5/9	0	ENST00000292427.8:c.873G>A	ENSP00000292427.4:p.Ala291%3D	906/2664	873/1512	291/503	A	gcG/gcA	rs34570566	0	-1	0	SNV	HGNC	HGNC:2591	YES	1	P1	CCDS6392.1	ENSP00000292427	P15538	0	UPI000013E0BA	0	1	0	0	hmmpanther:PTHR24279&hmmpanther:PTHR24279:SF112&Pfam_domain:PF00067&Gene3D:1.10.630.10&Superfamily_domains:SSF48264&PDB-ENSP_mappings:6m7x.B&PDB-ENSP_mappings:6m7x.A	0	chr8:g.142876322C>T	0.1136	0.2564
chr8	142877064	rs566921201	G	C	5	152	1830	0.032	C	missense_variant	MODERATE	CYP11B1	ENSG00000160882	Transcript	ENST00000292427.8	protein_coding	3/9	0	ENST00000292427.8:c.554C>G	ENSP00000292427.4:p.Thr185Ser	587/2664	554/1512	185/503	T/S	aCc/aGc	rs566921201	0	-1	0	SNV	HGNC	HGNC:2591	YES	1	P1	CCDS6392.1	ENSP00000292427	P15538	0	UPI000013E0BA	0	1	tolerated	possibly_damaging	hmmpanther:PTHR24279&hmmpanther:PTHR24279:SF112&Pfam_domain:PF00067&Gene3D:1.10.630.10&Superfamily_domains:SSF48264&PDB-ENSP_mappings:6m7x.B&PDB-ENSP_mappings:6m7x.A	0	chr8:g.142877064G>C	0.0002	0
chr8	142911236	rs28390200	C	T	2	152	2177	0.013	T	3_prime_UTR_variant	MODIFIER	CYP11B2	ENSG00000179142	Transcript	ENST00000323110.2	protein_coding	9/9	0	ENST00000323110.2:c.*744G>A	0	2259/2936	0	0	0	0	rs28390200	0	-1	0	SNV	HGNC	HGNC:2592	YES	1	P1	CCDS6393.1	ENSP00000325822	P19099	0	UPI00001282CF	0	1	0	0	0	0	chr8:g.142911236C>T	0.0938	0.2118
chr8	142911899	rs3097	C	T	2	152	2127	0.013	T	3_prime_UTR_variant	MODIFIER	CYP11B2	ENSG00000179142	Transcript	ENST00000323110.2	protein_coding	9/9	0	ENST00000323110.2:c.*81G>A	0	1596/2936	0	0	0	0	0	0	-1	0	SNV	HGNC	HGNC:2592	YES	1	P1	CCDS6393.1	ENSP00000325822	P19099	0	UPI00001282CF	0	1	0	0	0	0	chr8:g.142911899C>T	0	0
chr8	142912837	rs5313	C	T	4	152	1980	0.026	T	synonymous_variant	LOW	CYP11B2	ENSG00000179142	Transcript	ENST00000323110.2	protein_coding	7/9	0	ENST00000323110.2:c.1170G>A	ENSP00000325822.2:p.Leu390%3D	1173/2936	1170/1512	390/503	L	ttG/ttA	rs5313	0	-1	0	SNV	HGNC	HGNC:2592	YES	1	P1	CCDS6393.1	ENSP00000325822	P19099	0	UPI00001282CF	0	1	0	0	Gene3D:1.10.630.10&PDB-ENSP_mappings:4dvq.A&PDB-ENSP_mappings:4dvq.B&PDB-ENSP_mappings:4dvq.C&PDB-ENSP_mappings:4dvq.D&PDB-ENSP_mappings:4dvq.E&PDB-ENSP_mappings:4dvq.F&PDB-ENSP_mappings:4dvq.G&PDB-ENSP_mappings:4dvq.H&PDB-ENSP_mappings:4dvq.I&PDB-ENSP_mappings:4dvq.J&PDB-ENSP_mappings:4dvq.K&PDB-ENSP_mappings:4dvq.L&PDB-ENSP_mappings:4fdh.A&PDB-ENSP_mappings:4fdh.B&PDB-ENSP_mappings:4fdh.C&PDB-E…	0	chr8:g.142912837C>T	0.134	0.3979
chr8	142912850	rs61757294	A	G	3	152	2047	0.019	G	missense_variant	MODERATE	CYP11B2	ENSG00000179142	Transcript	ENST00000323110.2	protein_coding	7/9	0	ENST00000323110.2:c.1157T>C	ENSP00000325822.2:p.Val386Ala	1160/2936	1157/1512	386/503	V/A	gTg/gCg	CM920222	0	-1	0	SNV	HGNC	HGNC:2592	YES	1	P1	CCDS6393.1	ENSP00000325822	P19099	0	UPI00001282CF	0	1	tolerated	benign	Gene3D:1.10.630.10&PDB-ENSP_mappings:4dvq.A&PDB-ENSP_mappings:4dvq.B&PDB-ENSP_mappings:4dvq.C&PDB-ENSP_mappings:4dvq.D&PDB-ENSP_mappings:4dvq.E&PDB-ENSP_mappings:4dvq.F&PDB-ENSP_mappings:4dvq.G&PDB-ENSP_mappings:4dvq.H&PDB-ENSP_mappings:4dvq.I&PDB-ENSP_mappings:4dvq.J&PDB-ENSP_mappings:4dvq.K&PDB-ENSP_mappings:4dvq.L&PDB-ENSP_mappings:4fdh.A&PDB-ENSP_mappings:4fdh.B&PDB-ENSP_mappings:4fdh.C&PDB-E…	0	chr8:g.142912850A>G	0	0
chr8	142913305	rs371450047	C	T	4	152	1925	0.026	T	synonymous_variant	LOW	CYP11B2	ENSG00000179142	Transcript	ENST00000323110.2	protein_coding	6/9	0	ENST00000323110.2:c.1101G>A	ENSP00000325822.2:p.Ala367%3D	1104/2936	1101/1512	367/503	A	gcG/gcA	rs371450047	0	-1	0	SNV	HGNC	HGNC:2592	YES	1	P1	CCDS6393.1	ENSP00000325822	P19099	0	UPI00001282CF	0	1	0	0	Gene3D:1.10.630.10&PDB-ENSP_mappings:4dvq.A&PDB-ENSP_mappings:4dvq.B&PDB-ENSP_mappings:4dvq.C&PDB-ENSP_mappings:4dvq.D&PDB-ENSP_mappings:4dvq.E&PDB-ENSP_mappings:4dvq.F&PDB-ENSP_mappings:4dvq.G&PDB-ENSP_mappings:4dvq.H&PDB-ENSP_mappings:4dvq.I&PDB-ENSP_mappings:4dvq.J&PDB-ENSP_mappings:4dvq.K&PDB-ENSP_mappings:4dvq.L&PDB-ENSP_mappings:4fdh.A&PDB-ENSP_mappings:4fdh.B&PDB-ENSP_mappings:4fdh.C&PDB-E…	0	chr8:g.142913305C>T	0.0002	0
chr8	142913390	rs4544	A	G	4	152	1942	0.026	G	missense_variant	MODERATE	CYP11B2	ENSG00000179142	Transcript	ENST00000323110.2	protein_coding	6/9	0	ENST00000323110.2:c.1016T>C	ENSP00000325822.2:p.Ile339Thr	1019/2936	1016/1512	339/503	I/T	aTc/aCc	rs4544	0	-1	0	SNV	HGNC	HGNC:2592	YES	1	P1	CCDS6393.1	ENSP00000325822	P19099	0	UPI00001282CF	0	1	tolerated	benign	Gene3D:1.10.630.10&PDB-ENSP_mappings:4dvq.A&PDB-ENSP_mappings:4dvq.B&PDB-ENSP_mappings:4dvq.C&PDB-ENSP_mappings:4dvq.D&PDB-ENSP_mappings:4dvq.E&PDB-ENSP_mappings:4dvq.F&PDB-ENSP_mappings:4dvq.G&PDB-ENSP_mappings:4dvq.H&PDB-ENSP_mappings:4dvq.I&PDB-ENSP_mappings:4dvq.J&PDB-ENSP_mappings:4dvq.K&PDB-ENSP_mappings:4dvq.L&PDB-ENSP_mappings:4fdh.A&PDB-ENSP_mappings:4fdh.B&PDB-ENSP_mappings:4fdh.C&PDB-E…	0	chr8:g.142913390A>G	0.1488	0.4493
chr8	142914327	rs4543	C	T	2	152	2238	0.013	T	synonymous_variant	LOW	CYP11B2	ENSG00000179142	Transcript	ENST00000323110.2	protein_coding	5/9	0	ENST00000323110.2:c.891G>A	ENSP00000325822.2:p.Ala297%3D	894/2936	891/1512	297/503	A	gcG/gcA	rs4543	0	-1	0	SNV	HGNC	HGNC:2592	YES	1	P1	CCDS6393.1	ENSP00000325822	P19099	0	UPI00001282CF	0	1	0	0	Gene3D:1.10.630.10&PDB-ENSP_mappings:4dvq.A&PDB-ENSP_mappings:4dvq.B&PDB-ENSP_mappings:4dvq.C&PDB-ENSP_mappings:4dvq.D&PDB-ENSP_mappings:4dvq.E&PDB-ENSP_mappings:4dvq.F&PDB-ENSP_mappings:4dvq.G&PDB-ENSP_mappings:4dvq.H&PDB-ENSP_mappings:4dvq.I&PDB-ENSP_mappings:4dvq.J&PDB-ENSP_mappings:4dvq.K&PDB-ENSP_mappings:4dvq.L&PDB-ENSP_mappings:4fdh.A&PDB-ENSP_mappings:4fdh.B&PDB-ENSP_mappings:4fdh.C&PDB-E…	0	chr8:g.142914327C>T	0.1034	0.2466
chr8	143918277	rs782496485	G	A	2	152	1916	0.013	A	synonymous_variant	LOW	PLEC	ENSG00000178209	Transcript	ENST00000322810.8	protein_coding	32/32	0	ENST00000322810.8:c.11955C>T	ENSP00000323856.4:p.Asp3985%3D	12125/15249	11955/14055	3985/4684	D	gaC/gaT	rs782496485	0	-1	0	SNV	HGNC	HGNC:9069	YES	1	P4	CCDS43772.1	ENSP00000323856	Q15149	0	UPI0000233FCD	0	1	0	0	hmmpanther:PTHR44968:SF2&hmmpanther:PTHR44968&Gene3D:3.90.1290.10&SMART_domains:SM00250&Superfamily_domains:SSF75399	0	chr8:g.143918277G>A	0	0
chr8	143923767	rs563719398	G	A	3	152	2097	0.019	A	synonymous_variant	LOW	PLEC	ENSG00000178209	Transcript	ENST00000322810.8	protein_coding	31/32	0	ENST00000322810.8:c.6573C>T	ENSP00000323856.4:p.His2191%3D	6743/15249	6573/14055	2191/4684	H	caC/caT	rs563719398&COSM7272406&COSM7272407&COSM7272408&COSM7272409&COSM7272410&COSM7272411&COSM7272412&COSM7272413	0	-1	0	SNV	HGNC	HGNC:9069	YES	1	P4	CCDS43772.1	ENSP00000323856	Q15149	0	UPI0000233FCD	0	1	0	0	hmmpanther:PTHR44968:SF2&hmmpanther:PTHR44968	0	chr8:g.143923767G>A	0.0002	0.0008
chr8	143924276	rs201070741	C	T	2	152	1959	0.013	T	missense_variant	MODERATE	PLEC	ENSG00000178209	Transcript	ENST00000322810.8	protein_coding	31/32	0	ENST00000322810.8:c.6064G>A	ENSP00000323856.4:p.Ala2022Thr	6234/15249	6064/14055	2022/4684	A/T	Gcg/Acg	rs201070741	0	-1	0	SNV	HGNC	HGNC:9069	YES	1	P4	CCDS43772.1	ENSP00000323856	Q15149	0	UPI0000233FCD	0	1	tolerated_low_confidence	probably_damaging	hmmpanther:PTHR44968:SF2&hmmpanther:PTHR44968&Coiled-coils_(Ncoils):Coil	0	chr8:g.143924276C>T	0.0088	0
chr8	143927966	rs375617818	C	T	3	152	2065	0.019	T	missense_variant	MODERATE	PLEC	ENSG00000178209	Transcript	ENST00000322810.8	protein_coding	26/32	0	ENST00000322810.8:c.3698G>A	ENSP00000323856.4:p.Arg1233His	3868/15249	3698/14055	1233/4684	R/H	cGc/cAc	rs375617818	0	-1	0	SNV	HGNC	HGNC:9069	YES	1	P4	CCDS43772.1	ENSP00000323856	Q15149	0	UPI0000233FCD	0	1	deleterious	benign	hmmpanther:PTHR44968:SF2&hmmpanther:PTHR44968&Gene3D:1.20.58.1940&SMART_domains:SM00150&PDB-ENSP_mappings:5j1i.B&PDB-ENSP_mappings:5j1i.A&PDB-ENSP_mappings:5j1g.B&PDB-ENSP_mappings:5j1g.A	0	chr8:g.143927966C>T	0	0
chr8	143932880	rs541271992	G	A	2	152	1799	0.013	A	synonymous_variant	LOW	PLEC	ENSG00000178209	Transcript	ENST00000322810.8	protein_coding	14/32	0	ENST00000322810.8:c.2061C>T	ENSP00000323856.4:p.Ser687%3D	2231/15249	2061/14055	687/4684	S	agC/agT	rs541271992&COSM4388443&COSM4388444&COSM4388445&COSM4388446&COSM4388447&COSM4388448&COSM4946624	0	-1	0	SNV	HGNC	HGNC:9069	YES	1	P4	CCDS43772.1	ENSP00000323856	Q15149	0	UPI0000233FCD	0	1	0	0	Conserved_Domains:cd00176&hmmpanther:PTHR44968:SF2&hmmpanther:PTHR44968&Gene3D:1.20.58.1940&SMART_domains:SM00150&Superfamily_domains:SSF46966&PDB-ENSP_mappings:3pdy.B&PDB-ENSP_mappings:3pdy.A	0	chr8:g.143932880G>A	0.0002	0
chr8	144052487	rs185836803	C	T	7	150	1481	0.045	T	missense_variant	MODERATE	OPLAH	ENSG00000178814	Transcript	ENST00000618853.5	protein_coding	23/27	0	ENST00000618853.5:c.3265G>A	ENSP00000480476.1:p.Val1089Ile	3358/4020	3265/3867	1089/1288	V/I	Gtc/Atc	rs185836803	0	-1	0	SNV	HGNC	HGNC:8149	YES	1	P1	CCDS75802.1	ENSP00000480476	O14841	0	UPI000035154E	0	1	deleterious	probably_damaging	Pfam_domain:PF02538&hmmpanther:PTHR11365&hmmpanther:PTHR11365:SF2	0	chr8:g.144052487C>T	0.004	0.0008
chr8	144360047	rs74370046	C	T	3	152	2008	0.019	T	upstream_gene_variant	MODIFIER	AC233992.2	ENSG00000271698	Transcript	ENST00000531225.1	nonsense_mediated_decay	0	0	0	0	0	0	0	0	0	rs74370046	4438	-1	cds_start_NF	SNV	Clone_based_ensembl_gene	0	YES	2	P1	0	ENSP00000436572	0	A0A075B6T3	UPI0003335055	0	0	0	0	0	0	chr8:g.144360047C>T	0.0152	0
chr9	2644954	rs11789583	C	T	3	152	2217	0.019	T	splice_region_variant&intron_variant	LOW	VLDLR	ENSG00000147852	Transcript	ENST00000382100.8	protein_coding	0	8/18	ENST00000382100.8:c.1187-3C>T	0	0	0	0	0	0	rs11789583	0	1	0	SNV	HGNC	HGNC:12698	YES	1	P3	CCDS6446.1	ENSP00000371532	P98155	0	UPI0000055935	0	1	0	0	0	0	chr9:g.2644954C>T	0.0817	0.0658
chr9	2648773	rs6148	A	G	3	152	2273	0.019	G	synonymous_variant	LOW	VLDLR	ENSG00000147852	Transcript	ENST00000382100.8	protein_coding	14/19	0	ENST00000382100.8:c.2067A>G	ENSP00000371532.2:p.Gln689%3D	2470/9213	2067/2622	689/873	Q	caA/caG	rs6148	0	1	0	SNV	HGNC	HGNC:12698	YES	1	P3	CCDS6446.1	ENSP00000371532	P98155	0	UPI0000055935	0	1	0	0	Gene3D:2.120.10.30&Pfam_domain:PF00058&Superfamily_domains:SSF63825&PROSITE_profiles:PS51120&hmmpanther:PTHR43966&hmmpanther:PTHR43966:SF6	0	chr9:g.2648773A>G	0.0739	0.0265
chr9	2651962	rs6145	G	T	3	152	2049	0.019	T	splice_region_variant&intron_variant	LOW	VLDLR	ENSG00000147852	Transcript	ENST00000382100.8	protein_coding	0	17/18	ENST00000382100.8:c.2416+8G>T	0	0	0	0	0	0	rs6145	0	1	0	SNV	HGNC	HGNC:12698	YES	1	P3	CCDS6446.1	ENSP00000371532	P98155	0	UPI0000055935	0	1	0	0	0	0	chr9:g.2651962G>T	0.1717	0.3525
chr9	2654419	rs8210	T	C	3	152	1308	0.019	C	3_prime_UTR_variant	MODIFIER	VLDLR	ENSG00000147852	Transcript	ENST00000382100.8	protein_coding	19/19	0	ENST00000382100.8:c.*551T>C	0	3576/9213	0	0	0	0	rs8210	0	1	0	SNV	HGNC	HGNC:12698	YES	1	P3	CCDS6446.1	ENSP00000371532	P98155	0	UPI0000055935	0	1	0	0	0	0	chr9:g.2654419T>C	0.0958	0.1036
chr9	2718351	rs186159326	G	A	3	152	2043	0.019	A	synonymous_variant	LOW	KCNV2	ENSG00000168263	Transcript	ENST00000382082.4	protein_coding	1/2	0	ENST00000382082.4:c.612G>A	ENSP00000371514.3:p.Glu204%3D	842/2178	612/1638	204/545	E	gaG/gaA	rs186159326	0	1	0	SNV	HGNC	HGNC:19698	YES	1	P1	CCDS6447.1	ENSP00000371514	Q8TDN2	0	UPI0000048D8E	0	1	0	0	Gene3D:3.30.710.10&hmmpanther:PTHR11537&hmmpanther:PTHR11537:SF40&Superfamily_domains:SSF54695	0	chr9:g.2718351G>A	0.0068	0.0023
chr9	2729897	rs10967769	A	G	3	152	1795	0.019	G	3_prime_UTR_variant	MODIFIER	KCNV2	ENSG00000168263	Transcript	ENST00000382082.4	protein_coding	2/2	0	ENST00000382082.4:c.*170A>G	0	2038/2178	0	0	0	0	rs10967769	0	1	0	SNV	HGNC	HGNC:19698	YES	1	P1	CCDS6447.1	ENSP00000371514	Q8TDN2	0	UPI0000048D8E	0	1	0	0	0	0	chr9:g.2729897A>G	0.0074	0
chr9	3825260	rs35359206	C	G	3	152	885	0.019	G	3_prime_UTR_variant	MODIFIER	GLIS3	ENSG00000107249	Transcript	ENST00000381971.8	protein_coding	11/11	0	ENST00000381971.8:c.*3012G>C	0	6551/7684	0	0	0	0	rs35359206	0	-1	0	SNV	HGNC	HGNC:28510	YES	5	A2	CCDS43784.1	ENSP00000371398	Q8NEA6	0	UPI0000DA4C5E	0	1	0	0	0	0	chr9:g.3825260C>G	0.0369	0.0023
chr9	3827561	rs4997836	G	C	4	152	1302	0.026	C	3_prime_UTR_variant	MODIFIER	GLIS3	ENSG00000107249	Transcript	ENST00000381971.8	protein_coding	11/11	0	ENST00000381971.8:c.*711C>G	0	4250/7684	0	0	0	0	rs4997836	0	-1	0	SNV	HGNC	HGNC:28510	YES	5	A2	CCDS43784.1	ENSP00000371398	Q8NEA6	0	UPI0000DA4C5E	0	1	0	0	0	0	chr9:g.3827561G>C	0.0341	0.0076
chr9	4118151	rs529418802	G	A	3	152	1496	0.019	A	synonymous_variant	LOW	GLIS3	ENSG00000107249	Transcript	ENST00000381971.8	protein_coding	4/11	0	ENST00000381971.8:c.1327C>T	ENSP00000371398.3:p.Leu443%3D	2073/7684	1327/2793	443/930	L	Cta/Tta	rs529418802	0	-1	0	SNV	HGNC	HGNC:28510	YES	5	A2	CCDS43784.1	ENSP00000371398	Q8NEA6	0	UPI0000DA4C5E	0	1	0	0	hmmpanther:PTHR19818&hmmpanther:PTHR19818:SF123&Low_complexity_(Seg):seg	0	chr9:g.4118151G>A	0	0
chr9	5090783	rs55930140	G	A	7	152	1275	0.051	A	synonymous_variant	LOW	JAK2	ENSG00000096968	Transcript	ENST00000381652.3	protein_coding	22/25	0	ENST00000381652.3:c.2931G>A	ENSP00000371067.3:p.Leu977%3D	3425/5285	2931/3399	977/1132	L	ctG/ctA	rs55930140	0	1	0	SNV	HGNC	HGNC:6192	YES	1	P1	CCDS6457.1	ENSP00000371067	O60674	0	UPI000012DA9E	0	1	0	0	Conserved_Domains:cd14205&PIRSF_domain:PIRSF000636&Gene3D:1.10.510.10&Pfam_domain:PF07714&SMART_domains:SM00219&Superfamily_domains:SSF56112&PROSITE_profiles:PS50011&hmmpanther:PTHR24418:SF179&hmmpanther:PTHR24418&PROSITE_patterns:PS00109&Prints_domain:PR00109&PDB-ENSP_mappings:6drw.A&PDB-ENSP_mappings:6bbv.A&PDB-ENSP_mappings:6aaj.B&PDB-ENSP_mappings:6aaj.A&PDB-ENSP_mappings:5wev.A&PDB-ENSP_mapp…	0	chr9:g.5090783G>A	0.0024	0
chr9	6606645	rs2228095	G	A	2	152	1743	0.013	A	synonymous_variant	LOW	GLDC	ENSG00000178445	Transcript	ENST00000321612.7	protein_coding	5/25	0	ENST00000321612.7:c.660C>T	ENSP00000370737.3:p.Leu220%3D	944/3900	660/3063	220/1020	L	ctC/ctT	rs2228095	0	-1	0	SNV	HGNC	HGNC:4313	YES	1	P1	CCDS34987.1	ENSP00000370737	P23378	0	UPI0000684276	0	1	0	0	Gene3D:3.40.640.10&HAMAP:MF_00711&Pfam_domain:PF02347&hmmpanther:PTHR11773&Superfamily_domains:SSF53383&TIGRFAM_domain:TIGR00461&Conserved_Domains:cd00613	0	chr9:g.6606645G>A	0.0815	0.2708
chr9	14775781	rs1874108	A	G	7	152	1539	0.045	G	splice_region_variant&intron_variant	LOW	FREM1	ENSG00000164946	Transcript	ENST00000422223.6	protein_coding	0	26/37	ENST00000422223.6:c.4857+8T>C	0	0	0	0	0	0	rs1874108	0	-1	0	SNV	HGNC	HGNC:23399	YES	5	P1	CCDS47952.1	ENSP00000412940	Q5H8C1	0	UPI000057A218	0	1	0	0	0	0	chr9:g.14775781A>G	0.1831	0.0484
chr9	14801771	rs79023327	C	T	4	152	1743	0.026	T	missense_variant	MODERATE	FREM1	ENSG00000164946	Transcript	ENST00000422223.6	protein_coding	21/38	0	ENST00000422223.6:c.3575G>A	ENSP00000412940.2:p.Arg1192His	4391/10086	3575/6540	1192/2179	R/H	cGc/cAc	rs79023327&COSM5039176	0	-1	0	SNV	HGNC	HGNC:23399	YES	5	P1	CCDS47952.1	ENSP00000412940	Q5H8C1	0	UPI000057A218	0	1	tolerated	benign	PROSITE_profiles:PS51854&hmmpanther:PTHR11878&hmmpanther:PTHR11878:SF24&Pfam_domain:PF16184	0	chr9:g.14801771C>T	0.0216	0.0008
chr9	14842559	rs1353223	T	C	2	152	2370	0.013	C	missense_variant	MODERATE	FREM1	ENSG00000164946	Transcript	ENST00000422223.6	protein_coding	10/38	0	ENST00000422223.6:c.1495A>G	ENSP00000412940.2:p.Ile499Val	2311/10086	1495/6540	499/2179	I/V	Ata/Gta	rs1353223	0	-1	0	SNV	HGNC	HGNC:23399	YES	5	P1	CCDS47952.1	ENSP00000412940	Q5H8C1	0	UPI000057A218	0	1	deleterious	possibly_damaging	PROSITE_profiles:PS51854&hmmpanther:PTHR11878&hmmpanther:PTHR11878:SF24&Pfam_domain:PF16184	0	chr9:g.14842559T>C	0.0653	0.149
chr9	14859298	rs41265310	G	A	2	152	2044	0.013	A	synonymous_variant	LOW	FREM1	ENSG00000164946	Transcript	ENST00000422223.6	protein_coding	5/38	0	ENST00000422223.6:c.516C>T	ENSP00000412940.2:p.Thr172%3D	1332/10086	516/6540	172/2179	T	acC/acT	rs41265310	0	-1	0	SNV	HGNC	HGNC:23399	YES	5	P1	CCDS47952.1	ENSP00000412940	Q5H8C1	0	UPI000057A218	0	1	0	0	hmmpanther:PTHR11878&hmmpanther:PTHR11878:SF24	0	chr9:g.14859298G>A	0.0122	0
chr9	21854741	rs10965163	C	T	6	152	1999	0.038	T	synonymous_variant	LOW	MTAP	ENSG00000099810	Transcript	ENST00000380172.8	protein_coding	6/8	0	ENST00000380172.8:c.561C>T	ENSP00000369519.4:p.Arg187%3D	767/6122	561/852	187/283	R	cgC/cgT	rs10965163	0	1	0	SNV	HGNC	HGNC:7413	YES	1	P1	CCDS6509.1	ENSP00000369519	Q13126	A0A384ME80	UPI0000110BBE	0	1	0	0	HAMAP:MF_01963&hmmpanther:PTHR42679&Pfam_domain:PF01048&Gene3D:3.40.50.1580&TIGRFAM_domain:TIGR01694&Superfamily_domains:SSF53167&PDB-ENSP_mappings:5tc8.A&PDB-ENSP_mappings:5tc7.A&PDB-ENSP_mappings:5tc6.A&PDB-ENSP_mappings:5tc5.C&PDB-ENSP_mappings:5tc5.B&PDB-ENSP_mappings:5tc5.A&PDB-ENSP_mappings:5eub.A&PDB-ENSP_mappings:3oze.F&PDB-ENSP_mappings:3oze.E&PDB-ENSP_mappings:3oze.D&PDB-ENSP_mappings:3…	0	chr9:g.21854741C>T	0.0407	0.0045
chr9	21862273	rs78195856	C	A	3	152	1207	0.019	A	3_prime_UTR_variant	MODIFIER	MTAP	ENSG00000099810	Transcript	ENST00000380172.8	protein_coding	8/8	0	ENST00000380172.8:c.*259C>A	0	1317/6122	0	0	0	0	rs78195856	0	1	0	SNV	HGNC	HGNC:7413	YES	1	P1	CCDS6509.1	ENSP00000369519	Q13126	A0A384ME80	UPI0000110BBE	0	1	0	0	0	0	chr9:g.21862273C>A	0.0397	0.0998
chr9	21862407	rs78389853	G	C	3	152	1156	0.019	C	3_prime_UTR_variant	MODIFIER	MTAP	ENSG00000099810	Transcript	ENST00000380172.8	protein_coding	8/8	0	ENST00000380172.8:c.*393G>C	0	1451/6122	0	0	0	0	rs78389853	0	1	0	SNV	HGNC	HGNC:7413	YES	1	P1	CCDS6509.1	ENSP00000369519	Q13126	A0A384ME80	UPI0000110BBE	0	1	0	0	0	0	chr9:g.21862407G>C	0.0118	0
chr9	21863657	rs79546636	G	T	3	152	863	0.019	T	3_prime_UTR_variant	MODIFIER	MTAP	ENSG00000099810	Transcript	ENST00000380172.8	protein_coding	8/8	0	ENST00000380172.8:c.*1643G>T	0	2701/6122	0	0	0	0	rs79546636	0	1	0	SNV	HGNC	HGNC:7413	YES	1	P1	CCDS6509.1	ENSP00000369519	Q13126	A0A384ME80	UPI0000110BBE	0	1	0	0	0	0	chr9:g.21863657G>T	0.0118	0
chr9	21974829	rs191394143	C	T	4	152	1694	0.026	T	intron_variant&NMD_transcript_variant	MODIFIER	AL359922.1	ENSG00000264545	Transcript	ENST00000404796.2	nonsense_mediated_decay	0	4/5	ENST00000404796.2:c.348-54604C>T	0	0	0	0	0	0	rs191394143&COSM13230	0	1	0	SNV	Clone_based_ensembl_gene	0	YES	5	P1	0	ENSP00000385916	0	F2Z2F3	UPI000045890F	0	0	0	0	0	0	chr9:g.21974829C>T	0.0042	0.0008
chr9	27197488	rs35030851	G	T	5	152	2081	0.032	T	missense_variant	MODERATE	TEK	ENSG00000120156	Transcript	ENST00000380036.9	protein_coding	12/23	0	ENST00000380036.9:c.1798G>T	ENSP00000369375.4:p.Val600Leu	1939/4458	1798/3375	600/1124	V/L	Gtg/Ttg	rs35030851	0	1	0	SNV	HGNC	HGNC:11724	YES	1	P1	CCDS6519.1	ENSP00000369375	Q02763	0	UPI000021121E	0	1	tolerated	benign	Conserved_Domains:cd00063&Gene3D:2.60.40.10&Pfam_domain:PF00041&SMART_domains:SM00060&Superfamily_domains:SSF49265&PROSITE_profiles:PS50853&hmmpanther:PTHR24416&hmmpanther:PTHR24416:SF125&PDB-ENSP_mappings:5utk.B&PDB-ENSP_mappings:5utk.A&PDB-ENSP_mappings:5myb.B&PDB-ENSP_mappings:5myb.A&PDB-ENSP_mappings:5mya.B&PDB-ENSP_mappings:5mya.A	0	chr9:g.27197488G>T	0.0337	0.0038
chr9	27203004	rs45563539	G	A	5	152	2333	0.032	A	synonymous_variant	LOW	TEK	ENSG00000120156	Transcript	ENST00000380036.9	protein_coding	13/23	0	ENST00000380036.9:c.2094G>A	ENSP00000369375.4:p.Gln698%3D	2235/4458	2094/3375	698/1124	Q	caG/caA	rs45563539	0	1	0	SNV	HGNC	HGNC:11724	YES	1	P1	CCDS6519.1	ENSP00000369375	Q02763	0	UPI000021121E	0	1	0	0	Conserved_Domains:cd00063&Gene3D:2.60.40.10&Pfam_domain:PF00041&SMART_domains:SM00060&Superfamily_domains:SSF49265&PROSITE_profiles:PS50853&hmmpanther:PTHR24416&hmmpanther:PTHR24416:SF125&PDB-ENSP_mappings:5utk.B&PDB-ENSP_mappings:5utk.A&PDB-ENSP_mappings:5myb.B&PDB-ENSP_mappings:5myb.A&PDB-ENSP_mappings:5mya.B&PDB-ENSP_mappings:5mya.A	0	chr9:g.27203004G>A	0.0339	0.0038
chr9	34635682	rs11559048	G	A	2	152	1928	0.013	A	missense_variant	MODERATE	SIGMAR1	ENSG00000147955	Transcript	ENST00000277010.9	protein_coding	4/4	0	ENST00000277010.9:c.622C>T	ENSP00000277010.4:p.Arg208Trp	712/1672	622/672	208/223	R/W	Cgg/Tgg	rs11559048&CM150163	0	-1	0	SNV	HGNC	HGNC:8157	YES	1	P1	CCDS6562.1	ENSP00000277010	Q99720	0	UPI00000340A6	0	1	deleterious	probably_damaging	hmmpanther:PTHR10868&Pfam_domain:PF04622&PDB-ENSP_mappings:6dk1.C&PDB-ENSP_mappings:6dk1.B&PDB-ENSP_mappings:6dk1.A&PDB-ENSP_mappings:6dk0.C&PDB-ENSP_mappings:6dk0.B&PDB-ENSP_mappings:6dk0.A&PDB-ENSP_mappings:6djz.C&PDB-ENSP_mappings:6djz.B&PDB-ENSP_mappings:6djz.A&PDB-ENSP_mappings:5hk2.C&PDB-ENSP_mappings:5hk2.B&PDB-ENSP_mappings:5hk2.A&PDB-ENSP_mappings:5hk1.C&PDB-ENSP_mappings:5hk1.B&PDB-ENSP…	0	chr9:g.34635682G>A	0.013	0.0159
chr9	34648186	rs111033732	G	A	2	152	2381	0.013	A	intron_variant	MODIFIER	GALT	ENSG00000213930	Transcript	ENST00000378842.7	protein_coding	0	6/10	ENST00000378842.7:c.564+15G>A	0	0	0	0	0	0	rs111033732	0	1	0	SNV	HGNC	HGNC:4135	YES	1	P1	CCDS6565.1	ENSP00000368119	P07902	A0A0S2Z3Y7	UPI000012B073	0	1	0	0	0	0	chr9:g.34648186G>A	0	0
chr9	35089406	rs2298314	G	A	2	152	2430	0.013	A	synonymous_variant	LOW	PIGO	ENSG00000165282	Transcript	ENST00000378617.3	protein_coding	10/11	0	ENST00000378617.3:c.3114C>T	ENSP00000367880.3:p.Leu1038%3D	3509/4066	3114/3270	1038/1089	L	ctC/ctT	rs2298314&COSM150602	0	-1	0	SNV	HGNC	HGNC:23215	YES	1	P4	CCDS6575.1	ENSP00000367880	Q8TEQ8	0	UPI0000048EF6	0	1	0	0	hmmpanther:PTHR23071	0	chr9:g.35089406G>A	0.0775	0.0159
chr9	36215309	rs183641957	G	A	7	152	1366	0.045	A	downstream_gene_variant	MODIFIER	CLTA	ENSG00000122705	Transcript	ENST00000242285.10	protein_coding	0	0	0	0	0	0	0	0	0	rs183641957	3250	1	0	SNV	HGNC	HGNC:2090	YES	1	P4	CCDS6601.1	ENSP00000242285	P09496	0	UPI0000127A9E	0	0	0	0	0	0	chr9:g.36215309G>A	0.005	0
chr9	36216735	rs150102934	G	A	2	152	594	0.013	A	downstream_gene_variant	MODIFIER	CLTA	ENSG00000122705	Transcript	ENST00000242285.10	protein_coding	0	0	0	0	0	0	0	0	0	rs150102934	4676	1	0	SNV	HGNC	HGNC:2090	YES	1	P4	CCDS6601.1	ENSP00000242285	P09496	0	UPI0000127A9E	0	0	0	0	0	0	chr9:g.36216735G>A	0.0407	0.1513
chr9	77416571	rs989391	G	A	6	152	686	0.038	A	3_prime_UTR_variant	MODIFIER	VPS13A	ENSG00000197969	Transcript	ENST00000644843.1	protein_coding	72/72	0	ENST00000644843.1:c.*565G>A	0	10259/15229	0	0	0	0	rs989391	0	1	0	SNV	HGNC	HGNC:1908	YES	0	P4	CCDS6655.1	ENSP00000494809	Q96RL7	0	UPI0000210B7A	0	1	0	0	0	0	chr9:g.77416571G>A	0.0875	0.0862
chr9	77417192	rs3177	A	G	7	152	1534	0.045	G	3_prime_UTR_variant	MODIFIER	VPS13A	ENSG00000197969	Transcript	ENST00000644843.1	protein_coding	72/72	0	ENST00000644843.1:c.*1186A>G	0	10880/15229	0	0	0	0	rs3177	0	1	0	SNV	HGNC	HGNC:1908	YES	0	P4	CCDS6655.1	ENSP00000494809	Q96RL7	0	UPI0000210B7A	0	1	0	0	0	0	chr9:g.77417192A>G	0.0206	0.0492
chr9	77417384	rs13286867	C	A	7	152	1202	0.045	A	3_prime_UTR_variant	MODIFIER	VPS13A	ENSG00000197969	Transcript	ENST00000644843.1	protein_coding	72/72	0	ENST00000644843.1:c.*1378C>A	0	11072/15229	0	0	0	0	rs13286867	0	1	0	SNV	HGNC	HGNC:1908	YES	0	P4	CCDS6655.1	ENSP00000494809	Q96RL7	0	UPI0000210B7A	0	1	0	0	0	0	chr9:g.77417384C>A	0.2494	0.1936
chr9	91775833	rs7863557	C	G	2	152	1857	0.013	G	intron_variant	MODIFIER	ROR2	ENSG00000169071	Transcript	ENST00000375708.4	protein_coding	0	1/8	ENST00000375708.4:c.98-15G>C	0	0	0	0	0	0	rs7863557	0	-1	0	SNV	HGNC	HGNC:10257	YES	1	P2	CCDS6691.1	ENSP00000364860	Q01974	0	UPI000013E8CA	0	1	0	0	0	0	chr9:g.91775833C>G	0.1917	0.2186
chr9	95443363	rs28485160	T	C	5	152	1234	0.032	C	3_prime_UTR_variant	MODIFIER	PTCH1	ENSG00000185920	Transcript	ENST00000331920.10	protein_coding	24/24	0	ENST00000331920.10:c.*3030A>G	0	7674/8057	0	0	0	0	rs28485160	0	-1	0	SNV	HGNC	HGNC:9585	YES	5	P3	CCDS6714.1	ENSP00000332353	Q13635	0	UPI00001AFF9C	0	1	0	0	0	0	chr9:g.95443363T>C	0.2129	0.5212
chr9	95445020	rs16909865	C	G	5	152	2157	0.032	G	3_prime_UTR_variant	MODIFIER	PTCH1	ENSG00000185920	Transcript	ENST00000331920.10	protein_coding	24/24	0	ENST00000331920.10:c.*1373G>C	0	6017/8057	0	0	0	0	rs16909865	0	-1	0	SNV	HGNC	HGNC:9585	YES	5	P3	CCDS6714.1	ENSP00000332353	Q13635	0	UPI00001AFF9C	0	1	0	0	0	0	chr9:g.95445020C>G	0.0519	0.0045
chr9	95467107	rs2066829	C	G	6	152	2411	0.038	G	intron_variant	MODIFIER	PTCH1	ENSG00000185920	Transcript	ENST00000331920.10	protein_coding	0	15/23	ENST00000331920.10:c.2560+9G>C	0	0	0	0	0	0	rs2066829	0	-1	0	SNV	HGNC	HGNC:9585	YES	5	P3	CCDS6714.1	ENSP00000332353	Q13635	0	UPI00001AFF9C	0	1	0	0	0	0	chr9:g.95467107C>G	0.3906	0.6793
chr9	95476097	rs1805155	A	G	4	152	2147	0.026	G	synonymous_variant	LOW	PTCH1	ENSG00000185920	Transcript	ENST00000331920.10	protein_coding	12/24	0	ENST00000331920.10:c.1665T>C	ENSP00000332353.6:p.Asn555%3D	1965/8057	1665/4344	555/1447	N	aaT/aaC	rs1805155&COSM5618841	0	-1	0	SNV	HGNC	HGNC:9585	YES	5	P3	CCDS6714.1	ENSP00000332353	Q13635	0	UPI00001AFF9C	0	1	0	0	PDB-ENSP_mappings:6d4h.A&PDB-ENSP_mappings:6d4j.A&PDB-ENSP_mappings:6dmb.A&PDB-ENSP_mappings:6dmo.A&PDB-ENSP_mappings:6dmy.A&PDB-ENSP_mappings:6e1h.A&PDB-ENSP_mappings:6e1h.B&Pfam_domain:PF02460&PROSITE_profiles:PS50156&hmmpanther:PTHR10796&hmmpanther:PTHR10796:SF61&Superfamily_domains:SSF82866&TIGRFAM_domain:TIGR00918&Transmembrane_helices:TMhelix	0	chr9:g.95476097A>G	0.1116	0.1687
chr9	100252902	rs2245216	T	C	2	152	1264	0.013	C	splice_region_variant&intron_variant	LOW	INVS	ENSG00000119509	Transcript	ENST00000262457.7	protein_coding	0	9/16	ENST00000262457.7:c.1235-5T>C	0	0	0	0	0	0	rs2245216	0	1	0	SNV	HGNC	HGNC:17870	YES	1	P2	CCDS6746.1	ENSP00000262457	Q9Y283	A0A024R153	UPI000013D2BB	0	1	0	0	0	0	chr9:g.100252902T>C	0.2105	0.1089
chr9	100292669	rs2787374	T	C	2	152	1961	0.013	C	synonymous_variant	LOW	INVS	ENSG00000119509	Transcript	ENST00000262457.7	protein_coding	14/17	0	ENST00000262457.7:c.2412T>C	ENSP00000262457.2:p.Ser804%3D	2610/4897	2412/3198	804/1065	S	tcT/tcC	rs2787374&COSM3763489&COSM3763490	0	1	0	SNV	HGNC	HGNC:17870	YES	1	P2	CCDS6746.1	ENSP00000262457	Q9Y283	A0A024R153	UPI000013D2BB	0	1	0	0	hmmpanther:PTHR24178&hmmpanther:PTHR24178:SF2&MobiDB_lite:mobidb-lite	0	chr9:g.100292669T>C	0.4073	0.615
chr9	104782404	rs4149340	G	A	5	152	747	0.032	A	3_prime_UTR_variant	MODIFIER	ABCA1	ENSG00000165029	Transcript	ENST00000374736.8	protein_coding	50/50	0	ENST00000374736.8:c.*1911C>T	0	9010/10408	0	0	0	0	rs4149340	0	-1	0	SNV	HGNC	HGNC:29	YES	1	P1	CCDS6762.1	ENSP00000363868	O95477	0	UPI000013E441	0	1	0	0	0	0	chr9:g.104782404G>A	0.0797	0.0802
chr9	104809518	rs201879964	G	A	3	152	1457	0.019	A	missense_variant	MODERATE	ABCA1	ENSG00000165029	Transcript	ENST00000374736.8	protein_coding	30/50	0	ENST00000374736.8:c.4222C>T	ENSP00000363868.3:p.Leu1408Phe	4535/10408	4222/6786	1408/2261	L/F	Ctc/Ttc	rs201879964	0	-1	0	SNV	HGNC	HGNC:29	YES	1	P1	CCDS6762.1	ENSP00000363868	O95477	0	UPI000013E441	0	1	tolerated	benign	hmmpanther:PTHR19229&hmmpanther:PTHR19229:SF34&Pfam_domain:PF12698&PDB-ENSP_mappings:5xjy.A	0	chr9:g.104809518G>A	0.0002	0
chr9	104825752	rs2066715	C	T	3	152	2436	0.019	T	missense_variant	MODERATE	ABCA1	ENSG00000165029	Transcript	ENST00000374736.8	protein_coding	17/50	0	ENST00000374736.8:c.2473G>A	ENSP00000363868.3:p.Val825Ile	2786/10408	2473/6786	825/2261	V/I	Gtc/Atc	rs2066715&CM031605&COSM3982670	0	-1	0	SNV	HGNC	HGNC:29	YES	1	P1	CCDS6762.1	ENSP00000363868	O95477	0	UPI000013E441	0	1	tolerated	benign	hmmpanther:PTHR19229&hmmpanther:PTHR19229:SF34&Pfam_domain:PF12698&PDB-ENSP_mappings:5xjy.A	0	chr9:g.104825752C>T	0.1132	0.003
chr9	104837109	rs2297399	G	A	3	152	2490	0.019	A	intron_variant	MODIFIER	ABCA1	ENSG00000165029	Transcript	ENST00000374736.8	protein_coding	0	10/49	ENST00000374736.8:c.1195-13C>T	0	0	0	0	0	0	rs2297399	0	-1	0	SNV	HGNC	HGNC:29	YES	1	P1	CCDS6762.1	ENSP00000363868	O95477	0	UPI000013E441	0	1	0	0	0	0	chr9:g.104837109G>A	0.1248	0.0106
chr9	108893948	rs2230798	T	A	4	152	1427	0.026	A	missense_variant	MODERATE	ELP1	ENSG00000070061	Transcript	ENST00000374647.10	protein_coding	26/37	0	ENST00000374647.10:c.2855A>T	ENSP00000363779.5:p.Lys952Ile	3171/5913	2855/3999	952/1332	K/I	aAa/aTa	rs2230798	0	-1	0	SNV	HGNC	HGNC:5959	YES	1	P1	CCDS6773.1	ENSP00000363779	O95163	0	UPI000013D2D0	0	1	deleterious	probably_damaging	hmmpanther:PTHR12747&Pfam_domain:PF04762&PIRSF_domain:PIRSF017233&PDB-ENSP_mappings:5cqr.A	0	chr9:g.108893948T>A	0.0148	0
chr9	109167013	rs1425779857	G	T	2	152	1108	0.013	T	synonymous_variant	LOW	FRRS1L	ENSG00000260230	Transcript	ENST00000561981.3	protein_coding	1/5	0	ENST00000561981.3:c.279C>A	ENSP00000477141.1:p.Pro93%3D	283/8201	279/1035	93/344	P	ccC/ccA	rs1425779857	0	-1	0	SNV	HGNC	HGNC:1362	YES	1	P1	CCDS35098.1	ENSP00000477141	Q9P0K9	0	UPI000013D040	0	1	0	0	MobiDB_lite:mobidb-lite&hmmpanther:PTHR23130:SF65&hmmpanther:PTHR23130&Low_complexity_(Seg):seg	0	chr9:g.109167013G>T	0	0
chr9	110800863	rs578430	G	T	3	152	2534	0.019	T	missense_variant	MODERATE	MUSK	ENSG00000030304	Transcript	ENST00000374448.8	protein_coding	15/15	0	ENST00000374448.8:c.2485G>T	ENSP00000363571.4:p.Val829Leu	2619/2754	2485/2610	829/869	V/L	Gtg/Ttg	rs578430	0	1	0	SNV	HGNC	HGNC:7525	YES	5	P2	CCDS48005.1	ENSP00000363571	O15146	0	UPI000006D2F7	0	1	tolerated	benign	Conserved_Domains:cd05050&Gene3D:1.10.510.10&PIRSF_domain:PIRSF000615&Pfam_domain:PF07714&SMART_domains:SM00219&Superfamily_domains:SSF56112&PROSITE_profiles:PS50011&hmmpanther:PTHR24416&hmmpanther:PTHR24416:SF317&Prints_domain:PR00109	0	chr9:g.110800863G>T	0.1068	0.2958
chr9	113388353	rs557510313	T	C	4	152	2368	0.026	C	missense_variant	MODERATE	ALAD	ENSG00000148218	Transcript	ENST00000409155.8	protein_coding	12/12	0	ENST00000409155.8:c.940A>G	ENSP00000386284.3:p.Ile314Val	1088/3129	940/993	314/330	I/V	Atc/Gtc	rs557510313	0	-1	0	SNV	HGNC	HGNC:395	YES	1	P1	CCDS6794.2	ENSP00000386284	P13716	A0A140VJL9	UPI0000037431	0	1	tolerated	benign	Conserved_Domains:cd04824&hmmpanther:PTHR11458&Gene3D:3.20.20.70&Pfam_domain:PF00490&PIRSF_domain:PIRSF001415&SMART_domains:SM01004&Superfamily_domains:SSF51569&Prints_domain:PR00144&PDB-ENSP_mappings:5hnr.B&PDB-ENSP_mappings:5hnr.A&PDB-ENSP_mappings:5hms.B&PDB-ENSP_mappings:5hms.A&PDB-ENSP_mappings:1pv8.B&PDB-ENSP_mappings:1pv8.A&PDB-ENSP_mappings:1e51.B&PDB-ENSP_mappings:1e51.A	0	chr9:g.113388353T>C	0.0006	0
chr9	114408030	rs2274160	C	T	2	152	2315	0.013	T	intron_variant	MODIFIER	WHRN	ENSG00000095397	Transcript	ENST00000362057.4	protein_coding	0	7/11	ENST00000362057.4:c.1627-12G>A	0	0	0	0	0	0	rs2274160	0	-1	0	SNV	HGNC	HGNC:16361	YES	1	P1	CCDS6806.1	ENSP00000354623	Q9P202	0	UPI00003519A7	0	1	0	0	0	0	chr9:g.114408030C>T	0.1643	0.1891
chr9	120411434	rs143341041	A	T	3	152	1933	0.019	T	missense_variant	MODERATE	CDK5RAP2	ENSG00000136861	Transcript	ENST00000349780.9	protein_coding	29/38	0	ENST00000349780.9:c.4338T>A	ENSP00000343818.4:p.Ser1446Arg	4527/6232	4338/5682	1446/1893	S/R	agT/agA	rs143341041	0	-1	0	SNV	HGNC	HGNC:18672	YES	1	P3	CCDS6823.1	ENSP00000343818	Q96SN8	0	UPI0000367673	0	1	deleterious	benign	hmmpanther:PTHR13140&hmmpanther:PTHR13140:SF400	0	chr9:g.120411434A>T	0	0
chr9	126615576	rs1336980	G	C	7	152	1831	0.045	C	splice_region_variant&intron_variant	LOW	LMX1B	ENSG00000136944	Transcript	ENST00000355497.9	protein_coding	0	2/7	ENST00000355497.9:c.326+7G>C	0	0	0	0	0	0	rs1336980	0	1	0	SNV	HGNC	HGNC:6654	YES	1	0	CCDS55343.1	ENSP00000347684	O60663	0	UPI0001CE94D0	0	1	0	0	0	0	chr9:g.126615576G>C	0.2276	0.1089
chr9	126697349	rs10760450	C	T	2	152	2153	0.013	T	3_prime_UTR_variant	MODIFIER	LMX1B	ENSG00000136944	Transcript	ENST00000355497.9	protein_coding	8/8	0	ENST00000355497.9:c.*898C>T	0	2126/5809	0	0	0	0	rs10760450	0	1	0	SNV	HGNC	HGNC:6654	YES	1	0	CCDS55343.1	ENSP00000347684	O60663	0	UPI0001CE94D0	0	1	0	0	0	0	chr9:g.126697349C>T	0.0745	0.0219
chr9	127479830	rs1539568	C	T	5	152	2142	0.045	T	intron_variant	MODIFIER	LRSAM1	ENSG00000148356	Transcript	ENST00000323301.8	protein_coding	0	12/24	ENST00000323301.8:c.904-9C>T	0	0	0	0	0	0	rs1539568	0	1	0	SNV	HGNC	HGNC:25135	YES	2	P3	CCDS6873.1	ENSP00000322937	Q6UWE0	A0A024R870	UPI000013DB12	0	1	0	0	0	0	chr9:g.127479830C>T	0.352	0.3676
chr9	127825875	rs201463582	G	A	3	150	2090	0.019	A	intron_variant	MODIFIER	ENG	ENSG00000106991	Transcript	ENST00000373203.8	protein_coding	0	4/14	ENST00000373203.8:c.524-15C>T	0	0	0	0	0	0	rs201463582	0	-1	0	SNV	HGNC	HGNC:3349	YES	1	A2	CCDS48029.1	ENSP00000362299	P17813	A0A024R878	UPI0000129E00	0	1	0	0	0	0	chr9:g.127825875G>A	0.0034	0
chr9	127854750	rs886063479	G	T	3	152	1582	0.019	T	5_prime_UTR_variant	MODIFIER	ENG	ENSG00000106991	Transcript	ENST00000373203.8	protein_coding	1/15	0	ENST00000373203.8:c.-395C>A	0	7/3048	0	0	0	0	rs886063479	0	-1	0	SNV	HGNC	HGNC:3349	YES	1	A2	CCDS48029.1	ENSP00000362299	P17813	A0A024R878	UPI0000129E00	0	1	0	0	0	0	chr9:g.127854750G>T	0	0
chr9	128525294	rs138310419	G	A	2	152	2152	0.013	A	missense_variant	MODERATE	GLE1	ENSG00000119392	Transcript	ENST00000309971.8	protein_coding	7/16	0	ENST00000309971.8:c.1000G>A	ENSP00000308622.4:p.Glu334Lys	1106/3321	1000/2097	334/698	E/K	Gaa/Aaa	rs138310419	0	1	0	SNV	HGNC	HGNC:4315	YES	1	P1	CCDS35154.1	ENSP00000308622	Q53GS7	0	UPI000013EF77	0	1	deleterious	benign	hmmpanther:PTHR12960&MobiDB_lite:mobidb-lite&MobiDB_lite:mobidb-lite	0	chr9:g.128525294G>A	0.005	0.0015
chr9	132271795	rs150673589	C	T	7	152	880	0.051	T	missense_variant	MODERATE	SETX	ENSG00000107290	Transcript	ENST00000224140.6	protein_coding	24/26	0	ENST00000224140.6:c.7114G>A	ENSP00000224140.5:p.Asp2372Asn	7298/11101	7114/8034	2372/2677	D/N	Gac/Aac	rs150673589&CM150193	0	-1	0	SNV	HGNC	HGNC:445	YES	1	P1	CCDS6947.1	ENSP00000224140	Q7Z333	0	UPI0000210D28	0	1	deleterious	probably_damaging	Gene3D:3.40.50.300&Pfam_domain:PF13087&hmmpanther:PTHR10887&hmmpanther:PTHR10887:SF382&Superfamily_domains:SSF52540	0	chr9:g.132271795C>T	0.0084	0
chr9	132906834	rs7862221	T	C	5	152	1536	0.032	C	splice_region_variant&synonymous_variant	LOW	TSC1	ENSG00000165699	Transcript	ENST00000298552.8	protein_coding	14/23	0	ENST00000298552.8:c.1335A>G	ENSP00000298552.3:p.Glu445%3D	1569/8616	1335/3495	445/1164	E	gaA/gaG	rs7862221&COSM3763712	0	-1	0	SNV	HGNC	HGNC:12362	YES	1	P3	CCDS6956.1	ENSP00000298552	Q92574	X5D9D2	UPI000013773E	0	1	0	0	Pfam_domain:PF04388&hmmpanther:PTHR15154	0	chr9:g.132906834T>C	0.1386	0.233
chr9	132910725	rs6597586	T	C	5	152	1560	0.032	C	intron_variant	MODIFIER	TSC1	ENSG00000165699	Transcript	ENST00000298552.8	protein_coding	0	11/22	ENST00000298552.8:c.1142-33A>G	0	0	0	0	0	0	rs6597586	0	-1	0	SNV	HGNC	HGNC:12362	YES	1	P3	CCDS6956.1	ENSP00000298552	Q92574	X5D9D2	UPI000013773E	0	1	0	0	0	0	chr9:g.132910725T>C	0.1346	0.2315
chr9	132911517	rs1073123	A	G	6	152	1104	0.038	G	missense_variant	MODERATE	TSC1	ENSG00000165699	Transcript	ENST00000298552.8	protein_coding	10/23	0	ENST00000298552.8:c.965T>C	ENSP00000298552.3:p.Met322Thr	1199/8616	965/3495	322/1164	M/T	aTg/aCg	rs1073123&CM131323&COSM3763713	0	-1	0	SNV	HGNC	HGNC:12362	YES	1	P3	CCDS6956.1	ENSP00000298552	Q92574	X5D9D2	UPI000013773E	0	1	tolerated	benign	Pfam_domain:PF04388&hmmpanther:PTHR15154	0	chr9:g.132911517A>G	0.1352	0.2337
chr9	133352593	rs72619327	C	G	2	152	2544	0.013	G	missense_variant	MODERATE	SURF1	ENSG00000148290	Transcript	ENST00000371974.8	protein_coding	7/9	0	ENST00000371974.8:c.604G>C	ENSP00000361042.3:p.Asp202His	638/1092	604/903	202/300	D/H	Gac/Cac	rs72619327&COSM3685528	0	-1	0	SNV	HGNC	HGNC:11474	YES	1	P1	CCDS6966.1	ENSP00000361042	Q15526	E5KRX5	UPI000013622E	0	1	deleterious	possibly_damaging	PROSITE_profiles:PS50895&Conserved_Domains:cd06662&hmmpanther:PTHR23427:SF2&hmmpanther:PTHR23427&Pfam_domain:PF02104	0	chr9:g.133352593C>G	0.0333	0
chr9	133436943	rs11575933	C	T	4	152	1977	0.026	T	missense_variant	MODERATE	ADAMTS13	ENSG00000160323	Transcript	ENST00000371929.7	protein_coding	12/29	0	ENST00000371929.7:c.1423C>T	ENSP00000360997.3:p.Pro475Ser	1867/4934	1423/4284	475/1427	P/S	Cca/Tca	rs11575933&CM021933&COSM1739556	0	1	0	SNV	HGNC	HGNC:1366	YES	1	P4	CCDS6970.1	ENSP00000360997	Q76LX8	0	UPI0000000DAD	0	1	tolerated	benign	PDB-ENSP_mappings:3ghm.A&PDB-ENSP_mappings:3ghn.A&PDB-ENSP_mappings:3vn4.A&hmmpanther:PTHR13723&hmmpanther:PTHR13723:SF20	0	chr9:g.133436943C>T	0.0044	0
chr9	134780095	rs746845504	C	T	3	152	1960	0.019	T	splice_region_variant&intron_variant	LOW	COL5A1	ENSG00000130635	Transcript	ENST00000371817.7	protein_coding	0	27/65	ENST00000371817.7:c.2386-7C>T	0	0	0	0	0	0	rs746845504	0	1	0	SNV	HGNC	HGNC:2209	YES	1	P3	CCDS6982.1	ENSP00000360882	P20908	A0A024R8E5	UPI0000210EE3	0	1	0	0	0	0	chr9:g.134780095C>T	0	0
chr9	134835104	rs2229817	C	T	4	152	2142	0.026	T	missense_variant	MODERATE	COL5A1	ENSG00000130635	Transcript	ENST00000371817.7	protein_coding	65/66	0	ENST00000371817.7:c.5270C>T	ENSP00000360882.3:p.Thr1757Met	5684/8471	5270/5517	1757/1838	T/M	aCg/aTg	rs2229817	0	1	0	SNV	HGNC	HGNC:2209	YES	1	P3	CCDS6982.1	ENSP00000360882	P20908	A0A024R8E5	UPI0000210EE3	0	1	deleterious	possibly_damaging	Gene3D:2.60.120.1000&blastprodom:PD002078&Pfam_domain:PF01410&PROSITE_profiles:PS51461&hmmpanther:PTHR24023&hmmpanther:PTHR24023:SF42&SMART_domains:SM00038	0	chr9:g.134835104C>T	0.027	0.0008
chr9	135771105	rs752453368	G	C	2	152	2106	0.013	C	intron_variant	MODIFIER	KCNT1	ENSG00000107147	Transcript	ENST00000371757.7	protein_coding	0	18/30	ENST00000371757.7:c.2008+10G>C	0	0	0	0	0	0	rs752453368	0	1	0	SNV	HGNC	HGNC:18865	YES	1	P3	CCDS35175.2	ENSP00000360822	Q5JUK3	0	UPI000192C42B	0	1	0	0	0	0	chr9:g.135771105G>C	0	0
chr9	136519456	rs2229975	C	T	5	152	2125	0.032	T	synonymous_variant	LOW	NOTCH1	ENSG00000148400	Transcript	ENST00000651671.1	protein_coding	5/34	0	ENST00000651671.1:c.852G>A	ENSP00000498587.1:p.Pro284%3D	1114/9568	852/7668	284/2555	P	ccG/ccA	rs2229975&COSM5019191	0	-1	0	SNV	HGNC	HGNC:7881	YES	0	P1	CCDS43905.1	ENSP00000498587	0	0	UPI0000210F68	0	1	0	0	Gene3D:2.10.25.10&Pfam_domain:PF00008&PIRSF_domain:PIRSF002279&PROSITE_patterns:PS00022&PROSITE_profiles:PS50026&hmmpanther:PTHR43959&hmmpanther:PTHR43959:SF1&SMART_domains:SM00179&SMART_domains:SM00181&Superfamily_domains:SSF57196&Conserved_Domains:cd00054	0	chr9:g.136519456C>T	0.1222	0.087
chr10	6024237	rs11256369	C	G	4	152	2537	0.026	G	splice_region_variant&intron_variant	LOW	IL2RA	ENSG00000134460	Transcript	ENST00000379959.7	protein_coding	0	3/7	ENST00000379959.7:c.367+7G>C	0	0	0	0	0	0	rs11256369	0	-1	0	SNV	HGNC	HGNC:6008	YES	1	P2	CCDS7076.1	ENSP00000369293	P01589	0	UPI000012D4A3	0	1	0	0	0	0	chr10:g.6024237C>G	0.1793	0.0658
chr10	8074116	rs2229360	C	T	6	152	1524	0.038	T	3_prime_UTR_variant	MODIFIER	GATA3	ENSG00000107485	Transcript	ENST00000379328.9	protein_coding	6/6	0	ENST00000379328.9:c.*93C>T	0	2001/3083	0	0	0	0	rs2229360	0	1	0	SNV	HGNC	HGNC:4172	YES	1	A1	CCDS31143.1	ENSP00000368632	P23771	0	UPI000002AA34	0	1	0	0	0	0	chr10:g.8074116C>T	0.0715	0.0038
chr10	8074598	rs552915242	A	C	4	152	1470	0.026	C	3_prime_UTR_variant	MODIFIER	GATA3	ENSG00000107485	Transcript	ENST00000379328.9	protein_coding	6/6	0	ENST00000379328.9:c.*575A>C	0	2483/3083	0	0	0	0	rs552915242	0	1	0	SNV	HGNC	HGNC:4172	YES	1	A1	CCDS31143.1	ENSP00000368632	P23771	0	UPI000002AA34	0	1	0	0	0	0	chr10:g.8074598A>C	0.0002	0.0008
chr10	13100087	rs3814657	G	T	4	152	1310	0.026	T	upstream_gene_variant	MODIFIER	OPTN	ENSG00000123240	Transcript	ENST00000378748.7	protein_coding	0	0	0	0	0	0	0	0	0	rs3814657	86	1	0	SNV	HGNC	HGNC:17142	YES	1	0	CCDS7094.1	ENSP00000368022	Q96CV9	0	UPI0000073FF7	0	1	0	0	0	0	chr10:g.13100087G>T	0.1667	0.1112
chr10	13116257	rs11258210	G	A	2	152	1731	0.013	A	intron_variant	MODIFIER	OPTN	ENSG00000123240	Transcript	ENST00000378748.7	protein_coding	0	6/15	ENST00000378748.7:c.553-10G>A	0	0	0	0	0	0	rs11258210&CS045332	0	1	0	SNV	HGNC	HGNC:17142	YES	1	0	CCDS7094.1	ENSP00000368022	Q96CV9	0	UPI0000073FF7	0	1	0	0	0	0	chr10:g.13116257G>A	0.024	0
chr10	16890385	rs45551835	G	A	4	152	2071	0.026	A	missense_variant	MODERATE	CUBN	ENSG00000107611	Transcript	ENST00000377833.9	protein_coding	55/67	0	ENST00000377833.9:c.8741C>T	ENSP00000367064.4:p.Ala2914Val	8793/11933	8741/10872	2914/3623	A/V	gCg/gTg	rs45551835&COSM32707	0	-1	0	SNV	HGNC	HGNC:2548	YES	1	P1	CCDS7113.1	ENSP00000367064	O60494	0	UPI00001AE8F4	0	1	deleterious	probably_damaging	PROSITE_profiles:PS01180&Conserved_Domains:cd00041&hmmpanther:PTHR44493&Gene3D:2.60.120.290&Pfam_domain:PF00431&SMART_domains:SM00042&Superfamily_domains:SSF49854	0	chr10:g.16890385G>A	0.0064	0.0008
chr10	23187502	rs187391034	G	A	5	152	1531	0.032	A	upstream_gene_variant	MODIFIER	PTF1A	ENSG00000168267	Transcript	ENST00000376504.3	protein_coding	0	0	0	0	0	0	0	0	0	rs187391034	4825	1	0	SNV	HGNC	HGNC:23734	YES	1	P1	CCDS7143.1	ENSP00000365687	Q7RTS3	0	UPI000018F612	0	1	0	0	0	0	chr10:g.23187502G>A	0.0008	0
chr10	43114688	rs150329150	G	A	3	152	1412	0.019	A	synonymous_variant	LOW	RET	ENSG00000165731	Transcript	ENST00000355710.8	protein_coding	11/20	0	ENST00000355710.8:c.2088G>A	ENSP00000347942.3:p.Ser696%3D	2278/5617	2088/3345	696/1114	S	tcG/tcA	rs150329150	0	1	0	SNV	HGNC	HGNC:9967	YES	5	P3	CCDS7200.1	ENSP00000347942	P07949	A0A024R7T2	UPI00001336E1	0	1	0	0	PDB-ENSP_mappings:5fm2.A&PDB-ENSP_mappings:5fm3.A&PIRSF_domain:PIRSF000631&hmmpanther:PTHR24416&hmmpanther:PTHR24416:SF485	0	chr10:g.43114688G>A	0	0
chr10	52280910	rs139646798	C	T	2	152	1348	0.013	T	missense_variant	MODERATE	PRKG1	ENSG00000185532	Transcript	ENST00000373980.10	protein_coding	13/18	0	ENST00000373980.10:c.1525C>T	ENSP00000363092.4:p.His509Tyr	1629/6615	1525/2061	509/686	H/Y	Cac/Tac	rs139646798&COSM4382367&COSM99003	0	1	0	SNV	HGNC	HGNC:9414	YES	1	0	CCDS7244.1	ENSP00000363092	Q13976	0	UPI000012DDCD	0	1	deleterious	benign	Gene3D:1.10.510.10&Gene3D:3.30.200.20&Pfam_domain:PF00069&PIRSF_domain:PIRSF000559&PROSITE_profiles:PS50011&hmmpanther:PTHR24353&hmmpanther:PTHR24353:SF68&SMART_domains:SM00220&Superfamily_domains:SSF56112&Conserved_Domains:cd05572	0	chr10:g.52280910C>T	0.0046	0
chr10	52766426	rs12254557	A	C	4	152	942	0.038	C	3_prime_UTR_variant	MODIFIER	MBL2	ENSG00000165471	Transcript	ENST00000373968.3	protein_coding	4/4	0	ENST00000373968.3:c.*1711T>G	0	2523/3569	0	0	0	0	rs12254557	0	-1	0	SNV	HGNC	HGNC:6922	YES	1	P1	CCDS7247.1	ENSP00000363079	P11226	0	UPI0000035011	0	1	0	0	0	0	chr10:g.52766426A>C	0.0655	0.1452
chr10	53822367	rs61862390	G	A	5	152	1215	0.032	A	missense_variant	MODERATE	PCDH15	ENSG00000150275	Transcript	ENST00000373957.7	protein_coding	35/35	0	ENST00000373957.7:c.5380C>T	ENSP00000363068.4:p.Pro1794Ser	5775/7032	5380/5889	1794/1962	P/S	Cct/Tct	rs61862390	0	-1	0	SNV	HGNC	HGNC:14674	YES	5	A2	CCDS73137.1	ENSP00000363068	0	A2A3D8	UPI0001884901	0	1	tolerated_low_confidence	benign	Prints_domain:PR01217&hmmpanther:PTHR24028&hmmpanther:PTHR24028:SF11&Low_complexity_(Seg):seg	0	chr10:g.53822367G>A	0.0096	0.0023
chr10	53827426	rs146745502	G	C	3	152	1396	0.026	C	missense_variant	MODERATE	PCDH15	ENSG00000150275	Transcript	ENST00000373957.7	protein_coding	33/35	0	ENST00000373957.7:c.4349C>G	ENSP00000363068.4:p.Ala1450Gly	4744/7032	4349/5889	1450/1962	A/G	gCg/gGg	rs146745502&COSM5475388&COSM5475389&COSM5475390&COSM5475391	0	-1	0	SNV	HGNC	HGNC:14674	YES	5	A2	CCDS73137.1	ENSP00000363068	0	A2A3D8	UPI0001884901	0	1	tolerated_low_confidence	probably_damaging	0	0	chr10:g.53827426G>C	0.001	0
chr10	54236848	rs41274634	T	C	4	152	1129	0.032	C	synonymous_variant	LOW	PCDH15	ENSG00000150275	Transcript	ENST00000373957.7	protein_coding	10/35	0	ENST00000373957.7:c.975A>G	ENSP00000363068.4:p.Pro325%3D	1370/7032	975/5889	325/1962	P	ccA/ccG	rs41274634	0	-1	0	SNV	HGNC	HGNC:14674	YES	5	A2	CCDS73137.1	ENSP00000363068	0	A2A3D8	UPI0001884901	0	1	0	0	Gene3D:2.60.40.60&PROSITE_profiles:PS50268&hmmpanther:PTHR24028&hmmpanther:PTHR24028:SF11&SMART_domains:SM00112&Superfamily_domains:SSF49313&Conserved_Domains:cd11304	0	chr10:g.54236848T>C	0.0258	0.0227
chr10	54527809	rs41274636	T	C	5	152	842	0.032	C	splice_region_variant&intron_variant	LOW	PCDH15	ENSG00000150275	Transcript	ENST00000373957.7	protein_coding	0	4/34	ENST00000373957.7:c.172+3A>G	0	0	0	0	0	0	rs41274636&COSM4416290&COSM4416291&COSM4416292&COSM4416293&COSM4416294	0	-1	0	SNV	HGNC	HGNC:14674	YES	5	A2	CCDS73137.1	ENSP00000363068	0	A2A3D8	UPI0001884901	0	1	0	0	0	0	chr10:g.54527809T>C	0.0857	0.1218
chr10	63168075	rs186321056	C	T	5	152	1377	0.032	T	synonymous_variant	LOW	JMJD1C	ENSG00000171988	Transcript	ENST00000399262.7	protein_coding	26/26	0	ENST00000399262.7:c.7593G>A	ENSP00000382204.2:p.Glu2531%3D	7908/8758	7593/7623	2531/2540	E	gaG/gaA	rs186321056	0	-1	0	SNV	HGNC	HGNC:12313	YES	5	P3	CCDS41532.1	ENSP00000382204	Q15652	0	UPI0000198BEF	0	1	0	0	hmmpanther:PTHR12549&hmmpanther:PTHR12549:SF6&Superfamily_domains:SSF51197&Coiled-coils_(Ncoils):Coil&PDB-ENSP_mappings:2ypd.B&PDB-ENSP_mappings:2ypd.A	0	chr10:g.63168075C>T	0.0004	0.0008
chr10	66280482	rs10997034	G	T	2	152	1645	0.013	T	synonymous_variant	LOW	CTNNA3	ENSG00000183230	Transcript	ENST00000433211.7	protein_coding	13/18	0	ENST00000433211.7:c.1872C>A	ENSP00000389714.1:p.Val624%3D	2073/10696	1872/2688	624/895	V	gtC/gtA	rs10997034	0	-1	0	SNV	HGNC	HGNC:2511	YES	1	P1	CCDS7269.1	ENSP00000389714	Q9UI47	0	UPI000004A0E6	0	1	0	0	hmmpanther:PTHR18914&hmmpanther:PTHR18914:SF21&Gene3D:1.20.120.230&Pfam_domain:PF01044&Superfamily_domains:SSF47220&Prints_domain:PR00805	0	chr10:g.66280482G>T	0.0691	0.1392
chr10	67521943	rs61749223	A	T	3	152	2047	0.019	T	missense_variant	MODERATE	CTNNA3	ENSG00000183230	Transcript	ENST00000433211.7	protein_coding	5/18	0	ENST00000433211.7:c.478T>A	ENSP00000389714.1:p.Ser160Thr	679/10696	478/2688	160/895	S/T	Tct/Act	rs61749223	0	-1	0	SNV	HGNC	HGNC:2511	YES	1	P1	CCDS7269.1	ENSP00000389714	Q9UI47	0	UPI000004A0E6	0	1	tolerated	probably_damaging	hmmpanther:PTHR18914&hmmpanther:PTHR18914:SF21&Pfam_domain:PF01044&Gene3D:1.20.120.230&Superfamily_domains:SSF47220	0	chr10:g.67521943A>T	0.0114	0.0008
chr10	71344297	rs77626641	C	T	4	152	2373	0.026	T	splice_region_variant&intron_variant	LOW	SLC29A3	ENSG00000198246	Transcript	ENST00000373189.6	protein_coding	0	3/5	ENST00000373189.6:c.383+6C>T	0	0	0	0	0	0	rs77626641&COSM3675828	0	1	0	SNV	HGNC	HGNC:23096	YES	1	P3	CCDS7310.1	ENSP00000362285	Q9BZD2	0	UPI00001D9671	0	1	0	0	0	0	chr10:g.71344297C>T	0.012	0
chr10	71800740	rs111033289	C	T	7	152	2212	0.045	T	synonymous_variant	LOW	CDH23	ENSG00000107736	Transcript	ENST00000224721.11	protein_coding	53/70	0	ENST00000224721.11:c.7467C>T	ENSP00000224721.9:p.Arg2489%3D	7857/11124	7467/10065	2489/3354	R	cgC/cgT	rs111033289	0	1	0	SNV	HGNC	HGNC:13733	YES	5	P2	CCDS86100.1	ENSP00000224721	Q9H251	A0A0A0MQS6	UPI000175EE48	0	1	0	0	Gene3D:2.60.40.60&PDB-ENSP_mappings:5vvm.A&PDB-ENSP_mappings:5vvm.B&Pfam_domain:PF00028&PROSITE_profiles:PS50268&hmmpanther:PTHR43956&hmmpanther:PTHR43956:SF3&SMART_domains:SM00112&Superfamily_domains:SSF49313&Conserved_Domains:cd11304	0	chr10:g.71800740C>T	0.0397	0.0454
chr10	71851225	rs2070188	G	A	3	152	1945	0.019	A	5_prime_UTR_variant	MODIFIER	PSAP	ENSG00000197746	Transcript	ENST00000394936.8	protein_coding	1/14	0	ENST00000394936.8:c.-4C>T	0	27/2748	0	0	0	0	rs2070188	0	-1	0	SNV	HGNC	HGNC:9498	YES	1	P2	CCDS7311.1	ENSP00000378394	P07602	A0A024QZQ2	UPI0000000DBF	0	1	0	0	0	0	chr10:g.71851225G>A	0.1206	0.0416
chr10	74111964	rs16931179	C	T	4	152	2143	0.026	T	missense_variant	MODERATE	VCL	ENSG00000035403	Transcript	ENST00000211998.9	protein_coding	19/22	0	ENST00000211998.9:c.2801C>T	ENSP00000211998.4:p.Ala934Val	2895/5490	2801/3405	934/1134	A/V	gCc/gTc	rs16931179&CM026020	0	1	0	SNV	HGNC	HGNC:12665	YES	1	P4	CCDS7341.1	ENSP00000211998	P18206	V9HWK2	UPI0000167B54	0	1	tolerated_low_confidence	benign	Pfam_domain:PF01044&Low_complexity_(Seg):seg&PDB-ENSP_mappings:6fuy.A&PDB-ENSP_mappings:3vf0.A&PDB-ENSP_mappings:3jbk.M&PDB-ENSP_mappings:1tr2.B&PDB-ENSP_mappings:1tr2.A	0	chr10:g.74111964C>T	0.0218	0.0008
chr10	76886778	rs2116830	G	T	2	152	1562	0.013	T	3_prime_UTR_variant	MODIFIER	KCNMA1	ENSG00000156113	Transcript	ENST00000286628.14	protein_coding	28/28	0	ENST00000286628.14:c.*488C>A	0	4365/6261	0	0	0	0	rs2116830	0	-1	0	SNV	HGNC	HGNC:6284	YES	1	A2	CCDS60569.1	ENSP00000286628	Q12791	0	UPI00003519E7	0	1	0	0	0	0	chr10:g.76886778G>T	0.0703	0.031
chr10	77184832	rs1131824	G	A	6	152	2107	0.038	A	synonymous_variant	LOW	KCNMA1	ENSG00000156113	Transcript	ENST00000286628.14	protein_coding	4/28	0	ENST00000286628.14:c.687C>T	ENSP00000286628.8:p.Phe229%3D	853/6261	687/3711	229/1236	F	ttC/ttT	rs1131824	0	-1	0	SNV	HGNC	HGNC:6284	YES	1	A2	CCDS60569.1	ENSP00000286628	Q12791	0	UPI00003519E7	0	1	0	0	Gene3D:1.20.120.350&Pfam_domain:PF00520&Prints_domain:PR00169&hmmpanther:PTHR10027&hmmpanther:PTHR10027:SF28&Superfamily_domains:SSF81324&Transmembrane_helices:TMhelix	0	chr10:g.77184832G>A	0.4059	0.705
chr10	86679436	rs3740343	G	A	2	152	2269	0.013	A	missense_variant	MODERATE	LDB3	ENSG00000122367	Transcript	ENST00000429277.6	protein_coding	3/14	0	ENST00000429277.6:c.163G>A	ENSP00000401437.2:p.Val55Ile	308/5436	163/2199	55/732	V/I	Gtc/Atc	rs3740343	0	1	0	SNV	HGNC	HGNC:15710	YES	2	A2	CCDS53550.1	ENSP00000401437	O75112	0	UPI00017A876A	0	1	tolerated	benign	Gene3D:2.30.42.10&Pfam_domain:PF00595&PROSITE_profiles:PS50106&hmmpanther:PTHR24214&hmmpanther:PTHR24214:SF9&SMART_domains:SM00228&Superfamily_domains:SSF50156&Conserved_Domains:cd00992	0	chr10:g.86679436G>A	0.0188	0
chr10	86699622	rs532856980	G	A	2	152	1631	0.013	A	intron_variant	MODIFIER	LDB3	ENSG00000122367	Transcript	ENST00000429277.6	protein_coding	0	8/13	ENST00000429277.6:c.1100+7051G>A	0	0	0	0	0	0	rs532856980	0	1	0	SNV	HGNC	HGNC:15710	YES	2	A2	CCDS53550.1	ENSP00000401437	O75112	0	UPI00017A876A	0	1	0	0	0	0	chr10:g.86699622G>A	0	0
chr10	87061032	rs9421572	T	C	4	152	1310	0.026	C	synonymous_variant	LOW	GLUD1	ENSG00000148672	Transcript	ENST00000277865.5	protein_coding	7/13	0	ENST00000277865.5:c.942A>G	ENSP00000277865.4:p.Leu314%3D	1016/3300	942/1677	314/558	L	ctA/ctG	rs9421572	0	-1	0	SNV	HGNC	HGNC:4335	YES	1	P1	CCDS7382.1	ENSP00000277865	P00367	E9KL48	UPI0000001C96	0	1	0	0	PDB-ENSP_mappings:1l1f.A&PDB-ENSP_mappings:1l1f.B&PDB-ENSP_mappings:1l1f.C&PDB-ENSP_mappings:1l1f.D&PDB-ENSP_mappings:1l1f.E&PDB-ENSP_mappings:1l1f.F&PDB-ENSP_mappings:1nr1.A&PDB-ENSP_mappings:1nr1.B&PDB-ENSP_mappings:1nr1.C&PDB-ENSP_mappings:1nr1.D&PDB-ENSP_mappings:1nr1.E&PDB-ENSP_mappings:1nr1.F&Gene3D:3.40.50.720&PDB-ENSP_mappings:6dqg.A&PDB-ENSP_mappings:6dqg.B&PDB-ENSP_mappings:6dqg.C&PDB-E…	0	chr10:g.87061032T>C	0.1677	0.0023
chr10	93757977	rs879390887	G	A	6	152	2192	0.045	A	5_prime_UTR_variant	MODIFIER	LGI1	ENSG00000108231	Transcript	ENST00000371418.9	protein_coding	1/8	0	ENST00000371418.9:c.-168G>A	0	42/2239	0	0	0	0	rs879390887	0	1	0	SNV	HGNC	HGNC:6572	YES	1	P1	CCDS7431.1	ENSP00000360472	O95970	A0A0S2Z4S7	UPI0000048F03	0	1	0	0	0	0	chr10:g.93757977G>A	0	0
chr10	94298541	rs3765524	C	T	4	152	1891	0.026	T	missense_variant	MODERATE	PLCE1	ENSG00000138193	Transcript	ENST00000371380.7	protein_coding	23/32	0	ENST00000371380.7:c.5330C>T	ENSP00000360431.2:p.Thr1777Ile	5565/12024	5330/6909	1777/2302	T/I	aCc/aTc	rs3765524&CM105437	0	1	0	SNV	HGNC	HGNC:17175	YES	1	P3	CCDS41552.1	ENSP00000360431	Q9P212	0	UPI00001F93EE	0	1	tolerated	benign	Gene3D:3.20.20.190&Pfam_domain:PF00387&PROSITE_profiles:PS50008&hmmpanther:PTHR10336&hmmpanther:PTHR10336:SF6&SMART_domains:SM00149&Superfamily_domains:SSF51695&Conserved_Domains:cd08596	0	chr10:g.94298541C>T	0.3079	0.4561
chr10	94306584	rs2274223	A	G	4	152	2203	0.026	G	missense_variant	MODERATE	PLCE1	ENSG00000138193	Transcript	ENST00000371380.7	protein_coding	25/32	0	ENST00000371380.7:c.5780A>G	ENSP00000360431.2:p.His1927Arg	6015/12024	5780/6909	1927/2302	H/R	cAc/cGc	rs2274223&CM105436	0	1	0	SNV	HGNC	HGNC:17175	YES	1	P3	CCDS41552.1	ENSP00000360431	Q9P212	0	UPI00001F93EE	0	1	tolerated	benign	Gene3D:2.60.40.150&Pfam_domain:PF00168&PROSITE_profiles:PS50004&hmmpanther:PTHR10336&hmmpanther:PTHR10336:SF6&SMART_domains:SM00239&Superfamily_domains:SSF49562&Conserved_Domains:cd00275	0	chr10:g.94306584A>G	0.2985	0.3797
chr10	94942290	rs1799853	C	T	2	152	2322	0.013	T	missense_variant	MODERATE	CYP2C9	ENSG00000138109	Transcript	ENST00000260682.8	protein_coding	3/9	0	ENST00000260682.8:c.430C>T	ENSP00000260682.6:p.Arg144Cys	455/2561	430/1473	144/490	R/C	Cgt/Tgt	rs1799853&CM994193	0	1	0	SNV	HGNC	HGNC:2623	YES	1	P1	CCDS7437.1	ENSP00000260682	P11712	S5RV20	UPI0000128258	0	1	tolerated	probably_damaging	hmmpanther:PTHR24300&hmmpanther:PTHR24300:SF131&Pfam_domain:PF00067&Gene3D:1.10.630.10&Superfamily_domains:SSF48264&PDB-ENSP_mappings:5xxi.A&PDB-ENSP_mappings:5x24.A&PDB-ENSP_mappings:5x23.A&PDB-ENSP_mappings:5w0c.A&PDB-ENSP_mappings:5k7k.A&PDB-ENSP_mappings:5a5j.A&PDB-ENSP_mappings:5a5i.A&PDB-ENSP_mappings:4nz2.B&PDB-ENSP_mappings:4nz2.A&PDB-ENSP_mappings:1r9o.A&PDB-ENSP_mappings:1og5.B&PDB-ENSP…	0	chr10:g.94942290C>T	0.0479	0.0083
chr10	94981296	rs1057910	A	C	2	152	2153	0.013	C	missense_variant	MODERATE	CYP2C9	ENSG00000138109	Transcript	ENST00000260682.8	protein_coding	7/9	0	ENST00000260682.8:c.1075A>C	ENSP00000260682.6:p.Ile359Leu	1100/2561	1075/1473	359/490	I/L	Att/Ctt	rs1057910&CM960481	0	1	0	SNV	HGNC	HGNC:2623	YES	1	P1	CCDS7437.1	ENSP00000260682	P11712	S5RV20	UPI0000128258	0	1	deleterious	benign	hmmpanther:PTHR24300&hmmpanther:PTHR24300:SF131&Pfam_domain:PF00067&Gene3D:1.10.630.10&Superfamily_domains:SSF48264&Prints_domain:PR00463&Prints_domain:PR00385&PDB-ENSP_mappings:5xxi.A&PDB-ENSP_mappings:5x24.A&PDB-ENSP_mappings:5x23.A&PDB-ENSP_mappings:5w0c.A&PDB-ENSP_mappings:5k7k.A&PDB-ENSP_mappings:5a5j.A&PDB-ENSP_mappings:5a5i.A&PDB-ENSP_mappings:4nz2.B&PDB-ENSP_mappings:4nz2.A&PDB-ENSP_mappi…	0	chr10:g.94981296A>C	0.0485	0.0023
chr10	102631277	rs11596235	C	T	3	152	2383	0.019	T	3_prime_UTR_variant	MODIFIER	SUFU	ENSG00000107882	Transcript	ENST00000369902.7	protein_coding	12/12	0	ENST00000369902.7:c.*1122C>T	0	2743/5001	0	0	0	0	rs11596235	0	1	0	SNV	HGNC	HGNC:16466	YES	1	P1	CCDS7537.1	ENSP00000358918	Q9UMX1	0	UPI0000073C79	0	1	0	0	0	0	chr10:g.102631277C>T	0.1945	0.1498
chr10	102632823	rs11594179	C	T	2	152	2354	0.013	T	3_prime_UTR_variant	MODIFIER	SUFU	ENSG00000107882	Transcript	ENST00000369902.7	protein_coding	12/12	0	ENST00000369902.7:c.*2668C>T	0	4289/5001	0	0	0	0	rs11594179&CR109640	0	1	0	SNV	HGNC	HGNC:16466	YES	1	P1	CCDS7537.1	ENSP00000358918	Q9UMX1	0	UPI0000073C79	0	1	0	0	0	0	chr10:g.102632823C>T	0.1234	0.0764
chr10	113049143	rs12255372	G	T	3	152	2200	0.019	T	intron_variant	MODIFIER	TCF7L2	ENSG00000148737	Transcript	ENST00000627217.3	protein_coding	0	5/13	ENST00000627217.3:c.552+9017G>T	0	0	0	0	0	0	rs12255372&CS065627	0	1	0	SNV	HGNC	HGNC:11641	YES	1	A2	CCDS53577.1	ENSP00000486891	Q9NQB0	0	UPI000002B4A6	0	1	0	0	0	0	chr10:g.113049143G>T	0.2139	0.3018
chr10	122461711	rs369149111	C	T	6	152	1542	0.038	T	missense_variant	MODERATE	HTRA1	ENSG00000166033	Transcript	ENST00000368984.8	protein_coding	1/9	0	ENST00000368984.8:c.59C>T	ENSP00000357980.3:p.Ala20Val	159/2091	59/1443	20/480	A/V	gCc/gTc	rs369149111&COSM4988367	0	1	0	SNV	HGNC	HGNC:9476	YES	1	P1	CCDS7630.1	ENSP00000357980	Q92743	0	UPI0000114888	0	1	tolerated	benign	Low_complexity_(Seg):seg&Cleavage_site_(Signalp):SignalP-noTM	0	chr10:g.122461711C>T	0.0507	0.0008
chr10	123055878	rs7922412	G	A	2	152	2387	0.013	A	3_prime_UTR_variant	MODIFIER	ACADSB	ENSG00000196177	Transcript	ENST00000358776.6	protein_coding	11/11	0	ENST00000358776.6:c.*2113G>A	0	3426/5859	0	0	0	0	rs7922412	0	1	0	SNV	HGNC	HGNC:91	YES	1	P1	CCDS7634.1	ENSP00000357873	P45954	A0A0S2Z3P9	UPI00001251DF	0	1	0	0	0	0	chr10:g.123055878G>A	0.101	0.1853
chr10	123055940	rs7909871	A	C	2	152	2359	0.013	C	3_prime_UTR_variant	MODIFIER	ACADSB	ENSG00000196177	Transcript	ENST00000358776.6	protein_coding	11/11	0	ENST00000358776.6:c.*2175A>C	0	3488/5859	0	0	0	0	rs7909871	0	1	0	SNV	HGNC	HGNC:91	YES	1	P1	CCDS7634.1	ENSP00000357873	P45954	A0A0S2Z3P9	UPI00001251DF	0	1	0	0	0	0	chr10:g.123055940A>C	0.1727	0.3048
chr10	123056255	rs7914164	T	C	3	152	2069	0.019	C	3_prime_UTR_variant	MODIFIER	ACADSB	ENSG00000196177	Transcript	ENST00000358776.6	protein_coding	11/11	0	ENST00000358776.6:c.*2490T>C	0	3803/5859	0	0	0	0	rs7914164	0	1	0	SNV	HGNC	HGNC:91	YES	1	P1	CCDS7634.1	ENSP00000357873	P45954	A0A0S2Z3P9	UPI00001251DF	0	1	0	0	0	0	chr10:g.123056255T>C	0.1615	0.2799
chr10	124397407	rs8182	A	G	4	152	840	0.026	G	3_prime_UTR_variant	MODIFIER	OAT	ENSG00000065154	Transcript	ENST00000368845.5	protein_coding	10/10	0	ENST00000368845.5:c.*535T>C	0	1948/2048	0	0	0	0	rs8182	0	-1	0	SNV	HGNC	HGNC:8091	YES	1	P1	CCDS7639.1	ENSP00000357838	P04181	A0A140VJQ4	UPI0000000C1B	0	1	0	0	0	0	chr10:g.124397407A>G	0.0419	0.0061
chr10	124397757	rs2459216	G	A	2	152	1101	0.013	A	3_prime_UTR_variant	MODIFIER	OAT	ENSG00000065154	Transcript	ENST00000368845.5	protein_coding	10/10	0	ENST00000368845.5:c.*185C>T	0	1598/2048	0	0	0	0	rs2459216	0	-1	0	SNV	HGNC	HGNC:8091	YES	1	P1	CCDS7639.1	ENSP00000357838	P04181	A0A140VJQ4	UPI0000000C1B	0	1	0	0	0	0	chr10:g.124397757G>A	0.113	0.2247
chr10	125796152	rs17173752	A	C	6	152	2367	0.038	C	missense_variant	MODERATE	UROS	ENSG00000188690	Transcript	ENST00000649619.1	protein_coding	8/10	0	ENST00000649619.1:c.512T>G	ENSP00000497359.1:p.Val171Gly	795/1371	512/798	171/265	V/G	gTt/gGt	rs17173752	0	-1	0	SNV	HGNC	HGNC:12592	YES	0	P1	CCDS7648.1	ENSP00000497359	P10746	A0A0S2Z4T8	UPI000012C4A4	0	1	tolerated	benign	Gene3D:3.40.50.10090&Gene3D:3.40.50.10090&Pfam_domain:PF02602&hmmpanther:PTHR12390&Superfamily_domains:SSF69618&Conserved_Domains:cd06578	0	chr10:g.125796152A>C	0.0184	0.0015
chr11	822588	rs10902224	C	T	2	152	2123	0.013	T	synonymous_variant	LOW	PNPLA2	ENSG00000177666	Transcript	ENST00000336615.9	protein_coding	5/10	0	ENST00000336615.9:c.678C>T	ENSP00000337701.4:p.Leu226%3D	868/2416	678/1515	226/504	L	ctC/ctT	rs10902224	0	1	0	SNV	HGNC	HGNC:30802	YES	1	P1	CCDS7718.1	ENSP00000337701	Q96AD5	0	UPI000003731E	0	1	0	0	Gene3D:3.40.1090.10&hmmpanther:PTHR12406&hmmpanther:PTHR12406:SF29&Superfamily_domains:SSF52151&Conserved_Domains:cd07220	0	chr11:g.822588C>T	0.0978	0.0522
chr11	824428	rs11554663	G	T	2	152	2118	0.013	T	synonymous_variant	LOW	PNPLA2	ENSG00000177666	Transcript	ENST00000336615.9	protein_coding	9/10	0	ENST00000336615.9:c.1167G>T	ENSP00000337701.4:p.Leu389%3D	1357/2416	1167/1515	389/504	L	ctG/ctT	rs11554663&COSM3667007	0	1	0	SNV	HGNC	HGNC:30802	YES	1	P1	CCDS7718.1	ENSP00000337701	Q96AD5	0	UPI000003731E	0	1	0	0	hmmpanther:PTHR12406&hmmpanther:PTHR12406:SF29	0	chr11:g.824428G>T	0.0972	0.0522
chr11	2169710	rs758016812	C	T	2	152	1835	0.013	T	synonymous_variant	LOW	TH	ENSG00000180176	Transcript	ENST00000381178.5	protein_coding	3/14	0	ENST00000381178.5:c.345G>A	ENSP00000370571.1:p.Leu115%3D	364/1910	345/1587	115/528	L	ctG/ctA	rs758016812	0	-1	0	SNV	HGNC	HGNC:11782	YES	1	0	CCDS7731.1	ENSP00000370571	P07101	0	UPI00001412DD	0	1	0	0	Conserved_Domains:cd04930&hmmpanther:PTHR11473:SF18&hmmpanther:PTHR11473&Gene3D:3.30.70.260&PIRSF_domain:PIRSF000336&TIGRFAM_domain:TIGR01269&Superfamily_domains:SSF55021	0	chr11:g.2169710C>T	0	0
chr11	4091543	rs61743670	C	G	4	152	2144	0.026	G	upstream_gene_variant	MODIFIER	RRM1	ENSG00000167325	Transcript	ENST00000300738.10	protein_coding	0	0	0	0	0	0	0	0	0	rs61743670&COSM7161099	3256	1	0	SNV	HGNC	HGNC:10451	YES	1	P1	CCDS7750.1	ENSP00000300738	P23921	0	UPI0000000C7C	0	0	0	0	0	0	chr11:g.4091543C>G	0.0178	0
chr11	10455151	rs2071019	C	T	6	152	2645	0.038	T	intron_variant	MODIFIER	AMPD3	ENSG00000133805	Transcript	ENST00000396554.7	protein_coding	0	1/14	ENST00000396554.7:c.22+4108C>T	0	0	0	0	0	0	rs2071019	0	1	0	SNV	HGNC	HGNC:470	YES	1	P3	CCDS7802.1	ENSP00000379802	Q01432	0	UPI0000161AFD	0	1	0	0	0	0	chr11:g.10455151C>T	0.1164	0.0908
chr11	17501927	rs17703528	G	A	2	152	2048	0.013	A	intron_variant	MODIFIER	USH1C	ENSG00000006611	Transcript	ENST00000005226.12	protein_coding	0	21/26	ENST00000005226.12:c.2226+12C>T	0	0	0	0	0	0	rs17703528	0	-1	0	SNV	HGNC	HGNC:12597	YES	5	0	CCDS7825.1	ENSP00000005226	Q9Y6N9	0	UPI00001D965A	0	1	0	0	0	0	chr11:g.17501927G>A	0.0843	0.0605
chr11	17517442	rs116996553	C	T	3	152	2202	0.019	T	intron_variant	MODIFIER	USH1C	ENSG00000006611	Transcript	ENST00000005226.12	protein_coding	0	14/26	ENST00000005226.12:c.1211-1152G>A	0	0	0	0	0	0	rs116996553	0	-1	0	SNV	HGNC	HGNC:12597	YES	5	0	CCDS7825.1	ENSP00000005226	Q9Y6N9	0	UPI00001D965A	0	1	0	0	0	0	chr11:g.17517442C>T	0.0128	0.0008
chr11	17531422	rs111033279	A	G	2	152	2091	0.013	G	synonymous_variant	LOW	USH1C	ENSG00000006611	Transcript	ENST00000005226.12	protein_coding	3/27	0	ENST00000005226.12:c.225T>C	ENSP00000005226.7:p.Asp75%3D	334/3241	225/2700	75/899	D	gaT/gaC	rs111033279	0	-1	0	SNV	HGNC	HGNC:12597	YES	5	0	CCDS7825.1	ENSP00000005226	Q9Y6N9	0	UPI00001D965A	0	1	0	0	Conserved_Domains:cd07353&hmmpanther:PTHR23116&hmmpanther:PTHR23116:SF36&Gene3D:1.20.1160.20&Superfamily_domains:SSF50156	0	chr11:g.17531422A>G	0.0136	0
chr11	17771838	rs2229007	C	T	6	152	2103	0.038	T	synonymous_variant	LOW	KCNC1	ENSG00000129159	Transcript	ENST00000265969.7	protein_coding	2/4	0	ENST00000265969.7:c.744C>T	ENSP00000265969.6:p.Ile248%3D	1958/4295	744/1758	248/585	I	atC/atT	rs2229007	0	1	0	SNV	HGNC	HGNC:6233	YES	5	P1	CCDS44547.1	ENSP00000265969	P48547	0	UPI0000E2291F	0	1	0	0	hmmpanther:PTHR11537&hmmpanther:PTHR11537:SF87&Pfam_domain:PF00520&Gene3D:1.20.120.350&Superfamily_domains:SSF81324&Prints_domain:PR00169&Transmembrane_helices:TMhelix	0	chr11:g.17771838C>T	0.0182	0.0023
chr11	18400940	rs6498	C	A	6	152	820	0.051	A	synonymous_variant	LOW	LDHA	ENSG00000134333	Transcript	ENST00000540430.5	protein_coding	4/8	0	ENST00000540430.5:c.435C>A	ENSP00000445175.1:p.Ile145%3D	717/2305	435/1086	145/361	I	atC/atA	rs6498	0	1	0	SNV	HGNC	HGNC:6535	YES	2	0	CCDS53609.1	ENSP00000445175	P00338	0	UPI0001914F68	0	1	0	0	HAMAP:MF_00488&Conserved_Domains:cd05293&hmmpanther:PTHR43128:SF10&hmmpanther:PTHR43128&TIGRFAM_domain:TIGR01771&Gene3D:3.40.50.720&PIRSF_domain:PIRSF000102&Pfam_domain:PF00056&Superfamily_domains:SSF51735	0	chr11:g.18400940C>A	0.0974	0.0469
chr11	22274563	rs755410266	C	T	3	152	652	0.019	T	splice_region_variant&intron_variant	LOW	ANO5	ENSG00000171714	Transcript	ENST00000324559.8	protein_coding	0	19/21	ENST00000324559.8:c.2236-6C>T	0	0	0	0	0	0	rs755410266	0	1	0	SNV	HGNC	HGNC:27337	YES	1	P1	CCDS31444.1	ENSP00000315371	Q75V66	0	UPI000035B19B	0	1	0	0	0	0	chr11:g.22274563C>T	0	0
chr11	36598211	rs73455545	A	G	5	152	1698	0.032	G	5_prime_UTR_variant	MODIFIER	RAG2	ENSG00000175097	Transcript	ENST00000618712.4	protein_coding	1/3	0	ENST00000618712.4:c.-526T>C	0	69/2818	0	0	0	0	rs73455545	0	-1	0	SNV	HGNC	HGNC:9832	YES	4	P1	CCDS7903.1	ENSP00000478672	P55895	0	UPI00001330E9	0	1	0	0	0	0	chr11:g.36598211A>G	0.0976	0.1611
chr11	44107740	rs4755228	C	A	6	152	2119	0.045	A	synonymous_variant	LOW	EXT2	ENSG00000151348	Transcript	ENST00000395673.7	protein_coding	2/14	0	ENST00000395673.7:c.127C>A	ENSP00000379032.3:p.Arg43%3D	183/3454	127/2256	43/751	R	Cgg/Agg	rs4755228	0	1	0	SNV	HGNC	HGNC:3513	YES	1	0	CCDS53618.1	ENSP00000379032	Q93063	0	UPI0000EE3A5C	0	1	0	0	0	0	chr11:g.44107740C>A	0.0781	0.0045
chr11	46894628	rs72897663	T	G	2	152	1789	0.013	G	missense_variant	MODERATE	LRP4	ENSG00000134569	Transcript	ENST00000378623.6	protein_coding	12/38	0	ENST00000378623.6:c.1501A>C	ENSP00000367888.1:p.Asn501His	1672/8155	1501/5718	501/1905	N/H	Aac/Cac	rs72897663	0	-1	0	SNV	HGNC	HGNC:6696	YES	1	P1	CCDS31478.1	ENSP00000367888	O75096	0	UPI0000D625E9	0	1	tolerated	benign	Gene3D:2.120.10.30&Pfam_domain:PF00058&PROSITE_profiles:PS51120&hmmpanther:PTHR44017&hmmpanther:PTHR44017:SF4&SMART_domains:SM00135&Superfamily_domains:SSF57184&Superfamily_domains:SSF63825	0	chr11:g.46894628T>G	0.0208	0.003
chr11	47347892	rs11570058	G	A	2	152	2096	0.013	A	synonymous_variant	LOW	MYBPC3	ENSG00000134571	Transcript	ENST00000545968.5	protein_coding	7/35	0	ENST00000545968.5:c.786C>T	ENSP00000442795.1:p.Thr262%3D	841/4226	786/3825	262/1274	T	acC/acT	rs11570058	0	-1	0	SNV	HGNC	HGNC:7551	YES	5	P2	CCDS53621.1	ENSP00000442795	Q14896	0	UPI000006EEAA	0	1	0	0	hmmpanther:PTHR13817:SF17&hmmpanther:PTHR13817	0	chr11:g.47347892G>A	0.0611	0.034
chr11	47348490	rs3729989	T	C	2	152	2026	0.013	C	missense_variant	MODERATE	MYBPC3	ENSG00000134571	Transcript	ENST00000545968.5	protein_coding	6/35	0	ENST00000545968.5:c.706A>G	ENSP00000442795.1:p.Ser236Gly	761/4226	706/3825	236/1274	S/G	Agc/Ggc	rs3729989&CM043536	0	-1	0	SNV	HGNC	HGNC:7551	YES	5	P2	CCDS53621.1	ENSP00000442795	Q14896	0	UPI000006EEAA	0	1	tolerated	benign	PROSITE_profiles:PS50835&Conserved_Domains:cd00096&hmmpanther:PTHR13817:SF17&hmmpanther:PTHR13817&Pfam_domain:PF07679&Gene3D:2.60.40.10&SMART_domains:SM00409&Superfamily_domains:SSF48726&PDB-ENSP_mappings:6g2t.L&PDB-ENSP_mappings:6g2t.K&PDB-ENSP_mappings:6g2t.J&PDB-ENSP_mappings:6g2t.I&PDB-ENSP_mappings:6g2t.H&PDB-ENSP_mappings:6g2t.G&PDB-ENSP_mappings:6cxj.L&PDB-ENSP_mappings:6cxj.K&PDB-ENSP_map…	0	chr11:g.47348490T>C	0.0671	0.0431
chr11	47350041	rs193068692	G	A	2	152	1814	0.013	A	missense_variant	MODERATE	MYBPC3	ENSG00000134571	Transcript	ENST00000545968.5	protein_coding	4/35	0	ENST00000545968.5:c.478C>T	ENSP00000442795.1:p.Arg160Trp	533/4226	478/3825	160/1274	R/W	Cgg/Tgg	rs193068692&CM073212	0	-1	0	SNV	HGNC	HGNC:7551	YES	5	P2	CCDS53621.1	ENSP00000442795	Q14896	0	UPI000006EEAA	0	1	deleterious	probably_damaging	PROSITE_profiles:PS50835&hmmpanther:PTHR13817:SF17&hmmpanther:PTHR13817&Pfam_domain:PF07679&Gene3D:2.60.40.10&Superfamily_domains:SSF48726&PDB-ENSP_mappings:6g2t.L&PDB-ENSP_mappings:6g2t.K&PDB-ENSP_mappings:6g2t.J&PDB-ENSP_mappings:6g2t.I&PDB-ENSP_mappings:6g2t.H&PDB-ENSP_mappings:6g2t.G&PDB-ENSP_mappings:6cxj.L&PDB-ENSP_mappings:6cxj.K&PDB-ENSP_mappings:6cxj.J&PDB-ENSP_mappings:6cxj.I&PDB-ENSP_m…	0	chr11:g.47350041G>A	0.0006	0
chr11	47437918	rs45617144	G	A	2	152	1842	0.013	A	3_prime_UTR_variant	MODIFIER	RAPSN	ENSG00000165917	Transcript	ENST00000298854.7	protein_coding	8/8	0	ENST00000298854.7:c.*57C>T	0	1468/1622	0	0	0	0	rs45617144	0	-1	0	SNV	HGNC	HGNC:9863	YES	1	P1	CCDS7936.1	ENSP00000298854	Q13702	A0A0S2Z4F8	UPI0000071D46	0	1	0	0	0	0	chr11:g.47437918G>A	0.0713	0.0439
chr11	47441668	rs45603036	C	T	2	152	2241	0.013	T	synonymous_variant	LOW	RAPSN	ENSG00000165917	Transcript	ENST00000298854.7	protein_coding	5/8	0	ENST00000298854.7:c.855G>A	ENSP00000298854.2:p.Gln285%3D	1027/1622	855/1239	285/412	Q	caG/caA	rs45603036	0	-1	0	SNV	HGNC	HGNC:9863	YES	1	P1	CCDS7936.1	ENSP00000298854	Q13702	A0A0S2Z4F8	UPI0000071D46	0	1	0	0	Pfam_domain:PF17874&Gene3D:1.25.40.10&Superfamily_domains:SSF48452&PROSITE_profiles:PS50293&hmmpanther:PTHR10098&hmmpanther:PTHR10098:SF126	0	chr11:g.47441668C>T	0.0715	0.0446
chr11	47448165	rs45547231	G	A	2	152	2048	0.013	A	intron_variant	MODIFIER	RAPSN	ENSG00000165917	Transcript	ENST00000298854.7	protein_coding	0	1/7	ENST00000298854.7:c.193-15C>T	0	0	0	0	0	0	rs45547231&CS065608	0	-1	0	SNV	HGNC	HGNC:9863	YES	1	P1	CCDS7936.1	ENSP00000298854	Q13702	A0A0S2Z4F8	UPI0000071D46	0	1	0	0	0	0	chr11:g.47448165G>A	0.0765	0.0628
chr11	57614516	rs4926	G	A	7	152	2113	0.045	A	missense_variant	MODERATE	SERPING1	ENSG00000149131	Transcript	ENST00000278407.8	protein_coding	8/8	0	ENST00000278407.8:c.1438G>A	ENSP00000278407.4:p.Val480Met	1665/2002	1438/1503	480/500	V/M	Gtg/Atg	rs4926	0	1	0	SNV	HGNC	HGNC:1228	YES	1	P2	CCDS7962.1	ENSP00000278407	P05155	E9KL26	UPI000000123F	0	1	deleterious	benign	Pfam_domain:PF00079&PROSITE_patterns:PS00284&hmmpanther:PTHR11461:SF159&hmmpanther:PTHR11461&SMART_domains:SM00093&Superfamily_domains:SSF56574&Conserved_Domains:cd02050&Gene3D:2.30.39.10&PDB-ENSP_mappings:5duq.B&PDB-ENSP_mappings:5duq.A&PDB-ENSP_mappings:5du3.B&PDB-ENSP_mappings:5du3.A&PDB-ENSP_mappings:2oay.A	0	chr11:g.57614516G>A	0.1496	0.0855
chr11	59864062	rs34528912	C	T	2	152	1409	0.013	T	missense_variant	MODERATE	TCN1	ENSG00000134827	Transcript	ENST00000257264.4	protein_coding	2/9	0	ENST00000257264.4:c.104G>A	ENSP00000257264.3:p.Arg35His	121/1486	104/1302	35/433	R/H	cGc/cAc	rs34528912	0	-1	0	SNV	HGNC	HGNC:11652	YES	1	P1	CCDS7978.1	ENSP00000257264	P20061	0	UPI000013CF55	0	0	tolerated	benign	Gene3D:1.50.10.20&PDB-ENSP_mappings:4kki.A&PDB-ENSP_mappings:4kkj.A&Pfam_domain:PF01122&hmmpanther:PTHR10559&hmmpanther:PTHR10559:SF13	0	chr11:g.59864062C>T	0.0172	0.003
chr11	61962711	rs1800008	C	T	4	152	2626	0.026	T	downstream_gene_variant	MODIFIER	FTH1	ENSG00000167996	Transcript	ENST00000273550.12	protein_coding	0	0	0	0	0	0	0	0	0	rs1800008	1574	-1	0	SNV	HGNC	HGNC:3976	YES	1	P1	CCDS41655.1	ENSP00000273550	P02794	A0A024R525	UPI000000122C	0	1	0	0	0	0	chr11:g.61962711C>T	0.1014	0.0166
chr11	65720768	rs77371161	T	C	2	152	1569	0.013	C	5_prime_UTR_variant	MODIFIER	RNASEH2C	ENSG00000172922	Transcript	ENST00000308418.8	protein_coding	1/4	0	ENST00000308418.8:c.-10A>G	0	180/2794	0	0	0	0	rs77371161	0	-1	0	SNV	HGNC	HGNC:24116	YES	1	P2	CCDS8111.1	ENSP00000308193	Q8TDP1	A0A024R5B3	UPI000000D799	0	1	0	0	0	0	chr11:g.65720768T>C	0.0018	0
chr11	66347350	rs765114036	C	T	2	152	2051	0.013	T	missense_variant	MODERATE	B4GAT1	ENSG00000174684	Transcript	ENST00000311181.5	protein_coding	1/2	0	ENST00000311181.5:c.196G>A	ENSP00000309096.4:p.Ala66Thr	280/2007	196/1248	66/415	A/T	Gcg/Acg	rs765114036	0	-1	0	SNV	HGNC	HGNC:15685	YES	1	P1	CCDS8136.1	ENSP00000309096	O43505	A0A024R5F9	UPI00000358A1	0	1	tolerated	benign	hmmpanther:PTHR12270&hmmpanther:PTHR12270:SF44	0	chr11:g.66347350C>T	0	0
chr11	66568361	rs1044522	G	A	7	152	1806	0.045	A	synonymous_variant	LOW	CTSF	ENSG00000174080	Transcript	ENST00000310325.10	protein_coding	1/13	0	ENST00000310325.10:c.126C>T	ENSP00000310832.5:p.Pro42%3D	246/2044	126/1455	42/484	P	ccC/ccT	rs1044522	0	-1	0	SNV	HGNC	HGNC:2531	YES	1	P1	CCDS8144.1	ENSP00000310832	Q9UBX1	0	UPI0000001657	0	1	0	0	hmmpanther:PTHR12411:SF444&hmmpanther:PTHR12411	0	chr11:g.66568361G>A	0.2079	0.2337
chr11	66714162	rs34775878	G	A	6	152	2150	0.038	A	synonymous_variant	LOW	SPTBN2	ENSG00000173898	Transcript	ENST00000533211.5	protein_coding	7/38	0	ENST00000533211.5:c.585C>T	ENSP00000432568.1:p.Asn195%3D	917/8128	585/7173	195/2390	N	aaC/aaT	rs34775878	0	-1	0	SNV	HGNC	HGNC:11276	YES	5	P1	CCDS8150.1	ENSP00000432568	O15020	0	UPI000013EF83	0	1	0	0	Gene3D:1.10.418.10&PDB-ENSP_mappings:1wyq.A&PDB-ENSP_mappings:6anu.a&PDB-ENSP_mappings:6anu.b&PDB-ENSP_mappings:6anu.c&PDB-ENSP_mappings:6anu.d&PDB-ENSP_mappings:6anu.e&PDB-ENSP_mappings:6anu.f&Pfam_domain:PF00307&PIRSF_domain:PIRSF002297&PROSITE_profiles:PS50021&hmmpanther:PTHR11915&hmmpanther:PTHR11915:SF325&SMART_domains:SM00033&Superfamily_domains:SSF47576&Conserved_Domains:cd00014	0	chr11:g.66714162G>A	0.0407	0.0076
chr11	67611564	rs142499054	C	T	2	152	2177	0.013	T	missense_variant	MODERATE	NDUFV1	ENSG00000167792	Transcript	ENST00000647561.1	protein_coding	8/11	0	ENST00000647561.1:c.1075C>T	ENSP00000497587.1:p.Arg359Cys	2112/2528	1075/1395	359/464	R/C	Cgc/Tgc	rs142499054	0	1	0	SNV	HGNC	HGNC:7716	YES	0	P1	CCDS8173.1	ENSP00000497587	P49821	E5KNH5	UPI00001308A7	0	1	deleterious_low_confidence	possibly_damaging	Gene3D:3.10.20.600&hmmpanther:PTHR11780&hmmpanther:PTHR11780:SF10&TIGRFAM_domain:TIGR01959	0	chr11:g.67611564C>T	0	0
chr11	68036607	rs1051806	C	T	6	152	2006	0.038	T	3_prime_UTR_variant	MODIFIER	NDUFS8	ENSG00000110717	Transcript	ENST00000313468.10	protein_coding	7/7	0	ENST00000313468.10:c.*14C>T	0	700/737	0	0	0	0	rs1051806	0	1	0	SNV	HGNC	HGNC:7715	YES	1	P1	CCDS8176.1	ENSP00000315774	O00217	0	UPI000013094B	0	1	0	0	0	0	chr11:g.68036607C>T	0.1699	0.261
chr11	68406721	rs4988321	G	A	3	152	1703	0.019	A	missense_variant	MODERATE	LRP5	ENSG00000162337	Transcript	ENST00000294304.12	protein_coding	9/23	0	ENST00000294304.12:c.1999G>A	ENSP00000294304.6:p.Val667Met	2123/5177	1999/4848	667/1615	V/M	Gtg/Atg	rs4988321&CM014727	0	1	0	SNV	HGNC	HGNC:6697	YES	1	P1	CCDS8181.1	ENSP00000294304	O75197	0	UPI0000073246	0	1	tolerated	possibly_damaging	Gene3D:2.120.10.30&PIRSF_domain:PIRSF036314&SMART_domains:SM00135&Superfamily_domains:SSF63825&hmmpanther:PTHR44017:SF1&hmmpanther:PTHR44017	0	chr11:g.68406721G>A	0.0184	0
chr11	68936491	rs622082	A	G	5	152	2046	0.032	G	missense_variant	MODERATE	IGHMBP2	ENSG00000132740	Transcript	ENST00000255078.7	protein_coding	13/15	0	ENST00000255078.7:c.2011A>G	ENSP00000255078.3:p.Thr671Ala	2122/3961	2011/2982	671/993	T/A	Acg/Gcg	rs622082	0	1	0	SNV	HGNC	HGNC:5542	YES	1	P1	CCDS8187.1	ENSP00000255078	P38935	0	UPI000013CE82	0	1	tolerated	benign	hmmpanther:PTHR43788:SF2&hmmpanther:PTHR43788&MobiDB_lite:mobidb-lite&MobiDB_lite:mobidb-lite	0	chr11:g.68936491A>G	0.2462	0.0991
chr11	68936796	rs546382	C	T	5	152	1951	0.032	T	synonymous_variant	LOW	IGHMBP2	ENSG00000132740	Transcript	ENST00000255078.7	protein_coding	13/15	0	ENST00000255078.7:c.2316C>T	ENSP00000255078.3:p.Ser772%3D	2427/3961	2316/2982	772/993	S	tcC/tcT	rs546382	0	1	0	SNV	HGNC	HGNC:5542	YES	1	P1	CCDS8187.1	ENSP00000255078	P38935	0	UPI000013CE82	0	1	0	0	PROSITE_profiles:PS51061&Conserved_Domains:cd02641&Gene3D:3.30.1370.50&Pfam_domain:PF01424&SMART_domains:SM00393&Superfamily_domains:SSF82708&PDB-ENSP_mappings:2lrr.A&PDB-ENSP_mappings:1msz.A	0	chr11:g.68936796C>T	0.2462	0.0991
chr11	69078931	rs35264875	A	T	3	152	2006	0.019	T	missense_variant	MODERATE	TPCN2	ENSG00000162341	Transcript	ENST00000294309.8	protein_coding	16/25	0	ENST00000294309.8:c.1450A>T	ENSP00000294309.3:p.Met484Leu	1516/4969	1450/2259	484/752	M/L	Atg/Ttg	rs35264875&CM083199	0	1	0	SNV	HGNC	HGNC:20820	YES	1	P1	CCDS8189.1	ENSP00000294309	Q8NHX9	0	UPI000013E149	0	1	tolerated	benign	Gene3D:1.20.120.350&Pfam_domain:PF00520&hmmpanther:PTHR10037&hmmpanther:PTHR10037:SF92&Superfamily_domains:SSF81324&Transmembrane_helices:TMhelix	0	chr11:g.69078931A>T	0.0996	0.0212
chr11	71444083	rs4316537	G	A	2	152	2061	0.013	A	synonymous_variant	LOW	DHCR7	ENSG00000172893	Transcript	ENST00000355527.7	protein_coding	4/9	0	ENST00000355527.7:c.231C>T	ENSP00000347717.3:p.Thr77%3D	508/2666	231/1428	77/475	T	acC/acT	rs4316537	0	-1	0	SNV	HGNC	HGNC:2860	YES	1	P1	CCDS8200.1	ENSP00000347717	Q9UBM7	A0A024R5F7	UPI00000310C7	0	1	0	0	hmmpanther:PTHR21257&hmmpanther:PTHR21257:SF38	0	chr11:g.71444083G>A	0.1052	0.1657
chr11	71447626	rs12573951	A	G	2	152	2515	0.013	G	5_prime_UTR_variant	MODIFIER	DHCR7	ENSG00000172893	Transcript	ENST00000355527.7	protein_coding	2/9	0	ENST00000355527.7:c.-23T>C	0	255/2666	0	0	0	0	rs12573951	0	-1	0	SNV	HGNC	HGNC:2860	YES	1	P1	CCDS8200.1	ENSP00000347717	Q9UBM7	A0A024R5F7	UPI00000310C7	0	1	0	0	0	0	chr11:g.71447626A>G	0.0439	0.0038
chr11	77211901	rs11237123	G	A	3	152	2320	0.019	A	downstream_gene_variant	MODIFIER	GDPD4	ENSG00000178795	Transcript	ENST00000315938.4	protein_coding	0	0	0	0	0	0	0	0	0	rs11237123	4657	-1	0	SNV	HGNC	HGNC:24849	YES	1	P2	CCDS8249.1	ENSP00000320815	Q6W3E5	0	UPI00001B3DB6	0	0	0	0	0	0	chr11:g.77211901G>A	0.1957	0.3994
chr11	89178528	rs1042602	C	A	3	152	2327	0.019	A	missense_variant	MODERATE	TYR	ENSG00000077498	Transcript	ENST00000263321.6	protein_coding	1/5	0	ENST00000263321.6:c.575C>A	ENSP00000263321.4:p.Ser192Tyr	654/2062	575/1590	192/529	S/Y	tCt/tAt	rs1042602&CM076581	0	1	0	SNV	HGNC	HGNC:12442	YES	1	P1	CCDS8284.1	ENSP00000263321	P14679	L8B082	UPI000004441A	0	1	deleterious	probably_damaging	hmmpanther:PTHR11474:SF23&Superfamily_domains:SSF48056&hmmpanther:PTHR11474&Pfam_domain:PF00264&Gene3D:1.10.1280.10	0	chr11:g.89178528C>A	0.1234	0.0121
chr11	93796489	rs34057693	G	A	2	152	1720	0.013	A	synonymous_variant	LOW	MED17	ENSG00000042429	Transcript	ENST00000251871.9	protein_coding	7/12	0	ENST00000251871.9:c.1092G>A	ENSP00000251871.3:p.Pro364%3D	1324/5087	1092/1956	364/651	P	ccG/ccA	rs34057693	0	1	0	SNV	HGNC	HGNC:2375	YES	1	P1	CCDS8295.1	ENSP00000251871	Q9NVC6	0	UPI000013CD1D	0	1	0	0	hmmpanther:PTHR13114&Pfam_domain:PF10156	0	chr11:g.93796489G>A	0.1132	0.1036
chr11	94419465	rs591959	G	A	7	152	749	0.045	A	3_prime_UTR_variant	MODIFIER	MRE11	ENSG00000020922	Transcript	ENST00000323929.7	protein_coding	20/20	0	ENST00000323929.7:c.*660C>T	0	3010/6897	0	0	0	0	0	0	-1	0	SNV	HGNC	HGNC:7230	YES	1	P3	CCDS8299.1	ENSP00000325863	P49959	A0A024R395	UPI000012F4D3	0	1	0	0	0	0	chr11:g.94419465G>A	0	0
chr11	95836162	rs61735577	G	T	2	152	1698	0.013	T	synonymous_variant	LOW	MTMR2	ENSG00000087053	Transcript	ENST00000346299.9	protein_coding	14/15	0	ENST00000346299.9:c.1756C>A	ENSP00000345752.5:p.Arg586%3D	2097/4681	1756/1932	586/643	R	Cgg/Agg	rs61735577	0	-1	0	SNV	HGNC	HGNC:7450	YES	1	P1	CCDS8305.1	ENSP00000345752	Q13614	0	UPI00001AF36F	0	1	0	0	hmmpanther:PTHR10807:SF42&hmmpanther:PTHR10807&PDB-ENSP_mappings:5gnh.B&PDB-ENSP_mappings:5gnh.A&PDB-ENSP_mappings:1zvr.A&PDB-ENSP_mappings:1zsq.A&PDB-ENSP_mappings:1m7r.B&PDB-ENSP_mappings:1m7r.A&PDB-ENSP_mappings:1lw3.A	0	chr11:g.95836162G>T	0.0421	0.056
chr11	95838183	rs61735578	C	G	2	152	1721	0.013	G	missense_variant	MODERATE	MTMR2	ENSG00000087053	Transcript	ENST00000346299.9	protein_coding	13/15	0	ENST00000346299.9:c.1504G>C	ENSP00000345752.5:p.Glu502Gln	1845/4681	1504/1932	502/643	E/Q	Gag/Cag	rs61735578	0	-1	0	SNV	HGNC	HGNC:7450	YES	1	P1	CCDS8305.1	ENSP00000345752	Q13614	0	UPI00001AF36F	0	1	tolerated	benign	PROSITE_profiles:PS51339&hmmpanther:PTHR10807:SF42&hmmpanther:PTHR10807&Pfam_domain:PF06602&SMART_domains:SM00404&Superfamily_domains:SSF52799&PDB-ENSP_mappings:5gnh.B&PDB-ENSP_mappings:5gnh.A&PDB-ENSP_mappings:1zvr.A&PDB-ENSP_mappings:1zsq.A&PDB-ENSP_mappings:1m7r.B&PDB-ENSP_mappings:1m7r.A&PDB-ENSP_mappings:1lw3.A	0	chr11:g.95838183C>G	0.0423	0.056
chr11	108138894	rs3741050	G	A	2	152	1547	0.013	A	splice_region_variant&intron_variant	LOW	ACAT1	ENSG00000075239	Transcript	ENST00000265838.8	protein_coding	0	5/11	ENST00000265838.8:c.436-4G>A	0	0	0	0	0	0	rs3741050	0	1	0	SNV	HGNC	HGNC:93	YES	1	P1	CCDS8339.1	ENSP00000265838	P24752	A0A140VJX1	UPI0000136E41	0	1	0	0	0	0	chr11:g.108138894G>A	0.004	0
chr11	108297326	rs55870064	A	G	2	152	1275	0.013	G	missense_variant	MODERATE	ATM	ENSG00000149311	Transcript	ENST00000278616.8	protein_coding	33/63	0	ENST00000278616.8:c.4949A>G	ENSP00000278616.4:p.Asn1650Ser	5334/13147	4949/9171	1650/3056	N/S	aAt/aGt	rs55870064&COSM5009679	0	1	0	SNV	HGNC	HGNC:795	YES	5	P1	CCDS31669.1	ENSP00000278616	Q13315	A0A024R3C7	UPI000016B511	0	1	tolerated	benign	hmmpanther:PTHR11139:SF96&hmmpanther:PTHR11139&Superfamily_domains:SSF48371&PDB-ENSP_mappings:5np1.A&PDB-ENSP_mappings:5np0.B&PDB-ENSP_mappings:5np0.A	0	chr11:g.108297326A>G	0.0024	0.0008
chr11	108319946	rs730881292	T	C	2	152	1001	0.013	C	splice_region_variant&intron_variant	LOW	ATM	ENSG00000149311	Transcript	ENST00000278616.8	protein_coding	0	43/62	ENST00000278616.8:c.6348-8T>C	0	0	0	0	0	0	rs730881292	0	1	0	SNV	HGNC	HGNC:795	YES	5	P1	CCDS31669.1	ENSP00000278616	Q13315	A0A024R3C7	UPI000016B511	0	1	0	0	0	0	chr11:g.108319946T>C	0	0
chr11	117998876	rs2229115	C	T	7	152	2281	0.045	T	synonymous_variant	LOW	IL10RA	ENSG00000110324	Transcript	ENST00000227752.7	protein_coding	7/7	0	ENST00000227752.7:c.972C>T	ENSP00000227752.3:p.Thr324%3D	1092/3695	972/1737	324/578	T	acC/acT	rs2229115	0	1	0	SNV	HGNC	HGNC:5964	YES	1	P1	CCDS8388.1	ENSP00000227752	Q13651	0	UPI000013C8BF	0	1	0	0	hmmpanther:PTHR20859&hmmpanther:PTHR20859:SF43	0	chr11:g.117998876C>T	0.0473	0.1324
chr11	118145117	rs45539032	G	A	3	152	2409	0.019	A	synonymous_variant	LOW	SCN4B	ENSG00000177098	Transcript	ENST00000324727.8	protein_coding	2/5	0	ENST00000324727.8:c.174C>T	ENSP00000322460.4:p.Cys58%3D	321/4484	174/687	58/228	C	tgC/tgT	rs45539032	0	-1	0	SNV	HGNC	HGNC:10592	YES	1	P1	CCDS8389.1	ENSP00000322460	Q8IWT1	B0YJ93	UPI00000532AE	0	1	0	0	Gene3D:2.60.40.10&PDB-ENSP_mappings:4mz2.A&PDB-ENSP_mappings:4mz3.A&PDB-ENSP_mappings:4mz3.B&PDB-ENSP_mappings:5xaw.A&PDB-ENSP_mappings:5xaw.B&Pfam_domain:PF07686&PROSITE_profiles:PS50835&hmmpanther:PTHR13869&hmmpanther:PTHR13869:SF14&SMART_domains:SM00409&Superfamily_domains:SSF48726	0	chr11:g.118145117G>A	0.0349	0.0431
chr11	119085006	rs201349602	A	C	2	152	1345	0.013	C	downstream_gene_variant	MODIFIER	VPS11	ENSG00000160695	Transcript	ENST00000621676.4	protein_coding	0	0	0	0	0	0	0	0	0	rs201349602&CR128097	3028	1	0	SNV	HGNC	HGNC:14583	YES	1	P1	CCDS73404.1	ENSP00000481126	0	A0A087WXL6	UPI0000161C99	0	1	0	0	0	0	chr11:g.119085006A>C	0.001	0
chr11	119091520	rs1131488	G	T	6	152	2166	0.045	T	downstream_gene_variant	MODIFIER	DPAGT1	ENSG00000172269	Transcript	ENST00000409993.6	protein_coding	0	0	0	0	0	0	0	0	0	rs1131488	4983	-1	0	SNV	HGNC	HGNC:2995	YES	2	P1	CCDS8411.1	ENSP00000386597	Q9H3H5	A0A024R3H8	UPI000012BA3F	0	1	0	0	0	0	chr11:g.119091520G>T	0.1843	0.1286
chr11	119096581	rs7759	A	G	6	152	2014	0.038	G	3_prime_UTR_variant	MODIFIER	DPAGT1	ENSG00000172269	Transcript	ENST00000409993.6	protein_coding	11/11	0	ENST00000409993.6:c.*417T>C	0	3196/3274	0	0	0	0	rs7759	0	-1	0	SNV	HGNC	HGNC:2995	YES	2	P1	CCDS8411.1	ENSP00000386597	Q9H3H5	A0A024R3H8	UPI000012BA3F	0	1	0	0	0	0	chr11:g.119096581A>G	0.2726	0.1271
chr11	119096814	rs8551	C	T	6	152	2484	0.038	T	3_prime_UTR_variant	MODIFIER	DPAGT1	ENSG00000172269	Transcript	ENST00000409993.6	protein_coding	11/11	0	ENST00000409993.6:c.*184G>A	0	2963/3274	0	0	0	0	rs8551	0	-1	0	SNV	HGNC	HGNC:2995	YES	2	P1	CCDS8411.1	ENSP00000386597	Q9H3H5	A0A024R3H8	UPI000012BA3F	0	1	0	0	0	0	chr11:g.119096814C>T	0.4367	0.2769
chr11	119097048	rs643788	T	C	6	152	2523	0.038	C	missense_variant	MODERATE	DPAGT1	ENSG00000172269	Transcript	ENST00000409993.6	protein_coding	11/11	0	ENST00000409993.6:c.1177A>G	ENSP00000386597.2:p.Ile393Val	2729/3274	1177/1227	393/408	I/V	Atc/Gtc	rs643788	0	-1	0	SNV	HGNC	HGNC:2995	YES	2	P1	CCDS8411.1	ENSP00000386597	Q9H3H5	A0A024R3H8	UPI000012BA3F	0	1	tolerated	benign	Transmembrane_helices:TMhelix&hmmpanther:PTHR10571&PDB-ENSP_mappings:6fwz.A&PDB-ENSP_mappings:6fm9.A&PDB-ENSP_mappings:6bw6.D&PDB-ENSP_mappings:6bw6.C&PDB-ENSP_mappings:6bw6.B&PDB-ENSP_mappings:6bw6.A&PDB-ENSP_mappings:6bw5.D&PDB-ENSP_mappings:6bw5.C&PDB-ENSP_mappings:6bw5.B&PDB-ENSP_mappings:6bw5.A&PDB-ENSP_mappings:5o5e.A&PDB-ENSP_mappings:5lev.A	0	chr11:g.119097048T>C	0.4333	0.2844
chr11	119345794	rs3814762	C	T	2	152	1715	0.013	T	missense_variant	MODERATE	MFRP	ENSG00000235718	Transcript	ENST00000619721.6	protein_coding	4/15	0	ENST00000619721.6:c.406G>A	ENSP00000481824.1:p.Val136Met	598/3949	406/1740	136/579	V/M	Gtg/Atg	rs3814762	0	-1	0	SNV	HGNC	HGNC:18121	YES	1	P1	CCDS8421.1	ENSP00000481824	Q9BY79	0	UPI0000072615	0	1	tolerated	benign	hmmpanther:PTHR44953&MobiDB_lite:mobidb-lite	0	chr11:g.119345794C>T	0.1821	0.0393
chr12	753114	rs118007973	G	A	7	152	1670	0.045	A	5_prime_UTR_variant	MODIFIER	WNK1	ENSG00000060237	Transcript	ENST00000340908.8	protein_coding	1/28	0	ENST00000340908.8:c.-452G>A	0	192/11208	0	0	0	0	rs118007973	0	1	0	SNV	HGNC	HGNC:14540	YES	5	A2	CCDS73419.1	ENSP00000341292	Q9H4A3	0	UPI0001DD21C4	0	1	0	0	0	0	chr12:g.753114G>A	0.0505	0.0038
chr12	862125	rs2286007	C	T	7	152	1466	0.045	T	missense_variant	MODERATE	WNK1	ENSG00000060237	Transcript	ENST00000340908.8	protein_coding	8/28	0	ENST00000340908.8:c.1994C>T	ENSP00000341292.5:p.Thr665Ile	2637/11208	1994/7905	665/2634	T/I	aCa/aTa	rs2286007&CM151594	0	1	0	SNV	HGNC	HGNC:14540	YES	5	A2	CCDS73419.1	ENSP00000341292	Q9H4A3	0	UPI0001DD21C4	0	1	deleterious	benign	MobiDB_lite:mobidb-lite&MobiDB_lite:mobidb-lite&hmmpanther:PTHR13902&hmmpanther:PTHR13902:SF46	0	chr12:g.862125C>T	0.0569	0.0045
chr12	1792295	rs2041139	C	T	7	152	2479	0.045	T	downstream_gene_variant	MODIFIER	ADIPOR2	ENSG00000006831	Transcript	ENST00000357103.5	protein_coding	0	0	0	0	0	0	0	0	0	rs2041139	3621	1	0	SNV	HGNC	HGNC:24041	YES	1	P1	CCDS8511.1	ENSP00000349616	Q86V24	0	UPI000019273B	0	0	0	0	0	0	chr12:g.1792295C>T	0.0421	0.0477
chr12	1793763	rs80092457	C	T	6	152	2135	0.038	T	splice_region_variant&intron_variant	LOW	CACNA2D4	ENSG00000151062	Transcript	ENST00000382722.10	protein_coding	0	37/37	ENST00000382722.10:c.3310-4G>A	0	0	0	0	0	0	rs80092457	0	-1	0	SNV	HGNC	HGNC:20202	YES	1	P2	CCDS44785.1	ENSP00000372169	Q7Z3S7	0	UPI0000E593D9	0	1	0	0	0	0	chr12:g.1793763C>T	0.0429	0.0514
chr12	1810552	rs184770223	G	A	4	152	2402	0.026	A	synonymous_variant	LOW	CACNA2D4	ENSG00000151062	Transcript	ENST00000382722.10	protein_coding	28/38	0	ENST00000382722.10:c.2649C>T	ENSP00000372169.4:p.Cys883%3D	2828/5285	2649/3414	883/1137	C	tgC/tgT	rs184770223&COSM6305682&COSM6305683	0	-1	0	SNV	HGNC	HGNC:20202	YES	1	P2	CCDS44785.1	ENSP00000372169	Q7Z3S7	0	UPI0000E593D9	0	1	0	0	Pfam_domain:PF08473&hmmpanther:PTHR10166&hmmpanther:PTHR10166:SF56	0	chr12:g.1810552G>A	0.001	0
chr12	1879001	rs7966806	T	C	2	152	1854	0.013	C	synonymous_variant	LOW	CACNA2D4	ENSG00000151062	Transcript	ENST00000382722.10	protein_coding	15/38	0	ENST00000382722.10:c.1599A>G	ENSP00000372169.4:p.Ser533%3D	1778/5285	1599/3414	533/1137	S	tcA/tcG	rs7966806	0	-1	0	SNV	HGNC	HGNC:20202	YES	1	P2	CCDS44785.1	ENSP00000372169	Q7Z3S7	0	UPI0000E593D9	0	1	0	0	Gene3D:3.30.450.20&hmmpanther:PTHR10166&hmmpanther:PTHR10166:SF56	0	chr12:g.1879001T>C	0.1524	0.3396
chr12	1879852	rs60945277	T	C	2	152	2251	0.013	C	synonymous_variant	LOW	CACNA2D4	ENSG00000151062	Transcript	ENST00000382722.10	protein_coding	14/38	0	ENST00000382722.10:c.1515A>G	ENSP00000372169.4:p.Thr505%3D	1694/5285	1515/3414	505/1137	T	acA/acG	rs60945277	0	-1	0	SNV	HGNC	HGNC:20202	YES	1	P2	CCDS44785.1	ENSP00000372169	Q7Z3S7	0	UPI0000E593D9	0	1	0	0	hmmpanther:PTHR10166&hmmpanther:PTHR10166:SF56&Low_complexity_(Seg):seg	0	chr12:g.1879852T>C	0.2312	0.5688
chr12	2585472	rs215976	C	T	3	152	1962	0.019	T	synonymous_variant	LOW	CACNA1C	ENSG00000151067	Transcript	ENST00000347598.8	protein_coding	17/49	0	ENST00000347598.8:c.2436C>T	ENSP00000266376.6:p.Asp812%3D	2436/6655	2436/6561	812/2186	D	gaC/gaT	rs215976	0	1	0	SNV	HGNC	HGNC:1390	YES	1	P4	CCDS44788.1	ENSP00000266376	Q13936	0	UPI0000E593E5	0	1	0	0	Prints_domain:PR01635&hmmpanther:PTHR10037&hmmpanther:PTHR10037:SF188&MobiDB_lite:mobidb-lite	0	chr12:g.2585472C>T	0.1456	0.0877
chr12	5044376	rs202083721	C	T	5	152	1934	0.032	T	missense_variant	MODERATE	KCNA5	ENSG00000130037	Transcript	ENST00000252321.4	protein_coding	1/1	0	ENST00000252321.4:c.229C>T	ENSP00000252321.3:p.Pro77Ser	388/2800	229/1842	77/613	P/S	Ccc/Tcc	rs202083721	0	1	0	SNV	HGNC	HGNC:6224	YES	0	P1	CCDS8536.1	ENSP00000252321	P22460	0	UPI000013CD56	0	1	tolerated_low_confidence	benign	MobiDB_lite:mobidb-lite&MobiDB_lite:mobidb-lite&Low_complexity_(Seg):seg	0	chr12:g.5044376C>T	0.0014	0
chr12	6355415	rs11542844	C	T	2	152	2244	0.013	T	missense_variant	MODERATE	SCNN1A	ENSG00000111319	Transcript	ENST00000360168.7	protein_coding	5/12	0	ENST00000360168.7:c.1177G>A	ENSP00000353292.3:p.Ala393Thr	1441/3481	1177/2187	393/728	A/T	Gca/Aca	rs11542844	0	-1	0	SNV	HGNC	HGNC:10599	YES	1	A2	CCDS53738.1	ENSP00000353292	P37088	0	UPI00001B07D7	0	1	tolerated	benign	Gene3D:2.60.470.10&Pfam_domain:PF00858&Prints_domain:PR01078&hmmpanther:PTHR11690&hmmpanther:PTHR11690:SF124&TIGRFAM_domain:TIGR00859	0	chr12:g.6355415C>T	0.1923	0.5053
chr12	6375500	rs13306617	C	G	7	152	1614	0.045	G	upstream_gene_variant	MODIFIER	SCNN1A	ENSG00000111319	Transcript	ENST00000360168.7	protein_coding	0	0	0	0	0	0	0	0	0	rs13306617	276	-1	0	SNV	HGNC	HGNC:10599	YES	1	A2	CCDS53738.1	ENSP00000353292	P37088	0	UPI00001B07D7	0	1	0	0	0	0	chr12:g.6375500C>G	0.0579	0.0567
chr12	7210685	rs75145323	G	C	2	152	2470	0.013	C	downstream_gene_variant	MODIFIER	PEX5	ENSG00000139197	Transcript	ENST00000412720.6	protein_coding	0	0	0	0	0	0	0	0	0	rs75145323	429	1	0	SNV	HGNC	HGNC:9719	YES	2	0	CCDS73433.1	ENSP00000391601	0	B4E0T2	UPI00017A839E	0	1	0	0	0	0	chr12:g.7210685G>C	0.0058	0
chr12	14973069	rs11056264	G	C	5	152	2120	0.032	C	5_prime_UTR_variant	MODIFIER	AC020613.1	ENSG00000139053	Transcript	ENST00000266395.3	protein_coding	1/4	0	ENST00000266395.3:c.-59G>C	0	28/727	0	0	0	0	rs11056264	0	1	0	SNV	Clone_based_ensembl_gene	0	YES	1	P1	CCDS8672.1	ENSP00000266395	Q13956	0	UPI0000127C0C	0	1	0	0	0	0	chr12:g.14973069G>C	0.149	0.1172
chr12	32841080	rs368740836	C	T	2	152	1641	0.013	T	missense_variant	MODERATE	PKP2	ENSG00000057294	Transcript	ENST00000070846.10	protein_coding	7/14	0	ENST00000070846.10:c.1636G>A	ENSP00000070846.6:p.Ala546Thr	1661/4241	1636/2646	546/881	A/T	Gca/Aca	rs368740836	0	-1	0	SNV	HGNC	HGNC:9024	YES	1	0	CCDS8731.1	ENSP00000070846	Q99959	0	UPI000013C576	0	1	tolerated	benign	PDB-ENSP_mappings:3tt9.A&hmmpanther:PTHR10372&hmmpanther:PTHR10372:SF25&Superfamily_domains:SSF48371	0	chr12:g.32841080C>T	0.0006	0
chr12	32869000	rs1046116	A	G	6	152	2015	0.038	G	missense_variant	MODERATE	PKP2	ENSG00000057294	Transcript	ENST00000070846.10	protein_coding	4/14	0	ENST00000070846.10:c.1097T>C	ENSP00000070846.6:p.Leu366Pro	1122/4241	1097/2646	366/881	L/P	cTg/cCg	rs1046116	0	-1	0	SNV	HGNC	HGNC:9024	YES	1	0	CCDS8731.1	ENSP00000070846	Q99959	0	UPI000013C576	0	1	tolerated	benign	PDB-ENSP_mappings:3tt9.A&hmmpanther:PTHR10372&hmmpanther:PTHR10372:SF25&Superfamily_domains:SSF48371	0	chr12:g.32869000A>G	0.1514	0.2103
chr12	40294893	rs7966550	T	C	3	152	724	0.019	C	synonymous_variant	LOW	LRRK2	ENSG00000188906	Transcript	ENST00000298910.12	protein_coding	22/51	0	ENST00000298910.12:c.2857T>C	ENSP00000298910.7:p.Leu953%3D	2992/9239	2857/7584	953/2527	L	Tta/Cta	rs7966550	0	1	0	SNV	HGNC	HGNC:18618	YES	1	P1	CCDS31774.1	ENSP00000298910	Q5S007	0	UPI00006C128E	0	1	0	0	Gene3D:3.80.10.10&hmmpanther:PTHR44651&Low_complexity_(Seg):seg	0	chr12:g.40294893T>C	0.0901	0.0159
chr12	40298479	rs78365431	G	T	3	152	1420	0.019	T	missense_variant	MODERATE	LRRK2	ENSG00000188906	Transcript	ENST00000298910.12	protein_coding	24/51	0	ENST00000298910.12:c.3333G>T	ENSP00000298910.7:p.Gln1111His	3468/9239	3333/7584	1111/2527	Q/H	caG/caT	rs78365431&CM074926	0	1	0	SNV	HGNC	HGNC:18618	YES	1	P1	CCDS31774.1	ENSP00000298910	Q5S007	0	UPI00006C128E	0	1	tolerated	benign	Gene3D:3.80.10.10&SMART_domains:SM00364&Superfamily_domains:SSF52058&PROSITE_profiles:PS51450&hmmpanther:PTHR44651	0	chr12:g.40298479G>T	0.0056	0
chr12	40314059	rs33958906	C	T	4	152	1388	0.026	T	missense_variant	MODERATE	LRRK2	ENSG00000188906	Transcript	ENST00000298910.12	protein_coding	32/51	0	ENST00000298910.12:c.4624C>T	ENSP00000298910.7:p.Pro1542Ser	4759/9239	4624/7584	1542/2527	P/S	Cca/Tca	rs33958906	0	1	0	SNV	HGNC	HGNC:18618	YES	1	P1	CCDS31774.1	ENSP00000298910	Q5S007	0	UPI00006C128E	0	1	deleterious	possibly_damaging	hmmpanther:PTHR44651	0	chr12:g.40314059C>T	0.0132	0.0008
chr12	40363528	rs33962975	A	G	5	152	1165	0.032	G	synonymous_variant	LOW	LRRK2	ENSG00000188906	Transcript	ENST00000298910.12	protein_coding	48/51	0	ENST00000298910.12:c.7155A>G	ENSP00000298910.7:p.Gly2385%3D	7290/9239	7155/7584	2385/2527	G	ggA/ggG	rs33962975	0	1	0	SNV	HGNC	HGNC:18618	YES	1	P1	CCDS31774.1	ENSP00000298910	Q5S007	0	UPI00006C128E	0	1	0	0	Gene3D:2.130.10.10&Superfamily_domains:SSF50978&hmmpanther:PTHR44651	0	chr12:g.40363528A>G	0.0559	0.0257
chr12	40981060	rs2229930	A	G	6	152	1211	0.038	G	synonymous_variant	LOW	CNTN1	ENSG00000018236	Transcript	ENST00000551295.7	protein_coding	16/24	0	ENST00000551295.7:c.1956A>G	ENSP00000447006.1:p.Ala652%3D	2186/5667	1956/3057	652/1018	A	gcA/gcG	rs2229930	0	1	0	SNV	HGNC	HGNC:2171	YES	1	P1	CCDS8737.1	ENSP00000447006	Q12860	A0A024R104	UPI0000127EBA	0	1	0	0	Gene3D:2.60.40.10&Pfam_domain:PF00041&PROSITE_profiles:PS50853&hmmpanther:PTHR43905&hmmpanther:PTHR43905:SF2&SMART_domains:SM00060&Superfamily_domains:SSF49265&Conserved_Domains:cd00063	0	chr12:g.40981060A>G	0.0296	0.003
chr12	42460069	rs3827522	G	A	5	152	2051	0.032	A	missense_variant	MODERATE	PRICKLE1	ENSG00000139174	Transcript	ENST00000345127.9	protein_coding	8/8	0	ENST00000345127.9:c.2236C>T	ENSP00000345064.3:p.Pro746Ser	2566/5878	2236/2496	746/831	P/S	Cca/Tca	rs3827522&COSM4418127	0	-1	0	SNV	HGNC	HGNC:17019	YES	1	P1	CCDS8742.1	ENSP00000345064	Q96MT3	A0A024R0W7	UPI000013D6F5	0	1	tolerated	benign	hmmpanther:PTHR24211&hmmpanther:PTHR24211:SF15	0	chr12:g.42460069G>A	0.0202	0
chr12	42469460	rs34837068	A	G	6	152	2327	0.038	G	missense_variant	MODERATE	PRICKLE1	ENSG00000139174	Transcript	ENST00000345127.9	protein_coding	4/8	0	ENST00000345127.9:c.374T>C	ENSP00000345064.3:p.Val125Ala	704/5878	374/2496	125/831	V/A	gTg/gCg	rs34837068&COSM3676448	0	-1	0	SNV	HGNC	HGNC:17019	YES	1	P1	CCDS8742.1	ENSP00000345064	Q96MT3	A0A024R0W7	UPI000013D6F5	0	1	deleterious	benign	Gene3D:2.10.110.10&PROSITE_profiles:PS50023&hmmpanther:PTHR24211&hmmpanther:PTHR24211:SF15&SMART_domains:SM00132	0	chr12:g.42469460A>G	0.0323	0.0083
chr12	42469464	rs79087668	C	T	5	152	2321	0.032	T	missense_variant	MODERATE	PRICKLE1	ENSG00000139174	Transcript	ENST00000345127.9	protein_coding	4/8	0	ENST00000345127.9:c.370G>A	ENSP00000345064.3:p.Ala124Thr	700/5878	370/2496	124/831	A/T	Gct/Act	rs79087668	0	-1	0	SNV	HGNC	HGNC:17019	YES	1	P1	CCDS8742.1	ENSP00000345064	Q96MT3	A0A024R0W7	UPI000013D6F5	0	1	tolerated	benign	Gene3D:2.10.110.10&PROSITE_profiles:PS50023&hmmpanther:PTHR24211&hmmpanther:PTHR24211:SF15	0	chr12:g.42469464C>T	0.0274	0
chr12	43786492	rs4251545	G	A	7	152	767	0.045	A	missense_variant	MODERATE	IRAK4	ENSG00000198001	Transcript	ENST00000613694.4	protein_coding	11/12	0	ENST00000613694.4:c.1282G>A	ENSP00000479889.2:p.Ala428Thr	1353/4280	1282/1383	428/460	A/T	Gct/Act	rs4251545&CM116927	0	1	0	SNV	HGNC	HGNC:17967	YES	1	P1	CCDS8744.1	ENSP00000479889	Q9NWZ3	Q69FE3	UPI000004ABE6	0	1	tolerated	benign	PROSITE_profiles:PS50011&Conserved_Domains:cd14158&hmmpanther:PTHR24419&hmmpanther:PTHR24419:SF22&PIRSF_domain:PIRSF038189&Gene3D:1.10.510.10&Pfam_domain:PF07714&SMART_domains:SM00220&Superfamily_domains:SSF56112&PDB-ENSP_mappings:6f3i.B&PDB-ENSP_mappings:6f3i.A&PDB-ENSP_mappings:6f3g.B&PDB-ENSP_mappings:6f3g.A&PDB-ENSP_mappings:6f3e.B&PDB-ENSP_mappings:6f3e.A&PDB-ENSP_mappings:6f3d.B&PDB-ENSP_ma…	0	chr12:g.43786492G>A	0.1705	0.3169
chr12	48119303	rs12306290	T	G	2	152	2049	0.013	G	intron_variant	MODIFIER	PFKM	ENSG00000152556	Transcript	ENST00000642730.1	protein_coding	0	4/25	ENST00000642730.1:c.301+726T>G	0	0	0	0	0	0	rs12306290	0	1	0	SNV	HGNC	HGNC:8877	YES	0	A2	CCDS86294.1	ENSP00000496597	0	A0A2R8Y891	UPI000387BDBF	0	1	0	0	0	0	chr12:g.48119303T>G	0.248	0.3048
chr12	48133403	rs1049392	C	T	3	152	2325	0.019	T	synonymous_variant	LOW	PFKM	ENSG00000152556	Transcript	ENST00000642730.1	protein_coding	9/26	0	ENST00000642730.1:c.825C>T	ENSP00000496597.1:p.Thr275%3D	969/3167	825/2652	275/883	T	acC/acT	rs1049392	0	1	0	SNV	HGNC	HGNC:8877	YES	0	A2	CCDS86294.1	ENSP00000496597	0	A0A2R8Y891	UPI000387BDBF	0	1	0	0	HAMAP:MF_03184&Conserved_Domains:cd00764&hmmpanther:PTHR13697:SF13&hmmpanther:PTHR13697&Pfam_domain:PF00365&Gene3D:3.40.50.450&PIRSF_domain:PIRSF000533&TIGRFAM_domain:TIGR02478&Superfamily_domains:SSF53784&Prints_domain:PR00476	0	chr12:g.48133403C>T	0.1879	0.3396
chr12	48921160	rs192209412	A	C	5	152	2213	0.032	C	intron_variant	MODIFIER	AC073610.3	ENSG00000272822	Transcript	ENST00000398092.4	protein_coding	0	4/4	ENST00000398092.4:c.385-17252T>G	0	0	0	0	0	0	rs192209412	0	-1	0	SNV	Clone_based_ensembl_gene	0	YES	3	P1	0	ENSP00000438507	0	F5H423	UPI000204AB2B	0	0	0	0	0	0	chr12:g.48921160A>C	0.002	0.0008
chr12	49041018	rs189199944	G	A	5	152	1793	0.032	A	missense_variant	MODERATE	KMT2D	ENSG00000167548	Transcript	ENST00000301067.11	protein_coding	31/54	0	ENST00000301067.11:c.6752C>T	ENSP00000301067.7:p.Ser2251Leu	6752/19419	6752/16614	2251/5537	S/L	tCg/tTg	rs189199944	0	-1	0	SNV	HGNC	HGNC:7133	YES	5	P1	CCDS44873.1	ENSP00000301067	O14686	0	UPI0000EE84D6	0	1	deleterious	probably_damaging	hmmpanther:PTHR22884&hmmpanther:PTHR22884:SF380&MobiDB_lite:mobidb-lite	0	chr12:g.49041018G>A	0.0014	0.0008
chr12	49051527	rs185660524	G	A	5	152	1410	0.032	A	missense_variant	MODERATE	KMT2D	ENSG00000167548	Transcript	ENST00000301067.11	protein_coding	10/54	0	ENST00000301067.11:c.2156C>T	ENSP00000301067.7:p.Pro719Leu	2156/19419	2156/16614	719/5537	P/L	cCg/cTg	rs185660524	0	-1	0	SNV	HGNC	HGNC:7133	YES	5	P1	CCDS44873.1	ENSP00000301067	O14686	0	UPI0000EE84D6	0	1	deleterious_low_confidence	benign	MobiDB_lite:mobidb-lite&Low_complexity_(Seg):seg	0	chr12:g.49051527G>A	0.0024	0.0023
chr12	49843065	rs143608766	T	C	7	152	1859	0.045	C	missense_variant	MODERATE	BCDIN3D	ENSG00000186666	Transcript	ENST00000333924.6	protein_coding	1/2	0	ENST00000333924.6:c.23A>G	ENSP00000335201.4:p.Asp8Gly	42/3226	23/879	8/292	D/G	gAt/gGt	rs143608766	0	-1	0	SNV	HGNC	HGNC:27050	YES	1	P1	CCDS8790.1	ENSP00000335201	Q7Z5W3	0	UPI0000160802	0	0	tolerated	benign	MobiDB_lite:mobidb-lite	0	chr12:g.49843065T>C	0.009	0.0008
chr12	49951193	rs3741559	G	A	6	152	2229	0.038	A	splice_region_variant&intron_variant	LOW	AQP2	ENSG00000167580	Transcript	ENST00000199280.3	protein_coding	0	1/3	ENST00000199280.3:c.360+3G>A	0	0	0	0	0	0	rs3741559	0	1	0	SNV	HGNC	HGNC:634	YES	1	P1	CCDS8792.1	ENSP00000199280	P41181	0	UPI000000D9DF	0	1	0	0	0	0	chr12:g.49951193G>A	0.2109	0.1233
chr12	51913361	rs2071218	C	T	3	152	1904	0.019	T	intron_variant	MODIFIER	ACVRL1	ENSG00000139567	Transcript	ENST00000388922.8	protein_coding	0	3/9	ENST00000388922.8:c.313+11C>T	0	0	0	0	0	0	rs2071218	0	1	0	SNV	HGNC	HGNC:175	YES	1	P1	CCDS31804.1	ENSP00000373574	P37023	A0A0S2Z310	UPI000000D9F4	0	1	0	0	0	0	chr12:g.51913361C>T	0.4311	0.5877
chr12	52319304	rs2857663	G	A	2	152	2280	0.013	A	missense_variant	MODERATE	KRT83	ENSG00000170523	Transcript	ENST00000293670.3	protein_coding	2/9	0	ENST00000293670.3:c.445C>T	ENSP00000293670.3:p.Arg149Cys	508/1875	445/1482	149/493	R/C	Cgc/Tgc	rs2857663	0	-1	0	SNV	HGNC	HGNC:6460	YES	1	P1	CCDS8823.1	ENSP00000293670	P78385	0	UPI0000070AF2	0	1	deleterious	benign	Gene3D:1.20.5.1160&Coiled-coils_(Ncoils):Coil&Pfam_domain:PF00038&Prints_domain:PR01276&PROSITE_profiles:PS51842&hmmpanther:PTHR23239&hmmpanther:PTHR23239:SF187&SMART_domains:SM01391&Superfamily_domains:SSF57184	0	chr12:g.52319304G>A	0.1278	0.1589
chr12	52677413	rs769218372	C	T	3	152	2280	0.019	T	missense_variant	MODERATE	KRT1	ENSG00000167768	Transcript	ENST00000252244.3	protein_coding	5/9	0	ENST00000252244.3:c.1031G>A	ENSP00000252244.3:p.Ser344Asn	1090/2451	1031/1935	344/644	S/N	aGt/aAt	rs769218372	0	-1	0	SNV	HGNC	HGNC:6412	YES	1	P1	CCDS8836.1	ENSP00000252244	P04264	0	UPI000013CD4D	0	1	tolerated	benign	PROSITE_profiles:PS51842&hmmpanther:PTHR23239:SF95&hmmpanther:PTHR23239&Pfam_domain:PF00038&SMART_domains:SM01391	0	chr12:g.52677413C>T	0	0
chr12	52811965	rs188245182	C	T	3	152	2222	0.019	T	missense_variant	MODERATE	KRT4	ENSG00000170477	Transcript	ENST00000551956.2	protein_coding	2/9	0	ENST00000551956.2:c.475G>A	ENSP00000448220.1:p.Glu159Lys	533/2141	475/1563	159/520	E/K	Gag/Aag	rs188245182&COSM6895718	0	-1	0	SNV	HGNC	HGNC:6441	YES	1	P1	CCDS41787.2	ENSP00000448220	P19013	0	UPI00001AEBB1	0	1	deleterious	probably_damaging	PROSITE_profiles:PS51842&hmmpanther:PTHR23239:SF188&hmmpanther:PTHR23239&Pfam_domain:PF00038&SMART_domains:SM01391&Superfamily_domains:SSF64593&Coiled-coils_(Ncoils):Coil	0	chr12:g.52811965C>T	0.0004	0
chr12	53315126	rs11540353	A	G	2	152	2368	0.013	G	synonymous_variant	LOW	AAAS	ENSG00000094914	Transcript	ENST00000209873.9	protein_coding	5/16	0	ENST00000209873.9:c.414T>C	ENSP00000209873.4:p.Asp138%3D	559/1815	414/1641	138/546	D	gaT/gaC	rs11540353	0	-1	0	SNV	HGNC	HGNC:13666	YES	1	P1	CCDS8856.1	ENSP00000209873	Q9NRG9	0	UPI0000039E40	0	1	0	0	Gene3D:2.130.10.10&hmmpanther:PTHR14494&SMART_domains:SM00320	0	chr12:g.53315126A>G	0.0363	0.0038
chr12	55693152	rs113651939	T	C	5	152	1125	0.032	C	missense_variant	MODERATE	ITGA7	ENSG00000135424	Transcript	ENST00000553804.5	protein_coding	20/25	0	ENST00000553804.5:c.2713A>G	ENSP00000452120.1:p.Ile905Val	2732/3935	2713/3426	905/1141	I/V	Atc/Gtc	rs113651939	0	-1	0	SNV	HGNC	HGNC:6143	YES	1	A2	CCDS55832.1	ENSP00000452120	Q13683	0	UPI00003668CF	0	1	tolerated	benign	Gene3D:2.60.40.1530&Pfam_domain:PF08441&hmmpanther:PTHR23220&hmmpanther:PTHR23220:SF90&Superfamily_domains:SSF69179	0	chr12:g.55693152T>C	0.0028	0.0015
chr12	55696342	rs150583010	C	T	7	152	2049	0.045	T	missense_variant	MODERATE	ITGA7	ENSG00000135424	Transcript	ENST00000553804.5	protein_coding	13/25	0	ENST00000553804.5:c.1840G>A	ENSP00000452120.1:p.Gly614Arg	1859/3935	1840/3426	614/1141	G/R	Ggg/Agg	rs150583010&COSM941371&COSM941372	0	-1	0	SNV	HGNC	HGNC:6143	YES	1	A2	CCDS55832.1	ENSP00000452120	Q13683	0	UPI00003668CF	0	1	tolerated	benign	Gene3D:2.60.40.1460&Pfam_domain:PF08441&hmmpanther:PTHR23220&hmmpanther:PTHR23220:SF90&Superfamily_domains:SSF69179	0	chr12:g.55696342C>T	0.0026	0.0008
chr12	55698924	rs144699549	G	A	7	152	1735	0.045	A	splice_region_variant&intron_variant	LOW	ITGA7	ENSG00000135424	Transcript	ENST00000553804.5	protein_coding	0	5/24	ENST00000553804.5:c.803-7C>T	0	0	0	0	0	0	rs144699549	0	-1	0	SNV	HGNC	HGNC:6143	YES	1	A2	CCDS55832.1	ENSP00000452120	Q13683	0	UPI00003668CF	0	1	0	0	0	0	chr12:g.55698924G>A	0.0028	0.0015
chr12	64455936	rs41292019	T	C	2	152	1667	0.013	C	synonymous_variant	LOW	TBK1	ENSG00000183735	Transcript	ENST00000331710.10	protein_coding	2/21	0	ENST00000331710.10:c.66T>C	ENSP00000329967.5:p.Asn22%3D	165/3022	66/2190	22/729	N	aaT/aaC	rs41292019	0	1	0	SNV	HGNC	HGNC:11584	YES	1	P1	CCDS8968.1	ENSP00000329967	Q9UHD2	0	UPI0000035B47	0	1	0	0	Gene3D:3.30.200.20&PDB-ENSP_mappings:4eut.A&PDB-ENSP_mappings:4eut.B&PDB-ENSP_mappings:4euu.A&PDB-ENSP_mappings:4euu.B&PDB-ENSP_mappings:4im0.A&PDB-ENSP_mappings:4im2.A&PDB-ENSP_mappings:4im3.A&PDB-ENSP_mappings:4iw0.A&PDB-ENSP_mappings:4iwo.A&PDB-ENSP_mappings:4iwp.A&PDB-ENSP_mappings:4iwq.A&PDB-ENSP_mappings:5w5v.A&PDB-ENSP_mappings:6bny.A&PDB-ENSP_mappings:6bod.A&PDB-ENSP_mappings:6boe.A&Pfam_…	0	chr12:g.64455936T>C	0.012	0.0015
chr12	95973615	rs113875416	C	T	4	152	1199	0.026	T	3_prime_UTR_variant	MODIFIER	HAL	ENSG00000084110	Transcript	ENST00000261208.8	protein_coding	21/21	0	ENST00000261208.8:c.*617G>A	0	2939/3892	0	0	0	0	rs113875416	0	-1	0	SNV	HGNC	HGNC:4806	YES	1	P1	CCDS9058.1	ENSP00000261208	P42357	0	UPI000012CE8E	0	1	0	0	0	0	chr12:g.95973615C>T	0.0166	0.0015
chr12	95990471	rs36014288	T	C	4	152	2484	0.026	C	synonymous_variant	LOW	HAL	ENSG00000084110	Transcript	ENST00000261208.8	protein_coding	10/21	0	ENST00000261208.8:c.777A>G	ENSP00000261208.3:p.Pro259%3D	1125/3892	777/1974	259/657	P	ccA/ccG	rs36014288&CP052802	0	-1	0	SNV	HGNC	HGNC:4806	YES	1	P1	CCDS9058.1	ENSP00000261208	P42357	0	UPI000012CE8E	0	1	0	0	Conserved_Domains:cd00332&hmmpanther:PTHR10362:SF7&hmmpanther:PTHR10362&PROSITE_patterns:PS00488&Gene3D:1.10.275.10&TIGRFAM_domain:TIGR01225&Pfam_domain:PF00221&Superfamily_domains:SSF48557	0	chr12:g.95990471T>C	0.1927	0.1331
chr12	95996318	rs77869005	A	G	3	152	2264	0.019	G	5_prime_UTR_variant	MODIFIER	HAL	ENSG00000084110	Transcript	ENST00000261208.8	protein_coding	1/21	0	ENST00000261208.8:c.-322T>C	0	27/3892	0	0	0	0	rs77869005	0	-1	0	SNV	HGNC	HGNC:4806	YES	1	P1	CCDS9058.1	ENSP00000261208	P42357	0	UPI000012CE8E	0	1	0	0	0	0	chr12:g.95996318A>G	0.0116	0
chr12	98593667	rs28372744	G	A	4	152	2025	0.026	A	5_prime_UTR_variant	MODIFIER	SLC25A3	ENSG00000075415	Transcript	ENST00000228318.7	protein_coding	1/8	0	ENST00000228318.7:c.-78G>A	0	43/1678	0	0	0	0	rs28372744	0	1	0	SNV	HGNC	HGNC:10989	YES	5	P4	CCDS9066.1	ENSP00000228318	Q00325	A0A024RBH9	UPI000012F45B	0	1	0	0	0	0	chr12:g.98593667G>A	0.0739	0.0174
chr12	109573710	rs67606936	A	G	5	152	1984	0.032	G	upstream_gene_variant	MODIFIER	MVK	ENSG00000110921	Transcript	ENST00000228510.8	protein_coding	0	0	0	0	0	0	0	0	0	rs67606936	84	1	0	SNV	HGNC	HGNC:7530	YES	1	P1	CCDS9132.1	ENSP00000228510	Q03426	B2RDU6	UPI000012DE5B	0	1	0	0	0	0	chr12:g.109573710A>G	0.015	0.0008
chr12	109814742	rs3742030	G	A	3	152	1386	0.019	A	missense_variant	MODERATE	TRPV4	ENSG00000111199	Transcript	ENST00000418703.6	protein_coding	1/15	0	ENST00000418703.6:c.55C>T	ENSP00000406191.2:p.Pro19Ser	150/3247	55/2616	19/871	P/S	Ccc/Tcc	rs3742030&CM094852	0	-1	0	SNV	HGNC	HGNC:18083	YES	1	P1	CCDS9134.1	ENSP00000406191	Q9HBA0	0	UPI000003BB44	0	1	tolerated_low_confidence	benign	hmmpanther:PTHR10582&hmmpanther:PTHR10582:SF4&MobiDB_lite:mobidb-lite	0	chr12:g.109814742G>A	0.0435	0.0552
chr12	114683398	rs12366395	A	G	5	152	2067	0.032	G	5_prime_UTR_variant	MODIFIER	TBX3	ENSG00000135111	Transcript	ENST00000257566.7	protein_coding	1/8	0	ENST00000257566.7:c.-198T>C	0	193/4208	0	0	0	0	rs12366395	0	-1	0	SNV	HGNC	HGNC:11602	YES	1	0	CCDS9176.1	ENSP00000257566	O15119	A0A024RBL6	UPI0000136AA0	0	1	0	0	0	0	chr12:g.114683398A>G	0.1591	0.1831
chr12	120737135	rs76543640	C	T	2	152	2001	0.013	T	splice_region_variant&synonymous_variant	LOW	ACADS	ENSG00000122971	Transcript	ENST00000242592.9	protein_coding	3/10	0	ENST00000242592.9:c.360C>T	ENSP00000242592.4:p.Asn120%3D	420/1859	360/1239	120/412	N	aaC/aaT	rs76543640&COSM1359402	0	1	0	SNV	HGNC	HGNC:90	YES	1	P1	CCDS9207.1	ENSP00000242592	P16219	E5KSD5	UPI000004A863	0	1	0	0	Conserved_Domains:cd01158&hmmpanther:PTHR43884:SF12&hmmpanther:PTHR43884&Pfam_domain:PF02771&PIRSF_domain:PIRSF016578&Gene3D:1.10.540.10&Superfamily_domains:SSF56645&PDB-ENSP_mappings:2vig.H&PDB-ENSP_mappings:2vig.G&PDB-ENSP_mappings:2vig.F&PDB-ENSP_mappings:2vig.E&PDB-ENSP_mappings:2vig.D&PDB-ENSP_mappings:2vig.C&PDB-ENSP_mappings:2vig.B&PDB-ENSP_mappings:2vig.A	0	chr12:g.120737135C>T	0.0761	0.0068
chr12	120739563	rs2229534	G	A	2	152	2095	0.013	A	3_prime_UTR_variant	MODIFIER	ACADS	ENSG00000122971	Transcript	ENST00000242592.9	protein_coding	10/10	0	ENST00000242592.9:c.*115G>A	0	1414/1859	0	0	0	0	rs2229534	0	1	0	SNV	HGNC	HGNC:90	YES	1	P1	CCDS9207.1	ENSP00000242592	P16219	E5KSD5	UPI000004A863	0	1	0	0	0	0	chr12:g.120739563G>A	0.0755	0.0045
chr12	120739835	rs11065238	A	G	2	152	1730	0.013	G	3_prime_UTR_variant	MODIFIER	ACADS	ENSG00000122971	Transcript	ENST00000242592.9	protein_coding	10/10	0	ENST00000242592.9:c.*387A>G	0	1686/1859	0	0	0	0	rs11065238	0	1	0	SNV	HGNC	HGNC:90	YES	1	P1	CCDS9207.1	ENSP00000242592	P16219	E5KSD5	UPI000004A863	0	1	0	0	0	0	chr12:g.120739835A>G	0.0815	0.0265
chr12	120996568	rs754729248	C	G	2	152	1935	0.013	G	missense_variant	MODERATE	HNF1A	ENSG00000135100	Transcript	ENST00000544413.2	protein_coding	6/10	0	ENST00000544413.2:c.1135C>G	ENSP00000438804.1:p.Pro379Ala	1155/2014	1135/1917	379/638	P/A	Cct/Gct	rs754729248&CD064653&CM082829&CM082830&CM082831	0	1	0	SNV	HGNC	HGNC:11621	YES	1	0	CCDS76611.1	ENSP00000438804	0	F5H0K0	UPI000204ABCC	0	1	deleterious	probably_damaging	hmmpanther:PTHR11568:SF4&hmmpanther:PTHR11568&Pfam_domain:PF04812	0	chr12:g.120996568C>G	0	0
chr12	123621498	rs77672690	T	C	5	152	2039	0.032	C	3_prime_UTR_variant	MODIFIER	EIF2B1	ENSG00000111361	Transcript	ENST00000424014.6	protein_coding	9/9	0	ENST00000424014.6:c.*258A>G	0	1385/2477	0	0	0	0	rs77672690	0	-1	0	SNV	HGNC	HGNC:3257	YES	1	P1	CCDS31924.1	ENSP00000416250	Q14232	0	UPI0000129AAE	0	1	0	0	0	0	chr12:g.123621498T>C	0.0158	0.0287
chr12	123696502	rs7298440	C	T	7	152	1707	0.045	T	splice_region_variant&intron_variant	LOW	TCTN2	ENSG00000168778	Transcript	ENST00000303372.7	protein_coding	0	12/17	ENST00000303372.7:c.1393+7C>T	0	0	0	0	0	0	rs7298440	0	1	0	SNV	HGNC	HGNC:25774	YES	1	P3	CCDS9253.1	ENSP00000304941	Q96GX1	0	UPI0000038A56	0	1	0	0	0	0	chr12:g.123696502C>T	0.2724	0.3979
chr12	123737249	rs74922060	G	A	5	152	1612	0.032	A	missense_variant	MODERATE	ATP6V0A2	ENSG00000185344	Transcript	ENST00000330342.8	protein_coding	9/20	0	ENST00000330342.8:c.1016G>A	ENSP00000332247.2:p.Arg339His	1229/6507	1016/2571	339/856	R/H	cGc/cAc	rs74922060	0	1	0	SNV	HGNC	HGNC:18481	YES	1	P1	CCDS9254.1	ENSP00000332247	Q9Y487	0	UPI00001AFC09	0	1	tolerated	possibly_damaging	hmmpanther:PTHR11629&hmmpanther:PTHR11629:SF22&PIRSF_domain:PIRSF001293&Pfam_domain:PF01496	0	chr12:g.123737249G>A	0.0266	0.0635
chr12	123743867	rs79134187	A	G	5	152	1523	0.032	G	missense_variant	MODERATE	ATP6V0A2	ENSG00000185344	Transcript	ENST00000330342.8	protein_coding	10/20	0	ENST00000330342.8:c.1121A>G	ENSP00000332247.2:p.Lys374Arg	1334/6507	1121/2571	374/856	K/R	aAa/aGa	rs79134187	0	1	0	SNV	HGNC	HGNC:18481	YES	1	P1	CCDS9254.1	ENSP00000332247	Q9Y487	0	UPI00001AFC09	0	1	tolerated	benign	hmmpanther:PTHR11629&hmmpanther:PTHR11629:SF22&PIRSF_domain:PIRSF001293&Pfam_domain:PF01496	0	chr12:g.123743867A>G	0.0276	0.0635
chr12	132679986	rs745601745	C	A	2	152	2395	0.013	A	missense_variant	MODERATE	POLE	ENSG00000177084	Transcript	ENST00000320574.9	protein_coding	5/49	0	ENST00000320574.9:c.391G>T	ENSP00000322570.5:p.Val131Leu	435/7840	391/6861	131/2286	V/L	Gtg/Ttg	rs745601745	0	-1	0	SNV	HGNC	HGNC:9177	YES	1	P2	CCDS9278.1	ENSP00000322570	Q07864	0	UPI00001FBF97	0	1	tolerated	benign	Pfam_domain:PF03104&hmmpanther:PTHR10670&Superfamily_domains:SSF53098	0	chr12:g.132679986C>A	0	0
chr13	21701931	rs9509843	C	T	4	152	637	0.026	T	3_prime_UTR_variant	MODIFIER	FGF9	ENSG00000102678	Transcript	ENST00000382353.5	protein_coding	3/3	0	ENST00000382353.5:c.*496C>T	0	1653/4220	0	0	0	0	rs9509843	0	1	0	SNV	HGNC	HGNC:3687	YES	1	P1	CCDS9298.1	ENSP00000371790	P31371	0	UPI00000374AF	0	1	0	0	0	0	chr13:g.21701931C>T	0.0122	0.0023
chr13	23250679	rs17314986	G	A	7	152	1240	0.045	A	missense_variant	MODERATE	SGCG	ENSG00000102683	Transcript	ENST00000218867.3	protein_coding	4/8	0	ENST00000218867.3:c.347G>A	ENSP00000218867.3:p.Arg116His	471/1624	347/876	116/291	R/H	cGc/cAc	rs17314986	0	1	0	SNV	HGNC	HGNC:10809	YES	1	P1	CCDS9299.1	ENSP00000218867	Q13326	0	UPI000013C76D	0	1	deleterious	possibly_damaging	hmmpanther:PTHR12939:SF4&hmmpanther:PTHR12939&Pfam_domain:PF04790	0	chr13:g.23250679G>A	0.0775	0.0098
chr13	32321334	rs188221073	T	A	6	152	1901	0.038	A	intron_variant	MODIFIER	BRCA2	ENSG00000139618	Transcript	ENST00000380152.7	protein_coding	0	3/26	ENST00000380152.7:c.316+2009T>A	0	0	0	0	0	0	rs188221073	0	1	0	SNV	HGNC	HGNC:1101	YES	5	P1	CCDS9344.1	ENSP00000369497	P51587	0	UPI00001FCBCC	0	1	0	0	0	0	chr13:g.32321334T>A	0.0098	0.0008
chr13	32373524	rs138326030	A	T	5	150	823	0.032	T	intron_variant	MODIFIER	BRCA2	ENSG00000139618	Transcript	ENST00000380152.7	protein_coding	0	20/26	ENST00000380152.7:c.8632+2424A>T	0	0	0	0	0	0	rs138326030	0	1	0	SNV	HGNC	HGNC:1101	YES	5	P1	CCDS9344.1	ENSP00000369497	P51587	0	UPI00001FCBCC	0	1	0	0	0	0	chr13:g.32373524A>T	0.021	0.0424
chr13	32379413	rs11571769	G	A	6	152	1384	0.038	A	missense_variant	MODERATE	BRCA2	ENSG00000139618	Transcript	ENST00000380152.7	protein_coding	22/27	0	ENST00000380152.7:c.8851G>A	ENSP00000369497.3:p.Ala2951Thr	9084/11986	8851/10257	2951/3418	A/T	Gcc/Acc	rs11571769&CM970186&COSM4986762	0	1	0	SNV	HGNC	HGNC:1101	YES	5	P1	CCDS9344.1	ENSP00000369497	P51587	0	UPI00001FCBCC	0	1	deleterious	probably_damaging	Gene3D:1.10.132.40&Gene3D:2.40.50.140&PIRSF_domain:PIRSF002397&hmmpanther:PTHR11289&Superfamily_domains:SSF50249&Superfamily_domains:SSF81878&Conserved_Domains:cd04494	0	chr13:g.32379413G>A	0.01	0.0008
chr13	36829006	rs10976	G	A	2	152	1217	0.013	A	3_prime_UTR_variant	MODIFIER	RFXAP	ENSG00000133111	Transcript	ENST00000255476.2	protein_coding	3/3	0	ENST00000255476.2:c.*1253G>A	0	2206/2304	0	0	0	0	rs10976	0	1	0	SNV	HGNC	HGNC:9988	YES	1	P1	CCDS9359.1	ENSP00000255476	O00287	0	UPI0000133812	0	1	0	0	0	0	chr13:g.36829006G>A	0.1414	0.2216
chr13	36847029	rs886050159	A	T	3	152	1215	0.019	T	downstream_gene_variant	MODIFIER	SMAD9-IT1	ENSG00000236711	Transcript	ENST00000437983.2	sense_intronic	0	0	0	0	0	0	0	0	0	rs886050159	2337	-1	0	SNV	HGNC	HGNC:39963	YES	3	0	0	0	0	0	0	0	0	0	0	0	0	chr13:g.36847029A>T	0	0
chr13	38692347	rs1868463	G	A	3	152	2369	0.032	A	missense_variant	MODERATE	FREM2	ENSG00000150893	Transcript	ENST00000280481.9	protein_coding	1/24	0	ENST00000280481.9:c.5003G>A	ENSP00000280481.7:p.Arg1668His	5271/16122	5003/9510	1668/3169	R/H	cGc/cAc	rs1868463	0	1	0	SNV	HGNC	HGNC:25396	YES	1	P1	CCDS31960.1	ENSP00000280481	Q5SZK8	0	UPI000443805C	0	1	deleterious	benign	Pfam_domain:PF16184&PROSITE_profiles:PS51854&hmmpanther:PTHR11878&hmmpanther:PTHR11878:SF32	0	chr13:g.38692347G>A	0.1212	0.053
chr13	38883713	rs1945508	G	A	3	152	1342	0.026	A	3_prime_UTR_variant	MODIFIER	FREM2	ENSG00000150893	Transcript	ENST00000280481.9	protein_coding	24/24	0	ENST00000280481.9:c.*2926G>A	0	12704/16122	0	0	0	0	rs1945508	0	1	0	SNV	HGNC	HGNC:25396	YES	1	P1	CCDS31960.1	ENSP00000280481	Q5SZK8	0	UPI000443805C	0	1	0	0	0	0	chr13:g.38883713G>A	0.2987	0.469
chr13	38883979	rs7337135	T	C	3	152	1803	0.026	C	3_prime_UTR_variant	MODIFIER	FREM2	ENSG00000150893	Transcript	ENST00000280481.9	protein_coding	24/24	0	ENST00000280481.9:c.*3192T>C	0	12970/16122	0	0	0	0	rs7337135	0	1	0	SNV	HGNC	HGNC:25396	YES	1	P1	CCDS31960.1	ENSP00000280481	Q5SZK8	0	UPI000443805C	0	1	0	0	0	0	chr13:g.38883979T>C	0.3037	0.4871
chr13	38884268	rs2184141	G	A	3	152	1556	0.026	A	3_prime_UTR_variant	MODIFIER	FREM2	ENSG00000150893	Transcript	ENST00000280481.9	protein_coding	24/24	0	ENST00000280481.9:c.*3481G>A	0	13259/16122	0	0	0	0	rs2184141	0	1	0	SNV	HGNC	HGNC:25396	YES	1	P1	CCDS31960.1	ENSP00000280481	Q5SZK8	0	UPI000443805C	0	1	0	0	0	0	chr13:g.38884268G>A	0.3037	0.4871
chr13	38885347	rs2225623	G	A	3	152	1202	0.026	A	3_prime_UTR_variant	MODIFIER	FREM2	ENSG00000150893	Transcript	ENST00000280481.9	protein_coding	24/24	0	ENST00000280481.9:c.*4560G>A	0	14338/16122	0	0	0	0	rs2225623	0	1	0	SNV	HGNC	HGNC:25396	YES	1	P1	CCDS31960.1	ENSP00000280481	Q5SZK8	0	UPI000443805C	0	1	0	0	0	0	chr13:g.38885347G>A	0.2987	0.469
chr13	38885557	rs6563648	C	T	3	152	1131	0.026	T	3_prime_UTR_variant	MODIFIER	FREM2	ENSG00000150893	Transcript	ENST00000280481.9	protein_coding	24/24	0	ENST00000280481.9:c.*4770C>T	0	14548/16122	0	0	0	0	rs6563648	0	1	0	SNV	HGNC	HGNC:25396	YES	1	P1	CCDS31960.1	ENSP00000280481	Q5SZK8	0	UPI000443805C	0	1	0	0	0	0	chr13:g.38885557C>T	0.3087	0.5053
chr13	38886329	rs7327529	T	A	3	152	929	0.026	A	3_prime_UTR_variant	MODIFIER	FREM2	ENSG00000150893	Transcript	ENST00000280481.9	protein_coding	24/24	0	ENST00000280481.9:c.*5542T>A	0	15320/16122	0	0	0	0	rs7327529	0	1	0	SNV	HGNC	HGNC:25396	YES	1	P1	CCDS31960.1	ENSP00000280481	Q5SZK8	0	UPI000443805C	0	1	0	0	0	0	chr13:g.38886329T>A	0.3085	0.5045
chr13	38887052	rs149647289	G	A	3	152	1432	0.019	A	3_prime_UTR_variant	MODIFIER	FREM2	ENSG00000150893	Transcript	ENST00000280481.9	protein_coding	24/24	0	ENST00000280481.9:c.*6265G>A	0	16043/16122	0	0	0	0	rs149647289	0	1	0	SNV	HGNC	HGNC:25396	YES	1	P1	CCDS31960.1	ENSP00000280481	Q5SZK8	0	UPI000443805C	0	1	0	0	0	0	chr13:g.38887052G>A	0.0052	0
chr13	48045720	rs147390019	G	A	3	152	1205	0.019	A	missense_variant	MODERATE	NUDT15	ENSG00000136159	Transcript	ENST00000258662.3	protein_coding	3/3	0	ENST00000258662.3:c.416G>A	ENSP00000258662.1:p.Arg139His	437/1938	416/495	139/164	R/H	cGt/cAt	rs147390019&COSM2153396	0	1	0	SNV	HGNC	HGNC:23063	YES	1	P1	CCDS9407.1	ENSP00000258662	Q9NV35	0	UPI000006EA15	0	1	tolerated	possibly_damaging	Gene3D:3.90.79.10&PDB-ENSP_mappings:5bon.A&PDB-ENSP_mappings:5bon.B&PDB-ENSP_mappings:5bon.C&PDB-ENSP_mappings:5bon.D&PDB-ENSP_mappings:5bon.E&PDB-ENSP_mappings:5bon.F&PDB-ENSP_mappings:5bon.G&PDB-ENSP_mappings:5bon.H&PDB-ENSP_mappings:5lpg.A&PDB-ENSP_mappings:5lpg.B&PROSITE_profiles:PS51462&hmmpanther:PTHR16099&hmmpanther:PTHR16099:SF5&Superfamily_domains:SSF55811&Conserved_Domains:cd04678	0	chr13:g.48045720G>A	0.0012	0
chr13	48377008	rs4151534	C	A	2	152	1311	0.013	A	missense_variant	MODERATE	RB1	ENSG00000139687	Transcript	ENST00000267163.5	protein_coding	13/27	0	ENST00000267163.5:c.1306C>A	ENSP00000267163.4:p.Gln436Lys	1493/4793	1306/2787	436/928	Q/K	Cag/Aag	rs4151534&CM092254&COSM1942316&COSM1942317	0	1	0	SNV	HGNC	HGNC:9884	YES	1	P2	CCDS31973.1	ENSP00000267163	P06400	A0A024RDV3	UPI0000001C79	0	1	tolerated	possibly_damaging	hmmpanther:PTHR13742&hmmpanther:PTHR13742:SF17&Pfam_domain:PF01858&Gene3D:1.10.472.10&SMART_domains:SM01368&Superfamily_domains:SSF47954&PDB-ENSP_mappings:4ell.B&PDB-ENSP_mappings:4ell.A&PDB-ENSP_mappings:4elj.A&PDB-ENSP_mappings:3pom.B&PDB-ENSP_mappings:3pom.A&PDB-ENSP_mappings:2r7g.C&PDB-ENSP_mappings:2r7g.A&PDB-ENSP_mappings:1o9k.G&PDB-ENSP_mappings:1o9k.E&PDB-ENSP_mappings:1o9k.C&PDB-ENSP_map…	0	chr13:g.48377008C>A	0	0
chr13	50956394	rs144408326	G	T	7	152	755	0.045	T	missense_variant	MODERATE	RNASEH2B	ENSG00000136104	Transcript	ENST00000336617.7	protein_coding	11/11	0	ENST00000336617.7:c.859G>T	ENSP00000337623.2:p.Ala287Ser	1258/1629	859/939	287/312	A/S	Gct/Tct	rs144408326	0	1	0	SNV	HGNC	HGNC:25671	YES	1	P2	CCDS9425.1	ENSP00000337623	Q5TBB1	0	UPI000013CFE7	0	1	tolerated	possibly_damaging	hmmpanther:PTHR13383&Conserved_Domains:cd09270	0	chr13:g.50956394G>T	0.0054	0
chr13	76995943	rs34481987	T	G	4	152	2294	0.026	G	synonymous_variant	LOW	AC001226.2	ENSG00000283208	Transcript	ENST00000638147.2	protein_coding	3/5	0	ENST00000638147.2:c.381T>G	ENSP00000490953.2:p.Thr127%3D	402/1863	381/606	127/201	T	acT/acG	rs34481987	0	1	0	SNV	Clone_based_ensembl_gene	0	YES	5	P1	0	ENSP00000490953	0	A0A1B0GWJ7	0	0	0	0	0	hmmpanther:PTHR15380:SF2&hmmpanther:PTHR15380&Pfam_domain:PF15014	0	chr13:g.76995943T>G	0.0276	0.0038
chr13	83878283	rs3737193	A	G	5	152	1399	0.032	G	3_prime_UTR_variant	MODIFIER	SLITRK1	ENSG00000178235	Transcript	ENST00000377084.3	protein_coding	1/1	0	ENST00000377084.3:c.*1134T>C	0	4111/5189	0	0	0	0	rs3737193	0	-1	0	SNV	HGNC	HGNC:20297	YES	0	P1	CCDS9464.1	ENSP00000366288	Q96PX8	0	UPI0000035971	0	1	0	0	0	0	chr13:g.83878283A>G	0.0343	0.0015
chr13	83878656	rs144800086	C	T	6	152	1363	0.038	T	3_prime_UTR_variant	MODIFIER	SLITRK1	ENSG00000178235	Transcript	ENST00000377084.3	protein_coding	1/1	0	ENST00000377084.3:c.*761G>A	0	3738/5189	0	0	0	0	rs144800086	0	-1	0	SNV	HGNC	HGNC:20297	YES	0	P1	CCDS9464.1	ENSP00000366288	Q96PX8	0	UPI0000035971	0	1	0	0	0	0	chr13:g.83878656C>T	0.0024	0
chr13	83881685	rs144821830	T	C	5	152	470	0.032	C	5_prime_UTR_variant	MODIFIER	SLITRK1	ENSG00000178235	Transcript	ENST00000377084.3	protein_coding	1/1	0	ENST00000377084.3:c.-178A>G	0	709/5189	0	0	0	0	rs144821830	0	-1	0	SNV	HGNC	HGNC:20297	YES	0	P1	CCDS9464.1	ENSP00000366288	Q96PX8	0	UPI0000035971	0	1	0	0	0	0	chr13:g.83881685T>C	0.0024	0
chr13	108209565	rs1805386	A	G	2	152	2134	0.013	G	synonymous_variant	LOW	LIG4	ENSG00000174405	Transcript	ENST00000611712.4	protein_coding	3/3	0	ENST00000611712.4:c.1704T>C	ENSP00000484288.1:p.Asp568%3D	2054/4180	1704/2736	568/911	D	gaT/gaC	rs1805386	0	-1	0	SNV	HGNC	HGNC:6601	YES	4	P1	CCDS9508.1	ENSP00000484288	P49917	A0A024RE06	UPI00000742BF	0	1	0	0	Conserved_Domains:cd07968&hmmpanther:PTHR10459:SF7&hmmpanther:PTHR10459&Gene3D:2.40.50.140&TIGRFAM_domain:TIGR00574&Pfam_domain:PF04679&Superfamily_domains:SSF50249&PDB-ENSP_mappings:6bkg.A&PDB-ENSP_mappings:6bkf.A&PDB-ENSP_mappings:3w5o.B&PDB-ENSP_mappings:3w5o.A&PDB-ENSP_mappings:3w1g.A&PDB-ENSP_mappings:3w1b.A	0	chr13:g.108209565A>G	0.0687	0.0507
chr13	110163483	rs200734000	A	G	2	152	2018	0.013	G	missense_variant	MODERATE	COL4A1	ENSG00000187498	Transcript	ENST00000375820.10	protein_coding	47/52	0	ENST00000375820.10:c.4229T>C	ENSP00000364979.4:p.Met1410Thr	4359/6540	4229/5010	1410/1669	M/T	aTg/aCg	rs200734000	0	-1	0	SNV	HGNC	HGNC:2202	YES	1	P1	CCDS9511.1	ENSP00000364979	P02462	0	UPI000004981D	0	1	tolerated	benign	Pfam_domain:PF01391&hmmpanther:PTHR24023&hmmpanther:PTHR24023:SF854	0	chr13:g.110163483A>G	0.0004	0
chr13	110213918	rs9521650	G	A	3	152	1927	0.019	A	splice_region_variant&intron_variant	LOW	COL4A1	ENSG00000187498	Transcript	ENST00000375820.10	protein_coding	0	3/51	ENST00000375820.10:c.234+8C>T	0	0	0	0	0	0	rs9521650	0	-1	0	SNV	HGNC	HGNC:2202	YES	1	P1	CCDS9511.1	ENSP00000364979	P02462	0	UPI000004981D	0	1	0	0	0	0	chr13:g.110213918G>A	0.1304	0.0749
chr13	110683059	rs146773721	C	T	6	152	1574	0.038	T	missense_variant	MODERATE	CARS2	ENSG00000134905	Transcript	ENST00000257347.9	protein_coding	6/15	0	ENST00000257347.9:c.647G>A	ENSP00000257347.4:p.Gly216Glu	670/1838	647/1695	216/564	G/E	gGa/gAa	rs146773721	0	-1	0	SNV	HGNC	HGNC:25695	YES	1	P1	CCDS9514.1	ENSP00000257347	Q9HA77	0	UPI0000046055	0	1	tolerated	benign	Gene3D:3.40.50.620&HAMAP:MF_00041&Pfam_domain:PF01406&hmmpanther:PTHR10890&hmmpanther:PTHR10890:SF9&Superfamily_domains:SSF52374&TIGRFAM_domain:TIGR00435&Conserved_Domains:cd00672&Low_complexity_(Seg):seg	0	chr13:g.110683059C>T	0.0124	0
chr14	23388221	rs201016285	C	T	5	152	2086	0.032	T	missense_variant	MODERATE	MYH6	ENSG00000197616	Transcript	ENST00000405093.8	protein_coding	30/39	0	ENST00000405093.8:c.4293G>A	ENSP00000386041.3:p.Met1431Ile	4360/5945	4293/5820	1431/1939	M/I	atG/atA	rs201016285	0	-1	0	SNV	HGNC	HGNC:7576	YES	5	P1	CCDS9600.1	ENSP00000386041	P13533	0	UPI0000160969	0	1	deleterious	benign	Coiled-coils_(Ncoils):Coil&Pfam_domain:PF01576&hmmpanther:PTHR13140&hmmpanther:PTHR13140:SF344&Superfamily_domains:SSF90257	0	chr14:g.23388221C>T	0.0004	0
chr14	23388269	rs779697115	T	C	4	152	2087	0.026	C	synonymous_variant	LOW	MYH6	ENSG00000197616	Transcript	ENST00000405093.8	protein_coding	30/39	0	ENST00000405093.8:c.4245A>G	ENSP00000386041.3:p.Ser1415%3D	4312/5945	4245/5820	1415/1939	S	tcA/tcG	rs779697115	0	-1	0	SNV	HGNC	HGNC:7576	YES	5	P1	CCDS9600.1	ENSP00000386041	P13533	0	UPI0000160969	0	1	0	0	Coiled-coils_(Ncoils):Coil&Pfam_domain:PF01576&hmmpanther:PTHR13140&hmmpanther:PTHR13140:SF344	0	chr14:g.23388269T>C	0	0
chr14	23396980	rs76202964	G	A	7	152	2203	0.045	A	synonymous_variant	LOW	MYH6	ENSG00000197616	Transcript	ENST00000405093.8	protein_coding	18/39	0	ENST00000405093.8:c.2151C>T	ENSP00000386041.3:p.Tyr717%3D	2218/5945	2151/5820	717/1939	Y	taC/taT	rs76202964	0	-1	0	SNV	HGNC	HGNC:7576	YES	5	P1	CCDS9600.1	ENSP00000386041	P13533	0	UPI0000160969	0	1	0	0	Gene3D:3.30.70.3240&Pfam_domain:PF00063&PROSITE_profiles:PS51456&hmmpanther:PTHR13140&hmmpanther:PTHR13140:SF344&SMART_domains:SM00242&Superfamily_domains:SSF52540&Conserved_Domains:cd01377	0	chr14:g.23396980G>A	0.0339	0.0076
chr14	23416946	rs2754155	A	G	6	152	2358	0.038	G	synonymous_variant	LOW	MYH7	ENSG00000092054	Transcript	ENST00000355349.4	protein_coding	33/40	0	ENST00000355349.4:c.4566T>C	ENSP00000347507.3:p.Thr1522%3D	4671/6027	4566/5808	1522/1935	T	acT/acC	rs2754155	0	-1	0	SNV	HGNC	HGNC:7577	YES	1	P1	CCDS9601.1	ENSP00000347507	P12883	0	UPI000014019B	0	1	0	0	hmmpanther:PTHR13140&hmmpanther:PTHR13140:SF344&Pfam_domain:PF01576&Superfamily_domains:SSF90257&PDB-ENSP_mappings:5tby.B&PDB-ENSP_mappings:5tby.A	0	chr14:g.23416946A>G	0.0112	0
chr14	24242592	rs28372734	C	G	4	152	1698	0.026	G	5_prime_UTR_variant	MODIFIER	TINF2	ENSG00000092330	Transcript	ENST00000267415.12	protein_coding	1/9	0	ENST00000267415.12:c.-260G>C	0	32/1801	0	0	0	0	rs28372734	0	-1	0	SNV	HGNC	HGNC:11824	YES	1	P4	CCDS41936.1	ENSP00000267415	Q9BSI4	0	UPI0000136FAB	0	1	0	0	0	0	chr14:g.24242592C>G	0.0224	0.0098
chr14	36517069	rs572546897	A	T	2	152	385	0.013	T	upstream_gene_variant	MODIFIER	SFTA3	ENSG00000229415	Transcript	ENST00000518529.6	protein_coding	0	0	0	0	0	0	0	0	0	rs572546897	3240	-1	0	SNV	HGNC	HGNC:18387	YES	1	P1	CCDS45097.1	ENSP00000428331	P0C7M3	0	UPI0000252004	0	0	0	0	0	0	chr14:g.36517069A>T	0.0046	0.0068
chr14	58428364	rs186659284	G	T	7	152	1859	0.045	T	upstream_gene_variant	MODIFIER	TIMM9	ENSG00000100575	Transcript	ENST00000395159.7	protein_coding	0	0	0	0	0	0	0	0	0	rs186659284	833	-1	0	SNV	HGNC	HGNC:11819	YES	1	P1	CCDS9735.1	ENSP00000378588	Q9Y5J7	A0A024R648	UPI000003615F	0	0	0	0	0	0	chr14:g.58428364G>T	0.0032	0
chr14	63983805	rs79037871	A	G	4	150	839	0.026	G	synonymous_variant	LOW	SYNE2	ENSG00000054654	Transcript	ENST00000358025.7	protein_coding	18/116	0	ENST00000358025.7:c.2070A>G	ENSP00000350719.3:p.Leu690%3D	2282/21842	2070/20724	690/6907	L	ctA/ctG	rs79037871	0	1	0	SNV	HGNC	HGNC:17084	YES	5	P3	CCDS9761.2	ENSP00000350719	Q8WXH0	0	UPI00003677E5	0	1	0	0	hmmpanther:PTHR45487	0	chr14:g.63983805A>G	0.0028	0
chr14	64177487	rs2297301	T	C	2	152	1842	0.013	C	splice_region_variant&intron_variant	LOW	SYNE2	ENSG00000054654	Transcript	ENST00000358025.7	protein_coding	0	96/115	ENST00000358025.7:c.17556+4T>C	0	0	0	0	0	0	rs2297301	0	1	0	SNV	HGNC	HGNC:17084	YES	5	P3	CCDS9761.2	ENSP00000350719	Q8WXH0	0	UPI00003677E5	0	1	0	0	0	0	chr14:g.64177487T>C	0.0385	0.0015
chr14	65075759	rs4902358	A	G	6	152	1380	0.038	G	3_prime_UTR_variant	MODIFIER	MAX	ENSG00000125952	Transcript	ENST00000358664.8	protein_coding	5/5	0	ENST00000358664.8:c.*717T>C	0	1331/1546	0	0	0	0	rs4902358	0	-1	0	SNV	HGNC	HGNC:6913	YES	1	P4	CCDS9771.1	ENSP00000351490	P61244	0	UPI0000000C63	0	1	0	0	0	0	chr14:g.65075759A>G	0.2045	0.1286
chr14	65075873	rs117802316	G	C	2	152	994	0.013	C	3_prime_UTR_variant	MODIFIER	MAX	ENSG00000125952	Transcript	ENST00000358664.8	protein_coding	5/5	0	ENST00000358664.8:c.*603C>G	0	1217/1546	0	0	0	0	rs117802316	0	-1	0	SNV	HGNC	HGNC:6913	YES	1	P4	CCDS9771.1	ENSP00000351490	P61244	0	UPI0000000C63	0	1	0	0	0	0	chr14:g.65075873G>C	0.0104	0.0015
chr14	65075911	rs1957948	C	T	7	152	750	0.045	T	3_prime_UTR_variant	MODIFIER	MAX	ENSG00000125952	Transcript	ENST00000358664.8	protein_coding	5/5	0	ENST00000358664.8:c.*565G>A	0	1179/1546	0	0	0	0	rs1957948	0	-1	0	SNV	HGNC	HGNC:6913	YES	1	P4	CCDS9771.1	ENSP00000351490	P61244	0	UPI0000000C63	0	1	0	0	0	0	chr14:g.65075911C>T	0.5148	0.8472
chr14	65076384	rs45604339	C	T	6	152	908	0.038	T	3_prime_UTR_variant	MODIFIER	MAX	ENSG00000125952	Transcript	ENST00000358664.8	protein_coding	5/5	0	ENST00000358664.8:c.*92G>A	0	706/1546	0	0	0	0	rs45604339	0	-1	0	SNV	HGNC	HGNC:6913	YES	1	P4	CCDS9771.1	ENSP00000351490	P61244	0	UPI0000000C63	0	1	0	0	0	0	chr14:g.65076384C>T	0.2031	0.1278
chr14	72948525	rs2535913	G	A	2	152	1624	0.013	A	intron_variant	MODIFIER	DCAF4	ENSG00000119599	Transcript	ENST00000358377.6	protein_coding	0	8/13	ENST00000358377.6:c.728+1334G>A	0	0	0	0	0	0	rs2535913	0	1	0	SNV	HGNC	HGNC:20229	YES	1	P4	CCDS9809.1	ENSP00000351147	Q8WV16	0	UPI000000CBDC	0	0	0	0	0	0	chr14:g.72948525G>A	0.2087	0.1921
chr14	74060646	rs183066442	C	T	3	152	1679	0.019	T	intron_variant	MODIFIER	BBOF1	ENSG00000119636	Transcript	ENST00000394009.5	protein_coding	0	11/11	ENST00000394009.5:c.1578+3388C>T	0	0	0	0	0	0	rs183066442&COSM115687	0	1	0	SNV	HGNC	HGNC:19855	YES	2	P1	CCDS32119.2	ENSP00000377577	Q8ND07	0	UPI0000D4A9D0	0	0	0	0	0	0	chr14:g.74060646C>T	0.0014	0
chr14	74260958	rs117813701	C	T	7	152	2240	0.045	T	3_prime_UTR_variant	MODIFIER	VSX2	ENSG00000119614	Transcript	ENST00000261980.3	protein_coding	5/5	0	ENST00000261980.3:c.*39C>T	0	1238/3018	0	0	0	0	rs117813701	0	1	0	SNV	HGNC	HGNC:1975	YES	1	P1	CCDS9827.1	ENSP00000261980	P58304	0	UPI0000128755	0	1	0	0	0	0	chr14:g.74260958C>T	0.0627	0.0015
chr14	77510107	rs17824567	T	G	6	152	1471	0.038	G	3_prime_UTR_variant	MODIFIER	SPTLC2	ENSG00000100596	Transcript	ENST00000216484.6	protein_coding	12/12	0	ENST00000216484.6:c.*2177A>C	0	4060/8170	0	0	0	0	rs17824567	0	-1	0	SNV	HGNC	HGNC:11278	YES	1	P1	CCDS9865.1	ENSP00000216484	O15270	A0A024R6H1	UPI0000000C6B	0	1	0	0	0	0	chr14:g.77510107T>G	0.0938	0.1248
chr14	77510125	rs45493395	T	C	6	152	1485	0.038	C	3_prime_UTR_variant	MODIFIER	SPTLC2	ENSG00000100596	Transcript	ENST00000216484.6	protein_coding	12/12	0	ENST00000216484.6:c.*2159A>G	0	4042/8170	0	0	0	0	rs45493395	0	-1	0	SNV	HGNC	HGNC:11278	YES	1	P1	CCDS9865.1	ENSP00000216484	O15270	A0A024R6H1	UPI0000000C6B	0	1	0	0	0	0	chr14:g.77510125T>C	0.0935	0.1233
chr14	77510629	rs45480297	C	G	6	152	1510	0.038	G	3_prime_UTR_variant	MODIFIER	SPTLC2	ENSG00000100596	Transcript	ENST00000216484.6	protein_coding	12/12	0	ENST00000216484.6:c.*1655G>C	0	3538/8170	0	0	0	0	rs45480297	0	-1	0	SNV	HGNC	HGNC:11278	YES	1	P1	CCDS9865.1	ENSP00000216484	O15270	A0A024R6H1	UPI0000000C6B	0	1	0	0	0	0	chr14:g.77510629C>G	0.1062	0.1702
chr14	102435016	rs761750187	C	T	2	152	2288	0.013	T	synonymous_variant	LOW	TECPR2	ENSG00000196663	Transcript	ENST00000359520.12	protein_coding	9/20	0	ENST00000359520.12:c.2199C>T	ENSP00000352510.7:p.Ala733%3D	2447/8704	2199/4236	733/1411	A	gcC/gcT	rs761750187	0	1	0	SNV	HGNC	HGNC:19957	YES	1	P1	CCDS32162.1	ENSP00000352510	O15040	0	UPI00001FDC38	0	1	0	0	hmmpanther:PTHR23287:SF16&hmmpanther:PTHR23287	0	chr14:g.102435016C>T	0	0
chr14	102870390	rs142350527	G	A	4	152	2067	0.026	A	synonymous_variant	LOW	TRAF3	ENSG00000131323	Transcript	ENST00000560371.5	protein_coding	2/11	0	ENST00000560371.5:c.189G>A	ENSP00000454207.1:p.Pro63%3D	406/7640	189/1707	63/568	P	ccG/ccA	rs142350527	0	1	0	SNV	HGNC	HGNC:12033	YES	1	P4	CCDS9975.1	ENSP00000454207	Q13114	0	UPI000000CBF9	0	1	0	0	PDB-ENSP_mappings:2ecy.A&Gene3D:3.30.40.10&PIRSF_domain:PIRSF015614&PROSITE_profiles:PS50089&hmmpanther:PTHR10131&hmmpanther:PTHR10131:SF76&Superfamily_domains:SSF57850&Conserved_Domains:cd16640	0	chr14:g.102870390G>A	0.0046	0
chr14	104706945	rs184709736	G	A	4	152	2143	0.026	A	synonymous_variant	LOW	INF2	ENSG00000203485	Transcript	ENST00000392634.9	protein_coding	7/23	0	ENST00000392634.9:c.879G>A	ENSP00000376410.4:p.Ser293%3D	1010/7623	879/3750	293/1249	S	tcG/tcA	rs184709736	0	1	0	SNV	HGNC	HGNC:23791	YES	5	P3	CCDS9989.2	ENSP00000376410	Q27J81	0	UPI000156D0FB	0	1	0	0	Pfam_domain:PF06367&PROSITE_profiles:PS51232&hmmpanther:PTHR23213&hmmpanther:PTHR23213:SF5&SMART_domains:SM01139&Superfamily_domains:SSF48371&Low_complexity_(Seg):seg	0	chr14:g.104706945G>A	0.0032	0.0008
chr14	104714566	rs3803311	C	T	7	152	1896	0.045	T	missense_variant	MODERATE	INF2	ENSG00000203485	Transcript	ENST00000392634.9	protein_coding	21/23	0	ENST00000392634.9:c.3404C>T	ENSP00000376410.4:p.Thr1135Met	3535/7623	3404/3750	1135/1249	T/M	aCg/aTg	rs3803311	0	1	0	SNV	HGNC	HGNC:23791	YES	5	P3	CCDS9989.2	ENSP00000376410	Q27J81	0	UPI000156D0FB	0	1	tolerated_low_confidence	benign	hmmpanther:PTHR23213&hmmpanther:PTHR23213:SF5&MobiDB_lite:mobidb-lite	0	chr14:g.104714566C>T	0.009	0
chr15	38339719	rs7179118	G	A	7	152	1373	0.045	A	intron_variant	MODIFIER	SPRED1	ENSG00000166068	Transcript	ENST00000299084.9	protein_coding	0	4/6	ENST00000299084.9:c.424-18G>A	0	0	0	0	0	0	rs7179118	0	1	0	SNV	HGNC	HGNC:20249	YES	1	P1	CCDS32193.1	ENSP00000299084	Q7Z699	0	UPI0000072FBD	0	1	0	0	0	0	chr15:g.38339719G>A	0.1779	0.2163
chr15	38356596	rs16966843	A	G	4	152	896	0.026	G	3_prime_UTR_variant	MODIFIER	SPRED1	ENSG00000166068	Transcript	ENST00000299084.9	protein_coding	7/7	0	ENST00000299084.9:c.*4932A>G	0	6617/7270	0	0	0	0	rs16966843	0	1	0	SNV	HGNC	HGNC:20249	YES	1	P1	CCDS32193.1	ENSP00000299084	Q7Z699	0	UPI0000072FBD	0	1	0	0	0	0	chr15:g.38356596A>G	0.1579	0.2133
chr15	40421175	rs11557072	G	A	4	152	2293	0.026	A	3_prime_UTR_variant	MODIFIER	IVD	ENSG00000128928	Transcript	ENST00000651168.1	protein_coding	12/12	0	ENST00000651168.1:c.*2912G>A	0	4527/4665	0	0	0	0	rs11557072	0	1	0	SNV	HGNC	HGNC:6186	YES	0	P2	CCDS10057.2	ENSP00000499074	0	0	UPI0000D4AF3D	0	1	0	0	0	0	chr15:g.40421175G>A	0.0427	0.0045
chr15	42389001	rs1801449	G	A	3	152	2399	0.019	A	missense_variant	MODERATE	CAPN3	ENSG00000092529	Transcript	ENST00000397163.8	protein_coding	5/24	0	ENST00000397163.8:c.706G>A	ENSP00000380349.3:p.Ala236Thr	1011/3315	706/2466	236/821	A/T	Gca/Aca	rs1801449&CM099258	0	1	0	SNV	HGNC	HGNC:1480	YES	1	P1	CCDS45245.1	ENSP00000380349	P20807	0	UPI000000103F	0	1	tolerated	benign	Conserved_Domains:cd00044&Pfam_domain:PF00648&Gene3D:3.90.70.10&SMART_domains:SM00230&Superfamily_domains:SSF54001&PROSITE_profiles:PS50203&hmmpanther:PTHR10183:SF329&hmmpanther:PTHR10183&Prints_domain:PR00704&PDB-ENSP_mappings:6bkj.D&PDB-ENSP_mappings:6bkj.C&PDB-ENSP_mappings:6bkj.B&PDB-ENSP_mappings:6bkj.A&PDB-ENSP_mappings:6bjd.D&PDB-ENSP_mappings:6bjd.C&PDB-ENSP_mappings:6bjd.B&PDB-ENSP_mappi…	0	chr15:g.42389001G>A	0.2702	0.7458
chr15	42731284	rs12917189	T	C	2	152	2333	0.013	C	missense_variant	MODERATE	CDAN1	ENSG00000140326	Transcript	ENST00000356231.4	protein_coding	12/28	0	ENST00000356231.4:c.1787A>G	ENSP00000348564.3:p.Gln596Arg	1813/4657	1787/3684	596/1227	Q/R	cAg/cGg	rs12917189	0	-1	0	SNV	HGNC	HGNC:1713	YES	1	P1	CCDS32209.1	ENSP00000348564	Q8IWY9	0	UPI0000229BCB	0	1	tolerated	benign	hmmpanther:PTHR28678	0	chr15:g.42731284T>C	0.4537	0.9531
chr15	42736551	rs4265781	T	A	2	152	1488	0.013	A	missense_variant	MODERATE	CDAN1	ENSG00000140326	Transcript	ENST00000356231.4	protein_coding	2/28	0	ENST00000356231.4:c.320A>T	ENSP00000348564.3:p.Gln107Leu	346/4657	320/3684	107/1227	Q/L	cAg/cTg	rs4265781	0	-1	0	SNV	HGNC	HGNC:1713	YES	1	P1	CCDS32209.1	ENSP00000348564	Q8IWY9	0	UPI0000229BCB	0	1	tolerated	benign	MobiDB_lite:mobidb-lite&hmmpanther:PTHR28678	0	chr15:g.42736551T>A	0.4607	0.9554
chr15	44564675	rs80338869	G	A	2	152	1557	0.013	A	downstream_gene_variant	MODIFIER	EIF3J	ENSG00000104131	Transcript	ENST00000261868.10	protein_coding	0	0	0	0	0	0	0	0	0	rs80338869&CM091370	1872	1	0	SNV	HGNC	HGNC:3270	YES	1	P1	CCDS10111.1	ENSP00000261868	O75822	A0A024R5S5	UPI000012D2F9	0	0	0	0	0	0	chr15:g.44564675G>A	0.0118	0.0008
chr15	48408466	rs75372203	T	C	4	152	1491	0.026	C	3_prime_UTR_variant	MODIFIER	FBN1	ENSG00000166147	Transcript	ENST00000316623.9	protein_coding	66/66	0	ENST00000316623.9:c.*2524A>G	0	11596/11756	0	0	0	0	rs75372203	0	-1	0	SNV	EntrezGene	0	YES	1	P1	CCDS32232.1	ENSP00000325527	P35555	0	UPI0000EE4EBC	0	1	0	0	0	0	chr15:g.48408466T>C	0.0096	0.0008
chr15	48427673	rs1005074	G	A	4	152	1655	0.026	A	synonymous_variant	LOW	FBN1	ENSG00000166147	Transcript	ENST00000316623.9	protein_coding	58/66	0	ENST00000316623.9:c.7098C>T	ENSP00000325527.5:p.Asp2366%3D	7554/11756	7098/8616	2366/2871	D	gaC/gaT	rs1005074	0	-1	0	SNV	EntrezGene	0	YES	1	P1	CCDS32232.1	ENSP00000325527	P35555	0	UPI0000EE4EBC	0	1	0	0	PROSITE_profiles:PS51364&hmmpanther:PTHR24039:SF22&hmmpanther:PTHR24039&Pfam_domain:PF00683&PIRSF_domain:PIRSF036312&Gene3D:3.90.290.10&Superfamily_domains:SSF57581	0	chr15:g.48427673G>A	0.0008	0.0008
chr15	48481729	rs200342067	T	C	2	152	864	0.013	C	missense_variant	MODERATE	FBN1	ENSG00000166147	Transcript	ENST00000316623.9	protein_coding	32/66	0	ENST00000316623.9:c.3890A>G	ENSP00000325527.5:p.Glu1297Gly	4346/11756	3890/8616	1297/2871	E/G	gAa/gGa	rs200342067	0	-1	0	SNV	EntrezGene	0	YES	1	P1	CCDS32232.1	ENSP00000325527	P35555	0	UPI0000EE4EBC	0	1	deleterious	probably_damaging	PROSITE_profiles:PS50026&Conserved_Domains:cd00054&hmmpanther:PTHR24039:SF22&hmmpanther:PTHR24039&PROSITE_patterns:PS00010&PIRSF_domain:PIRSF036312&Gene3D:2.10.25.10&Pfam_domain:PF07645&SMART_domains:SM00181&SMART_domains:SM00179&Superfamily_domains:SSF57184	0	chr15:g.48481729T>C	0.0016	0
chr15	55430684	rs57809907	C	A	2	152	944	0.013	A	stop_gained	HIGH	DNAAF4	ENSG00000256061	Transcript	ENST00000321149.7	protein_coding	10/10	0	ENST00000321149.7:c.1249G>T	ENSP00000323275.3:p.Glu417Ter	1617/1993	1249/1263	417/420	E/*	Gaa/Taa	rs57809907&CM035520	0	-1	0	SNV	HGNC	HGNC:21493	YES	1	P1	CCDS10154.1	ENSP00000323275	Q8WXU2	0	UPI000013E5B8	0	1	0	0	Gene3D:1.25.40.10	0	chr15:g.55430684C>A	0.1755	0.4818
chr15	58560876	rs140272400	A	G	2	152	1319	0.013	G	missense_variant	MODERATE	LIPC	ENSG00000166035	Transcript	ENST00000299022.10	protein_coding	7/9	0	ENST00000299022.10:c.1064A>G	ENSP00000299022.5:p.Gln355Arg	1106/2559	1064/1500	355/499	Q/R	cAg/cGg	rs140272400	0	1	0	SNV	HGNC	HGNC:6619	YES	1	P1	CCDS10166.1	ENSP00000299022	P11150	0	UPI000013E54D	0	1	deleterious	probably_damaging	Gene3D:2.60.60.20&Pfam_domain:PF01477&PIRSF_domain:PIRSF000865&Prints_domain:PR00821&PROSITE_profiles:PS50095&hmmpanther:PTHR11610&hmmpanther:PTHR11610:SF2&SMART_domains:SM00308&Superfamily_domains:SSF49723&Conserved_Domains:cd01758	0	chr15:g.58560876A>G	0.0024	0
chr15	71812024	rs1805020	A	G	2	152	1949	0.013	G	missense_variant	MODERATE	NR2E3	ENSG00000278570	Transcript	ENST00000617575.4	protein_coding	4/8	0	ENST00000617575.4:c.419A>G	ENSP00000482504.1:p.Glu140Gly	609/1998	419/1233	140/410	E/G	gAg/gGg	rs1805020	0	1	0	SNV	HGNC	HGNC:7974	YES	1	P1	CCDS73750.1	ENSP00000482504	Q9Y5X4	0	UPI0000044C9B	0	1	tolerated	benign	MobiDB_lite:mobidb-lite&MobiDB_lite:mobidb-lite&Gene3D:3.30.50.10&Superfamily_domains:SSF48508&hmmpanther:PTHR24083:SF4&hmmpanther:PTHR24083	0	chr15:g.71812024A>G	0.0521	0
chr15	71812093	rs1805021	T	C	2	152	1961	0.013	C	missense_variant	MODERATE	NR2E3	ENSG00000278570	Transcript	ENST00000617575.4	protein_coding	4/8	0	ENST00000617575.4:c.488T>C	ENSP00000482504.1:p.Met163Thr	678/1998	488/1233	163/410	M/T	aTg/aCg	rs1805021	0	1	0	SNV	HGNC	HGNC:7974	YES	1	P1	CCDS73750.1	ENSP00000482504	Q9Y5X4	0	UPI0000044C9B	0	1	tolerated	benign	Superfamily_domains:SSF48508&hmmpanther:PTHR24083:SF4&hmmpanther:PTHR24083	0	chr15:g.71812093T>C	0.0537	0.0015
chr15	71813541	rs184906734	G	A	4	152	2111	0.026	A	synonymous_variant	LOW	NR2E3	ENSG00000278570	Transcript	ENST00000617575.4	protein_coding	6/8	0	ENST00000617575.4:c.900G>A	ENSP00000482504.1:p.Thr300%3D	1090/1998	900/1233	300/410	T	acG/acA	rs184906734	0	1	0	SNV	HGNC	HGNC:7974	YES	1	P1	CCDS73750.1	ENSP00000482504	Q9Y5X4	0	UPI0000044C9B	0	1	0	0	Conserved_Domains:cd06950&Pfam_domain:PF00104&Gene3D:1.10.565.10&SMART_domains:SM00430&Superfamily_domains:SSF48508&PROSITE_profiles:PS51843&hmmpanther:PTHR24083:SF4&hmmpanther:PTHR24083&PDB-ENSP_mappings:4log.B&PDB-ENSP_mappings:4log.A	0	chr15:g.71813541G>A	0.0028	0
chr15	72343447	rs35949555	T	C	2	152	942	0.013	C	intron_variant&NMD_transcript_variant	MODIFIER	AC009690.1	ENSG00000260729	Transcript	ENST00000379915.4	nonsense_mediated_decay	0	5/15	ENST00000379915.4:c.608+1999A>G	0	0	0	0	0	0	rs35949555	0	-1	0	SNV	Clone_based_ensembl_gene	0	YES	2	P1	0	ENSP00000478716	0	A0A087WUJ7	UPI0004620B1E	0	0	0	0	0	0	chr15:g.72343447T>C	0.0819	0.084
chr15	72375976	rs766510036	C	T	2	152	1733	0.013	T	5_prime_UTR_variant&NMD_transcript_variant	MODIFIER	AC009690.1	ENSG00000260729	Transcript	ENST00000379915.4	nonsense_mediated_decay	1/16	0	ENST00000379915.4:c.-4G>A	0	6/4374	0	0	0	0	rs766510036	0	-1	0	SNV	Clone_based_ensembl_gene	0	YES	2	P1	0	ENSP00000478716	0	A0A087WUJ7	UPI0004620B1E	0	0	0	0	0	0	chr15:g.72375976C>T	0	0
chr15	73332259	rs201978086	C	T	2	152	2229	0.013	T	missense_variant	MODERATE	HCN4	ENSG00000138622	Transcript	ENST00000261917.4	protein_coding	3/8	0	ENST00000261917.4:c.1243G>A	ENSP00000261917.3:p.Val415Met	1931/6922	1243/3612	415/1203	V/M	Gtg/Atg	rs201978086&COSM6678060	0	-1	0	SNV	HGNC	HGNC:16882	YES	1	P1	CCDS10248.1	ENSP00000261917	Q9Y3Q4	0	UPI000003FFB5	0	1	tolerated	benign	Gene3D:1.10.287.70&Pfam_domain:PF00520&hmmpanther:PTHR10217&hmmpanther:PTHR10217:SF375&Superfamily_domains:SSF81324	0	chr15:g.73332259C>T	0.0002	0
chr15	73367725	rs571671463	G	C	7	152	1791	0.045	C	synonymous_variant	LOW	HCN4	ENSG00000138622	Transcript	ENST00000261917.4	protein_coding	1/8	0	ENST00000261917.4:c.546C>G	ENSP00000261917.3:p.Pro182%3D	1234/6922	546/3612	182/1203	P	ccC/ccG	rs571671463&COSM4578470	0	-1	0	SNV	HGNC	HGNC:16882	YES	1	P1	CCDS10248.1	ENSP00000261917	Q9Y3Q4	0	UPI000003FFB5	0	1	0	0	hmmpanther:PTHR10217&hmmpanther:PTHR10217:SF375&MobiDB_lite:mobidb-lite	0	chr15:g.73367725G>C	0.0034	0.0008
chr15	77032329	rs34240327	G	C	2	152	2192	0.013	C	missense_variant	MODERATE	PSTPIP1	ENSG00000140368	Transcript	ENST00000558012.5	protein_coding	11/15	0	ENST00000558012.5:c.773G>C	ENSP00000452746.1:p.Gly258Ala	1262/1896	773/1251	258/416	G/A	gGc/gCc	rs34240327&CM119238	0	1	0	SNV	HGNC	HGNC:9580	YES	1	P2	CCDS45312.1	ENSP00000452746	O43586	A0A0S2Z5P3	UPI00000703D7	0	1	tolerated	benign	PROSITE_profiles:PS51741&hmmpanther:PTHR23065:SF3&hmmpanther:PTHR23065&Gene3D:1.20.1270.60&Superfamily_domains:SSF103657	0	chr15:g.77032329G>C	0.0148	0.0386
chr15	78590583	rs16969968	G	A	3	152	2105	0.019	A	missense_variant	MODERATE	CHRNA5	ENSG00000169684	Transcript	ENST00000299565.9	protein_coding	5/6	0	ENST00000299565.9:c.1192G>A	ENSP00000299565.5:p.Asp398Asn	1392/3623	1192/1407	398/468	D/N	Gat/Aat	rs16969968&CM081554	0	1	0	SNV	HGNC	HGNC:1959	YES	1	P1	CCDS10304.1	ENSP00000299565	P30532	0	UPI0000001638	0	1	tolerated	benign	hmmpanther:PTHR18945:SF76&hmmpanther:PTHR18945&Gene3D:1.20.58.390&Pfam_domain:PF02932&Superfamily_domains:SSF90112	0	chr15:g.78590583G>A	0.1496	0.0234
chr15	78601997	rs1051730	G	A	3	152	2254	0.019	A	synonymous_variant	LOW	CHRNA3	ENSG00000080644	Transcript	ENST00000326828.6	protein_coding	5/6	0	ENST00000326828.6:c.645C>T	ENSP00000315602.5:p.Tyr215%3D	847/3015	645/1518	215/505	Y	taC/taT	rs1051730&CM078027	0	-1	0	SNV	HGNC	HGNC:1957	YES	1	P1	CCDS10305.1	ENSP00000315602	P32297	0	UPI000013D783	0	1	0	0	hmmpanther:PTHR18945&hmmpanther:PTHR18945:SF445&Pfam_domain:PF02931&TIGRFAM_domain:TIGR00860&Gene3D:2.70.170.10&Superfamily_domains:SSF63712&PDB-ENSP_mappings:5tvc.E&PDB-ENSP_mappings:5tvc.D&PDB-ENSP_mappings:5tvc.C&PDB-ENSP_mappings:5tvc.B&PDB-ENSP_mappings:5tvc.A&PDB-ENSP_mappings:5syo.E&PDB-ENSP_mappings:5syo.D&PDB-ENSP_mappings:5syo.C&PDB-ENSP_mappings:5syo.B&PDB-ENSP_mappings:5syo.A&PDB-ENSP…	0	chr15:g.78601997G>A	0.1681	0.087
chr15	89648534	rs975756878	G	A	2	152	1750	0.013	A	synonymous_variant	LOW	KIF7	ENSG00000166813	Transcript	ENST00000394412.8	protein_coding	5/19	0	ENST00000394412.8:c.1164C>T	ENSP00000377934.3:p.Gly388%3D	1257/4567	1164/4032	388/1343	G	ggC/ggT	rs975756878	0	-1	0	SNV	HGNC	HGNC:30497	YES	5	P1	CCDS32325.2	ENSP00000377934	Q2M1P5	0	UPI00015F81C7	0	1	0	0	hmmpanther:PTHR24115:SF445&hmmpanther:PTHR24115&Low_complexity_(Seg):seg	0	chr15:g.89648534G>A	0	0
chr15	89652935	rs62021460	A	C	4	152	2172	0.026	C	5_prime_UTR_variant	MODIFIER	KIF7	ENSG00000166813	Transcript	ENST00000394412.8	protein_coding	2/19	0	ENST00000394412.8:c.-5T>G	0	89/4567	0	0	0	0	rs62021460	0	-1	0	SNV	HGNC	HGNC:30497	YES	5	P1	CCDS32325.2	ENSP00000377934	Q2M1P5	0	UPI00015F81C7	0	1	0	0	0	0	chr15:g.89652935A>C	0.0399	0.0076
chr15	90751880	rs28384991	C	T	6	152	1204	0.038	T	missense_variant	MODERATE	BLM	ENSG00000197299	Transcript	ENST00000355112.8	protein_coding	4/22	0	ENST00000355112.8:c.893C>T	ENSP00000347232.3:p.Thr298Met	992/5240	893/4254	298/1417	T/M	aCg/aTg	rs28384991&COSM147984	0	1	0	SNV	HGNC	HGNC:1058	YES	1	P1	CCDS10363.1	ENSP00000347232	P54132	0	UPI00001269FA	0	1	tolerated	benign	Low_complexity_(Seg):seg&Pfam_domain:PF16202&PDB-ENSP_mappings:5u6k.O&PDB-ENSP_mappings:5u6k.N&PDB-ENSP_mappings:5u6k.M&PDB-ENSP_mappings:5u6k.L	0	chr15:g.90751880C>T	0.023	0
chr15	90794249	rs2227933	G	A	6	150	733	0.039	A	synonymous_variant	LOW	BLM	ENSG00000197299	Transcript	ENST00000355112.8	protein_coding	16/22	0	ENST00000355112.8:c.3102G>A	ENSP00000347232.3:p.Thr1034%3D	3201/5240	3102/4254	1034/1417	T	acG/acA	rs2227933	0	1	0	SNV	HGNC	HGNC:1058	YES	1	P1	CCDS10363.1	ENSP00000347232	P54132	0	UPI00001269FA	0	1	0	0	hmmpanther:PTHR13710:SF105&hmmpanther:PTHR13710&Pfam_domain:PF16124&TIGRFAM_domain:TIGR00614&Gene3D:3.40.50.300&Superfamily_domains:SSF52540&PDB-ENSP_mappings:4o3m.A&PDB-ENSP_mappings:4cgz.A&PDB-ENSP_mappings:4cdg.B&PDB-ENSP_mappings:4cdg.A	0	chr15:g.90794249G>A	0.1512	0.1974
chr15	90803693	rs2227934	C	A	6	152	1391	0.038	A	synonymous_variant	LOW	BLM	ENSG00000197299	Transcript	ENST00000355112.8	protein_coding	18/22	0	ENST00000355112.8:c.3531C>A	ENSP00000347232.3:p.Ala1177%3D	3630/5240	3531/4254	1177/1417	A	gcC/gcA	rs2227934	0	1	0	SNV	HGNC	HGNC:1058	YES	1	P1	CCDS10363.1	ENSP00000347232	P54132	0	UPI00001269FA	0	1	0	0	hmmpanther:PTHR13710:SF105&hmmpanther:PTHR13710&Pfam_domain:PF09382&Gene3D:1.10.10.10&SMART_domains:SM00956&Superfamily_domains:SSF46785&PDB-ENSP_mappings:4o3m.A&PDB-ENSP_mappings:4cgz.A&PDB-ENSP_mappings:4cdg.B&PDB-ENSP_mappings:4cdg.A&PDB-ENSP_mappings:3we3.B&PDB-ENSP_mappings:3we3.A&PDB-ENSP_mappings:3we2.B&PDB-ENSP_mappings:3we2.A&PDB-ENSP_mappings:2mh9.A	0	chr15:g.90803693C>A	0.1332	0.1309
chr15	90811275	rs1063147	C	T	5	152	2019	0.032	T	synonymous_variant	LOW	BLM	ENSG00000197299	Transcript	ENST00000355112.8	protein_coding	21/22	0	ENST00000355112.8:c.3945C>T	ENSP00000347232.3:p.Leu1315%3D	4044/5240	3945/4254	1315/1417	L	ctC/ctT	rs1063147	0	1	0	SNV	HGNC	HGNC:1058	YES	1	P1	CCDS10363.1	ENSP00000347232	P54132	0	UPI00001269FA	0	1	0	0	MobiDB_lite:mobidb-lite&hmmpanther:PTHR13710:SF105&hmmpanther:PTHR13710	0	chr15:g.90811275C>T	0.1328	0.1278
chr15	90811279	rs730880251	G	A	2	152	2005	0.013	A	missense_variant	MODERATE	BLM	ENSG00000197299	Transcript	ENST00000355112.8	protein_coding	21/22	0	ENST00000355112.8:c.3949G>A	ENSP00000347232.3:p.Glu1317Lys	4048/5240	3949/4254	1317/1417	E/K	Gag/Aag	rs730880251&COSM6906368	0	1	0	SNV	HGNC	HGNC:1058	YES	1	P1	CCDS10363.1	ENSP00000347232	P54132	0	UPI00001269FA	0	1	deleterious	benign	MobiDB_lite:mobidb-lite&hmmpanther:PTHR13710:SF105&hmmpanther:PTHR13710	0	chr15:g.90811279G>A	0	0
chr15	98958382	rs180897656	C	T	5	152	1115	0.032	T	3_prime_UTR_variant	MODIFIER	IGF1R	ENSG00000140443	Transcript	ENST00000650285.1	protein_coding	21/21	0	ENST00000650285.1:c.*940C>T	0	6087/12235	0	0	0	0	rs180897656	0	1	0	SNV	HGNC	HGNC:5465	YES	0	P3	CCDS10378.1	ENSP00000497069	P08069	0	UPI000012D3EA	0	1	0	0	0	0	chr15:g.98958382C>T	0.0002	0
chr15	98958529	rs2016873	A	G	2	152	1529	0.013	G	3_prime_UTR_variant	MODIFIER	IGF1R	ENSG00000140443	Transcript	ENST00000650285.1	protein_coding	21/21	0	ENST00000650285.1:c.*1087A>G	0	6234/12235	0	0	0	0	rs2016873	0	1	0	SNV	HGNC	HGNC:5465	YES	0	P3	CCDS10378.1	ENSP00000497069	P08069	0	UPI000012D3EA	0	1	0	0	0	0	chr15:g.98958529A>G	0.0361	0.0204
chr15	98958670	rs187193143	G	A	6	152	732	0.038	A	3_prime_UTR_variant	MODIFIER	IGF1R	ENSG00000140443	Transcript	ENST00000650285.1	protein_coding	21/21	0	ENST00000650285.1:c.*1228G>A	0	6375/12235	0	0	0	0	rs187193143	0	1	0	SNV	HGNC	HGNC:5465	YES	0	P3	CCDS10378.1	ENSP00000497069	P08069	0	UPI000012D3EA	0	1	0	0	0	0	chr15:g.98958670G>A	0.0028	0
chr15	98962669	rs182645795	C	T	7	152	2495	0.045	T	3_prime_UTR_variant	MODIFIER	IGF1R	ENSG00000140443	Transcript	ENST00000650285.1	protein_coding	21/21	0	ENST00000650285.1:c.*5227C>T	0	10374/12235	0	0	0	0	rs182645795	0	1	0	SNV	HGNC	HGNC:5465	YES	0	P3	CCDS10378.1	ENSP00000497069	P08069	0	UPI000012D3EA	0	1	0	0	0	0	chr15:g.98962669C>T	0.0028	0
chr15	98962751	rs2684785	C	T	2	152	2498	0.013	T	3_prime_UTR_variant	MODIFIER	IGF1R	ENSG00000140443	Transcript	ENST00000650285.1	protein_coding	21/21	0	ENST00000650285.1:c.*5309C>T	0	10456/12235	0	0	0	0	rs2684785	0	1	0	SNV	HGNC	HGNC:5465	YES	0	P3	CCDS10378.1	ENSP00000497069	P08069	0	UPI000012D3EA	0	1	0	0	0	0	chr15:g.98962751C>T	0.0833	0.0673
chr15	98964212	rs3825952	A	T	2	152	615	0.013	T	downstream_gene_variant	MODIFIER	PGPEP1L	ENSG00000183571	Transcript	ENST00000378919.6	protein_coding	0	0	0	0	0	0	0	0	0	rs3825952	4068	-1	0	SNV	HGNC	HGNC:27080	YES	1	P1	CCDS53977.1	ENSP00000368199	A6NFU8	0	UPI00006C1572	0	0	0	0	0	0	chr15:g.98964212A>T	0.0024	0
chr15	99972696	rs117744474	C	T	5	152	1763	0.032	T	3_prime_UTR_variant	MODIFIER	ADAMTS17	ENSG00000140470	Transcript	ENST00000268070.9	protein_coding	22/22	0	ENST00000268070.9:c.*1706G>A	0	5070/6329	0	0	0	0	rs117744474	0	-1	0	SNV	HGNC	HGNC:17109	YES	1	P1	CCDS10383.1	ENSP00000268070	Q8TE56	0	UPI00001AE929	0	1	0	0	0	0	chr15:g.99972696C>T	0.0172	0.0023
chr15	99973272	rs377343119	G	A	2	152	2215	0.013	A	3_prime_UTR_variant	MODIFIER	ADAMTS17	ENSG00000140470	Transcript	ENST00000268070.9	protein_coding	22/22	0	ENST00000268070.9:c.*1130C>T	0	4494/6329	0	0	0	0	rs377343119	0	-1	0	SNV	HGNC	HGNC:17109	YES	1	P1	CCDS10383.1	ENSP00000268070	Q8TE56	0	UPI00001AE929	0	1	0	0	0	0	chr15:g.99973272G>A	0.0002	0
chr15	100109043	rs61752832	G	A	5	152	2017	0.032	A	synonymous_variant	LOW	ADAMTS17	ENSG00000140470	Transcript	ENST00000268070.9	protein_coding	14/22	0	ENST00000268070.9:c.1962C>T	ENSP00000268070.4:p.Asp654%3D	2038/6329	1962/3288	654/1095	D	gaC/gaT	rs61752832	0	-1	0	SNV	HGNC	HGNC:17109	YES	1	P1	CCDS10383.1	ENSP00000268070	Q8TE56	0	UPI00001AE929	0	1	0	0	hmmpanther:PTHR13723&hmmpanther:PTHR13723:SF151	0	chr15:g.100109043G>A	0.0853	0.0915
chr15	100152640	rs28567966	A	G	5	152	1836	0.032	G	missense_variant	MODERATE	ADAMTS17	ENSG00000140470	Transcript	ENST00000268070.9	protein_coding	10/22	0	ENST00000268070.9:c.1445T>C	ENSP00000268070.4:p.Met482Thr	1521/6329	1445/3288	482/1095	M/T	aTg/aCg	rs28567966	0	-1	0	SNV	HGNC	HGNC:17109	YES	1	P1	CCDS10383.1	ENSP00000268070	Q8TE56	0	UPI00001AE929	0	1	tolerated	benign	Pfam_domain:PF17771&hmmpanther:PTHR13723&hmmpanther:PTHR13723:SF151&SMART_domains:SM00608	0	chr15:g.100152640A>G	0.1458	0.2005
chr15	100152748	rs72755233	G	A	2	152	1529	0.013	A	missense_variant	MODERATE	ADAMTS17	ENSG00000140470	Transcript	ENST00000268070.9	protein_coding	10/22	0	ENST00000268070.9:c.1337C>T	ENSP00000268070.4:p.Thr446Ile	1413/6329	1337/3288	446/1095	T/I	aCc/aTc	rs72755233	0	-1	0	SNV	HGNC	HGNC:17109	YES	1	P1	CCDS10383.1	ENSP00000268070	Q8TE56	0	UPI00001AE929	0	1	deleterious	benign	Gene3D:3.40.390.10&Pfam_domain:PF01421&PROSITE_profiles:PS50215&hmmpanther:PTHR13723&hmmpanther:PTHR13723:SF151&Superfamily_domains:SSF55486&Conserved_Domains:cd04273	0	chr15:g.100152748G>A	0.0306	0.0045
chr16	89903	rs751418986	C	G	2	152	2078	0.013	G	splice_acceptor_variant	HIGH	NPRL3	ENSG00000103148	Transcript	ENST00000620134.4	protein_coding	0	11/14	ENST00000620134.4:c.1162-1G>C	0	0	0	0	0	0	rs751418986	0	-1	0	SNV	HGNC	HGNC:14124	YES	1	P1	CCDS73795.1	ENSP00000483814	Q12980	0	UPI000013790E	0	1	0	0	0	0	chr16:g.89903C>G	0	0
chr16	368381	rs181590179	C	T	2	152	1991	0.013	T	missense_variant	MODERATE	MRPL28	ENSG00000086504	Transcript	ENST00000648346.1	protein_coding	5/6	0	ENST00000648346.1:c.610G>A	ENSP00000497004.1:p.Val204Met	840/1707	610/771	204/256	V/M	Gtg/Atg	rs181590179	0	-1	0	SNV	HGNC	HGNC:14484	YES	0	P1	CCDS32349.1	ENSP00000497004	Q13084	0	UPI00001678A4	0	0	deleterious	probably_damaging	hmmpanther:PTHR13528&hmmpanther:PTHR13528:SF2	0	chr16:g.368381C>T	0.0012	0
chr16	725236	rs138669350	C	T	2	152	2053	0.013	T	upstream_gene_variant	MODIFIER	HAGHL	ENSG00000103253	Transcript	ENST00000389703.7	protein_coding	0	0	0	0	0	0	0	0	0	rs138669350	2035	1	0	SNV	HGNC	HGNC:14177	YES	1	P1	CCDS32354.1	ENSP00000374353	Q6PII5	0	UPI00000498AB	0	0	0	0	0	0	chr16:g.725236C>T	0.0014	0.0008
chr16	1208158	rs568667163	C	T	2	152	1786	0.013	T	synonymous_variant	LOW	CACNA1H	ENSG00000196557	Transcript	ENST00000348261.11	protein_coding	16/35	0	ENST00000348261.11:c.3300C>T	ENSP00000334198.7:p.Leu1100%3D	3683/8219	3300/7062	1100/2353	L	ctC/ctT	rs568667163	0	1	0	SNV	HGNC	HGNC:1395	YES	1	P4	CCDS45375.1	ENSP00000334198	O95180	0	UPI000012727B	0	1	0	0	hmmpanther:PTHR10037&hmmpanther:PTHR10037:SF192&Low_complexity_(Seg):seg&MobiDB_lite:mobidb-lite	0	chr16:g.1208158C>T	0.0002	0
chr16	1592477	rs148462329	G	C	2	152	2007	0.013	C	missense_variant	MODERATE	IFT140	ENSG00000187535	Transcript	ENST00000426508.7	protein_coding	5/31	0	ENST00000426508.7:c.481C>G	ENSP00000406012.2:p.Pro161Ala	807/5232	481/4389	161/1462	P/A	Cct/Gct	rs148462329	0	-1	0	SNV	HGNC	HGNC:29077	YES	5	P1	CCDS10439.1	ENSP00000406012	Q96RY7	0	UPI0000073C64	0	1	tolerated	benign	hmmpanther:PTHR15722:SF7&hmmpanther:PTHR15722&Superfamily_domains:SSF50978	0	chr16:g.1592477G>C	0	0
chr16	1791032	rs17559	G	A	4	152	1996	0.026	A	downstream_gene_variant	MODIFIER	NUBP2	ENSG00000095906	Transcript	ENST00000262302.14	protein_coding	0	0	0	0	0	0	0	0	0	rs17559	1846	1	0	SNV	HGNC	HGNC:8042	YES	1	P1	CCDS10445.1	ENSP00000262302	Q9Y5Y2	0	UPI00001308A3	0	0	0	0	0	0	chr16:g.1791032G>A	0.2562	0.4818
chr16	1791617	rs35632685	C	T	7	152	2301	0.045	T	downstream_gene_variant	MODIFIER	NUBP2	ENSG00000095906	Transcript	ENST00000262302.14	protein_coding	0	0	0	0	0	0	0	0	0	rs35632685&COSM1376202	2431	1	0	SNV	HGNC	HGNC:8042	YES	1	P1	CCDS10445.1	ENSP00000262302	Q9Y5Y2	0	UPI00001308A3	0	0	0	0	0	0	chr16:g.1791617C>T	0.0066	0
chr16	2088217	rs1800718	A	C	2	152	1946	0.013	C	downstream_gene_variant	MODIFIER	PKD1	ENSG00000008710	Transcript	ENST00000262304.8	protein_coding	0	0	0	0	0	0	0	0	0	rs1800718&CP952408	493	-1	0	SNV	HGNC	HGNC:9008	YES	1	P3	CCDS32369.1	ENSP00000262304	P98161	0	UPI00001B0454	0	1	0	0	0	0	chr16:g.2088217A>C	0.257	0.6157
chr16	2088421	rs13332222	C	G	2	152	2039	0.013	G	downstream_gene_variant	MODIFIER	PKD1	ENSG00000008710	Transcript	ENST00000262304.8	protein_coding	0	0	0	0	0	0	0	0	0	rs13332222	289	-1	0	SNV	HGNC	HGNC:9008	YES	1	P3	CCDS32369.1	ENSP00000262304	P98161	0	UPI00001B0454	0	1	0	0	0	0	chr16:g.2088421C>G	0.2009	0.5756
chr16	2090009	rs7203729	A	G	2	152	1920	0.013	G	synonymous_variant	LOW	PKD1	ENSG00000008710	Transcript	ENST00000262304.8	protein_coding	46/46	0	ENST00000262304.8:c.12630T>C	ENSP00000262304.4:p.Pro4210%3D	12839/14138	12630/12912	4210/4303	P	ccT/ccC	rs7203729	0	-1	0	SNV	HGNC	HGNC:9008	YES	1	P3	CCDS32369.1	ENSP00000262304	P98161	0	UPI00001B0454	0	1	0	0	hmmpanther:PTHR10877&hmmpanther:PTHR10877:SF175	0	chr16:g.2090009A>G	0.278	0.7247
chr16	2090453	rs3087632	T	C	2	152	1947	0.013	C	synonymous_variant	LOW	PKD1	ENSG00000008710	Transcript	ENST00000262304.8	protein_coding	45/46	0	ENST00000262304.8:c.12276A>G	ENSP00000262304.4:p.Ala4092%3D	12485/14138	12276/12912	4092/4303	A	gcA/gcG	rs3087632	0	-1	0	SNV	HGNC	HGNC:9008	YES	1	P3	CCDS32369.1	ENSP00000262304	P98161	0	UPI00001B0454	0	1	0	0	PDB-ENSP_mappings:6a70.B&Pfam_domain:PF08016&Prints_domain:PR00500&hmmpanther:PTHR10877&hmmpanther:PTHR10877:SF175&Low_complexity_(Seg):seg	0	chr16:g.2090453T>C	0.2764	0.7186
chr16	2090679	rs10960	T	C	2	152	2176	0.013	C	missense_variant	MODERATE	PKD1	ENSG00000008710	Transcript	ENST00000262304.8	protein_coding	44/46	0	ENST00000262304.8:c.12133A>G	ENSP00000262304.4:p.Ile4045Val	12342/14138	12133/12912	4045/4303	I/V	Atc/Gtc	rs10960	0	-1	0	SNV	HGNC	HGNC:9008	YES	1	P3	CCDS32369.1	ENSP00000262304	P98161	0	UPI00001B0454	0	1	tolerated	benign	PDB-ENSP_mappings:6a70.B&Pfam_domain:PF08016&Prints_domain:PR00500&hmmpanther:PTHR10877&hmmpanther:PTHR10877:SF175&Transmembrane_helices:TMhelix	0	chr16:g.2090679T>C	0.252	0.6346
chr16	3745291	rs129974	G	T	3	152	2324	0.019	T	synonymous_variant	LOW	CREBBP	ENSG00000005339	Transcript	ENST00000262367.9	protein_coding	22/31	0	ENST00000262367.9:c.3900C>A	ENSP00000262367.5:p.Ile1300%3D	4710/10803	3900/7329	1300/2442	I	atC/atA	rs129974&COSM148008	0	-1	0	SNV	HGNC	HGNC:2348	YES	1	P3	CCDS10509.1	ENSP00000262367	Q92793	0	UPI0000000620	0	1	0	0	Conserved_Domains:cd15557&Gene3D:3.30.40.10&hmmpanther:PTHR13808&hmmpanther:PTHR13808:SF5&PDB-ENSP_mappings:6alb.A&PDB-ENSP_mappings:5i8g.A&PDB-ENSP_mappings:5i8b.A&PDB-ENSP_mappings:4n4f.A&PDB-ENSP_mappings:4n3w.A	0	chr16:g.3745291G>T	0.0777	0.034
chr16	3770666	rs3025694	C	T	3	152	1768	0.019	T	synonymous_variant	LOW	CREBBP	ENSG00000005339	Transcript	ENST00000262367.9	protein_coding	14/31	0	ENST00000262367.9:c.2784G>A	ENSP00000262367.5:p.Pro928%3D	3594/10803	2784/7329	928/2442	P	ccG/ccA	rs3025694&COSM148010	0	-1	0	SNV	HGNC	HGNC:2348	YES	1	P3	CCDS10509.1	ENSP00000262367	Q92793	0	UPI0000000620	0	1	0	0	hmmpanther:PTHR13808&hmmpanther:PTHR13808:SF5&Low_complexity_(Seg):seg&MobiDB_lite:mobidb-lite&MobiDB_lite:mobidb-lite	0	chr16:g.3770666C>T	0.0767	0.0303
chr16	3810639	rs3025702	A	G	2	152	2277	0.013	G	synonymous_variant	LOW	CREBBP	ENSG00000005339	Transcript	ENST00000262367.9	protein_coding	3/31	0	ENST00000262367.9:c.939T>C	ENSP00000262367.5:p.Asp313%3D	1749/10803	939/7329	313/2442	D	gaT/gaC	rs3025702	0	-1	0	SNV	HGNC	HGNC:2348	YES	1	P3	CCDS10509.1	ENSP00000262367	Q92793	0	UPI0000000620	0	1	0	0	hmmpanther:PTHR13808&hmmpanther:PTHR13808:SF5	0	chr16:g.3810639A>G	0.0847	0.2852
chr16	8746059	rs2228081	G	A	2	152	2233	0.013	A	synonymous_variant	LOW	ABAT	ENSG00000183044	Transcript	ENST00000396600.6	protein_coding	3/16	0	ENST00000396600.6:c.129G>A	ENSP00000379845.2:p.Gly43%3D	1067/5586	129/1503	43/500	G	ggG/ggA	rs2228081	0	1	0	SNV	HGNC	HGNC:23	YES	5	P1	CCDS10534.1	ENSP00000379845	P80404	X5D8S1	UPI000006D4FC	0	1	0	0	hmmpanther:PTHR43206&hmmpanther:PTHR43206:SF1&PIRSF_domain:PIRSF000521&TIGRFAM_domain:TIGR00699&Superfamily_domains:SSF53383	0	chr16:g.8746059G>A	0.0296	0.1082
chr16	8779475	rs12447235	A	G	2	152	2359	0.013	G	splice_region_variant&intron_variant	LOW	ABAT	ENSG00000183044	Transcript	ENST00000396600.6	protein_coding	0	14/15	ENST00000396600.6:c.1270-4A>G	0	0	0	0	0	0	rs12447235	0	1	0	SNV	HGNC	HGNC:23	YES	5	P1	CCDS10534.1	ENSP00000379845	P80404	X5D8S1	UPI000006D4FC	0	1	0	0	0	0	chr16:g.8779475A>G	0.0565	0.1233
chr16	9764645	rs61731465	C	G	2	152	2379	0.013	G	missense_variant	MODERATE	GRIN2A	ENSG00000183454	Transcript	ENST00000330684.4	protein_coding	13/13	0	ENST00000330684.4:c.2899G>C	ENSP00000332549.3:p.Val967Leu	3469/14706	2899/4395	967/1464	V/L	Gtg/Ctg	rs61731465	0	-1	0	SNV	HGNC	HGNC:4585	YES	1	P1	CCDS10539.1	ENSP00000332549	Q12879	Q547U9	UPI000000D7AB	0	1	tolerated	benign	hmmpanther:PTHR43958:SF6&hmmpanther:PTHR43958&Pfam_domain:PF10565	0	chr16:g.9764645C>G	0.0028	0
chr16	10907823	rs34685848	G	T	2	152	2081	0.013	T	synonymous_variant	LOW	CIITA	ENSG00000179583	Transcript	ENST00000618327.4	protein_coding	11/20	0	ENST00000618327.4:c.2334G>T	ENSP00000485010.1:p.Ser778%3D	2467/4657	2334/3396	778/1131	S	tcG/tcT	rs34685848&COSM7321477	0	1	0	SNV	HGNC	HGNC:7067	YES	2	A2	CCDS73826.1	ENSP00000485010	0	A0A087X2I7	UPI0003C0C509	0	1	0	0	Pfam_domain:PF17776&hmmpanther:PTHR24106&hmmpanther:PTHR24106:SF104&Low_complexity_(Seg):seg	0	chr16:g.10907823G>T	0.024	0.0008
chr16	23380080	rs34618783	G	A	2	152	2149	0.013	A	intron_variant	MODIFIER	SCNN1B	ENSG00000168447	Transcript	ENST00000343070.7	protein_coding	0	11/12	ENST00000343070.7:c.1467-14G>A	0	0	0	0	0	0	rs34618783	0	1	0	SNV	HGNC	HGNC:10600	YES	1	P1	CCDS10609.1	ENSP00000345751	P51168	B2R812	UPI0000135616	0	1	0	0	0	0	chr16:g.23380080G>A	0.0413	0.0053
chr16	30720822	rs202000509	T	C	2	152	1813	0.013	C	missense_variant&NMD_transcript_variant	MODERATE	AC106886.5	ENSG00000282034	Transcript	ENST00000380361.7	nonsense_mediated_decay	17/31	0	ENST00000380361.7:c.3040T>C	ENSP00000369719.3:p.Ser1014Pro	3040/11692	3040/9162	1014/3053	S/P	Tca/Cca	rs202000509	0	1	cds_start_NF	SNV	Clone_based_ensembl_gene	0	YES	2	P1	0	ENSP00000369719	0	A0A0C4DFX4	UPI00001BDF37	0	0	tolerated	benign	0	0	chr16:g.30720822T>C	0.0026	0
chr16	49637266	rs34214571	T	C	2	152	2359	0.013	C	missense_variant	MODERATE	ZNF423	ENSG00000102935	Transcript	ENST00000561648.5	protein_coding	5/9	0	ENST00000561648.5:c.1886A>G	ENSP00000455426.1:p.Asn629Ser	2187/7907	1886/3855	629/1284	N/S	aAt/aGt	rs34214571	0	-1	0	SNV	HGNC	HGNC:16762	YES	5	0	CCDS32445.1	ENSP00000455426	Q2M1K9	0	UPI0000353ABC	0	1	tolerated	benign	hmmpanther:PTHR44392:SF1&hmmpanther:PTHR44392&Gene3D:3.30.160.60	0	chr16:g.49637266T>C	0.0222	0.0129
[truncated: 275 more rows]
[truncated: 108 more columns]
