# Supplementary material for: Whole genome variation in 27 Mexican indigenous populations, demographic and biomedical insights
Source: PLoS One. 2021 Apr 8;16(4):e0249773. doi: 10.1371/journal.pone.0249773 (PMC8031408; doi:10.1371/journal.pone.0249773)
Supplement: S3 Data — (ZIP) [file pone.0249773.s005.zip › SNV/lowfreq/76g.snv.low_freq.PGKB.tsv]

CHROM	POS	ID	REF	ALT	AC	AN	DP	AF_mx	Allele	Consequence	IMPACT	SYMBOL	Gene	Feature_type	Feature	BIOTYPE	EXON	INTRON	HGVSc	HGVSp	cDNA_position	CDS_position	Protein_position	Amino_acids	Codons	Existing_variation	DISTANCE	STRAND	FLAGS	VARIANT_CLASS	SYMBOL_SOURCE	HGNC_ID	CANONICAL	TSL	APPRIS	CCDS	ENSP	SWISSPROT	TREMBL	UNIPARC	SOURCE	GENE_PHENO	SIFT	PolyPhen	DOMAINS	HGVS_OFFSET	HGVSg	AF	AFR_AF
chr1	11847591	rs5063	C	T	7	152	2366	0.045	T	downstream_gene_variant	MODIFIER	CLCN6	ENSG00000011021	Transcript	ENST00000346436.11	protein_coding	0	0	0	0	0	0	0	0	0	rs5063&CM057551	4461	1	0	SNV	HGNC	HGNC:2024	YES	1	P1	CCDS138.1	ENSP00000234488	P51797	0	UPI000013F2D3	0	0	0	0	0	0	chr1:g.11847591C>T	0.0735	0.0613
chr1	12208442	rs1061631	G	A	2	152	2131	0.013	A	3_prime_UTR_variant	MODIFIER	TNFRSF1B	ENSG00000028137	Transcript	ENST00000376259.7	protein_coding	10/10	0	ENST00000376259.7:c.*1422G>A	0	2909/3687	0	0	0	0	rs1061631	0	1	0	SNV	HGNC	HGNC:11917	YES	1	P1	CCDS145.1	ENSP00000365435	P20333	0	UPI000002FAE1	0	1	0	0	0	0	chr1:g.12208442G>A	0.1154	0.0295
chr1	109825608	rs521093	C	T	4	152	1982	0.026	T	upstream_gene_variant	MODIFIER	LINC01768	ENSG00000228420	Transcript	ENST00000453347.1	lincRNA	0	0	0	0	0	0	0	0	0	rs521093	2747	1	0	SNV	HGNC	HGNC:52558	YES	3	0	0	0	0	0	0	0	0	0	0	0	0	chr1:g.109825608C>T	0.2149	0.3812
chr1	171114102	rs2266780	A	G	6	152	1821	0.038	G	missense_variant	MODERATE	FMO3	ENSG00000007933	Transcript	ENST00000367755.9	protein_coding	7/9	0	ENST00000367755.9:c.923A>G	ENSP00000356729.4:p.Glu308Gly	1006/2059	923/1599	308/532	E/G	gAg/gGg	rs2266780&CM992885	0	1	0	SNV	HGNC	HGNC:3771	YES	1	P1	CCDS1292.1	ENSP00000356729	P31513	A0A024R8Z4	UPI000016A103	0	1	tolerated	possibly_damaging	Gene3D:3.50.50.60&Pfam_domain:PF00743&PIRSF_domain:PIRSF000332&Prints_domain:PR00370&hmmpanther:PTHR23023&hmmpanther:PTHR23023:SF44	0	chr1:g.171114102A>G	0.0915	0.0189
chr1	230702585	rs7079	G	T	4	152	1776	0.026	T	3_prime_UTR_variant	MODIFIER	AGT	ENSG00000135744	Transcript	ENST00000366667.5	protein_coding	5/5	0	ENST00000366667.5:c.*556C>A	0	2054/2116	0	0	0	0	rs7079&CR1111766	0	-1	0	SNV	HGNC	HGNC:333	YES	1	P1	CCDS1585.1	ENSP00000355627	P01019	B0ZBE2	UPI0000125B13	0	1	0	0	0	0	chr1:g.230702585G>T	0.1905	0.0703
chr2	169014372	rs4148776	A	G	5	152	1530	0.032	G	intron_variant	MODIFIER	ABCB11	ENSG00000073734	Transcript	ENST00000650372.1	protein_coding	0	3/27	ENST00000650372.1:c.99-18T>C	0	0	0	0	0	0	rs4148776	0	-1	0	SNV	HGNC	HGNC:42	YES	0	P1	CCDS46444.1	ENSP00000497931	O95342	0	UPI0000163BFA	0	1	0	0	0	0	chr2:g.169014372A>G	0.1376	0.3555
chr2	233760498	rs4148323	G	A	6	152	2152	0.038	A	missense_variant	MODERATE	UGT1A1	ENSG00000241635	Transcript	ENST00000305208.9	protein_coding	1/5	0	ENST00000305208.9:c.211G>A	ENSP00000304845.5:p.Gly71Arg	251/2382	211/1602	71/533	G/R	Gga/Aga	rs4148323&CM930722	0	1	0	SNV	HGNC	HGNC:12530	YES	1	P1	CCDS2510.1	ENSP00000304845	P22309	Q5DT03	UPI00000000C2	0	1	deleterious	possibly_damaging	Conserved_Domains:cd03784&hmmpanther:PTHR11926&hmmpanther:PTHR11926:SF393&Pfam_domain:PF00201&Gene3D:3.40.50.2000&Superfamily_domains:SSF53756	0	chr2:g.233760498G>A	0.0343	0.0008
chr3	165773492	rs1803274	C	T	6	152	933	0.038	T	missense_variant	MODERATE	BCHE	ENSG00000114200	Transcript	ENST00000264381.8	protein_coding	4/4	0	ENST00000264381.8:c.1699G>A	ENSP00000264381.3:p.Ala567Thr	1817/2405	1699/1809	567/602	A/T	Gca/Aca	rs1803274&CM920127	0	-1	0	SNV	HGNC	HGNC:983	YES	1	P1	CCDS3198.1	ENSP00000264381	P06276	0	UPI0000127866	0	1	tolerated	benign	hmmpanther:PTHR43918:SF5&hmmpanther:PTHR43918&Pfam_domain:PF08674&blastprodom:PD415333&PDB-ENSP_mappings:5lkr.B&PDB-ENSP_mappings:5lkr.A&PDB-ENSP_mappings:4xii.B&PDB-ENSP_mappings:4xii.A&PDB-ENSP_mappings:4tpk.B&PDB-ENSP_mappings:4tpk.A&PDB-ENSP_mappings:3o9m.B&PDB-ENSP_mappings:3o9m.A&PDB-ENSP_mappings:2pm8.B&PDB-ENSP_mappings:2pm8.A	0	chr3:g.165773492C>T	0.1585	0.1725
chr4	7322869	rs73208473	C	A	4	152	2057	0.026	A	intron_variant	MODIFIER	SORCS2	ENSG00000184985	Transcript	ENST00000507866.6	protein_coding	0	1/26	ENST00000507866.6:c.481-73419C>A	0	0	0	0	0	0	rs73208473	0	1	0	SNV	HGNC	HGNC:16698	YES	1	P2	CCDS47008.1	ENSP00000422185	Q96PQ0	0	UPI0000EE6E4F	0	0	0	0	0	0	chr4:g.7322869C>A	0.1348	0.0983
chr4	55113391	rs2305948	C	T	3	152	1691	0.019	T	missense_variant	MODERATE	KDR	ENSG00000128052	Transcript	ENST00000645273.1	protein_coding	7/30	0	ENST00000645273.1:c.889G>A	ENSP00000495159.1:p.Val297Ile	1191/6055	889/4071	297/1356	V/I	Gta/Ata	rs2305948&CM074307&COSM1131107	0	-1	0	SNV	HGNC	HGNC:6307	YES	0	P1	CCDS3497.1	ENSP00000495159	P35968	A0A024RD88	UPI000003AE04	0	1	deleterious	probably_damaging	Conserved_Domains:cd05862&Gene3D:2.60.40.10&PIRSF_domain:PIRSF000615&Pfam_domain:PF00047&SMART_domains:SM00408&SMART_domains:SM00409&Superfamily_domains:SSF48726&PROSITE_profiles:PS50835&hmmpanther:PTHR24416&hmmpanther:PTHR24416:SF45&PDB-ENSP_mappings:3s37.X&PDB-ENSP_mappings:3s36.X&PDB-ENSP_mappings:3s35.X&PDB-ENSP_mappings:2x1x.R&PDB-ENSP_mappings:2x1w.O&PDB-ENSP_mappings:2x1w.N&PDB-ENSP_mappin…	0	chr4:g.55113391C>T	0.1526	0.2436
chr4	69096731	rs12233719	G	T	2	152	1762	0.013	T	missense_variant	MODERATE	UGT2B7	ENSG00000171234	Transcript	ENST00000305231.12	protein_coding	1/6	0	ENST00000305231.12:c.211G>T	ENSP00000304811.7:p.Ala71Ser	258/1888	211/1590	71/529	A/S	Gct/Tct	CM077880	0	1	0	SNV	HGNC	HGNC:12554	YES	1	P1	CCDS3526.1	ENSP00000304811	P16662	0	UPI00000015EC	0	0	tolerated	benign	Gene3D:3.40.50.2000&Pfam_domain:PF00201&hmmpanther:PTHR11926&hmmpanther:PTHR11926:SF731&Superfamily_domains:SSF53756&Conserved_Domains:cd03784	0	chr4:g.69096731G>T	0	0
chr4	69096892	rs28365063	A	G	2	152	1695	0.013	G	synonymous_variant	LOW	UGT2B7	ENSG00000171234	Transcript	ENST00000305231.12	protein_coding	1/6	0	ENST00000305231.12:c.372A>G	ENSP00000304811.7:p.Arg124%3D	419/1888	372/1590	124/529	R	agA/agG	rs28365063	0	1	0	SNV	HGNC	HGNC:12554	YES	1	P1	CCDS3526.1	ENSP00000304811	P16662	0	UPI00000015EC	0	0	0	0	Gene3D:3.40.50.2000&Pfam_domain:PF00201&hmmpanther:PTHR11926&hmmpanther:PTHR11926:SF731&Superfamily_domains:SSF53756&Conserved_Domains:cd03784	0	chr4:g.69096892A>G	0.1336	0.0749
chr4	99273820	rs6811453	G	A	2	152	2289	0.013	A	downstream_gene_variant	MODIFIER	ADH1A	ENSG00000187758	Transcript	ENST00000209668.3	protein_coding	0	0	0	0	0	0	0	0	0	rs6811453	2549	-1	0	SNV	HGNC	HGNC:249	YES	1	P1	CCDS3648.1	ENSP00000209668	P07327	0	UPI0000062219	0	0	0	0	0	0	chr4:g.99273820G>A	0.1601	0.0575
chr4	99296586	rs1826909	C	T	2	152	1220	0.013	T	intron_variant&non_coding_transcript_variant	MODIFIER	AP002026.1	ENSG00000246090	Transcript	ENST00000500358.6	antisense	0	7/9	ENST00000500358.6:n.4161-3713C>T	0	0	0	0	0	0	rs1826909	0	1	0	SNV	Clone_based_ensembl_gene	0	YES	1	0	0	0	0	0	0	0	0	0	0	0	0	chr4:g.99296586C>T	0.1743	0.112
chr4	99574331	rs1800591	G	T	6	152	1322	0.038	T	intron_variant	MODIFIER	MTTP	ENSG00000138823	Transcript	ENST00000511045.5	protein_coding	0	1/17	ENST00000511045.5:c.143-7574G>T	0	0	0	0	0	0	rs1800591&CR982417	0	1	0	SNV	HGNC	HGNC:7467	YES	2	0	CCDS75169.1	ENSP00000427679	0	E9PBP6	UPI0001D3B6EF	0	1	0	0	0	0	chr4:g.99574331G>T	0.2498	0.261
chr4	182894535	rs4742	A	G	2	152	2265	0.013	G	synonymous_variant	LOW	DCTD	ENSG00000129187	Transcript	ENST00000357067.7	protein_coding	4/6	0	ENST00000357067.7:c.348T>C	ENSP00000349576.3:p.Val116%3D	414/1931	348/570	116/189	V	gtT/gtC	rs4742	0	-1	0	SNV	HGNC	HGNC:2710	YES	1	A2	CCDS34108.1	ENSP00000349576	P32321	0	UPI00004EC28E	0	0	0	0	PROSITE_profiles:PS51747&Conserved_Domains:cd01286&hmmpanther:PTHR11086&PROSITE_patterns:PS00903&Pfam_domain:PF00383&Gene3D:3.40.140.10&PIRSF_domain:PIRSF006019&Superfamily_domains:SSF53927	0	chr4:g.182894535A>G	0.3107	0.5182
chr5	80619201	rs1232027	G	A	2	152	1868	0.013	A	intron_variant&non_coding_transcript_variant	MODIFIER	LINC01337	ENSG00000251221	Transcript	ENST00000515871.1	lincRNA	0	1/1	ENST00000515871.1:n.117+3207C>T	0	0	0	0	0	0	rs1232027	0	-1	0	SNV	HGNC	HGNC:50546	YES	3	0	0	0	0	0	0	0	0	0	0	0	0	chr5:g.80619201G>A	0.265	0.3918
chr5	132059422	rs181781	G	A	3	152	2048	0.019	A	upstream_gene_variant	MODIFIER	IL3	ENSG00000164399	Transcript	ENST00000296870.2	protein_coding	0	0	0	0	0	0	0	0	0	rs181781	1107	1	0	SNV	HGNC	HGNC:6011	YES	1	P1	CCDS4149.1	ENSP00000296870	P08700	0	UPI000002BEA8	0	0	0	0	0	0	chr5:g.132059422G>A	0.131	0.0166
chr5	132340627	rs1050152	C	T	3	152	1796	0.019	T	missense_variant	MODERATE	SLC22A4	ENSG00000197208	Transcript	ENST00000200652.4	protein_coding	9/10	0	ENST00000200652.4:c.1507C>T	ENSP00000200652.3:p.Leu503Phe	1730/2234	1507/1656	503/551	L/F	Ctc/Ttc	rs1050152&CM041074	0	1	0	SNV	HGNC	HGNC:10968	YES	1	P1	CCDS4153.1	ENSP00000200652	Q9H015	0	UPI000006DAB7	0	1	tolerated	benign	Gene3D:1.20.1250.20&Pfam_domain:PF00083&PROSITE_profiles:PS50850&hmmpanther:PTHR24064&hmmpanther:PTHR24064:SF222&Superfamily_domains:SSF103473&TIGRFAM_domain:TIGR00898&Transmembrane_helices:TMhelix&Conserved_Domains:cd06174	0	chr5:g.132340627C>T	0.1344	0.0212
chr5	143407136	rs10052957	G	A	4	152	1888	0.026	A	upstream_gene_variant	MODIFIER	NR3C1	ENSG00000113580	Transcript	ENST00000231509.7	protein_coding	0	0	0	0	0	0	0	0	0	rs10052957	3447	-1	0	SNV	HGNC	HGNC:7978	YES	1	A2	CCDS34258.1	ENSP00000231509	P04150	E5KQF6	UPI000016A246	0	1	0	0	0	0	chr5:g.143407136G>A	0.2212	0.267
chr5	148120328	rs2303070	G	T	5	152	843	0.032	T	missense_variant	MODERATE	SPINK5	ENSG00000133710	Transcript	ENST00000359874.7	protein_coding	26/34	0	ENST00000359874.7:c.2475G>T	ENSP00000352936.3:p.Glu825Asp	2548/3656	2475/3285	825/1094	E/D	gaG/gaT	rs2303070	0	1	0	SNV	HGNC	HGNC:15464	YES	1	A2	CCDS47300.1	ENSP00000352936	Q9NQ38	0	UPI000020CF25	0	1	tolerated	benign	Gene3D:3.30.60.30&Coiled-coils_(Ncoils):Coil&PROSITE_profiles:PS51465&hmmpanther:PTHR10913&SMART_domains:SM00280&MobiDB_lite:mobidb-lite&Low_complexity_(Seg):seg	0	chr5:g.148120328G>T	0.1745	0.1195
chr6	18130687	rs1142345	T	C	6	152	1144	0.038	C	missense_variant	MODERATE	TPMT	ENSG00000137364	Transcript	ENST00000309983.5	protein_coding	9/9	0	ENST00000309983.5:c.719A>G	ENSP00000312304.4:p.Tyr240Cys	808/3184	719/738	240/245	Y/C	tAt/tGt	rs1142345&CM961383	0	-1	0	SNV	HGNC	HGNC:12014	YES	1	P1	CCDS4543.1	ENSP00000312304	P51580	A0A024QZW0	UPI0000137261	0	1	deleterious	probably_damaging	PROSITE_profiles:PS51585&HAMAP:MF_00812&hmmpanther:PTHR10259&hmmpanther:PTHR10259:SF11&Gene3D:3.40.50.150&PIRSF_domain:PIRSF023956&Pfam_domain:PF05724&Superfamily_domains:SSF53335&PDB-ENSP_mappings:2h11.B&PDB-ENSP_mappings:2h11.A&PDB-ENSP_mappings:2bzg.A	0	chr6:g.18130687T>C	0.0391	0.0666
chr6	26090951	rs1799945	C	G	3	152	2434	0.019	G	missense_variant	MODERATE	HFE	ENSG00000010704	Transcript	ENST00000357618.9	protein_coding	2/6	0	ENST00000357618.9:c.187C>G	ENSP00000417404.1:p.His63Asp	309/5286	187/1047	63/348	H/D	Cat/Gat	rs1799945&CM960827	0	1	0	SNV	HGNC	HGNC:4886	YES	1	P3	CCDS4578.1	ENSP00000417404	Q30201	0	UPI0000001700	0	1	tolerated	benign	Gene3D:3.30.500.10&Pfam_domain:PF00129&Superfamily_domains:SSF54452&hmmpanther:PTHR16675:SF172&hmmpanther:PTHR16675&PDB-ENSP_mappings:1de4.G&PDB-ENSP_mappings:1de4.D&PDB-ENSP_mappings:1de4.A&PDB-ENSP_mappings:1a6z.C&PDB-ENSP_mappings:1a6z.A	0	chr6:g.26090951C>G	0.0731	0.0113
chr6	35385746	rs6922548	A	G	2	152	1103	0.013	G	intron_variant	MODIFIER	PPARD	ENSG00000112033	Transcript	ENST00000311565.4	protein_coding	0	2/8	ENST00000311565.4:c.-197-11752A>G	0	0	0	0	0	0	rs6922548	0	1	0	SNV	HGNC	HGNC:9235	YES	5	P3	CCDS4803.1	ENSP00000310928	Q03181	A0A024RCW6	UPI000004EF98	0	0	0	0	0	0	chr6:g.35385746A>G	0.2398	0.7262
chr6	39066296	rs6923761	G	A	2	152	2218	0.013	A	missense_variant	MODERATE	GLP1R	ENSG00000112164	Transcript	ENST00000373256.5	protein_coding	5/13	0	ENST00000373256.5:c.502G>A	ENSP00000362353.4:p.Gly168Ser	562/6682	502/1392	168/463	G/S	Ggc/Agc	rs6923761&CM1111044	0	1	0	SNV	HGNC	HGNC:4324	YES	1	P1	CCDS4839.1	ENSP00000362353	P43220	0	UPI0000061F20	0	0	tolerated	benign	Conserved_Domains:cd15268&Pfam_domain:PF00002&Gene3D:1.20.1070.10&Superfamily_domains:SSF81321&PROSITE_profiles:PS50261&hmmpanther:PTHR12011&hmmpanther:PTHR12011:SF245&Prints_domain:PR00249&PDB-ENSP_mappings:6b3j.R&PDB-ENSP_mappings:5vex.B&PDB-ENSP_mappings:5vex.A&PDB-ENSP_mappings:5vew.B&PDB-ENSP_mappings:5vew.A&PDB-ENSP_mappings:5nx2.A	0	chr6:g.39066296G>A	0.1208	0.0144
chr6	52236941	rs763780	T	C	6	152	2079	0.038	C	missense_variant	MODERATE	IL17F	ENSG00000112116	Transcript	ENST00000336123.4	protein_coding	3/3	0	ENST00000336123.4:c.482A>G	ENSP00000337432.4:p.His161Arg	590/850	482/492	161/163	H/R	cAt/cGt	rs763780&CM068187	0	-1	0	SNV	HGNC	HGNC:16404	YES	1	P1	CCDS4938.1	ENSP00000337432	Q96PD4	0	UPI0000038A0C	0	1	tolerated	benign	PDB-ENSP_mappings:1jpy.A&PDB-ENSP_mappings:1jpy.B&PDB-ENSP_mappings:1jpy.X&PDB-ENSP_mappings:1jpy.Y&Gene3D:2.10.90.10&PDB-ENSP_mappings:3jvf.A&PDB-ENSP_mappings:3jvf.B&PDB-ENSP_mappings:5n92.F&PDB-ENSP_mappings:5nan.E&PDB-ENSP_mappings:5nan.F&hmmpanther:PTHR45214	0	chr6:g.52236941T>C	0.0935	0.087
chr6	160451754	rs2076828	C	G	2	152	2338	0.013	G	3_prime_UTR_variant	MODIFIER	SLC22A3	ENSG00000146477	Transcript	ENST00000275300.3	protein_coding	11/11	0	ENST00000275300.3:c.*698C>G	0	2411/3234	0	0	0	0	rs2076828	0	1	0	SNV	HGNC	HGNC:10967	YES	1	P1	CCDS5277.1	ENSP00000275300	O75751	0	UPI0000130BB7	0	0	0	0	0	0	chr6:g.160451754C>G	0.4866	0.4766
chr7	100892018	rs2571598	C	T	6	152	1102	0.045	T	upstream_gene_variant	MODIFIER	UFSP1	ENSG00000176125	Transcript	ENST00000388761.4	protein_coding	0	0	0	0	0	0	0	0	0	rs2571598	2303	-1	0	SNV	HGNC	HGNC:33821	YES	0	P1	CCDS34710.1	ENSP00000373413	Q6NVU6	0	UPI000006E7EF	0	0	0	0	0	0	chr7:g.100892018C>T	0.3456	0.3729
chr7	128769171	rs1043550	A	G	5	152	1675	0.032	G	downstream_gene_variant	MODIFIER	OPN1SW	ENSG00000128617	Transcript	ENST00000249389.2	protein_coding	0	0	0	0	0	0	0	0	0	rs1043550	3320	-1	0	SNV	HGNC	HGNC:1012	YES	1	P1	CCDS5806.1	ENSP00000249389	P03999	Q0PJU0	UPI000000014B	0	1	0	0	0	0	chr7:g.128769171A>G	0.1909	0.1135
chr8	6644838	rs17570753	T	A	2	152	1956	0.013	A	3_prime_UTR_variant	MODIFIER	MCPH1	ENSG00000147316	Transcript	ENST00000344683.10	protein_coding	14/14	0	ENST00000344683.10:c.*1789T>A	0	4338/8008	0	0	0	0	rs17570753	0	1	0	SNV	HGNC	HGNC:6954	YES	1	P1	CCDS43689.1	ENSP00000342924	Q8NEM0	0	UPI000020FF7E	0	1	0	0	0	0	chr8:g.6644838T>A	0.0449	0.0257
chr8	18400593	rs1799930	G	A	7	152	1711	0.045	A	missense_variant	MODERATE	NAT2	ENSG00000156006	Transcript	ENST00000286479.4	protein_coding	2/2	0	ENST00000286479.4:c.590G>A	ENSP00000286479.3:p.Arg197Gln	660/1285	590/873	197/290	R/Q	cGa/cAa	rs1799930&CM910270	0	1	0	SNV	HGNC	HGNC:7646	YES	1	P1	CCDS6008.1	ENSP00000286479	P11245	A4Z6T7	UPI000013DE51	0	1	deleterious	probably_damaging	Gene3D:3.30.2140.20&Pfam_domain:PF00797&Prints_domain:PR01543&hmmpanther:PTHR11786&hmmpanther:PTHR11786:SF6&Superfamily_domains:SSF54001	0	chr8:g.18400593G>A	0.265	0.2375
chr8	19962213	rs328	C	G	2	152	2467	0.013	G	stop_gained	HIGH	LPL	ENSG00000175445	Transcript	ENST00000311322.10	protein_coding	9/10	0	ENST00000311322.10:c.1421C>G	ENSP00000309757.6:p.Ser474Ter	1609/3565	1421/1428	474/475	S/*	tCa/tGa	rs328&CM900164	0	1	0	SNV	HGNC	HGNC:6677	YES	1	P1	CCDS6012.1	ENSP00000309757	P06858	A0A1B1RVA9	UPI0000036334	0	1	0	0	0	0	chr8:g.19962213C>G	0.0925	0.0613
chr8	32535292	rs13250975	A	G	6	152	1504	0.038	G	intron_variant	MODIFIER	NRG1	ENSG00000157168	Transcript	ENST00000519301.6	protein_coding	0	1/10	ENST00000519301.6:c.38-60536A>G	0	0	0	0	0	0	rs13250975	0	1	0	SNV	HGNC	HGNC:7997	0	5	A2	CCDS55218.1	ENSP00000429582	Q02297	0	UPI0001A47181	0	1	0	0	0	0	chr8:g.32535292A>G	0.0927	0.0545
chr9	125238840	rs430397	C	T	2	152	2398	0.013	T	intron_variant	MODIFIER	HSPA5	ENSG00000044574	Transcript	ENST00000324460.7	protein_coding	0	5/7	ENST00000324460.7:c.997-13G>A	0	0	0	0	0	0	rs430397	0	-1	0	SNV	HGNC	HGNC:5238	YES	1	P1	CCDS6863.1	ENSP00000324173	P11021	V9HWB4	UPI0000001061	0	0	0	0	0	0	chr9:g.125238840C>T	0.134	0.2315
chr10	94645572	rs12772169	C	T	6	152	1696	0.038	T	downstream_gene_variant	MODIFIER	CTBP2P2	ENSG00000235746	Transcript	ENST00000434549.1	processed_pseudogene	0	0	0	0	0	0	0	0	0	rs12772169	792	-1	0	SNV	HGNC	HGNC:45194	YES	0	0	0	0	0	0	0	0	0	0	0	0	0	chr10:g.94645572C>T	0.3375	0.3986
chr10	94645745	rs12777823	G	A	4	152	1559	0.026	A	downstream_gene_variant	MODIFIER	CTBP2P2	ENSG00000235746	Transcript	ENST00000434549.1	processed_pseudogene	0	0	0	0	0	0	0	0	0	rs12777823	619	-1	0	SNV	HGNC	HGNC:45194	YES	0	0	0	0	0	0	0	0	0	0	0	0	0	chr10:g.94645745G>A	0.2454	0.2511
chr10	94759304	rs11188072	C	T	2	152	1163	0.013	T	upstream_gene_variant	MODIFIER	CYP2C19	ENSG00000165841	Transcript	ENST00000371321.9	protein_coding	0	0	0	0	0	0	0	0	0	rs11188072	3377	1	0	SNV	HGNC	HGNC:2621	YES	1	P1	CCDS7436.1	ENSP00000360372	P33261	0	UPI0000128270	0	1	0	0	0	0	chr10:g.94759304C>T	0.1559	0.2458
chr10	94761900	rs12248560	C	T	2	152	990	0.013	T	upstream_gene_variant	MODIFIER	CYP2C19	ENSG00000165841	Transcript	ENST00000371321.9	protein_coding	0	0	0	0	0	0	0	0	0	rs12248560&CR067132	781	1	0	SNV	HGNC	HGNC:2621	YES	1	P1	CCDS7436.1	ENSP00000360372	P33261	0	UPI0000128270	0	1	0	0	0	0	chr10:g.94761900C>T	0.1532	0.2352
chr10	94781859	rs4244285	G	A	4	152	663	0.026	A	synonymous_variant	LOW	CYP2C19	ENSG00000165841	Transcript	ENST00000371321.9	protein_coding	5/9	0	ENST00000371321.9:c.681G>A	ENSP00000360372.3:p.Pro227%3D	706/4131	681/1473	227/490	P	ccG/ccA	rs4244285&CS941458	0	1	0	SNV	HGNC	HGNC:2621	YES	1	P1	CCDS7436.1	ENSP00000360372	P33261	0	UPI0000128270	0	1	0	0	Gene3D:1.10.630.10&Pfam_domain:PF00067&hmmpanther:PTHR24300&hmmpanther:PTHR24300:SF131&Superfamily_domains:SSF48264	0	chr10:g.94781859G>A	0.2214	0.1702
chr10	94942093	rs9332120	T	C	2	152	2531	0.013	C	intron_variant	MODIFIER	CYP2C9	ENSG00000138109	Transcript	ENST00000260682.8	protein_coding	0	2/8	ENST00000260682.8:c.331+73T>C	0	0	0	0	0	0	rs9332120	0	1	0	SNV	HGNC	HGNC:2623	YES	1	P1	CCDS7437.1	ENSP00000260682	P11712	S5RV20	UPI0000128258	0	1	0	0	0	0	chr10:g.94942093T>C	0.1442	0.2027
chr10	94942290	rs1799853	C	T	2	152	2322	0.013	T	missense_variant	MODERATE	CYP2C9	ENSG00000138109	Transcript	ENST00000260682.8	protein_coding	3/9	0	ENST00000260682.8:c.430C>T	ENSP00000260682.6:p.Arg144Cys	455/2561	430/1473	144/490	R/C	Cgt/Tgt	rs1799853&CM994193	0	1	0	SNV	HGNC	HGNC:2623	YES	1	P1	CCDS7437.1	ENSP00000260682	P11712	S5RV20	UPI0000128258	0	1	tolerated	probably_damaging	hmmpanther:PTHR24300&hmmpanther:PTHR24300:SF131&Pfam_domain:PF00067&Gene3D:1.10.630.10&Superfamily_domains:SSF48264&PDB-ENSP_mappings:5xxi.A&PDB-ENSP_mappings:5x24.A&PDB-ENSP_mappings:5x23.A&PDB-ENSP_mappings:5w0c.A&PDB-ENSP_mappings:5k7k.A&PDB-ENSP_mappings:5a5j.A&PDB-ENSP_mappings:5a5i.A&PDB-ENSP_mappings:4nz2.B&PDB-ENSP_mappings:4nz2.A&PDB-ENSP_mappings:1r9o.A&PDB-ENSP_mappings:1og5.B&PDB-ENSP…	0	chr10:g.94942290C>T	0.0479	0.0083
chr10	94942538	rs2860905	G	A	4	152	2168	0.026	A	intron_variant	MODIFIER	CYP2C9	ENSG00000138109	Transcript	ENST00000260682.8	protein_coding	0	3/8	ENST00000260682.8:c.481+197G>A	0	0	0	0	0	0	rs2860905	0	1	0	SNV	HGNC	HGNC:2623	YES	1	P1	CCDS7437.1	ENSP00000260682	P11712	S5RV20	UPI0000128258	0	1	0	0	0	0	chr10:g.94942538G>A	0.1983	0.2716
chr10	94945466	rs7089580	A	T	2	152	1687	0.013	T	intron_variant	MODIFIER	CYP2C9	ENSG00000138109	Transcript	ENST00000260682.8	protein_coding	0	3/8	ENST00000260682.8:c.482-2313A>T	0	0	0	0	0	0	rs7089580	0	1	0	SNV	HGNC	HGNC:2623	YES	1	P1	CCDS7437.1	ENSP00000260682	P11712	S5RV20	UPI0000128258	0	1	0	0	0	0	chr10:g.94945466A>T	0.1448	0.2057
chr10	94947445	rs4086116	C	T	4	152	1358	0.026	T	intron_variant	MODIFIER	CYP2C9	ENSG00000138109	Transcript	ENST00000260682.8	protein_coding	0	3/8	ENST00000260682.8:c.482-334C>T	0	0	0	0	0	0	rs4086116	0	1	0	SNV	HGNC	HGNC:2623	YES	1	P1	CCDS7437.1	ENSP00000260682	P11712	S5RV20	UPI0000128258	0	1	0	0	0	0	chr10:g.94947445C>T	0.1639	0.2088
chr10	94965778	rs4917639	A	C	4	152	1358	0.026	C	intron_variant	MODIFIER	CYP2C9	ENSG00000138109	Transcript	ENST00000260682.8	protein_coding	0	5/8	ENST00000260682.8:c.820-6326A>C	0	0	0	0	0	0	rs4917639	0	1	0	SNV	HGNC	HGNC:2623	YES	1	P1	CCDS7437.1	ENSP00000260682	P11712	S5RV20	UPI0000128258	0	1	0	0	0	0	chr10:g.94965778A>C	0.1639	0.2088
chr10	94981296	rs1057910	A	C	2	152	2153	0.013	C	missense_variant	MODERATE	CYP2C9	ENSG00000138109	Transcript	ENST00000260682.8	protein_coding	7/9	0	ENST00000260682.8:c.1075A>C	ENSP00000260682.6:p.Ile359Leu	1100/2561	1075/1473	359/490	I/L	Att/Ctt	rs1057910&CM960481	0	1	0	SNV	HGNC	HGNC:2623	YES	1	P1	CCDS7437.1	ENSP00000260682	P11712	S5RV20	UPI0000128258	0	1	deleterious	benign	hmmpanther:PTHR24300&hmmpanther:PTHR24300:SF131&Pfam_domain:PF00067&Gene3D:1.10.630.10&Superfamily_domains:SSF48264&Prints_domain:PR00463&Prints_domain:PR00385&PDB-ENSP_mappings:5xxi.A&PDB-ENSP_mappings:5x24.A&PDB-ENSP_mappings:5x23.A&PDB-ENSP_mappings:5w0c.A&PDB-ENSP_mappings:5k7k.A&PDB-ENSP_mappings:5a5j.A&PDB-ENSP_mappings:5a5i.A&PDB-ENSP_mappings:4nz2.B&PDB-ENSP_mappings:4nz2.A&PDB-ENSP_mappi…	0	chr10:g.94981296A>C	0.0485	0.0023
chr10	102878966	rs11191439	T	C	6	152	1894	0.038	C	missense_variant	MODERATE	AS3MT	ENSG00000214435	Transcript	ENST00000369880.8	protein_coding	9/11	0	ENST00000369880.8:c.860T>C	ENSP00000358896.3:p.Met287Thr	983/2450	860/1128	287/375	M/T	aTg/aCg	rs11191439&CM081161	0	1	0	SNV	HGNC	HGNC:17452	YES	1	P1	CCDS41567.1	ENSP00000358896	Q9HBK9	0	UPI00001F9660	0	0	tolerated	benign	Gene3D:3.40.5.100&hmmpanther:PTHR43675&hmmpanther:PTHR43675:SF3&Superfamily_domains:SSF53335	0	chr10:g.102878966T>C	0.0771	0.0938
chr10	113049143	rs12255372	G	T	3	152	2200	0.019	T	intron_variant	MODIFIER	TCF7L2	ENSG00000148737	Transcript	ENST00000627217.3	protein_coding	0	5/13	ENST00000627217.3:c.552+9017G>T	0	0	0	0	0	0	rs12255372&CS065627	0	1	0	SNV	HGNC	HGNC:11641	YES	1	A2	CCDS53577.1	ENSP00000486891	Q9NQB0	0	UPI000002B4A6	0	1	0	0	0	0	chr10:g.113049143G>T	0.2139	0.3018
chr12	47908762	rs11568820	C	T	3	152	1462	0.019	T	upstream_gene_variant	MODIFIER	VDR	ENSG00000111424	Transcript	ENST00000550325.5	protein_coding	0	0	0	0	0	0	0	0	0	rs11568820&CR016120	3759	-1	0	SNV	HGNC	HGNC:12679	YES	1	A2	CCDS55820.1	ENSP00000447173	P11473	0	UPI000015B2DC	0	1	0	0	0	0	chr12:g.47908762C>T	0.4569	0.8949
chr12	57751373	rs2270777	C	T	4	152	2380	0.026	T	intron_variant	MODIFIER	CDK4	ENSG00000135446	Transcript	ENST00000257904.11	protein_coding	0	2/7	ENST00000257904.11:c.219-31G>A	0	0	0	0	0	0	rs2270777	0	-1	0	SNV	HGNC	HGNC:1773	YES	1	P1	CCDS8953.1	ENSP00000257904	P11802	A0A024RBB6	UPI0000113582	0	1	0	0	0	0	chr12:g.57751373C>T	0.248	0.1324
chr12	59710259	rs12231740	C	T	2	152	1610	0.013	T	intron_variant	MODIFIER	SLC16A7	ENSG00000118596	Transcript	ENST00000547379.6	protein_coding	0	3/5	ENST00000547379.6:c.217+5241C>T	0	0	0	0	0	0	rs12231740	0	1	0	SNV	HGNC	HGNC:10928	YES	1	P1	CCDS8961.1	ENSP00000448071	O60669	A0A024RBB2	UPI00000722FD	0	0	0	0	0	0	chr12:g.59710259C>T	0.2522	0.1634
chr13	46482264	rs585719	C	T	3	152	2494	0.019	T	intron_variant&non_coding_transcript_variant	MODIFIER	AL138686.1	ENSG00000277228	Transcript	ENST00000612699.1	lincRNA	0	1/2	ENST00000612699.1:n.89+7930C>T	0	0	0	0	0	0	rs585719	0	1	0	SNV	Clone_based_ensembl_gene	0	YES	3	0	0	0	0	0	0	0	0	0	0	0	0	chr13:g.46482264C>T	0.1266	0.0393
chr15	74751897	rs2472304	G	A	4	152	2526	0.026	A	intron_variant	MODIFIER	CYP1A2	ENSG00000140505	Transcript	ENST00000343932.5	protein_coding	0	4/6	ENST00000343932.5:c.1042+43G>A	0	0	0	0	0	0	rs2472304	0	1	0	SNV	HGNC	HGNC:2596	YES	1	P1	CCDS32293.1	ENSP00000342007	P05177	0	UPI0000073775	0	1	0	0	0	0	chr15:g.74751897G>A	0.238	0.0333
chr15	78590583	rs16969968	G	A	3	152	2105	0.019	A	missense_variant	MODERATE	CHRNA5	ENSG00000169684	Transcript	ENST00000299565.9	protein_coding	5/6	0	ENST00000299565.9:c.1192G>A	ENSP00000299565.5:p.Asp398Asn	1392/3623	1192/1407	398/468	D/N	Gat/Aat	rs16969968&CM081554	0	1	0	SNV	HGNC	HGNC:1959	YES	1	P1	CCDS10304.1	ENSP00000299565	P30532	0	UPI0000001638	0	1	tolerated	benign	hmmpanther:PTHR18945:SF76&hmmpanther:PTHR18945&Gene3D:1.20.58.390&Pfam_domain:PF02932&Superfamily_domains:SSF90112	0	chr15:g.78590583G>A	0.1496	0.0234
chr15	78601997	rs1051730	G	A	3	152	2254	0.019	A	synonymous_variant	LOW	CHRNA3	ENSG00000080644	Transcript	ENST00000326828.6	protein_coding	5/6	0	ENST00000326828.6:c.645C>T	ENSP00000315602.5:p.Tyr215%3D	847/3015	645/1518	215/505	Y	taC/taT	rs1051730&CM078027	0	-1	0	SNV	HGNC	HGNC:1957	YES	1	P1	CCDS10305.1	ENSP00000315602	P32297	0	UPI000013D783	0	1	0	0	hmmpanther:PTHR18945&hmmpanther:PTHR18945:SF445&Pfam_domain:PF02931&TIGRFAM_domain:TIGR00860&Gene3D:2.70.170.10&Superfamily_domains:SSF63712&PDB-ENSP_mappings:5tvc.E&PDB-ENSP_mappings:5tvc.D&PDB-ENSP_mappings:5tvc.C&PDB-ENSP_mappings:5tvc.B&PDB-ENSP_mappings:5tvc.A&PDB-ENSP_mappings:5syo.E&PDB-ENSP_mappings:5syo.D&PDB-ENSP_mappings:5syo.C&PDB-ENSP_mappings:5syo.B&PDB-ENSP_mappings:5syo.A&PDB-ENSP…	0	chr15:g.78601997G>A	0.1681	0.087
chr16	31094233	rs2884737	A	C	4	152	1909	0.026	C	intron_variant	MODIFIER	VKORC1	ENSG00000167397	Transcript	ENST00000394975.3	protein_coding	0	1/2	ENST00000394975.3:c.173+324T>G	0	0	0	0	0	0	rs2884737	0	-1	0	SNV	HGNC	HGNC:23663	YES	1	P1	CCDS10703.1	ENSP00000378426	Q9BQB6	A0A0S2Z6I4	UPI000006DDEE	0	1	0	0	0	0	chr16:g.31094233A>C	0.0915	0.0091
chr18	28132643	rs8094439	G	A	6	152	2299	0.038	A	intron_variant	MODIFIER	CDH2	ENSG00000170558	Transcript	ENST00000269141.8	protein_coding	0	2/15	ENST00000269141.8:c.172+15030C>T	0	0	0	0	0	0	rs8094439	0	-1	0	SNV	HGNC	HGNC:1759	YES	1	P1	CCDS11891.1	ENSP00000269141	P19022	A0A024RC42	UPI000013D7FD	0	0	0	0	0	0	chr18:g.28132643G>A	0.2252	0.2201
chr18	28136925	rs17446819	A	C	6	152	1322	0.038	C	intron_variant	MODIFIER	CDH2	ENSG00000170558	Transcript	ENST00000269141.8	protein_coding	0	2/15	ENST00000269141.8:c.172+10748T>G	0	0	0	0	0	0	rs17446819	0	-1	0	SNV	HGNC	HGNC:1759	YES	1	P1	CCDS11891.1	ENSP00000269141	P19022	A0A024RC42	UPI000013D7FD	0	0	0	0	0	0	chr18:g.28136925A>C	0.2256	0.2201
chr18	58149559	rs4149601	G	A	3	152	1942	0.019	A	intron_variant	MODIFIER	NEDD4L	ENSG00000049759	Transcript	ENST00000400345.8	protein_coding	0	1/30	ENST00000400345.8:c.49-16229G>A	0	0	0	0	0	0	rs4149601&CS024266	0	1	0	SNV	HGNC	HGNC:7728	YES	1	P4	CCDS45872.1	ENSP00000383199	Q96PU5	0	UPI000058E3AE	0	1	0	0	0	0	chr18:g.58149559G>A	0.2762	0.3608
chr19	7690399	rs28364072	A	G	2	152	1707	0.013	G	downstream_gene_variant	MODIFIER	TRAPPC5	ENSG00000181029	Transcript	ENST00000596148.3	protein_coding	0	0	0	0	0	0	0	0	0	rs28364072	2696	1	0	SNV	HGNC	HGNC:23067	YES	1	P1	CCDS42490.1	ENSP00000470262	Q8IUR0	0	UPI0000074724	0	0	0	0	0	0	chr19:g.7690399A>G	0.3978	0.6036
chr19	41016810	rs3211371	C	T	2	152	1638	0.013	T	missense_variant	MODERATE	CYP2B6	ENSG00000197408	Transcript	ENST00000324071.10	protein_coding	9/9	0	ENST00000324071.10:c.1459C>T	ENSP00000324648.2:p.Arg487Cys	1483/3071	1459/1476	487/491	R/C	Cgc/Tgc	CM016107	0	1	0	SNV	HGNC	HGNC:2615	YES	1	P1	CCDS12570.1	ENSP00000324648	P20813	0	UPI000012823F	0	1	tolerated	benign	Gene3D:1.10.630.10&PDB-ENSP_mappings:3ibd.A&PDB-ENSP_mappings:3qoa.A&PDB-ENSP_mappings:3qu8.A&PDB-ENSP_mappings:3qu8.B&PDB-ENSP_mappings:3qu8.C&PDB-ENSP_mappings:3qu8.D&PDB-ENSP_mappings:3qu8.E&PDB-ENSP_mappings:3qu8.F&PDB-ENSP_mappings:3ua5.A&PDB-ENSP_mappings:3ua5.B&PDB-ENSP_mappings:4i91.A&PDB-ENSP_mappings:4rql.A&PDB-ENSP_mappings:4rql.B&PDB-ENSP_mappings:4rrt.A&PDB-ENSP_mappings:4rrt.B&PDB-E…	0	chr19:g.41016810C>T	0	0
chr19	44919689	rs4420638	A	G	2	152	1677	0.026	G	downstream_gene_variant	MODIFIER	APOC1	ENSG00000130208	Transcript	ENST00000588750.5	protein_coding	0	0	0	0	0	0	0	0	0	rs4420638	347	1	0	SNV	HGNC	HGNC:607	YES	1	P1	CCDS12648.1	ENSP00000465356	P02654	A0A024R0T8	UPI0000125C19	0	0	0	0	0	0	chr19:g.44919689A>G	0.151	0.2201
chr19	45872521	rs16980091	C	T	4	152	2007	0.026	T	synonymous_variant	LOW	FOXA3	ENSG00000170608	Transcript	ENST00000302177.3	protein_coding	2/2	0	ENST00000302177.3:c.516C>T	ENSP00000304004.1:p.Asn172%3D	647/1923	516/1053	172/350	N	aaC/aaT	rs16980091	0	1	0	SNV	HGNC	HGNC:5023	YES	1	P1	CCDS12677.1	ENSP00000304004	P55318	A0A024R0R3	UPI0000000DF9	0	0	0	0	Conserved_Domains:cd00059&Gene3D:1.10.10.10&Pfam_domain:PF00250&SMART_domains:SM00339&Superfamily_domains:SSF46785&PROSITE_profiles:PS50039&hmmpanther:PTHR11829&hmmpanther:PTHR11829:SF201&Prints_domain:PR00053&PDB-ENSP_mappings:1vtn.C	0	chr19:g.45872521C>T	0.2302	0.3147
chr20	8591578	rs6108160	G	A	7	152	1792	0.045	A	intron_variant	MODIFIER	PLCB1	ENSG00000182621	Transcript	ENST00000338037.11	protein_coding	0	3/31	ENST00000338037.11:c.247-36716G>A	0	0	0	0	0	0	rs6108160	0	1	0	SNV	HGNC	HGNC:15917	YES	1	P4	CCDS13102.1	ENSP00000338185	Q9NQ66	0	UPI0000131A8F	0	1	0	0	0	0	chr20:g.8591578G>A	0.1639	0.0779
chr22	21807837	rs3729910	A	G	7	152	1810	0.045	G	synonymous_variant	LOW	MAPK1	ENSG00000100030	Transcript	ENST00000215832.10	protein_coding	2/9	0	ENST00000215832.10:c.129T>C	ENSP00000215832.6:p.Tyr43%3D	318/11022	129/1083	43/360	Y	taT/taC	rs3729910	0	-1	0	SNV	HGNC	HGNC:6871	YES	1	P1	CCDS13795.1	ENSP00000215832	P28482	Q1HBJ4	UPI000000104F	0	1	0	0	Conserved_Domains:cd07849&PIRSF_domain:PIRSF000654&Pfam_domain:PF00069&Gene3D:3.30.200.20&SMART_domains:SM00220&Superfamily_domains:SSF56112&PROSITE_profiles:PS50011&hmmpanther:PTHR24055:SF203&hmmpanther:PTHR24055&PROSITE_patterns:PS00107&PDB-ENSP_mappings:6ge0.A&PDB-ENSP_mappings:6gdq.A&PDB-ENSP_mappings:6gdm.A&PDB-ENSP_mappings:6g9n.A&PDB-ENSP_mappings:6g9m.A&PDB-ENSP_mappings:6g9k.A&PDB-ENSP_m…	0	chr22:g.21807837A>G	0.0306	0.0174
chr22	46214170	rs4253728	G	A	2	152	1882	0.013	A	intron_variant	MODIFIER	PPARA	ENSG00000186951	Transcript	ENST00000407236.5	protein_coding	0	3/7	ENST00000407236.5:c.209-1003G>A	0	0	0	0	0	0	rs4253728	0	1	0	SNV	HGNC	HGNC:9232	YES	1	P1	CCDS33669.1	ENSP00000385523	Q07869	F1D8S4	UPI000000D8E0	0	0	0	0	0	0	chr22:g.46214170G>A	0.1052	0.0287
[truncated: 108 more columns]
