# Supplementary material for: Whole genome variation in 27 Mexican indigenous populations, demographic and biomedical insights
Source: PLoS One. 2021 Apr 8;16(4):e0249773. doi: 10.1371/journal.pone.0249773 (PMC8031408; doi:10.1371/journal.pone.0249773)
Supplement: S3 Data — (ZIP) [file pone.0249773.s005.zip › SNV/readme.txt]

Last Edited: 12 December 2019
By: iaguilar (iaguilaror@gmail.com)
Reference genome: GRCh38

Subsets of interest: spreadsheet files in compressed TSV format, for:
    - Variants annotated with VEP96 using the https://github.com/Iaguilaror/nf-VEPextended pipeline
    - These files can be opened in excel or any other spreadsheet software
    - Separated SNV and INDELS
    - Separated NatMex low frequency (AF 1 - 5 %) and common frequency (AF > 5 %)
    - variants with a match in ClinVar
    - variants in coding regions
    - variants with no dbSNP b152 registry
    - variants with a match in GeneHancer
    - variants with a match in GWAS catalog
    - variants with a in miRNA regions
    - variants with a match in OMIM as reported by ClinVar
    - variants with a match in PhamGKB

NOTES: files were generated by iaguilar (iaguilaror@gmail.com) on July 2019, using the pipeline at: https://github.com/Iaguilaror/nf-VCF-cataloguer

* Each file has the following columns, provided by the 100GMX extended annotation pipeline (https://github.com/Iaguilaror/nf-VEPextended):
CHROM - Chromosome where the variants is located
POS - Position in CHROM
ID - rsID as registred in dbSNP b152
REF - Sequence located at CHROM + POS in the reference genome
ALT - Variant Sequence found (or Variant allele)
AC - Number of ALT alleles found in population
AN - Total number of alleles sequenced in the population (REF + ALT)
DP - Approximate read depth; some reads may have been filtered
AF_mx - Allele frequency in the 76 NatMex project

* Each file has the following columns, provided by VEP96 (https://www.ensembl.org/info/docs/tools/vep/vep_formats.html#defaultout):
Allele - the variant allele used to calculate the consequence
Gene - Ensembl stable ID of affected gene
Feature - Ensembl stable ID of feature
Feature_type - type of feature. Currently one of Transcript, RegulatoryFeature, MotifFeature.
Consequence - consequence type of this variant
cDNA_position - relative position of base pair in cDNA sequence
CDS_position - relative position of base pair in coding sequence
Protein_position - relative position of amino acid in protein
Amino_acids - only given if the variant affects the protein-coding sequence
Codon - the alternative codons with the variant base in upper case
Existing_variation - known identifier of existing variant
IMPACT - the impact modifier for the consequence type
VARIANT_CLASS - Sequence Ontology variant class
SYMBOL - the gene symbol
SYMBOL_SOURCE - the source of the gene symbol
STRAND - the DNA strand (1 or -1) on which the transcript/feature lies
ENSP - the Ensembl protein identifier of the affected transcript
FLAGS - transcript quality flags:
cds_start_NF: CDS 5' incomplete
cds_end_NF: CDS 3' incomplete
SWISSPROT - Best match UniProtKB/Swiss-Prot accession of protein product
TREMBL - Best match UniProtKB/TrEMBL accession of protein product
UNIPARC - Best match UniParc accession of protein product
HGVSc - the HGVS coding sequence name
HGVSp - the HGVS protein sequence name
HGVSg - the HGVS genomic sequence name
HGVS_OFFSET - Indicates by how many bases the HGVS notations for this variant have been shifted
NEAREST - Identifier(s) of nearest transcription start site
SIFT - the SIFT prediction and/or score, with both given as prediction(score)
PolyPhen - the PolyPhen prediction and/or score
MOTIF_NAME - the source and identifier of a transcription factor binding profile aligned at this position
MOTIF_POS - The relative position of the variation in the aligned TFBP
HIGH_INF_POS - a flag indicating if the variant falls in a high information position of a transcription factor binding profile (TFBP)
MOTIF_SCORE_CHANGE - The difference in motif score of the reference and variant sequences for the TFBP
CELL_TYPE - List of cell types and classifications for regulatory feature
CANONICAL - a flag indicating if the transcript is denoted as the canonical transcript for this gene
CCDS - the CCDS identifer for this transcript, where applicable
INTRON - the intron number (out of total number)
EXON - the exon number (out of total number)
DOMAINS - the source and identifer of any overlapping protein domains
DISTANCE - Shortest distance from variant to transcript
FREQS - Frequencies of overlapping variants used in filtering
AF - Frequency of existing variant in 1000 Genomes
AFR_AF - Frequency of existing variant in 1000 Genomes combined African population
AMR_AF - Frequency of existing variant in 1000 Genomes combined American population
ASN_AF - Frequency of existing variant in 1000 Genomes combined Asian population
EUR_AF - Frequency of existing variant in 1000 Genomes combined European population
EAS_AF - Frequency of existing variant in 1000 Genomes combined East Asian population
SAS_AF - Frequency of existing variant in 1000 Genomes combined South Asian population
AA_AF - Frequency of existing variant in NHLBI-ESP African American population
EA_AF - Frequency of existing variant in NHLBI-ESP European American population
gnomAD_AF - Frequency of existing variant in gnomAD exomes combined population
gnomAD_AFR_AF - Frequency of existing variant in gnomAD exomes African/American population
gnomAD_AMR_AF - Frequency of existing variant in gnomAD exomes American population
gnomAD_ASJ_AF - Frequency of existing variant in gnomAD exomes Ashkenazi Jewish population
gnomAD_EAS_AF - Frequency of existing variant in gnomAD exomes East Asian population
gnomAD_FIN_AF - Frequency of existing variant in gnomAD exomes Finnish population
gnomAD_NFE_AF - Frequency of existing variant in gnomAD exomes Non-Finnish European population
gnomAD_OTH_AF - Frequency of existing variant in gnomAD exomes combined other combined populations
gnomAD_SAS_AF - Frequency of existing variant in gnomAD exomes South Asian population
MAX_AF - Maximum observed allele frequency in 1000 Genomes, ESP and gnomAD
MAX_AF_POPS - Populations in which maximum allele frequency was observed
CLIN_SIG - ClinVar clinical significance of the dbSNP variant
BIOTYPE - Biotype of transcript or regulatory feature
APPRIS - Annotates alternatively spliced transcripts as primary or alternate based on a range of computational methods. NB: not available for GRCh37
TSL - Transcript support level. NB: not available for GRCh37
PUBMED - Pubmed ID(s) of publications that cite existing variant
SOMATIC - Somatic status of existing variant(s); multiple values correspond to multiple values in the Existing_variation field
PHENO - Indicates if existing variant is associated with a phenotype, disease or trait; multiple values correspond to multiple values in the Existing_variation field
GENE_PHENO - Indicates if overlapped gene is associated with a phenotype, disease or trait
CADD_PHRED - CADD GRCh38-v1.5 values. See: https://cadd.gs.washington.edu/
CADD_RAW - CADD GRCh38-v1.5 values. See: https://cadd.gs.washington.edu/
GeneHancer_type_and_Genes - Known GeneHancer elements in CHROM+POS. Format is GENEHANCERid_TYPEOFGENEHANCER_REGULATEDGENE
gnomADg - rsID of the variant reported in gnomAD 2.1 whole genome data. See: https://gnomad.broadinstitute.org/
gnomADg_AC - Total AC in gnomAD 2.1
gnomADg_AN - Total AN in gnomAD 2.1
gnomADg_AF - Total AF in gnomAD 2.1
gnomADg_DP - Total DP in gnomAD 2.1
gnomADg_AC_nfe_seu - Alternate allele count for samples of Southern European ancestry
gnomADg_AN_nfe_seu - Total number of alleles in samples of Southern European ancestry
gnomADg_AF_nfe_seu - Alternate allele frequency in samples of Southern European ancestry
gnomADg_nhomalt_nfe_seu - Count of homozygous individuals in samples of Southern European ancestry
gnomADg_AC_raw - Alternate allele count for samples, before removing low-confidence genotypes
gnomADg_AN_raw - Total number of alleles in samples, before removing low-confidence genotypes
gnomADg_AF_raw - Alternate allele frequency in samples, before removing low-confidence genotypes
gnomADg_nhomalt_raw - Count of homozygous individuals in samples, before removing low-confidence genotypes
gnomADg_AC_afr - Alternate allele count for samples of African-American/African ancestry
gnomADg_AN_afr - Total number of alleles in samples of African-American/African ancestry
gnomADg_AF_afr - Alternate allele frequency in samples of African-American/African ancestry
gnomADg_nhomalt_afr - Count of homozygous individuals in samples of African-American/African ancestry
gnomADg_AC_nfe_onf - Alternate allele count for samples of Other Non-Finnish European ancestry
gnomADg_AN_nfe_onf - Total number of alleles in samples of Other Non-Finnish European ancestry
gnomADg_AF_nfe_onf - Alternate allele frequency in samples of Other Non-Finnish European ancestry
gnomADg_nhomalt_nfe_onf - Count of homozygous individuals in samples of Other Non-Finnish European ancestry
gnomADg_AC_amr - Alternate allele count for samples of Latino ancestry
gnomADg_AN_amr - Total number of alleles in samples of Latino ancestry
gnomADg_AF_amr - Alternate allele frequency in samples of Latino ancestry
gnomADg_nhomalt_amr - Count of homozygous individuals in samples of Latino ancestry
gnomADg_AC_eas - Alternate allele count for samples of East Asian ancestry
gnomADg_AN_eas - Total number of alleles in samples of East Asian ancestry
gnomADg_AF_eas - Alternate allele frequency in samples of East Asian ancestry
gnomADg_nhomalt_eas - Count of homozygous individuals in samples of East Asian ancestry
gnomADg_nhomalt - Count of homozygous individuals in samples
gnomADg_AC_nfe_nwe - Alternate allele count for samples of North-Western European ancestry
gnomADg_AN_nfe_nwe - Total number of alleles in samples of North-Western European ancestry
gnomADg_AF_nfe_nwe - Alternate allele frequency in samples of North-Western European ancestry
gnomADg_nhomalt_nfe_nwe - Count of homozygous individuals in samples of North-Western European ancestry
gnomADg_AC_nfe_est - Alternate allele count for samples of Estonian ancestry
gnomADg_AN_nfe_est - Total number of alleles in samples of Estonian ancestry
gnomADg_AF_nfe_est - Alternate allele frequency in samples of Estonian ancestry
gnomADg_nhomalt_nfe_est - Count of homozygous individuals in samples of Estonian ancestry
gnomADg_AC_nfe - Alternate allele count for samples of Non-Finnish European ancestry
gnomADg_AN_nfe - Total number of alleles in samples of Non-Finnish European ancestry
gnomADg_AF_nfe - Alternate allele frequency in samples of Non-Finnish European ancestry
gnomADg_nhomalt_nfe - Count of homozygous individuals in samples of Non-Finnish European ancestry
gnomADg_AC_fin - Alternate allele count for samples of Finnish ancestry
gnomADg_AN_fin - Total number of alleles in samples of Finnish ancestry
gnomADg_AF_fin - Alternate allele frequency in samples of Finnish ancestry
gnomADg_nhomalt_fin - Count of homozygous individuals in samples of Finnish ancestry
gnomADg_AC_asj - Alternate allele count for samples of Ashkenazi Jewish ancestry
gnomADg_AN_asj - Total number of alleles in samples of Ashkenazi Jewish ancestry
gnomADg_AF_asj - Alternate allele frequency in samples of Ashkenazi Jewish ancestry
gnomADg_nhomalt_asj - Count of homozygous individuals in samples of Ashkenazi Jewish ancestry
gnomADg_AC_oth - Alternate allele count for samples of Other ancestry
gnomADg_AN_oth - Total number of alleles in samples of Other ancestry
gnomADg_AF_oth - Alternate allele frequency in samples of Other ancestry
gnomADg_nhomalt_oth - Count of homozygous individuals in samples of Other ancestry
gnomADg_popmax - Population with maximum AF
gnomADg_AC_popmax - Allele count in the population with the maximum AF
gnomADg_AN_popmax - Total number of alleles in the population with the maximum AF
gnomADg_AF_popmax - Maximum allele frequency across populations (excluding samples of Ashkenazi, Finnish, and indeterminate ancestry)
gnomADg_nhomalt_popmax - Count of homozygous individuals in the population with the maximum allele frequency
gnomADg_cov - Coverage reported in gnomad 2.1. For indels, coverage of each base is separated by "&".
gwascatalog - rsID of the variants registered in gwasCatalog (as of dbSNP b152)
gwascatalog_GWAScat_DISEASE_or_TRAIT - Disease or trait examined in study
gwascatalog_GWAScat_INITIAL_SAMPLE_SIZE - Sample size and ancestry description for stage 1 of GWAS (summing across multiple Stage 1 populations, if applicable)
gwascatalog_GWAScat_REPLICATION_SAMPLE_SIZE - Sample size and ancestry description for subsequent replication(s) (summing across multiple populations, if applicable)
gwascatalog_GWAScat_STRONGEST_SNP_and_RISK_ALLELE - SNP(s) most strongly associated with trait + risk allele (? for unknown risk allele). May also refer to a haplotype.
gwascatalog_GWAScat_PVALUE - Reported p-value for strongest SNP risk allele (linked to dbGaP Association Browser). Note that p-values are rounded to 1 significant digit (for example, a published p-value of 4.8 x 10-7 is rounded to 5 x 10-7).
gwascatalog_GWAScat_STUDY_ACCESSION - Accession ID allocated to a GWAS Catalog study
clinvar - rsID of the variants registered in ClinVar (fileDate=2019-04-03)
clinvar_CLNDN - ClinVar's preferred disease name for the concept specified by disease identifiers in CLNDISDB
clinvar_CLNSIG - Clinical significance for this single variant
clinvar_CLNDISDB - Tag-value pairs of disease database name and identifier, e.g. OMIM:NNNNNN
miRBase - co-located miRNA, with format: MIRNATYPE_MIRNAid
pharmgkb_drug - rsID of the variants registered in PGKB (as of dbSNP b152), see: https://www.pharmgkb.org/
pharmgkb_drug_PGKB_Annotation_ID - unique ID number for each variant-drug annotation
pharmgkb_drug_PGKB_Gene - HGNC symbol and PharmGKB Accession ID
pharmgkb_drug_PGKB_Chemical - Drug name and PharmGKB Accession ID
pharmgkb_drug_PGKB_PMID - Literature ID
pharmgkb_drug_PGKB_Phenotype_Category - options efficacy, toxicity, dosage, metabolism-PK other
pharmgkb_drug_PGKB_Sentence - structured sentence
project_cov - Coverage reported in the 76g NatMex project. For indels, coverage of each base is separated by "&".

VEP 96 cache info:
species homo_sapiens
assembly        GRCh38
source_COSMIC   87
source_HGMD-PUBLIC      20184
source_ESP      20141103
source_ClinVar  201901
source_dbSNP    151
source_1000genomes      phase3
source_ESP      V2-SSA137
