# Supplementary material for: Whole genome variation in 27 Mexican indigenous populations, demographic and biomedical insights
Source: PLoS One. 2021 Apr 8;16(4):e0249773. doi: 10.1371/journal.pone.0249773 (PMC8031408; doi:10.1371/journal.pone.0249773)
Supplement: S4 Data — (ZIP) [file pone.0249773.s006.zip]

Archive with 6 entries (5 files):
- JPVS-autosomes-and-XY-shear-sites/
- JPVS-autosomes-and-XY-shear-sites/76g_PASS_ANeqorgt150_autosomes_and_XY.filtered.nhomalt.vcf.gz
- JPVS-autosomes-and-XY-shear-sites/76g_PASS_ANeqorgt150_autosomes_and_XY.filtered.nhomalt.vcf.gz.tbi
- JPVS-autosomes-and-XY-shear-sites/readme.txt
- 100gmx_Qualimap_report.pdf
- readme.txt
