# Supplementary material for: Whole genome variation in 27 Mexican indigenous populations, demographic and biomedical insights
Source: PLoS One. 2021 Apr 8;16(4):e0249773. doi: 10.1371/journal.pone.0249773 (PMC8031408; doi:10.1371/journal.pone.0249773)
Supplement: S4 Data — (ZIP) [file pone.0249773.s006.zip › JPVS-autosomes-and-XY-shear-sites/readme.txt]

======
100G-MX public repository
- This repository contains VCF and TSV data shared from the
  "Whole Genome Variation in 27 Mexican indigenous populations,
  demographic and biomedical insights" publication.
- Reference genome: GRCh38
- For more information contact: iaguilaror@gmail.com
====

Content description:

* JPVS-autosomes-and-XY-shear-sites: complete variation catalog with NatMex allele frequencies.

* 100gmx_Qualimap_report.pdf: QC analysis for sequenced samples, including the ones in the report.
